# Supplementary material for: An untargeted multi-technique metabolomics approach to studying intracellular metabolites of HepG2 cells exposed to 2,3,7,8-tetrachlorodibenzo-p-dioxin
Source: BMC Genomics. 2011 May 20;12:251. doi: 10.1186/1471-2164-12-251 (PMC3141663; doi:10.1186/1471-2164-12-251)
Supplement: Additional file 2 — Metadata and NMR raw data: ZIP file containing: -All NMR raw data (in JCAMP-DX format ".dx") -The metadata on NMR (polars & apolars), LC-MS and GC-MS data sets (as Tab delimited files ".txt"). [file 1471-2164-12-251-S2.ZIP › TE/Ainhoa/SAFETY COPY D Disk/TRABAJO/ARTICLES/ARTICLE Metabolomics TCDD_ACCEPTED/JCAMP_DX_NMR_data_and_all_metadata/NMR_apolar_TCDD_p17.1C.dx]

##TITLE=
##JCAMPDX= 6.0         $$ Bruker NMR JCAMP-DX V2.0
##DATA TYPE= NMR FID
##DATA CLASS= NTUPLES
##ORIGIN= Bruker BioSpin GmbH
##OWNER= bruker
$$ 1.72 TOPSPIN		Version 2.1
$$ 2011-04-15 14:46:51.287 +0200  WUR\bruker@RIK1030
$$ Compression mode = fixed
##.OBSERVE FREQUENCY= 400.1319223
##.OBSERVE NUCLEUS= ^1H
##.DELAY= (6, 6)
##.ACQUISITION MODE= SIMULTANEOUS (DQD)
##.ACQUISITION SCHEME= undefined
##.AVERAGES= 128
##.DIGITISER RES= 18
##SPECTROMETER/DATA SYSTEM= avance400
##.PULSE SEQUENCE= zg
##.SOLVENT NAME= CDCl3
##.SHIFT REFERENCE= INTERNAL, CDCl3, 1, 11.01498
##AUDIT TRAIL= $$ (NUMBER, WHEN, WHO, WHERE, PROCESS, VERSION, WHAT)
$$ ##TITLE= Audit trail, TOPSPIN		Version 1.3
$$ ##JCAMPDX= 5.01
$$ ##ORIGIN= Bruker BioSpin GmbH
$$ ##OWNER= bruker
$$ $$ P:/NMR-data/data/Ainhoa_raw_data/nmr/AR240608.1C/1/audita.txt
$$ ##AUDIT TRAIL=  $$ (NUMBER, WHEN, WHO, WHERE, VERSION, WHAT)
(   1,<2008-07-30 11:04:44.286 +0200>,<WUR\bruker>,<RIK1030>,<TOPSPIN 1.3>,
      <created by zg, POWCHK disabled, PULCHK disabled
       configuration hash MD5:
       D1 93 94 B6 6B D6 3B BD 35 EA 0D 0D AE B0 63 FA
       data hash MD5: 16K
       46 E9 2F 97 23 E2 C1 CD 59 02 77 88 AE D4 97 30>)
(   2,<2011-04-15 14:46:49.100 +0200>,<WUR\bruker>,<RIK1030>,<proc1d>,<TOPSPIN 2.1>,
      <convdta from       1 "NMR_apolar_TCDD_p17.1C" "Ainhoa_raw_data" "P:\NMR-data"
       data hash MD5: 16244
       98 7E B4 98 85 BF B5 B0 A0 D2 67 3E 27 36 60 9A>)
$$ ##END=
$$ 
$$ $$ hash MD5
$$ $$ 83 D7 B9 3C 49 04 7C 43 C6 B9 B1 5F 78 6D D5 4A
##$RELAX= 
##$BRUKER FILE EXP=format.temp
$$ EDIT_PAR COMMAND FILE
$$ 
$$ DI_MODE         LONG
$$ ED_ENTRY        ACQU
$$ ORDER           FILE
$$ 
$$ 
$$ HEADER		"F2 - Acquisition Parameters"
$$ T_NAME		Date_
$$ 		TYPE	R64
$$ 		CLASS	ACQU
$$ 		SUBRANGE 0.0 50000000
$$ 		REL	"Date_=itodate(DATE)"
$$ 		INV_REL	"DATE=datetoi(Date_,DATE)"
$$ 		FORMAT	"%14.0f"
$$ 		TEXT	" "
$$ END
$$ T_NAME		Time
$$ 		TYPE	R32
$$ 		CLASS	ACQU
$$ 		SUBRANGE 0.0 1000000
$$ 		REL	"Time=itotime(DATE)"
$$ 		INV_REL	"DATE=timetoi(Time,DATE)"
$$ 		FORMAT	"%14.2f"
$$ 		TEXT	" "
$$ END
$$ NAME		INSTRUM
$$ 		TEXT	" "
$$ END
$$ NAME		PROBHD
$$ 		FORMAT	"%14.14s"
$$ 		TEXT	" "
$$ END
$$ NAME		PULPROG
$$ 		TEXT	" "
$$ END
$$ NAME		TD
$$ 		TEXT	" "
$$ END
$$ NAME		SOLVENT
$$ 		TEXT	" "
$$ END
$$ NAME		NS
$$ 		TEXT	" "
$$ END
$$ NAME		DS
$$ 		TEXT	" "
$$ END
$$ T_NAME		SWH
$$ 		TYPE	R32
$$ 		CLASS	ACQU
$$ 		SUBRANGE 0.0 1e8
$$ 		REL	"SWH=SW*SFO1"
$$ 		INV_REL "SW=SWH/SFO1"
$$ 		UNIT	"Hz"
$$ 		FORMAT	"%14.3f Hz"
$$ 		TEXT	" "
$$ END
$$ T_NAME          FIDRES
$$                 TYPE    R32
$$                 CLASS   ACQU
$$                 SUBRANGE 0.0 100000
$$                 REL     "FIDRES=SW*SFO1/TD"
$$                 INV_REL "TD = nextpow(SW*SFO1/FIDRES)"
$$ 		UNIT	"Hz"
$$ 		FORMAT	"%14.6f Hz"
$$ 		TEXT	" "
$$ END
$$ T_NAME          AQ
$$ 		TYPE	R32
$$ 		CLASS	ACQU
$$ 		SUBRANGE 0.0 1000
$$ 		REL	"AQ=aqcalc(SW,SFO1,TD,DIGTYP)"
$$ 		INV_REL	"TD=tdcalc(SW,SFO1,1.0e6*AQ,DIGTYP)"
$$ 		UNIT	"sec"
$$ 		FORMAT	"%14.7f sec"
$$ 		TEXT	" "
$$ END
$$ NAME		RG
$$ 		TEXT	" "
$$ END
$$ T_NAME          DW
$$ 		TYPE	R32
$$ 		CLASS	ACQU
$$ 		SUBRANGE 0.0 1000000
$$ 		REL	"DW=1/(2*SW*SFO1)"
$$ 		INV_REL	"SW=1000000/(2*(0.005+DW)*SFO1)"
$$ 		UNIT	"usec"
$$ 		FORMAT	"%14.3lf usec"
$$ 		TEXT	" "
$$ END
$$ NAME		DE
$$ 		FORMAT	"%14.2f usec"
$$ 		TEXT	" "
$$ END
$$ NAME		TE
$$ 		FORMAT	"%14.1f K"
$$ 		TEXT	" "
$$ END
$$ T_NAME		D1
$$ 		TYPE	R32
$$ 		CLASS	ACQU
$$ 		SUBRANGE 0.0 1e38
$$ 		REL	"D1=D[1]"
$$ 		INV_REL	"D[1]=D1"
$$ 		UNIT	"sec"
$$ 		FORMAT	"%14.8f sec"
$$ 		TEXT	" "
$$ END
$$ NAME		TD0
$$ 		TEXT	" "
$$ END
$$ HEADER		"======== CHANNEL f1 ========"
$$ NAME		NUC1
$$ 		NONEDIT
$$ 		TEXT	" "
$$ END
$$ T_NAME		P1
$$ 		TYPE	R32
$$ 		CLASS	ACQU
$$ 		SUBRANGE 0.0 1.0e10
$$ 		REL	"P1=P[1]"
$$ 		INV_REL	"P[1]=P1"
$$ 		UNIT	"usec"
$$ 		FORMAT	"%14.2f usec"
$$ 		TEXT	" "
$$ END
$$ T_NAME		PL1
$$ 		TYPE	R32
$$ 		CLASS	ACQU
$$ 		SUBRANGE -6.0 1e38
$$ 		REL	"PL1=PL[1]"
$$ 		INV_REL	"PL[1]=PL1"
$$ 		UNIT	"dB"
$$ 		FORMAT	"%14.2f dB"
$$ 		TEXT	" "
$$ END
$$ NAME		SFO1
$$ 		FORMAT	"%14.7f MHz"
$$ 		TEXT	" "
$$ END
##$RELAX= 
##$BRUKER FILE EXP=scon
$$ ##TITLE= Parameter file, TOPSPIN		Version 1.3
$$ ##JCAMPDX= 5.0
$$ ##DATATYPE= Parameter Values
$$ ##ORIGIN= Bruker BioSpin GmbH
$$ ##OWNER= bruker
$$ $$ 2008-07-30 10:56:29.058 +0200  WUR\bruker@RIK1030
$$ $$ P:/NMR-data/data/Ainhoa_raw_data/nmr/AR240608.1C/1/scon
$$ ##$BLKPA= (0..15)
3 3 3 3 3 3 3 3 3 3 3 3 3 3 3 3 
$$ ##$BLKTR= (0..15)
3 3 3 3 3 3 3 3 3 3 3 3 3 3 3 3 
$$ ##$DE1= 2
$$ ##$DE2= 2
$$ ##$DEADC= 4
$$ ##$DEPA= 2
$$ ##$DERX= 3
$$ ##$PHASP4= (0..15)
0.5 0.5 0.5 0.5 0.5 0.5 0.5 0.5 0.5 0.5 0.5 0.5 0.5 0.5 0.5 0.5 
$$ ##$PHASPR= (0..15)
3 3 3 3 3 3 3 3 3 3 3 3 3 3 3 3 
$$ ##$SHAPPR= (0..15)
1.6 1.6 1.6 1.6 1.6 1.6 1.6 1.6 1.6 1.6 1.6 1.6 1.6 1.6 1.6 1.6 
$$ ##END=
##$RELAX= 
##$BRUKER FILE EXP=pulseprogram
$$ # 1 "C:/Bruker/TOPSPIN/exp/stan/nmr/lists/pp/zg"
$$ ;zg
$$ ;avance-version (06/11/09)
$$ ;1D sequence
$$ ;
$$ ;$CLASS=HighRes
$$ ;$DIM=1D
$$ ;$TYPE=
$$ ;$SUBTYPE=
$$ ;$COMMENT=
$$ 
$$ 
$$ # 1 "C:/Bruker/TOPSPIN/exp/stan/nmr/lists/pp/Avance.incl" 1
$$ ;Avance2.incl
$$ ;   for 1
$$ ;
$$ ;avance-version (07/01/22)
$$ ;
$$ ;$CLASS=HighRes Incl
$$ ;$COMMENT=
$$ 
$$ 
$$ 
$$ 
$$ 
$$ 
$$ 
$$ 
$$ 
$$ 
$$ 
$$ 
$$ 
$$ 
$$ 
$$ 
$$ 
$$ 
$$ 
$$ 
$$ 
$$ 
$$ 
$$ 
$$ 
$$ 
$$ 
$$ 
$$ 
$$ 
$$ 
$$ 
$$ 
$$ 
$$ 
$$ 
$$ 
$$ 
$$ 
$$ 
$$ 
$$ 
$$ 
$$ 
$$ 
$$ 
$$ 
$$ 
$$ 
$$ 
$$ 
$$ 
$$ 
$$ 
$$ 
$$ 
$$ 
$$ 
$$ 
$$ 
$$ 
$$ 
$$ 
$$ 
$$ 
$$ 
$$ 
$$ 
$$ 
$$ 
$$ 
$$ 
$$ 
$$ 
$$ 
$$ 
$$ 
$$ 
$$ 
$$ 
$$ 
$$ 
$$ 
$$ 
$$ 
$$ 
$$ 
$$ 
$$ 
$$ 
$$ 
$$ 
$$ 
$$ 
$$ 
$$ 
$$ 
$$ 
$$ 
$$ 
$$ 
$$ 
$$ 
$$ 
$$ 
$$ 
$$ 
$$ 
$$ 
$$ 
$$ 
$$ 
$$ 
$$ 
$$ 
$$ 
$$ 
$$ 
$$ 
$$ 
$$ 
$$ 
$$ 
$$ 
$$ 
$$ 
$$ 
$$ 
$$ 
$$ 
$$ 
$$ 
$$ 
$$ ;$Id: Avance2.incl,v 1.10.6.7 2007/01/22 13:54:46 ber Exp $
$$ # 12 "C:/Bruker/TOPSPIN/exp/stan/nmr/lists/pp/zg" 2
$$ 
$$ 
$$ 
$$ "acqt0=-p1*2/3.1416"
$$ 
$$ 
$$ # 1 "mc_line 18 file C:/Bruker/TOPSPIN/exp/stan/nmr/lists/pp/zg expanding definition part of mc command before ze"
$$ define delay MCWRK
$$ define delay MCREST
$$ "MCWRK = 0.500000*30m"
$$ "MCREST = 30m - 30m"
$$ # 18 "C:/Bruker/TOPSPIN/exp/stan/nmr/lists/pp/zg"
$$ 1 ze
$$ # 1 "mc_line 18 file C:/Bruker/TOPSPIN/exp/stan/nmr/lists/pp/zg expanding definition of mc command after ze"
$$ # 19 "C:/Bruker/TOPSPIN/exp/stan/nmr/lists/pp/zg"
$$ # 1 "mc_line 19 file C:/Bruker/TOPSPIN/exp/stan/nmr/lists/pp/zg expanding start label for mc command"
$$ 2 MCWRK  * 2
$$ LBLF0, MCREST
$$ # 20 "C:/Bruker/TOPSPIN/exp/stan/nmr/lists/pp/zg"
$$   d1
$$   p1 ph1
$$   go=2 ph31
$$ # 1 "mc_line 23 file C:/Bruker/TOPSPIN/exp/stan/nmr/lists/pp/zg expanding mc command in line"
$$   MCWRK wr #0
$$   MCWRK zd 
$$   lo to LBLF0 times td0
$$ 
$$ # 24 "C:/Bruker/TOPSPIN/exp/stan/nmr/lists/pp/zg"
$$ exit
$$ 
$$ 
$$ ph1=0 2 2 0 1 3 3 1
$$ ph31=0 2 2 0 1 3 3 1
$$ 
$$ 
$$ ;pl1 : f1 channel - power level for pulse (default)
$$ ;p1 : f1 channel -  high power pulse
$$ ;d1 : relaxation delay; 1-5 * T1
$$ ;NS: 1 * n, total number of scans: NS * TD0
$$ 
$$ 
$$ 
$$ ;$Id: zg,v 1.7.10.2 2006/11/10 11:04:15 ber Exp $
##$RELAX= 
##$BRUKER FILE EXP=uxnmr.par
$$ ##TITLE= Parameter file, TOPSPIN		Version 1.3
$$ ##JCAMPDX= 5.0
$$ ##DATATYPE= Parameter Values
$$ ##ORIGIN= Bruker BioSpin GmbH
$$ ##OWNER= Administrator
$$ $$ 2008-03-03 09:42:28.895 +0100  WUR\bruker@RIK1030
$$ $$ C:/Bruker/TOPSPIN/conf/instr/avance400/uxnmr.par
$$ ##$ACB= 0
$$ ##$ACBTAT= (0..15)
0 88 72 0 0 0 0 0 0 0 0 0 0 0 0 0 
$$ ##$ACBTBA= (0..15)
0 0 0 0 0 0 0 0 0 0 0 0 0 0 0 0 
$$ ##$ACBTCTL= (0..15)
0 0 0 0 0 0 0 0 0 0 0 0 0 0 0 0 
$$ ##$ACBTDI= (0..15)
0 102 102 0 0 0 0 0 0 0 0 0 0 0 0 0 
$$ ##$ACBTDM= (0..15)
0 10 10 0 0 0 0 0 0 0 0 0 0 0 0 0 
$$ ##$ACBTFHI= (0..15)
0 400 400 0 0 0 0 0 0 0 0 0 0 0 0 0 
$$ ##$ACBTFL= (0..15)
0 73 74 0 0 0 0 0 0 0 0 0 0 0 0 0 
$$ ##$ACBTFLO= (0..15)
0 14 14 0 0 0 0 0 0 0 0 0 0 0 0 0 
$$ ##$ACBTOUT= (0..15)
0 1 2 0 0 0 0 0 0 0 0 0 0 0 0 0 
$$ ##$ACBTPO= (0..15)
0 150000 60000 0 0 0 0 0 0 0 0 0 0 0 0 0 
$$ ##$ACBTPW= (0..15)
0 10 10 0 0 0 0 0 0 0 0 0 0 0 0 0 
$$ ##$ACBTSB= (0..15)
0 0 0 0 0 0 0 0 0 0 0 0 0 0 0 0 
$$ ##$ACBTY= <no>
$$ ##$AQSBDHW= (0..31)
255 255 1 4 4 255 255 255 0 0 255 255 255 255 255 255 255 255 255 0 255 
255 255 255 255 255 255 255 255 255 255 255 
$$ ##$AQSBDID= (0..31)
255 255 88 83 83 255 255 255 65 67 255 255 255 255 255 255 255 255 255 
66 255 255 255 255 255 255 255 255 255 255 255 255 
$$ ##$AQSBDNO= (0..31)
255 255 1 1 2 255 255 255 1 1 255 255 255 255 255 255 255 255 255 1 255 
255 255 255 255 255 255 255 255 255 255 255 
$$ ##$AQSBDTY= (0..31)
255 255 3 16 16 255 255 255 5 9 255 255 255 255 255 255 255 255 255 7 
255 255 255 255 255 255 255 255 255 255 255 255 
$$ ##$AQSBUAD= (0..31)
255 255 52 36 37 255 255 255 54 26 255 255 255 255 255 255 255 255 255 
32 255 255 255 255 255 255 255 255 255 255 255 255 
$$ ##$AQSECL= (0..31)
255 255 2 3 3 255 255 255 5 2 255 255 255 255 255 255 255 255 255 255 
255 255 255 255 255 255 255 255 255 255 255 255 
$$ ##$AQSECLS= (0..31)
255 255 3 2 2 255 255 255 0 0 255 255 255 255 255 255 255 255 255 255 
255 255 255 255 255 255 255 255 255 255 255 255 
$$ ##$ATT19F= (0..1)
0 0 
$$ ##$ATT1H= (0..1)
0 0 
$$ ##$ATT3H= (0..1)
0 0 
$$ ##$ATTX= (0..1)
0 0 
$$ ##$ATTY= (0..1)
0 0 
$$ ##$ATTZ= (0..1)
0 0 
$$ ##$BACSAIR= no
$$ ##$BACSCAP= 60
$$ ##$BACSDEL= 10
$$ ##$BACSFCM= no
$$ ##$BACSOPT= <>
$$ ##$BACSTY= <tty08>
$$ ##$BARPTY= <no>
$$ ##$BFREQ= 400.13
$$ ##$BIRDS= yes
$$ ##$BMPC= 0
$$ ##$BMPCTY= <no>
$$ ##$BPSUTY= <no>
$$ ##$BSMS= 1
$$ ##$BSMSTY= <tty02>
$$ ##$CFASMOD= (0..7)
1 1 1 1 1 1 1 1 
$$ ##$CFASMUL= (0..7)
1 1 1 1 1 1 1 1 
$$ ##$CNFTXDR= (0..7)
6 6 0 0 0 0 0 0 
$$ ##$COMDIG2= 0
$$ ##$CPDBTY= <no>
$$ ##$CRCOTY= <no>
$$ ##$DATSTAT= no
$$ ##$DIGI140= (0..7)
0 0 0 0 0 0 0 0 
$$ ##$DIGIB12= (0..7)
0 0 0 0 0 0 0 0 
$$ ##$DIGIB16= (0..7)
0 0 0 0 0 0 0 0 
$$ ##$DIGIFA= (0..7)
0 0 0 0 0 0 0 0 
$$ ##$DIGIHA= (0..7)
0 0 0 0 0 0 0 0 
$$ ##$DIGIHAF= (0..7)
0 0 0 0 0 0 0 0 
$$ ##$DIGIHRD= (0..7)
0 0 0 0 0 0 0 0 
$$ ##$DIGIIA= (0..7)
0 0 0 0 0 0 0 0 
$$ ##$DIGIO16= (0..7)
0 0 0 0 0 0 0 0 
$$ ##$DIGISA= (0..7)
1 0 0 0 0 0 0 0 
$$ ##$DIGISAF= (0..7)
0 0 0 0 0 0 0 0 
$$ ##$DIGISL= (0..7)
0 0 0 0 0 0 0 0 
$$ ##$DIGITYI= (0..7)
0 0 0 0 0 0 0 0 
$$ ##$DIGITYP= (0..7)
0 0 0 0 0 0 0 0 
$$ ##$DIGITZ= 0
$$ ##$DRU= no
$$ ##$FCUMEM= (0..7)
2093056 2093056 0 0 0 0 0 0 
$$ ##$FCUPAL= (0..7)
260 260 0 0 0 0 0 0 
$$ ##$FQMIX= 0
$$ ##$FUNCMOD= <>
$$ ##$GCUTYPE= 2
$$ ##$GTUTY= <no>
$$ ##$HFAC= 3
$$ ##$HPCU= 0
$$ ##$HPCUTY= <no>
$$ ##$HPTXLP= (0..3)
-1 -1 -1 -1 
$$ ##$HPTXPI= (0..3)
0 0 0 0 
$$ ##$HPTXPO= (0..3)
0 0 0 0 
$$ ##$HPTXTY= (0..3)
0 0 0 0 
$$ ##$IF451= 0
$$ ##$IFREQ= 1
$$ ##$INTFPR= 0
$$ ##$IPSO= no
$$ ##$LOCKTY= <tty03>
$$ ##$LOCSWID= 0
$$ ##$M2FAC= 0
$$ ##$MASTY= <no>
$$ ##$MEMPRM= 0
$$ ##$MHFAC= 0
$$ ##$MXFAC= 0
$$ ##$NAMPD1= <2H>
$$ ##$NAMPD10= <>
$$ ##$NAMPD11= <>
$$ ##$NAMPD12= <>
$$ ##$NAMPD13= <>
$$ ##$NAMPD14= <>
$$ ##$NAMPD15= <>
$$ ##$NAMPD16= <>
$$ ##$NAMPD2= <X-BB19F_2HS>
$$ ##$NAMPD3= <1H>
$$ ##$NAMPD4= <>
$$ ##$NAMPD5= <>
$$ ##$NAMPD6= <>
$$ ##$NAMPD7= <>
$$ ##$NAMPD8= <>
$$ ##$NAMPD9= <>
$$ ##$NFCU= 2
$$ ##$NMRCH= 0
$$ ##$NMRMEM= 0
$$ ##$NRCU= 1
$$ ##$NROUT= 1
$$ ##$PAMPF1= (0..15)
75 99 67 27 0 0 0 12 117 46 8 118 1 0 0 0 
$$ ##$PAMPF2= (0..15)
0 0 0 0 0 0 0 0 0 0 0 0 0 0 0 0 
$$ ##$PAMPF3= (0..15)
0 0 0 0 0 0 0 0 0 0 0 0 0 0 0 0 
$$ ##$PAMPF4= (0..15)
0 0 0 0 0 0 0 0 0 0 0 0 0 0 0 0 
$$ ##$PAMPF5= (0..15)
0 0 0 0 0 0 0 0 0 0 0 0 0 0 0 0 
$$ ##$PAMPF6= (0..15)
0 0 0 0 0 0 0 0 0 0 0 0 0 0 0 0 
$$ ##$PAMPF7= (0..15)
0 0 0 0 0 0 0 0 0 0 0 0 0 0 0 0 
$$ ##$PAMPF8= (0..15)
0 0 0 0 0 0 0 0 0 0 0 0 0 0 0 0 
$$ ##$PH4= 0
$$ ##$PHF4TY= <no>
$$ ##$POWCHK= no
$$ ##$PRAMD1= (0..7)
0 1048576 0 0 0 1048576 0 0 
$$ ##$PRAMD10= (0..7)
0 0 0 0 0 0 0 0 
$$ ##$PRAMD11= (0..7)
0 0 0 0 0 0 0 0 
$$ ##$PRAMD12= (0..7)
0 0 0 0 0 0 0 0 
$$ ##$PRAMD13= (0..7)
0 0 0 0 0 0 0 0 
$$ ##$PRAMD14= (0..7)
0 0 0 0 0 0 0 0 
$$ ##$PRAMD15= (0..7)
0 0 0 0 0 0 0 0 
$$ ##$PRAMD16= (0..7)
0 0 0 0 0 0 0 0 
$$ ##$PRAMD17= (0..7)
0 0 0 0 0 0 0 0 
$$ ##$PRAMD18= (0..7)
0 0 0 0 0 0 0 0 
$$ ##$PRAMD19= (0..7)
0 0 0 0 0 0 0 0 
$$ ##$PRAMD2= (0..7)
2147483644 2146435071 2147483647 134217727 2147483644 2146435071 2147483647 
134217727 
$$ ##$PRAMD20= (0..7)
0 0 0 0 0 0 0 0 
$$ ##$PRAMD21= (0..7)
0 0 0 0 0 0 0 0 
$$ ##$PRAMD3= (0..7)
2 0 0 0 2 0 0 0 
$$ ##$PRAMD4= (0..7)
2147483644 2146435071 2147483647 134217727 2147483644 2146435071 2147483647 
134217727 
$$ ##$PRAMD5= (0..7)
0 0 0 0 0 0 0 0 
$$ ##$PRAMD6= (0..7)
0 0 0 0 0 0 0 0 
$$ ##$PRAMD7= (0..7)
0 0 0 0 0 0 0 0 
$$ ##$PRAMD8= (0..7)
0 0 0 0 0 0 0 0 
$$ ##$PRAMD9= (0..7)
0 0 0 0 0 0 0 0 
$$ ##$PRAMLED= (0..1)
15 15 
$$ ##$PRAMP1= <tty01>
$$ ##$PRAMP2= <no>
$$ ##$PRAMP3= <no>
$$ ##$PRAMP4= <no>
$$ ##$PRAMP5= <no>
$$ ##$PRAMP6= <no>
$$ ##$PRAMP7= <no>
$$ ##$PRAMP8= <no>
$$ ##$PRAMPTP= 0
$$ ##$PREPTY= <no>
$$ ##$PRESHLD= 0
$$ ##$PTS160= -1
$$ ##$PTSA2X= (0..7)
0 0 0 0 0 0 0 0 
$$ ##$PTSF2X= (0..7)
0 0 0 0 0 0 0 0 
$$ ##$PTSFMX= (0..7)
429.9 429.9 0 0 0 0 0 0 
$$ ##$PULCHK= no
$$ ##$RCUCDS= (0..7)
8388608 0 0 0 0 0 0 0 
$$ ##$RCUCFS= (0..7)
4096 0 0 0 0 0 0 0 
$$ ##$RCUCSS= (0..7)
1048576 0 0 0 0 0 0 0 
$$ ##$RCUI2C1= (0..7)
78 0 0 0 0 0 0 0 
$$ ##$RCUI2C2= (0..7)
0 0 0 0 0 0 0 0 
$$ ##$RCUI2C3= (0..7)
0 0 0 0 0 0 0 0 
$$ ##$RCUI2C4= (0..7)
0 0 0 0 0 0 0 0 
$$ ##$RCUI2C5= (0..7)
0 0 0 0 0 0 0 0 
$$ ##$RCUI2C6= (0..7)
0 0 0 0 0 0 0 0 
$$ ##$RCUI2C7= (0..7)
0 0 0 0 0 0 0 0 
$$ ##$RCUI2C8= (0..7)
0 0 0 0 0 0 0 0 
$$ ##$RDCU= 0
$$ ##$RGTYPE= (0..7)
5 0 0 0 0 0 0 0 
$$ ##$RG_max= (0..7)
46341 0 0 0 0 0 0 0 
$$ ##$RG_min= (0..7)
1 0 0 0 0 0 0 0 
$$ ##$RG_tab1= (0..255)
1 1.1 1.3 1.4 1.6 1.8 2 2.2 2.5 2.8 3.2 3.6 4 4.5 5 5.7 6.3 7.1 8 9 10.1 
11.3 12.7 14.3 16 18 20.2 22.6 25.4 28.5 32 35.9 40.3 45.3 50.8 57 64 
71.8 80.6 90.5 101.6 114 128 143.7 161.3 181 203.2 228.1 256 287.4 322.5 
362 406.4 456.1 512 574.7 645.1 724.1 812.7 912.3 1024 1149.4 1290.2 1448.2 
1625.5 1824.6 2048 2298.8 2580.3 2896.3 3251 3649.1 4096 4597.6 5160.6 
5792.6 6502 7298.2 8192 9195.2 10321.3 11585.2 13004 14596.5 16384 18390.4 
20642.5 23170.5 26008 29193 32768 36780.8 41285.1 46341 -1 -1 -1 -1 -1 
-1 -1 -1 -1 -1 -1 -1 -1 -1 -1 -1 -1 -1 -1 -1 -1 -1 -1 -1 -1 -1 -1 -1 -1 
-1 -1 -1 -1 -1 -1 -1 -1 -1 -1 -1 -1 -1 -1 -1 -1 -1 -1 -1 -1 -1 -1 -1 -1 
-1 -1 -1 -1 -1 -1 -1 -1 -1 -1 -1 -1 -1 -1 -1 -1 -1 -1 -1 -1 -1 -1 -1 -1 
-1 -1 -1 -1 -1 -1 -1 -1 -1 -1 -1 -1 -1 -1 -1 -1 -1 -1 -1 -1 -1 -1 -1 -1 
-1 -1 -1 -1 -1 -1 -1 -1 -1 -1 -1 -1 -1 -1 -1 -1 -1 -1 -1 -1 -1 -1 -1 -1 
-1 -1 -1 -1 -1 -1 -1 -1 -1 -1 -1 -1 -1 -1 -1 -1 -1 -1 -1 -1 -1 -1 -1 -1 
-1 -1 -1 -1 -1 -1 -1 -1 -1 -1 -1 -1 -1 
$$ ##$RG_tab2= (0..255)
-1 -1 -1 -1 -1 -1 -1 -1 -1 -1 -1 -1 -1 -1 -1 -1 -1 -1 -1 -1 -1 -1 -1 -1 
-1 -1 -1 -1 -1 -1 -1 -1 -1 -1 -1 -1 -1 -1 -1 -1 -1 -1 -1 -1 -1 -1 -1 -1 
-1 -1 -1 -1 -1 -1 -1 -1 -1 -1 -1 -1 -1 -1 -1 -1 -1 -1 -1 -1 -1 -1 -1 -1 
-1 -1 -1 -1 -1 -1 -1 -1 -1 -1 -1 -1 -1 -1 -1 -1 -1 -1 -1 -1 -1 -1 -1 -1 
-1 -1 -1 -1 -1 -1 -1 -1 -1 -1 -1 -1 -1 -1 -1 -1 -1 -1 -1 -1 -1 -1 -1 -1 
-1 -1 -1 -1 -1 -1 -1 -1 -1 -1 -1 -1 -1 -1 -1 -1 -1 -1 -1 -1 -1 -1 -1 -1 
-1 -1 -1 -1 -1 -1 -1 -1 -1 -1 -1 -1 -1 -1 -1 -1 -1 -1 -1 -1 -1 -1 -1 -1 
-1 -1 -1 -1 -1 -1 -1 -1 -1 -1 -1 -1 -1 -1 -1 -1 -1 -1 -1 -1 -1 -1 -1 -1 
-1 -1 -1 -1 -1 -1 -1 -1 -1 -1 -1 -1 -1 -1 -1 -1 -1 -1 -1 -1 -1 -1 -1 -1 
-1 -1 -1 -1 -1 -1 -1 -1 -1 -1 -1 -1 -1 -1 -1 -1 -1 -1 -1 -1 -1 -1 -1 -1 
-1 -1 -1 -1 -1 -1 -1 -1 -1 -1 -1 -1 -1 -1 -1 -1 
$$ ##$RG_tab3= (0..255)
-1 -1 -1 -1 -1 -1 -1 -1 -1 -1 -1 -1 -1 -1 -1 -1 -1 -1 -1 -1 -1 -1 -1 -1 
-1 -1 -1 -1 -1 -1 -1 -1 -1 -1 -1 -1 -1 -1 -1 -1 -1 -1 -1 -1 -1 -1 -1 -1 
-1 -1 -1 -1 -1 -1 -1 -1 -1 -1 -1 -1 -1 -1 -1 -1 -1 -1 -1 -1 -1 -1 -1 -1 
-1 -1 -1 -1 -1 -1 -1 -1 -1 -1 -1 -1 -1 -1 -1 -1 -1 -1 -1 -1 -1 -1 -1 -1 
-1 -1 -1 -1 -1 -1 -1 -1 -1 -1 -1 -1 -1 -1 -1 -1 -1 -1 -1 -1 -1 -1 -1 -1 
-1 -1 -1 -1 -1 -1 -1 -1 -1 -1 -1 -1 -1 -1 -1 -1 -1 -1 -1 -1 -1 -1 -1 -1 
-1 -1 -1 -1 -1 -1 -1 -1 -1 -1 -1 -1 -1 -1 -1 -1 -1 -1 -1 -1 -1 -1 -1 -1 
-1 -1 -1 -1 -1 -1 -1 -1 -1 -1 -1 -1 -1 -1 -1 -1 -1 -1 -1 -1 -1 -1 -1 -1 
-1 -1 -1 -1 -1 -1 -1 -1 -1 -1 -1 -1 -1 -1 -1 -1 -1 -1 -1 -1 -1 -1 -1 -1 
-1 -1 -1 -1 -1 -1 -1 -1 -1 -1 -1 -1 -1 -1 -1 -1 -1 -1 -1 -1 -1 -1 -1 -1 
-1 -1 -1 -1 -1 -1 -1 -1 -1 -1 -1 -1 -1 -1 -1 -1 
$$ ##$RG_tab4= (0..255)
-1 -1 -1 -1 -1 -1 -1 -1 -1 -1 -1 -1 -1 -1 -1 -1 -1 -1 -1 -1 -1 -1 -1 -1 
-1 -1 -1 -1 -1 -1 -1 -1 -1 -1 -1 -1 -1 -1 -1 -1 -1 -1 -1 -1 -1 -1 -1 -1 
-1 -1 -1 -1 -1 -1 -1 -1 -1 -1 -1 -1 -1 -1 -1 -1 -1 -1 -1 -1 -1 -1 -1 -1 
-1 -1 -1 -1 -1 -1 -1 -1 -1 -1 -1 -1 -1 -1 -1 -1 -1 -1 -1 -1 -1 -1 -1 -1 
-1 -1 -1 -1 -1 -1 -1 -1 -1 -1 -1 -1 -1 -1 -1 -1 -1 -1 -1 -1 -1 -1 -1 -1 
-1 -1 -1 -1 -1 -1 -1 -1 -1 -1 -1 -1 -1 -1 -1 -1 -1 -1 -1 -1 -1 -1 -1 -1 
-1 -1 -1 -1 -1 -1 -1 -1 -1 -1 -1 -1 -1 -1 -1 -1 -1 -1 -1 -1 -1 -1 -1 -1 
-1 -1 -1 -1 -1 -1 -1 -1 -1 -1 -1 -1 -1 -1 -1 -1 -1 -1 -1 -1 -1 -1 -1 -1 
-1 -1 -1 -1 -1 -1 -1 -1 -1 -1 -1 -1 -1 -1 -1 -1 -1 -1 -1 -1 -1 -1 -1 -1 
-1 -1 -1 -1 -1 -1 -1 -1 -1 -1 -1 -1 -1 -1 -1 -1 -1 -1 -1 -1 -1 -1 -1 -1 
-1 -1 -1 -1 -1 -1 -1 -1 -1 -1 -1 -1 -1 -1 -1 -1 
$$ ##$RG_tab5= (0..255)
-1 -1 -1 -1 -1 -1 -1 -1 -1 -1 -1 -1 -1 -1 -1 -1 -1 -1 -1 -1 -1 -1 -1 -1 
-1 -1 -1 -1 -1 -1 -1 -1 -1 -1 -1 -1 -1 -1 -1 -1 -1 -1 -1 -1 -1 -1 -1 -1 
-1 -1 -1 -1 -1 -1 -1 -1 -1 -1 -1 -1 -1 -1 -1 -1 -1 -1 -1 -1 -1 -1 -1 -1 
-1 -1 -1 -1 -1 -1 -1 -1 -1 -1 -1 -1 -1 -1 -1 -1 -1 -1 -1 -1 -1 -1 -1 -1 
-1 -1 -1 -1 -1 -1 -1 -1 -1 -1 -1 -1 -1 -1 -1 -1 -1 -1 -1 -1 -1 -1 -1 -1 
-1 -1 -1 -1 -1 -1 -1 -1 -1 -1 -1 -1 -1 -1 -1 -1 -1 -1 -1 -1 -1 -1 -1 -1 
-1 -1 -1 -1 -1 -1 -1 -1 -1 -1 -1 -1 -1 -1 -1 -1 -1 -1 -1 -1 -1 -1 -1 -1 
-1 -1 -1 -1 -1 -1 -1 -1 -1 -1 -1 -1 -1 -1 -1 -1 -1 -1 -1 -1 -1 -1 -1 -1 
-1 -1 -1 -1 -1 -1 -1 -1 -1 -1 -1 -1 -1 -1 -1 -1 -1 -1 -1 -1 -1 -1 -1 -1 
-1 -1 -1 -1 -1 -1 -1 -1 -1 -1 -1 -1 -1 -1 -1 -1 -1 -1 -1 -1 -1 -1 -1 -1 
-1 -1 -1 -1 -1 -1 -1 -1 -1 -1 -1 -1 -1 -1 -1 -1 
$$ ##$RG_tab6= (0..255)
-1 -1 -1 -1 -1 -1 -1 -1 -1 -1 -1 -1 -1 -1 -1 -1 -1 -1 -1 -1 -1 -1 -1 -1 
-1 -1 -1 -1 -1 -1 -1 -1 -1 -1 -1 -1 -1 -1 -1 -1 -1 -1 -1 -1 -1 -1 -1 -1 
-1 -1 -1 -1 -1 -1 -1 -1 -1 -1 -1 -1 -1 -1 -1 -1 -1 -1 -1 -1 -1 -1 -1 -1 
-1 -1 -1 -1 -1 -1 -1 -1 -1 -1 -1 -1 -1 -1 -1 -1 -1 -1 -1 -1 -1 -1 -1 -1 
-1 -1 -1 -1 -1 -1 -1 -1 -1 -1 -1 -1 -1 -1 -1 -1 -1 -1 -1 -1 -1 -1 -1 -1 
-1 -1 -1 -1 -1 -1 -1 -1 -1 -1 -1 -1 -1 -1 -1 -1 -1 -1 -1 -1 -1 -1 -1 -1 
-1 -1 -1 -1 -1 -1 -1 -1 -1 -1 -1 -1 -1 -1 -1 -1 -1 -1 -1 -1 -1 -1 -1 -1 
-1 -1 -1 -1 -1 -1 -1 -1 -1 -1 -1 -1 -1 -1 -1 -1 -1 -1 -1 -1 -1 -1 -1 -1 
-1 -1 -1 -1 -1 -1 -1 -1 -1 -1 -1 -1 -1 -1 -1 -1 -1 -1 -1 -1 -1 -1 -1 -1 
-1 -1 -1 -1 -1 -1 -1 -1 -1 -1 -1 -1 -1 -1 -1 -1 -1 -1 -1 -1 -1 -1 -1 -1 
-1 -1 -1 -1 -1 -1 -1 -1 -1 -1 -1 -1 -1 -1 -1 -1 
$$ ##$RG_tab7= (0..255)
-1 -1 -1 -1 -1 -1 -1 -1 -1 -1 -1 -1 -1 -1 -1 -1 -1 -1 -1 -1 -1 -1 -1 -1 
-1 -1 -1 -1 -1 -1 -1 -1 -1 -1 -1 -1 -1 -1 -1 -1 -1 -1 -1 -1 -1 -1 -1 -1 
-1 -1 -1 -1 -1 -1 -1 -1 -1 -1 -1 -1 -1 -1 -1 -1 -1 -1 -1 -1 -1 -1 -1 -1 
-1 -1 -1 -1 -1 -1 -1 -1 -1 -1 -1 -1 -1 -1 -1 -1 -1 -1 -1 -1 -1 -1 -1 -1 
-1 -1 -1 -1 -1 -1 -1 -1 -1 -1 -1 -1 -1 -1 -1 -1 -1 -1 -1 -1 -1 -1 -1 -1 
-1 -1 -1 -1 -1 -1 -1 -1 -1 -1 -1 -1 -1 -1 -1 -1 -1 -1 -1 -1 -1 -1 -1 -1 
-1 -1 -1 -1 -1 -1 -1 -1 -1 -1 -1 -1 -1 -1 -1 -1 -1 -1 -1 -1 -1 -1 -1 -1 
-1 -1 -1 -1 -1 -1 -1 -1 -1 -1 -1 -1 -1 -1 -1 -1 -1 -1 -1 -1 -1 -1 -1 -1 
-1 -1 -1 -1 -1 -1 -1 -1 -1 -1 -1 -1 -1 -1 -1 -1 -1 -1 -1 -1 -1 -1 -1 -1 
-1 -1 -1 -1 -1 -1 -1 -1 -1 -1 -1 -1 -1 -1 -1 -1 -1 -1 -1 -1 -1 -1 -1 -1 
-1 -1 -1 -1 -1 -1 -1 -1 -1 -1 -1 -1 -1 -1 -1 -1 
$$ ##$RG_tab8= (0..255)
-1 -1 -1 -1 -1 -1 -1 -1 -1 -1 -1 -1 -1 -1 -1 -1 -1 -1 -1 -1 -1 -1 -1 -1 
-1 -1 -1 -1 -1 -1 -1 -1 -1 -1 -1 -1 -1 -1 -1 -1 -1 -1 -1 -1 -1 -1 -1 -1 
-1 -1 -1 -1 -1 -1 -1 -1 -1 -1 -1 -1 -1 -1 -1 -1 -1 -1 -1 -1 -1 -1 -1 -1 
-1 -1 -1 -1 -1 -1 -1 -1 -1 -1 -1 -1 -1 -1 -1 -1 -1 -1 -1 -1 -1 -1 -1 -1 
-1 -1 -1 -1 -1 -1 -1 -1 -1 -1 -1 -1 -1 -1 -1 -1 -1 -1 -1 -1 -1 -1 -1 -1 
-1 -1 -1 -1 -1 -1 -1 -1 -1 -1 -1 -1 -1 -1 -1 -1 -1 -1 -1 -1 -1 -1 -1 -1 
-1 -1 -1 -1 -1 -1 -1 -1 -1 -1 -1 -1 -1 -1 -1 -1 -1 -1 -1 -1 -1 -1 -1 -1 
-1 -1 -1 -1 -1 -1 -1 -1 -1 -1 -1 -1 -1 -1 -1 -1 -1 -1 -1 -1 -1 -1 -1 -1 
-1 -1 -1 -1 -1 -1 -1 -1 -1 -1 -1 -1 -1 -1 -1 -1 -1 -1 -1 -1 -1 -1 -1 -1 
-1 -1 -1 -1 -1 -1 -1 -1 -1 -1 -1 -1 -1 -1 -1 -1 -1 -1 -1 -1 -1 -1 -1 -1 
-1 -1 -1 -1 -1 -1 -1 -1 -1 -1 -1 -1 -1 -1 -1 -1 
$$ ##$ROUTER= 3
$$ ##$RX22TY= <tty10>
$$ ##$SCMTY= <no>
$$ ##$SPECTR= 5
$$ ##$SY2FLAG= 0
$$ ##$TFXNUM= 0
$$ ##$TRIPLO2= 0
$$ ##$VTUTY= <tty05>
$$ ##$WBREFAM= (0..15)
100 100 100 100 100 100 100 100 100 100 100 100 100 100 100 100 
$$ ##$WBREFPH= (0..15)
0 0 0 0 0 0 0 0 0 0 0 0 0 0 0 0 
$$ ##$XFAC= 2
$$ ##END=
##$RELAX= 
$$ Bruker specific parameters
$$ --------------------------
##$DU= <P:\NMR-data>
##$EXPNO= 1
##$NAME= <NMR_apolar_TCDD_p17.1C>
##$PROCNO= 1
##$TYPE= <nmr>
##$USER= <Ainhoa_raw_data>
##$ACQT0= -4.83829889523336
##$AMP= (0..31)
100 100 100 100 100 100 100 100 100 100 100 100 100 100 100 100 100 100
100 100 100 100 100 100 100 100 100 100 100 100 100 100
##$ANAVPT= -1
##$AQSEQ= 0
##$AQ_mod= 3
##$AUNM= <au_zg>
##$AUTOPOS= <22 >
##$BF1= 400.13
##$BF2= 100.612769
##$BF3= 400.13
##$BF4= 400.13
##$BF5= 500.13
##$BF6= 500.13
##$BF7= 500.13
##$BF8= 500.13
##$BYTORDA= 0
##$CFDGTYP= 0
##$CFRGTYP= 5
##$CHEMSTR= <none>
##$CNST= (0..63)
1 1 145 1 1 1 1 1 1 1 1 1 1 1 1 1 1 1 1 1 1 1 1 1 1 1 1 1 1 1 1 1 1 1 1
1 1 1 1 1 1 1 1 1 1 1 1 1 1 1 1 1 1 1 1 1 1 1 1 1 1 1 1 1
##$CPDPRG= <>
##$CPDPRG1= <>
##$CPDPRG2= <>
##$CPDPRG3= <>
##$CPDPRG4= <mlev>
##$CPDPRG5= <mlev>
##$CPDPRG6= <mlev>
##$CPDPRG7= <mlev>
##$CPDPRG8= <mlev>
##$CPDPRGB= <>
##$CPDPRGT= <>
##$D= (0..63)
0 2 0 0 0 0 0 0 0 0.06 0 0 2e-005 0 0 0 0.0002 0 0 0 0 0 0 0 0 0 0 0 0
0 0 0 0 0 0 0 0 0 0 0 0 0 0 0 0 0 0 0 0 0 0 0 0 0 0 0 0 0 0 0 0 0 0 0
##$DATE= 1217408679
##$DBL= (0..7)
120 120 120 120 120 120 120 120
##$DBP= (0..7)
150 150 150 150 150 150 150 150
##$DBP07= 0
##$DBPNAM0= <>
##$DBPNAM1= <>
##$DBPNAM2= <>
##$DBPNAM3= <>
##$DBPNAM4= <>
##$DBPNAM5= <>
##$DBPNAM6= <>
##$DBPNAM7= <>
##$DBPOAL= (0..7)
0.5 0.5 0.5 0.5 0.5 0.5 0.5 0.5
##$DBPOFFS= (0..7)
0 0 0 0 0 0 0 0
##$DE= 6
##$DECBNUC= <off>
##$DECIM= 24
##$DECNUC= <off>
##$DECSTAT= 4
##$DIGMOD= 0
##$DIGTYP= 7
##$DL= (0..7)
0 120 120 120 120 120 120 120
##$DP= (0..7)
150 150 150 150 150 150 150 150
##$DP07= 0
##$DPNAME0= <>
##$DPNAME1= <>
##$DPNAME2= <>
##$DPNAME3= <>
##$DPNAME4= <>
##$DPNAME5= <>
##$DPNAME6= <>
##$DPNAME7= <>
##$DPOAL= (0..7)
0.5 0.5 0.5 0.5 0.5 0.5 0.5 0.5
##$DPOFFS= (0..7)
0 0 0 0 0 0 0 0
##$DQDMODE= 0
##$DR= 18
##$DS= 4
##$DSLIST= <SSSSSSSSSSSSSSS>
##$DSPFIRM= 0
##$DSPFVS= -1
##$DTYPA= 0
##$EXP= <AID_chl>
##$F1LIST= <111111111111111>
##$F2LIST= <222222222222222>
##$F3LIST= <333333333333333>
##$FCUCHAN= (0..9)
0 2 1 0 0 0 0 0 0 0
##$FL1= 90
##$FL2= 90
##$FL3= 90
##$FL4= 90
##$FOV= 20
##$FQ1LIST= <freqlist>
##$FQ2LIST= <freqlist>
##$FQ3LIST= <freqlist>
##$FQ4LIST= <freqlist>
##$FQ5LIST= <freqlist>
##$FQ6LIST= <freqlist>
##$FQ7LIST= <freqlist>
##$FQ8LIST= <freqlist>
##$FRQLO3= 1882485.02994012
##$FRQLO3N= 0
##$FS= (0..7)
83 83 83 83 83 83 83 83
##$FTLPGN= 0
##$FW= 90000
##$FnMODE= 0
##$FnTYPE= 0
##$GP031= 0
##$GPNAM0= <sine.100>
##$GPNAM1= <sine.100>
##$GPNAM10= <sine.100>
##$GPNAM11= <sine.100>
##$GPNAM12= <sine.100>
##$GPNAM13= <sine.100>
##$GPNAM14= <sine.100>
##$GPNAM15= <sine.100>
##$GPNAM16= <sine.100>
##$GPNAM17= <sine.100>
##$GPNAM18= <sine.100>
##$GPNAM19= <sine.100>
##$GPNAM2= <sine.100>
##$GPNAM20= <sine.100>
##$GPNAM21= <sine.100>
##$GPNAM22= <sine.100>
##$GPNAM23= <sine.100>
##$GPNAM24= <sine.100>
##$GPNAM25= <sine.100>
##$GPNAM26= <sine.100>
##$GPNAM27= <sine.100>
##$GPNAM28= <sine.100>
##$GPNAM29= <sine.100>
##$GPNAM3= <sine.100>
##$GPNAM30= <sine.100>
##$GPNAM31= <sine.100>
##$GPNAM4= <sine.100>
##$GPNAM5= <sine.100>
##$GPNAM6= <sine.100>
##$GPNAM7= <sine.100>
##$GPNAM8= <sine.100>
##$GPNAM9= <sine.100>
##$GPX= (0..31)
0 0 0 0 0 0 0 0 0 0 0 0 0 0 0 0 0 0 0 0 0 0 0 0 0 0 0 0 0 0 0 0
##$GPY= (0..31)
0 0 0 0 0 0 0 0 0 0 0 0 0 0 0 0 0 0 0 0 0 0 0 0 0 0 0 0 0 0 0 0
##$GPZ= (0..31)
0 0 0 0 0 0 0 0 0 0 0 0 0 0 0 0 0 0 0 0 0 0 0 0 0 0 0 0 0 0 0 0
##$GRDPROG= <>
##$GRPDLY= -1
##$HDDUTY= 20
##$HDRATE= 20
##$HGAIN= (0..3)
0 0 0 0
##$HL1= 1
##$HL2= 35
##$HL3= 16
##$HL4= 17
##$HOLDER= 0
##$HPMOD= (0..7)
0 0 0 0 0 0 0 0
##$HPPRGN= 0
##$IN= (0..63)
0.001 0.001 0.001 0.001 0.001 0.001 0.001 0.001 0.001 0.001 0.001 0.001
0.001 0.001 0.001 0.001 0.001 0.001 0.001 0.001 0.001 0.001 0.001 0.001
0.001 0.001 0.001 0.001 0.001 0.001 0.001 0.001 0.001 0.001 0.001 0.001
0.001 0.001 0.001 0.001 0.001 0.001 0.001 0.001 0.001 0.001 0.001 0.001
0.001 0.001 0.001 0.001 0.001 0.001 0.001 0.001 0.001 0.001 0.001 0.001
0.001 0.001 0.001 0.001
##$INF= (0..7)
0 0 0 0 0 0 0 0
##$INP= (0..63)
0 0 0 0 0 0 0 0 0 0 0 0 0 0 0 0 0 0 0 0 0 0 0 0 0 0 0 0 0 0 0 0 0 0 0 0
0 0 0 0 0 0 0 0 0 0 0 0 0 0 0 0 0 0 0 0 0 0 0 0 0 0 0 0
##$INSTRUM= <avance400>
##$L= (0..31)
1 1 1 1 1 1 1 1 1 1 1 1 1 1 1 1 1 1 1 1 1 1 1 1 1 1 1 1 1 1 1 1
##$LFILTER= 100
##$LGAIN= -15
##$LINPSTP= 10
##$LOCKED= yes
##$LOCKFLD= 3186
##$LOCKGN= 118.5
##$LOCKPOW= -35
##$LOCKPPM= 7.23999977111816
##$LOCNUC= <2H>
##$LOCPHAS= 356
##$LOCSHFT= yes
##$LOCSW= 0
##$LTIME= 0.200000002980232
##$MASR= 4200
##$MASRLST= <masrlst>
##$NBL= 1
##$NC= -2
##$NLOGCH= 1
##$NS= 128
##$NUC1= <1H>
##$NUC2= <13C>
##$NUC3= <off>
##$NUC4= <off>
##$NUC5= <off>
##$NUC6= <off>
##$NUC7= <off>
##$NUC8= <off>
##$NUCLEI= 0
##$NUCLEUS= <off>
##$O1= 1922.3
##$O2= 4979.85804243228
##$O3= 1900.52349393
##$O4= 1900.52349393
##$O5= 0
##$O6= 0
##$O7= 0
##$O8= 0
##$OBSCHAN= (0..9)
0 0 0 0 0 0 0 0 0 0
##$OVERFLW= 0
##$P= (0..63)
7.6 7.6 15.2 14.9 29.8 16.5 25 50 0 0 0 0 0 0 0 200000 1000 2500 0 600
2500 0 0 0 0 200 0 7.6 1000 0 0 0 0 0 0 0 0 0 0 0 0 0 0 0 0 0 0 0 0 0 0
0 0 0 0 0 0 0 0 0 0 0 0 0
##$PACOIL= (0..15)
0 0 0 0 0 0 0 0 0 0 0 0 0 0 0 0
##$PAPS= 2
##$PARMODE= 0
##$PCPD= (0..9)
100 100 70 100 100 100 100 100 100 100
##$PHCOR= (0..31)
0 0 0 0 0 0 0 0 0 0 0 0 0 0 0 0 0 0 0 0 0 0 0 0 0 0 0 0 0 0 0 0
##$PHLIST= <>
##$PHP= 1
##$PH_ref= 0
##$PL= (0..63)
120 0 -4 120 120 120 120 120 120 60 10.34 22.38 9 120 120 120 120 120 0
120 120 120 120 120 120 120 120 22.38 120 120 9 120 120 120 120 120 120
120 120 120 120 120 120 120 120 120 120 120 120 120 120 120 120 120 120
120 120 120 120 120 120 120 120 120
##$PLSTEP= 0.1
##$PLSTRT= -6
##$POWMOD= 0
##$PQPHASE= 0
##$PQSCALE= 0
##$PR= 1
##$PRECHAN= (0..15)
-1 1 2 -1 -1 -1 -1 -1 -1 -1 -1 -1 -1 -1 -1 -1
##$PRGAIN= 0
##$PROBHD= <5 mm PABBI 1H-BB Z-GRD Z811201/0006
>
##$PROSOL= no
##$PULPROG= <zg>
##$PW= 0
##$PYNM= <acqu.py>
##$QNP= 1
##$RD= 0
##$RECCHAN= (0..15)
-1 -1 -1 -1 -1 -1 -1 -1 -1 -1 -1 -1 -1 -1 -1 -1
##$RECPH= 0
##$RECPRE= (0..15)
-1 -1 -1 -1 -1 -1 -1 -1 -1 -1 -1 -1 -1 -1 -1 -1
##$RECPRFX= (0..15)
-1 -1 -1 -1 -1 -1 -1 -1 -1 -1 -1 -1 -1 -1 -1 -1
##$RECSEL= (0..15)
0 0 0 0 0 0 0 0 0 0 0 0 0 0 0 0
##$RG= 181
##$RO= 0
##$ROUTWD1= (0..23)
0 0 0 0 0 0 0 0 0 0 0 0 0 0 0 0 0 0 0 0 1 1 0 0
##$ROUTWD2= (0..23)
0 0 0 0 0 1 0 0 0 0 0 0 0 0 0 0 0 0 1 0 1 1 0 0
##$RSEL= (0..9)
0 1 2 0 0 0 0 0 0 0
##$S= (0..7)
83 4 83 83 83 83 83 83
##$SEOUT= 0
##$SFO1= 400.1319223
##$SFO2= 100.617748858042
##$SFO3= 400.131900523494
##$SFO4= 400.131900523494
##$SFO5= 500.13
##$SFO6= 500.13
##$SFO7= 500.13
##$SFO8= 500.13
##$SOLVENT= <CDCl3>
##$SP= (0..31)
1 120 120 120 0 0 120 120 0 0 0 120 0 0 120 0 150 150 120 120.87 118.96
122.27 114.95 150 150 150 150 150 150 120 120 120
##$SP07= 0
##$SPECTR= 0
##$SPNAM0= <gauss>
##$SPNAM1= <Gaus1.1000>
##$SPNAM10= <gauss>
##$SPNAM11= <Gaus1.1000>
##$SPNAM12= <gauss>
##$SPNAM13= <gauss>
##$SPNAM14= <Gaus1.1000>
##$SPNAM15= <Gaus1.1000>
##$SPNAM16= <gauss>
##$SPNAM17= <gauss>
##$SPNAM18= <Gaus1.1000>
##$SPNAM19= <Gaus1.1000>
##$SPNAM2= <Gaus1.1000>
##$SPNAM20= <Gaus1.1000>
##$SPNAM21= <Gaus1.1000>
##$SPNAM22= <Gaus1.1000>
##$SPNAM23= <gauss>
##$SPNAM24= <gauss>
##$SPNAM25= <gauss>
##$SPNAM26= <gauss>
##$SPNAM27= <gauss>
##$SPNAM28= <gauss>
##$SPNAM29= <Gaus1.1000>
##$SPNAM3= <Gaus1.1000>
##$SPNAM30= <Gaus1.1000>
##$SPNAM31= <Gaus1.1000>
##$SPNAM4= <gauss>
##$SPNAM5= <gauss>
##$SPNAM6= <Gaus1.1000>
##$SPNAM7= <Gaus1.1000>
##$SPNAM8= <gauss>
##$SPNAM9= <gauss>
##$SPOAL= (0..31)
0.5 0.5 0.5 0.5 0.5 0.5 0.5 0.5 0.5 0.5 0.5 0.5 0.5 0.5 0.5 0.5 0.5 0.5
0.5 0.5 0.5 0.5 0.5 0.5 0.5 0.5 0.5 0.5 0.5 0.5 0.5 0.5
##$SPOFFS= (0..31)
0 0 0 0 0 0 0 0 0 0 0 0 0 0 0 0 0 0 0 0 0 0 0 0 0 0 0 0 0 0 0 0
##$SUBNAM0= <"">
##$SUBNAM1= <"">
##$SUBNAM2= <"">
##$SUBNAM3= <"">
##$SUBNAM4= <"">
##$SUBNAM5= <"">
##$SUBNAM6= <"">
##$SUBNAM7= <"">
##$SUBNAM8= <"">
##$SUBNAM9= <"">
##$SW= 12.4709369134976
##$SWIBOX= (0..15)
0 1 2 0 0 0 0 0 0 0 0 0 0 0 0 0
##$SW_h= 4990.01996007984
##$SWfinal= 0
##$TD= 16244
##$TD0= 1
##$TE= 301.7
##$TE2= 300
##$TE3= 300
##$TEG= 300
##$TL= (0..7)
0 120 120 120 120 120 120 120
##$TP= (0..7)
150 150 150 150 150 150 150 150
##$TP07= 0
##$TPNAME0= <>
##$TPNAME1= <>
##$TPNAME2= <>
##$TPNAME3= <>
##$TPNAME4= <>
##$TPNAME5= <>
##$TPNAME6= <>
##$TPNAME7= <>
##$TPOAL= (0..7)
0.5 0.5 0.5 0.5 0.5 0.5 0.5 0.5
##$TPOFFS= (0..7)
0 0 0 0 0 0 0 0
##$TUNHIN= 0
##$TUNHOUT= 0
##$TUNXOUT= 0
##$USERA1= <user>
##$USERA2= <user>
##$USERA3= <user>
##$USERA4= <user>
##$USERA5= <user>
##$V9= 5
##$VALIST= <valist>
##$VCLIST= <CCCCCCCCCCCCCCC>
##$VD= 0
##$VDLIST= <DDDDDDDDDDDDDDD>
##$VPLIST= <PPPPPPPPPPPPPPP>
##$VTLIST= <TTTTTTTTTTTTTTT>
##$WBST= 1024
##$WBSW= 15.53612
##$XGAIN= (0..3)
0 0 0 0
##$XL= 0
##$YL= 0
##$YMAX_a= 2484278
##$YMIN_a= -1754009
##$ZGOPTNS= <>
##$ZL1= 120
##$ZL2= 120
##$ZL3= 120
##$ZL4= 120
##$ABSF1= 10
##$ABSF2= 0
##$ABSG= 5
##$ABSL= 3
##$ALPHA= 0
##$AQORDER= 0
##$ASSFAC= 0
##$ASSFACI= 0
##$ASSFACX= 0
##$ASSWID= 0
##$AUNMP= <proc_1H_AID>
##$AXLEFT= 0
##$AXNAME= <>
##$AXNUC= <off>
##$AXRIGHT= 0
##$AXTYPE= 0
##$AXUNIT= <>
##$AZFE= 0.1
##$AZFW= 0.1
##$BCFW= 1
##$BC_mod= 2
##$BYTORDP= 0
##$COROFFS= 0
##$CY= 12.5
##$DATMOD= 1
##$DC= 2
##$DFILT= <>
##$DTYPP= 0
##$F1P= 9.9967504570787
##$F2P= -9.53364507338961e-007
##$FCOR= 1
##$FTSIZE= 65536
##$FT_mod= 4
##$GAMMA= 1
##$GB= 0
##$INTBC= 1
##$INTSCL= 1
##$ISEN= 128
##$LB= 1
##$LEV0= 0
##$LPBIN= 0
##$MAXI= 10000
##$MC2= 0
##$MEAN= 0
##$ME_mod= 0
##$MI= 0.02
##$NCOEF= 0
##$NC_proc= 0
##$NLEV= 6
##$NOISF1= 8.174992
##$NOISF2= 6.675002
##$NSP= 1
##$NTH_PI= 0
##$NZP= 0
##$OFFSET= 11.01498
##$PC= 1
##$PHC0= 182.1338
##$PHC1= -8.11141
##$PH_mod= 0
##$PKNL= yes
##$PPARMOD= 0
##$PPDIAG= 0
##$PPIPTYP= 0
##$PPMPNUM= 100
##$PPRESOL= 1
##$PSCAL= 0
##$PSIGN= 0
##$PYNMP= <proc.py>
##$REVERSE= no
##$SF= 400.130009885034
##$SI= 131072
##$SIGF1= 5.6
##$SIGF2= 5.2
##$SINO= 400
##$SIOLD= 131072
##$SPECTYP= <>
##$SREGLST= <1H.CDCl3>
##$SSB= 2
##$STSI= 0
##$STSR= 0
##$SW_p= 4990.01996007982
##$SYMM= 0
##$S_DEV= 0
##$TDeff= 16244
##$TDoff= 0
##$TI= <>
##$TILT= no
##$TM1= 0
##$TM2= 0
##$TOPLEV= 0
##$USERP1= <user>
##$USERP2= <user>
##$USERP3= <user>
##$USERP4= <user>
##$USERP5= <user>
##$WDW= 4
##$XDIM= 8192
##$YMAX_p= 0
##$YMIN_p= 0
##$CURPLOT= <\\rik006s\net8_hp>
##$CURPRIN= <$\\rik006s\net8_hp>
##$DFORMAT= <normdp>
##$LAYOUT= <+/1d_h.xwp>
##$LFORMAT= <normlp>
##$PFORMAT= <normpl>
##$SURQMSG= 1
$$ End of Bruker specific parameters
$$ ---------------------------------
##NTUPLES= NMR FID
##VAR_NAME=  TIME,          FID/REAL,        FID/IMAG
##SYMBOL=    X,             R,               I
##VAR_TYPE=  INDEPENDENT,   DEPENDENT,       DEPENDENT
##VAR_FORM=  AFFN,          ASDF,            ASDF
##VAR_DIM=   8122,          8122,            8122
##UNITS=     SECONDS,       ARBITRARY UNITS, ARBITRARY UNITS
##FACTOR=    0.0002004,     1,               1
##FIRST=     0,             -1985672,        578169
##LAST=      1.6274484,     -20761,          -9209
##MIN=       0,             -1985672,        -1985672
##MAX=       1.6274484,     2356309,         2356309
$$ Real data points
##PAGE= N=1
##DATA TABLE= (X++(R..R)), XYDATA
0 -1985672
1   -62449
2  2356309
3  -772245
4 -1723716
5   848779
6  1029665
7  -932353
8  -174415
9  1098115
10   -26108
11  -950769
12   445506
13  1151552
14  -131324
15  -944386
16   116420
17   730782
18   -30578
19  -540661
20  -114039
21    22020
22    43925
23   150537
24  -150020
25  -414625
26    81103
27    97416
28  -265936
29   300202
30   560923
31  -728051
32  -611397
33  1284576
34   795756
35 -1498632
36  -633241
37  1566483
38   448746
39 -1333786
40   -33654
41   971092
42  -451017
43  -714925
44   785160
45   357570
46 -1215286
47  -339424
48  1442976
49   389599
50 -1454277
51  -383027
52  1347708
53   304784
54  -971964
55    55552
56   724474
57  -257863
58  -253642
59   508250
60   -99409
61  -666175
62   123321
63   395167
64  -130324
65  -145943
66  -117391
67  -219285
68   332449
69   400952
70  -550825
71  -532041
72   584250
73   511907
74  -382549
75  -192441
76   335453
77   -88982
78  -301942
79   413437
80   437495
81  -656851
82  -566121
83   911280
84   739355
85 -1045543
86  -836430
87   911669
88   577789
89  -856339
90  -295624
91   624448
92  -130594
93  -417074
94   509319
95   234731
96  -749057
97  -150136
98   811167
99   230270
100  -516971
101  -180739
102   266035
103   234212
104    36107
105  -254870
106  -231137
107   195096
108   215863
109  -143992
110   -94713
111    27811
112  -190650
113  -104898
114   346137
115   188307
116  -450197
117  -319667
118   556123
119   572348
120  -473078
121  -641342
122   435802
123   569077
124  -361492
125  -244850
126   380107
127  -130923
128  -384584
129   450923
130   319992
131  -757404
132  -407458
133   740367
134   416692
135  -590856
136  -418786
137   316512
138   324938
139  -113279
140  -192015
141    12004
142    81796
143   100583
144   183318
145    41343
146  -219499
147  -155218
148   140014
149   247420
150    38105
151  -310639
152  -265563
153   292061
154   396672
155  -330506
156  -538989
157   200416
158   380630
159  -194965
160  -125045
161   247653
162  -145195
163  -312140
164   433398
165   448548
166  -557442
167  -480517
168   645879
169   565562
170  -456260
171  -458773
172   241855
173   252820
174  -118428
175  -107916
176   -15543
177  -129625
178   -39238
179   259819
180   137271
181  -360024
182  -314649
183   288838
184   387798
185  -113648
186  -291890
187   -31313
188   224836
189   265223
190   -69046
191  -360067
192    -5400
193   325622
194    15810
195  -127071
196    98581
197  -128018
198  -298040
199   279476
200   391320
201  -438169
202  -520246
203   406702
204   552168
205  -273032
206  -453980
207   144621
208   263496
209   -76613
210    10013
211   139686
212  -196311
213  -179148
214   389466
215   292818
216  -437781
217  -398946
218   313784
219   379596
220  -132413
221  -299336
222   -78200
223   120113
224   167120
225      243
226  -224904
227  -144969
228   162071
229   217764
230    26308
231   -77652
232  -131281
233   -98927
234   226197
235   313799
236  -229870
237  -450702
238   196836
239   504120
240  -111224
241  -440555
242     1994
243   201083
244   -36930
245    -7126
246   115858
247  -175452
248  -274441
249   279437
250   434742
251  -315114
252  -533810
253   266082
254   519515
255  -107026
256  -280636
257    37462
258    49787
259    37362
260   168888
261   -74214
262  -321501
263     5731
264   311607
265    93979
266  -190422
267  -218933
268   -46298
269   204717
270   213006
271  -150588
272  -338328
273    50728
274   410410
275    94131
276  -326854
277  -136296
278   183591
279    87346
280    20135
281   106396
282  -135195
283  -293410
284   196676
285   428245
286  -210818
287  -536021
288    92923
289   478269
290     4989
291  -326645
292   -45067
293    94464
294   -16178
295   113570
296   122617
297  -259072
298  -222138
299   331111
300   330822
301  -230014
302  -316366
303    53138
304   212025
305   134286
306   -46909
307  -241152
308   -94710
309   254963
310   192165
311  -194629
312  -253170
313    30626
314   169577
315    94990
316    17940
317  -136770
318  -221185
319   109644
320   393216
321   -45507
322  -487571
323   -38569
324   460359
325   116411
326  -272886
327   -95287
328    45322
329   -13819
330   115935
331   140937
332  -198887
333  -283317
334   195347
335   398916
336  -102628
337  -419225
338   -30737
339   298516
340   117936
341   -82861
342  -109448
343  -107640
344    80035
345   261340
346    -4436
347  -309991
348  -108708
349   198650
350   178758
351    -3413
352  -168208
353  -191149
354    67543
355   297788
356    45660
357  -352346
358  -176719
359   309341
360   256075
361  -172320
362  -195099
363    33075
364    32787
365    76774
366   193781
367  -110993
368  -355405
369   108817
370   447108
371   -31317
372  -416920
373   -95310
374   251848
375   146419
376   -57229
377  -120702
378  -116485
379     8919
380   203643
381   119610
382  -219223
383  -244128
384   146143
385   302771
386    16370
387  -215231
388  -152907
389    54660
390   233322
391   110969
392  -231705
393  -225751
394   158444
395   269594
396   -31377
397  -222559
398  -103992
399    42402
400   124796
401   144570
402   -67084
403  -294694
404   -23343
405   390996
406   132026
407  -381939
408  -191294
409   259382
410   181082
411   -42916
412   -49716
413  -116062
414   -90650
415   189502
416   208324
417  -183160
418  -306555
419    68871
420   314296
421    73234
422  -228432
423  -189799
424    42760
425   176615
426   122636
427  -109171
428  -247816
429    17478
430   304839
431    95905
432  -210374
433  -147785
434    26362
435   136420
436   188660
437   -31869
438  -298049
439   -72045
440   326102
441   173896
442  -259806
443  -247579
444   107135
445   217928
446    38831
447   -97414
448  -124982
449   -97060
450   106000
451   256012
452   -55002
453  -361000
454   -31163
455   357776
456   131461
457  -225397
458  -169842
459    29850
460   132674
461   156196
462   -16549
463  -241314
464   -92566
465   248541
466   194213
467  -161968
468  -236931
469      894
470   163549
471   149106
472     -419
473  -236551
474  -172016
475   230243
476   269731
477  -168812
478  -293958
479    41240
480   224234
481    94481
482   -54779
483  -142828
484  -130347
485    82337
486   257568
487    36072
488  -315448
489  -162604
490   307096
491   249587
492  -216116
493  -238071
494    50930
495    95831
496   103731
497    96787
498  -180901
499  -236510
500   193575
501   307122
502  -116270
503  -287451
504   -28293
505   168360
506   163756
507    15412
508  -197922
509  -174080
510   129586
511   259262
512   -16668
513  -286164
514  -111725
515   223873
516   187089
517   -73333
518  -155641
519  -103229
520    20396
521   223680
522   147294
523  -259367
524  -267911
525   228527
526   327866
527  -119536
528  -280733
529   -20881
530   120954
531   101899
532    90974
533   -98621
534  -268776
535    31735
536   358037
537    51205
538  -337132
539  -136993
540   207073
541   189653
542      360
543  -147336
544  -170821
545    38212
546   246231
547    93927
548  -221061
549  -211942
550   120102
551   269598
552     4672
553  -237451
554  -121822
555    65530
556   150094
557   150169
558  -107727
559  -316676
560    47972
561   387618
562    24445
563  -322083
564   -82251
565   137052
566   102226
567   109418
568   -35793
569  -278501
570   -64598
571   319265
572   160965
573  -261866
574  -245900
575   122859
576   261980
577    39349
578  -173969
579  -163700
580    -8075
581   175661
582   179960
583  -111908
584  -290243
585    17831
586   324517
587    99435
588  -234552
589  -173512
590    56799
591   164534
592   139731
593   -62673
594  -260485
595   -63312
596   292254
597   163380
598  -246444
599  -216690
600   100786
601   163711
602    76102
603   -26866
604  -202002
605  -135380
606   232166
607   253838
608  -166287
609  -289510
610    46981
611   250742
612   104325
613  -127295
614  -191773
615   -42710
616   150763
617   183995
618   -22273
619  -269113
620  -128619
621   271888
622   231108
623  -199551
624  -254530
625    47861
626   168681
627   119178
628      -83
629  -219775
630  -154157
631   233203
632   245126
633  -155788
634  -250191
635    25837
636   183938
637   112950
638   -42410
639  -182524
640  -131357
641   134978
642   244969
643   -38932
644  -287502
645   -70266
646   244310
647   145533
648  -123703
649  -153775
650   -44599
651    73180
652   192975
653    71601
654  -232567
655  -186494
656   195986
657   257860
658  -100095
659  -264128
660   -32098
661   162752
662   132540
663    12200
664  -159276
665  -190614
666   100958
667   290775
668   -14856
669  -294231
670   -73991
671   204924
672   149443
673   -31105
674  -157646
675  -142942
676    87897
677   238723
678    28081
679  -236793
680  -138890
681   169822
682   212164
683   -64290
684  -205098
685   -55512
686    94809
687   127591
688    76857
689  -130683
690  -229074
691    80573
692   297955
693   -13721
694  -266579
695   -65529
696   142867
697   123702
698    38252
699  -109321
700  -188652
701    24812
702   258783
703    88463
704  -236990
705  -182015
706   146645
707   217391
708   -16819
709  -175945
710  -120512
711    36460
712   191258
713   123689
714  -182987
715  -235309
716   113790
717   263827
718    -4058
719  -203522
720   -95898
721    84050
722   157299
723    85398
724  -115226
725  -211278
726    14629
727   256686
728    84980
729  -231645
730  -160073
731   125941
732   159496
733     8220
734   -94991
735  -155635
736   -43650
737   209198
738   164435
739  -167574
740  -219688
741    83401
742   239237
743    52501
744  -160158
745  -140692
746    31583
747   165645
748   131597
749   -94619
750  -248471
751   -26461
752   266832
753   102671
754  -236082
755  -171734
756    81202
757   141499
758    94349
759   -52582
760  -220470
761   -52819
762   265794
763   163862
764  -182504
765  -187914
766    78213
767   186378
768    70473
769   -94093
770  -164228
771   -51022
772   153515
773   169245
774   -90663
775  -262486
776   -30159
777   237476
778   108398
779  -155816
780  -156751
781     7151
782   138765
783   150248
784   -21490
785  -216603
786   -95787
787   219346
788   205721
789  -136365
790  -237000
791    19782
792   184153
793    88332
794   -57400
795  -171156
796  -129156
797   158372
798   254475
799  -101903
800  -287095
801    11420
802   222638
803    88279
804   -72283
805  -137849
806   -89898
807   124764
808   224194
809   -23703
810  -256401
811   -98374
812   193968
813   175312
814  -102171
815  -208410
816   -25265
817   132598
818   127677
819    18812
820  -165492
821  -168837
822   138667
823   267643
824   -43198
825  -255888
826   -44629
827   179280
828   133838
829   -25019
830  -160752
831  -149656
832    84972
833   237974
834    13536
835  -265523
836  -131996
837   188992
838   184029
839   -65606
840  -167849
841   -78830
842    84239
843   206567
844    69815
845  -212235
846  -169323
847   160620
848   239081
849   -39166
850  -218827
851   -83116
852   119030
853   144582
854    13941
855  -142930
856  -172280
857    35013
858   251723
859    72666
860  -260396
861  -151603
862   174040
863   166193
864   -18040
865  -106442
866  -132460
867    10605
868   240374
869   118711
870  -222113
871  -190657
872   127639
873   207460
874    12779
875  -164693
876  -142219
877    61641
878   198196
879    70561
880  -164793
881  -200982
882    42417
883   241997
884    69358
885  -218003
886  -157843
887   116006
888   177713
889    27058
890  -114786
891  -158488
892   -10605
893   222997
894   147495
895  -188843
896  -212787
897   112646
898   228910
899    11054
900  -133574
901  -105092
902   -16907
903   153464
904   172081
905  -135813
906  -273583
907    40321
908   243478
909    40295
910  -161105
911  -139290
912      436
913   160358
914   145226
915  -109160
916  -220112
917     7004
918   226433
919   136105
920  -127669
921  -198923
922    38532
923   215734
924    80176
925  -119675
926  -156940
927   -43035
928   159833
929   175327
930  -124238
931  -268359
932    16131
933   227983
934    63437
935  -128997
936  -134846
937   -25183
938   146323
939   175586
940   -61369
941  -227497
942   -38402
943   222934
944   153050
945  -121230
946  -185617
947     -633
948   153181
949   118944
950   -55225
951  -197555
952   -98216
953   166343
954   197842
955   -94356
956  -243929
957   -23900
958   193294
959   119432
960   -76283
961  -154661
962   -65364
963   127509
964   207233
965   -20899
966  -260674
967   -77719
968   226004
969   136354
970  -115796
971  -149174
972   -44293
973    91616
974   178075
975     3692
976  -239704
977  -109775
978   197627
979   178777
980   -70720
981  -182584
982   -60508
983   141963
984   164578
985   -35984
986  -178877
987   -97882
988   105656
989   197328
990     7312
991  -235413
992  -120280
993   176600
994   164950
995   -66127
996  -148681
997   -81858
998    65858
999   203110
1000    62144
1001  -224892
1002  -154924
1003   172382
1004   209955
1005   -50952
1006  -178519
1007   -69808
1008    83368
1009   155936
1010    51022
1011  -181645
1012  -187718
1013   110222
1014   236685
1015   -15242
1016  -217552
1017   -88694
1018   114570
1019   147541
1020    27763
1021  -141590
1022  -147229
1023    75444
1024   218420
1025    55366
1026  -186186
1027  -154104
1028   110824
1029   205366
1030     2950
1031  -170391
1032  -110503
1033    53385
1034   160525
1035    82191
1036  -158498
1037  -210538
1038    74826
1039   237132
1040    21845
1041  -185395
1042  -112001
1043    67638
1044   161445
1045    76354
1046  -122286
1047  -175853
1048    31194
1049   225118
1050   102267
1051  -179958
1052  -183025
1053    83544
1054   189648
1055    27597
1056  -126793
1057  -135185
1058   -10651
1059   178399
1060   143313
1061  -160102
1062  -228649
1063    71160
1064   222423
1065    38943
1066  -138796
1067  -121837
1068    21351
1069   160170
1070   123321
1071  -106644
1072  -210760
1073     8428
1074   220749
1075    95183
1076  -157197
1077  -164231
1078    32867
1079   153775
1080    88846
1081   -88698
1082  -189895
1083   -35145
1084   201515
1085   144543
1086  -128371
1087  -200599
1088    15670
1089   197697
1090   101323
1091  -112017
1092  -155576
1093   -11225
1094   147327
1095   146119
1096   -65340
1097  -229436
1098   -47497
1099   220649
1100   124692
1101  -145671
1102  -159204
1103     3541
1104   118675
1105   131553
1106   -33226
1107  -210865
1108   -72314
1109   201797
1110   167566
1111  -108483
1112  -193224
1113    -7915
1114   160902
1115   120266
1116   -60792
1117  -170060
1118   -68589
1119   143724
1120   179671
1121   -61788
1122  -232602
1123   -48312
1124   184581
1125   121164
1126   -76706
1127  -154794
1128   -63385
1129   117798
1130   171045
1131   -24716
1132  -210621
1133   -90895
1134   166738
1135   181012
1136   -56485
1137  -189104
1138   -54671
1139   138801
1140   144768
1141   -17817
1142  -170071
1143  -117217
1144   124397
1145   210445
1146   -29743
1147  -220411
1148   -76532
1149   142848
1150   144277
1151   -30880
1152  -159835
1153  -100237
1154    93881
1155   189067
1156    18542
1157  -203954
1158  -126932
1159   147382
1160   190321
1161   -38576
1162  -167187
1163   -66952
1164    81956
1165   159779
1166    55878
1167  -183235
1168  -169740
1169   131547
1170   213608
1171   -30369
1172  -183227
1173   -85994
1174    82292
1175   153932
1176    38019
1177  -164446
1178  -153549
1179    86543
1180   204299
1181    32718
1182  -178051
1183  -137376
1184    99504
1185   188042
1186    18521
1187  -150283
1188  -121719
1189    52532
1190   181744
1191    72303
1192  -163484
1193  -176179
1194    76879
1195   210084
1196    30448
1197  -169457
1198  -122921
1199    60931
1200   156696
1201    64476
1202  -126189
1203  -175450
1204    34966
1205   221706
1206    68575
1207  -185257
1208  -138270
1209    77076
1210   147306
1211    57304
1212  -100680
1213  -165416
1214    14944
1215   208678
1216    96468
1217  -159200
1218  -166334
1219    55412
1220   180657
1221    67554
1222  -121819
1223  -149462
1224    18268
1225   165817
1226   103873
1227  -117600
1228  -202359
1229    13943
1230   208364
1231    77261
1232  -142628
1233  -139447
1234    17662
1235   142691
1236   109405
1237   -85356
1238  -189037
1239    -6736
1240   201638
1241   115103
1242  -115336
1243  -164935
1244     9079
1245   165738
1246    97227
1247   -96831
1248  -155573
1249   -23601
1250   146249
1251   136147
1252   -87265
1253  -207715
1254   -19110
1255   185056
1256    99468
1257  -108634
1258  -148622
1259   -16531
1260   131375
1261   135320
1262   -53601
1263  -193215
1264   -43178
1265   187385
1266   140308
1267  -101028
1268  -168378
1269    -5945
1270   134701
1271   113053
1272   -38407
1273  -176074
1274   -77680
1275   164229
1276   160143
1277   -91225
1278  -190591
1279   -29061
1280   137941
1281   119240
1282   -44549
1283  -166348
1284   -66899
1285   138174
1286   152917
1287   -42135
1288  -180146
1289   -69818
1290   153814
1291   159238
1292   -59579
1293  -163377
1294   -39939
1295   111648
1296   134551
1297    -5863
1298  -174822
1299  -106383
1300   140485
1301   172459
1302   -59778
1303  -184488
1304   -59437
1305   111896
1306   133363
1307   -16818
1308  -157515
1309   -93398
1310   109865
1311   181160
1312    -1546
1313  -192637
1314   -92754
1315   146145
1316   157684
1317   -34173
1318  -143865
1319   -76200
1320    81036
1321   165724
1322    23683
1323  -194053
1324  -128961
1325   130707
1326   168464
1327   -32415
1328  -157712
1329   -85598
1330    76741
1331   152346
1332    31758
1333  -159460
1334  -135124
1335   102385
1336   193734
1337      617
1338  -168210
1339   -95280
1340    86618
1341   154432
1342    29895
1343  -144295
1344  -127478
1345    76138
1346   177690
1347    29963
1348  -156450
1349  -135655
1350    74489
1351   188166
1352    20861
1353  -167454
1354  -101150
1355    70354
1356   137767
1357    59868
1358  -123070
1359  -174230
1360    58098
1361   218252
1362    27591
1363  -176293
1364   -98487
1365    61478
1366   133948
1367    75754
1368  -113243
1369  -173594
1370    46869
1371   205728
1372    53421
1373  -153360
1374  -136193
1375    48659
1376   163361
1377    63580
1378  -122325
1379  -146915
1380    23660
1381   161672
1382    82728
1383  -122626
1384  -173458
1385    28808
1386   189698
1387    68856
1388  -126745
1389  -129742
1390    22060
1391   142909
1392    96634
1393   -88625
1394  -174035
1395    -2268
1396   193306
1397   100093
1398  -134179
1399  -155336
1400    21783
1401   142340
1402    89393
1403   -80138
1404  -168608
1405   -21457
1406   178077
1407   117499
1408  -112420
1409  -169999
1410     2222
1411   160797
1412   108445
1413   -90520
1414  -160923
1415    -7153
1416   146884
1417   114466
1418   -63225
1419  -182735
1420   -46152
1421   181575
1422   131410
1423  -110499
1424  -157077
1425    -1945
1426   113402
1427   115924
1428   -24738
1429  -188104
1430   -72835
1431   182157
1432   140456
1433   -97703
1434  -155793
1435   -24477
1436   115541
1437   128851
1438   -32887
1439  -177698
1440   -63688
1441   146554
1442   138205
1443   -53587
1444  -166349
1445   -63433
1446   133793
1447   152328
1448   -49014
1449  -169640
1450   -52467
1451   118541
1452   136588
1453   -20197
1454  -169814
1455   -94578
1456   135626
1457   173209
1458   -54347
1459  -184725
1460   -47896
1461   115341
1462   123201
1463    -2320
1464  -149387
1465  -113814
1466   117160
1467   189279
1468   -33051
1469  -188057
1470   -58246
1471   112672
1472   128965
1473     6152
1474  -143570
1475  -113551
1476    99160
1477   170724
1478    -7524
1479  -164776
1480  -100781
1481    93931
1482   166754
1483     5663
1484  -164001
1485   -96676
1486    93200
1487   145749
1488    19933
1489  -139839
1490  -130521
1491    85789
1492   194869
1493     4132
1494  -170102
1495   -88384
1496    83398
1497   139561
1498    34784
1499  -134532
1500  -138069
1501    69812
1502   186135
1503    25207
1504  -166233
1505  -118705
1506    78027
1507   159787
1508    28610
1509  -138218
1510  -120282
1511    55266
1512   167492
1513    57317
1514  -142872
1515  -142551
1516    69936
1517   180900
1518    37020
1519  -143868
1520  -118815
1521    52213
1522   144719
1523    57052
1524  -114023
1525  -152712
1526    26605
1527   181039
1528    63897
1529  -151450
1530  -136128
1531    56250
1532   145208
1533    60360
1534   -91057
1535  -149439
1536     9863
1537   188050
1538    86514
1539  -139978
1540  -146272
1541    44188
1542   157488
1543    69479
1544  -110085
1545  -153620
1546    13047
1547   161848
1548    80869
1549  -116471
1550  -157625
1551    12589
1552   173005
1553    89587
1554  -120564
1555  -145963
1556    23104
1557   148240
1558    92903
1559   -80560
1560  -156838
1561    -9907
1562   169920
1563   107711
1564  -111588
1565  -167450
1566     5742
1567   149233
1568    88887
1569   -84169
1570  -150401
1571   -25905
1572   139920
1573   124242
1574   -79532
1575  -182229
1576   -11740
1577   168577
1578   103264
1579   -80709
1580  -140376
1581   -28553
1582   129665
1583   128733
1584   -61790
1585  -180039
1586   -36827
1587   156253
1588   120958
1589   -78816
1590  -162469
1591   -30641
1592   137688
1593   120448
1594   -55193
1595  -158267
1596   -52254
1597   140642
1598   146099
1599   -63347
1600  -178012
1601   -34695
1602   142093
1603   118327
1604   -51820
1605  -151926
1606   -61139
1607   114877
1608   142372
1609   -36124
1610  -173810
1611   -66540
1612   134953
1613   144555
1614   -45956
1615  -157675
1616   -52082
1617   108145
1618   134683
1619    -4295
1620  -157385
1621   -95909
1622   121524
1623   158908
1624   -37615
1625  -169543
1626   -68108
1627   102741
1628   136117
1629    -4919
1630  -152035
1631   -97631
1632   102591
1633   161663
1634    -6362
1635  -164854
1636   -87894
1637   116284
1638   153595
1639   -12878
1640  -145472
1641   -88328
1642    80242
1643   154967
1644    13587
1645  -165675
1646  -111191
1647   102859
1648   160885
1649    -6110
1650  -150717
1651   -96347
1652    78062
1653   154260
1654    22696
1655  -141923
1656  -113348
1657    76484
1658   170222
1659    26614
1660  -155717
1661  -112267
1662    80396
1663   149995
1664    22199
1665  -128707
1666  -119815
1667    50599
1668   165616
1669    46076
1670  -146413
1671  -127990
1672    70501
1673   161471
1674    37445
1675  -128369
1676  -118011
1677    49278
1678   152796
1679    55681
1680  -125326
1681  -145961
1682    45105
1683   175408
1684    45370
1685  -142018
1686  -122253
1687    47898
1688   146915
1689    63915
1690  -110366
1691  -147684
1692    34197
1693   177986
1694    66034
1695  -128988
1696  -132170
1697    41928
1698   155757
1699    63249
1700  -111586
1701  -139896
1702    13850
1703   150021
1704    81645
1705  -112539
1706  -156730
1707    21456
1708   163292
1709    72585
1710  -108014
1711  -135399
1712    10885
1713   146096
1714    95560
1715   -88536
1716  -151086
1717     3311
1718   156995
1719    94553
1720  -101940
1721  -155988
1722     5533
1723   142655
1724    82969
1725   -79778
1726  -148085
1727   -24390
1728   147244
1729   115571
1730   -94100
1731  -163246
1732     6029
1733   149789
1734    94028
1735   -67773
1736  -144148
1737   -28381
1738   144368
1739   119152
1740   -79182
1741  -165322
1742   -23797
1743   143369
1744   108030
1745   -78584
1746  -158193
1747   -26024
1748   130433
1749   110052
1750   -52557
1751  -150394
1752   -44535
1753   137811
1754   136047
1755   -61920
1756  -160487
1757   -29647
1758   129132
1759   113723
1760   -44282
1761  -144986
1762   -59266
1763   113641
1764   137978
1765   -42706
1766  -172443
1767   -54514
1768   129143
1769   120815
1770   -43058
1771  -141139
1772   -59451
1773   106233
1774   145451
1775   -20439
1776  -162049
1777   -64410
1778   123952
1779   133208
1780   -30803
1781  -151161
1782   -71089
1783   107913
1784   135948
1785   -24653
1786  -150431
1787   -82075
1788    95343
1789   147484
1790   -11730
1791  -164381
1792   -76772
1793   116455
1794   135141
1795   -13388
1796  -129387
1797   -88477
1798    79880
1799   159756
1800     5521
1801  -160152
1802   -87305
1803   100514
1804   139083
1805    -4348
1806  -136809
1807   -95001
1808    71116
1809   145968
1810    17376
1811  -139692
1812  -105833
1813    78791
1814   155744
1815    13918
1816  -144012
1817   -95904
1818    75577
1819   141025
1820    25238
1821  -125030
1822  -111138
1823    60382
1824   156591
1825    31254
1826  -143397
1827  -114680
1828    74011
1829   148063
1830    22361
1831  -122894
1832  -108766
1833    45350
1834   149894
1835    49344
1836  -133015
1837  -128875
1838    65340
1839   155487
1840    32257
1841  -119271
1842  -112460
1843    39770
1844   148372
1845    54203
1846  -118657
1847  -127824
1848    38337
1849   152208
1850    57846
1851  -119012
1852  -130919
1853    41463
1854   148050
1855    48664
1856  -103200
1857  -121276
1858    11893
1859   144778
1860    82318
1861  -113483
1862  -142188
1863    35989
1864   146733
1865    56581
1866   -96545
1867  -125365
1868     7612
1869   141348
1870    86261
1871   -98769
1872  -144949
1873    15082
1874   149351
1875    74079
1876   -99799
1877  -135796
1878    11108
1879   138017
1880    84384
1881   -82314
1882  -145557
1883    -5115
1884   149723
1885    91715
1886   -95359
1887  -145224
1888     5650
1889   141264
1890    87544
1891   -77114
1892  -139531
1893   -17121
1894   133192
1895   107225
1896   -72349
1897  -156540
1898   -14445
1899   147909
1900    95417
1901   -79262
1902  -136227
1903   -22810
1904   119983
1905   111701
1906   -57540
1907  -155244
1908   -30752
1909   136801
1910   111493
1911   -66004
1912  -146451
1913   -29168
1914   125260
1915   109861
1916   -53209
1917  -143813
1918   -42739
1919   122355
1920   126579
1921   -51893
1922  -161588
1923   -35659
1924   128999
1925   109451
1926   -46318
1927  -141060
1928   -54981
1929   112786
1930   132790
1931   -40577
1932  -159685
1933   -50173
1934   121455
1935   122405
1936   -37482
1937  -146077
1938   -57763
1939   111054
1940   129827
1941   -25744
1942  -147152
1943   -72775
1944   108310
1945   140265
1946   -27441
1947  -153183
1948   -63867
1949   104805
1950   127714
1951   -16836
1952  -138656
1953   -80968
1954    92386
1955   144977
1956    -7175
1957  -151070
1958   -79712
1959   101226
1960   136346
1961   -14881
1962  -137026
1963   -78975
1964    78837
1965   141137
1966    12094
1967  -145798
1968   -97399
1969    93680
1970   146884
1971    -3359
1972  -138137
1973   -87003
1974    76700
1975   143748
1976    20292
1977  -136978
1978  -102694
1979    75184
1980   148235
1981    17350
1982  -140054
1983  -106593
1984    74856
1985   144216
1986    18951
1987  -126884
1988  -108298
1989    54260
1990   148666
1991    36964
1992  -132630
1993  -115290
1994    64817
1995   151178
1996    33472
1997  -119888
1998  -110587
1999    47114
2000   146191
2001    47609
2002  -117380
2003  -124854
2004    41399
2005   152390
2006    46274
2007  -125391
2008  -118979
2009    40245
2010   137022
2011    54193
2012  -104544
2013  -129985
2014    27430
2015   155350
2016    65870
2017  -114874
2018  -126583
2019    34340
2020   144844
2021    62910
2022  -100791
2023  -128640
2024    17763
2025   143062
2026    77408
2027  -101873
2028  -145802
2029    16850
2030   150338
2031    66886
2032  -102209
2033  -127449
2034     7006
2035   133502
2036    88663
2037   -84367
2038  -147004
2039     3900
2040   148056
2041    82194
2042   -85903
2043  -131930
2044    -3780
2045   134312
2046    92884
2047   -77992
2048  -141816
2049   -14133
2050   133085
2051    96585
2052   -73110
2053  -144427
2054   -16138
2055   136219
2056    95255
2057   -73862
2058  -138391
2059   -21968
2060   121606
2061   105529
2062   -55937
2063  -148955
2064   -31179
2065   135773
2066   109088
2067   -70540
2068  -140722
2069   -21722
2070   113571
2071   107832
2072   -39294
2073  -149139
2074   -48042
2075   131421
2076   118638
2077   -62029
2078  -143103
2079   -33706
2080   107906
2081   113273
2082   -32637
2083  -148427
2084   -55271
2085   117465
2086   118395
2087   -40890
2088  -140532
2089   -56012
2090   108006
2091   126436
2092   -33496
2093  -142680
2094   -52224
2095   101646
2096   117722
2097   -15526
2098  -135669
2099   -74850
2100   103780
2101   134691
2102   -27629
2103  -140073
2104   -58060
2105    90282
2106   120720
2107    -6894
2108  -135262
2109   -82803
2110    92626
2111   137980
2112   -13685
2113  -141819
2114   -72081
2115    88131
2116   126613
2117    -2448
2118  -130706
2119   -83857
2120    79565
2121   140658
2122     7785
2123  -137567
2124   -87273
2125    85214
2126   137940
2127     2242
2128  -130610
2129   -83811
2130    70363
2131   131017
2132    20608
2133  -126939
2134  -106595
2135    67163
2136   143878
2137    10333
2138  -132773
2139   -89437
2140    63098
2141   128603
2142    29844
2143  -115954
2144  -106636
2145    59266
2146   144325
2147    28123
2148  -116516
2149  -101018
2150    50861
2151   140975
2152    36464
2153  -121730
2154  -105833
2155    47810
2156   128256
2157    40178
2158  -107476
2159  -121583
2160    37141
2161   149872
2162    39137
2163  -122268
2164  -102077
2165    41643
2166   126571
2167    58944
2168   -96619
2169  -128056
2170    32246
2171   153648
2172    53175
2173  -114117
2174  -112546
2175    31287
2176   127623
2177    61307
2178   -94241
2179  -128161
2180    17179
2181   139205
2182    66266
2183  -100738
2184  -127831
2185    18384
2186   136406
2187    65482
2188   -89242
2189  -121523
2190    11692
2191   128817
2192    75943
2193   -80516
2194  -131204
2195      875
2196   136078
2197    79566
2198   -87491
2199  -126098
2200     3658
2201   123979
2202    79469
2203   -71918
2204  -131850
2205   -12197
2206   130621
2207    89533
2208   -76443
2209  -132872
2210   -10807
2211   124878
2212    89466
2213   -71793
2214  -133023
2215   -15350
2216   118626
2217    96313
2218   -55528
2219  -141907
2220   -27548
2221   132262
2222    99245
2223   -70392
2224  -126843
2225   -18093
2226   104493
2227   105267
2228   -37126
2229  -147601
2230   -40690
2231   127941
2232   100869
2233   -59714
2234  -126473
2235   -35114
2236    99185
2237   111636
2238   -35093
2239  -143434
2240   -42454
2241   112015
2242   103350
2243   -35817
2244  -125179
2245   -54914
2246   105010
2247   123050
2248   -37323
2249  -135280
2250   -42557
2251    95885
2252   107350
2253   -16375
2254  -130339
2255   -72449
2256   101703
2257   128524
2258   -34177
2259  -134935
2260   -51512
2261    83520
2262   115122
2263    -2141
2264  -134584
2265   -78968
2266    99699
2267   131831
2268   -21510
2269  -130242
2270   -62187
2271    76598
2272   124401
2273     3578
2274  -133859
2275   -80639
2276    86717
2277   125692
2278    -2488
2279  -122509
2280   -84386
2281    72448
2282   133780
2283     1956
2284  -129788
2285   -73351
2286    71234
2287   116314
2288    20853
2289  -115457
2290  -102106
2291    70795
2292   139653
2293     1888
2294  -118453
2295   -75212
2296    53378
2297   121959
2298    33291
2299  -119473
2300  -106158
2301    66545
2302   132258
2303    13861
2304  -105586
2305   -93361
2306    41552
2307   137152
2308    38165
2309  -124231
2310  -102076
2311    56588
2312   124239
2313    36307
2314   -97947
2315  -113538
2316    36940
2317   147898
2318    38019
2319  -120421
2320   -94434
2321    41631
2322   115889
2323    54785
2324   -90975
2325  -128228
2326    31592
2327   148431
2328    38268
2329  -111387
2330   -94686
2331    27423
2332   112571
2333    65944
2334   -87031
2335  -131552
2336    27811
2337   137629
2338    44044
2339   -91149
2340  -102523
2341     8749
2342   122910
2343    76113
2344   -90330
2345  -123583
2346    24516
2347   123185
2348    57446
2349   -71289
2350  -119120
2351    -7571
2352   136398
2353    79354
2354   -96268
2355  -118557
2356    11881
2357   108602
2358    74073
2359   -61667
2360  -135912
2361   -13151
2362   139697
2363    81645
2364   -85836
2365  -116117
2366    -2345
2367   110890
2368    90850
2369   -60157
2370  -134919
2371   -11582
2372   125798
2373    83887
2374   -63108
2375  -123318
2376   -22872
2377   112231
2378    94818
2379   -64442
2380  -131484
2381   -16427
2382   107151
2383    87727
2384   -43145
2385  -128738
2386   -37084
2387   119494
2388   102536
2389   -56837
2390  -120480
2391   -21713
2392    99597
2393    99862
2394   -29780
2395  -133404
2396   -46128
2397   115469
2398   102422
2399   -50610
2400  -122056
2401   -41206
2402    90872
2403   111715
2404   -30407
2405  -139959
2406   -47517
2407   106671
2408   104168
2409   -29753
2410  -119245
2411   -58374
2412    95131
2413   126791
2414   -29237
2415  -135710
2416   -43784
2417    90233
2418   104148
2419    -8900
2420  -123424
2421   -76610
2422    92918
2423   127060
2424   -27035
2425  -128005
2426   -50527
2427    74568
2428   109317
2429     4138
2430  -123129
2431   -79198
2432    87246
2433   121097
2434   -13729
2435  -118007
2436   -68094
2437    67462
2438   119816
2439     7512
2440  -124128
2441   -77757
2442    76645
2443   118732
2444     5217
2445  -112376
2446   -83652
2447    66404
2448   131442
2449    11418
2450  -120673
2451   -80743
2452    63856
2453   120790
2454    18658
2455  -114504
2456   -98135
2457    57760
2458   131486
2459    15092
2460  -116924
2461   -88207
2462    50915
2463   121858
2464    31021
2465  -108699
2466   -98325
2467    52566
2468   130341
2469    31055
2470  -103449
2471   -95524
2472    43004
2473   128926
2474    35036
2475  -107134
2476   -96958
2477    40169
2478   116132
2479    41545
2480   -95903
2481  -113353
2482    32404
2483   132360
2484    38350
2485  -101423
2486   -94843
2487    30606
2488   116149
2489    60659
2490   -87250
2491  -120865
2492    28908
2493   134880
2494    45533
2495   -92574
2496  -103128
2497    13571
2498   121337
2499    65649
2500   -90976
2501  -122519
2502    18830
2503   124266
2504    57500
2505   -79761
2506  -114927
2507     3720
2508   129994
2509    72519
2510   -89502
2511  -116983
2512    11466
2513   115599
2514    69627
2515   -68907
2516  -124030
2517    -4656
2518   128491
2519    76085
2520   -81133
2521  -115525
2522      891
2523   108501
2524    79633
2525   -59150
2526  -125460
2527   -12279
2528   123116
2529    81654
2530   -69862
2531  -119540
2532   -12077
2533   106121
2534    86380
2535   -56213
2536  -127989
2537   -19940
2538   113632
2539    87696
2540   -53810
2541  -125112
2542   -26387
2543   113239
2544    99123
2545   -52969
2546  -123667
2547   -22275
2548   105292
2549    96331
2550   -39029
2551  -129914
2552   -40740
2553   110259
2554   101413
2555   -50547
2556  -125442
2557   -37164
2558    94386
2559   102253
2560   -32084
2561  -130958
2562   -47035
2563   102085
2564   105956
2565   -31228
2566  -120297
2567   -47133
2568    94701
2569   112674
2570   -26460
2571  -125306
2572   -46705
2573    87564
2574   104362
2575   -17311
2576  -121899
2577   -64398
2578    87402
2579   114043
2580   -23773
2581  -123776
2582   -52756
2583    79145
2584   108254
2585    -2802
2586  -118673
2587   -72590
2588    85334
2589   123044
2590   -11741
2591  -120113
2592   -63671
2593    72225
2594   113593
2595     5779
2596  -118652
2597   -82540
2598    74246
2599   122619
2600    -1403
2601  -116327
2602   -77036
2603    63548
2604   122188
2605    13213
2606  -117000
2607   -83663
2608    65486
2609   119532
2610    12855
2611  -106846
2612   -86188
2613    53914
2614   127450
2615    19610
2616  -115119
2617   -84489
2618    53858
2619   115173
2620    23519
2621  -100932
2622   -94054
2623    45199
2624   127552
2625    29170
2626  -107153
2627   -90979
2628    46538
2629   115999
2630    34290
2631   -96178
2632   -97115
2633    37486
2634   123843
2635    39271
2636   -99858
2637  -101751
2638    35327
2639   120435
2640    41551
2641   -94576
2642  -103230
2643    29247
2644   121150
2645    48446
2646   -90106
2647  -108715
2648    23244
2649   124128
2650    51771
2651   -90330
2652  -105703
2653    23866
2654   118242
2655    53773
2656   -79669
2657  -110156
2658    11590
2659   121687
2660    59875
2661   -84929
2662  -106584
2663    12268
2664   112003
2665    61652
2666   -74663
2667  -112546
2668     4633
2669   115483
2670    64304
2671   -72387
2672  -107566
2673      922
2674   110577
2675    72362
2676   -68943
2677  -113006
2678     2490
2679   109393
2680    69344
2681   -59401
2682  -112098
2683   -14225
2684   111635
2685    81402
2686   -67072
2687  -118775
2688    -6143
2689   104547
2690    75354
2691   -49755
2692  -116703
2693   -23828
2694   110217
2695    88295
2696   -58756
2697  -116902
2698   -14676
2699   100361
2700    83972
2701   -43513
2702  -117320
2703   -30850
2704   103978
2705    87913
2706   -49036
2707  -113137
2708   -28489
2709    92921
2710    92137
2711   -38169
2712  -120687
2713   -32957
2714    96609
2715    87442
2716   -35637
2717  -107517
2718   -40089
2719    88071
2720   103600
2721   -32737
2722  -121306
2723   -34062
2724    90598
2725    88766
2726   -24381
2727  -108357
2728   -52151
2729    83918
2730   106421
2731   -26350
2732  -119400
2733   -44202
2734    81437
2735    98926
2736   -12040
2737  -114864
2738   -59188
2739    83861
2740   107353
2741   -16077
2742  -111708
2743   -58012
2744    73566
2745   110903
2746    -6268
2747  -119240
2748   -59872
2749    79424
2750   102556
2751    -5539
2752  -104093
2753   -71380
2754    65623
2755   115811
2756    -2692
2757  -116051
2758   -61890
2759    68363
2760   101171
2761     6530
2762  -101078
2763   -79592
2764    59884
2765   118132
2766     3327
2767  -106740
2768   -66252
2769    54644
2770   108414
2771    19574
2772  -104771
2773   -84224
2774    59856
2775   113050
2776    10453
2777   -97901
2778   -78434
2779    40508
2780   116266
2781    29262
2782  -111294
2783   -86790
2784    57692
2785   106941
2786    21293
2787   -86042
2788   -90574
2789    32172
2790   126350
2791    34941
2792  -108049
2793   -86961
2794    47164
2795   103869
2796    34735
2797   -82082
2798  -101178
2799    29445
2800   124675
2801    33712
2802   -97682
2803   -86740
2804    28155
2805   105405
2806    49494
2807   -83028
2808  -105734
2809    31292
2810   118190
2811    36646
2812   -79499
2813   -90261
2814    10765
2815   110892
2816    63240
2817   -86458
2818  -106450
2819    26286
2820   107551
2821    44125
2822   -69264
2823  -101012
2824     -899
2825   116817
2826    66569
2827   -84524
2828  -103784
2829    16651
2830   102164
2831    59888
2832   -60021
2833  -112405
2834    -3207
2835   118782
2836    66137
2837   -73779
2838  -101590
2839    -1441
2840    98542
2841    75603
2842   -59547
2843  -120585
2844    -2841
2845   110274
2846    62601
2847   -56727
2848  -100158
2849   -20434
2850    98585
2851    88060
2852   -58749
2853  -118528
2854    -2841
2855   101189
2856    65727
2857   -41176
2858  -103930
2859   -32425
2860   102042
2861    89243
2862   -58233
2863  -110195
2864   -12476
2865    87547
2866    78190
2867   -31570
2868  -114934
2869   -35896
2870   102943
2871    86399
2872   -49190
2873  -102355
2874   -27915
2875    79807
2876    96834
2877   -27387
2878  -123842
2879   -33879
2880    98294
2881    82778
2882   -32890
2883   -99957
2884   -47395
2885    78796
2886   107929
2887   -27633
2888  -123633
2889   -34576
2890    87219
2891    83240
2892   -14997
2893  -100764
2894   -59950
2895    80658
2896   109121
2897   -24584
2898  -113416
2899   -41093
2900    72892
2901    92245
2902    -3800
2903  -107172
2904   -62179
2905    81800
2906   103243
2907   -20178
2908   -99813
2909   -53350
2910    59578
2911   105624
2912     1938
2913  -113886
2914   -61668
2915    76876
2916    95362
2917    -6861
2918   -93020
2919   -68102
2920    53861
2921   115847
2922     5321
2923  -114227
2924   -59460
2925    64556
2926    95549
2927    10323
2928   -92826
2929   -80693
2930    52411
2931   116651
2932     7904
2933  -103668
2934   -67110
2935    48284
2936   101574
2937    25504
2938   -98361
2939   -86695
2940    54487
2941   109026
2942    12666
2943   -88080
2944   -77561
2945    33199
2946   111676
2947    34138
2948  -101783
2949   -86285
2950    50782
2951   102511
2952    22586
2953   -78911
2954   -87050
2955    27373
2956   116692
2957    32566
2958   -97969
2959   -80987
2960    37113
2961    98612
2962    37991
2963   -77243
2964   -97345
2965    26049
2966   116562
2967    34268
2968   -86841
2969   -83746
2970    20853
2971   101009
2972    52858
2973   -80245
2974  -101855
2975    25232
2976   108564
2977    40517
2978   -71154
2979   -92107
2980     4018
2981   108835
2982    63083
2983   -82391
2984  -102132
2985    20783
2986    99235
2987    48782
2988   -59010
2989  -101479
2990    -3439
2991   111185
2992    64741
2993   -74094
2994   -99528
2995     7476
2996    95364
2997    63244
2998   -55647
2999  -107998
3000    -2111
3001   109031
3002    59588
3003   -63637
3004   -94695
3005    -9750
3006    92392
3007    76260
3008   -55996
3009  -111835
3010    -1681
3011   101993
3012    61570
3013   -48813
3014   -97511
3015   -25168
3016    95445
3017    84904
3018   -55320
3019  -109685
3020    -9114
3021    89923
3022    71674
3023   -36468
3024  -106491
3025   -32763
3026    96406
3027    86691
3028   -47742
3029  -103919
3030   -22025
3031    82569
3032    85598
3033   -30371
3034  -112798
3035   -31295
3036    93976
3037    82306
3038   -35052
3039   -97836
3040   -38347
3041    77302
3042    95292
3043   -28829
3044  -114680
3045   -32710
3046    85442
3047    79227
3048   -21122
3049   -96594
3050   -49307
3051    76305
3052   100517
3053   -24855
3054  -108682
3055   -36985
3056    74842
3057    85611
3058    -8843
3059  -100681
3060   -57082
3061    75715
3062    98188
3063   -21046
3064   -99997
3065   -48759
3066    61942
3067    96914
3068      -60
3069  -106489
3070   -59196
3071    72831
3072    94595
3073    -8248
3074   -91619
3075   -61215
3076    53521
3077   108651
3078     6024
3079  -107807
3080   -59868
3081    63925
3082    91635
3083     6053
3084   -89620
3085   -73703
3086    50412
3087   110023
3088     6929
3089  -101248
3090   -62853
3091    51822
3092    94404
3093    17040
3094   -90557
3095   -78601
3096    51652
3097   106314
3098    10314
3099   -89542
3100   -68223
3101    37950
3102   100012
3103    26965
3104   -91868
3105   -79960
3106    47597
3107   101228
3108    17724
3109   -81505
3110   -77854
3111    28859
3112   106029
3113    32800
3114   -90801
3115   -82493
3116    38407
3117    99361
3118    30850
3119   -76458
3120   -86663
3121    21691
3122   108159
3123    37680
3124   -84531
3125   -84404
3126    25521
3127    98629
3128    43345
3129   -74665
3130   -93745
3131    20136
3132   104404
3133    40482
3134   -73003
3135   -88931
3136    13087
3137   100582
3138    53285
3139   -73419
3140   -95587
3141    18133
3142    99337
3143    45872
3144   -63798
3145   -91479
3146     4177
3147   101489
3148    57378
3149   -69614
3150   -95001
3151     9578
3152    94566
3153    54319
3154   -57040
3155   -97918
3156    -2983
3157   100156
3158    59895
3159   -60664
3160   -94748
3161    -3963
3162    92671
3163    65745
3164   -52185
3165  -100888
3166    -6835
3167    95101
3168    64724
3169   -50992
3170   -96399
3171   -15267
3172    90842
3173    75925
3174   -48908
3175  -103691
3176   -13642
3177    89766
3178    69710
3179   -40983
3180   -98708
3181   -23318
3182    87792
3183    79667
3184   -42093
3185  -101533
3186   -21329
3187    83278
3188    75462
3189   -34496
3190  -100502
3191   -28533
3192    83598
3193    79722
3194   -32834
3195   -99507
3196   -29803
3197    80127
3198    81337
3199   -28716
3200  -100237
3201   -32976
3202    79454
3203    82162
3204   -24009
3205   -97869
3206   -39577
3207    73897
3208    87219
3209   -23162
3210  -100423
3211   -42816
3212    71070
3213    86430
3214   -15313
3215   -97752
3216   -48736
3217    68186
3218    90752
3219   -11286
3220   -96020
3221   -50394
3222    66477
3223    95682
3224    -7220
3225   -97919
3226   -51426
3227    63068
3228    90042
3229    -3837
3230   -94169
3231   -59465
3232    58296
3233    95484
3234    -3667
3235   -96338
3236   -54966
3237    56641
3238    90531
3239     4563
3240   -91429
3241   -62208
3242    56477
3243    97001
3244     4150
3245   -90251
3246   -61683
3247    50805
3248    93471
3249     9963
3250   -89582
3251   -67636
3252    48108
3253    94041
3254    11752
3255   -86518
3256   -71538
3257    41355
3258    97995
3259    17444
3260   -86462
3261   -70794
3262    40757
3263    95432
3264    23026
3265   -81612
3266   -78063
3267    34378
3268   101598
3269    25211
3270   -82139
3271   -75786
3272    33633
3273    96125
3274    30311
3275   -78688
3276   -81142
3277    28646
3278    99314
3279    32042
3280   -76719
3281   -78978
3282    25691
3283    96882
3284    35239
3285   -75841
3286   -81663
3287    23540
3288    92281
3289    36757
3290   -69792
3291   -84180
3292    18508
3293    97461
3294    39728
3295   -72124
3296   -81496
3297    18116
3298    91737
3299    45568
3300   -62047
3301   -86977
3302    11660
3303    96659
3304    45846
3305   -64213
3306   -87678
3307     5637
3308    91231
3309    53502
3310   -60301
3311   -93869
3312     2529
3313    90647
3314    52843
3315   -56995
3316   -90914
3317    -4189
3318    93256
3319    61016
3320   -54894
3321   -90605
3322     -914
3323    88198
3324    61526
3325   -47839
3326   -93473
3327    -9578
3328    90815
3329    63409
3330   -51811
3331   -92884
3332    -9599
3333    83130
3334    64282
3335   -44010
3336   -94988
3337   -15100
3338    86430
3339    67840
3340   -42458
3341   -93369
3342   -16570
3343    81569
3344    70224
3345   -37032
3346   -94460
3347   -20499
3348    80013
3349    71405
3350   -32694
3351   -95432
3352   -27656
3353    79827
3354    76815
3355   -32055
3356   -93961
3357   -28033
3358    75356
3359    79204
3360   -23477
3361   -96717
3362   -37452
3363    74565
3364    80553
3365   -24809
3366   -94601
3367   -37068
3368    69565
3369    84087
3370   -18045
3371   -96150
3372   -39167
3373    70298
3374    82974
3375   -15036
3376   -90898
3377   -43665
3378    67717
3379    88595
3380   -14430
3381   -94625
3382   -42330
3383    61168
3384    82551
3385    -6112
3386   -93414
3387   -52955
3388    62699
3389    87341
3390   -10069
3391   -91646
3392   -48341
3393    54699
3394    87126
3395     2120
3396   -89686
3397   -55584
3398    59479
3399    92758
3400      877
3401   -85999
3402   -58510
3403    48997
3404    92905
3405     8422
3406   -89741
3407   -64359
3408    48402
3409    90411
3410     9458
3411   -84684
3412   -68477
3413    42133
3414    95423
3415    13852
3416   -84616
3417   -65476
3418    41932
3419    91178
3420    20446
3421   -78775
3422   -71604
3423    37930
3424    96485
3425    18830
3426   -80543
3427   -67391
3428    33122
3429    90041
3430    26149
3431   -78041
3432   -75668
3433    32689
3434    93671
3435    25869
3436   -75227
3437   -74083
3438    27225
3439    93425
3440    31849
3441   -73854
3442   -75527
3443    24925
3444    89952
3445    36564
3446   -68242
3447   -82653
3448    19388
3449    94404
3450    35992
3451   -69341
3452   -78655
3453    15339
3454    88256
3455    45576
3456   -62292
3457   -85200
3458    12601
3459    93213
3460    42797
3461   -62136
3462   -82492
3463     5866
3464    90530
3465    49678
3466   -61130
3467   -87491
3468     6947
3469    88690
3470    48704
3471   -54726
3472   -85532
3473     -907
3474    90449
3475    53749
3476   -57358
3477   -85289
3478     1569
3479    84104
3480    55383
3481   -47704
3482   -88428
3483    -5439
3484    88335
3485    57280
3486   -52092
3487   -86884
3488    -6031
3489    79313
3490    60907
3491   -42629
3492   -92072
3493   -12770
3494    85683
3495    62271
3496   -42522
3497   -87956
3498   -15722
3499    77512
3500    67182
3501   -36610
3502   -91763
3503   -18927
3504    79070
3505    67636
3506   -33360
3507   -90612
3508   -25689
3509    76801
3510    72724
3511   -32225
3512   -89041
3513   -24416
3514    73504
3515    72447
3516   -25928
3517   -90409
3518   -31106
3519    73639
3520    73943
3521   -27046
3522   -88299
3523   -31207
3524    68596
3525    76744
3526   -21834
3527   -90189
3528   -33927
3529    67238
3530    77024
3531   -18561
3532   -88997
3533   -37369
3534    66003
3535    79356
3536   -15789
3537   -89296
3538   -39131
3539    60700
3540    79901
3541    -8250
3542   -88909
3543   -46414
3544    61298
3545    82667
3546    -9705
3547   -86599
3548   -45671
3549    54635
3550    83477
3551      214
3552   -84959
3553   -52850
3554    55232
3555    84644
3556     -774
3557   -83376
3558   -53962
3559    48201
3560    86151
3561     5508
3562   -84450
3563   -57414
3564    47924
3565    84925
3566     6160
3567   -80744
3568   -59752
3569    44565
3570    89002
3571     8801
3572   -81891
3573   -58607
3574    42415
3575    86295
3576    14757
3577   -78947
3578   -66003
3579    39920
3580    89549
3581    13971
3582   -78929
3583   -62266
3584    34701
3585    86299
3586    21637
3587   -75796
3588   -68522
3589    34779
3590    88680
3591    23635
3592   -73715
3593   -69778
3594    29148
3595    88671
3596    27658
3597   -71138
3598   -72976
3599    25375
3600    88558
3601    31380
3602   -68655
3603   -75502
3604    21583
3605    87803
3606    34063
3607   -66337
3608   -74872
3609    17339
3610    86432
3611    37785
3612   -63442
3613   -78087
3614    14878
3615    87748
3616    39275
3617   -61695
3618   -77766
3619    12756
3620    86178
3621    42823
3622   -59750
3623   -79984
3624     8327
3625    84220
3626    44136
3627   -58082
3628   -80327
3629     5043
3630    83961
3631    47192
3632   -55318
3633   -81752
3634     2329
3635    82704
3636    51578
3637   -49348
3638   -83689
3639    -1240
3640    83370
3641    53651
3642   -48947
3643   -82829
3644    -4731
3645    77913
3646    57414
3647   -42555
3648   -85979
3649   -10170
3650    80603
3651    58576
3652   -43039
3653   -85193
3654   -12653
3655    76395
3656    60513
3657   -37676
3658   -85389
3659   -17129
3660    76252
3661    63387
3662   -35751
3663   -85954
3664   -17880
3665    74279
3666    64543
3667   -32597
3668   -83885
3669   -21422
3670    72282
3671    66637
3672   -31101
3673   -85937
3674   -24118
3675    68974
3676    69249
3677   -27312
3678   -85534
3679   -27537
3680    68075
3681    69366
3682   -23882
3683   -83801
3684   -30749
3685    64830
3686    74763
3687   -19047
3688   -86865
3689   -32966
3690    64193
3691    72347
3692   -15550
3693   -82645
3694   -39043
3695    59806
3696    78949
3697   -11985
3698   -85864
3699   -39433
3700    57949
3701    73646
3702    -8605
3703   -81536
3704   -45495
3705    54312
3706    78969
3707    -6238
3708   -82471
3709   -45496
3710    52651
3711    78333
3712    -3009
3713   -80089
3714   -49278
3715    52761
3716    80228
3717    -1493
3718   -78106
3719   -49489
3720    45739
3721    81312
3722     4788
3723   -80007
3724   -53684
3725    47727
3726    80466
3727     3474
3728   -75509
3729   -55848
3730    38213
3731    84618
3732    11392
3733   -78173
3734   -57191
3735    40413
3736    81782
3737    12728
3738   -73066
3739   -61919
3740    35122
3741    85065
3742    16593
3743   -72644
3744   -60918
3745    31680
3746    81843
3747    23907
3748   -70885
3749   -67912
3750    32189
3751    83148
3752    20494
3753   -66257
3754   -64778
3755    23701
3756    82742
3757    28120
3758   -69527
3759   -70168
3760    27227
3761    81280
3762    26076
3763   -60944
3764   -69487
3765    18908
3766    85263
3767    33000
3768   -65682
3769   -69779
3770    20101
3771    81295
3772    33978
3773   -57294
3774   -73573
3775    12779
3776    84488
3777    36993
3778   -60824
3779   -71990
3780    10526
3781    78003
3782    42682
3783   -53355
3784   -79005
3785     7690
3786    82690
3787    39791
3788   -52487
3789   -73838
3790     1286
3791    76945
3792    51640
3793   -50395
3794   -81004
3795     4571
3796    78974
3797    44470
3798   -45040
3799   -75837
3800    -5153
3801    76307
3802    53771
3803   -47505
3804   -80071
3805    -3166
3806    73432
3807    50966
3808   -39018
3809   -80955
3810   -10545
3811    78123
3812    55798
3813   -42097
3814   -77068
3815   -10521
3816    69595
3817    58639
3818   -34442
3819   -84332
3820   -13470
3821    75639
3822    57594
3823   -35616
3824   -77613
3825   -19965
3826    67239
3827    65872
3828   -29048
3829   -84849
3830   -19837
3831    68858
3832    61503
3833   -26275
3834   -78602
3835   -27227
3836    64666
3837    69064
3838   -25205
3839   -82463
3840   -25161
3841    61999
3842    65871
3843   -17244
3844   -80617
3845   -32163
3846    62937
3847    68517
3848   -20411
3849   -78044
3850   -31198
3851    55633
3852    71499
3853   -10665
3854   -83411
3855   -36321
3856    61505
3857    69051
3858   -14780
3859   -76339
3860   -39112
3861    51880
3862    75589
3863    -9066
3864   -83251
3865   -39002
3866    56573
3867    70794
3868    -5603
3869   -75068
3870   -43581
3871    50787
3872    77880
3873    -4624
3874   -78416
3875   -42546
3876    46645
3877    74062
3878     2821
3879   -74280
3880   -51105
3881    45221
3882    77471
3883     1720
3884   -72188
3885   -50319
3886    38329
3887    76516
3888    11609
3889   -74704
3890   -53537
3891    41748
3892    76467
3893     7799
3894   -69570
3895   -54318
3896    33888
3897    80086
3898    16047
3899   -70987
3900   -55895
3901    36160
3902    76279
3903    15786
3904   -66621
3905   -61540
3906    30539
3907    81202
3908    18098
3909   -68676
3910   -59307
3911    29400
3912    76812
3913    21188
3914   -64497
3915   -64859
3916    27690
3917    80732
3918    21174
3919   -62650
3920   -61986
3921    20535
3922    78896
3923    29929
3924   -62612
3925   -67320
3926    21777
3927    78657
3928    28021
3929   -56602
3930   -67198
3931    11956
3932    77813
3933    34310
3934   -58261
3935   -68662
3936    13471
3937    74240
3938    38079
3939   -52092
3940   -72390
3941     7195
3942    76688
3943    38082
3944   -52064
3945   -69250
3946     6667
3947    74527
3948    43918
3949   -49502
3950   -75485
3951     6090
3952    77089
3953    41872
3954   -47197
3955   -71796
3956     -210
3957    74235
3958    49132
3959   -46344
3960   -76278
3961      632
3962    74698
3963    45558
3964   -41516
3965   -75136
3966    -5873
3967    73684
3968    51952
3969   -41749
3970   -76365
3971    -7214
3972    68266
3973    52578
3974   -35507
3975   -77270
3976   -12872
3977    70779
3978    55997
3979   -35494
3980   -75031
3981   -15634
3982    64761
3983    59051
3984   -29775
3985   -79385
3986   -18735
3987    66821
3988    56656
3989   -27439
3990   -74494
3991   -22877
3992    62180
3993    64191
3994   -24422
3995   -79435
3996   -22043
3997    62634
3998    61391
3999   -21668
4000   -76259
4001   -28054
4002    60559
4003    65261
4004   -21570
4005   -77523
4006   -28031
4007    57300
4008    66209
4009   -15857
4010   -78490
4011   -33231
4012    59934
4013    66542
4014   -15473
4015   -74058
4016   -33184
4017    52358
4018    70154
4019    -8884
4020   -77733
4021   -37004
4022    52920
4023    67929
4024    -8972
4025   -72139
4026   -41420
4027    46396
4028    72449
4029    -3377
4030   -74116
4031   -41846
4032    46677
4033    70738
4034     -566
4035   -70904
4036   -45984
4037    43625
4038    74412
4039     1428
4040   -71624
4041   -44295
4042    40814
4043    71938
4044     7248
4045   -70395
4046   -50850
4047    40487
4048    74746
4049     5048
4050   -68711
4051   -49491
4052    35004
4053    75185
4054    13169
4055   -69944
4056   -55132
4057    36932
4058    74781
4059    11003
4060   -64811
4061   -55056
4062    29582
4063    76023
4064    17329
4065   -67495
4066   -57634
4067    30077
4068    73298
4069    18557
4070   -60519
4071   -59288
4072    24123
4073    77115
4074    21698
4075   -59887
4076   -58411
4077    21343
4078    72801
4079    25801
4080   -57569
4081   -63786
4082    19852
4083    74840
4084    26464
4085   -56437
4086   -62291
4087    14142
4088    71989
4089    31137
4090   -55095
4091   -66160
4092    15528
4093    75257
4094    31690
4095   -52367
4096   -64329
4097    10735
4098    73071
4099    36180
4100   -52200
4101   -68694
4102    11243
4103    72173
4104    35752
4105   -48966
4106   -70140
4107     4818
4108    73530
4109    39349
4110   -47853
4111   -69008
4112     3193
4113    70782
4114    42908
4115   -42791
4116   -71860
4117        2
4118    72251
4119    43209
4120   -42660
4121   -68839
4122    -4525
4123    67270
4124    47938
4125   -38555
4126   -73062
4127    -6499
4128    67916
4129    48158
4130   -35720
4131   -69409
4132   -10230
4133    65812
4134    53598
4135   -34528
4136   -72850
4137   -11114
4138    64624
4139    53136
4140   -30580
4141   -73395
4142   -15050
4143    63978
4144    55272
4145   -31247
4146   -73885
4147   -16457
4148    61786
4149    57938
4150   -25242
4151   -74787
4152   -20053
4153    62365
4154    58565
4155   -25543
4156   -73013
4157   -21534
4158    57936
4159    60594
4160   -19980
4161   -75683
4162   -26095
4163    58054
4164    60441
4165   -19362
4166   -71940
4167   -28705
4168    55082
4169    64468
4170   -14030
4171   -72129
4172   -29957
4173    52518
4174    63823
4175   -10129
4176   -69665
4177   -35197
4178    50623
4179    67955
4180   -10125
4181   -71726
4182   -35806
4183    45848
4184    65965
4185    -5111
4186   -71852
4187   -39449
4188    48317
4189    68823
4190    -5652
4191   -69113
4192   -39885
4193    42772
4194    69973
4195      173
4196   -71441
4197   -43211
4198    44794
4199    69481
4200      737
4201   -67775
4202   -45849
4203    38290
4204    70856
4205     4202
4206   -69268
4207   -46330
4208    38417
4209    69781
4210     8388
4211   -64432
4212   -50431
4213    34623
4214    73204
4215    10160
4216   -63781
4217   -49473
4218    31544
4219    70019
4220    15242
4221   -61919
4222   -56336
4223    29209
4224    72489
4225    14535
4226   -61797
4227   -53858
4228    25549
4229    72084
4230    21129
4231   -59575
4232   -57510
4233    25101
4234    72359
4235    21158
4236   -57444
4237   -58410
4238    20591
4239    72107
4240    24895
4241   -59229
4242   -58743
4243    19005
4244    69686
4245    26737
4246   -54441
4247   -62048
4248    16567
4249    73245
4250    28640
4251   -53413
4252   -60202
4253    13781
4254    68623
4255    33711
4256   -49034
4257   -65908
4258    10198
4259    71274
4260    32737
4261   -48728
4262   -63776
4263     5080
4264    67210
4265    37139
4266   -45482
4267   -67540
4268     4928
4269    68023
4270    37393
4271   -41884
4272   -65720
4273     -285
4274    67883
4275    42838
4276   -41503
4277   -67167
4278      163
4279    65975
4280    42398
4281   -37629
4282   -68002
4283    -5107
4284    66613
4285    45777
4286   -39649
4287   -68113
4288    -5136
4289    63495
4290    47233
4291   -34593
4292   -70757
4293    -8698
4294    66152
4295    48352
4296   -34512
4297   -68874
4298   -11880
4299    60155
4300    51163
4301   -28860
4302   -70224
4303   -13423
4304    61974
4305    52522
4306   -26313
4307   -69228
4308   -19085
4309    58889
4310    55236
4311   -24670
4312   -70105
4313   -19012
4314    56428
4315    54828
4316   -18224
4317   -68873
4318   -25251
4319    56018
4320    59175
4321   -20144
4322   -68268
4323   -23687
4324    52809
4325    59073
4326   -14070
4327   -69655
4328   -28963
4329    52829
4330    61021
4331   -15701
4332   -67666
4333   -28098
4334    49523
4335    61667
4336   -11115
4337   -70592
4338   -32338
4339    48879
4340    62065
4341    -9335
4342   -68502
4343   -34031
4344    45490
4345    65790
4346    -7190
4347   -68853
4348   -35622
4349    44076
4350    63456
4351    -1879
4352   -65680
4353   -40257
4354    41677
4355    66885
4356     -601
4357   -66349
4358   -39774
4359    38332
4360    64949
4361     4005
4362   -63525
4363   -45091
4364    37890
4365    67655
4366     4136
4367   -62569
4368   -44287
4369    33416
4370    67483
4371     8621
4372   -62725
4373   -47547
4374    33808
4375    67627
4376     9535
4377   -59732
4378   -50014
4379    29427
4380    68179
4381    13938
4382   -61286
4383   -49824
4384    28731
4385    67818
4386    15149
4387   -58046
4388   -52469
4389    25742
4390    70189
4391    17505
4392   -58401
4393   -53388
4394    23444
4395    67498
4396    20701
4397   -55165
4398   -57838
4399    19706
4400    68739
4401    22700
4402   -53707
4403   -56566
4404    16110
4405    67006
4406    26974
4407   -51541
4408   -58835
4409    14993
4410    67325
4411    27773
4412   -48108
4413   -59883
4414    11062
4415    66740
4416    30437
4417   -47610
4418   -60683
4419    10076
4420    65652
4421    32534
4422   -43790
4423   -61432
4424     5665
4425    66870
4426    35599
4427   -45522
4428   -61603
4429     4468
4430    66299
4431    37403
4432   -42180
4433   -64268
4434     1023
4435    65150
4436    39208
4437   -41610
4438   -64066
4439     -572
4440    64560
4441    41265
4442   -38183
4443   -66323
4444    -4154
4445    63076
4446    43111
4447   -35717
4448   -64876
4449    -6229
4450    61821
4451    46638
4452   -32665
4453   -66385
4454    -8025
4455    60173
4456    46854
4457   -29004
4458   -65515
4459   -12056
4460    58021
4461    49620
4462   -28350
4463   -68081
4464   -13817
4465    55918
4466    49166
4467   -24667
4468   -66949
4469   -17395
4470    57118
4471    51606
4472   -22680
4473   -66050
4474   -19466
4475    55154
4476    52888
4477   -21027
4478   -66975
4479   -21747
4480    54493
4481    55084
4482   -19736
4483   -67062
4484   -23601
4485    51870
4486    57713
4487   -16695
4488   -68435
4489   -25911
4490    50730
4491    57572
4492   -12337
4493   -65428
4494   -29213
4495    47728
4496    60639
4497   -10877
4498   -66087
4499   -28939
4500    45246
4501    58888
4502    -6654
4503   -65124
4504   -34146
4505    43942
4506    60509
4507    -5350
4508   -63301
4509   -36081
4510    40490
4511    60720
4512    -2448
4513   -63074
4514   -37312
4515    39636
4516    62038
4517       -2
4518   -61040
4519   -40182
4520    37314
4521    64637
4522     2770
4523   -63582
4524   -42275
4525    36623
4526    63568
4527     3774
4528   -59964
4529   -44315
4530    32756
4531    65835
4532     6925
4533   -61026
4534   -43921
4535    31064
4536    63939
4537    11047
4538   -59137
4539   -47484
4540    28551
4541    65897
4542    11300
4543   -56708
4544   -46673
4545    25457
4546    65573
4547    16625
4548   -56379
4549   -50358
4550    23799
4551    63963
4552    17256
4553   -52894
4554   -51211
4555    19395
4556    65344
4557    21004
4558   -53727
4559   -52466
4560    19768
4561    62950
4562    22128
4563   -48062
4564   -55004
4565    16236
4566    65875
4567    24823
4568   -49752
4569   -55522
4570    15266
4571    64185
4572    27058
4573   -47168
4574   -58465
4575    12447
4576    66073
4577    28992
4578   -45573
4579   -57853
4580     8611
4581    63952
4582    32735
4583   -44807
4584   -60780
4585     8268
4586    64934
4587    32335
4588   -41285
4589   -59744
4590     1406
4591    64184
4592    38032
4593   -41699
4594   -61295
4595     2407
4596    59952
4597    37423
4598   -35704
4599   -61389
4600    -3253
4601    60566
4602    39907
4603   -36151
4604   -61143
4605    -2556
4606    56689
4607    41875
4608   -30947
4609   -63169
4610    -5670
4611    59377
4612    41976
4613   -30819
4614   -60475
4615   -11026
4616    55826
4617    46829
4618   -29827
4619   -65421
4620    -9312
4621    58044
4622    44997
4623   -25423
4624   -62055
4625   -15498
4626    55354
4627    50374
4628   -26200
4629   -65226
4630   -14046
4631    52900
4632    48516
4633   -21465
4634   -63331
4635   -21927
4636    53340
4637    51681
4638   -21897
4639   -63838
4640   -19556
4641    48865
4642    53744
4643   -15480
4644   -63432
4645   -23062
4646    50051
4647    52098
4648   -14871
4649   -60193
4650   -24894
4651    44241
4652    56014
4653   -11872
4654   -64008
4655   -25557
4656    45596
4657    53689
4658    -9675
4659   -59283
4660   -31654
4661    41446
4662    58417
4663    -7461
4664   -62880
4665   -29981
4666    41556
4667    55025
4668    -4349
4669   -59266
4670   -34770
4671    40791
4672    60109
4673    -3029
4674   -59927
4675   -35022
4676    36531
4677    60098
4678     1875
4679   -60211
4680   -37965
4681    37791
4682    60584
4683     -469
4684   -57273
4685   -39745
4686    31760
4687    62073
4688     5456
4689   -60086
4690   -40279
4691    31885
4692    59535
4693     6784
4694   -54999
4695   -43627
4696    27567
4697    62800
4698     9561
4699   -55946
4700   -42900
4701    27645
4702    59913
4703    12675
4704   -52819
4705   -47834
4706    24493
4707    61958
4708    12324
4709   -52733
4710   -45760
4711    21357
4712    60415
4713    18529
4714   -51378
4715   -50926
4716    22898
4717    62017
4718    17738
4719   -48882
4720   -50442
4721    16637
4722    62709
4723    21540
4724   -50677
4725   -53582
4726    17255
4727    62103
4728    21698
4729   -45790
4730   -52863
4731    11610
4732    63302
4733    25961
4734   -46169
4735   -53091
4736    11910
4737    58571
4738    27236
4739   -41975
4740   -55031
4741     7880
4742    61122
4743    27514
4744   -41784
4745   -53903
4746     5793
4747    58449
4748    34010
4749   -38868
4750   -57242
4751     4547
4752    58226
4753    30812
4754   -36526
4755   -55637
4756    -1039
4757    58248
4758    36948
4759   -36492
4760   -58945
4761     -390
4762    57138
4763    37064
4764   -32614
4765   -59886
4766    -4368
4767    58783
4768    40342
4769   -33005
4770   -60320
4771    -4924
4772    56257
4773    41763
4774   -29252
4775   -61028
4776    -8718
4777    56791
4778    42494
4779   -29353
4780   -58700
4781   -10570
4782    52763
4783    45378
4784   -25731
4785   -62168
4786   -11282
4787    52145
4788    43303
4789   -24079
4790   -58869
4791   -16407
4792    49081
4793    48366
4794   -21300
4795   -60937
4796   -15751
4797    49104
4798    47264
4799   -18533
4800   -58560
4801   -20099
4802    47142
4803    49802
4804   -16232
4805   -61036
4806   -20316
4807    46653
4808    50756
4809   -13352
4810   -60688
4811   -23689
4812    45345
4813    52735
4814   -12274
4815   -58747
4816   -26317
4817    42631
4818    55206
4819    -8920
4820   -61698
4821   -27636
4822    42867
4823    53095
4824    -7851
4825   -57818
4826   -30722
4827    39241
4828    56631
4829    -4764
4830   -58577
4831   -31984
4832    37800
4833    54789
4834    -2093
4835   -56422
4836   -33840
4837    35098
4838    57616
4839    -1428
4840   -56406
4841   -34456
4842    32750
4843    56677
4844     3030
4845   -55260
4846   -38653
4847    31722
4848    56760
4849     3582
4850   -53908
4851   -37822
4852    29360
4853    57305
4854     7913
4855   -54654
4856   -41044
4857    28926
4858    58788
4859     8533
4860   -52609
4861   -42899
4862    25158
4863    58726
4864    10873
4865   -52398
4866   -43802
4867    24394
4868    58326
4869    14291
4870   -50129
4871   -46210
4872    21306
4873    60575
4874    15812
4875   -48669
4876   -46240
4877    18948
4878    59698
4879    18484
4880   -47620
4881   -48207
4882    17992
4883    59311
4884    17864
4885   -45752
4886   -46869
4887    13456
4888    57410
4889    23782
4890   -44542
4891   -50368
4892    13559
4893    58244
4894    23818
4895   -41741
4896   -50588
4897     9692
4898    57042
4899    26514
4900   -41398
4901   -52215
4902     8761
4903    57838
4904    28159
4905   -39456
4906   -53882
4907     5997
4908    57939
4909    30716
4910   -37360
4911   -55067
4912     4376
4913    56062
4914    33394
4915   -35997
4916   -57802
4917     1197
4918    57464
4919    32657
4920   -34558
4921   -55082
4922    -1070
4923    55345
4924    35706
4925   -30618
4926   -57478
4927    -2798
4928    54415
4929    35715
4930   -29761
4931   -54886
4932    -6528
4933    52028
4934    40316
4935   -28111
4936   -56655
4937    -7435
4938    52098
4939    39475
4940   -26314
4941   -56258
4942    -9806
4943    50041
4944    43100
4945   -25140
4946   -56187
4947   -11172
4948    48875
4949    43499
4950   -21754
4951   -59236
4952   -14369
4953    49231
4954    45313
4955   -20639
4956   -58058
4957   -15470
4958    47460
4959    47054
4960   -17057
4961   -59951
4962   -18562
4963    47486
4964    48138
4965   -16960
4966   -57698
4967   -21550
4968    44616
4969    49634
4970   -13179
4971   -58527
4972   -22339
4973    43955
4974    48868
4975   -10476
4976   -57173
4977   -25771
4978    42307
4979    51402
4980    -9937
4981   -55782
4982   -25527
4983    39784
4984    50114
4985    -5740
4986   -56082
4987   -29352
4988    39133
4989    52228
4990    -6564
4991   -54875
4992   -29088
4993    34585
4994    52949
4995    -1590
4996   -56592
4997   -31992
4998    34846
4999    53667
5000     -589
5001   -53514
5002   -33798
5003    31074
5004    56353
5005     2803
5006   -54835
5007   -35346
5008    31416
5009    55819
5010     4221
5011   -52057
5012   -38922
5013    28706
5014    57290
5015     6053
5016   -52229
5017   -38203
5018    26774
5019    55536
5020     9009
5021   -49973
5022   -41872
5023    25551
5024    56585
5025     8418
5026   -47960
5027   -40978
5028    21019
5029    54934
5030    12963
5031   -48006
5032   -43708
5033    20792
5034    55399
5035    13884
5036   -46122
5037   -43563
5038    16703
5039    56975
5040    17695
5041   -45839
5042   -44046
5043    16713
5044    55082
5045    19401
5046   -43256
5047   -47708
5048    13799
5049    57326
5050    21108
5051   -44077
5052   -47461
5053    12000
5054    55197
5055    24548
5056   -42034
5057   -50577
5058    10463
5059    57489
5060    24789
5061   -39778
5062   -49991
5063     6788
5064    55300
5065    28614
5066   -38737
5067   -52295
5068     7453
5069    54805
5070    27694
5071   -36289
5072   -52367
5073     2719
5074    54821
5075    31098
5076   -35385
5077   -51670
5078     2909
5079    51100
5080    32086
5081   -30877
5082   -52513
5083    -1577
5084    54179
5085    32575
5086   -31029
5087   -51651
5088    -3157
5089    50116
5090    36431
5091   -28220
5092   -55004
5093    -4938
5094    50359
5095    35628
5096   -26634
5097   -52141
5098    -8422
5099    49256
5100    41037
5101   -24902
5102   -55342
5103    -9107
5104    49447
5105    39388
5106   -21934
5107   -54456
5108   -13442
5109    48422
5110    43315
5111   -23779
5112   -56167
5113   -12332
5114    45058
5115    42444
5116   -17599
5117   -55431
5118   -16619
5119    47023
5120    43771
5121   -17841
5122   -54327
5123   -17321
5124    41236
5125    45714
5126   -13712
5127   -55271
5128   -19422
5129    43513
5130    43420
5131   -13903
5132   -52186
5133   -23035
5134    38646
5135    48233
5136   -10423
5137   -54936
5138   -21675
5139    38777
5140    47052
5141    -8029
5142   -52897
5143   -27216
5144    37775
5145    51499
5146    -8763
5147   -54046
5148   -26227
5149    35534
5150    50293
5151    -2621
5152   -54069
5153   -30881
5154    36077
5155    51412
5156    -4263
5157   -51742
5158   -29844
5159    30859
5160    52276
5161     1151
5162   -53716
5163   -33319
5164    33327
5165    50738
5166     1435
5167   -48814
5168   -33421
5169    27733
5170    53019
5171     3810
5172   -51083
5173   -34430
5174    28187
5175    50275
5176     6500
5177   -47354
5178   -39658
5179    25970
5180    54965
5181     5966
5182   -47748
5183   -36491
5184    22878
5185    52577
5186    12441
5187   -47010
5188   -42557
5189    22796
5190    54468
5191     9788
5192   -44993
5193   -39188
5194    18328
5195    54301
5196    16682
5197   -47133
5198   -43328
5199    18877
5200    53180
5201    15456
5202   -41674
5203   -44467
5204    14650
5205    55503
5206    17963
5207   -43279
5208   -44898
5209    14155
5210    51680
5211    21507
5212   -39538
5213   -47615
5214    11689
5215    54628
5216    20968
5217   -39346
5218   -44164
5219     9329
5220    50702
5221    25714
5222   -36079
5223   -49009
5224     9160
5225    53459
5226    23256
5227   -35523
5228   -48003
5229     5327
5230    51572
5231    28605
5232   -34942
5233   -49600
5234     4656
5235    50468
5236    27774
5237   -31736
5238   -50010
5239      747
5240    52188
5241    31347
5242   -33088
5243   -50164
5244      245
5245    48392
5246    32997
5247   -28696
5248   -52220
5249    -3521
5250    50943
5251    33650
5252   -28457
5253   -50000
5254    -5847
5255    46348
5256    36893
5257   -25827
5258   -53071
5259    -5924
5260    46821
5261    35561
5262   -22375
5263   -50111
5264    -9700
5265    45799
5266    39179
5267   -23369
5268   -51910
5269    -8972
5270    43710
5271    38446
5272   -18355
5273   -51920
5274   -13725
5275    45931
5276    40169
5277   -19696
5278   -50709
5279   -13112
5280    41982
5281    41598
5282   -14063
5283   -53406
5284   -17271
5285    43630
5286    42803
5287   -15022
5288   -51938
5289   -18989
5290    39262
5291    44559
5292   -13046
5293   -52859
5294   -19505
5295    39290
5296    44872
5297   -10833
5298   -51873
5299   -24304
5300    37622
5301    47892
5302    -9335
5303   -52262
5304   -23797
5305    35079
5306    46070
5307    -4696
5308   -51175
5309   -26065
5310    35254
5311    47979
5312    -5247
5313   -49665
5314   -26037
5315    30955
5316    47412
5317    -1311
5318   -50416
5319   -29617
5320    33191
5321    48783
5322     -956
5323   -48321
5324   -30450
5325    29053
5326    49953
5327     1570
5328   -49496
5329   -32333
5330    28314
5331    47750
5332     3903
5333   -47419
5334   -34525
5335    27253
5336    50964
5337     4758
5338   -47299
5339   -33147
5340    23104
5341    49839
5342     9302
5343   -47320
5344   -38107
5345    23331
5346    51969
5347     7830
5348   -45175
5349   -37724
5350    19465
5351    51807
5352    12100
5353   -45299
5354   -39577
5355    19167
5356    50875
5357    12597
5358   -41557
5359   -40083
5360    16171
5361    52145
5362    15300
5363   -42767
5364   -40249
5365    15962
5366    49828
5367    17719
5368   -39544
5369   -43594
5370    13809
5371    51603
5372    17707
5373   -39618
5374   -42051
5375    11928
5376    49271
5377    21549
5378   -36341
5379   -45126
5380     9694
5381    51411
5382    21839
5383   -35964
5384   -44357
5385     6775
5386    51278
5387    25311
5388   -35819
5389   -48187
5390     5198
5391    49301
5392    25331
5393   -32036
5394   -47541
5395     1883
5396    50006
5397    28331
5398   -32505
5399   -48232
5400     1534
5401    47299
5402    29811
5403   -28042
5404   -50062
5405     -306
5406    48923
5407    29969
5408   -28206
5409   -47280
5410    -2824
5411    45441
5412    32260
5413   -25596
5414   -49852
5415    -3649
5416    46761
5417    31953
5418   -25313
5419   -48358
5420    -7561
5421    44776
5422    34944
5423   -23542
5424   -49904
5425    -6504
5426    44641
5427    34985
5428   -20226
5429   -49567
5430   -11733
5431    44288
5432    38251
5433   -20319
5434   -50029
5435   -13015
5436    41281
5437    40099
5438   -16940
5439   -51509
5440   -15315
5441    42449
5442    41183
5443   -16402
5444   -49170
5445   -16051
5446    39264
5447    42694
5448   -13277
5449   -50720
5450   -17065
5451    39242
5452    41664
5453   -11910
5454   -49167
5455   -19491
5456    36698
5457    44119
5458   -10377
5459   -49576
5460   -20810
5461    36082
5462    42699
5463    -7678
5464   -48605
5465   -22891
5466    35021
5467    43842
5468    -6689
5469   -48335
5470   -23384
5471    32424
5472    45164
5473    -1897
5474   -48494
5475   -26187
5476    32425
5477    45559
5478    -2773
5479   -48076
5480   -28178
5481    29137
5482    47237
5483     -330
5484   -48208
5485   -30024
5486    29319
5487    46884
5488      428
5489   -46369
5490   -31303
5491    27235
5492    49346
5493     3530
5494   -44990
5495   -30900
5496    26223
5497    47743
5498     6090
5499   -44818
5500   -34272
5501    23440
5502    48936
5503     7185
5504   -42965
5505   -33717
5506    20814
5507    47273
5508     9526
5509   -42945
5510   -35821
5511    21036
5512    48080
5513     9951
5514   -41212
5515   -37099
5516    17587
5517    48010
5518    12460
5519   -40916
5520   -37470
5521    17793
5522    47760
5523    14195
5524   -39045
5525   -39819
5526    14127
5527    50077
5528    15824
5529   -38818
5530   -40693
5531    12913
5532    48484
5533    20326
5534   -37137
5535   -42402
5536    11128
5537    48836
5538    19304
5539   -36713
5540   -41869
5541     7777
5542    49206
5543    22457
5544   -35345
5545   -44040
5546     7222
5547    47574
5548    22164
5549   -32622
5550   -42999
5551     4861
5552    48426
5553    24354
5554   -32170
5555   -43837
5556     4517
5557    45882
5558    25307
5559   -29914
5560   -44703
5561     1800
5562    46778
5563    27325
5564   -29619
5565   -45339
5566       38
5567    44378
5568    28849
5569   -27123
5570   -46476
5571    -2071
5572    44920
5573    31209
5574   -25857
5575   -46676
5576    -4755
5577    44568
5578    32693
5579   -23909
5580   -48028
5581    -6424
5582    43892
5583    33843
5584   -22284
5585   -47611
5586    -9065
5587    43415
5588    34205
5589   -20501
5590   -47591
5591    -9281
5592    41276
5593    36430
5594   -17952
5595   -47762
5596   -12147
5597    40676
5598    36693
5599   -17455
5600   -47271
5601   -12995
5602    39246
5603    38208
5604   -15142
5605   -48177
5606   -14918
5607    38625
5608    37848
5609   -14409
5610   -47684
5611   -15469
5612    36549
5613    39764
5614   -11410
5615   -47765
5616   -17812
5617    35236
5618    41351
5619    -9860
5620   -47167
5621   -19137
5622    35388
5623    42458
5624    -7593
5625   -46823
5626   -22341
5627    32953
5628    42803
5629    -5342
5630   -46196
5631   -23308
5632    31512
5633    42698
5634    -3467
5635   -45578
5636   -24903
5637    29982
5638    43679
5639    -1492
5640   -44893
5641   -27326
5642    28172
5643    44585
5644     -994
5645   -45543
5646   -27564
5647    27153
5648    44788
5649     1234
5650   -44136
5651   -29241
5652    25742
5653    46057
5654     2599
5655   -43192
5656   -29600
5657    24175
5658    45498
5659     5367
5660   -42173
5661   -31764
5662    22869
5663    45682
5664     6022
5665   -42419
5666   -31144
5667    20690
5668    45779
5669     8718
5670   -40524
5671   -34323
5672    19083
5673    45883
5674    10256
5675   -39499
5676   -36135
5677    17394
5678    46929
5679    13602
5680   -38564
5681   -38199
5682    14432
5683    46277
5684    13622
5685   -36651
5686   -38290
5687    12327
5688    45885
5689    15421
5690   -37552
5691   -39776
5692    12017
5693    45727
5694    16328
5695   -35355
5696   -40084
5697    10158
5698    46192
5699    17613
5700   -35145
5701   -40378
5702     8710
5703    45804
5704    20250
5705   -33778
5706   -40842
5707     7858
5708    45122
5709    20954
5710   -31879
5711   -42010
5712     4910
5713    45361
5714    24295
5715   -31173
5716   -42177
5717     3173
5718    44073
5719    24414
5720   -27360
5721   -43528
5722      329
5723    44470
5724    27187
5725   -26665
5726   -44184
5727     -934
5728    43440
5729    28024
5730   -25689
5731   -45102
5732    -2970
5733    43192
5734    28858
5735   -23111
5736   -43950
5737    -3756
5738    42360
5739    31304
5740   -22741
5741   -45726
5742    -4816
5743    41925
5744    30130
5745   -20814
5746   -45178
5747    -7273
5748    40820
5749    32771
5750   -20554
5751   -44173
5752    -7495
5753    39339
5754    32621
5755   -17387
5756   -45682
5757   -11303
5758    38639
5759    35638
5760   -16269
5761   -44944
5762   -11717
5763    36904
5764    37346
5765   -14017
5766   -46123
5767   -15000
5768    36674
5769    36829
5770   -11892
5771   -44790
5772   -16780
5773    35787
5774    39672
5775   -10973
5776   -45735
5777   -17007
5778    34045
5779    38462
5780    -9026
5781   -44244
5782   -20876
5783    33366
5784    40218
5785    -8098
5786   -44637
5787   -20530
5788    30861
5789    40655
5790    -5600
5791   -44477
5792   -22805
5793    31143
5794    41146
5795    -5606
5796   -43541
5797   -22890
5798    28483
5799    41437
5800    -1805
5801   -43179
5802   -23778
5803    28442
5804    41320
5805     -963
5806   -42763
5807   -25921
5808    25375
5809    43023
5810     1038
5811   -41739
5812   -26725
5813    24335
5814    42504
5815     4508
5816   -40853
5817   -29840
5818    23716
5819    44253
5820     4504
5821   -40555
5822   -30028
5823    20838
5824    44424
5825     7842
5826   -40372
5827   -31358
5828    20554
5829    44021
5830     7915
5831   -37923
5832   -33290
5833    16598
5834    45417
5835     9842
5836   -38247
5837   -32702
5838    18003
5839    43685
5840    10811
5841   -35797
5842   -35525
5843    15071
5844    45086
5845    11874
5846   -37109
5847   -35323
5848    13611
5849    43877
5850    14653
5851   -33761
5852   -35900
5853    11881
5854    44702
5855    15221
5856   -34111
5857   -36814
5858     9582
5859    43755
5860    19395
5861   -32969
5862   -39594
5863     8070
5864    43112
5865    18526
5866   -31249
5867   -40430
5868     5269
5869    44510
5870    21485
5871   -29820
5872   -40314
5873     4459
5874    42104
5875    22935
5876   -27834
5877   -41040
5878     2470
5879    43301
5880    23214
5881   -27642
5882   -40411
5883     1902
5884    41271
5885    24870
5886   -25722
5887   -41552
5888      715
5889    42786
5890    24937
5891   -24593
5892   -40973
5893    -2537
5894    40152
5895    28153
5896   -24860
5897   -43350
5898    -2068
5899    40113
5900    28914
5901   -20576
5902   -42108
5903    -6665
5904    39822
5905    31301
5906   -20651
5907   -42915
5908    -6416
5909    37143
5910    30617
5911   -18137
5912   -43957
5913    -9646
5914    38606
5915    32373
5916   -18284
5917   -42182
5918   -10212
5919    35827
5920    34573
5921   -15025
5922   -44787
5923   -12398
5924    35854
5925    33927
5926   -13448
5927   -42851
5928   -14640
5929    35591
5930    36544
5931   -12663
5932   -44231
5933   -14383
5934    33188
5935    34410
5936   -10887
5937   -42294
5938   -17033
5939    33087
5940    37901
5941    -9585
5942   -43275
5943   -16609
5944    30948
5945    36900
5946    -7187
5947   -43051
5948   -19915
5949    30855
5950    38666
5951    -6497
5952   -42463
5953   -21007
5954    27956
5955    39679
5956    -3236
5957   -41972
5958   -22349
5959    27758
5960    39225
5961    -2663
5962   -41218
5963   -25246
5964    25755
5965    40910
5966     -953
5967   -41315
5968   -24979
5969    24182
5970    40409
5971     2338
5972   -39754
5973   -27591
5974    23045
5975    42784
5976     2490
5977   -39568
5978   -27333
5979    21592
5980    41027
5981     4357
5982   -39651
5983   -29050
5984    22175
5985    41611
5986     4747
5987   -37465
5988   -29649
5989    18820
5990    42897
5991     6999
5992   -37626
5993   -30233
5994    18716
5995    40661
5996     9039
5997   -35559
5998   -33301
5999    15499
6000    43230
6001    10780
6002   -36106
6003   -31733
6004    13780
6005    41601
6006    12899
6007   -35238
6008   -34744
6009    11493
6010    42256
6011    14038
6012   -33493
6013   -35512
6014    10106
6015    41945
6016    17313
6017   -32198
6018   -36402
6019    10053
6020    41918
6021    17074
6022   -30679
6023   -36465
6024     6860
6025    41283
6026    18888
6027   -31294
6028   -37256
6029     7508
6030    40533
6031    19475
6032   -27870
6033   -38624
6034     4189
6035    42120
6036    20480
6037   -28048
6038   -38203
6039     4005
6040    39990
6041    22800
6042   -25919
6043   -39964
6044     1663
6045    40568
6046    23540
6047   -25357
6048   -39539
6049    -1124
6050    39497
6051    25950
6052   -24849
6053   -40133
6054    -1847
6055    38624
6056    26537
6057   -22295
6058   -40989
6059    -5073
6060    38544
6061    28140
6062   -21746
6063   -40667
6064    -4691
6065    36940
6066    29258
6067   -18765
6068   -41489
6069    -7762
6070    36342
6071    29897
6072   -18374
6073   -40849
6074    -8311
6075    35213
6076    31201
6077   -16938
6078   -41532
6079    -9140
6080    35652
6081    30783
6082   -15246
6083   -40951
6084   -11070
6085    34529
6086    33241
6087   -13197
6088   -41850
6089   -11814
6090    33652
6091    32784
6092   -11107
6093   -40835
6094   -14717
6095    32489
6096    35985
6097   -11239
6098   -40609
6099   -14757
6100    30273
6101    35584
6102    -7566
6103   -41300
6104   -17612
6105    30639
6106    36641
6107    -7484
6108   -39866
6109   -19097
6110    28795
6111    37385
6112    -4164
6113   -41108
6114   -20525
6115    26950
6116    37111
6117    -2622
6118   -39434
6119   -21562
6120    26696
6121    39053
6122    -2527
6123   -41135
6124   -21779
6125    25448
6126    37652
6127     -179
6128   -38818
6129   -25946
6130    24336
6131    38614
6132      353
6133   -38128
6134   -24617
6135    22092
6136    39330
6137     3654
6138   -37986
6139   -26725
6140    22255
6141    40391
6142     3711
6143   -36770
6144   -27706
6145    18714
6146    40150
6147     6306
6148   -35919
6149   -28511
6150    18304
6151    40165
6152     8129
6153   -34456
6154   -30468
6155    16103
6156    40940
6157     8993
6158   -34839
6159   -30231
6160    14852
6161    39656
6162    11095
6163   -33816
6164   -32312
6165    14106
6166    40238
6167    11255
6168   -33346
6169   -31776
6170    11797
6171    39601
6172    13751
6173   -33341
6174   -33852
6175    12571
6176    39897
6177    12790
6178   -29642
6179   -33998
6180     9392
6181    41057
6182    15716
6183   -31119
6184   -35371
6185     8515
6186    37999
6187    17138
6188   -28409
6189   -36511
6190     5846
6191    40761
6192    18077
6193   -27295
6194   -36055
6195     3780
6196    38792
6197    20778
6198   -25609
6199   -37411
6200     3203
6201    38962
6202    21253
6203   -24461
6204   -37650
6205     -359
6206    38094
6207    23424
6208   -23625
6209   -38283
6210     -364
6211    37434
6212    23800
6213   -22501
6214   -38126
6215    -2683
6216    37783
6217    25695
6218   -22253
6219   -38070
6220    -2310
6221    36575
6222    26794
6223   -20054
6224   -39396
6225    -5086
6226    36850
6227    27349
6228   -19439
6229   -39271
6230    -6015
6231    35921
6232    28114
6233   -17240
6234   -40714
6235    -7805
6236    35691
6237    28711
6238   -15386
6239   -38908
6240   -10074
6241    33476
6242    31929
6243   -13759
6244   -39759
6245   -10146
6246    32041
6247    30675
6248   -12102
6249   -39327
6250   -13423
6251    31049
6252    33172
6253   -11807
6254   -39348
6255   -13080
6256    29268
6257    33467
6258    -8325
6259   -39788
6260   -15517
6261    29275
6262    33552
6263    -8989
6264   -38701
6265   -16206
6266    27980
6267    34545
6268    -6679
6269   -39170
6270   -17765
6271    28526
6272    34700
6273    -5834
6274   -38093
6275   -18556
6276    26005
6277    36403
6278    -4151
6279   -38879
6280   -19655
6281    26828
6282    36570
6283    -2487
6284   -37945
6285   -21265
6286    24373
6287    38880
6288     -482
6289   -36943
6290   -23450
6291    22093
6292    36478
6293     1894
6294   -36445
6295   -24515
6296    21316
6297    37102
6298     2314
6299   -35022
6300   -26254
6301    18996
6302    38338
6303     4093
6304   -35437
6305   -26524
6306    19084
6307    37839
6308     5915
6309   -34333
6310   -27387
6311    16737
6312    39129
6313     6496
6314   -34741
6315   -27322
6316    16200
6317    38418
6318     9305
6319   -34372
6320   -30555
6321    15072
6322    39130
6323     8700
6324   -32438
6325   -30248
6326    12475
6327    38533
6328    11963
6329   -33081
6330   -32105
6331    12595
6332    38985
6333    12545
6334   -29897
6335   -32149
6336    10502
6337    39008
6338    15140
6339   -30056
6340   -33197
6341     8545
6342    37006
6343    15318
6344   -27405
6345   -33853
6346     5974
6347    37863
6348    16497
6349   -27586
6350   -33838
6351     5018
6352    37243
6353    19218
6354   -25396
6355   -36523
6356     3287
6357    38386
6358    19460
6359   -25878
6360   -34651
6361     3594
6362    37043
6363    20934
6364   -24540
6365   -36326
6366     1948
6367    37562
6368    21170
6369   -23484
6370   -36901
6371      626
6372    36508
6373    23637
6374   -22342
6375   -36453
6376     -748
6377    35769
6378    24835
6379   -20099
6380   -37972
6381    -2053
6382    35187
6383    25426
6384   -19335
6385   -36787
6386    -4129
6387    34203
6388    26351
6389   -16839
6390   -37138
6391    -6260
6392    33758
6393    27428
6394   -15632
6395   -37600
6396    -8123
6397    31676
6398    27801
6399   -13996
6400   -37742
6401    -8372
6402    32341
6403    29301
6404   -13382
6405   -37672
6406   -10404
6407    30982
6408    30545
6409   -12480
6410   -37642
6411   -12106
6412    29866
6413    30151
6414   -11078
6415   -38682
6416   -13301
6417    29520
6418    31733
6419   -10407
6420   -38074
6421   -13585
6422    28451
6423    33174
6424    -8166
6425   -37822
6426   -16445
6427    27079
6428    33765
6429    -5638
6430   -36621
6431   -18129
6432    26382
6433    34157
6434    -4543
6435   -36997
6436   -19891
6437    25071
6438    34142
6439    -2425
6440   -35725
6441   -19555
6442    24179
6443    35267
6444    -1554
6445   -35350
6446   -20769
6447    22649
6448    35695
6449     -296
6450   -34868
6451   -21896
6452    21287
6453    36232
6454     1699
6455   -34047
6456   -22860
6457    20724
6458    35785
6459     2285
6460   -34412
6461   -24154
6462    19862
6463    36139
6464     4205
6465   -34066
6466   -25511
6467    17540
6468    36252
6469     5487
6470   -34471
6471   -25754
6472    16574
6473    36452
6474     6659
6475   -33329
6476   -27180
6477    15774
6478    37181
6479     7795
6480   -32546
6481   -27477
6482    14371
6483    36313
6484    10098
6485   -30294
6486   -29630
6487    12102
6488    36883
6489    11601
6490   -30027
6491   -29669
6492    10954
6493    35915
6494    12304
6495   -28313
6496   -30723
6497     9540
6498    37567
6499    13917
6500   -28373
6501   -31437
6502     8048
6503    36563
6504    15200
6505   -28078
6506   -31960
6507     7551
6508    36318
6509    15869
6510   -26724
6511   -32525
6512     5705
6513    36195
6514    16969
6515   -25861
6516   -33955
6517     3844
6518    36204
6519    18826
6520   -23755
6521   -34035
6522     3401
6523    35874
6524    19934
6525   -22720
6526   -33884
6527     1290
6528    33901
6529    22079
6530   -21569
6531   -34400
6532     -434
6533    34243
6534    21888
6535   -19950
6536   -34340
6537    -1686
6538    33061
6539    23127
6540   -19487
6541   -36056
6542    -4047
6543    33266
6544    23702
6545   -17522
6546   -35064
6547    -4495
6548    31337
6549    25192
6550   -16917
6551   -35529
6552    -6152
6553    31866
6554    26332
6555   -14988
6556   -36479
6557    -8338
6558    32007
6559    27356
6560   -15099
6561   -36611
6562    -8079
6563    30526
6564    27737
6565   -13745
6566   -36154
6567   -10118
6568    29456
6569    29282
6570   -12120
6571   -36358
6572   -11041
6573    27583
6574    29504
6575   -10248
6576   -36359
6577   -11736
6578    28446
6579    29953
6580    -8294
6581   -35670
6582   -14284
6583    26820
6584    31276
6585    -5987
6586   -36023
6587   -14553
6588    26533
6589    32241
6590    -6353
6591   -34543
6592   -16840
6593    24227
6594    32671
6595    -4511
6596   -35418
6597   -18007
6598    24143
6599    32827
6600    -3290
6601   -33922
6602   -18939
6603    23615
6604    34145
6605    -2372
6606   -34362
6607   -20462
6608    21989
6609    33381
6610     -973
6611   -35458
6612   -21306
6613    20645
6614    33103
6615      801
6616   -33667
6617   -21955
6618    19318
6619    33992
6620     1527
6621   -33519
6622   -22341
6623    18456
6624    34345
6625     3714
6626   -32193
6627   -23977
6628    16428
6629    34654
6630     5733
6631   -31657
6632   -24457
6633    14990
6634    35287
6635     8369
6636   -30875
6637   -27748
6638    13678
6639    35970
6640     6096
6641   -30135
6642   -26893
6643    12348
6644    35137
6645     9999
6646   -29950
6647   -28257
6648    12792
6649    35505
6650     9857
6651   -28108
6652   -28669
6653    10238
6654    35169
6655    12340
6656   -29367
6657   -29243
6658     9956
6659    35522
6660    13147
6661   -27326
6662   -29863
6663     7001
6664    35882
6665    14499
6666   -26475
6667   -30162
6668     5893
6669    35171
6670    16034
6671   -24668
6672   -31824
6673     5227
6674    34724
6675    16498
6676   -23142
6677   -31300
6678     2899
6679    33718
6680    18487
6681   -22211
6682   -32925
6683     2462
6684    33509
6685    18566
6686   -20655
6687   -32929
6688      540
6689    33772
6690    20337
6691   -20333
6692   -34166
6693     -122
6694    32873
6695    21009
6696   -19392
6697   -33809
6698    -2850
6699    33442
6700    22042
6701   -19671
6702   -33273
6703    -3578
6704    30818
6705    22949
6706   -18565
6707   -34743
6708    -3697
6709    31692
6710    24144
6711   -16392
6712   -34293
6713    -5562
6714    29542
6715    25297
6716   -15883
6717   -34349
6718    -7110
6719    30006
6720    25549
6721   -13184
6722   -34120
6723    -8958
6724    29299
6725    27011
6726   -12075
6727   -35992
6728    -9497
6729    27510
6730    27228
6731   -10693
6732   -34640
6733   -11429
6734    28063
6735    27412
6736    -9715
6737   -34719
6738   -11510
6739    26390
6740    29128
6741    -6920
6742   -34667
6743   -13440
6744    27074
6745    29381
6746    -7547
6747   -34104
6748   -14480
6749    25130
6750    30053
6751    -6259
6752   -34197
6753   -14996
6754    24615
6755    30416
6756    -3806
6757   -32867
6758   -16105
6759    22510
6760    32535
6761    -3025
6762   -33428
6763   -17566
6764    21685
6765    32536
6766    -1769
6767   -33178
6768   -19465
6769    20645
6770    32748
6771     -671
6772   -33162
6773   -19942
6774    18619
6775    31963
6776     2010
6777   -32418
6778   -21295
6779    18658
6780    32199
6781     3490
6782   -30556
6783   -22701
6784    16657
6785    32947
6786     4060
6787   -32012
6788   -23214
6789    16556
6790    33128
6791     4942
6792   -30404
6793   -24351
6794    15885
6795    34621
6796     6162
6797   -29724
6798   -24897
6799    14606
6800    34134
6801     8040
6802   -28845
6803   -26723
6804    13959
6805    34886
6806     8264
6807   -28667
6808   -26201
6809    11038
6810    33604
6811     9732
6812   -27638
6813   -27966
6814    11184
6815    33768
6816    10735
6817   -26227
6818   -28627
6819     8023
6820    34039
6821    12932
6822   -26031
6823   -27969
6824     7198
6825    32938
6826    14104
6827   -24249
6828   -29199
6829     5331
6830    33962
6831    15519
6832   -23378
6833   -28153
6834     4293
6835    31719
6836    16557
6837   -22306
6838   -31990
6839     3750
6840    33721
6841    16749
6842   -21768
6843   -31789
6844     2245
6845    33986
6846    18798
6847   -21558
6848   -32361
6849     2177
6850    33190
6851    19076
6852   -19573
6853   -32385
6854     -590
6855    31932
6856    19603
6857   -19229
6858   -32045
6859    -1042
6860    31136
6861    20895
6862   -17205
6863   -31899
6864    -3188
6865    30905
6866    22914
6867   -17048
6868   -32082
6869    -3875
6870    29066
6871    22889
6872   -14605
6873   -33274
6874    -4750
6875    29172
6876    24249
6877   -13232
6878   -33337
6879    -5821
6880    28967
6881    24714
6882   -13467
6883   -33607
6884    -8087
6885    28448
6886    25764
6887   -11440
6888   -32724
6889    -9617
6890    27054
6891    26695
6892   -11123
6893   -33858
6894   -10873
6895    27015
6896    26760
6897   -10620
6898   -33596
6899   -11566
6900    26292
6901    27839
6902    -8483
6903   -33581
6904   -12882
6905    24580
6906    29277
6907    -6464
6908   -33082
6909   -14171
6910    23487
6911    29198
6912    -5412
6913   -32805
6914   -14648
6915    22678
6916    29412
6917    -3356
6918   -32950
6919   -16323
6920    22226
6921    29852
6922    -2444
6923   -29937
6924   -16963
6925    21086
6926    30481
6927    -1158
6928   -32704
6929   -17804
6930    20394
6931    30582
6932      -45
6933   -31459
6934   -19760
6935    18554
6936    30843
6937      826
6938   -31204
6939   -20153
6940    18338
6941    31851
6942     2095
6943   -31173
6944   -22310
6945    16913
6946    32135
6947     2587
6948   -30136
6949   -21780
6950    15252
6951    31966
6952     4915
6953   -29751
6954   -23887
6955    14316
6956    31529
6957     4684
6958   -27733
6959   -24618
6960    12512
6961    32868
6962     6694
6963   -27613
6964   -24937
6965    10583
6966    32507
6967     8987
6968   -27484
6969   -25320
6970    10918
6971    32495
6972     9952
6973   -26042
6974   -26066
6975    10599
6976    32224
6977    11247
6978   -24473
6979   -26563
6980     8422
6981    32761
6982    12509
6983   -25728
6984   -27408
6985     7828
6986    32978
6987    14042
6988   -24581
6989   -28721
6990     6169
6991    33246
6992    14498
6993   -23313
6994   -29868
6995     3643
6996    32480
6997    15883
6998   -23369
6999   -29713
7000     3818
7001    31740
7002    16309
7003   -20006
7004   -30365
7005     1947
7006    31369
7007    16784
7008   -19126
7009   -29749
7010      478
7011    30543
7012    18485
7013   -17949
7014   -31086
7015     -733
7016    30545
7017    19920
7018   -18214
7019   -30263
7020    -1912
7021    30393
7022    21867
7023   -17285
7024   -30760
7025    -3306
7026    30208
7027    21124
7028   -16035
7029   -32095
7030    -4670
7031    29682
7032    22595
7033   -15244
7034   -32958
7035    -4947
7036    28379
7037    23171
7038   -13674
7039   -32390
7040    -6856
7041    28910
7042    23608
7043   -12822
7044   -32262
7045    -6872
7046    26940
7047    25316
7048   -11298
7049   -32153
7050    -9277
7051    26772
7052    25671
7053    -9788
7054   -31906
7055   -10509
7056    25934
7057    26701
7058    -7763
7059   -32115
7060   -10848
7061    25153
7062    25864
7063    -8007
7064   -31185
7065   -12081
7066    24175
7067    27383
7068    -7101
7069   -30367
7070   -13174
7071    23226
7072    27639
7073    -5498
7074   -31434
7075   -14148
7076    21677
7077    29208
7078    -4213
7079   -31606
7080   -14436
7081    21654
7082    29513
7083    -3103
7084   -31047
7085   -16521
7086    20780
7087    29403
7088    -2128
7089   -31137
7090   -17060
7091    19532
7092    30273
7093      509
7094   -30664
7095   -18563
7096    18166
7097    30140
7098      591
7099   -29602
7100   -19553
7101    17383
7102    30430
7103     1602
7104   -28813
7105   -20889
7106    14982
7107    31080
7108     3963
7109   -28728
7110   -22255
7111    14936
7112    31073
7113     4724
7114   -27970
7115   -22055
7116    14130
7117    30702
7118     6482
7119   -26997
7120   -23448
7121    13895
7122    31324
7123     7058
7124   -26484
7125   -24149
7126    11767
7127    32227
7128     8076
7129   -26746
7130   -24836
7131    10384
7132    31674
7133     8499
7134   -25383
7135   -25531
7136     8984
7137    32355
7138    10782
7139   -25480
7140   -25905
7141     9134
7142    30914
7143    11674
7144   -24215
7145   -26813
7146     7800
7147    30700
7148    12687
7149   -23424
7150   -27051
7151     5617
7152    30715
7153    14136
7154   -21346
7155   -27040
7156     4356
7157    30540
7158    14083
7159   -20644
7160   -27485
7161     3140
7162    29533
7163    16862
7164   -19846
7165   -29713
7166     1829
7167    29664
7168    16220
7169   -19910
7170   -29638
7171     1050
7172    29925
7173    18403
7174   -19142
7175   -29442
7176      131
7177    29767
7178    18819
7179   -17881
7180   -30401
7181    -1568
7182    29378
7183    20709
7184   -16201
7185   -30499
7186    -1775
7187    28639
7188    21238
7189   -15881
7190   -31475
7191    -3881
7192    27259
7193    21407
7194   -14299
7195   -30243
7196    -5600
7197    27857
7198    23046
7199   -13292
7200   -30732
7201    -5926
7202    26937
7203    22878
7204   -11913
7205   -30668
7206    -8245
7207    25608
7208    23883
7209   -11170
7210   -29676
7211    -7420
7212    24023
7213    24864
7214    -9292
7215   -29543
7216   -10417
7217    25479
7218    25696
7219    -9111
7220   -30977
7221    -9737
7222    24191
7223    26246
7224    -7130
7225   -31793
7226   -12023
7227    23421
7228    25838
7229    -6983
7230   -30647
7231   -13851
7232    22597
7233    27028
7234    -4695
7235   -30494
7236   -14568
7237    21720
7238    28092
7239    -4481
7240   -29745
7241   -15482
7242    20282
7243    27483
7244    -2422
7245   -29367
7246   -15870
7247    19552
7248    26865
7249     -633
7250   -28492
7251   -17203
7252    17760
7253    28313
7254    -1467
7255   -28076
7256   -17340
7257    17664
7258    28881
7259      672
7260   -28993
7261   -18423
7262    16232
7263    28904
7264     1474
7265   -27784
7266   -18900
7267    15439
7268    29380
7269     3216
7270   -27648
7271   -20486
7272    14649
7273    29620
7274     4883
7275   -27876
7276   -22367
7277    13845
7278    30477
7279     5626
7280   -27008
7281   -22433
7282    12598
7283    30345
7284     7637
7285   -26345
7286   -22499
7287    11709
7288    29759
7289     7846
7290   -25581
7291   -23369
7292    10008
7293    29897
7294     8748
7295   -24568
7296   -24280
7297     9312
7298    29765
7299     8994
7300   -22699
7301   -25109
7302     7890
7303    29858
7304    10462
7305   -23199
7306   -25619
7307     7126
7308    29695
7309    11912
7310   -21548
7311   -26061
7312     4834
7313    30409
7314    13598
7315   -21469
7316   -27143
7317     4753
7318    29513
7319    13534
7320   -20560
7321   -27518
7322     3180
7323    30000
7324    15346
7325   -20024
7326   -27086
7327     1447
7328    28831
7329    16702
7330   -18524
7331   -28381
7332      556
7333    28929
7334    16262
7335   -17230
7336   -27958
7337     -320
7338    28445
7339    17958
7340   -16797
7341   -28240
7342     -982
7343    27549
7344    19098
7345   -15198
7346   -29056
7347    -3310
7348    27585
7349    19525
7350   -15372
7351   -28876
7352    -3748
7353    27334
7354    19790
7355   -13404
7356   -29664
7357    -4640
7358    26288
7359    21238
7360   -13263
7361   -28817
7362    -5760
7363    24824
7364    22700
7365   -11113
7366   -30100
7367    -6545
7368    24632
7369    23312
7370   -10152
7371   -29644
7372    -8532
7373    25397
7374    25046
7375    -9949
7376   -30264
7377    -8504
7378    23478
7379    24958
7380    -7621
7381   -29747
7382   -11349
7383    23622
7384    24766
7385    -7431
7386   -28905
7387   -10264
7388    22383
7389    25409
7390    -6038
7391   -29236
7392   -12036
7393    21641
7394    25981
7395    -4584
7396   -29495
7397   -12427
7398    19662
7399    26564
7400    -4174
7401   -28029
7402   -14395
7403    20335
7404    26785
7405    -2844
7406   -27180
7407   -15849
7408    18194
7409    27531
7410    -2249
7411   -29435
7412   -16937
7413    18544
7414    27331
7415    -1305
7416   -27434
7417   -18377
7418    17190
7419    28451
7420      494
7421   -27840
7422   -17485
7423    16195
7424    28161
7425     2670
7426   -27540
7427   -19094
7428    14678
7429    28914
7430     3091
7431   -26248
7432   -20730
7433    13548
7434    28250
7435     4319
7436   -26487
7437   -20585
7438    12570
7439    27996
7440     5405
7441   -23929
7442   -20809
7443    12079
7444    29006
7445     6695
7446   -25161
7447   -22147
7448    10712
7449    29217
7450     7540
7451   -23328
7452   -23155
7453    10317
7454    29088
7455     8872
7456   -23439
7457   -23683
7458     8513
7459    28940
7460    10198
7461   -22784
7462   -24246
7463     7968
7464    28771
7465    11037
7466   -21559
7467   -24710
7468     5843
7469    29142
7470    11393
7471   -22488
7472   -25927
7473     5491
7474    28694
7475    12144
7476   -20798
7477   -24762
7478     4444
7479    27950
7480    15107
7481   -19885
7482   -25638
7483     2866
7484    27183
7485    14255
7486   -18835
7487   -26154
7488     1662
7489    28041
7490    15393
7491   -16775
7492   -26984
7493      543
7494    26052
7495    16477
7496   -15853
7497   -27149
7498     -700
7499    27014
7500    16718
7501   -16953
7502   -27852
7503    -1870
7504    27513
7505    19277
7506   -15070
7507   -28119
7508    -2197
7509    27261
7510    19182
7511   -13593
7512   -27721
7513    -4594
7514    26420
7515    20676
7516   -13636
7517   -28533
7518    -4791
7519    25806
7520    20727
7521   -11875
7522   -28036
7523    -6003
7524    24959
7525    21229
7526   -11951
7527   -28174
7528    -7135
7529    23980
7530    22079
7531   -10007
7532   -28761
7533    -7094
7534    23260
7535    22561
7536    -8725
7537   -27549
7538    -9116
7539    21958
7540    23332
7541    -7992
7542   -28691
7543    -9735
7544    22018
7545    24084
7546    -6856
7547   -28307
7548   -10245
7549    21025
7550    25090
7551    -4939
7552   -28270
7553   -11311
7554    21212
7555    24767
7556    -3725
7557   -28184
7558   -12356
7559    20295
7560    25278
7561    -3646
7562   -28047
7563   -13375
7564    18174
7565    26396
7566    -2403
7567   -27785
7568   -14926
7569    18927
7570    26295
7571    -1586
7572   -26564
7573   -15924
7574    16780
7575    27054
7576     -928
7577   -26474
7578   -16375
7579    16640
7580    26990
7581     1370
7582   -25760
7583   -16940
7584    14821
7585    27041
7586     1602
7587   -26241
7588   -17827
7589    14852
7590    26613
7591     2976
7592   -25165
7593   -19038
7594    13524
7595    27538
7596     3638
7597   -24688
7598   -19731
7599    12698
7600    27406
7601     5559
7602   -25293
7603   -21089
7604    11698
7605    28191
7606     5612
7607   -23664
7608   -21959
7609     9782
7610    28101
7611     7919
7612   -24312
7613   -22334
7614     9171
7615    27506
7616     8915
7617   -22508
7618   -23145
7619     8356
7620    27794
7621     9983
7622   -22159
7623   -22688
7624     6929
7625    27396
7626    10103
7627   -21407
7628   -22963
7629     5967
7630    27882
7631    10773
7632   -19827
7633   -23286
7634     4782
7635    27429
7636    12412
7637   -19382
7638   -24939
7639     4603
7640    27603
7641    13025
7642   -18241
7643   -24376
7644     2891
7645    26451
7646    15059
7647   -18374
7648   -25915
7649     2117
7650    26946
7651    14656
7652   -16226
7653   -26284
7654     1093
7655    27907
7656    15746
7657   -16863
7658   -26756
7659     -448
7660    26572
7661    16865
7662   -14995
7663   -25916
7664    -1523
7665    26770
7666    17906
7667   -14645
7668   -27151
7669    -3461
7670    24867
7671    18935
7672   -13264
7673   -26961
7674    -3032
7675    24800
7676    17753
7677   -12848
7678   -26520
7679    -3494
7680    23360
7681    19522
7682   -12394
7683   -26154
7684    -5377
7685    24121
7686    19966
7687   -10011
7688   -27368
7689    -7288
7690    22552
7691    20648
7692   -10045
7693   -27342
7694    -7218
7695    23025
7696    21821
7697    -8723
7698   -27742
7699    -8176
7700    22177
7701    22513
7702    -7429
7703   -26952
7704    -9811
7705    21162
7706    22612
7707    -7236
7708   -28094
7709   -10110
7710    21441
7711    23149
7712    -5311
7713   -26352
7714   -11074
7715    19382
7716    23865
7717    -3916
7718   -26901
7719   -12160
7720    18661
7721    24559
7722    -3083
7723   -26270
7724   -13518
7725    17589
7726    24086
7727    -1913
7728   -26622
7729   -12402
7730    16823
7731    24748
7732    -1303
7733   -25330
7734   -15087
7735    17069
7736    25245
7737    -1138
7738   -24905
7739   -15276
7740    15561
7741    25790
7742      234
7743   -26210
7744   -16294
7745    14994
7746    25881
7747     2467
7748   -25123
7749   -17307
7750    14114
7751    26392
7752     2957
7753   -24410
7754   -17374
7755    12394
7756    26624
7757     3827
7758   -23689
7759   -18916
7760    11580
7761    27066
7762     4330
7763   -23503
7764   -20227
7765    10509
7766    26298
7767     6130
7768   -23165
7769   -20262
7770     9998
7771    26415
7772     5859
7773   -21789
7774   -20153
7775     9155
7776    26819
7777     8059
7778   -22352
7779   -20458
7780     8674
7781    26257
7782     8809
7783   -20793
7784   -22559
7785     7292
7786    25854
7787    10207
7788   -19925
7789   -23189
7790     5570
7791    25939
7792    10491
7793   -20130
7794   -23871
7795     5159
7796    26265
7797    12856
7798   -18773
7799   -25226
7800     3390
7801    26844
7802    12442
7803   -18451
7804   -24678
7805     3477
7806    25610
7807    13293
7808   -17442
7809   -24077
7810     2405
7811    26172
7812    14318
7813   -16537
7814   -24668
7815      911
7816    25206
7817    15731
7818   -16811
7819   -24505
7820     -913
7821    24624
7822    15704
7823   -14463
7824   -25636
7825     -747
7826    23281
7827    16333
7828   -14207
7829   -25518
7830    -2450
7831    24854
7832    16523
7833   -13432
7834   -25857
7835    -2686
7836    23895
7837    18403
7838   -11894
7839   -26289
7840    -4389
7841    24761
7842    19478
7843   -11119
7844   -26071
7845    -4710
7846    21559
7847    20457
7848   -10929
7849   -26846
7850    -6395
7851    22082
7852    19947
7853    -8871
7854   -26181
7855    -7650
7856    22043
7857    21566
7858    -8377
7859   -26344
7860    -7217
7861    21356
7862    21665
7863    -7088
7864   -26303
7865    -9063
7866    20454
7867    21584
7868    -6885
7869   -25595
7870    -9618
7871    19849
7872    21792
7873    -5018
7874   -25395
7875    -9922
7876    19462
7877    22339
7878    -4966
7879   -24330
7880   -10526
7881    18276
7882    23315
7883    -3241
7884   -26289
7885   -12911
7886    17040
7887    24175
7888    -2760
7889   -26261
7890   -14860
7891    17713
7892    25010
7893    -1193
7894   -25223
7895   -14396
7896    15966
7897    25078
7898     -206
7899   -25316
7900   -15815
7901    15618
7902    24819
7903      938
7904   -24707
7905   -16425
7906    14271
7907    25486
7908     1377
7909   -22770
7910   -16978
7911    13704
7912    25354
7913     2920
7914   -23869
7915   -17667
7916    11710
7917    25355
7918     1845
7919   -22975
7920   -18034
7921    11833
7922    24981
7923     4255
7924   -22369
7925   -18655
7926    10007
7927    25855
7928     5271
7929   -21565
7930   -19939
7931    10187
7932    25283
7933     6440
7934   -22295
7935   -19679
7936     9096
7937    25665
7938     6610
7939   -20924
7940   -21528
7941     7381
7942    26205
7943     9291
7944   -20497
7945   -21226
7946     6069
7947    24928
7948     9035
7949   -18761
7950   -21979
7951     6362
7952    24604
7953    10517
7954   -19286
7955   -22904
7956     5235
7957    26002
7958    10822
7959   -17900
7960   -23452
7961     4948
7962    24378
7963    12444
7964   -17518
7965   -23614
7966     2460
7967    25209
7968    12930
7969   -16379
7970   -23995
7971     2880
7972    24287
7973    13306
7974   -16209
7975   -22985
7976      903
7977    25110
7978    14187
7979   -14700
7980   -24180
7981     -157
7982    23000
7983    15511
7984   -14945
7985   -23957
7986    -1603
7987    23253
7988    16902
7989   -12914
7990   -25556
7991    -1628
7992    22869
7993    17981
7994   -12388
7995   -24788
7996    -2411
7997    23647
7998    17411
7999   -12710
8000   -25677
8001    -4647
8002    22094
8003    18749
8004   -11346
8005   -24732
8006    -5393
8007    22525
8008    18146
8009    -9939
8010   -25478
8011    -5109
8012    21001
8013    19518
8014   -10012
8015   -24614
8016    -6365
8017    21390
8018    19483
8019    -7694
8020   -25912
8021    -7801
8022    19943
8023    20018
8024    -7237
8025   -24308
8026    -8199
8027    19697
8028    19491
8029    -6034
8030   -26105
8031    -9053
8032    18541
8033    21741
8034    -5766
8035   -25186
8036   -11256
8037    19377
8038    22934
8039    -4679
8040   -25641
8041   -10923
8042    17220
8043    22903
8044    -3478
8045   -24711
8046   -11948
8047    16295
8048    22467
8049    -1122
8050   -25074
8051   -12833
8052    15143
8053    23666
8054    -2126
8055   -23707
8056   -13917
8057    15819
8058    22585
8059      -11
8060   -24497
8061   -13709
8062    14779
8063    23024
8064      219
8065   -23409
8066   -16235
8067    14212
8068    24068
8069     1494
8070   -24183
8071   -14777
8072    12705
8073    24219
8074     2314
8075   -21821
8076   -17747
8077    12565
8078    24431
8079     3974
8080   -22988
8081   -16162
8082    10463
8083    25198
8084     4659
8085   -21215
8086   -18773
8087    10825
8088    24369
8089     6505
8090   -21777
8091   -18461
8092     8668
8093    25106
8094     5719
8095   -20945
8096   -19708
8097     8221
8098    23733
8099     8230
8100   -19972
8101   -19334
8102     7107
8103    25863
8104     7632
8105   -18522
8106   -21198
8107     6649
8108    23977
8109     8663
8110   -20495
8111   -19821
8112     4426
8113    24626
8114     8786
8115   -18101
8116   -22178
8117     5023
8118    23930
8119    11296
8120   -18692
8121   -20761
$$ Imaginary data points
##PAGE= N=2
##DATA TABLE= (X++(I..I)), XYDATA
0   578169
1  2065406
2  -732609
3 -1771531
4  1311682
5  1330897
6 -1483053
7 -1019856
8  1247618
9   526840
10 -1009121
11  -257265
12   712062
13    -2736
14  -476904
15   249396
16   442144
17  -365092
18  -307377
19   567870
20   436652
21  -359057
22  -293090
23   112999
24   174507
25   148598
26  -246688
27  -640746
28   217613
29   873197
30  -449302
31 -1111615
32   567026
33   901072
34  -860325
35  -546160
36  1179319
37   204862
38 -1211322
39   377808
40  1409927
41  -585863
42 -1242754
43   803824
44  1076808
45  -831793
46  -788500
47   830416
48   424020
49 -1004485
50  -267062
51   934874
52  -167449
53 -1101833
54   386591
55  1079796
56  -548757
57  -948717
58   524862
59   646360
60  -304693
61  -170835
62   145566
63   -13834
64   295730
65   303822
66  -406854
67  -295127
68   324964
69     4915
70  -272163
71   180749
72   -18009
73  -522491
74    96520
75   616781
76  -286492
77  -794752
78   300099
79   932330
80  -148061
81  -730569
82   349746
83   708122
84  -440725
85  -438098
86   715559
87   210690
88  -943918
89    23184
90  1054676
91  -254391
92 -1126396
93   198627
94   744954
95  -334375
96  -476754
97   254022
98   102201
99  -183567
100   208752
101   198262
102  -279169
103  -145763
104   289472
105   310888
106    68770
107  -241672
108  -263470
109   298590
110   480445
111  -267417
112  -623359
113    97646
114   533038
115   -38658
116  -477138
117   -66446
118   245049
119  -127217
120  -216841
121   294623
122   116463
123  -541710
124    29460
125   854911
126   -34584
127  -874678
128   136197
129   787657
130  -145634
131  -461511
132   247678
133   187135
134  -311598
135    12825
136   317886
137  -194303
138  -480966
139    91971
140   514777
141    55243
142  -479041
143  -203179
144   329978
145   283242
146  -133494
147  -299271
148   -38971
149   322681
150   237827
151  -166918
152  -201479
153    50062
154     6814
155      519
156   234143
157   -42853
158  -516920
159    25308
160   689404
161   -29032
162  -793199
163   -32608
164   674302
165     4686
166  -427906
167   154428
168   221051
169  -268167
170     3932
171   413644
172  -102989
173  -505419
174    91575
175   564053
176    55602
177  -479539
178  -181394
179   300134
180   172826
181  -167115
182  -152512
183   -37709
184     -286
185   165423
186   146681
187  -200622
188  -246921
189    70210
190   218659
191   175718
192   -60891
193  -363391
194   -31705
195   579426
196   159947
197  -627315
198  -211243
199   514485
200   150346
201  -302579
202     5949
203    98491
204  -222822
205   -17702
206   366616
207   -49445
208  -548321
209    -5809
210   619725
211    99314
212  -536124
213  -132011
214   352049
215    97190
216  -116896
217    36038
218   -37883
219  -131710
220   165532
221   257686
222  -154454
223  -342655
224    -6909
225   289060
226   169073
227  -149098
228  -290458
229   -38260
230   332261
231   184841
232  -342004
233  -300257
234   239475
235   280654
236   -82059
237   -82622
238     6910
239  -145656
240    14503
241   368619
242    33505
243  -505637
244  -120044
245   551292
246   225751
247  -485285
248  -284112
249   305218
250   156543
251  -168598
252    33810
253    44867
254  -242609
255    55780
256   420826
257   -72862
258  -489887
259     5251
260   405611
261   117429
262  -162985
263  -157920
264   -47871
265   179326
266   205059
267  -141912
268  -293497
269    10339
270   237772
271    93836
272   -98273
273  -136784
274  -121462
275    36623
276   275182
277    97066
278  -378342
279  -224290
280   431568
281   349317
282  -340567
283  -329644
284   202779
285   202134
286   -53664
287    32990
288     9388
289  -238336
290   -33288
291   389503
292    85376
293  -504463
294  -213656
295   431248
296   241939
297  -272074
298  -196245
299    58010
300    66640
301   123105
302    85184
303  -205203
304  -176829
305   230462
306   271719
307   -71914
308  -222365
309  -103848
310    91487
311   223633
312    72546
313  -268008
314  -245548
315   212721
316   325611
317  -154528
318  -366692
319    14204
320   211146
321    28346
322    16826
323    25784
324  -211322
325   -83097
326   386671
327   199362
328  -410092
329  -266107
330   352673
331   335528
332  -161445
333  -259291
334    -1708
335    79000
336    57668
337    88087
338   -96577
339  -282607
340    23944
341   367355
342    60558
343  -349083
344  -172549
345   169000
346   201960
347    61961
348  -147841
349  -208276
350   100798
351   320118
352    25413
353  -288618
354  -126835
355   164308
356   156840
357    19806
358   -70996
359  -173755
360  -100107
361   240780
362   245416
363  -277422
364  -381555
365   218695
366   394538
367  -105027
368  -262798
369      709
370    47514
371    54961
372   170581
373   -17326
374  -293996
375   -50919
376   351919
377   177727
378  -294115
379  -279291
380   125817
381   263803
382    39744
383  -158231
384  -170411
385   -14727
386   209304
387   156743
388  -188943
389  -250191
390    77914
391   244048
392    92217
393  -104570
394  -195420
395   -71376
396   213593
397   232966
398  -154556
399  -330498
400    60565
401   359467
402    56820
403  -261966
404  -116919
405    63101
406    51489
407   127867
408    66000
409  -270565
410  -185324
411   326971
412   271072
413  -271763
414  -310655
415   103188
416   247474
417    74207
418   -94349
419  -157861
420   -70895
421   151582
422   205946
423   -75799
424  -291860
425   -49409
426   279829
427   173760
428  -131851
429  -199595
430   -70964
431   143956
432   248153
433   -48762
434  -333993
435   -41521
436   317899
437   132506
438  -182108
439  -164152
440   -23399
441    85175
442   172474
443    41479
444  -240379
445  -193199
446   205735
447   302952
448  -128136
449  -356736
450     6929
451   284412
452    90845
453   -91195
454   -97918
455  -105509
456    52303
457   260481
458    42687
459  -308028
460  -135712
461   264475
462   216976
463  -110262
464  -218469
465   -84647
466   108330
467   207425
468    33321
469  -259043
470  -171641
471   222628
472   240642
473  -123490
474  -226761
475   -36824
476    90598
477   163487
478   102273
479  -186269
480  -247731
481   136691
482   328030
483   -31883
484  -327394
485   -87595
486   242078
487   167195
488   -77826
489  -123722
490   -89231
491   -21670
492   200486
493   176846
494  -256478
495  -281128
496   236649
497   310389
498  -118726
499  -228528
500   -44527
501    55003
502   155119
503   125026
504  -175736
505  -233360
506   124914
507   271716
508    -8773
509  -234142
510  -129168
511   107937
512   189086
513    64102
514  -131554
515  -207466
516     8282
517   286145
518   116303
519  -292994
520  -208982
521   211724
522   224098
523   -61184
524  -125266
525   -84409
526   -51707
527   157969
528   222037
529  -150963
530  -327810
531    97325
532   362684
533    -1955
534  -283634
535   -83536
536   100120
537   101820
538   100697
539   -55400
540  -243228
541   -31357
542   277454
543   114352
544  -227418
545  -193883
546    90605
547   212515
548    71748
549  -130955
550  -170964
551   -13267
552   183650
553   174095
554  -129338
555  -281195
556    67804
557   312023
558    13385
559  -204597
560   -75041
561   -12525
562    67229
563   219302
564   -26025
565  -346326
566   -30625
567   359608
568    86093
569  -261724
570  -137093
571    81696
572   131670
573   103398
574   -33043
575  -189568
576   -93371
577   189805
578   206440
579  -132250
580  -277470
581    26949
582   258503
583    82257
584  -140355
585  -139189
586   -45380
587   106760
588   195177
589   -34070
590  -270989
591   -48167
592   275067
593   139617
594  -169875
595  -164556
596     4589
597   101972
598   157932
599    25938
600  -254331
601  -147314
602   263171
603   214684
604  -199056
605  -231817
606    48952
607   148986
608    98241
609    -5462
610  -177676
611  -139591
612   154013
613   237371
614   -50970
615  -265327
616   -66691
617   246593
618   172893
619  -134645
620  -175446
621   -20652
622    75422
623   154876
624    63822
625  -231873
626  -187440
627   217519
628   232768
629  -133118
630  -209402
631   -23938
632    93245
633   165707
634    67479
635  -207263
636  -192736
637   167420
638   266621
639   -58084
640  -259164
641   -56082
642   178947
643   149276
644   -18931
645  -154303
646  -161446
647    55616
648   264727
649    55485
650  -298479
651  -158960
652   234286
653   212002
654   -94000
655  -186696
656   -67079
657    73305
658   175938
659   100014
660  -172875
661  -222308
662   125076
663   291112
664   -30434
665  -262283
666   -81140
667   122943
668   139891
669    60889
670  -132542
671  -229495
672    41505
673   280963
674    47600
675  -246065
676  -143907
677   128821
678   204332
679    45080
680  -149614
681  -166884
682    26586
683   229211
684   144673
685  -192756
686  -263760
687   111930
688   299804
689   -14842
690  -243469
691  -102660
692    54959
693   138881
694   137741
695  -121153
696  -278180
697    41631
698   314804
699    69582
700  -241637
701  -146858
702   111800
703   185341
704    67879
705  -106997
706  -191269
707   -31307
708   222895
709   161445
710  -183921
711  -247986
712    74510
713   228830
714    43767
715  -129956
716  -158545
717   -43596
718   185085
719   206810
720  -108985
721  -277922
722     6416
723   277805
724   111614
725  -180236
726  -175625
727    24766
728   157912
729   141829
730   -56355
731  -259235
732   -96679
733   261972
734   190318
735  -198876
736  -232052
737    66212
738   199165
739    96183
740   -77282
741  -184891
742   -71195
743   184015
744   207263
745   -86314
746  -261180
747   -23757
748   242267
749   120525
750  -145695
751  -168740
752   -34320
753   102963
754   186465
755     4851
756  -273972
757  -113543
758   256180
759   179225
760  -141241
761  -178019
762   -18189
763   120271
764   178679
765    14854
766  -237416
767  -150008
768   194645
769   239800
770   -85130
771  -263507
772   -49764
773   197761
774   143374
775   -67893
776  -171797
777  -105716
778   110155
779   233734
780     3878
781  -268767
782  -111619
783   218550
784   186410
785  -101653
786  -192758
787   -42016
788   114026
789   160452
790    34964
791  -193385
792  -177566
793   153429
794   259308
795   -64860
796  -241979
797   -31877
798   128758
799   116673
800    45018
801  -148867
802  -215029
803    93962
804   285074
805    -4457
806  -264830
807  -100573
808   156001
809   163898
810    -9752
811  -161738
812  -130596
813    76718
814   224170
815    88526
816  -203397
817  -202840
818   146172
819   264728
820   -43124
821  -225890
822   -72062
823    93771
824   140962
825    63830
826  -154536
827  -218245
828    67642
829   259638
830    17966
831  -232831
832  -106377
833   133648
834   164086
835    30928
836  -114126
837  -150595
838    24357
839   238412
840   111782
841  -212647
842  -186793
843   120276
844   193809
845      860
846  -150660
847  -143370
848     3748
849   176637
850   122405
851  -148584
852  -235540
853    44348
854   270201
855    79931
856  -208599
857  -138596
858   108866
859   159365
860    71001
861   -72716
862  -206200
863   -39012
864   267639
865   132655
866  -234370
867  -189019
868    97826
869   158923
870    40382
871   -97595
872  -178322
873   -23328
874   215489
875   141412
876  -142066
877  -198844
878    31410
879   212784
880    94032
881  -143824
882  -157375
883    22942
884   151980
885   118574
886   -70970
887  -224485
888   -64043
889   226593
890   153842
891  -171815
892  -200872
893    55338
894   170624
895    87356
896   -47886
897  -170547
898   -95139
899   191548
900   229380
901  -124704
902  -271039
903    32820
904   213960
905    62151
906   -89300
907  -146012
908   -88345
909   143885
910   211668
911   -82201
912  -256378
913   -22702
914   206835
915   127144
916   -83155
917  -172336
918   -38453
919   164749
920   153687
921   -47067
922  -188575
923   -98838
924   153931
925   204989
926   -85230
927  -246170
928   -25417
929   169882
930   100560
931   -41638
932  -151736
933  -128474
934   123483
935   243136
936   -36375
937  -252664
938   -56176
939   192191
940   149596
941   -54563
942  -165463
943   -79654
944   111990
945   189580
946     7891
947  -224270
948  -138339
949   159604
950   203025
951   -60814
952  -208922
953   -63450
954   121891
955   147636
956    13321
957  -165956
958  -152167
959   107393
960   239919
961     3945
962  -234430
963   -92595
964   161510
965   143387
966   -21624
967  -125495
968  -134203
969    46886
970   237671
971    55812
972  -249170
973  -142004
974   162822
975   167058
976   -28002
977  -140692
978  -120660
979    58975
980   206074
981    53333
982  -191517
983  -156781
984    92403
985   217233
986    41442
987  -196998
988  -133000
989   121044
990   175586
991    18342
992  -129844
993  -155688
994    19966
995   232598
996    92949
997  -225251
998  -170078
999   126550
1000   171218
1001     4184
1002  -119179
1003  -136147
1004     4732
1005   197771
1006   124659
1007  -174502
1008  -210057
1009    90014
1010   224452
1011    27108
1012  -150031
1013  -114344
1014    29095
1015   159335
1016   118098
1017  -126188
1018  -224343
1019    29637
1020   234944
1021    72255
1022  -175243
1023  -161265
1024    50202
1025   177441
1026    72118
1027  -120694
1028  -163488
1029    -1400
1030   192825
1031   141822
1032  -137017
1033  -214396
1034    49421
1035   217623
1036    60037
1037  -126633
1038  -135285
1039   -16425
1040   153211
1041   153320
1042  -108098
1043  -237266
1044    -2542
1045   216793
1046   104820
1047  -139676
1048  -171287
1049    16260
1050   156848
1051   106357
1052   -67017
1053  -182394
1054   -59931
1055   197995
1056   182525
1057  -128711
1058  -219078
1059    33111
1060   176050
1061    74360
1062   -64375
1063  -152477
1064   -80284
1065   157230
1066   191206
1067   -91054
1068  -241050
1069   -23502
1070   195335
1071   111531
1072   -95930
1073  -158745
1074   -37835
1075   139959
1076   165370
1077   -40763
1078  -216476
1079   -70818
1080   196436
1081   162885
1082   -97609
1083  -182658
1084   -28036
1085   136611
1086   135394
1087   -39510
1088  -185371
1089   -95325
1090   135121
1091   190265
1092   -40026
1093  -226937
1094   -71892
1095   178320
1096   141551
1097   -65417
1098  -147216
1099   -72704
1100    90107
1101   196557
1102    18159
1103  -234178
1104  -109792
1105   188153
1106   166474
1107   -70241
1108  -163324
1109   -68424
1110    94795
1111   162813
1112    12909
1113  -191181
1114  -132315
1115   133254
1116   205149
1117   -25717
1118  -204647
1119   -79499
1120   132153
1121   145444
1122    -3045
1123  -146877
1124  -133138
1125    87149
1126   219212
1127    10339
1128  -219582
1129  -114939
1130   131080
1131   167382
1132   -10589
1133  -157027
1134  -106079
1135    81191
1136   182151
1137    43518
1138  -172896
1139  -154497
1140    99859
1141   214012
1142    10958
1143  -181997
1144  -100270
1145    84098
1146   150052
1147    44512
1148  -146316
1149  -171921
1150    57087
1151   214600
1152    47568
1153  -190784
1154  -140496
1155    98486
1156   174845
1157    23985
1158  -130916
1159  -126608
1160    38321
1161   195844
1162   100218
1163  -172722
1164  -185140
1165   103453
1166   196936
1167     2737
1168  -136589
1169  -115193
1170    12623
1171   165246
1172   101378
1173  -157054
1174  -198218
1175    60330
1176   204488
1177    49979
1178  -144609
1179  -139111
1180    43287
1181   177592
1182    82906
1183  -117392
1184  -159128
1185    14705
1186   195185
1187   111425
1188  -144238
1189  -184185
1190    43951
1191   181907
1192    63602
1193  -119521
1194  -150650
1195    -7707
1196   158358
1197   123099
1198  -111339
1199  -206373
1200     7564
1201   208312
1202    95251
1203  -132504
1204  -144893
1205    17546
1206   142909
1207   122013
1208   -69391
1209  -206178
1210   -22919
1211   219519
1212   119122
1213  -137378
1214  -165445
1215    11773
1216   145622
1217   105430
1218   -78598
1219  -186062
1220   -38990
1221   175675
1222   139692
1223  -101090
1224  -201595
1225   -17779
1226   179289
1227   110134
1228   -86519
1229  -148891
1230   -39534
1231   137377
1232   169173
1233   -55100
1234  -218220
1235   -43180
1236   188689
1237   133968
1238   -82435
1239  -163937
1240   -47962
1241   131293
1242   149106
1243   -50720
1244  -198625
1245   -77310
1246   149827
1247   171282
1248   -60079
1249  -209180
1250   -50479
1251   163008
1252   133030
1253   -50400
1254  -158834
1255   -78579
1256   124787
1257   188911
1258   -24718
1259  -216562
1260   -76359
1261   170070
1262   151736
1263   -57019
1264  -164240
1265   -72552
1266   106066
1267   165737
1268     -156
1269  -200989
1270  -118257
1271   154295
1272   183881
1273   -52770
1274  -175681
1275   -70442
1276    96107
1277   156943
1278    18132
1279  -178189
1280  -129455
1281   123529
1282   197221
1283    -7492
1284  -182013
1285  -104994
1286   108246
1287   177698
1288     5460
1289  -164043
1290  -109399
1291    80757
1292   180520
1293    41341
1294  -190089
1295  -152437
1296   116836
1297   190438
1298   -10094
1299  -163540
1300  -105408
1301    64060
1302   168719
1303    53864
1304  -167788
1305  -155354
1306    95131
1307   206716
1308    29264
1309  -171356
1310  -121727
1311    90124
1312   165072
1313    32848
1314  -130123
1315  -142203
1316    41360
1317   201510
1318    70303
1319  -183038
1320  -161333
1321    85710
1322   169356
1323    27297
1324  -120739
1325  -138572
1326    15244
1327   187692
1328    97823
1329  -153006
1330  -175574
1331    62617
1332   194282
1333    55354
1334  -127996
1335  -135646
1336    18855
1337   167411
1338   102517
1339  -124009
1340  -184682
1341    27720
1342   194724
1343    82165
1344  -132707
1345  -161322
1346    20876
1347   174472
1348    85763
1349  -122246
1350  -157242
1351     7467
1352   158812
1353   117301
1354  -106390
1355  -206582
1356    15424
1357   207313
1358    71901
1359  -126354
1360  -127118
1361    -4380
1362   133880
1363   141722
1364   -82380
1365  -214672
1366     3149
1367   206810
1368    87620
1369  -110897
1370  -143622
1371   -21257
1372   137787
1373   128794
1374   -77624
1375  -191220
1376   -32838
1377   167181
1378   127447
1379   -90514
1380  -185127
1381   -24482
1382   162839
1383   119863
1384   -71051
1385  -154010
1386   -42806
1387   142715
1388   158423
1389   -60179
1390  -203330
1391   -38988
1392   177980
1393   127651
1394   -84918
1395  -159495
1396   -38690
1397   118690
1398   139569
1399   -40981
1400  -198680
1401   -68218
1402   168657
1403   147697
1404   -75353
1405  -168232
1406   -39474
1407   128298
1408   142050
1409   -32725
1410  -174717
1411   -66574
1412   141280
1413   155421
1414   -37259
1415  -185672
1416   -79483
1417   147135
1418   147209
1419   -57901
1420  -156328
1421   -62419
1422    91055
1423   158506
1424     8460
1425  -200385
1426  -107448
1427   162143
1428   158737
1429   -57566
1430  -141096
1431   -68121
1432    75252
1433   167778
1434    20172
1435  -191355
1436  -109724
1437   133332
1438   162452
1439   -22979
1440  -160692
1441   -97574
1442    96515
1443   169512
1444    -1975
1445  -170757
1446   -97531
1447    97022
1448   162414
1449    14333
1450  -170918
1451  -119685
1452   111965
1453   176264
1454    -9741
1455  -157846
1456   -86258
1457    74854
1458   149125
1459    44904
1460  -152833
1461  -149208
1462    96257
1463   196492
1464    -1842
1465  -164997
1466   -92037
1467    63472
1468   140487
1469    59155
1470  -135261
1471  -159573
1472    75935
1473   199014
1474    25050
1475  -154983
1476  -118215
1477    58641
1478   166276
1479    54033
1480  -142091
1481  -135567
1482    56733
1483   164931
1484    56305
1485  -134644
1486  -157439
1487    50458
1488   190082
1489    43516
1490  -144951
1491  -116891
1492    37277
1493   147371
1494    86249
1495  -122051
1496  -173546
1497    44334
1498   196198
1499    54960
1500  -138494
1501  -130512
1502    33054
1503   151881
1504    78999
1505  -111280
1506  -161396
1507    17276
1508   175670
1509    88316
1510  -125327
1511  -161663
1512    28165
1513   166443
1514    75738
1515  -102038
1516  -145955
1517    -3513
1518   155763
1519   111367
1520   -97183
1521  -180279
1522     -169
1523   180667
1524    94069
1525  -113989
1526  -149225
1527      212
1528   136650
1529   109712
1530   -67969
1531  -177937
1532   -27489
1533   183232
1534   114766
1535  -113693
1536  -151144
1537      127
1538   131494
1539   110602
1540   -60351
1541  -172457
1542   -37902
1543   158164
1544   120742
1545   -85055
1546  -167317
1547   -28634
1548   146827
1549   123810
1550   -68769
1551  -160013
1552   -33400
1553   131551
1554   132727
1555   -47267
1556  -180407
1557   -51703
1558   158115
1559   133485
1560   -72431
1561  -162143
1562   -42370
1563   119419
1564   128472
1565   -33620
1566  -166144
1567   -72423
1568   134712
1569   154165
1570   -46503
1571  -177005
1572   -51975
1573   132231
1574   124509
1575   -30146
1576  -143921
1577   -81797
1578   106867
1579   165121
1580   -26033
1581  -183620
1582   -70164
1583   128263
1584   135901
1585   -28078
1586  -146309
1587   -79162
1588   100741
1589   155672
1590    -6780
1591  -164134
1592   -92543
1593   112539
1594   160558
1595   -19606
1596  -164294
1597   -79679
1598    96584
1599   139675
1600     5650
1601  -149627
1602  -112326
1603    92142
1604   172173
1605     2904
1606  -167874
1607   -93741
1608   103522
1609   155100
1610     7803
1611  -139844
1612  -101372
1613    73270
1614   160087
1615    32499
1616  -157454
1617  -128461
1618    90859
1619   163907
1620    -1702
1621  -145547
1622  -101901
1623    54722
1624   149625
1625    47114
1626  -138508
1627  -131683
1628    78084
1629   175909
1630    29161
1631  -139926
1632  -111255
1633    63917
1634   155430
1635    42361
1636  -125993
1637  -131601
1638    40683
1639   165508
1640    52085
1641  -152355
1642  -138904
1643    63026
1644   157508
1645    41117
1646  -118340
1647  -125285
1648    32927
1649   165103
1650    73989
1651  -126069
1652  -140289
1653    48315
1654   169299
1655    61994
1656  -123766
1657  -136562
1658    30620
1659   147037
1660    67630
1661  -107343
1662  -152365
1663    11269
1664   166757
1665    79282
1666  -122712
1667  -144588
1668    29641
1669   150610
1670    78854
1671   -88879
1672  -142005
1673     3980
1674   158506
1675    97213
1676  -101341
1677  -159268
1678     8179
1679   158966
1680    78518
1681  -101382
1682  -139905
1683    -7552
1684   135479
1685   106771
1686   -82019
1687  -169636
1688    -7153
1689   166431
1690    96206
1691   -92988
1692  -140013
1693    -8815
1694   137721
1695   112179
1696   -69942
1697  -163498
1698   -28049
1699   146028
1700   114608
1701   -83370
1702  -166238
1703   -19390
1704   142413
1705   105456
1706   -63265
1707  -148668
1708   -41233
1709   129384
1710   132251
1711   -56901
1712  -165674
1713   -33242
1714   142653
1715   120661
1716   -56593
1717  -152703
1718   -45485
1719   119418
1720   123574
1721   -39014
1722  -159535
1723   -64333
1724   131472
1725   139814
1726   -55928
1727  -161757
1728   -41485
1729   115970
1730   122845
1731   -21141
1732  -150783
1733   -78589
1734   123214
1735   150426
1736   -43838
1737  -162225
1738   -56701
1739   112210
1740   133347
1741   -22123
1742  -152199
1743   -76588
1744   104324
1745   144942
1746   -13464
1747  -158558
1748   -86032
1749   112743
1750   152660
1751   -21615
1752  -153554
1753   -74495
1754    91677
1755   138332
1756     4824
1757  -148857
1758  -103736
1759    95176
1760   160351
1761    -4961
1762  -157278
1763   -85152
1764    93192
1765   137761
1766     9884
1767  -130441
1768  -105390
1769    74521
1770   164073
1771    17825
1772  -155552
1773  -100582
1774    87276
1775   141267
1776    13841
1777  -132280
1778  -113624
1779    64342
1780   159284
1781    26410
1782  -140248
1783  -114039
1784    67952
1785   161193
1786    31486
1787  -142615
1788  -110787
1789    71456
1790   147851
1791    36305
1792  -120295
1793  -129786
1794    43688
1795   170234
1796    43756
1797  -150013
1798  -117020
1799    61419
1800   142276
1801    47365
1802  -110719
1803  -134529
1804    33649
1805   164686
1806    61324
1807  -127807
1808  -130891
1809    47266
1810   156277
1811    56966
1812  -115334
1813  -129697
1814    26913
1815   144338
1816    71310
1817  -106895
1818  -146875
1819    22394
1820   161656
1821    69015
1822  -115437
1823  -135873
1824    24966
1825   146120
1826    75387
1827   -90710
1828  -140998
1829     3562
1830   158996
1831    93058
1832  -110409
1833  -151726
1834    19344
1835   148662
1836    74305
1837   -87816
1838  -142606
1839   -13142
1840   148782
1841   103516
1842   -97523
1843  -156560
1844     2110
1845   149895
1846    95979
1847   -83192
1848  -146593
1849    -8109
1850   140923
1851   101133
1852   -70534
1853  -148079
1854   -29048
1855   140986
1856   117840
1857   -83106
1858  -158797
1859   -10904
1860   130577
1861    96894
1862   -53491
1863  -147415
1864   -46618
1865   134605
1866   128174
1867   -66166
1868  -158617
1869   -25543
1870   132289
1871   110860
1872   -50334
1873  -146899
1874   -47323
1875   122372
1876   128047
1877   -45491
1878  -160634
1879   -50283
1880   130526
1881   122869
1882   -55361
1883  -151404
1884   -49311
1885   113509
1886   129354
1887   -27834
1888  -152348
1889   -66957
1890   118366
1891   141783
1892   -34051
1893  -156882
1894   -56085
1895   114849
1896   126467
1897   -23568
1898  -137921
1899   -77251
1900    90668
1901   144894
1902   -14501
1903  -160185
1904   -74963
1905   106485
1906   131411
1907   -14436
1908  -135786
1909   -80023
1910    85371
1911   141406
1912     3635
1913  -141495
1914   -88999
1915    90406
1916   147465
1917     1023
1918  -144521
1919   -85531
1920    83057
1921   131962
1922    10834
1923  -131769
1924  -106965
1925    73917
1926   155838
1927     8900
1928  -145720
1929   -92845
1930    78058
1931   139125
1932    21140
1933  -126311
1934  -107284
1935    67271
1936   153499
1937    27231
1938  -132541
1939  -109042
1940    64261
1941   149409
1942    24843
1943  -129240
1944  -104668
1945    51725
1946   138083
1947    41599
1948  -118344
1949  -123735
1950    45772
1951   151464
1952    40845
1953  -123488
1954  -110717
1955    48445
1956   137581
1957    50474
1958  -104425
1959  -122372
1960    27997
1961   147645
1962    62201
1963  -118046
1964  -128027
1965    42921
1966   141840
1967    48522
1968  -101070
1969  -122797
1970    17400
1971   145373
1972    73276
1973  -107108
1974  -135306
1975    28510
1976   146263
1977    62410
1978  -102447
1979  -130597
1980    17045
1981   141090
1982    72330
1983   -91541
1984  -134631
1985     6455
1986   146511
1987    80934
1988  -100029
1989  -134315
1990    15517
1991   136546
1992    76853
1993   -79078
1994  -131996
1995    -6943
1996   136020
1997    90317
1998   -85668
1999  -141008
2000    -2768
2001   134083
2002    83674
2003   -79223
2004  -131885
2005   -10544
2006   122650
2007    97049
2008   -64600
2009  -145497
2010   -15801
2011   138339
2012    96164
2013   -72708
2014  -132681
2015   -14738
2016   120640
2017   101082
2018   -57065
2019  -145318
2020   -29732
2021   129803
2022   106393
2023   -64414
2024  -145971
2025   -26076
2026   125537
2027    98126
2028   -55746
2029  -134608
2030   -41305
2031   115593
2032   121375
2033   -47336
2034  -151341
2035   -34786
2036   126200
2037   106907
2038   -46799
2039  -132316
2040   -49136
2041   108419
2042   122496
2043   -38021
2044  -145453
2045   -49145
2046   108945
2047   116168
2048   -35422
2049  -139293
2050   -53313
2051   103778
2052   118409
2053   -27762
2054  -135379
2055   -63123
2056    94276
2057   126994
2058   -18617
2059  -144207
2060   -64127
2061   105560
2062   123109
2063   -22115
2064  -129944
2065   -67106
2066    84566
2067   132242
2068     -170
2069  -145691
2070   -82200
2071   104498
2072   133288
2073   -21616
2074  -131844
2075   -72707
2076    74359
2077   132243
2078     9960
2079  -143256
2080   -92131
2081    93271
2082   136214
2083    -4539
2084  -128137
2085   -86506
2086    72716
2087   139814
2088    11072
2089  -130577
2090   -87658
2091    70896
2092   135588
2093    22385
2094  -126530
2095  -103156
2096    71301
2097   141874
2098    10818
2099  -123179
2100   -89243
2101    51189
2102   132954
2103    36864
2104  -124810
2105  -113955
2106    60726
2107   143907
2108    23427
2109  -120391
2110   -98887
2111    48585
2112   135014
2113    44415
2114  -114671
2115  -118437
2116    48516
2117   149198
2118    43127
2119  -118808
2120  -111055
2121    47261
2122   136403
2123    43317
2124  -108041
2125  -119484
2126    30982
2127   140443
2128    58049
2129  -110471
2130  -128944
2131    34433
2132   144553
2133    47279
2134  -104992
2135  -113824
2136    21364
2137   132430
2138    73369
2139   -92396
2140  -131774
2141    21933
2142   145664
2143    62183
2144   -94898
2145  -118759
2146    10001
2147   131963
2148    75496
2149   -93245
2150  -131406
2151     6066
2152   127318
2153    76762
2154   -82360
2155  -137431
2156     1755
2157   140632
2158    76740
2159   -85013
2160  -121259
2161    -2745
2162   121431
2163    98124
2164   -67310
2165  -148060
2166    -3554
2167   144340
2168    80231
2169   -79721
2170  -125183
2171   -15583
2172   115386
2173   100207
2174   -62172
2175  -147345
2176   -21424
2177   133260
2178    95047
2179   -68917
2180  -133823
2181   -20997
2182   118863
2183    99479
2184   -52913
2185  -134013
2186   -33056
2187   117736
2188   108819
2189   -50694
2190  -140537
2191   -35851
2192   118717
2193   104598
2194   -50223
2195  -130881
2196   -37703
2197   104290
2198   111681
2199   -35763
2200  -139735
2201   -49526
2202   112345
2203   113938
2204   -41560
2205  -134202
2206   -47054
2207   100763
2208   114922
2209   -30111
2210  -138626
2211   -56440
2212   100466
2213   121586
2214   -22958
2215  -140541
2216   -60729
2217   107750
2218   121342
2219   -27014
2220  -127095
2221   -60598
2222    84543
2223   130243
2224    -5205
2225  -147257
2226   -72658
2227   106741
2228   117339
2229   -24006
2230  -120218
2231   -72193
2232    70419
2233   133446
2234     3097
2235  -140216
2236   -76172
2237    90173
2238   121146
2239    -1959
2240  -118286
2241   -84865
2242    75295
2243   139453
2244     3060
2245  -128131
2246   -76233
2247    67848
2248   123883
2249    19626
2250  -125376
2251  -100766
2252    74471
2253   138425
2254     2524
2255  -122362
2256   -82593
2257    53836
2258   128640
2259    34623
2260  -124778
2261  -107736
2262    73472
2263   140136
2264    13834
2265  -113257
2266   -90810
2267    44618
2268   133948
2269    43062
2270  -122416
2271  -111649
2272    59054
2273   134910
2274    29754
2275  -106499
2276  -107571
2277    39068
2278   138033
2279    40460
2280  -112408
2281  -103726
2282    37366
2283   126666
2284    54742
2285   -99119
2286  -123710
2287    37435
2288   142192
2289    38345
2290   -99954
2291   -99824
2292    16649
2293   125278
2294    72369
2295  -101031
2296  -131401
2297    33273
2298   133964
2299    47243
2300   -86640
2301  -113399
2302     6001
2303   136677
2304    76972
2305  -101610
2306  -122338
2307    23451
2308   123585
2309    67795
2310   -76322
2311  -132136
2312     1926
2313   141637
2314    71059
2315   -92911
2316  -116335
2317     3611
2318   112842
2319    88491
2320   -68863
2321  -145580
2322      707
2323   142481
2324    69454
2325   -79213
2326  -110700
2327   -15114
2328   108495
2329   102444
2330   -59914
2331  -147850
2332    -7671
2333   132584
2334    74794
2335   -63264
2336  -116195
2337   -31330
2338   109708
2339   106848
2340   -62860
2341  -139714
2342   -14234
2343   114238
2344    86947
2345   -43517
2346  -129447
2347   -42435
2348   120823
2349   108906
2350   -62200
2351  -126598
2352   -21719
2353    95305
2354   104528
2355   -31153
2356  -143679
2357   -47384
2358   125407
2359   104495
2360   -53023
2361  -118991
2362   -39441
2363    88142
2364   115762
2365   -25417
2366  -145976
2367   -48823
2368   110328
2369   105516
2370   -31794
2371  -122325
2372   -56810
2373    91598
2374   118080
2375   -25846
2376  -133517
2377   -52781
2378    89827
2379   111426
2380    -9687
2381  -126628
2382   -68612
2383    96395
2384   120683
2385   -22302
2386  -118603
2387   -59298
2388    73833
2389   120376
2390     2410
2391  -133122
2392   -78107
2393    91022
2394   118206
2395   -15594
2396  -115658
2397   -72142
2398    63941
2399   129854
2400     8651
2401  -131922
2402   -78442
2403    81494
2404   119209
2405     5949
2406  -111707
2407   -86645
2408    64927
2409   136948
2410     9860
2411  -126021
2412   -77530
2413    61966
2414   116440
2415    27118
2416  -114673
2417  -105172
2418    64265
2419   135261
2420     8510
2421  -113081
2422   -80396
2423    43439
2424   120004
2425    41983
2426  -111665
2427  -108402
2428    59968
2429   130528
2430    19330
2431  -101026
2432   -93001
2433    33241
2434   126179
2435    44486
2436  -107875
2437  -103617
2438    47099
2439   125357
2440    37866
2441   -94090
2442  -105907
2443    30426
2444   132302
2445    44742
2446  -103239
2447  -103827
2448    29288
2449   120815
2450    53156
2451   -94980
2452  -119714
2453    24498
2454   131164
2455    49846
2456   -92804
2457  -106695
2458    18251
2459   123259
2460    69038
2461   -85965
2462  -119277
2463    19901
2464   129217
2465    61668
2466   -82109
2467  -113505
2468     6978
2469   120693
2470    66953
2471   -84216
2472  -120217
2473     2535
2474   113905
2475    70450
2476   -73434
2477  -125914
2478       53
2479   125396
2480    69888
2481   -71362
2482  -106865
2483    -4920
2484   111285
2485    90327
2486   -60834
2487  -129625
2488    -4323
2489   122521
2490    70009
2491   -65106
2492  -112087
2493   -23771
2494   104322
2495    93511
2496   -62841
2497  -132171
2498   -14770
2499   111266
2500    83036
2501   -49492
2502  -120346
2503   -29717
2504   113458
2505   100954
2506   -53577
2507  -121366
2508   -23129
2509    99487
2510    96399
2511   -36988
2512  -130330
2513   -38550
2514   108590
2515    96978
2516   -48060
2517  -117842
2518   -35878
2519    87972
2520   101597
2521   -26212
2522  -129207
2523   -44094
2524   104389
2525   100063
2526   -34800
2527  -113176
2528   -45253
2529    83139
2530   105836
2531   -19845
2532  -125600
2533   -52037
2534    92736
2535   104387
2536   -21713
2537  -116747
2538   -57184
2539    83773
2540   111238
2541   -17681
2542  -117597
2543   -55704
2544    77924
2545   111267
2546    -6633
2547  -122118
2548   -69733
2549    81887
2550   113124
2551   -14061
2552  -114366
2553   -64641
2554    66344
2555   117535
2556     4054
2557  -121281
2558   -73086
2559    76182
2560   114759
2561     1443
2562  -108861
2563   -73421
2564    64291
2565   118867
2566     8417
2567  -113940
2568   -75455
2569    60104
2570   112023
2571    15088
2572  -108570
2573   -86057
2574    59860
2575   117361
2576     9382
2577  -104802
2578   -78537
2579    48856
2580   113575
2581    28658
2582  -103662
2583   -93573
2584    56064
2585   123069
2586    18980
2587   -99333
2588   -82895
2589    39385
2590   116244
2591    38085
2592  -101668
2593   -99347
2594    45928
2595   122722
2596    28803
2597   -96744
2598   -92957
2599    32001
2600   119365
2601    43625
2602   -97741
2603  -101938
2604    34700
2605   118441
2606    40779
2607   -90400
2608  -102639
2609    25486
2610   122506
2611    47190
2612   -92171
2613   -99416
2614    24959
2615   111514
2616    52449
2617   -80570
2618  -109130
2619    19103
2620   122900
2621    52074
2622   -87052
2623  -101528
2624    16179
2625   108218
2626    57074
2627   -75005
2628  -113520
2629     8654
2630   118106
2631    61365
2632   -76817
2633  -107458
2634     7726
2635   112149
2636    66029
2637   -68196
2638  -110875
2639     1172
2640   116178
2641    72708
2642   -67440
2643  -114496
2644    -4332
2645   113056
2646    73599
2647   -68134
2648  -114665
2649   -10080
2650   106992
2651    79831
2652   -58502
2653  -119123
2654   -15993
2655   110994
2656    82229
2657   -59029
2658  -114221
2659   -14477
2660   102427
2661    87200
2662   -47398
2663  -119898
2664   -23664
2665   106160
2666    86687
2667   -49063
2668  -115767
2669   -27166
2670    96908
2671    91986
2672   -43398
2673  -120886
2674   -29527
2675    97285
2676    89080
2677   -35191
2678  -116851
2679   -39642
2680    99015
2681    99746
2682   -39508
2683  -118140
2684   -33989
2685    89963
2686    96311
2687   -22555
2688  -118530
2689   -52686
2690    95353
2691   105635
2692   -33114
2693  -117681
2694   -45657
2695    80381
2696   103070
2697   -13480
2698  -120901
2699   -59534
2700    89091
2701   109757
2702   -20359
2703  -113184
2704   -55832
2705    75240
2706   112166
2707    -6012
2708  -118680
2709   -62005
2710    79503
2711   107064
2712    -6882
2713  -110162
2714   -68957
2715    68456
2716   116811
2717    -3934
2718  -118112
2719   -63238
2720    68610
2721   103440
2722     7100
2723  -105381
2724   -80322
2725    65309
2726   121441
2727     4740
2728  -111070
2729   -69322
2730    58876
2731   109264
2732    18503
2733  -105608
2734   -87479
2735    58004
2736   118218
2737    12393
2738  -104120
2739   -82841
2740    46535
2741   118032
2742    25175
2743  -106798
2744   -86105
2745    51292
2746   113443
2747    27257
2748   -93322
2749   -95001
2750    39405
2751   126112
2752    30070
2753  -103982
2754   -86036
2755    39792
2756   109073
2757    39228
2758   -89612
2759  -103538
2760    32659
2761   122625
2762    32787
2763   -95249
2764   -88576
2765    27358
2766   108674
2767    50409
2768   -86946
2769  -102464
2770    30826
2771   116427
2772    40910
2773   -77935
2774   -96416
2775    13724
2776   115554
2777    57980
2778   -87602
2779  -104370
2780    23161
2781   104773
2782    50866
2783   -65593
2784  -110353
2785     1655
2786   122941
2787    63018
2788   -84310
2789  -100866
2790    13023
2791   100169
2792    66436
2793   -56655
2794  -117462
2795    -3331
2796   122119
2797    63277
2798   -75036
2799   -99658
2800    -4752
2801    97076
2802    78109
2803   -60142
2804  -119695
2805    -2877
2806   110599
2807    64652
2808   -57344
2809  -102798
2810   -18986
2811   102241
2812    86654
2813   -61056
2814  -114423
2815    -2859
2816    97337
2817    69404
2818   -41698
2819  -109553
2820   -30605
2821   104718
2822    88151
2823   -57338
2824  -109457
2825   -13811
2826    87009
2827    79945
2828   -29791
2829  -118774
2830   -37091
2831   104033
2832    88118
2833   -45573
2834  -105485
2835   -31376
2836    83258
2837    97042
2838   -28669
2839  -122968
2840   -35786
2841    96349
2842    86917
2843   -27970
2844  -103728
2845   -51254
2846    83419
2847   107687
2848   -31764
2849  -120739
2850   -33892
2851    81737
2852    85728
2853   -12606
2854  -105208
2855   -61724
2856    83990
2857   108463
2858   -29188
2859  -111287
2860   -39511
2861    68389
2862    96183
2863     -526
2864  -111433
2865   -63428
2866    82529
2867   102340
2868   -18505
2869   -99905
2870   -55856
2871    58518
2872   108471
2873     4312
2874  -118925
2875   -62357
2876    75775
2877    94950
2878    -1283
2879   -93410
2880   -74608
2881    55846
2882   120827
2883     5087
2884  -114507
2885   -61734
2886    61523
2887    96040
2888    17688
2889   -93568
2890   -88758
2891    56034
2892   122338
2893     4755
2894  -105144
2895   -67079
2896    45547
2897   101765
2898    28317
2899   -97490
2900   -88897
2901    54723
2902   113922
2903    12771
2904   -90300
2905   -76127
2906    32913
2907   110892
2908    34744
2909  -100617
2910   -85062
2911    48093
2912   101950
2913    26097
2914   -79392
2915   -90578
2916    24071
2917   118378
2918    36540
2919   -98619
2920   -82780
2921    35721
2922    98088
2923    42784
2924   -75156
2925  -104635
2926    23978
2927   120631
2928    38898
2929   -87337
2930   -86399
2931    19623
2932   101810
2933    56200
2934   -79074
2935  -107847
2936    23133
2937   112227
2938    43599
2939   -71154
2940   -95651
2941     3120
2942   111080
2943    62608
2944   -81202
2945  -102094
2946    18896
2947    99650
2948    54016
2949   -57320
2950  -103146
2951    -3536
2952   112942
2953    63025
2954   -76039
2955   -96932
2956     6025
2957    92225
2958    65155
2959   -54168
2960  -110385
2961    -5497
2962   108253
2963    61293
2964   -63378
2965   -95625
2966   -10410
2967    92367
2968    79991
2969   -53521
2970  -113605
2971    -7120
2972   100987
2973    67096
2974   -46721
2975  -102197
2976   -25695
2977    98563
2978    85977
2979   -55021
2980  -109855
2981   -12409
2982    88313
2983    73901
2984   -32054
2985  -109654
2986   -36150
2987   100780
2988    87489
2989   -48487
2990  -104226
2991   -21914
2992    81095
2993    83632
2994   -26800
2995  -111961
2996   -35381
2997    93986
2998    82397
2999   -35673
3000   -97086
3001   -38515
3002    75795
3003    94664
3004   -28167
3005  -113619
3006   -32600
3007    83617
3008    81161
3009   -19619
3010   -98011
3011   -51909
3012    76632
3013   101448
3014   -25430
3015  -108948
3016   -36882
3017    70585
3018    88559
3019    -3918
3020  -104457
3021   -62018
3022    77376
3023   101257
3024   -17709
3025  -101306
3026   -49442
3027    61874
3028    99625
3029     2195
3030  -107988
3031   -61656
3032    71950
3033    96050
3034    -3653
3035   -93224
3036   -65379
3037    56158
3038   109238
3039     3017
3040  -107859
3041   -60030
3042    61900
3043    91723
3044    10265
3045   -89263
3046   -76660
3047    54782
3048   111847
3049     4038
3050  -100767
3051   -60258
3052    49379
3053    94912
3054    20516
3055   -90141
3056   -80465
3057    51388
3058   107883
3059     9280
3060   -90867
3061   -69142
3062    36757
3063   102255
3064    29655
3065   -95070
3066   -81728
3067    46351
3068   102041
3069    22040
3070   -80902
3071   -84037
3072    28712
3073   112881
3074    34917
3075   -94314
3076   -81335
3077    37679
3078    95469
3079    35198
3080   -74314
3081   -94928
3082    23696
3083   113215
3084    35774
3085   -85997
3086   -81341
3087    24777
3088    95027
3089    45375
3090   -73895
3091   -98456
3092    22881
3093   107636
3094    38284
3095   -73750
3096   -85442
3097    11801
3098   100145
3099    53156
3100   -74428
3101   -97277
3102    19471
3103    99742
3104    45386
3105   -62702
3106   -91929
3107      973
3108   102300
3109    58015
3110   -71860
3111   -94671
3112    10963
3113    93156
3114    57484
3115   -54363
3116  -100507
3117    -5605
3118   102901
3119    64316
3120   -64231
3121   -95949
3122    -2056
3123    90700
3124    67930
3125   -50366
3126  -105196
3127    -8780
3128    97413
3129    65437
3130   -51582
3131   -98141
3132   -15105
3133    91687
3134    74887
3135   -49483
3136  -103786
3137   -11374
3138    89895
3139    68857
3140   -40023
3141   -99779
3142   -23786
3143    91660
3144    77665
3145   -45350
3146  -100815
3147   -19501
3148    81184
3149    74937
3150   -32650
3151  -102010
3152   -30098
3153    88562
3154    79859
3155   -37099
3156   -97505
3157   -30006
3158    78010
3159    84135
3160   -27158
3161  -104105
3162   -33751
3163    81717
3164    83448
3165   -24591
3166   -99493
3167   -42323
3168    74724
3169    91033
3170   -22145
3171  -103084
3172   -39342
3173    72011
3174    87289
3175   -14195
3176   -99525
3177   -50799
3178    71923
3179    94849
3180   -14660
3181   -99197
3182   -45751
3183    67191
3184    90127
3185    -7100
3186   -98243
3187   -55033
3188    66205
3189    93644
3190    -7680
3191   -96238
3192   -53274
3193    61147
3194    92801
3195    -3229
3196   -95095
3197   -58100
3198    58955
3199    94238
3200     1673
3201   -92404
3202   -61443
3203    55814
3204    96978
3205     3164
3206   -93414
3207   -63292
3208    51376
3209    96725
3210    11144
3211   -90103
3212   -68639
3213    48568
3214    99676
3215    13742
3216   -89810
3217   -69924
3218    44947
3219    99461
3220    18794
3221   -87680
3222   -72149
3223    40484
3224    96689
3225    23570
3226   -85672
3227   -79271
3228    37064
3229   101167
3230    22833
3231   -83422
3232   -74627
3233    33223
3234    96842
3235    32202
3236   -80019
3237   -81967
3238    32501
3239   100747
3240    29778
3241   -77862
3242   -79973
3243    25048
3244    97045
3245    35845
3246   -76485
3247   -85296
3248    24016
3249    97365
3250    38243
3251   -73126
3252   -85175
3253    17165
3254    98795
3255    42735
3256   -71029
3257   -86043
3258    16205
3259    96615
3260    48443
3261   -65812
3262   -91082
3263     9771
3264    98716
3265    50025
3266   -67416
3267   -89489
3268     5978
3269    92438
3270    56485
3271   -59456
3272   -95105
3273     1860
3274    95731
3275    56526
3276   -57889
3277   -92565
3278    -1404
3279    91518
3280    61235
3281   -54818
3282   -96003
3283    -5468
3284    89772
3285    62613
3286   -48924
3287   -96480
3288    -9158
3289    91786
3290    65176
3291   -48981
3292   -94378
3293   -11646
3294    85847
3295    69551
3296   -41603
3297   -98325
3298   -15836
3299    89398
3300    68628
3301   -43569
3302   -94324
3303   -23492
3304    81198
3305    75530
3306   -38111
3307   -99935
3308   -23536
3309    82316
3310    76223
3311   -32581
3312   -96539
3313   -29969
3314    81107
3315    81898
3316   -30096
3317   -95306
3318   -29933
3319    74181
3320    80495
3321   -22770
3322   -99146
3323   -37957
3324    75036
3325    81216
3326   -24579
3327   -96012
3328   -37446
3329    67969
3330    83139
3331   -16137
3332   -97306
3333   -41947
3334    72571
3335    85265
3336   -15881
3337   -91109
3338   -42584
3339    65452
3340    87441
3341   -10524
3342   -94463
3343   -48001
3344    63482
3345    86061
3346    -8246
3347   -93571
3348   -52700
3349    60672
3350    89733
3351    -5829
3352   -90912
3353   -53013
3354    54711
3355    91008
3356     2746
3357   -91428
3358   -59850
3359    55133
3360    90866
3361     1386
3362   -86868
3363   -59399
3364    47491
3365    92382
3366     9798
3367   -88198
3368   -62894
3369    48286
3370    92281
3371    12405
3372   -84144
3373   -66409
3374    43765
3375    95029
3376    14406
3377   -84192
3378   -65247
3379    38095
3380    89506
3381    19247
3382   -83221
3383   -73781
3384    38749
3385    94236
3386    16562
3387   -78664
3388   -69018
3389    31874
3390    93259
3391    28235
3392   -78766
3393   -73993
3394    36671
3395    94890
3396    25543
3397   -72022
3398   -75084
3399    22682
3400    92847
3401    31654
3402   -76897
3403   -79696
3404    23025
3405    90038
3406    33452
3407   -68573
3408   -81300
3409    17878
3410    95031
3411    40417
3412   -68321
3413   -77750
3414    16995
3415    89638
3416    46348
3417   -62881
3418   -85389
3419    12813
3420    93561
3421    43536
3422   -63191
3423   -81087
3424     6936
3425    87366
3426    50017
3427   -60922
3428   -88830
3429     8283
3430    90022
3431    48328
3432   -55990
3433   -84850
3434     2666
3435    89066
3436    54316
3437   -55712
3438   -87361
3439     -604
3440    85688
3441    55280
3442   -50319
3443   -89940
3444    -4967
3445    87447
3446    56397
3447   -49912
3448   -86830
3449    -9529
3450    81847
3451    65508
3452   -44125
3453   -93790
3454   -12096
3455    84100
3456    62741
3457   -40921
3458   -88079
3459   -19688
3460    78811
3461    69177
3462   -38800
3463   -92558
3464   -18996
3465    77780
3466    67616
3467   -32444
3468   -90140
3469   -24529
3470    77837
3471    73854
3472   -33276
3473   -90486
3474   -24011
3475    71728
3476    72513
3477   -25701
3478   -93285
3479   -30822
3480    75266
3481    73924
3482   -27843
3483   -88736
3484   -31469
3485    66188
3486    78225
3487   -18171
3488   -93871
3489   -36337
3490    72772
3491    77665
3492   -18806
3493   -85605
3494   -39580
3495    62915
3496    82094
3497   -12716
3498   -90531
3499   -43885
3500    63713
3501    80885
3502    -9709
3503   -88216
3504   -49170
3505    57198
3506    85449
3507    -7378
3508   -86879
3509   -48811
3510    53566
3511    85806
3512     1004
3513   -87837
3514   -53922
3515    55092
3516    86461
3517     -715
3518   -84129
3519   -52847
3520    49168
3521    87132
3522     5477
3523   -86201
3524   -56828
3525    49315
3526    86730
3527     7479
3528   -81431
3529   -59736
3530    46496
3531    88816
3532     9875
3533   -82099
3534   -60371
3535    41622
3536    87207
3537    16201
3538   -80860
3539   -64724
3540    40678
3541    89349
3542    15144
3543   -75973
3544   -66013
3545    32314
3546    89508
3547    24948
3548   -76052
3549   -71604
3550    32566
3551    89633
3552    23096
3553   -70943
3554   -70598
3555    25138
3556    90278
3557    31340
3558   -71250
3559   -74321
3560    24568
3561    88346
3562    31875
3563   -67353
3564   -75321
3565    19286
3566    89319
3567    35618
3568   -67755
3569   -75681
3570    18526
3571    86024
3572    38035
3573   -64019
3574   -80441
3575    16551
3576    89086
3577    37894
3578   -62713
3579   -75761
3580    10180
3581    84790
3582    44727
3583   -59371
3584   -82740
3585     9929
3586    86126
3587    44573
3588   -55314
3589   -80749
3590     3536
3591    83125
3592    49863
3593   -52721
3594   -83415
3595      154
3596    82092
3597    53419
3598   -48711
3599   -85025
3600    -3640
3601    81277
3602    53676
3603   -46281
3604   -83437
3605    -8793
3606    80157
3607    59436
3608   -44243
3609   -85083
3610   -10605
3611    78347
3612    58592
3613   -41155
3614   -85041
3615   -14012
3616    77324
3617    63060
3618   -37932
3619   -85960
3620   -14832
3621    76153
3622    62775
3623   -35433
3624   -86171
3625   -19099
3626    73829
3627    66285
3628   -33646
3629   -87032
3630   -21684
3631    71345
3632    67789
3633   -29077
3634   -87170
3635   -25438
3636    71294
3637    68997
3638   -25135
3639   -85024
3640   -29000
3641    66657
3642    73282
3643   -20078
3644   -87006
3645   -33851
3646    66614
3647    72707
3648   -18568
3649   -83421
3650   -37866
3651    60635
3652    76305
3653   -13575
3654   -84963
3655   -40261
3656    61126
3657    78694
3658   -12105
3659   -84414
3660   -40887
3661    57668
3662    78750
3663    -7309
3664   -82608
3665   -44621
3666    57217
3667    81025
3668    -6638
3669   -83030
3670   -45544
3671    53220
3672    79836
3673    -2265
3674   -82372
3675   -48976
3676    51724
3677    80872
3678      106
3679   -79534
3680   -52831
3681    47570
3682    83176
3683     4881
3684   -80406
3685   -52963
3686    46228
3687    80575
3688     9228
3689   -76313
3690   -59535
3691    39476
3692    84949
3693    12174
3694   -76699
3695   -58882
3696    37382
3697    81923
3698    16004
3699   -73081
3700   -64790
3701    33631
3702    86521
3703    18279
3704   -73382
3705   -64138
3706    31431
3707    83753
3708    22189
3709   -70426
3710   -67049
3711    29941
3712    85525
3713    24072
3714   -68173
3715   -66949
3716    24596
3717    86139
3718    27807
3719   -70367
3720   -69328
3721    26471
3722    82455
3723    28075
3724   -63799
3725   -71466
3726    16689
3727    85468
3728    33565
3729   -66395
3730   -71586
3731    19183
3732    80757
3733    36750
3734   -56861
3735   -75673
3736    11785
3737    84430
3738    40125
3739   -57311
3740   -74357
3741     8671
3742    79925
3743    45462
3744   -54998
3745   -79779
3746     5823
3747    81078
3748    42740
3749   -50139
3750   -76972
3751    -1805
3752    81345
3753    50430
3754   -53326
3755   -81031
3756     2294
3757    77590
3758    47968
3759   -43608
3760   -79680
3761    -6473
3762    81022
3763    54749
3764   -48047
3765   -79932
3766    -3290
3767    74669
3768    54979
3769   -40030
3770   -82728
3771   -10797
3772    78639
3773    56563
3774   -42638
3775   -78592
3776   -12905
3777    70840
3778    60825
3779   -34574
3780   -84992
3781   -15075
3782    74661
3783    59484
3784   -31556
3785   -79454
3786   -21438
3787    68667
3788    67800
3789   -29946
3790   -84611
3791   -20284
3792    68275
3793    61528
3794   -23484
3795   -79791
3796   -31458
3797    66391
3798    71195
3799   -26297
3800   -83328
3801   -25267
3802    62593
3803    67486
3804   -17624
3805   -83286
3806   -34891
3807    65938
3808    70491
3809   -21179
3810   -77760
3811   -32220
3812    57796
3813    74284
3814   -13475
3815   -84714
3816   -36052
3817    61856
3818    72058
3819   -12802
3820   -76385
3821   -40687
3822    53294
3823    77629
3824    -8321
3825   -83531
3826   -39186
3827    54491
3828    72186
3829    -2110
3830   -76999
3831   -48375
3832    48920
3833    79397
3834    -1458
3835   -79449
3836   -45629
3837    46304
3838    76183
3839     5794
3840   -75228
3841   -52694
3842    44986
3843    80176
3844     4494
3845   -73125
3846   -51996
3847    39002
3848    80354
3849    10946
3850   -76465
3851   -56877
3852    41334
3853    77094
3854     9303
3855   -69185
3856   -58019
3857    32173
3858    82590
3859    14724
3860   -74533
3861   -57239
3862    36783
3863    77136
3864    17127
3865   -65847
3866   -63677
3867    29394
3868    84105
3869    20414
3870   -70054
3871   -60394
3872    26501
3873    78000
3874    26349
3875   -65328
3876   -68048
3877    25463
3878    80396
3879    24525
3880   -61517
3881   -65845
3882    17679
3883    79999
3884    33680
3885   -62298
3886   -70439
3887    19655
3888    79377
3889    32398
3890   -55843
3891   -71059
3892    11003
3893    80018
3894    37085
3895   -58494
3896   -71159
3897    13204
3898    76871
3899    37445
3900   -51743
3901   -73894
3902     6875
3903    79963
3904    40561
3905   -53182
3906   -72050
3907     5539
3908    75433
3909    44688
3910   -49725
3911   -76617
3912     2878
3913    77369
3914    44746
3915   -46979
3916   -73167
3917    -2249
3918    75500
3919    51057
3920   -45750
3921   -77188
3922    -1587
3923    73619
3924    49514
3925   -39005
3926   -75911
3927   -10358
3928    73396
3929    55463
3930   -40934
3931   -77569
3932    -8559
3933    68043
3934    55261
3935   -32742
3936   -79878
3937   -14618
3938    71051
3939    56916
3940   -34399
3941   -76516
3942   -16566
3943    65973
3944    61962
3945   -28809
3946   -80434
3947   -17277
3948    67068
3949    57823
3950   -26715
3951   -76747
3952   -23580
3953    64531
3954    65533
3955   -26759
3956   -80028
3957   -22943
3958    63239
3959    62423
3960   -21164
3961   -77515
3962   -29350
3963    62237
3964    66943
3965   -21279
3966   -78365
3967   -27721
3968    56603
3969    66014
3970   -14070
3971   -77820
3972   -34604
3973    58009
3974    68804
3975   -13678
3976   -75533
3977   -35793
3978    51481
3979    70821
3980    -8208
3981   -77985
3982   -38357
3983    52245
3984    69577
3985    -5932
3986   -72067
3987   -42817
3988    47138
3989    74305
3990    -3616
3991   -76258
3992   -41522
3993    47328
3994    70289
3995      362
3996   -71601
3997   -47713
3998    44637
3999    74214
4000      490
4001   -73644
4002   -46389
4003    41390
4004    73819
4005     5425
4006   -71789
4007   -51665
4008    41593
4009    74872
4010     5935
4011   -68375
4012   -52178
4013    35954
4014    76485
4015    10719
4016   -71428
4017   -53858
4018    35779
4019    73353
4020    12730
4021   -64282
4022   -57492
4023    29494
4024    78132
4025    18326
4026   -67610
4027   -57247
4028    28726
4029    74374
4030    20658
4031   -61384
4032   -60765
4033    24762
4034    77483
4035    22769
4036   -62021
4037   -61053
4038    22086
4039    74772
4040    27604
4041   -58932
4042   -65487
4043    22004
4044    76140
4045    25986
4046   -57228
4047   -63763
4048    15430
4049    76907
4050    33228
4051   -57940
4052   -67950
4053    17606
4054    74968
4055    30341
4056   -52926
4057   -67850
4058     8709
4059    75923
4060    36613
4061   -54407
4062   -68719
4063    10563
4064    72495
4065    37812
4066   -48004
4067   -70351
4068     4532
4069    75562
4070    41511
4071   -48388
4072   -69673
4073     1918
4074    70224
4075    45193
4076   -44262
4077   -73490
4078     -968
4079    70559
4080    44053
4081   -41148
4082   -71126
4083    -6551
4084    68623
4085    50561
4086   -40642
4087   -74466
4088    -4278
4089    70218
4090    49151
4091   -35620
4092   -71710
4093   -11441
4094    67223
4095    53309
4096   -35592
4097   -76606
4098   -11047
4099    66520
4100    52878
4101   -31754
4102   -75144
4103   -16269
4104    65786
4105    56300
4106   -31496
4107   -74258
4108   -16662
4109    63062
4110    58889
4111   -24565
4112   -75823
4113   -22007
4114    62866
4115    58343
4116   -24372
4117   -72540
4118   -25176
4119    56036
4120    62808
4121   -19733
4122   -76063
4123   -26988
4124    57394
4125    60851
4126   -17025
4127   -71173
4128   -30113
4129    54643
4130    67706
4131   -13958
4132   -73954
4133   -30637
4134    52528
4135    64596
4136   -10797
4137   -73695
4138   -35083
4139    51023
4140    66976
4141   -10770
4142   -72644
4143   -36325
4144    48327
4145    68162
4146    -4459
4147   -72464
4148   -38174
4149    49832
4150    68447
4151    -5078
4152   -68993
4153   -40776
4154    42950
4155    70537
4156      117
4157   -72661
4158   -44478
4159    43887
4160    69257
4161      331
4162   -67650
4163   -46948
4164    37437
4165    71916
4166     6347
4167   -67579
4168   -47157
4169    37632
4170    71044
4171     9305
4172   -64559
4173   -50909
4174    34273
4175    71954
4176    10435
4177   -64405
4178   -51543
4179    29410
4180    70370
4181    15579
4182   -65097
4183   -55864
4184    30553
4185    72707
4186    15911
4187   -60961
4188   -54196
4189    26135
4190    73156
4191    19892
4192   -61358
4193   -57221
4194    27259
4195    72872
4196    20844
4197   -57497
4198   -60171
4199    20352
4200    73795
4201    23978
4202   -59129
4203   -60473
4204    19087
4205    71015
4206    26909
4207   -54709
4208   -62480
4209    15492
4210    72187
4211    28712
4212   -52687
4213   -61246
4214    11451
4215    70678
4216    33501
4217   -50471
4218   -64979
4219    10769
4220    70859
4221    30966
4222   -47241
4223   -62926
4224     4955
4225    68824
4226    39569
4227   -47515
4228   -67485
4229     5887
4230    67159
4231    37596
4232   -42473
4233   -66048
4234     -164
4235    68543
4236    42710
4237   -43608
4238   -67608
4239      452
4240    66054
4241    42843
4242   -38714
4243   -70821
4244    -3278
4245    68807
4246    44918
4247   -39241
4248   -68273
4249    -7382
4250    64045
4251    49004
4252   -33859
4253   -72079
4254    -7647
4255    66445
4256    47980
4257   -33070
4258   -68675
4259   -14274
4260    61451
4261    53586
4262   -29505
4263   -71604
4264   -14115
4265    61100
4266    52352
4267   -26262
4268   -69326
4269   -20036
4270    57903
4271    55284
4272   -25773
4273   -69306
4274   -19843
4275    55957
4276    56003
4277   -20893
4278   -70055
4279   -24088
4280    57380
4281    57545
4282   -20042
4283   -69192
4284   -23156
4285    53144
4286    60538
4287   -15947
4288   -72700
4289   -28082
4290    55238
4291    60004
4292   -15270
4293   -69247
4294   -31003
4295    50064
4296    63958
4297   -11425
4298   -72108
4299   -31789
4300    51065
4301    62082
4302    -8666
4303   -67780
4304   -36990
4305    46864
4306    64538
4307    -6841
4308   -67544
4309   -36894
4310    43045
4311    64170
4312    -2159
4313   -66445
4314   -41138
4315    42119
4316    65386
4317    -2845
4318   -65121
4319   -41088
4320    37485
4321    67209
4322     5462
4323   -64433
4324   -44564
4325    38114
4326    67160
4327     4215
4328   -62045
4329   -46020
4330    33348
4331    68559
4332     8200
4333   -65711
4334   -48281
4335    33226
4336    67414
4337     9734
4338   -62337
4339   -50209
4340    31068
4341    69957
4342    13229
4343   -62066
4344   -50874
4345    27980
4346    68183
4347    17250
4348   -59336
4349   -54697
4350    25996
4351    70357
4352    16486
4353   -57679
4354   -54130
4355    21695
4356    67576
4357    21376
4358   -55128
4359   -57572
4360    21565
4361    68793
4362    23151
4363   -51967
4364   -56105
4365    15109
4366    67460
4367    28138
4368   -52086
4369   -58878
4370    14879
4371    67338
4372    28072
4373   -48248
4374   -60000
4375     9719
4376    68688
4377    30845
4378   -49609
4379   -60724
4380     9335
4381    64997
4382    34266
4383   -46836
4384   -64083
4385     7033
4386    68462
4387    35386
4388   -45165
4389   -63062
4390     4238
4391    65814
4392    39118
4393   -41803
4394   -64492
4395     1600
4396    65738
4397    38752
4398   -40452
4399   -64686
4400    -1085
4401    64016
4402    41554
4403   -36173
4404   -65703
4405    -4977
4406    63027
4407    43182
4408   -33875
4409   -65647
4410    -7368
4411    62609
4412    45532
4413   -32346
4414   -66155
4415    -8788
4416    59259
4417    47220
4418   -28368
4419   -66217
4420   -13814
4421    59030
4422    49500
4423   -28706
4424   -66906
4425   -14453
4426    56337
4427    51646
4428   -23780
4429   -67288
4430   -17280
4431    56232
4432    52994
4433   -23792
4434   -66796
4435   -18974
4436    54775
4437    55960
4438   -20421
4439   -68555
4440   -20965
4441    54395
4442    55338
4443   -18405
4444   -67938
4445   -25139
4446    51521
4447    57520
4448   -15120
4449   -66503
4450   -26392
4451    49598
4452    56941
4453   -12601
4454   -65746
4455   -30604
4456    46836
4457    60256
4458   -10699
4459   -64606
4460   -31391
4461    44502
4462    59329
4463    -6664
4464   -64203
4465   -34117
4466    44729
4467    61271
4468    -4015
4469   -63180
4470   -35469
4471    41531
4472    61804
4473    -2306
4474   -64384
4475   -38282
4476    40269
4477    63312
4478     -299
4479   -63416
4480   -40969
4481    37774
4482    65338
4483     2014
4484   -62745
4485   -40811
4486    35889
4487    63737
4488     6222
4489   -60966
4490   -45395
4491    33592
4492    66407
4493     7444
4494   -60355
4495   -45985
4496    30757
4497    64007
4498    12641
4499   -58924
4500   -48852
4501    28432
4502    64921
4503    12111
4504   -55643
4505   -48752
4506    25267
4507    64576
4508    16204
4509   -54869
4510   -50830
4511    22672
4512    64743
4513    18175
4514   -52124
4515   -52304
4516    19675
4517    65640
4518    20463
4519   -52904
4520   -53271
4521    18896
4522    64629
4523    23145
4524   -50225
4525   -55754
4526    15565
4527    67102
4528    25027
4529   -51078
4530   -55741
4531    14637
4532    64586
4533    27693
4534   -47593
4535   -59217
4536    11992
4537    64861
4538    29077
4539   -46260
4540   -58258
4541     7406
4542    63354
4543    33427
4544   -43741
4545   -60521
4546     7101
4547    62320
4548    32885
4549   -40471
4550   -59956
4551     1456
4552    62777
4553    36180
4554   -40889
4555   -59467
4556     1487
4557    59566
4558    37441
4559   -34240
4560   -61921
4561    -3366
4562    61203
4563    40059
4564   -35492
4565   -61042
4566    -3051
4567    59334
4568    41608
4569   -32449
4570   -62737
4571    -7041
4572    59743
4573    43292
4574   -31522
4575   -62962
4576    -9679
4577    57344
4578    46467
4579   -29729
4580   -65080
4581   -10309
4582    57334
4583    46222
4584   -26860
4585   -64053
4586   -14350
4587    55733
4588    50153
4589   -25626
4590   -64360
4591   -14587
4592    53065
4593    49790
4594   -19415
4595   -63571
4596   -19700
4597    52704
4598    51075
4599   -21031
4600   -62303
4601   -20700
4602    48251
4603    52682
4604   -15302
4605   -65423
4606   -24845
4607    48892
4608    52301
4609   -14169
4610   -60274
4611   -26871
4612    46030
4613    57291
4614   -10975
4615   -63581
4616   -26853
4617    45939
4618    55352
4619    -8810
4620   -61189
4621   -32190
4622    44869
4623    59936
4624    -8424
4625   -63765
4626   -30612
4627    41200
4628    58166
4629    -3731
4630   -62195
4631   -35933
4632    41169
4633    60769
4634    -4226
4635   -60898
4636   -34728
4637    36964
4638    60779
4639     1592
4640   -62076
4641   -38443
4642    37894
4643    59304
4644     2709
4645   -57054
4646   -40850
4647    32290
4648    61770
4649     6371
4650   -58673
4651   -40790
4652    32053
4653    58448
4654     8676
4655   -54226
4656   -44955
4657    27875
4658    63363
4659    10279
4660   -56297
4661   -43592
4662    27074
4663    60015
4664    14303
4665   -53615
4666   -49916
4667    25554
4668    65272
4669    13597
4670   -53736
4671   -47290
4672    21479
4673    62311
4674    17969
4675   -53233
4676   -51807
4677    22116
4678    62478
4679    18584
4680   -49997
4681   -51424
4682    16636
4683    63742
4684    22268
4685   -51588
4686   -52997
4687    16456
4688    61829
4689    23969
4690   -44844
4691   -54541
4692    11833
4693    63081
4694    26565
4695   -45462
4696   -53700
4697    10740
4698    60560
4699    29089
4700   -42336
4701   -57813
4702     7512
4703    62685
4704    29246
4705   -41347
4706   -54787
4707     5128
4708    59106
4709    33973
4710   -39665
4711   -59593
4712     4393
4713    59837
4714    32559
4715   -36589
4716   -58638
4717     -887
4718    59990
4719    38571
4720   -37720
4721   -60366
4722      236
4723    57043
4724    37800
4725   -32924
4726   -60808
4727    -5313
4728    59909
4729    41126
4730   -33561
4731   -60309
4732    -5071
4733    54434
4734    42133
4735   -28253
4736   -62462
4737    -9457
4738    55302
4739    43321
4740   -28730
4741   -60395
4742   -12256
4743    52046
4744    46611
4745   -23940
4746   -61879
4747   -11687
4748    52160
4749    45138
4750   -20750
4751   -60190
4752   -17944
4753    50670
4754    49416
4755   -20836
4756   -62123
4757   -16746
4758    49621
4759    47296
4760   -17419
4761   -60794
4762   -22204
4763    49440
4764    51210
4765   -17655
4766   -60335
4767   -22353
4768    46399
4769    52221
4770   -12546
4771   -62567
4772   -24972
4773    47006
4774    52798
4775   -11725
4776   -59997
4777   -26733
4778    42023
4779    54353
4780    -8750
4781   -61020
4782   -27862
4783    42243
4784    53364
4785    -5799
4786   -58059
4787   -31806
4788    38488
4789    57336
4790    -4740
4791   -59039
4792   -31008
4793    37032
4794    55785
4795     -184
4796   -57023
4797   -35311
4798    36249
4799    57545
4800     -681
4801   -57360
4802   -35934
4803    32577
4804    56869
4805     4317
4806   -55941
4807   -38982
4808    32629
4809    57694
4810     4293
4811   -55025
4812   -40587
4813    30370
4814    60845
4815     7305
4816   -56721
4817   -42102
4818    28284
4819    58657
4820     9282
4821   -52181
4822   -45147
4823    25396
4824    62214
4825    12694
4826   -52940
4827   -43969
4828    23753
4829    59110
4830    15348
4831   -49665
4832   -47283
4833    21348
4834    60470
4835    15432
4836   -49426
4837   -46829
4838    18093
4839    58444
4840    20027
4841   -48020
4842   -49191
4843    16211
4844    59288
4845    19834
4846   -45725
4847   -49680
4848    13373
4849    59584
4850    22912
4851   -45868
4852   -51048
4853    13883
4854    59329
4855    24153
4856   -42065
4857   -53085
4858     9567
4859    59273
4860    27989
4861   -42986
4862   -53427
4863     7768
4864    58429
4865    29857
4866   -39521
4867   -56392
4868     5290
4869    59696
4870    31738
4871   -37614
4872   -54947
4873     2361
4874    57980
4875    33932
4876   -36593
4877   -56470
4878      602
4879    56230
4880    34381
4881   -33120
4882   -56273
4883    -2851
4884    54082
4885    37312
4886   -33314
4887   -57822
4888    -2802
4889    53296
4890    37963
4891   -28960
4892   -56945
4893    -6818
4894    53924
4895    40527
4896   -28883
4897   -57388
4898    -8444
4899    50662
4900    41244
4901   -25116
4902   -58732
4903   -11149
4904    51834
4905    43991
4906   -24401
4907   -58522
4908   -13257
4909    49995
4910    45960
4911   -21052
4912   -60051
4913   -15161
4914    49753
4915    45089
4916   -21420
4917   -58138
4918   -18834
4919    47853
4920    48526
4921   -17075
4922   -58796
4923   -19439
4924    47750
4925    47689
4926   -14792
4927   -57463
4928   -22117
4929    43971
4930    51122
4931   -13146
4932   -58266
4933   -22207
4934    42213
4935    49943
4936   -10048
4937   -56423
4938   -25761
4939    40900
4940    52055
4941    -8887
4942   -55653
4943   -25933
4944    40001
4945    51282
4946    -4653
4947   -56949
4948   -29440
4949    39059
4950    53228
4951    -4770
4952   -55331
4953   -31510
4954    35843
4955    54537
4956    -1582
4957   -56784
4958   -33030
4959    35027
4960    54690
4961       84
4962   -53710
4963   -35507
4964    31102
4965    56837
4966     3201
4967   -55723
4968   -36896
4969    31432
4970    56048
4971     4940
4972   -52982
4973   -39800
4974    27816
4975    56895
4976     6524
4977   -52210
4978   -38877
4979    25488
4980    56568
4981    11252
4982   -50606
4983   -41442
4984    23986
4985    56078
4986    10939
4987   -48852
4988   -41300
4989    21032
4990    56527
4991    13655
4992   -48813
4993   -44465
4994    20332
4995    56196
4996    15629
4997   -45486
4998   -46559
4999    16762
5000    58861
5001    18324
5002   -45839
5003   -47026
5004    17089
5005    56533
5006    19733
5007   -44913
5008   -49405
5009    13812
5010    58964
5011    21558
5012   -44164
5013   -48279
5014    11404
5015    56451
5016    24578
5017   -40257
5018   -51524
5019     9660
5020    55980
5021    24454
5022   -39441
5023   -50559
5024     6486
5025    54698
5026    28536
5027   -38166
5028   -51725
5029     6489
5030    55339
5031    27643
5032   -35240
5033   -52497
5034     2206
5035    53990
5036    32629
5037   -34671
5038   -51156
5039     1537
5040    52035
5041    33118
5042   -31849
5043   -53832
5044    -1412
5045    54835
5046    33883
5047   -32457
5048   -53558
5049    -3841
5050    51228
5051    37854
5052   -29518
5053   -57485
5054    -5694
5055    52747
5056    37748
5057   -25904
5058   -53755
5059    -9141
5060    51458
5061    41724
5062   -25792
5063   -56732
5064    -8874
5065    49102
5066    39180
5067   -21973
5068   -55393
5069   -13564
5070    48130
5071    42456
5072   -22072
5073   -55389
5074   -13859
5075    45766
5076    43948
5077   -17690
5078   -55809
5079   -16267
5080    47732
5081    44991
5082   -17311
5083   -53873
5084   -17642
5085    41808
5086    46877
5087   -14287
5088   -57541
5089   -20336
5090    43078
5091    45400
5092   -12455
5093   -53585
5094   -22611
5095    40867
5096    50978
5097   -10190
5098   -56166
5099   -23107
5100    40463
5101    48078
5102    -7056
5103   -54753
5104   -27456
5105    38563
5106    51906
5107    -8032
5108   -54371
5109   -27362
5110    34696
5111    50591
5112    -2197
5113   -54493
5114   -31328
5115    36631
5116    52212
5117    -3036
5118   -50684
5119   -31153
5120    31597
5121    53110
5122      405
5123   -54089
5124   -33654
5125    32938
5126    51323
5127     1337
5128   -48579
5129   -35445
5130    26973
5131    53980
5132     3770
5133   -51200
5134   -34351
5135    27823
5136    51341
5137     7632
5138   -48426
5139   -39265
5140    25674
5141    55034
5142     6516
5143   -49142
5144   -37588
5145    21840
5146    53776
5147    13156
5148   -47828
5149   -42663
5150    23569
5151    54614
5152    11728
5153   -45164
5154   -40578
5155    17570
5156    54704
5157    15948
5158   -47142
5159   -44638
5160    19463
5161    53527
5162    16533
5163   -41421
5164   -43749
5165    14221
5166    55074
5167    18926
5168   -43988
5169   -44620
5170    14392
5171    52010
5172    20421
5173   -39251
5174   -47557
5175    11413
5176    54816
5177    20622
5178   -40242
5179   -44703
5180     7755
5181    51458
5182    25999
5183   -37578
5184   -49562
5185     9029
5186    52482
5187    23613
5188   -36171
5189   -47142
5190     3781
5191    51984
5192    30169
5193   -35781
5194   -51102
5195     4910
5196    50491
5197    29986
5198   -31438
5199   -52117
5200     -561
5201    53127
5202    32493
5203   -32163
5204   -51505
5205     -909
5206    50115
5207    34014
5208   -26983
5209   -53271
5210    -3842
5211    51683
5212    34189
5213   -28340
5214   -51015
5215    -6206
5216    47525
5217    37952
5218   -25074
5219   -53689
5220    -6004
5221    48919
5222    35598
5223   -23513
5224   -50548
5225   -10452
5226    47027
5227    40327
5228   -22819
5229   -52918
5230    -8552
5231    44377
5232    40044
5233   -18921
5234   -52507
5235   -14450
5236    44762
5237    42578
5238   -19828
5239   -52711
5240   -15180
5241    40774
5242    43698
5243   -14836
5244   -55195
5245   -17612
5246    43930
5247    43050
5248   -14909
5249   -51453
5250   -20021
5251    39715
5252    47676
5253   -11477
5254   -55567
5255   -21495
5256    40252
5257    45520
5258    -9675
5259   -52037
5260   -24246
5261    37694
5262    49753
5263    -9814
5264   -51910
5265   -22316
5266    35570
5267    46436
5268    -5021
5269   -51008
5270   -27814
5271    35748
5272    48272
5273    -5543
5274   -49286
5275   -26283
5276    31410
5277    48671
5278     -423
5279   -50967
5280   -30020
5281    32826
5282    50227
5283     -548
5284   -47996
5285   -31162
5286    27643
5287    51366
5288     3748
5289   -50819
5290   -32932
5291    28518
5292    49985
5293     5617
5294   -47902
5295   -35883
5296    24567
5297    53226
5298     6959
5299   -48236
5300   -34704
5301    23815
5302    51156
5303     9777
5304   -46569
5305   -38798
5306    23268
5307    52720
5308     9148
5309   -44890
5310   -38207
5311    18873
5312    51598
5313    13766
5314   -44922
5315   -40861
5316    20315
5317    50700
5318    13199
5319   -41105
5320   -40878
5321    16092
5322    51651
5323    16120
5324   -42908
5325   -41346
5326    14059
5327    49988
5328    17808
5329   -39598
5330   -43417
5331    12621
5332    52917
5333    17688
5334   -39327
5335   -43558
5336     9676
5337    51228
5338    23740
5339   -37842
5340   -46209
5341     9699
5342    51606
5343    22735
5344   -35352
5345   -46405
5346     5117
5347    50818
5348    27412
5349   -34827
5350   -48396
5351     6476
5352    50084
5353    25881
5354   -31314
5355   -47906
5356     2112
5357    50479
5358    28613
5359   -32737
5360   -48552
5361     1323
5362    47302
5363    30092
5364   -28379
5365   -48789
5366     -782
5367    48366
5368    30209
5369   -28370
5370   -47379
5371    -3598
5372    45790
5373    33768
5374   -25548
5375   -50547
5376    -4696
5377    47339
5378    33326
5379   -25019
5380   -48146
5381    -8288
5382    44977
5383    37738
5384   -24545
5385   -51359
5386    -8092
5387    44651
5388    35829
5389   -20905
5390   -51284
5391   -12078
5392    44555
5393    39981
5394   -20161
5395   -49951
5396   -12263
5397    41098
5398    40901
5399   -15770
5400   -53248
5401   -14653
5402    42394
5403    40445
5404   -16591
5405   -49274
5406   -16741
5407    38333
5408    43242
5409   -13560
5410   -51508
5411   -18203
5412    40082
5413    41559
5414   -11326
5415   -48385
5416   -19790
5417    37261
5418    44697
5419   -10011
5420   -50065
5421   -20202
5422    35442
5423    43145
5424    -7087
5425   -49303
5426   -25531
5427    34555
5428    44834
5429    -6395
5430   -48913
5431   -25505
5432    32658
5433    46715
5434    -2040
5435   -50137
5436   -27413
5437    32514
5438    47167
5439    -3084
5440   -47033
5441   -27421
5442    28673
5443    49097
5444     1565
5445   -48032
5446   -30899
5447    29840
5448    47026
5449     2435
5450   -45376
5451   -32019
5452    25264
5453    49773
5454     3513
5455   -46908
5456   -31170
5457    24366
5458    47097
5459     6106
5460   -45036
5461   -34618
5462    24927
5463    49560
5464     6512
5465   -43481
5466   -34666
5467    20955
5468    48986
5469    10278
5470   -42921
5471   -37406
5472    19761
5473    48571
5474    11234
5475   -41115
5476   -37878
5477    17035
5478    50454
5479    13987
5480   -41417
5481   -39515
5482    16440
5483    49669
5484    15330
5485   -39833
5486   -42030
5487    13454
5488    50440
5489    17613
5490   -39011
5491   -41412
5492    12638
5493    49010
5494    19466
5495   -37449
5496   -43591
5497    10719
5498    49112
5499    20380
5500   -35930
5501   -43367
5502     7495
5503    48404
5504    22870
5505   -35109
5506   -44138
5507     7874
5508    48356
5509    22234
5510   -32073
5511   -44089
5512     4347
5513    48393
5514    25142
5515   -32508
5516   -44674
5517     3650
5518    46280
5519    26395
5520   -29534
5521   -45968
5522      389
5523    48232
5524    27638
5525   -29192
5526   -46460
5527    -2402
5528    45317
5529    31432
5530   -26290
5531   -48400
5532    -3111
5533    46309
5534    31817
5535   -25036
5536   -47864
5537    -6121
5538    44745
5539    33920
5540   -23150
5541   -48132
5542    -7939
5543    44475
5544    33722
5545   -21420
5546   -48074
5547    -8123
5548    42718
5549    35549
5550   -20099
5551   -48395
5552    -9491
5553    41517
5554    35609
5555   -18186
5556   -48163
5557   -12056
5558    40974
5559    36179
5560   -17034
5561   -47663
5562   -13010
5563    37851
5564    38366
5565   -14613
5566   -47783
5567   -15284
5568    39077
5569    39408
5570   -12709
5571   -48154
5572   -17362
5573    36158
5574    41736
5575   -11663
5576   -48731
5577   -20676
5578    36506
5579    42520
5580    -9608
5581   -48494
5582   -21335
5583    34204
5584    43194
5585    -7740
5586   -47582
5587   -23633
5588    32320
5589    44143
5590    -4851
5591   -48359
5592   -24050
5593    31260
5594    43601
5595    -3363
5596   -46314
5597   -24953
5598    29895
5599    43431
5600    -2201
5601   -45910
5602   -25944
5603    27992
5604    44278
5605     -248
5606   -45258
5607   -28014
5608    26767
5609    45766
5610     1873
5611   -44393
5612   -30642
5613    26431
5614    46321
5615     4014
5616   -43954
5617   -30998
5618    24260
5619    45124
5620     4634
5621   -42774
5622   -33218
5623    21604
5624    46928
5625     7647
5626   -42150
5627   -34569
5628    21519
5629    46979
5630     7893
5631   -41200
5632   -35949
5633    17476
5634    47613
5635    11544
5636   -40821
5637   -36761
5638    17504
5639    46275
5640    12715
5641   -39689
5642   -37007
5643    15845
5644    47695
5645    13646
5646   -37927
5647   -38197
5648    13799
5649    46063
5650    15971
5651   -35941
5652   -38874
5653    12930
5654    46853
5655    17216
5656   -34870
5657   -40017
5658    10563
5659    46725
5660    19107
5661   -34203
5662   -40034
5663     8353
5664    46860
5665    21627
5666   -33159
5667   -42741
5668     6379
5669    46220
5670    22214
5671   -31868
5672   -43323
5673     4297
5674    47102
5675    23907
5676   -30524
5677   -44342
5678     2776
5679    45362
5680    26309
5681   -28809
5682   -43762
5683      -22
5684    45101
5685    27032
5686   -28095
5687   -43910
5688    -1340
5689    43798
5690    29017
5691   -25423
5692   -45185
5693    -2887
5694    43666
5695    29582
5696   -25158
5697   -45273
5698    -4406
5699    41462
5700    30631
5701   -24424
5702   -44330
5703    -5236
5704    41860
5705    31228
5706   -20191
5707   -45446
5708    -8372
5709    39587
5710    33589
5711   -20070
5712   -45851
5713    -9903
5714    40116
5715    34089
5716   -17474
5717   -46850
5718   -12072
5719    40318
5720    36017
5721   -16156
5722   -46302
5723   -13999
5724    37754
5725    37644
5726   -13945
5727   -46929
5728   -15583
5729    37002
5730    37891
5731   -12660
5732   -45813
5733   -17117
5734    36251
5735    39160
5736   -11218
5737   -46504
5738   -17448
5739    33383
5740    39073
5741    -9159
5742   -46386
5743   -19849
5744    32942
5745    40629
5746    -7273
5747   -45604
5748   -20215
5749    30735
5750    41314
5751    -4866
5752   -44574
5753   -22449
5754    31818
5755    41136
5756    -4217
5757   -43816
5758   -23706
5759    28452
5760    42577
5761    -1239
5762   -44606
5763   -25206
5764    28442
5765    42140
5766      710
5767   -43010
5768   -28244
5769    25489
5770    44121
5771     1254
5772   -42508
5773   -28495
5774    24637
5775    43565
5776     3891
5777   -42271
5778   -32034
5779    22386
5780    45356
5781     4247
5782   -40041
5783   -30641
5784    20288
5785    44166
5786     7324
5787   -39850
5788   -32117
5789    20849
5790    44906
5791     7065
5792   -37897
5793   -32319
5794    17707
5795    44755
5796     9337
5797   -39076
5798   -33583
5799    16215
5800    44070
5801    11283
5802   -36531
5803   -36556
5804    14323
5805    45274
5806    12920
5807   -37340
5808   -35473
5809    13508
5810    44448
5811    16080
5812   -35000
5813   -38385
5814    11383
5815    44904
5816    16812
5817   -33534
5818   -38300
5819     8855
5820    44282
5821    19114
5822   -32816
5823   -39646
5824     7600
5825    44128
5826    19899
5827   -31146
5828   -39791
5829     4785
5830    44846
5831    21909
5832   -31021
5833   -39255
5834     5824
5835    42532
5836    23543
5837   -28598
5838   -41120
5839     2432
5840    44337
5841    24504
5842   -28834
5843   -41661
5844     1182
5845    41427
5846    26159
5847   -25947
5848   -42451
5849     -466
5850    42955
5851    25940
5852   -24965
5853   -42212
5854    -3305
5855    41490
5856    30101
5857   -23861
5858   -43761
5859    -3330
5860    39927
5861    28911
5862   -20555
5863   -44054
5864    -7005
5865    40819
5866    31605
5867   -20089
5868   -43810
5869    -7127
5870    38355
5871    32320
5872   -17868
5873   -44659
5874   -10203
5875    39441
5876    32451
5877   -17161
5878   -43492
5879   -11548
5880    36882
5881    34027
5882   -15834
5883   -44997
5884   -12273
5885    36116
5886    34924
5887   -14055
5888   -42808
5889   -14722
5890    35326
5891    36730
5892   -12838
5893   -44448
5894   -14989
5895    33717
5896    35993
5897    -9342
5898   -42893
5899   -17560
5900    33712
5901    37488
5902    -9622
5903   -41981
5904   -17618
5905    30152
5906    38721
5907    -5212
5908   -43307
5909   -21016
5910    31199
5911    38692
5912    -5603
5913   -42345
5914   -22337
5915    27419
5916    41014
5917    -2666
5918   -42353
5919   -22792
5920    27744
5921    40451
5922     -995
5923   -41225
5924   -25801
5925    24831
5926    42001
5927     -718
5928   -40729
5929   -24396
5930    24766
5931    40958
5932     1971
5933   -39933
5934   -27413
5935    24618
5936    41728
5937     1557
5938   -40254
5939   -27002
5940    21370
5941    41892
5942     5397
5943   -39516
5944   -29880
5945    21555
5946    41886
5947     5453
5948   -39147
5949   -30314
5950    18082
5951    42538
5952     8645
5953   -38513
5954   -32024
5955    18062
5956    42459
5957     9379
5958   -36400
5959   -33619
5960    14294
5961    43104
5962    11279
5963   -35543
5964   -33620
5965    14075
5966    42593
5967    13589
5968   -33475
5969   -36327
5970    11836
5971    44020
5972    13892
5973   -32769
5974   -35277
5975    10339
5976    42766
5977    16764
5978   -32257
5979   -36718
5980    10241
5981    42301
5982    16852
5983   -30736
5984   -36126
5985     6201
5986    42849
5987    18846
5988   -30544
5989   -37291
5990     6821
5991    41995
5992    20475
5993   -28435
5994   -38595
5995     4856
5996    42167
5997    22497
5998   -28391
5999   -38356
6000     2927
6001    40180
6002    24415
6003   -26068
6004   -40754
6005     1297
6006    42044
6007    23851
6008   -24365
6009   -40161
6010    -1493
6011    39135
6012    27202
6013   -23137
6014   -41891
6015    -2064
6016    39321
6017    27266
6018   -21421
6019   -40983
6020    -5159
6021    38790
6022    29167
6023   -21576
6024   -40735
6025    -5224
6026    37450
6027    29293
6028   -18371
6029   -42288
6030    -6723
6031    38719
6032    30616
6033   -18891
6034   -40965
6035    -7706
6036    35679
6037    31349
6038   -15798
6039   -42749
6040    -9627
6041    35591
6042    31746
6043   -15250
6044   -40996
6045   -11705
6046    33948
6047    33979
6048   -13829
6049   -41838
6050   -13047
6051    32569
6052    34390
6053   -10851
6054   -41891
6055   -16490
6056    33121
6057    35683
6058   -10879
6059   -41019
6060   -16862
6061    30583
6062    36689
6063    -7572
6064   -41762
6065   -18791
6066    29496
6067    36530
6068    -7034
6069   -40052
6070   -19438
6071    27759
6072    38088
6073    -4379
6074   -41385
6075   -20782
6076    27544
6077    36885
6078    -4367
6079   -39996
6080   -22540
6081    26056
6082    39414
6083    -2546
6084   -40077
6085   -22201
6086    24991
6087    39173
6088     -329
6089   -40109
6090   -24858
6091    23732
6092    39929
6093      310
6094   -39697
6095   -24965
6096    21301
6097    39850
6098     4104
6099   -38539
6100   -27627
6101    21394
6102    40269
6103     4871
6104   -35881
6105   -28590
6106    17408
6107    40466
6108     7647
6109   -36324
6110   -29779
6111    18201
6112    41091
6113     8988
6114   -34508
6115   -30965
6116    16222
6117    41849
6118     9564
6119   -34855
6120   -30731
6121    14592
6122    40095
6123    11342
6124   -34568
6125   -32781
6126    14248
6127    41964
6128    12605
6129   -32912
6130   -32153
6131    11799
6132    40731
6133    13743
6134   -33130
6135   -34951
6136    11113
6137    41565
6138    14317
6139   -30835
6140   -35122
6141     7982
6142    40486
6143    16235
6144   -30737
6145   -35324
6146     7547
6147    39539
6148    19735
6149   -28019
6150   -36129
6151     5245
6152    40678
6153    19672
6154   -28530
6155   -36772
6156     3205
6157    38020
6158    21976
6159   -25876
6160   -37984
6161     2406
6162    39853
6163    21644
6164   -23907
6165   -37505
6166      763
6167    37834
6168    23518
6169   -23785
6170   -38845
6171      846
6172    38312
6173    23800
6174   -22206
6175   -38379
6176    -2436
6177    37110
6178    25695
6179   -22773
6180   -38764
6181    -2893
6182    37345
6183    25733
6184   -19262
6185   -39406
6186    -5339
6187    37149
6188    28054
6189   -18976
6190   -38479
6191    -6546
6192    34715
6193    29438
6194   -16496
6195   -40657
6196    -7216
6197    34572
6198    31357
6199   -15753
6200   -39989
6201   -10248
6202    32951
6203    32152
6204   -13720
6205   -41247
6206   -11302
6207    31654
6208    31358
6209   -11889
6210   -40125
6211   -14288
6212    31724
6213    34360
6214   -10896
6215   -39801
6216   -13903
6217    30712
6218    33056
6219    -9125
6220   -40602
6221   -16479
6222    30766
6223    33063
6224    -8102
6225   -39086
6226   -16468
6227    28335
6228    34867
6229    -7074
6230   -39706
6231   -16991
6232    28377
6233    35508
6234    -4888
6235   -37800
6236   -19916
6237    25768
6238    37340
6239    -4026
6240   -38521
6241   -20686
6242    25110
6243    36667
6244    -1232
6245   -38249
6246   -24348
6247    23910
6248    37334
6249     -628
6250   -36541
6251   -22518
6252    21893
6253    37763
6254     2141
6255   -36281
6256   -25162
6257    20742
6258    37620
6259     2344
6260   -35061
6261   -25867
6262    19703
6263    38417
6264     5159
6265   -36640
6266   -26988
6267    19136
6268    37986
6269     5594
6270   -34446
6271   -27432
6272    16665
6273    40201
6274     6734
6275   -34495
6276   -28552
6277    15782
6278    38042
6279     8568
6280   -33354
6281   -30410
6282    15726
6283    39150
6284    10292
6285   -32571
6286   -30447
6287    12842
6288    39471
6289    12478
6290   -31151
6291   -32929
6292    11587
6293    38760
6294    13049
6295   -29906
6296   -31563
6297     8679
6298    39381
6299    15910
6300   -29220
6301   -33898
6302     8199
6303    39251
6304    16734
6305   -27339
6306   -33984
6307     7031
6308    37942
6309    17039
6310   -28196
6311   -33568
6312     5270
6313    37415
6314    18977
6315   -26892
6316   -36124
6317     4969
6318    38442
6319    18675
6320   -25323
6321   -35284
6322     1647
6323    37551
6324    21627
6325   -23983
6326   -36846
6327     2288
6328    37056
6329    22457
6330   -21794
6331   -36504
6332     -145
6333    37775
6334    23649
6335   -22109
6336   -37244
6337    -1584
6338    35730
6339    25561
6340   -19079
6341   -36752
6342    -4292
6343    35408
6344    26408
6345   -18815
6346   -37746
6347    -5384
6348    34019
6349    27871
6350   -17146
6351   -38273
6352    -6475
6353    33815
6354    27883
6355   -15845
6356   -38055
6357    -8655
6358    32174
6359    29227
6360   -14710
6361   -37729
6362    -8266
6363    32095
6364    29627
6365   -13557
6366   -38547
6367   -10751
6368    32121
6369    31100
6370   -12123
6371   -38802
6372   -12643
6373    30527
6374    31593
6375   -10760
6376   -38466
6377   -15534
6378    29824
6379    31950
6380    -8701
6381   -37113
6382   -15104
6383    27695
6384    32513
6385    -6778
6386   -37810
6387   -17817
6388    27611
6389    33350
6390    -6206
6391   -37277
6392   -17657
6393    25097
6394    34321
6395    -4334
6396   -36539
6397   -18921
6398    24916
6399    34697
6400    -2651
6401   -36420
6402   -21063
6403    22644
6404    35938
6405    -2481
6406   -36339
6407   -21300
6408    21888
6409    36244
6410      372
6411   -36730
6412   -21851
6413    22290
6414    36145
6415      661
6416   -35560
6417   -23166
6418    20548
6419    36599
6420     2959
6421   -34879
6422   -24736
6423    19846
6424    36768
6425     4342
6426   -34502
6427   -25655
6428    18339
6429    36305
6430     5960
6431   -33772
6432   -27003
6433    16278
6434    37307
6435     7406
6436   -31845
6437   -28249
6438    14598
6439    37661
6440     8724
6441   -31765
6442   -28224
6443    12543
6444    36573
6445    10739
6446   -30837
6447   -30127
6448    12254
6449    37745
6450    11581
6451   -30938
6452   -30178
6453    10230
6454    37988
6455    12749
6456   -29220
6457   -30878
6458     9347
6459    37235
6460    13728
6461   -27840
6462   -32280
6463     7775
6464    36640
6465    15919
6466   -27305
6467   -33047
6468     7318
6469    35601
6470    16220
6471   -25955
6472   -32802
6473     5150
6474    36330
6475    17887
6476   -25153
6477   -33041
6478     4121
6479    35961
6480    19449
6481   -23852
6482   -34372
6483      713
6484    35207
6485    20485
6486   -22760
6487   -34883
6488     -249
6489    34874
6490    22067
6491   -20641
6492   -35772
6493    -1099
6494    34468
6495    23162
6496   -20449
6497   -35382
6498    -2137
6499    34143
6500    24161
6501   -19035
6502   -36053
6503    -3293
6504    33958
6505    24774
6506   -17646
6507   -36314
6508    -4449
6509    32010
6510    25907
6511   -18069
6512   -35883
6513    -5400
6514    32651
6515    27083
6516   -15290
6517   -35744
6518    -7521
6519    32853
6520    26950
6521   -14158
6522   -36662
6523    -8854
6524    30982
6525    27897
6526   -12699
6527   -36991
6528   -10686
6529    30266
6530    29739
6531   -11339
6532   -35744
6533   -12312
6534    29100
6535    30856
6536    -9325
6537   -36256
6538   -13908
6539    27478
6540    31184
6541    -8179
6542   -35964
6543   -15257
6544    27447
6545    31878
6546    -8021
6547   -35669
6548   -16382
6549    26366
6550    30817
6551    -6430
6552   -35575
6553   -16926
6554    25688
6555    33204
6556    -5094
6557   -35741
6558   -17291
6559    23631
6560    33069
6561    -3033
6562   -35561
6563   -18286
6564    23735
6565    32750
6566    -1456
6567   -35604
6568   -19950
6569    22221
6570    34068
6571     1172
6572   -35167
6573   -21843
6574    21412
6575    34880
6576     1694
6577   -33084
6578   -22875
6579    19457
6580    35822
6581     2237
6582   -33047
6583   -23496
6584    18013
6585    34927
6586     4014
6587   -32590
6588   -24968
6589    16274
6590    35902
6591     5493
6592   -32057
6593   -25293
6594    13865
6595    35105
6596     7080
6597   -30566
6598   -27366
6599    13871
6600    36556
6601     8768
6602   -30811
6603   -27636
6604    12536
6605    35379
6606     9175
6607   -30966
6608   -27959
6609    12488
6610    36180
6611    11088
6612   -28518
6613   -29861
6614    10850
6615    35229
6616    12399
6617   -29005
6618   -29775
6619     9662
6620    35538
6621    13109
6622   -26538
6623   -31871
6624     7439
6625    35169
6626    14625
6627   -26616
6628   -30436
6629     6180
6630    34896
6631    16243
6632   -24033
6633   -32185
6634     4948
6635    35427
6636    17761
6637   -23612
6638   -31290
6639     2729
6640    34656
6641    19551
6642   -23313
6643   -33718
6644     1861
6645    33895
6646    19101
6647   -20990
6648   -33745
6649      502
6650    34176
6651    21359
6652   -21486
6653   -33716
6654      -80
6655    33623
6656    21608
6657   -20432
6658   -34201
6659    -2011
6660    33095
6661    22786
6662   -18902
6663   -33755
6664    -2937
6665    31490
6666    23978
6667   -17230
6668   -34785
6669    -4969
6670    31616
6671    24319
6672   -16522
6673   -35065
6674    -6685
6675    31286
6676    25665
6677   -14129
6678   -34828
6679    -7811
6680    30922
6681    25750
6682   -12727
6683   -34707
6684    -9091
6685    28662
6686    27512
6687   -12486
6688   -35013
6689   -10237
6690    28483
6691    27464
6692   -10825
6693   -34777
6694   -12061
6695    27992
6696    29853
6697    -9556
6698   -34124
6699   -12685
6700    27973
6701    30418
6702    -9197
6703   -35035
6704   -14217
6705    27463
6706    29636
6707    -7330
6708   -34233
6709   -15836
6710    25786
6711    30727
6712    -5687
6713   -35364
6714   -15809
6715    24048
6716    31920
6717    -3476
6718   -34437
6719   -17344
6720    24013
6721    32162
6722    -3074
6723   -34224
6724   -17439
6725    21683
6726    32502
6727    -1666
6728   -32868
6729   -20456
6730    21431
6731    32303
6732     -707
6733   -32668
6734   -20500
6735    18181
6736    32989
6737     1835
6738   -32060
6739   -21481
6740    19386
6741    33417
6742     3077
6743   -31503
6744   -23116
6745    17521
6746    33903
6747     4206
6748   -32190
6749   -24045
6750    17335
6751    33810
6752     4746
6753   -31248
6754   -26031
6755    15030
6756    34648
6757     5767
6758   -30276
6759   -25738
6760    13814
6761    33720
6762     8697
6763   -28598
6764   -26461
6765    12230
6766    33469
6767     8978
6768   -28323
6769   -26455
6770    11128
6771    33811
6772    10829
6773   -27552
6774   -28520
6775     9887
6776    33640
6777    11692
6778   -26071
6779   -29344
6780     8983
6781    33525
6782    13625
6783   -26344
6784   -28736
6785     7253
6786    33776
6787    14310
6788   -24603
6789   -30980
6790     5669
6791    34250
6792    15390
6793   -24646
6794   -30583
6795     4748
6796    33336
6797    16714
6798   -23066
6799   -31121
6800     3831
6801    33985
6802    16691
6803   -22266
6804   -30622
6805     2458
6806    32617
6807    19394
6808   -20864
6809   -32084
6810      686
6811    31900
6812    19401
6813   -20055
6814   -33039
6815    -1183
6816    31628
6817    20806
6818   -18541
6819   -32293
6820    -2238
6821    30264
6822    22751
6823   -16040
6824   -32468
6825    -3974
6826    30850
6827    22260
6828   -16600
6829   -33005
6830    -5013
6831    29807
6832    24312
6833   -15106
6834   -33168
6835    -5656
6836    30311
6837    22984
6838   -14443
6839   -33313
6840    -7838
6841    28868
6842    26003
6843   -13756
6844   -33077
6845    -7228
6846    28239
6847    26286
6848   -11357
6849   -34077
6850   -10400
6851    27337
6852    26637
6853   -11180
6854   -33998
6855   -10860
6856    27035
6857    28192
6858    -9527
6859   -33367
6860   -11494
6861    25519
6862    28428
6863    -7980
6864   -33370
6865   -13401
6866    24368
6867    29024
6868    -5499
6869   -33409
6870   -14358
6871    23564
6872    29462
6873    -5042
6874   -32404
6875   -16317
6876    22221
6877    30224
6878    -3956
6879   -33576
6880   -15865
6881    22291
6882    30194
6883    -2394
6884   -31784
6885   -18270
6886    21251
6887    31296
6888    -1606
6889   -31194
6890   -18752
6891    20487
6892    32408
6893      -94
6894   -31619
6895   -19996
6896    19878
6897    31684
6898      757
6899   -31385
6900   -21604
6901    17906
6902    32521
6903     2115
6904   -31065
6905   -22351
6906    16637
6907    32362
6908     3964
6909   -29679
6910   -22233
6911    15128
6912    33051
6913     5157
6914   -30412
6915   -23474
6916    14178
6917    31839
6918     6275
6919   -27622
6920   -24877
6921    12262
6922    33216
6923     7521
6924   -27556
6925   -25355
6926    12078
6927    32045
6928     9039
6929   -27552
6930   -26564
6931    11808
6932    32624
6933    10396
6934   -25998
6935   -27890
6936     8652
6937    33051
6938    12259
6939   -25838
6940   -27781
6941     9035
6942    33369
6943    12173
6944   -24571
6945   -28184
6946     7479
6947    33271
6948    14032
6949   -24654
6950   -29054
6951     5514
6952    32671
6953    15052
6954   -22889
6955   -29853
6956     4317
6957    31703
6958    16019
6959   -22505
6960   -29051
6961     4370
6962    31110
6963    17718
6964   -19877
6965   -30159
6966     1837
6967    31284
6968    17592
6969   -19870
6970   -30979
6971     -559
6972    30702
6973    19454
6974   -18456
6975   -30934
6976     -526
6977    30752
6978    20680
6979   -17761
6980   -30526
6981    -2810
6982    30546
6983    20509
6984   -16730
6985   -31918
6986    -2266
6987    29538
6988    23019
6989   -16034
6990   -31332
6991    -3753
6992    29714
6993    23107
6994   -14897
6995   -31963
6996    -5412
6997    28359
6998    23956
6999   -14624
7000   -31869
7001    -6514
7002    28699
7003    24737
7004   -12564
7005   -31801
7006    -7748
7007    27540
7008    25399
7009    -9948
7010   -32067
7011    -9466
7012    26207
7013    24488
7014   -10073
7015   -32119
7016    -9921
7017    25416
7018    26611
7019    -8759
7020   -32660
7021   -11298
7022    24677
7023    27705
7024    -7605
7025   -32447
7026   -13777
7027    24151
7028    28055
7029    -6591
7030   -31470
7031   -14078
7032    24367
7033    27602
7034    -5236
7035   -32585
7036   -15169
7037    23127
7038    29629
7039    -4369
7040   -32292
7041   -16305
7042    21592
7043    29716
7044    -2860
7045   -31757
7046   -16718
7047    20525
7048    30194
7049    -1574
7050   -29800
7051   -18227
7052    18906
7053    30506
7054      -89
7055   -30353
7056   -18488
7057    18335
7058    30082
7059     1219
7060   -29220
7061   -20501
7062    17159
7063    31414
7064     3675
7065   -29435
7066   -20648
7067    16342
7068    30891
7069     3591
7070   -28906
7071   -21230
7072    14482
7073    31388
7074     5586
7075   -28060
7076   -22643
7077    13606
7078    32404
7079     6025
7080   -27915
7081   -23781
7082    13416
7083    31189
7084     7073
7085   -27404
7086   -25039
7087    10896
7088    32625
7089     9052
7090   -26185
7091   -25404
7092    10287
7093    30768
7094    10498
7095   -25241
7096   -25938
7097     9669
7098    32902
7099    10259
7100   -24603
7101   -27074
7102     7556
7103    30234
7104    11999
7105   -23753
7106   -27044
7107     6431
7108    30352
7109    13536
7110   -22438
7111   -26624
7112     4914
7113    30651
7114    14765
7115   -22463
7116   -28977
7117     4110
7118    31119
7119    15713
7120   -20992
7121   -28564
7122     2559
7123    30454
7124    16960
7125   -20753
7126   -29505
7127     2220
7128    29949
7129    16738
7130   -19320
7131   -30682
7132      585
7133    30474
7134    17881
7135   -18807
7136   -29663
7137    -1369
7138    30197
7139    19556
7140   -18057
7141   -31006
7142    -1831
7143    29048
7144    19914
7145   -17017
7146   -29864
7147    -3213
7148    27828
7149    20492
7150   -14870
7151   -30555
7152    -4102
7153    27976
7154    21629
7155   -14205
7156   -29980
7157    -5608
7158    27921
7159    23012
7160   -12276
7161   -31106
7162    -6603
7163    26635
7164    23265
7165   -12214
7166   -30766
7167    -7950
7168    25721
7169    23930
7170   -10055
7171   -30650
7172    -8724
7173    24889
7174    25106
7175    -8740
7176   -31847
7177   -10934
7178    24910
7179    25910
7180    -8844
7181   -32511
7182   -11019
7183    23483
7184    27131
7185    -6702
7186   -32070
7187   -13138
7188    23383
7189    27226
7190    -5184
7191   -31401
7192   -14074
7193    22344
7194    27420
7195    -5712
7196   -30150
7197   -14654
7198    21037
7199    28029
7200    -3429
7201   -29623
7202   -15373
7203    20041
7204    28972
7205    -2816
7206   -29175
7207   -16592
7208    18450
7209    27926
7210     -133
7211   -28879
7212   -17149
7213    18388
7214    29243
7215       -9
7216   -28784
7217   -18731
7218    17846
7219    29394
7220     1425
7221   -28862
7222   -19491
7223    16847
7224    30155
7225     1727
7226   -28187
7227   -21496
7228    16942
7229    29721
7230     2714
7231   -28709
7232   -21174
7233    14312
7234    30890
7235     5045
7236   -26703
7237   -22240
7238    12672
7239    30815
7240     5909
7241   -26012
7242   -22487
7243    10918
7244    30185
7245     7609
7246   -25326
7247   -24329
7248    11256
7249    29519
7250     8336
7251   -26027
7252   -23544
7253     9857
7254    29635
7255     8512
7256   -25106
7257   -24889
7258     9063
7259    30351
7260     9856
7261   -23072
7262   -25310
7263     7565
7264    30192
7265    11589
7266   -23016
7267   -26145
7268     5800
7269    30548
7270    14375
7271   -22401
7272   -26238
7273     4798
7274    30291
7275    13538
7276   -21315
7277   -26689
7278     4163
7279    30463
7280    15294
7281   -20543
7282   -28530
7283     2155
7284    29814
7285    14935
7286   -19375
7287   -28127
7288     1806
7289    29058
7290    16752
7291   -18305
7292   -29103
7293      322
7294    29056
7295    17048
7296   -17309
7297   -28004
7298     -673
7299    27595
7300    18101
7301   -17229
7302   -28637
7303    -1248
7304    27544
7305    19406
7306   -15340
7307   -28237
7308    -3132
7309    27318
7310    20902
7311   -15164
7312   -29024
7313    -3944
7314    26234
7315    20286
7316   -13814
7317   -30518
7318    -4621
7319    26479
7320    21935
7321   -13200
7322   -30277
7323    -7307
7324    26331
7325    22872
7326   -11470
7327   -30984
7328    -7004
7329    26190
7330    24535
7331   -10610
7332   -30187
7333    -9012
7334    24056
7335    24258
7336    -9505
7337   -30382
7338    -9212
7339    23442
7340    24800
7341    -7703
7342   -29402
7343   -11567
7344    22535
7345    25602
7346    -7061
7347   -29447
7348   -11535
7349    21250
7350    25804
7351    -4984
7352   -29105
7353   -13216
7354    21124
7355    26484
7356    -4334
7357   -29153
7358   -13603
7359    19798
7360    27881
7361    -3237
7362   -29237
7363   -15007
7364    19911
7365    27803
7366    -2731
7367   -28288
7368   -15758
7369    18203
7370    28197
7371    -1400
7372   -28035
7373   -17058
7374    18939
7375    27507
7376     -259
7377   -27937
7378   -18263
7379    16233
7380    29015
7381     1962
7382   -27845
7383   -18299
7384    15489
7385    28462
7386     2266
7387   -27270
7388   -19362
7389    14412
7390    28597
7391     3491
7392   -26208
7393   -19768
7394    14006
7395    28890
7396     5360
7397   -25866
7398   -20018
7399    13297
7400    28553
7401     5687
7402   -24567
7403   -21960
7404    11642
7405    29948
7406     6770
7407   -25870
7408   -22737
7409    10420
7410    29371
7411     7638
7412   -23830
7413   -23864
7414     9653
7415    29867
7416     9011
7417   -24515
7418   -24150
7419     8410
7420    29995
7421    10325
7422   -22522
7423   -25461
7424     7639
7425    30731
7426    11204
7427   -22680
7428   -24784
7429     5813
7430    29273
7431    11783
7432   -21302
7433   -25554
7434     5585
7435    29239
7436    12990
7437   -20315
7438   -26226
7439     3156
7440    28571
7441    13151
7442   -19378
7443   -26629
7444     3726
7445    27160
7446    14973
7447   -17983
7448   -26371
7449     1897
7450    27614
7451    15595
7452   -18057
7453   -26498
7454      436
7455    27443
7456    16988
7457   -16985
7458   -27377
7459    -1599
7460    27799
7461    18126
7462   -16035
7463   -27993
7464    -2059
7465    26349
7466    18763
7467   -15577
7468   -28465
7469    -2827
7470    27398
7471    19049
7472   -13546
7473   -28745
7474    -3830
7475    25890
7476    21143
7477   -13186
7478   -28028
7479    -4689
7480    25227
7481    20256
7482   -11261
7483   -28815
7484    -6389
7485    24160
7486    20583
7487   -11825
7488   -27428
7489    -7515
7490    23006
7491    22176
7492    -8564
7493   -29104
7494    -7422
7495    23832
7496    23097
7497    -8793
7498   -27279
7499    -9527
7500    22279
7501    24348
7502    -7555
7503   -29037
7504    -9835
7505    23207
7506    24289
7507    -6683
7508   -28402
7509   -12304
7510    21359
7511    25947
7512    -5362
7513   -28495
7514   -12426
7515    19533
7516    25838
7517    -3741
7518   -27775
7519   -13111
7520    19944
7521    26683
7522    -3470
7523   -27850
7524   -14107
7525    17889
7526    26231
7527    -2539
7528   -28191
7529   -15848
7530    19024
7531    25175
7532    -1560
7533   -26416
7534   -16360
7535    17299
7536    27172
7537     -612
7538   -26728
7539   -17102
7540    17368
7541    26376
7542      706
7543   -26257
7544   -17439
7545    14682
7546    26715
7547     1013
7548   -26445
7549   -18260
7550    14327
7551    27706
7552     2950
7553   -25601
7554   -20081
7555    13019
7556    28606
7557     3960
7558   -24534
7559   -20502
7560    12267
7561    28016
7562     5441
7563   -25672
7564   -20991
7565    11777
7566    27757
7567     7341
7568   -23515
7569   -22106
7570     9636
7571    28367
7572     7669
7573   -23897
7574   -20826
7575     9242
7576    27574
7577     8743
7578   -21968
7579   -23660
7580     8390
7581    28455
7582     9626
7583   -22491
7584   -22012
7585     7467
7586    27766
7587    10334
7588   -20596
7589   -25003
7590     7558
7591    27164
7592    11261
7593   -21265
7594   -24998
7595     4859
7596    27343
7597    12259
7598   -20183
7599   -24605
7600     3402
7601    27181
7602    13444
7603   -18404
7604   -24428
7605     2385
7606    27382
7607    13655
7608   -17715
7609   -25900
7610     1761
7611    26820
7612    15894
7613   -17304
7614   -27457
7615      823
7616    27293
7617    16320
7618   -15646
7619   -27404
7620      504
7621    26055
7622    17359
7623   -14706
7624   -27131
7625    -1199
7626    26470
7627    16962
7628   -14232
7629   -26849
7630    -1748
7631    24289
7632    19152
7633   -13745
7634   -27164
7635    -3528
7636    24391
7637    18990
7638   -11804
7639   -26766
7640    -4445
7641    24358
7642    20434
7643   -13239
7644   -26897
7645    -5891
7646    23492
7647    20518
7648    -9960
7649   -27757
7650    -6422
7651    23351
7652    21634
7653   -10430
7654   -27787
7655    -7311
7656    23608
7657    21546
7658    -9351
7659   -28115
7660    -8779
7661    22073
7662    22931
7663    -7817
7664   -27306
7665   -10511
7666    21583
7667    23555
7668    -6927
7669   -28944
7670   -10439
7671    20406
7672    23314
7673    -5269
7674   -27436
7675   -12695
7676    20227
7677    23907
7678    -4322
7679   -27480
7680   -12078
7681    18846
7682    23935
7683    -3463
7684   -26989
7685   -12873
7686    17811
7687    25042
7688    -1925
7689   -26062
7690   -13717
7691    16672
7692    25362
7693    -1437
7694   -25668
7695   -16046
7696    17154
7697    25078
7698      137
7699   -26019
7700   -16393
7701    14992
7702    27189
7703      471
7704   -25789
7705   -18436
7706    15168
7707    26317
7708     1897
7709   -25741
7710   -17576
7711    13916
7712    27674
7713     2487
7714   -24245
7715   -19055
7716    13263
7717    27505
7718     4736
7719   -25043
7720   -18593
7721    11757
7722    28260
7723     4137
7724   -23041
7725   -18826
7726    11222
7727    25672
7728     5683
7729   -23649
7730   -21157
7731    10493
7732    26689
7733     7057
7734   -21230
7735   -21024
7736     8606
7737    26670
7738     8778
7739   -22644
7740   -21059
7741     8124
7742    27166
7743     8159
7744   -20851
7745   -23370
7746     7455
7747    27291
7748    10555
7749   -21816
7750   -22813
7751     5312
7752    27488
7753    10032
7754   -19614
7755   -23733
7756     4859
7757    27019
7758    12476
7759   -18688
7760   -23765
7761     3888
7762    26583
7763    12362
7764   -16950
7765   -25035
7766     3482
7767    26129
7768    14962
7769   -18127
7770   -24359
7771     1223
7772    27207
7773    14875
7774   -17217
7775   -25428
7776      797
7777    24376
7778    15117
7779   -15768
7780   -24912
7781     -886
7782    24898
7783    15719
7784   -15059
7785   -25599
7786     -759
7787    24476
7788    16961
7789   -14331
7790   -26396
7791    -2021
7792    25354
7793    17706
7794   -13552
7795   -25500
7796    -3748
7797    23200
7798    19194
7799   -12273
7800   -25972
7801    -4312
7802    24378
7803    18963
7804   -10240
7805   -26572
7806    -5399
7807    22968
7808    20823
7809   -10681
7810   -27426
7811    -7127
7812    22999
7813    20181
7814    -8266
7815   -26490
7816    -7782
7817    21363
7818    22026
7819    -9211
7820   -25821
7821    -8739
7822    21685
7823    21250
7824    -6363
7825   -26856
7826    -8553
7827    20907
7828    21968
7829    -6704
7830   -26079
7831   -10587
7832    20508
7833    23405
7834    -5144
7835   -27132
7836   -11075
7837    19031
7838    23588
7839    -4171
7840   -26359
7841   -12228
7842    19168
7843    24101
7844    -2542
7845   -25732
7846   -12945
7847    16950
7848    24154
7849    -2753
7850   -24338
7851   -14860
7852    16830
7853    24595
7854     -350
7855   -24924
7856   -15080
7857    16327
7858    25090
7859     -773
7860   -24873
7861   -16419
7862    15756
7863    24227
7864      834
7865   -24420
7866   -16094
7867    13101
7868    26236
7869      701
7870   -23949
7871   -16587
7872    14375
7873    24976
7874     2545
7875   -24909
7876   -17293
7877    12051
7878    26589
7879     3614
7880   -23033
7881   -18721
7882    12472
7883    24749
7884     4968
7885   -22654
7886   -18767
7887    10701
7888    26442
7889     6033
7890   -21409
7891   -20473
7892     9968
7893    26446
7894     8418
7895   -21087
7896   -20284
7897     7708
7898    27278
7899     7899
7900   -20617
7901   -21356
7902     7802
7903    25755
7904    10045
7905   -20506
7906   -21610
7907     6035
7908    26535
7909     9334
7910   -19860
7911   -22160
7912     6080
7913    25784
7914    11012
7915   -19762
7916   -22160
7917     4369
7918    25686
7919    10929
7920   -17654
7921   -24140
7922     5011
7923    25054
7924    12071
7925   -17666
7926   -22433
7927     2195
7928    25474
7929    13056
7930   -16492
7931   -24243
7932     2309
7933    23973
7934    14704
7935   -16826
7936   -23487
7937      -52
7938    24506
7939    15333
7940   -14135
7941   -26183
7942    -1046
7943    24944
7944    16359
7945   -14421
7946   -24383
7947    -2212
7948    25086
7949    17039
7950   -13034
7951   -24923
7952    -2430
7953    23202
7954    18103
7955   -12383
7956   -24371
7957    -3250
7958    23894
7959    17238
7960   -11069
7961   -25351
7962    -3325
7963    22316
7964    18822
7965   -11990
7966   -24567
7967    -5631
7968    22800
7969    17962
7970    -9811
7971   -25595
7972    -5083
7973    20873
7974    20221
7975    -8727
7976   -23958
7977    -7196
7978    22276
7979    19261
7980    -6879
7981   -25895
7982    -7910
7983    19567
7984    21872
7985    -6456
7986   -25889
7987    -9425
7988    19451
7989    22121
7990    -4868
7991   -25951
7992    -9397
7993    19100
7994    22618
7995    -4999
7996   -24581
7997   -11055
7998    19454
7999    22166
8000    -2835
8001   -26177
8002   -11290
8003    17555
8004    23750
8005    -3544
8006   -23623
8007   -13409
8008    16507
8009    22384
8010    -2210
8011   -25858
8012   -12369
8013    15998
8014    23735
8015    -2154
8016   -23415
8017   -14663
8018    15977
8019    23578
8020     -550
8021   -25524
8022   -13623
8023    14388
8024    24194
8025      395
8026   -23112
8027   -16135
8028    14268
8029    23786
8030     2182
8031   -23805
8032   -16613
8033    11566
8034    25468
8035     2517
8036   -22474
8037   -18079
8038    11697
8039    24364
8040     5076
8041   -23128
8042   -17592
8043    10188
8044    26154
8045     3926
8046   -21703
8047   -19592
8048    10406
8049    24738
8050     7067
8051   -22568
8052   -17987
8053     8661
8054    26059
8055     5132
8056   -20897
8057   -19587
8058     8400
8059    24264
8060     8600
8061   -21550
8062   -19690
8063     7460
8064    25372
8065     6629
8066   -18918
8067   -20411
8068     7305
8069    23815
8070    10583
8071   -20161
8072   -20171
8073     5002
8074    25926
8075     8282
8076   -18063
8077   -23217
8078     5206
8079    23718
8080    11108
8081   -18657
8082   -21899
8083     3077
8084    25758
8085    10954
8086   -15272
8087   -23415
8088     3330
8089    24353
8090    14271
8091   -17525
8092   -22096
8093     1515
8094    25682
8095    12310
8096   -14260
8097   -24571
8098     1967
8099    22597
8100    14743
8101   -15376
8102   -22256
8103    -1153
8104    24739
8105    14207
8106   -13084
8107   -24357
8108      124
8109    21666
8110    16224
8111   -13360
8112   -22565
8113    -3027
8114    22854
8115    15678
8116   -10688
8117   -25276
8118    -2047
8119    21209
8120    16235
8121    -9209
##END NTUPLES=NMR FID
##END=
