# Supplementary material for: An untargeted multi-technique metabolomics approach to studying intracellular metabolites of HepG2 cells exposed to 2,3,7,8-tetrachlorodibenzo-p-dioxin
Source: BMC Genomics. 2011 May 20;12:251. doi: 10.1186/1471-2164-12-251 (PMC3141663; doi:10.1186/1471-2164-12-251)
Supplement: Additional file 2 — Metadata and NMR raw data: ZIP file containing: -All NMR raw data (in JCAMP-DX format ".dx") -The metadata on NMR (polars & apolars), LC-MS and GC-MS data sets (as Tab delimited files ".txt"). [file 1471-2164-12-251-S2.ZIP › TE/Ainhoa/SAFETY COPY D Disk/TRABAJO/ARTICLES/ARTICLE Metabolomics TCDD_ACCEPTED/JCAMP_DX_NMR_data_and_all_metadata/NMR_apolar_TCDD_p17.2C.dx]

##TITLE=
##JCAMPDX= 6.0         $$ Bruker NMR JCAMP-DX V2.0
##DATA TYPE= NMR FID
##DATA CLASS= NTUPLES
##ORIGIN= Bruker BioSpin GmbH
##OWNER= bruker
$$ 1.72 TOPSPIN		Version 2.1
$$ 2011-04-15 14:46:58.787 +0200  WUR\bruker@RIK1030
$$ Compression mode = fixed
##.OBSERVE FREQUENCY= 400.1319223
##.OBSERVE NUCLEUS= ^1H
##.DELAY= (6, 6)
##.ACQUISITION MODE= SIMULTANEOUS (DQD)
##.ACQUISITION SCHEME= undefined
##.AVERAGES= 128
##.DIGITISER RES= 18
##SPECTROMETER/DATA SYSTEM= avance400
##.PULSE SEQUENCE= zg
##.SOLVENT NAME= CDCl3
##.SHIFT REFERENCE= INTERNAL, CDCl3, 1, 11.01498
##AUDIT TRAIL= $$ (NUMBER, WHEN, WHO, WHERE, PROCESS, VERSION, WHAT)
$$ ##TITLE= Audit trail, TOPSPIN		Version 1.3
$$ ##JCAMPDX= 5.01
$$ ##ORIGIN= Bruker BioSpin GmbH
$$ ##OWNER= bruker
$$ $$ P:/NMR-data/data/Ainhoa_raw_data/nmr/AR240708.2C/1/audita.txt
$$ ##AUDIT TRAIL=  $$ (NUMBER, WHEN, WHO, WHERE, VERSION, WHAT)
(   1,<2008-07-30 11:35:43.230 +0200>,<WUR\bruker>,<RIK1030>,<TOPSPIN 1.3>,
      <created by zg, POWCHK disabled, PULCHK disabled
       configuration hash MD5:
       D1 93 94 B6 6B D6 3B BD 35 EA 0D 0D AE B0 63 FA
       data hash MD5: 16K
       BA FE E5 40 10 7B 99 C1 47 23 1E 9C 89 C8 34 FD>)
(   2,<2011-04-15 14:46:56.662 +0200>,<WUR\bruker>,<RIK1030>,<proc1d>,<TOPSPIN 2.1>,
      <convdta from       1 "NMR_apolar_TCDD_p17.2C" "Ainhoa_raw_data" "P:\NMR-data"
       data hash MD5: 16244
       A5 F3 FD 34 FC F4 2A 9A 4B E1 E2 EF F1 89 6E E6>)
$$ ##END=
$$ 
$$ $$ hash MD5
$$ $$ 2A 14 C8 49 E9 4B 09 55 8E 54 C9 CD CB 6B B6 1B
##$RELAX= 
##$BRUKER FILE EXP=format.temp
$$ EDIT_PAR COMMAND FILE
$$ 
$$ DI_MODE         LONG
$$ ED_ENTRY        ACQU
$$ ORDER           FILE
$$ 
$$ 
$$ HEADER		"F2 - Acquisition Parameters"
$$ T_NAME		Date_
$$ 		TYPE	R64
$$ 		CLASS	ACQU
$$ 		SUBRANGE 0.0 50000000
$$ 		REL	"Date_=itodate(DATE)"
$$ 		INV_REL	"DATE=datetoi(Date_,DATE)"
$$ 		FORMAT	"%14.0f"
$$ 		TEXT	" "
$$ END
$$ T_NAME		Time
$$ 		TYPE	R32
$$ 		CLASS	ACQU
$$ 		SUBRANGE 0.0 1000000
$$ 		REL	"Time=itotime(DATE)"
$$ 		INV_REL	"DATE=timetoi(Time,DATE)"
$$ 		FORMAT	"%14.2f"
$$ 		TEXT	" "
$$ END
$$ NAME		INSTRUM
$$ 		TEXT	" "
$$ END
$$ NAME		PROBHD
$$ 		FORMAT	"%14.14s"
$$ 		TEXT	" "
$$ END
$$ NAME		PULPROG
$$ 		TEXT	" "
$$ END
$$ NAME		TD
$$ 		TEXT	" "
$$ END
$$ NAME		SOLVENT
$$ 		TEXT	" "
$$ END
$$ NAME		NS
$$ 		TEXT	" "
$$ END
$$ NAME		DS
$$ 		TEXT	" "
$$ END
$$ T_NAME		SWH
$$ 		TYPE	R32
$$ 		CLASS	ACQU
$$ 		SUBRANGE 0.0 1e8
$$ 		REL	"SWH=SW*SFO1"
$$ 		INV_REL "SW=SWH/SFO1"
$$ 		UNIT	"Hz"
$$ 		FORMAT	"%14.3f Hz"
$$ 		TEXT	" "
$$ END
$$ T_NAME          FIDRES
$$                 TYPE    R32
$$                 CLASS   ACQU
$$                 SUBRANGE 0.0 100000
$$                 REL     "FIDRES=SW*SFO1/TD"
$$                 INV_REL "TD = nextpow(SW*SFO1/FIDRES)"
$$ 		UNIT	"Hz"
$$ 		FORMAT	"%14.6f Hz"
$$ 		TEXT	" "
$$ END
$$ T_NAME          AQ
$$ 		TYPE	R32
$$ 		CLASS	ACQU
$$ 		SUBRANGE 0.0 1000
$$ 		REL	"AQ=aqcalc(SW,SFO1,TD,DIGTYP)"
$$ 		INV_REL	"TD=tdcalc(SW,SFO1,1.0e6*AQ,DIGTYP)"
$$ 		UNIT	"sec"
$$ 		FORMAT	"%14.7f sec"
$$ 		TEXT	" "
$$ END
$$ NAME		RG
$$ 		TEXT	" "
$$ END
$$ T_NAME          DW
$$ 		TYPE	R32
$$ 		CLASS	ACQU
$$ 		SUBRANGE 0.0 1000000
$$ 		REL	"DW=1/(2*SW*SFO1)"
$$ 		INV_REL	"SW=1000000/(2*(0.005+DW)*SFO1)"
$$ 		UNIT	"usec"
$$ 		FORMAT	"%14.3lf usec"
$$ 		TEXT	" "
$$ END
$$ NAME		DE
$$ 		FORMAT	"%14.2f usec"
$$ 		TEXT	" "
$$ END
$$ NAME		TE
$$ 		FORMAT	"%14.1f K"
$$ 		TEXT	" "
$$ END
$$ T_NAME		D1
$$ 		TYPE	R32
$$ 		CLASS	ACQU
$$ 		SUBRANGE 0.0 1e38
$$ 		REL	"D1=D[1]"
$$ 		INV_REL	"D[1]=D1"
$$ 		UNIT	"sec"
$$ 		FORMAT	"%14.8f sec"
$$ 		TEXT	" "
$$ END
$$ NAME		TD0
$$ 		TEXT	" "
$$ END
$$ HEADER		"======== CHANNEL f1 ========"
$$ NAME		NUC1
$$ 		NONEDIT
$$ 		TEXT	" "
$$ END
$$ T_NAME		P1
$$ 		TYPE	R32
$$ 		CLASS	ACQU
$$ 		SUBRANGE 0.0 1.0e10
$$ 		REL	"P1=P[1]"
$$ 		INV_REL	"P[1]=P1"
$$ 		UNIT	"usec"
$$ 		FORMAT	"%14.2f usec"
$$ 		TEXT	" "
$$ END
$$ T_NAME		PL1
$$ 		TYPE	R32
$$ 		CLASS	ACQU
$$ 		SUBRANGE -6.0 1e38
$$ 		REL	"PL1=PL[1]"
$$ 		INV_REL	"PL[1]=PL1"
$$ 		UNIT	"dB"
$$ 		FORMAT	"%14.2f dB"
$$ 		TEXT	" "
$$ END
$$ NAME		SFO1
$$ 		FORMAT	"%14.7f MHz"
$$ 		TEXT	" "
$$ END
##$RELAX= 
##$BRUKER FILE EXP=scon
$$ ##TITLE= Parameter file, TOPSPIN		Version 1.3
$$ ##JCAMPDX= 5.0
$$ ##DATATYPE= Parameter Values
$$ ##ORIGIN= Bruker BioSpin GmbH
$$ ##OWNER= bruker
$$ $$ 2008-07-30 11:27:28.268 +0200  WUR\bruker@RIK1030
$$ $$ P:/NMR-data/data/Ainhoa_raw_data/nmr/AR240708.2C/1/scon
$$ ##$BLKPA= (0..15)
3 3 3 3 3 3 3 3 3 3 3 3 3 3 3 3 
$$ ##$BLKTR= (0..15)
3 3 3 3 3 3 3 3 3 3 3 3 3 3 3 3 
$$ ##$DE1= 2
$$ ##$DE2= 2
$$ ##$DEADC= 4
$$ ##$DEPA= 2
$$ ##$DERX= 3
$$ ##$PHASP4= (0..15)
0.5 0.5 0.5 0.5 0.5 0.5 0.5 0.5 0.5 0.5 0.5 0.5 0.5 0.5 0.5 0.5 
$$ ##$PHASPR= (0..15)
3 3 3 3 3 3 3 3 3 3 3 3 3 3 3 3 
$$ ##$SHAPPR= (0..15)
1.6 1.6 1.6 1.6 1.6 1.6 1.6 1.6 1.6 1.6 1.6 1.6 1.6 1.6 1.6 1.6 
$$ ##END=
##$RELAX= 
##$BRUKER FILE EXP=pulseprogram
$$ # 1 "C:/Bruker/TOPSPIN/exp/stan/nmr/lists/pp/zg"
$$ ;zg
$$ ;avance-version (06/11/09)
$$ ;1D sequence
$$ ;
$$ ;$CLASS=HighRes
$$ ;$DIM=1D
$$ ;$TYPE=
$$ ;$SUBTYPE=
$$ ;$COMMENT=
$$ 
$$ 
$$ # 1 "C:/Bruker/TOPSPIN/exp/stan/nmr/lists/pp/Avance.incl" 1
$$ ;Avance2.incl
$$ ;   for 1
$$ ;
$$ ;avance-version (07/01/22)
$$ ;
$$ ;$CLASS=HighRes Incl
$$ ;$COMMENT=
$$ 
$$ 
$$ 
$$ 
$$ 
$$ 
$$ 
$$ 
$$ 
$$ 
$$ 
$$ 
$$ 
$$ 
$$ 
$$ 
$$ 
$$ 
$$ 
$$ 
$$ 
$$ 
$$ 
$$ 
$$ 
$$ 
$$ 
$$ 
$$ 
$$ 
$$ 
$$ 
$$ 
$$ 
$$ 
$$ 
$$ 
$$ 
$$ 
$$ 
$$ 
$$ 
$$ 
$$ 
$$ 
$$ 
$$ 
$$ 
$$ 
$$ 
$$ 
$$ 
$$ 
$$ 
$$ 
$$ 
$$ 
$$ 
$$ 
$$ 
$$ 
$$ 
$$ 
$$ 
$$ 
$$ 
$$ 
$$ 
$$ 
$$ 
$$ 
$$ 
$$ 
$$ 
$$ 
$$ 
$$ 
$$ 
$$ 
$$ 
$$ 
$$ 
$$ 
$$ 
$$ 
$$ 
$$ 
$$ 
$$ 
$$ 
$$ 
$$ 
$$ 
$$ 
$$ 
$$ 
$$ 
$$ 
$$ 
$$ 
$$ 
$$ 
$$ 
$$ 
$$ 
$$ 
$$ 
$$ 
$$ 
$$ 
$$ 
$$ 
$$ 
$$ 
$$ 
$$ 
$$ 
$$ 
$$ 
$$ 
$$ 
$$ 
$$ 
$$ 
$$ 
$$ 
$$ 
$$ 
$$ 
$$ 
$$ 
$$ 
$$ 
$$ ;$Id: Avance2.incl,v 1.10.6.7 2007/01/22 13:54:46 ber Exp $
$$ # 12 "C:/Bruker/TOPSPIN/exp/stan/nmr/lists/pp/zg" 2
$$ 
$$ 
$$ 
$$ "acqt0=-p1*2/3.1416"
$$ 
$$ 
$$ # 1 "mc_line 18 file C:/Bruker/TOPSPIN/exp/stan/nmr/lists/pp/zg expanding definition part of mc command before ze"
$$ define delay MCWRK
$$ define delay MCREST
$$ "MCWRK = 0.500000*30m"
$$ "MCREST = 30m - 30m"
$$ # 18 "C:/Bruker/TOPSPIN/exp/stan/nmr/lists/pp/zg"
$$ 1 ze
$$ # 1 "mc_line 18 file C:/Bruker/TOPSPIN/exp/stan/nmr/lists/pp/zg expanding definition of mc command after ze"
$$ # 19 "C:/Bruker/TOPSPIN/exp/stan/nmr/lists/pp/zg"
$$ # 1 "mc_line 19 file C:/Bruker/TOPSPIN/exp/stan/nmr/lists/pp/zg expanding start label for mc command"
$$ 2 MCWRK  * 2
$$ LBLF0, MCREST
$$ # 20 "C:/Bruker/TOPSPIN/exp/stan/nmr/lists/pp/zg"
$$   d1
$$   p1 ph1
$$   go=2 ph31
$$ # 1 "mc_line 23 file C:/Bruker/TOPSPIN/exp/stan/nmr/lists/pp/zg expanding mc command in line"
$$   MCWRK wr #0
$$   MCWRK zd 
$$   lo to LBLF0 times td0
$$ 
$$ # 24 "C:/Bruker/TOPSPIN/exp/stan/nmr/lists/pp/zg"
$$ exit
$$ 
$$ 
$$ ph1=0 2 2 0 1 3 3 1
$$ ph31=0 2 2 0 1 3 3 1
$$ 
$$ 
$$ ;pl1 : f1 channel - power level for pulse (default)
$$ ;p1 : f1 channel -  high power pulse
$$ ;d1 : relaxation delay; 1-5 * T1
$$ ;NS: 1 * n, total number of scans: NS * TD0
$$ 
$$ 
$$ 
$$ ;$Id: zg,v 1.7.10.2 2006/11/10 11:04:15 ber Exp $
##$RELAX= 
##$BRUKER FILE EXP=uxnmr.par
$$ ##TITLE= Parameter file, TOPSPIN		Version 1.3
$$ ##JCAMPDX= 5.0
$$ ##DATATYPE= Parameter Values
$$ ##ORIGIN= Bruker BioSpin GmbH
$$ ##OWNER= Administrator
$$ $$ 2008-03-03 09:42:28.895 +0100  WUR\bruker@RIK1030
$$ $$ C:/Bruker/TOPSPIN/conf/instr/avance400/uxnmr.par
$$ ##$ACB= 0
$$ ##$ACBTAT= (0..15)
0 88 72 0 0 0 0 0 0 0 0 0 0 0 0 0 
$$ ##$ACBTBA= (0..15)
0 0 0 0 0 0 0 0 0 0 0 0 0 0 0 0 
$$ ##$ACBTCTL= (0..15)
0 0 0 0 0 0 0 0 0 0 0 0 0 0 0 0 
$$ ##$ACBTDI= (0..15)
0 102 102 0 0 0 0 0 0 0 0 0 0 0 0 0 
$$ ##$ACBTDM= (0..15)
0 10 10 0 0 0 0 0 0 0 0 0 0 0 0 0 
$$ ##$ACBTFHI= (0..15)
0 400 400 0 0 0 0 0 0 0 0 0 0 0 0 0 
$$ ##$ACBTFL= (0..15)
0 73 74 0 0 0 0 0 0 0 0 0 0 0 0 0 
$$ ##$ACBTFLO= (0..15)
0 14 14 0 0 0 0 0 0 0 0 0 0 0 0 0 
$$ ##$ACBTOUT= (0..15)
0 1 2 0 0 0 0 0 0 0 0 0 0 0 0 0 
$$ ##$ACBTPO= (0..15)
0 150000 60000 0 0 0 0 0 0 0 0 0 0 0 0 0 
$$ ##$ACBTPW= (0..15)
0 10 10 0 0 0 0 0 0 0 0 0 0 0 0 0 
$$ ##$ACBTSB= (0..15)
0 0 0 0 0 0 0 0 0 0 0 0 0 0 0 0 
$$ ##$ACBTY= <no>
$$ ##$AQSBDHW= (0..31)
255 255 1 4 4 255 255 255 0 0 255 255 255 255 255 255 255 255 255 0 255 
255 255 255 255 255 255 255 255 255 255 255 
$$ ##$AQSBDID= (0..31)
255 255 88 83 83 255 255 255 65 67 255 255 255 255 255 255 255 255 255 
66 255 255 255 255 255 255 255 255 255 255 255 255 
$$ ##$AQSBDNO= (0..31)
255 255 1 1 2 255 255 255 1 1 255 255 255 255 255 255 255 255 255 1 255 
255 255 255 255 255 255 255 255 255 255 255 
$$ ##$AQSBDTY= (0..31)
255 255 3 16 16 255 255 255 5 9 255 255 255 255 255 255 255 255 255 7 
255 255 255 255 255 255 255 255 255 255 255 255 
$$ ##$AQSBUAD= (0..31)
255 255 52 36 37 255 255 255 54 26 255 255 255 255 255 255 255 255 255 
32 255 255 255 255 255 255 255 255 255 255 255 255 
$$ ##$AQSECL= (0..31)
255 255 2 3 3 255 255 255 5 2 255 255 255 255 255 255 255 255 255 255 
255 255 255 255 255 255 255 255 255 255 255 255 
$$ ##$AQSECLS= (0..31)
255 255 3 2 2 255 255 255 0 0 255 255 255 255 255 255 255 255 255 255 
255 255 255 255 255 255 255 255 255 255 255 255 
$$ ##$ATT19F= (0..1)
0 0 
$$ ##$ATT1H= (0..1)
0 0 
$$ ##$ATT3H= (0..1)
0 0 
$$ ##$ATTX= (0..1)
0 0 
$$ ##$ATTY= (0..1)
0 0 
$$ ##$ATTZ= (0..1)
0 0 
$$ ##$BACSAIR= no
$$ ##$BACSCAP= 60
$$ ##$BACSDEL= 10
$$ ##$BACSFCM= no
$$ ##$BACSOPT= <>
$$ ##$BACSTY= <tty08>
$$ ##$BARPTY= <no>
$$ ##$BFREQ= 400.13
$$ ##$BIRDS= yes
$$ ##$BMPC= 0
$$ ##$BMPCTY= <no>
$$ ##$BPSUTY= <no>
$$ ##$BSMS= 1
$$ ##$BSMSTY= <tty02>
$$ ##$CFASMOD= (0..7)
1 1 1 1 1 1 1 1 
$$ ##$CFASMUL= (0..7)
1 1 1 1 1 1 1 1 
$$ ##$CNFTXDR= (0..7)
6 6 0 0 0 0 0 0 
$$ ##$COMDIG2= 0
$$ ##$CPDBTY= <no>
$$ ##$CRCOTY= <no>
$$ ##$DATSTAT= no
$$ ##$DIGI140= (0..7)
0 0 0 0 0 0 0 0 
$$ ##$DIGIB12= (0..7)
0 0 0 0 0 0 0 0 
$$ ##$DIGIB16= (0..7)
0 0 0 0 0 0 0 0 
$$ ##$DIGIFA= (0..7)
0 0 0 0 0 0 0 0 
$$ ##$DIGIHA= (0..7)
0 0 0 0 0 0 0 0 
$$ ##$DIGIHAF= (0..7)
0 0 0 0 0 0 0 0 
$$ ##$DIGIHRD= (0..7)
0 0 0 0 0 0 0 0 
$$ ##$DIGIIA= (0..7)
0 0 0 0 0 0 0 0 
$$ ##$DIGIO16= (0..7)
0 0 0 0 0 0 0 0 
$$ ##$DIGISA= (0..7)
1 0 0 0 0 0 0 0 
$$ ##$DIGISAF= (0..7)
0 0 0 0 0 0 0 0 
$$ ##$DIGISL= (0..7)
0 0 0 0 0 0 0 0 
$$ ##$DIGITYI= (0..7)
0 0 0 0 0 0 0 0 
$$ ##$DIGITYP= (0..7)
0 0 0 0 0 0 0 0 
$$ ##$DIGITZ= 0
$$ ##$DRU= no
$$ ##$FCUMEM= (0..7)
2093056 2093056 0 0 0 0 0 0 
$$ ##$FCUPAL= (0..7)
260 260 0 0 0 0 0 0 
$$ ##$FQMIX= 0
$$ ##$FUNCMOD= <>
$$ ##$GCUTYPE= 2
$$ ##$GTUTY= <no>
$$ ##$HFAC= 3
$$ ##$HPCU= 0
$$ ##$HPCUTY= <no>
$$ ##$HPTXLP= (0..3)
-1 -1 -1 -1 
$$ ##$HPTXPI= (0..3)
0 0 0 0 
$$ ##$HPTXPO= (0..3)
0 0 0 0 
$$ ##$HPTXTY= (0..3)
0 0 0 0 
$$ ##$IF451= 0
$$ ##$IFREQ= 1
$$ ##$INTFPR= 0
$$ ##$IPSO= no
$$ ##$LOCKTY= <tty03>
$$ ##$LOCSWID= 0
$$ ##$M2FAC= 0
$$ ##$MASTY= <no>
$$ ##$MEMPRM= 0
$$ ##$MHFAC= 0
$$ ##$MXFAC= 0
$$ ##$NAMPD1= <2H>
$$ ##$NAMPD10= <>
$$ ##$NAMPD11= <>
$$ ##$NAMPD12= <>
$$ ##$NAMPD13= <>
$$ ##$NAMPD14= <>
$$ ##$NAMPD15= <>
$$ ##$NAMPD16= <>
$$ ##$NAMPD2= <X-BB19F_2HS>
$$ ##$NAMPD3= <1H>
$$ ##$NAMPD4= <>
$$ ##$NAMPD5= <>
$$ ##$NAMPD6= <>
$$ ##$NAMPD7= <>
$$ ##$NAMPD8= <>
$$ ##$NAMPD9= <>
$$ ##$NFCU= 2
$$ ##$NMRCH= 0
$$ ##$NMRMEM= 0
$$ ##$NRCU= 1
$$ ##$NROUT= 1
$$ ##$PAMPF1= (0..15)
75 99 67 27 0 0 0 12 117 46 8 118 1 0 0 0 
$$ ##$PAMPF2= (0..15)
0 0 0 0 0 0 0 0 0 0 0 0 0 0 0 0 
$$ ##$PAMPF3= (0..15)
0 0 0 0 0 0 0 0 0 0 0 0 0 0 0 0 
$$ ##$PAMPF4= (0..15)
0 0 0 0 0 0 0 0 0 0 0 0 0 0 0 0 
$$ ##$PAMPF5= (0..15)
0 0 0 0 0 0 0 0 0 0 0 0 0 0 0 0 
$$ ##$PAMPF6= (0..15)
0 0 0 0 0 0 0 0 0 0 0 0 0 0 0 0 
$$ ##$PAMPF7= (0..15)
0 0 0 0 0 0 0 0 0 0 0 0 0 0 0 0 
$$ ##$PAMPF8= (0..15)
0 0 0 0 0 0 0 0 0 0 0 0 0 0 0 0 
$$ ##$PH4= 0
$$ ##$PHF4TY= <no>
$$ ##$POWCHK= no
$$ ##$PRAMD1= (0..7)
0 1048576 0 0 0 1048576 0 0 
$$ ##$PRAMD10= (0..7)
0 0 0 0 0 0 0 0 
$$ ##$PRAMD11= (0..7)
0 0 0 0 0 0 0 0 
$$ ##$PRAMD12= (0..7)
0 0 0 0 0 0 0 0 
$$ ##$PRAMD13= (0..7)
0 0 0 0 0 0 0 0 
$$ ##$PRAMD14= (0..7)
0 0 0 0 0 0 0 0 
$$ ##$PRAMD15= (0..7)
0 0 0 0 0 0 0 0 
$$ ##$PRAMD16= (0..7)
0 0 0 0 0 0 0 0 
$$ ##$PRAMD17= (0..7)
0 0 0 0 0 0 0 0 
$$ ##$PRAMD18= (0..7)
0 0 0 0 0 0 0 0 
$$ ##$PRAMD19= (0..7)
0 0 0 0 0 0 0 0 
$$ ##$PRAMD2= (0..7)
2147483644 2146435071 2147483647 134217727 2147483644 2146435071 2147483647 
134217727 
$$ ##$PRAMD20= (0..7)
0 0 0 0 0 0 0 0 
$$ ##$PRAMD21= (0..7)
0 0 0 0 0 0 0 0 
$$ ##$PRAMD3= (0..7)
2 0 0 0 2 0 0 0 
$$ ##$PRAMD4= (0..7)
2147483644 2146435071 2147483647 134217727 2147483644 2146435071 2147483647 
134217727 
$$ ##$PRAMD5= (0..7)
0 0 0 0 0 0 0 0 
$$ ##$PRAMD6= (0..7)
0 0 0 0 0 0 0 0 
$$ ##$PRAMD7= (0..7)
0 0 0 0 0 0 0 0 
$$ ##$PRAMD8= (0..7)
0 0 0 0 0 0 0 0 
$$ ##$PRAMD9= (0..7)
0 0 0 0 0 0 0 0 
$$ ##$PRAMLED= (0..1)
15 15 
$$ ##$PRAMP1= <tty01>
$$ ##$PRAMP2= <no>
$$ ##$PRAMP3= <no>
$$ ##$PRAMP4= <no>
$$ ##$PRAMP5= <no>
$$ ##$PRAMP6= <no>
$$ ##$PRAMP7= <no>
$$ ##$PRAMP8= <no>
$$ ##$PRAMPTP= 0
$$ ##$PREPTY= <no>
$$ ##$PRESHLD= 0
$$ ##$PTS160= -1
$$ ##$PTSA2X= (0..7)
0 0 0 0 0 0 0 0 
$$ ##$PTSF2X= (0..7)
0 0 0 0 0 0 0 0 
$$ ##$PTSFMX= (0..7)
429.9 429.9 0 0 0 0 0 0 
$$ ##$PULCHK= no
$$ ##$RCUCDS= (0..7)
8388608 0 0 0 0 0 0 0 
$$ ##$RCUCFS= (0..7)
4096 0 0 0 0 0 0 0 
$$ ##$RCUCSS= (0..7)
1048576 0 0 0 0 0 0 0 
$$ ##$RCUI2C1= (0..7)
78 0 0 0 0 0 0 0 
$$ ##$RCUI2C2= (0..7)
0 0 0 0 0 0 0 0 
$$ ##$RCUI2C3= (0..7)
0 0 0 0 0 0 0 0 
$$ ##$RCUI2C4= (0..7)
0 0 0 0 0 0 0 0 
$$ ##$RCUI2C5= (0..7)
0 0 0 0 0 0 0 0 
$$ ##$RCUI2C6= (0..7)
0 0 0 0 0 0 0 0 
$$ ##$RCUI2C7= (0..7)
0 0 0 0 0 0 0 0 
$$ ##$RCUI2C8= (0..7)
0 0 0 0 0 0 0 0 
$$ ##$RDCU= 0
$$ ##$RGTYPE= (0..7)
5 0 0 0 0 0 0 0 
$$ ##$RG_max= (0..7)
46341 0 0 0 0 0 0 0 
$$ ##$RG_min= (0..7)
1 0 0 0 0 0 0 0 
$$ ##$RG_tab1= (0..255)
1 1.1 1.3 1.4 1.6 1.8 2 2.2 2.5 2.8 3.2 3.6 4 4.5 5 5.7 6.3 7.1 8 9 10.1 
11.3 12.7 14.3 16 18 20.2 22.6 25.4 28.5 32 35.9 40.3 45.3 50.8 57 64 
71.8 80.6 90.5 101.6 114 128 143.7 161.3 181 203.2 228.1 256 287.4 322.5 
362 406.4 456.1 512 574.7 645.1 724.1 812.7 912.3 1024 1149.4 1290.2 1448.2 
1625.5 1824.6 2048 2298.8 2580.3 2896.3 3251 3649.1 4096 4597.6 5160.6 
5792.6 6502 7298.2 8192 9195.2 10321.3 11585.2 13004 14596.5 16384 18390.4 
20642.5 23170.5 26008 29193 32768 36780.8 41285.1 46341 -1 -1 -1 -1 -1 
-1 -1 -1 -1 -1 -1 -1 -1 -1 -1 -1 -1 -1 -1 -1 -1 -1 -1 -1 -1 -1 -1 -1 -1 
-1 -1 -1 -1 -1 -1 -1 -1 -1 -1 -1 -1 -1 -1 -1 -1 -1 -1 -1 -1 -1 -1 -1 -1 
-1 -1 -1 -1 -1 -1 -1 -1 -1 -1 -1 -1 -1 -1 -1 -1 -1 -1 -1 -1 -1 -1 -1 -1 
-1 -1 -1 -1 -1 -1 -1 -1 -1 -1 -1 -1 -1 -1 -1 -1 -1 -1 -1 -1 -1 -1 -1 -1 
-1 -1 -1 -1 -1 -1 -1 -1 -1 -1 -1 -1 -1 -1 -1 -1 -1 -1 -1 -1 -1 -1 -1 -1 
-1 -1 -1 -1 -1 -1 -1 -1 -1 -1 -1 -1 -1 -1 -1 -1 -1 -1 -1 -1 -1 -1 -1 -1 
-1 -1 -1 -1 -1 -1 -1 -1 -1 -1 -1 -1 -1 
$$ ##$RG_tab2= (0..255)
-1 -1 -1 -1 -1 -1 -1 -1 -1 -1 -1 -1 -1 -1 -1 -1 -1 -1 -1 -1 -1 -1 -1 -1 
-1 -1 -1 -1 -1 -1 -1 -1 -1 -1 -1 -1 -1 -1 -1 -1 -1 -1 -1 -1 -1 -1 -1 -1 
-1 -1 -1 -1 -1 -1 -1 -1 -1 -1 -1 -1 -1 -1 -1 -1 -1 -1 -1 -1 -1 -1 -1 -1 
-1 -1 -1 -1 -1 -1 -1 -1 -1 -1 -1 -1 -1 -1 -1 -1 -1 -1 -1 -1 -1 -1 -1 -1 
-1 -1 -1 -1 -1 -1 -1 -1 -1 -1 -1 -1 -1 -1 -1 -1 -1 -1 -1 -1 -1 -1 -1 -1 
-1 -1 -1 -1 -1 -1 -1 -1 -1 -1 -1 -1 -1 -1 -1 -1 -1 -1 -1 -1 -1 -1 -1 -1 
-1 -1 -1 -1 -1 -1 -1 -1 -1 -1 -1 -1 -1 -1 -1 -1 -1 -1 -1 -1 -1 -1 -1 -1 
-1 -1 -1 -1 -1 -1 -1 -1 -1 -1 -1 -1 -1 -1 -1 -1 -1 -1 -1 -1 -1 -1 -1 -1 
-1 -1 -1 -1 -1 -1 -1 -1 -1 -1 -1 -1 -1 -1 -1 -1 -1 -1 -1 -1 -1 -1 -1 -1 
-1 -1 -1 -1 -1 -1 -1 -1 -1 -1 -1 -1 -1 -1 -1 -1 -1 -1 -1 -1 -1 -1 -1 -1 
-1 -1 -1 -1 -1 -1 -1 -1 -1 -1 -1 -1 -1 -1 -1 -1 
$$ ##$RG_tab3= (0..255)
-1 -1 -1 -1 -1 -1 -1 -1 -1 -1 -1 -1 -1 -1 -1 -1 -1 -1 -1 -1 -1 -1 -1 -1 
-1 -1 -1 -1 -1 -1 -1 -1 -1 -1 -1 -1 -1 -1 -1 -1 -1 -1 -1 -1 -1 -1 -1 -1 
-1 -1 -1 -1 -1 -1 -1 -1 -1 -1 -1 -1 -1 -1 -1 -1 -1 -1 -1 -1 -1 -1 -1 -1 
-1 -1 -1 -1 -1 -1 -1 -1 -1 -1 -1 -1 -1 -1 -1 -1 -1 -1 -1 -1 -1 -1 -1 -1 
-1 -1 -1 -1 -1 -1 -1 -1 -1 -1 -1 -1 -1 -1 -1 -1 -1 -1 -1 -1 -1 -1 -1 -1 
-1 -1 -1 -1 -1 -1 -1 -1 -1 -1 -1 -1 -1 -1 -1 -1 -1 -1 -1 -1 -1 -1 -1 -1 
-1 -1 -1 -1 -1 -1 -1 -1 -1 -1 -1 -1 -1 -1 -1 -1 -1 -1 -1 -1 -1 -1 -1 -1 
-1 -1 -1 -1 -1 -1 -1 -1 -1 -1 -1 -1 -1 -1 -1 -1 -1 -1 -1 -1 -1 -1 -1 -1 
-1 -1 -1 -1 -1 -1 -1 -1 -1 -1 -1 -1 -1 -1 -1 -1 -1 -1 -1 -1 -1 -1 -1 -1 
-1 -1 -1 -1 -1 -1 -1 -1 -1 -1 -1 -1 -1 -1 -1 -1 -1 -1 -1 -1 -1 -1 -1 -1 
-1 -1 -1 -1 -1 -1 -1 -1 -1 -1 -1 -1 -1 -1 -1 -1 
$$ ##$RG_tab4= (0..255)
-1 -1 -1 -1 -1 -1 -1 -1 -1 -1 -1 -1 -1 -1 -1 -1 -1 -1 -1 -1 -1 -1 -1 -1 
-1 -1 -1 -1 -1 -1 -1 -1 -1 -1 -1 -1 -1 -1 -1 -1 -1 -1 -1 -1 -1 -1 -1 -1 
-1 -1 -1 -1 -1 -1 -1 -1 -1 -1 -1 -1 -1 -1 -1 -1 -1 -1 -1 -1 -1 -1 -1 -1 
-1 -1 -1 -1 -1 -1 -1 -1 -1 -1 -1 -1 -1 -1 -1 -1 -1 -1 -1 -1 -1 -1 -1 -1 
-1 -1 -1 -1 -1 -1 -1 -1 -1 -1 -1 -1 -1 -1 -1 -1 -1 -1 -1 -1 -1 -1 -1 -1 
-1 -1 -1 -1 -1 -1 -1 -1 -1 -1 -1 -1 -1 -1 -1 -1 -1 -1 -1 -1 -1 -1 -1 -1 
-1 -1 -1 -1 -1 -1 -1 -1 -1 -1 -1 -1 -1 -1 -1 -1 -1 -1 -1 -1 -1 -1 -1 -1 
-1 -1 -1 -1 -1 -1 -1 -1 -1 -1 -1 -1 -1 -1 -1 -1 -1 -1 -1 -1 -1 -1 -1 -1 
-1 -1 -1 -1 -1 -1 -1 -1 -1 -1 -1 -1 -1 -1 -1 -1 -1 -1 -1 -1 -1 -1 -1 -1 
-1 -1 -1 -1 -1 -1 -1 -1 -1 -1 -1 -1 -1 -1 -1 -1 -1 -1 -1 -1 -1 -1 -1 -1 
-1 -1 -1 -1 -1 -1 -1 -1 -1 -1 -1 -1 -1 -1 -1 -1 
$$ ##$RG_tab5= (0..255)
-1 -1 -1 -1 -1 -1 -1 -1 -1 -1 -1 -1 -1 -1 -1 -1 -1 -1 -1 -1 -1 -1 -1 -1 
-1 -1 -1 -1 -1 -1 -1 -1 -1 -1 -1 -1 -1 -1 -1 -1 -1 -1 -1 -1 -1 -1 -1 -1 
-1 -1 -1 -1 -1 -1 -1 -1 -1 -1 -1 -1 -1 -1 -1 -1 -1 -1 -1 -1 -1 -1 -1 -1 
-1 -1 -1 -1 -1 -1 -1 -1 -1 -1 -1 -1 -1 -1 -1 -1 -1 -1 -1 -1 -1 -1 -1 -1 
-1 -1 -1 -1 -1 -1 -1 -1 -1 -1 -1 -1 -1 -1 -1 -1 -1 -1 -1 -1 -1 -1 -1 -1 
-1 -1 -1 -1 -1 -1 -1 -1 -1 -1 -1 -1 -1 -1 -1 -1 -1 -1 -1 -1 -1 -1 -1 -1 
-1 -1 -1 -1 -1 -1 -1 -1 -1 -1 -1 -1 -1 -1 -1 -1 -1 -1 -1 -1 -1 -1 -1 -1 
-1 -1 -1 -1 -1 -1 -1 -1 -1 -1 -1 -1 -1 -1 -1 -1 -1 -1 -1 -1 -1 -1 -1 -1 
-1 -1 -1 -1 -1 -1 -1 -1 -1 -1 -1 -1 -1 -1 -1 -1 -1 -1 -1 -1 -1 -1 -1 -1 
-1 -1 -1 -1 -1 -1 -1 -1 -1 -1 -1 -1 -1 -1 -1 -1 -1 -1 -1 -1 -1 -1 -1 -1 
-1 -1 -1 -1 -1 -1 -1 -1 -1 -1 -1 -1 -1 -1 -1 -1 
$$ ##$RG_tab6= (0..255)
-1 -1 -1 -1 -1 -1 -1 -1 -1 -1 -1 -1 -1 -1 -1 -1 -1 -1 -1 -1 -1 -1 -1 -1 
-1 -1 -1 -1 -1 -1 -1 -1 -1 -1 -1 -1 -1 -1 -1 -1 -1 -1 -1 -1 -1 -1 -1 -1 
-1 -1 -1 -1 -1 -1 -1 -1 -1 -1 -1 -1 -1 -1 -1 -1 -1 -1 -1 -1 -1 -1 -1 -1 
-1 -1 -1 -1 -1 -1 -1 -1 -1 -1 -1 -1 -1 -1 -1 -1 -1 -1 -1 -1 -1 -1 -1 -1 
-1 -1 -1 -1 -1 -1 -1 -1 -1 -1 -1 -1 -1 -1 -1 -1 -1 -1 -1 -1 -1 -1 -1 -1 
-1 -1 -1 -1 -1 -1 -1 -1 -1 -1 -1 -1 -1 -1 -1 -1 -1 -1 -1 -1 -1 -1 -1 -1 
-1 -1 -1 -1 -1 -1 -1 -1 -1 -1 -1 -1 -1 -1 -1 -1 -1 -1 -1 -1 -1 -1 -1 -1 
-1 -1 -1 -1 -1 -1 -1 -1 -1 -1 -1 -1 -1 -1 -1 -1 -1 -1 -1 -1 -1 -1 -1 -1 
-1 -1 -1 -1 -1 -1 -1 -1 -1 -1 -1 -1 -1 -1 -1 -1 -1 -1 -1 -1 -1 -1 -1 -1 
-1 -1 -1 -1 -1 -1 -1 -1 -1 -1 -1 -1 -1 -1 -1 -1 -1 -1 -1 -1 -1 -1 -1 -1 
-1 -1 -1 -1 -1 -1 -1 -1 -1 -1 -1 -1 -1 -1 -1 -1 
$$ ##$RG_tab7= (0..255)
-1 -1 -1 -1 -1 -1 -1 -1 -1 -1 -1 -1 -1 -1 -1 -1 -1 -1 -1 -1 -1 -1 -1 -1 
-1 -1 -1 -1 -1 -1 -1 -1 -1 -1 -1 -1 -1 -1 -1 -1 -1 -1 -1 -1 -1 -1 -1 -1 
-1 -1 -1 -1 -1 -1 -1 -1 -1 -1 -1 -1 -1 -1 -1 -1 -1 -1 -1 -1 -1 -1 -1 -1 
-1 -1 -1 -1 -1 -1 -1 -1 -1 -1 -1 -1 -1 -1 -1 -1 -1 -1 -1 -1 -1 -1 -1 -1 
-1 -1 -1 -1 -1 -1 -1 -1 -1 -1 -1 -1 -1 -1 -1 -1 -1 -1 -1 -1 -1 -1 -1 -1 
-1 -1 -1 -1 -1 -1 -1 -1 -1 -1 -1 -1 -1 -1 -1 -1 -1 -1 -1 -1 -1 -1 -1 -1 
-1 -1 -1 -1 -1 -1 -1 -1 -1 -1 -1 -1 -1 -1 -1 -1 -1 -1 -1 -1 -1 -1 -1 -1 
-1 -1 -1 -1 -1 -1 -1 -1 -1 -1 -1 -1 -1 -1 -1 -1 -1 -1 -1 -1 -1 -1 -1 -1 
-1 -1 -1 -1 -1 -1 -1 -1 -1 -1 -1 -1 -1 -1 -1 -1 -1 -1 -1 -1 -1 -1 -1 -1 
-1 -1 -1 -1 -1 -1 -1 -1 -1 -1 -1 -1 -1 -1 -1 -1 -1 -1 -1 -1 -1 -1 -1 -1 
-1 -1 -1 -1 -1 -1 -1 -1 -1 -1 -1 -1 -1 -1 -1 -1 
$$ ##$RG_tab8= (0..255)
-1 -1 -1 -1 -1 -1 -1 -1 -1 -1 -1 -1 -1 -1 -1 -1 -1 -1 -1 -1 -1 -1 -1 -1 
-1 -1 -1 -1 -1 -1 -1 -1 -1 -1 -1 -1 -1 -1 -1 -1 -1 -1 -1 -1 -1 -1 -1 -1 
-1 -1 -1 -1 -1 -1 -1 -1 -1 -1 -1 -1 -1 -1 -1 -1 -1 -1 -1 -1 -1 -1 -1 -1 
-1 -1 -1 -1 -1 -1 -1 -1 -1 -1 -1 -1 -1 -1 -1 -1 -1 -1 -1 -1 -1 -1 -1 -1 
-1 -1 -1 -1 -1 -1 -1 -1 -1 -1 -1 -1 -1 -1 -1 -1 -1 -1 -1 -1 -1 -1 -1 -1 
-1 -1 -1 -1 -1 -1 -1 -1 -1 -1 -1 -1 -1 -1 -1 -1 -1 -1 -1 -1 -1 -1 -1 -1 
-1 -1 -1 -1 -1 -1 -1 -1 -1 -1 -1 -1 -1 -1 -1 -1 -1 -1 -1 -1 -1 -1 -1 -1 
-1 -1 -1 -1 -1 -1 -1 -1 -1 -1 -1 -1 -1 -1 -1 -1 -1 -1 -1 -1 -1 -1 -1 -1 
-1 -1 -1 -1 -1 -1 -1 -1 -1 -1 -1 -1 -1 -1 -1 -1 -1 -1 -1 -1 -1 -1 -1 -1 
-1 -1 -1 -1 -1 -1 -1 -1 -1 -1 -1 -1 -1 -1 -1 -1 -1 -1 -1 -1 -1 -1 -1 -1 
-1 -1 -1 -1 -1 -1 -1 -1 -1 -1 -1 -1 -1 -1 -1 -1 
$$ ##$ROUTER= 3
$$ ##$RX22TY= <tty10>
$$ ##$SCMTY= <no>
$$ ##$SPECTR= 5
$$ ##$SY2FLAG= 0
$$ ##$TFXNUM= 0
$$ ##$TRIPLO2= 0
$$ ##$VTUTY= <tty05>
$$ ##$WBREFAM= (0..15)
100 100 100 100 100 100 100 100 100 100 100 100 100 100 100 100 
$$ ##$WBREFPH= (0..15)
0 0 0 0 0 0 0 0 0 0 0 0 0 0 0 0 
$$ ##$XFAC= 2
$$ ##END=
##$RELAX= 
$$ Bruker specific parameters
$$ --------------------------
##$DU= <P:\NMR-data>
##$EXPNO= 1
##$NAME= <NMR_apolar_TCDD_p17.2C>
##$PROCNO= 1
##$TYPE= <nmr>
##$USER= <Ainhoa_raw_data>
##$ACQT0= -4.83829889523336
##$AMP= (0..31)
100 100 100 100 100 100 100 100 100 100 100 100 100 100 100 100 100 100
100 100 100 100 100 100 100 100 100 100 100 100 100 100
##$ANAVPT= -1
##$AQSEQ= 0
##$AQ_mod= 3
##$AUNM= <au_zg>
##$AUTOPOS= <22 >
##$BF1= 400.13
##$BF2= 100.612769
##$BF3= 400.13
##$BF4= 400.13
##$BF5= 500.13
##$BF6= 500.13
##$BF7= 500.13
##$BF8= 500.13
##$BYTORDA= 0
##$CFDGTYP= 0
##$CFRGTYP= 5
##$CHEMSTR= <none>
##$CNST= (0..63)
1 1 145 1 1 1 1 1 1 1 1 1 1 1 1 1 1 1 1 1 1 1 1 1 1 1 1 1 1 1 1 1 1 1 1
1 1 1 1 1 1 1 1 1 1 1 1 1 1 1 1 1 1 1 1 1 1 1 1 1 1 1 1 1
##$CPDPRG= <>
##$CPDPRG1= <>
##$CPDPRG2= <>
##$CPDPRG3= <>
##$CPDPRG4= <mlev>
##$CPDPRG5= <mlev>
##$CPDPRG6= <mlev>
##$CPDPRG7= <mlev>
##$CPDPRG8= <mlev>
##$CPDPRGB= <>
##$CPDPRGT= <>
##$D= (0..63)
0 2 0 0 0 0 0 0 0 0.06 0 0 2e-005 0 0 0 0.0002 0 0 0 0 0 0 0 0 0 0 0 0
0 0 0 0 0 0 0 0 0 0 0 0 0 0 0 0 0 0 0 0 0 0 0 0 0 0 0 0 0 0 0 0 0 0 0
##$DATE= 1217410538
##$DBL= (0..7)
120 120 120 120 120 120 120 120
##$DBP= (0..7)
150 150 150 150 150 150 150 150
##$DBP07= 0
##$DBPNAM0= <>
##$DBPNAM1= <>
##$DBPNAM2= <>
##$DBPNAM3= <>
##$DBPNAM4= <>
##$DBPNAM5= <>
##$DBPNAM6= <>
##$DBPNAM7= <>
##$DBPOAL= (0..7)
0.5 0.5 0.5 0.5 0.5 0.5 0.5 0.5
##$DBPOFFS= (0..7)
0 0 0 0 0 0 0 0
##$DE= 6
##$DECBNUC= <off>
##$DECIM= 24
##$DECNUC= <off>
##$DECSTAT= 4
##$DIGMOD= 0
##$DIGTYP= 7
##$DL= (0..7)
0 120 120 120 120 120 120 120
##$DP= (0..7)
150 150 150 150 150 150 150 150
##$DP07= 0
##$DPNAME0= <>
##$DPNAME1= <>
##$DPNAME2= <>
##$DPNAME3= <>
##$DPNAME4= <>
##$DPNAME5= <>
##$DPNAME6= <>
##$DPNAME7= <>
##$DPOAL= (0..7)
0.5 0.5 0.5 0.5 0.5 0.5 0.5 0.5
##$DPOFFS= (0..7)
0 0 0 0 0 0 0 0
##$DQDMODE= 0
##$DR= 18
##$DS= 4
##$DSLIST= <SSSSSSSSSSSSSSS>
##$DSPFIRM= 0
##$DSPFVS= -1
##$DTYPA= 0
##$EXP= <AID_chl>
##$F1LIST= <111111111111111>
##$F2LIST= <222222222222222>
##$F3LIST= <333333333333333>
##$FCUCHAN= (0..9)
0 2 1 0 0 0 0 0 0 0
##$FL1= 90
##$FL2= 90
##$FL3= 90
##$FL4= 90
##$FOV= 20
##$FQ1LIST= <freqlist>
##$FQ2LIST= <freqlist>
##$FQ3LIST= <freqlist>
##$FQ4LIST= <freqlist>
##$FQ5LIST= <freqlist>
##$FQ6LIST= <freqlist>
##$FQ7LIST= <freqlist>
##$FQ8LIST= <freqlist>
##$FRQLO3= 1882485.02994012
##$FRQLO3N= 0
##$FS= (0..7)
83 83 83 83 83 83 83 83
##$FTLPGN= 0
##$FW= 90000
##$FnMODE= 0
##$FnTYPE= 0
##$GP031= 0
##$GPNAM0= <sine.100>
##$GPNAM1= <sine.100>
##$GPNAM10= <sine.100>
##$GPNAM11= <sine.100>
##$GPNAM12= <sine.100>
##$GPNAM13= <sine.100>
##$GPNAM14= <sine.100>
##$GPNAM15= <sine.100>
##$GPNAM16= <sine.100>
##$GPNAM17= <sine.100>
##$GPNAM18= <sine.100>
##$GPNAM19= <sine.100>
##$GPNAM2= <sine.100>
##$GPNAM20= <sine.100>
##$GPNAM21= <sine.100>
##$GPNAM22= <sine.100>
##$GPNAM23= <sine.100>
##$GPNAM24= <sine.100>
##$GPNAM25= <sine.100>
##$GPNAM26= <sine.100>
##$GPNAM27= <sine.100>
##$GPNAM28= <sine.100>
##$GPNAM29= <sine.100>
##$GPNAM3= <sine.100>
##$GPNAM30= <sine.100>
##$GPNAM31= <sine.100>
##$GPNAM4= <sine.100>
##$GPNAM5= <sine.100>
##$GPNAM6= <sine.100>
##$GPNAM7= <sine.100>
##$GPNAM8= <sine.100>
##$GPNAM9= <sine.100>
##$GPX= (0..31)
0 0 0 0 0 0 0 0 0 0 0 0 0 0 0 0 0 0 0 0 0 0 0 0 0 0 0 0 0 0 0 0
##$GPY= (0..31)
0 0 0 0 0 0 0 0 0 0 0 0 0 0 0 0 0 0 0 0 0 0 0 0 0 0 0 0 0 0 0 0
##$GPZ= (0..31)
0 0 0 0 0 0 0 0 0 0 0 0 0 0 0 0 0 0 0 0 0 0 0 0 0 0 0 0 0 0 0 0
##$GRDPROG= <>
##$GRPDLY= -1
##$HDDUTY= 20
##$HDRATE= 20
##$HGAIN= (0..3)
0 0 0 0
##$HL1= 1
##$HL2= 35
##$HL3= 16
##$HL4= 17
##$HOLDER= 0
##$HPMOD= (0..7)
0 0 0 0 0 0 0 0
##$HPPRGN= 0
##$IN= (0..63)
0.001 0.001 0.001 0.001 0.001 0.001 0.001 0.001 0.001 0.001 0.001 0.001
0.001 0.001 0.001 0.001 0.001 0.001 0.001 0.001 0.001 0.001 0.001 0.001
0.001 0.001 0.001 0.001 0.001 0.001 0.001 0.001 0.001 0.001 0.001 0.001
0.001 0.001 0.001 0.001 0.001 0.001 0.001 0.001 0.001 0.001 0.001 0.001
0.001 0.001 0.001 0.001 0.001 0.001 0.001 0.001 0.001 0.001 0.001 0.001
0.001 0.001 0.001 0.001
##$INF= (0..7)
0 0 0 0 0 0 0 0
##$INP= (0..63)
0 0 0 0 0 0 0 0 0 0 0 0 0 0 0 0 0 0 0 0 0 0 0 0 0 0 0 0 0 0 0 0 0 0 0 0
0 0 0 0 0 0 0 0 0 0 0 0 0 0 0 0 0 0 0 0 0 0 0 0 0 0 0 0
##$INSTRUM= <avance400>
##$L= (0..31)
1 1 1 1 1 1 1 1 1 1 1 1 1 1 1 1 1 1 1 1 1 1 1 1 1 1 1 1 1 1 1 1
##$LFILTER= 100
##$LGAIN= -15
##$LINPSTP= 10
##$LOCKED= yes
##$LOCKFLD= 3186
##$LOCKGN= 118.900001525879
##$LOCKPOW= -35
##$LOCKPPM= 7.23999977111816
##$LOCNUC= <2H>
##$LOCPHAS= 356
##$LOCSHFT= yes
##$LOCSW= 0
##$LTIME= 0.200000002980232
##$MASR= 4200
##$MASRLST= <masrlst>
##$NBL= 1
##$NC= -2
##$NLOGCH= 1
##$NS= 128
##$NUC1= <1H>
##$NUC2= <13C>
##$NUC3= <off>
##$NUC4= <off>
##$NUC5= <off>
##$NUC6= <off>
##$NUC7= <off>
##$NUC8= <off>
##$NUCLEI= 0
##$NUCLEUS= <off>
##$O1= 1922.3
##$O2= 4979.85804243228
##$O3= 1900.52349393
##$O4= 1900.52349393
##$O5= 0
##$O6= 0
##$O7= 0
##$O8= 0
##$OBSCHAN= (0..9)
0 0 0 0 0 0 0 0 0 0
##$OVERFLW= 0
##$P= (0..63)
7.6 7.6 15.2 14.9 29.8 16.5 25 50 0 0 0 0 0 0 0 200000 1000 2500 0 600
2500 0 0 0 0 200 0 7.6 1000 0 0 0 0 0 0 0 0 0 0 0 0 0 0 0 0 0 0 0 0 0 0
0 0 0 0 0 0 0 0 0 0 0 0 0
##$PACOIL= (0..15)
0 0 0 0 0 0 0 0 0 0 0 0 0 0 0 0
##$PAPS= 2
##$PARMODE= 0
##$PCPD= (0..9)
100 100 70 100 100 100 100 100 100 100
##$PHCOR= (0..31)
0 0 0 0 0 0 0 0 0 0 0 0 0 0 0 0 0 0 0 0 0 0 0 0 0 0 0 0 0 0 0 0
##$PHLIST= <>
##$PHP= 1
##$PH_ref= 0
##$PL= (0..63)
120 0 -4 120 120 120 120 120 120 60 10.34 22.38 9 120 120 120 120 120 0
120 120 120 120 120 120 120 120 22.38 120 120 9 120 120 120 120 120 120
120 120 120 120 120 120 120 120 120 120 120 120 120 120 120 120 120 120
120 120 120 120 120 120 120 120 120
##$PLSTEP= 0.1
##$PLSTRT= -6
##$POWMOD= 0
##$PQPHASE= 0
##$PQSCALE= 0
##$PR= 1
##$PRECHAN= (0..15)
-1 1 2 -1 -1 -1 -1 -1 -1 -1 -1 -1 -1 -1 -1 -1
##$PRGAIN= 0
##$PROBHD= <5 mm PABBI 1H-BB Z-GRD Z811201/0006
>
##$PROSOL= no
##$PULPROG= <zg>
##$PW= 0
##$PYNM= <acqu.py>
##$QNP= 1
##$RD= 0
##$RECCHAN= (0..15)
-1 -1 -1 -1 -1 -1 -1 -1 -1 -1 -1 -1 -1 -1 -1 -1
##$RECPH= 0
##$RECPRE= (0..15)
-1 -1 -1 -1 -1 -1 -1 -1 -1 -1 -1 -1 -1 -1 -1 -1
##$RECPRFX= (0..15)
-1 -1 -1 -1 -1 -1 -1 -1 -1 -1 -1 -1 -1 -1 -1 -1
##$RECSEL= (0..15)
0 0 0 0 0 0 0 0 0 0 0 0 0 0 0 0
##$RG= 181
##$RO= 0
##$ROUTWD1= (0..23)
0 0 0 0 0 0 0 0 0 0 0 0 0 0 0 0 0 0 0 0 1 1 0 0
##$ROUTWD2= (0..23)
0 0 0 0 0 1 0 0 0 0 0 0 0 0 0 0 0 0 1 0 1 1 0 0
##$RSEL= (0..9)
0 1 2 0 0 0 0 0 0 0
##$S= (0..7)
83 4 83 83 83 83 83 83
##$SEOUT= 0
##$SFO1= 400.1319223
##$SFO2= 100.617748858042
##$SFO3= 400.131900523494
##$SFO4= 400.131900523494
##$SFO5= 500.13
##$SFO6= 500.13
##$SFO7= 500.13
##$SFO8= 500.13
##$SOLVENT= <CDCl3>
##$SP= (0..31)
1 120 120 120 0 0 120 120 0 0 0 120 0 0 120 0 150 150 120 120.87 118.96
122.27 114.95 150 150 150 150 150 150 120 120 120
##$SP07= 0
##$SPECTR= 0
##$SPNAM0= <gauss>
##$SPNAM1= <Gaus1.1000>
##$SPNAM10= <gauss>
##$SPNAM11= <Gaus1.1000>
##$SPNAM12= <gauss>
##$SPNAM13= <gauss>
##$SPNAM14= <Gaus1.1000>
##$SPNAM15= <Gaus1.1000>
##$SPNAM16= <gauss>
##$SPNAM17= <gauss>
##$SPNAM18= <Gaus1.1000>
##$SPNAM19= <Gaus1.1000>
##$SPNAM2= <Gaus1.1000>
##$SPNAM20= <Gaus1.1000>
##$SPNAM21= <Gaus1.1000>
##$SPNAM22= <Gaus1.1000>
##$SPNAM23= <gauss>
##$SPNAM24= <gauss>
##$SPNAM25= <gauss>
##$SPNAM26= <gauss>
##$SPNAM27= <gauss>
##$SPNAM28= <gauss>
##$SPNAM29= <Gaus1.1000>
##$SPNAM3= <Gaus1.1000>
##$SPNAM30= <Gaus1.1000>
##$SPNAM31= <Gaus1.1000>
##$SPNAM4= <gauss>
##$SPNAM5= <gauss>
##$SPNAM6= <Gaus1.1000>
##$SPNAM7= <Gaus1.1000>
##$SPNAM8= <gauss>
##$SPNAM9= <gauss>
##$SPOAL= (0..31)
0.5 0.5 0.5 0.5 0.5 0.5 0.5 0.5 0.5 0.5 0.5 0.5 0.5 0.5 0.5 0.5 0.5 0.5
0.5 0.5 0.5 0.5 0.5 0.5 0.5 0.5 0.5 0.5 0.5 0.5 0.5 0.5
##$SPOFFS= (0..31)
0 0 0 0 0 0 0 0 0 0 0 0 0 0 0 0 0 0 0 0 0 0 0 0 0 0 0 0 0 0 0 0
##$SUBNAM0= <"">
##$SUBNAM1= <"">
##$SUBNAM2= <"">
##$SUBNAM3= <"">
##$SUBNAM4= <"">
##$SUBNAM5= <"">
##$SUBNAM6= <"">
##$SUBNAM7= <"">
##$SUBNAM8= <"">
##$SUBNAM9= <"">
##$SW= 12.4709369134976
##$SWIBOX= (0..15)
0 1 2 0 0 0 0 0 0 0 0 0 0 0 0 0
##$SW_h= 4990.01996007984
##$SWfinal= 0
##$TD= 16244
##$TD0= 1
##$TE= 301.7
##$TE2= 300
##$TE3= 300
##$TEG= 300
##$TL= (0..7)
0 120 120 120 120 120 120 120
##$TP= (0..7)
150 150 150 150 150 150 150 150
##$TP07= 0
##$TPNAME0= <>
##$TPNAME1= <>
##$TPNAME2= <>
##$TPNAME3= <>
##$TPNAME4= <>
##$TPNAME5= <>
##$TPNAME6= <>
##$TPNAME7= <>
##$TPOAL= (0..7)
0.5 0.5 0.5 0.5 0.5 0.5 0.5 0.5
##$TPOFFS= (0..7)
0 0 0 0 0 0 0 0
##$TUNHIN= 0
##$TUNHOUT= 0
##$TUNXOUT= 0
##$USERA1= <user>
##$USERA2= <user>
##$USERA3= <user>
##$USERA4= <user>
##$USERA5= <user>
##$V9= 5
##$VALIST= <valist>
##$VCLIST= <CCCCCCCCCCCCCCC>
##$VD= 0
##$VDLIST= <DDDDDDDDDDDDDDD>
##$VPLIST= <PPPPPPPPPPPPPPP>
##$VTLIST= <TTTTTTTTTTTTTTT>
##$WBST= 1024
##$WBSW= 15.53612
##$XGAIN= (0..3)
0 0 0 0
##$XL= 0
##$YL= 0
##$YMAX_a= 2799335
##$YMIN_a= -2045733
##$ZGOPTNS= <>
##$ZL1= 120
##$ZL2= 120
##$ZL3= 120
##$ZL4= 120
##$ABSF1= 10
##$ABSF2= 0
##$ABSG= 5
##$ABSL= 3
##$ALPHA= 0
##$AQORDER= 0
##$ASSFAC= 0
##$ASSFACI= 0
##$ASSFACX= 0
##$ASSWID= 0
##$AUNMP= <proc_1H_AID>
##$AXLEFT= 0
##$AXNAME= <>
##$AXNUC= <off>
##$AXRIGHT= 0
##$AXTYPE= 0
##$AXUNIT= <>
##$AZFE= 0.1
##$AZFW= 0.1
##$BCFW= 1
##$BC_mod= 2
##$BYTORDP= 0
##$COROFFS= 0
##$CY= 12.5
##$DATMOD= 1
##$DC= 2
##$DFILT= <>
##$DTYPP= 0
##$F1P= 9.9967504570787
##$F2P= -9.53364507338961e-007
##$FCOR= 1
##$FTSIZE= 65536
##$FT_mod= 4
##$GAMMA= 1
##$GB= 0
##$INTBC= 1
##$INTSCL= 1
##$ISEN= 128
##$LB= 1
##$LEV0= 0
##$LPBIN= 0
##$MAXI= 10000
##$MC2= 0
##$MEAN= 0
##$ME_mod= 0
##$MI= 0.02
##$NCOEF= 0
##$NC_proc= 0
##$NLEV= 6
##$NOISF1= 8.174992
##$NOISF2= 6.675002
##$NSP= 1
##$NTH_PI= 0
##$NZP= 0
##$OFFSET= 11.01498
##$PC= 1
##$PHC0= 188.4838
##$PHC1= -8.11141
##$PH_mod= 0
##$PKNL= yes
##$PPARMOD= 0
##$PPDIAG= 0
##$PPIPTYP= 0
##$PPMPNUM= 100
##$PPRESOL= 1
##$PSCAL= 0
##$PSIGN= 0
##$PYNMP= <proc.py>
##$REVERSE= no
##$SF= 400.130009885034
##$SI= 131072
##$SIGF1= 5.6
##$SIGF2= 5.2
##$SINO= 400
##$SIOLD= 131072
##$SPECTYP= <>
##$SREGLST= <1H.CDCl3>
##$SSB= 2
##$STSI= 0
##$STSR= 0
##$SW_p= 4990.01996007982
##$SYMM= 0
##$S_DEV= 0
##$TDeff= 16244
##$TDoff= 0
##$TI= <>
##$TILT= no
##$TM1= 0
##$TM2= 0
##$TOPLEV= 0
##$USERP1= <user>
##$USERP2= <user>
##$USERP3= <user>
##$USERP4= <user>
##$USERP5= <user>
##$WDW= 4
##$XDIM= 8192
##$YMAX_p= 0
##$YMIN_p= 0
##$CURPLOT= <\\rik006s\net8_hp>
##$CURPRIN= <$\\rik006s\net8_hp>
##$DFORMAT= <normdp>
##$LAYOUT= <+/1d_h.xwp>
##$LFORMAT= <normlp>
##$PFORMAT= <normpl>
##$SURQMSG= 1
$$ End of Bruker specific parameters
$$ ---------------------------------
##NTUPLES= NMR FID
##VAR_NAME=  TIME,          FID/REAL,        FID/IMAG
##SYMBOL=    X,             R,               I
##VAR_TYPE=  INDEPENDENT,   DEPENDENT,       DEPENDENT
##VAR_FORM=  AFFN,          ASDF,            ASDF
##VAR_DIM=   8122,          8122,            8122
##UNITS=     SECONDS,       ARBITRARY UNITS, ARBITRARY UNITS
##FACTOR=    0.0002004,     1,               1
##FIRST=     0,             -2230359,        402681
##LAST=      1.6274484,     -22524,          -11359
##MIN=       0,             -2230359,        -2230359
##MAX=       1.6274484,     2655988,         2655988
$$ Real data points
##PAGE= N=1
##DATA TABLE= (X++(R..R)), XYDATA
0 -2230359
1  -314949
2  2655988
3  -668789
4 -2020834
5   821472
6  1272423
7  -933331
8  -288830
9  1149912
10    34373
11  -976446
12   472457
13  1191895
14  -171918
15  -968312
16   168767
17   729193
18   -98277
19  -538709
20   -81034
21   -53114
22    12021
23   272686
24  -157942
25  -601890
26   137692
27   315400
28  -387433
29    94131
30   785790
31  -523823
32  -868483
33  1169985
34  1109852
35 -1463541
36  -953280
37  1608733
38   737133
39 -1451878
40  -293191
41  1101108
42  -263909
43  -875102
44   629351
45   485923
46 -1124647
47  -462574
48  1405903
49   532542
50 -1426660
51  -502680
52  1371630
53   434291
54  -989807
55   -24488
56   761615
57  -190396
58  -231388
59   473349
60  -196645
61  -668741
62   255091
63   344627
64  -347376
65   -81957
66    93159
67  -348132
68   143548
69   572748
70  -421110
71  -735459
72   526120
73   755956
74  -341998
75  -407188
76   363312
77   141862
78  -352109
79   184253
80   513686
81  -445533
82  -677310
83   721201
84   875718
85  -917786
86 -1024156
87   809181
88   755377
89  -815291
90  -479199
91   600908
92    28326
93  -387437
94   394485
95   190606
96  -661170
97   -58601
98   768557
99   137199
100  -451431
101   -59034
102   190786
103   123163
104   135055
105  -194761
106  -386426
107   161396
108   394833
109  -161404
110  -305072
111    60727
112    21302
113  -148872
114   135987
115   241395
116  -237229
117  -367963
118   378701
119   663220
120  -311012
121  -765648
122   312140
123   732147
124  -273512
125  -426652
126   328641
127    44029
128  -355771
129   287810
130   274886
131  -648004
132  -365357
133   654804
134   371892
135  -511857
136  -376251
137   236144
138   304908
139   -12642
140  -191717
141  -111993
142   113268
143   269593
144   161133
145  -145480
146  -202929
147    39739
148   118525
149    38433
150    59199
151  -119421
152  -313172
153   124378
154   475833
155  -205513
156  -671713
157   103835
158   553144
159  -120158
160  -312901
161   203812
162    51646
163  -279388
164   256838
165   425427
166  -412133
167  -462616
168   541135
169   565062
170  -373229
171  -472971
172   152326
173   266873
174   -26598
175  -143280
176  -139102
177   -90575
178   107322
179   223710
180   -20404
181  -335411
182  -158530
183   279851
184   251390
185   -95141
186  -156581
187   -56644
188   108366
189   327964
190    35219
191  -481278
192  -101739
193   498750
194    98520
195  -331783
196    32110
197    72954
198  -258457
199    86505
200   361742
201  -284927
202  -511941
203   291340
204   577529
205  -170525
206  -498361
207    54802
208   331788
209    20044
210   -59866
211    43841
212  -127667
213   -75382
214   335808
215   177762
216  -420543
217  -295998
218   304429
219   286910
220  -114524
221  -213114
222  -115287
223    41068
224   233895
225    68191
226  -336463
227  -217283
228   312806
229   302510
230  -134609
231  -155538
232    40090
233   -29117
234    64029
235   269329
236   -85582
237  -441118
238    74669
239   529269
240   -13304
241  -511639
242  -102914
243   290809
244    69460
245  -102202
246    15616
247   -76392
248  -174678
249   194624
250   347700
251  -256683
252  -474329
253   228916
254   487139
255   -73843
256  -251422
257     5532
258    18199
259    86170
260   208273
261  -159727
262  -379307
263   118782
264   381808
265   -39566
266  -271130
267   -91243
268    18995
269    85201
270   174656
271   -36036
272  -321310
273   -49321
274   437234
275   196346
276  -392519
277  -247233
278   276725
279   203424
280   -80016
281    -1510
282   -36184
283  -201212
284   104512
285   347897
286  -145976
287  -489414
288    37390
289   461902
290    61736
291  -332188
292  -112664
293   105771
294    58409
295   107971
296    46732
297  -263304
298  -131468
299   369062
300   244961
301  -286394
302  -239755
303   104812
304   133569
305    96538
306    30827
307  -235338
308  -176451
309   277911
310   271460
311  -256244
312  -351485
313   108990
314   281952
315    16832
316   -89722
317   -55021
318  -126764
319    32702
320   323441
321    26328
322  -449571
323  -100771
324   462985
325   183739
326  -298089
327  -173623
328    67604
329    65063
330    95239
331    52731
332  -195799
333  -196324
334   205993
335   323514
336  -124025
337  -365746
338    -9111
339   264581
340   113732
341   -44742
342  -115190
343  -153667
344   104676
345   320378
346   -54280
347  -393886
348   -42618
349   300079
350   113970
351  -101876
352  -110209
353  -116077
354     7433
355   236233
356   102386
357  -318736
358  -235211
359   312464
360   334795
361  -197392
362  -290253
363    68975
364   131268
365    46759
366   108042
367   -85311
368  -283278
369   102099
370   394049
371   -42417
372  -390623
373   -87425
374   236915
375   156639
376   -38843
377  -148360
378  -143938
379    48054
380   241395
381    65547
382  -276834
383  -190680
384   222204
385   261559
386   -62798
387  -181924
388   -87875
389    17872
390   189406
391   157235
392  -210443
393  -279198
394   168360
395   340796
396   -58982
397  -315612
398   -80248
399   139842
400   105089
401    56080
402   -47651
403  -221440
404   -41777
405   342303
406   146220
407  -367286
408  -213146
409   268355
410   213589
411   -54378
412   -89897
413  -120168
414   -50614
415   211986
416   165540
417  -226671
418  -265252
419   129335
420   285415
421    10801
422  -216379
423  -146338
424    28941
425   149063
426   149638
427   -92889
428  -289298
429    21492
430   371689
431    76086
432  -303909
433  -126401
434   127260
435   119741
436   105065
437   -15659
438  -239207
439   -88353
440   288933
441   188763
442  -250516
443  -274160
444   114317
445   268241
446    30535
447  -160966
448  -126313
449   -37157
450   114256
451   205974
452   -72418
453  -326114
454     1747
455   348207
456    95015
457  -236456
458  -147085
459    36886
460   123522
461   166069
462   -14471
463  -269157
464   -85660
465   299590
466   181745
467  -241277
468  -232552
469    90070
470   170407
471    73363
472    -2087
473  -179418
474  -185077
475   194727
476   293892
477  -160035
478  -337639
479    50224
480   286902
481    85242
482  -129944
483  -150577
484   -63340
485    97570
486   206362
487    21423
488  -279795
489  -151155
490   296275
491   246746
492  -232015
493  -252405
494    74408
495   121325
496    94718
497    80171
498  -192968
499  -231194
500   230439
501   307090
502  -177788
503  -297701
504    43614
505   188371
506   108312
507    -1166
508  -165801
509  -173853
510   110764
511   274908
512    -5191
513  -321563
514  -118564
515   283806
516   200014
517  -153067
518  -181238
519   -30390
520    46728
521   171497
522   137466
523  -222017
524  -269688
525   214234
526   344129
527  -126141
528  -318316
529    -9297
530   169745
531   104688
532    49930
533  -112184
534  -248052
535    52526
536   354232
537    19979
538  -353919
539  -100507
540   237895
541   164563
542   -25263
543  -138962
544  -168452
545    34914
546   264518
547    99318
548  -251361
549  -218521
550   164671
551   288137
552   -50701
553  -278418
554   -73449
555   111200
556   110694
557   123526
558   -71511
559  -317149
560    19053
561   412983
562    39646
563  -372514
564   -87395
565   200357
566   116383
567    60525
568   -54513
569  -255993
570   -47627
571   314560
572   144236
573  -269837
574  -231821
575   138231
576   259662
577    22943
578  -190022
579  -164797
580     6987
581   191150
582   181349
583  -131285
584  -301385
585    46638
586   350535
587    64062
588  -273941
589  -142251
590    98511
591   146000
592   114347
593   -46819
594  -259150
595   -87170
596   306913
597   184566
598  -281196
599  -238897
600   151893
601   194254
602    26799
603   -58400
604  -174159
605  -117914
606   222056
607   251098
608  -165238
609  -287422
610    56871
611   259261
612    96087
613  -147798
614  -199724
615   -23272
616   172734
617   174818
618   -43355
619  -270907
620  -116068
621   285154
622   220217
623  -231976
624  -250521
625    91295
626   172716
627    88923
628     3877
629  -212702
630  -170803
631   245853
632   271607
633  -183831
634  -278149
635    67939
636   219456
637    74209
638   -83242
639  -161774
640  -105448
641   123978
642   233470
643   -31744
644  -289265
645   -72883
646   262440
647   147604
648  -156936
649  -162015
650    -8411
651    94092
652   174117
653    55430
654  -229333
655  -180413
656   203206
657   252237
658  -121880
659  -268487
660    -5286
661   178631
662   112897
663    -6967
664  -155394
665  -192011
666   106415
667   308986
668   -27798
669  -324624
670   -49603
671   248826
672   127134
673   -78074
674  -146205
675  -109424
676    89306
677   228496
678    27086
679  -244369
680  -143888
681   185850
682   220560
683   -97507
684  -231821
685   -16413
686   137148
687   100577
688    40402
689  -116951
690  -211096
691    77024
692   296890
693   -21963
694  -279688
695   -43972
696   171266
697   108366
698     7784
699  -111168
700  -173162
701    36316
702   262216
703    75931
704  -254312
705  -170617
706   174523
707   209012
708   -58502
709  -182982
710   -84119
711    51808
712   177766
713   121400
714  -184836
715  -244547
716   129842
717   284765
718   -32590
719  -239316
720   -66699
721   130743
722   140665
723    38958
724  -117878
725  -184755
726    22310
727   251150
728    80525
729  -244689
730  -155857
731   160222
732   164871
733   -32722
734  -115153
735  -127376
736   -19333
737   205877
738   149987
739  -181243
740  -211076
741   108285
742   238561
743    18439
744  -175102
745  -116283
746    57210
747   158146
748   111045
749  -100714
750  -250527
751   -18232
752   289439
753    92633
754  -273794
755  -159568
756   135105
757   139776
758    44991
759   -61443
760  -199315
761   -44154
762   270419
763   161990
764  -204141
765  -195232
766   107852
767   201452
768    36929
769  -127781
770  -146376
771   -12846
772   157707
773   145840
774  -105208
775  -255707
776   -13990
777   249044
778    90282
779  -179626
780  -142686
781    43309
782   142863
783   126646
784   -36669
785  -214268
786   -85566
787   231515
788   202029
789  -162862
790  -242756
791    57703
792   201149
793    50806
794   -83239
795  -150339
796  -113266
797   156535
798   260528
799  -113087
800  -311974
801    29300
802   257202
803    65127
804  -111979
805  -126105
806   -51258
807   134522
808   207893
809   -41023
810  -258111
811   -85345
812   207791
813   169457
814  -126668
815  -212677
816     4891
817   153247
818   103029
819   -10142
820  -159337
821  -153666
822   148553
823   270143
824   -61815
825  -270596
826   -20483
827   202266
828   111019
829   -53703
830  -148698
831  -126589
832    88884
833   239444
834     8728
835  -283909
836  -132369
837   215208
838   183072
839  -105560
840  -176064
841   -43278
842    98104
843   187328
844    55211
845  -214757
846  -166055
847   179139
848   249503
849   -56058
850  -235306
851   -63072
852   149265
853   133893
854   -20486
855  -146325
856  -148977
857    46266
858   248907
859    63119
860  -276257
861  -148652
862   199986
863   158408
864   -57398
865  -106241
866  -102489
867    18377
868   237598
869   117183
870  -238175
871  -192852
872   155427
873   215567
874   -14200
875  -174628
876  -117702
877    82032
878   188713
879    48349
880  -171891
881  -195590
882    48056
883   249985
884    64736
885  -239249
886  -155870
887   148105
888   183389
889    -6868
890  -125829
891  -132666
892     5705
893   219751
894   142060
895  -200892
896  -218926
897   136044
898   240985
899   -17104
900  -152238
901   -79805
902     4048
903   140717
904   159340
905  -146317
906  -284081
907    56975
908   264078
909    18904
910  -181985
911  -114117
912    25460
913   151455
914   127206
915  -116053
916  -217188
917    19809
918   238155
919   130432
920  -145559
921  -203913
922    59565
923   229011
924    53136
925  -143835
926  -138075
927   -18596
928   156337
929   168396
930  -131414
931  -279411
932    29274
933   250062
934    47940
935  -155699
936  -120625
937     4411
938   148788
939   158221
940   -76100
941  -230268
942   -23062
943   239041
944   144253
945  -144495
946  -185112
947    26605
948   160315
949    94203
950   -71397
951  -187334
952   -83218
953   176717
954   197399
955  -112168
956  -255852
957    -5180
958   214314
959    99726
960  -104267
961  -143279
962   -37619
963   127017
964   195984
965   -26743
966  -270307
967   -74495
968   251661
969   136495
970  -149350
971  -149207
972   -11688
973    97741
974   159504
975    -7938
976  -242764
977   -97018
978   219369
979   178442
980   -93867
981  -188185
982   -42649
983   156436
984   151290
985   -62048
986  -180329
987   -74011
988   119590
989   190552
990    -4373
991  -247482
992  -114048
993   202720
994   161297
995  -101030
996  -149542
997   -50502
998    72385
999   185461
1000    52601
1001  -233130
1002  -154883
1003   195619
1004   221410
1005   -74918
1006  -190434
1007   -42256
1008   102721
1009   136880
1010    28910
1011  -181232
1012  -179193
1013   122077
1014   245299
1015   -32016
1016  -237276
1017   -73209
1018   137764
1019   140283
1020     2354
1021  -145153
1022  -129244
1023    91705
1024   217874
1025    38270
1026  -200614
1027  -148572
1028   130268
1029   210982
1030   -20424
1031  -186160
1032   -88528
1033    74152
1034   148180
1035    63168
1036  -164715
1037  -209884
1038    91278
1039   252529
1040     2820
1041  -209064
1042   -97366
1043    94754
1044   153927
1045    51234
1046  -126388
1047  -158893
1048    46846
1049   227923
1050    92848
1051  -197073
1052  -185702
1053   105773
1054   199349
1055      616
1056  -141653
1057  -112404
1058     8560
1059   171118
1060   133302
1061  -170784
1062  -235432
1063    89331
1064   238753
1065    18723
1066  -158326
1067  -103448
1068    45791
1069   157360
1070   104505
1071  -115950
1072  -205447
1073    24850
1074   233935
1075    84739
1076  -181989
1077  -161899
1078    57861
1079   155596
1080    63498
1081  -100286
1082  -176030
1083   -18234
1084   207177
1085   135434
1086  -147069
1087  -204344
1088    34586
1089   211960
1090    86953
1091  -135097
1092  -145851
1093    16048
1094   149744
1095   125772
1096   -75433
1097  -228035
1098   -37821
1099   239111
1100   119587
1101  -173286
1102  -158977
1103    31806
1104   120942
1105   107708
1106   -44643
1107  -205982
1108   -59918
1109   218356
1110   164473
1111  -131011
1112  -199748
1113    13758
1114   175859
1115   101723
1116   -80657
1117  -162325
1118   -49953
1119   149488
1120   171715
1121   -78644
1122  -244189
1123   -33944
1124   207963
1125   113144
1126  -102843
1127  -150806
1128   -37705
1129   124108
1130   157363
1131   -41188
1132  -211594
1133   -78285
1134   185839
1135   181026
1136   -74185
1137  -199390
1138   -35437
1139   154701
1140   130530
1141   -40102
1142  -168511
1143  -101527
1144   135439
1145   209813
1146   -46416
1147  -235710
1148   -62531
1149   166890
1150   137105
1151   -53143
1152  -159747
1153   -79461
1154   105713
1155   180151
1156     2637
1157  -213723
1158  -122196
1159   167577
1160   195583
1161   -64661
1162  -179390
1163   -42596
1164    95222
1165   141930
1166    40816
1167  -184720
1168  -165636
1169   148541
1170   223455
1171   -52187
1172  -201266
1173   -68163
1174   102681
1175   147122
1176    21378
1177  -166413
1178  -139111
1179   104246
1180   204497
1181    14457
1182  -194530
1183  -132723
1184   117171
1185   190172
1186    -2354
1187  -162076
1188  -106961
1189    68192
1190   175443
1191    58234
1192  -172738
1193  -172660
1194    96942
1195   221137
1196    15705
1197  -187930
1198  -112250
1199    83902
1200   153487
1201    45352
1202  -129651
1203  -166081
1204    47289
1205   230715
1206    58134
1207  -208971
1208  -136218
1209   100958
1210   147921
1211    34740
1212  -106721
1213  -151632
1214    24646
1215   213537
1216    87845
1217  -175017
1218  -163647
1219    76896
1220   189821
1221    52864
1222  -135244
1223  -140060
1224    34719
1225   164538
1226    89714
1227  -126414
1228  -199873
1229    27856
1230   222701
1231    65582
1232  -165665
1233  -136445
1234    37969
1235   142516
1236    93720
1237   -92533
1238  -184113
1239     8132
1240   212459
1241   106078
1242  -135451
1243  -166711
1244    27918
1245   177256
1246    82888
1247  -114308
1248  -148665
1249    -6732
1250   145339
1251   121637
1252   -98142
1253  -209749
1254    -5572
1255   202234
1256    91230
1257  -130549
1258  -145114
1259     5352
1260   133738
1261   116630
1262   -63613
1263  -188510
1264   -29186
1265   199340
1266   134148
1267  -122991
1268  -172636
1269    15476
1270   142468
1271    94869
1272   -49304
1273  -168750
1274   -65395
1275   172219
1276   155357
1277  -112531
1278  -197941
1279    -8279
1280   152344
1281   106827
1282   -60511
1283  -162874
1284   -49284
1285   146651
1286   140311
1287   -58710
1288  -181182
1289   -55429
1290   168249
1291   155577
1292   -81907
1293  -171265
1294   -17899
1295   123393
1296   118662
1297   -22174
1298  -170981
1299   -92231
1300   152012
1301   168968
1302   -80814
1303  -194157
1304   -39754
1305   129998
1306   121164
1307   -36551
1308  -154929
1309   -73997
1310   118789
1311   170390
1312   -18815
1313  -201224
1314   -81487
1315   167203
1316   154658
1317   -61068
1318  -148906
1319   -54334
1320    90294
1321   152735
1322    10465
1323  -196613
1324  -117849
1325   151364
1326   170081
1327   -58493
1328  -171140
1329   -65251
1330    94623
1331   142872
1332    15367
1333  -161213
1334  -121664
1335   118967
1336   194730
1337   -20615
1338  -183457
1339   -80443
1340   108240
1341   151249
1342     9507
1343  -152225
1344  -112820
1345    92988
1346   173724
1347     8918
1348  -166060
1349  -123882
1350    93794
1351   193199
1352     2998
1353  -184778
1354   -86883
1355    95556
1356   128124
1357    37378
1358  -125805
1359  -164669
1360    72512
1361   227352
1362     8410
1363  -200464
1364   -86265
1365    89892
1366   128849
1367    55751
1368  -117340
1369  -165584
1370    62001
1371   212627
1372    36303
1373  -173307
1374  -127489
1375    73427
1376   170815
1377    45533
1378  -138445
1379  -138165
1380    42524
1381   162196
1382    64565
1383  -136517
1384  -168906
1385    49400
1386   202743
1387    53078
1388  -150500
1389  -124144
1390    46371
1391   146337
1392    79322
1393  -100143
1394  -167705
1395    15038
1396   203771
1397    87131
1398  -156787
1399  -152859
1400    47715
1401   151286
1402    69912
1403   -93974
1404  -161187
1405    -4696
1406   183939
1407   102982
1408  -133448
1409  -169462
1410    23706
1411   174260
1412    96071
1413  -111305
1414  -159284
1415    14024
1416   153990
1417    97033
1418   -75416
1419  -177636
1420   -33880
1421   194181
1422   125650
1423  -139119
1424  -161528
1425    25112
1426   123405
1427    99501
1428   -34254
1429  -185773
1430   -64034
1431   196120
1432   135552
1433  -125481
1434  -162212
1435      -86
1436   128936
1437   118523
1438   -47682
1439  -179691
1440   -49915
1441   159945
1442   129903
1443   -73063
1444  -168350
1445   -44683
1446   150238
1447   146284
1448   -70277
1449  -177549
1450   -35145
1451   132294
1452   124882
1453   -35744
1454  -168813
1455   -82822
1456   147426
1457   171588
1458   -74116
1459  -198356
1460   -30432
1461   134891
1462   112794
1463   -20417
1464  -146880
1465  -102621
1466   127918
1467   190552
1468   -52436
1469  -202641
1470   -41573
1471   135651
1472   122125
1473   -12987
1474  -148085
1475  -103012
1476   110915
1477   167645
1478   -24848
1479  -172861
1480   -86138
1481   110076
1482   165284
1483   -12034
1484  -177782
1485   -85047
1486   112732
1487   140117
1488     4380
1489  -142490
1490  -120768
1491    99204
1492   198646
1493   -13160
1494  -187956
1495   -75645
1496   104623
1497   134765
1498    15897
1499  -140630
1500  -129326
1501    81986
1502   186920
1503     9608
1504  -178713
1505  -108868
1506    99390
1507   161621
1508     9863
1509  -148573
1510  -111007
1511    69843
1512   165636
1513    44513
1514  -151335
1515  -136212
1516    87492
1517   185858
1518    19633
1519  -162177
1520  -108926
1521    74471
1522   146706
1523    40143
1524  -121772
1525  -142778
1526    39978
1527   186642
1528    51910
1529  -169361
1530  -129487
1531    81603
1532   150137
1533    40445
1534  -100431
1535  -138816
1536    20738
1537   190695
1538    76436
1539  -157278
1540  -142174
1541    65647
1542   163717
1543    52398
1544  -124812
1545  -148720
1546    28466
1547   168163
1548    67540
1549  -127647
1550  -151663
1551    28453
1552   181477
1553    76081
1554  -139358
1555  -143823
1556    45224
1557   155474
1558    75338
1559   -91874
1560  -152654
1561     2377
1562   176950
1563    97435
1564  -129454
1565  -166507
1566    25794
1567   162295
1568    74202
1569  -102827
1570  -144836
1571    -8169
1572   145127
1573   114575
1574   -91451
1575  -182723
1576     5211
1577   184356
1578    89972
1579  -103635
1580  -137872
1581    -8501
1582   136445
1583   117545
1584   -75164
1585  -181363
1586   -22971
1587   168009
1588   110514
1589   -99458
1590  -164097
1591   -10641
1592   152174
1593   108003
1594   -71335
1595  -158113
1596   -37982
1597   149950
1598   140345
1599   -79095
1600  -182505
1601   -17743
1602   159416
1603   108058
1604   -74392
1605  -155309
1606   -46124
1607   124796
1608   135808
1609   -49783
1610  -176227
1611   -53968
1612   151009
1613   141204
1614   -67178
1615  -164989
1616   -32792
1617   124948
1618   126040
1619   -19143
1620  -158010
1621   -85400
1622   134626
1623   158095
1624   -57344
1625  -178938
1626   -51883
1627   120664
1628   127590
1629   -25179
1630  -158617
1631   -84353
1632   114713
1633   157873
1634   -22266
1635  -171983
1636   -76010
1637   134060
1638   152392
1639   -34392
1640  -153476
1641   -73071
1642    94964
1643   151030
1644     1105
1645  -171769
1646  -102742
1647   119274
1648   159914
1649   -26283
1650  -161592
1651   -84417
1652    95011
1653   151218
1654     7296
1655  -150298
1656  -102835
1657    91053
1658   168462
1659    11606
1660  -167052
1661  -102529
1662   101499
1663   150913
1664     4744
1665  -139407
1666  -109165
1667    64570
1668   164338
1669    32376
1670  -157779
1671  -121134
1672    87034
1673   165047
1674    19087
1675  -144055
1676  -107814
1677    68674
1678   153501
1679    41415
1680  -133113
1681  -139503
1682    59824
1683   181167
1684    30569
1685  -158246
1686  -112501
1687    71502
1688   147722
1689    46250
1690  -121479
1691  -141675
1692    46215
1693   181925
1694    52161
1695  -144461
1696  -127366
1697    60468
1698   162091
1699    46588
1700  -127866
1701  -133886
1702    31442
1703   153831
1704    70895
1705  -123126
1706  -153897
1707    39262
1708   173761
1709    58839
1710  -124618
1711  -130487
1712    30121
1713   152296
1714    81259
1715  -102461
1716  -148583
1717    17464
1718   164326
1719    84016
1720  -118705
1721  -155091
1722    25215
1723   153647
1724    67678
1725   -97248
1726  -142627
1727   -10311
1728   153819
1729   107513
1730  -108271
1731  -165031
1732    24869
1733   161960
1734    78459
1735   -85650
1736  -141775
1737   -12852
1738   152858
1739   109993
1740   -94633
1741  -165466
1742    -7081
1743   154148
1744    99077
1745   -98428
1746  -159485
1747    -6807
1748   145013
1749   100552
1750   -68830
1751  -149606
1752   -31587
1753   149813
1754   130990
1755   -78112
1756  -164719
1757   -12585
1758   144548
1759   103025
1760   -64056
1761  -147567
1762   -45568
1763   122067
1764   131207
1765   -57328
1766  -177805
1767   -41786
1768   144167
1769   113488
1770   -63293
1771  -144181
1772   -42975
1773   119611
1774   140604
1775   -34324
1776  -168543
1777   -52037
1778   138460
1779   128087
1780   -48986
1781  -157582
1782   -57039
1783   123000
1784   130766
1785   -43999
1786  -156308
1787   -69036
1788   106120
1789   145234
1790   -25247
1791  -172529
1792   -65063
1793   136486
1794   131247
1795   -34798
1796  -135257
1797   -74219
1798    92214
1799   158434
1800    -6608
1801  -169957
1802   -78322
1803   118401
1804   137609
1805   -23751
1806  -146034
1807   -83879
1808    86078
1809   143136
1810     2108
1811  -149046
1812   -97924
1813    92966
1814   156274
1815      -98
1816  -153052
1817   -85656
1818    94843
1819   141166
1820     7739
1821  -134025
1822  -101907
1823    73421
1824   157137
1825    20010
1826  -153960
1827  -108756
1828    89893
1829   150848
1830     3661
1831  -135761
1832   -97347
1833    60065
1834   150036
1835    39181
1836  -143467
1837  -123582
1838    80895
1839   160364
1840    15652
1841  -132339
1842  -103364
1843    56109
1844   152481
1845    42157
1846  -130393
1847  -122559
1848    53118
1849   155551
1850    45998
1851  -132124
1852  -127597
1853    59000
1854   154517
1855    32633
1856  -115834
1857  -113346
1858    27382
1859   147952
1860    73074
1861  -125685
1862  -142652
1863    52238
1864   154831
1865    41018
1866  -111065
1867  -118825
1868    23400
1869   147977
1870    75018
1871  -111565
1872  -142851
1873    30564
1874   156171
1875    62285
1876  -113836
1877  -132102
1878    27570
1879   144846
1880    71368
1881   -97225
1882  -143331
1883     8700
1884   157166
1885    83138
1886  -109875
1887  -144726
1888    21058
1889   149889
1890    73067
1891   -96142
1892  -135695
1893     -831
1894   140239
1895    97276
1896   -85911
1897  -156885
1898     -525
1899   159760
1900    85991
1901   -98026
1902  -135711
1903    -4170
1904   127825
1905   101283
1906   -70653
1907  -156188
1908   -16849
1909   148422
1910   102697
1911   -82959
1912  -149575
1913   -13716
1914   136434
1915    98470
1916   -69529
1917  -145419
1918   -27265
1919   132802
1920   119940
1921   -67240
1922  -163867
1923   -21904
1924   143076
1925   100215
1926   -65571
1927  -142653
1928   -39229
1929   125024
1930   127521
1931   -56570
1932  -164196
1933   -37013
1934   137061
1935   117448
1936   -55463
1937  -151693
1938   -42148
1939   126079
1940   122581
1941   -44230
1942  -152134
1943   -60073
1944   121294
1945   137858
1946   -43256
1947  -161182
1948   -49382
1949   122526
1950   122180
1951   -37134
1952  -145641
1953   -66472
1954   106494
1955   140617
1956   -22854
1957  -160260
1958   -68359
1959   118233
1960   134976
1961   -34133
1962  -146437
1963   -64317
1964    94605
1965   137568
1966    -3518
1967  -154084
1968   -87506
1969   111317
1970   148412
1971   -21785
1972  -148676
1973   -74304
1974    95968
1975   143457
1976     1486
1977  -147927
1978   -93730
1979    93023
1980   149636
1981     1487
1982  -152520
1983   -98239
1984    93537
1985   146501
1986     -902
1987  -140098
1988   -97160
1989    73462
1990   153596
1991    23313
1992  -147453
1993  -108642
1994    83586
1995   155579
1996    16189
1997  -133760
1998  -101403
1999    67589
2000   149947
2001    32126
2002  -130221
2003  -119332
2004    56997
2005   158718
2006    32329
2007  -141912
2008  -114108
2009    60112
2010   141795
2011    37412
2012  -118793
2013  -126276
2014    43753
2015   164652
2016    54654
2017  -130352
2018  -124467
2019    53798
2020   153868
2021    50059
2022  -116976
2023  -126549
2024    35417
2025   151017
2026    65718
2027  -116455
2028  -145978
2029    32853
2030   162538
2031    55547
2032  -120647
2033  -127081
2034    25724
2035   141182
2036    76643
2037  -100476
2038  -148449
2039    18800
2040   160076
2041    72732
2042  -101151
2043  -132281
2044    12142
2045   145063
2046    83710
2047   -93715
2048  -143797
2049     2673
2050   143389
2051    90524
2052   -86908
2053  -146766
2054    -1874
2055   146306
2056    89375
2057   -91166
2058  -140361
2059    -5445
2060   131833
2061    98886
2062   -69624
2063  -152952
2064   -19152
2065   149308
2066   105370
2067   -87848
2068  -144897
2069    -6108
2070   125291
2071    98533
2072   -53692
2073  -153245
2074   -39022
2075   145676
2076   116964
2077   -80312
2078  -148804
2079   -18629
2080   119852
2081   107174
2082   -45578
2083  -152435
2084   -44462
2085   132473
2086   115685
2087   -55382
2088  -146523
2089   -45720
2090   118691
2091   125002
2092   -48730
2093  -149855
2094   -39411
2095   114247
2096   112426
2097   -29431
2098  -141054
2099   -66048
2100   115585
2101   136583
2102   -41226
2103  -148934
2104   -45474
2105   104319
2106   117481
2107   -20319
2108  -140098
2109   -72866
2110   104287
2111   138289
2112   -27791
2113  -151995
2114   -63197
2115   101900
2116   124245
2117   -18051
2118  -137362
2119   -74840
2120    93043
2121   140574
2122    -4361
2123  -145291
2124   -80030
2125    99139
2126   139435
2127   -12339
2128  -139510
2129   -73506
2130    85831
2131   129518
2132     6854
2133  -133618
2134  -100356
2135    80437
2136   147661
2137    -4122
2138  -144181
2139   -82664
2140    77339
2141   127135
2142    14976
2143  -123565
2144  -100222
2145    73736
2146   147972
2147    15680
2148  -125133
2149   -92909
2150    63594
2151   143933
2152    22753
2153  -133088
2154   -98755
2155    64946
2156   128889
2157    26608
2158  -116142
2159  -118423
2160    49645
2161   157320
2162    26995
2163  -136900
2164   -95687
2165    59325
2166   128202
2167    45580
2168  -105123
2169  -124553
2170    46122
2171   160720
2172    41061
2173  -128920
2174  -108190
2175    48495
2176   132078
2177    45721
2178  -105541
2179  -124218
2180    30507
2181   144223
2182    55393
2183  -112109
2184  -125951
2185    33963
2186   143738
2187    54680
2188  -103846
2189  -117412
2190    27150
2191   135474
2192    64393
2193   -93462
2194  -128572
2195    14024
2196   145075
2197    69668
2198  -102411
2199  -125526
2200    20123
2201   131963
2202    68034
2203   -86323
2204  -130667
2205     3405
2206   139385
2207    80671
2208   -90355
2209  -133969
2210     3731
2211   136145
2212    83012
2213   -87444
2214  -133298
2215     2875
2216   128277
2217    85116
2218   -70477
2219  -144339
2220   -15707
2221   144043
2222    93363
2223   -89223
2224  -128935
2225     -777
2226   114317
2227    96086
2228   -48855
2229  -150145
2230   -29674
2231   142698
2232    96120
2233   -76892
2234  -126902
2235   -19753
2236   109858
2237   106513
2238   -50328
2239  -147756
2240   -28776
2241   125307
2242    94783
2243   -51325
2244  -128997
2245   -45507
2246   115277
2247   121199
2248   -53965
2249  -142438
2250   -26519
2251   110179
2252    99388
2253   -30553
2254  -133749
2255   -62427
2256   114803
2257   129680
2258   -50452
2259  -143815
2260   -36254
2261    97744
2262   108682
2263   -18035
2264  -139919
2265   -70575
2266   114427
2267   132368
2268   -39515
2269  -137436
2270   -48994
2271    90304
2272   120264
2273    -9746
2274  -140728
2275   -70269
2276   102510
2277   123164
2278   -19060
2279  -128410
2280   -74902
2281    84411
2282   136289
2283   -12967
2284  -141014
2285   -62132
2286    86369
2287   112015
2288     6124
2289  -122294
2290   -96442
2291    84776
2292   144373
2293   -13097
2294  -130018
2295   -64093
2296    67995
2297   120726
2298    21444
2299  -129277
2300  -100697
2301    84124
2302   136519
2303    -1984
2304  -116005
2305   -82864
2306    53742
2307   139723
2308    27243
2309  -137741
2310   -94776
2311    74769
2312   125499
2313    20281
2314  -106808
2315  -107763
2316    50588
2317   154949
2318    25685
2319  -136323
2320   -87185
2321    61286
2322   114965
2323    41001
2324   -98253
2325  -125233
2326    44745
2327   157757
2328    27053
2329  -128592
2330   -87177
2331    45002
2332   113355
2333    55118
2334   -96823
2335  -129576
2336    41925
2337   148268
2338    31621
2339  -105592
2340   -96695
2341    22494
2342   128550
2343    67077
2344  -104818
2345  -123388
2346    43113
2347   131393
2348    42593
2349   -84479
2350  -116405
2351     3985
2352   145759
2353    71563
2354  -114813
2355  -117751
2356    32583
2357   115878
2358    61360
2359   -73655
2360  -134108
2361    -1041
2362   151250
2363    74081
2364  -102156
2365  -116392
2366    13736
2367   116740
2368    82438
2369   -72940
2370  -136572
2371     2747
2372   136354
2373    74378
2374   -79073
2375  -124001
2376   -11047
2377   121495
2378    89030
2379   -80574
2380  -134563
2381     -593
2382   117127
2383    78342
2384   -55892
2385  -129303
2386   -25627
2387   131049
2388    97550
2389   -75320
2390  -126039
2391    -6395
2392   108430
2393    92016
2394   -42600
2395  -138407
2396   -35234
2397   129159
2398    98990
2399   -68397
2400  -126230
2401   -28158
2402   100627
2403   107074
2404   -43757
2405  -147062
2406   -35434
2407   122071
2408    98472
2409   -46462
2410  -122837
2411   -46877
2412   106091
2413   125300
2414   -44081
2415  -144345
2416   -30208
2417   105926
2418    94872
2419   -23530
2420  -125699
2421   -67308
2422   104937
2423   128308
2424   -44926
2425  -137496
2426   -37775
2427    89244
2428   104638
2429    -8035
2430  -129020
2431   -71344
2432   102901
2433   121244
2434   -29811
2435  -126974
2436   -57961
2437    79444
2438   118237
2439    -5920
2440  -132537
2441   -70272
2442    93178
2443   118087
2444   -11158
2445  -120595
2446   -75313
2447    79427
2448   134407
2449    -2099
2450  -130406
2451   -69824
2452    81251
2453   119734
2454     4117
2455  -123184
2456   -90841
2457    71317
2458   134023
2459     -277
2460  -129914
2461   -80749
2462    65960
2463   122982
2464    16756
2465  -119509
2466   -91865
2467    68964
2468   134292
2469    17240
2470  -113917
2471   -87845
2472    59200
2473   133627
2474    24947
2475  -119871
2476   -90438
2477    55424
2478   116935
2479    28315
2480  -105759
2481  -109914
2482    44837
2483   138289
2484    25415
2485  -117497
2486   -89131
2487    46420
2488   118608
2489    48248
2490   -97195
2491  -117815
2492    44420
2493   144304
2494    33859
2495  -106752
2496   -96232
2497    30232
2498   125407
2499    55930
2500  -104586
2501  -121417
2502    35792
2503   131867
2504    42761
2505   -93512
2506  -112054
2507    17646
2508   136518
2509    63090
2510  -105141
2511  -116252
2512    30354
2513   123322
2514    57897
2515   -80027
2516  -120612
2517     9302
2518   138933
2519    69033
2520   -97420
2521  -115188
2522    19079
2523   116510
2524    67607
2525   -73385
2526  -126799
2527     1219
2528   133961
2529    72421
2530   -86292
2531  -119525
2532     4087
2533   116223
2534    77088
2535   -70940
2536  -129538
2537    -4685
2538   124721
2539    78453
2540   -69632
2541  -126303
2542   -13602
2543   124706
2544    92042
2545   -70840
2546  -127504
2547    -8104
2548   117656
2549    88193
2550   -54773
2551  -133328
2552   -29343
2553   123323
2554    96763
2555   -67659
2556  -130473
2557   -21686
2558   108893
2559    97156
2560   -47922
2561  -136050
2562   -33223
2563   116423
2564   101475
2565   -48637
2566  -125538
2567   -34962
2568   107686
2569   111211
2570   -43565
2571  -135053
2572   -34165
2573   103349
2574   100114
2575   -33345
2576  -127560
2577   -52283
2578   102750
2579   115633
2580   -39728
2581  -134139
2582   -42043
2583    94856
2584   104248
2585   -17809
2586  -127135
2587   -64384
2588   100158
2589   125267
2590   -27563
2591  -131774
2592   -52766
2593    88503
2594   112768
2595    -9569
2596  -129519
2597   -75687
2598    90883
2599   125769
2600   -17255
2601  -127994
2602   -66083
2603    79431
2604   123770
2605     -785
2606  -128230
2607   -75617
2608    82709
2609   122392
2610     -491
2611  -117223
2612   -78303
2613    68561
2614   130683
2615     7359
2616  -129471
2617   -79998
2618    70940
2619   117344
2620     9771
2621  -111961
2622   -88151
2623    60231
2624   132663
2625    17923
2626  -120565
2627   -85789
2628    62550
2629   121949
2630    21496
2631  -107924
2632   -94125
2633    52952
2634   129473
2635    28147
2636  -112613
2637   -98912
2638    49537
2639   125806
2640    30109
2641  -108561
2642  -101058
2643    44504
2644   128016
2645    37576
2646  -102055
2647  -104989
2648    37746
2649   132625
2650    43585
2651  -103440
2652  -104234
2653    38276
2654   126481
2655    45549
2656   -93409
2657  -109420
2658    23539
2659   128457
2660    50945
2661  -101322
2662  -108450
2663    26695
2664   120086
2665    53084
2666   -86135
2667  -112733
2668    19432
2669   125541
2670    56800
2671   -85394
2672  -106451
2673    14912
2674   119237
2675    66859
2676   -81795
2677  -115718
2678    14547
2679   118771
2680    58985
2681   -73205
2682  -112249
2683    -3135
2684   118461
2685    75338
2686   -80836
2687  -122709
2688     7687
2689   114601
2690    68174
2691   -61492
2692  -115946
2693   -12062
2694   121731
2695    84814
2696   -72651
2697  -119612
2698    -1983
2699   110656
2700    77174
2701   -55243
2702  -121830
2703   -20867
2704   115556
2705    84066
2706   -64053
2707  -116424
2708   -16816
2709   101577
2710    87745
2711   -50354
2712  -123546
2713   -21959
2714   110990
2715    84457
2716   -49479
2717  -109314
2718   -28468
2719    97320
2720    99734
2721   -45600
2722  -127373
2723   -23845
2724   102768
2725    83860
2726   -38609
2727  -111598
2728   -42217
2729    94117
2730   104076
2731   -39934
2732  -125808
2733   -32914
2734    93449
2735    94795
2736   -24372
2737  -117956
2738   -49208
2739    98416
2740   105714
2741   -30216
2742  -117536
2743   -48688
2744    84150
2745   107974
2746   -18845
2747  -127601
2748   -52719
2749    93776
2750    99177
2751   -21539
2752  -110128
2753   -62055
2754    76077
2755   116899
2756   -15474
2757  -125753
2758   -51376
2759    83323
2760   100648
2761    -7000
2762  -105810
2763   -71196
2764    73093
2765   119471
2766   -10467
2767  -119350
2768   -58495
2769    68242
2770   105835
2771     6156
2772  -114035
2773   -79394
2774    74035
2775   116059
2776    -4164
2777  -106716
2778   -69110
2779    53914
2780   119395
2781    19114
2782  -121804
2783   -81388
2784    75509
2785   110740
2786     6053
2787   -93395
2788   -84900
2789    41414
2790   130055
2791    24920
2792  -123162
2793   -83672
2794    63887
2795   107085
2796    20907
2797   -91452
2798   -98744
2799    42141
2800   132986
2801    23195
2802  -110765
2803   -80450
2804    44108
2805   109890
2806    40297
2807   -94676
2808  -104154
2809    46000
2810   125930
2811    22003
2812   -94165
2813   -83815
2814    23335
2815   115072
2816    54034
2817  -100906
2818  -107095
2819    43993
2820   116203
2821    31121
2822   -79461
2823   -97347
2824    11303
2825   125855
2826    59779
2827  -101175
2828  -104186
2829    34486
2830   109566
2831    48773
2832   -71957
2833  -112955
2834     9112
2835   129402
2836    57685
2837   -91102
2838  -100676
2839    13406
2840   105261
2841    68734
2842   -70893
2843  -124562
2844    10158
2845   126479
2846    54047
2847   -73137
2848   -98565
2849    -9201
2850   106968
2851    84839
2852   -73456
2853  -125748
2854    12446
2855   113818
2856    56731
2857   -55514
2858  -104047
2859   -22690
2860   111801
2861    86913
2862   -74230
2863  -115590
2864     3496
2865    98141
2866    71616
2867   -42609
2868  -118697
2869   -27321
2870   117401
2871    84087
2872   -65633
2873  -104978
2874   -14375
2875    87827
2876    93233
2877   -38910
2878  -132021
2879   -25167
2880   114356
2881    78096
2882   -49469
2883  -103437
2884   -37243
2885    88235
2886   107525
2887   -40277
2888  -133948
2889   -23764
2890   102675
2891    79889
2892   -29398
2893  -104704
2894   -51909
2895    90878
2896   110082
2897   -39702
2898  -122646
2899   -30480
2900    84075
2901    88539
2902   -15098
2903  -115564
2904   -56701
2905    94743
2906   103332
2907   -36052
2908  -108043
2909   -42610
2910    70088
2911   104658
2912    -7818
2913  -122108
2914   -55150
2915    93939
2916    96433
2917   -22266
2918   -98715
2919   -59514
2920    64655
2921   117020
2922    -6006
2923  -125553
2924   -53307
2925    80775
2926    94410
2927    -2367
2928   -99612
2929   -76335
2930    66085
2931   122615
2932    -4437
2933  -115769
2934   -58491
2935    62741
2936   102516
2937    14583
2938  -108096
2939   -85147
2940    70868
2941   115364
2942    -1165
2943   -99099
2944   -69306
2945    44842
2946   114696
2947    24548
2948  -114660
2949   -82580
2950    67991
2951   107361
2952     8878
2953   -88029
2954   -82466
2955    38079
2956   122717
2957    25018
2958  -111504
2959   -76849
2960    53146
2961   101343
2962    26830
2963   -87707
2964   -95232
2965    39120
2966   124844
2967    23496
2968  -100949
2969   -79880
2970    35053
2971   106483
2972    44789
2973   -92124
2974  -102700
2975    40087
2976   117603
2977    29677
2978   -83978
2979   -88727
2980    16935
2981   115936
2982    56689
2983   -96234
2984  -104467
2985    37864
2986   109885
2987    37948
2988   -71423
2989   -99023
2990     8234
2991   120381
2992    58559
2993   -91524
2994   -99567
2995    22817
2996   103706
2997    54399
2998   -67370
2999  -110440
3000     9312
3001   121138
3002    52960
3003   -79360
3004   -94500
3005     4378
3006   100574
3007    72134
3008   -69131
3009  -116283
3010     9918
3011   114263
3012    53649
3013   -63762
3014   -98515
3015   -13691
3016   105518
3017    81403
3018   -70193
3019  -115850
3020     4510
3021   101289
3022    63733
3023   -49151
3024  -109754
3025   -23242
3026   107720
3027    84149
3028   -63811
3029  -109416
3030    -9750
3031    93040
3032    81500
3033   -41175
3034  -120622
3035   -23162
3036   108983
3037    78827
3038   -51492
3039  -102288
3040   -26548
3041    86038
3042    94079
3043   -40908
3044  -125076
3045   -23129
3046   101464
3047    74810
3048   -36244
3049  -100088
3050   -41207
3051    87246
3052   100580
3053   -38890
3054  -118036
3055   -27001
3056    88476
3057    83511
3058   -22395
3059  -106549
3060   -50170
3061    90014
3062    99713
3063   -35071
3064  -109671
3065   -38512
3066    74887
3067    96314
3068   -10840
3069  -116339
3070   -53104
3071    89830
3072    96773
3073   -23223
3074   -99325
3075   -53744
3076    65363
3077   109652
3078    -4913
3079  -120656
3080   -53826
3081    80851
3082    93304
3083    -8414
3084   -97546
3085   -68017
3086    63575
3087   114886
3088    -3695
3089  -113915
3090   -57351
3091    66488
3092    96298
3093     6915
3094   -99692
3095   -74389
3096    66198
3097   111201
3098    -2834
3099  -101029
3100   -62948
3101    51838
3102   103424
3103    17333
3104  -103829
3105   -79035
3106    62804
3107   106483
3108     5481
3109   -91516
3110   -72628
3111    40931
3112   110100
3113    24439
3114  -104506
3115   -80157
3116    54011
3117   105371
3118    19916
3119   -87627
3120   -85046
3121    34940
3122   115490
3123    29100
3124   -98172
3125   -81805
3126    39817
3127   104950
3128    35090
3129   -87133
3130   -92775
3131    33514
3132   112192
3133    31931
3134   -87398
3135   -85449
3136    26111
3137   107118
3138    45615
3139   -86623
3140   -97359
3141    32020
3142   107591
3143    37386
3144   -76133
3145   -92233
3146    17186
3147   110023
3148    50254
3149   -84333
3150   -96000
3151    22803
3152   104961
3153    48259
3154   -70422
3155   -99434
3156    10545
3157   110096
3158    52599
3159   -75975
3160   -97163
3161     8636
3162   101558
3163    60712
3164   -66780
3165  -104419
3166     5055
3167   107091
3168    59356
3169   -65133
3170   -99729
3171    -4639
3172   101708
3173    71688
3174   -62584
3175  -108433
3176    -1533
3177   101849
3178    65294
3179   -55248
3180  -102788
3181   -13937
3182    99046
3183    75747
3184   -55513
3185  -107995
3186   -10047
3187    96170
3188    71707
3189   -47866
3190  -105609
3191   -18670
3192    95776
3193    77359
3194   -46874
3195  -105340
3196   -20098
3197    92548
3198    80506
3199   -41366
3200  -105977
3201   -22971
3202    92713
3203    80738
3204   -38135
3205  -104426
3206   -31692
3207    86503
3208    86039
3209   -35411
3210  -108419
3211   -34532
3212    84509
3213    86595
3214   -28030
3215  -106359
3216   -40475
3217    82237
3218    91560
3219   -23914
3220  -104145
3221   -43280
3222    79189
3223    97926
3224   -19280
3225  -108469
3226   -44194
3227    76807
3228    90000
3229   -16853
3230  -103187
3231   -53081
3232    71923
3233    98859
3234   -15311
3235  -106432
3236   -48608
3237    70221
3238    93060
3239    -6749
3240  -100797
3241   -57427
3242    68693
3243   100651
3244    -6761
3245  -100302
3246   -55651
3247    62839
3248    98302
3249      189
3250   -99913
3251   -62543
3252    62420
3253    97611
3254     1127
3255   -96641
3256   -66424
3257    53751
3258   102499
3259     7513
3260   -97599
3261   -68167
3262    54558
3263   100493
3264    12813
3265   -91065
3266   -73979
3267    46209
3268   107285
3269    17227
3270   -94507
3271   -72548
3272    45283
3273   101270
3274    21114
3275   -90310
3276   -79242
3277    41233
3278   104093
3279    22940
3280   -88710
3281   -77513
3282    37044
3283   102573
3284    26851
3285   -89106
3286   -80693
3287    37409
3288    98890
3289    28051
3290   -80507
3291   -82865
3292    29496
3293   104426
3294    32210
3295   -84190
3296   -81409
3297    30967
3298    98378
3299    38364
3300   -73448
3301   -87569
3302    24222
3303   105003
3304    39269
3305   -77050
3306   -85834
3307    17298
3308    98323
3309    46273
3310   -72938
3311   -94860
3312    15069
3313   100449
3314    45612
3315   -68026
3316   -91861
3317     7657
3318   101832
3319    56130
3320   -68795
3321   -92808
3322    10926
3323    97004
3324    54233
3325   -59495
3326   -96274
3327     1402
3328   101846
3329    59257
3330   -65096
3331   -94669
3332     3337
3333    91711
3334    58781
3335   -55302
3336   -98614
3337    -3867
3338    96351
3339    62821
3340   -57261
3341   -97136
3342    -4766
3343    92350
3344    65007
3345   -50552
3346   -98760
3347   -10262
3348    91009
3349    67201
3350   -44924
3351   -99154
3352   -17725
3353    91537
3354    75544
3355   -45263
3356   -99399
3357   -16945
3358    86455
3359    74906
3360   -37278
3361  -103505
3362   -28060
3363    87244
3364    77928
3365   -38469
3366  -101588
3367   -27909
3368    81554
3369    81932
3370   -31983
3371  -103409
3372   -30875
3373    83037
3374    81543
3375   -26943
3376   -97542
3377   -35692
3378    80556
3379    89120
3380   -28423
3381  -103609
3382   -33253
3383    74518
3384    81457
3385   -19129
3386  -100986
3387   -47641
3388    75708
3389    89485
3390   -24812
3391  -101057
3392   -40607
3393    68684
3394    88146
3395    -9216
3396   -98493
3397   -50553
3398    74412
3399    94982
3400   -10047
3401   -95135
3402   -50749
3403    62065
3404    94739
3405    -2911
3406  -100922
3407   -58903
3408    62605
3409    93054
3410    -3244
3411   -94244
3412   -63820
3413    55057
3414   101268
3415     3309
3416   -98128
3417   -60243
3418    57459
3419    95500
3420     9954
3421   -89438
3422   -68859
3423    51618
3424   102737
3425     8368
3426   -93477
3427   -64926
3428    46269
3429    95087
3430    14903
3431   -90085
3432   -73181
3433    46398
3434   100232
3435    15766
3436   -86959
3437   -71434
3438    39931
3439    99183
3440    22929
3441   -86726
3442   -74487
3443    39251
3444    96481
3445    26504
3446   -80844
3447   -82705
3448    31269
3449   102680
3450    28557
3451   -83759
3452   -78667
3453    29184
3454    96413
3455    37616
3456   -75231
3457   -87574
3458    25389
3459   102780
3460    36632
3461   -74463
3462   -82219
3463    19228
3464    97693
3465    43817
3466   -73952
3467   -89631
3468    17698
3469    97405
3470    41425
3471   -68691
3472   -87368
3473    12035
3474    99553
3475    49619
3476   -70121
3477   -89264
3478    12791
3479    93472
3480    49716
3481   -61039
3482   -90721
3483     4544
3484    98906
3485    54195
3486   -66122
3487   -90586
3488     5613
3489    87810
3490    55549
3491   -54861
3492   -95920
3493    -2767
3494    96251
3495    58021
3496   -56930
3497   -92597
3498    -5634
3499    87939
3500    64066
3501   -48900
3502   -98752
3503    -8687
3504    91348
3505    65024
3506   -44762
3507   -95771
3508   -17015
3509    88627
3510    69807
3511   -45408
3512   -95199
3513   -15536
3514    85272
3515    69475
3516   -38718
3517   -96565
3518   -23545
3519    85051
3520    73171
3521   -40702
3522   -95758
3523   -22591
3524    80596
3525    74993
3526   -33833
3527   -97414
3528   -25444
3529    80040
3530    76520
3531   -30369
3532   -95208
3533   -30630
3534    78708
3535    80565
3536   -29203
3537   -96894
3538   -32272
3539    73138
3540    80058
3541   -20672
3542   -97777
3543   -40489
3544    73577
3545    84648
3546   -21357
3547   -95490
3548   -38166
3549    68200
3550    84764
3551   -10214
3552   -95574
3553   -48681
3554    68674
3555    88160
3556   -11873
3557   -93460
3558   -48007
3559    62621
3560    89521
3561    -6313
3562   -93840
3563   -52965
3564    61668
3565    88646
3566    -5739
3567   -90805
3568   -55217
3569    56733
3570    94283
3571     -509
3572   -92731
3573   -55160
3574    55563
3575    89203
3576     2811
3577   -88548
3578   -62122
3579    52971
3580    94918
3581     4179
3582   -90614
3583   -60207
3584    47797
3585    91781
3586    12211
3587   -86462
3588   -66826
3589    46628
3590    95383
3591    14967
3592   -84821
3593   -68945
3594    41347
3595    95213
3596    18755
3597   -83253
3598   -70374
3599    38080
3600    95005
3601    23473
3602   -81105
3603   -76682
3604    33388
3605    95531
3606    25048
3607   -78065
3608   -75068
3609    30810
3610    95032
3611    30099
3612   -76519
3613   -78388
3614    28435
3615    96205
3616    31599
3617   -74309
3618   -78423
3619    23404
3620    95283
3621    35682
3622   -73451
3623   -80699
3624    20977
3625    93161
3626    38613
3627   -70631
3628   -82344
3629    17244
3630    94411
3631    41253
3632   -68126
3633   -84082
3634    14442
3635    91122
3636    46090
3637   -62488
3638   -87254
3639     8686
3640    93621
3641    48911
3642   -61797
3643   -86718
3644     5962
3645    88891
3646    52888
3647   -56049
3648   -91216
3649     -574
3650    91162
3651    55492
3652   -54445
3653   -91221
3654    -3592
3655    87073
3656    57175
3657   -49736
3658   -89918
3659    -6592
3660    86630
3661    62176
3662   -48023
3663   -92733
3664    -7918
3665    86935
3666    62624
3667   -46315
3668   -90116
3669   -12695
3670    82499
3671    66167
3672   -43998
3673   -91731
3674   -14283
3675    81517
3676    67179
3677   -38532
3678   -93350
3679   -19162
3680    81370
3681    69144
3682   -36643
3683   -90855
3684   -22157
3685    75620
3686    74740
3687   -29911
3688   -94615
3689   -25333
3690    77090
3691    71667
3692   -28174
3693   -89835
3694   -32578
3695    70097
3696    80298
3697   -22027
3698   -94134
3699   -33610
3700    72359
3701    75676
3702   -19905
3703   -89168
3704   -39485
3705    66862
3706    81616
3707   -17880
3708   -92051
3709   -39932
3710    64941
3711    80205
3712   -13203
3713   -90440
3714   -44635
3715    65254
3716    84627
3717   -14038
3718   -87866
3719   -44428
3720    58139
3721    84695
3722    -4573
3723   -90592
3724   -49993
3725    62180
3726    84257
3727    -7489
3728   -84015
3729   -51266
3730    50819
3731    88572
3732     2637
3733   -90536
3734   -54319
3735    53524
3736    84426
3737     3249
3738   -82401
3739   -60039
3740    46955
3741    91613
3742     7459
3743   -83853
3744   -57775
3745    43519
3746    87448
3747    14836
3748   -81799
3749   -67977
3750    44148
3751    90506
3752    11313
3753   -76897
3754   -62496
3755    33742
3756    88615
3757    22838
3758   -81882
3759   -71615
3760    39304
3761    88272
3762    15712
3763   -73103
3764   -67432
3765    27862
3766    92839
3767    26237
3768   -78484
3769   -71526
3770    33052
3771    87451
3772    27456
3773   -67966
3774   -75569
3775    23447
3776    94143
3777    30904
3778   -74314
3779   -72074
3780    22605
3781    84213
3782    36568
3783   -65514
3784   -82610
3785    18687
3786    93382
3787    34899
3788   -66082
3789   -74386
3790    11623
3791    84621
3792    48157
3793   -61271
3794   -85251
3795    15329
3796    88892
3797    39615
3798   -57199
3799   -77873
3800     2065
3801    85854
3802    51599
3803   -59353
3804   -85105
3805     7731
3806    83174
3807    46372
3808   -50137
3809   -85343
3810    -1943
3811    88921
3812    53072
3813   -55572
3814   -81475
3815       74
3816    78559
3817    55930
3818   -44884
3819   -88497
3820    -6250
3821    86889
3822    55450
3823   -47320
3824   -82042
3825   -10777
3826    77396
3827    62874
3828   -41558
3829   -91274
3830   -10599
3831    81376
3832    60431
3833   -37632
3834   -84297
3835   -19308
3836    75036
3837    69131
3838   -37500
3839   -90239
3840   -18232
3841    73111
3842    65037
3843   -29086
3844   -87346
3845   -26853
3846    74968
3847    70504
3848   -31981
3849   -85193
3850   -23779
3851    66104
3852    71706
3853   -22153
3854   -90382
3855   -30775
3856    73050
3857    70361
3858   -25730
3859   -82248
3860   -32277
3861    63254
3862    76739
3863   -19403
3864   -91966
3865   -34075
3866    67767
3867    72033
3868   -17353
3869   -81758
3870   -39352
3871    61261
3872    81313
3873   -15431
3874   -87302
3875   -38734
3876    59439
3877    76436
3878    -6004
3879   -82928
3880   -45932
3881    57762
3882    81631
3883    -9095
3884   -83545
3885   -45236
3886    49805
3887    79718
3888     1434
3889   -84553
3890   -52409
3891    53605
3892    81693
3893    -1445
3894   -78313
3895   -52151
3896    44898
3897    83033
3898     6721
3899   -82673
3900   -55644
3901    48620
3902    82515
3903     6226
3904   -76770
3905   -58362
3906    42581
3907    86143
3908     9180
3909   -80039
3910   -57277
3911    41429
3912    83065
3913    13969
3914   -76560
3915   -64455
3916    40205
3917    86907
3918    13632
3919   -75109
3920   -60607
3921    32385
3922    84030
3923    22631
3924   -74072
3925   -66863
3926    34537
3927    85476
3928    20634
3929   -67793
3930   -66550
3931    22642
3932    85615
3933    28937
3934   -70632
3935   -69543
3936    24533
3937    82700
3938    30995
3939   -63125
3940   -74025
3941    18889
3942    86826
3943    32642
3944   -65414
3945   -71686
3946    17079
3947    82017
3948    39512
3949   -60393
3950   -78797
3951    16416
3952    86194
3953    35870
3954   -60356
3955   -74497
3956    10363
3957    83363
3958    43473
3959   -58780
3960   -80534
3961    10868
3962    83872
3963    41514
3964   -54045
3965   -77556
3966     1551
3967    82553
3968    48872
3969   -53845
3970   -80440
3971     2412
3972    80065
3973    49643
3974   -46516
3975   -82085
3976    -4815
3977    81609
3978    54220
3979   -48267
3980   -80491
3981    -6495
3982    74276
3983    58146
3984   -40090
3985   -85221
3986    -9911
3987    77989
3988    56428
3989   -40066
3990   -80292
3991   -14739
3992    73981
3993    63713
3994   -35695
3995   -86836
3996   -14380
3997    74606
3998    59748
3999   -33940
4000   -82925
4001   -20565
4002    72640
4003    66584
4004   -32791
4005   -84601
4006   -19435
4007    68356
4008    65330
4009   -27159
4010   -86828
4011   -26759
4012    71526
4013    67338
4014   -26504
4015   -81397
4016   -26819
4017    64366
4018    71384
4019   -18791
4020   -86716
4021   -33185
4022    66176
4023    69542
4024   -18133
4025   -79974
4026   -35812
4027    57485
4028    75071
4029   -13940
4030   -84747
4031   -38023
4032    59885
4033    73804
4034   -10083
4035   -80053
4036   -41969
4037    54763
4038    78384
4039    -8855
4040   -81719
4041   -41362
4042    51790
4043    75742
4044    -2144
4045   -79864
4046   -48505
4047    52276
4048    79559
4049    -3808
4050   -78535
4051   -45931
4052    45398
4053    78783
4054     4612
4055   -79050
4056   -52432
4057    48985
4058    79825
4059     1439
4060   -74977
4061   -53688
4062    40482
4063    81570
4064    10791
4065   -77436
4066   -57272
4067    41944
4068    79738
4069    11017
4070   -71944
4071   -58866
4072    34339
4073    83228
4074    14279
4075   -72560
4076   -58659
4077    33217
4078    80558
4079    20984
4080   -68952
4081   -64290
4082    30227
4083    83118
4084    19430
4085   -69569
4086   -62140
4087    24823
4088    79069
4089    27098
4090   -66224
4091   -68647
4092    26795
4093    82866
4094    25705
4095   -64325
4096   -65833
4097    21593
4098    81044
4099    31137
4100   -63266
4101   -71075
4102    20882
4103    81240
4104    30200
4105   -60241
4106   -71916
4107    14022
4108    82076
4109    35183
4110   -60249
4111   -71635
4112    13359
4113    78625
4114    37776
4115   -53449
4116   -75186
4117     8098
4118    81963
4119    40184
4120   -53869
4121   -71279
4122     5594
4123    76376
4124    44951
4125   -48543
4126   -77528
4127     3058
4128    77639
4129    44393
4130   -47389
4131   -74133
4132    -1897
4133    75468
4134    51264
4135   -46138
4136   -77959
4137    -2872
4138    74900
4139    51013
4140   -42011
4141   -78894
4142    -8796
4143    75467
4144    53921
4145   -42673
4146   -80088
4147    -8659
4148    71878
4149    55209
4150   -35624
4151   -81029
4152   -13232
4153    74631
4154    57809
4155   -36909
4156   -79335
4157   -14098
4158    69407
4159    59637
4160   -29806
4161   -81950
4162   -20611
4163    69377
4164    59221
4165   -30498
4166   -77882
4167   -23138
4168    63957
4169    64782
4170   -23700
4171   -80466
4172   -24303
4173    64172
4174    65320
4175   -20644
4176   -77708
4177   -30035
4178    62450
4179    68753
4180   -20831
4181   -79859
4182   -29966
4183    56589
4184    66384
4185   -14917
4186   -80394
4187   -36625
4188    60197
4189    72103
4190   -15592
4191   -77476
4192   -34586
4193    54081
4194    72975
4195    -7328
4196   -79410
4197   -39657
4198    57148
4199    73051
4200    -8733
4201   -77344
4202   -42374
4203    50456
4204    74493
4205    -3492
4206   -79390
4207   -44971
4208    50454
4209    73693
4210     -145
4211   -73967
4212   -48330
4213    45637
4214    77482
4215     2129
4216   -74342
4217   -48684
4218    41715
4219    74582
4220     7552
4221   -72478
4222   -55124
4223    39431
4224    77963
4225     6364
4226   -71590
4227   -52209
4228    35538
4229    77882
4230    14464
4231   -69211
4232   -57274
4233    36492
4234    79719
4235    13755
4236   -68744
4237   -57894
4238    30838
4239    79321
4240    17834
4241   -70125
4242   -59694
4243    31301
4244    76284
4245    20043
4246   -65433
4247   -64764
4248    26266
4249    79916
4250    23181
4251   -65876
4252   -62151
4253    24476
4254    76641
4255    28601
4256   -59587
4257   -66923
4258    21054
4259    80141
4260    27313
4261   -60040
4262   -64799
4263    14598
4264    75781
4265    32897
4266   -56557
4267   -70305
4268    13620
4269    76644
4270    33327
4271   -53619
4272   -68545
4273     8651
4274    76224
4275    39591
4276   -51778
4277   -70983
4278     9354
4279    75451
4280    39729
4281   -47845
4282   -72974
4283     3725
4284    76855
4285    43146
4286   -51443
4287   -73370
4288     3034
4289    72791
4290    44349
4291   -44723
4292   -75108
4293    -1046
4294    75529
4295    46598
4296   -46015
4297   -72449
4298    -3370
4299    70104
4300    50943
4301   -39163
4302   -76789
4303    -5612
4304    72350
4305    49944
4306   -37168
4307   -73946
4308   -12057
4309    69577
4310    55757
4311   -34580
4312   -76175
4313   -11809
4314    66230
4315    53571
4316   -30123
4317   -75392
4318   -18436
4319    66332
4320    58274
4321   -30343
4322   -74684
4323   -18091
4324    62981
4325    59010
4326   -23828
4327   -76613
4328   -23465
4329    63533
4330    62074
4331   -25632
4332   -75591
4333   -22926
4334    60154
4335    63205
4336   -20363
4337   -78169
4338   -27090
4339    60478
4340    65472
4341   -19725
4342   -75017
4343   -29537
4344    56605
4345    67679
4346   -15623
4347   -77179
4348   -30767
4349    55680
4350    65332
4351   -11629
4352   -74647
4353   -37544
4354    52119
4355    70889
4356   -10869
4357   -75929
4358   -37196
4359    49733
4360    67520
4361    -4352
4362   -72199
4363   -41257
4364    49450
4365    70753
4366    -4067
4367   -70370
4368   -41731
4369    44791
4370    71219
4371      979
4372   -71068
4373   -46662
4374    43786
4375    71579
4376     1486
4377   -68935
4378   -47243
4379    38286
4380    74622
4381     5096
4382   -71502
4383   -48466
4384    39152
4385    72913
4386     8236
4387   -67108
4388   -52292
4389    36311
4390    76607
4391    11414
4392   -69219
4393   -53168
4394    34786
4395    73403
4396    14041
4397   -66224
4398   -56757
4399    30056
4400    75838
4401    16522
4402   -65757
4403   -57393
4404    27194
4405    72475
4406    21001
4407   -60591
4408   -60351
4409    24973
4410    75228
4411    23121
4412   -58575
4413   -60781
4414    20987
4415    73387
4416    26379
4417   -58448
4418   -63125
4419    19659
4420    73763
4421    26657
4422   -55471
4423   -63807
4424    14370
4425    73843
4426    31309
4427   -56358
4428   -65264
4429    14155
4430    73936
4431    33747
4432   -52011
4433   -66606
4434    10127
4435    75566
4436    37060
4437   -52026
4438   -67814
4439     8256
4440    73299
4441    38504
4442   -48923
4443   -70160
4444     5040
4445    72554
4446    39841
4447   -46870
4448   -70304
4449     2262
4450    71241
4451    43968
4452   -44015
4453   -70786
4454     -154
4455    69837
4456    43955
4457   -39611
4458   -69969
4459    -5166
4460    67407
4461    48605
4462   -38375
4463   -71888
4464    -7308
4465    66076
4466    48914
4467   -35358
4468   -72204
4469   -11363
4470    66714
4471    52429
4472   -33893
4473   -73143
4474   -12328
4475    65152
4476    53548
4477   -30624
4478   -74088
4479   -14929
4480    65182
4481    55177
4482   -29131
4483   -73368
4484   -17826
4485    60979
4486    59118
4487   -26628
4488   -75748
4489   -20373
4490    60831
4491    58310
4492   -23111
4493   -73120
4494   -24219
4495    59673
4496    63149
4497   -20189
4498   -74876
4499   -24449
4500    56360
4501    61049
4502   -15206
4503   -71733
4504   -30488
4505    53160
4506    64123
4507   -14442
4508   -72219
4509   -30909
4510    51084
4511    64214
4512   -10798
4513   -71393
4514   -34848
4515    51946
4516    65986
4517    -8566
4518   -69349
4519   -36007
4520    47238
4521    68018
4522    -5643
4523   -72154
4524   -39352
4525    47629
4526    66646
4527    -4038
4528   -69201
4529   -41963
4530    43189
4531    69908
4532    -1223
4533   -71084
4534   -42198
4535    42062
4536    69744
4537     2806
4538   -68714
4539   -46741
4540    40361
4541    72694
4542     5256
4543   -66835
4544   -46424
4545    36399
4546    70610
4547     9667
4548   -67129
4549   -50018
4550    35572
4551    69462
4552     9153
4553   -62708
4554   -50969
4555    28608
4556    71835
4557    15913
4558   -63307
4559   -53593
4560    29632
4561    69645
4562    16239
4563   -59148
4564   -56472
4565    24681
4566    73218
4567    19813
4568   -61097
4569   -55866
4570    24813
4571    71053
4572    21430
4573   -57414
4574   -60264
4575    20682
4576    73209
4577    23619
4578   -57088
4579   -59852
4580    17455
4581    72978
4582    28514
4583   -55818
4584   -62891
4585    17559
4586    72380
4587    28818
4588   -51329
4589   -62441
4590     9821
4591    71792
4592    35643
4593   -52625
4594   -64439
4595    11248
4596    68474
4597    33777
4598   -45524
4599   -65403
4600     4364
4601    70609
4602    38151
4603   -47441
4604   -64544
4605     5857
4606    65927
4607    39500
4608   -40481
4609   -69102
4610      480
4611    69111
4612    39414
4613   -40648
4614   -65211
4615    -3208
4616    66156
4617    46673
4618   -39010
4619   -71362
4620    -2931
4621    67893
4622    44224
4623   -36348
4624   -66923
4625    -9499
4626    65591
4627    50723
4628   -36124
4629   -71174
4630    -8073
4631    63679
4632    49375
4633   -30617
4634   -69128
4635   -14834
4636    62707
4637    53037
4638   -31264
4639   -70906
4640   -13755
4641    58464
4642    53502
4643   -24077
4644   -71065
4645   -19147
4646    60300
4647    54538
4648   -24380
4649   -68128
4650   -20998
4651    53525
4652    58044
4653   -18620
4654   -71331
4655   -22618
4656    56742
4657    55408
4658   -18133
4659   -67550
4660   -26575
4661    51400
4662    60920
4663   -15788
4664   -71174
4665   -26701
4666    52111
4667    58725
4668   -12275
4669   -66662
4670   -32684
4671    50855
4672    64149
4673   -11209
4674   -68216
4675   -32478
4676    47366
4677    62794
4678    -5218
4679   -69118
4680   -37575
4681    47608
4682    65440
4683    -7569
4684   -65741
4685   -38439
4686    40006
4687    66351
4688     -681
4689   -67997
4690   -38845
4691    42580
4692    63997
4693     -458
4694   -62174
4695   -43104
4696    35918
4697    67384
4698     3727
4699   -65182
4700   -41881
4701    36821
4702    64478
4703     7371
4704   -61159
4705   -48405
4706    33405
4707    67516
4708     7498
4709   -62004
4710   -45559
4711    29513
4712    66445
4713    13556
4714   -61403
4715   -52027
4716    30220
4717    69041
4718    11225
4719   -57707
4720   -50381
4721    24780
4722    69114
4723    19123
4724   -61009
4725   -55031
4726    26259
4727    68300
4728    18873
4729   -54664
4730   -54678
4731    20665
4732    69805
4733    21896
4734   -56435
4735   -55979
4736    20262
4737    67073
4738    23991
4739   -51721
4740   -57891
4741    16156
4742    69939
4743    25445
4744   -51151
4745   -55794
4746    13035
4747    65534
4748    29917
4749   -49207
4750   -60947
4751    12763
4752    67202
4753    29053
4754   -46129
4755   -58736
4756     7163
4757    65186
4758    35564
4759   -46133
4760   -63481
4761     8141
4762    66010
4763    33893
4764   -41961
4765   -62776
4766     2109
4767    66621
4768    39124
4769   -42810
4770   -65037
4771      958
4772    64822
4773    40632
4774   -38039
4775   -65848
4776    -2026
4777    66064
4778    42051
4779   -38319
4780   -63825
4781    -4653
4782    62070
4783    44646
4784   -34712
4785   -66884
4786    -6018
4787    62076
4788    44782
4789   -31847
4790   -64036
4791   -11581
4792    58206
4793    49490
4794   -29702
4795   -66923
4796    -9773
4797    59022
4798    47420
4799   -25910
4800   -65324
4801   -15455
4802    56588
4803    51196
4804   -25754
4805   -66114
4806   -15824
4807    55021
4808    52427
4809   -20476
4810   -68065
4811   -20566
4812    55879
4813    53329
4814   -21100
4815   -66388
4816   -22789
4817    52033
4818    57410
4819   -15497
4820   -69497
4821   -25437
4822    52354
4823    56557
4824   -15482
4825   -64838
4826   -28620
4827    48925
4828    59900
4829   -12407
4830   -67116
4831   -28260
4832    48210
4833    57625
4834   -10124
4835   -64535
4836   -32244
4837    45652
4838    60306
4839    -7494
4840   -64261
4841   -33408
4842    42175
4843    59263
4844    -3478
4845   -63228
4846   -35158
4847    41377
4848    61511
4849    -2896
4850   -61480
4851   -37774
4852    37959
4853    63028
4854     1639
4855   -62550
4856   -40499
4857    38487
4858    63338
4859     2121
4860   -61027
4861   -43416
4862    33417
4863    65015
4864     6632
4865   -61201
4866   -43646
4867    33795
4868    64949
4869     8944
4870   -59030
4871   -46664
4872    30130
4873    66699
4874    10853
4875   -57730
4876   -46720
4877    26921
4878    64835
4879    14236
4880   -57155
4881   -50027
4882    25095
4883    64934
4884    13286
4885   -55470
4886   -48791
4887    21303
4888    64463
4889    19705
4890   -53400
4891   -52941
4892    21240
4893    65426
4894    20152
4895   -50692
4896   -52025
4897    17137
4898    65795
4899    24103
4900   -50364
4901   -56313
4902    16203
4903    64367
4904    25215
4905   -48355
4906   -57334
4907    13056
4908    65490
4909    27611
4910   -48013
4911   -57121
4912    10929
4913    64481
4914    31257
4915   -44984
4916   -59954
4917     8643
4918    64749
4919    31951
4920   -44828
4921   -59029
4922     5906
4923    63073
4924    35909
4925   -40409
4926   -61640
4927     3455
4928    63715
4929    35068
4930   -40564
4931   -59461
4932     -238
4933    59805
4934    39363
4935   -36982
4936   -61153
4937    -1783
4938    59797
4939    39004
4940   -33823
4941   -60505
4942    -4543
4943    59376
4944    43174
4945   -32725
4946   -62103
4947    -6429
4948    55842
4949    43981
4950   -29411
4951   -63309
4952    -9991
4953    58338
4954    46163
4955   -29681
4956   -63058
4957   -11416
4958    55264
4959    48181
4960   -24628
4961   -65292
4962   -14960
4963    56489
4964    48450
4965   -25008
4966   -64071
4967   -17313
4968    52804
4969    51202
4970   -21931
4971   -64375
4972   -18634
4973    52515
4974    51111
4975   -18700
4976   -63785
4977   -22249
4978    50761
4979    53672
4980   -17422
4981   -62643
4982   -23171
4983    47228
4984    53583
4985   -12776
4986   -63505
4987   -26409
4988    47924
4989    55127
4990   -13779
4991   -61757
4992   -25808
4993    42745
4994    56956
4995    -7825
4996   -63837
4997   -30700
4998    44938
4999    57032
5000    -7541
5001   -60194
5002   -32313
5003    40138
5004    60015
5005    -3365
5006   -63363
5007   -34282
5008    40900
5009    59511
5010     -930
5011   -60712
5012   -38255
5013    38020
5014    61836
5015     -172
5016   -61037
5017   -37983
5018    35149
5019    60026
5020     3804
5021   -58332
5022   -42327
5023    33523
5024    62403
5025     4249
5026   -56465
5027   -40725
5028    29958
5029    60861
5030     9329
5031   -56531
5032   -45203
5033    29760
5034    61060
5035     8885
5036   -55129
5037   -44063
5038    25941
5039    62784
5040    13015
5041   -55444
5042   -46455
5043    25096
5044    61526
5045    15122
5046   -51047
5047   -50793
5048    21121
5049    65063
5050    17860
5051   -53660
5052   -49279
5053    18876
5054    61142
5055    22529
5056   -49461
5057   -54415
5058    18184
5059    64179
5060    22257
5061   -48381
5062   -52826
5063    13700
5064    61557
5065    27025
5066   -46866
5067   -56207
5068    14104
5069    62117
5070    25449
5071   -44047
5072   -55492
5073     8361
5074    62451
5075    28780
5076   -44313
5077   -54385
5078     9281
5079    58630
5080    29615
5081   -38717
5082   -57521
5083     4334
5084    60794
5085    31545
5086   -40421
5087   -55179
5088     2733
5089    57496
5090    36061
5091   -36145
5092   -60998
5093     -107
5094    60385
5095    36162
5096   -36170
5097   -57516
5098    -3683
5099    56854
5100    41510
5101   -34147
5102   -62373
5103    -3762
5104    57426
5105    39656
5106   -29079
5107   -61592
5108    -9260
5109    57126
5110    43668
5111   -31680
5112   -61889
5113    -7338
5114    53293
5115    44253
5116   -24209
5117   -62855
5118   -13775
5119    55794
5120    45252
5121   -26825
5122   -58910
5123   -13110
5124    50636
5125    48178
5126   -20325
5127   -62233
5128   -16818
5129    52155
5130    46535
5131   -21153
5132   -58586
5133   -19917
5134    47454
5135    52250
5136   -17285
5137   -61432
5138   -19033
5139    47306
5140    49077
5141   -14305
5142   -59323
5143   -25448
5144    47538
5145    55586
5146   -14905
5147   -61591
5148   -24477
5149    42622
5150    53218
5151    -8535
5152   -62167
5153   -30118
5154    44591
5155    55576
5156   -10029
5157   -59078
5158   -29081
5159    39314
5160    56854
5161    -3657
5162   -60761
5163   -31706
5164    42172
5165    54416
5166    -3940
5167   -56454
5168   -34204
5169    35613
5170    57802
5171     -954
5172   -59928
5173   -33290
5174    36235
5175    54367
5176     1717
5177   -54110
5178   -39079
5179    33956
5180    59523
5181     1604
5182   -55796
5183   -35329
5184    30517
5185    57512
5186     8097
5187   -54715
5188   -43485
5189    30525
5190    60088
5191     6157
5192   -54457
5193   -40958
5194    26112
5195    60114
5196    12365
5197   -55097
5198   -45509
5199    27201
5200    59996
5201    11617
5202   -49517
5203   -46612
5204    21135
5205    63081
5206    16621
5207   -53013
5208   -46058
5209    22372
5210    58498
5211    17404
5212   -47286
5213   -51186
5214    18288
5215    62301
5216    17860
5217   -48603
5218   -47848
5219    15338
5220    57474
5221    23462
5222   -45092
5223   -51852
5224    15123
5225    60600
5226    21629
5227   -43090
5228   -50065
5229     9944
5230    58912
5231    27249
5232   -44460
5233   -53677
5234    11522
5235    58341
5236    25859
5237   -38768
5238   -54378
5239     4648
5240    59474
5241    30702
5242   -41383
5243   -54007
5244     5826
5245    56214
5246    32495
5247   -37293
5248   -58100
5249     1967
5250    59456
5251    33127
5252   -36208
5253   -54389
5254      -35
5255    54476
5256    37991
5257   -33078
5258   -59012
5259    -1651
5260    56076
5261    35730
5262   -31998
5263   -55838
5264    -6478
5265    53399
5266    40951
5267   -30625
5268   -57775
5269    -4864
5270    52500
5271    39298
5272   -25841
5273   -57502
5274   -10560
5275    54168
5276    42342
5277   -28021
5278   -57394
5279    -8975
5280    50086
5281    44243
5282   -21193
5283   -59955
5284   -15026
5285    51938
5286    44796
5287   -22658
5288   -57460
5289   -16508
5290    48520
5291    48458
5292   -18937
5293   -59726
5294   -17509
5295    47885
5296    47161
5297   -17489
5298   -56655
5299   -20889
5300    45837
5301    51351
5302   -14441
5303   -59705
5304   -21190
5305    43660
5306    49088
5307   -10563
5308   -58412
5309   -25547
5310    43430
5311    51682
5312   -11431
5313   -56323
5314   -24697
5315    39054
5316    51026
5317    -6301
5318   -57778
5319   -28337
5320    40956
5321    52055
5322    -7437
5323   -55179
5324   -29822
5325    36030
5326    53842
5327    -3929
5328   -57012
5329   -31677
5330    36796
5331    53104
5332    -1304
5333   -54350
5334   -35167
5335    34032
5336    57609
5337     -187
5338   -54856
5339   -34837
5340    30373
5341    55238
5342     5962
5343   -53963
5344   -39438
5345    31519
5346    57601
5347     4818
5348   -52007
5349   -38699
5350    26312
5351    57333
5352     8951
5353   -53504
5354   -40854
5355    28139
5356    56571
5357     8719
5358   -49466
5359   -42090
5360    22881
5361    57921
5362    11454
5363   -50671
5364   -42318
5365    23931
5366    54932
5367    14234
5368   -46070
5369   -46216
5370    19337
5371    58305
5372    14626
5373   -48014
5374   -44038
5375    17487
5376    55692
5377    20328
5378   -44908
5379   -48098
5380    16702
5381    57883
5382    18532
5383   -43804
5384   -46949
5385    12104
5386    56459
5387    25565
5388   -42961
5389   -51093
5390    11568
5391    56847
5392    24465
5393   -40595
5394   -51629
5395     7396
5396    58450
5397    29156
5398   -40942
5399   -50784
5400     7283
5401    54343
5402    29345
5403   -36181
5404   -53843
5405     4453
5406    57639
5407    30344
5408   -36851
5409   -51324
5410     2486
5411    52942
5412    33096
5413   -34346
5414   -54676
5415      899
5416    54355
5417    32408
5418   -33025
5419   -53634
5420    -2696
5421    52098
5422    36728
5423   -30942
5424   -54751
5425    -3366
5426    52301
5427    36059
5428   -26928
5429   -55530
5430    -8264
5431    52085
5432    38934
5433   -28107
5434   -54996
5435    -8512
5436    48119
5437    40855
5438   -23082
5439   -57643
5440   -12788
5441    51671
5442    43314
5443   -24019
5444   -55537
5445   -13326
5446    46911
5447    45959
5448   -19617
5449   -57761
5450   -15539
5451    47482
5452    43989
5453   -18442
5454   -54415
5455   -18051
5456    43957
5457    47270
5458   -17486
5459   -57466
5460   -17946
5461    43409
5462    45537
5463   -14327
5464   -54545
5465   -21870
5466    42586
5467    47864
5468   -13474
5469   -55329
5470   -21522
5471    40059
5472    49229
5473    -7862
5474   -55620
5475   -26613
5476    41420
5477    49666
5478    -8365
5479   -54488
5480   -26575
5481    36970
5482    52668
5483    -4046
5484   -55103
5485   -30010
5486    36158
5487    51898
5488    -2482
5489   -53452
5490   -32800
5491    33645
5492    53998
5493    -1817
5494   -53082
5495   -31744
5496    31699
5497    52814
5498     1940
5499   -52199
5500   -34333
5501    30706
5502    54168
5503     1937
5504   -51885
5505   -34577
5506    27208
5507    53701
5508     5746
5509   -50197
5510   -37364
5511    27544
5512    53777
5513     6595
5514   -48321
5515   -38606
5516    24191
5517    53901
5518     9670
5519   -49053
5520   -40447
5521    23450
5522    53646
5523    11958
5524   -47095
5525   -42204
5526    20246
5527    55384
5528    13158
5529   -46647
5530   -42590
5531    18401
5532    54490
5533    17186
5534   -44614
5535   -45514
5536    16437
5537    55751
5538    17067
5539   -43662
5540   -44680
5541    14214
5542    54361
5543    20226
5544   -43025
5545   -47662
5546    13754
5547    53534
5548    21487
5549   -40494
5550   -46375
5551     9745
5552    53793
5553    24656
5554   -39360
5555   -47809
5556     9192
5557    52941
5558    25545
5559   -37661
5560   -48756
5561     6933
5562    54370
5563    26171
5564   -36612
5565   -49543
5566     4803
5567    52323
5568    29261
5569   -34551
5570   -51489
5571     2018
5572    52448
5573    30785
5574   -32469
5575   -51351
5576       90
5577    51952
5578    32103
5579   -30712
5580   -52166
5581    -2837
5582    50471
5583    34885
5584   -27953
5585   -53563
5586    -5948
5587    50876
5588    36132
5589   -27661
5590   -52833
5591    -7208
5592    49665
5593    37525
5594   -24682
5595   -54104
5596    -8388
5597    49205
5598    38803
5599   -23041
5600   -52112
5601   -10116
5602    46443
5603    41106
5604   -21888
5605   -54252
5606   -11499
5607    46334
5608    41119
5609   -19895
5610   -53129
5611   -13773
5612    44223
5613    42661
5614   -17823
5615   -53122
5616   -15806
5617    43019
5618    43758
5619   -14705
5620   -53730
5621   -18661
5622    43167
5623    43649
5624   -13226
5625   -53451
5626   -21949
5627    40734
5628    47225
5629   -10711
5630   -53502
5631   -24055
5632    38682
5633    47918
5634    -8622
5635   -53074
5636   -24689
5637    37712
5638    48129
5639    -6515
5640   -52804
5641   -26965
5642    35397
5643    49496
5644    -4829
5645   -52357
5646   -28170
5647    34948
5648    48499
5649    -3277
5650   -51009
5651   -29379
5652    32606
5653    49804
5654    -2056
5655   -51904
5656   -29981
5657    30016
5658    50035
5659     1543
5660   -50321
5661   -32649
5662    28793
5663    51579
5664     2801
5665   -50672
5666   -35065
5667    27381
5668    51719
5669     5877
5670   -48458
5671   -35851
5672    25783
5673    52995
5674     7538
5675   -47335
5676   -37934
5677    23224
5678    53156
5679    11563
5680   -45984
5681   -39376
5682    21937
5683    52494
5684    12111
5685   -45271
5686   -40645
5687    18525
5688    53373
5689    13364
5690   -44455
5691   -41055
5692    17863
5693    51878
5694    15256
5695   -42686
5696   -41506
5697    15042
5698    52568
5699    17511
5700   -41806
5701   -42850
5702    13746
5703    51829
5704    19613
5705   -40757
5706   -43664
5707    12854
5708    51593
5709    19753
5710   -38197
5711   -44853
5712     9277
5713    51636
5714    22968
5715   -38396
5716   -46144
5717     8218
5718    51024
5719    25183
5720   -35760
5721   -47739
5722     4638
5723    50994
5724    26745
5725   -33191
5726   -48668
5727     2973
5728    51146
5729    29393
5730   -32244
5731   -50306
5732     1631
5733    50873
5734    29649
5735   -29809
5736   -49916
5737    -1492
5738    48989
5739    32293
5740   -29528
5741   -49897
5742    -1155
5743    47808
5744    31600
5745   -27416
5746   -49602
5747    -4504
5748    47201
5749    34220
5750   -27310
5751   -49481
5752    -4535
5753    45852
5754    35389
5755   -23495
5756   -51640
5757    -8404
5758    46390
5759    36772
5760   -23225
5761   -51212
5762   -10260
5763    44650
5764    38498
5765   -19241
5766   -52288
5767   -11789
5768    44104
5769    39394
5770   -16926
5771   -52245
5772   -14526
5773    42149
5774    42679
5775   -15470
5776   -51991
5777   -15711
5778    42164
5779    42121
5780   -12381
5781   -50814
5782   -19952
5783    41379
5784    43476
5785   -12467
5786   -51123
5787   -19588
5788    38462
5789    44076
5790   -10460
5791   -51707
5792   -20402
5793    38279
5794    44410
5795    -9575
5796   -50922
5797   -23473
5798    34467
5799    46574
5800    -7217
5801   -50308
5802   -24337
5803    34789
5804    45098
5805    -4389
5806   -49028
5807   -27459
5808    31786
5809    48186
5810    -3151
5811   -50694
5812   -27243
5813    31069
5814    47588
5815     -263
5816   -48944
5817   -31801
5818    29858
5819    49029
5820     2011
5821   -47227
5822   -31834
5823    27189
5824    48261
5825     4417
5826   -47011
5827   -35308
5828    26077
5829    49822
5830     5971
5831   -44837
5832   -35518
5833    22794
5834    51134
5835     8013
5836   -45677
5837   -35894
5838    24399
5839    49659
5840     9399
5841   -43275
5842   -37413
5843    20172
5844    51175
5845     9870
5846   -44345
5847   -37997
5848    18700
5849    48817
5850    12923
5851   -41993
5852   -39599
5853    17269
5854    50183
5855    14004
5856   -40446
5857   -39881
5858    14050
5859    50860
5860    18436
5861   -40905
5862   -43166
5863    13937
5864    49331
5865    18632
5866   -36540
5867   -42549
5868     9663
5869    50758
5870    21347
5871   -38763
5872   -44101
5873     9697
5874    48733
5875    21771
5876   -33978
5877   -45383
5878     6426
5879    50779
5880    24581
5881   -35455
5882   -44661
5883     5587
5884    47678
5885    26233
5886   -32421
5887   -46923
5888     4512
5889    48799
5890    26403
5891   -30626
5892   -45721
5893      433
5894    47425
5895    29095
5896   -31310
5897   -47181
5898     1579
5899    47116
5900    29419
5901   -26724
5902   -47742
5903    -4396
5904    47534
5905    32752
5906   -27572
5907   -48541
5908    -3452
5909    44820
5910    32798
5911   -21901
5912   -49362
5913    -7948
5914    45398
5915    34155
5916   -24098
5917   -48009
5918    -7796
5919    42881
5920    36057
5921   -18743
5922   -50452
5923    -9869
5924    43655
5925    35901
5926   -19049
5927   -48176
5928   -12926
5929    40787
5930    39405
5931   -18580
5932   -50194
5933   -13661
5934    40788
5935    37985
5936   -15489
5937   -48204
5938   -15918
5939    40196
5940    41546
5941   -14917
5942   -49724
5943   -15670
5944    38126
5945    40437
5946   -11151
5947   -49321
5948   -20745
5949    37451
5950    42498
5951   -11728
5952   -48128
5953   -20389
5954    34607
5955    42803
5956    -8102
5957   -48332
5958   -22096
5959    35005
5960    44735
5961    -5468
5962   -47074
5963   -25466
5964    31654
5965    45790
5966    -4624
5967   -48558
5968   -25521
5969    30509
5970    44831
5971    -2192
5972   -46580
5973   -29343
5974    29626
5975    49212
5976    -1618
5977   -46589
5978   -27706
5979    27591
5980    46080
5981     2130
5982   -46540
5983   -31283
5984    28048
5985    46796
5986     1833
5987   -44898
5988   -31972
5989    24070
5990    47919
5991     4698
5992   -46326
5993   -32810
5994    24641
5995    47020
5996     5067
5997   -42458
5998   -34558
5999    22612
6000    48946
6001     8089
6002   -43883
6003   -35180
6004    20283
6005    47435
6006    12536
6007   -41324
6008   -38019
6009    17544
6010    48555
6011    12674
6012   -40091
6013   -37677
6014    15058
6015    47714
6016    16697
6017   -38873
6018   -40397
6019    14268
6020    49584
6021    15335
6022   -37683
6023   -40523
6024    11911
6025    48001
6026    18975
6027   -38287
6028   -41886
6029    11406
6030    47793
6031    18624
6032   -34335
6033   -41488
6034     9488
6035    47887
6036    20067
6037   -34586
6038   -41919
6039     8104
6040    46467
6041    23134
6042   -31892
6043   -44392
6044     5246
6045    47478
6046    23728
6047   -31093
6048   -43824
6049     2394
6050    46039
6051    27145
6052   -29907
6053   -45246
6054     2369
6055    46282
6056    27759
6057   -26864
6058   -46272
6059    -1437
6060    45692
6061    30276
6062   -27831
6063   -44856
6064    -2429
6065    43032
6066    31396
6067   -24727
6068   -48021
6069    -4055
6070    45502
6071    32297
6072   -24514
6073   -46206
6074    -5628
6075    42637
6076    34070
6077   -21746
6078   -47471
6079    -7559
6080    42188
6081    32752
6082   -19887
6083   -46075
6084    -9892
6085    42266
6086    35704
6087   -19562
6088   -46638
6089   -10558
6090    40561
6091    35256
6092   -15354
6093   -47279
6094   -14588
6095    39749
6096    39005
6097   -15626
6098   -46822
6099   -14302
6100    37023
6101    39091
6102   -10986
6103   -47764
6104   -18845
6105    37815
6106    40311
6107   -12357
6108   -46404
6109   -18293
6110    32774
6111    41631
6112    -8728
6113   -48273
6114   -19849
6115    34737
6116    40599
6117    -6694
6118   -45262
6119   -22501
6120    32710
6121    42821
6122    -5947
6123   -46368
6124   -22109
6125    31383
6126    41088
6127    -3899
6128   -45909
6129   -25560
6130    29527
6131    44977
6132    -3106
6133   -44840
6134   -25393
6135    27951
6136    42753
6137     -509
6138   -44909
6139   -27745
6140    28740
6141    44523
6142     1191
6143   -43041
6144   -29866
6145    24995
6146    46397
6147     3809
6148   -44098
6149   -30471
6150    23313
6151    44616
6152     5773
6153   -40779
6154   -33003
6155    20922
6156    46887
6157     7932
6158   -42232
6159   -31746
6160    19882
6161    45551
6162     9458
6163   -40211
6164   -35905
6165    19107
6166    46748
6167     9585
6168   -39265
6169   -34904
6170    16148
6171    45687
6172    12600
6173   -39174
6174   -37885
6175    16912
6176    46622
6177    12022
6178   -36850
6179   -36811
6180    13990
6181    47354
6182    15730
6183   -38174
6184   -37953
6185    13032
6186    45324
6187    17177
6188   -33611
6189   -40095
6190     9925
6191    46567
6192    19114
6193   -35187
6194   -39614
6195     9681
6196    44352
6197    21250
6198   -32453
6199   -42484
6200     6567
6201    45920
6202    21734
6203   -30398
6204   -40611
6205     3413
6206    44336
6207    24460
6208   -29217
6209   -42664
6210     3655
6211    43330
6212    24660
6213   -27975
6214   -43032
6215      564
6216    44342
6217    27256
6218   -27294
6219   -43848
6220      205
6221    42646
6222    26767
6223   -25002
6224   -44407
6225    -1155
6226    43854
6227    28397
6228   -24967
6229   -43918
6230    -2490
6231    41307
6232    31252
6233   -22780
6234   -45451
6235    -5050
6236    42437
6237    31319
6238   -21062
6239   -44140
6240    -9461
6241    40235
6242    34042
6243   -19338
6244   -45157
6245    -9006
6246    39382
6247    33479
6248   -16722
6249   -45883
6250   -12046
6251    38647
6252    36621
6253   -16386
6254   -45213
6255   -12756
6256    35751
6257    35568
6258   -13269
6259   -44357
6260   -14986
6261    35804
6262    37263
6263   -12410
6264   -45298
6265   -16191
6266    34429
6267    39583
6268   -11221
6269   -45745
6270   -16795
6271    34711
6272    39005
6273    -9705
6274   -45460
6275   -19798
6276    33214
6277    39796
6278    -8489
6279   -45268
6280   -20185
6281    31998
6282    39703
6283    -5083
6284   -43926
6285   -22969
6286    29879
6287    42198
6288    -4613
6289   -43588
6290   -23565
6291    28014
6292    41438
6293     -731
6294   -42954
6295   -25649
6296    27323
6297    43686
6298     -163
6299   -41160
6300   -26855
6301    24508
6302    43563
6303     2634
6304   -42565
6305   -28174
6306    23843
6307    42342
6308     4293
6309   -39897
6310   -30949
6311    22814
6312    44199
6313     4840
6314   -40171
6315   -29161
6316    21921
6317    42825
6318     7179
6319   -40027
6320   -32924
6321    20677
6322    44346
6323     6918
6324   -39803
6325   -32003
6326    17480
6327    43372
6328    10185
6329   -39138
6330   -34553
6331    16722
6332    43765
6333    11423
6334   -35852
6335   -35072
6336    14652
6337    44411
6338    13657
6339   -35725
6340   -36129
6341    13484
6342    43845
6343    14682
6344   -34560
6345   -37485
6346    10604
6347    45078
6348    16586
6349   -33626
6350   -36184
6351     9644
6352    42588
6353    19016
6354   -31057
6355   -38512
6356     6345
6357    44387
6358    19937
6359   -32244
6360   -39089
6361     5388
6362    43126
6363    20885
6364   -29698
6365   -40507
6366     5944
6367    42454
6368    22244
6369   -29041
6370   -40922
6371     3183
6372    42496
6373    25057
6374   -27812
6375   -41355
6376     1992
6377    41041
6378    24679
6379   -26146
6380   -42640
6381    -1088
6382    41755
6383    28328
6384   -24847
6385   -42889
6386    -2466
6387    39990
6388    27087
6389   -22730
6390   -42669
6391    -4227
6392    40977
6393    28705
6394   -21299
6395   -41660
6396    -6655
6397    38501
6398    30850
6399   -19060
6400   -42423
6401    -7895
6402    38380
6403    31686
6404   -17968
6405   -43002
6406    -9724
6407    37628
6408    31556
6409   -17350
6410   -44263
6411    -9959
6412    37179
6413    33148
6414   -15755
6415   -43642
6416   -13237
6417    35866
6418    34655
6419   -13778
6420   -42995
6421   -12643
6422    34745
6423    35414
6424   -11886
6425   -43508
6426   -15239
6427    33656
6428    35737
6429   -10427
6430   -42846
6431   -17773
6432    31578
6433    37886
6434    -8566
6435   -43327
6436   -19523
6437    30780
6438    37483
6439    -6262
6440   -41592
6441   -21299
6442    29256
6443    39854
6444    -4370
6445   -42508
6446   -21653
6447    27850
6448    40031
6449    -2267
6450   -41202
6451   -22593
6452    27029
6453    39751
6454    -3460
6455   -42254
6456   -24271
6457    25503
6458    41463
6459      151
6460   -41240
6461   -24800
6462    24808
6463    41964
6464     1677
6465   -41144
6466   -26390
6467    23254
6468    41989
6469     2396
6470   -40552
6471   -28304
6472    22843
6473    42368
6474     3799
6475   -40135
6476   -28823
6477    20124
6478    41579
6479     6264
6480   -37328
6481   -30892
6482    18902
6483    42471
6484     8458
6485   -36236
6486   -32017
6487    16866
6488    41865
6489    10073
6490   -35667
6491   -31864
6492    14755
6493    41907
6494    11261
6495   -34996
6496   -33815
6497    14240
6498    43215
6499    12996
6500   -34669
6501   -34681
6502    12679
6503    42855
6504    14200
6505   -33816
6506   -35485
6507    11258
6508    42195
6509    15901
6510   -31856
6511   -35669
6512     8933
6513    42371
6514    16385
6515   -32250
6516   -37105
6517     9119
6518    41655
6519    19284
6520   -29896
6521   -38313
6522     5412
6523    41542
6524    20263
6525   -29231
6526   -38352
6527     4109
6528    40988
6529    21670
6530   -26728
6531   -39894
6532     2260
6533    41347
6534    23400
6535   -25026
6536   -39226
6537     1302
6538    39211
6539    25057
6540   -23589
6541   -40006
6542    -1583
6543    40094
6544    25578
6545   -22833
6546   -40576
6547    -2624
6548    38129
6549    29103
6550   -21863
6551   -41166
6552    -3076
6553    37508
6554    27479
6555   -20558
6556   -40514
6557    -5575
6558    38354
6559    30811
6560   -19666
6561   -41670
6562    -6933
6563    36784
6564    30378
6565   -17996
6566   -41752
6567    -8310
6568    36455
6569    31535
6570   -16866
6571   -41397
6572   -10897
6573    35161
6574    32311
6575   -13616
6576   -42027
6577   -11523
6578    34946
6579    32790
6580   -12098
6581   -41838
6582   -13168
6583    32726
6584    34440
6585    -9561
6586   -42100
6587   -15391
6588    32452
6589    34792
6590   -10212
6591   -40994
6592   -17349
6593    30957
6594    35728
6595    -7651
6596   -40992
6597   -18561
6598    28853
6599    36926
6600    -6504
6601   -40996
6602   -20319
6603    30300
6604    38360
6605    -5726
6606   -40621
6607   -21594
6608    26847
6609    38179
6610    -3571
6611   -42362
6612   -21868
6613    26485
6614    38150
6615    -2110
6616   -39408
6617   -23140
6618    23425
6619    39234
6620      497
6621   -40132
6622   -24260
6623    23688
6624    38475
6625     2550
6626   -37986
6627   -25894
6628    21159
6629    39921
6630     2827
6631   -37763
6632   -26746
6633    20098
6634    39808
6635     6887
6636   -36523
6637   -29206
6638    19346
6639    40651
6640     5654
6641   -35424
6642   -29886
6643    16799
6644    40687
6645     8604
6646   -36412
6647   -31494
6648    17883
6649    40853
6650     7900
6651   -34893
6652   -31704
6653    14557
6654    42165
6655    11648
6656   -34922
6657   -32898
6658    14462
6659    40502
6660    12318
6661   -32668
6662   -33878
6663    11288
6664    41997
6665    13190
6666   -33038
6667   -33616
6668    11494
6669    39685
6670    16442
6671   -30121
6672   -34254
6673     8938
6674    41181
6675    17018
6676   -29564
6677   -35476
6678     6496
6679    39557
6680    19409
6681   -27759
6682   -37955
6683     5914
6684    39448
6685    19654
6686   -27159
6687   -37171
6688     2922
6689    39897
6690    21551
6691   -26110
6692   -37494
6693     2928
6694    38403
6695    23086
6696   -24237
6697   -38311
6698      423
6699    38924
6700    22757
6701   -24700
6702   -38219
6703     -582
6704    38230
6705    24716
6706   -22988
6707   -40313
6708    -1303
6709    38503
6710    25613
6711   -21370
6712   -38546
6713    -4461
6714    36451
6715    28321
6716   -19679
6717   -40011
6718    -5021
6719    36198
6720    28676
6721   -17162
6722   -39448
6723    -7868
6724    33842
6725    30139
6726   -17022
6727   -39527
6728    -8859
6729    33222
6730    29759
6731   -14666
6732   -39339
6733   -10090
6734    33490
6735    31527
6736   -13844
6737   -39737
6738   -10050
6739    31856
6740    32932
6741   -11209
6742   -40537
6743   -13451
6744    32994
6745    33122
6746   -12257
6747   -39326
6748   -14850
6749    30821
6750    35154
6751    -8463
6752   -40354
6753   -14986
6754    30186
6755    34813
6756    -8191
6757   -39212
6758   -17231
6759    29338
6760    36558
6761    -6831
6762   -39853
6763   -17881
6764    27469
6765    35365
6766    -2956
6767   -38265
6768   -20526
6769    26580
6770    35734
6771    -2813
6772   -37751
6773   -21413
6774    24306
6775    36556
6776     -535
6777   -37730
6778   -22447
6779    23807
6780    36764
6781      759
6782   -37059
6783   -24714
6784    21288
6785    38385
6786     2236
6787   -36955
6788   -24871
6789    20740
6790    37517
6791     2996
6792   -36504
6793   -26294
6794    19133
6795    39381
6796     4775
6797   -35839
6798   -27608
6799    19658
6800    38775
6801     6856
6802   -34435
6803   -29320
6804    17965
6805    40053
6806     7477
6807   -34949
6808   -27840
6809    15412
6810    39358
6811     9142
6812   -34149
6813   -30110
6814    14520
6815    38379
6816    10628
6817   -31094
6818   -31199
6819    12219
6820    38971
6821    12312
6822   -31803
6823   -32321
6824    11318
6825    37605
6826    13657
6827   -28782
6828   -32246
6829     8663
6830    39549
6831    15642
6832   -29718
6833   -33105
6834     7817
6835    38096
6836    17174
6837   -28453
6838   -34881
6839     7048
6840    39114
6841    16856
6842   -26736
6843   -34141
6844     4366
6845    38037
6846    18948
6847   -26351
6848   -36450
6849     4980
6850    38449
6851    19278
6852   -25837
6853   -35622
6854     1743
6855    37874
6856    21192
6857   -24081
6858   -36778
6859      559
6860    36985
6861    23108
6862   -22038
6863   -36915
6864    -1491
6865    37091
6866    24428
6867   -20792
6868   -37714
6869    -2687
6870    35436
6871    25189
6872   -18634
6873   -37720
6874    -4823
6875    35682
6876    25985
6877   -18215
6878   -36836
6879    -5837
6880    33793
6881    27690
6882   -16700
6883   -38501
6884    -6436
6885    34130
6886    28490
6887   -14740
6888   -37951
6889    -9260
6890    32812
6891    29217
6892   -14858
6893   -38331
6894    -9340
6895    32784
6896    29514
6897   -12818
6898   -38984
6899   -11185
6900    32388
6901    29986
6902   -12906
6903   -38164
6904   -12223
6905    30602
6906    32025
6907   -10662
6908   -38331
6909   -13188
6910    29493
6911    32887
6912    -9316
6913   -37355
6914   -15752
6915    26884
6916    32686
6917    -6373
6918   -37842
6919   -17060
6920    26731
6921    32349
6922    -4468
6923   -36125
6924   -18187
6925    26103
6926    34236
6927    -4067
6928   -37621
6929   -20045
6930    24691
6931    34805
6932    -2304
6933   -36675
6934   -21355
6935    24224
6936    35778
6937    -2161
6938   -36297
6939   -21153
6940    23327
6941    36503
6942      310
6943   -36547
6944   -23766
6945    22438
6946    36368
6947      562
6948   -35365
6949   -23905
6950    19761
6951    36850
6952     3086
6953   -34694
6954   -25657
6955    19854
6956    36217
6957     3778
6958   -32733
6959   -26330
6960    17282
6961    37678
6962     6360
6963   -33212
6964   -27611
6965    16187
6966    36456
6967     7037
6968   -32516
6969   -27546
6970    14265
6971    37977
6972     8545
6973   -31678
6974   -29207
6975    13681
6976    37254
6977    10588
6978   -30798
6979   -29989
6980    12641
6981    37294
6982    11902
6983   -30181
6984   -30834
6985    12303
6986    37868
6987    13431
6988   -30229
6989   -32876
6990     9481
6991    36814
6992    14318
6993   -28550
6994   -32742
6995     8559
6996    37077
6997    15836
6998   -27107
6999   -32901
7000     6940
7001    36699
7002    17425
7003   -25808
7004   -33554
7005     3914
7006    37607
7007    17712
7008   -24622
7009   -33235
7010     3087
7011    35686
7012    19484
7013   -24191
7014   -34961
7015     1551
7016    35556
7017    20624
7018   -22352
7019   -34482
7020      429
7021    35078
7022    22782
7023   -21539
7024   -35642
7025     -601
7026    35137
7027    22871
7028   -19632
7029   -34529
7030    -3089
7031    33668
7032    23621
7033   -19382
7034   -36920
7035    -3220
7036    33671
7037    24535
7038   -17567
7039   -36364
7040    -5831
7041    34710
7042    27015
7043   -17205
7044   -37056
7045    -5874
7046    32173
7047    27091
7048   -14458
7049   -37961
7050    -8382
7051    31957
7052    28753
7053   -14151
7054   -36755
7055    -9548
7056    30296
7057    28897
7058   -12577
7059   -36381
7060   -10687
7061    30297
7062    29593
7063   -11111
7064   -35715
7065   -11813
7066    28381
7067    31350
7068   -10335
7069   -36969
7070   -13576
7071    26865
7072    31086
7073    -8681
7074   -36697
7075   -15317
7076    26521
7077    32762
7078    -6762
7079   -36123
7080   -15984
7081    25935
7082    33535
7083    -5546
7084   -36674
7085   -18050
7086    25722
7087    33044
7088    -4872
7089   -35565
7090   -18714
7091    24627
7092    33759
7093    -3425
7094   -35969
7095   -19243
7096    22692
7097    34211
7098     -841
7099   -34444
7100   -21964
7101    21559
7102    34516
7103      416
7104   -34758
7105   -21638
7106    20244
7107    35090
7108     1512
7109   -32465
7110   -22955
7111    19068
7112    35118
7113     2388
7114   -33206
7115   -23356
7116    17316
7117    35233
7118     4991
7119   -32686
7120   -26215
7121    16900
7122    35735
7123     5920
7124   -33397
7125   -26115
7126    15610
7127    35375
7128     7766
7129   -31734
7130   -26958
7131    14608
7132    36128
7133     7985
7134   -30928
7135   -29256
7136    14069
7137    36426
7138    10943
7139   -30049
7140   -29524
7141    12073
7142    35352
7143    11315
7144   -28254
7145   -30741
7146     9645
7147    37035
7148    12455
7149   -28852
7150   -29420
7151    10241
7152    34751
7153    13979
7154   -27179
7155   -31263
7156     7993
7157    35521
7158    14994
7159   -25759
7160   -31584
7161     5841
7162    35486
7163    16738
7164   -25642
7165   -32171
7166     4761
7167    35656
7168    17808
7169   -24193
7170   -32958
7171     2062
7172    35551
7173    19569
7174   -23743
7175   -32532
7176     2023
7177    35111
7178    20318
7179   -21781
7180   -34082
7181      156
7182    34916
7183    21713
7184   -21815
7185   -34414
7186     -350
7187    33897
7188    21290
7189   -19803
7190   -35579
7191    -1642
7192    32911
7193    22700
7194   -18340
7195   -34946
7196    -3574
7197    32688
7198    24551
7199   -16316
7200   -34515
7201    -4718
7202    31604
7203    25480
7204   -15154
7205   -35592
7206    -6999
7207    30725
7208    25477
7209   -14578
7210   -35518
7211    -8173
7212    30221
7213    26207
7214   -12920
7215   -34575
7216    -9018
7217    29388
7218    28116
7219   -12274
7220   -34845
7221    -9938
7222    28329
7223    29409
7224    -9915
7225   -35074
7226   -12023
7227    28028
7228    29571
7229   -10493
7230   -34926
7231   -13854
7232    26889
7233    30845
7234    -7941
7235   -35283
7236   -14408
7237    26389
7238    30337
7239    -6624
7240   -34981
7241   -15801
7242    24105
7243    30810
7244    -5886
7245   -34571
7246   -17091
7247    23931
7248    31140
7249    -3692
7250   -33324
7251   -18139
7252    22749
7253    32003
7254    -2670
7255   -32718
7256   -19189
7257    22073
7258    31815
7259    -1206
7260   -34359
7261   -20623
7262    20454
7263    33942
7264       -6
7265   -32666
7266   -21676
7267    19172
7268    33216
7269     1690
7270   -32970
7271   -21237
7272    19233
7273    34669
7274     2800
7275   -33356
7276   -24038
7277    17527
7278    34544
7279     3766
7280   -32586
7281   -24944
7282    17273
7283    34347
7284     5495
7285   -31554
7286   -26076
7287    15190
7288    35335
7289     6756
7290   -30082
7291   -25660
7292    13746
7293    33684
7294     7730
7295   -29123
7296   -26988
7297    12675
7298    34885
7299     9186
7300   -28195
7301   -27241
7302    10308
7303    34298
7304    10333
7305   -27826
7306   -28757
7307    10035
7308    33960
7309    12155
7310   -26119
7311   -28426
7312     7609
7313    34920
7314    14333
7315   -26454
7316   -29857
7317     7476
7318    34537
7319    15295
7320   -24588
7321   -30655
7322     5715
7323    34543
7324    16000
7325   -24601
7326   -30902
7327     4453
7328    33146
7329    18641
7330   -23105
7331   -32453
7332     3399
7333    34585
7334    18218
7335   -22646
7336   -31564
7337     1394
7338    32847
7339    20031
7340   -20001
7341   -32336
7342      231
7343    32616
7344    19570
7345   -19916
7346   -32639
7347    -1381
7348    31862
7349    21145
7350   -18372
7351   -32989
7352    -2158
7353    31669
7354    22454
7355   -16937
7356   -33548
7357    -3359
7358    31052
7359    22985
7360   -16264
7361   -33789
7362    -5094
7363    30583
7364    24164
7365   -14929
7366   -34179
7367    -5924
7368    30493
7369    24861
7370   -14116
7371   -33865
7372    -8067
7373    29329
7374    26498
7375   -11892
7376   -34689
7377    -8503
7378    28652
7379    25885
7380   -11320
7381   -33701
7382   -11193
7383    27508
7384    27440
7385   -10183
7386   -34196
7387   -10570
7388    25597
7389    27732
7390    -8057
7391   -33397
7392   -12481
7393    26016
7394    28582
7395    -6946
7396   -32458
7397   -12826
7398    24794
7399    29056
7400    -6283
7401   -32737
7402   -16206
7403    24190
7404    29810
7405    -5183
7406   -33335
7407   -15706
7408    23505
7409    30553
7410    -3673
7411   -33147
7412   -17586
7413    22779
7414    31488
7415    -2682
7416   -32449
7417   -19896
7418    20726
7419    32255
7420     -805
7421   -33062
7422   -19633
7423    19739
7424    31389
7425     1731
7426   -32469
7427   -20602
7428    19193
7429    33518
7430     1487
7431   -31629
7432   -21583
7433    16829
7434    32259
7435     4379
7436   -30699
7437   -22461
7438    16917
7439    32173
7440     3631
7441   -28919
7442   -22479
7443    14950
7444    32777
7445     6716
7446   -30564
7447   -23483
7448    13772
7449    32384
7450     5616
7451   -27706
7452   -25951
7453    12948
7454    34353
7455     8336
7456   -28192
7457   -25785
7458    11780
7459    33429
7460     8972
7461   -27316
7462   -26945
7463    10752
7464    33337
7465    10562
7466   -27210
7467   -27073
7468     8460
7469    34001
7470    12155
7471   -26516
7472   -28868
7473     8422
7474    33420
7475    12651
7476   -24368
7477   -28732
7478     6661
7479    33135
7480    13701
7481   -24424
7482   -29314
7483     6301
7484    32902
7485    14962
7486   -22971
7487   -29156
7488     4714
7489    32836
7490    16134
7491   -22431
7492   -30035
7493     3369
7494    31133
7495    18233
7496   -20786
7497   -31272
7498      637
7499    32366
7500    18541
7501   -20706
7502   -30580
7503     -454
7504    31559
7505    20647
7506   -19175
7507   -31972
7508     -300
7509    31440
7510    19536
7511   -17458
7512   -31902
7513    -3036
7514    30952
7515    22001
7516   -17640
7517   -33069
7518    -3911
7519    30149
7520    21883
7521   -15240
7522   -32119
7523    -4479
7524    29324
7525    23242
7526   -14761
7527   -32315
7528    -6087
7529    29087
7530    23175
7531   -13161
7532   -33688
7533    -6648
7534    27736
7535    24431
7536   -12188
7537   -32563
7538    -8904
7539    26130
7540    26502
7541   -10211
7542   -33179
7543    -9293
7544    27060
7545    24974
7546    -9526
7547   -32149
7548   -11180
7549    25401
7550    27115
7551    -8648
7552   -32327
7553   -11032
7554    24768
7555    27608
7556    -7075
7557   -32180
7558   -13678
7559    24500
7560    28649
7561    -6004
7562   -32211
7563   -14895
7564    23425
7565    29604
7566    -4626
7567   -31799
7568   -16289
7569    22796
7570    29603
7571    -3491
7572   -31466
7573   -17029
7574    20655
7575    31016
7576    -3244
7577   -31807
7578   -16718
7579    20739
7580    29629
7581    -1005
7582   -30057
7583   -18758
7584    18261
7585    30954
7586       75
7587   -30997
7588   -19901
7589    18993
7590    30246
7591     1302
7592   -30146
7593   -20499
7594    17431
7595    32033
7596     2157
7597   -30195
7598   -22241
7599    16304
7600    31804
7601     4750
7602   -29551
7603   -22118
7604    14807
7605    33464
7606     4598
7607   -28210
7608   -22195
7609    11990
7610    31342
7611     6842
7612   -28691
7613   -24135
7614    11558
7615    32163
7616     8440
7617   -26256
7618   -25970
7619    11373
7620    33376
7621     8829
7622   -26883
7623   -25571
7624     9969
7625    31483
7626    10394
7627   -25297
7628   -26640
7629     8803
7630    32079
7631    10472
7632   -25132
7633   -26511
7634     6957
7635    31238
7636    12988
7637   -24356
7638   -27686
7639     7175
7640    31599
7641    13887
7642   -23305
7643   -27315
7644     4913
7645    31969
7646    15028
7647   -23229
7648   -28755
7649     4395
7650    31312
7651    15983
7652   -20763
7653   -29634
7654     1874
7655    30958
7656    16419
7657   -19878
7658   -30960
7659     1844
7660    30645
7661    18018
7662   -19278
7663   -30813
7664      286
7665    31067
7666    19160
7667   -17613
7668   -29990
7669     -810
7670    29783
7671    20368
7672   -17510
7673   -31113
7674    -1879
7675    29523
7676    21107
7677   -15545
7678   -30421
7679    -3042
7680    28126
7681    21797
7682   -15894
7683   -31782
7684    -3842
7685    28105
7686    21911
7687   -13187
7688   -31665
7689    -5109
7690    26852
7691    23385
7692   -13222
7693   -31235
7694    -6887
7695    26839
7696    25292
7697   -11171
7698   -31487
7699    -7168
7700    27103
7701    24349
7702   -11629
7703   -31015
7704    -9994
7705    25059
7706    26157
7707    -8631
7708   -32258
7709    -9822
7710    25587
7711    25869
7712    -8268
7713   -31480
7714   -13123
7715    24023
7716    27486
7717    -6553
7718   -31831
7719   -12675
7720    22705
7721    27296
7722    -5213
7723   -31272
7724   -14206
7725    23193
7726    27637
7727    -3925
7728   -31187
7729   -14258
7730    21995
7731    28698
7732    -2719
7733   -30123
7734   -16444
7735    21189
7736    28494
7737    -1813
7738   -30619
7739   -16868
7740    18992
7741    29364
7742     -733
7743   -30139
7744   -19108
7745    19020
7746    29889
7747      169
7748   -29765
7749   -19017
7750    17258
7751    29935
7752     2258
7753   -28891
7754   -20211
7755    17068
7756    29670
7757     3378
7758   -28657
7759   -21660
7760    16212
7761    30446
7762     3689
7763   -27440
7764   -22519
7765    12960
7766    30915
7767     4665
7768   -27254
7769   -22157
7770    12827
7771    30014
7772     6610
7773   -26534
7774   -22860
7775    12309
7776    30868
7777     6735
7778   -26490
7779   -23714
7780     9897
7781    30080
7782     8544
7783   -25248
7784   -24181
7785     9312
7786    30171
7787    10586
7788   -23752
7789   -25021
7790     8448
7791    31208
7792    11104
7793   -22850
7794   -26985
7795     7643
7796    29643
7797    12243
7798   -22497
7799   -26369
7800     5985
7801    30020
7802    13158
7803   -22593
7804   -28214
7805     5198
7806    30051
7807    15047
7808   -22675
7809   -27900
7810     3720
7811    31365
7812    15447
7813   -20609
7814   -29661
7815     3840
7816    29672
7817    15755
7818   -19227
7819   -28185
7820      999
7821    28862
7822    16694
7823   -18076
7824   -29326
7825      420
7826    27695
7827    18612
7828   -17847
7829   -28419
7830     -807
7831    29362
7832    18485
7833   -16836
7834   -29589
7835    -1379
7836    27591
7837    20315
7838   -15979
7839   -29037
7840    -3167
7841    27386
7842    20965
7843   -13886
7844   -30486
7845    -4604
7846    27058
7847    21142
7848   -13319
7849   -30388
7850    -7278
7851    27060
7852    22259
7853   -11788
7854   -29798
7855    -6777
7856    24642
7857    23863
7858   -11432
7859   -29997
7860    -8217
7861    25566
7862    24531
7863    -9799
7864   -30318
7865    -8648
7866    24871
7867    24638
7868   -10106
7869   -28344
7870    -9816
7871    23531
7872    23664
7873    -7735
7874   -31037
7875   -10891
7876    21573
7877    25893
7878    -6862
7879   -29219
7880   -12051
7881    21278
7882    25669
7883    -5254
7884   -29855
7885   -12795
7886    20780
7887    26993
7888    -4420
7889   -28621
7890   -14664
7891    21273
7892    27856
7893    -2342
7894   -30858
7895   -16079
7896    19228
7897    27933
7898    -2194
7899   -29222
7900   -17696
7901    19346
7902    28046
7903     -335
7904   -28984
7905   -17877
7906    16487
7907    28785
7908      960
7909   -28207
7910   -19336
7911    16760
7912    28429
7913      990
7914   -28323
7915   -19244
7916    15784
7917    29208
7918     2202
7919   -27290
7920   -19957
7921    15542
7922    28970
7923     4153
7924   -26652
7925   -19735
7926    12537
7927    30677
7928     4978
7929   -25653
7930   -21831
7931    13088
7932    29148
7933     5869
7934   -25806
7935   -21958
7936    11387
7937    30267
7938     7927
7939   -24043
7940   -24405
7941    10614
7942    29699
7943     8099
7944   -24987
7945   -23077
7946     8875
7947    30734
7948     9450
7949   -23105
7950   -24829
7951     7950
7952    29552
7953    12153
7954   -23105
7955   -25733
7956     5423
7957    29703
7958    11508
7959   -21722
7960   -25968
7961     5241
7962    29278
7963    12980
7964   -21541
7965   -25240
7966     5338
7967    28429
7968    13327
7969   -20061
7970   -26573
7971     4229
7972    28524
7973    15565
7974   -20804
7975   -26881
7976     1909
7977    28417
7978    14850
7979   -17940
7980   -27698
7981     2139
7982    27627
7983    16350
7984   -18607
7985   -27683
7986     -563
7987    27824
7988    17663
7989   -16893
7990   -29320
7991     -867
7992    26875
7993    18549
7994   -16094
7995   -28047
7996    -2586
7997    27404
7998    18777
7999   -15222
8000   -29385
8001    -2991
8002    26318
8003    21571
8004   -13809
8005   -28536
8006    -4864
8007    27140
8008    20408
8009   -12896
8010   -28958
8011    -5274
8012    25155
8013    21617
8014   -13065
8015   -28308
8016    -6232
8017    25227
8018    21486
8019   -10055
8020   -29291
8021    -7313
8022    23567
8023    23561
8024    -9272
8025   -28878
8026    -9004
8027    23982
8028    23587
8029    -8532
8030   -29173
8031   -10143
8032    22902
8033    24742
8034    -8554
8035   -28255
8036   -12011
8037    23347
8038    24812
8039    -5057
8040   -29157
8041   -11341
8042    20648
8043    26529
8044    -5271
8045   -27859
8046   -13228
8047    20627
8048    25651
8049    -3723
8050   -29144
8051   -13214
8052    19597
8053    26855
8054    -3111
8055   -27389
8056   -14766
8057    19327
8058    26481
8059    -1115
8060   -28510
8061   -14604
8062    17609
8063    28275
8064    -1694
8065   -27266
8066   -16965
8067    17389
8068    27163
8069     -233
8070   -28335
8071   -17316
8072    14708
8073    28018
8074      940
8075   -25652
8076   -19292
8077    16021
8078    26774
8079     3363
8080   -26850
8081   -19101
8082    13713
8083    28721
8084     4489
8085   -25563
8086   -21402
8087    14518
8088    26929
8089     5604
8090   -26588
8091   -21646
8092    11193
8093    29509
8094     5064
8095   -24940
8096   -21937
8097    12631
8098    28076
8099     8519
8100   -25199
8101   -21234
8102     8986
8103    29515
8104     8108
8105   -21733
8106   -22983
8107     9671
8108    28349
8109     9126
8110   -23022
8111   -22633
8112     7518
8113    29823
8114     8841
8115   -21424
8116   -24536
8117     8330
8118    27503
8119    11284
8120   -21461
8121   -22524
$$ Imaginary data points
##PAGE= N=2
##DATA TABLE= (X++(I..I)), XYDATA
0   402681
1  2304591
2  -510427
3 -2053642
4  1220808
5  1532231
6 -1492466
7 -1162883
8  1325619
9   596084
10 -1093667
11  -275231
12   816066
13    25204
14  -505908
15   257415
16   452841
17  -372019
18  -250558
19   605404
20   345454
21  -419736
22  -161269
23   154576
24   -14507
25    98310
26   -78820
27  -699788
28    43074
29  1025081
30  -301450
31 -1380435
32   454204
33  1252838
34  -778845
35  -909554
36  1174911
37   570990
38 -1222165
39   105999
40  1485803
41  -391442
42 -1352171
43   681043
44  1207818
45  -780298
46  -960567
47   790963
48   600879
49  -986500
50  -466055
51   891670
52    -7896
53 -1063871
54   291613
55  1063349
56  -500532
57  -918801
58   540813
59   598664
60  -337872
61   -87767
62   158252
63  -134117
64   357478
65   466041
66  -551033
67  -482500
68   523544
69   163075
70  -521631
71    39235
72   228224
73  -420353
74  -122791
75   562717
76  -100617
77  -803990
78   137969
79  1022841
80    40073
81  -855699
82   177010
83   896825
84  -264446
85  -652496
86   550218
87   408869
88  -824395
89  -153798
90   966223
91  -140438
92 -1095940
93   110647
94   724383
95  -282072
96  -457244
97   213687
98    75191
99  -102724
100   280813
101    87312
102  -375791
103     5866
104   408222
105   147683
106   -23622
107   -61316
108  -200280
109   125376
110   459402
111  -113859
112  -662474
113   -66185
114   602816
115   128529
116  -584126
117  -260055
118   367357
119    72487
120  -361314
121   102919
122   273367
123  -372571
124  -106548
125   755475
126    95498
127  -834247
128    21793
129   786018
130   -45124
131  -475401
132   146911
133   193427
134  -203386
135    16973
136   176492
137  -236627
138  -339819
139   138541
140   372887
141    18852
142  -332548
143  -173858
144   196409
145   279688
146     6378
147  -319669
148  -182013
149   389536
150   417582
151  -257416
152  -397521
153   157078
154   189229
155  -136845
156    60425
157    92468
158  -387977
159  -118783
160   605282
161   107534
162  -768065
163  -170321
164   696605
165   154026
166  -455937
167    22108
168   264220
169  -126180
170   -17922
171   275826
172  -104763
173  -370425
174   111871
175   437444
176    31933
177  -368146
178  -183510
179   186506
180   181819
181   -70622
182  -194093
183  -145032
184    58676
185   289370
186    71732
187  -348032
188  -158892
189   236274
190   125508
191    27541
192    68545
193  -228808
194  -168437
195   498380
196   307452
197  -605791
198  -376685
199   529082
200   316469
201  -341442
202  -163013
203   138626
204   -68634
205   -59475
206   215178
207   -25310
208  -418184
209   -20604
210   526019
211   119603
212  -468123
213  -158556
214   299275
215   137251
216   -56303
217    -7965
218  -103472
219   -65273
220   258101
221   175980
222  -281608
223  -268872
224   118962
225   206640
226    47762
227   -56399
228  -186561
229  -140420
230   257363
231   303924
232  -307533
233  -443663
234   241432
235   451312
236  -100260
237  -256226
238    40685
239    21886
240   -17844
241   222059
242    72786
243  -380202
244  -158395
245   460289
246   272000
247  -433742
248  -362701
249   263087
250   245160
251  -137870
252   -56402
253    18586
254  -150537
255   106363
256   348746
257  -145782
258  -433541
259    97859
260   362487
261    27190
262  -109135
263   -81436
264  -120644
265   123489
266   295481
267  -118217
268  -411950
269    11625
270   378567
271    79854
272  -257542
273  -128249
274    32160
275    17178
276   133296
277   129849
278  -256137
279  -263343
280   352316
281   417820
282  -290737
283  -423531
284   169563
285   311570
286   -22097
287   -78877
288   -22993
289  -133249
290      841
291   293784
292    38115
293  -436946
294  -172847
295   389291
296   213015
297  -241923
298  -178741
299    21927
300    56139
301   177122
302    92256
303  -285749
304  -169860
305   348089
306   269857
307  -205502
308  -223417
309    22908
310    84139
311   110374
312    90747
313  -175072
314  -279139
315   139688
316   382260
317  -106362
318  -459708
319   -22933
320   330257
321    65024
322  -102275
323    -2866
324  -100397
325   -56263
326   296066
327   172337
328  -346580
329  -243360
330   314181
331   330960
332  -129279
333  -276611
334   -43623
335   107161
336   107162
337    54648
338  -159304
339  -257224
340   104104
341   353887
342   -33925
343  -356810
344   -80080
345   180797
346   123211
347    69832
348   -74450
349  -234251
350    47521
351   373854
352    59160
353  -373714
354  -160007
355   269821
356   198456
357   -91592
358  -115207
359   -72117
360   -68790
361   148301
362   226693
363  -207957
364  -380630
365   177549
366   422355
367   -76280
368  -310158
369   -28548
370    96492
371    95879
372   132516
373   -69241
374  -265325
375    14292
376   334233
377   102418
378  -296134
379  -219888
380   130730
381   220823
382    45513
383  -126404
384  -193068
385   -41897
386   253703
387   183358
388  -259970
389  -279312
390   174870
391   290043
392    -2475
393  -148632
394  -111847
395   -38944
396   143723
397   214602
398   -98132
399  -334332
400    15831
401   389741
402    93406
403  -324198
404  -162903
405   130056
406    98141
407    69411
408    25777
409  -225119
410  -145110
411   307081
412   235140
413  -273317
414  -281497
415   115302
416   234599
417    76870
418   -86981
419  -182653
420   -84132
421   190751
422   220374
423  -133209
424  -317603
425    21909
426   325364
427   102506
428  -185503
429  -137614
430   -32264
431    88958
432   235520
433     2949
434  -345931
435   -82612
436   361650
437   168757
438  -247030
439  -208818
440    43067
441   138056
442   119404
443    -6422
444  -201245
445  -154735
446   177617
447   273148
448  -113426
449  -350825
450     -346
451   302677
452   105060
453  -114944
454  -121956
455   -93286
456    82865
457   265379
458     7008
459  -326878
460   -88346
461   304585
462   171781
463  -159192
464  -186253
465   -49424
466    78108
467   194463
468    69390
469  -265383
470  -212229
471   252553
472   285624
473  -180441
474  -283334
475    26692
476   152445
477   111674
478    53310
479  -146297
480  -215460
481   107774
482   312256
483   -11870
484  -328719
485  -105268
486   267869
487   197950
488  -115134
489  -164380
490   -58175
491    15708
492   180724
493   148158
494  -252349
495  -259683
496   256950
497   295775
498  -159306
499  -224929
500   -10340
501    48020
502   140531
503   142842
504  -180597
505  -262659
506   147446
507   306254
508   -49542
509  -282041
510   -85912
511   167938
512   156534
513     7928
514  -110816
515  -168055
516   -17945
517   263155
518   147592
519  -291498
520  -240488
521   241952
522   267302
523  -104743
524  -179563
525   -45226
526     -391
527   130689
528   184506
529  -136890
530  -304444
531    97124
532   353373
533   -19685
534  -298888
535   -67514
536   124602
537    99072
538    89642
539   -63855
540  -250182
541   -13665
542   299776
543    84684
544  -265924
545  -161503
546   144306
547   195268
548    23312
549  -129614
550  -138655
551   -14678
552   163276
553   185571
554  -121167
555  -306240
556    80168
557   360598
558   -15710
559  -278227
560   -46694
561    60000
562    43220
563   170056
564    -7730
565  -322219
566   -38405
567   359115
568    82673
569  -285063
570  -135495
571   113610
572   147529
573    83103
574   -62287
575  -187078
576   -62352
577   200325
578   176942
579  -157095
580  -258904
581    67971
582   262059
583    40810
584  -158711
585  -113256
586   -29154
587    96632
588   194117
589   -32996
590  -288958
591   -36346
592   314305
593   119401
594  -233180
595  -153282
596    75140
597   103221
598   104214
599    25859
600  -224742
601  -154379
602   256448
603   224854
604  -219278
605  -248776
606    84740
607   183029
608    73176
609   -46923
610  -174032
611  -104291
612   169114
613   212675
614   -76185
615  -251663
616   -35570
617   256523
618   150576
619  -166193
620  -174702
621    10285
622    84531
623   137796
624    54181
625  -238064
626  -184484
627   250052
628   230770
629  -190799
630  -213050
631    41910
632   109734
633   120040
634    56585
635  -186829
636  -193243
637   163941
638   278097
639   -70956
640  -284781
641   -35045
642   224545
643   136452
644   -73789
645  -158787
646  -122181
647    67417
648   245999
649    45245
650  -298124
651  -150567
652   254174
653   210411
654  -130096
655  -201658
656   -36476
657   101233
658   168190
659    78791
660  -182871
661  -213191
662   148608
663   295307
664   -68017
665  -282352
666   -38464
667   157856
668   109098
669    29893
670  -120788
671  -224724
672    37365
673   297231
674    44529
675  -274075
676  -133649
677   171826
678   203695
679     -484
680  -164826
681  -131995
682    46285
683   211903
684   137221
685  -185066
686  -272271
687   113193
688   318275
689   -32053
690  -281057
691   -85675
692    96925
693   137703
694   112743
695  -127262
696  -274149
697    54532
698   329130
699    52611
700  -263341
701  -129631
702   146065
703   181655
704    38618
705  -118102
706  -181714
707   -22657
708   232558
709   163310
710  -206034
711  -257008
712   108891
713   242819
714      257
715  -156974
716  -125535
717   -21632
718   169521
719   200789
720  -103299
721  -285102
722     5335
723   298987
724   112955
725  -209936
726  -174840
727    65191
728   169270
729   110678
730   -73424
731  -250848
732   -93569
733   264698
734   191664
735  -214897
736  -236971
737    91402
738   211265
739    75201
740   -94178
741  -181178
742   -55330
743   199330
744   208290
745  -103667
746  -270045
747    -3687
748   263709
749    99183
750  -178766
751  -152965
752     1004
753    95693
754   164258
755     7884
756  -281104
757  -125930
758   275231
759   186802
760  -173666
761  -184360
762    21487
763   135613
764   150465
765    -1570
766  -227480
767  -139285
768   199828
769   243732
770   -89579
771  -272407
772   -42361
773   214544
774   133191
775   -96744
776  -175648
777   -83582
778   121416
779   228595
780    -9518
781  -279724
782  -104109
783   238725
784   180706
785  -131025
786  -192809
787    -7560
788   127639
789   141218
790    24224
791  -190874
792  -180281
793   162532
794   270347
795   -87573
796  -265026
797    -1025
798   156802
799    82007
800    13232
801  -131202
802  -200429
803    91916
804   292031
805    -5951
806  -279180
807   -92576
808   177656
809   158377
810   -36351
811  -167954
812  -106020
813    94764
814   216605
815    72045
816  -208942
817  -201450
818   156752
819   270680
820   -64035
821  -244352
822   -47765
823   118380
824   124458
825    42182
826  -155408
827  -212917
828    83877
829   275394
830     4208
831  -255928
832   -88251
833   167947
834   149252
835   -10359
836  -115368
837  -125786
838    29907
839   233934
840   107932
841  -224985
842  -190429
843   145306
844   201256
845   -29985
846  -164486
847  -114027
848    28518
849   166875
850   103017
851  -155072
852  -228230
853    54542
854   280124
855    72218
856  -229533
857  -131762
858   139510
859   155092
860    36081
861   -82769
862  -195013
863   -29923
864   280792
865   130927
866  -259952
867  -188505
868   135320
869   160960
870     5223
871  -107735
872  -156332
873    -6962
874   217997
875   132209
876  -161660
877  -204029
878    48217
879   223592
880    70928
881  -169676
882  -143362
883    59447
884   151129
885    88062
886   -80054
887  -212782
888   -56611
889   235441
890   153438
891  -193552
892  -205386
893    85781
894   182543
895    57367
896   -66139
897  -150821
898   -77369
899   192997
900   229306
901  -142785
902  -285340
903    54420
904   234708
905    34897
906  -113862
907  -126315
908   -65607
909   144997
910   208220
911   -98189
912  -272497
913    -4484
914   230440
915   112415
916  -109332
917  -165480
918    -7574
919   174614
920   130272
921   -68139
922  -179125
923   -82017
924   160337
925   206257
926   -98662
927  -259650
928    -4392
929   190589
930    74474
931   -70490
932  -137583
933  -105396
934   125999
935   238544
936   -48301
937  -265774
938   -43200
939   213545
940   139066
941   -79100
942  -160754
943   -53933
944   123770
945   177710
946    -6542
947  -229217
948  -130773
949   178988
950   205248
951   -86552
952  -220778
953   -38388
954   138678
955   124590
956   -11933
957  -161955
958  -137673
959   118738
960   245932
961    -5570
962  -251718
963   -81183
964   192268
965   133688
966   -58000
967  -122386
968  -103720
969    52009
970   228664
971    48341
972  -265189
973  -139179
974   188629
975   165935
976   -55677
977  -145633
978   -96227
979    70636
980   196788
981    34949
982  -200808
983  -144670
984   111322
985   219327
986    29872
987  -208576
988  -122232
989   145247
990   169431
991   -11948
992  -132469
993  -136246
994    28320
995   232275
996    87167
997  -245971
998  -173318
999   156621
1000   177101
1001   -28943
1002  -126495
1003  -106008
1004    19871
1005   189498
1006   113633
1007  -184170
1008  -214768
1009   108754
1010   239360
1011     5224
1012  -170322
1013   -94566
1014    52099
1015   148789
1016    96305
1017  -133083
1018  -217987
1019    44173
1020   245707
1021    57799
1022  -191922
1023  -153005
1024    72818
1025   180142
1026    50615
1027  -131212
1028  -147201
1029    18833
1030   193645
1031   131767
1032  -151306
1033  -220058
1034    68646
1035   232349
1036    36711
1037  -148149
1038  -117357
1039     5334
1040   147094
1041   137608
1042  -117249
1043  -238914
1044     9415
1045   234550
1046    97391
1047  -161948
1048  -170296
1049    42480
1050   163828
1051    79847
1052   -82298
1053  -169105
1054   -44078
1055   203680
1056   180589
1057  -147471
1058  -229856
1059    55056
1060   191425
1061    48461
1062   -84818
1063  -137021
1064   -61329
1065   159309
1066   185894
1067  -104602
1068  -247987
1069    -5923
1070   216214
1071   100574
1072  -118238
1073  -151470
1074   -14427
1075   141276
1076   148520
1077   -52773
1078  -217948
1079   -59020
1080   214390
1081   161051
1082  -121757
1083  -189491
1084    -5895
1085   148017
1086   115537
1087   -58759
1088  -178855
1089   -75479
1090   144694
1091   184184
1092   -51134
1093  -235095
1094   -60788
1095   200451
1096   135673
1097   -93508
1098  -145325
1099   -46171
1100    95503
1101   182711
1102     7368
1103  -242855
1104  -104798
1105   210568
1106   167237
1107   -95917
1108  -167682
1109   -43202
1110   104575
1111   146451
1112    -4294
1113  -191459
1114  -120775
1115   147137
1116   206268
1117   -42741
1118  -216578
1119   -63744
1120   151856
1121   134871
1122   -25710
1123  -142999
1124  -113261
1125    94757
1126   215330
1127    -2588
1128  -235007
1129  -108050
1130   152151
1131   166718
1132   -32429
1133  -162945
1134   -85796
1135    96820
1136   170660
1137    25456
1138  -176464
1139  -145101
1140   114408
1141   219839
1142    -6911
1143  -197267
1144   -85526
1145   106261
1146   141179
1147    25850
1148  -146556
1149  -157422
1150    71367
1151   217861
1152    32756
1153  -209122
1154  -134529
1155   121510
1156   175419
1157     -905
1158  -137938
1159  -104215
1160    52068
1161   188451
1162    89593
1163  -184868
1164  -185427
1165   125074
1166   209399
1167   -21628
1168  -154143
1169   -92458
1170    30998
1171   154304
1172    86546
1173  -165068
1174  -193090
1175    79372
1176   213969
1177    32153
1178  -163268
1179  -132038
1180    63032
1181   177460
1182    60105
1183  -129130
1184  -147018
1185    33722
1186   197094
1187    97572
1188  -161636
1189  -183062
1190    66663
1191   192145
1192    42883
1193  -134156
1194  -135034
1195    13184
1196   156969
1197   105297
1198  -122685
1199  -205360
1200    24851
1201   223426
1202    80655
1203  -156058
1204  -137269
1205    41861
1206   140908
1207    98742
1208   -78346
1209  -200023
1210   -10042
1211   234124
1212   111969
1213  -163038
1214  -163996
1215    36463
1216   153710
1217    84579
1218   -93943
1219  -177757
1220   -21410
1221   182793
1222   126793
1223  -119466
1224  -204663
1225     3188
1226   197330
1227    96152
1228  -108788
1229  -141333
1230   -16399
1231   140217
1232   154200
1233   -69386
1234  -222726
1235   -26965
1236   210134
1237   124309
1238  -109076
1239  -164055
1240   -24785
1241   139413
1242   133850
1243   -67857
1244  -197003
1245   -59861
1246   161987
1247   163840
1248   -77628
1249  -218167
1250   -33459
1251   182721
1252   123933
1253   -73269
1254  -155361
1255   -56843
1256   130289
1257   178274
1258   -40829
1259  -225609
1260   -63537
1261   191605
1262   148434
1263   -80818
1264  -170319
1265   -50576
1266   116013
1267   153862
1268   -14799
1269  -205029
1270  -106898
1271   175514
1272   186317
1273   -77318
1274  -190342
1275   -50247
1276   111840
1277   145588
1278     2726
1279  -180345
1280  -117987
1281   139520
1282   195690
1283   -28911
1284  -195647
1285   -94357
1286   128130
1287   177071
1288   -15002
1289  -172945
1290   -91859
1291    95428
1292   175281
1293    28234
1294  -197505
1295  -145666
1296   136810
1297   199240
1298   -31577
1299  -179313
1300   -91323
1301    79161
1302   160833
1303    38792
1304  -174114
1305  -147911
1306   110752
1307   213130
1308    13899
1309  -191020
1310  -115836
1311   111942
1312   168129
1313    12965
1314  -137610
1315  -127738
1316    51689
1317   201900
1318    61829
1319  -198889
1320  -158543
1321   109759
1322   178123
1323     6239
1324  -133075
1325  -127173
1326    27768
1327   184744
1328    88419
1329  -165287
1330  -172664
1331    83900
1332   206624
1333    38811
1334  -147002
1335  -127148
1336    34728
1337   165835
1338    91382
1339  -132348
1340  -179026
1341    44803
1342   204213
1343    68239
1344  -148687
1345  -160017
1346    36789
1347   181859
1348    73735
1349  -137029
1350  -150434
1351    24237
1352   158104
1353   105364
1354  -115541
1355  -208659
1356    26751
1357   225405
1358    60289
1359  -148242
1360  -118257
1361    15766
1362   131315
1363   130369
1364   -86337
1365  -215738
1366    17538
1367   223870
1368    75858
1369  -133699
1370  -139977
1371    -3053
1372   141846
1373   117999
1374   -89522
1375  -188621
1376   -18638
1377   174779
1378   116700
1379  -107716
1380  -188833
1381    -7996
1382   177701
1383   109778
1384   -87570
1385  -149180
1386   -25484
1387   145704
1388   148537
1389   -71450
1390  -205282
1391   -26825
1392   193220
1393   119241
1394  -106566
1395  -161251
1396   -20898
1397   125702
1398   126298
1399   -50554
1400  -197046
1401   -56656
1402   182532
1403   142136
1404   -97793
1405  -173412
1406   -20755
1407   140436
1408   133278
1409   -46806
1410  -173892
1411   -52512
1412   150147
1413   146164
1414   -52669
1415  -191147
1416   -67036
1417   163543
1418   145135
1419   -82012
1420  -160864
1421   -42160
1422    99279
1423   146423
1424      504
1425  -203662
1426   -99793
1427   182188
1428   158092
1429   -83858
1430  -148613
1431   -46916
1432    84285
1433   158403
1434    11233
1435  -196697
1436  -100595
1437   151303
1438   158855
1439   -45820
1440  -168762
1441   -81851
1442   111673
1443   167605
1444   -17201
1445  -178033
1446   -83388
1447   112946
1448   156795
1449    -2656
1450  -176917
1451  -108205
1452   131598
1453   180623
1454   -30623
1455  -170499
1456   -71577
1457    91848
1458   139477
1459    27715
1460  -157989
1461  -142390
1462   112197
1463   201720
1464   -23768
1465  -182394
1466   -74981
1467    85636
1468   135342
1469    44318
1470  -139021
1471  -152990
1472    89822
1473   203526
1474     5587
1475  -170827
1476  -105152
1477    79525
1478   168585
1479    37614
1480  -155303
1481  -126729
1482    74247
1483   162923
1484    38863
1485  -144764
1486  -150278
1487    67881
1488   199652
1489    26001
1490  -163925
1491  -105645
1492    59381
1493   146028
1494    71055
1495  -129506
1496  -169962
1497    61487
1498   203728
1499    36541
1500  -159967
1501  -122284
1502    54724
1503   154620
1504    63335
1505  -122652
1506  -154770
1507    33696
1508   180019
1509    74673
1510  -141327
1511  -156309
1512    51166
1513   177804
1514    59870
1515  -118336
1516  -138388
1517    15074
1518   157620
1519    98589
1520  -108090
1521  -177736
1522    14217
1523   192863
1524    81589
1525  -139096
1526  -146804
1527    24578
1528   142008
1529    93915
1530   -77417
1531  -173708
1532   -14802
1533   196291
1534   104868
1535  -136523
1536  -151778
1537    24528
1538   141965
1539    96790
1540   -73860
1541  -170710
1542   -22702
1543   168534
1544   110776
1545  -103770
1546  -166939
1547    -8470
1548   160977
1549   113154
1550   -90764
1551  -162562
1552   -15592
1553   141916
1554   121196
1555   -60372
1556  -178768
1557   -37257
1558   173374
1559   127398
1560   -94494
1561  -166866
1562   -21472
1563   132994
1564   118113
1565   -48568
1566  -165892
1567   -59204
1568   143898
1569   148510
1570   -65061
1571  -185955
1572   -36701
1573   150097
1574   117464
1575   -50466
1576  -144082
1577   -67734
1578   116441
1579   160686
1580   -39137
1581  -191515
1582   -55874
1583   147732
1584   130451
1585   -49676
1586  -152863
1587   -62534
1588   113936
1589   149849
1590   -22264
1591  -170147
1592   -81427
1593   126673
1594   157095
1595   -39846
1596  -175621
1597   -63305
1598   116818
1599   134112
1600   -12846
1601  -153493
1602  -100539
1603   104004
1604   171535
1605   -12923
1606  -178163
1607   -82390
1608   123741
1609   154708
1610   -12298
1611  -148684
1612   -88395
1613    86167
1614   155016
1615    17159
1616  -166109
1617  -121374
1618   108091
1619   167757
1620   -21129
1621  -158937
1622   -88093
1623    73970
1624   146500
1625    33902
1626  -146464
1627  -123986
1628    92649
1629   178819
1630    13115
1631  -153317
1632  -101553
1633    85032
1634   158036
1635    23241
1636  -137747
1637  -121095
1638    53393
1639   165258
1640    38712
1641  -166096
1642  -133688
1643    83903
1644   162096
1645    20483
1646  -131909
1647  -115507
1648    50681
1649   168215
1650    61396
1651  -137921
1652  -134544
1653    67661
1654   175070
1655    45498
1656  -140885
1657  -130512
1658    50662
1659   150443
1660    51079
1661  -119579
1662  -148316
1663    24221
1664   173613
1665    68069
1666  -139287
1667  -139761
1668    50617
1669   160012
1670    63901
1671  -103140
1672  -137075
1673    21193
1674   164905
1675    86081
1676  -115074
1677  -158160
1678    25570
1679   168617
1680    63622
1681  -122476
1682  -136293
1683    12983
1684   139508
1685    93484
1686   -94414
1687  -168307
1688     7180
1689   178697
1690    85647
1691  -113590
1692  -136120
1693    13137
1694   147620
1695   100865
1696   -84953
1697  -162685
1698   -13340
1699   154249
1700   103942
1701  -101144
1702  -168251
1703    -1603
1704   155599
1705    93067
1706   -84669
1707  -149136
1708   -24833
1709   138650
1710   123278
1711   -70103
1712  -167439
1713   -18051
1714   156686
1715   112103
1716   -75779
1717  -155428
1718   -26906
1719   133173
1720   113579
1721   -55858
1722  -161321
1723   -52247
1724   141037
1725   135198
1726   -74831
1727  -168996
1728   -22641
1729   132065
1730   112437
1731   -38304
1732  -151862
1733   -66389
1734   136895
1735   149031
1736   -60613
1737  -168995
1738   -40168
1739   128914
1740   126231
1741   -42367
1742  -159293
1743   -63029
1744   117845
1745   140297
1746   -28732
1747  -163252
1748   -74259
1749   127787
1750   150279
1751   -41642
1752  -163523
1753   -58132
1754   109477
1755   132433
1756   -11155
1757  -152018
1758   -92037
1759   107225
1760   159496
1761   -20848
1762  -166536
1763   -72316
1764   112271
1765   133321
1766   -10692
1767  -138153
1768   -94495
1769    86398
1770   164201
1771     4150
1772  -166445
1773   -90244
1774   106429
1775   140349
1776    -5550
1777  -140535
1778  -100707
1779    81609
1780   159171
1781    10703
1782  -151006
1783  -104634
1784    83570
1785   161574
1786    15013
1787  -156677
1788  -101121
1789    93340
1790   147973
1791    17045
1792  -128948
1793  -120360
1794    56403
1795   173425
1796    29444
1797  -164522
1798  -110036
1799    82829
1800   143980
1801    28659
1802  -122234
1803  -125378
1804    48727
1805   167854
1806    48431
1807  -140968
1808  -124963
1809    64412
1810   161641
1811    40239
1812  -129679
1813  -121179
1814    46327
1815   149239
1816    56266
1817  -119865
1818  -143557
1819    38251
1820   167987
1821    57711
1822  -132482
1823  -130320
1824    47220
1825   152629
1826    59196
1827  -105992
1828  -135656
1829    19835
1830   164820
1831    82204
1832  -126563
1833  -149554
1834    38948
1835   157551
1836    58081
1837  -106296
1838  -138254
1839     3872
1840   157682
1841    93664
1842  -112456
1843  -155333
1844    19969
1845   158573
1846    82704
1847  -100252
1848  -146333
1849    11172
1850   152518
1851    88167
1852   -86869
1853  -147138
1854   -15251
1855   151164
1856   109890
1857  -101937
1858  -163262
1859     9731
1860   144095
1861    83315
1862   -71112
1863  -145566
1864   -31722
1865   144734
1866   124204
1867   -82011
1868  -162164
1869    -9775
1870   145535
1871   101237
1872   -70424
1873  -149984
1874   -30672
1875   133882
1876   119410
1877   -61315
1878  -165598
1879   -38287
1880   144095
1881   116976
1882   -73396
1883  -155763
1884   -31727
1885   126714
1886   120875
1887   -44729
1888  -156253
1889   -54443
1890   131156
1891   139293
1892   -50178
1893  -164096
1894   -42093
1895   131967
1896   120810
1897   -44879
1898  -143892
1899   -62958
1900   102070
1901   140520
1902   -27964
1903  -168108
1904   -63863
1905   124667
1906   128352
1907   -32579
1908  -143361
1909   -66738
1910   100884
1911   139194
1912   -12176
1913  -149680
1914   -80351
1915   103696
1916   147872
1917   -15437
1918  -154557
1919   -73444
1920   100595
1921   130042
1922    -6650
1923  -139738
1924   -99040
1925    88011
1926   157276
1927    -4847
1928  -156949
1929   -82751
1930    94476
1931   138689
1932     6061
1933  -134940
1934   -97459
1935    81858
1936   155670
1937    14621
1938  -142174
1939  -102587
1940    79224
1941   152409
1942     9699
1943  -140836
1944   -95771
1945    69586
1946   139499
1947    27939
1948  -126742
1949  -118014
1950    59154
1951   156291
1952    28898
1953  -135885
1954  -105219
1955    63942
1956   140216
1957    34417
1958  -115822
1959  -116100
1960    41635
1961   152590
1962    52039
1963  -129343
1964  -125945
1965    59384
1966   146481
1967    34032
1968  -113132
1969  -115819
1970    33274
1971   148235
1972    61770
1973  -119370
1974  -130829
1975    43571
1976   150725
1977    49871
1978  -114934
1979  -125517
1980    32351
1981   145279
1982    58451
1983  -104781
1984  -129587
1985    19720
1986   151180
1987    71784
1988  -112015
1989  -132055
1990    30327
1991   141904
1992    64932
1993   -91984
1994  -128642
1995     7245
1996   141658
1997    82033
1998   -97681
1999  -139841
2000     9922
2001   141955
2002    73238
2003   -94559
2004  -129762
2005     4508
2006   127470
2007    85611
2008   -78141
2009  -144844
2010    -5185
2011   148879
2012    87758
2013   -89243
2014  -130271
2015     2375
2016   128820
2017    89270
2018   -70453
2019  -143524
2020   -16279
2021   136895
2022   100393
2023   -77624
2024  -146550
2025   -10555
2026   135504
2027    88461
2028   -71865
2029  -133357
2030   -26483
2031   122183
2032   113235
2033   -61590
2034  -154266
2035   -22481
2036   136888
2037    98087
2038   -63191
2039  -132822
2040   -32366
2041   118204
2042   115269
2043   -53559
2044  -149557
2045   -36364
2046   120250
2047   109914
2048   -49596
2049  -142969
2050   -39166
2051   117375
2052   110471
2053   -44927
2054  -138253
2055   -47860
2056   105959
2057   121360
2058   -34640
2059  -150291
2060   -50562
2061   119449
2062   117843
2063   -41812
2064  -135413
2065   -50292
2066    97451
2067   124755
2068   -15830
2069  -150524
2070   -71544
2071   120814
2072   131746
2073   -40928
2074  -136347
2075   -55967
2076    87191
2077   127501
2078    -5394
2079  -150200
2080   -82979
2081   109884
2082   134315
2083   -24075
2084  -136194
2085   -72224
2086    87010
2087   138013
2088    -6125
2089  -140875
2090   -75086
2091    87360
2092   133192
2093     6057
2094  -134994
2095   -94198
2096    87266
2097   145238
2098    -6727
2099  -134542
2100   -76503
2101    70361
2102   130652
2103    22419
2104  -133824
2105  -106020
2106    77951
2107   147654
2108     6198
2109  -133691
2110   -89893
2111    65730
2112   134382
2113    26121
2114  -126583
2115  -109768
2116    65572
2117   154187
2118    28283
2119  -132593
2120  -103643
2121    66017
2122   141015
2123    26719
2124  -120831
2125  -111352
2126    47066
2127   144376
2128    43825
2129  -124558
2130  -126256
2131    50834
2132   151624
2133    32245
2134  -122125
2135  -106375
2136    38108
2137   135066
2138    60105
2139  -106408
2140  -129527
2141    38367
2142   153987
2143    50192
2144  -109150
2145  -114240
2146    26904
2147   138694
2148    62985
2149  -109759
2150  -129019
2151    24461
2152   134977
2153    65074
2154   -95440
2155  -137768
2156    16199
2157   151907
2158    65743
2159  -104661
2160  -117642
2161    16326
2162   127623
2163    88227
2164   -79965
2165  -150287
2166    10549
2167   157949
2168    71466
2169   -97870
2170  -123325
2171      797
2172   123217
2173    89151
2174   -77526
2175  -150170
2176    -7117
2177   146474
2178    88204
2179   -85251
2180  -135643
2181    -5591
2182   129676
2183    90853
2184   -68203
2185  -134596
2186   -18609
2187   129053
2188   103034
2189   -64790
2190  -143592
2191   -23492
2192   130070
2193    98830
2194   -68434
2195  -135389
2196   -22378
2197   115710
2198   104489
2199   -49733
2200  -143977
2201   -37032
2202   125282
2203   110435
2204   -56938
2205  -140048
2206   -33331
2207   113416
2208   110191
2209   -45738
2210  -142192
2211   -42828
2212   113209
2213   116448
2214   -37326
2215  -147681
2216   -50699
2217   122084
2218   117419
2219   -46803
2220  -132836
2221   -45308
2222    96123
2223   127125
2224   -15732
2225  -155487
2226   -64591
2227   122822
2228   116131
2229   -43066
2230  -127168
2231   -59501
2232    82628
2233   131811
2234   -10444
2235  -150708
2236   -66601
2237   107123
2238   119095
2239   -17288
2240  -125282
2241   -76183
2242    88427
2243   140337
2244   -13867
2245  -138798
2246   -62772
2247    83429
2248   121117
2249     6685
2250  -133164
2251   -95890
2252    89276
2253   141984
2254   -14189
2255  -134328
2256   -70383
2257    68535
2258   126149
2259    21768
2260  -134922
2261  -102988
2262    89293
2263   145156
2264    -2300
2265  -124518
2266   -80657
2267    59289
2268   134501
2269    30407
2270  -133425
2271  -107115
2272    76941
2273   138983
2274    13448
2275  -117922
2276  -101775
2277    53642
2278   143183
2279    27002
2280  -126561
2281   -97328
2282    55415
2283   129330
2284    41346
2285  -110766
2286  -122286
2287    52711
2288   150713
2289    24784
2290  -114882
2291   -91454
2292    33303
2293   129105
2294    61859
2295  -114646
2296  -129811
2297    50076
2298   142811
2299    32688
2300   -99956
2301  -108441
2302    19344
2303   142616
2304    67637
2305  -117387
2306  -122350
2307    42453
2308   129468
2309    55280
2310   -88005
2311  -130358
2312    15098
2313   153480
2314    61426
2315  -112087
2316  -113133
2317    21001
2318   118311
2319    78511
2320   -80815
2321  -149274
2322    11954
2323   156119
2324    59099
2325   -98335
2326  -105947
2327     3249
2328   112981
2329    95443
2330   -73108
2331  -151335
2332     5986
2333   147013
2334    63942
2335   -80994
2336  -113486
2337   -16668
2338   117752
2339   102257
2340   -76555
2341  -142960
2342     3343
2343   125805
2344    77002
2345   -58010
2346  -129268
2347   -31664
2348   132838
2349   105382
2350   -80626
2351  -131084
2352    -6112
2353   105528
2354    95751
2355   -42090
2356  -149443
2357   -38631
2358   140068
2359   101116
2360   -71988
2361  -123617
2362   -23555
2363    99308
2364   111606
2365   -37450
2366  -151225
2367   -37985
2368   127585
2369   101937
2370   -48813
2371  -126904
2372   -47026
2373   104627
2374   116604
2375   -43017
2376  -141090
2377   -40934
2378   102932
2379   106792
2380   -23709
2381  -135067
2382   -61452
2383   109531
2384   120079
2385   -39706
2386  -126149
2387   -45748
2388    86694
2389   116874
2390    -9400
2391  -139584
2392   -69815
2393   107670
2394   118391
2395   -31994
2396  -123007
2397   -61020
2398    75618
2399   127000
2400    -5233
2401  -144604
2402   -70905
2403    98416
2404   118305
2405   -10080
2406  -120352
2407   -78487
2408    79361
2409   141255
2410    -4404
2411  -136827
2412   -67052
2413    79772
2414   115323
2415    14469
2416  -122394
2417  -101199
2418    79800
2419   141373
2420    -7958
2421  -126719
2422   -71379
2423    58435
2424   120186
2425    29407
2426  -123155
2427  -104876
2428    76820
2429   136857
2430     3391
2431  -113977
2432   -83948
2433    47804
2434   130485
2435    32955
2436  -120453
2437   -98603
2438    63629
2439   129347
2440    24004
2441  -106307
2442  -102665
2443    45316
2444   137753
2445    33799
2446  -117044
2447   -98838
2448    45463
2449   125052
2450    40612
2451  -107828
2452  -116397
2453    38555
2454   139683
2455    38780
2456  -108856
2457  -101967
2458    34493
2459   129072
2460    58659
2461   -99142
2462  -119499
2463    35750
2464   137291
2465    50097
2466   -96244
2467  -112683
2468    22372
2469   129034
2470    58493
2471   -98771
2472  -119085
2473    20254
2474   122426
2475    61074
2476   -86120
2477  -126205
2478    13232
2479   137888
2480    60274
2481   -88346
2482  -106145
2483    10643
2484   118674
2485    82236
2486   -72906
2487  -133407
2488     9338
2489   135526
2490    61043
2491   -81492
2492  -112041
2493   -11168
2494   113314
2495    89097
2496   -77030
2497  -137835
2498      -11
2499   123551
2500    75064
2501   -65005
2502  -122495
2503   -18380
2504   125427
2505    97624
2506   -70272
2507  -125571
2508    -8107
2509   110560
2510    87444
2511   -50025
2512  -134289
2513   -28547
2514   123426
2515    94004
2516   -64629
2517  -123483
2518   -21927
2519    98132
2520    96325
2521   -39836
2522  -135309
2523   -34514
2524   119225
2525    97890
2526   -50871
2527  -117940
2528   -33105
2529    94401
2530   102993
2531   -34038
2532  -131885
2533   -42838
2534   104741
2535   100670
2536   -36538
2537  -122610
2538   -48063
2539    96285
2540   109879
2541   -32060
2542  -124529
2543   -45354
2544    92310
2545   109221
2546   -19078
2547  -128606
2548   -60025
2549    96484
2550   113675
2551   -28923
2552  -123254
2553   -55804
2554    79066
2555   114216
2556    -8618
2557  -130158
2558   -66612
2559    90171
2560   114332
2561   -12786
2562  -116401
2563   -65464
2564    78129
2565   121704
2566    -3845
2567  -123228
2568   -65816
2569    75312
2570   111335
2571     3404
2572  -115721
2573   -80424
2574    72803
2575   121359
2576    -3999
2577  -117417
2578   -69078
2579    61010
2580   112091
2581    16282
2582  -110975
2583   -88208
2584    69458
2585   127713
2586     4521
2587  -110484
2588   -73735
2589    54407
2590   118316
2591    26046
2592  -110784
2593   -96021
2594    60419
2595   126668
2596    14293
2597  -109109
2598   -86252
2599    45050
2600   121812
2601    31836
2602  -111040
2603   -97357
2604    50006
2605   122136
2606    27042
2607  -100221
2608   -95865
2609    40469
2610   128176
2611    37682
2612  -105824
2613   -94034
2614    41868
2615   116179
2616    39198
2617   -91722
2618  -105317
2619    31952
2620   128355
2621    40367
2622  -102168
2623   -99390
2624    30063
2625   112836
2626    46519
2627   -87120
2628  -109312
2629    23866
2630   126069
2631    51046
2632   -91115
2633  -104226
2634    23508
2635   120634
2636    56691
2637   -82961
2638  -110550
2639    15395
2640   122961
2641    61856
2642   -82394
2643  -115044
2644    10016
2645   122033
2646    63416
2647   -84001
2648  -114864
2649     6848
2650   116911
2651    70120
2652   -71829
2653  -118759
2654     -364
2655   123646
2656    74249
2657   -76049
2658  -116038
2659      657
2660   111699
2661    78328
2662   -62155
2663  -122931
2664    -9584
2665   117650
2666    77699
2667   -67440
2668  -117724
2669   -12935
2670   108518
2671    85928
2672   -58433
2673  -125150
2674   -15307
2675   110867
2676    83122
2677   -50709
2678  -119929
2679   -27655
2680   111770
2681    96414
2682   -57159
2683  -124563
2684   -20917
2685   102754
2686    89636
2687   -38086
2688  -125142
2689   -42930
2690   109218
2691   104262
2692   -51383
2693  -125635
2694   -30466
2695    95629
2696   100542
2697   -28673
2698  -128029
2699   -49456
2700   105122
2701   108981
2702   -37941
2703  -122586
2704   -43290
2705    89320
2706   109629
2707   -22405
2708  -130536
2709   -52526
2710    95093
2711   104189
2712   -23768
2713  -118131
2714   -59996
2715    82825
2716   118967
2717   -16102
2718  -129255
2719   -53339
2720    86008
2721   104709
2722    -6483
2723  -113103
2724   -72316
2725    79964
2726   125653
2727   -11029
2728  -124641
2729   -61582
2730    74308
2731   108918
2732     3377
2733  -118562
2734   -81909
2735    75496
2736   122736
2737    -2454
2738  -115218
2739   -75490
2740    63194
2741   122926
2742    13196
2743  -119328
2744   -81435
2745    69388
2746   118862
2747    14168
2748  -104074
2749   -90572
2750    52865
2751   131214
2752    17736
2753  -119576
2754   -82056
2755    56174
2756   111973
2757    27728
2758  -100232
2759  -101336
2760    47083
2761   130709
2762    22722
2763  -109804
2764   -82850
2765    43323
2766   115653
2767    41020
2768   -97720
2769  -103313
2770    47340
2771   123396
2772    27812
2773   -92830
2774   -92889
2775    25268
2776   121909
2777    49581
2778  -104522
2779  -105271
2780    40036
2781   113749
2782    40259
2783   -76550
2784  -106954
2785    13008
2786   133531
2787    57319
2788  -102979
2789  -101078
2790    31169
2791   107268
2792    56303
2793   -69239
2794  -119452
2795     6680
2796   132108
2797    56267
2798   -91354
2799  -101608
2800    10492
2801   104736
2802    71563
2803   -72040
2804  -124588
2805    10679
2806   123039
2807    56806
2808   -71825
2809  -101114
2810    -8482
2811   110553
2812    84099
2813   -75324
2814  -120268
2815    12483
2816   109145
2817    60753
2818   -53719
2819  -111035
2820   -21494
2821   115020
2822    85086
2823   -74189
2824  -115082
2825       93
2826    97167
2827    74036
2828   -42191
2829  -122367
2830   -27344
2831   117868
2832    86107
2833   -61473
2834  -108771
2835   -18451
2836    92523
2837    94928
2838   -41717
2839  -131218
2840   -25317
2841   110977
2842    81114
2843   -44045
2844  -106564
2845   -40696
2846    93905
2847   106838
2848   -45886
2849  -130088
2850   -21247
2851    97266
2852    80676
2853   -24812
2854  -108578
2855   -54973
2856    96042
2857   109808
2858   -44462
2859  -119746
2860   -27385
2861    80183
2862    91298
2863   -11937
2864  -119859
2865   -58213
2866    98453
2867   103170
2868   -35993
2869  -106489
2870   -44785
2871    69904
2872   109428
2873    -5971
2874  -128462
2875   -56136
2876    93976
2877    95293
2878   -16872
2879   -99935
2880   -67346
2881    66406
2882   124630
2883    -7417
2884  -128697
2885   -53833
2886    77759
2887    93855
2888     3878
2889  -101033
2890   -84477
2891    69189
2892   127765
2893    -7972
2894  -117195
2895   -57320
2896    61072
2897   102945
2898    17417
2899  -107892
2900   -86800
2901    70519
2902   119328
2903    -1641
2904  -101455
2905   -69076
2906    44666
2907   113366
2908    24804
2909  -114644
2910   -83514
2911    64166
2912   106029
2913    12078
2914   -89090
2915   -86638
2916    37232
2917   126228
2918    27787
2919  -113784
2920   -78761
2921    52180
2922   102622
2923    32843
2924   -85525
2925  -103491
2926    36369
2927   129523
2928    27988
2929  -103698
2930   -83357
2931    33928
2932   106750
2933    47609
2934   -91595
2935  -109612
2936    37017
2937   120992
2938    32420
2939   -83404
2940   -91526
2941    15740
2942   118648
2943    57507
2944   -96250
2945  -103839
2946    34443
2947   108425
2948    41632
2949   -69635
2950  -102334
2951     5932
2952   123598
2953    57299
2954   -93394
2955   -96791
2956    20807
2957    98758
2958    57614
2959   -65008
2960  -114017
2961     5815
2962   120615
2963    55206
2964   -78352
2965   -94755
2966     2732
2967   100026
2968    74681
2969   -65126
2970  -118250
2971     5810
2972   112688
2973    59911
2974   -60344
2975  -103600
2976   -15883
2977   107595
2978    83333
2979   -69430
2980  -114879
2981     2516
2982    99157
2983    67813
2984   -42680
2985  -112184
2986   -28404
2987   112384
2988    86071
2989   -64608
2990  -108598
2991    -8605
2992    90260
2993    79507
2994   -38338
2995  -118049
2996   -27339
2997   108019
2998    79419
2999   -51286
3000  -101248
3001   -29200
3002    86058
3003    94717
3004   -39743
3005  -121103
3006   -22609
3007    98412
3008    78366
3009   -32009
3010  -101112
3011   -45343
3012    87310
3013   103302
3014   -40340
3015  -118144
3016   -26042
3017    83939
3018    84367
3019   -16101
3020  -109658
3021   -55887
3022    89963
3023   103099
3024   -33443
3025  -109414
3026   -39130
3027    73774
3028    99280
3029    -7521
3030  -117323
3031   -56692
3032    86572
3033    97022
3034   -18869
3035  -100524
3036   -57934
3037    66069
3038   111193
3039    -9266
3040  -119984
3041   -53946
3042    76883
3043    90228
3044    -3828
3045   -96043
3046   -70740
3047    65949
3048   116672
3049    -7318
3050  -112803
3051   -52205
3052    64640
3053    96030
3054    10281
3055  -100001
3056   -76930
3057    64279
3058   112626
3059    -4295
3060  -102186
3061   -63231
3062    47607
3063   103482
3064    19305
3065  -106402
3066   -79213
3067    63741
3068   105026
3069     9984
3070   -90077
3071   -78319
3072    39747
3073   119127
3074    27108
3075  -108252
3076   -78783
3077    54522
3078    98792
3079    25279
3080   -84132
3081   -93301
3082    34960
3083   121086
3084    26656
3085  -101504
3086   -78135
3087    39380
3088   100699
3089    37416
3090   -84322
3091   -98362
3092    35908
3093   116044
3094    29610
3095   -86280
3096   -81257
3097    24137
3098   106181
3099    47438
3100   -87998
3101   -98616
3102    33770
3103   108561
3104    35455
3105   -74677
3106   -90977
3107    11528
3108   111555
3109    53708
3110   -86944
3111   -96181
3112    24319
3113   101985
3114    48349
3115   -66597
3116  -101037
3117     6443
3118   113189
3119    57971
3120   -78242
3121   -98096
3122    10320
3123    99955
3124    61719
3125   -63370
3126  -109234
3127     1650
3128   109402
3129    60383
3130   -65755
3131  -101324
3132    -4526
3133   102665
3134    71547
3135   -63003
3136  -107675
3137     1227
3138   100506
3139    63672
3140   -52116
3141  -102034
3142   -14545
3143   101659
3144    74884
3145   -60633
3146  -104904
3147    -7596
3148    92366
3149    70055
3150   -45477
3151  -106486
3152   -20070
3153    99711
3154    77403
3155   -51625
3156  -102780
3157   -19291
3158    88390
3159    82741
3160   -39884
3161  -109782
3162   -24032
3163    94280
3164    79986
3165   -38650
3166  -105628
3167   -34117
3168    85769
3169    89794
3170   -36106
3171  -110449
3172   -31234
3173    84848
3174    83511
3175   -26467
3176  -104264
3177   -42750
3178    84474
3179    95370
3180   -28004
3181  -107807
3182   -36698
3183    80643
3184    89347
3185   -19720
3186  -105110
3187   -47490
3188    79840
3189    94461
3190   -19981
3191  -104485
3192   -46217
3193    73940
3194    93639
3195   -15063
3196  -104432
3197   -50683
3198    71729
3199    95210
3200    -9905
3201  -101199
3202   -54952
3203    69404
3204    99346
3205    -8484
3206  -103823
3207   -57579
3208    64230
3209    98478
3210    -1092
3211  -100847
3212   -63626
3213    62413
3214   102737
3215     1964
3216  -100773
3217   -66113
3218    58494
3219   104669
3220     7718
3221  -100131
3222   -67593
3223    54736
3224   100784
3225    11869
3226   -96177
3227   -75759
3228    49284
3229   107153
3230    12204
3231   -96836
3232   -70668
3233    47913
3234   101220
3235    20825
3236   -91035
3237   -79970
3238    47296
3239   108401
3240    19079
3241   -90104
3242   -75324
3243    39289
3244   103855
3245    26254
3246   -89958
3247   -83629
3248    38041
3249   103671
3250    26700
3251   -84980
3252   -84148
3253    31053
3254   106966
3255    33786
3256   -86304
3257   -85550
3258    29795
3259   104653
3260    39216
3261   -77919
3262   -92239
3263    22455
3264   109171
3265    41990
3266   -80574
3267   -89770
3268    20600
3269   101560
3270    48498
3271   -72985
3272   -96943
3273    14310
3274   105886
3275    49471
3276   -72584
3277   -93601
3278    11386
3279   102313
3280    54772
3281   -70109
3282   -97585
3283     8602
3284   101186
3285    54923
3286   -62575
3287   -99166
3288     2817
3289   103511
3290    60231
3291   -64837
3292   -96573
3293      596
3294    96464
3295    64888
3296   -56193
3297  -103381
3298    -6360
3299   101947
3300    64510
3301   -59119
3302   -98751
3303   -12501
3304    92268
3305    72706
3306   -51093
3307  -106601
3308   -13232
3309    96519
3310    72310
3311   -46129
3312  -101989
3313   -20066
3314    92796
3315    80702
3316   -43476
3317  -103184
3318   -18784
3319    88230
3320    79643
3321   -36280
3322  -107313
3323   -30289
3324    89327
3325    80573
3326   -39707
3327  -104183
3328   -28604
3329    81300
3330    82931
3331   -29596
3332  -106331
3333   -34543
3334    85674
3335    86256
3336   -28995
3337  -100264
3338   -36456
3339    78759
3340    86586
3341   -22551
3342  -104233
3343   -40793
3344    77603
3345    87267
3346   -20990
3347  -102093
3348   -47085
3349    74715
3350    92141
3351   -17726
3352  -101268
3353   -45986
3354    68989
3355    93335
3356    -8647
3357  -101826
3358   -55161
3359    68028
3360    95078
3361   -10585
3362   -97788
3363   -54673
3364    60751
3365    97120
3366      745
3367   -99709
3368   -58090
3369    61743
3370    97160
3371     1675
3372   -93570
3373   -62036
3374    57180
3375   100986
3376     3201
3377   -95735
3378   -60955
3379    50745
3380    93866
3381     9853
3382   -92717
3383   -71850
3384    53724
3385   100303
3386     6020
3387   -89490
3388   -64727
3389    44428
3390    98029
3391    20715
3392   -89593
3393   -73262
3394    49294
3395   100846
3396    15224
3397   -84644
3398   -72539
3399    34981
3400    99140
3401    24249
3402   -90056
3403   -79613
3404    36930
3405    97146
3406    25823
3407   -80556
3408   -80930
3409    29958
3410   103029
3411    33094
3412   -80775
3413   -78252
3414    29109
3415    97692
3416    38930
3417   -74604
3418   -86832
3419    23504
3420   102055
3421    36377
3422   -77274
3423   -82700
3424    19650
3425    94537
3426    44270
3427   -71803
3428   -90596
3429    19640
3430    99534
3431    41629
3432   -68845
3433   -84950
3434    13346
3435    97550
3436    47876
3437   -68914
3438   -89156
3439    11953
3440    94702
3441    48861
3442   -61750
3443   -92945
3444     5165
3445    98613
3446    51551
3447   -63890
3448   -88695
3449     2024
3450    91366
3451    61279
3452   -55009
3453   -97715
3454    -2049
3455    96610
3456    58462
3457   -55378
3458   -91587
3459    -8650
3460    88921
3461    66955
3462   -52741
3463   -98772
3464    -8830
3465    88599
3466    64326
3467   -45447
3468   -94342
3469   -15758
3470    89873
3471    72250
3472   -45889
3473   -96237
3474   -13954
3475    83561
3476    70140
3477   -38342
3478   -99972
3479   -21831
3480    87805
3481    72884
3482   -41779
3483   -95254
3484   -22556
3485    77080
3486    76015
3487   -30963
3488  -101190
3489   -28051
3490    86010
3491    77100
3492   -31584
3493   -93727
3494   -31291
3495    74023
3496    82077
3497   -24656
3498  -100940
3499   -35679
3500    76900
3501    80457
3502   -22278
3503   -95268
3504   -42380
3505    69585
3506    86084
3507   -19745
3508   -96969
3509   -41004
3510    67474
3511    87541
3512   -10032
3513   -96249
3514   -49060
3515    69316
3516    89351
3517   -13007
3518   -93394
3519   -48169
3520    61110
3521    89991
3522    -5538
3523   -95677
3524   -52251
3525    61480
3526    89477
3527    -3863
3528   -92176
3529   -55490
3530    58820
3531    91541
3532    -1599
3533   -92600
3534   -56418
3535    53992
3536    91593
3537     5156
3538   -90608
3539   -63226
3540    53750
3541    93964
3542     5909
3543   -86809
3544   -63141
3545    44805
3546    94642
3547    14946
3548   -87336
3549   -69183
3550    46481
3551    95713
3552    14620
3553   -83156
3554   -68279
3555    37355
3556    96668
3557    23570
3558   -82528
3559   -72377
3560    37310
3561    94445
3562    22811
3563   -78222
3564   -74214
3565    33034
3566    96448
3567    27636
3568   -79637
3569   -74048
3570    29893
3571    91802
3572    30631
3573   -75765
3574   -79795
3575    27712
3576    97281
3577    30980
3578   -75019
3579   -76169
3580    23501
3581    92232
3582    38495
3583   -71704
3584   -82650
3585    21553
3586    95336
3587    38128
3588   -67330
3589   -83056
3590    14493
3591    92435
3592    43122
3593   -66245
3594   -85372
3595    11553
3596    92677
3597    47984
3598   -61123
3599   -87455
3600     7590
3601    91664
3602    50051
3603   -58693
3604   -86808
3605     2831
3606    90243
3607    55229
3608   -55770
3609   -89495
3610      163
3611    87477
3612    54249
3613   -53973
3614   -89586
3615    -3247
3616    87691
3617    59418
3618   -50615
3619   -90323
3620    -4313
3621    87250
3622    60431
3623   -47977
3624   -90848
3625    -8564
3626    86408
3627    63568
3628   -45335
3629   -90176
3630   -11388
3631    82241
3632    66108
3633   -40680
3634   -92877
3635   -16763
3636    82321
3637    67828
3638   -39056
3639   -91393
3640   -21469
3641    77887
3642    71765
3643   -32529
3644   -93510
3645   -25726
3646    78766
3647    73600
3648   -30909
3649   -91174
3650   -28650
3651    72174
3652    75277
3653   -25728
3654   -93241
3655   -33874
3656    72656
3657    78516
3658   -24089
3659   -92828
3660   -34492
3661    69556
3662    79127
3663   -19195
3664   -91299
3665   -37815
3666    69090
3667    81992
3668   -18435
3669   -92482
3670   -38701
3671    64686
3672    81931
3673   -12500
3674   -91482
3675   -42997
3676    64271
3677    82999
3678   -11471
3679   -90038
3680   -47311
3681    58990
3682    86814
3683    -5572
3684   -89335
3685   -49532
3686    60049
3687    84498
3688    -1738
3689   -85457
3690   -56017
3691    53425
3692    90939
3693     1988
3694   -87972
3695   -54916
3696    52246
3697    84723
3698     5823
3699   -82020
3700   -62928
3701    45865
3702    93126
3703     8492
3704   -86051
3705   -60103
3706    43614
3707    88892
3708    13371
3709   -81688
3710   -65258
3711    42541
3712    92374
3713    13958
3714   -80083
3715   -65435
3716    37041
3717    91166
3718    20577
3719   -82264
3720   -69510
3721    39699
3722    89949
3723    19264
3724   -75246
3725   -70452
3726    29537
3727    91870
3728    27247
3729   -79156
3730   -72155
3731    31866
3732    88062
3733    28071
3734   -69535
3735   -76434
3736    22834
3737    93586
3738    32769
3739   -71008
3740   -74448
3741    21045
3742    87960
3743    39306
3744   -66505
3745   -82404
3746    17986
3747    90412
3748    36424
3749   -62631
3750   -78369
3751     8706
3752    90521
3753    46446
3754   -65241
3755   -83681
3756    14534
3757    87213
3758    42054
3759   -56663
3760   -81441
3761     3410
3762    91214
3763    50968
3764   -62211
3765   -82992
3766     8030
3767    83759
3768    49811
3769   -52018
3770   -87279
3771    -1270
3772    90393
3773    53279
3774   -57081
3775   -84073
3776    -2050
3777    79406
3778    57948
3779   -45995
3780   -91828
3781    -5994
3782    86368
3783    56278
3784   -45656
3785   -83705
3786   -13431
3787    78541
3788    67582
3789   -41669
3790   -92498
3791   -10326
3792    80684
3793    59785
3794   -36402
3795   -85388
3796   -24473
3797    77021
3798    72303
3799   -38236
3800   -90898
3801   -17665
3802    74545
3803    66053
3804   -28677
3805   -90086
3806   -27902
3807    77510
3808    72158
3809   -33098
3810   -85199
3811   -24425
3812    68581
3813    73839
3814   -24010
3815   -93755
3816   -30022
3817    74451
3818    71312
3819   -25490
3820   -84177
3821   -34320
3822    64422
3823    79845
3824   -19389
3825   -93353
3826   -34439
3827    67671
3828    74382
3829   -14476
3830   -84231
3831   -43951
3832    60786
3833    84097
3834   -13104
3835   -90237
3836   -40460
3837    58517
3838    78129
3839    -4885
3840   -85319
3841   -50116
3842    58990
3843    83631
3844    -5799
3845   -84244
3846   -47574
3847    51074
3848    83850
3849     2290
3850   -86730
3851   -52802
3852    54869
3853    81841
3854    -1243
3855   -78445
3856   -55093
3857    45077
3858    89090
3859     6293
3860   -86833
3861   -55074
3862    49615
3863    82182
3864     8575
3865   -75862
3866   -61642
3867    42133
3868    91859
3869    11306
3870   -82022
3871   -59041
3872    39837
3873    83284
3874    17911
3875   -76327
3876   -68714
3877    37439
3878    88969
3879    16495
3880   -74577
3881   -64462
3882    29087
3883    87320
3884    26699
3885   -74334
3886   -71013
3887    32673
3888    88107
3889    24826
3890   -66773
3891   -70108
3892    21065
3893    88667
3894    32626
3895   -70938
3896   -73091
3897    24141
3898    85262
3899    31209
3900   -63327
3901   -76367
3902    16857
3903    88736
3904    34779
3905   -65976
3906   -73633
3907    16653
3908    85133
3909    40296
3910   -61809
3911   -80119
3912    13577
3913    88880
3914    38615
3915   -60427
3916   -77672
3917     6258
3918    83894
3919    47791
3920   -58572
3921   -82393
3922     9104
3923    83050
3924    45816
3925   -51044
3926   -80695
3927    -1476
3928    82984
3929    52773
3930   -53260
3931   -83795
3932     -539
3933    79363
3934    53807
3935   -43389
3936   -85490
3937    -7566
3938    82542
3939    55124
3940   -44202
3941   -81480
3942    -9029
3943    75798
3944    60809
3945   -40353
3946   -86834
3947   -10554
3948    79811
3949    57508
3950   -39446
3951   -82340
3952   -17335
3953    74252
3954    65012
3955   -37909
3956   -86274
3957   -14733
3958    74918
3959    61404
3960   -32438
3961   -83144
3962   -23638
3963    72397
3964    69097
3965   -32840
3966   -85725
3967   -21264
3968    69209
3969    66736
3970   -24356
3971   -85979
3972   -29293
3973    69266
3974    70501
3975   -24384
3976   -82861
3977   -30006
3978    62282
3979    72291
3980   -17694
3981   -86057
3982   -33700
3983    64911
3984    72573
3985   -15757
3986   -80466
3987   -38457
3988    57068
3989    76633
3990   -12277
3991   -85186
3992   -37748
3993    59926
3994    72362
3995    -8242
3996   -80278
3997   -44859
3998    56191
3999    78640
4000    -9382
4001   -82174
4002   -42197
4003    53798
4004    77280
4005    -2694
4006   -82307
4007   -49676
4008    54127
4009    79091
4010    -2328
4011   -77549
4012   -47237
4013    46800
4014    82308
4015     3882
4016   -81450
4017   -51889
4018    48124
4019    78449
4020     4827
4021   -74453
4022   -55652
4023    39986
4024    83270
4025    10503
4026   -78134
4027   -55548
4028    41252
4029    79782
4030    13266
4031   -70146
4032   -60784
4033    35899
4034    83153
4035    15195
4036   -72539
4037   -59875
4038    33128
4039    81001
4040    20284
4041   -69958
4042   -67072
4043    32574
4044    83597
4045    18394
4046   -68448
4047   -63550
4048    25970
4049    82991
4050    27030
4051   -69936
4052   -68526
4053    28142
4054    82991
4055    23241
4056   -63137
4057   -68999
4058    18805
4059    84467
4060    32303
4061   -66370
4062   -70454
4063    21299
4064    81198
4065    32031
4066   -59305
4067   -73156
4068    13666
4069    84571
4070    37136
4071   -59763
4072   -71412
4073    11956
4074    78816
4075    41126
4076   -54949
4077   -76991
4078     8355
4079    81368
4080    40388
4081   -53430
4082   -74682
4083     3270
4084    78474
4085    47344
4086   -51299
4087   -79414
4088     4376
4089    80016
4090    45236
4091   -47024
4092   -76206
4093    -2087
4094    76878
4095    50834
4096   -47693
4097   -80735
4098    -1784
4099    76666
4100    49701
4101   -42949
4102   -79192
4103    -9630
4104    77163
4105    54894
4106   -42628
4107   -79500
4108    -7303
4109    73779
4110    57865
4111   -36168
4112   -82338
4113   -14193
4114    73456
4115    57688
4116   -35879
4117   -78494
4118   -17867
4119    67338
4120    62465
4121   -30894
4122   -84534
4123   -19967
4124    68985
4125    61015
4126   -27286
4127   -78431
4128   -24867
4129    65125
4130    68169
4131   -25688
4132   -81613
4133   -25098
4134    65014
4135    65837
4136   -21048
4137   -81232
4138   -30216
4139    62355
4140    68647
4141   -21094
4142   -81143
4143   -31270
4144    58938
4145    69695
4146   -14854
4147   -81285
4148   -34248
4149    62229
4150    71826
4151   -15560
4152   -77759
4153   -36127
4154    55119
4155    73168
4156    -9282
4157   -81030
4158   -41063
4159    55748
4160    71942
4161    -9287
4162   -78013
4163   -43031
4164    48487
4165    76442
4166    -2414
4167   -76671
4168   -44321
4169    49643
4170    75277
4171     1646
4172   -74301
4173   -48879
4174    45506
4175    77827
4176     2566
4177   -75114
4178   -48639
4179    40082
4180    74805
4181     7981
4182   -74207
4183   -54607
4184    40808
4185    77189
4186     6804
4187   -70751
4188   -53187
4189    35897
4190    78682
4191    14521
4192   -71004
4193   -57316
4194    38299
4195    78224
4196    13434
4197   -66963
4198   -58126
4199    31079
4200    80464
4201    17128
4202   -70337
4203   -61212
4204    30122
4205    78125
4206    20605
4207   -64745
4208   -63135
4209    25693
4210    79958
4211    22068
4212   -64293
4213   -61788
4214    22174
4215    78128
4216    28878
4217   -60465
4218   -67229
4219    21528
4220    78663
4221    28373
4222   -59114
4223   -65589
4224    15248
4225    76967
4226    35404
4227   -57329
4228   -70282
4229    14423
4230    76628
4231    32914
4232   -53881
4233   -69197
4234     9426
4235    77101
4236    38611
4237   -54822
4238   -71508
4239     9277
4240    74707
4241    40100
4242   -49832
4243   -74843
4244     5556
4245    78407
4246    42374
4247   -51125
4248   -72247
4249     2164
4250    73873
4251    46662
4252   -45122
4253   -77601
4254      -99
4255    77127
4256    44506
4257   -44205
4258   -72806
4259    -5414
4260    72028
4261    51395
4262   -40758
4263   -77658
4264    -5740
4265    71210
4266    50622
4267   -37190
4268   -74758
4269   -12973
4270    69072
4271    56635
4272   -34896
4273   -76690
4274   -11629
4275    66734
4276    54998
4277   -30860
4278   -77186
4279   -17127
4280    68189
4281    60292
4282   -31585
4283   -75942
4284   -17612
4285    63550
4286    60644
4287   -25762
4288   -78755
4289   -22814
4290    66464
4291    60973
4292   -26017
4293   -76685
4294   -24583
4295    60381
4296    64463
4297   -20901
4298   -79776
4299   -26974
4300    62140
4301    63802
4302   -18283
4303   -74726
4304   -30789
4305    58279
4306    68440
4307   -16707
4308   -77744
4309   -31351
4310    54117
4311    65601
4312   -10721
4313   -76476
4314   -38230
4315    52985
4316    69299
4317   -11221
4318   -74703
4319   -36074
4320    47789
4321    69770
4322    -3381
4323   -73546
4324   -41572
4325    48500
4326    71574
4327    -4986
4328   -72517
4329   -41863
4330    44442
4331    72576
4332     1298
4333   -73746
4334   -46578
4335    44687
4336    72628
4337     1418
4338   -71863
4339   -48986
4340    41774
4341    75053
4342     6383
4343   -72013
4344   -49193
4345    40104
4346    75159
4347     8610
4348   -67146
4349   -54101
4350    36768
4351    77432
4352    10994
4353   -68327
4354   -52182
4355    31180
4356    74163
4357    15853
4358   -65357
4359   -57632
4360    30593
4361    76738
4362    15689
4363   -62787
4364   -56820
4365    25381
4366    74486
4367    23636
4368   -62011
4369   -59657
4370    25114
4371    75346
4372    23958
4373   -59845
4374   -61011
4375    19798
4376    75237
4377    27618
4378   -60052
4379   -62341
4380    19816
4381    73974
4382    28950
4383   -56561
4384   -66186
4385    16074
4386    76688
4387    31151
4388   -57954
4389   -65816
4390    14138
4391    73901
4392    34833
4393   -52391
4394   -69016
4395     9373
4396    75412
4397    35651
4398   -50735
4399   -67228
4400     6491
4401    72263
4402    38192
4403   -47846
4404   -70390
4405     3302
4406    72037
4407    40555
4408   -45391
4409   -70174
4410     -189
4411    71077
4412    44533
4413   -43107
4414   -70384
4415    -2217
4416    68348
4417    45717
4418   -38896
4419   -71383
4420    -6026
4421    68688
4422    47834
4423   -39881
4424   -72048
4425    -7477
4426    66554
4427    50533
4428   -34867
4429   -74158
4430   -10650
4431    67686
4432    52418
4433   -35463
4434   -72456
4435   -12142
4436    65501
4437    55648
4438   -31292
4439   -74600
4440   -15637
4441    64626
4442    55545
4443   -28880
4444   -74412
4445   -19586
4446    62905
4447    58526
4448   -25413
4449   -75324
4450   -21091
4451    60295
4452    58500
4453   -21480
4454   -73919
4455   -25734
4456    58411
4457    61961
4458   -18916
4459   -72397
4460   -25802
4461    56294
4462    60898
4463   -14985
4464   -72344
4465   -30181
4466    54410
4467    64561
4468   -14241
4469   -72733
4470   -31771
4471    50272
4472    64615
4473   -11277
4474   -72728
4475   -35074
4476    50132
4477    67068
4478    -8515
4479   -70617
4480   -37631
4481    48329
4482    69283
4483    -6137
4484   -72928
4485   -38623
4486    47342
4487    68754
4488    -1629
4489   -70347
4490   -44030
4491    43763
4492    70507
4493      259
4494   -70467
4495   -43536
4496    41007
4497    68509
4498     4903
4499   -68052
4500   -47907
4501    38059
4502    70994
4503     5377
4504   -65330
4505   -47345
4506    34690
4507    70585
4508    10302
4509   -64496
4510   -51407
4511    34327
4512    71223
4513    11968
4514   -62316
4515   -51898
4516    28972
4517    71726
4518    15362
4519   -63075
4520   -53670
4521    27880
4522    70498
4523    17124
4524   -59978
4525   -57045
4526    24895
4527    74344
4528    20303
4529   -62161
4530   -58473
4531    23089
4532    71612
4533    23470
4534   -57829
4535   -60454
4536    20689
4537    73489
4538    25198
4539   -56382
4540   -60737
4541    17513
4542    71641
4543    30423
4544   -53726
4545   -63644
4546    16811
4547    71327
4548    29390
4549   -50148
4550   -62821
4551    10280
4552    71363
4553    33261
4554   -50540
4555   -64175
4556     9622
4557    67482
4558    33069
4559   -44539
4560   -65777
4561     4997
4562    70664
4563    37648
4564   -46793
4565   -64305
4566     2915
4567    67561
4568    40908
4569   -42130
4570   -67665
4571     1723
4572    68974
4573    41674
4574   -40598
4575   -66634
4576    -2919
4577    66388
4578    45715
4579   -39949
4580   -69851
4581    -3482
4582    66747
4583    45372
4584   -36644
4585   -70638
4586    -9177
4587    65661
4588    50019
4589   -35866
4590   -69652
4591    -6668
4592    62705
4593    49113
4594   -28586
4595   -69992
4596   -14757
4597    62947
4598    52480
4599   -29350
4600   -68060
4601   -15109
4602    57987
4603    53731
4604   -24660
4605   -72404
4606   -19155
4607    59705
4608    54354
4609   -23203
4610   -66588
4611   -21678
4612    54662
4613    59004
4614   -20558
4615   -72082
4616   -21957
4617    56721
4618    57343
4619   -18090
4620   -68055
4621   -28299
4622    53494
4623    62313
4624   -17651
4625   -72838
4626   -26376
4627    52029
4628    59067
4629   -12563
4630   -69401
4631   -34162
4632    51829
4633    64638
4634   -12692
4635   -69424
4636   -32064
4637    46383
4638    63999
4639    -5524
4640   -68857
4641   -36116
4642    47762
4643    64089
4644    -6064
4645   -66599
4646   -38536
4647    41468
4648    66879
4649     -661
4650   -68946
4651   -39763
4652    43482
4653    63177
4654      438
4655   -62498
4656   -43588
4657    37229
4658    69826
4659     3080
4660   -65472
4661   -42483
4662    36606
4663    65568
4664     7737
4665   -61766
4666   -48880
4667    34031
4668    71768
4669     7300
4670   -63962
4671   -45879
4672    32260
4673    67830
4674    13030
4675   -62932
4676   -52419
4677    31333
4678    69937
4679    11716
4680   -59357
4681   -50181
4682    26323
4683    70225
4684    17234
4685   -61800
4686   -53823
4687    26795
4688    67613
4689    19872
4690   -54516
4691   -56346
4692    20423
4693    70244
4694    22663
4695   -55985
4696   -54555
4697    20772
4698    65863
4699    25295
4700   -50359
4701   -59348
4702    16305
4703    70332
4704    25314
4705   -51760
4706   -57284
4707    13057
4708    67512
4709    31776
4710   -49731
4711   -63018
4712    12043
4713    68329
4714    30369
4715   -47441
4716   -60796
4717     6304
4718    69027
4719    36829
4720   -48079
4721   -64556
4722     8181
4723    67520
4724    35288
4725   -42019
4726   -64444
4727     1463
4728    68584
4729    39530
4730   -44682
4731   -64587
4732     1946
4733    62607
4734    40874
4735   -37279
4736   -67252
4737    -3349
4738    65336
4739    41979
4740   -37649
4741   -64980
4742    -5917
4743    61003
4744    46423
4745   -32726
4746   -67872
4747    -6293
4748    62070
4749    45006
4750   -29866
4751   -65561
4752   -12278
4753    59790
4754    50097
4755   -30158
4756   -68919
4757   -10806
4758    58934
4759    49260
4760   -26170
4761   -68286
4762   -17395
4763    58961
4764    53303
4765   -26013
4766   -68025
4767   -17614
4768    56160
4769    54518
4770   -20515
4771   -68516
4772   -21214
4773    57012
4774    56510
4775   -21108
4776   -66790
4777   -23966
4778    52100
4779    57841
4780   -16480
4781   -68791
4782   -24996
4783    52031
4784    57336
4785   -14338
4786   -65602
4787   -28519
4788    47743
4789    60797
4790   -11504
4791   -67675
4792   -28119
4793    47644
4794    58052
4795    -7611
4796   -64739
4797   -33635
4798    44676
4799    61284
4800    -8021
4801   -65550
4802   -33009
4803    41964
4804    61857
4805    -3325
4806   -64245
4807   -37533
4808    42450
4809    62906
4810    -1560
4811   -63887
4812   -39441
4813    39552
4814    66176
4815     1929
4816   -64856
4817   -41091
4818    38294
4819    63119
4820     2699
4821   -61895
4822   -44471
4823    33501
4824    68005
4825     6354
4826   -62926
4827   -44122
4828    32793
4829    63033
4830     9220
4831   -58269
4832   -47462
4833    30113
4834    66649
4835    10782
4836   -58291
4837   -47240
4838    26658
4839    64897
4840    15216
4841   -56987
4842   -49657
4843    25000
4844    64989
4845    15258
4846   -54233
4847   -50677
4848    20866
4849    66285
4850    20473
4851   -53935
4852   -53775
4853    21228
4854    65444
4855    20913
4856   -51254
4857   -55900
4858    16476
4859    67098
4860    24437
4861   -51923
4862   -56785
4863    16092
4864    66624
4865    26317
4866   -48801
4867   -57903
4868    11868
4869    67619
4870    29154
4871   -48242
4872   -58053
4873    10848
4874    64060
4875    31375
4876   -46143
4877   -61239
4878     8214
4879    65084
4880    32181
4881   -43129
4882   -59203
4883     3945
4884    64013
4885    36170
4886   -42446
4887   -61980
4888     3806
4889    62799
4890    35216
4891   -37657
4892   -60525
4893    -1143
4894    60698
4895    39846
4896   -37583
4897   -63156
4898    -1091
4899    60093
4900    40174
4901   -34251
4902   -63428
4903    -6316
4904    60583
4905    42881
4906   -33147
4907   -63817
4908    -7840
4909    58749
4910    46595
4911   -29430
4912   -65488
4913   -11030
4914    59725
4915    46423
4916   -28624
4917   -64383
4918   -13232
4919    55491
4920    49502
4921   -25697
4922   -66553
4923   -14037
4924    56296
4925    49266
4926   -23559
4927   -63677
4928   -18910
4929    52786
4930    52612
4931   -19620
4932   -65671
4933   -18101
4934    52080
4935    51474
4936   -18268
4937   -64665
4938   -23134
4939    49936
4940    53964
4941   -17058
4942   -63326
4943   -22624
4944    48038
4945    54726
4946   -11700
4947   -64327
4948   -27529
4949    47723
4950    56846
4951   -10926
4952   -62994
4953   -29863
4954    44818
4955    58401
4956    -7552
4957   -64936
4958   -32701
4959    44896
4960    59660
4961    -5227
4962   -61428
4963   -35176
4964    41572
4965    61825
4966    -3061
4967   -63414
4968   -35460
4969    39608
4970    60755
4971    -1599
4972   -61076
4973   -39504
4974    36535
4975    62341
4976      910
4977   -59912
4978   -38705
4979    33367
4980    61164
4981     5216
4982   -59416
4983   -42372
4984    33979
4985    61916
4986     5451
4987   -56642
4988   -41133
4989    29634
4990    63149
4991    10911
4992   -58294
4993   -45321
4994    29742
4995    61304
4996    10525
4997   -54422
4998   -47247
4999    25710
5000    64295
5001    14016
5002   -56068
5003   -48714
5004    25391
5005    62173
5006    16774
5007   -51664
5008   -51373
5009    21731
5010    66036
5011    17103
5012   -52632
5013   -50868
5014    18608
5015    63484
5016    22634
5017   -49816
5018   -53989
5019    18289
5020    64451
5021    21599
5022   -47712
5023   -51908
5024    12646
5025    62028
5026    26961
5027   -47381
5028   -56421
5029    12749
5030    61886
5031    25193
5032   -42574
5033   -55101
5034     7977
5035    61786
5036    31132
5037   -43887
5038   -55437
5039     8553
5040    59544
5041    32448
5042   -39776
5043   -57658
5044     3290
5045    61421
5046    34148
5047   -40466
5048   -57188
5049     2261
5050    58643
5051    36339
5052   -36138
5053   -62852
5054      721
5055    62119
5056    37856
5057   -34929
5058   -58554
5059    -3694
5060    57177
5061    41513
5062   -33095
5063   -62607
5064    -3530
5065    57654
5066    40707
5067   -30450
5068   -61583
5069    -9793
5070    55710
5071    42695
5072   -30401
5073   -60596
5074    -8746
5075    53851
5076    44802
5077   -24680
5078   -61767
5079   -12357
5080    55345
5081    45157
5082   -25221
5083   -59201
5084   -14902
5085    49825
5086    48997
5087   -21767
5088   -64045
5089   -17552
5090    52611
5091    46740
5092   -20256
5093   -59648
5094   -20302
5095    48127
5096    53050
5097   -17385
5098   -64077
5099   -19386
5100    48358
5101    50439
5102   -14170
5103   -61670
5104   -26049
5105    46725
5106    54852
5107   -14648
5108   -62129
5109   -24891
5110    42500
5111    53721
5112    -8966
5113   -61611
5114   -30220
5115    45990
5116    55324
5117   -10552
5118   -58304
5119   -28918
5120    39053
5121    57847
5122    -3900
5123   -61895
5124   -31498
5125    40991
5126    55902
5127    -4669
5128   -57064
5129   -34241
5130    36031
5131    58293
5132    -1590
5133   -60608
5134   -33176
5135    35598
5136    56040
5137     2465
5138   -56295
5139   -39619
5140    34750
5141    60573
5142     1819
5143   -57019
5144   -37649
5145    31436
5146    58776
5147     9110
5148   -56654
5149   -44476
5150    32247
5151    60601
5152     7761
5153   -54850
5154   -42862
5155    24418
5156    61118
5157    14272
5158   -55563
5159   -46623
5160    27618
5161    58686
5162    13287
5163   -49711
5164   -46240
5165    22659
5166    63476
5167    16190
5168   -53611
5169   -45820
5170    21714
5171    58946
5172    18924
5173   -47415
5174   -51577
5175    17661
5176    61012
5177    17192
5178   -48843
5179   -47270
5180    14394
5181    57886
5182    24049
5183   -46071
5184   -52622
5185    15240
5186    60808
5187    22128
5188   -43839
5189   -50081
5190     8852
5191    59576
5192    29442
5193   -44557
5194   -54233
5195    11511
5196    59082
5197    26792
5198   -39190
5199   -55791
5200     4770
5201    61408
5202    31344
5203   -42045
5204   -54726
5205     5692
5206    55955
5207    33237
5208   -34870
5209   -58331
5210     1328
5211    60369
5212    33717
5213   -36961
5214   -55020
5215    -1045
5216    55420
5217    37627
5218   -33727
5219   -58602
5220    -1254
5221    55821
5222    36241
5223   -31306
5224   -56479
5225    -6499
5226    54666
5227    40378
5228   -31311
5229   -58376
5230    -5017
5231    53291
5232    39660
5233   -25996
5234   -58201
5235   -10835
5236    53661
5237    44001
5238   -27308
5239   -57819
5240   -11209
5241    49271
5242    44007
5243   -22235
5244   -61656
5245   -14181
5246    52270
5247    45775
5248   -21816
5249   -58821
5250   -16924
5251    47100
5252    49623
5253   -18222
5254   -62610
5255   -18167
5256    49238
5257    46819
5258   -17274
5259   -57447
5260   -22153
5261    46719
5262    52751
5263   -16335
5264   -59896
5265   -20134
5266    43832
5267    48819
5268   -10541
5269   -58453
5270   -25909
5271    44580
5272    51627
5273   -13974
5274   -57105
5275   -25266
5276    39070
5277    52553
5278    -5097
5279   -58910
5280   -28798
5281    41167
5282    52652
5283    -7452
5284   -55491
5285   -30748
5286    35760
5287    56415
5288    -1696
5289   -59243
5290   -32296
5291    37556
5292    54369
5293      124
5294   -54460
5295   -37211
5296    34010
5297    59347
5298     1916
5299   -56560
5300   -35471
5301    31457
5302    56661
5303     5310
5304   -53936
5305   -40353
5306    31396
5307    57918
5308     4524
5309   -52734
5310   -38236
5311    26344
5312    56696
5313     9304
5314   -53162
5315   -41588
5316    27861
5317    55928
5318     8789
5319   -49312
5320   -41995
5321    22501
5322    58564
5323    12624
5324   -49402
5325   -43854
5326    23458
5327    56106
5328    14132
5329   -47584
5330   -47399
5331    20007
5332    59296
5333    15908
5334   -48754
5335   -45991
5336    16500
5337    56600
5338    21931
5339   -44606
5340   -51282
5341    16847
5342    58974
5343    20312
5344   -44102
5345   -48882
5346    10926
5347    57846
5348    26383
5349   -43939
5350   -51806
5351    11253
5352    56557
5353    24897
5354   -39078
5355   -52087
5356     6994
5357    58162
5358    27875
5359   -40846
5360   -51010
5361     7883
5362    54797
5363    29749
5364   -35289
5365   -54868
5366     3694
5367    57167
5368    29606
5369   -37251
5370   -51778
5371      977
5372    52543
5373    34186
5374   -33549
5375   -55427
5376      392
5377    55794
5378    32741
5379   -32397
5380   -54306
5381    -4680
5382    52605
5383    38850
5384   -30462
5385   -56926
5386    -4087
5387    51735
5388    37606
5389   -27577
5390   -56661
5391   -10028
5392    53335
5393    41203
5394   -27090
5395   -55763
5396    -9886
5397    49617
5398    41880
5399   -22684
5400   -58502
5401   -12345
5402    50541
5403    42282
5404   -23063
5405   -54228
5406   -13117
5407    46180
5408    45371
5409   -19497
5410   -58881
5411   -14709
5412    47763
5413    42923
5414   -17558
5415   -54748
5416   -18523
5417    45012
5418    47464
5419   -15965
5420   -56367
5421   -18157
5422    43240
5423    45679
5424   -12941
5425   -56054
5426   -23162
5427    43271
5428    48824
5429   -13357
5430   -54897
5431   -23326
5432    39825
5433    50344
5434    -7546
5435   -57261
5436   -26626
5437    40613
5438    51538
5439    -7821
5440   -54305
5441   -28146
5442    36365
5443    53073
5444    -3502
5445   -57158
5446   -28956
5447    36891
5448    50910
5449    -2478
5450   -53789
5451   -33066
5452    33508
5453    53782
5454     -810
5455   -54268
5456   -32300
5457    32469
5458    52056
5459     2227
5460   -51516
5461   -34969
5462    32148
5463    54638
5464     2993
5465   -51402
5466   -34438
5467    28052
5468    54319
5469     6762
5470   -51119
5471   -39356
5472    27969
5473    54830
5474     6652
5475   -48254
5476   -39447
5477    22570
5478    56046
5479    11922
5480   -51162
5481   -41225
5482    23416
5483    55583
5484    12320
5485   -47354
5486   -43747
5487    19638
5488    56714
5489    15853
5490   -46514
5491   -43163
5492    18019
5493    55602
5494    18347
5495   -44705
5496   -46159
5497    16102
5498    56243
5499    17987
5500   -43535
5501   -44626
5502    14299
5503    54009
5504    20791
5505   -42842
5506   -47590
5507    12413
5508    54578
5509    20680
5510   -40384
5511   -47755
5512     9756
5513    54869
5514    23984
5515   -40083
5516   -48610
5517     9520
5518    52836
5519    25921
5520   -36443
5521   -49878
5522     5676
5523    55334
5524    27831
5525   -36579
5526   -50774
5527     2909
5528    53327
5529    31374
5530   -33874
5531   -53489
5532     1279
5533    53834
5534    31938
5535   -32179
5536   -52133
5537    -2565
5538    50943
5539    35469
5540   -31430
5541   -54226
5542    -3140
5543    51334
5544    33979
5545   -29215
5546   -52431
5547    -5649
5548    49222
5549    36724
5550   -26151
5551   -53067
5552    -6072
5553    49532
5554    37967
5555   -25291
5556   -54034
5557    -8152
5558    48016
5559    38794
5560   -23783
5561   -54486
5562   -10755
5563    45369
5564    40478
5565   -21425
5566   -54283
5567   -12583
5568    46177
5569    42237
5570   -18989
5571   -53250
5572   -16090
5573    43840
5574    44434
5575   -16425
5576   -54272
5577   -18099
5578    42939
5579    44174
5580   -14380
5581   -55385
5582   -20100
5583    41333
5584    46766
5585   -12838
5586   -54298
5587   -22007
5588    40603
5589    48308
5590    -9199
5591   -54151
5592   -23937
5593    39299
5594    47947
5595    -7544
5596   -53116
5597   -25234
5598    36524
5599    48482
5600    -6934
5601   -54175
5602   -26196
5603    35810
5604    48640
5605    -4693
5606   -52035
5607   -28885
5608    33345
5609    50005
5610    -2365
5611   -51713
5612   -29930
5613    33120
5614    50089
5615      441
5616   -50971
5617   -32793
5618    31144
5619    50087
5620     1671
5621   -50333
5622   -34218
5623    28155
5624    52254
5625     4950
5626   -49978
5627   -35518
5628    27790
5629    52761
5630     6188
5631   -48833
5632   -37399
5633    24337
5634    52657
5635     9434
5636   -47664
5637   -37864
5638    23245
5639    53020
5640     9830
5641   -47155
5642   -39491
5643    21174
5644    52489
5645    11793
5646   -45109
5647   -40974
5648    19539
5649    53282
5650    13413
5651   -44882
5652   -41104
5653    18151
5654    52263
5655    15425
5656   -42373
5657   -42944
5658    16846
5659    52901
5660    17773
5661   -41485
5662   -44154
5663    13341
5664    53577
5665    19607
5666   -40675
5667   -45842
5668    12655
5669    52293
5670    22003
5671   -38486
5672   -46210
5673     9474
5674    53219
5675    24254
5676   -36949
5677   -47263
5678     6714
5679    52579
5680    26258
5681   -35636
5682   -48799
5683     3529
5684    51941
5685    28356
5686   -34548
5687   -48248
5688     3437
5689    50307
5690    29138
5691   -31596
5692   -50353
5693     1832
5694    50325
5695    30644
5696   -30413
5697   -49597
5698      297
5699    49482
5700    32355
5701   -29428
5702   -50291
5703    -1321
5704    49029
5705    32378
5706   -27384
5707   -51485
5708    -5291
5709    48198
5710    35182
5711   -25957
5712   -51661
5713    -6015
5714    47011
5715    36979
5716   -23622
5717   -52980
5718    -9646
5719    46666
5720    38497
5721   -21378
5722   -50747
5723   -11182
5724    44248
5725    40048
5726   -19514
5727   -52012
5728   -12982
5729    43614
5730    40451
5731   -17693
5732   -51481
5733   -15567
5734    42292
5735    42849
5736   -16311
5737   -52664
5738   -16173
5739    41024
5740    42694
5741   -13611
5742   -52381
5743   -19203
5744    41574
5745    44694
5746   -13463
5747   -51486
5748   -19111
5749    38308
5750    44866
5751   -10024
5752   -51632
5753   -21876
5754    38374
5755    44904
5756    -9328
5757   -50301
5758   -23462
5759    34531
5760    46909
5761    -5848
5762   -51680
5763   -26213
5764    35452
5765    47216
5766    -3894
5767   -49941
5768   -28549
5769    32070
5770    49663
5771    -2039
5772   -49983
5773   -28469
5774    31043
5775    48269
5776     1796
5777   -48874
5778   -32188
5779    29385
5780    50368
5781     1978
5782   -48327
5783   -32478
5784    26757
5785    48989
5786     4317
5787   -47479
5788   -33060
5789    26225
5790    49876
5791     5806
5792   -46038
5793   -34406
5794    23507
5795    49802
5796     7764
5797   -46363
5798   -36294
5799    23204
5800    49327
5801    10110
5802   -43186
5803   -38234
5804    20881
5805    51149
5806    10386
5807   -44794
5808   -38345
5809    19033
5810    50934
5811    15075
5812   -41989
5813   -42142
5814    16648
5815    51338
5816    14953
5817   -41210
5818   -40307
5819    13505
5820    51251
5821    19203
5822   -39365
5823   -44507
5824    12888
5825    50607
5826    18452
5827   -37894
5828   -43419
5829     9695
5830    51417
5831    21760
5832   -38525
5833   -43523
5834    10354
5835    48300
5836    23451
5837   -34175
5838   -45811
5839     6336
5840    50547
5841    23280
5842   -36178
5843   -44184
5844     4598
5845    47154
5846    27176
5847   -32125
5848   -47699
5849     3716
5850    50028
5851    26442
5852   -31033
5853   -46496
5854     1722
5855    47876
5856    30416
5857   -29156
5858   -47847
5859      148
5860    47215
5861    29556
5862   -26936
5863   -49263
5864    -4569
5865    46952
5866    33523
5867   -26829
5868   -48792
5869    -5066
5870    45754
5871    34506
5872   -23378
5873   -50938
5874    -8175
5875    46252
5876    35515
5877   -22892
5878   -48730
5879    -9091
5880    43014
5881    36680
5882   -21127
5883   -50671
5884   -10401
5885    42762
5886    37222
5887   -19638
5888   -49025
5889   -11778
5890    42244
5891    39874
5892   -18190
5893   -50459
5894   -11518
5895    41430
5896    39239
5897   -14749
5898   -50354
5899   -16637
5900    39327
5901    41463
5902   -15436
5903   -49166
5904   -16447
5905    36182
5906    42066
5907    -9432
5908   -50050
5909   -21148
5910    37911
5911    42581
5912   -10231
5913   -47872
5914   -21583
5915    34176
5916    45603
5917    -6683
5918   -49494
5919   -23338
5920    35411
5921    44364
5922    -5728
5923   -47774
5924   -26056
5925    31894
5926    47118
5927    -3381
5928   -49512
5929   -26318
5930    31313
5931    44137
5932    -1554
5933   -46493
5934   -29341
5935    29728
5936    47607
5937     -637
5938   -46062
5939   -29132
5940    27703
5941    46156
5942     2697
5943   -47028
5944   -30823
5945    27165
5946    47207
5947     2412
5948   -45081
5949   -32224
5950    24273
5951    47825
5952     6645
5953   -46277
5954   -33642
5955    24057
5956    47558
5957     8113
5958   -42798
5959   -35681
5960    19650
5961    48868
5962     9819
5963   -43920
5964   -36116
5965    18575
5966    48335
5967    11823
5968   -41129
5969   -39252
5970    18120
5971    49818
5972    13007
5973   -40905
5974   -37716
5975    14904
5976    48205
5977    16156
5978   -39765
5979   -39804
5980    13793
5981    49040
5982    16001
5983   -36831
5984   -41277
5985    10566
5986    49266
5987    17920
5988   -38897
5989   -40932
5990    11357
5991    47062
5992    20204
5993   -35419
5994   -42832
5995     8358
5996    49147
5997    20963
5998   -35471
5999   -42625
6000     7229
6001    46304
6002    24808
6003   -32273
6004   -45572
6005     5242
6006    48161
6007    24543
6008   -30703
6009   -44564
6010     1582
6011    46058
6012    28258
6013   -28956
6014   -45788
6015      864
6016    46162
6017    26746
6018   -27149
6019   -45852
6020    -2969
6021    45651
6022    30817
6023   -27263
6024   -46363
6025    -3046
6026    44177
6027    31766
6028   -24472
6029   -47623
6030    -4972
6031    45098
6032    31799
6033   -25710
6034   -46333
6035    -5902
6036    42533
6037    33406
6038   -21326
6039   -47693
6040    -8655
6041    42850
6042    33938
6043   -20346
6044   -47745
6045    -9791
6046    40653
6047    37290
6048   -18820
6049   -48698
6050   -10758
6051    39698
6052    36999
6053   -14375
6054   -47704
6055   -14355
6056    39427
6057    38497
6058   -14312
6059   -48036
6060   -15419
6061    36959
6062    40215
6063   -11183
6064   -48039
6065   -18380
6066    37498
6067    40491
6068   -12320
6069   -46409
6070   -20109
6071    34901
6072    42429
6073    -9346
6074   -47824
6075   -19362
6076    34447
6077    40773
6078    -8028
6079   -46815
6080   -22215
6081    32814
6082    44463
6083    -7120
6084   -46771
6085   -22606
6086    31207
6087    43636
6088    -3064
6089   -45099
6090   -25947
6091    30261
6092    45156
6093    -3055
6094   -45310
6095   -26878
6096    27259
6097    44376
6098     1174
6099   -45673
6100   -28978
6101    27172
6102    45355
6103     1880
6104   -42807
6105   -29966
6106    23995
6107    46117
6108     5662
6109   -43948
6110   -31380
6111    23337
6112    44636
6113     6049
6114   -42100
6115   -33344
6116    20553
6117    47267
6118     7160
6119   -41193
6120   -33370
6121    19362
6122    45348
6123     9890
6124   -40026
6125   -36376
6126    19652
6127    47085
6128    10207
6129   -40806
6130   -34518
6131    16958
6132    45683
6133    12794
6134   -39883
6135   -37997
6136    15962
6137    46810
6138    13467
6139   -36843
6140   -37887
6141    13254
6142    47228
6143    16856
6144   -37768
6145   -38655
6146    11929
6147    45599
6148    18304
6149   -34622
6150   -40737
6151     8307
6152    45759
6153    19642
6154   -34164
6155   -40236
6156     8046
6157    44065
6158    21887
6159   -32312
6160   -41983
6161     5809
6162    46145
6163    21442
6164   -31317
6165   -41556
6166     3676
6167    44768
6168    25602
6169   -30665
6170   -43875
6171     3819
6172    44681
6173    24146
6174   -28160
6175   -44358
6176      179
6177    44829
6178    27612
6179   -27773
6180   -43554
6181     -493
6182    42317
6183    27480
6184   -23960
6185   -45178
6186    -2989
6187    43471
6188    29770
6189   -25167
6190   -44000
6191    -5134
6192    41214
6193    30788
6194   -21408
6195   -45736
6196    -7289
6197    41040
6198    31869
6199   -20376
6200   -44515
6201    -9865
6202    39773
6203    34186
6204   -19156
6205   -45997
6206   -10531
6207    38402
6208    35463
6209   -16763
6210   -46026
6211   -13605
6212    39336
6213    36321
6214   -16749
6215   -45141
6216   -11506
6217    36389
6218    37620
6219   -13653
6220   -46284
6221   -15326
6222    37660
6223    37641
6224   -12737
6225   -45958
6226   -15426
6227    34863
6228    38678
6229   -10610
6230   -45882
6231   -19012
6232    34191
6233    39126
6234    -8939
6235   -43633
6236   -20585
6237    32216
6238    41044
6239    -6986
6240   -45369
6241   -21183
6242    30823
6243    40282
6244    -4986
6245   -43726
6246   -24505
6247    29864
6248    42069
6249    -4097
6250   -43594
6251   -25001
6252    27469
6253    42450
6254     -580
6255   -42869
6256   -25616
6257    26879
6258    43048
6259    -1636
6260   -42547
6261   -27060
6262    25096
6263    43827
6264     2202
6265   -43518
6266   -28065
6267    25630
6268    43181
6269     2769
6270   -40503
6271   -29725
6272    22299
6273    45004
6274     5115
6275   -42062
6276   -29656
6277    21744
6278    43823
6279     6767
6280   -39783
6281   -33360
6282    19167
6283    44514
6284     8232
6285   -39403
6286   -33208
6287    17673
6288    44528
6289    11149
6290   -38015
6291   -35505
6292    16009
6293    43797
6294    11714
6295   -37044
6296   -35189
6297    12356
6298    44949
6299    14690
6300   -36692
6301   -36347
6302    13305
6303    43654
6304    16302
6305   -33720
6306   -38725
6307    10233
6308    45328
6309    16547
6310   -34295
6311   -38185
6312    10456
6313    43751
6314    17950
6315   -32560
6316   -39551
6317     8739
6318    44949
6319    18484
6320   -31525
6321   -39840
6322     5790
6323    43395
6324    21984
6325   -31317
6326   -41471
6327     4844
6328    44036
6329    22665
6330   -27831
6331   -40241
6332     2629
6333    43442
6334    24707
6335   -28363
6336   -41216
6337      838
6338    42482
6339    25548
6340   -24776
6341   -43297
6342    -2195
6343    41875
6344    27293
6345   -23902
6346   -42111
6347    -3762
6348    40246
6349    28476
6350   -21268
6351   -42644
6352    -5337
6353    40229
6354    30171
6355   -21124
6356   -42155
6357    -6170
6358    38531
6359    32650
6360   -19895
6361   -43977
6362    -7741
6363    38623
6364    31892
6365   -17742
6366   -44330
6367    -9443
6368    38734
6369    34009
6370   -16458
6371   -44327
6372    -9311
6373    36983
6374    34042
6375   -15505
6376   -43547
6377   -14232
6378    36753
6379    35500
6380   -13404
6381   -44585
6382   -14580
6383    34831
6384    35213
6385   -11780
6386   -44186
6387   -17348
6388    33421
6389    36762
6390    -9850
6391   -42809
6392   -18126
6393    31199
6394    38742
6395    -7939
6396   -43188
6397   -18812
6398    30990
6399    38302
6400    -6451
6401   -42595
6402   -21589
6403    29777
6404    40016
6405    -5020
6406   -42757
6407   -22885
6408    28486
6409    39962
6410    -2586
6411   -42090
6412   -22893
6413    28233
6414    41375
6415    -1237
6416   -41609
6417   -24465
6418    25557
6419    41096
6420       55
6421   -42092
6422   -27198
6423    24894
6424    40828
6425     1230
6426   -41194
6427   -28127
6428    24116
6429    42233
6430     3418
6431   -39965
6432   -29106
6433    21777
6434    42395
6435     5347
6436   -38116
6437   -29734
6438    19866
6439    42684
6440     6928
6441   -37756
6442   -31257
6443    18275
6444    41958
6445     9523
6446   -35920
6447   -33713
6448    15932
6449    42451
6450     9319
6451   -36166
6452   -33144
6453    14182
6454    42850
6455    13062
6456   -35718
6457   -35169
6458    14729
6459    43003
6460    13020
6461   -35711
6462   -34855
6463    12125
6464    42737
6465    15086
6466   -34350
6467   -36068
6468    11533
6469    43122
6470    16138
6471   -32546
6472   -37507
6473     9059
6474    43557
6475    17187
6476   -30674
6477   -37946
6478     7586
6479    42060
6480    18454
6481   -29445
6482   -37795
6483     5164
6484    42375
6485    20121
6486   -28145
6487   -39928
6488     3520
6489    41251
6490    23297
6491   -25822
6492   -39802
6493     1937
6494    40601
6495    24073
6496   -26118
6497   -39338
6498     1058
6499    39615
6500    25948
6501   -24932
6502   -40665
6503      -42
6504    40014
6505    26680
6506   -22539
6507   -40764
6508    -2746
6509    38343
6510    27043
6511   -23060
6512   -41543
6513    -3629
6514    38791
6515    28883
6516   -19995
6517   -42885
6518    -6068
6519    38532
6520    29512
6521   -19758
6522   -41607
6523    -7344
6524    38207
6525    30687
6526   -17067
6527   -42063
6528    -9332
6529    35877
6530    32303
6531   -14982
6532   -41032
6533   -11914
6534    34393
6535    32445
6536   -12692
6537   -42486
6538   -12804
6539    33185
6540    34804
6541   -12575
6542   -41316
6543   -14125
6544    31903
6545    36306
6546   -10460
6547   -41981
6548   -15154
6549    31171
6550    35781
6551    -9080
6552   -40774
6553   -17892
6554    30885
6555    36767
6556    -8494
6557   -42540
6558   -17521
6559    30619
6560    37607
6561    -5775
6562   -41892
6563   -19234
6564    30357
6565    38032
6566    -4829
6567   -41936
6568   -20643
6569    27035
6570    38594
6571    -2477
6572   -41552
6573   -22465
6574    25760
6575    39526
6576     -913
6577   -38556
6578   -24159
6579    24313
6580    39507
6581      170
6582   -39179
6583   -25225
6584    23182
6585    39956
6586     1972
6587   -36658
6588   -26824
6589    21063
6590    40034
6591     3646
6592   -37335
6593   -27300
6594    20634
6595    40263
6596     5736
6597   -38018
6598   -28201
6599    19854
6600    40937
6601     6355
6602   -36531
6603   -29653
6604    17580
6605    40743
6606     9513
6607   -36179
6608   -30249
6609    16929
6610    41304
6611     9872
6612   -34201
6613   -32053
6614    14946
6615    42184
6616    11181
6617   -34437
6618   -32431
6619    13491
6620    40363
6621    13578
6622   -31755
6623   -34712
6624    10974
6625    41442
6626    13700
6627   -32110
6628   -33751
6629     9009
6630    40204
6631    15701
6632   -30596
6633   -36089
6634     8741
6635    40100
6636    17097
6637   -28444
6638   -35961
6639     5645
6640    40607
6641    20192
6642   -28302
6643   -37438
6644     5698
6645    38462
6646    18958
6647   -26511
6648   -36704
6649     2350
6650    40581
6651    22865
6652   -27468
6653   -37615
6654     2805
6655    38800
6656    22660
6657   -25294
6658   -39363
6659     -173
6660    39924
6661    24244
6662   -24129
6663   -38860
6664    -1093
6665    37470
6666    25303
6667   -22183
6668   -41007
6669    -2130
6670    38805
6671    27111
6672   -19943
6673   -39064
6674    -3863
6675    36530
6676    28895
6677   -18721
6678   -40235
6679    -6226
6680    36502
6681    28425
6682   -16340
6683   -39224
6684    -8857
6685    34952
6686    30358
6687   -16714
6688   -40149
6689    -8767
6690    34894
6691    30146
6692   -13931
6693   -39793
6694   -10925
6695    33588
6696    31746
6697   -14428
6698   -41261
6699   -11923
6700    33274
6701    33020
6702   -11824
6703   -40799
6704   -13423
6705    32474
6706    33518
6707   -11943
6708   -40444
6709   -14515
6710    30626
6711    34758
6712    -9222
6713   -41281
6714   -15535
6715    30122
6716    34386
6717    -7817
6718   -39721
6719   -18411
6720    27935
6721    35937
6722    -4901
6723   -39554
6724   -18492
6725    26063
6726    35928
6727    -3409
6728   -38540
6729   -21311
6730    25444
6731    36005
6732    -3498
6733   -37751
6734   -21876
6735    24261
6736    36477
6737    -1021
6738   -38634
6739   -23871
6740    24282
6741    37882
6742      -49
6743   -37494
6744   -24439
6745    21680
6746    39763
6747     1194
6748   -38065
6749   -25786
6750    21743
6751    38096
6752     2333
6753   -36735
6754   -27580
6755    18928
6756    39542
6757     4989
6758   -37196
6759   -27448
6760    18485
6761    39427
6762     7243
6763   -35445
6764   -29261
6765    17264
6766    40298
6767     7730
6768   -33902
6769   -29459
6770    14690
6771    39180
6772     9782
6773   -33046
6774   -31708
6775    14512
6776    38298
6777    11660
6778   -31692
6779   -31992
6780    12386
6781    40169
6782    13113
6783   -32221
6784   -32521
6785    11358
6786    39072
6787    13451
6788   -29627
6789   -34015
6790     9135
6791    39154
6792    15470
6793   -29524
6794   -33687
6795     7541
6796    39120
6797    17153
6798   -28990
6799   -34962
6800     7843
6801    39055
6802    18638
6803   -28299
6804   -35346
6805     5167
6806    39068
6807    20179
6808   -25998
6809   -36919
6810     3185
6811    37825
6812    20330
6813   -24420
6814   -37097
6815     1456
6816    37758
6817    22769
6818   -24694
6819   -37218
6820     1478
6821    36508
6822    23577
6823   -20657
6824   -37536
6825    -1604
6826    36866
6827    23052
6828   -20995
6829   -37550
6830    -2197
6831    35439
6832    26321
6833   -19470
6834   -38056
6835    -4039
6836    36359
6837    26018
6838   -18773
6839   -37547
6840    -5673
6841    34652
6842    28071
6843   -18033
6844   -38604
6845    -6823
6846    34866
6847    28806
6848   -15868
6849   -39318
6850    -9438
6851    32895
6852    29716
6853   -14789
6854   -38469
6855    -9629
6856    32046
6857    29431
6858   -12584
6859   -38758
6860   -11984
6861    31932
6862    31590
6863   -12328
6864   -38555
6865   -13145
6866    29850
6867    31231
6868    -8954
6869   -38447
6870   -14276
6871    29979
6872    33083
6873    -7306
6874   -37472
6875   -14935
6876    27473
6877    33778
6878    -6138
6879   -37972
6880   -16788
6881    27212
6882    34310
6883    -4630
6884   -37502
6885   -19709
6886    25111
6887    35884
6888    -4134
6889   -37738
6890   -19087
6891    25773
6892    35624
6893    -2413
6894   -36935
6895   -20684
6896    26046
6897    36486
6898    -1783
6899   -37186
6900   -22052
6901    22378
6902    36882
6903      548
6904   -36964
6905   -23028
6906    21889
6907    36598
6908     2501
6909   -35863
6910   -24681
6911    19311
6912    37342
6913     3852
6914   -35102
6915   -25661
6916    18601
6917    36272
6918     5483
6919   -33417
6920   -27346
6921    16065
6922    37961
6923     6497
6924   -33957
6925   -27123
6926    15521
6927    36821
6928     8601
6929   -32515
6930   -28596
6931    15545
6932    38596
6933     8513
6934   -32091
6935   -29958
6936    13124
6937    38364
6938    10610
6939   -31440
6940   -30680
6941    12201
6942    38682
6943    12139
6944   -30408
6945   -31821
6946    10916
6947    38616
6948    13628
6949   -30664
6950   -32166
6951    10005
6952    38142
6953    15306
6954   -28324
6955   -32744
6956     8030
6957    37661
6958    17089
6959   -26263
6960   -33352
6961     6326
6962    37902
6963    18120
6964   -25765
6965   -34338
6966     4058
6967    36795
6968    18279
6969   -24735
6970   -34103
6971     2358
6972    36395
6973    19605
6974   -22871
6975   -35558
6976     2897
6977    36292
6978    21013
6979   -23487
6980   -35674
6981     -376
6982    35553
6983    22660
6984   -22269
6985   -36554
6986    -1336
6987    36100
6988    23818
6989   -20364
6990   -36538
6991    -3376
6992    35110
6993    23900
6994   -19581
6995   -36860
6996    -4164
6997    34989
6998    25959
6999   -19089
7000   -37867
7001    -6085
7002    33492
7003    26562
7004   -16721
7005   -36486
7006    -7766
7007    32095
7008    27741
7009   -14886
7010   -37388
7011    -8979
7012    32524
7013    27363
7014   -13436
7015   -36670
7016    -9871
7017    30700
7018    29224
7019   -12326
7020   -37134
7021   -10866
7022    30240
7023    29756
7024    -9891
7025   -36939
7026   -12123
7027    29986
7028    31389
7029   -10015
7030   -36739
7031   -13656
7032    28856
7033    31314
7034    -8607
7035   -38013
7036   -15070
7037    27653
7038    33354
7039    -7493
7040   -36949
7041   -17142
7042    27212
7043    33958
7044    -6263
7045   -37341
7046   -17960
7047    25670
7048    33595
7049    -4061
7050   -35866
7051   -18625
7052    23141
7053    34400
7054    -1555
7055   -35963
7056   -19722
7057    22357
7058    34210
7059     -562
7060   -34899
7061   -21947
7062    20645
7063    34723
7064     1460
7065   -33495
7066   -21144
7067    20021
7068    34564
7069     2014
7070   -32852
7071   -24419
7072    19753
7073    35875
7074     3619
7075   -33374
7076   -24606
7077    18394
7078    35878
7079     4808
7080   -32804
7081   -26958
7082    17748
7083    36601
7084     5692
7085   -32422
7086   -26321
7087    15968
7088    37129
7089     6562
7090   -31921
7091   -27974
7092    14282
7093    36241
7094     9258
7095   -30657
7096   -28242
7097    12759
7098    35990
7099    10404
7100   -29141
7101   -28464
7102    11574
7103    35708
7104    12126
7105   -29408
7106   -29720
7107     9109
7108    36256
7109    12489
7110   -28605
7111   -30634
7112     8421
7113    34940
7114    14886
7115   -27232
7116   -31561
7117     7563
7118    36302
7119    14409
7120   -26163
7121   -31592
7122     5738
7123    35025
7124    17618
7125   -25450
7126   -33546
7127     4899
7128    36575
7129    17912
7130   -24389
7131   -33525
7132     3245
7133    35949
7134    20036
7135   -24164
7136   -33290
7137     1921
7138    34636
7139    21105
7140   -21914
7141   -34702
7142     -112
7143    34091
7144    21434
7145   -20820
7146   -34708
7147     -741
7148    33314
7149    22590
7150   -19293
7151   -35624
7152    -2748
7153    33198
7154    22957
7155   -19330
7156   -34976
7157    -4680
7158    32415
7159    24769
7160   -16323
7161   -35274
7162    -5505
7163    32018
7164    25569
7165   -15365
7166   -35075
7167    -7085
7168    31705
7169    26271
7170   -14431
7171   -35172
7172    -7586
7173    30883
7174    28660
7175   -13731
7176   -35959
7177    -9925
7178    29888
7179    28978
7180   -11283
7181   -35766
7182   -10760
7183    29145
7184    28933
7185   -11057
7186   -36133
7187   -12279
7188    28381
7189    29646
7190    -9653
7191   -35744
7192   -13266
7193    26543
7194    31213
7195    -7394
7196   -35697
7197   -15262
7198    26019
7199    30389
7200    -6769
7201   -34701
7202   -16094
7203    23856
7204    31417
7205    -5847
7206   -34477
7207   -16869
7208    22408
7209    31762
7210    -1841
7211   -34598
7212   -17672
7213    23570
7214    32555
7215    -2556
7216   -35275
7217   -19002
7218    21295
7219    33618
7220      432
7221   -33994
7222   -21193
7223    21979
7224    34865
7225     -868
7226   -33507
7227   -22042
7228    19915
7229    34897
7230     2095
7231   -33717
7232   -23968
7233    18219
7234    35005
7235     2550
7236   -31873
7237   -23746
7238    17957
7239    35071
7240     4762
7241   -31008
7242   -23913
7243    15098
7244    34974
7245     6656
7246   -30406
7247   -26374
7248    14749
7249    35533
7250     7647
7251   -30224
7252   -25362
7253    13144
7254    33745
7255     9242
7256   -28522
7257   -28089
7258    12579
7259    35145
7260     9463
7261   -28686
7262   -26624
7263    10102
7264    34829
7265    10547
7266   -28180
7267   -28499
7268     9813
7269    34656
7270    12471
7271   -27436
7272   -29985
7273     7907
7274    35149
7275    13601
7276   -27280
7277   -30599
7278     6463
7279    34604
7280    15506
7281   -25660
7282   -31831
7283     5371
7284    35555
7285    16185
7286   -23824
7287   -30922
7288     4743
7289    34333
7290    17835
7291   -22704
7292   -31949
7293     2401
7294    33891
7295    18416
7296   -21399
7297   -32028
7298     1806
7299    33452
7300    20382
7301   -21013
7302   -33337
7303      179
7304    32921
7305    19803
7306   -18898
7307   -32661
7308    -1418
7309    32984
7310    21784
7311   -19099
7312   -33321
7313    -2390
7314    31919
7315    22474
7316   -16796
7317   -34766
7318    -3161
7319    32464
7320    22732
7321   -16578
7322   -33735
7323    -6298
7324    30153
7325    24788
7326   -14420
7327   -35039
7328    -5658
7329    30468
7330    24712
7331   -13337
7332   -34781
7333    -8562
7334    29122
7335    25788
7336   -11584
7337   -34866
7338    -8750
7339    28714
7340    27973
7341   -10797
7342   -33765
7343   -10431
7344    27860
7345    27054
7346   -10212
7347   -33957
7348   -11481
7349    26278
7350    28258
7351    -8419
7352   -34621
7353   -14500
7354    25782
7355    28529
7356    -7061
7357   -33289
7358   -13198
7359    24843
7360    30146
7361    -6369
7362   -34407
7363   -16703
7364    24190
7365    29220
7366    -4604
7367   -34131
7368   -16505
7369    23407
7370    32235
7371    -3163
7372   -34822
7373   -18004
7374    22483
7375    31684
7376    -1731
7377   -33242
7378   -18883
7379    21808
7380    33027
7381    -1574
7382   -31982
7383   -19643
7384    20439
7385    31658
7386     1599
7387   -31986
7388   -21034
7389    18497
7390    33674
7391     2186
7392   -30111
7393   -21763
7394    17567
7395    32876
7396     3185
7397   -31358
7398   -22346
7399    15744
7400    32872
7401     4125
7402   -29754
7403   -23758
7404    15653
7405    32512
7406     5786
7407   -29254
7408   -24598
7409    14359
7410    33575
7411     6499
7412   -29159
7413   -25973
7414    13506
7415    33530
7416     8271
7417   -29512
7418   -26394
7419    11029
7420    33779
7421     9714
7422   -27988
7423   -28396
7424    12170
7425    35005
7426    11351
7427   -27898
7428   -27696
7429     9116
7430    33616
7431    12682
7432   -25788
7433   -28347
7434     8721
7435    33521
7436    13369
7437   -24547
7438   -28152
7439     5148
7440    33247
7441    14301
7442   -24000
7443   -29089
7444     5759
7445    32900
7446    16634
7447   -22046
7448   -30201
7449     2996
7450    32910
7451    16135
7452   -22681
7453   -30511
7454     2375
7455    31651
7456    18318
7457   -22526
7458   -30924
7459      700
7460    31455
7461    19315
7462   -20362
7463   -32140
7464      310
7465    32498
7466    20669
7467   -19885
7468   -33003
7469    -1009
7470    31292
7471    20940
7472   -17738
7473   -32704
7474    -1677
7475    30883
7476    23136
7477   -17232
7478   -32479
7479    -3051
7480    29345
7481    21934
7482   -15086
7483   -32389
7484    -5075
7485    28807
7486    23864
7487   -15309
7488   -32443
7489    -6390
7490    27802
7491    24013
7492   -12273
7493   -33324
7494    -7572
7495    28396
7496    25109
7497   -12382
7498   -31446
7499    -9475
7500    26881
7501    26666
7502   -11103
7503   -33771
7504    -9522
7505    26633
7506    26961
7507    -9705
7508   -32672
7509   -12073
7510    27235
7511    28762
7512    -7795
7513   -33542
7514   -12615
7515    24295
7516    29364
7517    -5680
7518   -33147
7519   -14614
7520    25309
7521    28632
7522    -6013
7523   -32558
7524   -14575
7525    22956
7526    29749
7527    -3815
7528   -32518
7529   -16867
7530    23769
7531    29451
7532    -3075
7533   -31632
7534   -16292
7535    20876
7536    30784
7537    -1828
7538   -31302
7539   -17306
7540    20088
7541    29096
7542     -501
7543   -31260
7544   -19331
7545    18197
7546    30925
7547      344
7548   -31102
7549   -19853
7550    17833
7551    31171
7552     1866
7553   -30848
7554   -21579
7555    16926
7556    32435
7557     3629
7558   -29152
7559   -21842
7560    15304
7561    32247
7562     4601
7563   -29678
7564   -22958
7565    14173
7566    32837
7567     5660
7568   -28249
7569   -23976
7570    12912
7571    32271
7572     7707
7573   -29291
7574   -24111
7575    12954
7576    32536
7577     7436
7578   -25731
7579   -25862
7580    11685
7581    32020
7582    10132
7583   -27208
7584   -25232
7585     9935
7586    32313
7587     9786
7588   -24863
7589   -27414
7590     9375
7591    32661
7592    11854
7593   -24486
7594   -26674
7595     6340
7596    32188
7597    12589
7598   -23055
7599   -28559
7600     6571
7601    31902
7602    14030
7603   -23421
7604   -28071
7605     4655
7606    32694
7607    15764
7608   -22623
7609   -29923
7610     3800
7611    31136
7612    16400
7613   -21514
7614   -30398
7615     1808
7616    32860
7617    17520
7618   -20935
7619   -29631
7620     1487
7621    29453
7622    19117
7623   -18399
7624   -30838
7625     -471
7626    31423
7627    18882
7628   -18574
7629   -31494
7630     -588
7631    29145
7632    20708
7633   -17378
7634   -30265
7635    -2577
7636    28987
7637    20464
7638   -15392
7639   -31157
7640    -2208
7641    27947
7642    22672
7643   -15438
7644   -30469
7645    -5004
7646    28314
7647    22988
7648   -13496
7649   -32103
7650    -6943
7651    27168
7652    25147
7653   -13340
7654   -32811
7655    -7537
7656    26820
7657    24616
7658   -10179
7659   -31837
7660    -8589
7661    26989
7662    25661
7663   -10595
7664   -31820
7665    -9769
7666    26248
7667    26524
7668    -9179
7669   -32297
7670    -9660
7671    24656
7672    26471
7673    -7693
7674   -31640
7675   -11817
7676    24081
7677    26899
7678    -6578
7679   -31673
7680   -12526
7681    23221
7682    27170
7683    -5749
7684   -31173
7685   -15242
7686    22713
7687    28506
7688    -4338
7689   -30842
7690   -14918
7691    20901
7692    29186
7693    -2738
7694   -30301
7695   -15985
7696    21213
7697    28077
7698     -742
7699   -30270
7700   -18067
7701    19154
7702    31134
7703      205
7704   -30720
7705   -20056
7706    18708
7707    31384
7708     1334
7709   -30154
7710   -20738
7711    17107
7712    31338
7713     2349
7714   -29603
7715   -20476
7716    16454
7717    29915
7718     3997
7719   -28802
7720   -22306
7721    15136
7722    30434
7723     4552
7724   -29304
7725   -22042
7726    14546
7727    30980
7728     5529
7729   -27533
7730   -22765
7731    13256
7732    30392
7733     6632
7734   -25754
7735   -24035
7736    11629
7737    30673
7738     8260
7739   -26717
7740   -23721
7741    10909
7742    31957
7743     8609
7744   -25133
7745   -26042
7746     9467
7747    31743
7748    10231
7749   -25795
7750   -26769
7751     7326
7752    31610
7753    11368
7754   -23764
7755   -27446
7756     7666
7757    30793
7758    12910
7759   -23411
7760   -26615
7761     5168
7762    31858
7763    13362
7764   -22568
7765   -28676
7766     5128
7767    29127
7768    13560
7769   -20623
7770   -27685
7771     2378
7772    29776
7773    15708
7774   -19120
7775   -28380
7776     2598
7777    29147
7778    16395
7779   -20066
7780   -28536
7781      514
7782    29759
7783    17423
7784   -18316
7785   -28470
7786      218
7787    28947
7788    18865
7789   -18441
7790   -29789
7791    -1007
7792    28685
7793    19414
7794   -15361
7795   -30264
7796    -2222
7797    27620
7798    21191
7799   -15682
7800   -30846
7801    -3704
7802    28281
7803    21392
7804   -14620
7805   -30829
7806    -3772
7807    27187
7808    22980
7809   -13353
7810   -30100
7811    -6220
7812    26537
7813    22594
7814   -11862
7815   -31043
7816    -7448
7817    25650
7818    23607
7819   -11304
7820   -29698
7821    -7777
7822    24972
7823    24291
7824   -10392
7825   -29952
7826    -8974
7827    23101
7828    24568
7829    -8930
7830   -29276
7831   -10974
7832    24632
7833    24983
7834    -7686
7835   -30387
7836   -11617
7837    23759
7838    25632
7839    -6680
7840   -29853
7841   -13560
7842    23312
7843    26141
7844    -3829
7845   -31641
7846   -13805
7847    20515
7848    26083
7849    -4032
7850   -28685
7851   -15487
7852    20300
7853    28318
7854    -1802
7855   -30025
7856   -16956
7857    19322
7858    28660
7859    -2022
7860   -29450
7861   -17559
7862    18705
7863    28392
7864     -620
7865   -29354
7866   -17721
7867    17169
7868    29888
7869      178
7870   -28479
7871   -18379
7872    16756
7873    28473
7874     2032
7875   -28510
7876   -19370
7877    15407
7878    30136
7879     2785
7880   -26814
7881   -19552
7882    14659
7883    28250
7884     5334
7885   -26914
7886   -21644
7887    12957
7888    29909
7889     4606
7890   -26127
7891   -23193
7892    12143
7893    29864
7894     7823
7895   -25544
7896   -22688
7897     9621
7898    30832
7899     7255
7900   -25124
7901   -24161
7902     9704
7903    30479
7904     9813
7905   -23889
7906   -24293
7907     9553
7908    30400
7909     9739
7910   -23219
7911   -24877
7912     8257
7913    30286
7914    11335
7915   -23640
7916   -25395
7917     7318
7918    30204
7919    10804
7920   -22588
7921   -26451
7922     5344
7923    29043
7924    13445
7925   -21620
7926   -25561
7927     5062
7928    29782
7929    12626
7930   -20337
7931   -26775
7932     2386
7933    29070
7934    15448
7935   -19894
7936   -27169
7937     1804
7938    29412
7939    15632
7940   -17453
7941   -28870
7942     1841
7943    28847
7944    17783
7945   -18170
7946   -28243
7947     -996
7948    29121
7949    17746
7950   -15946
7951   -29266
7952    -1356
7953    28620
7954    19464
7955   -15683
7956   -27489
7957    -3127
7958    27800
7959    19770
7960   -15276
7961   -28950
7962    -1970
7963    26825
7964    21320
7965   -14639
7966   -28409
7967    -3449
7968    26685
7969    20281
7970   -12354
7971   -29135
7972    -4176
7973    25172
7974    22714
7975   -12745
7976   -29629
7977    -6717
7978    25457
7979    22209
7980    -9398
7981   -30032
7982    -8525
7983    24280
7984    24198
7985   -10040
7986   -29252
7987    -9579
7988    23579
7989    22622
7990    -7107
7991   -30820
7992   -10915
7993    22343
7994    26168
7995    -7227
7996   -28892
7997   -11957
7998    23368
7999    25538
8000    -4406
8001   -29864
8002   -11846
8003    20819
8004    27052
8005    -5609
8006   -27961
8007   -14045
8008    20201
8009    25103
8010    -2907
8011   -29198
8012   -13614
8013    18627
8014    26379
8015    -3847
8016   -28114
8017   -15467
8018    19086
8019    26410
8020     -715
8021   -28359
8022   -15733
8023    17569
8024    27728
8025    -1453
8026   -27250
8027   -18055
8028    16936
8029    26504
8030     1715
8031   -28649
8032   -18259
8033    14307
8034    29479
8035     2649
8036   -27010
8037   -20092
8038    16351
8039    28353
8040     4238
8041   -26718
8042   -18977
8043    13420
8044    29381
8045     3830
8046   -25675
8047   -22053
8048    13974
8049    28651
8050     5982
8051   -26012
8052   -20627
8053    10978
8054    30220
8055     6123
8056   -24303
8057   -22344
8058    11979
8059    28325
8060     8986
8061   -25292
8062   -22359
8063     9290
8064    29597
8065     7685
8066   -22519
8067   -23438
8068    10034
8069    27506
8070     9970
8071   -23722
8072   -22850
8073     7016
8074    28720
8075     8831
8076   -21136
8077   -25654
8078     7184
8079    27654
8080    13492
8081   -22732
8082   -24297
8083     4257
8084    28728
8085    12109
8086   -19352
8087   -27111
8088     5159
8089    27796
8090    14982
8091   -20707
8092   -24548
8093     2038
8094    29760
8095    14690
8096   -18311
8097   -27820
8098     2966
8099    26907
8100    16068
8101   -18172
8102   -25702
8103    -1046
8104    27800
8105    14852
8106   -15238
8107   -28752
8108     1811
8109    26953
8110    17706
8111   -17666
8112   -25784
8113    -3323
8114    26743
8115    17212
8116   -14296
8117   -28394
8118     -873
8119    25513
8120    17913
8121   -11359
##END NTUPLES=NMR FID
##END=
