# Supplementary material for: An untargeted multi-technique metabolomics approach to studying intracellular metabolites of HepG2 cells exposed to 2,3,7,8-tetrachlorodibenzo-p-dioxin
Source: BMC Genomics. 2011 May 20;12:251. doi: 10.1186/1471-2164-12-251 (PMC3141663; doi:10.1186/1471-2164-12-251)
Supplement: Additional file 2 — Metadata and NMR raw data: ZIP file containing: -All NMR raw data (in JCAMP-DX format ".dx") -The metadata on NMR (polars & apolars), LC-MS and GC-MS data sets (as Tab delimited files ".txt"). [file 1471-2164-12-251-S2.ZIP › TE/Ainhoa/SAFETY COPY D Disk/TRABAJO/ARTICLES/ARTICLE Metabolomics TCDD_ACCEPTED/JCAMP_DX_NMR_data_and_all_metadata/NMR_apolar_TCDD_p17.3C.dx]

##TITLE=
##JCAMPDX= 6.0         $$ Bruker NMR JCAMP-DX V2.0
##DATA TYPE= NMR FID
##DATA CLASS= NTUPLES
##ORIGIN= Bruker BioSpin GmbH
##OWNER= bruker
$$ 1.72 TOPSPIN		Version 2.1
$$ 2011-04-15 14:47:15.224 +0200  WUR\bruker@RIK1030
$$ Compression mode = fixed
##.OBSERVE FREQUENCY= 400.1319223
##.OBSERVE NUCLEUS= ^1H
##.DELAY= (6, 6)
##.ACQUISITION MODE= SIMULTANEOUS (DQD)
##.ACQUISITION SCHEME= undefined
##.AVERAGES= 128
##.DIGITISER RES= 18
##SPECTROMETER/DATA SYSTEM= avance400
##.PULSE SEQUENCE= zg
##.SOLVENT NAME= CDCl3
##.SHIFT REFERENCE= INTERNAL, CDCl3, 1, 11.01498
##AUDIT TRAIL= $$ (NUMBER, WHEN, WHO, WHERE, PROCESS, VERSION, WHAT)
$$ ##TITLE= Audit trail, TOPSPIN		Version 1.3
$$ ##JCAMPDX= 5.01
$$ ##ORIGIN= Bruker BioSpin GmbH
$$ ##OWNER= bruker
$$ $$ P:/NMR-data/data/Ainhoa_raw_data/nmr/AR240708.3C/1/audita.txt
$$ ##AUDIT TRAIL=  $$ (NUMBER, WHEN, WHO, WHERE, VERSION, WHAT)
(   1,<2008-07-30 12:01:45.398 +0200>,<WUR\bruker>,<RIK1030>,<TOPSPIN 1.3>,
      <created by zg, POWCHK disabled, PULCHK disabled
       configuration hash MD5:
       D1 93 94 B6 6B D6 3B BD 35 EA 0D 0D AE B0 63 FA
       data hash MD5: 16K
       34 C9 32 62 53 24 F2 DC F6 19 C4 60 94 89 79 8A>)
(   2,<2011-04-15 14:47:10.209 +0200>,<WUR\bruker>,<RIK1030>,<proc1d>,<TOPSPIN 2.1>,
      <convdta from       1 "NMR_apolar_TCDD_p17.3C" "Ainhoa_raw_data" "P:\NMR-data"
       data hash MD5: 16244
       5D A9 DA 4A C6 38 DB BE 6C EB 46 F3 94 C6 D1 3E>)
$$ ##END=
$$ 
$$ $$ hash MD5
$$ $$ 14 52 DC E7 D2 A0 02 F5 AB 7B 16 B4 0F 57 15 FE
##$RELAX= 
##$BRUKER FILE EXP=format.temp
$$ EDIT_PAR COMMAND FILE
$$ 
$$ DI_MODE         LONG
$$ ED_ENTRY        ACQU
$$ ORDER           FILE
$$ 
$$ 
$$ HEADER		"F2 - Acquisition Parameters"
$$ T_NAME		Date_
$$ 		TYPE	R64
$$ 		CLASS	ACQU
$$ 		SUBRANGE 0.0 50000000
$$ 		REL	"Date_=itodate(DATE)"
$$ 		INV_REL	"DATE=datetoi(Date_,DATE)"
$$ 		FORMAT	"%14.0f"
$$ 		TEXT	" "
$$ END
$$ T_NAME		Time
$$ 		TYPE	R32
$$ 		CLASS	ACQU
$$ 		SUBRANGE 0.0 1000000
$$ 		REL	"Time=itotime(DATE)"
$$ 		INV_REL	"DATE=timetoi(Time,DATE)"
$$ 		FORMAT	"%14.2f"
$$ 		TEXT	" "
$$ END
$$ NAME		INSTRUM
$$ 		TEXT	" "
$$ END
$$ NAME		PROBHD
$$ 		FORMAT	"%14.14s"
$$ 		TEXT	" "
$$ END
$$ NAME		PULPROG
$$ 		TEXT	" "
$$ END
$$ NAME		TD
$$ 		TEXT	" "
$$ END
$$ NAME		SOLVENT
$$ 		TEXT	" "
$$ END
$$ NAME		NS
$$ 		TEXT	" "
$$ END
$$ NAME		DS
$$ 		TEXT	" "
$$ END
$$ T_NAME		SWH
$$ 		TYPE	R32
$$ 		CLASS	ACQU
$$ 		SUBRANGE 0.0 1e8
$$ 		REL	"SWH=SW*SFO1"
$$ 		INV_REL "SW=SWH/SFO1"
$$ 		UNIT	"Hz"
$$ 		FORMAT	"%14.3f Hz"
$$ 		TEXT	" "
$$ END
$$ T_NAME          FIDRES
$$                 TYPE    R32
$$                 CLASS   ACQU
$$                 SUBRANGE 0.0 100000
$$                 REL     "FIDRES=SW*SFO1/TD"
$$                 INV_REL "TD = nextpow(SW*SFO1/FIDRES)"
$$ 		UNIT	"Hz"
$$ 		FORMAT	"%14.6f Hz"
$$ 		TEXT	" "
$$ END
$$ T_NAME          AQ
$$ 		TYPE	R32
$$ 		CLASS	ACQU
$$ 		SUBRANGE 0.0 1000
$$ 		REL	"AQ=aqcalc(SW,SFO1,TD,DIGTYP)"
$$ 		INV_REL	"TD=tdcalc(SW,SFO1,1.0e6*AQ,DIGTYP)"
$$ 		UNIT	"sec"
$$ 		FORMAT	"%14.7f sec"
$$ 		TEXT	" "
$$ END
$$ NAME		RG
$$ 		TEXT	" "
$$ END
$$ T_NAME          DW
$$ 		TYPE	R32
$$ 		CLASS	ACQU
$$ 		SUBRANGE 0.0 1000000
$$ 		REL	"DW=1/(2*SW*SFO1)"
$$ 		INV_REL	"SW=1000000/(2*(0.005+DW)*SFO1)"
$$ 		UNIT	"usec"
$$ 		FORMAT	"%14.3lf usec"
$$ 		TEXT	" "
$$ END
$$ NAME		DE
$$ 		FORMAT	"%14.2f usec"
$$ 		TEXT	" "
$$ END
$$ NAME		TE
$$ 		FORMAT	"%14.1f K"
$$ 		TEXT	" "
$$ END
$$ T_NAME		D1
$$ 		TYPE	R32
$$ 		CLASS	ACQU
$$ 		SUBRANGE 0.0 1e38
$$ 		REL	"D1=D[1]"
$$ 		INV_REL	"D[1]=D1"
$$ 		UNIT	"sec"
$$ 		FORMAT	"%14.8f sec"
$$ 		TEXT	" "
$$ END
$$ NAME		TD0
$$ 		TEXT	" "
$$ END
$$ HEADER		"======== CHANNEL f1 ========"
$$ NAME		NUC1
$$ 		NONEDIT
$$ 		TEXT	" "
$$ END
$$ T_NAME		P1
$$ 		TYPE	R32
$$ 		CLASS	ACQU
$$ 		SUBRANGE 0.0 1.0e10
$$ 		REL	"P1=P[1]"
$$ 		INV_REL	"P[1]=P1"
$$ 		UNIT	"usec"
$$ 		FORMAT	"%14.2f usec"
$$ 		TEXT	" "
$$ END
$$ T_NAME		PL1
$$ 		TYPE	R32
$$ 		CLASS	ACQU
$$ 		SUBRANGE -6.0 1e38
$$ 		REL	"PL1=PL[1]"
$$ 		INV_REL	"PL[1]=PL1"
$$ 		UNIT	"dB"
$$ 		FORMAT	"%14.2f dB"
$$ 		TEXT	" "
$$ END
$$ NAME		SFO1
$$ 		FORMAT	"%14.7f MHz"
$$ 		TEXT	" "
$$ END
##$RELAX= 
##$BRUKER FILE EXP=scon
$$ ##TITLE= Parameter file, TOPSPIN		Version 1.3
$$ ##JCAMPDX= 5.0
$$ ##DATATYPE= Parameter Values
$$ ##ORIGIN= Bruker BioSpin GmbH
$$ ##OWNER= bruker
$$ $$ 2008-07-30 11:53:30.436 +0200  WUR\bruker@RIK1030
$$ $$ P:/NMR-data/data/Ainhoa_raw_data/nmr/AR240708.3C/1/scon
$$ ##$BLKPA= (0..15)
3 3 3 3 3 3 3 3 3 3 3 3 3 3 3 3 
$$ ##$BLKTR= (0..15)
3 3 3 3 3 3 3 3 3 3 3 3 3 3 3 3 
$$ ##$DE1= 2
$$ ##$DE2= 2
$$ ##$DEADC= 4
$$ ##$DEPA= 2
$$ ##$DERX= 3
$$ ##$PHASP4= (0..15)
0.5 0.5 0.5 0.5 0.5 0.5 0.5 0.5 0.5 0.5 0.5 0.5 0.5 0.5 0.5 0.5 
$$ ##$PHASPR= (0..15)
3 3 3 3 3 3 3 3 3 3 3 3 3 3 3 3 
$$ ##$SHAPPR= (0..15)
1.6 1.6 1.6 1.6 1.6 1.6 1.6 1.6 1.6 1.6 1.6 1.6 1.6 1.6 1.6 1.6 
$$ ##END=
##$RELAX= 
##$BRUKER FILE EXP=pulseprogram
$$ # 1 "C:/Bruker/TOPSPIN/exp/stan/nmr/lists/pp/zg"
$$ ;zg
$$ ;avance-version (06/11/09)
$$ ;1D sequence
$$ ;
$$ ;$CLASS=HighRes
$$ ;$DIM=1D
$$ ;$TYPE=
$$ ;$SUBTYPE=
$$ ;$COMMENT=
$$ 
$$ 
$$ # 1 "C:/Bruker/TOPSPIN/exp/stan/nmr/lists/pp/Avance.incl" 1
$$ ;Avance2.incl
$$ ;   for 1
$$ ;
$$ ;avance-version (07/01/22)
$$ ;
$$ ;$CLASS=HighRes Incl
$$ ;$COMMENT=
$$ 
$$ 
$$ 
$$ 
$$ 
$$ 
$$ 
$$ 
$$ 
$$ 
$$ 
$$ 
$$ 
$$ 
$$ 
$$ 
$$ 
$$ 
$$ 
$$ 
$$ 
$$ 
$$ 
$$ 
$$ 
$$ 
$$ 
$$ 
$$ 
$$ 
$$ 
$$ 
$$ 
$$ 
$$ 
$$ 
$$ 
$$ 
$$ 
$$ 
$$ 
$$ 
$$ 
$$ 
$$ 
$$ 
$$ 
$$ 
$$ 
$$ 
$$ 
$$ 
$$ 
$$ 
$$ 
$$ 
$$ 
$$ 
$$ 
$$ 
$$ 
$$ 
$$ 
$$ 
$$ 
$$ 
$$ 
$$ 
$$ 
$$ 
$$ 
$$ 
$$ 
$$ 
$$ 
$$ 
$$ 
$$ 
$$ 
$$ 
$$ 
$$ 
$$ 
$$ 
$$ 
$$ 
$$ 
$$ 
$$ 
$$ 
$$ 
$$ 
$$ 
$$ 
$$ 
$$ 
$$ 
$$ 
$$ 
$$ 
$$ 
$$ 
$$ 
$$ 
$$ 
$$ 
$$ 
$$ 
$$ 
$$ 
$$ 
$$ 
$$ 
$$ 
$$ 
$$ 
$$ 
$$ 
$$ 
$$ 
$$ 
$$ 
$$ 
$$ 
$$ 
$$ 
$$ 
$$ 
$$ 
$$ 
$$ 
$$ 
$$ 
$$ ;$Id: Avance2.incl,v 1.10.6.7 2007/01/22 13:54:46 ber Exp $
$$ # 12 "C:/Bruker/TOPSPIN/exp/stan/nmr/lists/pp/zg" 2
$$ 
$$ 
$$ 
$$ "acqt0=-p1*2/3.1416"
$$ 
$$ 
$$ # 1 "mc_line 18 file C:/Bruker/TOPSPIN/exp/stan/nmr/lists/pp/zg expanding definition part of mc command before ze"
$$ define delay MCWRK
$$ define delay MCREST
$$ "MCWRK = 0.500000*30m"
$$ "MCREST = 30m - 30m"
$$ # 18 "C:/Bruker/TOPSPIN/exp/stan/nmr/lists/pp/zg"
$$ 1 ze
$$ # 1 "mc_line 18 file C:/Bruker/TOPSPIN/exp/stan/nmr/lists/pp/zg expanding definition of mc command after ze"
$$ # 19 "C:/Bruker/TOPSPIN/exp/stan/nmr/lists/pp/zg"
$$ # 1 "mc_line 19 file C:/Bruker/TOPSPIN/exp/stan/nmr/lists/pp/zg expanding start label for mc command"
$$ 2 MCWRK  * 2
$$ LBLF0, MCREST
$$ # 20 "C:/Bruker/TOPSPIN/exp/stan/nmr/lists/pp/zg"
$$   d1
$$   p1 ph1
$$   go=2 ph31
$$ # 1 "mc_line 23 file C:/Bruker/TOPSPIN/exp/stan/nmr/lists/pp/zg expanding mc command in line"
$$   MCWRK wr #0
$$   MCWRK zd 
$$   lo to LBLF0 times td0
$$ 
$$ # 24 "C:/Bruker/TOPSPIN/exp/stan/nmr/lists/pp/zg"
$$ exit
$$ 
$$ 
$$ ph1=0 2 2 0 1 3 3 1
$$ ph31=0 2 2 0 1 3 3 1
$$ 
$$ 
$$ ;pl1 : f1 channel - power level for pulse (default)
$$ ;p1 : f1 channel -  high power pulse
$$ ;d1 : relaxation delay; 1-5 * T1
$$ ;NS: 1 * n, total number of scans: NS * TD0
$$ 
$$ 
$$ 
$$ ;$Id: zg,v 1.7.10.2 2006/11/10 11:04:15 ber Exp $
##$RELAX= 
##$BRUKER FILE EXP=uxnmr.par
$$ ##TITLE= Parameter file, TOPSPIN		Version 1.3
$$ ##JCAMPDX= 5.0
$$ ##DATATYPE= Parameter Values
$$ ##ORIGIN= Bruker BioSpin GmbH
$$ ##OWNER= Administrator
$$ $$ 2008-03-03 09:42:28.895 +0100  WUR\bruker@RIK1030
$$ $$ C:/Bruker/TOPSPIN/conf/instr/avance400/uxnmr.par
$$ ##$ACB= 0
$$ ##$ACBTAT= (0..15)
0 88 72 0 0 0 0 0 0 0 0 0 0 0 0 0 
$$ ##$ACBTBA= (0..15)
0 0 0 0 0 0 0 0 0 0 0 0 0 0 0 0 
$$ ##$ACBTCTL= (0..15)
0 0 0 0 0 0 0 0 0 0 0 0 0 0 0 0 
$$ ##$ACBTDI= (0..15)
0 102 102 0 0 0 0 0 0 0 0 0 0 0 0 0 
$$ ##$ACBTDM= (0..15)
0 10 10 0 0 0 0 0 0 0 0 0 0 0 0 0 
$$ ##$ACBTFHI= (0..15)
0 400 400 0 0 0 0 0 0 0 0 0 0 0 0 0 
$$ ##$ACBTFL= (0..15)
0 73 74 0 0 0 0 0 0 0 0 0 0 0 0 0 
$$ ##$ACBTFLO= (0..15)
0 14 14 0 0 0 0 0 0 0 0 0 0 0 0 0 
$$ ##$ACBTOUT= (0..15)
0 1 2 0 0 0 0 0 0 0 0 0 0 0 0 0 
$$ ##$ACBTPO= (0..15)
0 150000 60000 0 0 0 0 0 0 0 0 0 0 0 0 0 
$$ ##$ACBTPW= (0..15)
0 10 10 0 0 0 0 0 0 0 0 0 0 0 0 0 
$$ ##$ACBTSB= (0..15)
0 0 0 0 0 0 0 0 0 0 0 0 0 0 0 0 
$$ ##$ACBTY= <no>
$$ ##$AQSBDHW= (0..31)
255 255 1 4 4 255 255 255 0 0 255 255 255 255 255 255 255 255 255 0 255 
255 255 255 255 255 255 255 255 255 255 255 
$$ ##$AQSBDID= (0..31)
255 255 88 83 83 255 255 255 65 67 255 255 255 255 255 255 255 255 255 
66 255 255 255 255 255 255 255 255 255 255 255 255 
$$ ##$AQSBDNO= (0..31)
255 255 1 1 2 255 255 255 1 1 255 255 255 255 255 255 255 255 255 1 255 
255 255 255 255 255 255 255 255 255 255 255 
$$ ##$AQSBDTY= (0..31)
255 255 3 16 16 255 255 255 5 9 255 255 255 255 255 255 255 255 255 7 
255 255 255 255 255 255 255 255 255 255 255 255 
$$ ##$AQSBUAD= (0..31)
255 255 52 36 37 255 255 255 54 26 255 255 255 255 255 255 255 255 255 
32 255 255 255 255 255 255 255 255 255 255 255 255 
$$ ##$AQSECL= (0..31)
255 255 2 3 3 255 255 255 5 2 255 255 255 255 255 255 255 255 255 255 
255 255 255 255 255 255 255 255 255 255 255 255 
$$ ##$AQSECLS= (0..31)
255 255 3 2 2 255 255 255 0 0 255 255 255 255 255 255 255 255 255 255 
255 255 255 255 255 255 255 255 255 255 255 255 
$$ ##$ATT19F= (0..1)
0 0 
$$ ##$ATT1H= (0..1)
0 0 
$$ ##$ATT3H= (0..1)
0 0 
$$ ##$ATTX= (0..1)
0 0 
$$ ##$ATTY= (0..1)
0 0 
$$ ##$ATTZ= (0..1)
0 0 
$$ ##$BACSAIR= no
$$ ##$BACSCAP= 60
$$ ##$BACSDEL= 10
$$ ##$BACSFCM= no
$$ ##$BACSOPT= <>
$$ ##$BACSTY= <tty08>
$$ ##$BARPTY= <no>
$$ ##$BFREQ= 400.13
$$ ##$BIRDS= yes
$$ ##$BMPC= 0
$$ ##$BMPCTY= <no>
$$ ##$BPSUTY= <no>
$$ ##$BSMS= 1
$$ ##$BSMSTY= <tty02>
$$ ##$CFASMOD= (0..7)
1 1 1 1 1 1 1 1 
$$ ##$CFASMUL= (0..7)
1 1 1 1 1 1 1 1 
$$ ##$CNFTXDR= (0..7)
6 6 0 0 0 0 0 0 
$$ ##$COMDIG2= 0
$$ ##$CPDBTY= <no>
$$ ##$CRCOTY= <no>
$$ ##$DATSTAT= no
$$ ##$DIGI140= (0..7)
0 0 0 0 0 0 0 0 
$$ ##$DIGIB12= (0..7)
0 0 0 0 0 0 0 0 
$$ ##$DIGIB16= (0..7)
0 0 0 0 0 0 0 0 
$$ ##$DIGIFA= (0..7)
0 0 0 0 0 0 0 0 
$$ ##$DIGIHA= (0..7)
0 0 0 0 0 0 0 0 
$$ ##$DIGIHAF= (0..7)
0 0 0 0 0 0 0 0 
$$ ##$DIGIHRD= (0..7)
0 0 0 0 0 0 0 0 
$$ ##$DIGIIA= (0..7)
0 0 0 0 0 0 0 0 
$$ ##$DIGIO16= (0..7)
0 0 0 0 0 0 0 0 
$$ ##$DIGISA= (0..7)
1 0 0 0 0 0 0 0 
$$ ##$DIGISAF= (0..7)
0 0 0 0 0 0 0 0 
$$ ##$DIGISL= (0..7)
0 0 0 0 0 0 0 0 
$$ ##$DIGITYI= (0..7)
0 0 0 0 0 0 0 0 
$$ ##$DIGITYP= (0..7)
0 0 0 0 0 0 0 0 
$$ ##$DIGITZ= 0
$$ ##$DRU= no
$$ ##$FCUMEM= (0..7)
2093056 2093056 0 0 0 0 0 0 
$$ ##$FCUPAL= (0..7)
260 260 0 0 0 0 0 0 
$$ ##$FQMIX= 0
$$ ##$FUNCMOD= <>
$$ ##$GCUTYPE= 2
$$ ##$GTUTY= <no>
$$ ##$HFAC= 3
$$ ##$HPCU= 0
$$ ##$HPCUTY= <no>
$$ ##$HPTXLP= (0..3)
-1 -1 -1 -1 
$$ ##$HPTXPI= (0..3)
0 0 0 0 
$$ ##$HPTXPO= (0..3)
0 0 0 0 
$$ ##$HPTXTY= (0..3)
0 0 0 0 
$$ ##$IF451= 0
$$ ##$IFREQ= 1
$$ ##$INTFPR= 0
$$ ##$IPSO= no
$$ ##$LOCKTY= <tty03>
$$ ##$LOCSWID= 0
$$ ##$M2FAC= 0
$$ ##$MASTY= <no>
$$ ##$MEMPRM= 0
$$ ##$MHFAC= 0
$$ ##$MXFAC= 0
$$ ##$NAMPD1= <2H>
$$ ##$NAMPD10= <>
$$ ##$NAMPD11= <>
$$ ##$NAMPD12= <>
$$ ##$NAMPD13= <>
$$ ##$NAMPD14= <>
$$ ##$NAMPD15= <>
$$ ##$NAMPD16= <>
$$ ##$NAMPD2= <X-BB19F_2HS>
$$ ##$NAMPD3= <1H>
$$ ##$NAMPD4= <>
$$ ##$NAMPD5= <>
$$ ##$NAMPD6= <>
$$ ##$NAMPD7= <>
$$ ##$NAMPD8= <>
$$ ##$NAMPD9= <>
$$ ##$NFCU= 2
$$ ##$NMRCH= 0
$$ ##$NMRMEM= 0
$$ ##$NRCU= 1
$$ ##$NROUT= 1
$$ ##$PAMPF1= (0..15)
75 99 67 27 0 0 0 12 117 46 8 118 1 0 0 0 
$$ ##$PAMPF2= (0..15)
0 0 0 0 0 0 0 0 0 0 0 0 0 0 0 0 
$$ ##$PAMPF3= (0..15)
0 0 0 0 0 0 0 0 0 0 0 0 0 0 0 0 
$$ ##$PAMPF4= (0..15)
0 0 0 0 0 0 0 0 0 0 0 0 0 0 0 0 
$$ ##$PAMPF5= (0..15)
0 0 0 0 0 0 0 0 0 0 0 0 0 0 0 0 
$$ ##$PAMPF6= (0..15)
0 0 0 0 0 0 0 0 0 0 0 0 0 0 0 0 
$$ ##$PAMPF7= (0..15)
0 0 0 0 0 0 0 0 0 0 0 0 0 0 0 0 
$$ ##$PAMPF8= (0..15)
0 0 0 0 0 0 0 0 0 0 0 0 0 0 0 0 
$$ ##$PH4= 0
$$ ##$PHF4TY= <no>
$$ ##$POWCHK= no
$$ ##$PRAMD1= (0..7)
0 1048576 0 0 0 1048576 0 0 
$$ ##$PRAMD10= (0..7)
0 0 0 0 0 0 0 0 
$$ ##$PRAMD11= (0..7)
0 0 0 0 0 0 0 0 
$$ ##$PRAMD12= (0..7)
0 0 0 0 0 0 0 0 
$$ ##$PRAMD13= (0..7)
0 0 0 0 0 0 0 0 
$$ ##$PRAMD14= (0..7)
0 0 0 0 0 0 0 0 
$$ ##$PRAMD15= (0..7)
0 0 0 0 0 0 0 0 
$$ ##$PRAMD16= (0..7)
0 0 0 0 0 0 0 0 
$$ ##$PRAMD17= (0..7)
0 0 0 0 0 0 0 0 
$$ ##$PRAMD18= (0..7)
0 0 0 0 0 0 0 0 
$$ ##$PRAMD19= (0..7)
0 0 0 0 0 0 0 0 
$$ ##$PRAMD2= (0..7)
2147483644 2146435071 2147483647 134217727 2147483644 2146435071 2147483647 
134217727 
$$ ##$PRAMD20= (0..7)
0 0 0 0 0 0 0 0 
$$ ##$PRAMD21= (0..7)
0 0 0 0 0 0 0 0 
$$ ##$PRAMD3= (0..7)
2 0 0 0 2 0 0 0 
$$ ##$PRAMD4= (0..7)
2147483644 2146435071 2147483647 134217727 2147483644 2146435071 2147483647 
134217727 
$$ ##$PRAMD5= (0..7)
0 0 0 0 0 0 0 0 
$$ ##$PRAMD6= (0..7)
0 0 0 0 0 0 0 0 
$$ ##$PRAMD7= (0..7)
0 0 0 0 0 0 0 0 
$$ ##$PRAMD8= (0..7)
0 0 0 0 0 0 0 0 
$$ ##$PRAMD9= (0..7)
0 0 0 0 0 0 0 0 
$$ ##$PRAMLED= (0..1)
15 15 
$$ ##$PRAMP1= <tty01>
$$ ##$PRAMP2= <no>
$$ ##$PRAMP3= <no>
$$ ##$PRAMP4= <no>
$$ ##$PRAMP5= <no>
$$ ##$PRAMP6= <no>
$$ ##$PRAMP7= <no>
$$ ##$PRAMP8= <no>
$$ ##$PRAMPTP= 0
$$ ##$PREPTY= <no>
$$ ##$PRESHLD= 0
$$ ##$PTS160= -1
$$ ##$PTSA2X= (0..7)
0 0 0 0 0 0 0 0 
$$ ##$PTSF2X= (0..7)
0 0 0 0 0 0 0 0 
$$ ##$PTSFMX= (0..7)
429.9 429.9 0 0 0 0 0 0 
$$ ##$PULCHK= no
$$ ##$RCUCDS= (0..7)
8388608 0 0 0 0 0 0 0 
$$ ##$RCUCFS= (0..7)
4096 0 0 0 0 0 0 0 
$$ ##$RCUCSS= (0..7)
1048576 0 0 0 0 0 0 0 
$$ ##$RCUI2C1= (0..7)
78 0 0 0 0 0 0 0 
$$ ##$RCUI2C2= (0..7)
0 0 0 0 0 0 0 0 
$$ ##$RCUI2C3= (0..7)
0 0 0 0 0 0 0 0 
$$ ##$RCUI2C4= (0..7)
0 0 0 0 0 0 0 0 
$$ ##$RCUI2C5= (0..7)
0 0 0 0 0 0 0 0 
$$ ##$RCUI2C6= (0..7)
0 0 0 0 0 0 0 0 
$$ ##$RCUI2C7= (0..7)
0 0 0 0 0 0 0 0 
$$ ##$RCUI2C8= (0..7)
0 0 0 0 0 0 0 0 
$$ ##$RDCU= 0
$$ ##$RGTYPE= (0..7)
5 0 0 0 0 0 0 0 
$$ ##$RG_max= (0..7)
46341 0 0 0 0 0 0 0 
$$ ##$RG_min= (0..7)
1 0 0 0 0 0 0 0 
$$ ##$RG_tab1= (0..255)
1 1.1 1.3 1.4 1.6 1.8 2 2.2 2.5 2.8 3.2 3.6 4 4.5 5 5.7 6.3 7.1 8 9 10.1 
11.3 12.7 14.3 16 18 20.2 22.6 25.4 28.5 32 35.9 40.3 45.3 50.8 57 64 
71.8 80.6 90.5 101.6 114 128 143.7 161.3 181 203.2 228.1 256 287.4 322.5 
362 406.4 456.1 512 574.7 645.1 724.1 812.7 912.3 1024 1149.4 1290.2 1448.2 
1625.5 1824.6 2048 2298.8 2580.3 2896.3 3251 3649.1 4096 4597.6 5160.6 
5792.6 6502 7298.2 8192 9195.2 10321.3 11585.2 13004 14596.5 16384 18390.4 
20642.5 23170.5 26008 29193 32768 36780.8 41285.1 46341 -1 -1 -1 -1 -1 
-1 -1 -1 -1 -1 -1 -1 -1 -1 -1 -1 -1 -1 -1 -1 -1 -1 -1 -1 -1 -1 -1 -1 -1 
-1 -1 -1 -1 -1 -1 -1 -1 -1 -1 -1 -1 -1 -1 -1 -1 -1 -1 -1 -1 -1 -1 -1 -1 
-1 -1 -1 -1 -1 -1 -1 -1 -1 -1 -1 -1 -1 -1 -1 -1 -1 -1 -1 -1 -1 -1 -1 -1 
-1 -1 -1 -1 -1 -1 -1 -1 -1 -1 -1 -1 -1 -1 -1 -1 -1 -1 -1 -1 -1 -1 -1 -1 
-1 -1 -1 -1 -1 -1 -1 -1 -1 -1 -1 -1 -1 -1 -1 -1 -1 -1 -1 -1 -1 -1 -1 -1 
-1 -1 -1 -1 -1 -1 -1 -1 -1 -1 -1 -1 -1 -1 -1 -1 -1 -1 -1 -1 -1 -1 -1 -1 
-1 -1 -1 -1 -1 -1 -1 -1 -1 -1 -1 -1 -1 
$$ ##$RG_tab2= (0..255)
-1 -1 -1 -1 -1 -1 -1 -1 -1 -1 -1 -1 -1 -1 -1 -1 -1 -1 -1 -1 -1 -1 -1 -1 
-1 -1 -1 -1 -1 -1 -1 -1 -1 -1 -1 -1 -1 -1 -1 -1 -1 -1 -1 -1 -1 -1 -1 -1 
-1 -1 -1 -1 -1 -1 -1 -1 -1 -1 -1 -1 -1 -1 -1 -1 -1 -1 -1 -1 -1 -1 -1 -1 
-1 -1 -1 -1 -1 -1 -1 -1 -1 -1 -1 -1 -1 -1 -1 -1 -1 -1 -1 -1 -1 -1 -1 -1 
-1 -1 -1 -1 -1 -1 -1 -1 -1 -1 -1 -1 -1 -1 -1 -1 -1 -1 -1 -1 -1 -1 -1 -1 
-1 -1 -1 -1 -1 -1 -1 -1 -1 -1 -1 -1 -1 -1 -1 -1 -1 -1 -1 -1 -1 -1 -1 -1 
-1 -1 -1 -1 -1 -1 -1 -1 -1 -1 -1 -1 -1 -1 -1 -1 -1 -1 -1 -1 -1 -1 -1 -1 
-1 -1 -1 -1 -1 -1 -1 -1 -1 -1 -1 -1 -1 -1 -1 -1 -1 -1 -1 -1 -1 -1 -1 -1 
-1 -1 -1 -1 -1 -1 -1 -1 -1 -1 -1 -1 -1 -1 -1 -1 -1 -1 -1 -1 -1 -1 -1 -1 
-1 -1 -1 -1 -1 -1 -1 -1 -1 -1 -1 -1 -1 -1 -1 -1 -1 -1 -1 -1 -1 -1 -1 -1 
-1 -1 -1 -1 -1 -1 -1 -1 -1 -1 -1 -1 -1 -1 -1 -1 
$$ ##$RG_tab3= (0..255)
-1 -1 -1 -1 -1 -1 -1 -1 -1 -1 -1 -1 -1 -1 -1 -1 -1 -1 -1 -1 -1 -1 -1 -1 
-1 -1 -1 -1 -1 -1 -1 -1 -1 -1 -1 -1 -1 -1 -1 -1 -1 -1 -1 -1 -1 -1 -1 -1 
-1 -1 -1 -1 -1 -1 -1 -1 -1 -1 -1 -1 -1 -1 -1 -1 -1 -1 -1 -1 -1 -1 -1 -1 
-1 -1 -1 -1 -1 -1 -1 -1 -1 -1 -1 -1 -1 -1 -1 -1 -1 -1 -1 -1 -1 -1 -1 -1 
-1 -1 -1 -1 -1 -1 -1 -1 -1 -1 -1 -1 -1 -1 -1 -1 -1 -1 -1 -1 -1 -1 -1 -1 
-1 -1 -1 -1 -1 -1 -1 -1 -1 -1 -1 -1 -1 -1 -1 -1 -1 -1 -1 -1 -1 -1 -1 -1 
-1 -1 -1 -1 -1 -1 -1 -1 -1 -1 -1 -1 -1 -1 -1 -1 -1 -1 -1 -1 -1 -1 -1 -1 
-1 -1 -1 -1 -1 -1 -1 -1 -1 -1 -1 -1 -1 -1 -1 -1 -1 -1 -1 -1 -1 -1 -1 -1 
-1 -1 -1 -1 -1 -1 -1 -1 -1 -1 -1 -1 -1 -1 -1 -1 -1 -1 -1 -1 -1 -1 -1 -1 
-1 -1 -1 -1 -1 -1 -1 -1 -1 -1 -1 -1 -1 -1 -1 -1 -1 -1 -1 -1 -1 -1 -1 -1 
-1 -1 -1 -1 -1 -1 -1 -1 -1 -1 -1 -1 -1 -1 -1 -1 
$$ ##$RG_tab4= (0..255)
-1 -1 -1 -1 -1 -1 -1 -1 -1 -1 -1 -1 -1 -1 -1 -1 -1 -1 -1 -1 -1 -1 -1 -1 
-1 -1 -1 -1 -1 -1 -1 -1 -1 -1 -1 -1 -1 -1 -1 -1 -1 -1 -1 -1 -1 -1 -1 -1 
-1 -1 -1 -1 -1 -1 -1 -1 -1 -1 -1 -1 -1 -1 -1 -1 -1 -1 -1 -1 -1 -1 -1 -1 
-1 -1 -1 -1 -1 -1 -1 -1 -1 -1 -1 -1 -1 -1 -1 -1 -1 -1 -1 -1 -1 -1 -1 -1 
-1 -1 -1 -1 -1 -1 -1 -1 -1 -1 -1 -1 -1 -1 -1 -1 -1 -1 -1 -1 -1 -1 -1 -1 
-1 -1 -1 -1 -1 -1 -1 -1 -1 -1 -1 -1 -1 -1 -1 -1 -1 -1 -1 -1 -1 -1 -1 -1 
-1 -1 -1 -1 -1 -1 -1 -1 -1 -1 -1 -1 -1 -1 -1 -1 -1 -1 -1 -1 -1 -1 -1 -1 
-1 -1 -1 -1 -1 -1 -1 -1 -1 -1 -1 -1 -1 -1 -1 -1 -1 -1 -1 -1 -1 -1 -1 -1 
-1 -1 -1 -1 -1 -1 -1 -1 -1 -1 -1 -1 -1 -1 -1 -1 -1 -1 -1 -1 -1 -1 -1 -1 
-1 -1 -1 -1 -1 -1 -1 -1 -1 -1 -1 -1 -1 -1 -1 -1 -1 -1 -1 -1 -1 -1 -1 -1 
-1 -1 -1 -1 -1 -1 -1 -1 -1 -1 -1 -1 -1 -1 -1 -1 
$$ ##$RG_tab5= (0..255)
-1 -1 -1 -1 -1 -1 -1 -1 -1 -1 -1 -1 -1 -1 -1 -1 -1 -1 -1 -1 -1 -1 -1 -1 
-1 -1 -1 -1 -1 -1 -1 -1 -1 -1 -1 -1 -1 -1 -1 -1 -1 -1 -1 -1 -1 -1 -1 -1 
-1 -1 -1 -1 -1 -1 -1 -1 -1 -1 -1 -1 -1 -1 -1 -1 -1 -1 -1 -1 -1 -1 -1 -1 
-1 -1 -1 -1 -1 -1 -1 -1 -1 -1 -1 -1 -1 -1 -1 -1 -1 -1 -1 -1 -1 -1 -1 -1 
-1 -1 -1 -1 -1 -1 -1 -1 -1 -1 -1 -1 -1 -1 -1 -1 -1 -1 -1 -1 -1 -1 -1 -1 
-1 -1 -1 -1 -1 -1 -1 -1 -1 -1 -1 -1 -1 -1 -1 -1 -1 -1 -1 -1 -1 -1 -1 -1 
-1 -1 -1 -1 -1 -1 -1 -1 -1 -1 -1 -1 -1 -1 -1 -1 -1 -1 -1 -1 -1 -1 -1 -1 
-1 -1 -1 -1 -1 -1 -1 -1 -1 -1 -1 -1 -1 -1 -1 -1 -1 -1 -1 -1 -1 -1 -1 -1 
-1 -1 -1 -1 -1 -1 -1 -1 -1 -1 -1 -1 -1 -1 -1 -1 -1 -1 -1 -1 -1 -1 -1 -1 
-1 -1 -1 -1 -1 -1 -1 -1 -1 -1 -1 -1 -1 -1 -1 -1 -1 -1 -1 -1 -1 -1 -1 -1 
-1 -1 -1 -1 -1 -1 -1 -1 -1 -1 -1 -1 -1 -1 -1 -1 
$$ ##$RG_tab6= (0..255)
-1 -1 -1 -1 -1 -1 -1 -1 -1 -1 -1 -1 -1 -1 -1 -1 -1 -1 -1 -1 -1 -1 -1 -1 
-1 -1 -1 -1 -1 -1 -1 -1 -1 -1 -1 -1 -1 -1 -1 -1 -1 -1 -1 -1 -1 -1 -1 -1 
-1 -1 -1 -1 -1 -1 -1 -1 -1 -1 -1 -1 -1 -1 -1 -1 -1 -1 -1 -1 -1 -1 -1 -1 
-1 -1 -1 -1 -1 -1 -1 -1 -1 -1 -1 -1 -1 -1 -1 -1 -1 -1 -1 -1 -1 -1 -1 -1 
-1 -1 -1 -1 -1 -1 -1 -1 -1 -1 -1 -1 -1 -1 -1 -1 -1 -1 -1 -1 -1 -1 -1 -1 
-1 -1 -1 -1 -1 -1 -1 -1 -1 -1 -1 -1 -1 -1 -1 -1 -1 -1 -1 -1 -1 -1 -1 -1 
-1 -1 -1 -1 -1 -1 -1 -1 -1 -1 -1 -1 -1 -1 -1 -1 -1 -1 -1 -1 -1 -1 -1 -1 
-1 -1 -1 -1 -1 -1 -1 -1 -1 -1 -1 -1 -1 -1 -1 -1 -1 -1 -1 -1 -1 -1 -1 -1 
-1 -1 -1 -1 -1 -1 -1 -1 -1 -1 -1 -1 -1 -1 -1 -1 -1 -1 -1 -1 -1 -1 -1 -1 
-1 -1 -1 -1 -1 -1 -1 -1 -1 -1 -1 -1 -1 -1 -1 -1 -1 -1 -1 -1 -1 -1 -1 -1 
-1 -1 -1 -1 -1 -1 -1 -1 -1 -1 -1 -1 -1 -1 -1 -1 
$$ ##$RG_tab7= (0..255)
-1 -1 -1 -1 -1 -1 -1 -1 -1 -1 -1 -1 -1 -1 -1 -1 -1 -1 -1 -1 -1 -1 -1 -1 
-1 -1 -1 -1 -1 -1 -1 -1 -1 -1 -1 -1 -1 -1 -1 -1 -1 -1 -1 -1 -1 -1 -1 -1 
-1 -1 -1 -1 -1 -1 -1 -1 -1 -1 -1 -1 -1 -1 -1 -1 -1 -1 -1 -1 -1 -1 -1 -1 
-1 -1 -1 -1 -1 -1 -1 -1 -1 -1 -1 -1 -1 -1 -1 -1 -1 -1 -1 -1 -1 -1 -1 -1 
-1 -1 -1 -1 -1 -1 -1 -1 -1 -1 -1 -1 -1 -1 -1 -1 -1 -1 -1 -1 -1 -1 -1 -1 
-1 -1 -1 -1 -1 -1 -1 -1 -1 -1 -1 -1 -1 -1 -1 -1 -1 -1 -1 -1 -1 -1 -1 -1 
-1 -1 -1 -1 -1 -1 -1 -1 -1 -1 -1 -1 -1 -1 -1 -1 -1 -1 -1 -1 -1 -1 -1 -1 
-1 -1 -1 -1 -1 -1 -1 -1 -1 -1 -1 -1 -1 -1 -1 -1 -1 -1 -1 -1 -1 -1 -1 -1 
-1 -1 -1 -1 -1 -1 -1 -1 -1 -1 -1 -1 -1 -1 -1 -1 -1 -1 -1 -1 -1 -1 -1 -1 
-1 -1 -1 -1 -1 -1 -1 -1 -1 -1 -1 -1 -1 -1 -1 -1 -1 -1 -1 -1 -1 -1 -1 -1 
-1 -1 -1 -1 -1 -1 -1 -1 -1 -1 -1 -1 -1 -1 -1 -1 
$$ ##$RG_tab8= (0..255)
-1 -1 -1 -1 -1 -1 -1 -1 -1 -1 -1 -1 -1 -1 -1 -1 -1 -1 -1 -1 -1 -1 -1 -1 
-1 -1 -1 -1 -1 -1 -1 -1 -1 -1 -1 -1 -1 -1 -1 -1 -1 -1 -1 -1 -1 -1 -1 -1 
-1 -1 -1 -1 -1 -1 -1 -1 -1 -1 -1 -1 -1 -1 -1 -1 -1 -1 -1 -1 -1 -1 -1 -1 
-1 -1 -1 -1 -1 -1 -1 -1 -1 -1 -1 -1 -1 -1 -1 -1 -1 -1 -1 -1 -1 -1 -1 -1 
-1 -1 -1 -1 -1 -1 -1 -1 -1 -1 -1 -1 -1 -1 -1 -1 -1 -1 -1 -1 -1 -1 -1 -1 
-1 -1 -1 -1 -1 -1 -1 -1 -1 -1 -1 -1 -1 -1 -1 -1 -1 -1 -1 -1 -1 -1 -1 -1 
-1 -1 -1 -1 -1 -1 -1 -1 -1 -1 -1 -1 -1 -1 -1 -1 -1 -1 -1 -1 -1 -1 -1 -1 
-1 -1 -1 -1 -1 -1 -1 -1 -1 -1 -1 -1 -1 -1 -1 -1 -1 -1 -1 -1 -1 -1 -1 -1 
-1 -1 -1 -1 -1 -1 -1 -1 -1 -1 -1 -1 -1 -1 -1 -1 -1 -1 -1 -1 -1 -1 -1 -1 
-1 -1 -1 -1 -1 -1 -1 -1 -1 -1 -1 -1 -1 -1 -1 -1 -1 -1 -1 -1 -1 -1 -1 -1 
-1 -1 -1 -1 -1 -1 -1 -1 -1 -1 -1 -1 -1 -1 -1 -1 
$$ ##$ROUTER= 3
$$ ##$RX22TY= <tty10>
$$ ##$SCMTY= <no>
$$ ##$SPECTR= 5
$$ ##$SY2FLAG= 0
$$ ##$TFXNUM= 0
$$ ##$TRIPLO2= 0
$$ ##$VTUTY= <tty05>
$$ ##$WBREFAM= (0..15)
100 100 100 100 100 100 100 100 100 100 100 100 100 100 100 100 
$$ ##$WBREFPH= (0..15)
0 0 0 0 0 0 0 0 0 0 0 0 0 0 0 0 
$$ ##$XFAC= 2
$$ ##END=
##$RELAX= 
$$ Bruker specific parameters
$$ --------------------------
##$DU= <P:\NMR-data>
##$EXPNO= 1
##$NAME= <NMR_apolar_TCDD_p17.3C>
##$PROCNO= 1
##$TYPE= <nmr>
##$USER= <Ainhoa_raw_data>
##$ACQT0= -4.83829889523336
##$AMP= (0..31)
100 100 100 100 100 100 100 100 100 100 100 100 100 100 100 100 100 100
100 100 100 100 100 100 100 100 100 100 100 100 100 100
##$ANAVPT= -1
##$AQSEQ= 0
##$AQ_mod= 3
##$AUNM= <au_zg>
##$AUTOPOS= <22 >
##$BF1= 400.13
##$BF2= 100.612769
##$BF3= 400.13
##$BF4= 400.13
##$BF5= 500.13
##$BF6= 500.13
##$BF7= 500.13
##$BF8= 500.13
##$BYTORDA= 0
##$CFDGTYP= 0
##$CFRGTYP= 5
##$CHEMSTR= <none>
##$CNST= (0..63)
1 1 145 1 1 1 1 1 1 1 1 1 1 1 1 1 1 1 1 1 1 1 1 1 1 1 1 1 1 1 1 1 1 1 1
1 1 1 1 1 1 1 1 1 1 1 1 1 1 1 1 1 1 1 1 1 1 1 1 1 1 1 1 1
##$CPDPRG= <>
##$CPDPRG1= <>
##$CPDPRG2= <>
##$CPDPRG3= <>
##$CPDPRG4= <mlev>
##$CPDPRG5= <mlev>
##$CPDPRG6= <mlev>
##$CPDPRG7= <mlev>
##$CPDPRG8= <mlev>
##$CPDPRGB= <>
##$CPDPRGT= <>
##$D= (0..63)
0 2 0 0 0 0 0 0 0 0.06 0 0 2e-005 0 0 0 0.0002 0 0 0 0 0 0 0 0 0 0 0 0
0 0 0 0 0 0 0 0 0 0 0 0 0 0 0 0 0 0 0 0 0 0 0 0 0 0 0 0 0 0 0 0 0 0 0
##$DATE= 1217412100
##$DBL= (0..7)
120 120 120 120 120 120 120 120
##$DBP= (0..7)
150 150 150 150 150 150 150 150
##$DBP07= 0
##$DBPNAM0= <>
##$DBPNAM1= <>
##$DBPNAM2= <>
##$DBPNAM3= <>
##$DBPNAM4= <>
##$DBPNAM5= <>
##$DBPNAM6= <>
##$DBPNAM7= <>
##$DBPOAL= (0..7)
0.5 0.5 0.5 0.5 0.5 0.5 0.5 0.5
##$DBPOFFS= (0..7)
0 0 0 0 0 0 0 0
##$DE= 6
##$DECBNUC= <off>
##$DECIM= 24
##$DECNUC= <off>
##$DECSTAT= 4
##$DIGMOD= 0
##$DIGTYP= 7
##$DL= (0..7)
0 120 120 120 120 120 120 120
##$DP= (0..7)
150 150 150 150 150 150 150 150
##$DP07= 0
##$DPNAME0= <>
##$DPNAME1= <>
##$DPNAME2= <>
##$DPNAME3= <>
##$DPNAME4= <>
##$DPNAME5= <>
##$DPNAME6= <>
##$DPNAME7= <>
##$DPOAL= (0..7)
0.5 0.5 0.5 0.5 0.5 0.5 0.5 0.5
##$DPOFFS= (0..7)
0 0 0 0 0 0 0 0
##$DQDMODE= 0
##$DR= 18
##$DS= 4
##$DSLIST= <SSSSSSSSSSSSSSS>
##$DSPFIRM= 0
##$DSPFVS= -1
##$DTYPA= 0
##$EXP= <AID_chl>
##$F1LIST= <111111111111111>
##$F2LIST= <222222222222222>
##$F3LIST= <333333333333333>
##$FCUCHAN= (0..9)
0 2 1 0 0 0 0 0 0 0
##$FL1= 90
##$FL2= 90
##$FL3= 90
##$FL4= 90
##$FOV= 20
##$FQ1LIST= <freqlist>
##$FQ2LIST= <freqlist>
##$FQ3LIST= <freqlist>
##$FQ4LIST= <freqlist>
##$FQ5LIST= <freqlist>
##$FQ6LIST= <freqlist>
##$FQ7LIST= <freqlist>
##$FQ8LIST= <freqlist>
##$FRQLO3= 1882485.02994012
##$FRQLO3N= 0
##$FS= (0..7)
83 83 83 83 83 83 83 83
##$FTLPGN= 0
##$FW= 90000
##$FnMODE= 0
##$FnTYPE= 0
##$GP031= 0
##$GPNAM0= <sine.100>
##$GPNAM1= <sine.100>
##$GPNAM10= <sine.100>
##$GPNAM11= <sine.100>
##$GPNAM12= <sine.100>
##$GPNAM13= <sine.100>
##$GPNAM14= <sine.100>
##$GPNAM15= <sine.100>
##$GPNAM16= <sine.100>
##$GPNAM17= <sine.100>
##$GPNAM18= <sine.100>
##$GPNAM19= <sine.100>
##$GPNAM2= <sine.100>
##$GPNAM20= <sine.100>
##$GPNAM21= <sine.100>
##$GPNAM22= <sine.100>
##$GPNAM23= <sine.100>
##$GPNAM24= <sine.100>
##$GPNAM25= <sine.100>
##$GPNAM26= <sine.100>
##$GPNAM27= <sine.100>
##$GPNAM28= <sine.100>
##$GPNAM29= <sine.100>
##$GPNAM3= <sine.100>
##$GPNAM30= <sine.100>
##$GPNAM31= <sine.100>
##$GPNAM4= <sine.100>
##$GPNAM5= <sine.100>
##$GPNAM6= <sine.100>
##$GPNAM7= <sine.100>
##$GPNAM8= <sine.100>
##$GPNAM9= <sine.100>
##$GPX= (0..31)
0 0 0 0 0 0 0 0 0 0 0 0 0 0 0 0 0 0 0 0 0 0 0 0 0 0 0 0 0 0 0 0
##$GPY= (0..31)
0 0 0 0 0 0 0 0 0 0 0 0 0 0 0 0 0 0 0 0 0 0 0 0 0 0 0 0 0 0 0 0
##$GPZ= (0..31)
0 0 0 0 0 0 0 0 0 0 0 0 0 0 0 0 0 0 0 0 0 0 0 0 0 0 0 0 0 0 0 0
##$GRDPROG= <>
##$GRPDLY= -1
##$HDDUTY= 20
##$HDRATE= 20
##$HGAIN= (0..3)
0 0 0 0
##$HL1= 1
##$HL2= 35
##$HL3= 16
##$HL4= 17
##$HOLDER= 0
##$HPMOD= (0..7)
0 0 0 0 0 0 0 0
##$HPPRGN= 0
##$IN= (0..63)
0.001 0.001 0.001 0.001 0.001 0.001 0.001 0.001 0.001 0.001 0.001 0.001
0.001 0.001 0.001 0.001 0.001 0.001 0.001 0.001 0.001 0.001 0.001 0.001
0.001 0.001 0.001 0.001 0.001 0.001 0.001 0.001 0.001 0.001 0.001 0.001
0.001 0.001 0.001 0.001 0.001 0.001 0.001 0.001 0.001 0.001 0.001 0.001
0.001 0.001 0.001 0.001 0.001 0.001 0.001 0.001 0.001 0.001 0.001 0.001
0.001 0.001 0.001 0.001
##$INF= (0..7)
0 0 0 0 0 0 0 0
##$INP= (0..63)
0 0 0 0 0 0 0 0 0 0 0 0 0 0 0 0 0 0 0 0 0 0 0 0 0 0 0 0 0 0 0 0 0 0 0 0
0 0 0 0 0 0 0 0 0 0 0 0 0 0 0 0 0 0 0 0 0 0 0 0 0 0 0 0
##$INSTRUM= <avance400>
##$L= (0..31)
1 1 1 1 1 1 1 1 1 1 1 1 1 1 1 1 1 1 1 1 1 1 1 1 1 1 1 1 1 1 1 1
##$LFILTER= 100
##$LGAIN= -15
##$LINPSTP= 10
##$LOCKED= yes
##$LOCKFLD= 3201
##$LOCKGN= 118.300003051758
##$LOCKPOW= -35
##$LOCKPPM= 7.23999977111816
##$LOCNUC= <2H>
##$LOCPHAS= 356
##$LOCSHFT= yes
##$LOCSW= 0
##$LTIME= 0.200000002980232
##$MASR= 4200
##$MASRLST= <masrlst>
##$NBL= 1
##$NC= -2
##$NLOGCH= 1
##$NS= 128
##$NUC1= <1H>
##$NUC2= <13C>
##$NUC3= <off>
##$NUC4= <off>
##$NUC5= <off>
##$NUC6= <off>
##$NUC7= <off>
##$NUC8= <off>
##$NUCLEI= 0
##$NUCLEUS= <off>
##$O1= 1922.3
##$O2= 4979.85804243228
##$O3= 1900.52349393
##$O4= 1900.52349393
##$O5= 0
##$O6= 0
##$O7= 0
##$O8= 0
##$OBSCHAN= (0..9)
0 0 0 0 0 0 0 0 0 0
##$OVERFLW= 0
##$P= (0..63)
7.6 7.6 15.2 14.9 29.8 16.5 25 50 0 0 0 0 0 0 0 200000 1000 2500 0 600
2500 0 0 0 0 200 0 7.6 1000 0 0 0 0 0 0 0 0 0 0 0 0 0 0 0 0 0 0 0 0 0 0
0 0 0 0 0 0 0 0 0 0 0 0 0
##$PACOIL= (0..15)
0 0 0 0 0 0 0 0 0 0 0 0 0 0 0 0
##$PAPS= 2
##$PARMODE= 0
##$PCPD= (0..9)
100 100 70 100 100 100 100 100 100 100
##$PHCOR= (0..31)
0 0 0 0 0 0 0 0 0 0 0 0 0 0 0 0 0 0 0 0 0 0 0 0 0 0 0 0 0 0 0 0
##$PHLIST= <>
##$PHP= 1
##$PH_ref= 0
##$PL= (0..63)
120 0 -4 120 120 120 120 120 120 60 10.34 22.38 9 120 120 120 120 120 0
120 120 120 120 120 120 120 120 22.38 120 120 9 120 120 120 120 120 120
120 120 120 120 120 120 120 120 120 120 120 120 120 120 120 120 120 120
120 120 120 120 120 120 120 120 120
##$PLSTEP= 0.1
##$PLSTRT= -6
##$POWMOD= 0
##$PQPHASE= 0
##$PQSCALE= 0
##$PR= 1
##$PRECHAN= (0..15)
-1 1 2 -1 -1 -1 -1 -1 -1 -1 -1 -1 -1 -1 -1 -1
##$PRGAIN= 0
##$PROBHD= <5 mm PABBI 1H-BB Z-GRD Z811201/0006
>
##$PROSOL= no
##$PULPROG= <zg>
##$PW= 0
##$PYNM= <acqu.py>
##$QNP= 1
##$RD= 0
##$RECCHAN= (0..15)
-1 -1 -1 -1 -1 -1 -1 -1 -1 -1 -1 -1 -1 -1 -1 -1
##$RECPH= 0
##$RECPRE= (0..15)
-1 -1 -1 -1 -1 -1 -1 -1 -1 -1 -1 -1 -1 -1 -1 -1
##$RECPRFX= (0..15)
-1 -1 -1 -1 -1 -1 -1 -1 -1 -1 -1 -1 -1 -1 -1 -1
##$RECSEL= (0..15)
0 0 0 0 0 0 0 0 0 0 0 0 0 0 0 0
##$RG= 181
##$RO= 0
##$ROUTWD1= (0..23)
0 0 0 0 0 0 0 0 0 0 0 0 0 0 0 0 0 0 0 0 1 1 0 0
##$ROUTWD2= (0..23)
0 0 0 0 0 1 0 0 0 0 0 0 0 0 0 0 0 0 1 0 1 1 0 0
##$RSEL= (0..9)
0 1 2 0 0 0 0 0 0 0
##$S= (0..7)
83 4 83 83 83 83 83 83
##$SEOUT= 0
##$SFO1= 400.1319223
##$SFO2= 100.617748858042
##$SFO3= 400.131900523494
##$SFO4= 400.131900523494
##$SFO5= 500.13
##$SFO6= 500.13
##$SFO7= 500.13
##$SFO8= 500.13
##$SOLVENT= <CDCl3>
##$SP= (0..31)
1 120 120 120 0 0 120 120 0 0 0 120 0 0 120 0 150 150 120 120.87 118.96
122.27 114.95 150 150 150 150 150 150 120 120 120
##$SP07= 0
##$SPECTR= 0
##$SPNAM0= <gauss>
##$SPNAM1= <Gaus1.1000>
##$SPNAM10= <gauss>
##$SPNAM11= <Gaus1.1000>
##$SPNAM12= <gauss>
##$SPNAM13= <gauss>
##$SPNAM14= <Gaus1.1000>
##$SPNAM15= <Gaus1.1000>
##$SPNAM16= <gauss>
##$SPNAM17= <gauss>
##$SPNAM18= <Gaus1.1000>
##$SPNAM19= <Gaus1.1000>
##$SPNAM2= <Gaus1.1000>
##$SPNAM20= <Gaus1.1000>
##$SPNAM21= <Gaus1.1000>
##$SPNAM22= <Gaus1.1000>
##$SPNAM23= <gauss>
##$SPNAM24= <gauss>
##$SPNAM25= <gauss>
##$SPNAM26= <gauss>
##$SPNAM27= <gauss>
##$SPNAM28= <gauss>
##$SPNAM29= <Gaus1.1000>
##$SPNAM3= <Gaus1.1000>
##$SPNAM30= <Gaus1.1000>
##$SPNAM31= <Gaus1.1000>
##$SPNAM4= <gauss>
##$SPNAM5= <gauss>
##$SPNAM6= <Gaus1.1000>
##$SPNAM7= <Gaus1.1000>
##$SPNAM8= <gauss>
##$SPNAM9= <gauss>
##$SPOAL= (0..31)
0.5 0.5 0.5 0.5 0.5 0.5 0.5 0.5 0.5 0.5 0.5 0.5 0.5 0.5 0.5 0.5 0.5 0.5
0.5 0.5 0.5 0.5 0.5 0.5 0.5 0.5 0.5 0.5 0.5 0.5 0.5 0.5
##$SPOFFS= (0..31)
0 0 0 0 0 0 0 0 0 0 0 0 0 0 0 0 0 0 0 0 0 0 0 0 0 0 0 0 0 0 0 0
##$SUBNAM0= <"">
##$SUBNAM1= <"">
##$SUBNAM2= <"">
##$SUBNAM3= <"">
##$SUBNAM4= <"">
##$SUBNAM5= <"">
##$SUBNAM6= <"">
##$SUBNAM7= <"">
##$SUBNAM8= <"">
##$SUBNAM9= <"">
##$SW= 12.4709369134976
##$SWIBOX= (0..15)
0 1 2 0 0 0 0 0 0 0 0 0 0 0 0 0
##$SW_h= 4990.01996007984
##$SWfinal= 0
##$TD= 16244
##$TD0= 1
##$TE= 301.7
##$TE2= 300
##$TE3= 300
##$TEG= 300
##$TL= (0..7)
0 120 120 120 120 120 120 120
##$TP= (0..7)
150 150 150 150 150 150 150 150
##$TP07= 0
##$TPNAME0= <>
##$TPNAME1= <>
##$TPNAME2= <>
##$TPNAME3= <>
##$TPNAME4= <>
##$TPNAME5= <>
##$TPNAME6= <>
##$TPNAME7= <>
##$TPOAL= (0..7)
0.5 0.5 0.5 0.5 0.5 0.5 0.5 0.5
##$TPOFFS= (0..7)
0 0 0 0 0 0 0 0
##$TUNHIN= 0
##$TUNHOUT= 0
##$TUNXOUT= 0
##$USERA1= <user>
##$USERA2= <user>
##$USERA3= <user>
##$USERA4= <user>
##$USERA5= <user>
##$V9= 5
##$VALIST= <valist>
##$VCLIST= <CCCCCCCCCCCCCCC>
##$VD= 0
##$VDLIST= <DDDDDDDDDDDDDDD>
##$VPLIST= <PPPPPPPPPPPPPPP>
##$VTLIST= <TTTTTTTTTTTTTTT>
##$WBST= 1024
##$WBSW= 15.53612
##$XGAIN= (0..3)
0 0 0 0
##$XL= 0
##$YL= 0
##$YMAX_a= 2873794
##$YMIN_a= -2146804
##$ZGOPTNS= <>
##$ZL1= 120
##$ZL2= 120
##$ZL3= 120
##$ZL4= 120
##$ABSF1= 10
##$ABSF2= 0
##$ABSG= 5
##$ABSL= 3
##$ALPHA= 0
##$AQORDER= 0
##$ASSFAC= 0
##$ASSFACI= 0
##$ASSFACX= 0
##$ASSWID= 0
##$AUNMP= <proc_1H_AID>
##$AXLEFT= 0
##$AXNAME= <>
##$AXNUC= <off>
##$AXRIGHT= 0
##$AXTYPE= 0
##$AXUNIT= <>
##$AZFE= 0.1
##$AZFW= 0.1
##$BCFW= 1
##$BC_mod= 2
##$BYTORDP= 0
##$COROFFS= 0
##$CY= 12.5
##$DATMOD= 1
##$DC= 2
##$DFILT= <>
##$DTYPP= 0
##$F1P= 9.9967504570787
##$F2P= -9.53364507338961e-007
##$FCOR= 1
##$FTSIZE= 65536
##$FT_mod= 4
##$GAMMA= 1
##$GB= 0
##$INTBC= 1
##$INTSCL= 1
##$ISEN= 128
##$LB= 1
##$LEV0= 0
##$LPBIN= 0
##$MAXI= 10000
##$MC2= 0
##$MEAN= 0
##$ME_mod= 0
##$MI= 0.02
##$NCOEF= 0
##$NC_proc= 0
##$NLEV= 6
##$NOISF1= 8.174992
##$NOISF2= 6.675002
##$NSP= 1
##$NTH_PI= 0
##$NZP= 0
##$OFFSET= 11.01498
##$PC= 1
##$PHC0= 192.0838
##$PHC1= -8.11141
##$PH_mod= 0
##$PKNL= yes
##$PPARMOD= 0
##$PPDIAG= 0
##$PPIPTYP= 0
##$PPMPNUM= 100
##$PPRESOL= 1
##$PSCAL= 0
##$PSIGN= 0
##$PYNMP= <proc.py>
##$REVERSE= no
##$SF= 400.130009885034
##$SI= 131072
##$SIGF1= 5.6
##$SIGF2= 5.2
##$SINO= 400
##$SIOLD= 131072
##$SPECTYP= <>
##$SREGLST= <1H.CDCl3>
##$SSB= 2
##$STSI= 0
##$STSR= 0
##$SW_p= 4990.01996007982
##$SYMM= 0
##$S_DEV= 0
##$TDeff= 16244
##$TDoff= 0
##$TI= <>
##$TILT= no
##$TM1= 0
##$TM2= 0
##$TOPLEV= 0
##$USERP1= <user>
##$USERP2= <user>
##$USERP3= <user>
##$USERP4= <user>
##$USERP5= <user>
##$WDW= 4
##$XDIM= 8192
##$YMAX_p= 0
##$YMIN_p= 0
##$CURPLOT= <\\rik006s\net8_hp>
##$CURPRIN= <$\\rik006s\net8_hp>
##$DFORMAT= <normdp>
##$LAYOUT= <+/1d_h.xwp>
##$LFORMAT= <normlp>
##$PFORMAT= <normpl>
##$SURQMSG= 1
$$ End of Bruker specific parameters
$$ ---------------------------------
##NTUPLES= NMR FID
##VAR_NAME=  TIME,          FID/REAL,        FID/IMAG
##SYMBOL=    X,             R,               I
##VAR_TYPE=  INDEPENDENT,   DEPENDENT,       DEPENDENT
##VAR_FORM=  AFFN,          ASDF,            ASDF
##VAR_DIM=   8122,          8122,            8122
##UNITS=     SECONDS,       ARBITRARY UNITS, ARBITRARY UNITS
##FACTOR=    0.0002004,     1,               1
##FIRST=     0,             -2273685,        264257
##LAST=      1.6274484,     -20016,          -12740
##MIN=       0,             -2273685,        -2273685
##MAX=       1.6274484,     2728322,         2728322
$$ Real data points
##PAGE= N=1
##DATA TABLE= (X++(R..R)), XYDATA
0 -2273685
1  -457062
2  2728322
3  -559029
4 -2144901
5   744406
6  1407208
7  -891066
8  -416413
9  1148324
10   157307
11  -987480
12   378710
13  1240351
14   -87799
15 -1039029
16   100454
17   825945
18   -46449
19  -664883
20  -134672
21    60958
22    28483
23   158098
24  -161381
25  -503482
26   134556
27   254342
28  -371842
29   128095
30   766912
31  -539015
32  -848045
33  1194720
34  1107424
35 -1498452
36  -959095
37  1664880
38   737535
39 -1547489
40  -302829
41  1208881
42  -264752
43  -982993
44   656178
45   592796
46 -1177663
47  -566246
48  1486766
49   633953
50 -1527522
51  -591616
52  1511543
53   519626
54 -1160940
55  -108691
56   934752
57  -137611
58  -407597
59   462434
60   -31576
61  -701216
62   112711
63   409886
64  -239033
65  -179678
66     7787
67  -226797
68   239608
69   472024
70  -500408
71  -634412
72   610818
73   665706
74  -422968
75  -324767
76   439141
77    62622
78  -426697
79   247786
80   554286
81  -542951
82  -734872
83   821132
84   932152
85 -1033075
86 -1076069
87   954264
88   818115
89  -971049
90  -529898
91   772982
92    71235
93  -546970
94   404695
95   364731
96  -705394
97  -226839
98   848493
99   280908
100  -578987
101  -198708
102   334922
103   245178
104   -19877
105  -313211
106  -256160
107   245243
108   263424
109  -231977
110  -178626
111   121880
112   -90077
113  -175326
114   255384
115   249027
116  -363303
117  -360588
118   519018
119   666389
120  -438381
121  -762568
122   440842
123   726978
124  -416577
125  -439081
126   466005
127    44154
128  -494106
129   314716
130   417074
131  -712718
132  -519833
133   742016
134   519424
135  -625507
136  -508269
137   382585
138   438321
139  -165508
140  -311700
141    37186
142   200098
143   116093
144   111067
145    19590
146  -172320
147  -111814
148   120407
149   182912
150    22873
151  -273338
152  -269451
153   275486
154   432030
155  -348108
156  -626633
157   233051
158   501051
159  -249829
160  -266360
161   325625
162     9404
163  -380720
164   318515
165   527430
166  -494257
167  -575234
168   632869
169   675395
170  -480948
171  -572704
172   291041
173   368540
174  -173941
175  -241732
176     1385
177   -22693
178   -45406
179   181259
180   142205
181  -315656
182  -323314
183   286100
184   410965
185  -138182
186  -322505
187    11949
188   280162
189   260527
190  -115111
191  -407681
192    24673
193   414978
194   -21266
195  -252889
196   138252
197      -28
198  -339743
199   172210
200   425094
201  -395050
202  -584528
203   402984
204   644667
205  -284304
206  -553871
207   186760
208   394739
209  -117446
210  -127682
211   175887
212   -76886
213  -206252
214   315300
215   320745
216  -419297
217  -444431
218   320711
219   427630
220  -163178
221  -359746
222   -44067
223   198657
224   162913
225   -79720
226  -262468
227   -93301
228   220294
229   193869
230   -35110
231   -64360
232   -51497
233   -85705
234   169035
235   307513
236  -208776
237  -479738
238   202136
239   568997
240  -136929
241  -543886
242    23268
243   318803
244   -62247
245  -140172
246   127128
247   -52302
248  -275000
249   200245
250   461452
251  -275187
252  -594309
253   260092
254   607123
255  -131349
256  -375222
257    85895
258   154926
259    11235
260    82525
261   -88022
262  -283684
263    32120
264   297501
265    52207
266  -201918
267  -185597
268   -26568
269   191784
270   195522
271  -164560
272  -339642
273    86306
274   459693
275    77974
276  -403644
277  -132400
278   282006
279    91203
280   -92486
281    94125
282   -33951
283  -281154
284   131721
285   436071
286  -190506
287  -592092
288    85165
289   558668
290     -106
291  -432258
292   -37698
293   219915
294    -9945
295     1879
296   112267
297  -184600
298  -211238
299   308695
300   340450
301  -239772
302  -338516
303    79822
304   237198
305    97806
306   -93025
307  -236890
308   -48582
309   289977
310   163710
311  -255501
312  -248069
313    96778
314   184690
315    30686
316   -11653
317   -75297
318  -184743
319    79073
320   387607
321   -34618
322  -530333
323   -47365
324   538607
325   121157
326  -376508
327  -104924
328   151832
329     -334
330    14713
331   107440
332  -139938
333  -259057
334   171906
335   409814
336   -90198
337  -457091
338   -25425
339   365323
340   109680
341  -162837
342  -107747
343   -29970
344   104711
345   218316
346   -43060
347  -310653
348   -73535
349   220387
350   141800
351   -38849
352  -148189
353  -160955
354    68229
355   283384
356    26661
357  -378459
358  -168065
359   369234
360   276544
361  -245995
362  -226006
363   123688
364    76978
365    -7268
366   149299
367   -55139
368  -334527
369    88517
370   466253
371   -30761
372  -472472
373   -94831
374   319485
375   149081
376  -136803
377  -143678
378   -38358
379    53729
380   152866
381    72938
382  -204016
383  -219215
384   156354
385   303098
386    -2597
387  -231136
388  -125841
389    89013
390   225086
391    71856
392  -259954
393  -207754
394   214008
395   279152
396   -92533
397  -254091
398   -52451
399    83878
400    78664
401    93121
402   -42461
403  -261707
404   -28047
405   403239
406   140305
407  -433127
408  -209821
409   338158
410   206694
411  -129624
412   -77647
413   -35119
414   -49635
415   145395
416   168683
417  -183051
418  -292460
419    80176
420   323519
421    59133
422  -263165
423  -184571
424    91939
425   183508
426    67509
427  -140718
428  -216402
429    64050
430   315282
431    55019
432  -246348
433  -113288
434    74653
435   110068
436   146800
437   -23080
438  -278860
439   -58262
440   347771
441   162827
442  -312051
443  -257954
444   167818
445   247451
446   -22310
447  -142968
448   -69602
449   -45474
450    67498
451   210854
452   -45855
453  -355671
454   -28591
455   391874
456   128366
457  -277871
458  -171430
459    88271
460   144330
461   101369
462   -47979
463  -209249
464   -48101
465   257479
466   163100
467  -195986
468  -226645
469    38216
470   165692
471   114088
472   -14185
473  -216594
474  -152525
475   246489
476   264980
477  -219120
478  -319944
479    98687
480   264662
481    43690
482  -101195
483  -105914
484   -80068
485    64429
486   216643
487    33052
488  -307696
489  -163213
490   338715
491   268806
492  -271866
493  -271250
494   119485
495   131120
496    33620
497    60464
498  -137436
499  -207448
500   195396
501   301348
502  -146724
503  -303069
504     5427
505   191461
506   139446
507   -13680
508  -192536
509  -144385
510   150350
511   241660
512   -57922
513  -301160
514   -77197
515   264554
516   170703
517  -126696
518  -145427
519   -46585
520    19055
521   181562
522   143188
523  -249803
524  -269536
525   258133
526   355312
527  -167659
528  -330016
529    29044
530   173720
531    52463
532    35727
533   -64538
534  -225268
535    23197
536   348078
537    46007
538  -364807
539  -132468
540   254984
541   192460
542   -45557
543  -157342
544  -131799
545    63734
546   224332
547    52915
548  -230641
549  -182686
550   149439
551   267575
552   -28548
553  -258402
554   -92265
555    95082
556   117566
557   116528
558   -91817
559  -304970
560    59456
561   419530
562     2058
563  -383668
564   -52903
565   206775
566    74247
567    49946
568   -13381
569  -235852
570   -67774
571   308434
572   152777
573  -287882
574  -252892
575   158232
576   286771
577     3398
578  -212351
579  -131416
580    39719
581   152269
582   135550
583  -110793
584  -266959
585    36040
586   338190
587    83249
588  -266243
589  -164242
590    94933
591   159837
592   100032
593   -72322
594  -237891
595   -44355
596   302059
597   144120
598  -288955
599  -215763
600   156704
601   171832
602    19989
603   -34060
604  -157567
605  -126975
606   217504
607   250140
608  -186724
609  -301756
610    83826
611   285831
612    76397
613  -169023
614  -175611
615     -325
616   146279
617   137268
618   -34818
619  -242773
620  -113760
621   278311
622   233702
623  -233706
624  -275389
625    91657
626   194501
627    79251
628   -23674
629  -195101
630  -127342
631   243394
632   230665
633  -196350
634  -258583
635    71480
636   208214
637    79190
638   -70337
639  -162710
640  -103842
641   129282
642   225062
643   -56454
644  -296831
645   -46118
646   288989
647   133835
648  -178518
649  -150594
650     9506
651    75996
652   149168
653    60455
654  -212452
655  -173628
656   209693
657   259044
658  -135389
659  -291275
660    -2596
661   201856
662   110429
663   -30867
664  -146141
665  -154654
666   107365
667   275469
668   -40331
669  -313817
670   -45742
671   249100
672   138922
673   -72782
674  -156997
675  -111219
676   100149
677   223880
678    -1781
679  -251817
680  -111516
681   209988
682   205889
683  -115059
684  -228147
685    -9169
686   129021
687    90957
688    44903
689  -107638
690  -204546
691    88263
692   301657
693   -41184
694  -305450
695   -39051
696   195675
697   107917
698   -10485
699  -104841
700  -149070
701    36370
702   236730
703    64764
704  -245537
705  -167305
706   179856
707   227937
708   -57965
709  -202866
710   -86769
711    65777
712   173421
713    95933
714  -191338
715  -217690
716   151860
717   273391
718   -53345
719  -237903
720   -60685
721   122257
722   142298
723    49760
724  -116930
725  -183716
726    38064
727   254905
728    55773
729  -265984
730  -147001
731   181452
732   166141
733   -47559
734  -115120
735  -111977
736   -21445
737   183568
738   139854
739  -174296
740  -207105
741   117200
742   255952
743    20593
744  -192826
745  -120519
746    73301
747   159844
748    91790
749  -103745
750  -224161
751    -3780
752   277117
753    74635
754  -281837
755  -162339
756   132216
757   142463
758    51183
759   -62544
760  -199331
761   -32751
762   279051
763   141739
764  -222939
765  -177134
766   135871
767   204280
768    25829
769  -127150
770  -136859
771   -15659
772   141662
773   134657
774  -104315
775  -250956
776    -4592
777   259378
778    83926
779  -201516
780  -147814
781    58387
782   144558
783   111738
784   -35553
785  -191386
786   -68712
787   221622
788   183956
789  -167638
790  -240787
791    59713
792   209991
793    54959
794   -92289
795  -152862
796  -100694
797   157725
798   238659
799  -129372
800  -300258
801    56642
802   265585
803    54104
804  -119487
805  -119246
806   -50014
807   126772
808   200832
809   -43460
810  -254279
811   -72069
812   219420
813   154559
814  -152896
815  -218657
816    22183
817   160222
818    91248
819   -12439
820  -141757
821  -138161
822   143306
823   257007
824   -70050
825  -267965
826   -10194
827   214224
828   113129
829   -65663
830  -157650
831  -119925
832    92005
833   214871
834   -12319
835  -272329
836  -109735
837   221454
838   172982
839  -114613
840  -177111
841   -37320
842   104715
843   184847
844    52877
845  -208688
846  -148793
847   193720
848   238271
849   -83891
850  -240903
851   -46252
852   157479
853   123556
854   -30344
855  -141716
856  -139664
857    42496
858   234144
859    52059
860  -276541
861  -136733
862   220022
863   165689
864   -72290
865  -114980
866   -89762
867    25803
868   223973
869   101207
870  -231721
871  -171722
872   165528
873   204392
874   -28132
875  -181449
876  -117166
877    88748
878   193830
879    42134
880  -175872
881  -179689
882    63979
883   237443
884    40378
885  -246693
886  -142423
887   160713
888   179988
889   -16974
890  -128190
891  -126472
892     9751
893   211683
894   129318
895  -203330
896  -205771
897   156590
898   248460
899   -32655
900  -166969
901   -70275
902    16983
903   133179
904   146540
905  -141971
906  -269428
907    64545
908   258026
909      -13
910  -198992
911  -115822
912    34281
913   156772
914   122240
915  -124288
916  -209064
917    38352
918   234780
919   109455
920  -149302
921  -185321
922    75932
923   233809
924    49812
925  -151781
926  -138839
927   -12349
928   153747
929   153909
930  -142706
931  -273244
932    47626
933   254143
934    28441
935  -172593
936  -118347
937    16594
938   149772
939   150450
940   -74856
941  -217170
942    -8637
943   236877
944   130378
945  -156991
946  -184508
947    39730
948   172295
949    87337
950   -85091
951  -186271
952   -71679
953   172279
954   177114
955  -121201
956  -245205
957    10105
958   218990
959    94783
960  -115228
961  -148851
962   -30745
963   133435
964   190682
965   -34574
966  -263105
967   -54946
968   258660
969   119770
970  -168153
971  -147462
972     1298
973    99685
974   155642
975   -10486
976  -240832
977   -88462
978   224768
979   165117
980  -111789
981  -186026
982   -24379
983   166872
984   149005
985   -73845
986  -186082
987   -64295
988   121681
989   174491
990   -16057
991  -239075
992   -98318
993   209758
994   156107
995  -114021
996  -158829
997   -42844
998    83600
999   184165
1000    44157
1001  -228890
1002  -138440
1003   205025
1004   207750
1005   -93852
1006  -193437
1007   -30366
1008   110948
1009   134276
1010    22524
1011  -184747
1012  -174411
1013   127061
1014   236430
1015   -51479
1016  -240009
1017   -55114
1018   154533
1019   134749
1020    -9026
1021  -148775
1022  -122024
1023    98962
1024   213448
1025    28089
1026  -197145
1027  -130890
1028   140488
1029   205223
1030   -33800
1031  -196908
1032   -82903
1033    85953
1034   148170
1035    51625
1036  -167395
1037  -196574
1038    99099
1039   242242
1040   -15986
1041  -211738
1042   -82686
1043   107758
1044   155776
1045    45343
1046  -133139
1047  -155061
1048    55887
1049   224561
1050    77916
1051  -199239
1052  -169855
1053   122884
1054   197686
1055   -15505
1056  -151534
1057  -108070
1058    13633
1059   168217
1060   124130
1061  -173022
1062  -225471
1063   103097
1064   235981
1065     1043
1066  -168837
1067   -95737
1068    59435
1069   161009
1070    98082
1071  -121600
1072  -196293
1073    33590
1074   228119
1075    67289
1076  -187583
1077  -150955
1078    71935
1079   157182
1080    54882
1081  -108462
1082  -175507
1083   -10099
1084   207753
1085   123024
1086  -152169
1087  -190737
1088    51766
1089   210813
1090    74068
1091  -144155
1092  -144188
1093    27647
1094   153707
1095   120744
1096   -80695
1097  -220789
1098   -28281
1099   236369
1100   103623
1101  -188265
1102  -153751
1103    47095
1104   126467
1105   100721
1106   -50961
1107  -201670
1108   -52028
1109   217554
1110   152399
1111  -136968
1112  -189242
1113    30461
1114   182346
1115    94026
1116   -91835
1117  -163085
1118   -40547
1119   152239
1120   161637
1121   -86145
1122  -233798
1123   -19229
1124   207033
1125    97071
1126  -115701
1127  -149616
1128   -29036
1129   130331
1130   153704
1131   -47045
1132  -209077
1133   -64568
1134   185989
1135   165585
1136   -87303
1137  -192992
1138   -19394
1139   164019
1140   125223
1141   -51685
1142  -167039
1143   -92847
1144   136158
1145   199688
1146   -54145
1147  -230733
1148   -47990
1149   174286
1150   128157
1151   -68702
1152  -162941
1153   -70512
1154   113195
1155   173248
1156    -6675
1157  -207398
1158  -107380
1159   170740
1160   182630
1161   -77568
1162  -178788
1163   -30697
1164   108038
1165   141582
1166    31932
1167  -186429
1168  -156373
1169   154238
1170   213034
1171   -68543
1172  -197996
1173   -49881
1174   111718
1175   140392
1176     8582
1177  -172396
1178  -135141
1179   110298
1180   198702
1181     3727
1182  -190902
1183  -115892
1184   127308
1185   184299
1186   -15574
1187  -168142
1188   -96618
1189    81657
1190   175413
1191    49181
1192  -174228
1193  -160226
1194   101902
1195   209964
1196      470
1197  -191643
1198  -101310
1199    95550
1200   154056
1201    33321
1202  -138246
1203  -159995
1204    54424
1205   225528
1206    44294
1207  -209165
1208  -120533
1209   115478
1210   144404
1211    20230
1212  -113238
1213  -147400
1214    33240
1215   216090
1216    79312
1217  -178994
1218  -150233
1219    87455
1220   182302
1221    37683
1222  -141945
1223  -132497
1224    46841
1225   169280
1226    80538
1227  -133729
1228  -193650
1229    35014
1230   217085
1231    51422
1232  -172200
1233  -126453
1234    52797
1235   145004
1236    84084
1237  -104577
1238  -182556
1239    18890
1240   213426
1241    95810
1242  -137762
1243  -153543
1244    42721
1245   176801
1246    72687
1247  -123786
1248  -148455
1249     6477
1250   151693
1251   113533
1252  -107237
1253  -206330
1254     4982
1255   198952
1256    74714
1257  -142213
1258  -139714
1259    18119
1260   140550
1261   111524
1262   -72951
1263  -187341
1264   -18247
1265   201791
1266   124847
1267  -128936
1268  -163583
1269    30211
1270   147906
1271    86513
1272   -62261
1273  -170208
1274   -59510
1275   176480
1276   147520
1277  -122002
1278  -192434
1279     4931
1280   151078
1281    95058
1282   -70901
1283  -163647
1284   -40445
1285   157143
1286   140765
1287   -67946
1288  -178329
1289   -43496
1290   169714
1291   144827
1292   -89990
1293  -166867
1294    -4623
1295   131507
1296   113488
1297   -31937
1298  -173638
1299   -86973
1300   156804
1301   162016
1302   -88987
1303  -190349
1304   -26180
1305   134142
1306   112270
1307   -49372
1308  -157901
1309   -66717
1310   127102
1311   168300
1312   -25434
1313  -197572
1314   -69413
1315   172053
1316   145481
1317   -71156
1318  -146846
1319   -41280
1320   100699
1321   152708
1322     1186
1323  -199496
1324  -110654
1325   155223
1326   159093
1327   -70050
1328  -166976
1329   -54099
1330    98550
1331   138492
1332     2894
1333  -167499
1334  -115013
1335   126000
1336   189723
1337   -27897
1338  -178499
1339   -66349
1340   114821
1341   141659
1342    -2560
1343  -153479
1344  -103683
1345   102862
1346   172537
1347     1872
1348  -167179
1349  -114241
1350    97421
1351   181814
1352   -10316
1353  -186683
1354   -75726
1355   104961
1356   125370
1357    25287
1358  -129703
1359  -157766
1360    76818
1361   223039
1362    -1661
1363  -198801
1364   -70787
1365    98683
1366   122488
1367    43247
1368  -122747
1369  -159781
1370    71360
1371   210773
1372    26151
1373  -173583
1374  -114144
1375    79852
1376   160733
1377    31225
1378  -142131
1379  -128954
1380    54785
1381   163262
1382    56442
1383  -142299
1384  -160681
1385    57139
1386   195085
1387    39683
1388  -151358
1389  -111482
1390    58149
1391   144167
1392    67287
1393  -107414
1394  -160804
1395    24576
1396   200045
1397    75504
1398  -157575
1399  -140381
1400    59153
1401   146419
1402    55811
1403  -102658
1404  -155350
1405     6386
1406   185793
1407    94187
1408  -138714
1409  -160087
1410    34725
1411   166297
1412    80890
1413  -115505
1414  -149680
1415    26610
1416   157017
1417    87261
1418   -84474
1419  -172382
1420   -23315
1421   193583
1422   112856
1423  -144947
1424  -147789
1425    39679
1426   120989
1427    85053
1428   -44936
1429  -180634
1430   -51850
1431   199937
1432   126100
1433  -133305
1434  -152141
1435    12789
1436   126259
1437   104326
1438   -59319
1439  -175630
1440   -35184
1441   165752
1442   118778
1443   -83347
1444  -161916
1445   -34024
1446   147954
1447   133855
1448   -77548
1449  -170255
1450   -18960
1451   138278
1452   114392
1453   -47412
1454  -167916
1455   -71617
1456   152091
1457   161591
1458   -83340
1459  -192293
1460   -16262
1461   138204
1462    98879
1463   -34085
1464  -145099
1465   -90944
1466   134848
1467   184821
1468   -61574
1469  -199166
1470   -28192
1471   138753
1472   109263
1473   -25306
1474  -143948
1475   -90196
1476   120470
1477   162543
1478   -38256
1479  -173975
1480   -74287
1481   113813
1482   154259
1483   -20903
1484  -173678
1485   -72060
1486   120740
1487   132904
1488   -11885
1489  -146950
1490  -108220
1491   107484
1492   192530
1493   -21341
1494  -184537
1495   -61724
1496   111108
1497   126000
1498     2950
1499  -142173
1500  -117718
1501    92007
1502   184437
1503    -2127
1504  -181385
1505   -98656
1506   104870
1507   152837
1508    -3148
1509  -150417
1510   -97308
1511    80411
1512   162613
1513    31487
1514  -158212
1515  -127956
1516    96339
1517   182266
1518     9193
1519  -159878
1520   -96995
1521    80941
1522   143723
1523    26612
1524  -129194
1525  -136324
1526    50804
1527   184273
1528    40557
1529  -172297
1530  -122327
1531    87750
1532   145127
1533    28848
1534  -106051
1535  -129970
1536    33784
1537   191669
1538    66213
1539  -163751
1540  -134644
1541    76126
1542   159906
1543    43068
1544  -125762
1545  -140511
1546    38828
1547   167996
1548    53896
1549  -139663
1550  -147522
1551    39869
1552   178243
1553    66444
1554  -142338
1555  -135179
1556    55011
1557   155661
1558    65772
1559   -99878
1560  -146182
1561    16241
1562   181271
1563    88666
1564  -135723
1565  -160638
1566    34347
1567   159342
1568    61832
1569  -110256
1570  -139390
1571     2428
1572   148343
1573   103876
1574  -101655
1575  -179526
1576    14358
1577   183800
1578    80165
1579  -108224
1580  -128288
1581     3772
1582   137841
1583   109725
1584   -85678
1585  -178998
1586    -9292
1587   172332
1588    99984
1589  -104484
1590  -158638
1591    -3522
1592   151647
1593    98969
1594   -82086
1595  -154435
1596   -23439
1597   155476
1598   133037
1599   -87037
1600  -180253
1601    -8159
1602   160793
1603    98004
1604   -82099
1605  -150105
1606   -34262
1607   130095
1608   125345
1609   -62655
1610  -176880
1611   -42696
1612   156704
1613   132040
1614   -74918
1615  -159413
1616   -21770
1617   127233
1618   116677
1619   -30792
1620  -159757
1621   -73829
1622   142907
1623   151099
1624   -68956
1625  -175963
1626   -41510
1627   121520
1628   120412
1629   -34025
1630  -158157
1631   -73113
1632   124671
1633   152188
1634   -34304
1635  -172807
1636   -64847
1637   138996
1638   146453
1639   -41836
1640  -151651
1641   -60465
1642   101566
1643   143013
1644   -11520
1645  -175289
1646   -94542
1647   126905
1648   152315
1649   -35821
1650  -161771
1651   -74918
1652   100657
1653   147456
1654    -4364
1655  -152258
1656   -91072
1657   102033
1658   165820
1659      736
1660  -166876
1661   -95818
1662   107743
1663   144865
1664    -6914
1665  -140702
1666   -99071
1667    74172
1668   161168
1669    20409
1670  -162996
1671  -112452
1672    96578
1673   162005
1674    10018
1675  -142720
1676   -97841
1677    76162
1678   150176
1679    29107
1680  -139790
1681  -131432
1682    70536
1683   178232
1684    19152
1685  -162797
1686  -106086
1687    75183
1688   143527
1689    36206
1690  -125431
1691  -132171
1692    61104
1693   182154
1694    40528
1695  -148288
1696  -116732
1697    68768
1698   159560
1699    38678
1700  -129937
1701  -125647
1702    41167
1703   152303
1704    57309
1705  -132318
1706  -148376
1707    48218
1708   171715
1709    48934
1710  -129026
1711  -122671
1712    38944
1713   151715
1714    73577
1715  -108474
1716  -141110
1717    30274
1718   166695
1719    74312
1720  -124687
1721  -148006
1722    31016
1723   150245
1724    57830
1725  -103725
1726  -136977
1727     1840
1728   155843
1729    96799
1730  -118067
1731  -158938
1732    35863
1733   161682
1734    71955
1735   -87360
1736  -134036
1737    -3171
1738   154385
1739   100560
1740  -105723
1741  -161595
1742     4192
1743   154228
1744    89464
1745  -102124
1746  -156255
1747      161
1748   143834
1749    89530
1750   -77589
1751  -144986
1752   -19717
1753   153457
1754   122350
1755   -86411
1756  -161433
1757    -2555
1758   145943
1759    96258
1760   -69414
1761  -144155
1762   -34931
1763   126848
1764   123066
1765   -68975
1766  -175779
1767   -31298
1768   147750
1769   106259
1770   -69870
1771  -140156
1772   -33040
1773   122542
1774   133665
1775   -45126
1776  -166684
1777   -38629
1778   145342
1779   120761
1780   -58633
1781  -154294
1782   -49178
1783   124939
1784   124145
1785   -52988
1786  -156650
1787   -56872
1788   113539
1789   136955
1790   -36127
1791  -171211
1792   -55123
1793   139280
1794   124977
1795   -41565
1796  -132873
1797   -63722
1798    98991
1799   151341
1800   -17953
1801  -172287
1802   -67388
1803   124728
1804   130087
1805   -30748
1806  -144699
1807   -75392
1808    91889
1809   138477
1810    -8436
1811  -150380
1812   -85882
1813   101703
1814   151885
1815   -11074
1816  -154692
1817   -77426
1818    98888
1819   136105
1820    -1110
1821  -134522
1822   -92698
1823    82582
1824   154112
1825     6433
1826  -157751
1827   -98721
1828    98411
1829   146919
1830    -4584
1831  -135515
1832   -90192
1833    69020
1834   147351
1835    26450
1836  -148219
1837  -115656
1838    91261
1839   157022
1840     5362
1841  -133217
1842   -97432
1843    62351
1844   149556
1845    32606
1846  -135805
1847  -114313
1848    65349
1849   153450
1850    33368
1851  -136571
1852  -120892
1853    67360
1854   152228
1855    24419
1856  -119644
1857  -105581
1858    36105
1859   147518
1860    61665
1861  -132305
1862  -135655
1863    62799
1864   154662
1865    32156
1866  -113251
1867  -111798
1868    31137
1869   146156
1870    65705
1871  -119567
1872  -136572
1873    41903
1874   158093
1875    52691
1876  -120009
1877  -126830
1878    35469
1879   144358
1880    64383
1881  -102402
1882  -138041
1883    19741
1884   159470
1885    71867
1886  -117211
1887  -138529
1888    32333
1889   150067
1890    67392
1891   -99073
1892  -131620
1893     9326
1894   142223
1895    87197
1896   -94670
1897  -152949
1898    10660
1899   161240
1900    77687
1901  -103046
1902  -131438
1903     2431
1904   129353
1905    92334
1906   -78876
1907  -152705
1908    -5157
1909   151690
1910    94182
1911   -90870
1912  -145904
1913    -4282
1914   138485
1915    93560
1916   -76529
1917  -141484
1918   -17722
1919   136036
1920   111473
1921   -76971
1922  -161609
1923   -11273
1924   146008
1925    93047
1926   -71862
1927  -139334
1928   -31047
1929   127950
1930   118925
1931   -67202
1932  -162114
1933   -24805
1934   141389
1935   108667
1936   -62868
1937  -148762
1938   -34610
1939   128230
1940   115589
1941   -51825
1942  -149641
1943   -48364
1944   126618
1945   129332
1946   -54086
1947  -160410
1948   -39904
1949   125654
1950   114262
1951   -43343
1952  -142881
1953   -57042
1954   111932
1955   132892
1956   -34489
1957  -158157
1958   -57922
1959   123752
1960   128578
1961   -41502
1962  -144631
1963   -55441
1964    98815
1965   129746
1966   -13809
1967  -154457
1968   -78104
1969   117128
1970   141252
1971   -32524
1972  -147851
1973   -64343
1974    99505
1975   137330
1976    -5891
1977  -147988
1978   -83522
1979   100584
1980   144608
1981   -11659
1982  -155196
1983   -88158
1984    99075
1985   141177
1986    -9308
1987  -140492
1988   -88255
1989    78846
1990   147558
1991    10900
1992  -148346
1993   -96946
1994    94462
1995   149921
1996     6973
1997  -134028
1998   -93641
1999    72958
2000   145342
2001    21539
2002  -133213
2003  -108351
2004    67397
2005   154511
2006    20090
2007  -145920
2008  -106774
2009    66444
2010   138118
2011    28047
2012  -120869
2013  -116848
2014    52768
2015   161757
2016    41045
2017  -134992
2018  -113367
2019    63383
2020   150296
2021    40241
2022  -121222
2023  -118165
2024    44652
2025   147889
2026    54015
2027  -123097
2028  -137399
2029    43110
2030   159421
2031    43085
2032  -126688
2033  -118989
2034    34153
2035   139805
2036    67933
2037  -104483
2038  -140891
2039    30273
2040   160124
2041    60364
2042  -107816
2043  -124623
2044    21863
2045   143278
2046    75752
2047   -98846
2048  -138335
2049    12761
2050   143577
2051    78059
2052   -95085
2053  -141058
2054     7891
2055   148260
2056    80525
2057   -97352
2058  -136462
2059     3584
2060   133407
2061    87696
2062   -79326
2063  -147174
2064    -8116
2065   150746
2066    94916
2067   -95442
2068  -140245
2069     3689
2070   127236
2071    91503
2072   -58167
2073  -148225
2074   -28231
2075   149549
2076   106840
2077   -90376
2078  -144038
2079    -8121
2080   121144
2081    99349
2082   -52536
2083  -152765
2084   -36521
2085   135909
2086   106632
2087   -65512
2088  -141972
2089   -33602
2090   123914
2091   117547
2092   -54724
2093  -147720
2094   -30035
2095   119822
2096   106737
2097   -37777
2098  -137645
2099   -56411
2100   120528
2101   128515
2102   -53056
2103  -146988
2104   -35994
2105   108552
2106   112111
2107   -27853
2108  -140728
2109   -64363
2110   109749
2111   130867
2112   -38610
2113  -150303
2114   -52222
2115   107005
2116   118293
2117   -25359
2118  -136238
2119   -66749
2120    98383
2121   135638
2122   -14354
2123  -146016
2124   -70302
2125   106251
2126   134386
2127   -20035
2128  -139980
2129   -67026
2130    90504
2131   125421
2132    -1111
2133  -136207
2134   -91936
2135    86193
2136   141306
2137   -14193
2138  -145958
2139   -73456
2140    83831
2141   123875
2142     8605
2143  -125338
2144   -93478
2145    80555
2146   145874
2147     6366
2148  -126842
2149   -83810
2150    71174
2151   140741
2152    16239
2153  -134244
2154   -94168
2155    70847
2156   126851
2157    17063
2158  -118459
2159  -111133
2160    55768
2161   152453
2162    17660
2163  -140844
2164   -89267
2165    65191
2166   125714
2167    39366
2168  -106742
2169  -118536
2170    54529
2171   159180
2172    31448
2173  -130944
2174   -99148
2175    55954
2176   130090
2177    39843
2178  -107665
2179  -120002
2180    37538
2181   142569
2182    46002
2183  -117949
2184  -118577
2185    41806
2186   140274
2187    47107
2188  -107289
2189  -113142
2190    33257
2191   134257
2192    55987
2193   -96988
2194  -123274
2195    22702
2196   143133
2197    62452
2198  -106210
2199  -120023
2200    27252
2201   131178
2202    62227
2203   -89419
2204  -126152
2205    10750
2206   139890
2207    71311
2208   -96625
2209  -129061
2210    12450
2211   134692
2212    75165
2213   -92807
2214  -129637
2215     9378
2216   127997
2217    77792
2218   -75415
2219  -138797
2220    -6568
2221   145320
2222    84831
2223   -93814
2224  -123297
2225     6943
2226   114790
2227    89221
2228   -54687
2229  -147837
2230   -22141
2231   143382
2232    86735
2233   -84621
2234  -123483
2235   -12733
2236   109287
2237   100726
2238   -55539
2239  -146147
2240   -21001
2241   127484
2242    88723
2243   -56605
2244  -125327
2245   -35610
2246   117943
2247   114851
2248   -59786
2249  -140695
2250   -18796
2251   110913
2252    93349
2253   -37197
2254  -132150
2255   -54377
2256   118264
2257   120780
2258   -57925
2259  -141527
2260   -29632
2261   100388
2262   103849
2263   -23709
2264  -138336
2265   -62385
2266   117943
2267   124943
2268   -46464
2269  -135005
2270   -40858
2271    93032
2272   114611
2273   -17096
2274  -140311
2275   -64496
2276   105890
2277   116952
2278   -26776
2279  -127228
2280   -65556
2281    89120
2282   129840
2283   -21210
2284  -140305
2285   -55102
2286    90260
2287   108158
2288     -678
2289  -122515
2290   -88490
2291    90491
2292   137955
2293   -22227
2294  -130161
2295   -56060
2296    71222
2297   117686
2298    15194
2299  -129950
2300   -93848
2301    89896
2302   130399
2303   -11906
2304  -115599
2305   -76460
2306    57369
2307   135881
2308    19730
2309  -139337
2310   -87946
2311    80499
2312   120069
2313    11521
2314  -106373
2315  -101224
2316    55402
2317   151434
2318    16768
2319  -136612
2320   -79594
2321    64743
2322   111986
2323    36049
2324  -100499
2325  -119889
2326    52064
2327   154725
2328    16083
2329  -127620
2330   -79697
2331    48157
2332   112152
2333    49085
2334  -100393
2335  -125360
2336    49333
2337   144959
2338    23008
2339  -107915
2340   -90468
2341    28934
2342   125899
2343    60697
2344  -107782
2345  -119477
2346    49006
2347   129668
2348    35953
2349   -85124
2350  -110695
2351    10964
2352   143292
2353    62550
2354  -118836
2355  -113625
2356    38789
2357   113882
2358    54486
2359   -76342
2360  -131797
2361     6268
2362   150826
2363    64097
2364  -106174
2365  -108122
2366    20731
2367   116763
2368    74834
2369   -76169
2370  -131641
2371    11671
2372   138363
2373    67134
2374   -81770
2375  -117970
2376    -4429
2377   122056
2378    81339
2379   -87038
2380  -131184
2381     5613
2382   116419
2383    71038
2384   -60766
2385  -126857
2386   -18548
2387   131073
2388    90423
2389   -78849
2390  -120046
2391      789
2392   109552
2393    87596
2394   -46927
2395  -134301
2396   -27054
2397   130358
2398    90875
2399   -73699
2400  -120989
2401   -21200
2402   101925
2403    99564
2404   -49882
2405  -145190
2406   -27886
2407   124010
2408    90959
2409   -51229
2410  -118742
2411   -40502
2412   108083
2413   118348
2414   -49721
2415  -141091
2416   -22532
2417   107833
2418    91228
2419   -27970
2420  -123433
2421   -61146
2422   108415
2423   120459
2424   -52151
2425  -134342
2426   -30425
2427    89654
2428    99840
2429   -13980
2430  -129411
2431   -65142
2432   104905
2433   116113
2434   -36875
2435  -123359
2436   -49587
2437    82240
2438   114916
2439   -12108
2440  -133720
2441   -62538
2442    95753
2443   114332
2444   -16789
2445  -119487
2446   -67761
2447    82752
2448   128594
2449   -10381
2450  -129834
2451   -63840
2452    83257
2453   116088
2454    -2573
2455  -124044
2456   -85134
2457    75447
2458   129490
2459    -7501
2460  -128441
2461   -72967
2462    70704
2463   121068
2464    11347
2465  -120144
2466   -84611
2467    74393
2468   129572
2469    10169
2470  -113804
2471   -82466
2472    62614
2473   130256
2474    16154
2475  -121194
2476   -86061
2477    59212
2478   114829
2479    21426
2480  -106943
2481  -104761
2482    50914
2483   135675
2484    16990
2485  -118042
2486   -81144
2487    51313
2488   116390
2489    41759
2490   -98894
2491  -111520
2492    52007
2493   141442
2494    24953
2495  -107777
2496   -91082
2497    34596
2498   123525
2499    49711
2500  -108151
2501  -115690
2502    41933
2503   129078
2504    36400
2505   -94862
2506  -105865
2507    23330
2508   135094
2509    54980
2510  -107786
2511  -110137
2512    35481
2513   119847
2514    51899
2515   -83539
2516  -117351
2517    13620
2518   136078
2519    59680
2520  -100577
2521  -108249
2522    23861
2523   114675
2524    64669
2525   -74814
2526  -122618
2527     9100
2528   133242
2529    65736
2530   -88687
2531  -112802
2532     8751
2533   113827
2534    70416
2535   -76193
2536  -125613
2537     -383
2538   122596
2539    71270
2540   -74222
2541  -122229
2542    -7089
2543   124163
2544    85447
2545   -74058
2546  -121052
2547      811
2548   118248
2549    83366
2550   -58231
2551  -129816
2552   -21394
2553   123890
2554    87756
2555   -72914
2556  -124815
2557   -15310
2558   106054
2559    90300
2560   -53890
2561  -133658
2562   -25272
2563   118252
2564    95060
2565   -52371
2566  -120493
2567   -28063
2568   109573
2569   105545
2570   -48582
2571  -130158
2572   -26580
2573   104926
2574    93332
2575   -37524
2576  -126740
2577   -47999
2578   103299
2579   105955
2580   -47437
2581  -131039
2582   -34475
2583    95048
2584    99153
2585   -22182
2586  -123976
2587   -55887
2588   103928
2589   118584
2590   -33314
2591  -126186
2592   -44276
2593    89315
2594   108312
2595   -15853
2596  -128158
2597   -66801
2598    94723
2599   118664
2600   -24138
2601  -125514
2602   -59816
2603    81514
2604   117914
2605    -7606
2606  -127974
2607   -68529
2608    86950
2609   117099
2610    -7527
2611  -115902
2612   -70844
2613    73125
2614   126091
2615     -814
2616  -127734
2617   -71874
2618    75356
2619   112955
2620     4547
2621  -112034
2622   -82122
2623    64672
2624   127467
2625     9269
2626  -120079
2627   -77613
2628    65762
2629   117224
2630    13791
2631  -109389
2632   -86453
2633    57002
2634   125778
2635    19083
2636  -113419
2637   -91186
2638    54475
2639   123227
2640    23176
2641  -109450
2642   -93249
2643    50278
2644   124850
2645    31032
2646  -104779
2647   -99897
2648    43084
2649   128487
2650    34772
2651  -106335
2652   -97440
2653    43367
2654   123255
2655    37970
2656   -95748
2657  -103352
2658    32721
2659   127643
2660    43078
2661  -100806
2662  -100585
2663    32236
2664   117816
2665    47086
2666   -90011
2667  -108718
2668    25316
2669   123680
2670    49622
2671   -89755
2672  -101603
2673    19156
2674   117578
2675    60268
2676   -85256
2677  -112165
2678    22291
2679   117909
2680    53742
2681   -76447
2682  -108057
2683     3922
2684   119858
2685    68620
2686   -84442
2687  -115978
2688    14209
2689   112580
2690    61314
2691   -65812
2692  -114540
2693    -6694
2694   121249
2695    77228
2696   -78003
2697  -114951
2698     4909
2699   109920
2700    73214
2701   -58908
2702  -117593
2703   -13195
2704   116897
2705    77943
2706   -67969
2707  -113506
2708   -10605
2709   101920
2710    80820
2711   -55441
2712  -121977
2713   -15479
2714   110370
2715    77846
2716   -54757
2717  -108584
2718   -23430
2719    98373
2720    95532
2721   -49166
2722  -123770
2723   -16536
2724   103156
2725    78554
2726   -40371
2727  -108718
2728   -37323
2729    96263
2730   100215
2731   -46107
2732  -123242
2733   -27034
2734    93912
2735    89036
2736   -30427
2737  -118718
2738   -44228
2739    99943
2740    99867
2741   -35339
2742  -114705
2743   -42345
2744    86449
2745   105292
2746   -23621
2747  -125294
2748   -43881
2749    95486
2750    95035
2751   -24878
2752  -108789
2753   -58160
2754    79290
2755   113327
2756   -21150
2757  -123392
2758   -45676
2759    82664
2760    94613
2761    -9306
2762  -106567
2763   -66867
2764    77306
2765   115261
2766   -15884
2767  -115505
2768   -50602
2769    70352
2770   102636
2771     2410
2772  -113532
2773   -72628
2774    78490
2775   110255
2776   -11357
2777  -104734
2778   -65398
2779    56149
2780   115698
2781    12506
2782  -121780
2783   -74904
2784    77842
2785   105893
2786     1074
2787   -92832
2788   -79869
2789    48207
2790   129810
2791    18440
2792  -122513
2793   -75141
2794    66033
2795   102534
2796    16371
2797   -91679
2798   -94524
2799    45683
2800   129815
2801    15158
2802  -112520
2803   -73607
2804    46966
2805   105022
2806    34679
2807   -95076
2808   -99176
2809    51240
2810   122709
2811    15656
2812   -92288
2813   -78034
2814    27407
2815   112927
2816    48674
2817  -101750
2818  -100194
2819    47334
2820   111398
2821    25872
2822   -79800
2823   -94497
2824    15827
2825   123112
2826    52123
2827  -102302
2828   -98274
2829    38356
2830   106195
2831    44130
2832   -72173
2833  -108068
2834    14756
2835   129117
2836    49590
2837   -92879
2838   -93615
2839    17606
2840   103002
2841    63276
2842   -74973
2843  -119224
2844    16448
2845   122250
2846    46805
2847   -74655
2848   -93436
2849    -4228
2850   107940
2851    78327
2852   -77206
2853  -118964
2854    18938
2855   112081
2856    51717
2857   -56741
2858  -100962
2859   -17324
2860   112512
2861    80627
2862   -78818
2863  -110654
2864     9505
2865    95530
2866    67351
2867   -44756
2868  -116823
2869   -21002
2870   118093
2871    76205
2872   -68579
2873  -100737
2874   -10588
2875    88715
2876    88976
2877   -43825
2878  -128462
2879   -17244
2880   114834
2881    71225
2882   -51235
2883   -99979
2884   -33339
2885    90447
2886   103364
2887   -47065
2888  -130020
2889   -16323
2890   100649
2891    72994
2892   -31475
2893  -103394
2894   -46404
2895    95623
2896   105549
2897   -45470
2898  -118981
2899   -22820
2900    84356
2901    84610
2902   -17722
2903  -112967
2904   -51402
2905    98150
2906    97473
2907   -39298
2908  -104492
2909   -36406
2910    70421
2911    99778
2912   -13313
2913  -123083
2914   -48669
2915    94285
2916    89042
2917   -26072
2918   -97659
2919   -55794
2920    67559
2921   114866
2922   -11761
2923  -124197
2924   -45376
2925    83019
2926    89647
2927    -4861
2928   -97455
2929   -71490
2930    69424
2931   118392
2932   -11538
2933  -114480
2934   -51967
2935    62856
2936    98557
2937    10745
2938  -108354
2939   -77961
2940    73554
2941   110056
2942    -7240
2943   -97265
2944   -63376
2945    47711
2946   113038
2947    18541
2948  -115166
2949   -75721
2950    70687
2951   100352
2952     5082
2953   -87364
2954   -78479
2955    42546
2956   120817
2957    17026
2958  -112139
2959   -71193
2960    54613
2961    97787
2962    23823
2963   -87479
2964   -91445
2965    43219
2966   121258
2967    16577
2968  -100864
2969   -72514
2970    36944
2971   103795
2972    40411
2973   -92841
2974   -98103
2975    44763
2976   113582
2977    23004
2978   -84095
2979   -84517
2980    19548
2981   114945
2982    50958
2983   -99585
2984   -98484
2985    41866
2986   104713
2987    33196
2988   -71673
2989   -96533
2990    12349
2991   120018
2992    51390
2993   -93682
2994   -93717
2995    26658
2996    99634
2997    50675
2998   -68805
2999  -107496
3000    14897
3001   119561
3002    44757
3003   -80783
3004   -89548
3005     7444
3006   100013
3007    66550
3008   -71572
3009  -112122
3010    16361
3011   110115
3012    46785
3013   -63047
3014   -94106
3015   -10185
3016   106108
3017    75995
3018   -75241
3019  -110079
3020    10682
3021    98502
3022    59171
3023   -50915
3024  -107249
3025   -18058
3026   109569
3027    76819
3028   -67610
3029  -104300
3030    -4363
3031    92323
3032    77149
3033   -44643
3034  -116861
3035   -17607
3036   108275
3037    71329
3038   -52881
3039   -97990
3040   -23113
3041    87227
3042    89669
3043   -45247
3044  -121623
3045   -15949
3046    99546
3047    69555
3048   -38464
3049   -96691
3050   -37430
3051    89170
3052    95832
3053   -43286
3054  -114226
3055   -18550
3056    86723
3057    77595
3058   -24290
3059  -105610
3060   -45523
3061    93139
3062    94579
3063   -40251
3064  -105858
3065   -31981
3066    73686
3067    92431
3068   -16384
3069  -116088
3070   -47500
3071    90217
3072    90888
3073   -26895
3074   -95751
3075   -49073
3076    67166
3077   106313
3078   -10687
3079  -120498
3080   -46440
3081    83295
3082    86953
3083   -11942
3084   -94483
3085   -62946
3086    65336
3087   110689
3088   -10227
3089  -112374
3090   -50218
3091    67665
3092    90934
3093     2913
3094   -99204
3095   -70194
3096    69187
3097   106456
3098    -8220
3099   -98440
3100   -56495
3101    53840
3102   100272
3103    13429
3104  -103605
3105   -73213
3106    65465
3107   102361
3108      774
3109   -91354
3110   -68567
3111    43356
3112   108907
3113    18988
3114  -105169
3115   -73639
3116    57784
3117   100380
3118    15709
3119   -86322
3120   -80121
3121    39241
3122   112852
3123    22764
3124   -97706
3125   -76094
3126    43926
3127   101005
3128    29498
3129   -86654
3130   -90323
3131    38630
3132   109925
3133    25049
3134   -86763
3135   -81095
3136    28242
3137   105281
3138    40577
3139   -88180
3140   -91320
3141    36204
3142   104453
3143    31901
3144   -76564
3145   -86640
3146    20190
3147   108811
3148    44165
3149   -85789
3150   -90492
3151    27681
3152   101165
3153    41815
3154   -70804
3155   -95121
3156    14879
3157   108182
3158    47759
3159   -76886
3160   -91287
3161    12993
3162    99478
3163    55351
3164   -67284
3165  -101300
3166    10542
3167   105205
3168    52916
3169   -66601
3170   -95905
3171      322
3172   100762
3173    65952
3174   -65538
3175  -103770
3176     3901
3177   100731
3178    58881
3179   -56989
3180   -99022
3181    -8790
3182    98512
3183    69983
3184   -56300
3185  -103247
3186    -4352
3187    95279
3188    65116
3189   -51281
3190  -102295
3191   -14096
3192    95756
3193    72339
3194   -50559
3195  -101946
3196   -14550
3197    92206
3198    74290
3199   -44960
3200  -104338
3201   -19291
3202    92490
3203    75082
3204   -40730
3205  -101606
3206   -25641
3207    87190
3208    81309
3209   -40294
3210  -105715
3211   -26996
3212    85137
3213    80539
3214   -32002
3215  -104038
3216   -35160
3217    83364
3218    86348
3219   -28501
3220  -103087
3221   -36625
3222    80442
3223    91769
3224   -23891
3225  -105493
3226   -39433
3227    79046
3228    85345
3229   -19954
3230  -101338
3231   -48916
3232    73584
3233    93540
3234   -20358
3235  -104303
3236   -42821
3237    71903
3238    89375
3239   -10486
3240   -99038
3241   -51574
3242    72198
3243    96804
3244   -11429
3245   -99316
3246   -49773
3247    64958
3248    94837
3249    -4825
3250   -99077
3251   -57134
3252    64445
3253    94523
3254    -4106
3255   -96286
3256   -61573
3257    55364
3258    99357
3259     3102
3260   -97409
3261   -62181
3262    56985
3263    97364
3264     7647
3265   -91111
3266   -68824
3267    50951
3268   104177
3269    11733
3270   -94724
3271   -68019
3272    49022
3273    98551
3274    16353
3275   -89567
3276   -73957
3277    44738
3278   102164
3279    18319
3280   -88361
3281   -72490
3282    41393
3283    99788
3284    22839
3285   -88971
3286   -75885
3287    39546
3288    96662
3289    24430
3290   -82381
3291   -80051
3292    33519
3293   102836
3294    26954
3295   -84574
3296   -76439
3297    33397
3298    97142
3299    35728
3300   -75635
3301   -84744
3302    27518
3303   103233
3304    34818
3305   -76704
3306   -82483
3307    19592
3308    96339
3309    41553
3310   -75707
3311   -90884
3312    18113
3313    97738
3314    41384
3315   -69936
3316   -87480
3317    12362
3318   100353
3319    51068
3320   -68427
3321   -87424
3322    13812
3323    95905
3324    51193
3325   -61663
3326   -92645
3327     5391
3328    98187
3329    53398
3330   -65958
3331   -92062
3332     5580
3333    90520
3334    54162
3335   -58056
3336   -95611
3337     -922
3338    94904
3339    57734
3340   -57384
3341   -92578
3342    -2156
3343    91661
3344    62473
3345   -52117
3346   -94860
3347    -5373
3348    90848
3349    63554
3350   -47575
3351   -97839
3352   -13855
3353    90231
3354    69547
3355   -47244
3356   -95681
3357   -14728
3358    85320
3359    71015
3360   -38529
3361  -100573
3362   -23030
3363    86651
3364    73177
3365   -41827
3366   -96735
3367   -23875
3368    80753
3369    78586
3370   -33989
3371  -100120
3372   -26049
3373    82823
3374    76955
3375   -29154
3376   -95259
3377   -31624
3378    81818
3379    85452
3380   -30738
3381   -99211
3382   -28334
3383    73567
3384    77530
3385   -21798
3386   -99057
3387   -42124
3388    75946
3389    84156
3390   -27621
3391   -96908
3392   -36086
3393    68413
3394    84660
3395   -11856
3396   -96747
3397   -44993
3398    74385
3399    89917
3400   -15418
3401   -92897
3402   -46746
3403    63336
3404    91631
3405    -7498
3406   -99719
3407   -53791
3408    63960
3409    88089
3410    -7256
3411   -92860
3412   -59220
3413    57405
3414    97183
3415     -541
3416   -95335
3417   -53471
3418    57252
3419    92407
3420     5847
3421   -89249
3422   -62597
3423    53970
3424    98263
3425     3348
3426   -91692
3427   -60385
3428    48355
3429    90803
3430    11842
3431   -89766
3432   -68757
3433    49416
3434    96296
3435    11173
3436   -85534
3437   -67075
3438    43024
3439    97333
3440    18236
3441   -87083
3442   -68788
3443    41779
3444    92866
3445    21842
3446   -80393
3447   -79195
3448    34623
3449    99988
3450    22074
3451   -82415
3452   -73437
3453    31502
3454    94532
3455    32574
3456   -76661
3457   -82813
3458    30712
3459   100257
3460    30181
3461   -75544
3462   -77845
3463    21358
3464    95683
3465    39441
3466   -75712
3467   -85286
3468    23128
3469    94827
3470    36878
3471   -67941
3472   -83080
3473    14677
3474    98247
3475    43988
3476   -71425
3477   -83112
3478    17887
3479    90631
3480    44759
3481   -61375
3482   -88944
3483     8093
3484    97735
3485    47086
3486   -68088
3487   -85412
3488     8146
3489    86212
3490    51194
3491   -56596
3492   -92630
3493     1839
3494    95831
3495    53377
3496   -59159
3497   -88744
3498    -1486
3499    87197
3500    60964
3501   -51247
3502   -93587
3503    -4200
3504    90283
3505    59875
3506   -47727
3507   -93347
3508   -11872
3509    87173
3510    65519
3511   -48706
3512   -92564
3513   -10258
3514    83926
3515    65915
3516   -39959
3517   -94477
3518   -17891
3519    85208
3520    68447
3521   -42842
3522   -92752
3523   -18316
3524    80008
3525    71165
3526   -36569
3527   -95423
3528   -21154
3529    80812
3530    71843
3531   -32530
3532   -92794
3533   -26626
3534    79098
3535    75620
3536   -31936
3537   -93265
3538   -26740
3539    73550
3540    75910
3541   -23643
3542   -94569
3543   -36582
3544    75195
3545    79354
3546   -25553
3547   -92601
3548   -34558
3549    67882
3550    81094
3551   -14857
3552   -93405
3553   -44132
3554    70048
3555    83244
3556   -17500
3557   -89798
3558   -43009
3559    62490
3560    86018
3561    -9170
3562   -93375
3563   -47738
3564    63891
3565    83869
3566    -7918
3567   -88427
3568   -50480
3569    58920
3570    89842
3571    -5875
3572   -91453
3573   -48499
3574    55829
3575    85290
3576     -487
3577   -88140
3578   -57760
3579    55492
3580    89615
3581     -647
3582   -88651
3583   -54319
3584    49218
3585    87580
3586     8877
3587   -86115
3588   -62070
3589    48717
3590    91438
3591     9188
3592   -82922
3593   -63765
3594    43942
3595    91362
3596    14884
3597   -82334
3598   -67185
3599    40482
3600    91023
3601    18448
3602   -80865
3603   -72119
3604    35823
3605    91786
3606    21189
3607   -78597
3608   -70755
3609    33610
3610    92667
3611    26262
3612   -75941
3613   -74861
3614    31507
3615    93981
3616    26658
3617   -74393
3618   -73006
3619    27192
3620    92863
3621    31603
3622   -74122
3623   -77182
3624    24162
3625    92102
3626    32548
3627   -70968
3628   -77171
3629    19808
3630    91687
3631    38226
3632   -69385
3633   -79687
3634    18340
3635    89997
3636    41437
3637   -63050
3638   -82367
3639    12865
3640    91568
3641    44220
3642   -62607
3643   -82030
3644    10255
3645    86918
3646    48156
3647   -56242
3648   -86698
3649     3777
3650    89247
3651    49769
3652   -57537
3653   -85310
3654     1087
3655    85458
3656    53401
3657   -52516
3658   -86699
3659    -2787
3660    86522
3661    56164
3662   -50801
3663   -86913
3664    -4059
3665    86014
3666    57938
3667   -47766
3668   -86757
3669    -9163
3670    83312
3671    59915
3672   -46638
3673   -88128
3674   -10792
3675    80619
3676    63312
3677   -41378
3678   -90965
3679   -15127
3680    80741
3681    63515
3682   -38995
3683   -87499
3684   -19391
3685    75733
3686    70275
3687   -33350
3688   -92188
3689   -21351
3690    75799
3691    67836
3692   -29590
3693   -87213
3694   -28493
3695    70999
3696    76008
3697   -26764
3698   -91982
3699   -28257
3700    71419
3701    71655
3702   -22636
3703   -86907
3704   -35362
3705    67630
3706    77397
3707   -21035
3708   -89737
3709   -35144
3710    65025
3711    75930
3712   -15702
3713   -88939
3714   -39783
3715    66469
3716    78971
3717   -16028
3718   -85598
3719   -39243
3720    59454
3721    80830
3722    -8602
3723   -89320
3724   -44157
3725    62711
3726    80563
3727    -9737
3728   -82724
3729   -47255
3730    52769
3731    84633
3732    -3279
3733   -89206
3734   -49101
3735    53851
3736    80214
3737      475
3738   -81259
3739   -55887
3740    49771
3741    87594
3742     3743
3743   -81790
3744   -52187
3745    45266
3746    84804
3747    12406
3748   -80298
3749   -61958
3750    46774
3751    87234
3752     6550
3753   -76345
3754   -58251
3755    36650
3756    86182
3757    16994
3758   -81178
3759   -65251
3760    42181
3761    84530
3762    13656
3763   -71596
3764   -64038
3765    31235
3766    90783
3767    21406
3768   -77875
3769   -64880
3770    35421
3771    84455
3772    23059
3773   -68238
3774   -70673
3775    26539
3776    91871
3777    25236
3778   -73483
3779   -68712
3780    24863
3781    82445
3782    32123
3783   -66610
3784   -77837
3785    21213
3786    89393
3787    30253
3788   -65301
3789   -69657
3790    13747
3791    83525
3792    44098
3793   -63634
3794   -80056
3795    19177
3796    86078
3797    33978
3798   -56035
3799   -75718
3800     5317
3801    84918
3802    46007
3803   -60498
3804   -80694
3805    11473
3806    79998
3807    43043
3808   -50774
3809   -81964
3810     1460
3811    86721
3812    47293
3813   -55893
3814   -76727
3815     2903
3816    77624
3817    51839
3818   -47115
3819   -85315
3820    -1888
3821    84673
3822    49938
3823   -49218
3824   -78635
3825    -7550
3826    76074
3827    59754
3828   -43787
3829   -86358
3830    -5704
3831    78918
3832    55406
3833   -38406
3834   -81033
3835   -16141
3836    74316
3837    63795
3838   -39859
3839   -86885
3840   -12608
3841    72358
3842    60521
3843   -29579
3844   -84416
3845   -23084
3846    74732
3847    65240
3848   -33467
3849   -81734
3850   -20827
3851    66185
3852    67825
3853   -24432
3854   -88789
3855   -25497
3856    73748
3857    64993
3858   -28135
3859   -80581
3860   -29264
3861    63075
3862    73650
3863   -22136
3864   -90157
3865   -29456
3866    67695
3867    67403
3868   -17820
3869   -79996
3870   -35910
3871    62719
3872    77147
3873   -18908
3874   -85335
3875   -32539
3876    58462
3877    71488
3878    -9159
3879   -82603
3880   -43813
3881    58316
3882    77061
3883   -13079
3884   -80937
3885   -41048
3886    50442
3887    77823
3888    -1430
3889   -82718
3890   -46678
3891    53871
3892    76519
3893    -4512
3894   -76914
3895   -47867
3896    45203
3897    80996
3898     2804
3899   -81649
3900   -49085
3901    48436
3902    77551
3903     3964
3904   -75299
3905   -55511
3906    43198
3907    83188
3908     5353
3909   -78171
3910   -52836
3911    42127
3912    78875
3913    11625
3914   -75178
3915   -58914
3916    41198
3917    83265
3918     9862
3919   -72366
3920   -57565
3921    32469
3922    82587
3923    19442
3924   -73431
3925   -62320
3926    35585
3927    81160
3928    16895
3929   -66645
3930   -62622
3931    25195
3932    83421
3933    24503
3934   -69543
3935   -64502
3936    27195
3937    78567
3938    28003
3939   -62639
3940   -69860
3941    22310
3942    83504
3943    26966
3944   -65011
3945   -65635
3946    18630
3947    79347
3948    34322
3949   -60819
3950   -72871
3951    18712
3952    82795
3953    31368
3954   -59924
3955   -70161
3956    11677
3957    81252
3958    41605
3959   -59313
3960   -74958
3961    14774
3962    80488
3963    37358
3964   -53233
3965   -74213
3966     5332
3967    80753
3968    43953
3969   -55982
3970   -74860
3971     5545
3972    76865
3973    46161
3974   -47034
3975   -77954
3976     -165
3977    80034
3978    47978
3979   -49032
3980   -75610
3981    -2928
3982    72345
3983    52408
3984   -42445
3985   -80763
3986    -5527
3987    77504
3988    51240
3989   -40999
3990   -76408
3991   -11271
3992    72315
3993    58577
3994   -37785
3995   -81896
3996   -10303
3997    73105
3998    54943
3999   -35003
4000   -80362
4001   -17840
4002    73220
4003    60292
4004   -35986
4005   -80080
4006   -14909
4007    67615
4008    61609
4009   -29342
4010   -82982
4011   -22764
4012    70909
4013    63172
4014   -29306
4015   -78182
4016   -23550
4017    63742
4018    67240
4019   -22515
4020   -84066
4021   -26510
4022    66405
4023    65329
4024   -20433
4025   -76777
4026   -31680
4027    58044
4028    71071
4029   -17224
4030   -81915
4031   -31912
4032    58854
4033    67888
4034   -11995
4035   -76160
4036   -38754
4037    55472
4038    74295
4039   -12034
4040   -79435
4041   -35509
4042    52930
4043    70890
4044    -4324
4045   -79056
4046   -43575
4047    53821
4048    74098
4049    -8762
4050   -75966
4051   -41946
4052    47160
4053    75424
4054      954
4055   -78029
4056   -47595
4057    52018
4058    75947
4059     -630
4060   -73058
4061   -48901
4062    41959
4063    78863
4064     5895
4065   -76674
4066   -50993
4067    42578
4068    76466
4069     6994
4070   -69751
4071   -54105
4072    38151
4073    80479
4074    11218
4075   -70628
4076   -53733
4077    33324
4078    76550
4079    16017
4080   -68234
4081   -60366
4082    32228
4083    78897
4084    13675
4085   -66816
4086   -58702
4087    25554
4088    78132
4089    22173
4090   -66902
4091   -62943
4092    29810
4093    79539
4094    21383
4095   -62575
4096   -61457
4097    23710
4098    79820
4099    27970
4100   -63847
4101   -65952
4102    23578
4103    77605
4104    26811
4105   -60191
4106   -68211
4107    16732
4108    79555
4109    31321
4110   -60485
4111   -66532
4112    17136
4113    76686
4114    35027
4115   -55296
4116   -72660
4117    12100
4118    78821
4119    36316
4120   -54524
4121   -68144
4122     6928
4123    73911
4124    42161
4125   -50463
4126   -74642
4127     6586
4128    74843
4129    39894
4130   -46950
4131   -70693
4132      452
4133    74063
4134    46139
4135   -47613
4136   -75429
4137     -300
4138    72759
4139    45511
4140   -42239
4141   -75413
4142    -4597
4143    73056
4144    48823
4145   -43308
4146   -74954
4147    -4736
4148    70365
4149    51456
4150   -36923
4151   -77483
4152    -8809
4153    72861
4154    53801
4155   -38204
4156   -75092
4157   -11453
4158    67163
4159    55944
4160   -33399
4161   -79490
4162   -15033
4163    69314
4164    55954
4165   -30922
4166   -75483
4167   -19147
4168    63777
4169    61427
4170   -26910
4171   -76980
4172   -20257
4173    63805
4174    60717
4175   -22027
4176   -76111
4177   -26486
4178    62303
4179    64279
4180   -23580
4181   -76740
4182   -27014
4183    55562
4184    63903
4185   -17257
4186   -78268
4187   -31294
4188    61257
4189    66515
4190   -17913
4191   -74534
4192   -30152
4193    54833
4194    70358
4195   -10710
4196   -77772
4197   -35192
4198    56353
4199    67581
4200   -11934
4201   -74387
4202   -39015
4203    50180
4204    71008
4205    -7814
4206   -77002
4207   -38118
4208    49289
4209    69788
4210    -3470
4211   -72240
4212   -43932
4213    45552
4214    74660
4215    -2175
4216   -72615
4217   -42910
4218    42533
4219    70439
4220     4444
4221   -71421
4222   -50922
4223    40880
4224    74174
4225     2534
4226   -68564
4227   -47432
4228    36408
4229    74936
4230    11165
4231   -69702
4232   -52647
4233    38066
4234    75484
4235    10587
4236   -65703
4237   -53681
4238    32804
4239    76232
4240    13460
4241   -69716
4242   -54961
4243    32481
4244    72724
4245    15900
4246   -64165
4247   -59470
4248    28725
4249    77857
4250    19087
4251   -64247
4252   -56397
4253    26364
4254    73396
4255    25332
4256   -59865
4257   -63540
4258    23317
4259    77619
4260    23653
4261   -58550
4262   -61483
4263    17051
4264    73844
4265    29066
4266   -57361
4267   -65071
4268    16467
4269    73165
4270    28876
4271   -52381
4272   -64912
4273    11173
4274    75389
4275    34410
4276   -53359
4277   -65343
4278    12026
4279    72378
4280    36055
4281   -48468
4282   -68600
4283     5261
4284    75256
4285    38297
4286   -52140
4287   -67213
4288     6107
4289    69663
4290    40984
4291   -45566
4292   -72506
4293     2307
4294    75057
4295    42673
4296   -45223
4297   -68558
4298      -50
4299    68807
4300    47278
4301   -41117
4302   -73439
4303    -1996
4304    69602
4305    46803
4306   -38549
4307   -71186
4308    -8339
4309    66842
4310    51406
4311   -37613
4312   -72830
4313    -7731
4314    64830
4315    50041
4316   -29638
4317   -72403
4318   -14534
4319    65833
4320    53408
4321   -31553
4322   -71862
4323   -14424
4324    61003
4325    55320
4326   -25463
4327   -73694
4328   -19162
4329    62935
4330    57000
4331   -27326
4332   -72308
4333   -20675
4334    59298
4335    59525
4336   -22167
4337   -75306
4338   -23662
4339    59846
4340    59107
4341   -22109
4342   -73469
4343   -25656
4344    57069
4345    63697
4346   -18349
4347   -74860
4348   -26830
4349    55308
4350    62165
4351   -12794
4352   -71610
4353   -32917
4354    53919
4355    65683
4356   -14120
4357   -71441
4358   -31723
4359    48732
4360    63986
4361    -6792
4362   -70737
4363   -38372
4364    49827
4365    66996
4366    -7198
4367   -68565
4368   -37568
4369    44262
4370    67930
4371    -2395
4372   -69957
4373   -41216
4374    44569
4375    67150
4376    -1730
4377   -66599
4378   -43803
4379    40091
4380    70438
4381     1912
4382   -69453
4383   -44308
4384    39936
4385    69213
4386     4758
4387   -66528
4388   -47521
4389    37097
4390    73376
4391     7695
4392   -68127
4393   -48167
4394    35374
4395    69527
4396    10712
4397   -64366
4398   -52002
4399    31396
4400    72866
4401    12010
4402   -63484
4403   -52938
4404    28632
4405    71252
4406    16830
4407   -61034
4408   -54966
4409    27209
4410    71869
4411    18208
4412   -58232
4413   -56156
4414    22917
4415    71758
4416    21360
4417   -57023
4418   -58390
4419    20835
4420    69907
4421    23321
4422   -55289
4423   -60256
4424    16373
4425    71666
4426    25670
4427   -54744
4428   -60113
4429    16058
4430    69912
4431    29142
4432   -51913
4433   -63392
4434    13885
4435    71563
4436    30616
4437   -51667
4438   -62419
4439    10518
4440    69495
4441    35519
4442   -48425
4443   -66209
4444     7527
4445    69310
4446    35889
4447   -46664
4448   -65324
4449     4146
4450    68377
4451    39338
4452   -43766
4453   -66779
4454     2662
4455    66493
4456    40234
4457   -40480
4458   -66628
4459    -2636
4460    67142
4461    43289
4462   -38774
4463   -68635
4464    -3402
4465    65866
4466    44314
4467   -36316
4468   -68506
4469    -6049
4470    64289
4471    45955
4472   -35085
4473   -67930
4474    -9273
4475    63525
4476    49148
4477   -31696
4478   -69650
4479   -11553
4480    63476
4481    50995
4482   -30987
4483   -69732
4484   -15594
4485    60578
4486    54502
4487   -28607
4488   -71126
4489   -15927
4490    58978
4491    54058
4492   -23698
4493   -70046
4494   -20240
4495    57635
4496    57471
4497   -22958
4498   -69262
4499   -20347
4500    54231
4501    55966
4502   -18070
4503   -69777
4504   -25589
4505    53372
4506    58578
4507   -17387
4508   -68609
4509   -27157
4510    51294
4511    59201
4512   -12412
4513   -69047
4514   -29679
4515    51012
4516    60773
4517   -11555
4518   -66657
4519   -32254
4520    48430
4521    63039
4522    -8552
4523   -68876
4524   -34034
4525    47756
4526    62877
4527    -6444
4528   -65796
4529   -38474
4530    44213
4531    65719
4532    -4288
4533   -68493
4534   -38431
4535    40871
4536    64702
4537     -902
4538   -65415
4539   -41777
4540    40144
4541    67796
4542      994
4543   -65293
4544   -41382
4545    37239
4546    67135
4547     6825
4548   -64199
4549   -45405
4550    36525
4551    65673
4552     6900
4553   -60720
4554   -47037
4555    31024
4556    67883
4557    10356
4558   -62833
4559   -48662
4560    30790
4561    65216
4562    13274
4563   -56298
4564   -51980
4565    27486
4566    70054
4567    14802
4568   -59069
4569   -50729
4570    25869
4571    67087
4572    19103
4573   -56803
4574   -55040
4575    23906
4576    69945
4577    18969
4578   -56885
4579   -54441
4580    18797
4581    68356
4582    24470
4583   -55390
4584   -59431
4585    18761
4586    68729
4587    23974
4588   -50514
4589   -58187
4590    12699
4591    69226
4592    29293
4593   -52768
4594   -59742
4595    14578
4596    65611
4597    30034
4598   -45167
4599   -62039
4600     8353
4601    68119
4602    32082
4603   -47461
4604   -60118
4605     8296
4606    62207
4607    35564
4608   -42251
4609   -64075
4610     4752
4611    65944
4612    34893
4613   -41339
4614   -60149
4615      368
4616    62899
4617    40826
4618   -40566
4619   -66961
4620     1239
4621    64820
4622    39098
4623   -36212
4624   -62639
4625    -5646
4626    63752
4627    46319
4628   -38089
4629   -67770
4630    -3185
4631    60675
4632    44131
4633   -30850
4634   -65921
4635   -10988
4636    61309
4637    47685
4638   -33216
4639   -65943
4640   -10650
4641    56554
4642    49313
4643   -26435
4644   -68012
4645   -14012
4646    59101
4647    49186
4648   -24997
4649   -63986
4650   -16908
4651    53198
4652    54127
4653   -22403
4654   -67670
4655   -17912
4656    54664
4657    50494
4658   -20808
4659   -64720
4660   -23198
4661    51249
4662    56806
4663   -20053
4664   -67925
4665   -21839
4666    50842
4667    54081
4668   -14365
4669   -64636
4670   -28914
4671    50880
4672    59958
4673   -15284
4674   -65716
4675   -28073
4676    46429
4677    59223
4678    -8847
4679   -68066
4680   -33066
4681    48359
4682    59620
4683    -9618
4684   -63601
4685   -34303
4686    40424
4687    62882
4688    -5040
4689   -66755
4690   -35338
4691    42790
4692    59934
4693    -2349
4694   -60675
4695   -38060
4696    37595
4697    63831
4698     -503
4699   -62915
4700   -37560
4701    37675
4702    60645
4703     4121
4704   -59580
4705   -44256
4706    34780
4707    64293
4708     3362
4709   -59401
4710   -40998
4711    31316
4712    63246
4713     9898
4714   -59782
4715   -47477
4716    33347
4717    64472
4718     9239
4719   -56543
4720   -45546
4721    26025
4722    67033
4723    14204
4724   -58491
4725   -49265
4726    28307
4727    64227
4728    13528
4729   -53208
4730   -51077
4731    21526
4732    66375
4733    17621
4734   -55346
4735   -49567
4736    22375
4737    62290
4738    20532
4739   -49663
4740   -53546
4741    17393
4742    65351
4743    19910
4744   -50713
4745   -52154
4746    14130
4747    62815
4748    26098
4749   -48295
4750   -56222
4751    15869
4752    63845
4753    24371
4754   -45720
4755   -54642
4756     9607
4757    63787
4758    30595
4759   -45659
4760   -58138
4761    11233
4762    62252
4763    30198
4764   -41935
4765   -58922
4766     4690
4767    63322
4768    34245
4769   -42138
4770   -59039
4771     4614
4772    60654
4773    35934
4774   -38124
4775   -62165
4776      769
4777    62803
4778    37836
4779   -37899
4780   -59404
4781    -2074
4782    58568
4783    40451
4784   -35266
4785   -63532
4786    -3219
4787    59695
4788    38356
4789   -33163
4790   -60315
4791    -7938
4792    57266
4793    44092
4794   -31902
4795   -63089
4796    -6810
4797    56070
4798    43139
4799   -26892
4800   -62178
4801   -12378
4802    54225
4803    46921
4804   -27223
4805   -62648
4806   -12592
4807    53838
4808    47607
4809   -22050
4810   -63453
4811   -15711
4812    54714
4813    48684
4814   -22438
4815   -62534
4816   -18836
4817    51193
4818    52716
4819   -19068
4820   -64513
4821   -21062
4822    52160
4823    50532
4824   -16982
4825   -61958
4826   -24422
4827    47277
4828    56002
4829   -14194
4830   -63693
4831   -23431
4832    47496
4833    53797
4834   -12591
4835   -61937
4836   -27963
4837    43777
4838    55747
4839   -10670
4840   -60844
4841   -27839
4842    41842
4843    55830
4844    -6609
4845   -60811
4846   -31416
4847    41485
4848    56406
4849    -4685
4850   -60015
4851   -32899
4852    36529
4853    58749
4854    -1304
4855   -60808
4856   -34301
4857    38396
4858    58456
4859     -857
4860   -58627
4861   -38743
4862    34605
4863    61280
4864     2674
4865   -59852
4866   -39039
4867    33633
4868    60550
4869     5879
4870   -56516
4871   -42867
4872    31017
4873    61787
4874     6326
4875   -56108
4876   -42590
4877    27792
4878    60618
4879    10482
4880   -55866
4881   -45378
4882    27997
4883    61312
4884    10560
4885   -53196
4886   -45115
4887    22880
4888    60870
4889    15110
4890   -52867
4891   -46933
4892    22867
4893    61293
4894    16099
4895   -50824
4896   -48831
4897    18757
4898    61615
4899    20250
4900   -50110
4901   -49134
4902    18695
4903    60740
4904    20697
4905   -47807
4906   -52438
4907    15837
4908    61712
4909    23115
4910   -47756
4911   -52913
4912    13441
4913    60633
4914    27067
4915   -45063
4916   -55781
4917    10650
4918    62330
4919    27133
4920   -43975
4921   -54214
4922     8044
4923    59148
4924    30871
4925   -41623
4926   -57309
4927     6324
4928    59558
4929    30248
4930   -39271
4931   -54809
4932     2334
4933    58262
4934    33671
4935   -37822
4936   -57053
4937     1646
4938    57368
4939    33837
4940   -33766
4941   -57536
4942    -1804
4943    57351
4944    37466
4945   -33615
4946   -58019
4947    -2751
4948    54518
4949    39445
4950   -31101
4951   -60646
4952    -6289
4953    55363
4954    40718
4955   -30443
4956   -59291
4957    -9066
4958    53371
4959    42805
4960   -26964
4961   -61726
4962   -10152
4963    54424
4964    44524
4965   -25732
4966   -59804
4967   -13687
4968    51684
4969    47664
4970   -23516
4971   -61081
4972   -14624
4973    51160
4974    45991
4975   -20189
4976   -59392
4977   -18136
4978    49650
4979    48287
4980   -19817
4981   -59297
4982   -17582
4983    45935
4984    48843
4985   -14708
4986   -59409
4987   -21897
4988    47339
4989    50531
4990   -14431
4991   -57597
4992   -22806
4993    41682
4994    51906
4995   -10891
4996   -60516
4997   -26329
4998    44573
4999    51290
5000    -9748
5001   -58019
5002   -28164
5003    39523
5004    55570
5005    -7211
5006   -60881
5007   -28783
5008    40394
5009    54434
5010    -4416
5011   -58285
5012   -33141
5013    37603
5014    57652
5015    -3497
5016   -58266
5017   -32552
5018    35684
5019    55643
5020     1849
5021   -56704
5022   -37172
5023    35737
5024    57491
5025     1862
5026   -54053
5027   -36803
5028    29071
5029    56543
5030     5568
5031   -54692
5032   -39654
5033    31360
5034    55380
5035     5563
5036   -51973
5037   -40137
5038    26157
5039    58319
5040     9722
5041   -53821
5042   -40528
5043    26219
5044    55552
5045    12296
5046   -49887
5047   -45223
5048    22879
5049    60422
5050    13112
5051   -50766
5052   -44295
5053    20474
5054    57923
5055    17242
5056   -49038
5057   -49045
5058    20020
5059    60216
5060    17746
5061   -47365
5062   -48306
5063    15049
5064    59237
5065    22401
5066   -47641
5067   -50127
5068    16817
5069    58224
5070    21371
5071   -42365
5072   -50967
5073    11627
5074    59352
5075    23898
5076   -43808
5077   -49796
5078    11967
5079    55674
5080    26339
5081   -38907
5082   -52735
5083     7701
5084    58509
5085    27401
5086   -39503
5087   -50417
5088     5178
5089    53578
5090    31629
5091   -37934
5092   -55445
5093     4161
5094    57332
5095    30337
5096   -35724
5097   -53717
5098     -522
5099    55166
5100    36701
5101   -35078
5102   -56766
5103     1353
5104    54395
5105    34607
5106   -29471
5107   -56288
5108    -5345
5109    56020
5110    39422
5111   -32538
5112   -56497
5113    -3863
5114    50981
5115    38567
5116   -25790
5117   -59080
5118    -9983
5119    54437
5120    39517
5121   -28019
5122   -54889
5123    -8790
5124    48570
5125    44689
5126   -22474
5127   -58187
5128   -11822
5129    50068
5130    40597
5131   -22062
5132   -55140
5133   -15956
5134    47113
5135    46026
5136   -20547
5137   -58911
5138   -13674
5139    46827
5140    44048
5141   -15642
5142   -56605
5143   -21750
5144    47118
5145    49945
5146   -17549
5147   -58049
5148   -18796
5149    42140
5150    48972
5151   -11211
5152   -58592
5153   -25082
5154    46578
5155    50061
5156   -12871
5157   -55652
5158   -24381
5159    39363
5160    51529
5161    -6235
5162   -59128
5163   -26116
5164    41532
5165    49860
5166    -7060
5167   -53620
5168   -30136
5169    35950
5170    54172
5171    -4847
5172   -56670
5173   -28381
5174    36067
5175    50710
5176    -1205
5177   -53456
5178   -34682
5179    33673
5180    54770
5181    -3024
5182   -53401
5183   -31275
5184    30732
5185    52339
5186     3942
5187   -53434
5188   -37259
5189    32233
5190    56251
5191     1520
5192   -51335
5193   -36662
5194    26196
5195    56449
5196     8087
5197   -54395
5198   -39417
5199    27473
5200    55562
5201     7445
5202   -48738
5203   -41824
5204    23018
5205    58451
5206    12007
5207   -51877
5208   -40689
5209    22809
5210    53832
5211    14321
5212   -46439
5213   -43925
5214    19677
5215    58190
5216    13414
5217   -47009
5218   -41647
5219    17976
5220    54317
5221    18478
5222   -44836
5223   -47061
5224    17705
5225    55409
5226    16723
5227   -42203
5228   -44868
5229    12188
5230    55760
5231    23260
5232   -43885
5233   -48682
5234    14205
5235    54448
5236    22271
5237   -39077
5238   -49924
5239     7446
5240    57289
5241    25144
5242   -42426
5243   -48729
5244     8102
5245    53243
5246    28267
5247   -35911
5248   -53076
5249     6084
5250    57090
5251    27907
5252   -36734
5253   -49540
5254     2310
5255    51568
5256    33727
5257   -33512
5258   -54921
5259     2361
5260    53500
5261    30156
5262   -31252
5263   -51614
5264    -3263
5265    53301
5266    35015
5267   -31705
5268   -53354
5269       30
5270    49914
5271    34383
5272   -26403
5273   -53796
5274    -7354
5275    51977
5276    38027
5277   -29815
5278   -52024
5279    -6207
5280    47433
5281    39060
5282   -23260
5283   -55980
5284   -10605
5285    51159
5286    38836
5287   -23948
5288   -52242
5289   -12318
5290    45994
5291    43503
5292   -21265
5293   -56748
5294   -13401
5295    46764
5296    42340
5297   -17925
5298   -53908
5299   -17893
5300    45542
5301    45593
5302   -18936
5303   -55510
5304   -16181
5305    41131
5306    43559
5307   -12799
5308   -54327
5309   -21100
5310    42162
5311    46418
5312   -13869
5313   -53216
5314   -20721
5315    38574
5316    48582
5317    -7967
5318   -56014
5319   -23642
5320    41439
5321    46649
5322    -9185
5323   -51704
5324   -25693
5325    36225
5326    50040
5327    -7284
5328   -53268
5329   -25519
5330    36439
5331    48037
5332    -4099
5333   -52313
5334   -30986
5335    34664
5336    52770
5337    -3709
5338   -52788
5339   -29299
5340    30305
5341    51671
5342     2746
5343   -52525
5344   -34639
5345    32097
5346    52657
5347     1857
5348   -49817
5349   -33500
5350    26538
5351    52077
5352     6328
5353   -50524
5354   -35186
5355    29560
5356    52277
5357     5429
5358   -46965
5359   -37231
5360    24070
5361    54654
5362     9368
5363   -49193
5364   -36535
5365    24155
5366    51196
5367    11242
5368   -45459
5369   -41033
5370    21403
5371    54366
5372    10372
5373   -46325
5374   -38867
5375    19048
5376    51903
5377    16125
5378   -43593
5379   -44103
5380    19153
5381    54413
5382    13833
5383   -41600
5384   -42420
5385    13767
5386    53469
5387    20653
5388   -42521
5389   -45681
5390    14313
5391    52444
5392    18500
5393   -39224
5394   -46374
5395     9115
5396    54795
5397    22943
5398   -41313
5399   -46638
5400    10024
5401    50902
5402    25953
5403   -36104
5404   -50488
5405     7268
5406    53896
5407    24889
5408   -36539
5409   -46919
5410     4851
5411    49112
5412    28207
5413   -33830
5414   -50772
5415     4040
5416    52132
5417    27477
5418   -32090
5419   -49237
5420     -295
5421    50205
5422    32164
5423   -31794
5424   -50101
5425      869
5426    49370
5427    31459
5428   -27860
5429   -50566
5430    -3852
5431    49861
5432    34579
5433   -28739
5434   -51289
5435    -4937
5436    47073
5437    36328
5438   -24419
5439   -53483
5440    -7304
5441    48941
5442    36680
5443   -24705
5444   -50729
5445   -10196
5446    45421
5447    40565
5448   -20519
5449   -53874
5450   -11009
5451    46606
5452    38868
5453   -20476
5454   -51443
5455   -14033
5456    42749
5457    41627
5458   -18789
5459   -54022
5460   -13145
5461    42118
5462    41217
5463   -15382
5464   -51722
5465   -17823
5466    42398
5467    43123
5468   -15430
5469   -51019
5470   -17488
5471    39880
5472    44138
5473   -10508
5474   -52618
5475   -22159
5476    40882
5477    44695
5478   -11398
5479   -51119
5480   -23390
5481    35885
5482    47259
5483    -7528
5484   -53341
5485   -25554
5486    35800
5487    47298
5488    -6404
5489   -50354
5490   -27448
5491    34498
5492    49964
5493    -4965
5494   -50377
5495   -26314
5496    32053
5497    48334
5498     -851
5499   -50088
5500   -30108
5501    31998
5502    49679
5503     -656
5504   -49262
5505   -29975
5506    28430
5507    50028
5508     2492
5509   -48411
5510   -32886
5511    29608
5512    48988
5513     3292
5514   -46783
5515   -33653
5516    26206
5517    50701
5518     6429
5519   -46896
5520   -34619
5521    24898
5522    49928
5523     8476
5524   -44525
5525   -38227
5526    22529
5527    51625
5528    10058
5529   -43916
5530   -38020
5531    19734
5532    51651
5533    13973
5534   -43483
5535   -41149
5536    18025
5537    52737
5538    14345
5539   -41984
5540   -40361
5541    15771
5542    50230
5543    16161
5544   -41532
5545   -42152
5546    15166
5547    51462
5548    17066
5549   -39379
5550   -41941
5551    12646
5552    50787
5553    19359
5554   -38762
5555   -42762
5556    12074
5557    49679
5558    21635
5559   -37523
5560   -45142
5561     8453
5562    51007
5563    22501
5564   -36478
5565   -45063
5566     7465
5567    49845
5568    24868
5569   -34169
5570   -45860
5571     5748
5572    50504
5573    26619
5574   -32279
5575   -47451
5576     2814
5577    49150
5578    28631
5579   -30756
5580   -47833
5581     -106
5582    48808
5583    29365
5584   -29026
5585   -49168
5586    -1934
5587    47913
5588    32074
5589   -27820
5590   -49061
5591    -3588
5592    46845
5593    33239
5594   -26034
5595   -49413
5596    -5051
5597    46461
5598    33525
5599   -24409
5600   -48877
5601    -6951
5602    44323
5603    35150
5604   -23337
5605   -49722
5606    -7914
5607    43615
5608    36393
5609   -21513
5610   -48969
5611   -10083
5612    43127
5613    38393
5614   -19760
5615   -49492
5616   -11849
5617    40354
5618    39114
5619   -15977
5620   -49844
5621   -15387
5622    40983
5623    40089
5624   -15142
5625   -50208
5626   -16889
5627    39055
5628    41631
5629   -12121
5630   -49575
5631   -18930
5632    38445
5633    42750
5634   -11641
5635   -49623
5636   -20330
5637    37240
5638    43349
5639    -9247
5640   -49304
5641   -22029
5642    35183
5643    44889
5644    -8505
5645   -48652
5646   -22770
5647    34943
5648    44141
5649    -5852
5650   -48802
5651   -25138
5652    33884
5653    45150
5654    -3300
5655   -48323
5656   -25149
5657    31140
5658    45603
5659    -1646
5660   -46926
5661   -28010
5662    30435
5663    46571
5664     -601
5665   -46426
5666   -29688
5667    26720
5668    47144
5669     3273
5670   -46581
5671   -31794
5672    26254
5673    48356
5674     3746
5675   -45570
5676   -32603
5677    24380
5678    49768
5679     6624
5680   -44924
5681   -34190
5682    22605
5683    48687
5684     7604
5685   -42464
5686   -35813
5687    21081
5688    49929
5689     9956
5690   -43184
5691   -36777
5692    19022
5693    48671
5694    11922
5695   -41479
5696   -37904
5697    17743
5698    49480
5699    13256
5700   -40480
5701   -38013
5702    15493
5703    48334
5704    13721
5705   -40072
5706   -38454
5707    14400
5708    47585
5709    16016
5710   -37462
5711   -41779
5712    11896
5713    48737
5714    19093
5715   -37931
5716   -41716
5717     9979
5718    47964
5719    21435
5720   -34801
5721   -43173
5722     7499
5723    48628
5724    22008
5725   -33982
5726   -44171
5727     6151
5728    46794
5729    24063
5730   -32422
5731   -44854
5732     4247
5733    47037
5734    25540
5735   -30774
5736   -45130
5737     2449
5738    47003
5739    27067
5740   -30170
5741   -45360
5742     2578
5743    46368
5744    26758
5745   -27886
5746   -45496
5747    -1479
5748    45808
5749    29476
5750   -28357
5751   -46651
5752    -1399
5753    43369
5754    30277
5755   -23875
5756   -47863
5757    -5116
5758    44414
5759    31758
5760   -23263
5761   -46199
5762    -6614
5763    42200
5764    35001
5765   -21135
5766   -48218
5767    -9069
5768    43042
5769    34303
5770   -19844
5771   -47540
5772   -11767
5773    40625
5774    37709
5775   -18111
5776   -48978
5777   -11227
5778    39838
5779    38320
5780   -14741
5781   -47843
5782   -15043
5783    39901
5784    38686
5785   -14884
5786   -46931
5787   -15344
5788    37682
5789    38714
5790   -11866
5791   -47712
5792   -17293
5793    36934
5794    40026
5795   -12232
5796   -46342
5797   -18906
5798    35268
5799    41450
5800    -9780
5801   -48497
5802   -19040
5803    34470
5804    41351
5805    -7516
5806   -46643
5807   -22434
5808    32460
5809    43529
5810    -6055
5811   -46851
5812   -23075
5813    31055
5814    42535
5815    -2441
5816   -44539
5817   -27682
5818    29700
5819    45315
5820    -2165
5821   -45342
5822   -26891
5823    26545
5824    45018
5825      999
5826   -46462
5827   -29033
5828    27669
5829    44992
5830     1355
5831   -43253
5832   -29170
5833    24409
5834    46968
5835     3797
5836   -44847
5837   -30847
5838    24377
5839    45893
5840     5016
5841   -41387
5842   -33180
5843    22761
5844    46926
5845     6051
5846   -41958
5847   -32057
5848    20150
5849    46447
5850     9472
5851   -40875
5852   -35843
5853    19811
5854    47904
5855     9609
5856   -39541
5857   -35617
5858    16403
5859    46160
5860    14111
5861   -38293
5862   -36055
5863    15890
5864    46646
5865    13759
5866   -36373
5867   -38712
5868    11604
5869    47270
5870    16311
5871   -37206
5872   -39268
5873    12463
5874    46026
5875    18210
5876   -33067
5877   -41269
5878     8741
5879    47877
5880    19388
5881   -35239
5882   -40236
5883     7208
5884    43870
5885    21884
5886   -32490
5887   -42358
5888     6723
5889    46729
5890    21474
5891   -31424
5892   -40994
5893     4173
5894    45066
5895    24837
5896   -31095
5897   -42328
5898     3764
5899    44135
5900    24928
5901   -27779
5902   -43516
5903      232
5904    44140
5905    27659
5906   -28769
5907   -44307
5908      159
5909    42210
5910    28455
5911   -24292
5912   -45639
5913    -3670
5914    43943
5915    28793
5916   -23819
5917   -43954
5918    -5188
5919    40628
5920    32267
5921   -21643
5922   -47380
5923    -5804
5924    42454
5925    31449
5926   -20130
5927   -45100
5928    -9624
5929    39983
5930    34723
5931   -19976
5932   -46343
5933    -8987
5934    39306
5935    33057
5936   -16693
5937   -44684
5938   -12308
5939    39439
5940    36637
5941   -17415
5942   -45643
5943   -10896
5944    36726
5945    36110
5946   -13499
5947   -45822
5948   -16393
5949    37062
5950    37467
5951   -13216
5952   -45062
5953   -15555
5954    33979
5955    39717
5956    -8990
5957   -46640
5958   -18429
5959    34204
5960    38660
5961    -8505
5962   -43812
5963   -20624
5964    31829
5965    41560
5966    -6880
5967   -45737
5968   -20477
5969    31231
5970    40675
5971    -4395
5972   -44403
5973   -23547
5974    30550
5975    42002
5976    -4689
5977   -43082
5978   -23126
5979    28289
5980    42445
5981    -1284
5982   -44718
5983   -25729
5984    28233
5985    41489
5986    -1629
5987   -42457
5988   -26469
5989    24694
5990    43376
5991      858
5992   -43758
5993   -27147
5994    25353
5995    43130
5996     3016
5997   -40374
5998   -29826
5999    21790
6000    45398
6001     4861
6002   -41150
6003   -29071
6004    21763
6005    42966
6006     7774
6007   -38895
6008   -33348
6009    20586
6010    45258
6011     9231
6012   -39047
6013   -32743
6014    16320
6015    44177
6016    12155
6017   -39170
6018   -35305
6019    16734
6020    44968
6021    11697
6022   -36931
6023   -35009
6024    13051
6025    45807
6026    13449
6027   -36395
6028   -36766
6029    13700
6030    43505
6031    14781
6032   -33862
6033   -36694
6034    11175
6035    45643
6036    16097
6037   -35386
6038   -38003
6039    10618
6040    43628
6041    18725
6042   -32398
6043   -39853
6044     9230
6045    45291
6046    18568
6047   -30801
6048   -38892
6049     5029
6050    44090
6051    22539
6052   -29665
6053   -40651
6054     4984
6055    43215
6056    23176
6057   -27077
6058   -41876
6059     1020
6060    43970
6061    25314
6062   -28109
6063   -41763
6064     1458
6065    40513
6066    25214
6067   -25152
6068   -43325
6069    -1056
6070    42427
6071    27325
6072   -26096
6073   -40632
6074    -3004
6075    40495
6076    28738
6077   -23138
6078   -42963
6079    -2793
6080    41040
6081    28224
6082   -21520
6083   -43283
6084    -6959
6085    40220
6086    30743
6087   -20855
6088   -43637
6089    -6073
6090    38246
6091    30689
6092   -16811
6093   -42248
6094   -10055
6095    38637
6096    33691
6097   -17428
6098   -43025
6099   -10694
6100    35668
6101    34495
6102   -13089
6103   -44623
6104   -13684
6105    37054
6106    34662
6107   -14021
6108   -43313
6109   -14023
6110    33593
6111    37433
6112   -11058
6113   -45777
6114   -15668
6115    34587
6116    36170
6117   -10316
6118   -42675
6119   -17594
6120    32604
6121    39152
6122    -8981
6123   -43835
6124   -17821
6125    30991
6126    38036
6127    -5826
6128   -43300
6129   -20988
6130    31204
6131    38830
6132    -6196
6133   -42496
6134   -20703
6135    27692
6136    40174
6137    -3061
6138   -43673
6139   -22347
6140    28371
6141    41254
6142    -1774
6143   -40481
6144   -24722
6145    26094
6146    42426
6147       -2
6148   -41632
6149   -25485
6150    25596
6151    40604
6152     2216
6153   -40341
6154   -27741
6155    22214
6156    43264
6157     3218
6158   -40203
6159   -28180
6160    21271
6161    41507
6162     6809
6163   -38029
6164   -30259
6165    21133
6166    42748
6167     5453
6168   -37343
6169   -29356
6170    18350
6171    41964
6172     9213
6173   -37939
6174   -32842
6175    19029
6176    41861
6177     8441
6178   -36414
6179   -32257
6180    15213
6181    43290
6182    11608
6183   -36651
6184   -33176
6185    16141
6186    41799
6187    11921
6188   -33723
6189   -35707
6190    12602
6191    44438
6192    13818
6193   -34108
6194   -35179
6195    10962
6196    41880
6197    16541
6198   -31355
6199   -37794
6200     8278
6201    42776
6202    17261
6203   -30816
6204   -36311
6205     6599
6206    42913
6207    19764
6208   -30681
6209   -38080
6210     6596
6211    41477
6212    19528
6213   -27695
6214   -38922
6215     4010
6216    41338
6217    22005
6218   -29074
6219   -38980
6220     3224
6221    41087
6222    22899
6223   -26138
6224   -40452
6225     1752
6226    41083
6227    23950
6228   -25101
6229   -40350
6230      388
6231    40024
6232    26478
6233   -23507
6234   -41276
6235    -1749
6236    40491
6237    27239
6238   -21635
6239   -40589
6240    -4342
6241    39181
6242    29357
6243   -21380
6244   -41717
6245    -4847
6246    37115
6247    30042
6248   -17835
6249   -42300
6250    -8880
6251    37083
6252    30690
6253   -17683
6254   -40686
6255    -8688
6256    35092
6257    31355
6258   -15781
6259   -41842
6260   -10845
6261    36372
6262    31896
6263   -14979
6264   -41454
6265   -11932
6266    33747
6267    34542
6268   -13358
6269   -42733
6270   -12719
6271    33621
6272    33360
6273   -12082
6274   -41796
6275   -14704
6276    33036
6277    35779
6278    -9817
6279   -42450
6280   -15694
6281    32419
6282    35376
6283    -7844
6284   -41118
6285   -17872
6286    30274
6287    37186
6288    -6859
6289   -40867
6290   -19215
6291    28037
6292    37564
6293    -4183
6294   -40183
6295   -21078
6296    27477
6297    38469
6298    -2833
6299   -39341
6300   -22537
6301    24504
6302    39290
6303    -1509
6304   -40025
6305   -23601
6306    25123
6307    39517
6308      325
6309   -38875
6310   -25211
6311    23276
6312    40444
6313      485
6314   -40787
6315   -24573
6316    23106
6317    40066
6318     3729
6319   -38116
6320   -27641
6321    21665
6322    40266
6323     3823
6324   -37511
6325   -27157
6326    18449
6327    41304
6328     6319
6329   -37137
6330   -29393
6331    17903
6332    40497
6333     7405
6334   -34479
6335   -31244
6336    15854
6337    41701
6338     9600
6339   -36040
6340   -30801
6341    15284
6342    40441
6343    11304
6344   -33258
6345   -33206
6346    12616
6347    41513
6348    12782
6349   -33176
6350   -32590
6351    10598
6352    39865
6353    14610
6354   -31206
6355   -35123
6356    10391
6357    41830
6358    14876
6359   -30612
6360   -34071
6361     8360
6362    39957
6363    17450
6364   -30457
6365   -37069
6366     8654
6367    40935
6368    17865
6369   -29971
6370   -35670
6371     6183
6372    40952
6373    20015
6374   -27706
6375   -37832
6376     4536
6377    39620
6378    21031
6379   -26555
6380   -38686
6381     1997
6382    39779
6383    22903
6384   -24735
6385   -38301
6386      152
6387    37963
6388    22889
6389   -22753
6390   -40377
6391    -1602
6392    37698
6393    24361
6394   -21649
6395   -38516
6396    -3659
6397    36607
6398    25883
6399   -20682
6400   -38890
6401    -3292
6402    36316
6403    27134
6404   -19702
6405   -39621
6406    -7114
6407    36585
6408    27980
6409   -18025
6410   -39424
6411    -6122
6412    35793
6413    28663
6414   -17349
6415   -39993
6416    -8339
6417    35057
6418    30565
6419   -16502
6420   -39464
6421    -8769
6422    32746
6423    32703
6424   -14397
6425   -40979
6426   -11769
6427    33359
6428    32120
6429   -13402
6430   -39562
6431   -13572
6432    31728
6433    33450
6434   -11440
6435   -39992
6436   -14119
6437    30901
6438    32980
6439    -8997
6440   -39408
6441   -16304
6442    29569
6443    34874
6444    -8164
6445   -39376
6446   -17316
6447    27832
6448    34710
6449    -5812
6450   -38589
6451   -17985
6452    27853
6453    36313
6454    -5728
6455   -38486
6456   -19470
6457    25733
6458    37161
6459    -3507
6460   -38753
6461   -21608
6462    25703
6463    36436
6464    -2223
6465   -38318
6466   -21192
6467    24324
6468    37913
6469     -105
6470   -37992
6471   -22955
6472    22995
6473    36972
6474     1649
6475   -37813
6476   -24778
6477    22089
6478    38532
6479     3596
6480   -36331
6481   -26034
6482    19609
6483    38879
6484     4948
6485   -35129
6486   -27769
6487    17807
6488    39651
6489     6420
6490   -35558
6491   -28458
6492    16659
6493    39177
6494     8003
6495   -33595
6496   -29044
6497    15641
6498    38993
6499     8673
6500   -33357
6501   -30336
6502    13324
6503    38643
6504    11243
6505   -32197
6506   -31295
6507    13499
6508    39310
6509    11612
6510   -31670
6511   -32601
6512    10371
6513    39084
6514    13408
6515   -31600
6516   -32555
6517    10301
6518    39917
6519    15004
6520   -29790
6521   -33895
6522     7916
6523    38662
6524    15813
6525   -29186
6526   -34255
6527     6952
6528    38016
6529    18373
6530   -27155
6531   -34274
6532     4852
6533    37915
6534    18719
6535   -26212
6536   -35759
6537     3513
6538    37653
6539    21182
6540   -25112
6541   -36147
6542     2338
6543    36271
6544    21971
6545   -23456
6546   -36728
6547      345
6548    37323
6549    23138
6550   -23177
6551   -36817
6552     -216
6553    36725
6554    22970
6555   -22197
6556   -37378
6557    -1911
6558    36336
6559    24751
6560   -20958
6561   -36410
6562    -3186
6563    34817
6564    25811
6565   -19021
6566   -38687
6567    -5224
6568    35205
6569    27317
6570   -18105
6571   -36569
6572    -6752
6573    32349
6574    29145
6575   -15870
6576   -37887
6577    -7362
6578    33094
6579    28615
6580   -13844
6581   -37632
6582   -10459
6583    32553
6584    29419
6585   -12969
6586   -37689
6587   -11717
6588    31051
6589    30018
6590   -11736
6591   -37816
6592   -12494
6593    30827
6594    31478
6595   -10298
6596   -36842
6597   -13569
6598    29555
6599    32932
6600    -9034
6601   -38728
6602   -15389
6603    27686
6604    32733
6605    -8049
6606   -37740
6607   -16256
6608    27352
6609    35235
6610    -6726
6611   -38346
6612   -17352
6613    27311
6614    33922
6615    -4990
6616   -36723
6617   -19943
6618    25277
6619    35619
6620    -3375
6621   -37776
6622   -20511
6623    24642
6624    35619
6625     -358
6626   -35690
6627   -22593
6628    22054
6629    36050
6630      705
6631   -36051
6632   -22559
6633    20263
6634    36480
6635     2146
6636   -35260
6637   -24242
6638    20498
6639    36500
6640     2152
6641   -33282
6642   -24060
6643    18866
6644    37002
6645     4503
6646   -34368
6647   -25731
6648    18979
6649    37189
6650     6090
6651   -33278
6652   -26129
6653    16230
6654    38150
6655     6749
6656   -34070
6657   -26724
6658    15741
6659    36864
6660     7696
6661   -32130
6662   -28764
6663    12870
6664    37976
6665     9708
6666   -32234
6667   -28216
6668    13042
6669    37611
6670    12431
6671   -30126
6672   -31020
6673    10675
6674    37406
6675    13280
6676   -28214
6677   -31667
6678     8238
6679    36631
6680    15281
6681   -27789
6682   -32734
6683     8971
6684    36796
6685    15477
6686   -26083
6687   -32283
6688     5484
6689    37006
6690    18033
6691   -27534
6692   -33591
6693     5739
6694    36628
6695    17422
6696   -24524
6697   -35164
6698     3790
6699    36973
6700    19061
6701   -25419
6702   -35010
6703     2809
6704    35834
6705    21140
6706   -23854
6707   -35383
6708     1364
6709    35839
6710    21086
6711   -21814
6712   -35537
6713     -407
6714    34851
6715    23976
6716   -21571
6717   -36794
6718    -1829
6719    34166
6720    23280
6721   -18713
6722   -36210
6723    -4867
6724    34001
6725    25480
6726   -17911
6727   -35978
6728    -5801
6729    32099
6730    26029
6731   -15896
6732   -36918
6733    -7246
6734    32561
6735    26395
6736   -15345
6737   -35422
6738    -8535
6739    32216
6740    28727
6741   -13802
6742   -37238
6743   -10072
6744    31752
6745    28432
6746   -12825
6747   -36643
6748   -10921
6749    29726
6750    30585
6751   -11871
6752   -38371
6753   -11561
6754    29575
6755    29757
6756    -8829
6757   -35819
6758   -14254
6759    28866
6760    31636
6761    -9247
6762   -36952
6763   -14192
6764    26334
6765    31253
6766    -6691
6767   -35702
6768   -16659
6769    26317
6770    32559
6771    -6110
6772   -36067
6773   -17172
6774    24288
6775    33100
6776    -3100
6777   -35226
6778   -18908
6779    24030
6780    32975
6781    -3712
6782   -34626
6783   -19267
6784    23000
6785    35361
6786     -778
6787   -35103
6788   -21684
6789    22263
6790    34195
6791     -172
6792   -34227
6793   -22335
6794    21148
6795    35249
6796      975
6797   -33693
6798   -22293
6799    19735
6800    35947
6801     3217
6802   -33759
6803   -24817
6804    18479
6805    36490
6806     2667
6807   -33009
6808   -24582
6809    16472
6810    35523
6811     6031
6812   -32908
6813   -26015
6814    15957
6815    35408
6816     6752
6817   -29920
6818   -26813
6819    13947
6820    36461
6821     8601
6822   -30865
6823   -26609
6824    12782
6825    34420
6826     9800
6827   -28743
6828   -28313
6829    10985
6830    35797
6831    11272
6832   -29890
6833   -28718
6834     9833
6835    35710
6836    12258
6837   -28887
6838   -30559
6839     9172
6840    36216
6841    13175
6842   -27579
6843   -30834
6844     7141
6845    36084
6846    16545
6847   -26322
6848   -31900
6849     7410
6850    36011
6851    16037
6852   -24443
6853   -31569
6854     3796
6855    35751
6856    18467
6857   -24541
6858   -33255
6859     4076
6860    33826
6861    18963
6862   -22842
6863   -33178
6864     2002
6865    34354
6866    20011
6867   -21752
6868   -32807
6869     1517
6870    33476
6871    21746
6872   -19103
6873   -34572
6874    -1096
6875    33163
6876    20646
6877   -18513
6878   -33523
6879    -3059
6880    32842
6881    23604
6882   -18627
6883   -35031
6884    -3826
6885    33357
6886    24397
6887   -16799
6888   -35348
6889    -5223
6890    32179
6891    25531
6892   -16576
6893   -35029
6894    -5944
6895    31276
6896    26116
6897   -14541
6898   -35982
6899    -8195
6900    31738
6901    27051
6902   -13886
6903   -34861
6904    -7894
6905    28835
6906    29234
6907   -12109
6908   -35840
6909    -9790
6910    28677
6911    27778
6912   -11368
6913   -34885
6914   -11886
6915    27009
6916    29111
6917    -9071
6918   -34735
6919   -11958
6920    26410
6921    28686
6922    -6608
6923   -33570
6924   -14401
6925    25752
6926    30126
6927    -6450
6928   -34300
6929   -14656
6930    25208
6931    31152
6932    -5491
6933   -34679
6934   -16160
6935    24820
6936    32050
6937    -4845
6938   -34219
6939   -17801
6940    23154
6941    32729
6942    -2935
6943   -33183
6944   -19266
6945    22747
6946    32393
6947    -1598
6948   -33555
6949   -20937
6950    20453
6951    33634
6952     -139
6953   -33024
6954   -21256
6955    19968
6956    33180
6957     1339
6958   -31600
6959   -21540
6960    18161
6961    34904
6962     3596
6963   -32089
6964   -22942
6965    16767
6966    33266
6967     5416
6968   -31593
6969   -23882
6970    16382
6971    34400
6972     6361
6973   -31178
6974   -25554
6975    14383
6976    34108
6977     6722
6978   -29372
6979   -25952
6980    14050
6981    35536
6982     7962
6983   -30513
6984   -26575
6985    13007
6986    34938
6987     9936
6988   -28446
6989   -27915
6990    11780
6991    35190
6992    10988
6993   -27060
6994   -28728
6995     9675
6996    34456
6997    11328
6998   -27000
6999   -28913
7000     8891
7001    34477
7002    13376
7003   -26359
7004   -29478
7005     6992
7006    34296
7007    15077
7008   -24783
7009   -29895
7010     5093
7011    33417
7012    16010
7013   -23778
7014   -31210
7015     4434
7016    32906
7017    15647
7018   -22635
7019   -31444
7020     3673
7021    33889
7022    17758
7023   -21705
7024   -31586
7025     2324
7026    33088
7027    18554
7028   -20983
7029   -32418
7030      430
7031    33060
7032    19244
7033   -19894
7034   -33197
7035    -1423
7036    32272
7037    20474
7038   -19156
7039   -33239
7040    -1317
7041    32664
7042    22588
7043   -18066
7044   -33021
7045    -3636
7046    30254
7047    22879
7048   -15943
7049   -32971
7050    -5293
7051    31316
7052    24454
7053   -15535
7054   -33080
7055    -5712
7056    29648
7057    25765
7058   -13619
7059   -33098
7060    -7839
7061    29115
7062    26072
7063   -12137
7064   -32757
7065    -9006
7066    27833
7067    26155
7068   -11780
7069   -34321
7070    -9699
7071    27481
7072    26383
7073   -10347
7074   -33448
7075   -11511
7076    26899
7077    28961
7078    -9175
7079   -33484
7080   -11734
7081    25786
7082    28412
7083    -7274
7084   -34141
7085   -13084
7086    25754
7087    29318
7088    -7139
7089   -33635
7090   -15127
7091    24226
7092    30111
7093    -4843
7094   -33802
7095   -15955
7096    23380
7097    30415
7098    -3559
7099   -33220
7100   -17202
7101    22059
7102    31695
7103    -3140
7104   -32942
7105   -16985
7106    20353
7107    30608
7108     -103
7109   -30648
7110   -19972
7111    20256
7112    32450
7113      109
7114   -30543
7115   -19387
7116    18414
7117    31758
7118     1305
7119   -31030
7120   -21544
7121    17908
7122    32706
7123     1856
7124   -30338
7125   -21308
7126    17011
7127    32777
7128     5194
7129   -31555
7130   -23372
7131    16412
7132    33698
7133     5145
7134   -28798
7135   -23716
7136    14835
7137    33135
7138     7194
7139   -29656
7140   -25084
7141    13689
7142    33684
7143     8723
7144   -28166
7145   -26791
7146    11903
7147    33326
7148     8386
7149   -27283
7150   -25823
7151    10937
7152    32752
7153    11142
7154   -26258
7155   -27493
7156     9146
7157    33102
7158     9687
7159   -25460
7160   -26631
7161     8066
7162    32327
7163    12880
7164   -24765
7165   -28441
7166     7425
7167    31683
7168    12556
7169   -23726
7170   -30054
7171     5945
7172    32406
7173    15014
7174   -24010
7175   -29085
7176     5338
7177    31885
7178    16358
7179   -22355
7180   -30228
7181     3158
7182    32670
7183    16954
7184   -21271
7185   -31289
7186     2030
7187    32307
7188    19196
7189   -21111
7190   -32351
7191      661
7192    32003
7193    19577
7194   -18577
7195   -31785
7196    -1283
7197    30330
7198    19926
7199   -18474
7200   -31927
7201    -1861
7202    29844
7203    20826
7204   -16467
7205   -32217
7206    -2961
7207    30305
7208    22669
7209   -15353
7210   -31696
7211    -3215
7212    29019
7213    22526
7214   -13947
7215   -32563
7216    -5477
7217    28991
7218    23739
7219   -13178
7220   -31829
7221    -6650
7222    27699
7223    25188
7224   -12095
7225   -33052
7226    -9120
7227    27472
7228    24674
7229   -12060
7230   -32334
7231    -9258
7232    26144
7233    25879
7234    -9650
7235   -32694
7236    -9623
7237    25742
7238    26250
7239    -8985
7240   -32436
7241   -12278
7242    24431
7243    28389
7244    -7999
7245   -32949
7246   -12710
7247    23661
7248    27179
7249    -5677
7250   -31677
7251   -13855
7252    22631
7253    29164
7254    -5177
7255   -31897
7256   -14640
7257    21994
7258    29239
7259    -2819
7260   -30925
7261   -15895
7262    21249
7263    29832
7264    -3267
7265   -31228
7266   -16993
7267    20090
7268    30743
7269      -79
7270   -31935
7271   -18073
7272    19619
7273    30564
7274     -335
7275   -30908
7276   -19495
7277    18990
7278    31415
7279     1032
7280   -30676
7281   -19528
7282    17215
7283    31063
7284     2970
7285   -30024
7286   -21625
7287    16367
7288    31883
7289     3656
7290   -28838
7291   -22159
7292    14055
7293    31901
7294     4355
7295   -28992
7296   -22727
7297    13853
7298    31028
7299     6277
7300   -27202
7301   -23581
7302    11685
7303    32044
7304     7529
7305   -27301
7306   -23937
7307    11805
7308    31177
7309     9794
7310   -25361
7311   -24713
7312     9784
7313    32058
7314     9745
7315   -26063
7316   -25550
7317     9429
7318    31263
7319    11425
7320   -24565
7321   -27782
7322     8334
7323    33291
7324    11677
7325   -24657
7326   -26676
7327     6570
7328    32082
7329    13646
7330   -24214
7331   -28417
7332     4975
7333    32046
7334    14169
7335   -22206
7336   -28611
7337     3495
7338    31338
7339    15490
7340   -21434
7341   -29130
7342     2550
7343    30408
7344    17109
7345   -20306
7346   -29093
7347     1622
7348    30478
7349    18006
7350   -18576
7351   -28685
7352     1375
7353    28948
7354    17555
7355   -17678
7356   -30282
7357     -947
7358    30753
7359    19309
7360   -17591
7361   -29787
7362    -2213
7363    28885
7364    20475
7365   -15573
7366   -30882
7367    -3048
7368    28436
7369    22584
7370   -15753
7371   -30765
7372    -5538
7373    27590
7374    23943
7375   -14157
7376   -31182
7377    -5199
7378    28218
7379    22938
7380   -12695
7381   -31697
7382    -7117
7383    27723
7384    24032
7385   -12412
7386   -31280
7387    -7719
7388    26199
7389    24801
7390   -10682
7391   -31580
7392    -9484
7393    24984
7394    25536
7395    -8185
7396   -29868
7397   -10164
7398    23754
7399    25868
7400    -7117
7401   -30661
7402   -11472
7403    24231
7404    25458
7405    -6779
7406   -29943
7407   -13688
7408    22636
7409    28153
7410    -6082
7411   -31905
7412   -13821
7413    22273
7414    27320
7415    -4791
7416   -30902
7417   -15660
7418    20837
7419    28586
7420    -3685
7421   -30074
7422   -15512
7423    20386
7424    28436
7425    -1456
7426   -30691
7427   -17895
7428    20226
7429    29571
7430    -1235
7431   -29611
7432   -17105
7433    17178
7434    29012
7435      697
7436   -29859
7437   -18572
7438    18080
7439    29252
7440      697
7441   -28279
7442   -19838
7443    16158
7444    29364
7445     2079
7446   -28649
7447   -19594
7448    15429
7449    29499
7450     3827
7451   -27801
7452   -21367
7453    13853
7454    30626
7455     5230
7456   -27550
7457   -21839
7458    13126
7459    30613
7460     6638
7461   -25808
7462   -23503
7463    11927
7464    30515
7465     7344
7466   -26600
7467   -24137
7468    10329
7469    30514
7470     8939
7471   -25723
7472   -24822
7473    10222
7474    30208
7475     9551
7476   -24809
7477   -25122
7478     8434
7479    30878
7480    10407
7481   -24010
7482   -24897
7483     7622
7484    29639
7485    11814
7486   -22691
7487   -26204
7488     6004
7489    29856
7490    11865
7491   -22584
7492   -26309
7493     5269
7494    29099
7495    13969
7496   -20220
7497   -27753
7498     3908
7499    29884
7500    14661
7501   -18880
7502   -27594
7503     2009
7504    30124
7505    16801
7506   -20311
7507   -29197
7508     1946
7509    29727
7510    17068
7511   -18016
7512   -27716
7513     -661
7514    28961
7515    18191
7516   -18282
7517   -29641
7518    -1339
7519    29334
7520    17960
7521   -16730
7522   -29967
7523    -2054
7524    28112
7525    20706
7526   -16022
7527   -28519
7528    -3105
7529    26565
7530    20311
7531   -13556
7532   -29725
7533    -4249
7534    26476
7535    19563
7536   -13387
7537   -28923
7538    -5007
7539    26087
7540    22631
7541   -13190
7542   -30035
7543    -6611
7544    24969
7545    22786
7546   -10605
7547   -27974
7548    -8014
7549    26077
7550    24755
7551   -10775
7552   -30938
7553    -8442
7554    24571
7555    24416
7556    -8467
7557   -29354
7558   -10158
7559    24648
7560    25033
7561    -7986
7562   -30164
7563   -10982
7564    22140
7565    26700
7566    -7168
7567   -31313
7568   -12287
7569    23509
7570    26167
7571    -5248
7572   -29325
7573   -13278
7574    21175
7575    27794
7576    -5260
7577   -29238
7578   -14174
7579    20125
7580    26732
7581    -3795
7582   -28904
7583   -14788
7584    19612
7585    28205
7586    -2433
7587   -28902
7588   -15752
7589    18548
7590    27920
7591    -1187
7592   -28215
7593   -16723
7594    17928
7595    28008
7596     -298
7597   -27766
7598   -17462
7599    16768
7600    28494
7601     1923
7602   -28881
7603   -19382
7604    16250
7605    28604
7606     1760
7607   -26280
7608   -19903
7609    14102
7610    30103
7611     4869
7612   -27042
7613   -20388
7614    13404
7615    28584
7616     4826
7617   -25691
7618   -21165
7619    11574
7620    29706
7621     6852
7622   -26098
7623   -21778
7624    10332
7625    29368
7626     6869
7627   -25096
7628   -22932
7629    10000
7630    29215
7631     7872
7632   -24856
7633   -22486
7634     8096
7635    28980
7636     9560
7637   -23645
7638   -24444
7639     8348
7640    28910
7641     9849
7642   -21281
7643   -24054
7644     7258
7645    29531
7646    12168
7647   -21595
7648   -26173
7649     6364
7650    28432
7651    12340
7652   -20859
7653   -26310
7654     3842
7655    30091
7656    13799
7657   -21278
7658   -27076
7659     4237
7660    29780
7661    14836
7662   -20025
7663   -27463
7664     1886
7665    29201
7666    15462
7667   -17953
7668   -28302
7669     1136
7670    27485
7671    16389
7672   -18441
7673   -28314
7674      319
7675    28353
7676    15925
7677   -16128
7678   -27756
7679     -131
7680    27713
7681    18100
7682   -16925
7683   -27953
7684    -1516
7685    26704
7686    18757
7687   -14440
7688   -28812
7689    -2502
7690    26389
7691    20138
7692   -13567
7693   -28452
7694    -4917
7695    24812
7696    20826
7697   -12118
7698   -29257
7699    -5685
7700    25525
7701    21767
7702   -11521
7703   -29114
7704    -7334
7705    25017
7706    22862
7707   -11390
7708   -29374
7709    -7347
7710    23416
7711    22654
7712   -10149
7713   -27661
7714    -8959
7715    24601
7716    23870
7717    -9025
7718   -29734
7719    -9394
7720    21382
7721    24038
7722    -7271
7723   -28071
7724   -10924
7725    22149
7726    24173
7727    -6181
7728   -28115
7729   -10963
7730    20343
7731    26189
7732    -5748
7733   -28721
7734   -12688
7735    21409
7736    25225
7737    -4261
7738   -27876
7739   -13572
7740    19371
7741    26779
7742    -3087
7743   -27773
7744   -14458
7745    19386
7746    26255
7747    -1640
7748   -28477
7749   -15836
7750    17923
7751    27357
7752     -355
7753   -27602
7754   -16818
7755    17117
7756    26951
7757      268
7758   -28297
7759   -18457
7760    15362
7761    29076
7762     1001
7763   -26717
7764   -18460
7765    14970
7766    26944
7767     2721
7768   -26042
7769   -18545
7770    13784
7771    28762
7772     3002
7773   -24264
7774   -19430
7775    12054
7776    28265
7777     5112
7778   -25610
7779   -20974
7780    12096
7781    28319
7782     5887
7783   -23701
7784   -21306
7785    10512
7786    28495
7787     7627
7788   -24463
7789   -21318
7790     9097
7791    28490
7792     8043
7793   -22957
7794   -23006
7795     9940
7796    28996
7797     8968
7798   -23390
7799   -22576
7800     7677
7801    28765
7802    10820
7803   -22572
7804   -24707
7805     6722
7806    28922
7807    10138
7808   -22122
7809   -24162
7810     5864
7811    28421
7812    11517
7813   -20013
7814   -25492
7815     5253
7816    28149
7817    12954
7818   -19086
7819   -24170
7820     3730
7821    28117
7822    14207
7823   -18995
7824   -25692
7825     3081
7826    26247
7827    15274
7828   -18348
7829   -26258
7830      853
7831    26665
7832    15150
7833   -17128
7834   -26312
7835      755
7836    26748
7837    17103
7838   -16255
7839   -26442
7840    -1659
7841    26708
7842    17408
7843   -15438
7844   -27286
7845    -1844
7846    26033
7847    18201
7848   -14206
7849   -27531
7850    -3276
7851    25597
7852    20280
7853   -13335
7854   -27726
7855    -4939
7856    24989
7857    20485
7858   -12424
7859   -27526
7860    -5694
7861    24895
7862    19985
7863    -9615
7864   -28189
7865    -5913
7866    23455
7867    20961
7868   -10920
7869   -27803
7870    -7738
7871    22843
7872    20550
7873    -8533
7874   -27259
7875    -7285
7876    23219
7877    21632
7878    -8588
7879   -26556
7880    -8894
7881    21397
7882    22297
7883    -6681
7884   -27849
7885    -9760
7886    21363
7887    24296
7888    -5772
7889   -27774
7890   -11550
7891    20561
7892    23885
7893    -4259
7894   -28569
7895   -11937
7896    19409
7897    25433
7898    -3934
7899   -26136
7900   -13366
7901    19072
7902    25668
7903    -2642
7904   -26863
7905   -14194
7906    18265
7907    27203
7908    -1812
7909   -26387
7910   -15497
7911    17692
7912    25969
7913     -900
7914   -26238
7915   -16000
7916    15620
7917    26679
7918     -284
7919   -25070
7920   -16315
7921    15898
7922    25440
7923     1248
7924   -25902
7925   -17654
7926    14482
7927    26528
7928     2814
7929   -24463
7930   -18761
7931    13278
7932    25890
7933     3489
7934   -25038
7935   -19357
7936    12848
7937    26910
7938     4687
7939   -25004
7940   -20537
7941    11263
7942    26798
7943     6956
7944   -24254
7945   -21031
7946    10253
7947    27988
7948     6436
7949   -22452
7950   -21442
7951     9447
7952    27176
7953     8386
7954   -23514
7955   -21897
7956     8058
7957    27913
7958     8121
7959   -22013
7960   -22626
7961     7525
7962    27618
7963    10103
7964   -22325
7965   -22213
7966     6143
7967    27074
7968     9142
7969   -20435
7970   -23994
7971     6220
7972    27480
7973    11287
7974   -19996
7975   -24447
7976     4553
7977    27251
7978    12254
7979   -19324
7980   -24629
7981     3652
7982    26400
7983    13473
7984   -18192
7985   -24141
7986      683
7987    26530
7988    14289
7989   -16938
7990   -26449
7991     1510
7992    25298
7993    15947
7994   -16246
7995   -26062
7996     -697
7997    26223
7998    15862
7999   -15375
8000   -26659
8001     -170
8002    25320
8003    17580
8004   -15459
8005   -25410
8006    -2513
8007    26055
8008    16423
8009   -13567
8010   -26911
8011    -2427
8012    23226
8013    17992
8014   -12697
8015   -25629
8016    -4129
8017    24336
8018    18255
8019   -11344
8020   -26275
8021    -5267
8022    23347
8023    20528
8024   -12013
8025   -26128
8026    -5989
8027    24150
8028    19299
8029    -9627
8030   -26830
8031    -6305
8032    22311
8033    21860
8034    -9731
8035   -26485
8036    -7857
8037    21713
8038    21991
8039    -6915
8040   -27510
8041    -8771
8042    20116
8043    23860
8044    -7738
8045   -25997
8046   -11005
8047    20374
8048    23251
8049    -4816
8050   -27506
8051    -9623
8052    18866
8053    23980
8054    -5425
8055   -25697
8056   -11985
8057    19362
8058    23738
8059    -3164
8060   -26221
8061   -10904
8062    17643
8063    24423
8064    -2913
8065   -25567
8066   -14953
8067    18139
8068    24211
8069    -2916
8070   -26436
8071   -12714
8072    16926
8073    26251
8074     -539
8075   -24953
8076   -15806
8077    16467
8078    24736
8079      911
8080   -26387
8081   -15737
8082    14929
8083    26887
8084      447
8085   -23464
8086   -17411
8087    15588
8088    25461
8089     3407
8090   -24246
8091   -17469
8092    12293
8093    26365
8094     2917
8095   -23911
8096   -19344
8097    13821
8098    25283
8099     5378
8100   -23478
8101   -18410
8102    10958
8103    27424
8104     3951
8105   -21658
8106   -20342
8107    10239
8108    25226
8109     6930
8110   -23834
8111   -19111
8112     8389
8113    27836
8114     6208
8115   -20285
8116   -20682
8117     9227
8118    25626
8119     9601
8120   -21263
8121   -20016
$$ Imaginary data points
##PAGE= N=2
##DATA TABLE= (X++(I..I)), XYDATA
0   264257
1  2325018
2  -349216
3 -2147954
4  1105131
5  1629702
6 -1428765
7 -1261376
8  1336097
9   711196
10 -1123280
11  -377061
12   891161
13   142141
14  -577020
15   151828
16   534589
17  -286508
18  -341534
19   532303
20   426788
21  -395182
22  -249641
23   161720
24    73304
25    61446
26  -166313
27  -664136
28   114202
29   992685
30  -354043
31 -1362229
32   507625
33  1270696
34  -815450
35  -944552
36  1213269
37   603704
38 -1269788
39    87749
40  1553213
41  -397049
42 -1434635
43   719363
44  1302923
45  -860585
46 -1081173
47   885827
48   732761
49 -1085801
50  -595904
51   997286
52   107533
53 -1186845
54   200765
55  1208508
56  -438716
57 -1065000
58   542969
59   766158
60  -385291
61  -261635
62   229183
63    19259
64   267563
65   334976
66  -457923
67  -372940
68   438473
69    68264
70  -456641
71   102367
72   156142
73  -471046
74   -36535
75   611702
76  -197752
77  -857740
78   242148
79  1079784
80   -69557
81  -919335
82   300184
83   988177
84  -368705
85  -742492
86   653937
87   480105
88  -946688
89  -214647
90  1095833
91  -116181
92 -1246086
93   126367
94   892820
95  -342259
96  -652124
97   294572
98   270061
99  -197926
100   114477
101   205659
102  -226406
103  -108685
104   294428
105   260927
106    52329
107  -178942
108  -243264
109   259214
110   493516
111  -262195
112  -698526
113    77254
114   623953
115   -23845
116  -607661
117  -113700
118   400220
119   -48902
120  -386271
121   202669
122   278777
123  -471101
124   -95864
125   874718
126    79685
127  -960861
128    67838
129   937822
130  -120311
131  -657173
132   229910
133   376228
134  -290659
135  -149901
136   275674
137   -99185
138  -462029
139    23422
140   501126
141    94972
142  -475273
143  -203289
144   375650
145   297583
146  -183010
147  -331729
148    -2829
149   385432
150   246690
151  -246261
152  -241148
153   143147
154    55887
155  -117049
156   163222
157    43356
158  -485364
159   -49122
160   713305
161    33933
162  -880019
163   -88043
164   814989
165    63059
166  -592809
167   111527
168   412168
169  -202237
170  -140041
171   368362
172    -8687
173  -488497
174    29301
175   563912
176    83471
177  -519612
178  -208273
179   365533
180   197202
181  -269464
182  -208610
183    47710
184    60178
185   114855
186   100060
187  -181313
188  -199113
189    98706
190   181810
191   130037
192   -17713
193  -322158
194   -58727
195   599379
196   198252
197  -709372
198  -274863
199   622842
200   205755
201  -442701
202   -60380
203   237935
204  -152448
205  -129610
206   305186
207    22736
208  -530958
209   -59535
210   654845
211   150643
212  -608878
213  -170096
214   464065
215   140329
216  -235888
217   -16118
218    62401
219   -70069
220   110528
221   206598
222  -142279
223  -320416
224    -9640
225   271763
226   150812
227  -155744
228  -279544
229   -11056
230   359897
231   178418
232  -396171
233  -325209
234   315804
235   332652
236  -167769
237  -147045
238    98195
239   -73439
240   -55447
241   314046
242    79884
243  -494316
244  -163290
245   584183
246   274718
247  -558140
248  -353587
249   399986
250   233901
251  -287121
252   -52916
253   156408
254  -160173
255    -9157
256   393304
257   -34918
258  -498470
259    -6577
260   438650
261   110162
262  -211475
263  -157866
264     1281
265   205627
266   173101
267  -201963
268  -301945
269    72744
270   265780
271    36561
272  -145183
273   -94063
274   -62984
275     8799
276   223359
277   111660
278  -359480
279  -239106
280   468174
281   403062
282  -402087
283  -401836
284   282117
285   282987
286  -146626
287   -60179
288    84573
289  -155844
290   -85041
291   338736
292   116462
293  -504779
294  -254326
295   466501
296   284306
297  -338741
298  -240186
299   141999
300   125146
301    59490
302    28671
303  -179239
304  -125889
305   250969
306   251806
307  -102822
308  -211114
309   -66187
310    91060
311   191932
312    50371
313  -275050
314  -238849
315   244381
316   346364
317  -204066
318  -426426
319    63769
320   292169
321   -26810
322   -74531
323    75916
324  -125232
325  -108979
326   345685
327   224683
328  -416711
329  -299381
330   395295
331   386248
332  -214939
333  -323040
334    60033
335   160571
336     1213
337    -3970
338   -69674
339  -225126
340    15254
341   348245
342    59318
343  -365216
344  -166605
345   206434
346   199911
347    18984
348  -160976
349  -177910
350   143130
351   331965
352   -23276
353  -331756
354   -89823
355   221205
356   132455
357   -48918
358   -63179
359  -109177
360   -95057
361   198558
362   245698
363  -279029
364  -413669
365   249722
366   458691
367  -148949
368  -341594
369    56198
370   134124
371    10733
372    90434
373    -1559
374  -242391
375   -46409
376   337191
377   175846
378  -308439
379  -299103
380   155043
381   295262
382    -1772
383  -209593
384  -133893
385    51693
386   205654
387   103956
388  -217490
389  -226334
390   122062
391   244941
392    48251
393  -114326
394  -157169
395   -50240
396   200808
397   214001
398  -176366
399  -343869
400    91132
401   407899
402    31673
403  -334944
404   -94132
405   149243
406    33118
407    44383
408    73455
409  -214291
410  -185140
411   320906
412   289025
413  -299867
414  -345811
415   141845
416   290272
417    32460
418  -153483
419  -134457
420    -3307
421   153072
422   148494
423  -101597
424  -271361
425   -22868
426   292032
427   157828
428  -157979
429  -188391
430   -33278
431   152690
432   225627
433   -76272
434  -347781
435    -3728
436   373720
437   105771
438  -250935
439  -151174
440    41128
441    82947
442   114251
443    24144
444  -209983
445  -176100
446   207746
447   307155
448  -152792
449  -398501
450    32538
451   350291
452    66533
453  -165417
454   -75780
455   -29737
456    54072
457   213615
458    24493
459  -301260
460  -116800
461   291933
462   215805
463  -146829
464  -233543
465   -49823
466   133124
467   182453
468   -10160
469  -269002
470  -135961
471   267144
472   229851
473  -185491
474  -240398
475    21579
476   111570
477   115776
478    79371
479  -163164
480  -229075
481   153026
482   338142
483   -64371
484  -371343
485   -66246
486   307935
487   161650
488  -153227
489  -128653
490   -13524
491    -6817
492   142298
493   160220
494  -241882
495  -286510
496   264427
497   344240
498  -164239
499  -272770
500      667
501    98470
502   124250
503    79609
504  -181734
505  -200757
506   165787
507   268291
508   -57455
509  -256564
510   -94952
511   142019
512   174725
513    26053
514  -136268
515  -176860
516    28611
517   285005
518    93156
519  -335178
520  -204478
521   283385
522   241910
523  -134930
524  -153009
525   -15181
526   -18961
527   109849
528   192535
529  -141406
530  -326943
531   117170
532   401519
533   -26842
534  -349908
535   -63429
536   175734
537    90234
538    30812
539   -61667
540  -197631
541    -3970
542   272612
543    83032
544  -260517
545  -183971
546   132043
547   223355
548    36104
549  -161179
550  -144374
551    33261
552   180680
553   133541
554  -157151
555  -275545
556   112033
557   348878
558   -30143
559  -264222
560   -31618
561    47643
562    31736
563   175330
564   -15832
565  -344599
566   -15354
567   405321
568    71943
569  -336541
570  -136002
571   155919
572   145374
573    42855
574   -60866
575  -147333
576   -50734
577   181881
578   175743
579  -155116
580  -285513
581    56921
582   299335
583    56149
584  -193600
585  -123563
586    13627
587   110770
588   146260
589   -62413
590  -260704
591    -9882
592   304487
593   117231
594  -220634
595  -157995
596    61000
597   107785
598   111499
599     8561
600  -238351
601  -127945
602   291314
603   211267
604  -262640
605  -254966
606   115202
607   184308
608    45351
609   -44112
610  -145990
611   -97652
612   157032
613   211224
614   -80942
615  -274858
616   -36486
617   290669
618   166715
619  -193591
620  -188965
621    43895
622    99554
623    97115
624    27572
625  -211685
626  -159338
627   241321
628   226838
629  -182455
630  -225524
631    24156
632   118651
633   132071
634    41016
635  -197507
636  -162503
637   193466
638   259043
639  -105468
640  -284375
641   -16086
642   226311
643   123616
644   -73337
645  -141027
646  -115379
647    57749
648   240933
649    35376
650  -317366
651  -145960
652   287534
653   220566
654  -155489
655  -210708
656   -12563
657   108425
658   139999
659    59157
660  -162590
661  -187942
662   148556
663   289539
664   -65646
665  -296481
666   -53525
667   169975
668   119265
669    12880
670  -129206
671  -194303
672    61494
673   272955
674    11044
675  -273422
676  -113896
677   174953
678   196872
679     5779
680  -156022
681  -132261
682    48225
683   211007
684   120727
685  -200744
686  -257718
687   145117
688   323373
689   -57887
690  -292999
691   -69111
692   103600
693   114639
694    97060
695  -112915
696  -254871
697    59939
698   327709
699    45831
700  -280953
701  -136850
702   165331
703   197287
704    21283
705  -130228
706  -153594
707     -271
708   208479
709   130038
710  -206552
711  -240351
712   117621
713   245012
714      665
715  -159216
716  -128068
717   -18035
718   173732
719   185649
720  -123312
721  -268552
722    45558
723   301995
724    80653
725  -221691
726  -164103
727    69391
728   159006
729   101151
730   -68600
731  -237546
732   -82214
733   266488
734   178860
735  -237796
736  -244340
737   116930
738   233792
739    60214
740  -110121
741  -160341
742   -32030
743   184778
744   178629
745  -108139
746  -254639
747     7254
748   268642
749    97060
750  -194169
751  -165448
752     7418
753   103633
754   150044
755   -11710
756  -266444
757   -90247
758   285899
759   162618
760  -190967
761  -173450
762    32777
763   133582
764   151044
765      332
766  -226604
767  -131121
768   205714
769   227926
770  -117523
771  -280639
772   -19216
773   238212
774   123062
775  -116283
776  -168443
777   -64980
778   115462
779   208708
780   -15686
781  -272486
782   -88312
783   253947
784   180917
785  -149028
786  -208922
787    -1186
788   142521
789   133316
790     3691
791  -183743
792  -149745
793   169991
794   249761
795  -103838
796  -263649
797     8270
798   167091
799    86073
800     9965
801  -132928
802  -195133
803    98317
804   282906
805   -32233
806  -291800
807   -71150
808   200240
809   151350
810   -56860
811  -170286
812   -96226
813    94645
814   207855
815    69321
816  -202302
817  -186371
818   176652
819   276798
820   -82452
821  -262850
822   -39614
823   136333
824   121512
825    25141
826  -157427
827  -194852
828    88667
829   255016
830   -17254
831  -259887
832   -82426
833   179445
834   161581
835   -11072
836  -123049
837  -117809
838    44833
839   229294
840    91689
841  -228342
842  -171330
843   166676
844   198667
845   -50005
846  -173380
847  -112502
848    26290
849   159818
850    97684
851  -157201
852  -222274
853    68379
854   281970
855    53791
856  -247782
857  -123651
858   161952
859   163073
860    24701
861   -81406
862  -177603
863   -24474
864   267564
865   117624
866  -268487
867  -184388
868   150132
869   170863
870    -2872
871  -122041
872  -157643
873     3572
874   218628
875   114377
876  -166978
877  -181655
878    70230
879   219405
880    59172
881  -176049
882  -145228
883    64051
884   156371
885    84919
886   -84565
887  -207464
888   -43413
889   233961
890   134281
891  -209854
892  -200527
893   104550
894   190431
895    49659
896   -71040
897  -141410
898   -71289
899   186838
900   218397
901  -147352
902  -280225
903    70199
904   248778
905    25266
906  -134776
907  -128730
908   -56471
909   143541
910   194487
911  -105985
912  -259111
913    16197
914   232083
915    95926
916  -119382
917  -163138
918     -368
919   184333
920   132092
921   -76235
922  -177552
923   -66409
924   162041
925   184494
926  -114646
927  -254543
928    11703
929   199623
930    66147
931   -79157
932  -135639
933  -100698
934   125013
935   230345
936   -54398
937  -260970
938   -25498
939   226045
940   130652
941   -97497
942  -165685
943   -42372
944   130433
945   168810
946   -16386
947  -219032
948  -115819
949   178940
950   192321
951  -102665
952  -224044
953   -29672
954   150900
955   126594
956   -20802
957  -164845
958  -125973
959   124337
960   229380
961   -24274
962  -247509
963   -61250
964   203911
965   129879
966   -67720
967  -125816
968   -99067
969    54314
970   225034
971    41302
972  -264793
973  -123059
974   204205
975   155616
976   -77115
977  -149428
978   -86963
979    77547
980   193854
981    29045
982  -200014
983  -131910
984   117658
985   207241
986    14254
987  -210594
988  -113406
989   159880
990   175360
991   -22693
992  -140222
993  -125096
994    36899
995   221338
996    72625
997  -245436
998  -157717
999   169385
1000   173780
1001   -42888
1002  -136415
1003  -105068
1004    26963
1005   189630
1006   106891
1007  -186826
1008  -199638
1009   123893
1010   233402
1011   -15101
1012  -177609
1013   -82380
1014    64362
1015   149790
1016    91895
1017  -134864
1018  -214942
1019    49946
1020   238682
1021    40471
1022  -200663
1023  -141377
1024    88423
1025   181648
1026    40693
1027  -142227
1028  -143858
1029    28817
1030   189741
1031   117357
1032  -150646
1033  -203892
1034    83066
1035   232588
1036    24098
1037  -157833
1038  -116090
1039    14220
1040   150140
1041   130281
1042  -124094
1043  -232200
1044    23046
1045   230161
1046    75778
1047  -172549
1048  -160496
1049    56644
1050   169057
1051    73897
1052   -87001
1053  -165976
1054   -37487
1055   202921
1056   168501
1057  -155098
1058  -220770
1059    75091
1060   198046
1061    35720
1062   -97721
1063  -134961
1064   -54072
1065   158100
1066   176720
1067  -110318
1068  -240451
1069     8189
1070   215160
1071    86622
1072  -131447
1073  -152804
1074    -1964
1075   151812
1076   144400
1077   -61120
1078  -213232
1079   -45869
1080   215616
1081   144819
1082  -133961
1083  -181945
1084     9163
1085   155895
1086   111509
1087   -68166
1088  -183272
1089   -68674
1090   148791
1091   172674
1092   -62818
1093  -230502
1094   -44341
1095   206334
1096   127094
1097  -108120
1098  -148604
1099   -35246
1100   102103
1101   178139
1102     1442
1103  -239769
1104   -92752
1105   216697
1106   155359
1107  -113349
1108  -168571
1109   -28304
1110   116664
1111   145084
1112   -13726
1113  -193358
1114  -110291
1115   150216
1116   193422
1117   -56937
1118  -213552
1119   -48635
1120   162382
1121   130741
1122   -37629
1123  -150661
1124  -109742
1125   102775
1126   211652
1127   -13922
1128  -233794
1129   -89968
1130   161871
1131   155694
1132   -47870
1133  -166844
1134   -79030
1135   108615
1136   173855
1137    17604
1138  -177705
1139  -133916
1140   121860
1141   210897
1142   -20881
1143  -203806
1144   -73559
1145   120292
1146   139509
1147    11857
1148  -152877
1149  -153477
1150    74998
1151   211283
1152    20643
1153  -209166
1154  -121769
1155   133873
1156   174645
1157   -11782
1158  -145988
1159   -98548
1160    63544
1161   190279
1162    80593
1163  -185523
1164  -172657
1165   136239
1166   202061
1167   -40123
1168  -160433
1169   -84875
1170    38562
1171   156241
1172    79882
1173  -172603
1174  -190130
1175    89853
1176   208058
1177    16139
1178  -167254
1179  -116929
1180    78131
1181   180239
1182    52219
1183  -136847
1184  -141710
1185    44463
1186   196331
1187    88576
1188  -162936
1189  -172380
1190    78324
1191   189689
1192    26956
1193  -147231
1194  -135045
1195    24782
1196   160006
1197    96759
1198  -129439
1199  -196020
1200    34772
1201   218471
1202    67282
1203  -163895
1204  -129597
1205    57842
1206   148794
1207    92109
1208   -84644
1209  -197602
1210    -1047
1211   234532
1212    99160
1213  -171702
1214  -153193
1215    52770
1216   153239
1217    73123
1218  -104311
1219  -178728
1220   -12368
1221   186040
1222   117520
1223  -126987
1224  -195474
1225    16132
1226   194943
1227    82492
1228  -121653
1229  -138474
1230    -3244
1231   146856
1232   147401
1233   -75978
1234  -217160
1235   -14590
1236   209498
1237   109968
1238  -116281
1239  -156515
1240   -11452
1241   146437
1242   127862
1243   -79438
1244  -198372
1245   -50885
1246   164378
1247   151231
1248   -87652
1249  -210524
1250   -19191
1251   184409
1252   110570
1253   -86603
1254  -155526
1255   -47095
1256   138553
1257   174846
1258   -48252
1259  -219530
1260   -48307
1261   193889
1262   134924
1263   -93580
1264  -165871
1265   -36878
1266   125735
1267   148059
1268   -26676
1269  -205877
1270   -97908
1271   176069
1272   172920
1273   -90340
1274  -184900
1275   -34226
1276   120847
1277   138441
1278    -8116
1279  -184517
1280  -108724
1281   150304
1282   190525
1283   -39864
1284  -190318
1285   -76248
1286   134241
1287   165323
1288   -28857
1289  -176714
1290   -82378
1291   107023
1292   171702
1293    16663
1294  -197677
1295  -135438
1296   141344
1297   187806
1298   -48011
1299  -179472
1300   -76695
1301    90789
1302   159376
1303    25639
1304  -178358
1305  -139310
1306   119553
1307   206430
1308      642
1309  -188482
1310   -99329
1311   123428
1312   162303
1313     -980
1314  -143390
1315  -120012
1316    62733
1317   201725
1318    51971
1319  -202446
1320  -146707
1321   118990
1322   167867
1323   -10188
1324  -139611
1325  -118229
1326    39954
1327   187412
1328    76045
1329  -174520
1330  -165634
1331    94054
1332   200063
1333    25838
1334  -147774
1335  -115086
1336    51160
1337   167875
1338    79063
1339  -142506
1340  -176593
1341    56388
1342   204682
1343    57093
1344  -153928
1345  -148733
1346    48663
1347   178625
1348    58141
1349  -146558
1350  -146480
1351    37461
1352   162018
1353    95111
1354  -122769
1355  -201526
1356    37796
1357   223991
1358    48061
1359  -158103
1360  -110943
1361    30323
1362   137413
1363   122476
1364   -98117
1365  -214929
1366    27347
1367   225748
1368    64108
1369  -140913
1370  -129653
1371    10513
1372   144090
1373   107760
1374  -103856
1375  -190763
1376    -6775
1377   180802
1378   110041
1379  -115655
1380  -183505
1381     4574
1382   178187
1383    97123
1384   -98245
1385  -147526
1386   -12659
1387   156021
1388   144650
1389   -80711
1390  -205648
1391   -16444
1392   195907
1393   109500
1394  -115387
1395  -157984
1396    -7535
1397   133054
1398   118750
1399   -65139
1400  -200622
1401   -49312
1402   187018
1403   135138
1404  -106049
1405  -168371
1406    -9403
1407   145532
1408   124371
1409   -57992
1410  -176704
1411   -42510
1412   161800
1413   143801
1414   -61939
1415  -189003
1416   -57008
1417   166641
1418   136087
1419   -92762
1420  -161206
1421   -29821
1422   107010
1423   143370
1424   -11356
1425  -208846
1426   -92308
1427   189414
1428   151768
1429   -93678
1430  -145697
1431   -34816
1432    92809
1433   154755
1434     -546
1435  -201922
1436   -91809
1437   161463
1438   154891
1439   -54030
1440  -165763
1441   -72878
1442   117108
1443   161901
1444   -30520
1445  -183155
1446   -74534
1447   123569
1448   155243
1449   -12486
1450  -179884
1451  -101813
1452   136569
1453   172675
1454   -41599
1455  -171005
1456   -59555
1457   101818
1458   139358
1459    16350
1460  -162524
1461  -135910
1462   118006
1463   199741
1464   -31759
1465  -182436
1466   -63948
1467    92806
1468   130312
1469    31737
1470  -145166
1471  -145515
1472    99635
1473   204517
1474    -3192
1475  -174322
1476   -95676
1477    84926
1478   161663
1479    27468
1480  -159320
1481  -119050
1482    87035
1483   164485
1484    27348
1485  -149214
1486  -143992
1487    73901
1488   194416
1489    17319
1490  -166351
1491   -98410
1492    69268
1493   144512
1494    58743
1495  -137034
1496  -164710
1497    70812
1498   203975
1499    28489
1500  -160838
1501  -112722
1502    64820
1503   151776
1504    50721
1505  -130325
1506  -148756
1507    44806
1508   182827
1509    65364
1510  -147463
1511  -148968
1512    58442
1513   173252
1514    48089
1515  -123529
1516  -130444
1517    25423
1518   160473
1519    88888
1520  -118243
1521  -173366
1522    23897
1523   190913
1524    72287
1525  -139848
1526  -138846
1527    34613
1528   144474
1529    82297
1530   -88509
1531  -171323
1532    -2459
1533   198653
1534    96982
1535  -142456
1536  -146127
1537    34198
1538   139345
1539    83820
1540   -82142
1541  -167159
1542   -11527
1543   174093
1544   101481
1545  -112810
1546  -162611
1547      973
1548   157949
1549   103119
1550   -94885
1551  -156099
1552    -2011
1553   147397
1554   111574
1555   -72050
1556  -177826
1557   -26862
1558   175837
1559   117034
1560  -101233
1561  -160123
1562   -12107
1563   134000
1564   106861
1565   -59940
1566  -166199
1567   -47759
1568   151391
1569   141486
1570   -73597
1571  -181279
1572   -25215
1573   152410
1574   107502
1575   -59924
1576  -140209
1577   -55270
1578   122321
1579   154854
1580   -51789
1581  -194106
1582   -44113
1583   151622
1584   120272
1585   -56843
1586  -148516
1587   -53255
1588   120531
1589   141815
1590   -34310
1591  -169376
1592   -67277
1593   133978
1594   150428
1595   -46560
1596  -172709
1597   -53442
1598   119492
1599   123572
1600   -25571
1601  -153905
1602   -91151
1603   111521
1604   167413
1605   -23661
1606  -179021
1607   -72998
1608   128073
1609   145992
1610   -21414
1611  -146077
1612   -75218
1613    95040
1614   151651
1615     7164
1616  -168619
1617  -112182
1618   114898
1619   160733
1620   -31679
1621  -157730
1622   -77344
1623    77299
1624   139707
1625    21977
1626  -150864
1627  -115094
1628   103913
1629   176472
1630     3032
1631  -152305
1632   -90323
1633    91197
1634   152567
1635    13448
1636  -140075
1637  -111129
1638    64652
1639   162494
1640    26952
1641  -169954
1642  -126638
1643    89694
1644   156047
1645     9993
1646  -132641
1647  -105563
1648    58234
1649   166360
1650    51231
1651  -143362
1652  -125761
1653    77967
1654   173579
1655    37779
1656  -140372
1657  -122388
1658    57003
1659   146958
1660    38182
1661  -126842
1662  -140043
1663    34761
1664   171406
1665    57016
1666  -145054
1667  -132427
1668    57946
1669   155200
1670    53655
1671  -106410
1672  -127948
1673    31578
1674   166139
1675    75914
1676  -123735
1677  -152337
1678    34337
1679   166714
1680    54844
1681  -125706
1682  -128574
1683    20697
1684   139305
1685    83495
1686  -102956
1687  -163907
1688    19609
1689   180411
1690    76297
1691  -116392
1692  -129066
1693    21309
1694   145744
1695    91760
1696   -92416
1697  -157329
1698    -1140
1699   158036
1700    93845
1701  -107655
1702  -164248
1703     4969
1704   154948
1705    84252
1706   -90293
1707  -141431
1708   -12928
1709   142903
1710   115438
1711   -79157
1712  -164637
1713    -7827
1714   157949
1715   104045
1716   -81909
1717  -150040
1718   -19398
1719   133226
1720   104310
1721   -66151
1722  -158167
1723   -40360
1724   146812
1725   127669
1726   -82417
1727  -163750
1728   -15825
1729   133549
1730   105153
1731   -45467
1732  -149918
1733   -55291
1734   142019
1735   139816
1736   -71738
1737  -168046
1738   -30464
1739   129968
1740   117835
1741   -49067
1742  -155513
1743   -52850
1744   123837
1745   131808
1746   -39721
1747  -163371
1748   -62688
1749   133987
1750   144437
1751   -49047
1752  -161096
1753   -49815
1754   112614
1755   124721
1756   -22100
1757  -153138
1758   -83374
1759   115234
1760   154217
1761   -30925
1762  -167744
1763   -64381
1764   114948
1765   127857
1766   -17678
1767  -135694
1768   -84174
1769    94150
1770   160563
1771    -7767
1772  -169083
1773   -80688
1774   110738
1775   134836
1776   -12520
1777  -140399
1778   -94675
1779    85952
1780   154945
1781     -434
1782  -154471
1783   -94045
1784    92444
1785   157882
1786     7217
1787  -155400
1788   -93948
1789    97144
1790   144427
1791     8199
1792  -130315
1793  -111492
1794    66364
1795   169879
1796    18797
1797  -167256
1798  -102953
1799    87607
1800   138342
1801    20569
1802  -121222
1803  -117412
1804    55545
1805   166072
1806    37347
1807  -144017
1808  -116284
1809    72282
1810   158586
1811    33976
1812  -130828
1813  -115537
1814    50758
1815   145778
1816    46997
1817  -123718
1818  -136223
1819    47055
1820   166985
1821    46648
1822  -136148
1823  -124101
1824    51078
1825   148803
1826    52136
1827  -108820
1828  -128934
1829    30213
1830   164156
1831    71428
1832  -131629
1833  -144978
1834    46851
1835   154328
1836    50383
1837  -107423
1838  -132998
1839    11031
1840   154717
1841    82897
1842  -119326
1843  -149408
1844    31164
1845   156557
1846    75202
1847  -102751
1848  -139641
1849    17533
1850   150849
1851    79871
1852   -92253
1853  -141157
1854    -4822
1855   151579
1856   100851
1857  -106458
1858  -158133
1859    15497
1860   142340
1861    75831
1862   -75052
1863  -140762
1864   -24115
1865   146173
1866   114310
1867   -89990
1868  -156550
1869     1477
1870   145210
1871    92652
1872   -73079
1873  -144253
1874   -23105
1875   134550
1876   111462
1877   -69702
1878  -161693
1879   -27624
1880   145566
1881   107800
1882   -78380
1883  -151636
1884   -26142
1885   127064
1886   114418
1887   -51319
1888  -152527
1889   -43283
1890   136212
1891   128565
1892   -59492
1893  -159442
1894   -35516
1895   132602
1896   114269
1897   -49149
1898  -141369
1899   -55074
1900   105936
1901   133344
1902   -36571
1903  -167240
1904   -55303
1905   127364
1906   122826
1907   -39690
1908  -140173
1909   -59791
1910   102997
1911   133182
1912   -20115
1913  -147908
1914   -69489
1915   109756
1916   141257
1917   -23215
1918  -153705
1919   -66191
1920   103423
1921   124610
1922   -13053
1923  -139829
1924   -90374
1925    92224
1926   151566
1927   -15540
1928  -159176
1929   -73878
1930    99103
1931   133833
1932     -391
1933  -134373
1934   -91581
1935    86810
1936   151806
1937     5541
1938  -143406
1939   -92631
1940    85445
1941   147209
1942     2968
1943  -141213
1944   -89414
1945    73092
1946   135428
1947    21313
1948  -129884
1949  -111209
1950    67490
1951   153006
1952    19034
1953  -138265
1954   -98725
1955    68680
1956   139367
1957    28934
1958  -116403
1959  -109105
1960    48712
1961   149174
1962    43399
1963  -133247
1964  -117893
1965    66366
1966   146540
1967    27191
1968  -115004
1969  -109215
1970    37586
1971   145830
1972    53766
1973  -123200
1974  -125474
1975    51195
1976   149938
1977    40939
1978  -117392
1979  -120878
1980    37672
1981   143817
1982    53632
1983  -107535
1984  -124894
1985    28634
1986   150340
1987    62379
1988  -115460
1989  -126667
1990    35969
1991   141254
1992    59275
1993   -94645
1994  -124917
1995    13796
1996   142338
1997    73008
1998  -102281
1999  -135912
2000    17206
2001   141944
2002    68071
2003   -97761
2004  -126752
2005     8793
2006   128441
2007    79907
2008   -80422
2009  -140417
2010     3479
2011   150990
2012    81889
2013   -93699
2014  -127120
2015     7788
2016   126831
2017    85046
2018   -72675
2019  -141082
2020    -9515
2021   139031
2022    90603
2023   -84184
2024  -144053
2025    -4223
2026   135957
2027    84134
2028   -75571
2029  -130492
2030   -19483
2031   123346
2032   107085
2033   -65951
2034  -151236
2035   -13866
2036   138475
2037    91769
2038   -67178
2039  -130078
2040   -28611
2041   118489
2042   111327
2043   -58370
2044  -146916
2045   -27947
2046   123428
2047   102146
2048   -55937
2049  -139760
2050   -33543
2051   118109
2052   108131
2053   -50459
2054  -136807
2055   -43025
2056   108724
2057   113848
2058   -41865
2059  -147868
2060   -44628
2061   121763
2062   113756
2063   -46358
2064  -133442
2065   -43177
2066    99162
2067   119969
2068   -20201
2069  -148637
2070   -62579
2071   124122
2072   124168
2073   -47619
2074  -134396
2075   -50271
2076    87982
2077   122512
2078    -9707
2079  -150275
2080   -75277
2081   113358
2082   127357
2083   -33028
2084  -133252
2085   -65520
2086    89995
2087   134931
2088    -8321
2089  -139700
2090   -67302
2091    92426
2092   126526
2093     -426
2094  -132561
2095   -85932
2096    91985
2097   139145
2098   -13942
2099  -135544
2100   -70193
2101    71389
2102   125440
2103    15792
2104  -133135
2105   -98559
2106    84169
2107   142590
2108    -1494
2109  -132501
2110   -82140
2111    70864
2112   131750
2113    22946
2114  -126341
2115  -102222
2116    72165
2117   149732
2118    17600
2119  -133515
2120   -95784
2121    70418
2122   136256
2123    20074
2124  -122394
2125  -106296
2126    52327
2127   140874
2128    34565
2129  -126730
2130  -116775
2131    58240
2132   146908
2133    24863
2134  -123124
2135   -99567
2136    44269
2137   133032
2138    53624
2139  -106761
2140  -123185
2141    47606
2142   151336
2143    40398
2144  -110781
2145  -107646
2146    32327
2147   136341
2148    56256
2149  -111678
2150  -123160
2151    30660
2152   131192
2153    53917
2154   -99479
2155  -129920
2156    22559
2157   148909
2158    58438
2159  -107945
2160  -111567
2161    22438
2162   126001
2163    79587
2164   -83635
2165  -142581
2166    19381
2167   156881
2168    62203
2169  -102574
2170  -116828
2171     8253
2172   121612
2173    82273
2174   -81122
2175  -146422
2176      436
2177   145949
2178    77252
2179   -91447
2180  -129322
2181     2790
2182   128801
2183    84459
2184   -72965
2185  -131676
2186   -10719
2187   129328
2188    94186
2189   -71399
2190  -138737
2191   -13279
2192   130973
2193    91169
2194   -72417
2195  -131020
2196   -15129
2197   117852
2198    96813
2199   -56548
2200  -139954
2201   -27823
2202   127330
2203   102192
2204   -63808
2205  -137439
2206   -25479
2207   115500
2208   103833
2209   -51739
2210  -141006
2211   -35229
2212   115620
2213   109091
2214   -45089
2215  -143783
2216   -42107
2217   124163
2218   111816
2219   -51822
2220  -129865
2221   -39233
2222    99134
2223   121877
2224   -24133
2225  -153724
2226   -54648
2227   126005
2228   107775
2229   -51229
2230  -124197
2231   -52104
2232    84828
2233   127311
2234   -17569
2235  -149831
2236   -58403
2237   110197
2238   112536
2239   -24480
2240  -122946
2241   -68050
2242    93227
2243   137434
2244   -20035
2245  -137462
2246   -56420
2247    86519
2248   115697
2249     -583
2250  -133498
2251   -87649
2252    94466
2253   137638
2254   -20923
2255  -134727
2256   -64470
2257    72027
2258   123160
2259    15515
2260  -134735
2261   -94225
2262    95116
2263   139194
2264   -10224
2265  -124399
2266   -74479
2267    63888
2268   133104
2269    24198
2270  -135746
2271   -99370
2272    82686
2273   133604
2274     4763
2275  -119636
2276   -93555
2277    58535
2278   140230
2279    20444
2280  -129086
2281   -90507
2282    60916
2283   125406
2284    33977
2285  -112332
2286  -114423
2287    60134
2288   146593
2289    16080
2290  -115641
2291   -85951
2292    38415
2293   127053
2294    55525
2295  -118761
2296  -122883
2297    58363
2298   138938
2299    24788
2300  -101448
2301  -102492
2302    24349
2303   141686
2304    60353
2305  -122325
2306  -114825
2307    48804
2308   126789
2309    46713
2310   -90555
2311  -124684
2312    21442
2313   151260
2314    52815
2315  -115469
2316  -107405
2317    27686
2318   116920
2319    71552
2320   -84894
2321  -142954
2322    21285
2323   154856
2324    49886
2325  -102024
2326  -100570
2327     8249
2328   113493
2329    89986
2330   -79608
2331  -147657
2332    15720
2333   145299
2334    54960
2335   -85072
2336  -107717
2337   -11131
2338   118724
2339    95542
2340   -83441
2341  -140209
2342    10970
2343   125580
2344    68397
2345   -62453
2346  -124862
2347   -24322
2348   133815
2349    97309
2350   -87067
2351  -126774
2352     2248
2353   106792
2354    90068
2355   -47246
2356  -145840
2357   -28390
2358   140184
2359    92310
2360   -78749
2361  -118947
2362   -17379
2363   100808
2364   107345
2365   -44168
2366  -149123
2367   -28348
2368   128048
2369    92101
2370   -54545
2371  -124456
2372   -38458
2373   107144
2374   110959
2375   -49967
2376  -138659
2377   -33090
2378   104659
2379   101823
2380   -30025
2381  -131096
2382   -51690
2383   113909
2384   113419
2385   -46113
2386  -124302
2387   -39302
2388    88951
2389   112664
2390   -16581
2391  -138673
2392   -61301
2393   109752
2394   109926
2395   -39748
2396  -120491
2397   -54405
2398    79616
2399   122829
2400   -11576
2401  -144230
2402   -62167
2403   102039
2404   111038
2405   -16432
2406  -116538
2407   -71717
2408    83437
2409   136996
2410   -11542
2411  -138734
2412   -60182
2413    81921
2414   110408
2415     6048
2416  -122713
2417   -93495
2418    84986
2419   136703
2420   -16506
2421  -125701
2422   -64007
2423    62415
2424   116539
2425    22592
2426  -123104
2427   -97289
2428    83059
2429   130666
2430    -5269
2431  -112508
2432   -77920
2433    52553
2434   127217
2435    25575
2436  -123669
2437   -92094
2438    69734
2439   125067
2440    16990
2441  -106186
2442   -94765
2443    51197
2444   135022
2445    25455
2446  -118420
2447   -92760
2448    51253
2449   122463
2450    33464
2451  -109635
2452  -111059
2453    46063
2454   134501
2455    29891
2456  -110248
2457   -96685
2458    40270
2459   128364
2460    51374
2461  -101614
2462  -111679
2463    44383
2464   135625
2465    42402
2466   -97334
2467  -105413
2468    27708
2469   127947
2470    49425
2471  -103128
2472  -114063
2473    24225
2474   119233
2475    52200
2476   -90310
2477  -121191
2478    20758
2479   134402
2480    51400
2481   -91873
2482   -98495
2483    18532
2484   119163
2485    77953
2486   -78520
2487  -127195
2488    19080
2489   135125
2490    52134
2491   -83792
2492  -107282
2493    -4801
2494   112864
2495    81844
2496   -84136
2497  -133475
2498     8011
2499   120772
2500    65334
2501   -68788
2502  -117513
2503   -10319
2504   127085
2505    89294
2506   -75378
2507  -120736
2508      987
2509   110568
2510    81716
2511   -54888
2512  -130072
2513   -20453
2514   124538
2515    84557
2516   -70282
2517  -118357
2518   -15922
2519    99767
2520    90694
2521   -46884
2522  -132967
2523   -26298
2524   120772
2525    89927
2526   -56146
2527  -114173
2528   -25734
2529    97015
2530    98440
2531   -40672
2532  -128776
2533   -33769
2534   107604
2535    94333
2536   -43916
2537  -119574
2538   -38838
2539    98390
2540   104738
2541   -38929
2542  -122576
2543   -37679
2544    94523
2545   104227
2546   -25342
2547  -127412
2548   -53686
2549    99829
2550   106119
2551   -35841
2552  -120511
2553   -48358
2554    81539
2555   111245
2556   -14207
2557  -130797
2558   -57541
2559    94067
2560   108830
2561   -18708
2562  -113606
2563   -58567
2564    82006
2565   116323
2566   -11848
2567  -122883
2568   -59191
2569    77991
2570   105783
2571    -4115
2572  -115658
2573   -74011
2574    77649
2575   116157
2576   -11595
2577  -114887
2578   -62297
2579    65781
2580   110564
2581    11547
2582  -113877
2583   -80861
2584    75403
2585   122697
2586    -1777
2587  -110024
2588   -68745
2589    57103
2590   114968
2591    20695
2592  -113972
2593   -90092
2594    65778
2595   123071
2596     6804
2597  -108385
2598   -80447
2599    50053
2600   119673
2601    25366
2602  -112179
2603   -91363
2604    56662
2605   120274
2606    20839
2607  -101014
2608   -92333
2609    44925
2610   125411
2611    28208
2612  -108573
2613   -87825
2614    47657
2615   114231
2616    34836
2617   -93089
2618  -100716
2619    38203
2620   127247
2621    35381
2622  -100817
2623   -92668
2624    35684
2625   111474
2626    41074
2627   -90966
2628  -105205
2629    27916
2630   123189
2631    43602
2632   -93511
2633  -100756
2634    27442
2635   118638
2636    50491
2637   -85754
2638  -105070
2639    22263
2640   122824
2641    58163
2642   -84058
2643  -109306
2644    16168
2645   120228
2646    57032
2647   -85374
2648  -110171
2649    10983
2650   114166
2651    63123
2652   -76345
2653  -116304
2654     5054
2655   120001
2656    67380
2657   -78656
2658  -109435
2659     6690
2660   112265
2661    73388
2662   -65626
2663  -118025
2664    -2794
2665   117948
2666    70339
2667   -68973
2668  -113192
2669    -8537
2670   108218
2671    78611
2672   -63562
2673  -121734
2674    -8611
2675   109852
2676    76787
2677   -54230
2678  -116585
2679   -21356
2680   111411
2681    89900
2682   -60375
2683  -119744
2684   -13272
2685   103202
2686    85917
2687   -42178
2688  -122443
2689   -35010
2690   111267
2691    96091
2692   -55547
2693  -120993
2694   -25319
2695    94307
2696    94022
2697   -34069
2698  -126413
2699   -41072
2700   106474
2701   100295
2702   -42456
2703  -118316
2704   -36407
2705    89184
2706   104667
2707   -26607
2708  -126830
2709   -45327
2710    97701
2711    98456
2712   -29317
2713  -115459
2714   -51136
2715    85597
2716   111162
2717   -24704
2718  -126737
2719   -46278
2720    87492
2721    98747
2722   -13095
2723  -112073
2724   -65406
2725    83567
2726   118516
2727   -17796
2728  -121563
2729   -53816
2730    77373
2731   105317
2732    -1636
2733  -117347
2734   -73758
2735    80605
2736   117787
2737    -9536
2738  -114526
2739   -69536
2740    65114
2741   116815
2742     5713
2743  -119445
2744   -74035
2745    72752
2746   112649
2747     7678
2748  -104229
2749   -83765
2750    58550
2751   128280
2752     9927
2753  -118398
2754   -74035
2755    58747
2756   109254
2757    21698
2758  -102613
2759   -95439
2760    53157
2761   126508
2762    12873
2763  -110073
2764   -76995
2765    46331
2766   111627
2767    35079
2768   -99801
2769   -96846
2770    52169
2771   120201
2772    21502
2773   -93604
2774   -87246
2775    31174
2776   120500
2777    42440
2778  -105561
2779   -98316
2780    45484
2781   110203
2782    34065
2783   -80283
2784  -104041
2785    18114
2786   131693
2787    48628
2788  -105339
2789   -94154
2790    35039
2791   105084
2792    51169
2793   -71723
2794  -115332
2795    15102
2796   133270
2797    47689
2798   -94300
2799   -94213
2800    14654
2801   102958
2802    66640
2803   -75119
2804  -120284
2805    17125
2806   121618
2807    47813
2808   -72820
2809   -98005
2810    -3707
2811   111286
2812    76892
2813   -80368
2814  -115680
2815    18555
2816   106959
2817    54854
2818   -55892
2819  -107395
2820   -15591
2821   116824
2822    79246
2823   -77954
2824  -109273
2825     5675
2826    94567
2827    70532
2828   -46485
2829  -121205
2830   -20920
2831   118083
2832    78185
2833   -66377
2834  -104982
2835   -14694
2836    93123
2837    89824
2838   -45277
2839  -127282
2840   -17484
2841   112352
2842    75372
2843   -47279
2844  -104757
2845   -35631
2846    94907
2847   102222
2848   -51199
2849  -126369
2850   -14776
2851    95829
2852    75623
2853   -27532
2854  -107815
2855   -48565
2856    98757
2857   104532
2858   -50504
2859  -114353
2860   -19988
2861    81154
2862    88438
2863   -15204
2864  -118301
2865   -51370
2866   101161
2867    95386
2868   -40693
2869  -103574
2870   -40102
2871    70298
2872   104945
2873   -13176
2874  -127846
2875   -48878
2876    94492
2877    89190
2878   -20616
2879   -98231
2880   -64365
2881    70171
2882   120604
2883   -14787
2884  -125726
2885   -46478
2886    78373
2887    91345
2888      679
2889  -101458
2890   -79300
2891    73347
2892   122962
2893   -15941
2894  -117101
2895   -51908
2896    61064
2897    98151
2898    14036
2899  -108894
2900   -79775
2901    75366
2902   113511
2903    -8206
2904  -100078
2905   -63252
2906    47180
2907   111685
2908    19454
2909  -114701
2910   -75307
2911    69122
2912   101771
2913     6391
2914   -88460
2915   -83238
2916    40581
2917   122328
2918    20344
2919  -114124
2920   -72600
2921    55746
2922    99428
2923    28230
2924   -86634
2925   -97420
2926    41808
2927   128749
2928    20688
2929  -102050
2930   -75800
2931    36349
2932   104213
2933    43275
2934   -93222
2935  -104475
2936    43016
2937   118385
2938    25119
2939   -84602
2940   -88520
2941    19851
2942   117244
2943    51095
2944   -97962
2945   -97354
2946    38832
2947   104253
2948    38056
2949   -69250
2950   -99175
2951    12048
2952   122634
2953    49636
2954   -94394
2955   -90209
2956    24049
2957    95251
2958    53916
2959   -67473
2960  -110216
2961    11861
2962   120400
2963    46496
2964   -80096
2965   -89530
2966     5480
2967    99179
2968    69941
2969   -69108
2970  -114425
2971    12131
2972   111048
2973    52922
2974   -61796
2975   -99739
2976   -11106
2977   108672
2978    77806
2979   -73788
2980  -108977
2981     7284
2982    95997
2983    61646
2984   -45847
2985  -110565
2986   -22576
2987   113602
2988    79182
2989   -68944
2990  -103574
2991    -4175
2992    89017
2993    76494
2994   -41218
2995  -116447
2996   -20090
2997   109055
2998    72382
2999   -53960
3000   -97956
3001   -23807
3002    85683
3003    89560
3004   -44048
3005  -119831
3006   -15298
3007    96284
3008    70293
3009   -34836
3010   -99461
3011   -41234
3012    90376
3013    97385
3014   -45503
3015  -113680
3016   -20072
3017    82716
3018    80549
3019   -18682
3020  -109474
3021   -50493
3022    92674
3023    97390
3024   -39686
3025  -105443
3026   -32742
3027    72879
3028    95078
3029   -12742
3030  -116508
3031   -49191
3032    89722
3033    91211
3034   -22865
3035   -97686
3036   -53755
3037    69055
3038   107746
3039   -13671
3040  -117652
3041   -45772
3042    77996
3043    86601
3044    -7097
3045   -95502
3046   -66667
3047    69670
3048   112743
3049   -14008
3050  -110498
3051   -45817
3052    64001
3053    90838
3054     6921
3055   -99628
3056   -72491
3057    68852
3058   107790
3059    -9651
3060   -99561
3061   -58478
3062    50083
3063   102282
3064    15622
3065  -106724
3066   -73571
3067    66491
3068   101979
3069     4593
3070   -89070
3071   -75043
3072    43042
3073   116293
3074    20205
3075  -109388
3076   -71708
3077    56610
3078    94901
3079    19638
3080   -84288
3081   -89575
3082    39950
3083   118778
3084    19782
3085  -101619
3086   -72203
3087    41375
3088    97161
3089    34248
3090   -84933
3091   -93761
3092    40244
3093   115208
3094    22553
3095   -85877
3096   -77350
3097    26061
3098   104519
3099    42060
3100   -90214
3101   -92597
3102    38886
3103   104969
3104    29623
3105   -75503
3106   -87640
3107    15604
3108   110177
3109    47051
3110   -88344
3111   -91159
3112    29004
3113    99455
3114    44158
3115   -66761
3116   -98724
3117    10136
3118   111704
3119    51671
3120   -79666
3121   -92837
3122    14034
3123    97396
3124    56748
3125   -65510
3126  -105556
3127     7474
3128   108016
3129    53437
3130   -68051
3131   -95687
3132      920
3133    99501
3134    67074
3135   -65839
3136  -103680
3137     5591
3138    99924
3139    57590
3140   -54309
3141   -99208
3142    -9855
3143   102106
3144    70122
3145   -62957
3146  -101358
3147    -3426
3148    90148
3149    65765
3150   -47311
3151  -104979
3152   -15023
3153   100639
3154    72497
3155   -54548
3156   -99149
3157   -13976
3158    89037
3159    78347
3160   -42572
3161  -108368
3162   -19165
3163    95124
3164    74771
3165   -41383
3166  -100976
3167   -28296
3168    87523
3169    85802
3170   -38856
3171  -108324
3172   -24967
3173    85625
3174    80337
3175   -29100
3176  -103953
3177   -38774
3178    86618
3179    91310
3180   -32625
3181  -105849
3182   -31042
3183    80229
3184    84912
3185   -22853
3186  -103987
3187   -42594
3188    80144
3189    90245
3190   -25490
3191  -102689
3192   -41121
3193    75311
3194    90396
3195   -18608
3196  -102233
3197   -46495
3198    73943
3199    90755
3200   -13919
3201  -100393
3202   -51367
3203    69434
3204    96283
3205   -12375
3206  -101912
3207   -51565
3208    65891
3209    94944
3210    -4211
3211   -98968
3212   -58398
3213    65336
3214    98882
3215    -3269
3216   -98414
3217   -60302
3218    59889
3219   100850
3220     3295
3221   -98945
3222   -62579
3223    56318
3224    96919
3225     7203
3226   -94829
3227   -70151
3228    53723
3229   102453
3230     7847
3231   -95991
3232   -66204
3233    48756
3234    97833
3235    16333
3236   -91086
3237   -75412
3238    49626
3239   104656
3240    14169
3241   -88737
3242   -71198
3243    40921
3244    99698
3245    21359
3246   -90232
3247   -78274
3248    39614
3249   100416
3250    22324
3251   -85062
3252   -79235
3253    33128
3254   104163
3255    29323
3256   -85887
3257   -80144
3258    33244
3259   100998
3260    34368
3261   -79074
3262   -86127
3263    27310
3264   105497
3265    36545
3266   -80787
3267   -84950
3268    23027
3269    98980
3270    43100
3271   -74389
3272   -92601
3273    19257
3274   103131
3275    43420
3276   -73956
3277   -88670
3278    14780
3279    99168
3280    48757
3281   -71477
3282   -93260
3283    12166
3284    98841
3285    49903
3286   -65325
3287   -93674
3288     7302
3289   100935
3290    54135
3291   -66062
3292   -91510
3293     5277
3294    94654
3295    59941
3296   -58256
3297   -98747
3298      414
3299   100348
3300    57838
3301   -60419
3302   -95607
3303    -7798
3304    90621
3305    65739
3306   -55699
3307  -102516
3308    -8316
3309    94585
3310    65509
3311   -49274
3312   -97535
3313   -15406
3314    93323
3315    76117
3316   -47033
3317   -99496
3318   -13982
3319    87702
3320    73958
3321   -40361
3322  -102121
3323   -25319
3324    87879
3325    74202
3326   -43638
3327  -100655
3328   -24258
3329    79995
3330    77968
3331   -33232
3332  -103251
3333   -27994
3334    87176
3335    80466
3336   -31780
3337   -98123
3338   -28813
3339    79719
3340    83972
3341   -27876
3342  -101110
3343   -35138
3344    79024
3345    83869
3346   -25397
3347  -100022
3348   -40315
3349    75600
3350    86626
3351   -22480
3352   -98385
3353   -41141
3354    70274
3355    89259
3356   -13029
3357   -99516
3358   -49406
3359    71239
3360    89235
3361   -13720
3362   -96157
3363   -49738
3364    63323
3365    93928
3366    -4970
3367   -99067
3368   -52695
3369    64462
3370    92300
3371    -2222
3372   -91700
3373   -57143
3374    60067
3375    96977
3376    -1994
3377   -94528
3378   -56355
3379    53915
3380    91350
3381     5732
3382   -94550
3383   -67104
3384    56854
3385    95565
3386     1093
3387   -88125
3388   -60411
3389    46216
3390    96697
3391    16219
3392   -89488
3393   -67787
3394    53305
3395    97441
3396    10550
3397   -82860
3398   -68193
3399    37321
3400    96683
3401    19891
3402   -88811
3403   -74814
3404    39554
3405    92265
3406    20039
3407   -79466
3408   -77845
3409    32982
3410   100723
3411    28208
3412   -80974
3413   -72429
3414    32327
3415    95332
3416    35086
3417   -74244
3418   -82054
3419    28983
3420    99233
3421    30554
3422   -77184
3423   -78259
3424    21387
3425    92115
3426    39719
3427   -75394
3428   -86335
3429    22893
3430    96473
3431    35452
3432   -68627
3433   -82111
3434    17241
3435    96108
3436    44544
3437   -70216
3438   -84624
3439    15885
3440    92369
3441    45584
3442   -63410
3443   -90571
3444     9902
3445    96741
3446    45680
3447   -64493
3448   -83781
3449     4534
3450    89856
3451    56459
3452   -58599
3453   -93758
3454     4123
3455    94410
3456    52384
3457   -55478
3458   -88672
3459    -7584
3460    88598
3461    63491
3462   -54381
3463   -95613
3464    -3496
3465    87356
3466    59403
3467   -46990
3468   -92159
3469   -11636
3470    90375
3471    67641
3472   -48570
3473   -92662
3474    -9519
3475    82260
3476    66378
3477   -40726
3478   -97100
3479   -18641
3480    87697
3481    66807
3482   -45382
3483   -91339
3484   -18264
3485    76529
3486    72340
3487   -33401
3488   -97918
3489   -22296
3490    85995
3491    71912
3492   -34949
3493   -89569
3494   -27560
3495    74732
3496    79877
3497   -26924
3498   -97802
3499   -29866
3500    76946
3501    76682
3502   -24197
3503   -94210
3504   -38579
3505    70734
3506    82449
3507   -23349
3508   -93872
3509   -36892
3510    68159
3511    83457
3512   -13695
3513   -94071
3514   -42130
3515    70250
3516    84259
3517   -16438
3518   -91487
3519   -43912
3520    62525
3521    85949
3522    -9817
3523   -94837
3524   -47144
3525    62649
3526    85446
3527    -7729
3528   -90659
3529   -50432
3530    60745
3531    88402
3532    -6180
3533   -89360
3534   -51031
3535    55746
3536    87308
3537     2197
3538   -89890
3539   -57948
3540    55761
3541    89955
3542     1749
3543   -85051
3544   -58269
3545    46078
3546    90871
3547    12005
3548   -87516
3549   -64785
3550    49586
3551    91110
3552     9026
3553   -81349
3554   -65354
3555    39491
3556    92937
3557    19282
3558   -83739
3559   -68483
3560    40744
3561    90860
3562    18209
3563   -78513
3564   -70482
3565    34578
3566    95535
3567    22604
3568   -80682
3569   -68986
3570    32523
3571    89333
3572    26805
3573   -75633
3574   -75796
3575    31770
3576    94541
3577    25506
3578   -73730
3579   -71646
3580    25972
3581    90075
3582    33915
3583   -72907
3584   -78396
3585    25598
3586    91886
3587    33290
3588   -68256
3589   -78862
3590    16754
3591    90187
3592    39970
3593   -66136
3594   -80781
3595    14560
3596    90093
3597    42385
3598   -62513
3599   -83326
3600     9946
3601    89488
3602    44870
3603   -60531
3604   -82664
3605     6601
3606    88257
3607    50623
3608   -57799
3609   -86506
3610     3897
3611    86970
3612    50279
3613   -55118
3614   -85380
3615    -1257
3616    86749
3617    55154
3618   -52739
3619   -87051
3620    -1785
3621    84705
3622    56022
3623   -49098
3624   -88264
3625    -6728
3626    83748
3627    58600
3628   -46791
3629   -88133
3630    -8598
3631    80858
3632    60152
3633   -42401
3634   -89701
3635   -13221
3636    82128
3637    62965
3638   -40246
3639   -87807
3640   -17037
3641    76948
3642    68530
3643   -34635
3644   -90669
3645   -20512
3646    78232
3647    67872
3648   -33350
3649   -88364
3650   -25687
3651    71929
3652    71315
3653   -27453
3654   -90792
3655   -29291
3656    72533
3657    74102
3658   -26000
3659   -89493
3660   -29722
3661    70048
3662    75833
3663   -20657
3664   -88464
3665   -34396
3666    68739
3667    77636
3668   -20626
3669   -89499
3670   -35412
3671    65627
3672    77192
3673   -16284
3674   -89759
3675   -39531
3676    64692
3677    78187
3678   -14044
3679   -86901
3680   -42145
3681    60760
3682    84037
3683    -9382
3684   -88660
3685   -44323
3686    59432
3687    79612
3688    -5182
3689   -84427
3690   -51216
3691    53816
3692    86819
3693    -2305
3694   -85904
3695   -51188
3696    51975
3697    81165
3698     3538
3699   -81843
3700   -58724
3701    46162
3702    88597
3703     4752
3704   -83185
3705   -56186
3706    44627
3707    84779
3708    10125
3709   -80063
3710   -61181
3711    44575
3712    88073
3713    10468
3714   -78615
3715   -59888
3716    38593
3717    88636
3718    15855
3719   -81512
3720   -64764
3721    40712
3722    85980
3723    15634
3724   -73222
3725   -66469
3726    31226
3727    90590
3728    21885
3729   -77148
3730   -66989
3731    33814
3732    85162
3733    25202
3734   -68913
3735   -73043
3736    25792
3737    90809
3738    28070
3739   -70375
3740   -70794
3741    22997
3742    87156
3743    34911
3744   -67599
3745   -77553
3746    20855
3747    86274
3748    32155
3749   -61944
3750   -75776
3751    12089
3752    87953
3753    41765
3754   -66941
3755   -79175
3756    18063
3757    83592
3758    38229
3759   -55871
3760   -78389
3761     6248
3762    90249
3763    46044
3764   -62716
3765   -78469
3766    12086
3767    81578
3768    46102
3769   -52236
3770   -84031
3771     3322
3772    88345
3773    46780
3774   -56618
3775   -79478
3776     1170
3777    77764
3778    54541
3779   -48192
3780   -87099
3781    -2373
3782    84980
3783    50447
3784   -45628
3785   -79067
3786    -9453
3787    77861
3788    62889
3789   -43776
3790   -88697
3791    -6197
3792    77763
3793    55134
3794   -36753
3795   -84002
3796   -20901
3797    76711
3798    66313
3799   -41850
3800   -87776
3801   -13023
3802    72748
3803    61351
3804   -29991
3805   -86537
3806   -23380
3807    77235
3808    67060
3809   -35593
3810   -83286
3811   -21005
3812    67918
3813    70122
3814   -26510
3815   -90918
3816   -25016
3817    73986
3818    66687
3819   -27930
3820   -81146
3821   -30076
3822    65184
3823    75852
3824   -21871
3825   -90395
3826   -30079
3827    66181
3828    71020
3829   -16300
3830   -81868
3831   -39505
3832    62010
3833    78642
3834   -16800
3835   -86440
3836   -36183
3837    58096
3838    74053
3839    -7552
3840   -82562
3841   -46400
3842    59356
3843    78721
3844   -10370
3845   -80699
3846   -43889
3847    51576
3848    80958
3849    -1128
3850   -86598
3851   -48939
3852    56130
3853    77423
3854    -3679
3855   -77162
3856   -50973
3857    46111
3858    85424
3859     1437
3860   -83897
3861   -49361
3862    49932
3863    78228
3864     5066
3865   -75584
3866   -57161
3867    44909
3868    86941
3869     6763
3870   -80451
3871   -53258
3872    40343
3873    79541
3874    14086
3875   -76295
3876   -63975
3877    39983
3878    84887
3879    12612
3880   -73191
3881   -61032
3882    31188
3883    84386
3884    23531
3885   -74183
3886   -65716
3887    34888
3888    83261
3889    21106
3890   -66823
3891   -67176
3892    24291
3893    85835
3894    26681
3895   -71022
3896   -68109
3897    26877
3898    81207
3899    28702
3900   -64130
3901   -72138
3902    19449
3903    86692
3904    30382
3905   -66311
3906   -69236
3907    20100
3908    82620
3909    35731
3910   -61945
3911   -75469
3912    17571
3913    84561
3914    34291
3915   -59551
3916   -72545
3917     9793
3918    83232
3919    43042
3920   -60044
3921   -77788
3922    12217
3923    80972
3924    41484
3925   -51007
3926   -77468
3927     2211
3928    83088
3929    47549
3930   -54592
3931   -78629
3932     4571
3933    77753
3934    49459
3935   -45150
3936   -81083
3937    -2830
3938    80559
3939    48618
3940   -47764
3941   -76451
3942    -5945
3943    74268
3944    56069
3945   -42345
3946   -83708
3947    -6062
3948    78566
3949    52376
3950   -39736
3951   -79713
3952   -13477
3953    74115
3954    61446
3955   -40331
3956   -83046
3957   -10811
3958    72192
3959    56193
3960   -33443
3961   -82187
3962   -19858
3963    72266
3964    64448
3965   -35049
3966   -81481
3967   -17010
3968    67548
3969    63329
3970   -26904
3971   -83598
3972   -23564
3973    69449
3974    65451
3975   -26816
3976   -79940
3977   -26565
3978    62182
3979    69062
3980   -20029
3981   -84645
3982   -28256
3983    64637
3984    66588
3985   -17945
3986   -78500
3987   -34309
3988    58975
3989    74343
3990   -16746
3991   -81967
3992   -31837
3993    58902
3994    69638
3995   -10650
3996   -78447
3997   -40805
3998    57196
3999    74409
4000   -13071
4001   -79841
4002   -37736
4003    52796
4004    73653
4005    -5048
4006   -81161
4007   -44468
4008    55915
4009    75016
4010    -7091
4011   -75396
4012   -44149
4013    47127
4014    79316
4015      730
4016   -80301
4017   -46830
4018    49490
4019    74227
4020     2962
4021   -72682
4022   -53020
4023    40976
4024    80671
4025     6257
4026   -76457
4027   -50999
4028    41414
4029    74990
4030    10983
4031   -70868
4032   -57279
4033    36989
4034    81517
4035    11095
4036   -72273
4037   -55009
4038    33772
4039    77579
4040    16647
4041   -69568
4042   -63181
4043    34292
4044    80597
4045    14857
4046   -68913
4047   -59685
4048    27595
4049    81067
4050    22266
4051   -68878
4052   -63233
4053    30651
4054    78897
4055    20246
4056   -63043
4057   -64528
4058    21450
4059    81575
4060    27054
4061   -67124
4062   -65600
4063    23713
4064    76368
4065    28540
4066   -57415
4067   -69058
4068    16797
4069    81518
4070    33488
4071   -58320
4072   -66677
4073    13597
4074    75915
4075    36532
4076   -55518
4077   -73040
4078    10970
4079    77728
4080    35380
4081   -53398
4082   -70166
4083     5049
4084    76253
4085    43758
4086   -51756
4087   -74279
4088     7826
4089    76552
4090    41143
4091   -46809
4092   -72682
4093     -139
4094    76154
4095    47366
4096   -48313
4097   -76293
4098     1480
4099    73310
4100    46021
4101   -43386
4102   -76919
4103    -5921
4104    74939
4105    49644
4106   -44331
4107   -74760
4108    -6437
4109    71202
4110    53540
4111   -38092
4112   -77845
4113    -9827
4114    72620
4115    52708
4116   -37275
4117   -75018
4118   -14283
4119    66808
4120    59703
4121   -33226
4122   -80359
4123   -14823
4124    67863
4125    56800
4126   -28828
4127   -74034
4128   -20904
4129    65256
4130    64074
4131   -27435
4132   -78643
4133   -20880
4134    62070
4135    61284
4136   -22123
4137   -77930
4138   -25429
4139    63111
4140    62688
4141   -23561
4142   -76410
4143   -26314
4144    59009
4145    65755
4146   -17120
4147   -77768
4148   -29206
4149    62983
4150    67358
4151   -16896
4152   -75004
4153   -32032
4154    54507
4155    68812
4156   -12266
4157   -78303
4158   -35490
4159    55148
4160    66728
4161   -11707
4162   -73898
4163   -39855
4164    49777
4165    72899
4166    -7008
4167   -76291
4168   -38583
4169    49370
4170    71408
4171    -1715
4172   -71659
4173   -44424
4174    46654
4175    72966
4176    -1992
4177   -73341
4178   -44995
4179    40560
4180    71872
4181     4356
4182   -73337
4183   -49283
4184    42459
4185    72079
4186     3369
4187   -68664
4188   -49443
4189    36913
4190    76149
4191    11245
4192   -71344
4193   -51617
4194    39462
4195    73173
4196    10446
4197   -66826
4198   -54893
4199    33493
4200    77362
4201    13371
4202   -69204
4203   -55489
4204    31441
4205    73410
4206    16733
4207   -63968
4208   -59750
4209    29411
4210    76661
4211    18930
4212   -63253
4213   -57409
4214    24143
4215    73996
4216    24879
4217   -61107
4218   -62377
4219    22355
4220    75657
4221    23258
4222   -57600
4223   -60232
4224    17315
4225    74760
4226    30947
4227   -58146
4228   -64535
4229    18518
4230    72914
4231    29156
4232   -52611
4233   -65388
4234    11128
4235    73983
4236    34088
4237   -55167
4238   -66528
4239    12214
4240    72398
4241    35585
4242   -50389
4243   -70212
4244     7926
4245    76266
4246    37248
4247   -51210
4248   -68600
4249     5342
4250    71036
4251    42405
4252   -47139
4253   -72618
4254     3509
4255    72627
4256    40158
4257   -44731
4258   -69396
4259    -2707
4260    69406
4261    46755
4262   -42775
4263   -73522
4264    -1393
4265    69427
4266    45733
4267   -37363
4268   -71782
4269    -9476
4270    68884
4271    50859
4272   -37731
4273   -72740
4274    -7041
4275    64197
4276    51079
4277   -31605
4278   -74350
4279   -13784
4280    66903
4281    52893
4282   -32641
4283   -72450
4284   -12905
4285    62546
4286    56740
4287   -27832
4288   -76671
4289   -18551
4290    65435
4291    55802
4292   -28171
4293   -72044
4294   -20889
4295    59381
4296    60772
4297   -23585
4298   -76499
4299   -21229
4300    62126
4301    58726
4302   -19609
4303   -72311
4304   -27389
4305    57392
4306    63129
4307   -19493
4308   -73305
4309   -27176
4310    53926
4311    62210
4312   -12658
4313   -73433
4314   -34602
4315    52634
4316    64852
4317   -13841
4318   -70446
4319   -32369
4320    48665
4321    66617
4322    -6502
4323   -72928
4324   -36761
4325    50257
4326    68026
4327    -7402
4328   -69444
4329   -38264
4330    44908
4331    69182
4332    -2106
4333   -72642
4334   -41271
4335    45660
4336    68084
4337    -1840
4338   -69680
4339   -44211
4340    42827
4341    71866
4342     1802
4343   -70175
4344   -44568
4345    41390
4346    70448
4347     6358
4348   -67346
4349   -49136
4350    38952
4351    71773
4352     6497
4353   -66647
4354   -48448
4355    33465
4356    70437
4357    12166
4358   -64314
4359   -53623
4360    32072
4361    70812
4362    11566
4363   -61935
4364   -52685
4365    26551
4366    72300
4367    18016
4368   -62173
4369   -55378
4370    26119
4371    70720
4372    18288
4373   -57821
4374   -57403
4375    21778
4376    73560
4377    22504
4378   -59620
4379   -57884
4380    22093
4381    70218
4382    24959
4383   -55619
4384   -61486
4385    18780
4386    74426
4387    25891
4388   -55588
4389   -60071
4390    16222
4391    71037
4392    30271
4393   -52741
4394   -64276
4395    13139
4396    72027
4397    30721
4398   -51199
4399   -63709
4400     9821
4401    69679
4402    34741
4403   -49292
4404   -66341
4405     7573
4406    70042
4407    36222
4408   -44165
4409   -64746
4410     3810
4411    68848
4412    39869
4413   -43867
4414   -67352
4415     2093
4416    67112
4417    41358
4418   -39684
4419   -67237
4420    -2379
4421    67275
4422    44514
4423   -40453
4424   -68166
4425    -3714
4426    65041
4427    46439
4428   -35725
4429   -70176
4430    -7135
4431    66201
4432    47481
4433   -36700
4434   -69583
4435    -8423
4436    64910
4437    50596
4438   -32883
4439   -71004
4440   -11451
4441    63144
4442    51441
4443   -28983
4444   -70373
4445   -15093
4446    60696
4447    53903
4448   -27177
4449   -70510
4450   -17310
4451    59204
4452    54087
4453   -24453
4454   -70232
4455   -21451
4456    57968
4457    57291
4458   -22028
4459   -69019
4460   -22309
4461    54994
4462    57237
4463   -17686
4464   -68621
4465   -25671
4466    53230
4467    59213
4468   -15491
4469   -68364
4470   -27554
4471    50908
4472    61343
4473   -13104
4474   -70274
4475   -31205
4476    51140
4477    62168
4478   -10695
4479   -69155
4480   -33449
4481    48251
4482    64710
4483    -8905
4484   -69748
4485   -33242
4486    47159
4487    64171
4488    -3978
4489   -68064
4490   -38623
4491    45229
4492    66920
4493    -3184
4494   -67502
4495   -38713
4496    41479
4497    66004
4498     1189
4499   -65830
4500   -43798
4501    39590
4502    66810
4503     1875
4504   -63987
4505   -43473
4506    35653
4507    67500
4508     7378
4509   -62803
4510   -45680
4511    34142
4512    66865
4513     8196
4514   -61198
4515   -48269
4516    30672
4517    68151
4518    11528
4519   -61209
4520   -48806
4521    30157
4522    67562
4523    13775
4524   -59103
4525   -52817
4526    26605
4527    70154
4528    15412
4529   -60128
4530   -52732
4531    25487
4532    68112
4533    19862
4534   -56680
4535   -55996
4536    23631
4537    69993
4538    20795
4539   -55109
4540   -55102
4541    19257
4542    68379
4543    25352
4544   -53124
4545   -58160
4546    18518
4547    67197
4548    25949
4549   -49697
4550   -58971
4551    13004
4552    67727
4553    30066
4554   -50038
4555   -59392
4556    11407
4557    64348
4558    30868
4559   -45457
4560   -61345
4561     6739
4562    68142
4563    32208
4564   -46714
4565   -59735
4566     5775
4567    64017
4568    37386
4569   -42210
4570   -64030
4571     3828
4572    66909
4573    36150
4574   -41470
4575   -63160
4576      -63
4577    64229
4578    42247
4579   -41105
4580   -66451
4581      194
4582    63803
4583    41413
4584   -35726
4585   -65938
4586    -5903
4587    64193
4588    45299
4589   -36924
4590   -65354
4591    -3869
4592    60273
4593    45885
4594   -29819
4595   -66579
4596   -10886
4597    60579
4598    47166
4599   -31834
4600   -65184
4601   -12268
4602    55144
4603    48933
4604   -26104
4605   -68734
4606   -15727
4607    57521
4608    47997
4609   -24658
4610   -63796
4611   -18514
4612    55033
4613    54606
4614   -22741
4615   -68259
4616   -17167
4617    55066
4618    51924
4619   -17674
4620   -63588
4621   -24162
4622    53623
4623    58663
4624   -20329
4625   -68786
4626   -21534
4627    49652
4628    55002
4629   -13167
4630   -67396
4631   -29062
4632    52000
4633    58905
4634   -14993
4635   -66011
4636   -27237
4637    45270
4638    59094
4639    -7566
4640   -65922
4641   -31654
4642    47729
4643    59450
4644    -7994
4645   -62111
4646   -33965
4647    41375
4648    61867
4649    -4098
4650   -65686
4651   -34324
4652    42768
4653    58349
4654    -1237
4655   -60196
4656   -40536
4657    37088
4658    65496
4659     -287
4660   -63673
4661   -36966
4662    36437
4663    60422
4664     4203
4665   -60123
4666   -43809
4667    36267
4668    67599
4669     3363
4670   -60642
4671   -41096
4672    32616
4673    65082
4674    10879
4675   -61934
4676   -47141
4677    33722
4678    65343
4679     8543
4680   -57827
4681   -47192
4682    26445
4683    67464
4684    13973
4685   -60523
4686   -48031
4687    29086
4688    63343
4689    15099
4690   -53388
4691   -51778
4692    23207
4693    67038
4694    17833
4695   -55822
4696   -49375
4697    21291
4698    62439
4699    21506
4700   -49815
4701   -55042
4702    18889
4703    66054
4704    19645
4705   -50335
4706   -52740
4707    14595
4708    63749
4709    27566
4710   -49335
4711   -57627
4712    15107
4713    65275
4714    25418
4715   -45511
4716   -55811
4717     7796
4718    66176
4719    31323
4720   -47798
4721   -59213
4722    11383
4723    63412
4724    31216
4725   -42548
4726   -60914
4727     3812
4728    66371
4729    34405
4730   -44864
4731   -58806
4732     4207
4733    59996
4734    36662
4735   -38518
4736   -63768
4737       12
4738    63022
4739    36975
4740   -37682
4741   -60934
4742    -2423
4743    58969
4744    40646
4745   -34229
4746   -62594
4747    -2557
4748    60579
4749    39644
4750   -30874
4751   -61648
4752    -8805
4753    57609
4754    45092
4755   -32313
4756   -63249
4757    -7827
4758    57226
4759    44693
4760   -27421
4761   -64790
4762   -13748
4763    57413
4764    48028
4765   -28658
4766   -63087
4767   -13422
4768    53933
4769    49661
4770   -22101
4771   -66597
4772   -18074
4773    55038
4774    49992
4775   -22224
4776   -63110
4777   -19928
4778    50541
4779    53311
4780   -19694
4781   -65869
4782   -20265
4783    51165
4784    51545
4785   -16279
4786   -61989
4787   -24247
4788    48505
4789    54619
4790   -14767
4791   -63196
4792   -24033
4793    46243
4794    53737
4795   -10399
4796   -61603
4797   -29439
4798    45720
4799    57453
4800   -10792
4801   -61693
4802   -28983
4803    41890
4804    57131
4805    -5909
4806   -62675
4807   -32616
4808    42473
4809    58641
4810    -5676
4811   -60212
4812   -34439
4813    38150
4814    61681
4815    -1925
4816   -62308
4817   -36029
4818    38566
4819    59176
4820        0
4821   -59040
4822   -39926
4823    34396
4824    62867
4825     2410
4826   -60357
4827   -39150
4828    32746
4829    59998
4830     6505
4831   -57350
4832   -43841
4833    31619
4834    63125
4835     7488
4836   -56839
4837   -42192
4838    28802
4839    61155
4840    12711
4841   -54301
4842   -45105
4843    27092
4844    61295
4845    11446
4846   -52838
4847   -45582
4848    23234
4849    61576
4850    16344
4851   -53447
4852   -47697
4853    23017
4854    62152
4855    15849
4856   -49365
4857   -50139
4858    19109
4859    63904
4860    19505
4861   -51122
4862   -51433
4863    18092
4864    62024
4865    23550
4866   -47741
4867   -54043
4868    14711
4869    63821
4870    23625
4871   -47487
4872   -53798
4873    11936
4874    61955
4875    27679
4876   -45869
4877   -56636
4878    11804
4879    60661
4880    27737
4881   -43779
4882   -55120
4883     6901
4884    60513
4885    31812
4886   -41889
4887   -57523
4888     7195
4889    59240
4890    31844
4891   -38810
4892   -56639
4893     2908
4894    59457
4895    35550
4896   -38899
4897   -58278
4898     1289
4899    57722
4900    35864
4901   -35140
4902   -58678
4903    -2263
4904    58805
4905    37729
4906   -34413
4907   -59454
4908    -4201
4909    57238
4910    40509
4911   -30630
4912   -61360
4913    -6693
4914    57513
4915    41149
4916   -28726
4917   -59461
4918    -9217
4919    54226
4920    45573
4921   -27560
4922   -62797
4923    -9568
4924    53497
4925    44252
4926   -25075
4927   -61065
4928   -14576
4929    51641
4930    48587
4931   -23206
4932   -60913
4933   -14628
4934    49709
4935    46823
4936   -20170
4937   -60992
4938   -18729
4939    49770
4940    50048
4941   -18115
4942   -60156
4943   -18933
4944    46914
4945    50023
4946   -14452
4947   -61405
4948   -24191
4949    47183
4950    51719
4951   -14288
4952   -59344
4953   -26457
4954    43560
4955    54279
4956   -10530
4957   -61699
4958   -26643
4959    44794
4960    53875
4961    -8933
4962   -60089
4963   -31016
4964    41565
4965    56178
4966    -5679
4967   -60661
4968   -30680
4969    40421
4970    55124
4971    -4221
4972   -58611
4973   -32973
4974    38234
4975    57181
4976    -2297
4977   -58522
4978   -33487
4979    35313
4980    57880
4981     1716
4982   -57433
4983   -37784
4984    34043
4985    56917
4986     1972
4987   -53969
4988   -37585
4989    28574
4990    57380
4991     6178
4992   -55365
4993   -40358
4994    30898
4995    57918
4996     7022
4997   -52929
4998   -42239
4999    25977
5000    59570
5001    11064
5002   -54442
5003   -42851
5004    25081
5005    58384
5006    13113
5007   -51727
5008   -47576
5009    22278
5010    61354
5011    14172
5012   -50036
5013   -45966
5014    19214
5015    59455
5016    19131
5017   -49560
5018   -50210
5019    20511
5020    60488
5021    17288
5022   -46612
5023   -48106
5024    13938
5025    58709
5026    23403
5027   -47057
5028   -51054
5029    15906
5030    58335
5031    21403
5032   -43013
5033   -50787
5034    10925
5035    59168
5036    25962
5037   -42831
5038   -51136
5039    10809
5040    56113
5041    27313
5042   -39411
5043   -54759
5044     6874
5045    59087
5046    27315
5047   -40304
5048   -53581
5049     3915
5050    55620
5051    32726
5052   -36499
5053   -57373
5054     3776
5055    58371
5056    32795
5057   -35576
5058   -54350
5059     -858
5060    56817
5061    37054
5062   -35102
5063   -57228
5064      -54
5065    55903
5066    35806
5067   -29807
5068   -56405
5069    -6107
5070    54392
5071    38502
5072   -31103
5073   -56344
5074    -5711
5075    50639
5076    40422
5077   -25722
5078   -59000
5079    -7927
5080    53698
5081    40167
5082   -26485
5083   -56102
5084   -11315
5085    48418
5086    44125
5087   -23683
5088   -60425
5089   -12178
5090    50142
5091    41870
5092   -21387
5093   -56326
5094   -16045
5095    47852
5096    48809
5097   -20206
5098   -59340
5099   -15556
5100    47230
5101    45661
5102   -14869
5103   -58238
5104   -21768
5105    46751
5106    49944
5107   -17364
5108   -57537
5109   -20474
5110    42402
5111    49192
5112   -10940
5113   -59852
5114   -24364
5115    44902
5116    49825
5117   -12716
5118   -54987
5119   -25082
5120    39202
5121    53315
5122    -7135
5123   -58698
5124   -27418
5125    41304
5126    49497
5127    -5863
5128   -53153
5129   -30091
5130    35737
5131    55515
5132    -4740
5133   -56972
5134   -28505
5135    34744
5136    50800
5137       85
5138   -54015
5139   -34977
5140    34610
5141    55955
5142    -1143
5143   -54891
5144   -33626
5145    30563
5146    54380
5147     4929
5148   -55146
5149   -38593
5150    32396
5151    55634
5152     4171
5153   -49012
5154   -38104
5155    25056
5156    57326
5157     8437
5158   -54457
5159   -39920
5160    28314
5161    54520
5162     9781
5163   -48076
5164   -43555
5165    23430
5166    58689
5167    10460
5168   -50523
5169   -41354
5170    21999
5171    53630
5172    15246
5173   -46675
5174   -45985
5175    20612
5176    58641
5177    13056
5178   -47158
5179   -41917
5180    16319
5181    53883
5182    19638
5183   -45101
5184   -48031
5185    18051
5186    56248
5187    16817
5188   -41707
5189   -45397
5190    11480
5191    57947
5192    24237
5193   -43586
5194   -49435
5195    13913
5196    54523
5197    23169
5198   -39021
5199   -51999
5200     6785
5201    57624
5202    26373
5203   -41176
5204   -50058
5205     8589
5206    53704
5207    28449
5208   -35343
5209   -54386
5210     5790
5211    57073
5212    28289
5213   -36940
5214   -50760
5215      944
5216    51704
5217    33267
5218   -33793
5219   -54629
5220     3744
5221    53871
5222    30034
5223   -30131
5224   -52095
5225    -2917
5226    52656
5227    35460
5228   -32123
5229   -53453
5230    -1792
5231    50004
5232    35614
5233   -25897
5234   -54643
5235    -7778
5236    52142
5237    38364
5238   -28328
5239   -54240
5240    -7493
5241    47414
5242    40354
5243   -22939
5244   -57887
5245   -11058
5246    51370
5247    39502
5248   -23553
5249   -53693
5250   -13842
5251    46091
5252    45683
5253   -20904
5254   -58486
5255   -11951
5256    48031
5257    41822
5258   -18180
5259   -54512
5260   -17731
5261    45707
5262    46481
5263   -18276
5264   -55883
5265   -16935
5266    43268
5267    43818
5268   -12828
5269   -55157
5270   -21958
5271    43852
5272    46380
5273   -14704
5274   -52986
5275   -20842
5276    38829
5277    47720
5278    -8738
5279   -55496
5280   -24307
5281    41299
5282    48258
5283    -8934
5284   -52563
5285   -26960
5286    35375
5287    51812
5288    -5741
5289   -55664
5290   -26969
5291    36419
5292    49393
5293    -2705
5294   -52623
5295   -31623
5296    34658
5297    53047
5298    -3239
5299   -53544
5300   -30203
5301    31707
5302    50871
5303     1810
5304   -53006
5305   -35267
5306    32311
5307    53819
5308     1076
5309   -50010
5310   -34068
5311    27385
5312    52810
5313     5457
5314   -51730
5315   -36599
5316    28157
5317    53257
5318     6332
5319   -47866
5320   -38060
5321    24035
5322    54019
5323     9244
5324   -49049
5325   -38495
5326    24512
5327    52280
5328    12432
5329   -46016
5330   -42788
5331    20791
5332    55632
5333    11201
5334   -45496
5335   -40437
5336    18255
5337    53092
5338    17558
5339   -46004
5340   -45739
5341    19121
5342    54910
5343    15885
5344   -42304
5345   -43936
5346    13024
5347    54989
5348    21587
5349   -44457
5350   -45841
5351    15145
5352    53554
5353    19972
5354   -38888
5355   -47235
5356     9581
5357    54579
5358    22953
5359   -40623
5360   -45897
5361     9108
5362    50393
5363    25495
5364   -35167
5365   -49833
5366     7301
5367    54245
5368    24003
5369   -36363
5370   -46617
5371     3528
5372    50269
5373    30517
5374   -34136
5375   -51806
5376     3827
5377    52593
5378    27806
5379   -32711
5380   -48813
5381    -1901
5382    50886
5383    33401
5384   -32009
5385   -52267
5386      487
5387    50039
5388    32072
5389   -27362
5390   -51659
5391    -5065
5392    50691
5393    35737
5394   -28433
5395   -52079
5396    -4902
5397    46501
5398    37177
5399   -22976
5400   -54340
5401    -8153
5402    50037
5403    36567
5404   -24894
5405   -50142
5406   -10713
5407    44735
5408    40702
5409   -21238
5410   -54384
5411   -10323
5412    46084
5413    37965
5414   -19980
5415   -51952
5416   -14557
5417    44809
5418    42872
5419   -18240
5420   -52857
5421   -14130
5422    41903
5423    42014
5424   -13868
5425   -52439
5426   -18997
5427    42283
5428    44697
5429   -15832
5430   -51999
5431   -18787
5432    39125
5433    45400
5434   -10594
5435   -53031
5436   -22132
5437    39380
5438    45835
5439   -10377
5440   -51695
5441   -24179
5442    35572
5443    48748
5444    -7369
5445   -54172
5446   -24794
5447    36714
5448    46902
5449    -4890
5450   -49797
5451   -27939
5452    34366
5453    49962
5454    -4436
5455   -51623
5456   -27136
5457    33052
5458    47444
5459    -1365
5460   -49188
5461   -30807
5462    31809
5463    49996
5464    -1018
5465   -49601
5466   -31307
5467    28344
5468    49926
5469     4029
5470   -47973
5471   -33451
5472    29069
5473    50253
5474     3277
5475   -46633
5476   -34678
5477    24027
5478    53502
5479     6746
5480   -47494
5481   -35969
5482    24669
5483    50987
5484     8675
5485   -46026
5486   -38635
5487    21375
5488    53132
5489    10252
5490   -45859
5491   -38454
5492    18887
5493    52284
5494    13954
5495   -43807
5496   -41210
5497    18453
5498    52359
5499    14418
5500   -42685
5501   -40853
5502    16075
5503    51230
5504    16543
5505   -40828
5506   -42508
5507    15106
5508    51551
5509    17062
5510   -39068
5511   -42971
5512    12126
5513    51486
5514    19859
5515   -39180
5516   -44413
5517    10600
5518    50364
5519    21357
5520   -37579
5521   -47316
5522     8426
5523    51765
5524    23325
5525   -36355
5526   -45985
5527     6752
5528    50750
5529    26773
5530   -33542
5531   -48615
5532     4474
5533    50752
5534    26916
5535   -32683
5536   -47451
5537     1638
5538    50043
5539    29988
5540   -31561
5541   -49670
5542      186
5543    49106
5544    30661
5545   -29676
5546   -49347
5547    -2114
5548    47901
5549    32633
5550   -27816
5551   -49522
5552    -2402
5553    46400
5554    33352
5555   -26100
5556   -49963
5557    -4774
5558    46412
5559    32646
5560   -24087
5561   -49486
5562    -8051
5563    44858
5564    36273
5565   -22554
5566   -49236
5567    -9253
5568    44526
5569    38089
5570   -19552
5571   -49393
5572   -12280
5573    42816
5574    39578
5575   -18170
5576   -51271
5577   -13803
5578    42278
5579    40375
5580   -15858
5581   -51244
5582   -15872
5583    41363
5584    42099
5585   -14854
5586   -51468
5587   -17795
5588    40055
5589    42821
5590   -12558
5591   -50743
5592   -17728
5593    38374
5594    43320
5595   -10755
5596   -50250
5597   -20905
5598    35943
5599    43460
5600    -9367
5601   -50121
5602   -21574
5603    35852
5604    43652
5605    -7397
5606   -48616
5607   -23680
5608    34581
5609    46650
5610    -5685
5611   -49071
5612   -25394
5613    33156
5614    45880
5615    -3292
5616   -48516
5617   -27639
5618    32065
5619    46841
5620    -1900
5621   -47944
5622   -28849
5623    28720
5624    48255
5625      936
5626   -48377
5627   -31388
5628    27770
5629    49107
5630     2704
5631   -46799
5632   -32361
5633    25700
5634    49718
5635     4805
5636   -45457
5637   -33994
5638    24927
5639    49090
5640     5397
5641   -45380
5642   -33629
5643    22323
5644    49497
5645     8564
5646   -43808
5647   -35538
5648    21565
5649    48604
5650     9715
5651   -43108
5652   -36011
5653    19493
5654    49093
5655    11461
5656   -41517
5657   -38401
5658    18868
5659    49203
5660    12907
5661   -40266
5662   -39339
5663    15569
5664    48751
5665    16118
5666   -39389
5667   -41017
5668    13507
5669    49869
5670    18087
5671   -37057
5672   -42692
5673    10935
5674    50340
5675    19643
5676   -37609
5677   -43511
5678     9085
5679    48690
5680    21484
5681   -35072
5682   -43533
5683     6886
5684    49442
5685    23039
5686   -34471
5687   -44131
5688     5907
5689    46927
5690    25418
5691   -32789
5692   -45099
5693     5147
5694    47891
5695    25561
5696   -30839
5697   -44933
5698     2975
5699    47175
5700    27349
5701   -30355
5702   -45946
5703     1288
5704    45807
5705    28504
5706   -27872
5707   -47161
5708     -422
5709    46114
5710    29936
5711   -27330
5712   -46578
5713    -3149
5714    44106
5715    32645
5716   -23502
5717   -49254
5718    -5199
5719    45688
5720    34258
5721   -23629
5722   -48370
5723    -8020
5724    43441
5725    34775
5726   -22023
5727   -49632
5728    -8888
5729    42836
5730    35559
5731   -18468
5732   -48168
5733   -11294
5734    41421
5735    38241
5736   -19017
5737   -49522
5738   -11957
5739    39877
5740    37984
5741   -15133
5742   -48970
5743   -15058
5744    39503
5745    39011
5746   -15548
5747   -47473
5748   -15579
5749    36464
5750    40190
5751   -11875
5752   -48707
5753   -18680
5754    37573
5755    40653
5756   -11334
5757   -47779
5758   -19612
5759    34766
5760    41953
5761    -8312
5762   -48963
5763   -20826
5764    35557
5765    42231
5766    -6852
5767   -46092
5768   -23838
5769    32057
5770    45902
5771    -4755
5772   -47415
5773   -24841
5774    30824
5775    43734
5776    -1622
5777   -46061
5778   -27225
5779    29645
5780    46895
5781    -2188
5782   -44982
5783   -27084
5784    26974
5785    46300
5786     1816
5787   -46086
5788   -29114
5789    27557
5790    45527
5791     2006
5792   -44583
5793   -30696
5794    25211
5795    46887
5796     4111
5797   -44603
5798   -30976
5799    23016
5800    45106
5801     5621
5802   -41949
5803   -33715
5804    22537
5805    46895
5806     7769
5807   -42675
5808   -33989
5809    19310
5810    46651
5811    10195
5812   -39890
5813   -36696
5814    19304
5815    46865
5816    11276
5817   -38788
5818   -36872
5819    15813
5820    48213
5821    13776
5822   -39941
5823   -38636
5824    15431
5825    47520
5826    15373
5827   -36292
5828   -38489
5829    12050
5830    48050
5831    17196
5832   -37518
5833   -40561
5834    11831
5835    46178
5836    18948
5837   -34942
5838   -41880
5839     9631
5840    48730
5841    19059
5842   -35460
5843   -40290
5844     8263
5845    45956
5846    22222
5847   -32709
5848   -43893
5849     7022
5850    47346
5851    21855
5852   -31061
5853   -42103
5854     2634
5855    45355
5856    25993
5857   -30406
5858   -44298
5859     3004
5860    44289
5861    25586
5862   -27435
5863   -44306
5864    -1156
5865    45360
5866    28395
5867   -27887
5868   -45412
5869    -1459
5870    43817
5871    29775
5872   -23904
5873   -46204
5874    -3963
5875    44313
5876    30969
5877   -24129
5878   -45352
5879    -5384
5880    41729
5881    31404
5882   -22833
5883   -47354
5884    -6137
5885    41127
5886    31628
5887   -20786
5888   -45648
5889    -9249
5890    41014
5891    35066
5892   -19555
5893   -45914
5894    -8022
5895    38781
5896    34239
5897   -16058
5898   -46804
5899   -13154
5900    39468
5901    36772
5902   -17983
5903   -46258
5904   -12238
5905    36549
5906    37386
5907   -11748
5908   -47043
5909   -17251
5910    38408
5911    37661
5912   -11743
5913   -45215
5914   -18198
5915    33987
5916    41119
5917    -8782
5918   -47445
5919   -19633
5920    34846
5921    39667
5922    -7617
5923   -45290
5924   -21698
5925    32259
5926    42873
5927    -7829
5928   -45919
5929   -20623
5930    31675
5931    40662
5932    -4320
5933   -43791
5934   -24308
5935    30616
5936    44355
5937    -4766
5938   -45058
5939   -23193
5940    27377
5941    43418
5942    -1402
5943   -44141
5944   -26028
5945    28783
5946    43589
5947    -1173
5948   -42962
5949   -27187
5950    25442
5951    43486
5952     2684
5953   -43534
5954   -29353
5955    25666
5956    44701
5957     3754
5958   -40199
5959   -31239
5960    21564
5961    46064
5962     6080
5963   -41458
5964   -30104
5965    19918
5966    43929
5967     9617
5968   -38995
5969   -34744
5970    20067
5971    45803
5972     8964
5973   -39293
5974   -34093
5975    17115
5976    45410
5977    11206
5978   -38576
5979   -36962
5980    17070
5981    45391
5982    11762
5983   -35828
5984   -36373
5985    13570
5986    46643
5987    13584
5988   -36923
5989   -35466
5990    14497
5991    43637
5992    16032
5993   -34502
5994   -39173
5995    11040
5996    46896
5997    16135
5998   -35157
5999   -38921
6000     9232
6001    44657
6002    20483
6003   -31999
6004   -41264
6005     6910
6006    44975
6007    19200
6008   -29785
6009   -39335
6010     5375
6011    43516
6012    23598
6013   -29583
6014   -41332
6015     4640
6016    43362
6017    22249
6018   -28013
6019   -41599
6020      471
6021    43877
6022    25678
6023   -28600
6024   -42213
6025     1104
6026    41986
6027    26068
6028   -25545
6029   -43217
6030    -1520
6031    42793
6032    27666
6033   -25677
6034   -42538
6035    -2512
6036    40657
6037    29720
6038   -22352
6039   -44415
6040    -3899
6041    41407
6042    29541
6043   -21157
6044   -42865
6045    -6303
6046    39258
6047    32399
6048   -19751
6049   -43536
6050    -7281
6051    39079
6052    32113
6053   -18166
6054   -43821
6055   -11200
6056    38340
6057    33766
6058   -17092
6059   -44591
6060   -11664
6061    35254
6062    35033
6063   -13856
6064   -44651
6065   -14351
6066    36927
6067    35264
6068   -13007
6069   -42937
6070   -15042
6071    34162
6072    38099
6073   -11464
6074   -45146
6075   -16492
6076    33766
6077    36407
6078   -10985
6079   -43757
6080   -18416
6081    33616
6082    38625
6083    -9523
6084   -44462
6085   -18709
6086    31854
6087    38034
6088    -5532
6089   -43035
6090   -21275
6091    30667
6092    40334
6093    -6449
6094   -42346
6095   -21843
6096    28628
6097    38663
6098    -1652
6099   -43588
6100   -24802
6101    29210
6102    40906
6103    -1742
6104   -41491
6105   -25423
6106    24994
6107    43098
6108     1924
6109   -43044
6110   -26714
6111    25111
6112    40318
6113     4287
6114   -39660
6115   -28858
6116    21887
6117    43532
6118     3128
6119   -40482
6120   -28050
6121    21290
6122    42119
6123     5887
6124   -39181
6125   -30816
6126    21489
6127    43446
6128     5482
6129   -38296
6130   -30420
6131    18059
6132    42831
6133     8698
6134   -38855
6135   -33240
6136    17741
6137    42659
6138     9561
6139   -37210
6140   -32817
6141    15072
6142    44227
6143    11502
6144   -36268
6145   -34491
6146    14041
6147    41858
6148    14380
6149   -33901
6150   -35656
6151    11566
6152    44349
6153    14443
6154   -33129
6155   -35759
6156    10301
6157    42234
6158    18168
6159   -32044
6160   -37958
6161     9263
6162    43271
6163    17197
6164   -31364
6165   -37607
6166     5803
6167    42304
6168    20465
6169   -30247
6170   -39321
6171     7383
6172    41995
6173    20208
6174   -29120
6175   -39013
6176     4059
6177    42637
6178    22665
6179   -28851
6180   -39142
6181     2552
6182    40576
6183    23777
6184   -25089
6185   -41134
6186      108
6187    41119
6188    24410
6189   -25338
6190   -39772
6191    -1868
6192    38223
6193    26966
6194   -22591
6195   -42193
6196    -1741
6197    38891
6198    27768
6199   -21992
6200   -41384
6201    -4850
6202    38276
6203    30348
6204   -20547
6205   -41887
6206    -6285
6207    37166
6208    30042
6209   -17687
6210   -41677
6211    -8876
6212    37468
6213    30934
6214   -18491
6215   -42079
6216    -8067
6217    35885
6218    32226
6219   -15457
6220   -42341
6221   -10035
6222    37009
6223    33429
6224   -14480
6225   -41431
6226   -11469
6227    33100
6228    34076
6229   -12889
6230   -42959
6231   -13665
6232    34467
6233    34921
6234   -10479
6235   -41073
6236   -16615
6237    32271
6238    36760
6239   -10176
6240   -42243
6241   -16694
6242    30813
6243    35954
6244    -6358
6245   -41456
6246   -19446
6247    29824
6248    37717
6249    -6875
6250   -41508
6251   -20188
6252    27718
6253    38010
6254    -2842
6255   -41720
6256   -21894
6257    28657
6258    37854
6259    -3359
6260   -39885
6261   -22637
6262    24999
6263    39702
6264     -804
6265   -41496
6266   -23682
6267    26495
6268    38833
6269      164
6270   -39363
6271   -25829
6272    24288
6273    40904
6274     1565
6275   -38746
6276   -25120
6277    21764
6278    40276
6279     3680
6280   -38174
6281   -28831
6282    21602
6283    41950
6284     4829
6285   -37691
6286   -27511
6287    18591
6288    41342
6289     7376
6290   -36637
6291   -31146
6292    18146
6293    41423
6294     8225
6295   -35569
6296   -31406
6297    15186
6298    41539
6299    11297
6300   -35629
6301   -32121
6302    14757
6303    39799
6304    12293
6305   -33472
6306   -34031
6307    12715
6308    41862
6309    13447
6310   -33239
6311   -32861
6312    11360
6313    40019
6314    14283
6315   -32422
6316   -34986
6317    10443
6318    40956
6319    13913
6320   -31314
6321   -35804
6322     8678
6323    40893
6324    17313
6325   -31692
6326   -36462
6327     8002
6328    41334
6329    17844
6330   -28801
6331   -36610
6332     5795
6333    40029
6334    19873
6335   -28694
6336   -36506
6337     4051
6338    38766
6339    21373
6340   -24940
6341   -38724
6342     2169
6343    40017
6344    21599
6345   -25656
6346   -37541
6347     -543
6348    38774
6349    25184
6350   -22371
6351   -39261
6352     -686
6353    37835
6354    24876
6355   -22322
6356   -38807
6357    -3548
6358    37356
6359    27517
6360   -22285
6361   -41196
6362    -3956
6363    36825
6364    26730
6365   -19495
6366   -40380
6367    -5469
6368    37550
6369    28898
6370   -18791
6371   -40315
6372    -6037
6373    35938
6374    29598
6375   -16511
6376   -41208
6377    -8849
6378    35367
6379    31044
6380   -16312
6381   -40095
6382   -10686
6383    33164
6384    32305
6385   -13683
6386   -41805
6387   -11906
6388    33051
6389    32034
6390   -11608
6391   -38825
6392   -12878
6393    31387
6394    34641
6395   -10744
6396   -39727
6397   -15040
6398    30019
6399    34547
6400    -8413
6401   -40394
6402   -17230
6403    28699
6404    35630
6405    -7919
6406   -39902
6407   -16831
6408    29180
6409    35987
6410    -5174
6411   -39771
6412   -18811
6413    27451
6414    35779
6415    -4408
6416   -39346
6417   -19224
6418    27617
6419    37028
6420    -3705
6421   -40241
6422   -20959
6423    25232
6424    37364
6425    -1887
6426   -38282
6427   -22740
6428    22578
6429    37368
6430      -23
6431   -38759
6432   -23907
6433    23487
6434    39017
6435     2660
6436   -36881
6437   -26683
6438    20274
6439    38747
6440     2992
6441   -36168
6442   -26609
6443    18340
6444    40217
6445     6129
6446   -34694
6447   -27791
6448    19734
6449    39535
6450     7319
6451   -34814
6452   -28216
6453    16662
6454    39305
6455     8428
6456   -35465
6457   -29640
6458    16350
6459    39735
6460     9026
6461   -34890
6462   -30730
6463    13981
6464    39783
6465    11017
6466   -32469
6467   -31519
6468    14147
6469    39206
6470    12267
6471   -32878
6472   -32462
6473    12666
6474    40159
6475    14029
6476   -30614
6477   -32088
6478     9715
6479    39906
6480    15697
6481   -30263
6482   -34037
6483     8219
6484    39083
6485    16109
6486   -27881
6487   -35815
6488     5745
6489    38192
6490    18446
6491   -27013
6492   -35124
6493     4474
6494    37961
6495    19417
6496   -25880
6497   -35638
6498     2691
6499    38363
6500    21422
6501   -25244
6502   -37342
6503     1418
6504    37781
6505    21973
6506   -23893
6507   -37416
6508      751
6509    37718
6510    23553
6511   -23274
6512   -37348
6513       70
6514    36772
6515    25089
6516   -21743
6517   -38611
6518    -2213
6519    36745
6520    24947
6521   -20851
6522   -37615
6523    -3652
6524    35811
6525    26203
6526   -18880
6527   -39200
6528    -4619
6529    34162
6530    27805
6531   -16605
6532   -37481
6533    -8587
6534    34255
6535    28936
6536   -15610
6537   -38024
6538    -8256
6539    33327
6540    29570
6541   -14014
6542   -38610
6543    -9959
6544    31831
6545    30432
6546   -12712
6547   -38610
6548   -11053
6549    31807
6550    30845
6551   -12275
6552   -39146
6553   -13733
6554    30884
6555    32708
6556   -11085
6557   -39516
6558   -14068
6559    29652
6560    32979
6561    -8981
6562   -38282
6563   -15166
6564    29469
6565    33153
6566    -7496
6567   -37635
6568   -16435
6569    27189
6570    35319
6571    -5750
6572   -37506
6573   -19105
6574    26432
6575    34252
6576    -3617
6577   -36958
6578   -20945
6579    24993
6580    35586
6581    -2461
6582   -37832
6583   -21758
6584    23641
6585    35948
6586     -358
6587   -35906
6588   -22771
6589    22514
6590    36928
6591      650
6592   -36543
6593   -23732
6594    21758
6595    36907
6596     1734
6597   -36133
6598   -23730
6599    20480
6600    37339
6601     3835
6602   -35484
6603   -25282
6604    18415
6605    37818
6606     5147
6607   -35445
6608   -26948
6609    19596
6610    37489
6611     6846
6612   -33220
6613   -27786
6614    16742
6615    38400
6616     7611
6617   -33909
6618   -28633
6619    15373
6620    36838
6621     9256
6622   -31197
6623   -31037
6624    13666
6625    39202
6626    10581
6627   -31659
6628   -29716
6629    10593
6630    38258
6631    12659
6632   -29864
6633   -32666
6634    11491
6635    38475
6636    12757
6637   -28511
6638   -31272
6639     7551
6640    37803
6641    15312
6642   -28728
6643   -32648
6644     8074
6645    37495
6646    15620
6647   -26671
6648   -33312
6649     6049
6650    38431
6651    17285
6652   -27010
6653   -33518
6654     6153
6655    37220
6656    17593
6657   -25673
6658   -34963
6659     3107
6660    38089
6661    19058
6662   -24379
6663   -35723
6664     2848
6665    35707
6666    21236
6667   -22870
6668   -35297
6669      401
6670    36204
6671    21791
6672   -21310
6673   -35828
6674    -1054
6675    34445
6676    24092
6677   -20411
6678   -36834
6679    -1931
6680    35093
6681    23333
6682   -18945
6683   -35903
6684    -5247
6685    33311
6686    27306
6687   -18710
6688   -36444
6689    -6356
6690    33036
6691    26659
6692   -15878
6693   -38166
6694    -8080
6695    32613
6696    27613
6697   -15097
6698   -36562
6699    -7005
6700    31898
6701    28811
6702   -13788
6703   -38440
6704    -9469
6705    31416
6706    29177
6707   -11949
6708   -36883
6709   -10481
6710    30771
6711    30324
6712   -11159
6713   -37743
6714   -10975
6715    29981
6716    30601
6717    -9134
6718   -36633
6719   -14797
6720    29285
6721    31791
6722    -8180
6723   -36538
6724   -14609
6725    26773
6726    31407
6727    -5922
6728   -36263
6729   -16779
6730    26361
6731    33184
6732    -5161
6733   -35651
6734   -17849
6735    24927
6736    34128
6737    -2936
6738   -36172
6739   -18163
6740    24488
6741    33021
6742    -2500
6743   -35191
6744   -19311
6745    23234
6746    35177
6747     -348
6748   -36278
6749   -21477
6750    22564
6751    34254
6752     -524
6753   -34682
6754   -23164
6755    20445
6756    36250
6757      982
6758   -33972
6759   -23264
6760    18894
6761    35632
6762     5042
6763   -34644
6764   -25167
6765    18338
6766    36517
6767     3374
6768   -32078
6769   -25656
6770    16235
6771    36037
6772     6604
6773   -32434
6774   -26735
6775    16079
6776    36259
6777     7741
6778   -30939
6779   -27558
6780    13645
6781    36547
6782     8237
6783   -30496
6784   -27395
6785    13748
6786    35865
6787     9605
6788   -28732
6789   -28985
6790    11677
6791    36955
6792    10992
6793   -28640
6794   -28806
6795     9829
6796    36756
6797    13050
6798   -28882
6799   -31111
6800     9844
6801    36356
6802    13331
6803   -28426
6804   -31384
6805     7582
6806    36680
6807    16288
6808   -27311
6809   -32658
6810     7285
6811    34897
6812    15774
6813   -25246
6814   -33042
6815     3622
6816    35550
6817    18150
6818   -24751
6819   -33026
6820     3140
6821    34760
6822    19769
6823   -21260
6824   -33548
6825     1230
6826    34763
6827    19128
6828   -21946
6829   -33858
6830      -84
6831    33901
6832    22303
6833   -20197
6834   -34130
6835     -917
6836    33432
6837    21384
6838   -19302
6839   -34634
6840    -3059
6841    32710
6842    24474
6843   -19454
6844   -35073
6845    -3175
6846    33209
6847    24340
6848   -17104
6849   -35698
6850    -5857
6851    32580
6852    25847
6853   -16286
6854   -35080
6855    -5343
6856    30780
6857    26939
6858   -14440
6859   -36209
6860    -8644
6861    30483
6862    27852
6863   -13494
6864   -35548
6865    -9611
6866    29179
6867    27652
6868   -11944
6869   -34857
6870   -10821
6871    28217
6872    29127
6873   -10166
6874   -35052
6875   -12543
6876    27130
6877    29549
6878    -9438
6879   -35331
6880   -13549
6881    27095
6882    29818
6883    -7459
6884   -34516
6885   -15222
6886    26112
6887    31703
6888    -6575
6889   -35929
6890   -14648
6891    25013
6892    32058
6893    -5523
6894   -34356
6895   -17800
6896    25596
6897    32493
6898    -4139
6899   -34646
6900   -17599
6901    23869
6902    34024
6903    -2822
6904   -34631
6905   -19127
6906    22225
6907    32907
6908     -671
6909   -33234
6910   -20848
6911    19969
6912    34268
6913       88
6914   -33014
6915   -20977
6916    19521
6917    33905
6918     2444
6919   -31799
6920   -22036
6921    17875
6922    35229
6923     3007
6924   -32219
6925   -24550
6926    17175
6927    34018
6928     5322
6929   -31553
6930   -25143
6931    16228
6932    34883
6933     4841
6934   -30557
6935   -24583
6936    15098
6937    34953
6938     7903
6939   -32054
6940   -26089
6941    13576
6942    35673
6943     7314
6944   -29976
6945   -27621
6946    11566
6947    35788
6948    10453
6949   -29715
6950   -29040
6951    11396
6952    34820
6953    11497
6954   -27256
6955   -28931
6956     9536
6957    34695
6958    12421
6959   -27023
6960   -29485
6961     7692
6962    33692
6963    14202
6964   -26324
6965   -30067
6966     6962
6967    34042
6968    15100
6969   -24589
6970   -31088
6971     5981
6972    34967
6973    15883
6974   -22910
6975   -32383
6976     5074
6977    33813
6978    17096
6979   -22070
6980   -31137
6981     2842
6982    33787
6983    19858
6984   -22111
6985   -33020
6986     1438
6987    33643
6988    19747
6989   -21843
6990   -32998
6991     -135
6992    32846
6993    21077
6994   -20396
6995   -33015
6996     -961
6997    32658
6998    21358
6999   -18955
7000   -34021
7001    -2705
7002    32508
7003    21855
7004   -17182
7005   -32434
7006    -3738
7007    30964
7008    23807
7009   -17637
7010   -33704
7011    -4751
7012    31137
7013    23348
7014   -14449
7015   -33670
7016    -6950
7017    29262
7018    25338
7019   -13924
7020   -33963
7021    -7376
7022    28867
7023    25668
7024   -11944
7025   -34500
7026    -9226
7027    28330
7028    26958
7029   -11996
7030   -34851
7031   -10264
7032    27977
7033    28134
7034    -9674
7035   -35167
7036   -12325
7037    27621
7038    28195
7039    -9322
7040   -34247
7041   -12137
7042    25825
7043    29076
7044    -7691
7045   -35042
7046   -13898
7047    25188
7048    29451
7049    -7450
7050   -33049
7051   -15506
7052    24645
7053    29773
7054    -3845
7055   -34211
7056   -16263
7057    23121
7058    29755
7059    -4418
7060   -31957
7061   -17137
7062    20630
7063    31041
7064    -2895
7065   -32717
7066   -18080
7067    20567
7068    31637
7069     -795
7070   -32702
7071   -19867
7072    20471
7073    30777
7074      883
7075   -33243
7076   -21188
7077    18904
7078    32510
7079     1694
7080   -32183
7081   -21235
7082    18702
7083    33059
7084     3446
7085   -31114
7086   -23293
7087    17110
7088    33550
7089     4131
7090   -31261
7091   -23922
7092    15744
7093    33073
7094     6061
7095   -29750
7096   -24038
7097    13837
7098    32912
7099     6430
7100   -29054
7101   -24927
7102    12696
7103    33016
7104     8578
7105   -27861
7106   -25115
7107    11438
7108    34035
7109     9516
7110   -27218
7111   -26427
7112    10085
7113    33384
7114    11108
7115   -26823
7116   -27987
7117     9109
7118    33426
7119    11581
7120   -25142
7121   -28566
7122     8453
7123    33484
7124    13800
7125   -25719
7126   -28764
7127     6169
7128    33095
7129    14998
7130   -24285
7131   -29509
7132     4695
7133    32967
7134    15724
7135   -23148
7136   -30194
7137     4461
7138    32871
7139    16437
7140   -21230
7141   -31063
7142     2470
7143    32538
7144    17179
7145   -21277
7146   -30899
7147      694
7148    31666
7149    18213
7150   -18597
7151   -31012
7152      134
7153    31049
7154    20360
7155   -19131
7156   -31160
7157     -707
7158    30650
7159    20207
7160   -17933
7161   -32112
7162    -1599
7163    29951
7164    21392
7165   -16861
7166   -31597
7167    -4484
7168    30209
7169    21741
7170   -15576
7171   -33475
7172    -5449
7173    29000
7174    23403
7175   -14881
7176   -33974
7177    -6358
7178    29483
7179    23636
7180   -13365
7181   -33075
7182    -6776
7183    28757
7184    26125
7185   -13134
7186   -33600
7187    -8542
7188    26664
7189    26233
7190   -10961
7191   -32108
7192   -10383
7193    26907
7194    27059
7195   -10238
7196   -33290
7197   -10477
7198    26054
7199    27373
7200    -8170
7201   -31678
7202   -11236
7203    23831
7204    27556
7205    -8075
7206   -32115
7207   -14308
7208    23306
7209    28427
7210    -6281
7211   -32132
7212   -14637
7213    23038
7214    29391
7215    -5172
7216   -30925
7217   -15709
7218    20597
7219    29086
7220    -2373
7221   -31907
7222   -16298
7223    20694
7224    30151
7225    -2403
7226   -31160
7227   -17372
7228    20344
7229    31129
7230     -778
7231   -31043
7232   -18484
7233    20044
7234    30932
7235      -87
7236   -30931
7237   -20928
7238    18486
7239    31618
7240     1120
7241   -29973
7242   -20733
7243    17147
7244    31226
7245     2919
7246   -28931
7247   -22182
7248    15631
7249    31267
7250     3514
7251   -29248
7252   -21629
7253    14942
7254    31909
7255     4965
7256   -28442
7257   -23679
7258    13980
7259    31613
7260     6513
7261   -28054
7262   -24126
7263    12178
7264    32213
7265     7554
7266   -27471
7267   -24544
7268    11358
7269    32249
7270     8875
7271   -26556
7272   -26079
7273    10234
7274    32558
7275    10222
7276   -25159
7277   -26724
7278     8837
7279    32355
7280    11887
7281   -24994
7282   -27558
7283     7955
7284    32512
7285    11419
7286   -24084
7287   -27025
7288     7298
7289    32045
7290    14270
7291   -22622
7292   -28565
7293     4321
7294    32126
7295    14208
7296   -21851
7297   -28420
7298     3145
7299    31125
7300    15751
7301   -21842
7302   -29167
7303     2977
7304    30509
7305    16661
7306   -18219
7307   -29076
7308     1533
7309    31404
7310    18390
7311   -19600
7312   -29718
7313     -503
7314    30880
7315    19386
7316   -18313
7317   -31341
7318    -1690
7319    30514
7320    19742
7321   -18129
7322   -30485
7323    -3094
7324    30037
7325    21435
7326   -16311
7327   -30896
7328    -2968
7329    28405
7330    22056
7331   -15661
7332   -31061
7333    -5289
7334    28539
7335    22117
7336   -13919
7337   -32220
7338    -4963
7339    27050
7340    23161
7341   -13054
7342   -31334
7343    -7268
7344    27530
7345    24021
7346   -10911
7347   -31324
7348    -8732
7349    25486
7350    24690
7351   -10432
7352   -31225
7353   -10154
7354    25378
7355    24649
7356    -9464
7357   -30985
7358   -10225
7359    24854
7360    26163
7361    -8597
7362   -31837
7363   -10860
7364    24409
7365    27483
7366    -6418
7367   -30393
7368   -13077
7369    22824
7370    28832
7371    -6122
7372   -31691
7373   -14009
7374    23005
7375    28493
7376    -4467
7377   -31285
7378   -15198
7379    20557
7380    29172
7381    -3912
7382   -30521
7383   -14942
7384    20302
7385    29091
7386    -1576
7387   -30768
7388   -16909
7389    19577
7390    28934
7391    -1413
7392   -28610
7393   -18399
7394    17789
7395    29804
7396      527
7397   -30282
7398   -18718
7399    17205
7400    28775
7401     1615
7402   -28595
7403   -19522
7404    16271
7405    30897
7406     2934
7407   -28930
7408   -20442
7409    14861
7410    29835
7411     4285
7412   -27611
7413   -22894
7414    15308
7415    30554
7416     4636
7417   -26983
7418   -22352
7419    13084
7420    31380
7421     6832
7422   -27076
7423   -23696
7424    11463
7425    30550
7426     8021
7427   -25721
7428   -23678
7429    10891
7430    31968
7431     9190
7432   -26150
7433   -24994
7434    10336
7435    31157
7436    10018
7437   -24316
7438   -26148
7439     7866
7440    31133
7441    10329
7442   -23218
7443   -26288
7444     7365
7445    29680
7446    12350
7447   -22977
7448   -26153
7449     6457
7450    30133
7451    12070
7452   -21993
7453   -26937
7454     5285
7455    30088
7456    14988
7457   -21186
7458   -28177
7459     3509
7460    31346
7461    15187
7462   -21245
7463   -28777
7464     1960
7465    29828
7466    16510
7467   -19788
7468   -28780
7469     2145
7470    29640
7471    17108
7472   -18342
7473   -29257
7474     -851
7475    29204
7476    19587
7477   -17487
7478   -29139
7479    -1629
7480    28529
7481    18140
7482   -14978
7483   -29895
7484    -2590
7485    28391
7486    20255
7487   -16978
7488   -29417
7489    -3743
7490    27675
7491    21202
7492   -14770
7493   -30097
7494    -5102
7495    26354
7496    21911
7497   -12661
7498   -29978
7499    -6219
7500    25998
7501    23804
7502   -11941
7503   -30945
7504    -6752
7505    26124
7506    22976
7507   -11056
7508   -30234
7509    -9135
7510    25019
7511    23916
7512   -10648
7513   -30717
7514    -9619
7515    24551
7516    25030
7517    -7649
7518   -30238
7519   -11064
7520    24846
7521    24831
7522    -8528
7523   -31691
7524   -11691
7525    22635
7526    25121
7527    -6464
7528   -30442
7529   -13245
7530    22405
7531    24733
7532    -5486
7533   -29884
7534   -14047
7535    20679
7536    26687
7537    -4310
7538   -30326
7539   -13430
7540    20776
7541    26270
7542    -2716
7543   -28826
7544   -15659
7545    19285
7546    27962
7547    -1909
7548   -29104
7549   -16047
7550    19629
7551    26782
7552     -317
7553   -29073
7554   -16955
7555    17601
7556    30179
7557     -703
7558   -26513
7559   -17808
7560    16834
7561    28845
7562     3067
7563   -28160
7564   -19799
7565    16063
7566    29471
7567     2358
7568   -26660
7569   -20826
7570    14141
7571    30205
7572     4626
7573   -27667
7574   -21041
7575    13166
7576    28857
7577     4969
7578   -25535
7579   -22752
7580    12722
7581    29854
7582     5883
7583   -25705
7584   -22634
7585    10778
7586    29294
7587     7215
7588   -25164
7589   -24681
7590    10339
7591    29276
7592     7867
7593   -24178
7594   -23697
7595     8810
7596    29515
7597     9388
7598   -23418
7599   -24575
7600     8983
7601    28530
7602     9867
7603   -22722
7604   -25059
7605     5791
7606    30256
7607    11168
7608   -22487
7609   -27023
7610     5336
7611    29144
7612    13247
7613   -20571
7614   -26258
7615     4428
7616    30146
7617    13799
7618   -21278
7619   -26586
7620     3296
7621    28665
7622    15658
7623   -20221
7624   -26714
7625     2949
7626    29491
7627    16616
7628   -18340
7629   -26966
7630      706
7631    28115
7632    16381
7633   -18580
7634   -27868
7635      848
7636    26864
7637    16789
7638   -16270
7639   -29528
7640     -749
7641    27566
7642    18792
7643   -16369
7644   -27506
7645    -1720
7646    27752
7647    19471
7648   -13876
7649   -29459
7650    -3869
7651    25559
7652    20117
7653   -13501
7654   -28958
7655    -5266
7656    26438
7657    21846
7658   -12934
7659   -30132
7660    -5063
7661    25800
7662    22241
7663   -12127
7664   -29100
7665    -7976
7666    24917
7667    23386
7668   -10876
7669   -29225
7670    -7474
7671    22947
7672    24043
7673    -9772
7674   -29121
7675    -8481
7676    23865
7677    24192
7678    -8711
7679   -28770
7680    -8578
7681    21971
7682    24745
7683    -7186
7684   -28048
7685   -12173
7686    22232
7687    23723
7688    -6244
7689   -28319
7690   -11781
7691    20383
7692    25378
7693    -5014
7694   -27948
7695   -12886
7696    20913
7697    25072
7698    -3703
7699   -27498
7700   -14444
7701    19505
7702    26491
7703    -3521
7704   -29337
7705   -15226
7706    18857
7707    26619
7708    -1371
7709   -27981
7710   -16269
7711    17703
7712    28078
7713     -816
7714   -27366
7715   -16842
7716    17421
7717    27379
7718     1410
7719   -26800
7720   -17452
7721    15220
7722    27408
7723     2017
7724   -26538
7725   -18453
7726    15536
7727    27121
7728     3265
7729   -26606
7730   -18715
7731    13881
7732    27742
7733     3123
7734   -24578
7735   -20084
7736    12831
7737    28274
7738     5537
7739   -25695
7740   -20487
7741    11653
7742    28574
7743     4800
7744   -24505
7745   -22669
7746    10703
7747    29184
7748     7728
7749   -24696
7750   -22401
7751     9581
7752    29175
7753     7785
7754   -23459
7755   -24713
7756     9385
7757    28892
7758     9466
7759   -21979
7760   -23466
7761     6934
7762    29084
7763    10134
7764   -21707
7765   -24908
7766     7891
7767    28875
7768    11159
7769   -21571
7770   -24739
7771     5004
7772    27289
7773    12350
7774   -20175
7775   -25286
7776     5012
7777    27364
7778    12671
7779   -19295
7780   -26460
7781     3208
7782    28149
7783    13725
7784   -18148
7785   -24471
7786     3401
7787    26491
7788    16189
7789   -18419
7790   -26309
7791      180
7792    27459
7793    14426
7794   -17346
7795   -27910
7796     -740
7797    27180
7798    18371
7799   -16211
7800   -27162
7801    -2369
7802    26776
7803    16914
7804   -14282
7805   -28318
7806    -2619
7807    25276
7808    20134
7809   -14666
7810   -28161
7811    -3291
7812    25896
7813    20120
7814   -13556
7815   -28569
7816    -4508
7817    25404
7818    19794
7819   -13290
7820   -28192
7821    -4296
7822    24182
7823    20230
7824   -10744
7825   -28297
7826    -6149
7827    24090
7828    22320
7829   -11199
7830   -27080
7831    -7540
7832    23212
7833    22521
7834    -9155
7835   -27678
7836    -9099
7837    22389
7838    23392
7839    -8353
7840   -27584
7841   -10825
7842    22431
7843    23549
7844    -6130
7845   -28589
7846   -11015
7847    19883
7848    24724
7849    -5996
7850   -27941
7851   -12292
7852    20755
7853    24128
7854    -4376
7855   -29125
7856   -12709
7857    19418
7858    26298
7859    -4208
7860   -26812
7861   -14251
7862    19179
7863    25675
7864    -1992
7865   -27666
7866   -15070
7867    18287
7868    26574
7869    -1351
7870   -26756
7871   -16030
7872    17689
7873    25271
7874     -824
7875   -27186
7876   -15587
7877    15874
7878    25822
7879      163
7880   -26524
7881   -16788
7882    15836
7883    26258
7884     1612
7885   -25434
7886   -17359
7887    14222
7888    27507
7889     2135
7890   -25337
7891   -19757
7892    14499
7893    26175
7894     5211
7895   -24432
7896   -18875
7897    11959
7898    28060
7899     4016
7900   -24476
7901   -21141
7902    11200
7903    28122
7904     6725
7905   -24946
7906   -20425
7907    10964
7908    27796
7909     7411
7910   -23189
7911   -22575
7912    10447
7913    26440
7914     8270
7915   -23180
7916   -22024
7917     8617
7918    27202
7919     8480
7920   -20580
7921   -22448
7922     6555
7923    26993
7924    10275
7925   -21543
7926   -22508
7927     6379
7928    28135
7929    10141
7930   -20168
7931   -24197
7932     4968
7933    26825
7934    11855
7935   -20149
7936   -23840
7937     3926
7938    28199
7939    12589
7940   -18606
7941   -27003
7942     3326
7943    26863
7944    14929
7945   -18826
7946   -25113
7947     1351
7948    27547
7949    13829
7950   -17646
7951   -27023
7952     1232
7953    25673
7954    16644
7955   -16317
7956   -25054
7957     -859
7958    25954
7959    16342
7960   -14855
7961   -26983
7962     -763
7963    24628
7964    17622
7965   -14981
7966   -25757
7967    -2409
7968    25287
7969    16191
7970   -13687
7971   -25818
7972    -2158
7973    24010
7974    18921
7975   -13396
7976   -26377
7977    -5143
7978    25168
7979    19083
7980   -10998
7981   -26777
7982    -4766
7983    23709
7984    21013
7985   -11370
7986   -26808
7987    -6816
7988    24040
7989    20841
7990    -8837
7991   -27216
7992    -7541
7993    22128
7994    22276
7995    -9819
7996   -27117
7997    -8957
7998    21969
7999    22674
8000    -6812
8001   -27991
8002    -9452
8003    21676
8004    23008
8005    -8088
8006   -26076
8007   -10709
8008    20533
8009    22979
8010    -4809
8011   -27291
8012   -10697
8013    19888
8014    24299
8015    -5672
8016   -27019
8017   -13093
8018    18624
8019    22888
8020    -3717
8021   -27468
8022   -10942
8023    17525
8024    24133
8025    -3185
8026   -25217
8027   -14489
8028    17988
8029    23786
8030     -999
8031   -26150
8032   -15349
8033    15353
8034    26298
8035    -1110
8036   -26113
8037   -16037
8038    16138
8039    25503
8040     1503
8041   -25833
8042   -16578
8043    13971
8044    27423
8045     1268
8046   -24249
8047   -17746
8048    15780
8049    24917
8050     3563
8051   -24681
8052   -18135
8053    12576
8054    27060
8055     2706
8056   -22659
8057   -19726
8058    12221
8059    25500
8060     4791
8061   -24631
8062   -18820
8063    10597
8064    27902
8065     4617
8066   -22285
8067   -21212
8068    11143
8069    25121
8070     7787
8071   -22187
8072   -19540
8073     7993
8074    26654
8075     6127
8076   -21145
8077   -22526
8078     9212
8079    25841
8080    10358
8081   -22972
8082   -22249
8083     6618
8084    28078
8085     9148
8086   -18535
8087   -23852
8088     6157
8089    24337
8090    10822
8091   -20176
8092   -22179
8093     3901
8094    26601
8095    10914
8096   -17805
8097   -24846
8098     5435
8099    23981
8100    13302
8101   -19677
8102   -23147
8103     1773
8104    27243
8105    11608
8106   -15793
8107   -24195
8108     2862
8109    24211
8110    15054
8111   -17547
8112   -22318
8113     -102
8114    26610
8115    13741
8116   -14782
8117   -25502
8118     1597
8119    24140
8120    15694
8121   -12740
##END NTUPLES=NMR FID
##END=
