# Supplementary material for: An untargeted multi-technique metabolomics approach to studying intracellular metabolites of HepG2 cells exposed to 2,3,7,8-tetrachlorodibenzo-p-dioxin
Source: BMC Genomics. 2011 May 20;12:251. doi: 10.1186/1471-2164-12-251 (PMC3141663; doi:10.1186/1471-2164-12-251)
Supplement: Additional file 2 — Metadata and NMR raw data: ZIP file containing: -All NMR raw data (in JCAMP-DX format ".dx") -The metadata on NMR (polars & apolars), LC-MS and GC-MS data sets (as Tab delimited files ".txt"). [file 1471-2164-12-251-S2.ZIP › TE/Ainhoa/SAFETY COPY D Disk/TRABAJO/ARTICLES/ARTICLE Metabolomics TCDD_ACCEPTED/JCAMP_DX_NMR_data_and_all_metadata/NMR_apolar_TCDD_p17.4C.dx]

##TITLE=
##JCAMPDX= 6.0         $$ Bruker NMR JCAMP-DX V2.0
##DATA TYPE= NMR FID
##DATA CLASS= NTUPLES
##ORIGIN= Bruker BioSpin GmbH
##OWNER= bruker
$$ 1.72 TOPSPIN		Version 2.1
$$ 2011-04-15 14:47:27.209 +0200  WUR\bruker@RIK1030
$$ Compression mode = fixed
##.OBSERVE FREQUENCY= 400.1319223
##.OBSERVE NUCLEUS= ^1H
##.DELAY= (6, 6)
##.ACQUISITION MODE= SIMULTANEOUS (DQD)
##.ACQUISITION SCHEME= undefined
##.AVERAGES= 128
##.DIGITISER RES= 18
##SPECTROMETER/DATA SYSTEM= avance400
##.PULSE SEQUENCE= zg
##.SOLVENT NAME= CDCl3
##.SHIFT REFERENCE= INTERNAL, CDCl3, 1, 11.01498
##AUDIT TRAIL= $$ (NUMBER, WHEN, WHO, WHERE, PROCESS, VERSION, WHAT)
$$ ##TITLE= Audit trail, TOPSPIN		Version 1.3
$$ ##JCAMPDX= 5.01
$$ ##ORIGIN= Bruker BioSpin GmbH
$$ ##OWNER= bruker
$$ $$ P:/NMR-data/data/Ainhoa_raw_data/nmr/AR240708.4C/1/audita.txt
$$ ##AUDIT TRAIL=  $$ (NUMBER, WHEN, WHO, WHERE, VERSION, WHAT)
(   1,<2008-07-30 13:03:32.994 +0200>,<WUR\bruker>,<RIK1030>,<TOPSPIN 1.3>,
      <created by zg, POWCHK disabled, PULCHK disabled
       configuration hash MD5:
       D1 93 94 B6 6B D6 3B BD 35 EA 0D 0D AE B0 63 FA
       data hash MD5: 16K
       8E 74 D7 98 17 70 41 48 EE E5 4E B4 98 2E 15 04>)
(   2,<2011-04-15 14:47:24.193 +0200>,<WUR\bruker>,<RIK1030>,<proc1d>,<TOPSPIN 2.1>,
      <convdta from       1 "NMR_apolar_TCDD_p17.4C" "Ainhoa_raw_data" "P:\NMR-data"
       data hash MD5: 16244
       4E B0 0F 75 34 99 E2 BC 5B 5E EB D1 7A 6A D2 11>)
$$ ##END=
$$ 
$$ $$ hash MD5
$$ $$ 60 E7 05 76 64 20 B1 64 BE E9 78 4D 18 CF 21 30
##$RELAX= 
##$BRUKER FILE EXP=format.temp
$$ EDIT_PAR COMMAND FILE
$$ 
$$ DI_MODE         LONG
$$ ED_ENTRY        ACQU
$$ ORDER           FILE
$$ 
$$ 
$$ HEADER		"F2 - Acquisition Parameters"
$$ T_NAME		Date_
$$ 		TYPE	R64
$$ 		CLASS	ACQU
$$ 		SUBRANGE 0.0 50000000
$$ 		REL	"Date_=itodate(DATE)"
$$ 		INV_REL	"DATE=datetoi(Date_,DATE)"
$$ 		FORMAT	"%14.0f"
$$ 		TEXT	" "
$$ END
$$ T_NAME		Time
$$ 		TYPE	R32
$$ 		CLASS	ACQU
$$ 		SUBRANGE 0.0 1000000
$$ 		REL	"Time=itotime(DATE)"
$$ 		INV_REL	"DATE=timetoi(Time,DATE)"
$$ 		FORMAT	"%14.2f"
$$ 		TEXT	" "
$$ END
$$ NAME		INSTRUM
$$ 		TEXT	" "
$$ END
$$ NAME		PROBHD
$$ 		FORMAT	"%14.14s"
$$ 		TEXT	" "
$$ END
$$ NAME		PULPROG
$$ 		TEXT	" "
$$ END
$$ NAME		TD
$$ 		TEXT	" "
$$ END
$$ NAME		SOLVENT
$$ 		TEXT	" "
$$ END
$$ NAME		NS
$$ 		TEXT	" "
$$ END
$$ NAME		DS
$$ 		TEXT	" "
$$ END
$$ T_NAME		SWH
$$ 		TYPE	R32
$$ 		CLASS	ACQU
$$ 		SUBRANGE 0.0 1e8
$$ 		REL	"SWH=SW*SFO1"
$$ 		INV_REL "SW=SWH/SFO1"
$$ 		UNIT	"Hz"
$$ 		FORMAT	"%14.3f Hz"
$$ 		TEXT	" "
$$ END
$$ T_NAME          FIDRES
$$                 TYPE    R32
$$                 CLASS   ACQU
$$                 SUBRANGE 0.0 100000
$$                 REL     "FIDRES=SW*SFO1/TD"
$$                 INV_REL "TD = nextpow(SW*SFO1/FIDRES)"
$$ 		UNIT	"Hz"
$$ 		FORMAT	"%14.6f Hz"
$$ 		TEXT	" "
$$ END
$$ T_NAME          AQ
$$ 		TYPE	R32
$$ 		CLASS	ACQU
$$ 		SUBRANGE 0.0 1000
$$ 		REL	"AQ=aqcalc(SW,SFO1,TD,DIGTYP)"
$$ 		INV_REL	"TD=tdcalc(SW,SFO1,1.0e6*AQ,DIGTYP)"
$$ 		UNIT	"sec"
$$ 		FORMAT	"%14.7f sec"
$$ 		TEXT	" "
$$ END
$$ NAME		RG
$$ 		TEXT	" "
$$ END
$$ T_NAME          DW
$$ 		TYPE	R32
$$ 		CLASS	ACQU
$$ 		SUBRANGE 0.0 1000000
$$ 		REL	"DW=1/(2*SW*SFO1)"
$$ 		INV_REL	"SW=1000000/(2*(0.005+DW)*SFO1)"
$$ 		UNIT	"usec"
$$ 		FORMAT	"%14.3lf usec"
$$ 		TEXT	" "
$$ END
$$ NAME		DE
$$ 		FORMAT	"%14.2f usec"
$$ 		TEXT	" "
$$ END
$$ NAME		TE
$$ 		FORMAT	"%14.1f K"
$$ 		TEXT	" "
$$ END
$$ T_NAME		D1
$$ 		TYPE	R32
$$ 		CLASS	ACQU
$$ 		SUBRANGE 0.0 1e38
$$ 		REL	"D1=D[1]"
$$ 		INV_REL	"D[1]=D1"
$$ 		UNIT	"sec"
$$ 		FORMAT	"%14.8f sec"
$$ 		TEXT	" "
$$ END
$$ NAME		TD0
$$ 		TEXT	" "
$$ END
$$ HEADER		"======== CHANNEL f1 ========"
$$ NAME		NUC1
$$ 		NONEDIT
$$ 		TEXT	" "
$$ END
$$ T_NAME		P1
$$ 		TYPE	R32
$$ 		CLASS	ACQU
$$ 		SUBRANGE 0.0 1.0e10
$$ 		REL	"P1=P[1]"
$$ 		INV_REL	"P[1]=P1"
$$ 		UNIT	"usec"
$$ 		FORMAT	"%14.2f usec"
$$ 		TEXT	" "
$$ END
$$ T_NAME		PL1
$$ 		TYPE	R32
$$ 		CLASS	ACQU
$$ 		SUBRANGE -6.0 1e38
$$ 		REL	"PL1=PL[1]"
$$ 		INV_REL	"PL[1]=PL1"
$$ 		UNIT	"dB"
$$ 		FORMAT	"%14.2f dB"
$$ 		TEXT	" "
$$ END
$$ NAME		SFO1
$$ 		FORMAT	"%14.7f MHz"
$$ 		TEXT	" "
$$ END
##$RELAX= 
##$BRUKER FILE EXP=scon
$$ ##TITLE= Parameter file, TOPSPIN		Version 1.3
$$ ##JCAMPDX= 5.0
$$ ##DATATYPE= Parameter Values
$$ ##ORIGIN= Bruker BioSpin GmbH
$$ ##OWNER= bruker
$$ $$ 2008-07-30 12:55:17.751 +0200  WUR\bruker@RIK1030
$$ $$ P:/NMR-data/data/Ainhoa_raw_data/nmr/AR240708.4C/1/scon
$$ ##$BLKPA= (0..15)
3 3 3 3 3 3 3 3 3 3 3 3 3 3 3 3 
$$ ##$BLKTR= (0..15)
3 3 3 3 3 3 3 3 3 3 3 3 3 3 3 3 
$$ ##$DE1= 2
$$ ##$DE2= 2
$$ ##$DEADC= 4
$$ ##$DEPA= 2
$$ ##$DERX= 3
$$ ##$PHASP4= (0..15)
0.5 0.5 0.5 0.5 0.5 0.5 0.5 0.5 0.5 0.5 0.5 0.5 0.5 0.5 0.5 0.5 
$$ ##$PHASPR= (0..15)
3 3 3 3 3 3 3 3 3 3 3 3 3 3 3 3 
$$ ##$SHAPPR= (0..15)
1.6 1.6 1.6 1.6 1.6 1.6 1.6 1.6 1.6 1.6 1.6 1.6 1.6 1.6 1.6 1.6 
$$ ##END=
##$RELAX= 
##$BRUKER FILE EXP=pulseprogram
$$ # 1 "C:/Bruker/TOPSPIN/exp/stan/nmr/lists/pp/zg"
$$ ;zg
$$ ;avance-version (06/11/09)
$$ ;1D sequence
$$ ;
$$ ;$CLASS=HighRes
$$ ;$DIM=1D
$$ ;$TYPE=
$$ ;$SUBTYPE=
$$ ;$COMMENT=
$$ 
$$ 
$$ # 1 "C:/Bruker/TOPSPIN/exp/stan/nmr/lists/pp/Avance.incl" 1
$$ ;Avance2.incl
$$ ;   for 1
$$ ;
$$ ;avance-version (07/01/22)
$$ ;
$$ ;$CLASS=HighRes Incl
$$ ;$COMMENT=
$$ 
$$ 
$$ 
$$ 
$$ 
$$ 
$$ 
$$ 
$$ 
$$ 
$$ 
$$ 
$$ 
$$ 
$$ 
$$ 
$$ 
$$ 
$$ 
$$ 
$$ 
$$ 
$$ 
$$ 
$$ 
$$ 
$$ 
$$ 
$$ 
$$ 
$$ 
$$ 
$$ 
$$ 
$$ 
$$ 
$$ 
$$ 
$$ 
$$ 
$$ 
$$ 
$$ 
$$ 
$$ 
$$ 
$$ 
$$ 
$$ 
$$ 
$$ 
$$ 
$$ 
$$ 
$$ 
$$ 
$$ 
$$ 
$$ 
$$ 
$$ 
$$ 
$$ 
$$ 
$$ 
$$ 
$$ 
$$ 
$$ 
$$ 
$$ 
$$ 
$$ 
$$ 
$$ 
$$ 
$$ 
$$ 
$$ 
$$ 
$$ 
$$ 
$$ 
$$ 
$$ 
$$ 
$$ 
$$ 
$$ 
$$ 
$$ 
$$ 
$$ 
$$ 
$$ 
$$ 
$$ 
$$ 
$$ 
$$ 
$$ 
$$ 
$$ 
$$ 
$$ 
$$ 
$$ 
$$ 
$$ 
$$ 
$$ 
$$ 
$$ 
$$ 
$$ 
$$ 
$$ 
$$ 
$$ 
$$ 
$$ 
$$ 
$$ 
$$ 
$$ 
$$ 
$$ 
$$ 
$$ 
$$ 
$$ 
$$ 
$$ 
$$ ;$Id: Avance2.incl,v 1.10.6.7 2007/01/22 13:54:46 ber Exp $
$$ # 12 "C:/Bruker/TOPSPIN/exp/stan/nmr/lists/pp/zg" 2
$$ 
$$ 
$$ 
$$ "acqt0=-p1*2/3.1416"
$$ 
$$ 
$$ # 1 "mc_line 18 file C:/Bruker/TOPSPIN/exp/stan/nmr/lists/pp/zg expanding definition part of mc command before ze"
$$ define delay MCWRK
$$ define delay MCREST
$$ "MCWRK = 0.500000*30m"
$$ "MCREST = 30m - 30m"
$$ # 18 "C:/Bruker/TOPSPIN/exp/stan/nmr/lists/pp/zg"
$$ 1 ze
$$ # 1 "mc_line 18 file C:/Bruker/TOPSPIN/exp/stan/nmr/lists/pp/zg expanding definition of mc command after ze"
$$ # 19 "C:/Bruker/TOPSPIN/exp/stan/nmr/lists/pp/zg"
$$ # 1 "mc_line 19 file C:/Bruker/TOPSPIN/exp/stan/nmr/lists/pp/zg expanding start label for mc command"
$$ 2 MCWRK  * 2
$$ LBLF0, MCREST
$$ # 20 "C:/Bruker/TOPSPIN/exp/stan/nmr/lists/pp/zg"
$$   d1
$$   p1 ph1
$$   go=2 ph31
$$ # 1 "mc_line 23 file C:/Bruker/TOPSPIN/exp/stan/nmr/lists/pp/zg expanding mc command in line"
$$   MCWRK wr #0
$$   MCWRK zd 
$$   lo to LBLF0 times td0
$$ 
$$ # 24 "C:/Bruker/TOPSPIN/exp/stan/nmr/lists/pp/zg"
$$ exit
$$ 
$$ 
$$ ph1=0 2 2 0 1 3 3 1
$$ ph31=0 2 2 0 1 3 3 1
$$ 
$$ 
$$ ;pl1 : f1 channel - power level for pulse (default)
$$ ;p1 : f1 channel -  high power pulse
$$ ;d1 : relaxation delay; 1-5 * T1
$$ ;NS: 1 * n, total number of scans: NS * TD0
$$ 
$$ 
$$ 
$$ ;$Id: zg,v 1.7.10.2 2006/11/10 11:04:15 ber Exp $
##$RELAX= 
##$BRUKER FILE EXP=uxnmr.par
$$ ##TITLE= Parameter file, TOPSPIN		Version 1.3
$$ ##JCAMPDX= 5.0
$$ ##DATATYPE= Parameter Values
$$ ##ORIGIN= Bruker BioSpin GmbH
$$ ##OWNER= Administrator
$$ $$ 2008-03-03 09:42:28.895 +0100  WUR\bruker@RIK1030
$$ $$ C:/Bruker/TOPSPIN/conf/instr/avance400/uxnmr.par
$$ ##$ACB= 0
$$ ##$ACBTAT= (0..15)
0 88 72 0 0 0 0 0 0 0 0 0 0 0 0 0 
$$ ##$ACBTBA= (0..15)
0 0 0 0 0 0 0 0 0 0 0 0 0 0 0 0 
$$ ##$ACBTCTL= (0..15)
0 0 0 0 0 0 0 0 0 0 0 0 0 0 0 0 
$$ ##$ACBTDI= (0..15)
0 102 102 0 0 0 0 0 0 0 0 0 0 0 0 0 
$$ ##$ACBTDM= (0..15)
0 10 10 0 0 0 0 0 0 0 0 0 0 0 0 0 
$$ ##$ACBTFHI= (0..15)
0 400 400 0 0 0 0 0 0 0 0 0 0 0 0 0 
$$ ##$ACBTFL= (0..15)
0 73 74 0 0 0 0 0 0 0 0 0 0 0 0 0 
$$ ##$ACBTFLO= (0..15)
0 14 14 0 0 0 0 0 0 0 0 0 0 0 0 0 
$$ ##$ACBTOUT= (0..15)
0 1 2 0 0 0 0 0 0 0 0 0 0 0 0 0 
$$ ##$ACBTPO= (0..15)
0 150000 60000 0 0 0 0 0 0 0 0 0 0 0 0 0 
$$ ##$ACBTPW= (0..15)
0 10 10 0 0 0 0 0 0 0 0 0 0 0 0 0 
$$ ##$ACBTSB= (0..15)
0 0 0 0 0 0 0 0 0 0 0 0 0 0 0 0 
$$ ##$ACBTY= <no>
$$ ##$AQSBDHW= (0..31)
255 255 1 4 4 255 255 255 0 0 255 255 255 255 255 255 255 255 255 0 255 
255 255 255 255 255 255 255 255 255 255 255 
$$ ##$AQSBDID= (0..31)
255 255 88 83 83 255 255 255 65 67 255 255 255 255 255 255 255 255 255 
66 255 255 255 255 255 255 255 255 255 255 255 255 
$$ ##$AQSBDNO= (0..31)
255 255 1 1 2 255 255 255 1 1 255 255 255 255 255 255 255 255 255 1 255 
255 255 255 255 255 255 255 255 255 255 255 
$$ ##$AQSBDTY= (0..31)
255 255 3 16 16 255 255 255 5 9 255 255 255 255 255 255 255 255 255 7 
255 255 255 255 255 255 255 255 255 255 255 255 
$$ ##$AQSBUAD= (0..31)
255 255 52 36 37 255 255 255 54 26 255 255 255 255 255 255 255 255 255 
32 255 255 255 255 255 255 255 255 255 255 255 255 
$$ ##$AQSECL= (0..31)
255 255 2 3 3 255 255 255 5 2 255 255 255 255 255 255 255 255 255 255 
255 255 255 255 255 255 255 255 255 255 255 255 
$$ ##$AQSECLS= (0..31)
255 255 3 2 2 255 255 255 0 0 255 255 255 255 255 255 255 255 255 255 
255 255 255 255 255 255 255 255 255 255 255 255 
$$ ##$ATT19F= (0..1)
0 0 
$$ ##$ATT1H= (0..1)
0 0 
$$ ##$ATT3H= (0..1)
0 0 
$$ ##$ATTX= (0..1)
0 0 
$$ ##$ATTY= (0..1)
0 0 
$$ ##$ATTZ= (0..1)
0 0 
$$ ##$BACSAIR= no
$$ ##$BACSCAP= 60
$$ ##$BACSDEL= 10
$$ ##$BACSFCM= no
$$ ##$BACSOPT= <>
$$ ##$BACSTY= <tty08>
$$ ##$BARPTY= <no>
$$ ##$BFREQ= 400.13
$$ ##$BIRDS= yes
$$ ##$BMPC= 0
$$ ##$BMPCTY= <no>
$$ ##$BPSUTY= <no>
$$ ##$BSMS= 1
$$ ##$BSMSTY= <tty02>
$$ ##$CFASMOD= (0..7)
1 1 1 1 1 1 1 1 
$$ ##$CFASMUL= (0..7)
1 1 1 1 1 1 1 1 
$$ ##$CNFTXDR= (0..7)
6 6 0 0 0 0 0 0 
$$ ##$COMDIG2= 0
$$ ##$CPDBTY= <no>
$$ ##$CRCOTY= <no>
$$ ##$DATSTAT= no
$$ ##$DIGI140= (0..7)
0 0 0 0 0 0 0 0 
$$ ##$DIGIB12= (0..7)
0 0 0 0 0 0 0 0 
$$ ##$DIGIB16= (0..7)
0 0 0 0 0 0 0 0 
$$ ##$DIGIFA= (0..7)
0 0 0 0 0 0 0 0 
$$ ##$DIGIHA= (0..7)
0 0 0 0 0 0 0 0 
$$ ##$DIGIHAF= (0..7)
0 0 0 0 0 0 0 0 
$$ ##$DIGIHRD= (0..7)
0 0 0 0 0 0 0 0 
$$ ##$DIGIIA= (0..7)
0 0 0 0 0 0 0 0 
$$ ##$DIGIO16= (0..7)
0 0 0 0 0 0 0 0 
$$ ##$DIGISA= (0..7)
1 0 0 0 0 0 0 0 
$$ ##$DIGISAF= (0..7)
0 0 0 0 0 0 0 0 
$$ ##$DIGISL= (0..7)
0 0 0 0 0 0 0 0 
$$ ##$DIGITYI= (0..7)
0 0 0 0 0 0 0 0 
$$ ##$DIGITYP= (0..7)
0 0 0 0 0 0 0 0 
$$ ##$DIGITZ= 0
$$ ##$DRU= no
$$ ##$FCUMEM= (0..7)
2093056 2093056 0 0 0 0 0 0 
$$ ##$FCUPAL= (0..7)
260 260 0 0 0 0 0 0 
$$ ##$FQMIX= 0
$$ ##$FUNCMOD= <>
$$ ##$GCUTYPE= 2
$$ ##$GTUTY= <no>
$$ ##$HFAC= 3
$$ ##$HPCU= 0
$$ ##$HPCUTY= <no>
$$ ##$HPTXLP= (0..3)
-1 -1 -1 -1 
$$ ##$HPTXPI= (0..3)
0 0 0 0 
$$ ##$HPTXPO= (0..3)
0 0 0 0 
$$ ##$HPTXTY= (0..3)
0 0 0 0 
$$ ##$IF451= 0
$$ ##$IFREQ= 1
$$ ##$INTFPR= 0
$$ ##$IPSO= no
$$ ##$LOCKTY= <tty03>
$$ ##$LOCSWID= 0
$$ ##$M2FAC= 0
$$ ##$MASTY= <no>
$$ ##$MEMPRM= 0
$$ ##$MHFAC= 0
$$ ##$MXFAC= 0
$$ ##$NAMPD1= <2H>
$$ ##$NAMPD10= <>
$$ ##$NAMPD11= <>
$$ ##$NAMPD12= <>
$$ ##$NAMPD13= <>
$$ ##$NAMPD14= <>
$$ ##$NAMPD15= <>
$$ ##$NAMPD16= <>
$$ ##$NAMPD2= <X-BB19F_2HS>
$$ ##$NAMPD3= <1H>
$$ ##$NAMPD4= <>
$$ ##$NAMPD5= <>
$$ ##$NAMPD6= <>
$$ ##$NAMPD7= <>
$$ ##$NAMPD8= <>
$$ ##$NAMPD9= <>
$$ ##$NFCU= 2
$$ ##$NMRCH= 0
$$ ##$NMRMEM= 0
$$ ##$NRCU= 1
$$ ##$NROUT= 1
$$ ##$PAMPF1= (0..15)
75 99 67 27 0 0 0 12 117 46 8 118 1 0 0 0 
$$ ##$PAMPF2= (0..15)
0 0 0 0 0 0 0 0 0 0 0 0 0 0 0 0 
$$ ##$PAMPF3= (0..15)
0 0 0 0 0 0 0 0 0 0 0 0 0 0 0 0 
$$ ##$PAMPF4= (0..15)
0 0 0 0 0 0 0 0 0 0 0 0 0 0 0 0 
$$ ##$PAMPF5= (0..15)
0 0 0 0 0 0 0 0 0 0 0 0 0 0 0 0 
$$ ##$PAMPF6= (0..15)
0 0 0 0 0 0 0 0 0 0 0 0 0 0 0 0 
$$ ##$PAMPF7= (0..15)
0 0 0 0 0 0 0 0 0 0 0 0 0 0 0 0 
$$ ##$PAMPF8= (0..15)
0 0 0 0 0 0 0 0 0 0 0 0 0 0 0 0 
$$ ##$PH4= 0
$$ ##$PHF4TY= <no>
$$ ##$POWCHK= no
$$ ##$PRAMD1= (0..7)
0 1048576 0 0 0 1048576 0 0 
$$ ##$PRAMD10= (0..7)
0 0 0 0 0 0 0 0 
$$ ##$PRAMD11= (0..7)
0 0 0 0 0 0 0 0 
$$ ##$PRAMD12= (0..7)
0 0 0 0 0 0 0 0 
$$ ##$PRAMD13= (0..7)
0 0 0 0 0 0 0 0 
$$ ##$PRAMD14= (0..7)
0 0 0 0 0 0 0 0 
$$ ##$PRAMD15= (0..7)
0 0 0 0 0 0 0 0 
$$ ##$PRAMD16= (0..7)
0 0 0 0 0 0 0 0 
$$ ##$PRAMD17= (0..7)
0 0 0 0 0 0 0 0 
$$ ##$PRAMD18= (0..7)
0 0 0 0 0 0 0 0 
$$ ##$PRAMD19= (0..7)
0 0 0 0 0 0 0 0 
$$ ##$PRAMD2= (0..7)
2147483644 2146435071 2147483647 134217727 2147483644 2146435071 2147483647 
134217727 
$$ ##$PRAMD20= (0..7)
0 0 0 0 0 0 0 0 
$$ ##$PRAMD21= (0..7)
0 0 0 0 0 0 0 0 
$$ ##$PRAMD3= (0..7)
2 0 0 0 2 0 0 0 
$$ ##$PRAMD4= (0..7)
2147483644 2146435071 2147483647 134217727 2147483644 2146435071 2147483647 
134217727 
$$ ##$PRAMD5= (0..7)
0 0 0 0 0 0 0 0 
$$ ##$PRAMD6= (0..7)
0 0 0 0 0 0 0 0 
$$ ##$PRAMD7= (0..7)
0 0 0 0 0 0 0 0 
$$ ##$PRAMD8= (0..7)
0 0 0 0 0 0 0 0 
$$ ##$PRAMD9= (0..7)
0 0 0 0 0 0 0 0 
$$ ##$PRAMLED= (0..1)
15 15 
$$ ##$PRAMP1= <tty01>
$$ ##$PRAMP2= <no>
$$ ##$PRAMP3= <no>
$$ ##$PRAMP4= <no>
$$ ##$PRAMP5= <no>
$$ ##$PRAMP6= <no>
$$ ##$PRAMP7= <no>
$$ ##$PRAMP8= <no>
$$ ##$PRAMPTP= 0
$$ ##$PREPTY= <no>
$$ ##$PRESHLD= 0
$$ ##$PTS160= -1
$$ ##$PTSA2X= (0..7)
0 0 0 0 0 0 0 0 
$$ ##$PTSF2X= (0..7)
0 0 0 0 0 0 0 0 
$$ ##$PTSFMX= (0..7)
429.9 429.9 0 0 0 0 0 0 
$$ ##$PULCHK= no
$$ ##$RCUCDS= (0..7)
8388608 0 0 0 0 0 0 0 
$$ ##$RCUCFS= (0..7)
4096 0 0 0 0 0 0 0 
$$ ##$RCUCSS= (0..7)
1048576 0 0 0 0 0 0 0 
$$ ##$RCUI2C1= (0..7)
78 0 0 0 0 0 0 0 
$$ ##$RCUI2C2= (0..7)
0 0 0 0 0 0 0 0 
$$ ##$RCUI2C3= (0..7)
0 0 0 0 0 0 0 0 
$$ ##$RCUI2C4= (0..7)
0 0 0 0 0 0 0 0 
$$ ##$RCUI2C5= (0..7)
0 0 0 0 0 0 0 0 
$$ ##$RCUI2C6= (0..7)
0 0 0 0 0 0 0 0 
$$ ##$RCUI2C7= (0..7)
0 0 0 0 0 0 0 0 
$$ ##$RCUI2C8= (0..7)
0 0 0 0 0 0 0 0 
$$ ##$RDCU= 0
$$ ##$RGTYPE= (0..7)
5 0 0 0 0 0 0 0 
$$ ##$RG_max= (0..7)
46341 0 0 0 0 0 0 0 
$$ ##$RG_min= (0..7)
1 0 0 0 0 0 0 0 
$$ ##$RG_tab1= (0..255)
1 1.1 1.3 1.4 1.6 1.8 2 2.2 2.5 2.8 3.2 3.6 4 4.5 5 5.7 6.3 7.1 8 9 10.1 
11.3 12.7 14.3 16 18 20.2 22.6 25.4 28.5 32 35.9 40.3 45.3 50.8 57 64 
71.8 80.6 90.5 101.6 114 128 143.7 161.3 181 203.2 228.1 256 287.4 322.5 
362 406.4 456.1 512 574.7 645.1 724.1 812.7 912.3 1024 1149.4 1290.2 1448.2 
1625.5 1824.6 2048 2298.8 2580.3 2896.3 3251 3649.1 4096 4597.6 5160.6 
5792.6 6502 7298.2 8192 9195.2 10321.3 11585.2 13004 14596.5 16384 18390.4 
20642.5 23170.5 26008 29193 32768 36780.8 41285.1 46341 -1 -1 -1 -1 -1 
-1 -1 -1 -1 -1 -1 -1 -1 -1 -1 -1 -1 -1 -1 -1 -1 -1 -1 -1 -1 -1 -1 -1 -1 
-1 -1 -1 -1 -1 -1 -1 -1 -1 -1 -1 -1 -1 -1 -1 -1 -1 -1 -1 -1 -1 -1 -1 -1 
-1 -1 -1 -1 -1 -1 -1 -1 -1 -1 -1 -1 -1 -1 -1 -1 -1 -1 -1 -1 -1 -1 -1 -1 
-1 -1 -1 -1 -1 -1 -1 -1 -1 -1 -1 -1 -1 -1 -1 -1 -1 -1 -1 -1 -1 -1 -1 -1 
-1 -1 -1 -1 -1 -1 -1 -1 -1 -1 -1 -1 -1 -1 -1 -1 -1 -1 -1 -1 -1 -1 -1 -1 
-1 -1 -1 -1 -1 -1 -1 -1 -1 -1 -1 -1 -1 -1 -1 -1 -1 -1 -1 -1 -1 -1 -1 -1 
-1 -1 -1 -1 -1 -1 -1 -1 -1 -1 -1 -1 -1 
$$ ##$RG_tab2= (0..255)
-1 -1 -1 -1 -1 -1 -1 -1 -1 -1 -1 -1 -1 -1 -1 -1 -1 -1 -1 -1 -1 -1 -1 -1 
-1 -1 -1 -1 -1 -1 -1 -1 -1 -1 -1 -1 -1 -1 -1 -1 -1 -1 -1 -1 -1 -1 -1 -1 
-1 -1 -1 -1 -1 -1 -1 -1 -1 -1 -1 -1 -1 -1 -1 -1 -1 -1 -1 -1 -1 -1 -1 -1 
-1 -1 -1 -1 -1 -1 -1 -1 -1 -1 -1 -1 -1 -1 -1 -1 -1 -1 -1 -1 -1 -1 -1 -1 
-1 -1 -1 -1 -1 -1 -1 -1 -1 -1 -1 -1 -1 -1 -1 -1 -1 -1 -1 -1 -1 -1 -1 -1 
-1 -1 -1 -1 -1 -1 -1 -1 -1 -1 -1 -1 -1 -1 -1 -1 -1 -1 -1 -1 -1 -1 -1 -1 
-1 -1 -1 -1 -1 -1 -1 -1 -1 -1 -1 -1 -1 -1 -1 -1 -1 -1 -1 -1 -1 -1 -1 -1 
-1 -1 -1 -1 -1 -1 -1 -1 -1 -1 -1 -1 -1 -1 -1 -1 -1 -1 -1 -1 -1 -1 -1 -1 
-1 -1 -1 -1 -1 -1 -1 -1 -1 -1 -1 -1 -1 -1 -1 -1 -1 -1 -1 -1 -1 -1 -1 -1 
-1 -1 -1 -1 -1 -1 -1 -1 -1 -1 -1 -1 -1 -1 -1 -1 -1 -1 -1 -1 -1 -1 -1 -1 
-1 -1 -1 -1 -1 -1 -1 -1 -1 -1 -1 -1 -1 -1 -1 -1 
$$ ##$RG_tab3= (0..255)
-1 -1 -1 -1 -1 -1 -1 -1 -1 -1 -1 -1 -1 -1 -1 -1 -1 -1 -1 -1 -1 -1 -1 -1 
-1 -1 -1 -1 -1 -1 -1 -1 -1 -1 -1 -1 -1 -1 -1 -1 -1 -1 -1 -1 -1 -1 -1 -1 
-1 -1 -1 -1 -1 -1 -1 -1 -1 -1 -1 -1 -1 -1 -1 -1 -1 -1 -1 -1 -1 -1 -1 -1 
-1 -1 -1 -1 -1 -1 -1 -1 -1 -1 -1 -1 -1 -1 -1 -1 -1 -1 -1 -1 -1 -1 -1 -1 
-1 -1 -1 -1 -1 -1 -1 -1 -1 -1 -1 -1 -1 -1 -1 -1 -1 -1 -1 -1 -1 -1 -1 -1 
-1 -1 -1 -1 -1 -1 -1 -1 -1 -1 -1 -1 -1 -1 -1 -1 -1 -1 -1 -1 -1 -1 -1 -1 
-1 -1 -1 -1 -1 -1 -1 -1 -1 -1 -1 -1 -1 -1 -1 -1 -1 -1 -1 -1 -1 -1 -1 -1 
-1 -1 -1 -1 -1 -1 -1 -1 -1 -1 -1 -1 -1 -1 -1 -1 -1 -1 -1 -1 -1 -1 -1 -1 
-1 -1 -1 -1 -1 -1 -1 -1 -1 -1 -1 -1 -1 -1 -1 -1 -1 -1 -1 -1 -1 -1 -1 -1 
-1 -1 -1 -1 -1 -1 -1 -1 -1 -1 -1 -1 -1 -1 -1 -1 -1 -1 -1 -1 -1 -1 -1 -1 
-1 -1 -1 -1 -1 -1 -1 -1 -1 -1 -1 -1 -1 -1 -1 -1 
$$ ##$RG_tab4= (0..255)
-1 -1 -1 -1 -1 -1 -1 -1 -1 -1 -1 -1 -1 -1 -1 -1 -1 -1 -1 -1 -1 -1 -1 -1 
-1 -1 -1 -1 -1 -1 -1 -1 -1 -1 -1 -1 -1 -1 -1 -1 -1 -1 -1 -1 -1 -1 -1 -1 
-1 -1 -1 -1 -1 -1 -1 -1 -1 -1 -1 -1 -1 -1 -1 -1 -1 -1 -1 -1 -1 -1 -1 -1 
-1 -1 -1 -1 -1 -1 -1 -1 -1 -1 -1 -1 -1 -1 -1 -1 -1 -1 -1 -1 -1 -1 -1 -1 
-1 -1 -1 -1 -1 -1 -1 -1 -1 -1 -1 -1 -1 -1 -1 -1 -1 -1 -1 -1 -1 -1 -1 -1 
-1 -1 -1 -1 -1 -1 -1 -1 -1 -1 -1 -1 -1 -1 -1 -1 -1 -1 -1 -1 -1 -1 -1 -1 
-1 -1 -1 -1 -1 -1 -1 -1 -1 -1 -1 -1 -1 -1 -1 -1 -1 -1 -1 -1 -1 -1 -1 -1 
-1 -1 -1 -1 -1 -1 -1 -1 -1 -1 -1 -1 -1 -1 -1 -1 -1 -1 -1 -1 -1 -1 -1 -1 
-1 -1 -1 -1 -1 -1 -1 -1 -1 -1 -1 -1 -1 -1 -1 -1 -1 -1 -1 -1 -1 -1 -1 -1 
-1 -1 -1 -1 -1 -1 -1 -1 -1 -1 -1 -1 -1 -1 -1 -1 -1 -1 -1 -1 -1 -1 -1 -1 
-1 -1 -1 -1 -1 -1 -1 -1 -1 -1 -1 -1 -1 -1 -1 -1 
$$ ##$RG_tab5= (0..255)
-1 -1 -1 -1 -1 -1 -1 -1 -1 -1 -1 -1 -1 -1 -1 -1 -1 -1 -1 -1 -1 -1 -1 -1 
-1 -1 -1 -1 -1 -1 -1 -1 -1 -1 -1 -1 -1 -1 -1 -1 -1 -1 -1 -1 -1 -1 -1 -1 
-1 -1 -1 -1 -1 -1 -1 -1 -1 -1 -1 -1 -1 -1 -1 -1 -1 -1 -1 -1 -1 -1 -1 -1 
-1 -1 -1 -1 -1 -1 -1 -1 -1 -1 -1 -1 -1 -1 -1 -1 -1 -1 -1 -1 -1 -1 -1 -1 
-1 -1 -1 -1 -1 -1 -1 -1 -1 -1 -1 -1 -1 -1 -1 -1 -1 -1 -1 -1 -1 -1 -1 -1 
-1 -1 -1 -1 -1 -1 -1 -1 -1 -1 -1 -1 -1 -1 -1 -1 -1 -1 -1 -1 -1 -1 -1 -1 
-1 -1 -1 -1 -1 -1 -1 -1 -1 -1 -1 -1 -1 -1 -1 -1 -1 -1 -1 -1 -1 -1 -1 -1 
-1 -1 -1 -1 -1 -1 -1 -1 -1 -1 -1 -1 -1 -1 -1 -1 -1 -1 -1 -1 -1 -1 -1 -1 
-1 -1 -1 -1 -1 -1 -1 -1 -1 -1 -1 -1 -1 -1 -1 -1 -1 -1 -1 -1 -1 -1 -1 -1 
-1 -1 -1 -1 -1 -1 -1 -1 -1 -1 -1 -1 -1 -1 -1 -1 -1 -1 -1 -1 -1 -1 -1 -1 
-1 -1 -1 -1 -1 -1 -1 -1 -1 -1 -1 -1 -1 -1 -1 -1 
$$ ##$RG_tab6= (0..255)
-1 -1 -1 -1 -1 -1 -1 -1 -1 -1 -1 -1 -1 -1 -1 -1 -1 -1 -1 -1 -1 -1 -1 -1 
-1 -1 -1 -1 -1 -1 -1 -1 -1 -1 -1 -1 -1 -1 -1 -1 -1 -1 -1 -1 -1 -1 -1 -1 
-1 -1 -1 -1 -1 -1 -1 -1 -1 -1 -1 -1 -1 -1 -1 -1 -1 -1 -1 -1 -1 -1 -1 -1 
-1 -1 -1 -1 -1 -1 -1 -1 -1 -1 -1 -1 -1 -1 -1 -1 -1 -1 -1 -1 -1 -1 -1 -1 
-1 -1 -1 -1 -1 -1 -1 -1 -1 -1 -1 -1 -1 -1 -1 -1 -1 -1 -1 -1 -1 -1 -1 -1 
-1 -1 -1 -1 -1 -1 -1 -1 -1 -1 -1 -1 -1 -1 -1 -1 -1 -1 -1 -1 -1 -1 -1 -1 
-1 -1 -1 -1 -1 -1 -1 -1 -1 -1 -1 -1 -1 -1 -1 -1 -1 -1 -1 -1 -1 -1 -1 -1 
-1 -1 -1 -1 -1 -1 -1 -1 -1 -1 -1 -1 -1 -1 -1 -1 -1 -1 -1 -1 -1 -1 -1 -1 
-1 -1 -1 -1 -1 -1 -1 -1 -1 -1 -1 -1 -1 -1 -1 -1 -1 -1 -1 -1 -1 -1 -1 -1 
-1 -1 -1 -1 -1 -1 -1 -1 -1 -1 -1 -1 -1 -1 -1 -1 -1 -1 -1 -1 -1 -1 -1 -1 
-1 -1 -1 -1 -1 -1 -1 -1 -1 -1 -1 -1 -1 -1 -1 -1 
$$ ##$RG_tab7= (0..255)
-1 -1 -1 -1 -1 -1 -1 -1 -1 -1 -1 -1 -1 -1 -1 -1 -1 -1 -1 -1 -1 -1 -1 -1 
-1 -1 -1 -1 -1 -1 -1 -1 -1 -1 -1 -1 -1 -1 -1 -1 -1 -1 -1 -1 -1 -1 -1 -1 
-1 -1 -1 -1 -1 -1 -1 -1 -1 -1 -1 -1 -1 -1 -1 -1 -1 -1 -1 -1 -1 -1 -1 -1 
-1 -1 -1 -1 -1 -1 -1 -1 -1 -1 -1 -1 -1 -1 -1 -1 -1 -1 -1 -1 -1 -1 -1 -1 
-1 -1 -1 -1 -1 -1 -1 -1 -1 -1 -1 -1 -1 -1 -1 -1 -1 -1 -1 -1 -1 -1 -1 -1 
-1 -1 -1 -1 -1 -1 -1 -1 -1 -1 -1 -1 -1 -1 -1 -1 -1 -1 -1 -1 -1 -1 -1 -1 
-1 -1 -1 -1 -1 -1 -1 -1 -1 -1 -1 -1 -1 -1 -1 -1 -1 -1 -1 -1 -1 -1 -1 -1 
-1 -1 -1 -1 -1 -1 -1 -1 -1 -1 -1 -1 -1 -1 -1 -1 -1 -1 -1 -1 -1 -1 -1 -1 
-1 -1 -1 -1 -1 -1 -1 -1 -1 -1 -1 -1 -1 -1 -1 -1 -1 -1 -1 -1 -1 -1 -1 -1 
-1 -1 -1 -1 -1 -1 -1 -1 -1 -1 -1 -1 -1 -1 -1 -1 -1 -1 -1 -1 -1 -1 -1 -1 
-1 -1 -1 -1 -1 -1 -1 -1 -1 -1 -1 -1 -1 -1 -1 -1 
$$ ##$RG_tab8= (0..255)
-1 -1 -1 -1 -1 -1 -1 -1 -1 -1 -1 -1 -1 -1 -1 -1 -1 -1 -1 -1 -1 -1 -1 -1 
-1 -1 -1 -1 -1 -1 -1 -1 -1 -1 -1 -1 -1 -1 -1 -1 -1 -1 -1 -1 -1 -1 -1 -1 
-1 -1 -1 -1 -1 -1 -1 -1 -1 -1 -1 -1 -1 -1 -1 -1 -1 -1 -1 -1 -1 -1 -1 -1 
-1 -1 -1 -1 -1 -1 -1 -1 -1 -1 -1 -1 -1 -1 -1 -1 -1 -1 -1 -1 -1 -1 -1 -1 
-1 -1 -1 -1 -1 -1 -1 -1 -1 -1 -1 -1 -1 -1 -1 -1 -1 -1 -1 -1 -1 -1 -1 -1 
-1 -1 -1 -1 -1 -1 -1 -1 -1 -1 -1 -1 -1 -1 -1 -1 -1 -1 -1 -1 -1 -1 -1 -1 
-1 -1 -1 -1 -1 -1 -1 -1 -1 -1 -1 -1 -1 -1 -1 -1 -1 -1 -1 -1 -1 -1 -1 -1 
-1 -1 -1 -1 -1 -1 -1 -1 -1 -1 -1 -1 -1 -1 -1 -1 -1 -1 -1 -1 -1 -1 -1 -1 
-1 -1 -1 -1 -1 -1 -1 -1 -1 -1 -1 -1 -1 -1 -1 -1 -1 -1 -1 -1 -1 -1 -1 -1 
-1 -1 -1 -1 -1 -1 -1 -1 -1 -1 -1 -1 -1 -1 -1 -1 -1 -1 -1 -1 -1 -1 -1 -1 
-1 -1 -1 -1 -1 -1 -1 -1 -1 -1 -1 -1 -1 -1 -1 -1 
$$ ##$ROUTER= 3
$$ ##$RX22TY= <tty10>
$$ ##$SCMTY= <no>
$$ ##$SPECTR= 5
$$ ##$SY2FLAG= 0
$$ ##$TFXNUM= 0
$$ ##$TRIPLO2= 0
$$ ##$VTUTY= <tty05>
$$ ##$WBREFAM= (0..15)
100 100 100 100 100 100 100 100 100 100 100 100 100 100 100 100 
$$ ##$WBREFPH= (0..15)
0 0 0 0 0 0 0 0 0 0 0 0 0 0 0 0 
$$ ##$XFAC= 2
$$ ##END=
##$RELAX= 
$$ Bruker specific parameters
$$ --------------------------
##$DU= <P:\NMR-data>
##$EXPNO= 1
##$NAME= <NMR_apolar_TCDD_p17.4C>
##$PROCNO= 1
##$TYPE= <nmr>
##$USER= <Ainhoa_raw_data>
##$ACQT0= -4.83829889523336
##$AMP= (0..31)
100 100 100 100 100 100 100 100 100 100 100 100 100 100 100 100 100 100
100 100 100 100 100 100 100 100 100 100 100 100 100 100
##$ANAVPT= -1
##$AQSEQ= 0
##$AQ_mod= 3
##$AUNM= <au_zg>
##$AUTOPOS= <22 >
##$BF1= 400.13
##$BF2= 100.612769
##$BF3= 400.13
##$BF4= 400.13
##$BF5= 500.13
##$BF6= 500.13
##$BF7= 500.13
##$BF8= 500.13
##$BYTORDA= 0
##$CFDGTYP= 0
##$CFRGTYP= 5
##$CHEMSTR= <none>
##$CNST= (0..63)
1 1 145 1 1 1 1 1 1 1 1 1 1 1 1 1 1 1 1 1 1 1 1 1 1 1 1 1 1 1 1 1 1 1 1
1 1 1 1 1 1 1 1 1 1 1 1 1 1 1 1 1 1 1 1 1 1 1 1 1 1 1 1 1
##$CPDPRG= <>
##$CPDPRG1= <>
##$CPDPRG2= <>
##$CPDPRG3= <>
##$CPDPRG4= <mlev>
##$CPDPRG5= <mlev>
##$CPDPRG6= <mlev>
##$CPDPRG7= <mlev>
##$CPDPRG8= <mlev>
##$CPDPRGB= <>
##$CPDPRGT= <>
##$D= (0..63)
0 2 0 0 0 0 0 0 0 0.06 0 0 2e-005 0 0 0 0.0002 0 0 0 0 0 0 0 0 0 0 0 0
0 0 0 0 0 0 0 0 0 0 0 0 0 0 0 0 0 0 0 0 0 0 0 0 0 0 0 0 0 0 0 0 0 0 0
##$DATE= 1217415808
##$DBL= (0..7)
120 120 120 120 120 120 120 120
##$DBP= (0..7)
150 150 150 150 150 150 150 150
##$DBP07= 0
##$DBPNAM0= <>
##$DBPNAM1= <>
##$DBPNAM2= <>
##$DBPNAM3= <>
##$DBPNAM4= <>
##$DBPNAM5= <>
##$DBPNAM6= <>
##$DBPNAM7= <>
##$DBPOAL= (0..7)
0.5 0.5 0.5 0.5 0.5 0.5 0.5 0.5
##$DBPOFFS= (0..7)
0 0 0 0 0 0 0 0
##$DE= 6
##$DECBNUC= <off>
##$DECIM= 24
##$DECNUC= <off>
##$DECSTAT= 4
##$DIGMOD= 0
##$DIGTYP= 7
##$DL= (0..7)
0 120 120 120 120 120 120 120
##$DP= (0..7)
150 150 150 150 150 150 150 150
##$DP07= 0
##$DPNAME0= <>
##$DPNAME1= <>
##$DPNAME2= <>
##$DPNAME3= <>
##$DPNAME4= <>
##$DPNAME5= <>
##$DPNAME6= <>
##$DPNAME7= <>
##$DPOAL= (0..7)
0.5 0.5 0.5 0.5 0.5 0.5 0.5 0.5
##$DPOFFS= (0..7)
0 0 0 0 0 0 0 0
##$DQDMODE= 0
##$DR= 18
##$DS= 4
##$DSLIST= <SSSSSSSSSSSSSSS>
##$DSPFIRM= 0
##$DSPFVS= -1
##$DTYPA= 0
##$EXP= <AID_chl>
##$F1LIST= <111111111111111>
##$F2LIST= <222222222222222>
##$F3LIST= <333333333333333>
##$FCUCHAN= (0..9)
0 2 1 0 0 0 0 0 0 0
##$FL1= 90
##$FL2= 90
##$FL3= 90
##$FL4= 90
##$FOV= 20
##$FQ1LIST= <freqlist>
##$FQ2LIST= <freqlist>
##$FQ3LIST= <freqlist>
##$FQ4LIST= <freqlist>
##$FQ5LIST= <freqlist>
##$FQ6LIST= <freqlist>
##$FQ7LIST= <freqlist>
##$FQ8LIST= <freqlist>
##$FRQLO3= 1882485.02994012
##$FRQLO3N= 0
##$FS= (0..7)
83 83 83 83 83 83 83 83
##$FTLPGN= 0
##$FW= 90000
##$FnMODE= 0
##$FnTYPE= 0
##$GP031= 0
##$GPNAM0= <sine.100>
##$GPNAM1= <sine.100>
##$GPNAM10= <sine.100>
##$GPNAM11= <sine.100>
##$GPNAM12= <sine.100>
##$GPNAM13= <sine.100>
##$GPNAM14= <sine.100>
##$GPNAM15= <sine.100>
##$GPNAM16= <sine.100>
##$GPNAM17= <sine.100>
##$GPNAM18= <sine.100>
##$GPNAM19= <sine.100>
##$GPNAM2= <sine.100>
##$GPNAM20= <sine.100>
##$GPNAM21= <sine.100>
##$GPNAM22= <sine.100>
##$GPNAM23= <sine.100>
##$GPNAM24= <sine.100>
##$GPNAM25= <sine.100>
##$GPNAM26= <sine.100>
##$GPNAM27= <sine.100>
##$GPNAM28= <sine.100>
##$GPNAM29= <sine.100>
##$GPNAM3= <sine.100>
##$GPNAM30= <sine.100>
##$GPNAM31= <sine.100>
##$GPNAM4= <sine.100>
##$GPNAM5= <sine.100>
##$GPNAM6= <sine.100>
##$GPNAM7= <sine.100>
##$GPNAM8= <sine.100>
##$GPNAM9= <sine.100>
##$GPX= (0..31)
0 0 0 0 0 0 0 0 0 0 0 0 0 0 0 0 0 0 0 0 0 0 0 0 0 0 0 0 0 0 0 0
##$GPY= (0..31)
0 0 0 0 0 0 0 0 0 0 0 0 0 0 0 0 0 0 0 0 0 0 0 0 0 0 0 0 0 0 0 0
##$GPZ= (0..31)
0 0 0 0 0 0 0 0 0 0 0 0 0 0 0 0 0 0 0 0 0 0 0 0 0 0 0 0 0 0 0 0
##$GRDPROG= <>
##$GRPDLY= -1
##$HDDUTY= 20
##$HDRATE= 20
##$HGAIN= (0..3)
0 0 0 0
##$HL1= 1
##$HL2= 35
##$HL3= 16
##$HL4= 17
##$HOLDER= 0
##$HPMOD= (0..7)
0 0 0 0 0 0 0 0
##$HPPRGN= 0
##$IN= (0..63)
0.001 0.001 0.001 0.001 0.001 0.001 0.001 0.001 0.001 0.001 0.001 0.001
0.001 0.001 0.001 0.001 0.001 0.001 0.001 0.001 0.001 0.001 0.001 0.001
0.001 0.001 0.001 0.001 0.001 0.001 0.001 0.001 0.001 0.001 0.001 0.001
0.001 0.001 0.001 0.001 0.001 0.001 0.001 0.001 0.001 0.001 0.001 0.001
0.001 0.001 0.001 0.001 0.001 0.001 0.001 0.001 0.001 0.001 0.001 0.001
0.001 0.001 0.001 0.001
##$INF= (0..7)
0 0 0 0 0 0 0 0
##$INP= (0..63)
0 0 0 0 0 0 0 0 0 0 0 0 0 0 0 0 0 0 0 0 0 0 0 0 0 0 0 0 0 0 0 0 0 0 0 0
0 0 0 0 0 0 0 0 0 0 0 0 0 0 0 0 0 0 0 0 0 0 0 0 0 0 0 0
##$INSTRUM= <avance400>
##$L= (0..31)
1 1 1 1 1 1 1 1 1 1 1 1 1 1 1 1 1 1 1 1 1 1 1 1 1 1 1 1 1 1 1 1
##$LFILTER= 100
##$LGAIN= -15
##$LINPSTP= 10
##$LOCKED= yes
##$LOCKFLD= 3201
##$LOCKGN= 118.5
##$LOCKPOW= -35
##$LOCKPPM= 7.23999977111816
##$LOCNUC= <2H>
##$LOCPHAS= 356
##$LOCSHFT= yes
##$LOCSW= 0
##$LTIME= 0.200000002980232
##$MASR= 4200
##$MASRLST= <masrlst>
##$NBL= 1
##$NC= -2
##$NLOGCH= 1
##$NS= 128
##$NUC1= <1H>
##$NUC2= <13C>
##$NUC3= <off>
##$NUC4= <off>
##$NUC5= <off>
##$NUC6= <off>
##$NUC7= <off>
##$NUC8= <off>
##$NUCLEI= 0
##$NUCLEUS= <off>
##$O1= 1922.3
##$O2= 4979.85804243228
##$O3= 1900.52349393
##$O4= 1900.52349393
##$O5= 0
##$O6= 0
##$O7= 0
##$O8= 0
##$OBSCHAN= (0..9)
0 0 0 0 0 0 0 0 0 0
##$OVERFLW= 0
##$P= (0..63)
7.6 7.6 15.2 14.9 29.8 16.5 25 50 0 0 0 0 0 0 0 200000 1000 2500 0 600
2500 0 0 0 0 200 0 7.6 1000 0 0 0 0 0 0 0 0 0 0 0 0 0 0 0 0 0 0 0 0 0 0
0 0 0 0 0 0 0 0 0 0 0 0 0
##$PACOIL= (0..15)
0 0 0 0 0 0 0 0 0 0 0 0 0 0 0 0
##$PAPS= 2
##$PARMODE= 0
##$PCPD= (0..9)
100 100 70 100 100 100 100 100 100 100
##$PHCOR= (0..31)
0 0 0 0 0 0 0 0 0 0 0 0 0 0 0 0 0 0 0 0 0 0 0 0 0 0 0 0 0 0 0 0
##$PHLIST= <>
##$PHP= 1
##$PH_ref= 0
##$PL= (0..63)
120 0 -4 120 120 120 120 120 120 60 10.34 22.38 9 120 120 120 120 120 0
120 120 120 120 120 120 120 120 22.38 120 120 9 120 120 120 120 120 120
120 120 120 120 120 120 120 120 120 120 120 120 120 120 120 120 120 120
120 120 120 120 120 120 120 120 120
##$PLSTEP= 0.1
##$PLSTRT= -6
##$POWMOD= 0
##$PQPHASE= 0
##$PQSCALE= 0
##$PR= 1
##$PRECHAN= (0..15)
-1 1 2 -1 -1 -1 -1 -1 -1 -1 -1 -1 -1 -1 -1 -1
##$PRGAIN= 0
##$PROBHD= <5 mm PABBI 1H-BB Z-GRD Z811201/0006
>
##$PROSOL= no
##$PULPROG= <zg>
##$PW= 0
##$PYNM= <acqu.py>
##$QNP= 1
##$RD= 0
##$RECCHAN= (0..15)
-1 -1 -1 -1 -1 -1 -1 -1 -1 -1 -1 -1 -1 -1 -1 -1
##$RECPH= 0
##$RECPRE= (0..15)
-1 -1 -1 -1 -1 -1 -1 -1 -1 -1 -1 -1 -1 -1 -1 -1
##$RECPRFX= (0..15)
-1 -1 -1 -1 -1 -1 -1 -1 -1 -1 -1 -1 -1 -1 -1 -1
##$RECSEL= (0..15)
0 0 0 0 0 0 0 0 0 0 0 0 0 0 0 0
##$RG= 181
##$RO= 0
##$ROUTWD1= (0..23)
0 0 0 0 0 0 0 0 0 0 0 0 0 0 0 0 0 0 0 0 1 1 0 0
##$ROUTWD2= (0..23)
0 0 0 0 0 1 0 0 0 0 0 0 0 0 0 0 0 0 1 0 1 1 0 0
##$RSEL= (0..9)
0 1 2 0 0 0 0 0 0 0
##$S= (0..7)
83 4 83 83 83 83 83 83
##$SEOUT= 0
##$SFO1= 400.1319223
##$SFO2= 100.617748858042
##$SFO3= 400.131900523494
##$SFO4= 400.131900523494
##$SFO5= 500.13
##$SFO6= 500.13
##$SFO7= 500.13
##$SFO8= 500.13
##$SOLVENT= <CDCl3>
##$SP= (0..31)
1 120 120 120 0 0 120 120 0 0 0 120 0 0 120 0 150 150 120 120.87 118.96
122.27 114.95 150 150 150 150 150 150 120 120 120
##$SP07= 0
##$SPECTR= 0
##$SPNAM0= <gauss>
##$SPNAM1= <Gaus1.1000>
##$SPNAM10= <gauss>
##$SPNAM11= <Gaus1.1000>
##$SPNAM12= <gauss>
##$SPNAM13= <gauss>
##$SPNAM14= <Gaus1.1000>
##$SPNAM15= <Gaus1.1000>
##$SPNAM16= <gauss>
##$SPNAM17= <gauss>
##$SPNAM18= <Gaus1.1000>
##$SPNAM19= <Gaus1.1000>
##$SPNAM2= <Gaus1.1000>
##$SPNAM20= <Gaus1.1000>
##$SPNAM21= <Gaus1.1000>
##$SPNAM22= <Gaus1.1000>
##$SPNAM23= <gauss>
##$SPNAM24= <gauss>
##$SPNAM25= <gauss>
##$SPNAM26= <gauss>
##$SPNAM27= <gauss>
##$SPNAM28= <gauss>
##$SPNAM29= <Gaus1.1000>
##$SPNAM3= <Gaus1.1000>
##$SPNAM30= <Gaus1.1000>
##$SPNAM31= <Gaus1.1000>
##$SPNAM4= <gauss>
##$SPNAM5= <gauss>
##$SPNAM6= <Gaus1.1000>
##$SPNAM7= <Gaus1.1000>
##$SPNAM8= <gauss>
##$SPNAM9= <gauss>
##$SPOAL= (0..31)
0.5 0.5 0.5 0.5 0.5 0.5 0.5 0.5 0.5 0.5 0.5 0.5 0.5 0.5 0.5 0.5 0.5 0.5
0.5 0.5 0.5 0.5 0.5 0.5 0.5 0.5 0.5 0.5 0.5 0.5 0.5 0.5
##$SPOFFS= (0..31)
0 0 0 0 0 0 0 0 0 0 0 0 0 0 0 0 0 0 0 0 0 0 0 0 0 0 0 0 0 0 0 0
##$SUBNAM0= <"">
##$SUBNAM1= <"">
##$SUBNAM2= <"">
##$SUBNAM3= <"">
##$SUBNAM4= <"">
##$SUBNAM5= <"">
##$SUBNAM6= <"">
##$SUBNAM7= <"">
##$SUBNAM8= <"">
##$SUBNAM9= <"">
##$SW= 12.4709369134976
##$SWIBOX= (0..15)
0 1 2 0 0 0 0 0 0 0 0 0 0 0 0 0
##$SW_h= 4990.01996007984
##$SWfinal= 0
##$TD= 16244
##$TD0= 1
##$TE= 301.7
##$TE2= 300
##$TE3= 300
##$TEG= 300
##$TL= (0..7)
0 120 120 120 120 120 120 120
##$TP= (0..7)
150 150 150 150 150 150 150 150
##$TP07= 0
##$TPNAME0= <>
##$TPNAME1= <>
##$TPNAME2= <>
##$TPNAME3= <>
##$TPNAME4= <>
##$TPNAME5= <>
##$TPNAME6= <>
##$TPNAME7= <>
##$TPOAL= (0..7)
0.5 0.5 0.5 0.5 0.5 0.5 0.5 0.5
##$TPOFFS= (0..7)
0 0 0 0 0 0 0 0
##$TUNHIN= 0
##$TUNHOUT= 0
##$TUNXOUT= 0
##$USERA1= <user>
##$USERA2= <user>
##$USERA3= <user>
##$USERA4= <user>
##$USERA5= <user>
##$V9= 5
##$VALIST= <valist>
##$VCLIST= <CCCCCCCCCCCCCCC>
##$VD= 0
##$VDLIST= <DDDDDDDDDDDDDDD>
##$VPLIST= <PPPPPPPPPPPPPPP>
##$VTLIST= <TTTTTTTTTTTTTTT>
##$WBST= 1024
##$WBSW= 15.53612
##$XGAIN= (0..3)
0 0 0 0
##$XL= 0
##$YL= 0
##$YMAX_a= 2940055
##$YMIN_a= -2209973
##$ZGOPTNS= <>
##$ZL1= 120
##$ZL2= 120
##$ZL3= 120
##$ZL4= 120
##$ABSF1= 10
##$ABSF2= 0
##$ABSG= 5
##$ABSL= 3
##$ALPHA= 0
##$AQORDER= 0
##$ASSFAC= 0
##$ASSFACI= 0
##$ASSFACX= 0
##$ASSWID= 0
##$AUNMP= <proc_1H_AID>
##$AXLEFT= 0
##$AXNAME= <>
##$AXNUC= <off>
##$AXRIGHT= 0
##$AXTYPE= 0
##$AXUNIT= <>
##$AZFE= 0.1
##$AZFW= 0.1
##$BCFW= 1
##$BC_mod= 2
##$BYTORDP= 0
##$COROFFS= 0
##$CY= 12.5
##$DATMOD= 1
##$DC= 2
##$DFILT= <>
##$DTYPP= 0
##$F1P= 9.9967504570787
##$F2P= -9.53364507338961e-007
##$FCOR= 1
##$FTSIZE= 65536
##$FT_mod= 4
##$GAMMA= 1
##$GB= 0
##$INTBC= 1
##$INTSCL= 1
##$ISEN= 128
##$LB= 1
##$LEV0= 0
##$LPBIN= 0
##$MAXI= 10000
##$MC2= 0
##$MEAN= 0
##$ME_mod= 0
##$MI= 0.02
##$NCOEF= 0
##$NC_proc= 0
##$NLEV= 6
##$NOISF1= 8.174992
##$NOISF2= 6.675002
##$NSP= 1
##$NTH_PI= 0
##$NZP= 0
##$OFFSET= 11.01498
##$PC= 1
##$PHC0= 191.8838
##$PHC1= -8.11141
##$PH_mod= 0
##$PKNL= yes
##$PPARMOD= 0
##$PPDIAG= 0
##$PPIPTYP= 0
##$PPMPNUM= 100
##$PPRESOL= 1
##$PSCAL= 0
##$PSIGN= 0
##$PYNMP= <proc.py>
##$REVERSE= no
##$SF= 400.130009885034
##$SI= 131072
##$SIGF1= 5.6
##$SIGF2= 5.2
##$SINO= 400
##$SIOLD= 131072
##$SPECTYP= <>
##$SREGLST= <1H.CDCl3>
##$SSB= 2
##$STSI= 0
##$STSR= 0
##$SW_p= 4990.01996007982
##$SYMM= 0
##$S_DEV= 0
##$TDeff= 16244
##$TDoff= 0
##$TI= <>
##$TILT= no
##$TM1= 0
##$TM2= 0
##$TOPLEV= 0
##$USERP1= <user>
##$USERP2= <user>
##$USERP3= <user>
##$USERP4= <user>
##$USERP5= <user>
##$WDW= 4
##$XDIM= 8192
##$YMAX_p= 0
##$YMIN_p= 0
##$CURPLOT= <\\rik006s\net8_hp>
##$CURPRIN= <$\\rik006s\net8_hp>
##$DFORMAT= <normdp>
##$LAYOUT= <+/1d_h.xwp>
##$LFORMAT= <normlp>
##$PFORMAT= <normpl>
##$SURQMSG= 1
$$ End of Bruker specific parameters
$$ ---------------------------------
##NTUPLES= NMR FID
##VAR_NAME=  TIME,          FID/REAL,        FID/IMAG
##SYMBOL=    X,             R,               I
##VAR_TYPE=  INDEPENDENT,   DEPENDENT,       DEPENDENT
##VAR_FORM=  AFFN,          ASDF,            ASDF
##VAR_DIM=   8122,          8122,            8122
##UNITS=     SECONDS,       ARBITRARY UNITS, ARBITRARY UNITS
##FACTOR=    0.0002004,     1,               1
##FIRST=     0,             -2313069,        282228
##LAST=      1.6274484,     -19905,          -12946
##MIN=       0,             -2313069,        -2313069
##MAX=       1.6274484,     2791694,         2791694
$$ Real data points
##PAGE= N=1
##DATA TABLE= (X++(R..R)), XYDATA
0 -2313069
1  -457191
2  2791694
3  -571411
4 -2202624
5   762084
6  1465880
7  -910935
8  -470179
9  1168445
10   206111
11 -1015383
12   332267
13  1265174
14   -46428
15 -1064436
16    64298
17   851927
18   -15271
19  -691279
20  -163422
21    89936
22    62253
23   128551
24  -191333
25  -472405
26   160858
27   217065
28  -398615
29   169627
30   793105
31  -580559
32  -869531
33  1238024
34  1122440
35 -1544240
36  -967959
37  1708330
38   739330
39 -1587452
40  -296986
41  1249275
42  -276599
43 -1023439
44   667210
45   630049
46 -1191089
47  -599356
48  1502042
49   665504
50 -1540239
51  -617461
52  1523270
53   540223
54 -1172338
55  -124905
56   951264
57  -119662
58  -421737
59   443986
60   -14799
61  -680139
62    92978
63   384096
64  -219455
65  -155510
66   -14583
67  -250450
68   261534
69   490541
70  -525258
71  -650909
72   636929
73   676555
74  -451798
75  -329897
76   471759
77    66492
78  -457748
79   247554
80   586563
81  -544385
82  -762693
83   825306
84   957068
85 -1036026
86 -1097123
87   957612
88   834033
89  -979611
90  -546149
91   781715
92    87588
93  -554826
94   387155
95   371744
96  -686564
97  -235029
98   825926
99   289131
100  -554123
101  -206223
102   310028
103   256385
104     2448
105  -326204
106  -275101
107   264627
108   280061
109  -253799
110  -192116
111   146188
112   -77857
113  -204523
114   243788
115   276801
116  -354781
117  -388953
118   513128
119   692741
120  -435564
121  -786322
122   441734
123   748568
124  -421093
125  -457309
126   473355
127    63340
128  -502201
129   296216
130   422601
131  -695008
132  -525512
133   720194
134   521852
135  -604286
136  -510019
137   362372
138   442026
139  -143556
140  -320198
141    15189
142   211886
143   137638
144    93578
145    -1359
146  -149184
147   -93334
148    93883
149   164881
150    50742
151  -258507
152  -297010
153   265633
154   459137
155  -341303
156  -653749
157   230298
158   527609
159  -251313
160  -292446
161   330307
162    34313
163  -388308
164   294315
165   534266
166  -473069
167  -583046
168   613389
169   682686
170  -460953
171  -578719
172   271912
173   375137
174  -154425
175  -251176
176   -17908
177   -11448
178   -23775
179   168507
180   121631
181  -298357
182  -301803
183   265312
184   390334
185  -115310
186  -303156
187   -14049
188   264910
189   288316
190  -103571
191  -438771
192    17918
193   443749
194   -20310
195  -282725
196   140057
197    30757
198  -345786
199   143224
200   434437
201  -368750
202  -594560
203   380268
204   656627
205  -263536
206  -564193
207   168600
208   407279
209  -101216
210  -139429
211   157739
212   -63259
213  -188894
214   300777
215   303248
216  -401573
217  -427366
218   301413
219   409262
220  -144540
221  -343545
222   -65337
223   184073
224   186889
225   -66596
226  -289665
227  -103185
228   248553
229   198426
230   -66291
231   -62871
232   -19598
233   -89218
234   140051
235   315160
236  -180967
237  -491385
238   175697
239   583004
240  -113284
241  -558877
242     4211
243   335140
244   -44375
245  -156517
246   112638
247   -36811
248  -262197
249   183057
250   450133
251  -257286
252  -582956
253   241205
254   594054
255  -110870
256  -364984
257    63486
258   145158
259    34797
260    91623
261  -110534
262  -289199
263    55000
264   300178
265    27359
266  -200798
267  -157591
268   -28601
269   164041
270   202022
271  -137018
272  -350254
273    59214
274   473938
275   102373
276  -419242
277  -152037
278   299939
279   106453
280  -111614
281    78478
282   -13803
283  -269138
284   111574
285   426967
286  -168897
287  -583773
288    63911
289   551155
290    20576
291  -425553
292   -57114
293   214626
294     9927
295     6360
296    91411
297  -187213
298  -189725
299   308645
300   318346
301  -236114
302  -313435
303    74590
304   213068
305   104677
306   -69074
307  -247443
308   -72821
309   303296
310   185047
311  -270537
312  -266552
313   114529
314   199290
315     9986
316   -23126
317   -54441
318  -175668
319    57749
320   381044
321   -11360
322  -524724
323   -70490
324   534367
325   143131
326  -373355
327  -123936
328   152998
329    20054
330    13452
331    88556
332  -138342
333  -243324
334   166427
335   392058
336   -84812
337  -437838
338   -31561
339   344737
340   118892
341  -143047
342  -119518
343   -50481
344   117943
345   237575
346   -57904
347  -326903
348   -55413
349   232931
350   122528
351   -49515
352  -126173
353  -152157
354    45701
355   279616
356    49707
357  -375435
358  -190611
359   369032
360   296597
361  -247822
362  -244630
363   126754
364    94104
365   -11621
366   132934
367   -49592
368  -318727
369    80398
370   451524
371   -21649
372  -456846
373  -105017
374   303265
375   157217
376  -122494
377  -152493
378   -53029
379    64709
380   168474
381    60430
382  -216634
383  -204418
384   166099
385   285546
386   -11520
387  -211285
388  -118517
389    68266
390   221885
391    94327
392  -258480
393  -231262
394   214475
395   300990
396   -95766
397  -271993
398   -44967
399   100511
400    69889
401    78277
402   -32903
403  -249479
404   -39708
405   391898
406   151880
407  -421654
408  -221126
409   325362
410   216663
411  -118723
412   -88468
413   -45530
414   -38030
415   155141
416   157999
417  -189172
418  -279727
419    85396
420   308083
421    53519
422  -246536
423  -179546
424    74521
425   179939
426    86528
427  -140099
428  -236803
429    64955
430   333909
431    52382
432  -263549
433  -106530
434    90948
435   101236
436   131844
437   -12641
438  -265957
439   -71150
440   336886
441   178294
442  -301868
443  -272708
444   158932
445   260218
446   -16581
447  -153992
448   -73248
449   -32898
450    72633
451   200536
452   -48329
453  -345381
454   -26120
455   378328
456   127440
457  -263522
458  -168999
459    74061
460   145019
461   114979
462   -49907
463  -226471
464   -46718
465   272535
466   161654
467  -208194
468  -220179
469    52999
470   156520
471   100758
472    -3232
473  -204515
474  -163096
475   237390
476   279303
477  -210339
478  -334774
479    91524
480   277385
481    48152
482  -114788
483  -108853
484   -67075
485    65849
486   204956
487    33062
488  -297258
489  -166182
490   327686
491   271204
492  -259210
493  -272709
494   108494
495   134068
496    44922
497    57163
498  -150252
499  -202877
500   207401
501   298207
502  -156199
503  -297504
504    15621
505   183697
506   129551
507    -5235
508  -183278
509  -153943
510   144350
511   254698
512   -51573
513  -316324
514   -82219
515   277773
516   172623
517  -138524
518  -146894
519   -34336
520    18957
521   169806
522   143460
523  -239203
524  -274813
525   246803
526   361267
527  -156055
528  -333945
529    19767
530   178420
531    61664
532    29416
533   -74087
534  -220722
535    32991
536   343338
537    38556
538  -359536
539  -126620
540   247883
541   186051
542   -35768
543  -150114
544  -140950
545    59179
546   236828
547    58494
548  -243097
549  -188449
550   160063
551   271917
552   -38357
553  -259098
554   -80767
555    94377
556   108460
557   120275
558   -83706
559  -311816
560    51386
561   426922
562    11469
563  -389830
564   -62572
565   212218
566    81388
567    43674
568   -22508
569  -232040
570   -61053
571   304285
572   149137
573  -283357
574  -249912
575   149958
576   282070
577    13594
578  -207146
579  -138665
580    36670
581   163224
582   139310
583  -122644
584  -271775
585    45736
586   341151
587    73791
588  -266751
589  -154234
590    93533
591   149719
592   104737
593   -63704
594  -245131
595   -52484
596   310429
597   154696
598  -296376
599  -222906
600   161990
601   177075
602    14279
603   -37915
604  -153323
605  -122085
606   215071
607   248764
608  -182130
609  -303662
610    76294
611   284518
612    84080
613  -166395
614  -183132
615    -1889
616   153986
617   140228
618   -42280
619  -245023
620  -109438
621   280857
622   228262
623  -233506
624  -268150
625    89843
626   186312
627    83131
628   -16474
629  -199699
630  -136516
631   251367
632   240802
633  -203376
634  -267435
635    75932
636   211704
637    72207
638   -72299
639  -156319
640  -104236
641   122902
642   225878
643   -50858
644  -299584
645   -54713
646   288378
647   142028
648  -176620
649  -154698
650    10176
651    81393
652   149449
653    56597
654  -213006
655  -170933
656   208957
657   257387
658  -131734
659  -286696
660    -6263
661   194540
662   113086
663   -22814
664  -149566
665  -163287
666   112244
667   283551
668   -45061
669  -321548
670   -42259
671   251293
672   133183
673   -72927
674  -149150
675  -110361
676    94891
677   224655
678     4287
679  -253234
680  -119890
681   210094
682   213399
683  -115250
684  -231714
685    -7044
686   131652
687    88632
688    42974
689  -104815
690  -201770
691    85191
692   300915
693   -35875
694  -302566
695   -43383
696   189824
697   110922
698    -4634
699  -106001
700  -153112
701    39508
702   240681
703    60824
704  -251093
705  -165604
706   182171
707   221419
708   -56805
709  -194625
710   -88213
711    57686
712   172914
713   102324
714  -192037
715  -225316
716   153531
717   281140
718   -52311
719  -242313
720   -60378
721   125272
722   136941
723    46611
724  -111743
725  -182561
726    31842
727   254889
728    61604
729  -264351
730  -152894
731   177427
732   167347
733   -45133
734  -115121
735  -112865
736   -19032
737   186629
738   137718
739  -177122
740  -204443
741   118246
742   252016
743    21544
744  -187421
745  -122259
746    67628
747   158709
748    97981
749  -103572
750  -230967
751    -1258
752   283655
753    75313
754  -283301
755  -160893
756   134375
757   138651
758    47709
759   -57271
760  -196525
761   -37479
762   276028
763   147055
764  -222937
765  -183082
766   134122
767   207643
768    28187
769  -127541
770  -136803
771   -13921
772   142349
773   132388
774  -105515
775  -250875
776    -4079
777   257178
778    84548
779  -197042
780  -147603
781    53277
782   144390
783   116539
784   -36957
785  -194532
786   -66802
787   227774
788   184960
789  -170452
790  -240848
791    62220
792   206954
793    52153
794   -86812
795  -149406
796  -105755
797   156169
798   244400
799  -129423
800  -305893
801    54957
802   270621
803    55751
804  -119474
805  -119158
806   -49232
807   125502
808   199532
809   -42602
810  -253383
811   -73083
812   218737
813   158489
814  -149282
815  -218655
816    18331
817   159715
818    93631
819   -12297
820  -143949
821  -138363
822   147467
823   257306
824   -74147
825  -269497
826    -8544
827   212670
828   111583
829   -61173
830  -153303
831  -121941
832    91200
833   221217
834   -12014
835  -279418
836  -110459
837   225078
838   175196
839  -116819
840  -176885
841   -36873
842   101331
843   183617
844    53485
845  -207487
846  -151350
847   191910
848   243893
849   -80841
850  -245220
851   -49947
852   159096
853   125682
854   -29472
855  -141704
856  -138445
857    43155
858   235221
859    50856
860  -278664
861  -137488
862   218419
863   164065
864   -67648
865  -112332
866   -94645
867    23447
868   229318
869   103186
870  -236783
871  -174004
872   167331
873   207118
874   -29129
875  -180587
876  -117280
877    85825
878   191361
879    44375
880  -173866
881  -183218
882    61943
883   240986
884    42458
885  -249850
886  -144717
887   162478
888   180650
889   -17106
890  -127903
891  -125970
892     7563
893   212610
894   130241
895  -205108
896  -207687
897   156489
898   250823
899   -30337
900  -164687
901   -72707
902    15045
903   134979
904   148449
905  -144450
906  -271005
907    67898
908   260081
909      498
910  -197689
911  -115086
912    32521
913   154935
914   124509
915  -121962
916  -212550
917    34797
918   239017
919   112491
920  -152644
921  -189359
922    76616
923   234747
924    49132
925  -150354
926  -137458
927   -15221
928   152707
929   156030
930  -141873
931  -274926
932    47207
933   256466
934    30406
935  -171985
936  -119448
937    14319
938   150725
939   151738
940   -76136
941  -218746
942   -10395
943   238824
944   130889
945  -156885
946  -185178
947    38186
948   170837
949    89631
950   -81311
951  -187254
952   -75035
953   174996
954   179714
955  -124234
956  -248112
957    11942
958   221692
959    95007
960  -112959
961  -145808
962   -34249
963   131854
964   191345
965   -33782
966  -266112
967   -56284
968   261009
969   122554
970  -168882
971  -150436
972    -1458
973   100326
974   157046
975    -9866
976  -241444
977   -87972
978   224702
979   165683
980  -111574
981  -188162
982   -27021
983   166759
984   150711
985   -72122
986  -185723
987   -66132
988   121560
989   177858
990   -17104
991  -242583
992   -98433
993   212055
994   156555
995  -114162
996  -155295
997   -43726
998    79510
999   186018
1000    47142
1001  -230718
1002  -139866
1003   206908
1004   211097
1005   -93718
1006  -196054
1007   -31666
1008   110820
1009   135149
1010    23948
1011  -183067
1012  -175174
1013   126834
1014   237104
1015   -49695
1016  -241226
1017   -57246
1018   153605
1019   137124
1020    -7310
1021  -148807
1022  -124515
1023    98749
1024   214517
1025    27530
1026  -199150
1027  -131685
1028   143926
1029   206776
1030   -34235
1031  -196124
1032   -84343
1033    82484
1034   148080
1035    54879
1036  -167901
1037  -199702
1038   101006
1039   245525
1040   -16661
1041  -215624
1042   -83364
1043   107263
1044   156463
1045    46401
1046  -130797
1047  -157208
1048    54450
1049   226142
1050    80299
1051  -200879
1052  -171392
1053   123261
1054   200526
1055   -13334
1056  -150629
1057  -109431
1058    12971
1059   168364
1060   126017
1061  -175346
1062  -226211
1063   104221
1064   237999
1065     2376
1066  -168873
1067   -96418
1068    57144
1069   160809
1070   100698
1071  -121324
1072  -199975
1073    33500
1074   231755
1075    67433
1076  -189201
1077  -151214
1078    72610
1079   158026
1080    55949
1081  -107368
1082  -177521
1083   -12693
1084   207558
1085   125077
1086  -152761
1087  -193284
1088    52958
1089   213960
1090    73564
1091  -144257
1092  -144831
1093    25218
1094   153501
1095   120561
1096   -80143
1097  -222797
1098   -27157
1099   238452
1100   104837
1101  -187763
1102  -156072
1103    45379
1104   127348
1105   102435
1106   -50856
1107  -204369
1108   -52567
1109   219991
1110   152592
1111  -138723
1112  -190223
1113    30675
1114   182131
1115    94201
1116   -90269
1117  -163640
1118   -43236
1119   153639
1120   163010
1121   -86193
1122  -237220
1123   -19341
1124   210899
1125    98410
1126  -116383
1127  -151025
1128   -29010
1129   129775
1130   154867
1131   -46255
1132  -209939
1133   -65832
1134   188279
1135   167704
1136   -88087
1137  -195528
1138   -21326
1139   165111
1140   126835
1141   -51041
1142  -168095
1143   -94799
1144   137871
1145   200575
1146   -56315
1147  -231579
1148   -47662
1149   176803
1150   128795
1151   -67465
1152  -163860
1153   -72064
1154   113379
1155   175777
1156    -5725
1157  -210839
1158  -108350
1159   173878
1160   184043
1161   -78702
1162  -179144
1163   -31909
1164   105537
1165   141887
1166    33496
1167  -186954
1168  -157000
1169   156098
1170   215745
1171   -68258
1172  -200865
1173   -53221
1174   111848
1175   142607
1176     9871
1177  -173084
1178  -134822
1179   110295
1180   200551
1181     4130
1182  -193519
1183  -118459
1184   128242
1185   186066
1186   -14465
1187  -168969
1188   -97470
1189    80786
1190   177221
1191    51157
1192  -174971
1193  -161905
1194   103877
1195   212394
1196     -673
1197  -193059
1198  -104009
1199    95902
1200   154046
1201    36074
1202  -138477
1203  -163198
1204    55082
1205   227062
1206    44803
1207  -212367
1208  -122714
1209   116852
1210   146368
1211    23006
1212  -113487
1213  -148722
1214    34064
1215   215620
1216    79729
1217  -180318
1218  -153698
1219    89522
1220   185741
1221    38761
1222  -144451
1223  -136052
1224    45641
1225   170102
1226    82136
1227  -133646
1228  -195568
1229    36693
1230   219828
1231    51747
1232  -173769
1233  -129015
1234    50857
1235   146048
1236    86210
1237  -103678
1238  -185232
1239    16848
1240   215028
1241    97145
1242  -139990
1243  -156224
1244    42797
1245   178943
1246    73138
1247  -123273
1248  -148621
1249     3854
1250   151641
1251   116021
1252  -105744
1253  -207666
1254     4101
1255   202831
1256    76289
1257  -141956
1258  -140545
1259    16717
1260   139941
1261   113350
1262   -72363
1263  -188978
1264   -20706
1265   202611
1266   124067
1267  -129077
1268  -164462
1269    28421
1270   148295
1271    89239
1272   -61146
1273  -173035
1274   -60040
1275   177695
1276   148703
1277  -122283
1278  -193966
1279     3523
1280   152931
1281    95931
1282   -71080
1283  -164256
1284   -41945
1285   156064
1286   141324
1287   -66992
1288  -180302
1289   -47007
1290   170368
1291   147012
1292   -91192
1293  -167999
1294    -5737
1295   131036
1296   114805
1297   -29918
1298  -173827
1299   -87013
1300   157519
1301   162246
1302   -89505
1303  -191694
1304   -27312
1305   132918
1306   113504
1307   -46204
1308  -159234
1309   -68643
1310   126819
1311   167995
1312   -25731
1313  -198839
1314   -69219
1315   172083
1316   145386
1317   -71510
1318  -147278
1319   -44054
1320    98681
1321   153356
1322     3677
1323  -200131
1324  -110823
1325   155385
1326   161058
1327   -70334
1328  -168620
1329   -54657
1330    98185
1331   139416
1332     6254
1333  -167120
1334  -116608
1335   125453
1336   189934
1337   -28365
1338  -180112
1339   -66417
1340   113881
1341   143300
1342      415
1343  -155023
1344  -105109
1345   102360
1346   172753
1347     2042
1348  -168083
1349  -115402
1350    98395
1351   183727
1352   -10591
1353  -186905
1354   -75872
1355   103890
1356   125847
1357    27903
1358  -128487
1359  -159870
1360    77706
1361   222463
1362    -2860
1363  -199605
1364   -71332
1365    98803
1366   123919
1367    46845
1368  -122452
1369  -160706
1370    70677
1371   212625
1372    25151
1373  -175045
1374  -114545
1375    80290
1376   161017
1377    32843
1378  -142806
1379  -130160
1380    53407
1381   163684
1382    57107
1383  -142783
1384  -161241
1385    56932
1386   196295
1387    39828
1388  -153608
1389  -112969
1390    59198
1391   145223
1392    67850
1393  -107298
1394  -163272
1395    22580
1396   201193
1397    75764
1398  -159972
1399  -141621
1400    59853
1401   146990
1402    57166
1403  -102153
1404  -157296
1405     5280
1406   186836
1407    95047
1408  -139218
1409  -161216
1410    35803
1411   169870
1412    81165
1413  -115836
1414  -151142
1415    25924
1416   157961
1417    88021
1418   -84453
1419  -175007
1420   -23323
1421   194771
1422   112595
1423  -145579
1424  -150953
1425    38337
1426   123579
1427    87532
1428   -44641
1429  -183971
1430   -52756
1431   202464
1432   126264
1433  -134017
1434  -152267
1435    13512
1436   127720
1437   107006
1438   -58717
1439  -178646
1440   -37361
1441   167376
1442   120928
1443   -84075
1444  -163456
1445   -34537
1446   149852
1447   135209
1448   -79224
1449  -171849
1450   -20690
1451   139711
1452   117873
1453   -47051
1454  -169513
1455   -72814
1456   153896
1457   163949
1458   -84873
1459  -193755
1460   -15798
1461   139483
1462   102346
1463   -32484
1464  -149115
1465   -92458
1466   136889
1467   186781
1468   -63053
1469  -200221
1470   -27310
1471   139617
1472   111182
1473   -23515
1474  -146792
1475   -92007
1476   121704
1477   164673
1478   -38300
1479  -175084
1480   -75472
1481   114128
1482   157018
1483   -22167
1484  -176973
1485   -73096
1486   122059
1487   135604
1488   -10041
1489  -148203
1490  -111166
1491   107437
1492   194975
1493   -22851
1494  -187193
1495   -62153
1496   112433
1497   127837
1498     4713
1499  -143432
1500  -120366
1501    92317
1502   186158
1503    -1532
1504  -182862
1505   -99392
1506   105389
1507   155397
1508    -1927
1509  -152594
1510  -101517
1511    81656
1512   166315
1513    32210
1514  -158574
1515  -129749
1516    96053
1517   183951
1518     9142
1519  -161463
1520   -99686
1521    81965
1522   145360
1523    28666
1524  -130565
1525  -138510
1526    49936
1527   186250
1528    42530
1529  -174158
1530  -121745
1531    88322
1532   146158
1533    30558
1534  -105851
1535  -132538
1536    33486
1537   195132
1538    67770
1539  -163453
1540  -135150
1541    73690
1542   161369
1543    42762
1544  -128121
1545  -142720
1546    39397
1547   168738
1548    55299
1549  -138595
1550  -149068
1551    39137
1552   180571
1553    66530
1554  -144501
1555  -135918
1556    55201
1557   155149
1558    66259
1559   -99376
1560  -148612
1561    15117
1562   182483
1563    90243
1564  -136632
1565  -162068
1566    34301
1567   159543
1568    63190
1569  -110420
1570  -141805
1571     1219
1572   149467
1573   106503
1574  -100406
1575  -181413
1576    14584
1577   185971
1578    80791
1579  -109137
1580  -130219
1581     1667
1582   139224
1583   110632
1584   -85752
1585  -181451
1586   -10798
1587   173246
1588   101162
1589  -105899
1590  -161079
1591    -3366
1592   152309
1593   100282
1594   -81570
1595  -156942
1596   -25138
1597   155944
1598   133979
1599   -87538
1600  -181648
1601    -7052
1602   162215
1603    99415
1604   -81746
1605  -151192
1606   -34223
1607   130888
1608   128066
1609   -61662
1610  -179503
1611   -45145
1612   158370
1613   132639
1614   -75714
1615  -160815
1616   -21334
1617   129216
1618   119240
1619   -29799
1620  -161168
1621   -76238
1622   143737
1623   152718
1624   -68650
1625  -177212
1626   -41997
1627   123389
1628   121302
1629   -33591
1630  -158777
1631   -75674
1632   125368
1633   154760
1634   -33622
1635  -174096
1636   -66231
1637   139854
1638   146350
1639   -42957
1640  -152890
1641   -61695
1642   101271
1643   145025
1644   -11237
1645  -177397
1646   -94255
1647   127804
1648   154785
1649   -36196
1650  -160925
1651   -74541
1652   101690
1653   147848
1654    -2696
1655  -154212
1656   -92295
1657   101502
1658   167351
1659     1130
1660  -170752
1661   -96391
1662   107535
1663   146007
1664    -6924
1665  -141551
1666  -102254
1667    72983
1668   163407
1669    21903
1670  -164916
1671  -112952
1672    96683
1673   163544
1674    10294
1675  -144071
1676   -99723
1677    77140
1678   151610
1679    30155
1680  -140772
1681  -132716
1682    70443
1683   179315
1684    19674
1685  -163430
1686  -105468
1687    75696
1688   144056
1689    37307
1690  -126931
1691  -135923
1692    60292
1693   184545
1694    42793
1695  -149122
1696  -119841
1697    69199
1698   159667
1699    38138
1700  -131435
1701  -126809
1702    40999
1703   153410
1704    58890
1705  -133228
1706  -150434
1707    47232
1708   174023
1709    49876
1710  -130124
1711  -123914
1712    38369
1713   153117
1714    74723
1715  -109779
1716  -143286
1717    29643
1718   167663
1719    75626
1720  -125368
1721  -149590
1722    32018
1723   151445
1724    58605
1725  -103566
1726  -139530
1727     -308
1728   157888
1729    98833
1730  -118911
1731  -160789
1732    35808
1733   163238
1734    72241
1735   -88551
1736  -135864
1737    -2903
1738   156359
1739   102527
1740  -105447
1741  -162586
1742     3660
1743   156083
1744    89992
1745  -103460
1746  -156605
1747     1007
1748   145266
1749    91053
1750   -77857
1751  -147251
1752   -20772
1753   155014
1754   123764
1755   -86665
1756  -162121
1757    -2718
1758   147446
1759    96629
1760   -70259
1761  -144741
1762   -36166
1763   128786
1764   124006
1765   -68300
1766  -178133
1767   -32288
1768   149210
1769   106476
1770   -69764
1771  -140276
1772   -34349
1773   123191
1774   135673
1775   -44668
1776  -168556
1777   -40111
1778   145837
1779   121887
1780   -57492
1781  -155540
1782   -48995
1783   124916
1784   124302
1785   -53365
1786  -157128
1787   -58411
1788   115060
1789   138484
1790   -36653
1791  -174329
1792   -55501
1793   140804
1794   126056
1795   -41718
1796  -133822
1797   -65463
1798    99925
1799   153902
1800   -18711
1801  -172443
1802   -69899
1803   124995
1804   133154
1805   -32495
1806  -146401
1807   -77368
1808    90950
1809   139702
1810    -8118
1811  -151687
1812   -87286
1813   101369
1814   153313
1815   -11296
1816  -156340
1817   -78302
1818   100533
1819   136516
1820     -575
1821  -135053
1822   -94512
1823    83359
1824   156776
1825     8178
1826  -159118
1827  -100540
1828    97872
1829   147849
1830    -3962
1831  -137110
1832   -91757
1833    68778
1834   148393
1835    28623
1836  -148881
1837  -117024
1838    90745
1839   158844
1840     6614
1841  -134837
1842   -98066
1843    62153
1844   150024
1845    32848
1846  -137112
1847  -115344
1848    63701
1849   155523
1850    36470
1851  -136219
1852  -122306
1853    66565
1854   154301
1855    25149
1856  -119942
1857  -106939
1858    35686
1859   147653
1860    63028
1861  -133247
1862  -136919
1863    62415
1864   155513
1865    33135
1866  -113900
1867  -113998
1868    29958
1869   147259
1870    67390
1871  -118544
1872  -137824
1873    41225
1874   159224
1875    54857
1876  -120298
1877  -127722
1878    34310
1879   144627
1880    65379
1881  -100650
1882  -139517
1883    18669
1884   159207
1885    73557
1886  -117109
1887  -139029
1888    30009
1889   150887
1890    67823
1891   -98854
1892  -132439
1893     7594
1894   142232
1895    88209
1896   -94405
1897  -154120
1898    10038
1899   160235
1900    78147
1901  -104060
1902  -130786
1903     2322
1904   129606
1905    94156
1906   -79146
1907  -153691
1908    -6708
1909   151616
1910    94452
1911   -91357
1912  -145149
1913    -5082
1914   139475
1915    93843
1916   -76250
1917  -142246
1918   -18201
1919   135991
1920   112650
1921   -76454
1922  -162556
1923   -11249
1924   145754
1925    92698
1926   -72554
1927  -139543
1928   -31522
1929   128391
1930   120192
1931   -66468
1932  -162790
1933   -25652
1934   139571
1935   109788
1936   -63201
1937  -148749
1938   -34250
1939   128725
1940   116026
1941   -52304
1942  -150227
1943   -49029
1944   126705
1945   131299
1946   -54383
1947  -160113
1948   -39982
1949   125873
1950   115881
1951   -43001
1952  -144536
1953   -57940
1954   111065
1955   134267
1956   -34274
1957  -159256
1958   -57986
1959   123640
1960   128589
1961   -42229
1962  -144101
1963   -55019
1964    99217
1965   130165
1966   -13779
1967  -156132
1968   -78241
1969   118167
1970   142311
1971   -31890
1972  -148423
1973   -64534
1974    99747
1975   138259
1976    -6002
1977  -148130
1978   -83593
1979   100258
1980   145202
1981   -10360
1982  -154969
1983   -86893
1984   100233
1985   141604
1986    -8756
1987  -141701
1988   -88337
1989    79221
1990   148469
1991    10515
1992  -149371
1993   -98749
1994    93216
1995   151049
1996     6514
1997  -135211
1998   -93282
1999    73380
2000   145942
2001    20808
2002  -133822
2003  -108902
2004    67148
2005   155141
2006    20103
2007  -146634
2008  -106180
2009    69210
2010   137447
2011    28241
2012  -121429
2013  -117265
2014    54251
2015   163772
2016    41986
2017  -136864
2018  -114397
2019    64347
2020   151298
2021    40331
2022  -121305
2023  -118744
2024    44106
2025   149973
2026    54570
2027  -124644
2028  -138168
2029    44169
2030   161159
2031    43020
2032  -127691
2033  -120200
2034    34687
2035   141499
2036    67784
2037  -107384
2038  -143101
2039    31896
2040   161165
2041    61329
2042  -109546
2043  -126792
2044    20275
2045   145423
2046    76720
2047  -101238
2048  -139494
2049    13920
2050   146908
2051    78570
2052   -96536
2053  -142689
2054     7874
2055   149899
2056    80397
2057   -98058
2058  -136936
2059     2795
2060   135565
2061    89435
2062   -79682
2063  -149335
2064    -8652
2065   152549
2066    97197
2067   -96715
2068  -141489
2069     4224
2070   127540
2071    92748
2072   -59224
2073  -151096
2074   -29199
2075   151240
2076   108153
2077   -90001
2078  -146872
2079    -8001
2080   121666
2081   100024
2082   -53948
2083  -153711
2084   -36971
2085   136448
2086   109017
2087   -66344
2088  -145364
2089   -35885
2090   124411
2091   119489
2092   -55544
2093  -149637
2094   -30144
2095   119484
2096   107480
2097   -37045
2098  -140581
2099   -57380
2100   121818
2101   130801
2102   -53209
2103  -148190
2104   -37887
2105   109087
2106   112473
2107   -28367
2108  -142204
2109   -66469
2110   111408
2111   133356
2112   -38163
2113  -151624
2114   -53448
2115   106529
2116   120442
2117   -25631
2118  -138412
2119   -67626
2120    98886
2121   136861
2122   -13559
2123  -147170
2124   -71413
2125   107131
2126   133572
2127   -20345
2128  -140745
2129   -67614
2130    89919
2131   126465
2132     -170
2133  -136751
2134   -93449
2135    87842
2136   143693
2137   -12322
2138  -146161
2139   -74851
2140    83136
2141   124818
2142    10220
2143  -126198
2144   -93712
2145    81871
2146   146182
2147     6662
2148  -127086
2149   -85752
2150    71572
2151   141592
2152    15890
2153  -136679
2154   -93222
2155    71159
2156   128566
2157    18798
2158  -120154
2159  -111887
2160    56537
2161   154695
2162    17764
2163  -140782
2164   -88874
2165    65721
2166   126500
2167    40213
2168  -108220
2169  -118900
2170    53522
2171   160706
2172    32377
2173  -132017
2174  -101561
2175    55266
2176   130837
2177    40865
2178  -108490
2179  -120174
2180    36559
2181   145099
2182    46834
2183  -118680
2184  -119129
2185    42263
2186   142202
2187    46593
2188  -107801
2189  -113274
2190    33420
2191   135273
2192    58410
2193   -97899
2194  -124957
2195    22295
2196   144305
2197    61281
2198  -105952
2199  -120933
2200    26368
2201   132056
2202    63126
2203   -90800
2204  -127778
2205     9642
2206   140420
2207    71068
2208   -96279
2209  -128690
2210    10876
2211   136453
2212    75292
2213   -93059
2214  -129975
2215     9495
2216   128502
2217    79415
2218   -75679
2219  -140005
2220    -8354
2221   145443
2222    85383
2223   -94040
2224  -123040
2225     5706
2226   113920
2227    92216
2228   -54995
2229  -148691
2230   -21015
2231   143697
2232    86787
2233   -84681
2234  -124264
2235   -14196
2236   110013
2237   101596
2238   -55547
2239  -146924
2240   -21121
2241   128054
2242    89048
2243   -56406
2244  -125560
2245   -36793
2246   118800
2247   115526
2248   -59936
2249  -141225
2250   -19517
2251   112054
2252    94267
2253   -36692
2254  -132274
2255   -54395
2256   119863
2257   120888
2258   -58835
2259  -140702
2260   -29914
2261   100154
2262   103880
2263   -23715
2264  -139804
2265   -63068
2266   118481
2267   125628
2268   -46968
2269  -135462
2270   -42082
2271    92477
2272   117007
2273   -15146
2274  -142074
2275   -63962
2276   106945
2277   118019
2278   -25231
2279  -128336
2280   -68746
2281    89036
2282   131972
2283   -20012
2284  -140332
2285   -56355
2286    89971
2287   109975
2288      635
2289  -123982
2290   -89660
2291    91168
2292   140162
2293   -21669
2294  -130631
2295   -57326
2296    70690
2297   118181
2298    17760
2299  -131416
2300   -95385
2301    90558
2302   132248
2303   -10729
2304  -115790
2305   -77633
2306    56835
2307   138304
2308    20480
2309  -141267
2310   -89414
2311    80833
2312   121735
2313    13571
2314  -107926
2315  -102521
2316    56055
2317   151731
2318    16982
2319  -137143
2320   -81198
2321    64845
2322   111876
2323    36867
2324  -101658
2325  -120651
2326    52959
2327   155569
2328    17024
2329  -128672
2330   -80481
2331    46890
2332   111542
2333    50658
2334  -101176
2335  -125928
2336    49502
2337   146584
2338    24077
2339  -107844
2340   -91553
2341    27620
2342   126769
2343    62353
2344  -109175
2345  -119799
2346    48958
2347   129481
2348    36550
2349   -85639
2350  -111778
2351    10125
2352   144420
2353    63809
2354  -117957
2355  -113792
2356    36878
2357   113856
2358    57109
2359   -76238
2360  -131939
2361     5109
2362   150494
2363    64600
2364  -107046
2365  -109059
2366    20142
2367   117530
2368    77681
2369   -76241
2370  -133545
2371    11222
2372   138489
2373    68168
2374   -81650
2375  -120020
2376    -4732
2377   122490
2378    81936
2379   -86231
2380  -132019
2381     5386
2382   116247
2383    71798
2384   -60016
2385  -127910
2386   -19511
2387   132411
2388    91414
2389   -78051
2390  -119995
2391      129
2392   109731
2393    88591
2394   -46507
2395  -136916
2396   -27510
2397   131880
2398    92241
2399   -73799
2400  -121807
2401   -21917
2402   101695
2403   102176
2404   -49747
2405  -146131
2406   -28839
2407   123250
2408    92980
2409   -50590
2410  -119235
2411   -40058
2412   108780
2413   120508
2414   -50586
2415  -141776
2416   -22878
2417   106487
2418    91897
2419   -27067
2420  -125363
2421   -61763
2422   108668
2423   121645
2424   -50493
2425  -134276
2426   -30827
2427    89615
2428   101575
2429   -12655
2430  -130835
2431   -64962
2432   107211
2433   116321
2434   -37311
2435  -124415
2436   -51227
2437    82582
2438   115552
2439   -12704
2440  -133339
2441   -63734
2442    97291
2443   113545
2444   -15308
2445  -119376
2446   -69505
2447    83010
2448   129922
2449    -8248
2450  -130597
2451   -64311
2452    84499
2453   116726
2454    -1541
2455  -124210
2456   -86672
2457    75909
2458   128990
2459    -6501
2460  -129116
2461   -73642
2462    70262
2463   121768
2464    12896
2465  -119862
2466   -86668
2467    74243
2468   131292
2469    11070
2470  -113991
2471   -82740
2472    62493
2473   129523
2474    16485
2475  -122008
2476   -86689
2477    59001
2478   114774
2479    22194
2480  -108202
2481  -106062
2482    50873
2483   135859
2484    18580
2485  -117326
2486   -81863
2487    50860
2488   117734
2489    44464
2490   -98992
2491  -112122
2492    50654
2493   141456
2494    25548
2495  -107064
2496   -91594
2497    34243
2498   124108
2499    50094
2500  -107231
2501  -116729
2502    42183
2503   129825
2504    37397
2505   -94647
2506  -106881
2507    23322
2508   135758
2509    57282
2510  -106904
2511  -110476
2512    35024
2513   119885
2514    52843
2515   -83849
2516  -117563
2517    14802
2518   137794
2519    60219
2520  -100004
2521  -107837
2522    23074
2523   115263
2524    65154
2525   -75403
2526  -121864
2527     7749
2528   133745
2529    66737
2530   -88046
2531  -114221
2532     8562
2533   114509
2534    71236
2535   -75819
2536  -126906
2537       85
2538   123690
2539    73339
2540   -74247
2541  -122802
2542    -7518
2543   125434
2544    86251
2545   -73073
2546  -122650
2547      469
2548   118092
2549    84450
2550   -58994
2551  -130184
2552   -22065
2553   124401
2554    88733
2555   -72768
2556  -126278
2557   -18140
2558   106456
2559    92054
2560   -53492
2561  -134208
2562   -25713
2563   118349
2564    95110
2565   -51753
2566  -121390
2567   -28443
2568   110281
2569   106517
2570   -47100
2571  -131474
2572   -27231
2573   104822
2574    93859
2575   -38287
2576  -127111
2577   -47584
2578   103924
2579   107508
2580   -47168
2581  -131148
2582   -34900
2583    95770
2584    99840
2585   -21973
2586  -125496
2587   -56247
2588   104253
2589   118438
2590   -33932
2591  -127219
2592   -45131
2593    90633
2594   107894
2595   -15009
2596  -129110
2597   -68567
2598    94706
2599   119195
2600   -24268
2601  -127049
2602   -60596
2603    81165
2604   118861
2605    -6707
2606  -129203
2607   -68991
2608    87555
2609   118927
2610    -7010
2611  -117049
2612   -72440
2613    72761
2614   128248
2615      250
2616  -128224
2617   -72880
2618    75917
2619   112542
2620     4415
2621  -112763
2622   -83337
2623    64824
2624   128332
2625     9437
2626  -121414
2627   -79931
2628    66424
2629   118572
2630    15112
2631  -110019
2632   -89242
2633    58057
2634   127996
2635    20497
2636  -114328
2637   -91781
2638    55007
2639   124127
2640    24552
2641  -109737
2642   -95007
2643    49918
2644   126893
2645    31547
2646  -104851
2647  -101711
2648    43592
2649   130463
2650    36394
2651  -106749
2652   -99597
2653    43249
2654   124520
2655    39393
2656   -96227
2657  -106177
2658    30342
2659   129574
2660    44564
2661  -101795
2662  -102256
2663    33344
2664   121177
2665    48220
2666   -89804
2667  -109712
2668    24571
2669   125006
2670    50700
2671   -89192
2672  -103320
2673    19937
2674   119318
2675    61815
2676   -85775
2677  -112666
2678    20955
2679   119289
2680    55915
2681   -75994
2682  -110276
2683     2461
2684   120104
2685    70633
2686   -85081
2687  -117434
2688    12924
2689   113380
2690    63802
2691   -65453
2692  -115705
2693    -8427
2694   122362
2695    78738
2696   -77712
2697  -117012
2698     2939
2699   109959
2700    74058
2701   -57885
2702  -121054
2703   -15333
2704   117087
2705    79579
2706   -68174
2707  -114113
2708   -11565
2709   102139
2710    84169
2711   -54462
2712  -124246
2713   -16767
2714   110685
2715    79027
2716   -52229
2717  -109246
2718   -25361
2719    98916
2720    96306
2721   -48747
2722  -124884
2723   -18419
2724   103688
2725    79672
2726   -39644
2727  -110336
2728   -38811
2729    96640
2730   102199
2731   -44997
2732  -123243
2733   -28216
2734    94066
2735    89736
2736   -28802
2737  -117898
2738   -45568
2739    99611
2740   101649
2741   -34855
2742  -115544
2743   -43781
2744    86189
2745   106746
2746   -22928
2747  -125890
2748   -45019
2749    94990
2750    95763
2751   -24638
2752  -108997
2753   -58824
2754    78220
2755   115365
2756   -19689
2757  -123735
2758   -46546
2759    83326
2760    95986
2761    -8059
2762  -106832
2763   -68506
2764    77112
2765   116009
2766   -15965
2767  -116423
2768   -52585
2769    69515
2770   104009
2771     4491
2772  -114193
2773   -73720
2774    77771
2775   112248
2776    -9853
2777  -105366
2778   -65591
2779    55161
2780   115813
2781    12925
2782  -122817
2783   -75575
2784    76433
2785   105967
2786     2780
2787   -93527
2788   -81314
2789    46172
2790   129542
2791    18379
2792  -122190
2793   -74863
2794    66243
2795   102020
2796    18938
2797   -92289
2798   -94859
2799    45206
2800   130150
2801    15219
2802  -112325
2803   -74711
2804    45367
2805   105832
2806    36136
2807   -95817
2808  -100762
2809    50449
2810   122692
2811    16177
2812   -91695
2813   -79181
2814    26185
2815   114172
2816    49477
2817  -103394
2818  -101342
2819    48808
2820   110193
2821    27253
2822   -79924
2823   -96366
2824    15724
2825   125075
2826    53150
2827  -103090
2828   -97843
2829    38203
2830   105743
2831    45320
2832   -72877
2833  -109042
2834    14734
2835   128599
2836    51052
2837   -91598
2838   -96423
2839    16929
2840   103819
2841    65238
2842   -74654
2843  -120493
2844    17605
2845   123153
2846    47671
2847   -72867
2848   -95809
2849    -4910
2850   107964
2851    79804
2852   -78203
2853  -119806
2854    17674
2855   111230
2856    50516
2857   -57264
2858  -102721
2859   -18306
2860   114027
2861    81421
2862   -78932
2863  -111451
2864     8455
2865    96159
2866    69126
2867   -45104
2868  -118156
2869   -20313
2870   118544
2871    76984
2872   -68668
2873  -102579
2874   -11475
2875    88791
2876    90636
2877   -43986
2878  -130156
2879   -18213
2880   114243
2881    71944
2882   -49588
2883  -100418
2884   -35222
2885    90677
2886   104011
2887   -47061
2888  -130972
2889   -16182
2890   100899
2891    73780
2892   -30473
2893  -104305
2894   -48490
2895    95227
2896   105652
2897   -44583
2898  -118800
2899   -24872
2900    84361
2901    85866
2902   -17929
2903  -114398
2904   -51401
2905    97767
2906    98254
2907   -39774
2908  -104958
2909   -38291
2910    70496
2911   100805
2912   -12160
2913  -123644
2914   -49126
2915    94411
2916    89545
2917   -25603
2918   -97613
2919   -57268
2920    67661
2921   115337
2922   -10886
2923  -124624
2924   -47160
2925    81837
2926    90857
2927    -3965
2928   -98496
2929   -73639
2930    69733
2931   119622
2932   -11188
2933  -115210
2934   -54583
2935    63288
2936    99541
2937    10962
2938  -109444
2939   -78329
2940    73499
2941   110348
2942    -5438
2943   -95810
2944   -66016
2945    47196
2946   113729
2947    19553
2948  -115800
2949   -75425
2950    69442
2951   100901
2952     5949
2953   -87573
2954   -79290
2955    41581
2956   120154
2957    17860
2958  -111140
2959   -72174
2960    54774
2961    98061
2962    24701
2963   -87586
2964   -92400
2965    43354
2966   122306
2967    17239
2968   -99789
2969   -75222
2970    36825
2971   104753
2972    40369
2973   -93271
2974   -97558
2975    45178
2976   114424
2977    23853
2978   -83431
2979   -86429
2980    19292
2981   115071
2982    51441
2983  -100013
2984   -99414
2985    42080
2986   104908
2987    33245
2988   -71228
2989   -96883
2990    10450
2991   120301
2992    52774
2993   -93117
2994   -94761
2995    26040
2996   101040
2997    51456
2998   -68941
2999  -107800
3000    14604
3001   118990
3002    45875
3003   -80179
3004   -89406
3005     6573
3006   100276
3007    68032
3008   -71802
3009  -112612
3010    16402
3011   111774
3012    47708
3013   -62688
3014   -95321
3015   -10576
3016   105375
3017    77648
3018   -73237
3019  -111661
3020     8846
3021    99664
3022    60016
3023   -50088
3024  -107946
3025   -19704
3026   110847
3027    77688
3028   -67494
3029  -105373
3030    -4298
3031    92234
3032    78928
3033   -44631
3034  -119158
3035   -15922
3036   109152
3037    71559
3038   -53895
3039   -98705
3040   -23732
3041    87564
3042    90044
3043   -45505
3044  -120992
3045   -17005
3046    99441
3047    69673
3048   -38113
3049   -98330
3050   -37104
3051    89607
3052    96265
3053   -43722
3054  -114876
3055   -19731
3056    86990
3057    78415
3058   -24370
3059  -106469
3060   -45330
3061    91941
3062    94964
3063   -40738
3064  -106277
3065   -33553
3066    73938
3067    93643
3068   -14971
3069  -117300
3070   -48399
3071    91409
3072    91335
3073   -26022
3074   -96217
3075   -49622
3076    67506
3077   108681
3078   -10950
3079  -119924
3080   -48817
3081    81385
3082    88171
3083   -11437
3084   -96464
3085   -64843
3086    64806
3087   111606
3088   -10047
3089  -112249
3090   -51186
3091    67453
3092    91853
3093     3891
3094   -99719
3095   -70558
3096    69581
3097   107703
3098    -6669
3099   -99968
3100   -58548
3101    53684
3102   100301
3103    12875
3104  -103700
3105   -73219
3106    65434
3107   103714
3108     1406
3109   -91077
3110   -70283
3111    43576
3112   109617
3113    18346
3114  -105057
3115   -74719
3116    56511
3117   102116
3118    16505
3119   -87618
3120   -82618
3121    39212
3122   113954
3123    23993
3124   -98847
3125   -77038
3126    42134
3127   102176
3128    29921
3129   -87356
3130   -90139
3131    37236
3132   111622
3133    26725
3134   -87879
3135   -81966
3136    28785
3137   104876
3138    40643
3139   -88854
3140   -92013
3141    36125
3142   105970
3143    32976
3144   -77067
3145   -88385
3146    20421
3147   109328
3148    44759
3149   -84331
3150   -91050
3151    27346
3152   100012
3153    42453
3154   -71633
3155   -95401
3156    14047
3157   109246
3158    48063
3159   -77100
3160   -92184
3161    12992
3162   100937
3163    56625
3164   -68489
3165  -102240
3166     9876
3167   106160
3168    53657
3169   -67050
3170   -97038
3171     -649
3172   100758
3173    66721
3174   -64775
3175  -104080
3176     3234
3177   100310
3178    59394
3179   -57366
3180   -99623
3181    -9870
3182   100044
3183    71221
3184   -58646
3185  -104057
3186    -4846
3187    96471
3188    67377
3189   -50538
3190  -102870
3191   -14963
3192    95660
3193    73561
3194   -50334
3195  -103515
3196   -15884
3197    92968
3198    75614
3199   -46219
3200  -105220
3201   -19492
3202    91514
3203    77056
3204   -40765
3205  -103431
3206   -26846
3207    88177
3208    82331
3209   -39414
3210  -106784
3211   -28220
3212    85212
3213    82162
3214   -32251
3215  -105250
3216   -34947
3217    84504
3218    88431
3219   -28111
3220  -103277
3221   -37751
3222    82170
3223    92726
3224   -23382
3225  -106936
3226   -39721
3227    77362
3228    87942
3229   -19405
3230  -102602
3231   -49840
3232    75297
3233    95410
3234   -20296
3235  -105755
3236   -45156
3237    71626
3238    90975
3239    -9806
3240   -99973
3241   -53491
3242    72662
3243    97572
3244   -10503
3245   -99642
3246   -51841
3247    66239
3248    95694
3249    -2941
3250  -100268
3251   -59901
3252    64145
3253    95508
3254    -2433
3255   -97055
3256   -63701
3257    56529
3258   101737
3259     3937
3260   -98313
3261   -63661
3262    56743
3263    98886
3264     9012
3265   -91797
3266   -69860
3267    50201
3268   104882
3269    12133
3270   -95023
3271   -68975
3272    47841
3273    99226
3274    18936
3275   -89973
3276   -75765
3277    43350
3278   103246
3279    18550
3280   -89349
3281   -73639
3282    40920
3283   100960
3284    23567
3285   -88868
3286   -77324
3287    37585
3288    97784
3289    24934
3290   -82232
3291   -81331
3292    32487
3293   103194
3294    28540
3295   -85558
3296   -77906
3297    32824
3298    97546
3299    36257
3300   -74362
3301   -86508
3302    26973
3303   104771
3304    35698
3305   -77337
3306   -84156
3307    19815
3308    96661
3309    42660
3310   -74864
3311   -91828
3312    17516
3313    98215
3314    41419
3315   -69083
3316   -89622
3317    10427
3318   100949
3319    53222
3320   -69445
3321   -89528
3322    13102
3323    96781
3324    53033
3325   -60980
3326   -92709
3327     3734
3328    98672
3329    53808
3330   -66343
3331   -91984
3332     4237
3333    90496
3334    55913
3335   -57359
3336   -96229
3337    -1634
3338    96770
3339    59279
3340   -56792
3341   -93547
3342    -2979
3343    91586
3344    62960
3345   -50534
3346   -95722
3347    -6529
3348    90928
3349    64934
3350   -46702
3351   -96758
3352   -14582
3353    91403
3354    71114
3355   -46967
3356   -96682
3357   -15074
3358    85183
3359    71789
3360   -38265
3361  -101400
3362   -24247
3363    87661
3364    73870
3365   -40512
3366   -97173
3367   -25242
3368    80997
3369    79060
3370   -33380
3371  -101103
3372   -26208
3373    82871
3374    78326
3375   -28858
3376   -95189
3377   -31669
3378    81170
3379    85823
3380   -30762
3381   -99233
3382   -29891
3383    73619
3384    77932
3385   -21217
3386   -99888
3387   -42695
3388    76457
3389    84654
3390   -28138
3391   -97192
3392   -37547
3393    68164
3394    85835
3395   -11067
3396   -96602
3397   -45094
3398    75434
3399    89837
3400   -14477
3401   -92158
3402   -48265
3403    61980
3404    91445
3405    -7432
3406  -100516
3407   -54490
3408    63243
3409    89063
3410    -5624
3411   -93555
3412   -59512
3413    57436
3414    96946
3415    -1156
3416   -95352
3417   -55439
3418    58735
3419    92715
3420     6714
3421   -89491
3422   -63772
3423    54204
3424    99626
3425     3263
3426   -92807
3427   -60108
3428    47288
3429    91628
3430    12043
3431   -90679
3432   -69293
3433    48710
3434    96225
3435    11446
3436   -86268
3437   -67853
3438    42557
3439    97884
3440    18362
3441   -87755
3442   -69852
3443    41490
3444    94185
3445    22848
3446   -81089
3447   -78755
3448    34757
3449   100842
3450    23539
3451   -83700
3452   -73789
3453    31358
3454    94169
3455    34121
3456   -76023
3457   -83903
3458    30532
3459   101734
3460    31705
3461   -75103
3462   -79592
3463    21403
3464    96948
3465    40759
3466   -76839
3467   -86447
3468    22395
3469    94699
3470    36998
3471   -67947
3472   -84840
3473    15559
3474    98830
3475    45454
3476   -72010
3477   -84230
3478    18079
3479    91533
3480    46150
3481   -62190
3482   -89190
3483     8309
3484    99247
3485    48136
3486   -67314
3487   -86572
3488     8261
3489    87561
3490    53378
3491   -55883
3492   -94628
3493     2409
3494    96695
3495    53899
3496   -57856
3497   -88588
3498    -1860
3499    87971
3500    61418
3501   -51456
3502   -94806
3503    -4267
3504    90098
3505    60024
3506   -46959
3507   -92443
3508   -13398
3509    87357
3510    65788
3511   -48422
3512   -93468
3513   -11442
3514    83270
3515    66800
3516   -39995
3517   -95549
3518   -18850
3519    86670
3520    68945
3521   -42860
3522   -93606
3523   -18549
3524    80074
3525    71162
3526   -36108
3527   -95767
3528   -21580
3529    80162
3530    72422
3531   -33231
3532   -94062
3533   -27703
3534    78260
3535    76404
3536   -32739
3537   -95446
3538   -27521
3539    74104
3540    75838
3541   -23885
3542   -95528
3543   -36960
3544    75862
3545    81434
3546   -24779
3547   -92691
3548   -35285
3549    67872
3550    82127
3551   -14249
3552   -93611
3553   -43800
3554    69502
3555    83601
3556   -16873
3557   -90897
3558   -43765
3559    62342
3560    86092
3561    -9328
3562   -93704
3563   -48336
3564    63288
3565    85360
3566    -8891
3567   -89843
3568   -51854
3569    58956
3570    90526
3571    -5431
3572   -92188
3573   -49647
3574    56271
3575    85876
3576      437
3577   -88244
3578   -58202
3579    55382
3580    91957
3581     -769
3582   -89378
3583   -55554
3584    49679
3585    88259
3586     8050
3587   -86875
3588   -61820
3589    48754
3590    92571
3591    10382
3592   -84979
3593   -64507
3594    43974
3595    92764
3596    15340
3597   -83117
3598   -67197
3599    40728
3600    92195
3601    20274
3602   -80879
3603   -71591
3604    36798
3605    94168
3606    20459
3607   -78836
3608   -71028
3609    33146
3610    93064
3611    27091
3612   -76992
3613   -75571
3614    31703
3615    94482
3616    27609
3617   -74795
3618   -75067
3619    27733
3620    93715
3621    31533
3622   -74511
3623   -77561
3624    24757
3625    92869
3626    34034
3627   -71076
3628   -78623
3629    20162
3630    93233
3631    38269
3632   -70858
3633   -80664
3634    17641
3635    90850
3636    42096
3637   -63571
3638   -83064
3639    13062
3640    93292
3641    45376
3642   -62477
3643   -83671
3644     9164
3645    87744
3646    48920
3647   -57710
3648   -86999
3649     3465
3650    89112
3651    50289
3652   -57331
3653   -87397
3654      311
3655    85594
3656    53081
3657   -52027
3658   -87384
3659    -4383
3660    87325
3661    57656
3662   -51691
3663   -87866
3664    -3488
3665    86719
3666    57697
3667   -47351
3668   -88145
3669    -9093
3670    84110
3671    61913
3672   -47688
3673   -89254
3674   -10541
3675    81208
3676    64363
3677   -41522
3678   -90848
3679   -15083
3680    81502
3681    64045
3682   -38030
3683   -88823
3684   -19330
3685    76999
3686    72284
3687   -33786
3688   -92442
3689   -20540
3690    76738
3691    68671
3692   -30228
3693   -89214
3694   -28483
3695    71934
3696    76619
3697   -26975
3698   -93249
3699   -28537
3700    72366
3701    73073
3702   -23131
3703   -88675
3704   -36653
3705    67958
3706    78119
3707   -21235
3708   -91626
3709   -35762
3710    65978
3711    76802
3712   -16723
3713   -89421
3714   -39912
3715    66534
3716    80262
3717   -15987
3718   -85027
3719   -40557
3720    60054
3721    82523
3722    -8832
3723   -91046
3724   -44297
3725    62714
3726    80346
3727    -9989
3728   -84061
3729   -48743
3730    52585
3731    86488
3732    -2639
3733   -90746
3734   -49724
3735    54778
3736    81974
3737     1580
3738   -82269
3739   -57000
3740    50152
3741    88624
3742     3186
3743   -82447
3744   -53629
3745    44248
3746    84915
3747    11618
3748   -82559
3749   -62494
3750    47504
3751    86712
3752     8219
3753   -76727
3754   -59192
3755    35682
3756    87934
3757    17485
3758   -82475
3759   -65931
3760    41401
3761    84897
3762    12915
3763   -73169
3764   -64253
3765    31259
3766    90906
3767    21583
3768   -77895
3769   -66740
3770    36309
3771    85990
3772    23437
3773   -68525
3774   -72573
3775    26816
3776    92238
3777    24875
3778   -74994
3779   -69786
3780    24367
3781    83400
3782    33040
3783   -67608
3784   -78251
3785    22006
3786    91122
3787    29486
3788   -65575
3789   -71423
3790    14816
3791    85352
3792    44140
3793   -63098
3794   -82244
3795    19125
3796    87522
3797    35708
3798   -56660
3799   -76130
3800     6372
3801    86310
3802    45945
3803   -61900
3804   -81082
3805    10673
3806    81079
3807    43483
3808   -51905
3809   -82010
3810     2637
3811    88528
3812    47532
3813   -56263
3814   -77873
3815     2089
3816    78579
3817    53121
3818   -48507
3819   -87372
3820    -1415
3821    85592
3822    50415
3823   -49437
3824   -79756
3825    -7422
3826    76444
3827    60506
3828   -45040
3829   -87868
3830    -7514
3831    79898
3832    55798
3833   -39511
3834   -81042
3835   -17586
3836    75855
3837    65757
3838   -39668
3839   -86835
3840   -13662
3841    72721
3842    61755
3843   -30636
3844   -85388
3845   -23124
3846    76090
3847    65777
3848   -33722
3849   -82339
3850   -20343
3851    67564
3852    69222
3853   -25631
3854   -88357
3855   -25906
3856    74107
3857    65771
3858   -27762
3859   -81251
3860   -29118
3861    63484
3862    74285
3863   -22648
3864   -90162
3865   -29103
3866    68332
3867    68949
3868   -18798
3869   -80486
3870   -37584
3871    63006
3872    78464
3873   -17758
3874   -86262
3875   -33673
3876    59278
3877    72929
3878    -9508
3879   -83441
3880   -43913
3881    59775
3882    77304
3883   -12783
3884   -81614
3885   -41661
3886    49909
3887    78489
3888    -2445
3889   -83761
3890   -47999
3891    54984
3892    77548
3893    -3451
3894   -76974
3895   -48382
3896    46952
3897    81638
3898     3094
3899   -81811
3900   -49768
3901    49808
3902    77791
3903     4067
3904   -76836
3905   -54786
3906    43846
3907    85103
3908     5644
3909   -79395
3910   -52721
3911    42048
3912    79568
3913    10777
3914   -75222
3915   -59982
3916    41704
3917    84173
3918     9246
3919   -73029
3920   -57672
3921    33189
3922    81989
3923    19625
3924   -72888
3925   -63013
3926    36676
3927    81854
3928    18972
3929   -66943
3930   -63020
3931    25297
3932    84338
3933    24594
3934   -71167
3935   -63891
3936    27082
3937    79691
3938    27350
3939   -63683
3940   -70596
3941    21252
3942    85653
3943    28296
3944   -65440
3945   -66708
3946    19411
3947    79930
3948    35092
3949   -61575
3950   -74827
3951    19679
3952    84107
3953    30763
3954   -60039
3955   -71541
3956    12343
3957    80865
3958    40013
3959   -60195
3960   -76277
3961    13797
3962    81518
3963    36444
3964   -54203
3965   -74596
3966     4947
3967    82527
3968    44966
3969   -54707
3970   -76649
3971     6276
3972    77257
3973    45206
3974   -47990
3975   -79334
3976     -678
3977    80464
3978    47630
3979   -49392
3980   -76423
3981    -3090
3982    73745
3983    52793
3984   -42963
3985   -82634
3986    -5961
3987    77396
3988    51839
3989   -42076
3990   -76643
3991   -11663
3992    72577
3993    59105
3994   -40181
3995   -82622
3996    -8821
3997    73310
3998    55121
3999   -34801
4000   -79952
4001   -17415
4002    72897
4003    61278
4004   -37221
4005   -81429
4006   -15864
4007    68992
4008    60553
4009   -29746
4010   -83655
4011   -21131
4012    72229
4013    62977
4014   -30374
4015   -78723
4016   -23302
4017    63865
4018    67738
4019   -22927
4020   -84809
4021   -27002
4022    66497
4023    65031
4024   -21496
4025   -77620
4026   -31379
4027    58484
4028    72743
4029   -17534
4030   -83116
4031   -31237
4032    60425
4033    68068
4034   -12255
4035   -77818
4036   -38443
4037    56870
4038    75281
4039   -12814
4040   -80642
4041   -36207
4042    53581
4043    71653
4044    -5505
4045   -79034
4046   -43342
4047    54519
4048    75924
4049    -8704
4050   -77316
4051   -41714
4052    48958
4053    76652
4054      -88
4055   -80759
4056   -46954
4057    51662
4058    76318
4059    -2089
4060   -74153
4061   -49349
4062    41622
4063    80539
4064     5790
4065   -79144
4066   -51710
4067    44812
4068    76014
4069     7205
4070   -71121
4071   -56181
4072    38081
4073    80538
4074    10925
4075   -72832
4076   -54324
4077    34663
4078    77312
4079    16276
4080   -69817
4081   -61295
4082    33277
4083    80949
4084    15018
4085   -68223
4086   -58705
4087    27381
4088    77939
4089    21827
4090   -67564
4091   -64010
4092    30471
4093    81347
4094    20876
4095   -64097
4096   -62274
4097    23575
4098    79807
4099    27974
4100   -65474
4101   -66271
4102    24112
4103    78499
4104    27011
4105   -60806
4106   -68293
4107    17625
4108    80880
4109    31199
4110   -62004
4111   -67279
4112    17840
4113    76818
4114    34841
4115   -55628
4116   -72666
4117    11980
4118    80659
4119    35657
4120   -54302
4121   -68652
4122     7538
4123    75083
4124    42003
4125   -52106
4126   -74950
4127     5749
4128    77334
4129    39809
4130   -47578
4131   -71611
4132      694
4133    74539
4134    46782
4135   -48198
4136   -75515
4137     2072
4138    72859
4139    45652
4140   -42626
4141   -76311
4142    -4379
4143    74406
4144    49779
4145   -44645
4146   -75189
4147    -5188
4148    71482
4149    52096
4150   -37996
4151   -78408
4152    -8194
4153    75283
4154    53814
4155   -38898
4156   -76387
4157   -10884
4158    67673
4159    56488
4160   -33853
4161   -79897
4162   -15492
4163    69415
4164    56371
4165   -32620
4166   -76278
4167   -19407
4168    64872
4169    61952
4170   -26479
4171   -77285
4172   -19483
4173    65235
4174    61407
4175   -22229
4176   -76445
4177   -26261
4178    63026
4179    64437
4180   -24232
4181   -76720
4182   -25937
4183    57556
4184    64010
4185   -17340
4186   -78398
4187   -31169
4188    61678
4189    67211
4190   -18449
4191   -75029
4192   -30527
4193    54639
4194    69889
4195   -11375
4196   -78306
4197   -35142
4198    57771
4199    68889
4200   -12226
4201   -76718
4202   -38804
4203    52578
4204    72051
4205    -8882
4206   -77238
4207   -39070
4208    51209
4209    70412
4210    -3812
4211   -72652
4212   -43569
4213    47406
4214    74255
4215    -2208
4216   -73241
4217   -43326
4218    42907
4219    71029
4220     4461
4221   -72337
4222   -50615
4223    41774
4224    74066
4225     2639
4226   -70299
4227   -48877
4228    37108
4229    74789
4230    10429
4231   -70014
4232   -52277
4233    39630
4234    75330
4235    10241
4236   -67381
4237   -53133
4238    33552
4239    77557
4240    13531
4241   -70536
4242   -55775
4243    32654
4244    74801
4245    15928
4246   -65951
4247   -60417
4248    29230
4249    79670
4250    19499
4251   -65055
4252   -57433
4253    27297
4254    75250
4255    24541
4256   -60828
4257   -63654
4258    24338
4259    77665
4260    22764
4261   -60311
4262   -61899
4263    16651
4264    73848
4265    29273
4266   -58144
4267   -66741
4268    17942
4269    74278
4270    28547
4271   -53282
4272   -64778
4273    10858
4274    76388
4275    36165
4276   -53637
4277   -66652
4278    12496
4279    73503
4280    35943
4281   -49318
4282   -69664
4283     6761
4284    77005
4285    38483
4286   -53015
4287   -68852
4288     6120
4289    71701
4290    41441
4291   -47612
4292   -72923
4293     2946
4294    74891
4295    41922
4296   -46188
4297   -68955
4298     -816
4299    69723
4300    47070
4301   -42136
4302   -74316
4303    -1800
4304    70523
4305    46542
4306   -38757
4307   -71277
4308    -9270
4309    67742
4310    51542
4311   -38101
4312   -74016
4313    -6818
4314    65105
4315    50633
4316   -31349
4317   -73634
4318   -15255
4319    66310
4320    54239
4321   -33072
4322   -72083
4323   -13822
4324    61815
4325    55149
4326   -27202
4327   -75499
4328   -20171
4329    64610
4330    58043
4331   -27322
4332   -72736
4333   -19991
4334    60217
4335    59769
4336   -22888
4337   -75656
4338   -22663
4339    61734
4340    60260
4341   -21839
4342   -73070
4343   -26591
4344    57637
4345    64303
4346   -18141
4347   -75558
4348   -27120
4349    56455
4350    62358
4351   -14626
4352   -72726
4353   -32598
4354    54155
4355    65726
4356   -13857
4357   -73091
4358   -30912
4359    49515
4360    65164
4361    -7073
4362   -72736
4363   -38587
4364    50375
4365    67270
4366    -7288
4367   -69823
4368   -37368
4369    45482
4370    68199
4371    -1807
4372   -71197
4373   -39828
4374    45075
4375    67263
4376    -1229
4377   -67929
4378   -44074
4379    41221
4380    70922
4381     1924
4382   -70726
4383   -44310
4384    40659
4385    70253
4386     4502
4387   -66892
4388   -48011
4389    36899
4390    72967
4391     6510
4392   -68346
4393   -48215
4394    35740
4395    70304
4396    11272
4397   -64664
4398   -52465
4399    32825
4400    72582
4401    12272
4402   -64463
4403   -52490
4404    28314
4405    70786
4406    16713
4407   -60999
4408   -55167
4409    27724
4410    72038
4411    18407
4412   -58805
4413   -55785
4414    23349
4415    71384
4416    22457
4417   -58851
4418   -58090
4419    21916
4420    71330
4421    22852
4422   -54788
4423   -60820
4424    17517
4425    72652
4426    27701
4427   -55144
4428   -60260
4429    16577
4430    70869
4431    29296
4432   -52354
4433   -63553
4434    13167
4435    72415
4436    31052
4437   -51686
4438   -63488
4439    10669
4440    71226
4441    35035
4442   -48997
4443   -65654
4444     7408
4445    71154
4446    35391
4447   -47034
4448   -66461
4449     4970
4450    69361
4451    39599
4452   -44718
4453   -67697
4454     2729
4455    66885
4456    41126
4457   -40202
4458   -67299
4459    -2485
4460    66910
4461    42834
4462   -40957
4463   -67858
4464    -2872
4465    65158
4466    44687
4467   -35924
4468   -68484
4469    -7559
4470    65160
4471    46977
4472   -35427
4473   -69597
4474    -8211
4475    63040
4476    51127
4477   -32499
4478   -70463
4479   -11438
4480    65047
4481    50477
4482   -30361
4483   -70644
4484   -14515
4485    60125
4486    55270
4487   -28942
4488   -71870
4489   -15287
4490    60714
4491    53515
4492   -25134
4493   -71372
4494   -20661
4495    59385
4496    58113
4497   -23395
4498   -70745
4499   -20604
4500    55541
4501    56388
4502   -18490
4503   -69897
4504   -26782
4505    53910
4506    58719
4507   -18527
4508   -69264
4509   -27478
4510    50980
4511    60154
4512   -13541
4513   -70174
4514   -30401
4515    51961
4516    61291
4517   -11963
4518   -68204
4519   -31554
4520    48897
4521    64495
4522    -9533
4523   -70112
4524   -33612
4525    48013
4526    62639
4527    -6301
4528   -66720
4529   -38683
4530    45327
4531    66192
4532    -5345
4533   -69963
4534   -38114
4535    43240
4536    64576
4537      263
4538   -66700
4539   -41577
4540    41355
4541    67838
4542      955
4543   -65959
4544   -41620
4545    38110
4546    68082
4547     6265
4548   -65947
4549   -45965
4550    37262
4551    66592
4552     6294
4553   -60614
4554   -46407
4555    31477
4556    68403
4557    10860
4558   -64135
4559   -49104
4560    32173
4561    65887
4562    11503
4563   -58271
4564   -51853
4565    27763
4566    70787
4567    14765
4568   -59398
4569   -52023
4570    26989
4571    69007
4572    19271
4573   -58220
4574   -56739
4575    25057
4576    70846
4577    18836
4578   -57728
4579   -55135
4580    19835
4581    69877
4582    24576
4583   -56363
4584   -58162
4585    20280
4586    68913
4587    23571
4588   -51853
4589   -58484
4590    13102
4591    69550
4592    28613
4593   -52675
4594   -58821
4595    15495
4596    65530
4597    29704
4598   -46842
4599   -61931
4600     8122
4601    68695
4602    32185
4603   -48668
4604   -60344
4605     8557
4606    64310
4607    35364
4608   -43412
4609   -65349
4610     6561
4611    66232
4612    34739
4613   -43006
4614   -61368
4615      992
4616    64078
4617    40502
4618   -41991
4619   -68262
4620     2806
4621    67068
4622    38793
4623   -36923
4624   -63931
4625    -5562
4626    65589
4627    45862
4628   -38251
4629   -67392
4630    -2702
4631    61880
4632    44187
4633   -31828
4634   -66782
4635   -10660
4636    62838
4637    48093
4638   -34105
4639   -67044
4640    -9801
4641    57969
4642    49714
4643   -26965
4644   -68019
4645   -13592
4646    60315
4647    49132
4648   -27071
4649   -64288
4650   -16846
4651    54960
4652    54692
4653   -21803
4654   -69890
4655   -16869
4656    56755
4657    50270
4658   -21580
4659   -65004
4660   -23322
4661    52183
4662    58041
4663   -20329
4664   -67614
4665   -22649
4666    51733
4667    53423
4668   -13647
4669   -66504
4670   -29021
4671    51610
4672    60665
4673   -16708
4674   -66666
4675   -26989
4676    47306
4677    59517
4678    -9827
4679   -68210
4680   -33261
4681    48562
4682    59659
4683   -10185
4684   -64639
4685   -32962
4686    42694
4687    62614
4688    -4387
4689   -67312
4690   -34627
4691    44074
4692    59949
4693    -3396
4694   -60751
4695   -38083
4696    38603
4697    65489
4698     -871
4699   -64973
4700   -37220
4701    37849
4702    60467
4703     3843
4704   -60381
4705   -44048
4706    36790
4707    65180
4708     2976
4709   -59741
4710   -41768
4711    32409
4712    62736
4713     9519
4714   -60851
4715   -47870
4716    34076
4717    65664
4718     8109
4719   -58008
4720   -46270
4721    27039
4722    66347
4723    14606
4724   -60534
4725   -49315
4726    29040
4727    65444
4728    13496
4729   -53328
4730   -51204
4731    21953
4732    67734
4733    17794
4734   -56575
4735   -50431
4736    23193
4737    63263
4738    20940
4739   -52393
4740   -54496
4741    19412
4742    66990
4743    20530
4744   -52180
4745   -51126
4746    16133
4747    63943
4748    26493
4749   -48948
4750   -56083
4751    15399
4752    64685
4753    24473
4754   -47004
4755   -55339
4756     9914
4757    64387
4758    30609
4759   -47558
4760   -57889
4761    11503
4762    62580
4763    30100
4764   -42780
4765   -59736
4766     5421
4767    64573
4768    33232
4769   -44866
4770   -60214
4771     4659
4772    62006
4773    35302
4774   -39315
4775   -62513
4776     1915
4777    64045
4778    37364
4779   -38528
4780   -60379
4781    -1484
4782    60912
4783    40710
4784   -36052
4785   -62786
4786    -1830
4787    60279
4788    39750
4789   -33312
4790   -60336
4791    -7012
4792    57630
4793    44111
4794   -32280
4795   -63171
4796    -5623
4797    57537
4798    43031
4799   -28089
4800   -62859
4801   -11422
4802    56008
4803    46490
4804   -28151
4805   -62487
4806   -12060
4807    54150
4808    48018
4809   -23524
4810   -64839
4811   -15955
4812    54911
4813    49402
4814   -23416
4815   -62821
4816   -18349
4817    52158
4818    53659
4819   -21010
4820   -66456
4821   -20118
4822    53038
4823    51608
4824   -18406
4825   -63509
4826   -23722
4827    48817
4828    55805
4829   -16009
4830   -65311
4831   -23779
4832    48490
4833    53861
4834   -12655
4835   -63025
4836   -27805
4837    45696
4838    55600
4839   -11809
4840   -62582
4841   -27472
4842    42698
4843    55325
4844    -6294
4845   -62115
4846   -32311
4847    42988
4848    57834
4849    -5791
4850   -59904
4851   -31708
4852    39015
4853    59541
4854    -2094
4855   -61917
4856   -35453
4857    38935
4858    59230
4859    -1203
4860   -59273
4861   -37922
4862    36088
4863    60876
4864     2650
4865   -60325
4866   -38839
4867    35422
4868    61185
4869     3833
4870   -58154
4871   -43048
4872    32571
4873    62263
4874     6014
4875   -57869
4876   -42507
4877    29367
4878    60935
4879     9557
4880   -55986
4881   -45690
4882    28946
4883    61786
4884    10839
4885   -53651
4886   -44880
4887    23912
4888    61602
4889    16163
4890   -53355
4891   -47932
4892    23531
4893    61605
4894    15753
4895   -51103
4896   -49155
4897    19264
4898    61960
4899    18734
4900   -51202
4901   -50655
4902    18768
4903    61072
4904    20570
4905   -48630
4906   -52509
4907    15379
4908    63688
4909    22783
4910   -49242
4911   -52021
4912    13945
4913    61604
4914    26182
4915   -45714
4916   -55867
4917    11619
4918    62800
4919    26422
4920   -44379
4921   -53856
4922     8296
4923    60704
4924    31176
4925   -42319
4926   -57233
4927     6830
4928    61272
4929    30485
4930   -39646
4931   -55364
4932     3391
4933    58774
4934    34558
4935   -38299
4936   -57741
4937     2410
4938    58236
4939    34782
4940   -35608
4941   -57289
4942    -1253
4943    57833
4944    38051
4945   -35902
4946   -57971
4947    -2039
4948    55062
4949    39346
4950   -31360
4951   -60311
4952    -4867
4953    58058
4954    41420
4955   -30170
4956   -60061
4957    -7388
4958    53693
4959    43943
4960   -27650
4961   -61629
4962    -9716
4963    54857
4964    44339
4965   -26140
4966   -60781
4967   -12784
4968    53235
4969    47625
4970   -23467
4971   -62533
4972   -14513
4973    51148
4974    47103
4975   -20596
4976   -61267
4977   -18037
4978    50902
4979    47934
4980   -20064
4981   -59268
4982   -16573
4983    47608
4984    48986
4985   -14775
4986   -60630
4987   -21883
4988    47875
4989    51645
4990   -16521
4991   -59016
4992   -22532
4993    43579
4994    51638
4995   -12339
4996   -61336
4997   -25304
4998    44474
4999    53093
5000   -10972
5001   -58425
5002   -27866
5003    40619
5004    56425
5005    -7089
5006   -61476
5007   -29254
5008    40634
5009    54924
5010    -4247
5011   -58528
5012   -34180
5013    38970
5014    57450
5015    -4169
5016   -58782
5017   -31964
5018    36059
5019    55932
5020     1418
5021   -57743
5022   -36659
5023    36091
5024    58409
5025     -399
5026   -54828
5027   -36316
5028    30902
5029    56820
5030     4824
5031   -55676
5032   -39089
5033    31107
5034    57070
5035     4377
5036   -52790
5037   -39650
5038    26497
5039    59178
5040     9134
5041   -54382
5042   -40929
5043    27779
5044    56898
5045    11549
5046   -50506
5047   -44879
5048    24540
5049    60729
5050    12495
5051   -52817
5052   -44144
5053    22324
5054    57281
5055    17563
5056   -49834
5057   -49463
5058    21296
5059    62042
5060    16629
5061   -47742
5062   -47361
5063    15852
5064    59743
5065    21547
5066   -48502
5067   -50455
5068    17693
5069    58238
5070    20846
5071   -43452
5072   -51558
5073    11437
5074    59988
5075    24229
5076   -44383
5077   -49719
5078    11880
5079    56371
5080    26926
5081   -39237
5082   -53006
5083     7589
5084    59543
5085    26449
5086   -40843
5087   -51591
5088     5747
5089    55205
5090    31868
5091   -37848
5092   -57230
5093     4081
5094    57693
5095    29489
5096   -35376
5097   -53274
5098      538
5099    55392
5100    37418
5101   -36076
5102   -57454
5103     1062
5104    55153
5105    34907
5106   -31915
5107   -57071
5108    -4353
5109    56205
5110    38951
5111   -33254
5112   -57389
5113    -2891
5114    52137
5115    39537
5116   -26916
5117   -60198
5118    -7943
5119    55181
5120    40208
5121   -27485
5122   -55405
5123    -8800
5124    48857
5125    42431
5126   -23013
5127   -59949
5128   -11334
5129    51640
5130    40939
5131   -22421
5132   -55419
5133   -15983
5134    47258
5135    47750
5136   -21226
5137   -60067
5138   -14093
5139    47547
5140    44146
5141   -17318
5142   -56881
5143   -21091
5144    46369
5145    49924
5146   -17867
5147   -58279
5148   -19636
5149    43021
5150    48440
5151   -10992
5152   -59635
5153   -25087
5154    46060
5155    51133
5156   -13315
5157   -56174
5158   -24310
5159    39133
5160    52806
5161    -7842
5162   -59862
5163   -26785
5164    42287
5165    50077
5166    -7136
5167   -54058
5168   -30220
5169    36715
5170    54619
5171    -5841
5172   -57910
5173   -28429
5174    37654
5175    50261
5176     -841
5177   -54175
5178   -34688
5179    35709
5180    55778
5181    -3629
5182   -54020
5183   -31489
5184    31543
5185    53417
5186     4609
5187   -54308
5188   -37615
5189    33872
5190    55395
5191     1458
5192   -51366
5193   -36233
5194    26852
5195    57225
5196     8717
5197   -55033
5198   -39818
5199    29711
5200    55443
5201     7122
5202   -48964
5203   -42535
5204    24206
5205    59944
5206    10851
5207   -52885
5208   -41696
5209    24671
5210    54797
5211    13335
5212   -47042
5213   -45701
5214    21973
5215    57974
5216    12930
5217   -47406
5218   -43214
5219    17092
5220    53936
5221    19028
5222   -45959
5223   -47946
5224    18707
5225    56170
5226    17034
5227   -42579
5228   -45929
5229    12405
5230    57514
5231    22974
5232   -44084
5233   -48134
5234    13940
5235    54455
5236    22708
5237   -39355
5238   -49925
5239     8803
5240    57584
5241    25037
5242   -42106
5243   -50054
5244     9016
5245    54544
5246    28295
5247   -36904
5248   -53975
5249     6314
5250    57483
5251    28379
5252   -37598
5253   -50529
5254     2227
5255    52946
5256    33740
5257   -35328
5258   -54172
5259     2491
5260    54122
5261    30135
5262   -32751
5263   -52034
5264    -2210
5265    52658
5266    35608
5267   -33225
5268   -54083
5269     -219
5270    49967
5271    34655
5272   -26572
5273   -54754
5274    -6794
5275    53729
5276    37440
5277   -29639
5278   -52989
5279    -6689
5280    47959
5281    39502
5282   -24470
5283   -57061
5284    -9483
5285    50589
5286    38446
5287   -25078
5288   -53612
5289   -11456
5290    46368
5291    43663
5292   -21580
5293   -58219
5294   -12961
5295    47559
5296    42434
5297   -19480
5298   -54217
5299   -17391
5300    45438
5301    46039
5302   -17533
5303   -56134
5304   -16567
5305    43477
5306    44287
5307   -12689
5308   -56156
5309   -20809
5310    43992
5311    47593
5312   -14618
5313   -53925
5314   -21409
5315    39501
5316    47847
5317    -8742
5318   -56233
5319   -23452
5320    40939
5321    46820
5322   -10009
5323   -51395
5324   -25962
5325    36368
5326    51009
5327    -7061
5328   -55173
5329   -26278
5330    36872
5331    48331
5332    -3501
5333   -52775
5334   -30874
5335    34531
5336    53410
5337    -3443
5338   -53456
5339   -30461
5340    31884
5341    51532
5342     2816
5343   -52911
5344   -34536
5345    32473
5346    53541
5347     -533
5348   -49624
5349   -32560
5350    27138
5351    53501
5352     5522
5353   -52442
5354   -36944
5355    30115
5356    52217
5357     5097
5358   -47166
5359   -38152
5360    24479
5361    54832
5362     8132
5363   -48828
5364   -36830
5365    24361
5366    51176
5367    10250
5368   -45690
5369   -41049
5370    23009
5371    56085
5372     9984
5373   -46874
5374   -38655
5375    19744
5376    52922
5377    15401
5378   -44067
5379   -44130
5380    19745
5381    55367
5382    15348
5383   -42687
5384   -43551
5385    14466
5386    54353
5387    20360
5388   -44362
5389   -45912
5390    14840
5391    52796
5392    20001
5393   -39700
5394   -47693
5395     9986
5396    55269
5397    23593
5398   -41194
5399   -47233
5400    10837
5401    52178
5402    24771
5403   -36634
5404   -49523
5405     7839
5406    54811
5407    25300
5408   -37836
5409   -47278
5410     5565
5411    51494
5412    28512
5413   -35255
5414   -51064
5415     5055
5416    52240
5417    27078
5418   -32403
5419   -48933
5420      936
5421    51136
5422    31987
5423   -32636
5424   -50439
5425     1040
5426    50600
5427    31845
5428   -28303
5429   -51633
5430    -4402
5431    50464
5432    34991
5433   -29681
5434   -51795
5435    -4107
5436    48531
5437    35906
5438   -26127
5439   -53992
5440    -7464
5441    50692
5442    37106
5443   -25347
5444   -51235
5445    -8953
5446    44966
5447    40110
5448   -21628
5449   -54022
5450   -10056
5451    46672
5452    39919
5453   -19924
5454   -51881
5455   -14005
5456    44579
5457    42175
5458   -19581
5459   -53160
5460   -13371
5461    43560
5462    40508
5463   -15665
5464   -52261
5465   -17379
5466    43015
5467    43446
5468   -16508
5469   -51795
5470   -16153
5471    39884
5472    44918
5473   -11651
5474   -52975
5475   -21335
5476    41649
5477    45390
5478   -11378
5479   -50781
5480   -22731
5481    36834
5482    47257
5483    -7695
5484   -52856
5485   -24021
5486    37067
5487    46616
5488    -7272
5489   -51358
5490   -27545
5491    35839
5492    49499
5493    -4442
5494   -51378
5495   -27830
5496    32929
5497    49359
5498    -1459
5499   -50451
5500   -30167
5501    33004
5502    50966
5503     -471
5504   -50061
5505   -29687
5506    29823
5507    48505
5508     2021
5509   -49856
5510   -32788
5511    28751
5512    50246
5513     2614
5514   -47366
5515   -34069
5516    26168
5517    52113
5518     5855
5519   -48409
5520   -35615
5521    25119
5522    50203
5523     8394
5524   -45641
5525   -38332
5526    22920
5527    52582
5528     9426
5529   -46227
5530   -38522
5531    20732
5532    52348
5533    12726
5534   -44683
5535   -41742
5536    20010
5537    52641
5538    13008
5539   -43272
5540   -40203
5541    17032
5542    52016
5543    16685
5544   -42891
5545   -42017
5546    16000
5547    51526
5548    16526
5549   -39954
5550   -42672
5551    13304
5552    52136
5553    19016
5554   -39773
5555   -43634
5556    11596
5557    50558
5558    20767
5559   -38419
5560   -44987
5561     9689
5562    51476
5563    21233
5564   -36604
5565   -46158
5566     8330
5567    50360
5568    24577
5569   -35543
5570   -46933
5571     5997
5572    50907
5573    26166
5574   -33277
5575   -47616
5576     3405
5577    50359
5578    29242
5579   -31445
5580   -49310
5581     1782
5582    48384
5583    30225
5584   -30310
5585   -49950
5586     -270
5587    48428
5588    31437
5589   -28532
5590   -48343
5591    -2241
5592    47004
5593    33268
5594   -26683
5595   -50315
5596    -4770
5597    47021
5598    33538
5599   -26282
5600   -49418
5601    -6569
5602    45020
5603    35298
5604   -23741
5605   -50933
5606    -7718
5607    44692
5608    35592
5609   -21378
5610   -50533
5611    -9844
5612    43539
5613    38446
5614   -19484
5615   -49802
5616   -11276
5617    43710
5618    39840
5619   -17223
5620   -50729
5621   -14663
5622    41921
5623    40021
5624   -16682
5625   -50933
5626   -17300
5627    39499
5628    42082
5629   -13774
5630   -50943
5631   -18287
5632    39386
5633    42341
5634   -12115
5635   -49889
5636   -19294
5637    38162
5638    44590
5639   -10367
5640   -50702
5641   -23130
5642    36521
5643    44229
5644    -8775
5645   -50889
5646   -22888
5647    34963
5648    45630
5649    -6597
5650   -48664
5651   -25185
5652    33820
5653    45933
5654    -4313
5655   -47740
5656   -25376
5657    31908
5658    45603
5659    -2149
5660   -48774
5661   -27486
5662    30926
5663    46658
5664     -774
5665   -47629
5666   -28998
5667    28833
5668    46598
5669     2030
5670   -47533
5671   -31813
5672    27738
5673    48446
5674     3806
5675   -45061
5676   -33593
5677    25120
5678    49682
5679     6091
5680   -45472
5681   -35371
5682    23402
5683    48805
5684     6865
5685   -44190
5686   -36272
5687    22031
5688    49949
5689     8602
5690   -44059
5691   -35278
5692    20533
5693    48806
5694    10697
5695   -41875
5696   -37817
5697    18606
5698    49776
5699    12177
5700   -40839
5701   -37960
5702    16284
5703    49327
5704    14688
5705   -40778
5706   -39316
5707    16363
5708    49226
5709    15055
5710   -38372
5711   -41898
5712    12951
5713    48532
5714    18153
5715   -38525
5716   -41589
5717    11754
5718    48189
5719    20372
5720   -36426
5721   -44224
5722     8669
5723    49642
5724    21994
5725   -33730
5726   -44028
5727     5775
5728    48317
5729    24543
5730   -34696
5731   -45789
5732     4951
5733    48033
5734    25072
5735   -31014
5736   -45326
5737     2428
5738    48352
5739    27553
5740   -31909
5741   -46615
5742     2307
5743    46478
5744    27072
5745   -28906
5746   -46624
5747     -564
5748    46313
5749    29720
5750   -28791
5751   -46141
5752    -1530
5753    45510
5754    31123
5755   -25473
5756   -47070
5757    -4227
5758    45170
5759    32027
5760   -25157
5761   -46115
5762    -6098
5763    42331
5764    35476
5765   -21782
5766   -49303
5767    -7247
5768    42689
5769    35431
5770   -19886
5771   -47229
5772   -10938
5773    43035
5774    37980
5775   -18602
5776   -49333
5777   -12373
5778    39995
5779    37198
5780   -14892
5781   -48232
5782   -14628
5783    40718
5784    38693
5785   -16083
5786   -47863
5787   -15304
5788    38300
5789    38848
5790   -13306
5791   -48219
5792   -16703
5793    38136
5794    40692
5795   -11939
5796   -47134
5797   -18304
5798    35500
5799    41919
5800    -9710
5801   -48062
5802   -19232
5803    34651
5804    41651
5805    -7686
5806   -48173
5807   -22239
5808    33381
5809    44325
5810    -7091
5811   -48604
5812   -24213
5813    31389
5814    44287
5815    -4197
5816   -46206
5817   -26918
5818    31080
5819    45701
5820    -3380
5821   -45338
5822   -26321
5823    27731
5824    45509
5825     1199
5826   -46622
5827   -30032
5828    28690
5829    45657
5830     1542
5831   -43876
5832   -30670
5833    24734
5834    47262
5835     3659
5836   -46432
5837   -30306
5838    25531
5839    45611
5840     4973
5841   -41571
5842   -32529
5843    21873
5844    47925
5845     5362
5846   -44157
5847   -31992
5848    21604
5849    46119
5850     9245
5851   -41877
5852   -35675
5853    19536
5854    47096
5855    10402
5856   -40380
5857   -35091
5858    17046
5859    48167
5860    13787
5861   -41100
5862   -38090
5863    16880
5864    47459
5865    15070
5866   -37618
5867   -38524
5868    12531
5869    47931
5870    16524
5871   -38002
5872   -40055
5873    12720
5874    46491
5875    18536
5876   -35563
5877   -41152
5878     9842
5879    47222
5880    19502
5881   -34976
5882   -40604
5883     8149
5884    45081
5885    21013
5886   -33980
5887   -42864
5888     6832
5889    45664
5890    21158
5891   -32160
5892   -42070
5893     4532
5894    46139
5895    25320
5896   -32060
5897   -43067
5898     4733
5899    44902
5900    25416
5901   -28296
5902   -44678
5903     1072
5904    46244
5905    28099
5906   -29254
5907   -43821
5908      541
5909    42708
5910    29046
5911   -25235
5912   -45412
5913    -3394
5914    44097
5915    30189
5916   -24565
5917   -44713
5918    -4553
5919    42335
5920    32657
5921   -22047
5922   -48550
5923    -5760
5924    42379
5925    31274
5926   -20573
5927   -45268
5928    -8854
5929    41799
5930    35006
5931   -20747
5932   -46668
5933    -8232
5934    39808
5935    34551
5936   -17316
5937   -45475
5938   -11197
5939    39417
5940    36188
5941   -18125
5942   -45699
5943   -11162
5944    37732
5945    36532
5946   -15035
5947   -47055
5948   -14907
5949    37896
5950    36799
5951   -13067
5952   -45415
5953   -16593
5954    34660
5955    40272
5956   -10605
5957   -46783
5958   -18264
5959    34836
5960    40043
5961    -8377
5962   -44949
5963   -21391
5964    32692
5965    41916
5966    -7114
5967   -46044
5968   -21053
5969    32230
5970    40801
5971    -6004
5972   -45002
5973   -23558
5974    30317
5975    42585
5976    -4830
5977   -44264
5978   -23121
5979    28067
5980    41866
5981    -1984
5982   -44866
5983   -25472
5984    30228
5985    42186
5986    -1197
5987   -41605
5988   -26982
5989    26103
5990    44151
5991     1477
5992   -43790
5993   -27252
5994    25928
5995    42608
5996     3581
5997   -40712
5998   -30197
5999    22246
6000    45972
6001     3567
6002   -42187
6003   -30699
6004    20603
6005    44237
6006     8370
6007   -40491
6008   -34073
6009    19725
6010    47061
6011     7362
6012   -39625
6013   -32494
6014    17508
6015    45243
6016    11560
6017   -39586
6018   -36093
6019    17026
6020    45539
6021    11252
6022   -36340
6023   -35333
6024    14655
6025    45775
6026    14242
6027   -38489
6028   -37338
6029    14993
6030    44824
6031    15285
6032   -35418
6033   -37739
6034    12024
6035    46537
6036    16403
6037   -36423
6038   -38241
6039    10995
6040    44142
6041    18834
6042   -33572
6043   -40432
6044     9497
6045    46095
6046    19324
6047   -31931
6048   -39482
6049     5132
6050    44834
6051    22502
6052   -31137
6053   -40748
6054     5123
6055    43461
6056    23449
6057   -28479
6058   -41862
6059     1918
6060    44948
6061    24974
6062   -29190
6063   -41801
6064     1156
6065    42160
6066    26873
6067   -26374
6068   -43184
6069    -1535
6070    43492
6071    27069
6072   -24848
6073   -42743
6074    -2088
6075    40747
6076    29206
6077   -24090
6078   -43845
6079    -2789
6080    42259
6081    29185
6082   -23047
6083   -43719
6084    -6362
6085    41248
6086    31560
6087   -21939
6088   -43922
6089    -5591
6090    39237
6091    31354
6092   -18524
6093   -43464
6094    -8972
6095    39381
6096    34455
6097   -18272
6098   -43597
6099    -9413
6100    36329
6101    35031
6102   -15391
6103   -45865
6104   -13794
6105    37212
6106    35965
6107   -15024
6108   -43906
6109   -14805
6110    34069
6111    38864
6112   -11696
6113   -45672
6114   -16082
6115    34794
6116    36171
6117   -10440
6118   -44066
6119   -17937
6120    33477
6121    38774
6122    -9794
6123   -43583
6124   -16845
6125    32259
6126    37258
6127    -6849
6128   -43725
6129   -20896
6130    32085
6131    39619
6132    -7057
6133   -42911
6134   -21228
6135    30026
6136    39977
6137    -3195
6138   -44028
6139   -22932
6140    28946
6141    39918
6142    -2726
6143   -41665
6144   -24597
6145    26415
6146    43042
6147    -1486
6148   -42386
6149   -25729
6150    25840
6151    41104
6152     2087
6153   -40121
6154   -28764
6155    24225
6156    43497
6157     3274
6158   -40894
6159   -27332
6160    22314
6161    41743
6162     5843
6163   -39793
6164   -31565
6165    22017
6166    43193
6167     5826
6168   -39275
6169   -29523
6170    18695
6171    42753
6172     8192
6173   -39758
6174   -31377
6175    19040
6176    42883
6177     8336
6178   -36352
6179   -33216
6180    15681
6181    44911
6182    10471
6183   -37533
6184   -33378
6185    15522
6186    43563
6187    13061
6188   -34532
6189   -35004
6190    13229
6191    44590
6192    13699
6193   -34389
6194   -35494
6195    11421
6196    42759
6197    16879
6198   -33434
6199   -37705
6200     9541
6201    43294
6202    16413
6203   -31664
6204   -37604
6205     6717
6206    43798
6207    19858
6208   -31488
6209   -38859
6210     6880
6211    42072
6212    20212
6213   -29308
6214   -39512
6215     4460
6216    42718
6217    22191
6218   -29295
6219   -38979
6220     3663
6221    42029
6222    22904
6223   -27560
6224   -40366
6225     1668
6226    42428
6227    24478
6228   -26384
6229   -40823
6230     -408
6231    41224
6232    27373
6233   -24475
6234   -42051
6235    -1074
6236    41055
6237    27009
6238   -22674
6239   -40636
6240    -4644
6241    39696
6242    28532
6243   -22457
6244   -42892
6245    -4621
6246    37732
6247    29987
6248   -18621
6249   -42156
6250    -8232
6251    38442
6252    31906
6253   -18577
6254   -42155
6255    -8435
6256    36244
6257    33379
6258   -16250
6259   -43945
6260   -10692
6261    36676
6262    32720
6263   -16458
6264   -41663
6265   -12415
6266    36207
6267    34357
6268   -13020
6269   -44227
6270   -11487
6271    34943
6272    34127
6273   -12255
6274   -42588
6275   -14757
6276    33707
6277    36456
6278   -11477
6279   -42976
6280   -14608
6281    33395
6282    34751
6283    -8188
6284   -42198
6285   -17811
6286    30984
6287    38541
6288    -7793
6289   -41580
6290   -19131
6291    29521
6292    37879
6293    -4731
6294   -40947
6295   -21224
6296    29158
6297    39620
6298    -4427
6299   -41368
6300   -22981
6301    26439
6302    39527
6303    -1529
6304   -41336
6305   -23544
6306    25664
6307    39315
6308      693
6309   -40324
6310   -25426
6311    24099
6312    40616
6313      865
6314   -39346
6315   -25682
6316    23302
6317    40435
6318     2532
6319   -39711
6320   -27421
6321    22716
6322    42179
6323     3019
6324   -38968
6325   -28289
6326    20157
6327    41729
6328     5094
6329   -38101
6330   -29535
6331    19117
6332    41045
6333     6843
6334   -36577
6335   -31128
6336    16697
6337    42749
6338     9369
6339   -36683
6340   -32297
6341    16250
6342    41937
6343    11235
6344   -33843
6345   -34308
6346    13388
6347    42101
6348    11877
6349   -33622
6350   -32861
6351    12618
6352    41081
6353    14949
6354   -32303
6355   -34450
6356    11214
6357    42290
6358    16225
6359   -32812
6360   -34733
6361     9038
6362    41138
6363    16334
6364   -31008
6365   -36458
6366     8729
6367    41443
6368    18021
6369   -29716
6370   -37338
6371     6823
6372    41957
6373    20236
6374   -28571
6375   -37283
6376     5601
6377    40651
6378    21192
6379   -26886
6380   -37998
6381     2732
6382    40647
6383    22823
6384   -26127
6385   -38699
6386     1348
6387    38905
6388    23751
6389   -24123
6390   -40079
6391     -531
6392    38905
6393    25374
6394   -22497
6395   -38731
6396    -2809
6397    38400
6398    26671
6399   -21938
6400   -39950
6401    -4411
6402    38079
6403    27084
6404   -20367
6405   -39551
6406    -5190
6407    36998
6408    28934
6409   -19779
6410   -40393
6411    -6418
6412    36833
6413    29658
6414   -17329
6415   -40861
6416    -7016
6417    34857
6418    31581
6419   -16294
6420   -40988
6421    -8898
6422    34436
6423    31860
6424   -14763
6425   -41180
6426   -10545
6427    34758
6428    32451
6429   -14337
6430   -40789
6431   -13065
6432    33160
6433    33691
6434   -12110
6435   -40817
6436   -14003
6437    31481
6438    34024
6439    -9451
6440   -40237
6441   -16035
6442    29486
6443    35331
6444    -8372
6445   -39860
6446   -16646
6447    28524
6448    35745
6449    -6586
6450   -40080
6451   -18825
6452    28042
6453    36012
6454    -4792
6455   -39407
6456   -18940
6457    27172
6458    37123
6459    -2905
6460   -39187
6461   -20535
6462    26372
6463    37272
6464    -2361
6465   -39473
6466   -22252
6467    25585
6468    38088
6469      137
6470   -38780
6471   -24396
6472    24319
6473    38539
6474     1156
6475   -37374
6476   -24998
6477    21659
6478    39944
6479     1967
6480   -38047
6481   -25918
6482    20945
6483    39023
6484     4014
6485   -35103
6486   -27576
6487    18475
6488    39841
6489     6480
6490   -36021
6491   -28460
6492    17688
6493    38930
6494     7688
6495   -34269
6496   -29989
6497    16195
6498    40968
6499     9188
6500   -33919
6501   -30195
6502    15071
6503    40476
6504    10365
6505   -34051
6506   -30459
6507    14229
6508    39318
6509    11898
6510   -33049
6511   -32803
6512    12178
6513    40097
6514    13560
6515   -31702
6516   -33208
6517    11114
6518    40684
6519    14566
6520   -30283
6521   -34181
6522     9172
6523    39929
6524    16646
6525   -29930
6526   -34550
6527     7143
6528    38464
6529    18214
6530   -28426
6531   -36112
6532     5185
6533    38444
6534    18847
6535   -26875
6536   -35535
6537     4487
6538    37621
6539    20260
6540   -25135
6541   -37467
6542     2655
6543    37360
6544    21505
6545   -24586
6546   -36964
6547     1291
6548    37883
6549    22743
6550   -24442
6551   -38156
6552      956
6553    37443
6554    23741
6555   -22502
6556   -37940
6557    -2453
6558    37785
6559    25453
6560   -22203
6561   -39067
6562    -2308
6563    36150
6564    26538
6565   -19292
6566   -40135
6567    -5187
6568    35361
6569    26518
6570   -18523
6571   -39375
6572    -6482
6573    33039
6574    29268
6575   -15856
6576   -39219
6577    -7096
6578    33247
6579    28473
6580   -14238
6581   -37507
6582    -9169
6583    32565
6584    30190
6585   -13613
6586   -39797
6587   -10757
6588    32102
6589    31168
6590   -12680
6591   -38373
6592   -13588
6593    31781
6594    31635
6595   -11323
6596   -39544
6597   -13311
6598    30760
6599    32537
6600    -9224
6601   -39209
6602   -14990
6603    31169
6604    33467
6605    -8664
6606   -38318
6607   -16547
6608    28040
6609    35059
6610    -6484
6611   -38798
6612   -17450
6613    27553
6614    35313
6615    -4660
6616   -37473
6617   -19566
6618    25853
6619    37005
6620    -4653
6621   -39158
6622   -19525
6623    25286
6624    35012
6625    -1528
6626   -37641
6627   -22942
6628    24253
6629    37212
6630     -266
6631   -36623
6632   -23340
6633    21623
6634    36068
6635     3164
6636   -36457
6637   -24851
6638    22011
6639    37264
6640     1676
6641   -34796
6642   -24822
6643    18832
6644    37817
6645     4363
6646   -35882
6647   -26675
6648    19888
6649    38003
6650     4635
6651   -33392
6652   -27161
6653    16623
6654    38622
6655     7306
6656   -35013
6657   -29225
6658    14867
6659    38070
6660     7030
6661   -32752
6662   -30257
6663    14573
6664    38958
6665     9288
6666   -33182
6667   -29271
6668    12825
6669    38141
6670    11532
6671   -31287
6672   -32479
6673    12458
6674    38713
6675    12372
6676   -30248
6677   -31944
6678     9057
6679    37037
6680    15231
6681   -29524
6682   -32799
6683     9023
6684    37159
6685    14648
6686   -27132
6687   -33505
6688     6676
6689    37656
6690    15898
6691   -26693
6692   -33488
6693     5788
6694    36709
6695    18365
6696   -25631
6697   -33939
6698     4900
6699    38112
6700    18460
6701   -25716
6702   -34744
6703     3006
6704    37451
6705    20353
6706   -24303
6707   -36999
6708     1586
6709    37359
6710    22113
6711   -22147
6712   -36327
6713     -275
6714    35430
6715    22929
6716   -22554
6717   -36300
6718    -1361
6719    35750
6720    22843
6721   -19775
6722   -37201
6723    -2846
6724    34182
6725    25123
6726   -18742
6727   -35872
6728    -4783
6729    33761
6730    26743
6731   -16834
6732   -37912
6733    -6250
6734    33222
6735    26072
6736   -16450
6737   -37037
6738    -7595
6739    32263
6740    28761
6741   -14162
6742   -38774
6743    -9019
6744    33298
6745    28238
6746   -14657
6747   -37741
6748   -10470
6749    30709
6750    31061
6751   -13061
6752   -39657
6753   -11814
6754    31752
6755    30764
6756   -10064
6757   -36768
6758   -13433
6759    30078
6760    31859
6761   -10410
6762   -37730
6763   -14241
6764    28069
6765    32618
6766    -7696
6767   -37245
6768   -16058
6769    27215
6770    32809
6771    -6608
6772   -36541
6773   -16534
6774    24248
6775    33653
6776    -4847
6777   -36939
6778   -18508
6779    25370
6780    33674
6781    -3068
6782   -36788
6783   -20563
6784    23003
6785    34546
6786    -2063
6787   -35861
6788   -20086
6789    22891
6790    34424
6791     -996
6792   -35028
6793   -22108
6794    21745
6795    35965
6796      -42
6797   -35629
6798   -23575
6799    20565
6800    36537
6801     2907
6802   -34669
6803   -24051
6804    19500
6805    35605
6806     3616
6807   -34266
6808   -25166
6809    18232
6810    36289
6811     5344
6812   -34164
6813   -26219
6814    16211
6815    36153
6816     6304
6817   -32333
6818   -27903
6819    13629
6820    36018
6821     7960
6822   -32097
6823   -27803
6824    13004
6825    35965
6826    10303
6827   -30518
6828   -29999
6829    12121
6830    36398
6831    11563
6832   -29749
6833   -28650
6834    10928
6835    35811
6836    13017
6837   -28556
6838   -31825
6839     9889
6840    36648
6841    13487
6842   -28327
6843   -31290
6844     7625
6845    36878
6846    15460
6847   -26464
6848   -32783
6849     8392
6850    37347
6851    16000
6852   -25567
6853   -33379
6854     5218
6855    36524
6856    17390
6857   -26084
6858   -33564
6859     3910
6860    35052
6861    17663
6862   -22788
6863   -34276
6864     1357
6865    35044
6866    19451
6867   -23381
6868   -33273
6869      580
6870    33867
6871    21047
6872   -21545
6873   -33379
6874     -243
6875    34179
6876    21743
6877   -19928
6878   -34969
6879    -2180
6880    33731
6881    24072
6882   -19115
6883   -35514
6884    -2228
6885    33076
6886    23995
6887   -17626
6888   -36087
6889    -4711
6890    33580
6891    25560
6892   -17546
6893   -36250
6894    -5832
6895    32399
6896    25256
6897   -15235
6898   -37449
6899    -7484
6900    32034
6901    26534
6902   -14666
6903   -35699
6904    -8478
6905    30891
6906    28731
6907   -12967
6908   -36596
6909    -9786
6910    30332
6911    28479
6912   -11991
6913   -35932
6914   -11047
6915    28898
6916    29802
6917   -11071
6918   -35514
6919   -12105
6920    27619
6921    29597
6922    -8710
6923   -35304
6924   -14470
6925    27329
6926    30639
6927    -8193
6928   -36083
6929   -15268
6930    25936
6931    31798
6932    -6271
6933   -35923
6934   -16742
6935    25172
6936    32357
6937    -5110
6938   -34977
6939   -17025
6940    23947
6941    33390
6942    -2734
6943   -35481
6944   -19627
6945    23765
6946    32694
6947    -2427
6948   -34682
6949   -19678
6950    21777
6951    34217
6952     -103
6953   -34826
6954   -21181
6955    21964
6956    34090
6957      809
6958   -34078
6959   -22065
6960    18376
6961    35632
6962     1931
6963   -32062
6964   -22907
6965    17460
6966    33827
6967     4580
6968   -32045
6969   -24114
6970    16720
6971    35001
6972     4779
6973   -30705
6974   -24506
6975    15443
6976    34666
6977     7151
6978   -31374
6979   -26461
6980    15006
6981    36358
6982     8570
6983   -31118
6984   -26490
6985    13902
6986    35369
6987     8836
6988   -30190
6989   -27610
6990    12209
6991    36241
6992    10126
6993   -28017
6994   -29385
6995    11466
6996    36678
6997    11271
6998   -27436
6999   -28817
7000     8689
7001    35759
7002    13165
7003   -27098
7004   -29937
7005     9060
7006    35317
7007    14358
7008   -25987
7009   -29914
7010     7003
7011    34286
7012    15593
7013   -25139
7014   -31581
7015     5294
7016    33924
7017    17518
7018   -24249
7019   -32119
7020     2944
7021    34348
7022    18202
7023   -22716
7024   -32656
7025     2656
7026    33508
7027    18578
7028   -22503
7029   -33090
7030      334
7031    33389
7032    19979
7033   -21204
7034   -33482
7035      137
7036    33027
7037    20512
7038   -19538
7039   -34612
7040    -1433
7041    33350
7042    22176
7043   -19086
7044   -33681
7045    -2837
7046    32874
7047    22997
7048   -17214
7049   -34231
7050    -4859
7051    31879
7052    24051
7053   -16098
7054   -33998
7055    -5816
7056    30573
7057    25723
7058   -15284
7059   -35165
7060    -7498
7061    29511
7062    25526
7063   -14222
7064   -34436
7065    -7648
7066    29389
7067    27460
7068   -12524
7069   -33851
7070    -8716
7071    28160
7072    27135
7073   -11462
7074   -34390
7075   -10969
7076    27759
7077    28468
7078   -10011
7079   -35280
7080   -12624
7081    26737
7082    27889
7083    -8173
7084   -35218
7085   -14149
7086    26185
7087    31193
7088    -7530
7089   -34642
7090   -15031
7091    26121
7092    31469
7093    -5170
7094   -34612
7095   -16043
7096    24349
7097    30814
7098    -4043
7099   -33209
7100   -17182
7101    22359
7102    31811
7103    -3389
7104   -33419
7105   -17896
7106    21599
7107    31601
7108      -15
7109   -33338
7110   -19473
7111    20039
7112    32798
7113     -134
7114   -32050
7115   -19444
7116    19276
7117    32625
7118     1040
7119   -32339
7120   -20941
7121    19446
7122    32596
7123     2953
7124   -31594
7125   -21669
7126    18006
7127    33966
7128     3434
7129   -31600
7130   -23669
7131    18377
7132    33961
7133     4731
7134   -30331
7135   -24062
7136    15018
7137    33969
7138     5262
7139   -30739
7140   -26619
7141    14784
7142    33281
7143     7983
7144   -29142
7145   -26442
7146    12270
7147    34544
7148     8152
7149   -27959
7150   -26843
7151    10822
7152    34312
7153    10781
7154   -26501
7155   -27385
7156     9968
7157    33959
7158    10624
7159   -26545
7160   -28353
7161     7526
7162    34412
7163    13649
7164   -25633
7165   -28241
7166     8488
7167    33563
7168    14839
7169   -24578
7170   -29743
7171     6145
7172    33246
7173    16453
7174   -24742
7175   -30853
7176     5353
7177    34153
7178    16721
7179   -23626
7180   -30951
7181     3255
7182    32996
7183    17076
7184   -23493
7185   -31096
7186     2471
7187    33837
7188    19113
7189   -21639
7190   -32674
7191     2029
7192    32042
7193    19658
7194   -19941
7195   -32717
7196     -510
7197    32386
7198    20788
7199   -18706
7200   -31412
7201    -1092
7202    30664
7203    21934
7204   -17700
7205   -32120
7206    -3560
7207    29875
7208    21138
7209   -16498
7210   -32572
7211    -5045
7212    27933
7213    23689
7214   -14306
7215   -32237
7216    -5345
7217    29665
7218    24773
7219   -14989
7220   -32937
7221    -5648
7222    28233
7223    24896
7224   -12274
7225   -34275
7226    -8754
7227    29234
7228    26760
7229   -12743
7230   -33365
7231    -9452
7232    26606
7233    27433
7234   -11214
7235   -34116
7236   -10849
7237    27373
7238    26628
7239    -9420
7240   -32884
7241   -11848
7242    25917
7243    29062
7244    -7954
7245   -32867
7246   -12511
7247    24498
7248    28179
7249    -5705
7250   -32584
7251   -14647
7252    24052
7253    28897
7254    -5716
7255   -31709
7256   -15238
7257    23279
7258    30467
7259    -3956
7260   -32075
7261   -16577
7262    21528
7263    29931
7264    -2901
7265   -32478
7266   -18315
7267    21155
7268    31380
7269    -1905
7270   -32357
7271   -18305
7272    21157
7273    31274
7274     -226
7275   -31870
7276   -19872
7277    20454
7278    32724
7279     1168
7280   -30858
7281   -20867
7282    17208
7283    32602
7284     2958
7285   -31116
7286   -21926
7287    17396
7288    31683
7289     3895
7290   -30627
7291   -22039
7292    14854
7293    32938
7294     5291
7295   -29194
7296   -23023
7297    15318
7298    32053
7299     6161
7300   -28522
7301   -24180
7302    12046
7303    32146
7304     8049
7305   -27432
7306   -24698
7307    12319
7308    32900
7309     8724
7310   -26895
7311   -25610
7312    10193
7313    32786
7314     8625
7315   -26880
7316   -26313
7317    10426
7318    32811
7319    10937
7320   -26185
7321   -27720
7322     8399
7323    33343
7324    12083
7325   -24845
7326   -27560
7327     7534
7328    32347
7329    14517
7330   -24292
7331   -28795
7332     7042
7333    33476
7334    13726
7335   -23387
7336   -28876
7337     4950
7338    31674
7339    16529
7340   -22601
7341   -29414
7342     4078
7343    31587
7344    15765
7345   -20758
7346   -29959
7347     1301
7348    31854
7349    18161
7350   -20454
7351   -30664
7352      981
7353    31112
7354    18500
7355   -19811
7356   -30327
7357      221
7358    30537
7359    19732
7360   -18456
7361   -30300
7362     -437
7363    29881
7364    21838
7365   -16839
7366   -32250
7367    -2871
7368    30150
7369    21437
7370   -16394
7371   -32097
7372    -5027
7373    29846
7374    22647
7375   -15051
7376   -33491
7377    -4508
7378    28071
7379    24293
7380   -13695
7381   -32428
7382    -7279
7383    27689
7384    24415
7385   -12605
7386   -32699
7387    -7795
7388    26504
7389    25077
7390   -10799
7391   -31750
7392    -8315
7393    27063
7394    25974
7395    -9620
7396   -30781
7397   -10127
7398    25422
7399    25788
7400    -8290
7401   -32556
7402   -11081
7403    24744
7404    27358
7405    -7125
7406   -31332
7407   -12429
7408    23139
7409    27709
7410    -7428
7411   -31776
7412   -13546
7413    22964
7414    27569
7415    -4998
7416   -31721
7417   -15077
7418    22591
7419    29100
7420    -4373
7421   -31907
7422   -15180
7423    21319
7424    28355
7425    -2478
7426   -31085
7427   -16758
7428    20830
7429    30105
7430    -1355
7431   -31192
7432   -18439
7433    19240
7434    30863
7435      -69
7436   -30513
7437   -18298
7438    18347
7439    29302
7440      524
7441   -28935
7442   -18935
7443    17024
7444    30702
7445     1933
7446   -29834
7447   -19864
7448    15407
7449    30752
7450     3239
7451   -27300
7452   -22001
7453    14770
7454    31945
7455     4501
7456   -28450
7457   -21956
7458    14010
7459    31363
7460     5612
7461   -27245
7462   -23642
7463    13058
7464    31793
7465     6569
7466   -27327
7467   -24563
7468    11139
7469    32192
7470     7921
7471   -27661
7472   -25244
7473    11256
7474    31534
7475     9095
7476   -25106
7477   -25837
7478     8562
7479    32190
7480    10692
7481   -25811
7482   -25800
7483     8990
7484    30546
7485    11529
7486   -22958
7487   -26072
7488     6612
7489    32591
7490    11660
7491   -23886
7492   -26052
7493     6039
7494    30088
7495    13989
7496   -22244
7497   -28048
7498     4665
7499    30964
7500    13884
7501   -20706
7502   -27909
7503     3733
7504    30537
7505    16205
7506   -20922
7507   -28585
7508     3265
7509    30420
7510    16418
7511   -18179
7512   -29789
7513     -137
7514    30317
7515    18417
7516   -19154
7517   -29843
7518     -309
7519    29548
7520    18773
7521   -17049
7522   -30541
7523    -2152
7524    29198
7525    20771
7526   -16839
7527   -28827
7528    -2244
7529    28226
7530    20434
7531   -14334
7532   -31332
7533    -3290
7534    28088
7535    21638
7536   -14108
7537   -31002
7538    -5351
7539    26662
7540    22258
7541   -12677
7542   -31137
7543    -6660
7544    26179
7545    22945
7546   -12298
7547   -30381
7548    -8273
7549    26077
7550    23853
7551   -11030
7552   -31856
7553    -7687
7554    23932
7555    24442
7556    -9119
7557   -31006
7558   -10244
7559    25630
7560    25961
7561    -8503
7562   -31298
7563   -10233
7564    22914
7565    27396
7566    -7759
7567   -30879
7568   -12156
7569    24734
7570    26470
7571    -5527
7572   -30557
7573   -13666
7574    22907
7575    27317
7576    -6289
7577   -30463
7578   -14601
7579    21638
7580    27517
7581    -3565
7582   -29481
7583   -15096
7584    20200
7585    27799
7586    -3299
7587   -28662
7588   -14991
7589    19623
7590    28212
7591     -984
7592   -29321
7593   -17087
7594    17985
7595    28916
7596     -345
7597   -27829
7598   -17776
7599    17605
7600    29732
7601     2050
7602   -29283
7603   -19192
7604    16330
7605    30068
7606     2196
7607   -27970
7608   -21219
7609    14952
7610    30332
7611     4243
7612   -29127
7613   -20483
7614    15160
7615    30312
7616     4369
7617   -26764
7618   -21935
7619    13640
7620    30862
7621     5902
7622   -27224
7623   -21263
7624    12723
7625    30364
7626     7343
7627   -26101
7628   -22328
7629    11101
7630    29991
7631     7023
7632   -24736
7633   -22948
7634     9168
7635    30026
7636     9041
7637   -24578
7638   -24920
7639     8705
7640    29207
7641     9337
7642   -23032
7643   -24829
7644     7771
7645    30025
7646    11897
7647   -23643
7648   -26102
7649     6919
7650    29946
7651    12494
7652   -22214
7653   -27495
7654     4984
7655    30327
7656    12974
7657   -21004
7658   -27888
7659     3994
7660    29317
7661    14539
7662   -21198
7663   -27304
7664     3155
7665    29748
7666    15314
7667   -20587
7668   -27246
7669     1761
7670    29278
7671    16960
7672   -18846
7673   -28346
7674      882
7675    28845
7676    16333
7677   -17819
7678   -27464
7679    -1197
7680    27869
7681    18018
7682   -17312
7683   -27300
7684     -798
7685    27096
7686    18453
7687   -15060
7688   -28930
7689    -2580
7690    27504
7691    19922
7692   -15590
7693   -28828
7694    -4850
7695    27966
7696    21069
7697   -13081
7698   -30416
7699    -4730
7700    26279
7701    22475
7702   -13336
7703   -29430
7704    -6913
7705    26396
7706    23396
7707   -11764
7708   -31220
7709    -7466
7710    24750
7711    23400
7712   -10618
7713   -29355
7714    -9203
7715    25189
7716    23565
7717   -10297
7718   -29814
7719    -9114
7720    23120
7721    24301
7722    -7893
7723   -28707
7724   -10819
7725    23504
7726    25033
7727    -6383
7728   -29525
7729   -11756
7730    21654
7731    26148
7732    -6150
7733   -29804
7734   -12222
7735    21134
7736    25241
7737    -4458
7738   -29512
7739   -13540
7740    20114
7741    26747
7742    -4851
7743   -28983
7744   -14827
7745    21194
7746    26798
7747    -1839
7748   -28984
7749   -15960
7750    17913
7751    27746
7752    -2767
7753   -28563
7754   -16862
7755    18895
7756    28209
7757      311
7758   -28180
7759   -17264
7760    16839
7761    28629
7762      826
7763   -27657
7764   -19340
7765    15499
7766    28544
7767     2792
7768   -27410
7769   -19290
7770    14827
7771    28230
7772     2787
7773   -26354
7774   -18858
7775    15068
7776    29238
7777     4179
7778   -26044
7779   -20441
7780    13038
7781    28075
7782     4761
7783   -24955
7784   -21380
7785    11727
7786    28770
7787     5719
7788   -25715
7789   -22161
7790    11270
7791    29411
7792     7204
7793   -24725
7794   -23483
7795    10055
7796    29338
7797     8760
7798   -24008
7799   -23375
7800     7879
7801    30486
7802    10531
7803   -23898
7804   -25806
7805     8162
7806    28835
7807    10980
7808   -22430
7809   -24585
7810     5297
7811    29484
7812    12836
7813   -21217
7814   -26748
7815     6123
7816    28520
7817    13462
7818   -20235
7819   -24867
7820     3956
7821    28733
7822    13965
7823   -19616
7824   -27103
7825     4331
7826    27345
7827    14564
7828   -17965
7829   -27651
7830     2243
7831    27653
7832    15743
7833   -18668
7834   -27085
7835      134
7836    27192
7837    17910
7838   -17419
7839   -27061
7840     -912
7841    27664
7842    17548
7843   -15171
7844   -27866
7845    -1378
7846    27224
7847    18839
7848   -15267
7849   -28511
7850    -2925
7851    27219
7852    19190
7853   -13648
7854   -28772
7855    -4283
7856    25661
7857    21092
7858   -13253
7859   -28931
7860    -5288
7861    26396
7862    21333
7863   -11473
7864   -28347
7865    -5613
7866    24044
7867    21099
7868   -11389
7869   -27666
7870    -6389
7871    25334
7872    21181
7873   -10335
7874   -28565
7875    -8076
7876    23471
7877    22579
7878    -9431
7879   -27410
7880    -9903
7881    23393
7882    24286
7883    -7955
7884   -28929
7885   -10017
7886    22063
7887    25050
7888    -6414
7889   -28998
7890   -10895
7891    22139
7892    24739
7893    -4600
7894   -28747
7895   -11678
7896    19313
7897    26801
7898    -4273
7899   -27935
7900   -14229
7901    19921
7902    25709
7903    -3200
7904   -28091
7905   -13838
7906    19051
7907    26837
7908    -2069
7909   -26870
7910   -15917
7911    18718
7912    25565
7913     -845
7914   -28493
7915   -15529
7916    16460
7917    26359
7918     -251
7919   -26817
7920   -16917
7921    16500
7922    26950
7923      726
7924   -26916
7925   -16068
7926    15246
7927    28500
7928     2630
7929   -25405
7930   -17715
7931    14460
7932    26768
7933     3366
7934   -26603
7935   -18726
7936    13026
7937    28050
7938     4356
7939   -26192
7940   -20857
7941    12018
7942    27247
7943     7052
7944   -25458
7945   -21391
7946    11466
7947    29734
7948     7211
7949   -23359
7950   -22487
7951    10405
7952    28231
7953     7894
7954   -23592
7955   -22624
7956     8205
7957    28141
7958     8750
7959   -21929
7960   -23703
7961     8165
7962    27243
7963     9705
7964   -22692
7965   -22843
7966     6240
7967    28121
7968    10268
7969   -21190
7970   -23890
7971     6504
7972    28008
7973    11427
7974   -20954
7975   -23459
7976     5159
7977    27955
7978    12512
7979   -20082
7980   -25602
7981     4494
7982    26624
7983    14505
7984   -19765
7985   -25370
7986     1454
7987    27684
7988    14795
7989   -17524
7990   -26375
7991     2251
7992    25789
7993    15500
7994   -16913
7995   -24919
7996     -377
7997    26716
7998    16467
7999   -16513
8000   -27538
8001     -638
8002    25434
8003    17800
8004   -15282
8005   -26226
8006    -1630
8007    26786
8008    17416
8009   -14194
8010   -26709
8011    -1431
8012    23422
8013    19648
8014   -14134
8015   -26492
8016    -3567
8017    25182
8018    17928
8019   -11654
8020   -27099
8021    -4549
8022    23751
8023    20476
8024   -12538
8025   -26858
8026    -6578
8027    25037
8028    19225
8029    -9229
8030   -28343
8031    -7046
8032    22819
8033    22162
8034   -10512
8035   -27408
8036    -8233
8037    22794
8038    22307
8039    -7292
8040   -28541
8041    -7550
8042    22180
8043    23699
8044    -7260
8045   -27677
8046   -11239
8047    21534
8048    23158
8049    -5301
8050   -28130
8051   -11471
8052    19768
8053    23299
8054    -6747
8055   -27045
8056   -12746
8057    21284
8058    23834
8059    -3724
8060   -27444
8061   -11151
8062    18597
8063    24366
8064    -4242
8065   -26250
8066   -14721
8067    18979
8068    24227
8069    -1852
8070   -27243
8071   -13095
8072    16170
8073    25913
8074    -2021
8075   -25544
8076   -16313
8077    17193
8078    25748
8079     -241
8080   -26610
8081   -15944
8082    14693
8083    27268
8084        4
8085   -24689
8086   -18364
8087    14908
8088    26250
8089     2900
8090   -25263
8091   -17176
8092    12818
8093    27415
8094     3346
8095   -23853
8096   -19067
8097    14191
8098    25796
8099     5523
8100   -24798
8101   -18310
8102    11439
8103    27959
8104     4712
8105   -22857
8106   -20235
8107    11921
8108    25698
8109     6677
8110   -24313
8111   -18949
8112     9241
8113    27796
8114     6145
8115   -21685
8116   -22537
8117     8991
8118    25897
8119     8931
8120   -23914
8121   -19905
$$ Imaginary data points
##PAGE= N=2
##DATA TABLE= (X++(I..I)), XYDATA
0   282228
1  2394674
2  -352397
3 -2211491
4  1115466
5  1688554
6 -1444751
7 -1316893
8  1354071
9   759934
10 -1148429
11  -421957
12   917607
13   182855
14  -604851
15   113917
16   562410
17  -250760
18  -367887
19   498933
20   457371
21  -363666
22  -280524
23   129362
24   103557
25    89262
26  -200938
27  -692826
28   151621
29  1021233
30  -393863
31 -1385290
32   548752
33  1284294
34  -861119
35  -953406
36  1261436
37   609043
38 -1314201
39    89989
40  1597873
41  -403523
42 -1476983
43   727422
44  1339829
45  -869957
46 -1111802
47   898885
48   761833
49 -1101712
50  -621982
51  1014179
52   131266
53 -1202263
54   181548
55  1223169
56  -418988
57 -1079541
58   520863
59   778635
60  -364343
61  -277647
62   206658
63    36670
64   289418
65   313673
66  -478663
67  -350346
68   458104
69    43299
70  -473579
71   133163
72   170992
73  -499803
74   -46662
75   642692
76  -191173
77  -889270
78   238587
79  1110347
80   -70205
81  -946956
82   303063
83  1012296
84  -374358
85  -764875
86   660298
87   499207
88  -954881
89  -232643
90  1104010
91   -98525
92 -1253438
93   106481
94   898406
95  -323282
96  -656840
97   274958
98   275596
99  -175390
100   106851
101   183128
102  -216780
103   -87646
104   278272
105   240175
106    70750
107  -158944
108  -265049
109   241311
110   517508
111  -246712
112  -725180
113    64423
114   650320
115   -13220
116  -633272
117  -119278
118   425872
119   -47349
120  -411035
121   204829
122   302129
123  -477009
124  -118396
125   880963
126   101174
127  -968012
128    46499
129   940566
130  -100730
131  -660498
132   212018
133   378734
134  -271636
135  -150703
136   256740
137   -95231
138  -441836
139    16242
140   479012
141   107059
142  -451724
143  -219418
144   351799
145   319053
146  -161172
147  -354447
148   -22450
149   411040
150   262230
151  -271407
152  -252420
153   170793
154    64091
155  -144114
156   159749
157    72401
158  -486349
159   -78628
160   716646
161    62640
162  -884216
163  -114504
164   821115
165    85446
166  -597913
167    91498
168   418177
169  -184490
170  -145813
171   350432
172     -883
173  -470752
174    20326
175   543693
176    95856
177  -497079
178  -220976
179   343602
180   212569
181  -245197
182  -226752
183    24078
184    79668
185   135452
186    76539
187  -196529
188  -173886
189   110127
190   151826
191   123730
192    13210
193  -319065
194   -90804
195   600086
196   232671
197  -712689
198  -304166
199   628064
200   231459
201  -451549
202   -81968
203   248176
204  -131232
205  -140805
206   286843
207    34141
208  -513587
209   -73417
210   635412
211   165870
212  -588017
213  -184067
214   444325
215   154904
216  -218021
217   -32435
218    44774
219   -51134
220   125580
221   188269
222  -155817
223  -297662
224     2761
225   243929
226   140270
227  -126684
228  -272265
229   -42374
230   357599
231   211831
232  -396932
233  -356558
234   319275
235   361898
236  -176951
237  -170613
238   112762
239   -50667
240   -71583
241   293746
242    97532
243  -476261
244  -180519
245   565972
246   292666
247  -542790
248  -370338
249   385643
250   249336
251  -273743
252   -70915
253   144590
254  -143002
255     2365
256   373915
257   -41783
258  -476331
259     1589
260   413709
261   103214
262  -185813
263  -152341
264   -24594
265   203292
266   200762
267  -201639
268  -330856
269    76362
270   292458
271    28690
272  -170917
273   -81992
274   -38935
275    -6992
276   201160
277   129849
278  -340779
279  -259236
280   453031
281   422751
282  -386252
283  -422949
284   271077
285   302150
286  -136355
287   -80774
288    76011
289  -135569
290   -78661
291   319407
292   112996
293  -485469
294  -251935
295   443400
296   281045
297  -316231
298  -238180
299   118543
300   124894
301    83037
302    26410
303  -204256
304  -122371
305   273216
306   242617
307  -124401
308  -197939
309   -43855
310    75435
311   171423
312    68704
313  -258242
314  -259848
315   228847
316   368567
317  -189719
318  -447459
319    54849
320   310796
321   -20628
322   -94488
323    73845
324  -106092
325  -107873
326   327686
327   225174
328  -396595
329  -301517
330   373551
331   387014
332  -195487
333  -324692
334    40751
335   164109
336    21050
337    -7678
338   -90163
339  -218935
340    34042
341   338778
342    42837
343  -351356
344  -148311
345   190141
346   182875
347    36517
348  -146337
349  -196978
350   130775
351   351942
352   -11341
353  -354104
354   -97906
355   241475
356   135698
357   -70821
358   -64462
359   -89090
360   -98166
361   179687
362   250496
363  -260338
364  -419830
365   230258
366   464036
367  -132429
368  -345958
369    39590
370   141427
371    25718
372    83712
373   -16501
374  -234955
375   -33778
376   327986
377   163656
378  -295746
379  -285274
380   141696
381   281377
382    12397
383  -196546
384  -152558
385    40231
386   225358
387   114366
388  -236189
389  -232182
390   141657
391   246505
392    27519
393  -113217
394  -136345
395   -53598
396   182245
397   221242
398  -157418
399  -354272
400    73657
401   417430
402    47200
403  -343103
404  -107637
405   158173
406    44625
407    34250
408    63255
409  -204655
410  -176293
411   311402
412   280862
413  -285637
414  -336561
415   129103
416   281256
417    46659
418  -145946
419  -149012
420   -11348
421   170031
422   157634
423  -118194
424  -276612
425    -6775
426   292151
427   139170
428  -157077
429  -169392
430   -37260
431   135331
432   232421
433   -58264
434  -356389
435   -22669
436   383005
437   122212
438  -261739
439  -163519
440    53646
441    92608
442   101222
443    17776
444  -197707
445  -170506
446   195366
447   302941
448  -138526
449  -394563
450    18018
451   344320
452    78211
453  -163102
454   -87790
455   -33465
456    65978
457   216659
458    13943
459  -301994
460  -105857
461   289810
462   202764
463  -142719
464  -217399
465   -54143
466   118577
467   188790
468     6130
469  -277384
470  -152399
471   275731
472   244227
473  -193749
474  -250200
475    32258
476   119256
477   102607
478    72587
479  -150276
480  -225674
481   139027
482   336607
483   -47822
484  -370323
485   -81581
486   305605
487   175091
488  -151921
489  -140461
490   -12016
491     4890
492   142273
493   151426
494  -240040
495  -278074
496   259142
497   333734
498  -157546
499  -260115
500    -5023
501    86315
502   131065
503    91500
504  -187861
505  -213027
506   171156
507   279525
508   -64182
509  -264135
510   -86081
511   146502
512   160876
513    21103
514  -122769
515  -174541
516    15379
517   283913
518   107893
519  -333369
520  -220348
521   280632
522   254480
523  -135223
524  -161340
525   -13188
526    -9914
527   106522
528   185380
529  -136019
530  -320181
531   110010
532   392789
533   -20732
534  -339478
535   -69698
536   164803
537    94266
538    41443
539   -66707
540  -205924
541     3039
542   279785
543    78017
544  -264201
545  -175133
546   131844
547   211381
548    34330
549  -147698
550  -142484
551    18379
552   180308
553   147680
554  -156116
555  -288612
556   110513
557   358272
558   -31469
559  -270541
560   -27346
561    53952
562    25465
563   169883
564    -9694
565  -339955
566   -23993
567   399159
568    79689
569  -326137
570  -140434
571   148004
572   148097
573    47016
574   -66531
575  -152068
576   -45599
577   185244
578   169063
579  -156723
580  -278704
581    58158
582   287137
583    55733
584  -181283
585  -120920
586     2052
587   109000
588   158540
589   -62212
590  -270614
591   -10027
592   313691
593   113561
594  -227744
595  -150540
596    66740
597    97413
598   105664
599    16951
600  -233322
601  -137301
602   286210
603   220845
604  -256374
605  -260710
606   109889
607   187199
608    47219
609   -48551
610  -146292
611   -91765
612   158748
613   205292
614   -81230
615  -266735
616   -38854
617   280232
618   165940
619  -184248
620  -186574
621    35334
622    96458
623   103814
624    28639
625  -220899
626  -160470
627   249239
628   224895
629  -187540
630  -218890
631    30285
632   110767
633   125093
634    47799
635  -191649
636  -171048
637   190314
638   268934
639  -102377
640  -292472
641   -19518
642   230849
643   123319
644   -75668
645  -140457
646  -110887
647    58712
648   236439
649    36267
650  -313521
651  -149011
652   280636
653   222273
654  -149017
655  -210696
656   -17319
657   108338
658   143426
659    57508
660  -168179
661  -187484
662   153741
663   288489
664   -70159
665  -291544
666   -47645
667   163381
668   113533
669    19252
670  -125033
671  -202785
672    59949
673   282363
674    14017
675  -281659
676  -116617
677   178641
678   197162
679      480
680  -153326
681  -126718
682    45418
683   207894
684   123189
685  -197356
686  -262468
687   139981
688   327591
689   -52598
690  -295207
691   -73054
692   105433
693   116944
694    94315
695  -116493
696  -253227
697    64419
698   327730
699    43457
700  -279543
701  -135240
702   158848
703   192857
704    26587
705  -126043
706  -160863
707    -2800
708   216759
709   132478
710  -215082
711  -243428
712   122748
713   245863
714    -2425
715  -156149
716  -124091
717   -20343
718   168819
719   189931
720  -119256
721  -274679
722    40104
723   308477
724    88817
725  -225458
726  -167481
727    71990
728   159532
729    98781
730   -70351
731  -236577
732   -81021
733   265251
734   179782
735  -236182
736  -244632
737   110103
738   230982
739    65432
740  -107532
741  -166949
742   -35659
743   191697
744   181216
745  -114016
746  -257639
747    10685
748   270185
749    96593
750  -191473
751  -162096
752     4500
753    99751
754   153517
755    -6123
756  -272056
757   -94947
758   291011
759   169454
760  -194786
761  -178755
762    33673
763   133457
764   148585
765     1942
766  -222798
767  -131553
768   203655
769   230862
770  -114707
771  -283304
772   -23889
773   236882
774   128604
775  -112931
776  -171802
777   -67639
778   119127
779   210398
780   -17561
781  -274497
782   -87944
783   254646
784   179686
785  -146333
786  -204954
787    -3945
788   136921
789   136450
790     9402
791  -187498
792  -155876
793   174680
794   255856
795  -106356
796  -267529
797     9396
798   165963
799    83235
800    12199
801  -128974
802  -196215
803    95300
804   286093
805   -28328
806  -292568
807   -75669
808   201244
809   154895
810   -53940
811  -171888
812   -98011
813    95443
814   207228
815    68376
816  -204941
817  -188178
818   175485
819   275847
820   -79419
821  -259003
822   -44440
823   131264
824   122815
825    30536
826  -158216
827  -198349
828    90692
829   260985
830   -18482
831  -262833
832   -80515
833   178874
834   157777
835   -10363
836  -118214
837  -120384
838    39765
839   231027
840    94283
841  -231519
842  -175378
843   166855
844   203458
845   -47235
846  -175206
847  -112606
848    26230
849   159053
850    96635
851  -153791
852  -221770
853    66654
854   284341
855    56991
856  -246746
857  -126430
858   158995
859   163542
860    27492
861   -81341
862  -180872
863   -23402
864   271986
865   115895
866  -272024
867  -182563
868   149746
869   166975
870     -924
871  -116802
872  -159206
873     -908
874   218961
875   118036
876  -168152
877  -185925
878    70367
879   224231
880    59857
881  -178641
882  -143214
883    63565
884   153695
885    85665
886   -82055
887  -206726
888   -45853
889   235968
890   138485
891  -210300
892  -203827
893   102096
894   191702
895    49350
896   -70356
897  -141878
898   -70821
899   188393
900   217156
901  -149962
902  -280955
903    70147
904   245969
905    26639
906  -129772
907  -129661
908   -61024
909   143985
910   198125
911  -107270
912  -263263
913    16073
914   235307
915    97447
916  -121015
917  -164353
918     -698
919   180993
920   131598
921   -72100
922  -177331
923   -69730
924   163083
925   190249
926  -116162
927  -259563
928    10029
929   199244
930    66766
931   -77685
932  -136206
933  -101242
934   125341
935   231284
936   -57256
937  -261032
938   -26873
939   225029
940   133637
941   -94706
942  -166748
943   -46867
944   130079
945   171634
946   -15595
947  -222623
948  -115843
949   182280
950   193639
951  -101737
952  -224621
953   -28804
954   148706
955   124872
956   -17606
957  -163339
958  -129379
959   124080
960   233121
961   -23736
962  -252027
963   -62802
964   205152
965   129718
966   -67424
967  -124425
968  -100348
969    53083
970   225007
971    42203
972  -266044
973  -124882
974   204540
975   158481
976   -75390
977  -150683
978   -89809
979    76563
980   194070
981    28513
982  -201321
983  -133047
984   118240
985   209599
986    14671
987  -212301
988  -113144
989   159057
990   174368
991   -19441
992  -137852
993  -128130
994    35949
995   226296
996    73036
997  -248987
998  -158944
999   171429
1000   173932
1001   -43951
1002  -135976
1003  -105170
1004    23506
1005   189980
1006   108743
1007  -187733
1008  -201597
1009   124156
1010   235504
1011   -13340
1012  -179030
1013   -85097
1014    64204
1015   151284
1016    92452
1017  -134970
1018  -214816
1019    50695
1020   240637
1021    41400
1022  -202062
1023  -142405
1024    86702
1025   182528
1026    42600
1027  -140153
1028  -144777
1029    26058
1030   191511
1031   119157
1032  -154239
1033  -207206
1034    84017
1035   233598
1036    23992
1037  -157297
1038  -114375
1039    12187
1040   149128
1041   133178
1042  -122772
1043  -234356
1044    23037
1045   233071
1046    78548
1047  -174617
1048  -163499
1049    56734
1050   169656
1051    75198
1052   -86506
1053  -165579
1054   -37823
1055   204690
1056   170046
1057  -157379
1058  -222823
1059    73427
1060   198516
1061    37437
1062   -95589
1063  -136446
1064   -55936
1065   159079
1066   178659
1067  -111820
1068  -242497
1069     9561
1070   217642
1071    87865
1072  -131717
1073  -152932
1074    -4291
1075   150123
1076   146273
1077   -60007
1078  -214574
1079   -46838
1080   217707
1081   147533
1082  -135927
1083  -183893
1084     8859
1085   155132
1086   111504
1087   -66579
1088  -181832
1089   -70699
1090   147847
1091   176332
1092   -64616
1093  -231574
1094   -45530
1095   209240
1096   127472
1097  -107862
1098  -148848
1099   -37537
1100   101161
1101   180079
1102     1828
1103  -241888
1104   -92179
1105   217478
1106   155819
1107  -111742
1108  -169056
1109   -32202
1110   115029
1111   145807
1112   -12676
1113  -194703
1114  -112018
1115   152935
1116   195829
1117   -57218
1118  -215752
1119   -48857
1120   162684
1121   130840
1122   -36080
1123  -149325
1124  -111548
1125   101260
1126   213720
1127   -12977
1128  -235271
1129   -91514
1130   164186
1131   158171
1132   -48115
1133  -168005
1134   -79304
1135   106752
1136   172845
1137    17296
1138  -177867
1139  -135441
1140   121877
1141   213007
1142   -20860
1143  -204137
1144   -75324
1145   118389
1146   141127
1147    15124
1148  -153382
1149  -154706
1150    75618
1151   213429
1152    19494
1153  -211567
1154  -121698
1155   132494
1156   174362
1157   -10703
1158  -145347
1159  -101342
1160    61491
1161   191312
1162    82341
1163  -187232
1164  -173658
1165   137892
1166   204373
1167   -39249
1168  -160497
1169   -86647
1170    38194
1171   156779
1172    80654
1173  -171221
1174  -191255
1175    88628
1176   209139
1177    17357
1178  -167644
1179  -120752
1180    76660
1181   181632
1182    54655
1183  -136092
1184  -143033
1185    42459
1186   197334
1187    89170
1188  -164089
1189  -172417
1190    78328
1191   191086
1192    28524
1193  -146367
1194  -136240
1195    21214
1196   160617
1197    99221
1198  -128681
1199  -198684
1200    35461
1201   221063
1202    67625
1203  -163521
1204  -129812
1205    56522
1206   147071
1207    94475
1208   -83408
1209  -197681
1210    -1548
1211   235104
1212    99192
1213  -172306
1214  -155386
1215    51356
1216   154291
1217    75605
1218  -104191
1219  -180005
1220   -12308
1221   185629
1222   118155
1223  -126283
1224  -196632
1225    16191
1226   196332
1227    83409
1228  -120969
1229  -141022
1230    -5410
1231   145903
1232   149461
1233   -75482
1234  -218223
1235   -15235
1236   211302
1237   110882
1238  -116731
1239  -157500
1240   -11624
1241   146437
1242   128859
1243   -77474
1244  -199325
1245   -51400
1246   165020
1247   153150
1248   -89304
1249  -213382
1250   -18721
1251   187273
1252   112351
1253   -86390
1254  -155838
1255   -48707
1256   137549
1257   176250
1258   -49377
1259  -221193
1260   -47418
1261   196746
1262   136590
1263   -95034
1264  -167196
1265   -38314
1266   125389
1267   150377
1268   -26045
1269  -207569
1270   -97976
1271   178293
1272   174208
1273   -91076
1274  -185889
1275   -33887
1276   121023
1277   140886
1278    -7686
1279  -186308
1280  -109663
1281   150505
1282   192475
1283   -40622
1284  -191860
1285   -77370
1286   135105
1287   168082
1288   -29867
1289  -177001
1290   -83868
1291   106190
1292   173593
1293    16930
1294  -200255
1295  -137047
1296   143896
1297   188800
1298   -48234
1299  -182181
1300   -78415
1301    90940
1302   161619
1303    28731
1304  -180826
1305  -142036
1306   120276
1307   207671
1308       11
1309  -191602
1310  -101127
1311   123775
1312   164147
1313       42
1314  -144781
1315  -121987
1316    62959
1317   203162
1318    50919
1319  -204335
1320  -148562
1321   121335
1322   170539
1323    -9199
1324  -140696
1325  -120021
1326    40213
1327   189695
1328    78045
1329  -175958
1330  -167839
1331    94759
1332   202042
1333    25468
1334  -151309
1335  -116953
1336    50579
1337   170472
1338    81508
1339  -143087
1340  -177202
1341    56704
1342   207112
1343    58196
1344  -154752
1345  -150774
1346    49966
1347   181436
1348    60287
1349  -148613
1350  -147412
1351    36554
1352   164529
1353    97330
1354  -123550
1355  -204990
1356    38615
1357   226499
1358    46690
1359  -158305
1360  -112033
1361    28397
1362   138903
1363   125366
1364   -98940
1365  -217072
1366    26473
1367   227836
1368    64036
1369  -141473
1370  -132329
1371     9770
1372   145375
1373   110940
1374  -102589
1375  -191993
1376    -8431
1377   181556
1378   110581
1379  -115964
1380  -185205
1381     3352
1382   181082
1383    99042
1384   -97641
1385  -150220
1386   -15433
1387   155762
1388   146261
1389   -80789
1390  -207776
1391   -17284
1392   197782
1393   110800
1394  -116196
1395  -159353
1396    -8550
1397   133942
1398   121556
1399   -63948
1400  -203103
1401   -50117
1402   188852
1403   135803
1404  -106106
1405  -170682
1406   -10105
1407   145668
1408   127106
1409   -57173
1410  -178924
1411   -44216
1412   161722
1413   146258
1414   -60144
1415  -190667
1416   -57771
1417   168111
1418   137502
1419   -93265
1420  -163521
1421   -32868
1422   107278
1423   145383
1424    -9664
1425  -210166
1426   -94885
1427   189046
1428   151282
1429   -93853
1430  -145305
1431   -36355
1432    91939
1433   157309
1434      749
1435  -202710
1436   -93887
1437   161221
1438   156345
1439   -52626
1440  -167280
1441   -74278
1442   116913
1443   163708
1444   -29517
1445  -184756
1446   -76183
1447   122617
1448   156957
1449   -11235
1450  -181646
1451  -103707
1452   137726
1453   173248
1454   -42185
1455  -171736
1456   -60899
1457   101072
1458   140618
1459    18536
1460  -163069
1461  -138052
1462   119800
1463   200970
1464   -32733
1465  -182454
1466   -64980
1467    91302
1468   131992
1469    34384
1470  -146536
1471  -148992
1472    99289
1473   204244
1474    -2514
1475  -173558
1476   -96635
1477    84721
1478   162405
1479    28797
1480  -159888
1481  -120384
1482    86481
1483   165350
1484    29521
1485  -150228
1486  -144659
1487    73859
1488   195737
1489    16774
1490  -165952
1491   -97030
1492    68629
1493   145703
1494    60916
1495  -136183
1496  -165146
1497    70073
1498   205398
1499    28122
1500  -162858
1501  -112519
1502    63165
1503   152533
1504    52889
1505  -131425
1506  -150258
1507    42942
1508   183255
1509    65987
1510  -146815
1511  -151320
1512    59035
1513   173942
1514    49091
1515  -123571
1516  -131281
1517    25409
1518   161704
1519    90757
1520  -118835
1521  -174698
1522    26229
1523   192083
1524    72622
1525  -140393
1526  -141040
1527    33755
1528   145732
1529    85031
1530   -87877
1531  -173058
1532    -3373
1533   199927
1534    97423
1535  -143351
1536  -147976
1537    32888
1538   140384
1539    85935
1540   -82205
1541  -169027
1542   -13395
1543   175387
1544   103369
1545  -113807
1546  -163296
1547      273
1548   159245
1549   103564
1550   -96549
1551  -157162
1552    -4381
1553   147413
1554   113951
1555   -71783
1556  -179110
1557   -27817
1558   177019
1559   118535
1560  -102831
1561  -161264
1562   -11971
1563   134310
1564   109798
1565   -59570
1566  -166732
1567   -49660
1568   151374
1569   144315
1570   -73642
1571  -182776
1572   -25994
1573   152907
1574   108408
1575   -59931
1576  -141821
1577   -56822
1578   123666
1579   156386
1580   -51488
1581  -194255
1582   -45499
1583   151433
1584   122018
1585   -56853
1586  -149685
1587   -53656
1588   120243
1589   144939
1590   -33700
1591  -170931
1592   -69996
1593   134496
1594   152272
1595   -47422
1596  -174621
1597   -54100
1598   119717
1599   125441
1600   -24132
1601  -155238
1602   -92573
1603   113183
1604   168712
1605   -24214
1606  -179642
1607   -71376
1608   130245
1609   147324
1610   -20140
1611  -147723
1612   -77478
1613    95680
1614   155095
1615     8510
1616  -170717
1617  -114047
1618   116227
1619   162061
1620   -31673
1621  -159026
1622   -79135
1623    78260
1624   142550
1625    23785
1626  -152358
1627  -116474
1628   103759
1629   177312
1630     4288
1631  -152413
1632   -92442
1633    90735
1634   153536
1635    14195
1636  -141212
1637  -113719
1638    63683
1639   164420
1640    27326
1641  -171330
1642  -127516
1643    90836
1644   157278
1645    10159
1646  -133815
1647  -107631
1648    59622
1649   168706
1650    51210
1651  -144680
1652  -126324
1653    77668
1654   173513
1655    37662
1656  -142888
1657  -122935
1658    58350
1659   148249
1660    39964
1661  -126851
1662  -141472
1663    34653
1664   172907
1665    58016
1666  -144193
1667  -132438
1668    57950
1669   156066
1670    54965
1671  -106934
1672  -129427
1673    30974
1674   166620
1675    76364
1676  -124084
1677  -153883
1678    34828
1679   167227
1680    55795
1681  -126272
1682  -130318
1683    21187
1684   141078
1685    85121
1686  -103148
1687  -165391
1688    19425
1689   180841
1690    76184
1691  -117435
1692  -130576
1693    21782
1694   147654
1695    91784
1696   -93384
1697  -159863
1698     -968
1699   159612
1700    95431
1701  -109128
1702  -164515
1703     6255
1704   155378
1705    85168
1706   -90251
1707  -143371
1708   -14888
1709   142703
1710   116821
1711   -79586
1712  -166945
1713    -7976
1714   159763
1715   104483
1716   -82194
1717  -150634
1718   -20027
1719   134683
1720   105798
1721   -65452
1722  -160567
1723   -42120
1724   147777
1725   128623
1726   -82503
1727  -164892
1728   -13938
1729   133343
1730   106473
1731   -45376
1732  -152041
1733   -56054
1734   144289
1735   141024
1736   -72149
1737  -169064
1738   -32027
1739   131342
1740   119032
1741   -48568
1742  -156142
1743   -53599
1744   125735
1745   134205
1746   -38295
1747  -163748
1748   -64373
1749   134045
1750   145311
1751   -49216
1752  -162167
1753   -50807
1754   112466
1755   125550
1756   -21016
1757  -155556
1758   -84421
1759   116741
1760   155432
1761   -31462
1762  -168596
1763   -65013
1764   116906
1765   128656
1766   -16348
1767  -137306
1768   -85831
1769    94234
1770   161548
1771    -6908
1772  -170700
1773   -81310
1774   111281
1775   135645
1776   -13714
1777  -142127
1778   -95549
1779    86714
1780   156312
1781     -274
1782  -155431
1783   -95200
1784    91999
1785   159102
1786     6954
1787  -156616
1788   -93429
1789    97595
1790   144661
1791     8638
1792  -130940
1793  -113701
1794    66548
1795   171429
1796    19395
1797  -167805
1798  -103178
1799    88209
1800   138891
1801    21139
1802  -122968
1803  -119120
1804    55941
1805   166346
1806    37532
1807  -144656
1808  -117355
1809    72306
1810   159274
1811    33124
1812  -131574
1813  -115919
1814    51785
1815   147336
1816    47948
1817  -124148
1818  -137729
1819    46977
1820   168597
1821    46976
1822  -136440
1823  -123840
1824    52325
1825   149868
1826    52359
1827  -109637
1828  -131124
1829    30002
1830   165770
1831    72224
1832  -133448
1833  -144213
1834    47330
1835   154988
1836    50499
1837  -108960
1838  -132608
1839    11568
1840   157806
1841    83521
1842  -119295
1843  -149808
1844    30605
1845   157847
1846    75635
1847  -104233
1848  -141154
1849    17872
1850   152069
1851    79736
1852   -93051
1853  -141517
1854    -4518
1855   151894
1856   101764
1857  -107995
1858  -159274
1859    16732
1860   142733
1861    75703
1862   -76824
1863  -141445
1864   -22762
1865   148845
1866   115042
1867   -91385
1868  -158590
1869     1305
1870   147116
1871    93960
1872   -74663
1873  -145436
1874   -23748
1875   137573
1876   112925
1877   -70879
1878  -163301
1879   -27514
1880   147869
1881   109253
1882   -80061
1883  -152004
1884   -24898
1885   128322
1886   114744
1887   -51850
1888  -154806
1889   -43407
1890   136990
1891   130291
1892   -59499
1893  -162292
1894   -34909
1895   133423
1896   114901
1897   -49822
1898  -142057
1899   -54659
1900   108244
1901   135486
1902   -38335
1903  -168923
1904   -55520
1905   128616
1906   124188
1907   -40819
1908  -141460
1909   -60164
1910   103886
1911   134494
1912   -19546
1913  -150247
1914   -71567
1915   111391
1916   142853
1917   -24288
1918  -154613
1919   -66967
1920   103533
1921   125954
1922   -13710
1923  -141037
1924   -91882
1925    94148
1926   154206
1927   -15356
1928  -160969
1929   -75411
1930    99367
1931   134061
1932     -179
1933  -136826
1934   -91595
1935    88888
1936   152307
1937     4674
1938  -145087
1939   -93911
1940    87395
1941   149880
1942     3675
1943  -143152
1944   -90932
1945    74453
1946   136297
1947    20656
1948  -131861
1949  -112219
1950    67455
1951   155060
1952    20174
1953  -139046
1954  -100464
1955    68891
1956   140206
1957    30072
1958  -118347
1959  -111173
1960    48643
1961   151625
1962    44401
1963  -135463
1964  -119985
1965    65230
1966   147430
1967    27070
1968  -116397
1969  -112545
1970    37420
1971   147616
1972    54778
1973  -125047
1974  -126773
1975    51163
1976   150128
1977    43363
1978  -118210
1979  -122104
1980    37586
1981   144610
1982    54320
1983  -108157
1984  -127420
1985    28138
1986   152469
1987    64634
1988  -116232
1989  -128271
1990    36574
1991   142022
1992    60150
1993   -94933
1994  -126268
1995    13300
1996   144091
1997    74854
1998  -103945
1999  -136755
2000    17601
2001   142299
2002    68970
2003   -98482
2004  -128296
2005     8328
2006   128458
2007    82382
2008   -81750
2009  -142416
2010     2225
2011   150412
2012    83024
2013   -93413
2014  -127949
2015     6862
2016   128494
2017    86471
2018   -73561
2019  -142181
2020    -9963
2021   138675
2022    91716
2023   -84040
2024  -144485
2025    -4015
2026   135186
2027    83828
2028   -73682
2029  -131664
2030   -20827
2031   124215
2032   108737
2033   -66213
2034  -152790
2035   -14265
2036   138863
2037    92623
2038   -65589
2039  -129950
2040   -28886
2041   118939
2042   111224
2043   -58786
2044  -147529
2045   -27995
2046   123165
2047   104402
2048   -55661
2049  -140348
2050   -34740
2051   118135
2052   107574
2053   -48891
2054  -136991
2055   -42640
2056   109071
2057   115039
2058   -41357
2059  -147331
2060   -44925
2061   122772
2062   114106
2063   -45894
2064  -132772
2065   -44918
2066    99718
2067   121389
2068   -19724
2069  -149665
2070   -63634
2071   123764
2072   123687
2073   -47510
2074  -136082
2075   -49563
2076    88005
2077   122893
2078   -10033
2079  -150487
2080   -74597
2081   114304
2082   126967
2083   -32478
2084  -133581
2085   -65061
2086    89852
2087   134281
2088    -9971
2089  -139216
2090   -67766
2091    92355
2092   127778
2093     -511
2094  -134399
2095   -87596
2096    91391
2097   140587
2098   -14249
2099  -135631
2100   -71196
2101    71962
2102   125539
2103    14610
2104  -135056
2105   -99465
2106    83770
2107   143205
2108     -998
2109  -132162
2110   -83362
2111    69910
2112   132984
2113    22059
2114  -126671
2115  -102452
2116    71905
2117   149484
2118    19421
2119  -134553
2120   -96162
2121    71856
2122   137925
2123    20320
2124  -122774
2125  -106082
2126    51406
2127   141916
2128    34833
2129  -128355
2130  -116830
2131    58685
2132   147564
2133    24887
2134  -122265
2135  -100759
2136    43983
2137   135079
2138    54126
2139  -107884
2140  -123742
2141    47941
2142   152011
2143    41173
2144  -112247
2145  -108357
2146    33146
2147   137690
2148    56273
2149  -111413
2150  -123825
2151    32053
2152   133029
2153    54713
2154  -100516
2155  -131176
2156    23481
2157   151082
2158    58306
2159  -108332
2160  -112668
2161    22644
2162   127103
2163    81185
2164   -84948
2165  -144004
2166    20038
2167   158042
2168    62785
2169  -103114
2170  -118286
2171     7117
2172   122729
2173    84127
2174   -82210
2175  -147645
2176      806
2177   146364
2178    78190
2179   -91743
2180  -129935
2181     1051
2182   131097
2183    85847
2184   -72615
2185  -132987
2186   -10396
2187   131086
2188    94903
2189   -72066
2190  -140786
2191   -12861
2192   132826
2193    91273
2194   -73166
2195  -132079
2196   -16356
2197   117512
2198    99157
2199   -56138
2200  -140818
2201   -28137
2202   127567
2203   102471
2204   -64008
2205  -138763
2206   -26756
2207   116779
2208   105431
2209   -51811
2210  -141560
2211   -35514
2212   115713
2213   110341
2214   -44918
2215  -145515
2216   -41860
2217   125990
2218   111672
2219   -51641
2220  -131524
2221   -38499
2222    99967
2223   122973
2224   -24527
2225  -156736
2226   -55820
2227   126969
2228   109311
2229   -49940
2230  -124435
2231   -55582
2232    84863
2233   128475
2234   -17586
2235  -152012
2236   -57112
2237   110856
2238   113427
2239   -23392
2240  -123341
2241   -68502
2242    93781
2243   137195
2244   -20073
2245  -139197
2246   -56014
2247    87062
2248   116220
2249    -1111
2250  -134420
2251   -89609
2252    94949
2253   138005
2254   -22556
2255  -134904
2256   -65140
2257    72031
2258   124661
2259    15565
2260  -137840
2261   -94894
2262    95159
2263   140027
2264    -9955
2265  -125500
2266   -73999
2267    64785
2268   134273
2269    24795
2270  -137010
2271  -100578
2272    82486
2273   134137
2274     4872
2275  -119339
2276   -96179
2277    58528
2278   140609
2279    21116
2280  -129189
2281   -91300
2282    61379
2283   127232
2284    34072
2285  -114108
2286  -114962
2287    60679
2288   147891
2289    16138
2290  -115327
2291   -87106
2292    37177
2293   127696
2294    55083
2295  -118432
2296  -124272
2297    57521
2298   139360
2299    24925
2300  -101772
2301  -103565
2302    24139
2303   143268
2304    61038
2305  -123320
2306  -115824
2307    49807
2308   127418
2309    48560
2310   -90805
2311  -125975
2312    22886
2313   152116
2314    53621
2315  -115763
2316  -108861
2317    25998
2318   118352
2319    73056
2320   -85926
2321  -144279
2322    20947
2323   156852
2324    50487
2325  -101852
2326  -101923
2327     7850
2328   115150
2329    90428
2330   -79184
2331  -147363
2332    16487
2333   146520
2334    55151
2335   -84755
2336  -109985
2337   -11252
2338   119293
2339    96555
2340   -83902
2341  -141171
2342    10348
2343   126079
2344    70148
2345   -61875
2346  -127180
2347   -24362
2348   135207
2349    98440
2350   -87500
2351  -127589
2352     1956
2353   107434
2354    91101
2355   -46775
2356  -147735
2357   -28578
2358   142392
2359    93164
2360   -78941
2361  -119377
2362   -18725
2363   101288
2364   107939
2365   -44362
2366  -150707
2367   -28871
2368   130167
2369    93486
2370   -54228
2371  -124003
2372   -40141
2373   107537
2374   112854
2375   -49457
2376  -139915
2377   -32690
2378   105619
2379   101594
2380   -30644
2381  -131996
2382   -51644
2383   114878
2384   115142
2385   -46440
2386  -124321
2387   -39840
2388    89206
2389   113789
2390   -16683
2391  -140824
2392   -62277
2393   111214
2394   111815
2395   -38870
2396  -122123
2397   -56237
2398    79465
2399   124538
2400   -10669
2401  -144326
2402   -61574
2403   102141
2404   112164
2405   -16524
2406  -116877
2407   -72157
2408    82982
2409   137491
2410   -11896
2411  -138197
2412   -61039
2413    82636
2414   111394
2415     7230
2416  -124035
2417   -94648
2418    85220
2419   136503
2420   -16117
2421  -126355
2422   -63388
2423    63056
2424   117769
2425    25430
2426  -124421
2427   -98056
2428    83530
2429   130362
2430    -3971
2431  -112497
2432   -78463
2433    50900
2434   128931
2435    26445
2436  -123998
2437   -93174
2438    69191
2439   125750
2440    18264
2441  -107032
2442   -95635
2443    50125
2444   136689
2445    26669
2446  -119653
2447   -92729
2448    50831
2449   121875
2450    34378
2451  -110706
2452  -112373
2453    45240
2454   135634
2455    29333
2456  -110707
2457   -97526
2458    39536
2459   128817
2460    52702
2461  -101638
2462  -111893
2463    44123
2464   136464
2465    43264
2466   -97964
2467  -106076
2468    28019
2469   129569
2470    51200
2471  -103257
2472  -115901
2473    24261
2474   120019
2475    53147
2476   -90109
2477  -122687
2478    20628
2479   135683
2480    53746
2481   -90968
2482  -100312
2483    16513
2484   119066
2485    79145
2486   -78943
2487  -128740
2488    18166
2489   135369
2490    54149
2491   -85048
2492  -108120
2493    -6230
2494   113652
2495    82391
2496   -84666
2497  -134918
2498     7755
2499   122521
2500    67576
2501   -68665
2502  -118272
2503   -11521
2504   128259
2505    91186
2506   -74595
2507  -121520
2508      227
2509   110921
2510    84038
2511   -53714
2512  -131436
2513   -21801
2514   124858
2515    86752
2516   -70890
2517  -119869
2518   -16825
2519    99251
2520    92842
2521   -45345
2522  -134241
2523   -27038
2524   121232
2525    90472
2526   -55394
2527  -115658
2528   -27122
2529    97856
2530    99349
2531   -39218
2532  -130893
2533   -35954
2534   107813
2535    95724
2536   -41159
2537  -120663
2538   -41072
2539    99387
2540   105876
2541   -36877
2542  -123759
2543   -39298
2544    94488
2545   106462
2546   -24336
2547  -129798
2548   -55461
2549   100616
2550   108922
2551   -34263
2552  -121807
2553   -50254
2554    82005
2555   114485
2556   -13147
2557  -131413
2558   -60343
2559    93475
2560   110942
2561   -17993
2562  -115527
2563   -60581
2564    80978
2565   118637
2566    -9874
2567  -124092
2568   -60936
2569    77883
2570   107691
2571    -3026
2572  -117172
2573   -75421
2574    75644
2575   117699
2576    -9442
2577  -115616
2578   -64713
2579    64644
2580   111818
2581    12508
2582  -113980
2583   -83047
2584    74394
2585   123353
2586     -445
2587  -109370
2588   -70777
2589    55270
2590   116254
2591    20889
2592  -113302
2593   -91406
2594    65712
2595   123431
2596     9101
2597  -108722
2598   -81631
2599    48232
2600   120529
2601    26702
2602  -112495
2603   -93297
2604    55695
2605   118608
2606    23468
2607  -100876
2608   -93528
2609    42624
2610   126036
2611    31074
2612  -107400
2613   -90977
2614    45423
2615   113417
2616    36550
2617   -92555
2618  -101592
2619    36384
2620   127322
2621    35458
2622  -100716
2623   -93442
2624    33792
2625   111515
2626    42055
2627   -89558
2628  -107320
2629    26621
2630   123145
2631    45005
2632   -92195
2633  -101130
2634    26071
2635   118414
2636    51145
2637   -84492
2638  -105475
2639    20797
2640   122427
2641    57726
2642   -84136
2643  -109987
2644    15329
2645   120448
2646    58137
2647   -85467
2648  -111890
2649    11623
2650   114573
2651    63955
2652   -75690
2653  -115369
2654     3467
2655   121594
2656    68387
2657   -77691
2658  -109223
2659     6374
2660   111995
2661    73763
2662   -64801
2663  -118397
2664    -3437
2665   116988
2666    72036
2667   -68610
2668  -113263
2669    -9006
2670   107534
2671    80107
2672   -62647
2673  -122650
2674    -9458
2675   109826
2676    77280
2677   -54310
2678  -117065
2679   -22305
2680   111660
2681    89859
2682   -60677
2683  -120664
2684   -13992
2685   102717
2686    85482
2687   -40903
2688  -122636
2689   -35229
2690   111109
2691    96368
2692   -54818
2693  -120835
2694   -25762
2695    94055
2696    93906
2697   -33326
2698  -126739
2699   -43119
2700   107058
2701   100905
2702   -42590
2703  -118861
2704   -38023
2705    90462
2706   105249
2707   -27520
2708  -126987
2709   -44520
2710    97153
2711    99625
2712   -29081
2713  -115260
2714   -53488
2715    85346
2716   112554
2717   -24697
2718  -125934
2719   -47839
2720    87835
2721    98657
2722   -11651
2723  -112867
2724   -66982
2725    84141
2726   120846
2727   -18535
2728  -123265
2729   -54350
2730    77028
2731   106424
2732     -879
2733  -116729
2734   -75233
2735    80530
2736   118961
2737    -9853
2738  -115549
2739   -68497
2740    65336
2741   118086
2742     6103
2743  -120292
2744   -73984
2745    71771
2746   113819
2747     8659
2748  -104124
2749   -84560
2750    58885
2751   129440
2752    10420
2753  -118616
2754   -75569
2755    58835
2756   108215
2757    23034
2758  -103764
2759   -97093
2760    53218
2761   127533
2762    13110
2763  -109310
2764   -77356
2765    45958
2766   112720
2767    35509
2768  -101765
2769   -97886
2770    51654
2771   120385
2772    21699
2773   -93144
2774   -88443
2775    30257
2776   121539
2777    43052
2778  -106282
2779   -99476
2780    44846
2781   111318
2782    34890
2783   -80301
2784  -105668
2785    17845
2786   133702
2787    49276
2788  -105145
2789   -94634
2790    34408
2791   105232
2792    53335
2793   -72881
2794  -116131
2795    13674
2796   133352
2797    48678
2798   -92844
2799   -95252
2800    13642
2801   104191
2802    67443
2803   -75542
2804  -121247
2805    15688
2806   122567
2807    49246
2808   -72956
2809   -98672
2810    -4660
2811   111887
2812    79014
2813   -80747
2814  -116135
2815    18075
2816   108083
2817    56816
2818   -55033
2819  -110408
2820   -17743
2821   118378
2822    78656
2823   -78613
2824  -108980
2825     5766
2826    95887
2827    72287
2828   -45809
2829  -122897
2830   -22180
2831   119669
2832    78924
2833   -65206
2834  -104600
2835   -16083
2836    93114
2837    91211
2838   -44399
2839  -128874
2840   -18331
2841   112077
2842    76884
2843   -46196
2844  -104288
2845   -37072
2846    95666
2847   103925
2848   -50650
2849  -126183
2850   -15689
2851    95073
2852    77041
2853   -27278
2854  -109331
2855   -51368
2856    99090
2857   105149
2858   -49647
2859  -115910
2860   -21722
2861    80254
2862    89202
2863   -13883
2864  -118971
2865   -52033
2866   103070
2867    96753
2868   -39963
2869  -103103
2870   -41588
2871    70624
2872   106139
2873   -11357
2874  -128851
2875   -49583
2876    93575
2877    90711
2878   -19677
2879   -99380
2880   -64647
2881    69744
2882   121783
2883   -14630
2884  -126389
2885   -46445
2886    78763
2887    90572
2888     2417
2889  -102376
2890   -79961
2891    73218
2892   123700
2893   -15254
2894  -115362
2895   -52432
2896    60080
2897    99557
2898    14756
2899  -109314
2900   -80678
2901    75028
2902   114572
2903    -7432
2904   -99735
2905   -65724
2906    47184
2907   113768
2908    19712
2909  -115069
2910   -76439
2911    68707
2912   102947
2913     8284
2914   -89089
2915   -83728
2916    40734
2917   123767
2918    20691
2919  -113941
2920   -73679
2921    54228
2922    99051
2923    28683
2924   -87791
2925   -99396
2926    42067
2927   127799
2928    20762
2929  -102256
2930   -76780
2931    35581
2932   104688
2933    44579
2934   -93483
2935  -104646
2936    41877
2937   118197
2938    25700
2939   -84816
2940   -88859
2941    19096
2942   118147
2943    51347
2944   -98807
2945   -96871
2946    38459
2947   104012
2948    38946
2949   -70096
2950  -100805
2951    10254
2952   124102
2953    50947
2954   -93289
2955   -91254
2956    23266
2957    96313
2958    55362
2959   -68059
2960  -112233
2961    11887
2962   120378
2963    48089
2964   -80368
2965   -91700
2966     4703
2967    99141
2968    71511
2969   -69410
2970  -115048
2971    11676
2972   110891
2973    54562
2974   -61825
2975  -101326
2976   -11730
2977   109543
2978    78345
2979   -73555
2980  -111256
2981     7265
2982    97021
2983    63625
2984   -45160
2985  -111479
2986   -22886
2987   114501
2988    80358
2989   -69105
2990  -104320
2991    -5472
2992    89269
2993    76775
2994   -40003
2995  -117188
2996   -20466
2997   108684
2998    74536
2999   -53416
3000   -99404
3001   -25740
3002    86955
3003    90736
3004   -43836
3005  -118550
3006   -16515
3007    97160
3008    73131
3009   -33968
3010  -100955
3011   -42387
3012    89995
3013    98682
3014   -44186
3015  -114891
3016   -21520
3017    82960
3018    81557
3019   -17747
3020  -111301
3021   -51272
3022    93482
3023    98997
3024   -38197
3025  -106552
3026   -35030
3027    72812
3028    97166
3029   -12368
3030  -117272
3031   -50306
3032    88292
3033    92747
3034   -21893
3035   -99030
3036   -55300
3037    68872
3038   108888
3039   -13157
3040  -118789
3041   -46145
3042    77620
3043    88820
3044    -5969
3045   -96246
3046   -68253
3047    69180
3048   114206
3049   -13813
3050  -110742
3051   -48062
3052    64654
3053    92020
3054     7364
3055  -100402
3056   -74117
3057    69899
3058   108045
3059    -8782
3060  -100350
3061   -59096
3062    48977
3063   103306
3064    17194
3065  -107431
3066   -75296
3067    65193
3068   102386
3069     5293
3070   -88554
3071   -75726
3072    42739
3073   117788
3074    20115
3075  -108454
3076   -72717
3077    55681
3078    96496
3079    21452
3080   -84647
3081   -91216
3082    38832
3083   120150
3084    20499
3085  -100752
3086   -73306
3087    41106
3088    97888
3089    35272
3090   -85685
3091   -93990
3092    40581
3093   115361
3094    23691
3095   -86664
3096   -79303
3097    26271
3098   104328
3099    43507
3100   -89506
3101   -93627
3102    37363
3103   105224
3104    32140
3105   -75367
3106   -88784
3107    15442
3108   110281
3109    48375
3110   -88470
3111   -92627
3112    26554
3113    99752
3114    45841
3115   -67433
3116   -99012
3117    10255
3118   113185
3119    52049
3120   -80822
3121   -93887
3122    12973
3123    98168
3124    59712
3125   -65125
3126  -106358
3127     5914
3128   108251
3129    54353
3130   -66708
3131   -96146
3132      -31
3133   101695
3134    68141
3135   -66571
3136  -105847
3137     4676
3138   100697
3139    59331
3140   -54831
3141  -100778
3142   -11109
3143   101900
3144    71007
3145   -63187
3146  -102084
3147    -4216
3148    91246
3149    67343
3150   -47501
3151  -105739
3152   -15991
3153    99800
3154    72900
3155   -53381
3156   -99316
3157   -15793
3158    88115
3159    79242
3160   -41989
3161  -108443
3162   -20332
3163    93260
3164    76141
3165   -40653
3166  -102942
3167   -30211
3168    86612
3169    86843
3170   -38836
3171  -110049
3172   -27228
3173    84918
3174    81176
3175   -28806
3176  -104306
3177   -38804
3178    85630
3179    91247
3180   -31286
3181  -105299
3182   -33023
3183    80386
3184    85584
3185   -21246
3186  -103468
3187   -43822
3188    80425
3189    90885
3190   -24386
3191  -102767
3192   -41875
3193    74497
3194    90364
3195   -18399
3196  -102748
3197   -47397
3198    73933
3199    92261
3200   -12893
3201  -101927
3202   -51208
3203    68217
3204    96945
3205   -12068
3206  -101840
3207   -52593
3208    64889
3209    95408
3210    -4370
3211   -99198
3212   -60310
3213    63664
3214    99493
3215    -1424
3216   -98816
3217   -60124
3218    59078
3219   101102
3220     4204
3221   -97857
3222   -64314
3223    55877
3224    97716
3225     7772
3226   -95874
3227   -72064
3228    54031
3229   103531
3230     8671
3231   -94683
3232   -67392
3233    48911
3234    98637
3235    17970
3236   -91639
3237   -75765
3238    49415
3239   104102
3240    15273
3241   -89019
3242   -71491
3243    40786
3244   101020
3245    22402
3246   -89658
3247   -79735
3248    40148
3249   101248
3250    22706
3251   -84739
3252   -80261
3253    33454
3254   104314
3255    29162
3256   -84310
3257   -81086
3258    33978
3259   102135
3260    36186
3261   -78818
3262   -86951
3263    26888
3264   106557
3265    37086
3266   -80808
3267   -86433
3268    22194
3269    99252
3270    43736
3271   -74412
3272   -92580
3273    18534
3274   103667
3275    44110
3276   -73296
3277   -90206
3278    14631
3279    99770
3280    49364
3281   -70763
3282   -93568
3283    12098
3284    98969
3285    50960
3286   -64765
3287   -95402
3288     7699
3289   102265
3290    54554
3291   -66221
3292   -92076
3293     4912
3294    95724
3295    60275
3296   -59036
3297   -99970
3298      387
3299    99453
3300    57986
3301   -60679
3302   -95868
3303    -8518
3304    91982
3305    66947
3306   -54669
3307  -103118
3308    -7777
3309    94590
3310    68193
3311   -49140
3312   -99087
3313   -14832
3314    94482
3315    76367
3316   -46859
3317  -100159
3318   -14681
3319    88259
3320    74815
3321   -39774
3322  -104492
3323   -24602
3324    89316
3325    74959
3326   -43252
3327  -101915
3328   -24382
3329    81850
3330    78785
3331   -33203
3332  -103730
3333   -28873
3334    87648
3335    80889
3336   -32761
3337   -98973
3338   -30355
3339    81153
3340    83963
3341   -27049
3342  -102813
3343   -36087
3344    79468
3345    84381
3346   -24632
3347  -101074
3348   -41662
3349    76200
3350    88061
3351   -23658
3352   -99640
3353   -42624
3354    71034
3355    89079
3356   -12948
3357  -101852
3358   -50083
3359    70763
3360    90798
3361   -12707
3362   -96923
3363   -50994
3364    62817
3365    95077
3366    -4585
3367  -100401
3368   -53428
3369    64774
3370    91676
3371    -1278
3372   -92502
3373   -58450
3374    60370
3375    97372
3376    -1793
3377   -95562
3378   -57686
3379    52762
3380    91476
3381     5377
3382   -95721
3383   -68258
3384    56698
3385    96728
3386     2255
3387   -90322
3388   -61716
3389    45382
3390    96832
3391    16597
3392   -89969
3393   -68668
3394    53934
3395    98536
3396    12195
3397   -83297
3398   -69671
3399    38057
3400    99273
3401    20244
3402   -91111
3403   -75707
3404    39050
3405    94819
3406    22410
3407   -81317
3408   -77882
3409    32173
3410   101785
3411    28487
3412   -81657
3413   -74938
3414    32778
3415    96626
3416    35166
3417   -76084
3418   -84348
3419    28018
3420   101016
3421    31963
3422   -77708
3423   -80162
3424    20774
3425    94186
3426    39731
3427   -75021
3428   -88721
3429    23939
3430    97724
3431    36567
3432   -68511
3433   -82583
3434    15519
3435    96785
3436    45049
3437   -70129
3438   -86302
3439    15926
3440    92538
3441    46504
3442   -63842
3443   -91282
3444     8961
3445    97137
3446    46448
3447   -64499
3448   -86181
3449     5191
3450    91510
3451    58102
3452   -57133
3453   -95320
3454     2758
3455    94448
3456    53161
3457   -54657
3458   -88854
3459    -7102
3460    89291
3461    64351
3462   -55135
3463   -95969
3464    -4478
3465    88655
3466    61032
3467   -46732
3468   -92156
3469   -12201
3470    90779
3471    68911
3472   -49137
3473   -92970
3474   -10875
3475    83964
3476    67239
3477   -41028
3478   -97359
3479   -18080
3480    87789
3481    67295
3482   -44994
3483   -92250
3484   -19560
3485    77027
3486    72669
3487   -33716
3488   -99336
3489   -23492
3490    86234
3491    72669
3492   -34651
3493   -89577
3494   -27467
3495    73121
3496    80469
3497   -27417
3498   -99080
3499   -31546
3500    77452
3501    76927
3502   -25893
3503   -94066
3504   -38377
3505    71090
3506    83974
3507   -23559
3508   -95701
3509   -37044
3510    67757
3511    84658
3512   -12423
3513   -95301
3514   -44715
3515    69985
3516    85127
3517   -15145
3518   -91265
3519   -44173
3520    62649
3521    86204
3522    -8576
3523   -95192
3524   -48271
3525    62799
3526    85932
3527    -7285
3528   -90759
3529   -50917
3530    59648
3531    88951
3532    -4960
3533   -90852
3534   -51304
3535    55819
3536    89881
3537     2139
3538   -89519
3539   -59591
3540    55241
3541    89541
3542     1295
3543   -86255
3544   -58567
3545    46848
3546    92329
3547    11360
3548   -88300
3549   -64977
3550    48769
3551    92326
3552     9844
3553   -81763
3554   -66080
3555    39506
3556    94019
3557    19277
3558   -84651
3559   -69099
3560    40254
3561    92049
3562    18942
3563   -79318
3564   -72424
3565    33913
3566    94656
3567    22521
3568   -80690
3569   -70522
3570    32397
3571    91356
3572    27643
3573   -76369
3574   -77675
3575    31778
3576    95705
3577    26051
3578   -75203
3579   -73027
3580    25532
3581    90869
3582    35828
3583   -72494
3584   -81064
3585    24316
3586    92465
3587    34037
3588   -68467
3589   -79470
3590    17296
3591    91101
3592    39428
3593   -66819
3594   -81589
3595    15092
3596    90967
3597    44874
3598   -62051
3599   -84691
3600    11059
3601    90509
3602    45547
3603   -59742
3604   -83485
3605     5738
3606    89310
3607    50902
3608   -58134
3609   -86996
3610     3659
3611    88585
3612    50325
3613   -55621
3614   -86893
3615     -976
3616    86763
3617    55345
3618   -52319
3619   -88885
3620    -1406
3621    85999
3622    54905
3623   -49329
3624   -88090
3625    -6678
3626    84654
3627    59397
3628   -46981
3629   -88781
3630    -8981
3631    82260
3632    61861
3633   -42356
3634   -90702
3635   -13430
3636    82502
3637    63967
3638   -40027
3639   -88766
3640   -17338
3641    77099
3642    68856
3643   -34891
3644   -92213
3645   -21131
3646    78304
3647    68191
3648   -33038
3649   -89792
3650   -26763
3651    72795
3652    73639
3653   -27335
3654   -90695
3655   -29228
3656    73050
3657    73797
3658   -26323
3659   -90513
3660   -29441
3661    70613
3662    77100
3663   -20982
3664   -89817
3665   -34545
3666    68794
3667    77981
3668   -21344
3669   -89628
3670   -35853
3671    66476
3672    78552
3673   -16523
3674   -90708
3675   -39499
3676    64893
3677    78549
3678   -13308
3679   -87979
3680   -43685
3681    60701
3682    83731
3683    -8605
3684   -89804
3685   -45460
3686    59865
3687    81241
3688    -4927
3689   -85028
3690   -52347
3691    54945
3692    88168
3693    -1729
3694   -87339
3695   -50175
3696    52517
3697    83704
3698     3424
3699   -82095
3700   -58981
3701    47505
3702    89161
3703     4843
3704   -83788
3705   -56644
3706    44859
3707    85770
3708    10176
3709   -81874
3710   -60990
3711    44164
3712    87314
3713    10873
3714   -78860
3715   -60634
3716    38892
3717    88495
3718    16975
3719   -81914
3720   -64480
3721    41450
3722    86781
3723    15863
3724   -74906
3725   -67668
3726    31238
3727    90374
3728    22700
3729   -78203
3730   -67111
3731    33926
3732    86157
3733    24805
3734   -68810
3735   -73862
3736    25971
3737    92514
3738    27990
3739   -72031
3740   -70784
3741    22942
3742    87527
3743    35735
3744   -67788
3745   -78311
3746    21500
3747    87484
3748    32449
3749   -62751
3750   -75495
3751    11868
3752    89254
3753    42541
3754   -67745
3755   -79929
3756    18161
3757    85257
3758    39000
3759   -56766
3760   -80007
3761     6992
3762    90428
3763    46206
3764   -62756
3765   -79463
3766    11639
3767    82457
3768    46617
3769   -53025
3770   -84804
3771     2792
3772    88378
3773    47682
3774   -57862
3775   -79536
3776     1233
3777    80101
3778    55374
3779   -48374
3780   -88108
3781    -1630
3782    86068
3783    51478
3784   -46356
3785   -80649
3786   -10757
3787    79166
3788    64053
3789   -44469
3790   -89271
3791    -6212
3792    79629
3793    55406
3794   -36803
3795   -84290
3796   -20944
3797    77469
3798    67155
3799   -41901
3800   -87537
3801   -12464
3802    73800
3803    62446
3804   -30882
3805   -88420
3806   -22709
3807    78938
3808    67167
3809   -35538
3810   -83332
3811   -20784
3812    68237
3813    70927
3814   -27401
3815   -91862
3816   -24243
3817    74859
3818    68062
3819   -28034
3820   -83021
3821   -31232
3822    65689
3823    76557
3824   -23384
3825   -90912
3826   -28912
3827    67677
3828    69812
3829   -16382
3830   -83491
3831   -39138
3832    62882
3833    79329
3834   -17891
3835   -87328
3836   -35882
3837    59082
3838    73755
3839    -7481
3840   -84332
3841   -45882
3842    60671
3843    80267
3844   -10312
3845   -81183
3846   -43945
3847    51839
3848    81333
3849    -2621
3850   -86912
3851   -48539
3852    56748
3853    78969
3854    -3866
3855   -78081
3856   -51701
3857    47028
3858    86932
3859     2000
3860   -85861
3861   -49854
3862    51490
3863    78851
3864     5212
3865   -75920
3866   -58417
3867    44524
3868    88994
3869     6045
3870   -81638
3871   -54668
3872    40859
3873    81012
3874    14445
3875   -77626
3876   -64399
3877    40482
3878    86134
3879    11529
3880   -73647
3881   -59580
3882    31369
3883    85360
3884    23276
3885   -75138
3886   -66244
3887    35706
3888    83384
3889    20309
3890   -67293
3891   -68505
3892    24803
3893    86684
3894    26330
3895   -72263
3896   -68853
3897    28100
3898    81760
3899    28713
3900   -64989
3901   -73729
3902    21247
3903    88209
3904    30751
3905   -66732
3906   -69655
3907    19980
3908    82995
3909    35890
3910   -62702
3911   -77460
3912    18125
3913    86300
3914    33969
3915   -60657
3916   -73289
3917    10938
3918    84641
3919    42797
3920   -61063
3921   -78628
3922    13451
3923    81847
3924    41439
3925   -52017
3926   -77514
3927     2822
3928    85093
3929    48068
3930   -55886
3931   -79736
3932     4812
3933    77551
3934    48686
3935   -46326
3936   -82764
3937    -2209
3938    82456
3939    49636
3940   -47665
3941   -78769
3942    -5316
3943    75542
3944    57219
3945   -42791
3946   -85052
3947    -5458
3948    77812
3949    53079
3950   -41098
3951   -80318
3952   -12812
3953    75307
3954    61697
3955   -41790
3956   -83584
3957   -10425
3958    73846
3959    57786
3960   -33700
3961   -81711
3962   -18602
3963    74174
3964    64838
3965   -35795
3966   -83928
3967   -18154
3968    69278
3969    63160
3970   -27442
3971   -84896
3972   -24293
3973    70275
3974    66466
3975   -27889
3976   -81143
3977   -26006
3978    63507
3979    70154
3980   -20838
3981   -85099
3982   -29785
3983    65420
3984    68024
3985   -18739
3986   -79158
3987   -34030
3988    59961
3989    74704
3990   -16580
3991   -83852
3992   -33583
3993    59596
3994    69962
3995   -11007
3996   -79932
3997   -42060
3998    58509
3999    76483
4000   -13045
4001   -80277
4002   -38546
4003    53903
4004    74976
4005    -4880
4006   -82219
4007   -44716
4008    54651
4009    75997
4010    -6633
4011   -76980
4012   -45298
4013    48232
4014    79057
4015     -909
4016   -80835
4017   -46547
4018    48979
4019    74946
4020     1924
4021   -73810
4022   -52886
4023    42950
4024    81378
4025     6723
4026   -77810
4027   -51520
4028    42522
4029    76206
4030    11418
4031   -71764
4032   -58538
4033    37537
4034    81303
4035    10907
4036   -72974
4037   -55697
4038    34559
4039    78775
4040    17785
4041   -69544
4042   -62277
4043    34603
4044    81138
4045    15542
4046   -68167
4047   -59452
4048    28585
4049    81500
4050    23137
4051   -70595
4052   -64470
4053    31635
4054    78827
4055    20492
4056   -62699
4057   -65731
4058    22070
4059    82111
4060    26991
4061   -67029
4062   -65832
4063    24239
4064    77839
4065    28494
4066   -59012
4067   -70039
4068    16137
4069    82391
4070    32895
4071   -60148
4072   -67826
4073    14035
4074    76202
4075    38133
4076   -56670
4077   -73730
4078    12270
4079    78276
4080    35902
4081   -53975
4082   -70529
4083     6209
4084    77310
4085    44305
4086   -52285
4087   -75507
4088     8904
4089    77597
4090    41486
4091   -47294
4092   -72663
4093      624
4094    76820
4095    47082
4096   -49106
4097   -77306
4098     1270
4099    75695
4100    46016
4101   -45364
4102   -76621
4103    -4005
4104    75895
4105    50650
4106   -44860
4107   -75414
4108    -4713
4109    72838
4110    53896
4111   -37861
4112   -78978
4113    -9669
4114    73050
4115    53557
4116   -38131
4117   -75491
4118   -13154
4119    67435
4120    59859
4121   -33508
4122   -81278
4123   -15762
4124    68373
4125    55820
4126   -28413
4127   -75726
4128   -20747
4129    66155
4130    63946
4131   -27685
4132   -79962
4133   -20064
4134    63912
4135    62169
4136   -24439
4137   -79596
4138   -25476
4139    64127
4140    64186
4141   -25428
4142   -78198
4143   -26217
4144    60899
4145    68150
4146   -17602
4147   -79382
4148   -29247
4149    62996
4150    66378
4151   -17811
4152   -75994
4153   -32752
4154    55703
4155    69898
4156   -12781
4157   -80921
4158   -36285
4159    56216
4160    67914
4161   -12876
4162   -75213
4163   -39821
4164    50173
4165    73635
4166    -6913
4167   -76934
4168   -38942
4169    49519
4170    71817
4171    -1519
4172   -72479
4173   -44454
4174    47907
4175    74630
4176    -1952
4177   -72615
4178   -44432
4179    42088
4180    71944
4181     4664
4182   -74090
4183   -49739
4184    43196
4185    73952
4186     3504
4187   -69064
4188   -48857
4189    37759
4190    76628
4191    11437
4192   -71777
4193   -51619
4194    40413
4195    74719
4196    10271
4197   -67101
4198   -54612
4199    33631
4200    77692
4201    12657
4202   -69915
4203   -55565
4204    32618
4205    75137
4206    17054
4207   -64858
4208   -60380
4209    28399
4210    79104
4211    17971
4212   -63586
4213   -58052
4214    25365
4215    75913
4216    24161
4217   -61575
4218   -63861
4219    23719
4220    76639
4221    23220
4222   -58531
4223   -60956
4224    18603
4225    75019
4226    31203
4227   -58531
4228   -64753
4229    18738
4230    74323
4231    29098
4232   -54193
4233   -66180
4234    11920
4235    75639
4236    34526
4237   -55961
4238   -67415
4239    13245
4240    72048
4241    35832
4242   -50386
4243   -71087
4244     8650
4245    76908
4246    36759
4247   -50778
4248   -68597
4249     5617
4250    72531
4251    43686
4252   -47274
4253   -74121
4254     4089
4255    74268
4256    40957
4257   -46167
4258   -69864
4259    -2472
4260    69846
4261    47778
4262   -42893
4263   -72856
4264    -1238
4265    70464
4266    45961
4267   -37937
4268   -71854
4269    -7906
4270    69642
4271    52063
4272   -38830
4273   -72840
4274    -8159
4275    65133
4276    50918
4277   -33167
4278   -74292
4279   -13854
4280    67868
4281    54535
4282   -34700
4283   -72620
4284   -13599
4285    63065
4286    56899
4287   -28598
4288   -76685
4289   -17215
4290    65770
4291    56607
4292   -28968
4293   -73487
4294   -21120
4295    60111
4296    61505
4297   -24260
4298   -77747
4299   -21645
4300    62864
4301    59712
4302   -20456
4303   -71902
4304   -27038
4305    58992
4306    63797
4307   -19818
4308   -74406
4309   -26545
4310    55795
4311    62781
4312   -12562
4313   -73760
4314   -33995
4315    53805
4316    65210
4317   -14504
4318   -71179
4319   -32933
4320    48616
4321    66832
4322    -6446
4323   -73493
4324   -37376
4325    51066
4326    67263
4327    -7778
4328   -70727
4329   -38664
4330    45478
4331    69695
4332    -2948
4333   -73608
4334   -41398
4335    45608
4336    67855
4337    -1268
4338   -70061
4339   -44417
4340    42820
4341    71839
4342     1732
4343   -71585
4344   -43996
4345    41556
4346    69980
4347     5349
4348   -67635
4349   -49926
4350    39497
4351    73128
4352     5699
4353   -67320
4354   -48434
4355    33886
4356    70805
4357    12261
4358   -65117
4359   -53785
4360    33882
4361    72824
4362    12041
4363   -62778
4364   -53026
4365    27052
4366    72326
4367    18726
4368   -61661
4369   -56362
4370    27938
4371    72406
4372    19199
4373   -58971
4374   -57801
4375    22564
4376    73749
4377    22516
4378   -60679
4379   -59340
4380    22900
4381    71274
4382    24890
4383   -57500
4384   -61812
4385    19802
4386    74326
4387    26835
4388   -58156
4389   -61924
4390    16693
4391    72546
4392    30059
4393   -55475
4394   -64682
4395    15309
4396    74036
4397    31483
4398   -50497
4399   -63695
4400    10411
4401    70395
4402    35133
4403   -50248
4404   -67393
4405     8432
4406    70982
4407    36198
4408   -46076
4409   -65327
4410     3312
4411    69548
4412    40021
4413   -45146
4414   -67074
4415     3060
4416    68031
4417    41984
4418   -41108
4419   -68052
4420    -1866
4421    67635
4422    43785
4423   -42566
4424   -68426
4425    -3777
4426    65998
4427    45426
4428   -37201
4429   -70874
4430    -6486
4431    67940
4432    47704
4433   -37078
4434   -69512
4435    -8192
4436    64626
4437    51003
4438   -33627
4439   -72881
4440   -10626
4441    64195
4442    50948
4443   -30546
4444   -70713
4445   -15123
4446    61927
4447    53610
4448   -27730
4449   -71583
4450   -17546
4451    59269
4452    54781
4453   -24625
4454   -70685
4455   -21787
4456    59524
4457    57785
4458   -21467
4459   -69809
4460   -23485
4461    54368
4462    58633
4463   -17857
4464   -70216
4465   -26721
4466    53710
4467    59964
4468   -18328
4469   -70059
4470   -27726
4471    52715
4472    61749
4473   -13760
4474   -69692
4475   -29678
4476    52053
4477    62636
4478   -12548
4479   -69764
4480   -32481
4481    49745
4482    64904
4483    -9930
4484   -70610
4485   -33096
4486    48088
4487    64665
4488    -4996
4489   -69070
4490   -38343
4491    45554
4492    65865
4493    -3855
4494   -68132
4495   -39088
4496    41874
4497    64526
4498      886
4499   -67571
4500   -43444
4501    41533
4502    66535
4503      754
4504   -64390
4505   -42428
4506    36446
4507    67477
4508     7156
4509   -63730
4510   -46090
4511    35813
4512    68281
4513     7521
4514   -62222
4515   -49004
4516    31706
4517    68898
4518    10329
4519   -63170
4520   -49587
4521    31151
4522    67347
4523    12543
4524   -60124
4525   -53227
4526    27760
4527    71581
4528    14741
4529   -61695
4530   -52069
4531    25394
4532    68451
4533    20399
4534   -58426
4535   -56951
4536    23707
4537    70306
4538    19999
4539   -56107
4540   -55836
4541    20197
4542    69733
4543    25058
4544   -54833
4545   -58603
4546    17836
4547    67897
4548    24802
4549   -50075
4550   -59562
4551    13390
4552    68790
4553    29029
4554   -51284
4555   -59912
4556    13226
4557    65096
4558    30746
4559   -46422
4560   -62011
4561     7793
4562    69455
4563    31579
4564   -46779
4565   -60540
4566     6052
4567    65881
4568    37175
4569   -43554
4570   -64962
4571     5456
4572    67573
4573    36560
4574   -42748
4575   -63809
4576      726
4577    65184
4578    42107
4579   -42484
4580   -67374
4581      700
4582    64339
4583    41065
4584   -36629
4585   -65588
4586    -5142
4587    64935
4588    45550
4589   -37218
4590   -65293
4591    -4240
4592    61235
4593    44938
4594   -30785
4595   -67799
4596   -10658
4597    62293
4598    47667
4599   -32215
4600   -65865
4601   -11689
4602    56467
4603    49180
4604   -26757
4605   -68778
4606   -14243
4607    59438
4608    48516
4609   -25673
4610   -64543
4611   -18630
4612    55976
4613    55239
4614   -23487
4615   -68789
4616   -17264
4617    56786
4618    52097
4619   -19444
4620   -66302
4621   -24769
4622    54032
4623    57948
4624   -20590
4625   -69689
4626   -22961
4627    50415
4628    55509
4629   -14779
4630   -68602
4631   -29519
4632    52521
4633    59191
4634   -15288
4635   -66221
4636   -26479
4637    46783
4638    60691
4639    -9075
4640   -67759
4641   -30948
4642    48673
4643    60290
4644    -8902
4645   -63484
4646   -33819
4647    42333
4648    64294
4649    -5298
4650   -66738
4651   -34135
4652    43425
4653    57368
4654    -3510
4655   -62353
4656   -39975
4657    38614
4658    64956
4659     -513
4660   -65182
4661   -37177
4662    37314
4663    60813
4664     5063
4665   -60355
4666   -43777
4667    37512
4668    67272
4669     2424
4670   -61473
4671   -41983
4672    32385
4673    64942
4674     9987
4675   -63059
4676   -46860
4677    33687
4678    66062
4679     7114
4680   -58085
4681   -47404
4682    26950
4683    67529
4684    13181
4685   -60765
4686   -48409
4687    29544
4688    63948
4689    14364
4690   -53848
4691   -52799
4692    23432
4693    67984
4694    17485
4695   -55683
4696   -49786
4697    22480
4698    62836
4699    21900
4700   -50849
4701   -56025
4702    19682
4703    66142
4704    19537
4705   -50614
4706   -52763
4707    14881
4708    64708
4709    26021
4710   -51626
4711   -58663
4712    16470
4713    65429
4714    25450
4715   -47219
4716   -56754
4717     9725
4718    67364
4719    31449
4720   -49784
4721   -59394
4722    11797
4723    63745
4724    30990
4725   -43730
4726   -61101
4727     5965
4728    67614
4729    33803
4730   -46010
4731   -60488
4732     5676
4733    60822
4734    36650
4735   -38792
4736   -63415
4737      730
4738    63738
4739    36609
4740   -39880
4741   -60552
4742    -1786
4743    60314
4744    42029
4745   -35128
4746   -63459
4747    -1401
4748    61311
4749    39153
4750   -32450
4751   -61997
4752    -8561
4753    59624
4754    44530
4755   -33915
4756   -64458
4757    -7083
4758    56630
4759    44561
4760   -28826
4761   -65397
4762   -13257
4763    58799
4764    47489
4765   -29620
4766   -64111
4767   -12762
4768    55370
4769    49678
4770   -23581
4771   -66633
4772   -16558
4773    56720
4774    50420
4775   -23940
4776   -63796
4777   -18579
4778    53200
4779    53785
4780   -20276
4781   -66494
4782   -20104
4783    52142
4784    51852
4785   -16248
4786   -62667
4787   -25383
4788    49006
4789    56299
4790   -15203
4791   -64720
4792   -23816
4793    47343
4794    53661
4795   -10469
4796   -62914
4797   -29759
4798    45792
4799    56799
4800   -10212
4801   -63056
4802   -28858
4803    43534
4804    58694
4805    -6524
4806   -63214
4807   -33071
4808    43635
4809    57814
4810    -6320
4811   -61072
4812   -35375
4813    40148
4814    62389
4815    -2312
4816   -63168
4817   -36299
4818    39645
4819    58970
4820     1154
4821   -60131
4822   -39978
4823    36839
4824    63908
4825     1629
4826   -61973
4827   -38814
4828    34727
4829    60555
4830     6345
4831   -57540
4832   -43259
4833    32433
4834    63271
4835     5693
4836   -58355
4837   -43021
4838    28419
4839    61693
4840    10787
4841   -56535
4842   -46190
4843    28614
4844    61689
4845    11434
4846   -53948
4847   -46440
4848    24078
4849    62899
4850    16760
4851   -54001
4852   -47601
4853    24187
4854    61844
4855    17029
4856   -50841
4857   -51294
4858    19421
4859    64387
4860    19361
4861   -51712
4862   -51542
4863    18785
4864    63200
4865    23198
4866   -49180
4867   -54579
4868    14762
4869    64874
4870    23264
4871   -48933
4872   -53414
4873    13201
4874    62453
4875    26772
4876   -45879
4877   -56478
4878    11540
4879    62569
4880    27797
4881   -42729
4882   -55286
4883     7394
4884    62590
4885    31810
4886   -43174
4887   -57762
4888     7580
4889    59852
4890    30792
4891   -38965
4892   -56616
4893     2300
4894    60332
4895    34104
4896   -40193
4897   -58896
4898     2276
4899    58906
4900    35776
4901   -34956
4902   -59998
4903    -2403
4904    59533
4905    38106
4906   -35316
4907   -59152
4908    -3335
4909    57381
4910    42353
4911   -32656
4912   -62867
4913    -5856
4914    57325
4915    41745
4916   -30205
4917   -60473
4918    -9529
4919    56165
4920    45065
4921   -28861
4922   -63526
4923   -10105
4924    55262
4925    44030
4926   -25931
4927   -60682
4928   -14119
4929    52438
4930    48115
4931   -24862
4932   -61668
4933   -15029
4934    50796
4935    47346
4936   -20782
4937   -62229
4938   -18779
4939    50876
4940    50346
4941   -19313
4942   -61266
4943   -19454
4944    47651
4945    49925
4946   -13798
4947   -61752
4948   -23289
4949    47906
4950    51812
4951   -15337
4952   -59581
4953   -24755
4954    44558
4955    54242
4956   -10825
4957   -63203
4958   -26955
4959    46082
4960    54329
4961    -8366
4962   -58168
4963   -29245
4964    41892
4965    57499
4966    -7428
4967   -61892
4968   -30642
4969    40789
4970    56732
4971    -4755
4972   -59352
4973   -33843
4974    39197
4975    57895
4976    -3157
4977   -59487
4978   -33710
4979    36096
4980    56405
4981     1494
4982   -58009
4983   -37628
4984    35407
4985    57948
4986     1529
4987   -56023
4988   -37205
4989    31033
4990    59119
4991     5724
4992   -57509
4993   -40869
4994    31900
4995    58217
4996     7461
4997   -53390
4998   -42493
4999    26902
5000    61457
5001     9703
5002   -55902
5003   -42315
5004    27257
5005    58972
5006    12987
5007   -51779
5008   -47468
5009    23468
5010    62680
5011    13264
5012   -51861
5013   -45507
5014    20781
5015    59629
5016    17538
5017   -50063
5018   -49281
5019    21247
5020    61196
5021    17078
5022   -47294
5023   -48743
5024    14881
5025    59632
5026    23075
5027   -47074
5028   -50545
5029    16589
5030    58945
5031    21380
5032   -43955
5033   -51285
5034    12270
5035    60072
5036    26466
5037   -45539
5038   -50541
5039    11468
5040    57378
5041    25919
5042   -40281
5043   -55051
5044     7844
5045    60042
5046    28369
5047   -40958
5048   -53370
5049     4633
5050    56619
5051    32087
5052   -38043
5053   -58167
5054     4286
5055    59259
5056    32117
5057   -36303
5058   -55603
5059     -440
5060    56865
5061    37562
5062   -35956
5063   -58467
5064      344
5065    56553
5066    35206
5067   -31391
5068   -58193
5069    -6145
5070    56777
5071    38320
5072   -33088
5073   -56284
5074    -5026
5075    52124
5076    40245
5077   -26002
5078   -59555
5079    -7533
5080    53260
5081    40560
5082   -27617
5083   -55937
5084   -10600
5085    48976
5086    45215
5087   -25198
5088   -60487
5089   -11676
5090    51743
5091    42582
5092   -22162
5093   -56996
5094   -16381
5095    48383
5096    48441
5097   -21346
5098   -59876
5099   -15543
5100    49113
5101    46808
5102   -16462
5103   -58688
5104   -21934
5105    47193
5106    49922
5107   -17745
5108   -59275
5109   -20221
5110    43647
5111    50144
5112   -11181
5113   -60887
5114   -24540
5115    45574
5116    50589
5117   -12430
5118   -55798
5119   -25544
5120    39579
5121    52777
5122    -7619
5123   -59841
5124   -26464
5125    41853
5126    49755
5127    -8057
5128   -53838
5129   -30657
5130    36914
5131    55237
5132    -5929
5133   -58359
5134   -28391
5135    36148
5136    51578
5137     -986
5138   -55011
5139   -33566
5140    35728
5141    56610
5142    -1916
5143   -55100
5144   -32781
5145    31268
5146    56201
5147     4414
5148   -56030
5149   -37373
5150    34098
5151    56537
5152     3560
5153   -51806
5154   -38558
5155    26801
5156    58561
5157     8146
5158   -54823
5159   -39943
5160    29307
5161    56188
5162     8920
5163   -49278
5164   -43151
5165    23340
5166    59756
5167    10952
5168   -51641
5169   -40571
5170    23671
5171    54633
5172    14400
5173   -46408
5174   -46049
5175    20342
5176    57941
5177    12909
5178   -46784
5179   -43155
5180    17386
5181    56670
5182    20045
5183   -47024
5184   -48932
5185    19112
5186    58020
5187    17171
5188   -42999
5189   -47143
5190    11872
5191    57208
5192    23953
5193   -44903
5194   -49738
5195    13650
5196    55790
5197    23054
5198   -39915
5199   -51967
5200     9024
5201    60049
5202    25573
5203   -42126
5204   -50313
5205     8562
5206    54206
5207    29438
5208   -36096
5209   -55549
5210     5778
5211    57987
5212    26927
5213   -36485
5214   -50434
5215     1397
5216    53490
5217    33473
5218   -34613
5219   -54692
5220     2196
5221    54251
5222    30347
5223   -32642
5224   -52326
5225    -2766
5226    52640
5227    35548
5228   -32605
5229   -54638
5230    -1235
5231    51595
5232    34359
5233   -27953
5234   -54840
5235    -7096
5236    52571
5237    38539
5238   -29062
5239   -54064
5240    -6542
5241    48361
5242    42209
5243   -23834
5244   -58723
5245   -10363
5246    52310
5247    40083
5248   -23909
5249   -53999
5250   -13149
5251    47685
5252    45063
5253   -20147
5254   -58946
5255   -13466
5256    48776
5257    43295
5258   -18192
5259   -56405
5260   -18431
5261    46726
5262    46164
5263   -19496
5264   -56755
5265   -16801
5266    43597
5267    44381
5268   -13255
5269   -55528
5270   -21322
5271    44622
5272    47025
5273   -14942
5274   -52899
5275   -19792
5276    39121
5277    48805
5278    -9797
5279   -57298
5280   -23864
5281    41685
5282    48719
5283   -10305
5284   -52834
5285   -26200
5286    37193
5287    52930
5288    -5855
5289   -57134
5290   -27294
5291    37892
5292    49967
5293    -2801
5294   -52728
5295   -31743
5296    35650
5297    53414
5298    -2496
5299   -54582
5300   -30431
5301    32398
5302    51671
5303     1021
5304   -52872
5305   -34924
5306    33236
5307    53582
5308     1189
5309   -50759
5310   -34674
5311    27483
5312    53926
5313     5824
5314   -52573
5315   -36107
5316    28540
5317    52093
5318     4296
5319   -47541
5320   -37561
5321    24773
5322    55594
5323     8358
5324   -49739
5325   -37965
5326    25147
5327    52963
5328    11324
5329   -46495
5330   -42581
5331    22143
5332    55798
5333    10386
5334   -46507
5335   -40592
5336    18602
5337    53870
5338    16560
5339   -47591
5340   -45426
5341    18962
5342    55562
5343    15620
5344   -43079
5345   -44876
5346    14239
5347    55763
5348    20293
5349   -45753
5350   -48212
5351    15621
5352    53875
5353    19908
5354   -39488
5355   -48033
5356     9059
5357    55954
5358    22773
5359   -41382
5360   -46568
5361    10139
5362    52353
5363    24614
5364   -36387
5365   -49915
5366     7311
5367    55000
5368    24929
5369   -37753
5370   -48641
5371     4488
5372    51217
5373    29689
5374   -35256
5375   -51773
5376     4401
5377    52018
5378    27693
5379   -33323
5380   -49657
5381    -1416
5382    52398
5383    33675
5384   -32728
5385   -53188
5386     1028
5387    50966
5388    33329
5389   -28393
5390   -53990
5391    -4819
5392    51583
5393    36525
5394   -29575
5395   -52322
5396    -5504
5397    47725
5398    37457
5399   -23967
5400   -54625
5401    -8070
5402    49845
5403    37556
5404   -24599
5405   -51584
5406    -9659
5407    45929
5408    39982
5409   -22607
5410   -55004
5411   -11405
5412    46255
5413    38453
5414   -19482
5415   -51843
5416   -14610
5417    44459
5418    42461
5419   -19858
5420   -53219
5421   -13574
5422    43235
5423    42193
5424   -14339
5425   -53758
5426   -18459
5427    43386
5428    44261
5429   -15864
5430   -53111
5431   -18861
5432    39604
5433    46139
5434   -11548
5435   -54674
5436   -22260
5437    39943
5438    46586
5439   -10531
5440   -51619
5441   -23721
5442    37371
5443    49225
5444    -6878
5445   -54634
5446   -24455
5447    37162
5448    46781
5449    -5477
5450   -51151
5451   -28657
5452    34891
5453    50059
5454    -4244
5455   -52153
5456   -27226
5457    32963
5458    48523
5459    -1534
5460   -50027
5461   -31063
5462    33301
5463    51108
5464    -1377
5465   -49151
5466   -31262
5467    28243
5468    50020
5469     3636
5470   -50009
5471   -33806
5472    30255
5473    50628
5474     3324
5475   -47562
5476   -35355
5477    25081
5478    52884
5479     7031
5480   -49560
5481   -36761
5482    25076
5483    52011
5484     8532
5485   -45467
5486   -38945
5487    21222
5488    53697
5489    10234
5490   -46012
5491   -38931
5492    20683
5493    52739
5494    13114
5495   -44442
5496   -41170
5497    20241
5498    52249
5499    14278
5500   -43152
5501   -41974
5502    16446
5503    52077
5504    17004
5505   -43243
5506   -41250
5507    16461
5508    52490
5509    17460
5510   -40114
5511   -44399
5512    12620
5513    51715
5514    18870
5515   -40295
5516   -44175
5517    12450
5518    51488
5519    21237
5520   -37038
5521   -46794
5522     9420
5523    51794
5524    23885
5525   -36700
5526   -46383
5527     7089
5528    50676
5529    26497
5530   -35117
5531   -48411
5532     5693
5533    51652
5534    26027
5535   -34130
5536   -47742
5537     1392
5538    49784
5539    30700
5540   -32465
5541   -50348
5542     1662
5543    50440
5544    30808
5545   -30121
5546   -48546
5547     -821
5548    49713
5549    32526
5550   -28238
5551   -48934
5552    -3109
5553    47674
5554    33244
5555   -26418
5556   -50147
5557    -5148
5558    47544
5559    33476
5560   -25506
5561   -49856
5562    -6489
5563    45066
5564    36269
5565   -23172
5566   -50887
5567    -9450
5568    45419
5569    37988
5570   -19845
5571   -50342
5572   -12063
5573    44063
5574    38972
5575   -19119
5576   -51329
5577   -14690
5578    43469
5579    40032
5580   -16790
5581   -52030
5582   -16145
5583    41384
5584    41735
5585   -16145
5586   -51665
5587   -18080
5588    40258
5589    44472
5590   -13188
5591   -52127
5592   -18793
5593    38922
5594    43554
5595   -11408
5596   -51440
5597   -19987
5598    37173
5599    43758
5600    -9918
5601   -51028
5602   -22029
5603    36474
5604    44791
5605    -7513
5606   -48382
5607   -23865
5608    36274
5609    46089
5610    -5719
5611   -49542
5612   -24850
5613    33775
5614    45781
5615    -4197
5616   -49714
5617   -27574
5618    32078
5619    46747
5620    -1362
5621   -49484
5622   -29688
5623    29552
5624    48258
5625      736
5626   -47347
5627   -31025
5628    29012
5629    48944
5630     2351
5631   -48405
5632   -33424
5633    26729
5634    49242
5635     5134
5636   -46800
5637   -34598
5638    25337
5639    51084
5640     6751
5641   -46273
5642   -34480
5643    23390
5644    49345
5645     8672
5646   -44185
5647   -35576
5648    22203
5649    49148
5650    10640
5651   -42851
5652   -36719
5653    20109
5654    49052
5655    11768
5656   -42238
5657   -38034
5658    18210
5659    49749
5660    13242
5661   -41801
5662   -39627
5663    16317
5664    50724
5665    16729
5666   -40775
5667   -41155
5668    14825
5669    49756
5670    16894
5671   -39197
5672   -42420
5673    11460
5674    50835
5675    19859
5676   -37455
5677   -43884
5678    10812
5679    49629
5680    22004
5681   -36014
5682   -44767
5683     7202
5684    50040
5685    23445
5686   -35080
5687   -44914
5688     5486
5689    48888
5690    25159
5691   -33103
5692   -45609
5693     5047
5694    48647
5695    25444
5696   -32277
5697   -45751
5698     2756
5699    47389
5700    27136
5701   -31132
5702   -46380
5703     1574
5704    46725
5705    28742
5706   -28118
5707   -47305
5708     -614
5709    46862
5710    30763
5711   -29430
5712   -47209
5713    -2518
5714    45306
5715    32576
5716   -25331
5717   -48723
5718    -4026
5719    46177
5720    33359
5721   -23634
5722   -48578
5723    -7425
5724    43201
5725    35047
5726   -22020
5727   -49961
5728    -8924
5729    43220
5730    36226
5731   -19855
5732   -47871
5733   -10299
5734    42034
5735    38102
5736   -18180
5737   -49958
5738   -11295
5739    40719
5740    38091
5741   -15421
5742   -48688
5743   -14917
5744    39694
5745    39107
5746   -16031
5747   -48560
5748   -15656
5749    37847
5750    40807
5751   -12557
5752   -50195
5753   -17275
5754    39070
5755    40965
5756   -12226
5757   -47806
5758   -18746
5759    35540
5760    43200
5761    -9476
5762   -49996
5763   -21050
5764    35675
5765    42920
5766    -6595
5767   -46793
5768   -24413
5769    33691
5770    44862
5771    -5565
5772   -47367
5773   -24903
5774    31895
5775    44710
5776    -2265
5777   -46992
5778   -28118
5779    30415
5780    46237
5781    -3394
5782   -46545
5783   -26940
5784    27624
5785    45469
5786      628
5787   -46439
5788   -28844
5789    28434
5790    47010
5791     1633
5792   -44510
5793   -30654
5794    25985
5795    46262
5796     3684
5797   -45561
5798   -31512
5799    25632
5800    46481
5801     6631
5802   -42726
5803   -34354
5804    23090
5805    48051
5806     6557
5807   -43192
5808   -34575
5809    20516
5810    47110
5811     9689
5812   -42672
5813   -37196
5814    19379
5815    48480
5816    11266
5817   -39930
5818   -36232
5819    15919
5820    48652
5821    14509
5822   -40472
5823   -39769
5824    16046
5825    48154
5826    13807
5827   -37494
5828   -39720
5829    11732
5830    48894
5831    16974
5832   -37663
5833   -39097
5834    12730
5835    46992
5836    18726
5837   -35666
5838   -41807
5839    10574
5840    49830
5841    18519
5842   -35626
5843   -40776
5844     8175
5845    45112
5846    22058
5847   -33314
5848   -43561
5849     7644
5850    47709
5851    20758
5852   -32306
5853   -42678
5854     4728
5855    45955
5856    25878
5857   -31608
5858   -45006
5859     4447
5860    45709
5861    25926
5862   -28874
5863   -45176
5864      142
5865    45404
5866    28334
5867   -28986
5868   -44833
5869     -648
5870    43575
5871    30503
5872   -25135
5873   -47063
5874    -4134
5875    45320
5876    30222
5877   -25543
5878   -45014
5879    -5276
5880    41706
5881    32316
5882   -22641
5883   -46820
5884    -5176
5885    43145
5886    32440
5887   -21485
5888   -45637
5889    -8057
5890    42071
5891    34263
5892   -20388
5893   -46894
5894    -7900
5895    39674
5896    34007
5897   -17301
5898   -47506
5899   -12166
5900    40088
5901    37794
5902   -17773
5903   -46840
5904   -12903
5905    36765
5906    37973
5907   -12774
5908   -48460
5909   -15352
5910    38789
5911    38609
5912   -12399
5913   -46176
5914   -17956
5915    34882
5916    41964
5917    -9671
5918   -48303
5919   -19362
5920    34628
5921    39334
5922    -8412
5923   -45111
5924   -22290
5925    33049
5926    43098
5927    -7838
5928   -46886
5929   -20624
5930    31717
5931    40946
5932    -4803
5933   -45145
5934   -24874
5935    31363
5936    44306
5937    -4795
5938   -44845
5939   -23879
5940    29563
5941    42833
5942    -1806
5943   -44625
5944   -26532
5945    28762
5946    43530
5947    -2103
5948   -44295
5949   -27736
5950    26092
5951    44876
5952     1954
5953   -44221
5954   -29088
5955    26350
5956    43349
5957     3196
5958   -42039
5959   -31109
5960    22555
5961    46037
5962     5222
5963   -42168
5964   -31974
5965    20468
5966    44234
5967     8177
5968   -40158
5969   -34425
5970    21066
5971    45859
5972     7825
5973   -40046
5974   -32940
5975    16450
5976    45153
5977    11687
5978   -38952
5979   -35598
5980    17370
5981    45508
5982    11326
5983   -37488
5984   -36142
5985    14838
5986    46918
5987    13063
5988   -38085
5989   -35440
5990    14295
5991    44967
5992    15415
5993   -34663
5994   -38840
5995    11615
5996    46743
5997    16418
5998   -36065
5999   -38190
6000     9261
6001    44319
6002    20512
6003   -33029
6004   -41113
6005     8204
6006    45389
6007    19702
6008   -32019
6009   -40396
6010     5870
6011    45211
6012    23810
6013   -31019
6014   -42065
6015     4817
6016    43279
6017    24020
6018   -28422
6019   -42493
6020     1560
6021    44783
6022    25971
6023   -29213
6024   -42438
6025      896
6026    42890
6027    25666
6028   -25372
6029   -43263
6030     -386
6031    44327
6032    26985
6033   -27324
6034   -42838
6035    -1705
6036    40176
6037    28951
6038   -23586
6039   -44553
6040    -4131
6041    42278
6042    30385
6043   -23424
6044   -43371
6045    -6260
6046    41088
6047    32870
6048   -20865
6049   -45617
6050    -7265
6051    39485
6052    33235
6053   -17683
6054   -45415
6055   -10713
6056    39525
6057    34772
6058   -17456
6059   -43568
6060   -11570
6061    36913
6062    35852
6063   -14329
6064   -45269
6065   -14552
6066    37357
6067    35652
6068   -14122
6069   -44609
6070   -14802
6071    35660
6072    38096
6073   -12345
6074   -45656
6075   -15402
6076    34971
6077    35833
6078   -10351
6079   -43961
6080   -17998
6081    33994
6082    40193
6083   -10005
6084   -45075
6085   -17196
6086    31711
6087    38979
6088    -7136
6089   -44846
6090   -22159
6091    31216
6092    40555
6093    -6240
6094   -43268
6095   -22492
6096    28163
6097    40497
6098    -2396
6099   -44274
6100   -24411
6101    28465
6102    41594
6103    -2948
6104   -42094
6105   -25745
6106    25203
6107    43410
6108     1158
6109   -43362
6110   -26184
6111    25071
6112    42179
6113     1618
6114   -40745
6115   -29595
6116    23328
6117    44357
6118     3255
6119   -41127
6120   -27778
6121    22534
6122    43039
6123     5700
6124   -40300
6125   -31529
6126    21173
6127    42718
6128     5091
6129   -39541
6130   -30765
6131    19269
6132    43789
6133     8093
6134   -39082
6135   -32562
6136    19054
6137    43572
6138     8684
6139   -37635
6140   -32769
6141    14554
6142    45381
6143    10291
6144   -36886
6145   -33197
6146    15540
6147    43145
6148    13207
6149   -34766
6150   -37460
6151    11472
6152    44561
6153    15664
6154   -35592
6155   -35714
6156    10612
6157    42698
6158    19270
6159   -32658
6160   -39220
6161     8737
6162    43427
6163    17126
6164   -31760
6165   -37314
6166     6243
6167    42767
6168    21158
6169   -31202
6170   -39080
6171     6429
6172    42294
6173    20250
6174   -29071
6175   -39036
6176     4745
6177    43674
6178    23099
6179   -30036
6180   -40479
6181     3256
6182    42259
6183    24021
6184   -26730
6185   -41202
6186     1301
6187    42459
6188    24906
6189   -25990
6190   -39934
6191    -1299
6192    40615
6193    27117
6194   -23745
6195   -42974
6196    -2805
6197    41057
6198    27118
6199   -23257
6200   -41175
6201    -5197
6202    39387
6203    30043
6204   -20503
6205   -43165
6206    -5808
6207    37895
6208    29913
6209   -18435
6210   -42186
6211    -9175
6212    38337
6213    31917
6214   -18006
6215   -41718
6216    -8347
6217    36095
6218    33283
6219   -15759
6220   -43672
6221   -11122
6222    36675
6223    33784
6224   -16013
6225   -41425
6226   -11374
6227    34686
6228    34898
6229   -13588
6230   -43698
6231   -12994
6232    35510
6233    35334
6234   -11732
6235   -41671
6236   -15666
6237    33361
6238    36805
6239   -11245
6240   -43057
6241   -17112
6242    30774
6243    36594
6244    -7396
6245   -42873
6246   -19240
6247    30281
6248    38643
6249    -7062
6250   -41542
6251   -20229
6252    27421
6253    38284
6254    -2155
6255   -42076
6256   -21186
6257    28906
6258    37944
6259    -3024
6260   -39806
6261   -24087
6262    26184
6263    40446
6264     -917
6265   -42122
6266   -23719
6267    25837
6268    38489
6269     -594
6270   -40243
6271   -26193
6272    24888
6273    41096
6274      601
6275   -39909
6276   -26258
6277    22529
6278    40318
6279     3343
6280   -39764
6281   -29191
6282    22377
6283    42499
6284     4184
6285   -38336
6286   -28558
6287    18990
6288    42222
6289     7034
6290   -37215
6291   -30913
6292    18941
6293    41924
6294     8254
6295   -36377
6296   -32286
6297    16045
6298    43310
6299    10346
6300   -36263
6301   -31544
6302    16138
6303    40888
6304    12461
6305   -34689
6306   -33709
6307    13545
6308    43098
6309    12678
6310   -34022
6311   -33785
6312    12743
6313    41678
6314    15487
6315   -33267
6316   -37068
6317    11333
6318    42314
6319    14180
6320   -31394
6321   -35682
6322     8855
6323    43005
6324    17627
6325   -32030
6326   -37297
6327     8238
6328    41027
6329    18451
6330   -29588
6331   -38126
6332     5636
6333    41971
6334    20397
6335   -29578
6336   -37682
6337     4178
6338    40497
6339    21711
6340   -26987
6341   -39105
6342     1624
6343    41073
6344    22795
6345   -25734
6346   -39259
6347      487
6348    38768
6349    24436
6350   -23886
6351   -40836
6352     -860
6353    39081
6354    24806
6355   -22879
6356   -39853
6357    -2824
6358    38448
6359    27591
6360   -21754
6361   -41949
6362    -3594
6363    38099
6364    27077
6365   -20733
6366   -40301
6367    -5289
6368    38553
6369    28531
6370   -20240
6371   -41218
6372    -6227
6373    36214
6374    29879
6375   -17502
6376   -41159
6377    -8621
6378    36694
6379    31490
6380   -16368
6381   -41927
6382    -9783
6383    34711
6384    32712
6385   -14617
6386   -41682
6387   -11582
6388    34212
6389    32453
6390   -12663
6391   -41101
6392   -13122
6393    32206
6394    33933
6395   -11025
6396   -39798
6397   -15214
6398    30826
6399    34839
6400    -9296
6401   -40872
6402   -17053
6403    30309
6404    35564
6405    -8504
6406   -40887
6407   -17197
6408    29460
6409    36466
6410    -5575
6411   -41204
6412   -18873
6413    28727
6414    37001
6415    -4488
6416   -40291
6417   -19988
6418    27305
6419    37768
6420    -4274
6421   -40747
6422   -21714
6423    27295
6424    37911
6425    -1727
6426   -39362
6427   -23445
6428    24414
6429    39452
6430      161
6431   -39603
6432   -24284
6433    23738
6434    39566
6435     2574
6436   -37579
6437   -25944
6438    21792
6439    39258
6440     3971
6441   -38156
6442   -26341
6443    19857
6444    39940
6445     6396
6446   -36555
6447   -29182
6448    19312
6449    39895
6450     5594
6451   -36533
6452   -28859
6453    17302
6454    40222
6455     7747
6456   -36036
6457   -31231
6458    15687
6459    40455
6460     8878
6461   -34203
6462   -30913
6463    15727
6464    40496
6465     9666
6466   -33314
6467   -31940
6468    14604
6469    40417
6470    11104
6471   -33330
6472   -32147
6473    11365
6474    39931
6475    12791
6476   -32641
6477   -32896
6478    10508
6479    41185
6480    14570
6481   -30537
6482   -34256
6483     8258
6484    39866
6485    16078
6486   -29005
6487   -34988
6488     6935
6489    39730
6490    18818
6491   -28600
6492   -36444
6493     5038
6494    39721
6495    19700
6496   -26193
6497   -35872
6498     4137
6499    39017
6500    20315
6501   -25881
6502   -36859
6503     3147
6504    38955
6505    21708
6506   -24654
6507   -36993
6508     1240
6509    37738
6510    23927
6511   -24019
6512   -38143
6513      260
6514    37925
6515    24121
6516   -21773
6517   -39297
6518    -1560
6519    37877
6520    25307
6521   -20530
6522   -38242
6523    -3097
6524    36093
6525    26303
6526   -18958
6527   -38784
6528    -5268
6529    35882
6530    27386
6531   -17788
6532   -38921
6533    -6929
6534    34731
6535    30036
6536   -15588
6537   -39435
6538    -8223
6539    33330
6540    30542
6541   -14836
6542   -38715
6543   -10054
6544    32835
6545    31899
6546   -13376
6547   -40164
6548   -10320
6549    32796
6550    31858
6551   -13284
6552   -39319
6553   -13215
6554    30999
6555    33036
6556   -12246
6557   -40013
6558   -13163
6559    30357
6560    34393
6561    -9668
6562   -39726
6563   -15147
6564    30512
6565    33996
6566    -7706
6567   -39215
6568   -16202
6569    28329
6570    35167
6571    -5980
6572   -39613
6573   -18077
6574    28046
6575    35555
6576    -5154
6577   -38882
6578   -19541
6579    26154
6580    35820
6581    -3162
6582   -37982
6583   -21297
6584    24790
6585    35844
6586     -111
6587   -37876
6588   -22168
6589    22908
6590    37658
6591      -47
6592   -36590
6593   -23561
6594    21861
6595    37190
6596     1417
6597   -36422
6598   -24593
6599    21732
6600    37992
6601     2616
6602   -36533
6603   -25884
6604    20274
6605    39030
6606     4564
6607   -36814
6608   -26940
6609    18794
6610    38404
6611     5710
6612   -34722
6613   -28753
6614    17364
6615    39283
6616     7133
6617   -35207
6618   -28697
6619    15882
6620    38497
6621     9718
6622   -32588
6623   -30740
6624    13247
6625    38878
6626     9233
6627   -32298
6628   -30037
6629    11870
6630    39129
6631    12974
6632   -30794
6633   -32319
6634    11256
6635    38047
6636    12438
6637   -29327
6638   -32292
6639     8356
6640    38691
6641    14622
6642   -29470
6643   -32936
6644     8730
6645    38268
6646    15774
6647   -27648
6648   -33513
6649     6270
6650    38802
6651    17594
6652   -27678
6653   -34579
6654     5769
6655    36729
6656    18706
6657   -26396
6658   -34498
6659     4083
6660    38824
6661    18596
6662   -25726
6663   -34992
6664     2670
6665    37124
6666    22053
6667   -23674
6668   -37092
6669     1306
6670    37809
6671    20922
6672   -23345
6673   -35191
6674     -557
6675    36173
6676    24470
6677   -21306
6678   -36829
6679    -2198
6680    35683
6681    24054
6682   -19178
6683   -36887
6684    -4888
6685    34367
6686    26649
6687   -19229
6688   -36810
6689    -4276
6690    33387
6691    26767
6692   -16994
6693   -37585
6694    -7359
6695    34378
6696    27472
6697   -15778
6698   -37261
6699    -7989
6700    32878
6701    28384
6702   -14375
6703   -37544
6704    -9064
6705    33043
6706    29547
6707   -13847
6708   -37577
6709   -11501
6710    31417
6711    30773
6712   -11733
6713   -39305
6714   -11527
6715    29605
6716    30847
6717   -10235
6718   -37750
6719   -13780
6720    29462
6721    32539
6722    -9653
6723   -37755
6724   -14066
6725    27553
6726    33109
6727    -5950
6728   -37686
6729   -16886
6730    26992
6731    33094
6732    -6145
6733   -37132
6734   -17241
6735    24699
6736    35376
6737    -4690
6738   -37046
6739   -19003
6740    24855
6741    33606
6742    -3586
6743   -36283
6744   -21051
6745    24173
6746    36552
6747    -1342
6748   -37528
6749   -21324
6750    23401
6751    34178
6752     -378
6753   -35605
6754   -22279
6755    21881
6756    36652
6757      200
6758   -35884
6759   -23015
6760    20458
6761    35954
6762     3362
6763   -34342
6764   -24580
6765    20496
6766    36631
6767     4145
6768   -33700
6769   -25803
6770    17512
6771    36620
6772     6706
6773   -32987
6774   -27170
6775    16732
6776    36540
6777     6826
6778   -31342
6779   -27775
6780    13820
6781    36581
6782     8842
6783   -31848
6784   -29072
6785    14594
6786    37226
6787     9713
6788   -30635
6789   -29688
6790    11952
6791    37269
6792    12083
6793   -30850
6794   -29388
6795    11710
6796    37965
6797    12432
6798   -30095
6799   -31660
6800    10050
6801    36591
6802    13833
6803   -27386
6804   -30539
6805     8189
6806    37248
6807    15067
6808   -27701
6809   -33222
6810     7178
6811    36587
6812    16967
6813   -25988
6814   -32428
6815     5059
6816    36814
6817    18102
6818   -25326
6819   -33509
6820     3642
6821    35363
6822    19258
6823   -22910
6824   -34377
6825     1557
6826    36423
6827    19858
6828   -22607
6829   -33629
6830      669
6831    34585
6832    22498
6833   -21438
6834   -35331
6835     -186
6836    35410
6837    21755
6838   -20283
6839   -35489
6840    -2128
6841    34685
6842    24067
6843   -19585
6844   -36472
6845    -2649
6846    34116
6847    24337
6848   -17242
6849   -36943
6850    -4302
6851    33730
6852    26401
6853   -17252
6854   -35822
6855    -5767
6856    32928
6857    27364
6858   -15238
6859   -36234
6860    -8231
6861    30675
6862    26968
6863   -14105
6864   -36367
6865    -9077
6866    29921
6867    27544
6868   -11936
6869   -36030
6870   -10305
6871    30025
6872    29981
6873   -11186
6874   -35291
6875   -13242
6876    28561
6877    30820
6878   -10460
6879   -36211
6880   -13059
6881    27955
6882    30280
6883    -8182
6884   -35782
6885   -15230
6886    27530
6887    31819
6888    -8059
6889   -36210
6890   -15282
6891    24531
6892    32937
6893    -5383
6894   -35833
6895   -16957
6896    25594
6897    33603
6898    -4437
6899   -35251
6900   -17880
6901    24063
6902    34059
6903    -3131
6904   -35470
6905   -18681
6906    23103
6907    33456
6908     -867
6909   -35157
6910   -21016
6911    21341
6912    35193
6913     -634
6914   -34936
6915   -21749
6916    20857
6917    33926
6918     1483
6919   -34138
6920   -23134
6921    18512
6922    36481
6923     1898
6924   -33468
6925   -23796
6926    18312
6927    34552
6928     4862
6929   -32039
6930   -25443
6931    17138
6932    35845
6933     5060
6934   -31047
6935   -26521
6936    15992
6937    35064
6938     6363
6939   -32043
6940   -26946
6941    14353
6942    36112
6943     7892
6944   -30144
6945   -28140
6946    12139
6947    35139
6948     9950
6949   -30837
6950   -27194
6951    12401
6952    36191
6953    11315
6954   -28434
6955   -29454
6956    10263
6957    35822
6958    12889
6959   -28121
6960   -28830
6961     8136
6962    35699
6963    13500
6964   -26820
6965   -30969
6966     7758
6967    34789
6968    15446
6969   -26250
6970   -30967
6971     5082
6972    35115
6973    15841
6974   -24498
6975   -31709
6976     4989
6977    34382
6978    16283
6979   -23422
6980   -32467
6981     2181
6982    35538
6983    18118
6984   -24662
6985   -33110
6986     2421
6987    34142
6988    19736
6989   -22589
6990   -34053
6991      195
6992    34198
6993    21281
6994   -21890
6995   -34300
6996       -2
6997    34181
6998    22595
6999   -19701
7000   -34629
7001    -2722
7002    33138
7003    22634
7004   -17952
7005   -33306
7006    -3699
7007    31797
7008    24382
7009   -17042
7010   -34248
7011    -4631
7012    31336
7013    24434
7014   -15462
7015   -34343
7016    -6490
7017    30582
7018    25566
7019   -14069
7020   -34604
7021    -7039
7022    31132
7023    26046
7024   -12158
7025   -34335
7026    -8990
7027    29725
7028    27245
7029   -12193
7030   -34820
7031    -9913
7032    28765
7033    28467
7034   -10076
7035   -36310
7036   -11660
7037    29166
7038    29337
7039   -10213
7040   -35153
7041   -13102
7042    26916
7043    29518
7044    -7488
7045   -35431
7046   -14591
7047    26814
7048    30379
7049    -8307
7050   -34715
7051   -15178
7052    24272
7053    30895
7054    -4873
7055   -34311
7056   -15546
7057    24139
7058    30707
7059    -4782
7060   -32984
7061   -18261
7062    22662
7063    32494
7064    -3221
7065   -33802
7066   -16653
7067    21219
7068    32976
7069     -270
7070   -33373
7071   -20470
7072    20947
7073    32824
7074       24
7075   -32495
7076   -21615
7077    19090
7078    33737
7079     1177
7080   -32776
7081   -21852
7082    19208
7083    33289
7084     2995
7085   -33069
7086   -23964
7087    17211
7088    35013
7089     3040
7090   -31865
7091   -24120
7092    17098
7093    34639
7094     5847
7095   -30731
7096   -24706
7097    14302
7098    34215
7099     5314
7100   -29001
7101   -26505
7102    13025
7103    34965
7104     8865
7105   -29083
7106   -26166
7107    12439
7108    33911
7109     8302
7110   -28695
7111   -27125
7112    10421
7113    33675
7114    11282
7115   -27236
7116   -28570
7117    10656
7118    33798
7119    11301
7120   -26022
7121   -28447
7122     7758
7123    34384
7124    13266
7125   -26091
7126   -29845
7127     7378
7128    33939
7129    13589
7130   -24557
7131   -30557
7132     5475
7133    34959
7134    16286
7135   -24269
7136   -30323
7137     5154
7138    34517
7139    16677
7140   -23215
7141   -32288
7142     4473
7143    32658
7144    16795
7145   -22029
7146   -30721
7147     1690
7148    32464
7149    19070
7150   -21175
7151   -32938
7152     1801
7153    32104
7154    20440
7155   -19074
7156   -30986
7157     -838
7158    31693
7159    20376
7160   -17628
7161   -32146
7162    -1783
7163    31278
7164    21480
7165   -17439
7166   -31644
7167    -3895
7168    30136
7169    22852
7170   -16827
7171   -33704
7172    -3861
7173    29526
7174    23090
7175   -15708
7176   -33205
7177    -6465
7178    30856
7179    24553
7180   -14538
7181   -32657
7182    -6540
7183    28978
7184    26216
7185   -12406
7186   -34243
7187    -6937
7188    28210
7189    26263
7190   -11380
7191   -34241
7192    -9706
7193    27234
7194    28304
7195   -11080
7196   -34309
7197   -11022
7198    27002
7199    26855
7200    -8778
7201   -33592
7202   -12808
7203    25448
7204    27920
7205    -8027
7206   -33319
7207   -12983
7208    24178
7209    29355
7210    -6125
7211   -33454
7212   -14095
7213    24521
7214    29834
7215    -5302
7216   -32453
7217   -15458
7218    22382
7219    30670
7220    -4039
7221   -34509
7222   -17540
7223    22896
7224    30493
7225    -3359
7226   -32057
7227   -17687
7228    21626
7229    32213
7230     -762
7231   -33390
7232   -18587
7233    20880
7234    31189
7235     -452
7236   -31191
7237   -20602
7238    18975
7239    32201
7240     1338
7241   -31487
7242   -19838
7243    16781
7244    31345
7245     3007
7246   -29992
7247   -22110
7248    17269
7249    32183
7250     3014
7251   -29387
7252   -22146
7253    14894
7254    32198
7255     5393
7256   -29552
7257   -23407
7258    15824
7259    31692
7260     6473
7261   -28412
7262   -24678
7263    13238
7264    32904
7265     8364
7266   -27855
7267   -25465
7268    12191
7269    32773
7270     9380
7271   -27398
7272   -26077
7273    10810
7274    33996
7275    10345
7276   -27070
7277   -27311
7278     9609
7279    32380
7280    11966
7281   -25557
7282   -27903
7283     8374
7284    32775
7285    12930
7286   -26508
7287   -28691
7288     7022
7289    31678
7290    14679
7291   -25369
7292   -29014
7293     6507
7294    32658
7295    14739
7296   -22270
7297   -28587
7298     4370
7299    31881
7300    16355
7301   -22277
7302   -30019
7303     3200
7304    31140
7305    16138
7306   -20070
7307   -30806
7308     1143
7309    31796
7310    18169
7311   -20418
7312   -29583
7313     1038
7314    30006
7315    18647
7316   -19224
7317   -32450
7318     -140
7319    32002
7320    20001
7321   -18396
7322   -31759
7323    -2623
7324    31890
7325    21123
7326   -16712
7327   -31905
7328    -2524
7329    30162
7330    22840
7331   -16671
7332   -31590
7333    -5222
7334    30207
7335    23623
7336   -14757
7337   -31421
7338    -4024
7339    27562
7340    23938
7341   -14048
7342   -32035
7343    -6923
7344    28143
7345    23890
7346   -12869
7347   -32590
7348    -7256
7349    26845
7350    25171
7351   -10393
7352   -32687
7353    -9993
7354    27003
7355    25846
7356   -10661
7357   -32129
7358   -10051
7359    25621
7360    26033
7361    -8542
7362   -31964
7363   -12147
7364    25230
7365    27050
7366    -6992
7367   -32076
7368   -13754
7369    23424
7370    28639
7371    -7460
7372   -32610
7373   -13959
7374    23693
7375    29499
7376    -4433
7377   -32612
7378   -15668
7379    22931
7380    29408
7381    -3999
7382   -30746
7383   -16215
7384    20559
7385    29783
7386    -2520
7387   -31650
7388   -17478
7389    20611
7390    29283
7391    -2008
7392   -29448
7393   -17650
7394    18614
7395    30283
7396     -280
7397   -30914
7398   -18926
7399    17739
7400    31083
7401      -29
7402   -28727
7403   -19529
7404    17128
7405    31803
7406     2070
7407   -30122
7408   -20222
7409    16403
7410    31157
7411     3821
7412   -29370
7413   -21685
7414    15076
7415    32904
7416     4603
7417   -29016
7418   -22472
7419    13751
7420    31334
7421     6232
7422   -27807
7423   -24712
7424    12924
7425    32503
7426     7935
7427   -27303
7428   -24005
7429    10655
7430    32010
7431     8110
7432   -25398
7433   -25820
7434    10644
7435    30801
7436     9097
7437   -25345
7438   -26370
7439     8692
7440    31041
7441    10552
7442   -24590
7443   -26336
7444     8061
7445    30014
7446    11822
7447   -23263
7448   -27566
7449     6659
7450    32346
7451    12907
7452   -23129
7453   -27669
7454     4627
7455    30402
7456    15201
7457   -22536
7458   -28466
7459     4769
7460    31452
7461    15797
7462   -21403
7463   -28654
7464     2951
7465    31066
7466    17394
7467   -20761
7468   -29629
7469     2944
7470    30153
7471    17717
7472   -19481
7473   -29979
7474      938
7475    30847
7476    19891
7477   -18599
7478   -29408
7479     -775
7480    28937
7481    19082
7482   -16192
7483   -30839
7484    -2321
7485    29761
7486    21049
7487   -15729
7488   -30239
7489    -2894
7490    27860
7491    21712
7492   -15170
7493   -30886
7494    -2988
7495    28960
7496    20871
7497   -13593
7498   -30822
7499    -5300
7500    27542
7501    22346
7502   -12658
7503   -31069
7504    -5973
7505    26826
7506    23561
7507   -12097
7508   -31201
7509    -8436
7510    26632
7511    24980
7512   -10392
7513   -30790
7514    -9156
7515    24626
7516    24498
7517    -9643
7518   -31155
7519   -11667
7520    25266
7521    25864
7522    -8400
7523   -31815
7524   -10956
7525    23297
7526    26937
7527    -6665
7528   -31672
7529   -11845
7530    23870
7531    26873
7532    -5734
7533   -31618
7534   -12863
7535    21063
7536    28537
7537    -4885
7538   -30007
7539   -13547
7540    22233
7541    27643
7542    -3936
7543   -29419
7544   -16046
7545    19829
7546    28628
7547    -4197
7548   -29555
7549   -16574
7550    19022
7551    27741
7552     -850
7553   -30354
7554   -17637
7555    19498
7556    29572
7557     -708
7558   -29307
7559   -19236
7560    17649
7561    29103
7562     1963
7563   -30649
7564   -20105
7565    17433
7566    29412
7567     2334
7568   -28830
7569   -21069
7570    15114
7571    30896
7572     4547
7573   -27674
7574   -21448
7575    13880
7576    29919
7577     5027
7578   -26124
7579   -22617
7580    13703
7581    30711
7582     5423
7583   -27189
7584   -22005
7585    12080
7586    30065
7587     7522
7588   -26009
7589   -24186
7590    12429
7591    30667
7592     7980
7593   -24845
7594   -24487
7595     8998
7596    31034
7597     9862
7598   -24896
7599   -25028
7600     9152
7601    29908
7602     9944
7603   -23253
7604   -25243
7605     6041
7606    31155
7607    11439
7608   -22607
7609   -26840
7610     6580
7611    29203
7612    14032
7613   -22345
7614   -27616
7615     4383
7616    30836
7617    13402
7618   -21659
7619   -26519
7620     4522
7621    29646
7622    15515
7623   -20668
7624   -27640
7625     3511
7626    30361
7627    15865
7628   -19663
7629   -27745
7630      877
7631    28524
7632    16537
7633   -19604
7634   -28007
7635      396
7636    29061
7637    17105
7638   -17266
7639   -28554
7640     -100
7641    28530
7642    18430
7643   -17381
7644   -28692
7645    -2001
7646    28244
7647    18707
7648   -15543
7649   -28847
7650    -3101
7651    27595
7652    20438
7653   -14932
7654   -30197
7655    -4541
7656    28180
7657    21871
7658   -13267
7659   -29744
7660    -5433
7661    26800
7662    23286
7663   -12256
7664   -30809
7665    -5838
7666    27380
7667    23316
7668   -11203
7669   -30420
7670    -7540
7671    24404
7672    22651
7673   -10843
7674   -29714
7675    -9742
7676    24895
7677    24099
7678    -9223
7679   -29896
7680    -8942
7681    22551
7682    24790
7683    -7622
7684   -29354
7685   -11498
7686    24153
7687    25767
7688    -7166
7689   -29707
7690   -11144
7691    21871
7692    25974
7693    -6359
7694   -30039
7695   -13009
7696    22316
7697    26217
7698    -4163
7699   -29121
7700   -14555
7701    19902
7702    28190
7703    -4152
7704   -30061
7705   -16086
7706    20071
7707    27952
7708    -2083
7709   -29603
7710   -16492
7711    18268
7712    28439
7713     -862
7714   -28337
7715   -15965
7716    18911
7717    28509
7718      637
7719   -28088
7720   -17903
7721    16659
7722    28704
7723      -24
7724   -27744
7725   -18054
7726    15515
7727    27773
7728     2848
7729   -27187
7730   -18532
7731    14404
7732    29304
7733     3119
7734   -25037
7735   -20839
7736    13145
7737    27956
7738     5304
7739   -25721
7740   -19928
7741    12701
7742    29315
7743     5914
7744   -24650
7745   -22899
7746    11852
7747    29951
7748     7208
7749   -25103
7750   -22901
7751     9515
7752    30567
7753     8674
7754   -24236
7755   -24184
7756     8959
7757    29131
7758     9792
7759   -24673
7760   -24402
7761     7558
7762    29678
7763     9813
7764   -22999
7765   -25867
7766     8304
7767    29860
7768    11190
7769   -21999
7770   -25019
7771     5686
7772    28970
7773    11789
7774   -20676
7775   -25566
7776     5687
7777    27766
7778    13714
7779   -21292
7780   -25535
7781     4696
7782    28218
7783    13882
7784   -18510
7785   -26752
7786     2783
7787    27834
7788    15367
7789   -19163
7790   -27269
7791     1149
7792    28886
7793    16259
7794   -17418
7795   -26883
7796      486
7797    27805
7798    18116
7799   -16328
7800   -28062
7801    -1239
7802    27603
7803    16715
7804   -14886
7805   -29482
7806    -1479
7807    25686
7808    19513
7809   -15310
7810   -28701
7811    -2562
7812    26434
7813    19557
7814   -12585
7815   -28989
7816    -4343
7817    26199
7818    21313
7819   -13871
7820   -28547
7821    -4543
7822    25047
7823    20140
7824   -12197
7825   -29004
7826    -5729
7827    24708
7828    21940
7829   -10924
7830   -27782
7831    -7470
7832    24736
7833    22791
7834   -10109
7835   -29257
7836    -7731
7837    23532
7838    23046
7839    -9259
7840   -28430
7841    -9856
7842    22903
7843    23671
7844    -7407
7845   -29710
7846   -10949
7847    21729
7848    25268
7849    -6205
7850   -29953
7851   -12786
7852    21846
7853    24982
7854    -5854
7855   -29420
7856   -12170
7857    20354
7858    27135
7859    -4447
7860   -29156
7861   -14152
7862    20714
7863    25995
7864    -2491
7865   -28120
7866   -13628
7867    18982
7868    27109
7869    -2142
7870   -27175
7871   -15838
7872    17744
7873    26480
7874     -996
7875   -27187
7876   -16888
7877    16642
7878    26973
7879     -480
7880   -27033
7881   -16825
7882    15684
7883    26824
7884     1885
7885   -25753
7886   -18559
7887    14716
7888    28165
7889     1177
7890   -25415
7891   -20145
7892    14832
7893    27915
7894     4586
7895   -25793
7896   -19373
7897    13271
7898    29806
7899     4055
7900   -24341
7901   -21587
7902    10766
7903    27296
7904     6617
7905   -25296
7906   -22132
7907    10815
7908    28290
7909     6941
7910   -24258
7911   -22623
7912     9970
7913    28727
7914     7981
7915   -23063
7916   -21684
7917     8335
7918    28815
7919     8200
7920   -21906
7921   -22809
7922     8475
7923    27591
7924     9791
7925   -22486
7926   -22311
7927     7477
7928    28802
7929    10218
7930   -20624
7931   -24700
7932     6533
7933    27555
7934    13003
7935   -20946
7936   -24644
7937     4239
7938    27340
7939    12157
7940   -19345
7941   -25879
7942     3476
7943    27133
7944    14157
7945   -18693
7946   -24594
7947     1538
7948    27685
7949    14785
7950   -18154
7951   -26743
7952     1916
7953    26656
7954    16852
7955   -17122
7956   -25723
7957     -575
7958    27901
7959    15407
7960   -15731
7961   -27315
7962     -111
7963    26186
7964    17262
7965   -15914
7966   -26831
7967    -1943
7968    26187
7969    17394
7970   -14230
7971   -26771
7972    -1721
7973    25297
7974    20257
7975   -14046
7976   -26987
7977    -3944
7978    26180
7979    18744
7980   -12223
7981   -27876
7982    -5608
7983    24155
7984    22157
7985   -11630
7986   -27766
7987    -6857
7988    23143
7989    20323
7990    -9673
7991   -28573
7992    -7325
7993    23813
7994    22152
7995   -10580
7996   -27278
7997    -9390
7998    23333
7999    22534
8000    -6872
8001   -28211
8002    -9069
8003    21002
8004    23762
8005    -8082
8006   -27417
8007   -11189
8008    21205
8009    24065
8010    -5968
8011   -29200
8012    -9852
8013    19987
8014    24729
8015    -6074
8016   -25885
8017   -12681
8018    20199
8019    23776
8020    -3695
8021   -27673
8022   -12493
8023    17504
8024    25847
8025    -3655
8026   -26211
8027   -15301
8028    17969
8029    24869
8030    -1419
8031   -27438
8032   -13749
8033    17160
8034    26942
8035    -1372
8036   -26098
8037   -16765
8038    16089
8039    26148
8040     1005
8041   -27590
8042   -16115
8043    15204
8044    26936
8045     1272
8046   -24653
8047   -18726
8048    15007
8049    26115
8050     3560
8051   -26116
8052   -17304
8053    12971
8054    28470
8055     2103
8056   -24447
8057   -20022
8058    13966
8059    26014
8060     5198
8061   -24330
8062   -19159
8063    10958
8064    28052
8065     3994
8066   -23123
8067   -20366
8068    10971
8069    25920
8070     7575
8071   -24048
8072   -20726
8073     9169
8074    27782
8075     6967
8076   -21379
8077   -21587
8078    10311
8079    25514
8080     8860
8081   -23712
8082   -22171
8083     6499
8084    27876
8085     9353
8086   -19903
8087   -24468
8088     7144
8089    26458
8090    11342
8091   -21489
8092   -21867
8093     4047
8094    27478
8095    10061
8096   -18468
8097   -26162
8098     5600
8099    26006
8100    13291
8101   -20563
8102   -22647
8103     2189
8104    28520
8105    12291
8106   -17525
8107   -26969
8108     3892
8109    26008
8110    15516
8111   -18538
8112   -24318
8113      563
8114    27165
8115    14719
8116   -15444
8117   -25556
8118     1324
8119    25243
8120    15525
8121   -12946
##END NTUPLES=NMR FID
##END=
