# Supplementary material for: An untargeted multi-technique metabolomics approach to studying intracellular metabolites of HepG2 cells exposed to 2,3,7,8-tetrachlorodibenzo-p-dioxin
Source: BMC Genomics. 2011 May 20;12:251. doi: 10.1186/1471-2164-12-251 (PMC3141663; doi:10.1186/1471-2164-12-251)
Supplement: Additional file 2 — Metadata and NMR raw data: ZIP file containing: -All NMR raw data (in JCAMP-DX format ".dx") -The metadata on NMR (polars & apolars), LC-MS and GC-MS data sets (as Tab delimited files ".txt"). [file 1471-2164-12-251-S2.ZIP › TE/Ainhoa/SAFETY COPY D Disk/TRABAJO/ARTICLES/ARTICLE Metabolomics TCDD_ACCEPTED/JCAMP_DX_NMR_data_and_all_metadata/NMR_apolar_TCDD_p17.5C.dx]

##TITLE=
##JCAMPDX= 6.0         $$ Bruker NMR JCAMP-DX V2.0
##DATA TYPE= NMR FID
##DATA CLASS= NTUPLES
##ORIGIN= Bruker BioSpin GmbH
##OWNER= bruker
$$ 1.72 TOPSPIN		Version 2.1
$$ 2011-04-15 14:47:37.177 +0200  WUR\bruker@RIK1030
$$ Compression mode = fixed
##.OBSERVE FREQUENCY= 400.1319223
##.OBSERVE NUCLEUS= ^1H
##.DELAY= (6, 6)
##.ACQUISITION MODE= SIMULTANEOUS (DQD)
##.ACQUISITION SCHEME= undefined
##.AVERAGES= 128
##.DIGITISER RES= 18
##SPECTROMETER/DATA SYSTEM= avance400
##.PULSE SEQUENCE= zg
##.SOLVENT NAME= CDCl3
##.SHIFT REFERENCE= INTERNAL, CDCl3, 1, 11.01498
##AUDIT TRAIL= $$ (NUMBER, WHEN, WHO, WHERE, PROCESS, VERSION, WHAT)
$$ ##TITLE= Audit trail, TOPSPIN		Version 1.3
$$ ##JCAMPDX= 5.01
$$ ##ORIGIN= Bruker BioSpin GmbH
$$ ##OWNER= bruker
$$ $$ P:/NMR-data/data/Ainhoa_raw_data/nmr/AR240708.5C/1/audita.txt
$$ ##AUDIT TRAIL=  $$ (NUMBER, WHEN, WHO, WHERE, VERSION, WHAT)
(   1,<2008-07-30 13:32:06.129 +0200>,<WUR\bruker>,<RIK1030>,<TOPSPIN 1.3>,
      <created by zg, POWCHK disabled, PULCHK disabled
       configuration hash MD5:
       D1 93 94 B6 6B D6 3B BD 35 EA 0D 0D AE B0 63 FA
       data hash MD5: 16K
       A0 29 46 D2 26 36 03 D6 26 5A 7C 4D 2D 2F CF CF>)
(   2,<2011-04-15 14:47:34.724 +0200>,<WUR\bruker>,<RIK1030>,<proc1d>,<TOPSPIN 2.1>,
      <convdta from       1 "NMR_apolar_TCDD_p17.5C" "Ainhoa_raw_data" "P:\NMR-data"
       data hash MD5: 16244
       07 89 34 85 48 A9 1E A8 B7 64 F8 12 AA E9 56 05>)
$$ ##END=
$$ 
$$ $$ hash MD5
$$ $$ 22 0B 13 0E AE F4 0B D4 7B F0 22 2E EA E5 8D 62
##$RELAX= 
##$BRUKER FILE EXP=format.temp
$$ EDIT_PAR COMMAND FILE
$$ 
$$ DI_MODE         LONG
$$ ED_ENTRY        ACQU
$$ ORDER           FILE
$$ 
$$ 
$$ HEADER		"F2 - Acquisition Parameters"
$$ T_NAME		Date_
$$ 		TYPE	R64
$$ 		CLASS	ACQU
$$ 		SUBRANGE 0.0 50000000
$$ 		REL	"Date_=itodate(DATE)"
$$ 		INV_REL	"DATE=datetoi(Date_,DATE)"
$$ 		FORMAT	"%14.0f"
$$ 		TEXT	" "
$$ END
$$ T_NAME		Time
$$ 		TYPE	R32
$$ 		CLASS	ACQU
$$ 		SUBRANGE 0.0 1000000
$$ 		REL	"Time=itotime(DATE)"
$$ 		INV_REL	"DATE=timetoi(Time,DATE)"
$$ 		FORMAT	"%14.2f"
$$ 		TEXT	" "
$$ END
$$ NAME		INSTRUM
$$ 		TEXT	" "
$$ END
$$ NAME		PROBHD
$$ 		FORMAT	"%14.14s"
$$ 		TEXT	" "
$$ END
$$ NAME		PULPROG
$$ 		TEXT	" "
$$ END
$$ NAME		TD
$$ 		TEXT	" "
$$ END
$$ NAME		SOLVENT
$$ 		TEXT	" "
$$ END
$$ NAME		NS
$$ 		TEXT	" "
$$ END
$$ NAME		DS
$$ 		TEXT	" "
$$ END
$$ T_NAME		SWH
$$ 		TYPE	R32
$$ 		CLASS	ACQU
$$ 		SUBRANGE 0.0 1e8
$$ 		REL	"SWH=SW*SFO1"
$$ 		INV_REL "SW=SWH/SFO1"
$$ 		UNIT	"Hz"
$$ 		FORMAT	"%14.3f Hz"
$$ 		TEXT	" "
$$ END
$$ T_NAME          FIDRES
$$                 TYPE    R32
$$                 CLASS   ACQU
$$                 SUBRANGE 0.0 100000
$$                 REL     "FIDRES=SW*SFO1/TD"
$$                 INV_REL "TD = nextpow(SW*SFO1/FIDRES)"
$$ 		UNIT	"Hz"
$$ 		FORMAT	"%14.6f Hz"
$$ 		TEXT	" "
$$ END
$$ T_NAME          AQ
$$ 		TYPE	R32
$$ 		CLASS	ACQU
$$ 		SUBRANGE 0.0 1000
$$ 		REL	"AQ=aqcalc(SW,SFO1,TD,DIGTYP)"
$$ 		INV_REL	"TD=tdcalc(SW,SFO1,1.0e6*AQ,DIGTYP)"
$$ 		UNIT	"sec"
$$ 		FORMAT	"%14.7f sec"
$$ 		TEXT	" "
$$ END
$$ NAME		RG
$$ 		TEXT	" "
$$ END
$$ T_NAME          DW
$$ 		TYPE	R32
$$ 		CLASS	ACQU
$$ 		SUBRANGE 0.0 1000000
$$ 		REL	"DW=1/(2*SW*SFO1)"
$$ 		INV_REL	"SW=1000000/(2*(0.005+DW)*SFO1)"
$$ 		UNIT	"usec"
$$ 		FORMAT	"%14.3lf usec"
$$ 		TEXT	" "
$$ END
$$ NAME		DE
$$ 		FORMAT	"%14.2f usec"
$$ 		TEXT	" "
$$ END
$$ NAME		TE
$$ 		FORMAT	"%14.1f K"
$$ 		TEXT	" "
$$ END
$$ T_NAME		D1
$$ 		TYPE	R32
$$ 		CLASS	ACQU
$$ 		SUBRANGE 0.0 1e38
$$ 		REL	"D1=D[1]"
$$ 		INV_REL	"D[1]=D1"
$$ 		UNIT	"sec"
$$ 		FORMAT	"%14.8f sec"
$$ 		TEXT	" "
$$ END
$$ NAME		TD0
$$ 		TEXT	" "
$$ END
$$ HEADER		"======== CHANNEL f1 ========"
$$ NAME		NUC1
$$ 		NONEDIT
$$ 		TEXT	" "
$$ END
$$ T_NAME		P1
$$ 		TYPE	R32
$$ 		CLASS	ACQU
$$ 		SUBRANGE 0.0 1.0e10
$$ 		REL	"P1=P[1]"
$$ 		INV_REL	"P[1]=P1"
$$ 		UNIT	"usec"
$$ 		FORMAT	"%14.2f usec"
$$ 		TEXT	" "
$$ END
$$ T_NAME		PL1
$$ 		TYPE	R32
$$ 		CLASS	ACQU
$$ 		SUBRANGE -6.0 1e38
$$ 		REL	"PL1=PL[1]"
$$ 		INV_REL	"PL[1]=PL1"
$$ 		UNIT	"dB"
$$ 		FORMAT	"%14.2f dB"
$$ 		TEXT	" "
$$ END
$$ NAME		SFO1
$$ 		FORMAT	"%14.7f MHz"
$$ 		TEXT	" "
$$ END
##$RELAX= 
##$BRUKER FILE EXP=scon
$$ ##TITLE= Parameter file, TOPSPIN		Version 1.3
$$ ##JCAMPDX= 5.0
$$ ##DATATYPE= Parameter Values
$$ ##ORIGIN= Bruker BioSpin GmbH
$$ ##OWNER= bruker
$$ $$ 2008-07-30 13:23:50.526 +0200  WUR\bruker@RIK1030
$$ $$ P:/NMR-data/data/Ainhoa_raw_data/nmr/AR240708.5C/1/scon
$$ ##$BLKPA= (0..15)
3 3 3 3 3 3 3 3 3 3 3 3 3 3 3 3 
$$ ##$BLKTR= (0..15)
3 3 3 3 3 3 3 3 3 3 3 3 3 3 3 3 
$$ ##$DE1= 2
$$ ##$DE2= 2
$$ ##$DEADC= 4
$$ ##$DEPA= 2
$$ ##$DERX= 3
$$ ##$PHASP4= (0..15)
0.5 0.5 0.5 0.5 0.5 0.5 0.5 0.5 0.5 0.5 0.5 0.5 0.5 0.5 0.5 0.5 
$$ ##$PHASPR= (0..15)
3 3 3 3 3 3 3 3 3 3 3 3 3 3 3 3 
$$ ##$SHAPPR= (0..15)
1.6 1.6 1.6 1.6 1.6 1.6 1.6 1.6 1.6 1.6 1.6 1.6 1.6 1.6 1.6 1.6 
$$ ##END=
##$RELAX= 
##$BRUKER FILE EXP=pulseprogram
$$ # 1 "C:/Bruker/TOPSPIN/exp/stan/nmr/lists/pp/zg"
$$ ;zg
$$ ;avance-version (06/11/09)
$$ ;1D sequence
$$ ;
$$ ;$CLASS=HighRes
$$ ;$DIM=1D
$$ ;$TYPE=
$$ ;$SUBTYPE=
$$ ;$COMMENT=
$$ 
$$ 
$$ # 1 "C:/Bruker/TOPSPIN/exp/stan/nmr/lists/pp/Avance.incl" 1
$$ ;Avance2.incl
$$ ;   for 1
$$ ;
$$ ;avance-version (07/01/22)
$$ ;
$$ ;$CLASS=HighRes Incl
$$ ;$COMMENT=
$$ 
$$ 
$$ 
$$ 
$$ 
$$ 
$$ 
$$ 
$$ 
$$ 
$$ 
$$ 
$$ 
$$ 
$$ 
$$ 
$$ 
$$ 
$$ 
$$ 
$$ 
$$ 
$$ 
$$ 
$$ 
$$ 
$$ 
$$ 
$$ 
$$ 
$$ 
$$ 
$$ 
$$ 
$$ 
$$ 
$$ 
$$ 
$$ 
$$ 
$$ 
$$ 
$$ 
$$ 
$$ 
$$ 
$$ 
$$ 
$$ 
$$ 
$$ 
$$ 
$$ 
$$ 
$$ 
$$ 
$$ 
$$ 
$$ 
$$ 
$$ 
$$ 
$$ 
$$ 
$$ 
$$ 
$$ 
$$ 
$$ 
$$ 
$$ 
$$ 
$$ 
$$ 
$$ 
$$ 
$$ 
$$ 
$$ 
$$ 
$$ 
$$ 
$$ 
$$ 
$$ 
$$ 
$$ 
$$ 
$$ 
$$ 
$$ 
$$ 
$$ 
$$ 
$$ 
$$ 
$$ 
$$ 
$$ 
$$ 
$$ 
$$ 
$$ 
$$ 
$$ 
$$ 
$$ 
$$ 
$$ 
$$ 
$$ 
$$ 
$$ 
$$ 
$$ 
$$ 
$$ 
$$ 
$$ 
$$ 
$$ 
$$ 
$$ 
$$ 
$$ 
$$ 
$$ 
$$ 
$$ 
$$ 
$$ 
$$ 
$$ 
$$ ;$Id: Avance2.incl,v 1.10.6.7 2007/01/22 13:54:46 ber Exp $
$$ # 12 "C:/Bruker/TOPSPIN/exp/stan/nmr/lists/pp/zg" 2
$$ 
$$ 
$$ 
$$ "acqt0=-p1*2/3.1416"
$$ 
$$ 
$$ # 1 "mc_line 18 file C:/Bruker/TOPSPIN/exp/stan/nmr/lists/pp/zg expanding definition part of mc command before ze"
$$ define delay MCWRK
$$ define delay MCREST
$$ "MCWRK = 0.500000*30m"
$$ "MCREST = 30m - 30m"
$$ # 18 "C:/Bruker/TOPSPIN/exp/stan/nmr/lists/pp/zg"
$$ 1 ze
$$ # 1 "mc_line 18 file C:/Bruker/TOPSPIN/exp/stan/nmr/lists/pp/zg expanding definition of mc command after ze"
$$ # 19 "C:/Bruker/TOPSPIN/exp/stan/nmr/lists/pp/zg"
$$ # 1 "mc_line 19 file C:/Bruker/TOPSPIN/exp/stan/nmr/lists/pp/zg expanding start label for mc command"
$$ 2 MCWRK  * 2
$$ LBLF0, MCREST
$$ # 20 "C:/Bruker/TOPSPIN/exp/stan/nmr/lists/pp/zg"
$$   d1
$$   p1 ph1
$$   go=2 ph31
$$ # 1 "mc_line 23 file C:/Bruker/TOPSPIN/exp/stan/nmr/lists/pp/zg expanding mc command in line"
$$   MCWRK wr #0
$$   MCWRK zd 
$$   lo to LBLF0 times td0
$$ 
$$ # 24 "C:/Bruker/TOPSPIN/exp/stan/nmr/lists/pp/zg"
$$ exit
$$ 
$$ 
$$ ph1=0 2 2 0 1 3 3 1
$$ ph31=0 2 2 0 1 3 3 1
$$ 
$$ 
$$ ;pl1 : f1 channel - power level for pulse (default)
$$ ;p1 : f1 channel -  high power pulse
$$ ;d1 : relaxation delay; 1-5 * T1
$$ ;NS: 1 * n, total number of scans: NS * TD0
$$ 
$$ 
$$ 
$$ ;$Id: zg,v 1.7.10.2 2006/11/10 11:04:15 ber Exp $
##$RELAX= 
##$BRUKER FILE EXP=uxnmr.par
$$ ##TITLE= Parameter file, TOPSPIN		Version 1.3
$$ ##JCAMPDX= 5.0
$$ ##DATATYPE= Parameter Values
$$ ##ORIGIN= Bruker BioSpin GmbH
$$ ##OWNER= Administrator
$$ $$ 2008-03-03 09:42:28.895 +0100  WUR\bruker@RIK1030
$$ $$ C:/Bruker/TOPSPIN/conf/instr/avance400/uxnmr.par
$$ ##$ACB= 0
$$ ##$ACBTAT= (0..15)
0 88 72 0 0 0 0 0 0 0 0 0 0 0 0 0 
$$ ##$ACBTBA= (0..15)
0 0 0 0 0 0 0 0 0 0 0 0 0 0 0 0 
$$ ##$ACBTCTL= (0..15)
0 0 0 0 0 0 0 0 0 0 0 0 0 0 0 0 
$$ ##$ACBTDI= (0..15)
0 102 102 0 0 0 0 0 0 0 0 0 0 0 0 0 
$$ ##$ACBTDM= (0..15)
0 10 10 0 0 0 0 0 0 0 0 0 0 0 0 0 
$$ ##$ACBTFHI= (0..15)
0 400 400 0 0 0 0 0 0 0 0 0 0 0 0 0 
$$ ##$ACBTFL= (0..15)
0 73 74 0 0 0 0 0 0 0 0 0 0 0 0 0 
$$ ##$ACBTFLO= (0..15)
0 14 14 0 0 0 0 0 0 0 0 0 0 0 0 0 
$$ ##$ACBTOUT= (0..15)
0 1 2 0 0 0 0 0 0 0 0 0 0 0 0 0 
$$ ##$ACBTPO= (0..15)
0 150000 60000 0 0 0 0 0 0 0 0 0 0 0 0 0 
$$ ##$ACBTPW= (0..15)
0 10 10 0 0 0 0 0 0 0 0 0 0 0 0 0 
$$ ##$ACBTSB= (0..15)
0 0 0 0 0 0 0 0 0 0 0 0 0 0 0 0 
$$ ##$ACBTY= <no>
$$ ##$AQSBDHW= (0..31)
255 255 1 4 4 255 255 255 0 0 255 255 255 255 255 255 255 255 255 0 255 
255 255 255 255 255 255 255 255 255 255 255 
$$ ##$AQSBDID= (0..31)
255 255 88 83 83 255 255 255 65 67 255 255 255 255 255 255 255 255 255 
66 255 255 255 255 255 255 255 255 255 255 255 255 
$$ ##$AQSBDNO= (0..31)
255 255 1 1 2 255 255 255 1 1 255 255 255 255 255 255 255 255 255 1 255 
255 255 255 255 255 255 255 255 255 255 255 
$$ ##$AQSBDTY= (0..31)
255 255 3 16 16 255 255 255 5 9 255 255 255 255 255 255 255 255 255 7 
255 255 255 255 255 255 255 255 255 255 255 255 
$$ ##$AQSBUAD= (0..31)
255 255 52 36 37 255 255 255 54 26 255 255 255 255 255 255 255 255 255 
32 255 255 255 255 255 255 255 255 255 255 255 255 
$$ ##$AQSECL= (0..31)
255 255 2 3 3 255 255 255 5 2 255 255 255 255 255 255 255 255 255 255 
255 255 255 255 255 255 255 255 255 255 255 255 
$$ ##$AQSECLS= (0..31)
255 255 3 2 2 255 255 255 0 0 255 255 255 255 255 255 255 255 255 255 
255 255 255 255 255 255 255 255 255 255 255 255 
$$ ##$ATT19F= (0..1)
0 0 
$$ ##$ATT1H= (0..1)
0 0 
$$ ##$ATT3H= (0..1)
0 0 
$$ ##$ATTX= (0..1)
0 0 
$$ ##$ATTY= (0..1)
0 0 
$$ ##$ATTZ= (0..1)
0 0 
$$ ##$BACSAIR= no
$$ ##$BACSCAP= 60
$$ ##$BACSDEL= 10
$$ ##$BACSFCM= no
$$ ##$BACSOPT= <>
$$ ##$BACSTY= <tty08>
$$ ##$BARPTY= <no>
$$ ##$BFREQ= 400.13
$$ ##$BIRDS= yes
$$ ##$BMPC= 0
$$ ##$BMPCTY= <no>
$$ ##$BPSUTY= <no>
$$ ##$BSMS= 1
$$ ##$BSMSTY= <tty02>
$$ ##$CFASMOD= (0..7)
1 1 1 1 1 1 1 1 
$$ ##$CFASMUL= (0..7)
1 1 1 1 1 1 1 1 
$$ ##$CNFTXDR= (0..7)
6 6 0 0 0 0 0 0 
$$ ##$COMDIG2= 0
$$ ##$CPDBTY= <no>
$$ ##$CRCOTY= <no>
$$ ##$DATSTAT= no
$$ ##$DIGI140= (0..7)
0 0 0 0 0 0 0 0 
$$ ##$DIGIB12= (0..7)
0 0 0 0 0 0 0 0 
$$ ##$DIGIB16= (0..7)
0 0 0 0 0 0 0 0 
$$ ##$DIGIFA= (0..7)
0 0 0 0 0 0 0 0 
$$ ##$DIGIHA= (0..7)
0 0 0 0 0 0 0 0 
$$ ##$DIGIHAF= (0..7)
0 0 0 0 0 0 0 0 
$$ ##$DIGIHRD= (0..7)
0 0 0 0 0 0 0 0 
$$ ##$DIGIIA= (0..7)
0 0 0 0 0 0 0 0 
$$ ##$DIGIO16= (0..7)
0 0 0 0 0 0 0 0 
$$ ##$DIGISA= (0..7)
1 0 0 0 0 0 0 0 
$$ ##$DIGISAF= (0..7)
0 0 0 0 0 0 0 0 
$$ ##$DIGISL= (0..7)
0 0 0 0 0 0 0 0 
$$ ##$DIGITYI= (0..7)
0 0 0 0 0 0 0 0 
$$ ##$DIGITYP= (0..7)
0 0 0 0 0 0 0 0 
$$ ##$DIGITZ= 0
$$ ##$DRU= no
$$ ##$FCUMEM= (0..7)
2093056 2093056 0 0 0 0 0 0 
$$ ##$FCUPAL= (0..7)
260 260 0 0 0 0 0 0 
$$ ##$FQMIX= 0
$$ ##$FUNCMOD= <>
$$ ##$GCUTYPE= 2
$$ ##$GTUTY= <no>
$$ ##$HFAC= 3
$$ ##$HPCU= 0
$$ ##$HPCUTY= <no>
$$ ##$HPTXLP= (0..3)
-1 -1 -1 -1 
$$ ##$HPTXPI= (0..3)
0 0 0 0 
$$ ##$HPTXPO= (0..3)
0 0 0 0 
$$ ##$HPTXTY= (0..3)
0 0 0 0 
$$ ##$IF451= 0
$$ ##$IFREQ= 1
$$ ##$INTFPR= 0
$$ ##$IPSO= no
$$ ##$LOCKTY= <tty03>
$$ ##$LOCSWID= 0
$$ ##$M2FAC= 0
$$ ##$MASTY= <no>
$$ ##$MEMPRM= 0
$$ ##$MHFAC= 0
$$ ##$MXFAC= 0
$$ ##$NAMPD1= <2H>
$$ ##$NAMPD10= <>
$$ ##$NAMPD11= <>
$$ ##$NAMPD12= <>
$$ ##$NAMPD13= <>
$$ ##$NAMPD14= <>
$$ ##$NAMPD15= <>
$$ ##$NAMPD16= <>
$$ ##$NAMPD2= <X-BB19F_2HS>
$$ ##$NAMPD3= <1H>
$$ ##$NAMPD4= <>
$$ ##$NAMPD5= <>
$$ ##$NAMPD6= <>
$$ ##$NAMPD7= <>
$$ ##$NAMPD8= <>
$$ ##$NAMPD9= <>
$$ ##$NFCU= 2
$$ ##$NMRCH= 0
$$ ##$NMRMEM= 0
$$ ##$NRCU= 1
$$ ##$NROUT= 1
$$ ##$PAMPF1= (0..15)
75 99 67 27 0 0 0 12 117 46 8 118 1 0 0 0 
$$ ##$PAMPF2= (0..15)
0 0 0 0 0 0 0 0 0 0 0 0 0 0 0 0 
$$ ##$PAMPF3= (0..15)
0 0 0 0 0 0 0 0 0 0 0 0 0 0 0 0 
$$ ##$PAMPF4= (0..15)
0 0 0 0 0 0 0 0 0 0 0 0 0 0 0 0 
$$ ##$PAMPF5= (0..15)
0 0 0 0 0 0 0 0 0 0 0 0 0 0 0 0 
$$ ##$PAMPF6= (0..15)
0 0 0 0 0 0 0 0 0 0 0 0 0 0 0 0 
$$ ##$PAMPF7= (0..15)
0 0 0 0 0 0 0 0 0 0 0 0 0 0 0 0 
$$ ##$PAMPF8= (0..15)
0 0 0 0 0 0 0 0 0 0 0 0 0 0 0 0 
$$ ##$PH4= 0
$$ ##$PHF4TY= <no>
$$ ##$POWCHK= no
$$ ##$PRAMD1= (0..7)
0 1048576 0 0 0 1048576 0 0 
$$ ##$PRAMD10= (0..7)
0 0 0 0 0 0 0 0 
$$ ##$PRAMD11= (0..7)
0 0 0 0 0 0 0 0 
$$ ##$PRAMD12= (0..7)
0 0 0 0 0 0 0 0 
$$ ##$PRAMD13= (0..7)
0 0 0 0 0 0 0 0 
$$ ##$PRAMD14= (0..7)
0 0 0 0 0 0 0 0 
$$ ##$PRAMD15= (0..7)
0 0 0 0 0 0 0 0 
$$ ##$PRAMD16= (0..7)
0 0 0 0 0 0 0 0 
$$ ##$PRAMD17= (0..7)
0 0 0 0 0 0 0 0 
$$ ##$PRAMD18= (0..7)
0 0 0 0 0 0 0 0 
$$ ##$PRAMD19= (0..7)
0 0 0 0 0 0 0 0 
$$ ##$PRAMD2= (0..7)
2147483644 2146435071 2147483647 134217727 2147483644 2146435071 2147483647 
134217727 
$$ ##$PRAMD20= (0..7)
0 0 0 0 0 0 0 0 
$$ ##$PRAMD21= (0..7)
0 0 0 0 0 0 0 0 
$$ ##$PRAMD3= (0..7)
2 0 0 0 2 0 0 0 
$$ ##$PRAMD4= (0..7)
2147483644 2146435071 2147483647 134217727 2147483644 2146435071 2147483647 
134217727 
$$ ##$PRAMD5= (0..7)
0 0 0 0 0 0 0 0 
$$ ##$PRAMD6= (0..7)
0 0 0 0 0 0 0 0 
$$ ##$PRAMD7= (0..7)
0 0 0 0 0 0 0 0 
$$ ##$PRAMD8= (0..7)
0 0 0 0 0 0 0 0 
$$ ##$PRAMD9= (0..7)
0 0 0 0 0 0 0 0 
$$ ##$PRAMLED= (0..1)
15 15 
$$ ##$PRAMP1= <tty01>
$$ ##$PRAMP2= <no>
$$ ##$PRAMP3= <no>
$$ ##$PRAMP4= <no>
$$ ##$PRAMP5= <no>
$$ ##$PRAMP6= <no>
$$ ##$PRAMP7= <no>
$$ ##$PRAMP8= <no>
$$ ##$PRAMPTP= 0
$$ ##$PREPTY= <no>
$$ ##$PRESHLD= 0
$$ ##$PTS160= -1
$$ ##$PTSA2X= (0..7)
0 0 0 0 0 0 0 0 
$$ ##$PTSF2X= (0..7)
0 0 0 0 0 0 0 0 
$$ ##$PTSFMX= (0..7)
429.9 429.9 0 0 0 0 0 0 
$$ ##$PULCHK= no
$$ ##$RCUCDS= (0..7)
8388608 0 0 0 0 0 0 0 
$$ ##$RCUCFS= (0..7)
4096 0 0 0 0 0 0 0 
$$ ##$RCUCSS= (0..7)
1048576 0 0 0 0 0 0 0 
$$ ##$RCUI2C1= (0..7)
78 0 0 0 0 0 0 0 
$$ ##$RCUI2C2= (0..7)
0 0 0 0 0 0 0 0 
$$ ##$RCUI2C3= (0..7)
0 0 0 0 0 0 0 0 
$$ ##$RCUI2C4= (0..7)
0 0 0 0 0 0 0 0 
$$ ##$RCUI2C5= (0..7)
0 0 0 0 0 0 0 0 
$$ ##$RCUI2C6= (0..7)
0 0 0 0 0 0 0 0 
$$ ##$RCUI2C7= (0..7)
0 0 0 0 0 0 0 0 
$$ ##$RCUI2C8= (0..7)
0 0 0 0 0 0 0 0 
$$ ##$RDCU= 0
$$ ##$RGTYPE= (0..7)
5 0 0 0 0 0 0 0 
$$ ##$RG_max= (0..7)
46341 0 0 0 0 0 0 0 
$$ ##$RG_min= (0..7)
1 0 0 0 0 0 0 0 
$$ ##$RG_tab1= (0..255)
1 1.1 1.3 1.4 1.6 1.8 2 2.2 2.5 2.8 3.2 3.6 4 4.5 5 5.7 6.3 7.1 8 9 10.1 
11.3 12.7 14.3 16 18 20.2 22.6 25.4 28.5 32 35.9 40.3 45.3 50.8 57 64 
71.8 80.6 90.5 101.6 114 128 143.7 161.3 181 203.2 228.1 256 287.4 322.5 
362 406.4 456.1 512 574.7 645.1 724.1 812.7 912.3 1024 1149.4 1290.2 1448.2 
1625.5 1824.6 2048 2298.8 2580.3 2896.3 3251 3649.1 4096 4597.6 5160.6 
5792.6 6502 7298.2 8192 9195.2 10321.3 11585.2 13004 14596.5 16384 18390.4 
20642.5 23170.5 26008 29193 32768 36780.8 41285.1 46341 -1 -1 -1 -1 -1 
-1 -1 -1 -1 -1 -1 -1 -1 -1 -1 -1 -1 -1 -1 -1 -1 -1 -1 -1 -1 -1 -1 -1 -1 
-1 -1 -1 -1 -1 -1 -1 -1 -1 -1 -1 -1 -1 -1 -1 -1 -1 -1 -1 -1 -1 -1 -1 -1 
-1 -1 -1 -1 -1 -1 -1 -1 -1 -1 -1 -1 -1 -1 -1 -1 -1 -1 -1 -1 -1 -1 -1 -1 
-1 -1 -1 -1 -1 -1 -1 -1 -1 -1 -1 -1 -1 -1 -1 -1 -1 -1 -1 -1 -1 -1 -1 -1 
-1 -1 -1 -1 -1 -1 -1 -1 -1 -1 -1 -1 -1 -1 -1 -1 -1 -1 -1 -1 -1 -1 -1 -1 
-1 -1 -1 -1 -1 -1 -1 -1 -1 -1 -1 -1 -1 -1 -1 -1 -1 -1 -1 -1 -1 -1 -1 -1 
-1 -1 -1 -1 -1 -1 -1 -1 -1 -1 -1 -1 -1 
$$ ##$RG_tab2= (0..255)
-1 -1 -1 -1 -1 -1 -1 -1 -1 -1 -1 -1 -1 -1 -1 -1 -1 -1 -1 -1 -1 -1 -1 -1 
-1 -1 -1 -1 -1 -1 -1 -1 -1 -1 -1 -1 -1 -1 -1 -1 -1 -1 -1 -1 -1 -1 -1 -1 
-1 -1 -1 -1 -1 -1 -1 -1 -1 -1 -1 -1 -1 -1 -1 -1 -1 -1 -1 -1 -1 -1 -1 -1 
-1 -1 -1 -1 -1 -1 -1 -1 -1 -1 -1 -1 -1 -1 -1 -1 -1 -1 -1 -1 -1 -1 -1 -1 
-1 -1 -1 -1 -1 -1 -1 -1 -1 -1 -1 -1 -1 -1 -1 -1 -1 -1 -1 -1 -1 -1 -1 -1 
-1 -1 -1 -1 -1 -1 -1 -1 -1 -1 -1 -1 -1 -1 -1 -1 -1 -1 -1 -1 -1 -1 -1 -1 
-1 -1 -1 -1 -1 -1 -1 -1 -1 -1 -1 -1 -1 -1 -1 -1 -1 -1 -1 -1 -1 -1 -1 -1 
-1 -1 -1 -1 -1 -1 -1 -1 -1 -1 -1 -1 -1 -1 -1 -1 -1 -1 -1 -1 -1 -1 -1 -1 
-1 -1 -1 -1 -1 -1 -1 -1 -1 -1 -1 -1 -1 -1 -1 -1 -1 -1 -1 -1 -1 -1 -1 -1 
-1 -1 -1 -1 -1 -1 -1 -1 -1 -1 -1 -1 -1 -1 -1 -1 -1 -1 -1 -1 -1 -1 -1 -1 
-1 -1 -1 -1 -1 -1 -1 -1 -1 -1 -1 -1 -1 -1 -1 -1 
$$ ##$RG_tab3= (0..255)
-1 -1 -1 -1 -1 -1 -1 -1 -1 -1 -1 -1 -1 -1 -1 -1 -1 -1 -1 -1 -1 -1 -1 -1 
-1 -1 -1 -1 -1 -1 -1 -1 -1 -1 -1 -1 -1 -1 -1 -1 -1 -1 -1 -1 -1 -1 -1 -1 
-1 -1 -1 -1 -1 -1 -1 -1 -1 -1 -1 -1 -1 -1 -1 -1 -1 -1 -1 -1 -1 -1 -1 -1 
-1 -1 -1 -1 -1 -1 -1 -1 -1 -1 -1 -1 -1 -1 -1 -1 -1 -1 -1 -1 -1 -1 -1 -1 
-1 -1 -1 -1 -1 -1 -1 -1 -1 -1 -1 -1 -1 -1 -1 -1 -1 -1 -1 -1 -1 -1 -1 -1 
-1 -1 -1 -1 -1 -1 -1 -1 -1 -1 -1 -1 -1 -1 -1 -1 -1 -1 -1 -1 -1 -1 -1 -1 
-1 -1 -1 -1 -1 -1 -1 -1 -1 -1 -1 -1 -1 -1 -1 -1 -1 -1 -1 -1 -1 -1 -1 -1 
-1 -1 -1 -1 -1 -1 -1 -1 -1 -1 -1 -1 -1 -1 -1 -1 -1 -1 -1 -1 -1 -1 -1 -1 
-1 -1 -1 -1 -1 -1 -1 -1 -1 -1 -1 -1 -1 -1 -1 -1 -1 -1 -1 -1 -1 -1 -1 -1 
-1 -1 -1 -1 -1 -1 -1 -1 -1 -1 -1 -1 -1 -1 -1 -1 -1 -1 -1 -1 -1 -1 -1 -1 
-1 -1 -1 -1 -1 -1 -1 -1 -1 -1 -1 -1 -1 -1 -1 -1 
$$ ##$RG_tab4= (0..255)
-1 -1 -1 -1 -1 -1 -1 -1 -1 -1 -1 -1 -1 -1 -1 -1 -1 -1 -1 -1 -1 -1 -1 -1 
-1 -1 -1 -1 -1 -1 -1 -1 -1 -1 -1 -1 -1 -1 -1 -1 -1 -1 -1 -1 -1 -1 -1 -1 
-1 -1 -1 -1 -1 -1 -1 -1 -1 -1 -1 -1 -1 -1 -1 -1 -1 -1 -1 -1 -1 -1 -1 -1 
-1 -1 -1 -1 -1 -1 -1 -1 -1 -1 -1 -1 -1 -1 -1 -1 -1 -1 -1 -1 -1 -1 -1 -1 
-1 -1 -1 -1 -1 -1 -1 -1 -1 -1 -1 -1 -1 -1 -1 -1 -1 -1 -1 -1 -1 -1 -1 -1 
-1 -1 -1 -1 -1 -1 -1 -1 -1 -1 -1 -1 -1 -1 -1 -1 -1 -1 -1 -1 -1 -1 -1 -1 
-1 -1 -1 -1 -1 -1 -1 -1 -1 -1 -1 -1 -1 -1 -1 -1 -1 -1 -1 -1 -1 -1 -1 -1 
-1 -1 -1 -1 -1 -1 -1 -1 -1 -1 -1 -1 -1 -1 -1 -1 -1 -1 -1 -1 -1 -1 -1 -1 
-1 -1 -1 -1 -1 -1 -1 -1 -1 -1 -1 -1 -1 -1 -1 -1 -1 -1 -1 -1 -1 -1 -1 -1 
-1 -1 -1 -1 -1 -1 -1 -1 -1 -1 -1 -1 -1 -1 -1 -1 -1 -1 -1 -1 -1 -1 -1 -1 
-1 -1 -1 -1 -1 -1 -1 -1 -1 -1 -1 -1 -1 -1 -1 -1 
$$ ##$RG_tab5= (0..255)
-1 -1 -1 -1 -1 -1 -1 -1 -1 -1 -1 -1 -1 -1 -1 -1 -1 -1 -1 -1 -1 -1 -1 -1 
-1 -1 -1 -1 -1 -1 -1 -1 -1 -1 -1 -1 -1 -1 -1 -1 -1 -1 -1 -1 -1 -1 -1 -1 
-1 -1 -1 -1 -1 -1 -1 -1 -1 -1 -1 -1 -1 -1 -1 -1 -1 -1 -1 -1 -1 -1 -1 -1 
-1 -1 -1 -1 -1 -1 -1 -1 -1 -1 -1 -1 -1 -1 -1 -1 -1 -1 -1 -1 -1 -1 -1 -1 
-1 -1 -1 -1 -1 -1 -1 -1 -1 -1 -1 -1 -1 -1 -1 -1 -1 -1 -1 -1 -1 -1 -1 -1 
-1 -1 -1 -1 -1 -1 -1 -1 -1 -1 -1 -1 -1 -1 -1 -1 -1 -1 -1 -1 -1 -1 -1 -1 
-1 -1 -1 -1 -1 -1 -1 -1 -1 -1 -1 -1 -1 -1 -1 -1 -1 -1 -1 -1 -1 -1 -1 -1 
-1 -1 -1 -1 -1 -1 -1 -1 -1 -1 -1 -1 -1 -1 -1 -1 -1 -1 -1 -1 -1 -1 -1 -1 
-1 -1 -1 -1 -1 -1 -1 -1 -1 -1 -1 -1 -1 -1 -1 -1 -1 -1 -1 -1 -1 -1 -1 -1 
-1 -1 -1 -1 -1 -1 -1 -1 -1 -1 -1 -1 -1 -1 -1 -1 -1 -1 -1 -1 -1 -1 -1 -1 
-1 -1 -1 -1 -1 -1 -1 -1 -1 -1 -1 -1 -1 -1 -1 -1 
$$ ##$RG_tab6= (0..255)
-1 -1 -1 -1 -1 -1 -1 -1 -1 -1 -1 -1 -1 -1 -1 -1 -1 -1 -1 -1 -1 -1 -1 -1 
-1 -1 -1 -1 -1 -1 -1 -1 -1 -1 -1 -1 -1 -1 -1 -1 -1 -1 -1 -1 -1 -1 -1 -1 
-1 -1 -1 -1 -1 -1 -1 -1 -1 -1 -1 -1 -1 -1 -1 -1 -1 -1 -1 -1 -1 -1 -1 -1 
-1 -1 -1 -1 -1 -1 -1 -1 -1 -1 -1 -1 -1 -1 -1 -1 -1 -1 -1 -1 -1 -1 -1 -1 
-1 -1 -1 -1 -1 -1 -1 -1 -1 -1 -1 -1 -1 -1 -1 -1 -1 -1 -1 -1 -1 -1 -1 -1 
-1 -1 -1 -1 -1 -1 -1 -1 -1 -1 -1 -1 -1 -1 -1 -1 -1 -1 -1 -1 -1 -1 -1 -1 
-1 -1 -1 -1 -1 -1 -1 -1 -1 -1 -1 -1 -1 -1 -1 -1 -1 -1 -1 -1 -1 -1 -1 -1 
-1 -1 -1 -1 -1 -1 -1 -1 -1 -1 -1 -1 -1 -1 -1 -1 -1 -1 -1 -1 -1 -1 -1 -1 
-1 -1 -1 -1 -1 -1 -1 -1 -1 -1 -1 -1 -1 -1 -1 -1 -1 -1 -1 -1 -1 -1 -1 -1 
-1 -1 -1 -1 -1 -1 -1 -1 -1 -1 -1 -1 -1 -1 -1 -1 -1 -1 -1 -1 -1 -1 -1 -1 
-1 -1 -1 -1 -1 -1 -1 -1 -1 -1 -1 -1 -1 -1 -1 -1 
$$ ##$RG_tab7= (0..255)
-1 -1 -1 -1 -1 -1 -1 -1 -1 -1 -1 -1 -1 -1 -1 -1 -1 -1 -1 -1 -1 -1 -1 -1 
-1 -1 -1 -1 -1 -1 -1 -1 -1 -1 -1 -1 -1 -1 -1 -1 -1 -1 -1 -1 -1 -1 -1 -1 
-1 -1 -1 -1 -1 -1 -1 -1 -1 -1 -1 -1 -1 -1 -1 -1 -1 -1 -1 -1 -1 -1 -1 -1 
-1 -1 -1 -1 -1 -1 -1 -1 -1 -1 -1 -1 -1 -1 -1 -1 -1 -1 -1 -1 -1 -1 -1 -1 
-1 -1 -1 -1 -1 -1 -1 -1 -1 -1 -1 -1 -1 -1 -1 -1 -1 -1 -1 -1 -1 -1 -1 -1 
-1 -1 -1 -1 -1 -1 -1 -1 -1 -1 -1 -1 -1 -1 -1 -1 -1 -1 -1 -1 -1 -1 -1 -1 
-1 -1 -1 -1 -1 -1 -1 -1 -1 -1 -1 -1 -1 -1 -1 -1 -1 -1 -1 -1 -1 -1 -1 -1 
-1 -1 -1 -1 -1 -1 -1 -1 -1 -1 -1 -1 -1 -1 -1 -1 -1 -1 -1 -1 -1 -1 -1 -1 
-1 -1 -1 -1 -1 -1 -1 -1 -1 -1 -1 -1 -1 -1 -1 -1 -1 -1 -1 -1 -1 -1 -1 -1 
-1 -1 -1 -1 -1 -1 -1 -1 -1 -1 -1 -1 -1 -1 -1 -1 -1 -1 -1 -1 -1 -1 -1 -1 
-1 -1 -1 -1 -1 -1 -1 -1 -1 -1 -1 -1 -1 -1 -1 -1 
$$ ##$RG_tab8= (0..255)
-1 -1 -1 -1 -1 -1 -1 -1 -1 -1 -1 -1 -1 -1 -1 -1 -1 -1 -1 -1 -1 -1 -1 -1 
-1 -1 -1 -1 -1 -1 -1 -1 -1 -1 -1 -1 -1 -1 -1 -1 -1 -1 -1 -1 -1 -1 -1 -1 
-1 -1 -1 -1 -1 -1 -1 -1 -1 -1 -1 -1 -1 -1 -1 -1 -1 -1 -1 -1 -1 -1 -1 -1 
-1 -1 -1 -1 -1 -1 -1 -1 -1 -1 -1 -1 -1 -1 -1 -1 -1 -1 -1 -1 -1 -1 -1 -1 
-1 -1 -1 -1 -1 -1 -1 -1 -1 -1 -1 -1 -1 -1 -1 -1 -1 -1 -1 -1 -1 -1 -1 -1 
-1 -1 -1 -1 -1 -1 -1 -1 -1 -1 -1 -1 -1 -1 -1 -1 -1 -1 -1 -1 -1 -1 -1 -1 
-1 -1 -1 -1 -1 -1 -1 -1 -1 -1 -1 -1 -1 -1 -1 -1 -1 -1 -1 -1 -1 -1 -1 -1 
-1 -1 -1 -1 -1 -1 -1 -1 -1 -1 -1 -1 -1 -1 -1 -1 -1 -1 -1 -1 -1 -1 -1 -1 
-1 -1 -1 -1 -1 -1 -1 -1 -1 -1 -1 -1 -1 -1 -1 -1 -1 -1 -1 -1 -1 -1 -1 -1 
-1 -1 -1 -1 -1 -1 -1 -1 -1 -1 -1 -1 -1 -1 -1 -1 -1 -1 -1 -1 -1 -1 -1 -1 
-1 -1 -1 -1 -1 -1 -1 -1 -1 -1 -1 -1 -1 -1 -1 -1 
$$ ##$ROUTER= 3
$$ ##$RX22TY= <tty10>
$$ ##$SCMTY= <no>
$$ ##$SPECTR= 5
$$ ##$SY2FLAG= 0
$$ ##$TFXNUM= 0
$$ ##$TRIPLO2= 0
$$ ##$VTUTY= <tty05>
$$ ##$WBREFAM= (0..15)
100 100 100 100 100 100 100 100 100 100 100 100 100 100 100 100 
$$ ##$WBREFPH= (0..15)
0 0 0 0 0 0 0 0 0 0 0 0 0 0 0 0 
$$ ##$XFAC= 2
$$ ##END=
##$RELAX= 
$$ Bruker specific parameters
$$ --------------------------
##$DU= <P:\NMR-data>
##$EXPNO= 1
##$NAME= <NMR_apolar_TCDD_p17.5C>
##$PROCNO= 1
##$TYPE= <nmr>
##$USER= <Ainhoa_raw_data>
##$ACQT0= -4.83829889523336
##$AMP= (0..31)
100 100 100 100 100 100 100 100 100 100 100 100 100 100 100 100 100 100
100 100 100 100 100 100 100 100 100 100 100 100 100 100
##$ANAVPT= -1
##$AQSEQ= 0
##$AQ_mod= 3
##$AUNM= <au_zg>
##$AUTOPOS= <22 >
##$BF1= 400.13
##$BF2= 100.612769
##$BF3= 400.13
##$BF4= 400.13
##$BF5= 500.13
##$BF6= 500.13
##$BF7= 500.13
##$BF8= 500.13
##$BYTORDA= 0
##$CFDGTYP= 0
##$CFRGTYP= 5
##$CHEMSTR= <none>
##$CNST= (0..63)
1 1 145 1 1 1 1 1 1 1 1 1 1 1 1 1 1 1 1 1 1 1 1 1 1 1 1 1 1 1 1 1 1 1 1
1 1 1 1 1 1 1 1 1 1 1 1 1 1 1 1 1 1 1 1 1 1 1 1 1 1 1 1 1
##$CPDPRG= <>
##$CPDPRG1= <>
##$CPDPRG2= <>
##$CPDPRG3= <>
##$CPDPRG4= <mlev>
##$CPDPRG5= <mlev>
##$CPDPRG6= <mlev>
##$CPDPRG7= <mlev>
##$CPDPRG8= <mlev>
##$CPDPRGB= <>
##$CPDPRGT= <>
##$D= (0..63)
0 2 0 0 0 0 0 0 0 0.06 0 0 2e-005 0 0 0 0.0002 0 0 0 0 0 0 0 0 0 0 0 0
0 0 0 0 0 0 0 0 0 0 0 0 0 0 0 0 0 0 0 0 0 0 0 0 0 0 0 0 0 0 0 0 0 0 0
##$DATE= 1217417521
##$DBL= (0..7)
120 120 120 120 120 120 120 120
##$DBP= (0..7)
150 150 150 150 150 150 150 150
##$DBP07= 0
##$DBPNAM0= <>
##$DBPNAM1= <>
##$DBPNAM2= <>
##$DBPNAM3= <>
##$DBPNAM4= <>
##$DBPNAM5= <>
##$DBPNAM6= <>
##$DBPNAM7= <>
##$DBPOAL= (0..7)
0.5 0.5 0.5 0.5 0.5 0.5 0.5 0.5
##$DBPOFFS= (0..7)
0 0 0 0 0 0 0 0
##$DE= 6
##$DECBNUC= <off>
##$DECIM= 24
##$DECNUC= <off>
##$DECSTAT= 4
##$DIGMOD= 0
##$DIGTYP= 7
##$DL= (0..7)
0 120 120 120 120 120 120 120
##$DP= (0..7)
150 150 150 150 150 150 150 150
##$DP07= 0
##$DPNAME0= <>
##$DPNAME1= <>
##$DPNAME2= <>
##$DPNAME3= <>
##$DPNAME4= <>
##$DPNAME5= <>
##$DPNAME6= <>
##$DPNAME7= <>
##$DPOAL= (0..7)
0.5 0.5 0.5 0.5 0.5 0.5 0.5 0.5
##$DPOFFS= (0..7)
0 0 0 0 0 0 0 0
##$DQDMODE= 0
##$DR= 18
##$DS= 4
##$DSLIST= <SSSSSSSSSSSSSSS>
##$DSPFIRM= 0
##$DSPFVS= -1
##$DTYPA= 0
##$EXP= <AID_chl>
##$F1LIST= <111111111111111>
##$F2LIST= <222222222222222>
##$F3LIST= <333333333333333>
##$FCUCHAN= (0..9)
0 2 1 0 0 0 0 0 0 0
##$FL1= 90
##$FL2= 90
##$FL3= 90
##$FL4= 90
##$FOV= 20
##$FQ1LIST= <freqlist>
##$FQ2LIST= <freqlist>
##$FQ3LIST= <freqlist>
##$FQ4LIST= <freqlist>
##$FQ5LIST= <freqlist>
##$FQ6LIST= <freqlist>
##$FQ7LIST= <freqlist>
##$FQ8LIST= <freqlist>
##$FRQLO3= 1882485.02994012
##$FRQLO3N= 0
##$FS= (0..7)
83 83 83 83 83 83 83 83
##$FTLPGN= 0
##$FW= 90000
##$FnMODE= 0
##$FnTYPE= 0
##$GP031= 0
##$GPNAM0= <sine.100>
##$GPNAM1= <sine.100>
##$GPNAM10= <sine.100>
##$GPNAM11= <sine.100>
##$GPNAM12= <sine.100>
##$GPNAM13= <sine.100>
##$GPNAM14= <sine.100>
##$GPNAM15= <sine.100>
##$GPNAM16= <sine.100>
##$GPNAM17= <sine.100>
##$GPNAM18= <sine.100>
##$GPNAM19= <sine.100>
##$GPNAM2= <sine.100>
##$GPNAM20= <sine.100>
##$GPNAM21= <sine.100>
##$GPNAM22= <sine.100>
##$GPNAM23= <sine.100>
##$GPNAM24= <sine.100>
##$GPNAM25= <sine.100>
##$GPNAM26= <sine.100>
##$GPNAM27= <sine.100>
##$GPNAM28= <sine.100>
##$GPNAM29= <sine.100>
##$GPNAM3= <sine.100>
##$GPNAM30= <sine.100>
##$GPNAM31= <sine.100>
##$GPNAM4= <sine.100>
##$GPNAM5= <sine.100>
##$GPNAM6= <sine.100>
##$GPNAM7= <sine.100>
##$GPNAM8= <sine.100>
##$GPNAM9= <sine.100>
##$GPX= (0..31)
0 0 0 0 0 0 0 0 0 0 0 0 0 0 0 0 0 0 0 0 0 0 0 0 0 0 0 0 0 0 0 0
##$GPY= (0..31)
0 0 0 0 0 0 0 0 0 0 0 0 0 0 0 0 0 0 0 0 0 0 0 0 0 0 0 0 0 0 0 0
##$GPZ= (0..31)
0 0 0 0 0 0 0 0 0 0 0 0 0 0 0 0 0 0 0 0 0 0 0 0 0 0 0 0 0 0 0 0
##$GRDPROG= <>
##$GRPDLY= -1
##$HDDUTY= 20
##$HDRATE= 20
##$HGAIN= (0..3)
0 0 0 0
##$HL1= 1
##$HL2= 35
##$HL3= 16
##$HL4= 17
##$HOLDER= 0
##$HPMOD= (0..7)
0 0 0 0 0 0 0 0
##$HPPRGN= 0
##$IN= (0..63)
0.001 0.001 0.001 0.001 0.001 0.001 0.001 0.001 0.001 0.001 0.001 0.001
0.001 0.001 0.001 0.001 0.001 0.001 0.001 0.001 0.001 0.001 0.001 0.001
0.001 0.001 0.001 0.001 0.001 0.001 0.001 0.001 0.001 0.001 0.001 0.001
0.001 0.001 0.001 0.001 0.001 0.001 0.001 0.001 0.001 0.001 0.001 0.001
0.001 0.001 0.001 0.001 0.001 0.001 0.001 0.001 0.001 0.001 0.001 0.001
0.001 0.001 0.001 0.001
##$INF= (0..7)
0 0 0 0 0 0 0 0
##$INP= (0..63)
0 0 0 0 0 0 0 0 0 0 0 0 0 0 0 0 0 0 0 0 0 0 0 0 0 0 0 0 0 0 0 0 0 0 0 0
0 0 0 0 0 0 0 0 0 0 0 0 0 0 0 0 0 0 0 0 0 0 0 0 0 0 0 0
##$INSTRUM= <avance400>
##$L= (0..31)
1 1 1 1 1 1 1 1 1 1 1 1 1 1 1 1 1 1 1 1 1 1 1 1 1 1 1 1 1 1 1 1
##$LFILTER= 100
##$LGAIN= -15
##$LINPSTP= 10
##$LOCKED= yes
##$LOCKFLD= 3186
##$LOCKGN= 118.599998474121
##$LOCKPOW= -35
##$LOCKPPM= 7.23999977111816
##$LOCNUC= <2H>
##$LOCPHAS= 356
##$LOCSHFT= yes
##$LOCSW= 0
##$LTIME= 0.200000002980232
##$MASR= 4200
##$MASRLST= <masrlst>
##$NBL= 1
##$NC= -2
##$NLOGCH= 1
##$NS= 128
##$NUC1= <1H>
##$NUC2= <13C>
##$NUC3= <off>
##$NUC4= <off>
##$NUC5= <off>
##$NUC6= <off>
##$NUC7= <off>
##$NUC8= <off>
##$NUCLEI= 0
##$NUCLEUS= <off>
##$O1= 1922.3
##$O2= 4979.85804243228
##$O3= 1900.52349393
##$O4= 1900.52349393
##$O5= 0
##$O6= 0
##$O7= 0
##$O8= 0
##$OBSCHAN= (0..9)
0 0 0 0 0 0 0 0 0 0
##$OVERFLW= 0
##$P= (0..63)
7.6 7.6 15.2 14.9 29.8 16.5 25 50 0 0 0 0 0 0 0 200000 1000 2500 0 600
2500 0 0 0 0 200 0 7.6 1000 0 0 0 0 0 0 0 0 0 0 0 0 0 0 0 0 0 0 0 0 0 0
0 0 0 0 0 0 0 0 0 0 0 0 0
##$PACOIL= (0..15)
0 0 0 0 0 0 0 0 0 0 0 0 0 0 0 0
##$PAPS= 2
##$PARMODE= 0
##$PCPD= (0..9)
100 100 70 100 100 100 100 100 100 100
##$PHCOR= (0..31)
0 0 0 0 0 0 0 0 0 0 0 0 0 0 0 0 0 0 0 0 0 0 0 0 0 0 0 0 0 0 0 0
##$PHLIST= <>
##$PHP= 1
##$PH_ref= 0
##$PL= (0..63)
120 0 -4 120 120 120 120 120 120 60 10.34 22.38 9 120 120 120 120 120 0
120 120 120 120 120 120 120 120 22.38 120 120 9 120 120 120 120 120 120
120 120 120 120 120 120 120 120 120 120 120 120 120 120 120 120 120 120
120 120 120 120 120 120 120 120 120
##$PLSTEP= 0.1
##$PLSTRT= -6
##$POWMOD= 0
##$PQPHASE= 0
##$PQSCALE= 0
##$PR= 1
##$PRECHAN= (0..15)
-1 1 2 -1 -1 -1 -1 -1 -1 -1 -1 -1 -1 -1 -1 -1
##$PRGAIN= 0
##$PROBHD= <5 mm PABBI 1H-BB Z-GRD Z811201/0006
>
##$PROSOL= no
##$PULPROG= <zg>
##$PW= 0
##$PYNM= <acqu.py>
##$QNP= 1
##$RD= 0
##$RECCHAN= (0..15)
-1 -1 -1 -1 -1 -1 -1 -1 -1 -1 -1 -1 -1 -1 -1 -1
##$RECPH= 0
##$RECPRE= (0..15)
-1 -1 -1 -1 -1 -1 -1 -1 -1 -1 -1 -1 -1 -1 -1 -1
##$RECPRFX= (0..15)
-1 -1 -1 -1 -1 -1 -1 -1 -1 -1 -1 -1 -1 -1 -1 -1
##$RECSEL= (0..15)
0 0 0 0 0 0 0 0 0 0 0 0 0 0 0 0
##$RG= 181
##$RO= 0
##$ROUTWD1= (0..23)
0 0 0 0 0 0 0 0 0 0 0 0 0 0 0 0 0 0 0 0 1 1 0 0
##$ROUTWD2= (0..23)
0 0 0 0 0 1 0 0 0 0 0 0 0 0 0 0 0 0 1 0 1 1 0 0
##$RSEL= (0..9)
0 1 2 0 0 0 0 0 0 0
##$S= (0..7)
83 4 83 83 83 83 83 83
##$SEOUT= 0
##$SFO1= 400.1319223
##$SFO2= 100.617748858042
##$SFO3= 400.131900523494
##$SFO4= 400.131900523494
##$SFO5= 500.13
##$SFO6= 500.13
##$SFO7= 500.13
##$SFO8= 500.13
##$SOLVENT= <CDCl3>
##$SP= (0..31)
1 120 120 120 0 0 120 120 0 0 0 120 0 0 120 0 150 150 120 120.87 118.96
122.27 114.95 150 150 150 150 150 150 120 120 120
##$SP07= 0
##$SPECTR= 0
##$SPNAM0= <gauss>
##$SPNAM1= <Gaus1.1000>
##$SPNAM10= <gauss>
##$SPNAM11= <Gaus1.1000>
##$SPNAM12= <gauss>
##$SPNAM13= <gauss>
##$SPNAM14= <Gaus1.1000>
##$SPNAM15= <Gaus1.1000>
##$SPNAM16= <gauss>
##$SPNAM17= <gauss>
##$SPNAM18= <Gaus1.1000>
##$SPNAM19= <Gaus1.1000>
##$SPNAM2= <Gaus1.1000>
##$SPNAM20= <Gaus1.1000>
##$SPNAM21= <Gaus1.1000>
##$SPNAM22= <Gaus1.1000>
##$SPNAM23= <gauss>
##$SPNAM24= <gauss>
##$SPNAM25= <gauss>
##$SPNAM26= <gauss>
##$SPNAM27= <gauss>
##$SPNAM28= <gauss>
##$SPNAM29= <Gaus1.1000>
##$SPNAM3= <Gaus1.1000>
##$SPNAM30= <Gaus1.1000>
##$SPNAM31= <Gaus1.1000>
##$SPNAM4= <gauss>
##$SPNAM5= <gauss>
##$SPNAM6= <Gaus1.1000>
##$SPNAM7= <Gaus1.1000>
##$SPNAM8= <gauss>
##$SPNAM9= <gauss>
##$SPOAL= (0..31)
0.5 0.5 0.5 0.5 0.5 0.5 0.5 0.5 0.5 0.5 0.5 0.5 0.5 0.5 0.5 0.5 0.5 0.5
0.5 0.5 0.5 0.5 0.5 0.5 0.5 0.5 0.5 0.5 0.5 0.5 0.5 0.5
##$SPOFFS= (0..31)
0 0 0 0 0 0 0 0 0 0 0 0 0 0 0 0 0 0 0 0 0 0 0 0 0 0 0 0 0 0 0 0
##$SUBNAM0= <"">
##$SUBNAM1= <"">
##$SUBNAM2= <"">
##$SUBNAM3= <"">
##$SUBNAM4= <"">
##$SUBNAM5= <"">
##$SUBNAM6= <"">
##$SUBNAM7= <"">
##$SUBNAM8= <"">
##$SUBNAM9= <"">
##$SW= 12.4709369134976
##$SWIBOX= (0..15)
0 1 2 0 0 0 0 0 0 0 0 0 0 0 0 0
##$SW_h= 4990.01996007984
##$SWfinal= 0
##$TD= 16244
##$TD0= 1
##$TE= 301.7
##$TE2= 300
##$TE3= 300
##$TEG= 300
##$TL= (0..7)
0 120 120 120 120 120 120 120
##$TP= (0..7)
150 150 150 150 150 150 150 150
##$TP07= 0
##$TPNAME0= <>
##$TPNAME1= <>
##$TPNAME2= <>
##$TPNAME3= <>
##$TPNAME4= <>
##$TPNAME5= <>
##$TPNAME6= <>
##$TPNAME7= <>
##$TPOAL= (0..7)
0.5 0.5 0.5 0.5 0.5 0.5 0.5 0.5
##$TPOFFS= (0..7)
0 0 0 0 0 0 0 0
##$TUNHIN= 0
##$TUNHOUT= 0
##$TUNXOUT= 0
##$USERA1= <user>
##$USERA2= <user>
##$USERA3= <user>
##$USERA4= <user>
##$USERA5= <user>
##$V9= 5
##$VALIST= <valist>
##$VCLIST= <CCCCCCCCCCCCCCC>
##$VD= 0
##$VDLIST= <DDDDDDDDDDDDDDD>
##$VPLIST= <PPPPPPPPPPPPPPP>
##$VTLIST= <TTTTTTTTTTTTTTT>
##$WBST= 1024
##$WBSW= 15.53612
##$XGAIN= (0..3)
0 0 0 0
##$XL= 0
##$YL= 0
##$YMAX_a= 2292186
##$YMIN_a= -1610321
##$ZGOPTNS= <>
##$ZL1= 120
##$ZL2= 120
##$ZL3= 120
##$ZL4= 120
##$ABSF1= 10
##$ABSF2= 0
##$ABSG= 5
##$ABSL= 3
##$ALPHA= 0
##$AQORDER= 0
##$ASSFAC= 0
##$ASSFACI= 0
##$ASSFACX= 0
##$ASSWID= 0
##$AUNMP= <proc_1H_AID>
##$AXLEFT= 0
##$AXNAME= <>
##$AXNUC= <off>
##$AXRIGHT= 0
##$AXTYPE= 0
##$AXUNIT= <>
##$AZFE= 0.1
##$AZFW= 0.1
##$BCFW= 1
##$BC_mod= 2
##$BYTORDP= 0
##$COROFFS= 0
##$CY= 12.5
##$DATMOD= 1
##$DC= 2
##$DFILT= <>
##$DTYPP= 0
##$F1P= 9.9967504570787
##$F2P= -9.53364507338961e-007
##$FCOR= 1
##$FTSIZE= 65536
##$FT_mod= 4
##$GAMMA= 1
##$GB= 0
##$INTBC= 1
##$INTSCL= 1
##$ISEN= 128
##$LB= 1
##$LEV0= 0
##$LPBIN= 0
##$MAXI= 10000
##$MC2= 0
##$MEAN= 0
##$ME_mod= 0
##$MI= 0.02
##$NCOEF= 0
##$NC_proc= 0
##$NLEV= 6
##$NOISF1= 8.174992
##$NOISF2= 6.675002
##$NSP= 1
##$NTH_PI= 0
##$NZP= 0
##$OFFSET= 11.01498
##$PC= 1
##$PHC0= 194.9338
##$PHC1= -8.11141
##$PH_mod= 0
##$PKNL= yes
##$PPARMOD= 0
##$PPDIAG= 0
##$PPIPTYP= 0
##$PPMPNUM= 100
##$PPRESOL= 1
##$PSCAL= 0
##$PSIGN= 0
##$PYNMP= <proc.py>
##$REVERSE= no
##$SF= 400.130009885034
##$SI= 131072
##$SIGF1= 5.6
##$SIGF2= 5.2
##$SINO= 400
##$SIOLD= 131072
##$SPECTYP= <>
##$SREGLST= <1H.CDCl3>
##$SSB= 2
##$STSI= 0
##$STSR= 0
##$SW_p= 4990.01996007982
##$SYMM= 0
##$S_DEV= 0
##$TDeff= 16244
##$TDoff= 0
##$TI= <>
##$TILT= no
##$TM1= 0
##$TM2= 0
##$TOPLEV= 0
##$USERP1= <user>
##$USERP2= <user>
##$USERP3= <user>
##$USERP4= <user>
##$USERP5= <user>
##$WDW= 4
##$XDIM= 8192
##$YMAX_p= 0
##$YMIN_p= 0
##$CURPLOT= <\\rik006s\net8_hp>
##$CURPRIN= <$\\rik006s\net8_hp>
##$DFORMAT= <normdp>
##$LAYOUT= <+/1d_h.xwp>
##$LFORMAT= <normlp>
##$PFORMAT= <normpl>
##$SURQMSG= 1
$$ End of Bruker specific parameters
$$ ---------------------------------
##NTUPLES= NMR FID
##VAR_NAME=  TIME,          FID/REAL,        FID/IMAG
##SYMBOL=    X,             R,               I
##VAR_TYPE=  INDEPENDENT,   DEPENDENT,       DEPENDENT
##VAR_FORM=  AFFN,          ASDF,            ASDF
##VAR_DIM=   8122,          8122,            8122
##UNITS=     SECONDS,       ARBITRARY UNITS, ARBITRARY UNITS
##FACTOR=    0.0002004,     1,               1
##FIRST=     0,             -1912244,        88814
##LAST=      1.6274484,     -15375,          -13467
##MIN=       0,             -1912244,        -1912244
##MAX=       1.6274484,     2172420,         2172420
$$ Real data points
##PAGE= N=1
##DATA TABLE= (X++(R..R)), XYDATA
0 -1912244
1  -485290
2  2172420
3  -372680
4 -1674014
5   539962
6  1025073
7  -652797
8  -126554
9   897283
10  -126477
11  -775838
12   585434
13   991885
14  -331596
15  -815102
16   306968
17   601143
18  -244426
19  -430910
20    57813
21  -145741
22  -133707
23   399907
24    30069
25  -730730
26   -38486
27   552119
28  -180077
29  -222519
30   568951
31  -128114
32  -683880
33   720051
34   965301
35 -1010703
36  -907445
37  1155622
38   744413
39 -1076741
40  -407399
41   778432
42   -86378
43  -595059
44   419889
45   261805
46  -885234
47  -259011
48  1163182
49   366407
50 -1175350
51  -349399
52  1155523
53   324888
54  -822090
55    25515
56   608712
57  -229331
58  -116110
59   530937
60  -288860
61  -759874
62   365147
63   490646
64  -505636
65  -284375
66   294984
67  -118700
68   -84265
69   385583
70  -151609
71  -586743
72   252729
73   667091
74   -78848
75  -386651
76   110358
77   198803
78   -88587
79    60850
80   211073
81  -309166
82  -401148
83   532772
84   609387
85  -703342
86  -787448
87   608311
88   592076
89  -617535
90  -378446
91   426532
92    -5489
93  -210526
94   435687
95    56239
96  -701274
97    60050
98   820147
99    -6294
100  -566745
101    75543
102   326724
103   -24866
104    -3981
105   -43454
106  -299965
107   -23532
108   343276
109    37276
110  -295899
111  -131928
112    80727
113    82265
114    58085
115   -11902
116  -156343
117  -108042
118   292619
119   417664
120  -195812
121  -534363
122   178377
123   545076
124  -139743
125  -328239
126   162295
127    -1559
128  -181619
129   309396
130   110880
131  -667275
132  -219926
133   682847
134   232145
135  -556608
136  -225853
137   319078
138   185547
139   -74750
140   -80193
141   -86418
142   -25340
143   251172
144   303188
145  -149633
146  -362452
147    68644
148   306248
149   -14204
150  -173426
151   -75875
152   -75935
153    78936
154   275949
155  -115912
156  -486556
157     -156
158   416742
159     4461
160  -235661
161    51112
162    26060
163   -94846
164   263474
165   230770
166  -432323
167  -310289
168   537904
169   413727
170  -391004
171  -340819
172   197133
173   170118
174   -59949
175   -60388
176  -132116
177  -184335
178   125716
179   345231
180   -34641
181  -448430
182  -119369
183   413588
184   206565
185  -260529
186  -136660
187   113464
188    92617
189   171325
190    75747
191  -350118
192  -199130
193   373388
194   213684
195  -260132
196  -122929
197    51714
198   -59868
199   107387
200   169739
201  -303779
202  -348260
203   303118
204   438165
205  -171888
206  -369737
207    67810
208   244827
209    22822
210   -12286
211       46
212  -184657
213   -25691
214   404059
215   136674
216  -495872
217  -262290
218   390916
219   248409
220  -235287
221  -189089
222    18018
223    37395
224   131721
225   101195
226  -245973
227  -284437
228   222251
229   390637
230   -67185
231  -275443
232     1665
233   136084
234   101364
235    86194
236  -130992
237  -287794
238    94729
239   401934
240    -8105
241  -398773
242  -115350
243   212639
244   100795
245   -53383
246   -54477
247  -120460
248   -74856
249   260376
250   267691
251  -309769
252  -409639
253   271038
254   429575
255  -142389
256  -237564
257    77300
258    33465
259    26350
260   203734
261  -108755
262  -418465
263    55616
264   447691
265    19561
266  -355633
267  -121961
268   147551
269   126813
270    33290
271   -88596
272  -197529
273    -9721
274   333039
275   193764
276  -291725
277  -268025
278   188378
279   243583
280   -31416
281   -93008
282   -84348
283   -88668
284   169518
285   256164
286  -201400
287  -420430
288    77151
289   401447
290    24491
291  -291837
292   -76276
293   107454
294    59704
295   110590
296    30856
297  -287582
298  -135128
299   404054
300   267350
301  -332797
302  -268333
303   181170
304   172777
305   -11823
306   -36095
307  -145866
308  -125345
309   210191
310   263485
311  -181102
312  -360923
313    39876
314   313528
315    72571
316  -158649
317  -110052
318   -21436
319   110817
320   231355
321   -39885
322  -379834
323   -72125
324   395385
325   163735
326  -255967
327  -167736
328    54359
329    82164
330   102580
331     9257
332  -231453
333  -167771
334   253939
335   320559
336  -159576
337  -361596
338    40694
339   281807
340    55744
341   -95969
342   -73330
343   -96026
344    80335
345   301249
346   -13886
347  -403164
348  -101334
349   322129
350   158196
351  -160952
352  -160389
353   -30426
354    80941
355   165911
356    27368
357  -268769
358  -192040
359   260969
360   314722
361  -142045
362  -284512
363    34827
364   164082
365    71194
366    39640
367  -130843
368  -231504
369   147609
370   375338
371   -69788
372  -384404
373   -60393
374   243263
375   119846
376   -71270
377  -129319
378  -106520
379    58592
380   240168
381    69043
382  -292108
383  -215759
384   238662
385   293393
386   -96507
387  -227014
388   -31563
389    90478
390   136787
391    77939
392  -185287
393  -239162
394   137848
395   328627
396   -17401
397  -312068
398  -110378
399   166039
400   138452
401      -97
402  -106490
403  -166968
404    25570
405   315675
406   110530
407  -345854
408  -200424
409   255140
410   205160
411   -71215
412  -100471
413   -90199
414   -17160
415   210482
416   147133
417  -249403
418  -279101
419   149103
420   310662
421    -9412
422  -246546
423  -109204
424    88039
425   126711
426    75897
427   -96467
428  -245274
429    12403
430   357034
431   111780
432  -305531
433  -170116
434   150778
435   157794
436    46069
437   -75872
438  -187820
439   -20451
440   273390
441   151816
442  -242475
443  -261038
444   104527
445   259892
446    34646
447  -171073
448  -121920
449     9390
450   135212
451   162590
452  -108878
453  -319260
454    16759
455   359330
456    90883
457  -257618
458  -140034
459    82171
460   119075
461   101491
462   -36407
463  -234241
464   -71763
465   297241
466   202268
467  -237611
468  -267162
469    96803
470   215062
471    43531
472   -69745
473  -142522
474  -101191
475   184968
476   246968
477  -153337
478  -331177
479    27029
480   289919
481   104135
482  -146295
483  -162688
484   -21109
485   130997
486   160484
487   -35856
488  -263753
489  -115550
490   294071
491   247003
492  -221760
493  -265176
494    85232
495   146773
496    53944
497    28513
498  -162037
499  -188429
500   221980
501   314893
502  -168516
503  -335359
504    33321
505   229286
506    95551
507   -56314
508  -149460
509  -104366
510   122747
511   228982
512   -24021
513  -307614
514  -128017
515   276836
516   229618
517  -148284
518  -213530
519    -6271
520    96901
521   133056
522    62062
523  -207758
524  -220025
525   209349
526   335864
527  -109660
528  -325645
529   -22723
530   190092
531    99943
532    -1312
533  -113136
534  -188033
535    71653
536   330240
537    17093
538  -361452
539  -119643
540   255876
541   177474
542   -59465
543  -142801
544  -109289
545    58295
546   222334
547    65706
548  -243819
549  -211341
550   163835
551   302045
552   -33508
553  -295646
554   -80607
555   150746
556   104430
557    44061
558   -81475
559  -242192
560    30256
561   379770
562    58936
563  -363633
564  -121199
565   211063
566   132220
567    18190
568   -71486
569  -198347
570   -13145
571   288296
572   115011
573  -277496
574  -230666
575   145065
576   266329
577    15321
578  -194912
579  -134909
580    41236
581   166188
582   126390
583  -133577
584  -271358
585    47350
586   350114
587    82285
588  -284216
589  -158367
590   125205
591   150446
592    53269
593   -71976
594  -194591
595   -47427
596   275125
597   173190
598  -266528
599  -258797
600   141508
601   219124
602    11004
603   -90878
604  -132331
605   -61412
606   198819
607   200513
608  -172491
609  -277343
610    67894
611   271288
612    87996
613  -156041
614  -180723
615     1935
616   160010
617   123154
618   -71009
619  -234271
620   -80654
621   273251
622   215590
623  -225964
624  -266248
625    96547
626   196355
627    52006
628   -36847
629  -157942
630  -114745
631   219609
632   242180
633  -181455
634  -292433
635    57688
636   242581
637    74394
638  -114054
639  -148325
640   -49058
641   126177
642   174621
643   -59371
644  -266383
645   -54010
646   270694
647   157525
648  -169337
649  -175218
650    23890
651   111512
652   120029
653    12629
654  -194152
655  -131671
656   203836
657   237984
658  -131402
659  -283011
660    -1933
661   201112
662    95774
663   -48559
664  -132236
665  -124524
666   105422
667   258690
668   -38462
669  -321047
670   -56318
671   272717
672   148170
673  -106562
674  -153098
675   -63351
676   105470
677   181091
678   -13890
679  -235037
680  -114771
681   199803
682   222732
683  -106130
684  -256452
685   -17236
686   169958
687    91038
688   -16231
689  -108584
690  -138658
691    96639
692   270199
693   -34383
694  -297586
695   -54167
696   204282
697   117185
698   -37420
699  -115907
700  -117123
701    57080
702   218408
703    38303
704  -254649
705  -160192
706   194877
707   231993
708   -69944
709  -209275
710   -63105
711    88475
712   146869
713    68280
714  -173387
715  -205411
716   142638
717   292576
718   -35173
719  -272875
720   -82448
721   159442
722   150967
723    -2098
724  -135865
725  -140296
726    59026
727   231157
728    50037
729  -256877
730  -162126
731   180095
732   199116
733   -46488
734  -145816
735   -94257
736    24197
737   178341
738   104015
739  -187709
740  -197327
741   127100
742   257121
743     9584
744  -210759
745  -120158
746    88160
747   155081
748    64531
749  -109416
750  -199987
751     9715
752   279417
753    97297
754  -282747
755  -192330
756   154401
757   178724
758    18007
759   -92562
760  -161349
761   -14567
762   246198
763   135649
764  -219319
765  -210017
766   123587
767   236451
768    36097
769  -157717
770  -142849
771    21635
772   158804
773   105508
774  -121603
775  -230705
776    11819
777   263971
778    95161
779  -206951
780  -163969
781    67205
782   159160
783    90462
784   -62547
785  -177653
786   -48921
787   217913
788   179351
789  -171521
790  -258747
791    57471
792   233330
793    54948
794  -119019
795  -136955
796   -62467
797   141069
798   214636
799  -107587
800  -304507
801    25223
802   288669
803    88009
804  -147701
805  -142583
806   -19180
807   137586
808   168891
809   -56542
810  -237797
811   -62631
812   218642
813   166194
814  -145527
815  -237603
816    10376
817   183233
818    92516
819   -48692
820  -141237
821  -105078
822   140695
823   236322
824   -71397
825  -275041
826   -19494
827   232296
828   123307
829   -81899
830  -150489
831   -85532
832    93886
833   193212
834   -10326
835  -260100
836  -117610
837   221250
838   195734
839  -120180
840  -208097
841   -30187
842   122920
843   156269
844    24843
845  -187870
846  -133407
847   179368
848   242997
849   -66598
850  -255638
851   -62557
852   178000
853   143461
854   -47840
855  -152480
856  -106008
857    62162
858   205040
859    39137
860  -264807
861  -147955
862   215384
863   186201
864   -79817
865  -137186
866   -65816
867    42508
868   191727
869    87094
870  -214813
871  -172634
872   166875
873   222706
874   -33215
875  -197437
876  -107826
877   100714
878   178883
879    21998
880  -167505
881  -156314
882    65455
883   224851
884    45879
885  -240351
886  -157477
887   161766
888   205794
889   -23098
890  -149359
891  -103581
892    34671
893   185003
894   105193
895  -190778
896  -206969
897   140787
898   260837
899   -22907
900  -196099
901   -77078
902    50431
903   124521
904   111903
905  -127261
906  -243778
907    62472
908   269740
909    17783
910  -216975
911  -118145
912    65078
913   153935
914    91719
915  -119399
916  -190762
917    34353
918   221146
919    96610
920  -160479
921  -196321
922    71560
923   243802
924    51727
925  -169335
926  -130515
927    18983
928   146322
929   127585
930  -123791
931  -249874
932    38826
933   265752
934    52133
935  -191089
936  -132489
937    36805
938   150704
939   120410
940   -85043
941  -202071
942    -5515
943   230754
944   127306
945  -165528
946  -197978
947    46901
948   188373
949    80265
950   -97242
951  -165161
952   -45984
953   164072
954   165172
955  -114756
956  -246623
957     5741
958   235124
959   102536
960  -136735
961  -154263
962    -5488
963   131317
964   151791
965   -37800
966  -236983
967   -62964
968   250640
969   144271
970  -172220
971  -176590
972    18700
973   123916
974   127235
975   -23458
976  -211295
977   -81116
978   212813
979   169322
980  -116238
981  -201200
982   -20667
983   176255
984   146295
985   -82411
986  -185957
987   -46931
988   127975
989   155329
990   -26572
991  -225583
992   -97390
993   210265
994   174720
995  -120991
996  -179434
997   -22012
998    98494
999   149830
1000    28924
1001  -201940
1002  -133159
1003   189094
1004   218952
1005   -88680
1006  -220651
1007   -33019
1008   138428
1009   126559
1010    -4472
1011  -165634
1012  -145276
1013   116193
1014   223459
1015   -40552
1016  -245148
1017   -67390
1018   172322
1019   146865
1020   -29159
1021  -153162
1022  -102562
1023   101525
1024   193240
1025    16463
1026  -192419
1027  -125682
1028   142160
1029   211053
1030   -35746
1031  -211634
1032   -81256
1033   107977
1034   139306
1035    27176
1036  -152071
1037  -171784
1038    91083
1039   239710
1040    -4406
1041  -228429
1042   -94139
1043   129402
1044   163421
1045    22372
1046  -137355
1047  -129497
1048    62630
1049   201751
1050    67704
1051  -191599
1052  -172569
1053   119421
1054   214707
1055   -11563
1056  -176080
1057   -99818
1058    44430
1059   150658
1060    97585
1061  -154437
1062  -210685
1063    91882
1064   246137
1065    10856
1066  -191205
1067  -103702
1068    81429
1069   160243
1070    71595
1071  -119910
1072  -176656
1073    34879
1074   220343
1075    67889
1076  -193102
1077  -162186
1078    84407
1079   176465
1080    39426
1081  -123505
1082  -154122
1083     4783
1084   189345
1085   111226
1086  -148171
1087  -190335
1088    52128
1089   221026
1090    76964
1091  -159083
1092  -151020
1093    43795
1094   159286
1095    95525
1096   -85727
1097  -194901
1098   -23233
1099   225698
1100   114975
1101  -189249
1102  -178035
1103    59818
1104   150419
1105    78680
1106   -65113
1107  -177160
1108   -40956
1109   200879
1110   147591
1111  -136765
1112  -200868
1113    31508
1114   197676
1115    92259
1116  -108667
1117  -159586
1118   -21566
1119   147209
1120   141580
1121   -82352
1122  -223309
1123   -23828
1124   216709
1125   112071
1126  -131142
1127  -162690
1128    -8023
1129   138980
1130   130980
1131   -53854
1132  -191499
1133   -56618
1134   180755
1135   162104
1136   -91905
1137  -204121
1138   -20888
1139   175781
1140   123354
1141   -69486
1142  -163480
1143   -70554
1144   131510
1145   180942
1146   -52262
1147  -226305
1148   -50239
1149   187462
1150   139258
1151   -79680
1152  -169564
1153   -52940
1154   119635
1155   153803
1156   -14463
1157  -192988
1158  -101212
1159   163718
1160   185908
1161   -81158
1162  -201341
1163   -29014
1164   127951
1165   122392
1166     6767
1167  -161097
1168  -136537
1169   136459
1170   211697
1171   -58277
1172  -212033
1173   -48975
1174   137056
1175   140139
1176    -8240
1177  -162726
1178  -115671
1179   107221
1180   184174
1181    -3874
1182  -188611
1183  -111072
1184   129001
1185   184541
1186   -25551
1187  -180113
1188   -88701
1189    92533
1190   159482
1191    30804
1192  -159927
1193  -142004
1194   100432
1195   208179
1196      682
1197  -199552
1198  -100925
1199   114584
1200   154798
1201    13571
1202  -135475
1203  -132282
1204    56579
1205   200828
1206    42266
1207  -208468
1208  -131746
1209   126119
1210   159267
1211    -2675
1212  -128246
1213  -120538
1214    43589
1215   189436
1216    67650
1217  -169880
1218  -145186
1219    96408
1220   190133
1221    25767
1222  -154287
1223  -123971
1224    65351
1225   162693
1226    58025
1227  -128740
1228  -168670
1229    37663
1230   210479
1231    52145
1232  -183874
1233  -132757
1234    74534
1235   152152
1236    56634
1237  -109573
1238  -159024
1239    22731
1240   199291
1241    85295
1242  -146010
1243  -153036
1244    55930
1245   186848
1246    62076
1247  -141024
1248  -140062
1249    30385
1250   149578
1251    89028
1252  -106446
1253  -184238
1254    11801
1255   200795
1256    74797
1257  -158531
1258  -147488
1259    42946
1260   149711
1261    85278
1262   -84199
1263  -166274
1264    -9068
1265   190303
1266   115184
1267  -137729
1268  -174044
1269    43803
1270   171077
1271    71305
1272   -85812
1273  -151848
1274   -36343
1275   165124
1276   137029
1277  -119232
1278  -196050
1279    15669
1280   175721
1281    89918
1282   -96200
1283  -162879
1284   -21902
1285   160042
1286   124634
1287   -81132
1288  -173088
1289   -31671
1290   171047
1291   140670
1292  -103598
1293  -184522
1294     5467
1295   156916
1296   103537
1297   -56116
1298  -161033
1299   -66490
1300   154207
1301   158867
1302   -92529
1303  -202068
1304   -17518
1305   161213
1306   113582
1307   -71040
1308  -163563
1309   -48052
1310   132958
1311   149512
1312   -38248
1313  -194275
1314   -67206
1315   176880
1316   156066
1317   -86340
1318  -173375
1319   -29631
1320   124094
1321   137832
1322   -12699
1323  -186370
1324  -102606
1325   155842
1326   172431
1327   -73811
1328  -189965
1329   -46048
1330   128647
1331   137677
1332   -16327
1333  -164915
1334  -106952
1335   122315
1336   187120
1337   -30436
1338  -195084
1339   -71476
1340   135485
1341   150794
1342   -20867
1343  -167269
1344   -97907
1345   111496
1346   172267
1347    -5927
1348  -169665
1349  -105666
1350   105734
1351   187978
1352    -7248
1353  -200991
1354   -85501
1355   128892
1356   139578
1357     2844
1358  -131120
1359  -137855
1360    70958
1361   214861
1362     9241
1363  -213943
1364   -91133
1365   123696
1366   137531
1367    15987
1368  -127314
1369  -144751
1370    64431
1371   205566
1372    32575
1373  -178393
1374  -120959
1375    94425
1376   174944
1377    27419
1378  -153523
1379  -129909
1380    65940
1381   165949
1382    47091
1383  -140344
1384  -154162
1385    52631
1386   196737
1387    43151
1388  -166372
1389  -125807
1390    73039
1391   154943
1392    52267
1393  -113302
1394  -147895
1395    24499
1396   191703
1397    81618
1398  -158105
1399  -150449
1400    70159
1401   165657
1402    46158
1403  -115843
1404  -143799
1405    11502
1406   173897
1407    91628
1408  -134787
1409  -162889
1410    37345
1411   173264
1412    75767
1413  -125396
1414  -154907
1415    33910
1416   164897
1417    77362
1418   -91114
1419  -155534
1420   -17786
1421   181413
1422   117750
1423  -140010
1424  -167462
1425    47392
1426   145762
1427    68504
1428   -61315
1429  -159158
1430   -50754
1431   179653
1432   132641
1433  -127821
1434  -165975
1435    24104
1436   144960
1437    91221
1438   -70641
1439  -164972
1440   -29785
1441   161250
1442   117653
1443   -87174
1444  -158772
1445   -21621
1446   148136
1447   124773
1448   -84305
1449  -173956
1450   -13431
1451   147072
1452   104879
1453   -59310
1454  -154752
1455   -57967
1456   139706
1457   153342
1458   -76133
1459  -195866
1460   -15322
1461   157371
1462    97308
1463   -55048
1464  -137726
1465   -69371
1466   120135
1467   169790
1468   -51044
1469  -199593
1470   -32340
1471   155124
1472   108704
1473   -49179
1474  -143607
1475   -71719
1476   116371
1477   152335
1478   -38428
1479  -170408
1480   -64331
1481   119094
1482   145937
1483   -29833
1484  -173856
1485   -65700
1486   132800
1487   132104
1488   -29135
1489  -140550
1490   -89236
1491    99252
1492   177063
1493   -19091
1494  -190089
1495   -63409
1496   130325
1497   126178
1498   -22009
1499  -140655
1500   -96467
1501    90819
1502   170110
1503    -2281
1504  -175577
1505   -93211
1506   114504
1507   153325
1508   -14377
1509  -158190
1510   -86510
1511    94066
1512   152711
1513    17010
1514  -150795
1515  -118839
1516    91305
1517   176176
1518     3296
1519  -169749
1520   -95232
1521   100555
1522   146532
1523     8462
1524  -132060
1525  -116921
1526    56680
1527   170895
1528    38203
1529  -166826
1530  -121984
1531    99914
1532   156686
1533     7057
1534  -122330
1535  -110995
1536    41832
1537   172422
1538    60725
1539  -157098
1540  -134757
1541    79697
1542   164963
1543    27962
1544  -136381
1545  -127690
1546    53013
1547   167068
1548    47288
1549  -137283
1550  -136647
1551    45228
1552   171503
1553    60211
1554  -146225
1555  -138054
1556    66075
1557   161554
1558    47877
1559  -112010
1560  -133358
1561    22371
1562   167858
1563    82164
1564  -131614
1565  -158620
1566    41882
1567   168573
1568    55489
1569  -122824
1570  -134366
1571    21773
1572   146904
1573    88396
1574   -96939
1575  -167347
1576    12447
1577   183835
1578    80155
1579  -123642
1580  -133419
1581    21949
1582   141519
1583    90111
1584   -87970
1585  -165765
1586    -8362
1587   166577
1588    97783
1589  -108919
1590  -158964
1591     7203
1592   158854
1593    90100
1594   -93737
1595  -149060
1596   -10075
1597   149993
1598   121793
1599   -81507
1600  -174873
1601    -7219
1602   167107
1603    96506
1604   -97067
1605  -152171
1606   -16666
1607   133532
1608   112144
1609   -67023
1610  -168600
1611   -39770
1612   149782
1613   127469
1614   -79094
1615  -165345
1616   -11441
1617   143554
1618   106738
1619   -46059
1620  -145785
1621   -60328
1622   133394
1623   146496
1624   -63127
1625  -178007
1626   -36548
1627   134700
1628   111687
1629   -51814
1630  -153075
1631   -61519
1632   121086
1633   140512
1634   -37400
1635  -166887
1636   -60852
1637   138907
1638   145539
1639   -49744
1640  -158041
1641   -46839
1642   115595
1643   132247
1644   -19583
1645  -162286
1646   -85816
1647   121080
1648   151291
1649   -42165
1650  -166573
1651   -65962
1652   111084
1653   136761
1654   -19953
1655  -151932
1656   -80578
1657   102748
1658   154172
1659    -2018
1660  -161504
1661   -88757
1662   114642
1663   149262
1664   -18586
1665  -146594
1666   -83890
1667    82228
1668   148020
1669    12547
1670  -156227
1671  -110233
1672    95177
1673   157195
1674     -400
1675  -150654
1676   -90528
1677    88768
1678   146282
1679    15955
1680  -134836
1681  -115635
1682    70628
1683   172780
1684    22520
1685  -161049
1686  -103607
1687    90409
1688   144716
1689    15318
1690  -130776
1691  -118591
1692    59519
1693   170479
1694    37445
1695  -148223
1696  -117090
1697    74281
1698   159789
1699    27265
1700  -137844
1701  -114148
1702    56396
1703   150555
1704    47688
1705  -125306
1706  -135309
1707    49345
1708   168382
1709    44922
1710  -138671
1711  -120752
1712    51815
1713   148369
1714    55629
1715  -113591
1716  -133311
1717    33509
1718   160137
1719    67677
1720  -122526
1721  -143976
1722    40208
1723   158858
1724    51435
1725  -114701
1726  -127340
1727    17225
1728   148130
1729    86868
1730  -110556
1731  -156961
1732    32389
1733   166939
1734    61265
1735  -106537
1736  -127928
1737    10985
1738   149129
1739    90282
1740  -104110
1741  -155504
1742     7946
1743   155409
1744    84624
1745  -105907
1746  -152282
1747    10884
1748   150001
1749    80462
1750   -89827
1751  -138471
1752    -8486
1753   144538
1754   112846
1755   -84426
1756  -160539
1757      -34
1758   153258
1759    89238
1760   -85020
1761  -138939
1762   -16249
1763   125663
1764   109473
1765   -66957
1766  -167330
1767   -31061
1768   149633
1769   105128
1770   -81695
1771  -142431
1772   -16568
1773   125974
1774   115478
1775   -50070
1776  -158463
1777   -36945
1778   143671
1779   118535
1780   -65825
1781  -153231
1782   -37634
1783   129825
1784   115486
1785   -63662
1786  -154128
1787   -42799
1788   116855
1789   124044
1790   -39166
1791  -162979
1792   -53638
1793   141091
1794   125715
1795   -57524
1796  -139630
1797   -44074
1798   105302
1799   135007
1800   -20766
1801  -162615
1802   -67709
1803   125680
1804   130451
1805   -43334
1806  -149735
1807   -61570
1808   100512
1809   127852
1810   -20006
1811  -147362
1812   -75679
1813   101819
1814   144694
1815   -14678
1816  -154505
1817   -72139
1818   110588
1819   133503
1820   -17890
1821  -138165
1822   -76641
1823    88238
1824   142539
1825     1012
1826  -153607
1827   -96130
1828    99435
1829   146261
1830   -15519
1831  -145758
1832   -76512
1833    82891
1834   138179
1835    13964
1836  -140899
1837  -107675
1838    91200
1839   159530
1840      -74
1841  -142908
1842   -86247
1843    78118
1844   141603
1845    16763
1846  -138515
1847  -105403
1848    69603
1849   149406
1850    25260
1851  -136577
1852  -114637
1853    71858
1854   156369
1855    16653
1856  -133368
1857   -94992
1858    55035
1859   139865
1860    50355
1861  -124995
1862  -132186
1863    61257
1864   160211
1865    26004
1866  -129831
1867  -106432
1868    47682
1869   141813
1870    51995
1871  -119618
1872  -132602
1873    43800
1874   158786
1875    50673
1876  -125219
1877  -124361
1878    48760
1879   150752
1880    50554
1881  -111405
1882  -128601
1883    26559
1884   155950
1885    69307
1886  -118245
1887  -140690
1888    35708
1889   155190
1890    58580
1891  -112968
1892  -129705
1893    21396
1894   142059
1895    77709
1896   -96539
1897  -145862
1898    10586
1899   162250
1900    81465
1901  -110003
1902  -134648
1903    17525
1904   136300
1905    81335
1906   -83782
1907  -145997
1908    -5186
1909   149372
1910    92999
1911   -93989
1912  -149359
1913       67
1914   144508
1915    88829
1916   -85732
1917  -142588
1918    -8341
1919   136291
1920   106754
1921   -73155
1922  -161016
1923   -14569
1924   152432
1925    97773
1926   -81381
1927  -140351
1928   -18829
1929   128993
1930   113231
1931   -65600
1932  -162593
1933   -29740
1934   141976
1935   111710
1936   -67776
1937  -151276
1938   -30513
1939   132183
1940   112978
1941   -58003
1942  -148400
1943   -43185
1944   123799
1945   129612
1946   -48750
1947  -159880
1948   -43112
1949   129775
1950   118564
1951   -50417
1952  -144578
1953   -50128
1954   111685
1955   128401
1956   -31985
1957  -156496
1958   -62481
1959   120017
1960   133078
1961   -41837
1962  -149811
1963   -51129
1964   107191
1965   123133
1966   -17241
1967  -147718
1968   -78066
1969   109374
1970   143338
1971   -28052
1972  -151616
1973   -64788
1974   103822
1975   132827
1976   -11305
1977  -144050
1978   -79998
1979    98342
1980   141795
1981    -8624
1982  -148930
1983   -87405
1984    97975
1985   143008
1986   -11559
1987  -142579
1988   -82102
1989    80347
1990   138130
1991     9860
1992  -140905
1993   -98328
1994    85451
1995   149511
1996     6252
1997  -136746
1998   -88818
1999    75382
2000   140428
2001    17242
2002  -127960
2003  -101128
2004    64127
2005   148304
2006    25351
2007  -138587
2008  -105417
2009    69535
2010   136234
2011    20157
2012  -120853
2013  -105557
2014    50755
2015   148627
2016    41467
2017  -129855
2018  -113498
2019    61609
2020   147539
2021    34123
2022  -120792
2023  -109583
2024    49709
2025   140314
2026    45811
2027  -114070
2028  -127305
2029    39006
2030   153777
2031    45147
2032  -125005
2033  -114802
2034    42300
2035   134046
2036    52441
2037  -100826
2038  -128538
2039    27116
2040   152468
2041    59449
2042  -108895
2043  -119341
2044    28419
2045   137168
2046    63536
2047   -98810
2048  -126199
2049    19003
2050   137741
2051    70219
2052   -93440
2053  -130404
2054    11916
2055   141134
2056    74699
2057   -98064
2058  -128418
2059    14534
2060   131191
2061    73136
2062   -80547
2063  -133115
2064    -3752
2065   140061
2066    90145
2067   -93317
2068  -139261
2069    12474
2070   130997
2071    74366
2072   -69427
2073  -131024
2074   -19539
2075   136233
2076   102291
2077   -87136
2078  -144188
2079     1503
2080   127734
2081    82003
2082   -61575
2083  -135402
2084   -24694
2085   130131
2086    99178
2087   -70779
2088  -136283
2089   -22830
2090   121056
2091   104576
2092   -60687
2093  -142711
2094   -22890
2095   123655
2096    94073
2097   -52967
2098  -128856
2099   -42105
2100   112883
2101   119249
2102   -52189
2103  -145978
2104   -28931
2105   117459
2106   101580
2107   -42457
2108  -130102
2109   -48107
2110   108247
2111   121557
2112   -41537
2113  -147428
2114   -46076
2115   112660
2116   111153
2117   -39406
2118  -135902
2119   -50741
2120   101221
2121   120757
2122   -24101
2123  -140854
2124   -63088
2125   107762
2126   129614
2127   -26656
2128  -140821
2129   -54778
2130   103033
2131   118177
2132   -16213
2133  -128982
2134   -76144
2135    87076
2136   135356
2137   -15148
2138  -146703
2139   -70194
2140    94262
2141   117951
2142    -9321
2143  -124935
2144   -80192
2145    81342
2146   137266
2147    -1665
2148  -130599
2149   -76568
2150    78233
2151   133252
2152     9562
2153  -133277
2154   -85499
2155    82050
2156   127081
2157     3001
2158  -119404
2159   -94252
2160    58670
2161   143652
2162    17220
2163  -142540
2164   -91531
2165    78024
2166   124777
2167    16492
2168  -108953
2169  -101748
2170    54852
2171   150362
2172    31967
2173  -132197
2174   -99738
2175    67230
2176   132937
2177    25683
2178  -110964
2179  -104876
2180    44697
2181   136564
2182    37909
2183  -116535
2184  -113549
2185    47207
2186   140672
2187    39679
2188  -112372
2189  -106902
2190    44523
2191   132898
2192    43936
2193  -100062
2194  -112970
2195    28826
2196   137874
2197    55642
2198  -107022
2199  -118539
2200    34357
2201   133233
2202    50359
2203   -96610
2204  -114621
2205    19680
2206   134202
2207    64930
2208   -97161
2209  -122887
2210    19793
2211   134506
2212    67811
2213   -95165
2214  -124056
2215    20003
2216   129221
2217    64619
2218   -81752
2219  -126879
2220    -2565
2221   136331
2222    82369
2223   -96438
2224  -128048
2225    18712
2226   121197
2227    69599
2228   -62450
2229  -128710
2230   -17263
2231   137098
2232    89321
2233   -88228
2234  -126041
2235     2865
2236   114253
2237    82557
2238   -59248
2239  -134801
2240   -17751
2241   127657
2242    84284
2243   -68706
2244  -120420
2245   -22121
2246   112960
2247   103339
2248   -59772
2249  -140198
2250   -13470
2251   121688
2252    83173
2253   -51821
2254  -118824
2255   -38854
2256   110579
2257   114574
2258   -56333
2259  -144011
2260   -21928
2261   111770
2262    90244
2263   -39069
2264  -126183
2265   -50484
2266   110361
2267   119349
2268   -48637
2269  -139304
2270   -32607
2271   103564
2272   101880
2273   -27199
2274  -130516
2275   -53359
2276   107688
2277   113322
2278   -35561
2279  -127469
2280   -53285
2281    91333
2282   120011
2283   -22072
2284  -140512
2285   -51007
2286    99601
2287   101910
2288   -19497
2289  -115272
2290   -71850
2291    83662
2292   134082
2293   -20242
2294  -136866
2295   -51069
2296    87246
2297   106269
2298    -1888
2299  -119337
2300   -83919
2301    86576
2302   132732
2303   -17817
2304  -125836
2305   -63345
2306    67199
2307   120790
2308    11978
2309  -132449
2310   -85871
2311    85958
2312   123290
2313    -4276
2314  -110384
2315   -82132
2316    57221
2317   139130
2318    18899
2319  -137708
2320   -81906
2321    81474
2322   113302
2323    11689
2324   -98559
2325   -99380
2326    46850
2327   144770
2328    22417
2329  -134618
2330   -84572
2331    66875
2332   110751
2333    25973
2334   -95065
2335  -106892
2336    44561
2337   143185
2338    24926
2339  -117466
2340   -85600
2341    45459
2342   118552
2343    45545
2344  -102488
2345  -114106
2346    48371
2347   134455
2348    25839
2349   -98580
2350   -95215
2351    21740
2352   129965
2353    60271
2354  -113857
2355  -116353
2356    47387
2357   122527
2358    37241
2359   -83596
2360  -109415
2361    10507
2362   139139
2363    65442
2364  -108876
2365  -113853
2366    34110
2367   118846
2368    56477
2369   -79345
2370  -119484
2371    11536
2372   134420
2373    61132
2374   -89792
2375  -112011
2376     9022
2377   118443
2378    73590
2379   -82754
2380  -126358
2381    13156
2382   122976
2383    60821
2384   -71009
2385  -113195
2386   -10875
2387   122316
2388    86860
2389   -80548
2390  -124103
2391     8969
2392   115838
2393    70958
2394   -57052
2395  -119135
2396   -21594
2397   124398
2398    90561
2399   -76581
2400  -122892
2401    -6378
2402   107106
2403    85167
2404   -53062
2405  -132749
2406   -25473
2407   122979
2408    89575
2409   -63941
2410  -117106
2411   -23586
2412   103325
2413   103872
2414   -48605
2415  -140779
2416   -21071
2417   117211
2418    83022
2419   -45052
2420  -112701
2421   -43371
2422    99130
2423   114557
2424   -47474
2425  -139085
2426   -24709
2427   104368
2428    88555
2429   -28718
2430  -116994
2431   -53500
2432    99285
2433   112367
2434   -40171
2435  -127474
2436   -38836
2437    91134
2438   102143
2439   -20223
2440  -124876
2441   -56848
2442    95968
2443   108995
2444   -27226
2445  -118855
2446   -54283
2447    84599
2448   119902
2449   -13150
2450  -128299
2451   -57444
2452    91246
2453   111394
2454   -13469
2455  -117742
2456   -70889
2457    77260
2458   123184
2459    -9843
2460  -130819
2461   -68066
2462    77326
2463   111735
2464    -2192
2465  -118235
2466   -76393
2467    75280
2468   123927
2469     3707
2470  -114752
2471   -71575
2472    68892
2473   123837
2474    12090
2475  -118101
2476   -79149
2477    69360
2478   113046
2479     6871
2480  -106187
2481   -90696
2482    49363
2483   127599
2484    17390
2485  -122406
2486   -82953
2487    62053
2488   110816
2489    21604
2490   -95073
2491   -97631
2492    47761
2493   138437
2494    27619
2495  -111815
2496   -84710
2497    48903
2498   118462
2499    37211
2500  -102236
2501  -107236
2502    42786
2503   129179
2504    28904
2505  -101760
2506   -97371
2507    28771
2508   123503
2509    50300
2510  -104016
2511  -110052
2512    41367
2513   122646
2514    40387
2515   -86704
2516  -101834
2517    19316
2518   128137
2519    59127
2520   -99321
2521  -110541
2522    31429
2523   116079
2524    48743
2525   -78752
2526  -109354
2527     9444
2528   123982
2529    63074
2530   -89677
2531  -112634
2532    17780
2533   115590
2534    61483
2535   -73844
2536  -114561
2537     4552
2538   120365
2539    66191
2540   -76047
2541  -113712
2542     -876
2543   117360
2544    77903
2545   -73923
2546  -120323
2547     3112
2548   117033
2549    71563
2550   -63359
2551  -116212
2552   -15302
2553   116422
2554    87028
2555   -69829
2556  -122212
2557    -7672
2558   108898
2559    80015
2560   -54380
2561  -121636
2562   -21763
2563   111085
2564    87886
2565   -55514
2566  -117617
2567   -21591
2568   101495
2569    91862
2570   -47031
2571  -125331
2572   -23811
2573   105943
2574    85987
2575   -42858
2576  -112486
2577   -36568
2578    96932
2579   100083
2580   -42186
2581  -126711
2582   -29636
2583   100052
2584    87574
2585   -33404
2586  -111853
2587   -45752
2588    91925
2589   108097
2590   -34362
2591  -125765
2592   -38564
2593    93237
2594    96214
2595   -24055
2596  -113756
2597   -55078
2598    87442
2599   110518
2600   -24625
2601  -120176
2602   -48080
2603    84205
2604   104249
2605   -13912
2606  -116450
2607   -59830
2608    84182
2609   108966
2610   -16528
2611  -111635
2612   -57241
2613    71334
2614   108529
2615    -4757
2616  -120318
2617   -65861
2618    78834
2619   105136
2620    -6736
2621  -104553
2622   -64290
2623    64844
2624   112260
2625     4907
2626  -114479
2627   -70366
2628    70102
2629   108641
2630     2661
2631  -104451
2632   -71697
2633    59297
2634   111331
2635     9243
2636  -109009
2637   -79494
2638    57433
2639   114154
2640    12621
2641  -105688
2642   -80798
2643    55643
2644   116044
2645    17585
2646  -100687
2647   -82717
2648    49370
2649   118240
2650    25401
2651  -103789
2652   -87258
2653    49898
2654   116110
2655    23347
2656   -96915
2657   -88349
2658    37064
2659   114547
2660    32283
2661   -99929
2662   -91692
2663    41489
2664   113277
2665    31712
2666   -90583
2667   -92189
2668    33608
2669   116266
2670    39842
2671   -91301
2672   -92391
2673    31597
2674   111456
2675    43740
2676   -84853
2677  -101568
2678    27832
2679   115945
2680    39290
2681   -85163
2682   -94875
2683    16142
2684   109586
2685    56498
2686   -85183
2687  -110202
2688    22341
2689   117121
2690    48574
2691   -76006
2692   -97927
2693     7083
2694   112659
2695    66747
2696   -79596
2697  -111983
2698    13893
2699   113277
2700    57447
2701   -69375
2702  -106202
2703    -2617
2704   110788
2705    69285
2706   -74357
2707  -109803
2708     3358
2709   104406
2710    67503
2711   -59927
2712  -111878
2713    -6431
2714   112217
2715    71991
2716   -64531
2717  -103405
2718    -6666
2719    96499
2720    79960
2721   -52777
2722  -119749
2723   -13590
2724   109680
2725    71827
2726   -56134
2727  -104584
2728   -20516
2729    93827
2730    87403
2731   -46705
2732  -120800
2733   -18944
2734   103566
2735    82133
2736   -41188
2737  -109195
2738   -31689
2739    97080
2740    93791
2741   -43934
2742  -116192
2743   -30135
2744    89148
2745    90671
2746   -31232
2747  -119595
2748   -41991
2749    98162
2750    93165
2751   -38221
2752  -108098
2753   -39939
2754    80125
2755   102554
2756   -21202
2757  -120435
2758   -42420
2759    92784
2760    92797
2761   -25753
2762  -103332
2763   -51486
2764    74053
2765   106221
2766   -17246
2767  -119051
2768   -48668
2769    78424
2770    93840
2771   -10183
2772  -107024
2773   -63026
2774    75437
2775   110439
2776   -14125
2777  -109803
2778   -52013
2779    66971
2780   102193
2781     7280
2782  -111512
2783   -74451
2784    78164
2785   110506
2786   -10571
2787  -101391
2788   -61916
2789    50685
2790   109780
2791    17403
2792  -115866
2793   -79732
2794    72980
2795   106520
2796      194
2797   -93849
2798   -75112
2799    45464
2800   119166
2801    18889
2802  -111650
2803   -73585
2804    58734
2805   101931
2806    19314
2807   -89957
2808   -88117
2809    44915
2810   120110
2811    14955
2812  -102520
2813   -70697
2814    39563
2815    99367
2816    36633
2817   -91496
2818   -97256
2819    45440
2820   116205
2821    18048
2822   -88719
2823   -76788
2824    26789
2825   107326
2826    47984
2827   -93619
2828   -99219
2829    42279
2830   109666
2831    29269
2832   -78821
2833   -91960
2834    16446
2835   115730
2836    48713
2837   -93754
2838   -95300
2839    29107
2840   102279
2841    46589
2842   -71046
2843  -105367
2844    14782
2845   121732
2846    47557
2847   -84024
2848   -87292
2849    13808
2850    97433
2851    64071
2852   -68511
2853  -112191
2854    14504
2855   117650
2856    44518
2857   -72774
2858   -87800
2859    -2186
2860    97523
2861    73169
2862   -70931
2863  -111706
2864    13324
2865   104413
2866    51471
2867   -54771
2868   -98112
2869   -14114
2870   106836
2871    76465
2872   -70134
2873  -104644
2874     4337
2875    91481
2876    67042
2877   -43093
2878  -113820
2879   -19747
2880   112437
2881    72880
2882   -63159
2883   -97744
2884   -11782
2885    85182
2886    85844
2887   -39044
2888  -122185
2889   -20034
2890   109421
2891    70835
2892   -48860
2893   -94455
2894   -28511
2895    84885
2896    93101
2897   -41219
2898  -119210
2899   -21267
2900    95739
2901    74266
2902   -33801
2903  -100310
2904   -41158
2905    89596
2906    96210
2907   -41167
2908  -109792
2909   -23873
2910    79448
2911    83561
2912   -17939
2913  -108822
2914   -48005
2915    91757
2916    92554
2917   -36418
2918  -101250
2919   -36759
2920    67740
2921    94960
2922   -11296
2923  -117317
2924   -49501
2925    88494
2926    89154
2927   -21692
2928   -96021
2929   -53086
2930    65199
2931   108196
2932    -8263
2933  -114608
2934   -49850
2935    75274
2936    91514
2937    -3476
2938   -98982
2939   -68929
2940    69137
2941   109586
2942   -12044
2943  -105540
2944   -52384
2945    56033
2946    95654
2947    11374
2948  -103907
2949   -75088
2950    69890
2951   105544
2952    -6319
2953   -93076
2954   -60406
2955    45933
2956   104787
2957    17026
2958  -105226
2959   -71723
2960    62469
2961    98399
2962     7166
2963   -87265
2964   -75706
2965    39534
2966   112159
2967    18946
2968  -102665
2969   -71659
2970    48300
2971    97283
2972    26022
2973   -86154
2974   -88632
2975    41336
2976   114055
2977    20483
2978   -91621
2979   -73860
2980    32297
2981    99407
2982    41126
2983   -87394
2984   -96965
2985    41214
2986   111659
2987    22606
2988   -81117
2989   -80362
2990    19417
2991   104147
2992    47247
2993   -87275
2994   -94409
2995    33645
2996   103406
2997    36054
2998   -70456
2999   -91228
3000    14904
3001   111043
3002    45306
3003   -83849
3004   -86470
3005    20801
3006    93574
3007    49891
3008   -65197
3009  -102492
3010    12105
3011   111918
3012    44422
3013   -74635
3014   -85073
3015     6771
3016    93563
3017    66037
3018   -65204
3019  -107303
3020    10755
3021   105065
3022    49346
3023   -60155
3024   -93266
3025    -8584
3026    98158
3027    71091
3028   -64489
3029  -105051
3030     2534
3031    94799
3032    60181
3033   -48765
3034  -103490
3035   -15028
3036   103413
3037    70626
3038   -60133
3039   -96131
3040    -7070
3041    84362
3042    73954
3043   -40671
3044  -109648
3045   -17920
3046   101434
3047    66606
3048   -51461
3049   -91907
3050   -20671
3051    80442
3052    82118
3053   -39869
3054  -110617
3055   -19739
3056    93885
3057    70311
3058   -37431
3059   -93735
3060   -32342
3061    82500
3062    88821
3063   -39281
3064  -106614
3065   -22643
3066    80482
3067    77494
3068   -23361
3069  -103325
3070   -42793
3071    85732
3072    89925
3073   -35460
3074   -99533
3075   -32092
3076    68574
3077    87792
3078   -10774
3079  -108609
3080   -47589
3081    84686
3082    88081
3083   -25393
3084   -92525
3085   -44147
3086    64402
3087    96563
3088    -8911
3089  -108103
3090   -47978
3091    75073
3092    85290
3093   -10704
3094   -91130
3095   -56256
3096    63733
3097   100488
3098   -10064
3099  -102354
3100   -48460
3101    61518
3102    88032
3103     2067
3104   -92973
3105   -64864
3106    62612
3107   101090
3108    -5949
3109   -95107
3110   -54528
3111    50284
3112    94039
3113    12383
3114   -95474
3115   -69564
3116    58149
3117    98891
3118     4033
3119   -89406
3120   -65865
3121    43723
3122   100792
3123    20365
3124   -94141
3125   -71078
3126    48983
3127    98075
3128    17380
3129   -85000
3130   -75111
3131    39179
3132   103477
3133    20983
3134   -88220
3135   -72956
3136    36914
3137    94393
3138    28311
3139   -82594
3140   -82993
3141    37662
3142   102535
3143    23368
3144   -80321
3145   -74550
3146    27320
3147    97432
3148    36690
3149   -79396
3150   -84723
3151    31011
3152    99125
3153    29931
3154   -72968
3155   -81668
3156    19102
3157    99919
3158    40728
3159   -77256
3160   -84780
3161    21594
3162    95371
3163    42764
3164   -67403
3165   -89579
3166    14139
3167   100517
3168    46532
3169   -68995
3170   -86286
3171    10103
3172    94176
3173    54357
3174   -63084
3175   -96209
3176     8102
3177    98631
3178    50771
3179   -63414
3180   -88628
3181     2770
3182    91663
3183    59231
3184   -57852
3185   -95734
3186     1299
3187    93320
3188    55876
3189   -54726
3190   -92599
3191    -3494
3192    90824
3193    61764
3194   -51801
3195   -93499
3196    -5573
3197    89070
3198    62661
3199   -47870
3200   -95377
3201   -10873
3202    89899
3203    64721
3204   -47304
3205   -93596
3206   -15149
3207    82961
3208    69831
3209   -42216
3210   -98139
3211   -18396
3212    85722
3213    71083
3214   -38291
3215   -94916
3216   -23199
3217    82410
3218    76538
3219   -35186
3220   -96748
3221   -26423
3222    79072
3223    80127
3224   -29300
3225   -99192
3226   -29734
3227    79822
3228    77257
3229   -28666
3230   -93899
3231   -33233
3232    71915
3233    82602
3234   -23998
3235  -101379
3236   -34918
3237    75279
3238    78324
3239   -20826
3240   -92674
3241   -39988
3242    69607
3243    86701
3244   -18313
3245   -95819
3246   -40458
3247    69255
3248    84267
3249   -13931
3250   -94590
3251   -47173
3252    66308
3253    87378
3254   -11557
3255   -92952
3256   -48629
3257    59237
3258    89542
3259    -5338
3260   -94883
3261   -54086
3262    60953
3263    89991
3264    -2912
3265   -89708
3266   -56410
3267    53258
3268    94040
3269     4989
3270   -92135
3271   -59847
3272    55213
3273    92226
3274     5126
3275   -88673
3276   -63530
3277    48969
3278    95577
3279    10471
3280   -88892
3281   -63098
3282    48003
3283    94205
3284    13231
3285   -87579
3286   -68685
3287    46245
3288    93454
3289    12899
3290   -82006
3291   -68865
3292    37340
3293    94686
3294    20792
3295   -86025
3296   -72790
3297    40415
3298    93931
3299    21799
3300   -76488
3301   -73938
3302    31263
3303    98443
3304    28941
3305   -80197
3306   -74838
3307    30192
3308    93183
3309    31101
3310   -75692
3311   -82999
3312    22938
3313    96392
3314    33979
3315   -73506
3316   -80636
3317    18794
3318    94568
3319    42781
3320   -70462
3321   -83953
3322    21224
3323    96181
3324    41633
3325   -65226
3326   -83079
3327    11379
3328    94512
3329    48520
3330   -67550
3331   -87506
3332    14001
3333    92221
3334    44596
3335   -60370
3336   -86139
3337     5054
3338    91552
3339    51072
3340   -60616
3341   -87880
3342     4250
3343    88839
3344    53978
3345   -54927
3346   -89163
3347     -335
3348    89433
3349    55172
3350   -53073
3351   -88981
3352    -6595
3353    86276
3354    63125
3355   -48943
3356   -92546
3357    -6561
3358    86091
3359    61291
3360   -43547
3361   -90560
3362   -16208
3363    83943
3364    68263
3365   -43000
3366   -92814
3367   -16071
3368    79871
3369    67777
3370   -37273
3371   -94744
3372   -21374
3373    81488
3374    70506
3375   -35935
3376   -89489
3377   -22321
3378    76387
3379    76278
3380   -30845
3381   -94985
3382   -22831
3383    78026
3384    69534
3385   -28116
3386   -88676
3387   -34179
3388    70304
3389    77786
3390   -28855
3391   -96680
3392   -30429
3393    70100
3394    72793
3395   -19743
3396   -87594
3397   -38396
3398    69608
3399    82392
3400   -17797
3401   -89619
3402   -37195
3403    65542
3404    80240
3405   -11337
3406   -90024
3407   -46623
3408    64062
3409    83701
3410   -13104
3411   -88885
3412   -47224
3413    55887
3414    84890
3415    -4365
3416   -90699
3417   -49499
3418    59888
3419    83862
3420    -3970
3421   -83430
3422   -51159
3423    52440
3424    89148
3425     1246
3426   -88496
3427   -51505
3428    53199
3429    82450
3430     2115
3431   -82228
3432   -57785
3433    47364
3434    88159
3435     5278
3436   -84250
3437   -57437
3438    45312
3439    87339
3440    10992
3441   -82352
3442   -60903
3443    44846
3444    86823
3445    11742
3446   -77127
3447   -64338
3448    35447
3449    90319
3450    17588
3451   -80571
3452   -65584
3453    37166
3454    87103
3455    20432
3456   -72619
3457   -71112
3458    30456
3459    92812
3460    24751
3461   -75452
3462   -68773
3463    29066
3464    88092
3465    29152
3466   -71197
3467   -75894
3468    26003
3469    90759
3470    28886
3471   -70599
3472   -73836
3473    21569
3474    88224
3475    35781
3476   -70013
3477   -76488
3478    24024
3479    88710
3480    33528
3481   -62596
3482   -74870
3483    14537
3484    88867
3485    41232
3486   -66466
3487   -80642
3488    17085
3489    85132
3490    38035
3491   -58078
3492   -80753
3493     5911
3494    88350
3495    47021
3496   -60631
3497   -82801
3498     7396
3499    84355
3500    48851
3501   -53041
3502   -83531
3503      956
3504    87850
3505    51571
3506   -52023
3507   -83643
3508    -4253
3509    82515
3510    57426
3511   -49160
3512   -87544
3513    -3346
3514    82088
3515    55165
3516   -46129
3517   -85202
3518   -10904
3519    79777
3520    60558
3521   -44665
3522   -87254
3523    -9253
3524    79618
3525    61476
3526   -39981
3527   -86194
3528   -13695
3529    78301
3530    62960
3531   -37385
3532   -86926
3533   -17409
3534    75809
3535    66478
3536   -33998
3537   -88447
3538   -18787
3539    74250
3540    66152
3541   -29478
3542   -86166
3543   -26943
3544    71756
3545    72757
3546   -27455
3547   -88804
3548   -27137
3549    70559
3550    70089
3551   -20865
3552   -85558
3553   -34178
3554    66319
3555    77128
3556   -20560
3557   -86982
3558   -34545
3559    63720
3560    75126
3561   -16520
3562   -86289
3563   -40401
3564    62024
3565    77039
3566   -15113
3567   -84892
3568   -39817
3569    58013
3570    80635
3571    -9601
3572   -86337
3573   -42289
3574    58811
3575    77180
3576    -6358
3577   -81762
3578   -46342
3579    53129
3580    83042
3581    -4750
3582   -85135
3583   -46722
3584    52198
3585    78805
3586      -51
3587   -80282
3588   -52741
3589    48322
3590    83389
3591     4273
3592   -79635
3593   -54313
3594    45827
3595    84581
3596     8157
3597   -78505
3598   -56295
3599    42712
3600    83233
3601    10301
3602   -76684
3603   -61613
3604    37803
3605    84554
3606    14380
3607   -76279
3608   -60430
3609    36615
3610    85145
3611    17538
3612   -72511
3613   -64215
3614    33411
3615    86468
3616    19773
3617   -72522
3618   -64392
3619    31515
3620    84254
3621    22311
3622   -72101
3623   -66718
3624    27920
3625    85085
3626    25431
3627   -69479
3628   -67850
3629    25493
3630    83676
3631    28963
3632   -67308
3633   -70347
3634    23071
3635    83540
3636    31775
3637   -62407
3638   -72933
3639    16379
3640    84454
3641    35347
3642   -61778
3643   -74565
3644    15235
3645    83110
3646    37749
3647   -56983
3648   -75775
3649     9245
3650    83369
3651    42104
3652   -57290
3653   -78264
3654     8710
3655    82047
3656    43636
3657   -54046
3658   -76188
3659     4982
3660    80990
3661    46921
3662   -50743
3663   -80289
3664     1958
3665    81075
3666    47812
3667   -50878
3668   -78669
3669     -876
3670    77848
3671    51183
3672   -47713
3673   -81007
3674    -1745
3675    77329
3676    52896
3677   -43340
3678   -80463
3679    -8243
3680    77583
3681    56899
3682   -42809
3683   -81336
3684    -8997
3685    73938
3686    58556
3687   -35916
3688   -84082
3689   -15568
3690    75554
3691    60316
3692   -35763
3693   -81213
3694   -17193
3695    69601
3696    64161
3697   -28671
3698   -85086
3699   -22954
3700    71939
3701    64849
3702   -28764
3703   -79884
3704   -24296
3705    65551
3706    68455
3707   -24516
3708   -84299
3709   -28711
3710    66731
3711    66422
3712   -23736
3713   -80761
3714   -30891
3715    64112
3716    71366
3717   -22247
3718   -83676
3719   -29536
3720    61692
3721    69328
3722   -14228
3723   -80341
3724   -37397
3725    62334
3726    76013
3727   -15639
3728   -81963
3729   -34796
3730    54772
3731    73149
3732    -6101
3733   -82791
3734   -42801
3735    55681
3736    74601
3737    -8336
3738   -77897
3739   -44373
3740    49419
3741    77898
3742     -946
3743   -80177
3744   -45488
3745    49857
3746    76001
3747     3005
3748   -74793
3749   -52868
3750    46177
3751    82660
3752     1186
3753   -77450
3754   -49020
3755    41184
3756    74938
3757     8666
3758   -74582
3759   -57765
3760    41808
3761    82238
3762     5778
3763   -73898
3764   -53050
3765    35907
3766    78906
3767    14621
3768   -72364
3769   -60448
3770    38428
3771    80756
3772    13178
3773   -68553
3774   -57679
3775    29807
3776    81514
3777    21292
3778   -72130
3779   -61993
3780    33320
3781    77250
3782    20613
3783   -63500
3784   -66360
3785    22207
3786    83298
3787    24182
3788   -68181
3789   -63679
3790    24698
3791    75431
3792    30121
3793   -58375
3794   -71991
3795    19040
3796    84413
3797    28659
3798   -62293
3799   -64815
3800    15422
3801    75851
3802    36656
3803   -57447
3804   -74111
3805    14927
3806    80693
3807    32582
3808   -55641
3809   -68871
3810     7875
3811    79809
3812    41152
3813   -57352
3814   -73456
3815    11847
3816    77057
3817    38841
3818   -48081
3819   -73426
3820     3519
3821    79292
3822    44662
3823   -53558
3824   -72729
3825     4289
3826    71586
3827    45715
3828   -44030
3829   -78786
3830    -2220
3831    77206
3832    48871
3833   -45542
3834   -73770
3835    -4779
3836    69991
3837    52876
3838   -39406
3839   -79797
3840    -7671
3841    73155
3842    51301
3843   -37426
3844   -75799
3845   -14024
3846    70197
3847    58733
3848   -36545
3849   -79425
3850   -10295
3851    68541
3852    55859
3853   -29201
3854   -77165
3855   -21285
3856    69875
3857    61714
3858   -33674
3859   -77801
3860   -16690
3861    62143
3862    61073
3863   -24776
3864   -81317
3865   -24199
3866    68098
3867    62948
3868   -27169
3869   -76768
3870   -24949
3871    59502
3872    66075
3873   -19064
3874   -81366
3875   -27247
3876    62705
3877    65201
3878   -17345
3879   -75833
3880   -33509
3881    56726
3882    70160
3883   -16078
3884   -79841
3885   -31243
3886    54314
3887    66928
3888    -8832
3889   -75407
3890   -40028
3891    53039
3892    72839
3893    -9597
3894   -76308
3895   -38074
3896    49433
3897    70093
3898    -1836
3899   -75132
3900   -44921
3901    50554
3902    72777
3903    -5538
3904   -72495
3905   -43670
3906    45316
3907    73931
3908      694
3909   -75400
3910   -47255
3911    46197
3912    72984
3913     1913
3914   -70335
3915   -50424
3916    40813
3917    78749
3918     5401
3919   -73352
3920   -48059
3921    39457
3922    73089
3923    11164
3924   -68289
3925   -55340
3926    35966
3927    77897
3928    11218
3929   -68823
3930   -53007
3931    30546
3932    74191
3933    17919
3934   -65667
3935   -59343
3936    31101
3937    74871
3938    17610
3939   -62157
3940   -58966
3941    23853
3942    76949
3943    23213
3944   -63924
3945   -59947
3946    25228
3947    73804
3948    23467
3949   -57504
3950   -64529
3951    19824
3952    79044
3953    26301
3954   -60113
3955   -61952
3956    19778
3957    72892
3958    30428
3959   -55337
3960   -67477
3961    14945
3962    77148
3963    29539
3964   -55844
3965   -64054
3966    11522
3967    72551
3968    35356
3969   -52850
3970   -69024
3971     9740
3972    73479
3973    35640
3974   -48595
3975   -66937
3976     5249
3977    73533
3978    41901
3979   -49455
3980   -69216
3981     4923
3982    69491
3983    41911
3984   -42900
3985   -71095
3986    -2734
3987    71585
3988    45003
3989   -44560
3990   -69567
3991     -743
3992    66958
3993    46703
3994   -38184
3995   -74372
3996    -5882
3997    70575
3998    46415
3999   -38144
4000   -70692
4001    -8159
4002    67300
4003    51985
4004   -35622
4005   -74585
4006   -10407
4007    67118
4008    50901
4009   -33313
4010   -72453
4011   -15395
4012    66836
4013    55502
4014   -32568
4015   -72506
4016   -13840
4017    61869
4018    54915
4019   -26038
4020   -73141
4021   -20838
4022    62864
4023    57636
4024   -27095
4025   -72196
4026   -21755
4027    56027
4028    58980
4029   -19464
4030   -74056
4031   -25414
4032    58812
4033    60245
4034   -19614
4035   -72489
4036   -26766
4037    54031
4038    63152
4039   -15133
4040   -73149
4041   -28252
4042    55566
4043    61164
4044   -13792
4045   -70230
4046   -33021
4047    51103
4048    65582
4049   -12091
4050   -74236
4051   -31713
4052    50871
4053    63383
4054    -6661
4055   -70122
4056   -38783
4057    50242
4058    67966
4059    -7709
4060   -70925
4061   -35934
4062    44689
4063    66677
4064    -2095
4065   -70805
4066   -43318
4067    43457
4068    69770
4069    -1785
4070   -67787
4071   -42851
4072    40039
4073    70697
4074     5085
4075   -68009
4076   -45259
4077    38688
4078    69998
4079     6449
4080   -64083
4081   -49078
4082    34409
4083    72673
4084     8073
4085   -66846
4086   -49165
4087    33518
4088    68174
4089    12274
4090   -62294
4091   -53497
4092    30691
4093    74328
4094    13593
4095   -64560
4096   -52488
4097    30175
4098    71589
4099    16843
4100   -60786
4101   -56787
4102    27053
4103    72864
4104    17424
4105   -60956
4106   -56940
4107    21884
4108    71731
4109    22397
4110   -59153
4111   -60393
4112    22135
4113    70403
4114    23571
4115   -54908
4116   -60331
4117    15774
4118    73415
4119    29196
4120   -54941
4121   -61566
4122    14823
4123    69633
4124    29645
4125   -49231
4126   -64634
4127     9943
4128    70991
4129    33143
4130   -51444
4131   -62757
4132     7847
4133    66869
4134    35663
4135   -47763
4136   -65654
4137     7022
4138    70493
4139    38455
4140   -45021
4141   -64944
4142     3306
4143    67383
4144    40722
4145   -43838
4146   -68172
4147     2105
4148    66963
4149    41004
4150   -40490
4151   -68528
4152    -3884
4153    66813
4154    45251
4155   -40858
4156   -69025
4157    -2420
4158    66585
4159    45196
4160   -34083
4161   -68727
4162    -9593
4163    64956
4164    48871
4165   -34354
4166   -68770
4167   -10128
4168    60824
4169    50356
4170   -30090
4171   -70274
4172   -13945
4173    60963
4174    51720
4175   -27219
4176   -66658
4177   -17002
4178    58057
4179    55462
4180   -24988
4181   -70392
4182   -16870
4183    58744
4184    54657
4185   -22203
4186   -68255
4187   -22483
4188    56363
4189    58085
4190   -21699
4191   -71108
4192   -21471
4193    54576
4194    56054
4195   -17439
4196   -70179
4197   -26335
4198    54302
4199    60967
4200   -16746
4201   -69639
4202   -27323
4203    51439
4204    59993
4205   -11447
4206   -69331
4207   -31118
4208    49769
4209    61059
4210   -11577
4211   -67733
4212   -33866
4213    46137
4214    63077
4215    -6444
4216   -68154
4217   -35124
4218    45341
4219    62029
4220    -4664
4221   -64551
4222   -39084
4223    41304
4224    66000
4225    -1361
4226   -65861
4227   -38076
4228    40406
4229    64031
4230     2091
4231   -63677
4232   -42652
4233    37449
4234    67389
4235     2874
4236   -65435
4237   -43306
4238    36140
4239    67482
4240     7668
4241   -64362
4242   -47381
4243    35516
4244    66905
4245     7350
4246   -61437
4247   -48258
4248    30386
4249    68486
4250    11833
4251   -62477
4252   -49395
4253    31373
4254    67073
4255    13238
4256   -55653
4257   -51591
4258    25268
4259    68509
4260    16726
4261   -58243
4262   -52673
4263    23478
4264    65652
4265    19064
4266   -54527
4267   -55371
4268    20382
4269    68795
4270    20850
4271   -54285
4272   -54558
4273    17245
4274    67458
4275    26574
4276   -51296
4277   -58414
4278    16583
4279    66969
4280    26008
4281   -50542
4282   -57052
4283    11194
4284    67320
4285    29509
4286   -49979
4287   -60373
4288    12918
4289    67287
4290    29714
4291   -46470
4292   -60880
4293     7778
4294    67799
4295    35357
4296   -47486
4297   -62116
4298     8057
4299    65337
4300    34566
4301   -41396
4302   -63973
4303     2578
4304    66447
4305    37079
4306   -41461
4307   -62067
4308      158
4309    63192
4310    40952
4311   -36632
4312   -65775
4313    -2163
4314    64213
4315    41071
4316   -35776
4317   -62556
4318    -6704
4319    60253
4320    46062
4321   -33209
4322   -66421
4323    -7141
4324    60262
4325    44390
4326   -31373
4327   -64305
4328   -11964
4329    57362
4330    48947
4331   -29705
4332   -66139
4333   -11020
4334    58716
4335    49023
4336   -26285
4337   -66873
4338   -14778
4339    58784
4340    51790
4341   -25352
4342   -66606
4343   -17007
4344    53967
4345    52293
4346   -21341
4347   -67930
4348   -19827
4349    54682
4350    54031
4351   -19635
4352   -64100
4353   -21969
4354    50756
4355    56098
4356   -16206
4357   -66030
4358   -24413
4359    51701
4360    55729
4361   -13712
4362   -63826
4363   -28339
4364    46648
4365    59353
4366   -12190
4367   -65670
4368   -29286
4369    45347
4370    56854
4371    -7853
4372   -64415
4373   -32391
4374    43025
4375    60417
4376    -7021
4377   -63624
4378   -33288
4379    40815
4380    61582
4381    -2972
4382   -63230
4383   -36446
4384    41365
4385    61845
4386    -2561
4387   -61454
4388   -37004
4389    38128
4390    62899
4391     1178
4392   -63496
4393   -40571
4394    38550
4395    62292
4396     2566
4397   -59378
4398   -42530
4399    33589
4400    63919
4401     6950
4402   -60585
4403   -43782
4404    32200
4405    63099
4406     8734
4407   -56011
4408   -45205
4409    28316
4410    64409
4411    11355
4412   -55443
4413   -47449
4414    26397
4415    61779
4416    14266
4417   -53792
4418   -49358
4419    24545
4420    64808
4421    15025
4422   -54112
4423   -49025
4424    21000
4425    63794
4426    19444
4427   -52477
4428   -51564
4429    21640
4430    64441
4431    20578
4432   -51399
4433   -52589
4434    17146
4435    64315
4436    23547
4437   -50688
4438   -54154
4439    15996
4440    64305
4441    25538
4442   -48102
4443   -56651
4444    12150
4445    63334
4446    27304
4447   -46562
4448   -56523
4449    10684
4450    61903
4451    29831
4452   -42853
4453   -58027
4454     7914
4455    62225
4456    31133
4457   -41451
4458   -57076
4459     4320
4460    59897
4461    34544
4462   -38283
4463   -59787
4464     1722
4465    60363
4466    35470
4467   -37563
4468   -59102
4469      117
4470    59249
4471    38108
4472   -36455
4473   -61095
4474    -2830
4475    59733
4476    39402
4477   -32982
4478   -61151
4479    -5201
4480    59066
4481    42745
4482   -33410
4483   -61644
4484    -6285
4485    55212
4486    43157
4487   -29340
4488   -63079
4489    -9887
4490    57249
4491    43328
4492   -28635
4493   -62625
4494   -12061
4495    53976
4496    47734
4497   -24560
4498   -64413
4499   -14969
4500    54334
4501    47279
4502   -22587
4503   -61026
4504   -17438
4505    50521
4506    49073
4507   -20085
4508   -62989
4509   -19550
4510    50159
4511    49501
4512   -16565
4513   -61778
4514   -22111
4515    47716
4516    53313
4517   -15745
4518   -60596
4519   -23189
4520    46365
4521    53580
4522   -12551
4523   -62184
4524   -25935
4525    46856
4526    54675
4527   -12230
4528   -61746
4529   -27621
4530    42901
4531    56260
4532    -7765
4533   -62299
4534   -30351
4535    43241
4536    57018
4537    -6970
4538   -59334
4539   -32174
4540    38864
4541    57571
4542    -4092
4543   -60224
4544   -33974
4545    37726
4546    56963
4547    -1208
4548   -57753
4549   -36677
4550    35348
4551    58315
4552      811
4553   -57514
4554   -36165
4555    32407
4556    57656
4557     4339
4558   -56110
4559   -40417
4560    32757
4561    60279
4562     4804
4563   -55226
4564   -39529
4565    28898
4566    60749
4567     8845
4568   -55380
4569   -43930
4570    28217
4571    59944
4572     9346
4573   -52810
4574   -44814
4575    24862
4576    62441
4577    12266
4578   -53314
4579   -45654
4580    24857
4581    59642
4582    15791
4583   -50940
4584   -48055
4585    21243
4586    61880
4587    16437
4588   -50445
4589   -47698
4590    17801
4591    59419
4592    20624
4593   -47067
4594   -51772
4595    17572
4596    60906
4597    19742
4598   -46806
4599   -49720
4600    13235
4601    59117
4602    26268
4603   -44957
4604   -53467
4605    13723
4606    58495
4607    24555
4608   -41392
4609   -52244
4610     9229
4611    59998
4612    28373
4613   -42743
4614   -52973
4615     7822
4616    56283
4617    29674
4618   -37922
4619   -56412
4620     4241
4621    61082
4622    31223
4623   -40643
4624   -54478
4625     3441
4626    55916
4627    34249
4628   -36512
4629   -59480
4630     1035
4631    58385
4632    33762
4633   -35694
4634   -55173
4635    -2548
4636    55513
4637    39124
4638   -33106
4639   -59640
4640    -2844
4641    55156
4642    37547
4643   -28633
4644   -57920
4645    -7132
4646    53606
4647    41924
4648   -28862
4649   -58038
4650    -6696
4651    51018
4652    41139
4653   -22459
4654   -59170
4655   -11436
4656    52952
4657    43351
4658   -25134
4659   -57285
4660   -12296
4661    48337
4662    45410
4663   -20513
4664   -60796
4665   -16176
4666    51213
4667    45332
4668   -21900
4669   -57509
4670   -18151
4671    47442
4672    49508
4673   -18013
4674   -61033
4675   -19968
4676    47648
4677    48866
4678   -14064
4679   -58007
4680   -23926
4681    44982
4682    52048
4683   -14478
4684   -59445
4685   -22207
4686    42457
4687    49741
4688    -8322
4689   -58881
4690   -27671
4691    43499
4692    53005
4693   -10194
4694   -57575
4695   -27109
4696    38231
4697    52766
4698    -4200
4699   -57797
4700   -30959
4701    39084
4702    52249
4703    -4589
4704   -54038
4705   -32136
4706    34717
4707    56084
4708    -1319
4709   -57270
4710   -33127
4711    34555
4712    53808
4713     1280
4714   -54685
4715   -36530
4716    33259
4717    58371
4718     1804
4719   -54973
4720   -35561
4721    30440
4722    56247
4723     6748
4724   -53367
4725   -40816
4726    29620
4727    58686
4728     6676
4729   -53143
4730   -38673
4731    24512
4732    57780
4733    11457
4734   -51386
4735   -42321
4736    25751
4737    58216
4738    10787
4739   -48804
4740   -42228
4741    20144
4742    57656
4743    15417
4744   -49130
4745   -45014
4746    21023
4747    55595
4748    16453
4749   -45082
4750   -46641
4751    16411
4752    58904
4753    17716
4754   -46502
4755   -45158
4756    16919
4757    56382
4758    22073
4759   -43810
4760   -49756
4761    13725
4762    59708
4763    22291
4764   -42652
4765   -48394
4766    11518
4767    57250
4768    25174
4769   -41425
4770   -51464
4771     9007
4772    56796
4773    26088
4774   -39143
4775   -51678
4776     5888
4777    57482
4778    29645
4779   -38666
4780   -51985
4781     6298
4782    54924
4783    30254
4784   -35338
4785   -53415
4786     1668
4787    54504
4788    31810
4789   -34931
4790   -52259
4791     1319
4792    51929
4793    34088
4794   -31291
4795   -55566
4796    -2451
4797    54158
4798    34414
4799   -31011
4800   -53062
4801    -4111
4802    50968
4803    37886
4804   -27726
4805   -56154
4806    -5381
4807    51535
4808    38119
4809   -26496
4810   -55825
4811    -9563
4812    50200
4813    40817
4814   -25050
4815   -54943
4816    -9232
4817    48721
4818    40886
4819   -21934
4820   -56607
4821   -13834
4822    50130
4823    44459
4824   -21879
4825   -56298
4826   -13776
4827    46969
4828    43974
4829   -18061
4830   -55935
4831   -17300
4832    45751
4833    45266
4834   -17242
4835   -54597
4836   -18807
4837    43117
4838    47143
4839   -14601
4840   -56288
4841   -20331
4842    41789
4843    46002
4844   -11574
4845   -53929
4846   -22385
4847    40505
4848    48074
4849   -10704
4850   -55221
4851   -23377
4852    39192
4853    47913
4854    -6652
4855   -54356
4856   -27446
4857    38326
4858    50932
4859    -6004
4860   -54593
4861   -27930
4862    35843
4863    52046
4864    -3261
4865   -54440
4866   -31710
4867    35134
4868    51892
4869    -3249
4870   -53358
4871   -32055
4872    32953
4873    53347
4874     1252
4875   -52716
4876   -32872
4877    31973
4878    52807
4879     2915
4880   -51415
4881   -36082
4882    28258
4883    54643
4884     4962
4885   -51621
4886   -35752
4887    27379
4888    52099
4889     7922
4890   -48488
4891   -39192
4892    24735
4893    54732
4894     8483
4895   -48408
4896   -39430
4897    22550
4898    52720
4899    12159
4900   -47156
4901   -41700
4902    21540
4903    55157
4904    12747
4905   -46243
4906   -42140
4907    19297
4908    54621
4909    16325
4910   -44838
4911   -44519
4912    17526
4913    54755
4914    17316
4915   -43076
4916   -46198
4917    13724
4918    56378
4919    19565
4920   -43736
4921   -46202
4922    13945
4923    53348
4924    21216
4925   -39382
4926   -47234
4927    10711
4928    55471
4929    23298
4930   -39905
4931   -46706
4932    10032
4933    52211
4934    25513
4935   -36342
4936   -48217
4937     5731
4938    52459
4939    26574
4940   -36402
4941   -47877
4942     4663
4943    52229
4944    29983
4945   -33968
4946   -49902
4947     2183
4948    51360
4949    30756
4950   -32300
4951   -50946
4952     -273
4953    52272
4954    32948
4955   -31074
4956   -50961
4957    -1270
4958    50812
4959    34432
4960   -28020
4961   -52523
4962    -4545
4963    51083
4964    35052
4965   -28923
4966   -52963
4967    -6119
4968    48117
4969    37027
4970   -24539
4971   -53479
4972    -7933
4973    49294
4974    38767
4975   -24395
4976   -51496
4977   -11145
4978    45837
4979    39671
4980   -21119
4981   -53203
4982   -10944
4983    44570
4984    39227
4985   -19398
4986   -51112
4987   -13770
4988    43562
4989    41922
4990   -18973
4991   -53359
4992   -14297
4993    42594
4994    41305
4995   -15097
4996   -52524
4997   -18472
4998    42145
4999    44585
5000   -13285
5001   -52252
5002   -18671
5003    40206
5004    44759
5005   -10332
5006   -53245
5007   -22339
5008    40404
5009    45900
5010   -10713
5011   -53102
5012   -24872
5013    37088
5014    48417
5015    -7528
5016   -52939
5017   -25033
5018    37007
5019    47706
5020    -5466
5021   -50116
5022   -27185
5023    33267
5024    49034
5025    -3186
5026   -51724
5027   -26568
5028    32610
5029    47674
5030    -1287
5031   -49177
5032   -30630
5033    30160
5034    49672
5035     -746
5036   -49814
5037   -30390
5038    28050
5039    49155
5040     3543
5041   -49092
5042   -33356
5043    27825
5044    50318
5045     4101
5046   -46753
5047   -33566
5048    23586
5049    51149
5050     6815
5051   -48236
5052   -36914
5053    24692
5054    50832
5055     7167
5056   -45516
5057   -38750
5058    20520
5059    53649
5060    10658
5061   -45952
5062   -39230
5063    20322
5064    50345
5065    13444
5066   -41727
5067   -41719
5068    18023
5069    53305
5070    12977
5071   -43147
5072   -39901
5073    15123
5074    50302
5075    16530
5076   -40849
5077   -42598
5078    14828
5079    50754
5080    16952
5081   -37505
5082   -42786
5083    11447
5084    50876
5085    20570
5086   -38793
5087   -43642
5088    11629
5089    50224
5090    20671
5091   -35797
5092   -44169
5093     7625
5094    51796
5095    23824
5096   -37879
5097   -45611
5098     7021
5099    49199
5100    25674
5101   -32327
5102   -48820
5103     4559
5104    52834
5105    27476
5106   -32274
5107   -47949
5108     2214
5109    49336
5110    30478
5111   -30016
5112   -49823
5113      709
5114    49243
5115    28840
5116   -27722
5117   -48433
5118    -3884
5119    47303
5120    33423
5121   -29565
5122   -49538
5123    -1514
5124    46133
5125    31277
5126   -25061
5127   -49283
5128    -7031
5129    47170
5130    35631
5131   -25640
5132   -48030
5133    -6107
5134    42959
5135    34622
5136   -21094
5137   -51005
5138   -10259
5139    45572
5140    35706
5141   -21751
5142   -49436
5143   -11287
5144    41087
5145    41000
5146   -18222
5147   -53045
5148   -12426
5149    43350
5150    39687
5151   -16143
5152   -50142
5153   -17071
5154    41572
5155    42969
5156   -15481
5157   -52054
5158   -15412
5159    40636
5160    41733
5161   -11822
5162   -49271
5163   -20816
5164    39280
5165    43285
5166   -12773
5167   -50028
5168   -19054
5169    35287
5170    43550
5171    -7460
5172   -49997
5173   -22211
5174    37785
5175    42904
5176    -8201
5177   -46880
5178   -22391
5179    31490
5180    47385
5181    -4350
5182   -49661
5183   -24341
5184    33995
5185    43459
5186    -3346
5187   -46730
5188   -29433
5189    29772
5190    48327
5191    -1312
5192   -49734
5193   -26628
5194    30166
5195    45926
5196     2131
5197   -47039
5198   -31864
5199    28292
5200    49633
5201      244
5202   -46318
5203   -30134
5204    25176
5205    48906
5206     5552
5207   -46428
5208   -34080
5209    26833
5210    49269
5211     4559
5212   -43059
5213   -34444
5214    21018
5215    49748
5216     8844
5217   -45496
5218   -34906
5219    21954
5220    48401
5221     9275
5222   -41290
5223   -36691
5224    17373
5225    51672
5226    11293
5227   -42352
5228   -36164
5229    17962
5230    47420
5231    14251
5232   -41039
5233   -40083
5234    15634
5235    48574
5236    13909
5237   -38900
5238   -39319
5239    12743
5240    49188
5241    19254
5242   -39114
5243   -43149
5244    13463
5245    49639
5246    18415
5247   -35730
5248   -41923
5249     8913
5250    49559
5251    22246
5252   -37744
5253   -43664
5254    10237
5255    47202
5256    21673
5257   -32276
5258   -45971
5259     5627
5260    49848
5261    23945
5262   -33795
5263   -42758
5264     4720
5265    45891
5266    26981
5267   -29793
5268   -45839
5269     3382
5270    47120
5271    25416
5272   -29288
5273   -44497
5274    -1822
5275    45696
5276    29965
5277   -28983
5278   -46232
5279      419
5280    46070
5281    28035
5282   -26737
5283   -45800
5284    -4775
5285    45550
5286    33586
5287   -25316
5288   -48100
5289    -4348
5290    43224
5291    33012
5292   -21500
5293   -48969
5294    -7986
5295    44583
5296    34974
5297   -21549
5298   -47499
5299    -8678
5300    40921
5301    36410
5302   -18739
5303   -49759
5304    -9648
5305    42870
5306    36286
5307   -17084
5308   -46863
5309   -12630
5310    39108
5311    39303
5312   -16480
5313   -48127
5314   -13883
5315    38923
5316    37027
5317   -14230
5318   -46604
5319   -18184
5320    38037
5321    40716
5322   -14201
5323   -47092
5324   -16470
5325    35919
5326    41119
5327    -9027
5328   -47204
5329   -19473
5330    36617
5331    41222
5332    -9792
5333   -46539
5334   -21383
5335    31940
5336    43925
5337    -6199
5338   -48081
5339   -21945
5340    33086
5341    42867
5342    -5751
5343   -45400
5344   -26102
5345    28991
5346    45103
5347    -3653
5348   -47638
5349   -24560
5350    29687
5351    43088
5352     -773
5353   -44364
5354   -28347
5355    27899
5356    46282
5357       70
5358   -44301
5359   -27028
5360    24868
5361    45127
5362     4089
5363   -44310
5364   -30974
5365    25298
5366    44274
5367     3220
5368   -40635
5369   -31095
5370    22847
5371    46522
5372     6336
5373   -44393
5374   -32203
5375    22894
5376    44576
5377     7203
5378   -39748
5379   -34829
5380    18869
5381    47765
5382    10066
5383   -41901
5384   -33749
5385    17993
5386    45987
5387    12133
5388   -39045
5389   -38143
5390    16176
5391    48799
5392    12368
5393   -39196
5394   -36755
5395    13001
5396    46473
5397    16772
5398   -37477
5399   -40536
5400    14093
5401    45908
5402    15449
5403   -35143
5404   -39577
5405    11060
5406    47115
5407    19676
5408   -35691
5409   -40168
5410    10535
5411    45071
5412    18443
5413   -31936
5414   -41750
5415     7472
5416    46367
5417    20048
5418   -33637
5419   -40171
5420     6751
5421    44084
5422    23498
5423   -29581
5424   -43421
5425     4959
5426    46488
5427    23118
5428   -29858
5429   -42005
5430     1399
5431    44031
5432    28226
5433   -28481
5434   -44451
5435      389
5436    43821
5437    26733
5438   -25468
5439   -43984
5440    -2686
5441    43908
5442    30745
5443   -25540
5444   -45417
5445     -935
5446    41713
5447    29139
5448   -21816
5449   -44713
5450    -5182
5451    42898
5452    31809
5453   -23480
5454   -44151
5455    -6897
5456    40104
5457    31672
5458   -19254
5459   -46728
5460    -7614
5461    41057
5462    32851
5463   -18762
5464   -43598
5465    -9500
5466    38382
5467    34740
5468   -17118
5469   -45127
5470   -11764
5471    38869
5472    34532
5473   -14838
5474   -44917
5475   -14314
5476    35410
5477    38526
5478   -14855
5479   -45868
5480   -14752
5481    36043
5482    39043
5483   -11749
5484   -46146
5485   -18716
5486    35712
5487    39359
5488   -11375
5489   -45289
5490   -18978
5491    32444
5492    40636
5493    -7881
5494   -45522
5495   -19974
5496    33076
5497    39341
5498    -7355
5499   -43847
5500   -21867
5501    30491
5502    42385
5503    -5015
5504   -44683
5505   -22483
5506    30254
5507    41372
5508    -3565
5509   -42926
5510   -24881
5511    28903
5512    41901
5513    -2385
5514   -42024
5515   -25525
5516    26232
5517    42081
5518     1026
5519   -41718
5520   -27503
5521    25500
5522    42821
5523     1407
5524   -41319
5525   -29351
5526    23157
5527    43595
5528     5254
5529   -41256
5530   -30272
5531    22680
5532    43669
5533     5197
5534   -39799
5535   -32211
5536    20065
5537    45697
5538     7152
5539   -39711
5540   -32089
5541    19012
5542    44213
5543     9702
5544   -38431
5545   -33933
5546    16580
5547    44896
5548    11345
5549   -38583
5550   -34184
5551    15184
5552    44431
5553    11884
5554   -36690
5555   -35170
5556    14467
5557    44407
5558    13386
5559   -35083
5560   -35926
5561    12664
5562    43714
5563    15830
5564   -34920
5565   -37684
5566    11844
5567    43266
5568    16873
5569   -33168
5570   -39791
5571     9095
5572    43711
5573    18516
5574   -32871
5575   -39451
5576     7596
5577    44233
5578    20349
5579   -31046
5580   -40342
5581     5474
5582    43383
5583    21794
5584   -29059
5585   -40161
5586     3687
5587    42479
5588    24116
5589   -27362
5590   -42289
5591     2180
5592    42851
5593    24198
5594   -27631
5595   -41865
5596     -432
5597    41954
5598    26378
5599   -25656
5600   -41364
5601     -486
5602    40679
5603    27143
5604   -24112
5605   -42129
5606    -3590
5607    40817
5608    27314
5609   -23369
5610   -42618
5611    -4317
5612    39684
5613    28887
5614   -20699
5615   -43800
5616    -6051
5617    38772
5618    30047
5619   -19153
5620   -43106
5621    -8939
5622    39903
5623    32328
5624   -18249
5625   -42814
5626    -8574
5627    37648
5628    33109
5629   -16355
5630   -43734
5631   -11326
5632    36440
5633    35251
5634   -14325
5635   -43380
5636   -12931
5637    35937
5638    35259
5639   -12554
5640   -43384
5641   -14476
5642    32468
5643    36405
5644   -12310
5645   -43856
5646   -15783
5647    32443
5648    36565
5649   -11024
5650   -42959
5651   -16785
5652    31918
5653    37198
5654    -8111
5655   -43531
5656   -18896
5657    30688
5658    37776
5659    -6621
5660   -42721
5661   -19698
5662    30067
5663    38226
5664    -5280
5665   -42659
5666   -22189
5667    29049
5668    39675
5669    -3847
5670   -41322
5671   -23274
5672    27775
5673    41208
5674    -1275
5675   -41334
5676   -25553
5677    25429
5678    41055
5679      655
5680   -39877
5681   -27310
5682    23681
5683    42048
5684     2524
5685   -39591
5686   -26733
5687    22489
5688    42275
5689     3860
5690   -38850
5691   -28919
5692    22401
5693    41891
5694     4432
5695   -38305
5696   -29612
5697    18916
5698    41779
5699     5873
5700   -38374
5701   -30056
5702    19381
5703    42088
5704     7669
5705   -37792
5706   -31552
5707    16211
5708    42648
5709     8939
5710   -36231
5711   -32003
5712    16127
5713    42409
5714    11239
5715   -34449
5716   -34881
5717    14164
5718    43226
5719    11817
5720   -33365
5721   -34631
5722    10520
5723    43167
5724    14364
5725   -33614
5726   -36064
5727    10408
5728    42856
5729    16642
5730   -31204
5731   -37025
5732     8573
5733    42616
5734    18068
5735   -31232
5736   -36508
5737     6541
5738    41254
5739    19999
5740   -29808
5741   -38175
5742     5417
5743    42071
5744    19980
5745   -28350
5746   -37296
5747     4348
5748    40018
5749    22893
5750   -26897
5751   -39547
5752     3125
5753    40391
5754    22393
5755   -26211
5756   -38336
5757     1007
5758    39914
5759    25533
5760   -23830
5761   -39336
5762     -278
5763    39060
5764    26070
5765   -22018
5766   -40735
5767    -2683
5768    39138
5769    27673
5770   -22537
5771   -40325
5772    -4282
5773    37872
5774    29358
5775   -19483
5776   -41875
5777    -6658
5778    38774
5779    29264
5780   -18722
5781   -40557
5782    -7379
5783    35904
5784    31329
5785   -17546
5786   -41606
5787    -8754
5788    35730
5789    30180
5790   -15606
5791   -41217
5792   -10077
5793    34995
5794    31754
5795   -15525
5796   -42177
5797   -10420
5798    33283
5799    32150
5800   -11893
5801   -42093
5802   -13496
5803    34206
5804    34481
5805   -11230
5806   -40857
5807   -14328
5808    31440
5809    34659
5810    -8823
5811   -41903
5812   -17122
5813    32186
5814    34418
5815    -7903
5816   -40421
5817   -17885
5818    29142
5819    36661
5820    -5975
5821   -40429
5822   -19189
5823    27984
5824    37907
5825    -4052
5826   -39876
5827   -22390
5828    27818
5829    38603
5830    -3784
5831   -39460
5832   -21091
5833    25436
5834    37559
5835    -1207
5836   -39676
5837   -24018
5838    25681
5839    39123
5840    -1721
5841   -38250
5842   -22462
5843    23062
5844    39751
5845     2526
5846   -38349
5847   -25390
5848    22877
5849    39408
5850     1480
5851   -37020
5852   -27193
5853    20793
5854    40357
5855     4426
5856   -37620
5857   -27779
5858    19649
5859    38530
5860     7030
5861   -34665
5862   -29899
5863    17919
5864    40964
5865     7148
5866   -34591
5867   -30163
5868    15253
5869    40195
5870    10243
5871   -34046
5872   -31899
5873    14477
5874    41799
5875    10023
5876   -32789
5877   -32061
5878    13193
5879    39966
5880    13597
5881   -33735
5882   -33149
5883    12393
5884    40235
5885    12584
5886   -30506
5887   -32349
5888     9561
5889    41071
5890    13707
5891   -31390
5892   -33702
5893     9245
5894    38879
5895    16529
5896   -29320
5897   -35911
5898     7047
5899    40233
5900    17429
5901   -29206
5902   -35635
5903     6018
5904    38391
5905    21210
5906   -27116
5907   -37590
5908     4594
5909    39109
5910    20306
5911   -25861
5912   -36827
5913     1590
5914    37676
5915    22795
5916   -24893
5917   -38628
5918      656
5919    38280
5920    22614
5921   -21861
5922   -38877
5923    -2252
5924    38379
5925    24958
5926   -22699
5927   -37846
5928    -1242
5929    35427
5930    26031
5931   -20076
5932   -39126
5933    -3737
5934    38484
5935    26603
5936   -20555
5937   -38174
5938    -4999
5939    34586
5940    27789
5941   -19278
5942   -39106
5943    -5969
5944    35133
5945    28219
5946   -17148
5947   -37853
5948    -8468
5949    33406
5950    29786
5951   -15337
5952   -40206
5953    -8931
5954    32730
5955    30725
5956   -13226
5957   -38398
5958   -12241
5959    33083
5960    32756
5961   -12749
5962   -39216
5963   -12956
5964    30835
5965    33609
5966    -9702
5967   -39388
5968   -15497
5969    31812
5970    33295
5971   -10097
5972   -38390
5973   -15909
5974    28541
5975    35477
5976    -6892
5977   -38908
5978   -16625
5979    28096
5980    34012
5981    -7189
5982   -38385
5983   -18470
5984    26882
5985    36641
5986    -6748
5987   -39219
5988   -19379
5989    25372
5990    35738
5991    -3154
5992   -39181
5993   -21305
5994    25884
5995    37087
5996    -3861
5997   -38305
5998   -21861
5999    22093
6000    36428
6001      -42
6002   -38026
6003   -23111
6004    22910
6005    37327
6006      951
6007   -35872
6008   -25275
6009    20493
6010    38462
6011     3215
6012   -35842
6013   -24838
6014    20580
6015    37871
6016     5530
6017   -34417
6018   -27978
6019    17799
6020    38854
6021     5400
6022   -34257
6023   -28008
6024    17058
6025    37323
6026     7005
6027   -33365
6028   -28587
6029    16026
6030    39109
6031     7103
6032   -33477
6033   -28541
6034    14294
6035    38450
6036    10057
6037   -32553
6038   -30632
6039    13975
6040    38641
6041    10855
6042   -31240
6043   -31038
6044    10762
6045    39363
6046    13347
6047   -31303
6048   -31838
6049     9922
6050    38091
6051    15514
6052   -28694
6053   -33292
6054     7440
6055    39165
6056    15785
6057   -28038
6058   -32499
6059     5668
6060    37645
6061    18823
6062   -27145
6063   -35458
6064     5337
6065    37682
6066    18079
6067   -25470
6068   -35013
6069     2634
6070    38209
6071    20679
6072   -25365
6073   -35350
6074     4013
6075    36120
6076    19849
6077   -23672
6078   -36320
6079     1000
6080    37835
6081    21190
6082   -23641
6083   -36131
6084      815
6085    35626
6086    22565
6087   -20938
6088   -37675
6089    -2080
6090    35975
6091    23180
6092   -20764
6093   -36202
6094    -3239
6095    34380
6096    26172
6097   -18199
6098   -38259
6099    -4583
6100    34498
6101    26091
6102   -17374
6103   -37166
6104    -7248
6105    33621
6106    28530
6107   -15543
6108   -38285
6109    -7193
6110    32360
6111    28373
6112   -13204
6113   -37961
6114   -11302
6115    31925
6116    29866
6117   -13727
6118   -37048
6119   -10166
6120    30049
6121    31026
6122   -11205
6123   -37157
6124   -11728
6125    30771
6126    29582
6127   -11154
6128   -36520
6129   -13924
6130    29034
6131    32626
6132   -10321
6133   -38600
6134   -13617
6135    28391
6136    31406
6137    -8553
6138   -36724
6139   -16208
6140    27372
6141    33394
6142    -6664
6143   -37238
6144   -16879
6145    25618
6146    33847
6147    -4171
6148   -36745
6149   -18301
6150    25095
6151    34232
6152    -3466
6153   -35787
6154   -19299
6155    22682
6156    35591
6157      282
6158   -36806
6159   -21397
6160    23640
6161    36006
6162     -579
6163   -34616
6164   -22778
6165    19778
6166    36434
6167     2571
6168   -35433
6169   -22333
6170    20689
6171    35704
6172     2738
6173   -33226
6174   -24563
6175    18592
6176    37736
6177     3611
6178   -34847
6179   -24391
6180    17987
6181    36991
6182     5836
6183   -33152
6184   -27216
6185    17125
6186    37419
6187     6512
6188   -31989
6189   -27226
6190    13709
6191    37356
6192     9087
6193   -30886
6194   -28809
6195    14467
6196    37335
6197     9574
6198   -29430
6199   -29424
6200    11745
6201    37246
6202    11938
6203   -29937
6204   -30526
6205    10354
6206    36523
6207    13121
6208   -28226
6209   -32429
6210     8778
6211    36833
6212    13907
6213   -26876
6214   -30894
6215     9440
6216    36046
6217    15750
6218   -27523
6219   -32896
6220     8052
6221    36902
6222    15385
6223   -26032
6224   -31800
6225     6481
6226    37449
6227    18550
6228   -26450
6229   -33422
6230     4817
6231    34931
6232    18819
6233   -22967
6234   -34405
6235     2449
6236    36069
6237    20479
6238   -22873
6239   -34163
6240     2452
6241    34852
6242    20892
6243   -21286
6244   -35379
6245    -1205
6246    36060
6247    21998
6248   -20966
6249   -34763
6250    -2824
6251    33452
6252    24978
6253   -19167
6254   -35964
6255    -2972
6256    34092
6257    25010
6258   -17569
6259   -35808
6260    -5889
6261    32876
6262    26676
6263   -16705
6264   -36734
6265    -4803
6266    31842
6267    25967
6268   -15176
6269   -36123
6270    -7488
6271    31470
6272    27485
6273   -15388
6274   -35104
6275    -7944
6276    30917
6277    28321
6278   -12814
6279   -36341
6280   -10610
6281    30812
6282    27977
6283   -12326
6284   -35809
6285   -11013
6286    29232
6287    30186
6288    -9645
6289   -36255
6290   -12836
6291    28436
6292    29742
6293    -7582
6294   -35415
6295   -13793
6296    27322
6297    31270
6298    -7612
6299   -36004
6300   -14897
6301    25168
6302    31049
6303    -5179
6304   -35473
6305   -17675
6306    25418
6307    33328
6308    -4750
6309   -35162
6310   -16787
6311    24386
6312    33194
6313    -2967
6314   -36551
6315   -19829
6316    23338
6317    33436
6318    -2635
6319   -33459
6320   -19824
6321    22212
6322    34534
6323     -946
6324   -34679
6325   -20213
6326    20940
6327    33145
6328      996
6329   -33131
6330   -22805
6331    20106
6332    34717
6333     1606
6334   -32303
6335   -22130
6336    19077
6337    34161
6338     4030
6339   -31984
6340   -24251
6341    17118
6342    34968
6343     4160
6344   -31793
6345   -24513
6346    14475
6347    35724
6348     6781
6349   -30224
6350   -25978
6351    14204
6352    34153
6353     7806
6354   -29422
6355   -27279
6356    13707
6357    35118
6358     9635
6359   -30414
6360   -27349
6361    12361
6362    34589
6363    10994
6364   -28177
6365   -28850
6366    10904
6367    35633
6368    11343
6369   -28559
6370   -29522
6371    10710
6372    34826
6373    13643
6374   -27766
6375   -30885
6376     7919
6377    34990
6378    13757
6379   -25824
6380   -29908
6381     6597
6382    35590
6383    16204
6384   -24511
6385   -31477
6386     5314
6387    35589
6388    16432
6389   -23828
6390   -30795
6391     2180
6392    34676
6393    17761
6394   -22992
6395   -32686
6396     1706
6397    33784
6398    18783
6399   -21553
6400   -33087
6401     1331
6402    33453
6403    20406
6404   -20922
6405   -32576
6406     -184
6407    32740
6408    21265
6409   -19135
6410   -34295
6411     -961
6412    33510
6413    21668
6414   -18837
6415   -33662
6416    -1926
6417    32156
6418    23223
6419   -17613
6420   -35084
6421    -4385
6422    32519
6423    24010
6424   -15725
6425   -34099
6426    -5576
6427    31076
6428    25487
6429   -13908
6430   -33640
6431    -6855
6432    29713
6433    26579
6434   -12942
6435   -34203
6436   -10152
6437    29075
6438    27688
6439   -12804
6440   -35049
6441   -10064
6442    28656
6443    27647
6444    -9823
6445   -34085
6446   -10313
6447    27362
6448    28198
6449    -9776
6450   -33536
6451   -11591
6452    26088
6453    29983
6454    -8244
6455   -34055
6456   -13999
6457    26409
6458    29253
6459    -7714
6460   -34580
6461   -14375
6462    25395
6463    30574
6464    -5932
6465   -34804
6466   -14666
6467    23675
6468    30269
6469    -4050
6470   -34050
6471   -16832
6472    24038
6473    31083
6474    -3105
6475   -33919
6476   -17877
6477    21937
6478    31013
6479    -2507
6480   -32558
6481   -19147
6482    20998
6483    31979
6484     -567
6485   -31727
6486   -19757
6487    19576
6488    32626
6489     1735
6490   -32387
6491   -21946
6492    18473
6493    33301
6494     2377
6495   -31225
6496   -22155
6497    16587
6498    33141
6499     3940
6500   -31289
6501   -23392
6502    15724
6503    33005
6504     4454
6505   -30448
6506   -23682
6507    15905
6508    34197
6509     5078
6510   -29574
6511   -24539
6512    14551
6513    33574
6514     7199
6515   -29117
6516   -26096
6517    13451
6518    33918
6519     7826
6520   -28997
6521   -26646
6522    11838
6523    34223
6524     9258
6525   -26977
6526   -28023
6527    11509
6528    35160
6529    10665
6530   -26247
6531   -27666
6532     8411
6533    33568
6534    13391
6535   -25297
6536   -28574
6537     7244
6538    32928
6539    14093
6540   -25430
6541   -29681
6542     5152
6543    32057
6544    14834
6545   -24011
6546   -29849
6547     4840
6548    32774
6549    16283
6550   -22515
6551   -30142
6552     3758
6553    33447
6554    17274
6555   -23001
6556   -31078
6557     4130
6558    32436
6559    18217
6560   -21145
6561   -31365
6562     1611
6563    31988
6564    18180
6565   -20503
6566   -30978
6567      107
6568    31758
6569    20572
6570   -18778
6571   -32097
6572    -1107
6573    30979
6574    19951
6575   -17578
6576   -33097
6577    -3157
6578    31497
6579    21552
6580   -16917
6581   -32169
6582    -4275
6583    30390
6584    24072
6585   -13750
6586   -33194
6587    -6345
6588    28813
6589    22828
6590   -14417
6591   -32256
6592    -7023
6593    28776
6594    24716
6595   -12565
6596   -32934
6597    -7681
6598    27927
6599    26013
6600   -12306
6601   -32733
6602    -9535
6603    26872
6604    26464
6605   -11084
6606   -33378
6607   -10065
6608    27630
6609    26960
6610    -9402
6611   -33204
6612   -10904
6613    26358
6614    28082
6615    -9427
6616   -33784
6617   -11914
6618    24350
6619    28472
6620    -6227
6621   -33444
6622   -13370
6623    24720
6624    28859
6625    -5737
6626   -32308
6627   -15163
6628    21866
6629    29924
6630    -3753
6631   -32506
6632   -15606
6633    22460
6634    29591
6635    -3704
6636   -31960
6637   -16839
6638    21070
6639    31236
6640     -899
6641   -31273
6642   -17856
6643    19443
6644    30310
6645     -230
6646   -31216
6647   -20322
6648    19121
6649    32941
6650      722
6651   -31430
6652   -20184
6653    18178
6654    31499
6655     2287
6656   -30907
6657   -20828
6658    17592
6659    32254
6660     3345
6661   -30207
6662   -22111
6663    16368
6664    32068
6665     4744
6666   -29980
6667   -23499
6668    15472
6669    31819
6670     5286
6671   -28568
6672   -23253
6673    12942
6674    31867
6675     7189
6676   -28867
6677   -24697
6678    12746
6679    32649
6680     9061
6681   -27083
6682   -26395
6683    10644
6684    32776
6685     8832
6686   -26571
6687   -24828
6688     9889
6689    32367
6690    10981
6691   -25216
6692   -26555
6693     9258
6694    32125
6695    11772
6696   -25006
6697   -27452
6698     7172
6699    31826
6700    13079
6701   -24308
6702   -28405
6703     7258
6704    32495
6705    13666
6706   -24094
6707   -28509
6708     5492
6709    33018
6710    15331
6711   -22980
6712   -29491
6713     4782
6714    30716
6715    15646
6716   -20665
6717   -29743
6718     2593
6719    31090
6720    17183
6721   -20370
6722   -29322
6723     1161
6724    30141
6725    18761
6726   -18984
6727   -30453
6728       18
6729    31309
6730    19031
6731   -17442
6732   -29641
6733    -1838
6734    29268
6735    20740
6736   -16189
6737   -31463
6738    -2991
6739    29422
6740    20684
6741   -16771
6742   -30838
6743    -4400
6744    28432
6745    22404
6746   -16094
6747   -31657
6748    -4155
6749    28226
6750    22459
6751   -13537
6752   -32310
6753    -5758
6754    28835
6755    24716
6756   -14557
6757   -31881
6758    -6985
6759    26706
6760    24600
6761   -11127
6762   -32042
6763    -8419
6764    27178
6765    25111
6766   -10529
6767   -30998
6768    -9775
6769    25071
6770    25872
6771    -9442
6772   -31992
6773   -10808
6774    24285
6775    25854
6776    -7590
6777   -31391
6778   -12412
6779    23685
6780    26366
6781    -7419
6782   -31850
6783   -12806
6784    23195
6785    26586
6786    -5898
6787   -31176
6788   -14155
6789    22354
6790    28351
6791    -4246
6792   -30634
6793   -14711
6794    21275
6795    29169
6796    -4088
6797   -30742
6798   -15608
6799    21329
6800    29191
6801    -1017
6802   -30769
6803   -17900
6804    19711
6805    29726
6806     -381
6807   -30051
6808   -18602
6809    20012
6810    29073
6811      487
6812   -29128
6813   -19688
6814    17182
6815    30100
6816     2413
6817   -28475
6818   -20533
6819    15466
6820    29782
6821     3373
6822   -28193
6823   -21548
6824    15203
6825    30508
6826     2522
6827   -27019
6828   -22124
6829    13956
6830    30852
6831     5242
6832   -26770
6833   -23344
6834    12885
6835    29646
6836     6337
6837   -26508
6838   -23749
6839    11329
6840    31507
6841     7373
6842   -26629
6843   -23685
6844    11221
6845    30364
6846     8935
6847   -25855
6848   -25092
6849     9717
6850    31913
6851    10244
6852   -25516
6853   -24557
6854     8708
6855    30725
6856    11182
6857   -23881
6858   -27454
6859     6834
6860    31730
6861    12523
6862   -22179
6863   -26600
6864     5828
6865    30287
6866    13509
6867   -22411
6868   -27414
6869     5716
6870    28861
6871    15256
6872   -20800
6873   -27348
6874     3152
6875    30173
6876    15604
6877   -19176
6878   -28734
6879     3045
6880    29411
6881    16161
6882   -19231
6883   -28464
6884      843
6885    30589
6886    16684
6887   -20186
6888   -27883
6889      759
6890    28536
6891    18334
6892   -17622
6893   -29581
6894     -476
6895    30070
6896    18671
6897   -16798
6898   -29985
6899    -2329
6900    28362
6901    20106
6902   -15262
6903   -30145
6904    -2325
6905    27981
6906    21606
6907   -15125
6908   -30633
6909    -4782
6910    27221
6911    22787
6912   -13551
6913   -30352
6914    -5868
6915    26234
6916    22655
6917   -11679
6918   -30461
6919    -6912
6920    25933
6921    23661
6922   -11977
6923   -29798
6924    -7906
6925    23953
6926    23935
6927    -9234
6928   -30212
6929    -9441
6930    25059
6931    24356
6932    -8996
6933   -30089
6934    -9718
6935    24074
6936    25125
6937    -8854
6938   -30925
6939   -10794
6940    24275
6941    24987
6942    -6712
6943   -30230
6944   -13594
6945    22956
6946    27655
6947    -6735
6948   -30173
6949   -13374
6950    22158
6951    26401
6952    -4363
6953   -30942
6954   -14983
6955    20752
6956    27399
6957    -2664
6958   -29549
6959   -15186
6960    19215
6961    28561
6962    -1249
6963   -29273
6964   -16289
6965    18126
6966    27677
6967     -776
6968   -27728
6969   -17125
6970    17094
6971    27786
6972     1104
6973   -28112
6974   -18986
6975    16741
6976    28411
6977     1215
6978   -26825
6979   -19097
6980    15668
6981    29032
6982     2682
6983   -27396
6984   -19489
6985    14933
6986    29074
6987     4386
6988   -27084
6989   -21593
6990    14355
6991    30306
6992     5233
6993   -27100
6994   -21372
6995    12632
6996    29979
6997     7130
6998   -24995
6999   -22956
7000    11756
7001    30192
7002     6790
7003   -25275
7004   -23354
7005    10596
7006    30194
7007     8648
7008   -24206
7009   -24062
7010     9135
7011    28954
7012     8552
7013   -23573
7014   -24093
7015     8772
7016    29506
7017    10911
7018   -24024
7019   -25082
7020     6474
7021    29677
7022    11370
7023   -21892
7024   -26117
7025     6254
7026    28524
7027    13030
7028   -21861
7029   -26421
7030     4562
7031    28448
7032    13765
7033   -21153
7034   -26108
7035     3557
7036    29171
7037    15468
7038   -20264
7039   -26406
7040     2636
7041    29451
7042    14823
7043   -18739
7044   -28116
7045     2272
7046    29388
7047    17213
7048   -18071
7049   -27566
7050     -204
7051    27552
7052    18452
7053   -16483
7054   -28187
7055     -305
7056    27073
7057    18187
7058   -15829
7059   -27641
7060    -3006
7061    27893
7062    19228
7063   -15162
7064   -28872
7065    -3908
7066    26539
7067    19762
7068   -13361
7069   -29663
7070    -3828
7071    26749
7072    20508
7073   -12186
7074   -29068
7075    -5897
7076    24326
7077    22330
7078   -11949
7079   -30498
7080    -7441
7081    24643
7082    22120
7083   -11185
7084   -28326
7085    -6115
7086    24405
7087    22302
7088    -9179
7089   -29736
7090    -8623
7091    23975
7092    24136
7093    -8838
7094   -30122
7095   -10034
7096    22683
7097    25146
7098    -7715
7099   -30087
7100    -9954
7101    22202
7102    25448
7103    -6924
7104   -28259
7105   -11320
7106    20929
7107    25244
7108    -5276
7109   -28273
7110   -13091
7111    19057
7112    25694
7113    -3773
7114   -28509
7115   -13578
7116    19983
7117    25836
7118    -4009
7119   -27384
7120   -15061
7121    18920
7122    27433
7123    -1611
7124   -28558
7125   -15504
7126    18265
7127    26603
7128     -364
7129   -27114
7130   -16976
7131    16978
7132    27536
7133       13
7134   -28159
7135   -17602
7136    15912
7137    27855
7138      445
7139   -27693
7140   -18577
7141    15370
7142    27880
7143     1495
7144   -26306
7145   -19172
7146    14172
7147    28333
7148     3768
7149   -26412
7150   -19901
7151    13499
7152    28462
7153     4909
7154   -24683
7155   -19854
7156    11495
7157    28218
7158     6210
7159   -24081
7160   -20807
7161    11314
7162    27270
7163     6885
7164   -23529
7165   -21884
7166     9540
7167    28064
7168     8011
7169   -24047
7170   -22085
7171     8832
7172    28756
7173     8418
7174   -23172
7175   -23900
7176     8037
7177    28493
7178    10324
7179   -22552
7180   -23365
7181     7178
7182    28474
7183    11782
7184   -21829
7185   -24802
7186     5726
7187    29397
7188    11308
7189   -20928
7190   -25626
7191     4549
7192    28052
7193    13710
7194   -19911
7195   -25670
7196     3505
7197    28137
7198    13227
7199   -18620
7200   -26402
7201     2355
7202    26689
7203    14904
7204   -18775
7205   -25738
7206     1422
7207    27041
7208    15914
7209   -16895
7210   -27225
7211      783
7212    26485
7213    15898
7214   -15865
7215   -26025
7216    -1742
7217    27422
7218    17321
7219   -15609
7220   -28028
7221    -1718
7222    26309
7223    18533
7224   -15270
7225   -28234
7226    -2605
7227    25673
7228    19189
7229   -13972
7230   -28047
7231    -3355
7232    25291
7233    19379
7234   -12317
7235   -27603
7236    -5521
7237    24904
7238    21932
7239   -10775
7240   -27649
7241    -5245
7242    24188
7243    21336
7244   -10124
7245   -27859
7246    -7332
7247    24186
7248    21644
7249    -9320
7250   -27811
7251    -8345
7252    21648
7253    22664
7254    -8005
7255   -26744
7256    -8567
7257    21896
7258    23006
7259    -7702
7260   -27773
7261   -10862
7262    21066
7263    23489
7264    -6621
7265   -27243
7266   -11399
7267    21148
7268    24145
7269    -5289
7270   -27911
7271   -12182
7272    20635
7273    26405
7274    -5029
7275   -27938
7276   -13651
7277    19597
7278    24929
7279    -3213
7280   -26942
7281   -15262
7282    18824
7283    25553
7284    -2778
7285   -26422
7286   -14509
7287    17549
7288    27067
7289     -984
7290   -26982
7291   -15975
7292    16585
7293    25999
7294     -345
7295   -26139
7296   -16610
7297    16613
7298    26547
7299     1032
7300   -26140
7301   -16942
7302    14611
7303    26150
7304     2627
7305   -25121
7306   -18943
7307    13346
7308    27831
7309     2594
7310   -24501
7311   -19514
7312    11918
7313    27145
7314     4774
7315   -24402
7316   -20812
7317    11948
7318    28184
7319     5427
7320   -24919
7321   -20783
7322    10099
7323    27926
7324     7037
7325   -23252
7326   -21382
7327    10297
7328    27202
7329     6595
7330   -23054
7331   -21715
7332     8884
7333    28613
7334     8720
7335   -22523
7336   -22882
7337     8111
7338    25693
7339     9180
7340   -21743
7341   -22948
7342     6370
7343    27191
7344    10563
7345   -21308
7346   -22999
7347     5462
7348    26639
7349    11544
7350   -18641
7351   -24138
7352     4635
7353    27224
7354    12469
7355   -18279
7356   -24914
7357     4392
7358    26020
7359    13450
7360   -18465
7361   -25215
7362     2424
7363    27278
7364    13873
7365   -17912
7366   -26364
7367      815
7368    26668
7369    15056
7370   -17768
7371   -26136
7372       40
7373    26070
7374    15478
7375   -15142
7376   -26502
7377    -1499
7378    25936
7379    17505
7380   -15468
7381   -26178
7382     -996
7383    24874
7384    17392
7385   -14742
7386   -27765
7387    -2942
7388    24908
7389    17776
7390   -12236
7391   -26225
7392    -3974
7393    22984
7394    18376
7395   -12006
7396   -26679
7397    -4676
7398    23779
7399    20111
7400   -10645
7401   -26701
7402    -6163
7403    23222
7404    20020
7405   -10340
7406   -26848
7407    -6966
7408    22410
7409    20697
7410    -9169
7411   -25619
7412    -7727
7413    22802
7414    21799
7415    -9284
7416   -27334
7417    -8187
7418    21486
7419    22910
7420    -6475
7421   -26531
7422    -9874
7423    21078
7424    23256
7425    -6355
7426   -26571
7427   -10370
7428    19388
7429    24819
7430    -4011
7431   -26806
7432   -11689
7433    19774
7434    23728
7435    -3525
7436   -25921
7437   -12464
7438    17782
7439    24479
7440    -3059
7441   -25873
7442   -13514
7443    17198
7444    23800
7445    -1695
7446   -25057
7447   -15267
7448    18815
7449    25137
7450    -1016
7451   -25233
7452   -14672
7453    15811
7454    25622
7455      712
7456   -25144
7457   -16561
7458    14334
7459    26216
7460      767
7461   -24848
7462   -17420
7463    14337
7464    25372
7465     2507
7466   -25547
7467   -16705
7468    13733
7469    26543
7470     3604
7471   -23724
7472   -19425
7473    11569
7474    27181
7475     4120
7476   -24679
7477   -19686
7478    10744
7479    26074
7480     5896
7481   -21907
7482   -19456
7483     9809
7484    26593
7485     5484
7486   -22431
7487   -19486
7488     8962
7489    26594
7490     8679
7491   -21281
7492   -21040
7493     8294
7494    26029
7495     7824
7496   -21387
7497   -21471
7498     6913
7499    27124
7500     9835
7501   -20860
7502   -22552
7503     7080
7504    26725
7505    10656
7506   -19560
7507   -22550
7508     5415
7509    26489
7510    11579
7511   -19165
7512   -23320
7513     4203
7514    25157
7515    12449
7516   -18644
7517   -24840
7518     2763
7519    26385
7520    13225
7521   -18033
7522   -24161
7523     1541
7524    25659
7525    13789
7526   -16727
7527   -24398
7528     1538
7529    24618
7530    14520
7531   -15487
7532   -24342
7533      172
7534    23732
7535    15411
7536   -15322
7537   -25588
7538     -370
7539    25266
7540    15614
7541   -14581
7542   -24973
7543    -1622
7544    23465
7545    17299
7546   -13522
7547   -25343
7548    -2528
7549    22839
7550    17623
7551   -12247
7552   -24991
7553    -3825
7554    23057
7555    18814
7556   -12312
7557   -25142
7558    -4941
7559    22389
7560    18974
7561   -10862
7562   -26194
7563    -5230
7564    22160
7565    19622
7566    -9859
7567   -25324
7568    -6853
7569    21585
7570    20924
7571    -8108
7572   -26021
7573    -7302
7574    20415
7575    21178
7576    -8040
7577   -25644
7578    -8870
7579    20943
7580    21657
7581    -7841
7582   -26092
7583    -8596
7584    19990
7585    22376
7586    -5609
7587   -25250
7588   -11264
7589    20248
7590    21938
7591    -4711
7592   -25565
7593   -11667
7594    17882
7595    23280
7596    -3444
7597   -25076
7598   -12681
7599    17651
7600    22896
7601    -3390
7602   -25308
7603   -12528
7604    16498
7605    24057
7606    -2353
7607   -25903
7608   -12615
7609    16032
7610    24560
7611      106
7612   -25096
7613   -15103
7614    15589
7615    24777
7616      103
7617   -24927
7618   -15077
7619    14897
7620    24342
7621     1597
7622   -25207
7623   -16892
7624    13537
7625    25377
7626     1193
7627   -23268
7628   -16576
7629    12567
7630    24372
7631     3257
7632   -22981
7633   -16667
7634    11718
7635    24197
7636     4075
7637   -22847
7638   -18436
7639    10869
7640    24890
7641     4538
7642   -21635
7643   -18416
7644     9313
7645    25233
7646     5314
7647   -21632
7648   -19835
7649     8845
7650    25323
7651     7254
7652   -20928
7653   -20079
7654     8586
7655    25636
7656     8211
7657   -20632
7658   -21816
7659     7492
7660    25333
7661     9161
7662   -19703
7663   -21658
7664     5281
7665    25305
7666     9618
7667   -19093
7668   -21837
7669     4710
7670    24501
7671    10861
7672   -17665
7673   -22580
7674     4173
7675    25085
7676    10557
7677   -16613
7678   -22429
7679     3358
7680    25143
7681    12027
7682   -16197
7683   -23260
7684     2969
7685    24887
7686    13101
7687   -15667
7688   -22837
7689     -104
7690    23569
7691    14344
7692   -15705
7693   -23799
7694     1151
7695    24545
7696    14129
7697   -13847
7698   -24153
7699    -1952
7700    23893
7701    15670
7702   -14020
7703   -24068
7704    -1193
7705    24043
7706    16539
7707   -12265
7708   -25090
7709    -2892
7710    22945
7711    17190
7712   -12281
7713   -25160
7714    -3409
7715    22815
7716    18051
7717   -10179
7718   -25525
7719    -4753
7720    22687
7721    18476
7722   -10450
7723   -24459
7724    -5121
7725    20410
7726    17266
7727    -8899
7728   -26229
7729    -5992
7730    20758
7731    20465
7732    -8280
7733   -23984
7734    -6894
7735    19761
7736    19309
7737    -7336
7738   -24905
7739    -8057
7740    19040
7741    20626
7742    -7126
7743   -24412
7744    -9752
7745    20042
7746    21264
7747    -5278
7748   -24127
7749    -9971
7750    16833
7751    21264
7752    -4658
7753   -24091
7754   -11852
7755    18235
7756    22345
7757    -4484
7758   -24867
7759   -11399
7760    16497
7761    22655
7762    -3352
7763   -23127
7764   -12981
7765    16872
7766    22598
7767    -2007
7768   -24626
7769   -13515
7770    14725
7771    22899
7772     -695
7773   -23640
7774   -13196
7775    14581
7776    23300
7777      292
7778   -23763
7779   -14349
7780    14793
7781    23866
7782      217
7783   -22365
7784   -16468
7785    13526
7786    22690
7787     2603
7788   -23051
7789   -15847
7790    12345
7791    24220
7792     2491
7793   -21952
7794   -17030
7795    11818
7796    24053
7797     4134
7798   -21775
7799   -17924
7800    10856
7801    24532
7802     3621
7803   -21164
7804   -18444
7805    10257
7806    24424
7807     5930
7808   -21003
7809   -18924
7810     8794
7811    24508
7812     6855
7813   -19382
7814   -20384
7815     8037
7816    23597
7817     7501
7818   -20336
7819   -20556
7820     7188
7821    23998
7822     7494
7823   -18853
7824   -21019
7825     7129
7826    23266
7827     9731
7828   -18450
7829   -20406
7830     5725
7831    24142
7832    10174
7833   -16987
7834   -20569
7835     4349
7836    25210
7837    10963
7838   -16938
7839   -21454
7840     2031
7841    23642
7842    12305
7843   -15817
7844   -22222
7845     3101
7846    23546
7847    12623
7848   -15928
7849   -22875
7850      470
7851    24029
7852    13780
7853   -14255
7854   -22754
7855      737
7856    23514
7857    14629
7858   -14526
7859   -22649
7860     -846
7861    22857
7862    14529
7863   -13379
7864   -23713
7865    -1646
7866    21083
7867    15969
7868   -13273
7869   -23920
7870    -2197
7871    22087
7872    15180
7873   -11036
7874   -23614
7875    -3793
7876    21381
7877    16551
7878   -10801
7879   -23521
7880    -4688
7881    21997
7882    17657
7883    -9164
7884   -23671
7885    -4859
7886    20374
7887    18119
7888    -9456
7889   -23922
7890    -7072
7891    20401
7892    18175
7893    -7586
7894   -23610
7895    -7056
7896    18825
7897    19431
7898    -6543
7899   -24595
7900    -8471
7901    18772
7902    20283
7903    -6075
7904   -23710
7905    -8878
7906    17445
7907    20375
7908    -5754
7909   -23533
7910    -9557
7911    18169
7912    21274
7913    -3432
7914   -24436
7915   -10063
7916    16666
7917    20852
7918    -4778
7919   -24489
7920   -11286
7921    16322
7922    20670
7923    -2456
7924   -23400
7925   -11448
7926    14860
7927    21759
7928    -1592
7929   -22822
7930   -13415
7931    15684
7932    22289
7933    -1012
7934   -22942
7935   -13965
7936    13652
7937    22274
7938     -751
7939   -22584
7940   -15062
7941    12950
7942    23482
7943     1244
7944   -22124
7945   -15706
7946    12138
7947    24397
7948     1844
7949   -21335
7950   -16790
7951    11912
7952    23214
7953     3789
7954   -21300
7955   -16049
7956    10222
7957    23798
7958     3448
7959   -20642
7960   -16670
7961    11020
7962    23259
7963     5313
7964   -19996
7965   -17747
7966     9947
7967    23240
7968     4709
7969   -19832
7970   -18296
7971     9366
7972    22652
7973     6642
7974   -19804
7975   -17236
7976     6809
7977    23396
7978     6842
7979   -18346
7980   -19163
7981     7066
7982    22672
7983     9338
7984   -17505
7985   -19353
7986     6043
7987    23943
7988     8793
7989   -17920
7990   -20953
7991     5315
7992    23623
7993    10451
7994   -17096
7995   -19890
7996     3461
7997    23130
7998    10866
7999   -16632
8000   -21305
8001     3129
8002    22828
8003    11857
8004   -16352
8005   -21574
8006     2043
8007    22385
8008    12220
8009   -14651
8010   -22326
8011     2455
8012    22233
8013    12481
8014   -14182
8015   -20976
8016      749
8017    21597
8018    12988
8019   -12749
8020   -23511
8021      785
8022    22329
8023    14713
8024   -13388
8025   -21770
8026    -1521
8027    22300
8028    14746
8029   -11625
8030   -23508
8031    -2546
8032    21000
8033    15575
8034   -10989
8035   -22183
8036    -3807
8037    20961
8038    16052
8039    -9970
8040   -23912
8041    -3264
8042    20140
8043    17899
8044   -10213
8045   -21778
8046    -4559
8047    20425
8048    17343
8049    -8053
8050   -23163
8051    -5260
8052    19694
8053    19058
8054    -8640
8055   -23395
8056    -8005
8057    19708
8058    18894
8059    -6522
8060   -24181
8061    -7282
8062    18368
8063    19892
8064    -6880
8065   -21999
8066    -8951
8067    17116
8068    18590
8069    -4825
8070   -23577
8071    -8502
8072    16376
8073    20837
8074    -3545
8075   -22573
8076   -10989
8077    16763
8078    19454
8079    -3692
8080   -22872
8081   -10025
8082    16075
8083    20834
8084    -2829
8085   -21603
8086   -12518
8087    15203
8088    21303
8089     -790
8090   -23323
8091   -12196
8092    13408
8093    22309
8094    -1604
8095   -20992
8096   -13786
8097    14205
8098    21115
8099      986
8100   -21757
8101   -12553
8102    12953
8103    22792
8104      172
8105   -21433
8106   -14857
8107    13276
8108    20729
8109     1646
8110   -21764
8111   -14229
8112    11010
8113    23530
8114     1454
8115   -19275
8116   -15735
8117    11444
8118    21761
8119     4213
8120   -21270
8121   -15375
$$ Imaginary data points
##PAGE= N=2
##DATA TABLE= (X++(I..I)), XYDATA
0    88814
1  1741795
2  -216370
3 -1606021
4   902540
5  1185493
6 -1205527
7  -889011
8  1125587
9   426197
10  -915169
11  -134668
12   684087
13   -60885
14  -349968
15   343004
16   288286
17  -476129
18  -101781
19   703913
20   168103
21  -591248
22   -13571
23   364468
24  -157801
25  -144268
26    84013
27  -454373
28  -173257
29   807086
30    16500
31 -1181508
32    85045
33  1143514
34  -333565
35  -875296
36   690592
37   589116
38  -764990
39    18809
40  1065277
41  -280831
42 -1020370
43   527349
44   937502
45  -619931
46  -772682
47   599080
48   482503
49  -731798
50  -351004
51   639273
52   -86136
53  -802182
54   373001
55   855211
56  -564222
57  -743403
58   640223
59   485432
60  -482876
61   -41649
62   295468
63  -225901
64   165792
65   578935
66  -370014
67  -664899
68   369717
69   418553
70  -399305
71  -259581
72   157021
73   -78721
74   -50981
75   261558
76  -112437
77  -514331
78   102730
79   738095
80   108222
81  -612499
82    35881
83   672644
84   -61189
85  -463920
86   286826
87   223349
88  -569754
89   -14561
90   730250
91  -242978
92  -885543
93   215229
94   589662
95  -364672
96  -369782
97   287396
98    13677
99  -164252
100   374970
101   168286
102  -500404
103   -84276
104   563333
105   202266
106  -249623
107  -122496
108    45747
109   166989
110   212717
111  -139652
112  -436743
113   -76937
114   384012
115   170954
116  -361829
117  -315033
118   184965
119   206409
120  -155853
121   -70306
122    71472
123  -182629
124    58459
125   558943
126   -30593
127  -658994
128   101189
129   632384
130  -114324
131  -382744
132   173383
133   107611
134  -205192
135   128286
136   194121
137  -362370
138  -355770
139   288724
140   386031
141  -155197
142  -344030
143    30691
144   242979
145    95716
146   -35420
147  -152103
148  -174732
149   204569
150   425701
151   -79561
152  -442881
153   -12790
154   286002
155    20758
156   -96634
157   -74892
158  -218450
159    29928
160   444711
161     9491
162  -598048
163  -100589
164   543999
165   114879
166  -336339
167    24772
168   169038
169   -90469
170    98227
171   247299
172  -236437
173  -371989
174   234337
175   428656
176  -114294
177  -375484
178   -25072
179   214593
180    45137
181   -99804
182   -86500
183  -137691
184   -38769
185   309255
186   190210
187  -376323
188  -274925
189   309179
190   250951
191  -103768
192   -83559
193   -78343
194   -20953
195   346358
196   203225
197  -452685
198  -320140
199   372537
200   278827
201  -222676
202  -166845
203    34312
204   -19359
205    68799
206   169107
207  -154603
208  -383439
209    97610
210   496070
211    18018
212  -441385
213   -56631
214   303530
215    56620
216   -78978
217    37197
218  -108977
219  -121299
220   284396
221   252846
222  -324400
223  -356439
224   184254
225   296601
226   -58149
227  -179101
228   -71649
229      133
230   163821
231   202751
232  -194678
233  -375085
234   117448
235   408673
236    16218
237  -256822
238   -70142
239    69545
240   104396
241   156113
242   -67008
243  -337524
244   -43967
245   415673
246   178837
247  -382796
248  -278606
249   228309
250   193691
251  -116977
252   -49238
253   -16263
254  -144476
255   158426
256   376066
257  -182710
258  -481000
259   135197
260   426208
261   -38250
262  -212418
263   -10300
264    -2478
265    63672
266   203255
267   -57024
268  -361620
269   -71779
270   348771
271   173885
272  -248472
273  -220090
274    70986
275   140918
276    80441
277   -14155
278  -214284
279  -139651
280   308224
281   329820
282  -232369
283  -357680
284   115862
285   266968
286     9683
287   -86052
288   -80938
289  -114971
290    80591
291   295892
292   -28319
293  -446432
294  -117904
295   406524
296   165712
297  -280938
298  -140316
299    92855
300    49296
301   116347
302    99941
303  -253426
304  -216755
305   320742
306   336651
307  -194821
308  -301624
309    43194
310   183108
311    72400
312   -38641
313  -157408
314  -163536
315   128037
316   303570
317   -64021
318  -392286
319   -72375
320   290295
321   117312
322  -107047
323   -76312
324   -72465
325    38594
326   281357
327    88321
328  -354551
329  -192809
330   316089
331   283541
332  -144756
333  -240975
334    -8749
335   106124
336    90505
337    42421
338  -165211
339  -263081
340   113384
341   390571
342   -25931
343  -399032
344   -72751
345   254368
346   106195
347   -39870
348   -79251
349  -142058
350    47918
351   309851
352    79122
353  -331870
354  -202588
355   233056
356   241652
357   -84437
358  -181966
359   -59229
360    36787
361   153188
362   129861
363  -214694
364  -312865
365   171390
366   381004
367   -62776
368  -283094
369   -25220
370   105866
371    96720
372   101039
373  -100625
374  -264334
375    42695
376   358854
377    87980
378  -327142
379  -206999
380   172575
381   207330
382   -21677
383  -138434
384  -126888
385   -10265
386   218739
387   180762
388  -231756
389  -307322
390   145792
391   328268
392     8512
393  -205616
394  -106260
395    48262
396   151925
397   125838
398  -124731
399  -279297
400    24924
401   349104
402   104647
403  -289848
404  -174659
405   127267
406   127465
407    42360
408   -30404
409  -209568
410   -90706
411   317463
412   217482
413  -286409
414  -280268
415   136010
416   229751
417    31265
418  -104606
419  -139875
420   -48901
421   177111
422   204838
423  -133630
424  -333705
425     2694
426   347845
427   122230
428  -224805
429  -147401
430    46720
431   113121
432   150607
433   -29856
434  -291912
435   -72203
436   332724
437   189695
438  -222927
439  -229928
440    39971
441   164048
442   102721
443   -60946
444  -198499
445   -92421
446   200799
447   240231
448  -129666
449  -337348
450     -848
451   292307
452    92510
453  -133180
454  -110639
455   -48730
456    93073
457   233128
458    -9323
459  -332116
460   -96121
461   322934
462   193988
463  -182745
464  -198362
465     4291
466   107868
467   130702
468    17523
469  -226713
470  -179376
471   231158
472   293906
473  -151208
474  -310769
475     5956
476   188054
477   105124
478   -14928
479  -149091
480  -142999
481   134496
482   271979
483   -33664
484  -316414
485  -107109
486   254254
487   201066
488  -115758
489  -177175
490   -26679
491    58817
492   148632
493    94321
494  -243310
495  -242366
496   255292
497   317001
498  -156624
499  -254423
500    16970
501    93073
502    93626
503    80829
504  -153386
505  -218682
506   143181
507   309155
508   -36421
509  -301767
510  -105630
511   189247
512   170332
513   -41091
514  -135182
515  -103333
516    34050
517   218533
518   102663
519  -272449
520  -235695
521   219696
522   285383
523   -88859
524  -205667
525   -33348
526    55172
527   118879
528   114597
529  -147661
530  -264824
531   110428
532   352336
533    -8735
534  -311561
535   -78533
536   155616
537    97617
538    29821
539   -75559
540  -195709
541    13033
542   291254
543    84511
544  -280192
545  -185515
546   158585
547   216509
548    -4109
549  -159336
550  -101180
551    42932
552   144978
553   119516
554  -129154
555  -280443
556    64596
557   363401
558    21277
559  -296197
560   -71717
561   113931
562    67034
563    93619
564   -39757
565  -270384
566   -12234
567   354349
568    92700
569  -295527
570  -158785
571   128795
572   162177
573    51143
574   -90361
575  -161465
576   -17254
577   206802
578   150720
579  -181947
580  -271470
581    70186
582   287441
583    44758
584  -191161
585  -106506
586    31269
587   105806
588   133065
589   -58581
590  -263054
591   -29693
592   318246
593   147093
594  -240070
595  -189537
596    95118
597   138953
598    56278
599   -30817
600  -187872
601  -103550
602   251301
603   218494
604  -216602
605  -274795
606    77970
607   211670
608    67078
609   -78292
610  -159071
611   -61818
612   182317
613   189530
614  -109002
615  -267725
616   -29020
617   272873
618   164244
619  -176438
620  -193776
621    38653
622   117415
623    96362
624     4721
625  -214233
626  -153132
627   249737
628   251709
629  -186114
630  -255242
631    42348
632   151875
633    95166
634     4123
635  -164947
636  -138917
637   168612
638   257913
639   -77118
640  -299867
641   -53918
642   237802
643   152983
644   -93204
645  -168079
646   -79622
647    90349
648   208735
649    16794
650  -290946
651  -150014
652   261228
653   239635
654  -128105
655  -226483
656   -28265
657   127211
658   144545
659    32791
660  -175215
661  -179741
662   154560
663   297032
664   -61172
665  -311730
666   -60939
667   189651
668   119163
669   -13334
670  -119395
671  -164610
672    55629
673   268119
674    32163
675  -283928
676  -145901
677   182737
678   220536
679   -11322
680  -177481
681  -109249
682    73086
683   181368
684    88018
685  -178466
686  -238238
687   112638
688   322367
689    -9124
690  -294745
691  -102546
692   121782
693   130940
694    64801
695  -121444
696  -228248
697    62650
698   318703
699    55094
700  -278456
701  -153725
702   157685
703   198192
704    16780
705  -130428
706  -142753
707     6775
708   203736
709   129072
710  -206165
711  -255367
712   110660
713   270810
714     5886
715  -182826
716  -113103
717    18090
718   147419
719   145170
720  -103603
721  -245338
722    20155
723   291969
724   111825
725  -217576
726  -189885
727    73008
728   176203
729    77671
730   -86840
731  -201863
732   -58218
733   238269
734   172752
735  -214347
736  -251363
737    91941
738   233630
739    66897
740  -113629
741  -157165
742   -22282
743   180678
744   166214
745  -109402
746  -251294
747     6513
748   276289
749   110941
750  -197560
751  -172015
752    32510
753   106823
754   104587
755   -18515
756  -227151
757   -97659
758   261434
759   185684
760  -184883
761  -208047
762    39863
763   159265
764   122810
765   -23807
766  -186978
767   -96450
768   184450
769   208213
770  -104407
771  -269357
772   -34783
773   228289
774   134545
775  -116560
776  -173663
777   -48381
778   121040
779   180340
780   -28334
781  -252963
782   -83655
783   247394
784   190110
785  -141896
786  -214975
787     5934
788   151930
789   113581
790   -15916
791  -164516
792  -128054
793   156226
794   244916
795   -94118
796  -285612
797    -9467
798   196797
799    85050
800   -35878
801  -117224
802  -138206
803    88564
804   246602
805   -20500
806  -275709
807   -83332
808   205406
809   169422
810   -62594
811  -180815
812   -80882
813   108260
814   178589
815    33274
816  -191513
817  -165882
818   160179
819   266778
820   -67915
821  -268607
822   -51030
823   153760
824   124412
825     5194
826  -143228
827  -161094
828    91577
829   249806
830   -10475
831  -270141
832   -96992
833   193276
834   170151
835   -39726
836  -140438
837   -92056
838    54486
839   193931
840    73140
841  -215189
842  -174387
843   163717
844   224691
845   -41997
846  -195036
847   -99264
848    64585
849   150894
850    63414
851  -146951
852  -187549
853    68849
854   263915
855    56894
856  -248315
857  -148354
858   157549
859   178069
860     4541
861  -103728
862  -148126
863    -6696
864   244010
865   114722
866  -256870
867  -198730
868   156296
869   201124
870   -10716
871  -136136
872  -131940
873    19756
874   200181
875   101183
876  -167386
877  -187803
878    72736
879   232299
880    58989
881  -195578
882  -155728
883    82082
884   165936
885    55244
886  -100556
887  -172421
888   -22985
889   215534
890   133129
891  -198709
892  -216677
893    99547
894   216880
895    45724
896  -100408
897  -125594
898   -36925
899   168901
900   188484
901  -135267
902  -276903
903    54535
904   265003
905    40908
906  -158855
907  -129564
908   -27121
909   132228
910   166971
911   -96295
912  -252735
913     7566
914   246239
915   106677
916  -142214
917  -175291
918    15317
919   191165
920   118988
921   -88978
922  -161652
923   -41979
924   157360
925   171962
926  -108144
927  -259442
928      464
929   219799
930    77005
931  -110200
932  -137303
933   -63104
934   117971
935   194998
936   -54788
937  -249548
938   -30449
939   232689
940   143896
941  -106683
942  -175323
943   -28319
944   139117
945   150248
946   -28291
947  -204794
948  -101887
949   176667
950   194325
951  -101634
952  -241819
953   -32178
954   171021
955   119537
956   -45273
957  -154255
958   -98633
959   118614
960   211415
961   -20689
962  -247884
963   -75107
964   216952
965   152416
966   -90032
967  -144173
968   -65804
969    67482
970   184172
971    30401
972  -242163
973  -129432
974   199348
975   178721
976   -86010
977  -173537
978   -69237
979    95297
980   177058
981    16146
982  -189231
983  -117192
984   124680
985   200393
986     3782
987  -215282
988  -115896
989   162795
990   183160
991   -37670
992  -153448
993  -101678
994    48342
995   193350
996    64791
997  -230684
998  -168278
999   172431
1000   204262
1001   -49127
1002  -162303
1003   -84117
1004    53856
1005   165501
1006    82171
1007  -168004
1008  -189445
1009   112909
1010   241458
1011    -8947
1012  -204992
1013   -95418
1014    90650
1015   148215
1016    58654
1017  -130363
1018  -184024
1019    50062
1020   229866
1021    44366
1022  -205295
1023  -145505
1024   101611
1025   195326
1026    33214
1027  -151128
1028  -130735
1029    44726
1030   176260
1031    96061
1032  -148424
1033  -201350
1034    76144
1035   242122
1036    28519
1037  -184769
1038  -120582
1039    42589
1040   143264
1041   101662
1042  -113565
1043  -208121
1044    23317
1045   230454
1046    85809
1047  -179238
1048  -173914
1049    67795
1050   186505
1051    61396
1052  -107000
1053  -146684
1054   -15694
1055   181942
1056   150106
1057  -145416
1058  -228802
1059    63661
1060   220878
1061    39828
1062  -126262
1063  -127998
1064   -22255
1065   147139
1066   151682
1067  -100389
1068  -225895
1069     7660
1070   225787
1071    94906
1072  -146589
1073  -161119
1074    15712
1075   155487
1076   119118
1077   -69585
1078  -193197
1079   -42281
1080   203304
1081   145529
1082  -139416
1083  -199949
1084    15616
1085   174480
1086   103786
1087   -84795
1088  -169963
1089   -43925
1090   145799
1091   154536
1092   -64141
1093  -218962
1094   -45151
1095   211431
1096   138262
1097  -121816
1098  -166511
1099   -14638
1100   113317
1101   143229
1102   -10425
1103  -213649
1104   -90990
1105   207996
1106   167350
1107  -118885
1108  -188469
1109   -16251
1110   136648
1111   129895
1112   -28490
1113  -175638
1114   -90911
1115   145260
1116   184424
1117   -58322
1118  -219765
1119   -51099
1120   178886
1121   134747
1122   -61680
1123  -152108
1124   -80804
1125    99943
1126   184706
1127   -15545
1128  -224509
1129   -92425
1130   171824
1131   167532
1132   -58951
1133  -181645
1134   -65830
1135   122414
1136   158968
1137    -1615
1138  -169697
1139  -115052
1140   121001
1141   204623
1142   -22707
1143  -212425
1144   -77743
1145   139058
1146   144152
1147    -9165
1148  -150941
1149  -127282
1150    80638
1151   196135
1152    16195
1153  -208207
1154  -122959
1155   141989
1156   185715
1157   -24544
1158  -164237
1159   -86730
1160    80061
1161   168403
1162    59688
1163  -170905
1164  -167768
1165   128135
1166   220530
1167   -36202
1168  -189185
1169   -80362
1170    72493
1171   147249
1172    57782
1173  -156876
1174  -173162
1175    86010
1176   212266
1177    16394
1178  -182933
1179  -121161
1180    91187
1181   185101
1182    39113
1183  -148320
1184  -133399
1185    53850
1186   184098
1187    74778
1188  -163456
1189  -172583
1190    82552
1191   205214
1192    28335
1193  -164779
1194  -132345
1195    44533
1196   157512
1197    80258
1198  -125444
1199  -182844
1200    35978
1201   220212
1202    73106
1203  -176825
1204  -147163
1205    71580
1206   159233
1207    67417
1208   -93514
1209  -174130
1210    -1972
1211   219008
1212   105223
1213  -172234
1214  -170552
1215    62461
1216   177380
1217    66994
1218  -115152
1219  -166623
1220    -1263
1221   180024
1222   112095
1223  -124369
1224  -192887
1225    15900
1226   204598
1227    90026
1228  -139114
1229  -151257
1230    10790
1231   146074
1232   125907
1233   -74477
1234  -203920
1235   -21920
1236   208407
1237   120152
1238  -127352
1239  -169979
1240     1926
1241   158635
1242   120062
1243   -80403
1244  -185859
1245   -41985
1246   160552
1247   146579
1248   -82192
1249  -210371
1250   -25091
1251   194967
1252   119826
1253  -101252
1254  -163616
1255   -33645
1256   133692
1257   153099
1258   -45213
1259  -207222
1260   -55432
1261   192831
1262   145211
1263  -100153
1264  -179003
1265   -27711
1266   136461
1267   135955
1268   -29931
1269  -183768
1270   -91705
1271   161601
1272   178001
1273   -83999
1274  -199075
1275   -33284
1276   137741
1277   130612
1278   -23231
1279  -170376
1280   -98856
1281   132950
1282   180391
1283   -37920
1284  -190072
1285   -74382
1286   137495
1287   165754
1288   -34013
1289  -177954
1290   -74465
1291   111847
1292   156833
1293    10753
1294  -176261
1295  -125523
1296   130653
1297   190675
1298   -42869
1299  -191184
1300   -71567
1301   105250
1302   144469
1303    13023
1304  -161268
1305  -127226
1306   105864
1307   192562
1308      810
1309  -188371
1310  -101540
1311   127639
1312   166325
1313   -12515
1314  -146836
1315   -98626
1316    67421
1317   174129
1318    46438
1319  -179386
1320  -144201
1321   115600
1322   177096
1323   -18124
1324  -154224
1325   -99124
1326    52727
1327   162098
1328    63570
1329  -153935
1330  -155380
1331    84213
1332   195005
1333    19985
1334  -160357
1335  -107582
1336    67994
1337   156506
1338    59345
1339  -130423
1340  -154166
1341    52731
1342   189165
1343    50297
1344  -152324
1345  -137103
1346    59707
1347   176308
1348    49120
1349  -148407
1350  -134826
1351    52087
1352   150227
1353    70467
1354  -112188
1355  -175235
1356    33356
1357   213246
1358    49859
1359  -172442
1360  -114872
1361    56837
1362   132201
1363    86602
1364   -87358
1365  -184910
1366    18213
1367   215364
1368    65088
1369  -154876
1370  -129351
1371    38203
1372   147400
1373    84195
1374  -103552
1375  -168004
1376     2318
1377   169469
1378    93940
1379  -117384
1380  -171263
1381    14085
1382   180716
1383    88436
1384  -116219
1385  -144098
1386     7513
1387   148363
1388   116831
1389   -80898
1390  -184101
1391   -12359
1392   190611
1393   107058
1394  -126236
1395  -161618
1396    14390
1397   142664
1398    95586
1399   -72559
1400  -176824
1401   -37937
1402   176021
1403   127974
1404  -111846
1405  -174230
1406     6180
1407   158413
1408   107589
1409   -73666
1410  -167868
1411   -28611
1412   157813
1413   127438
1414   -69844
1415  -176993
1416   -44618
1417   166512
1418   136173
1419  -104044
1420  -172927
1421   -11917
1422   127152
1423   118701
1424   -25289
1425  -181359
1426   -86396
1427   175182
1428   159159
1429  -103895
1430  -167543
1431   -13815
1432   113064
1433   130073
1434   -13778
1435  -184305
1436   -88213
1437   154272
1438   155321
1439   -63810
1440  -173897
1441   -56945
1442   128753
1443   153968
1444   -39298
1445  -184713
1446   -65925
1447   132306
1448   146969
1449   -22480
1450  -170246
1451   -91394
1452   137134
1453   173673
1454   -47812
1455  -187433
1456   -55378
1457   121906
1458   131592
1459    -4664
1460  -152334
1461  -119167
1462   111234
1463   195498
1464   -27022
1465  -195169
1466   -65091
1467   120331
1468   130972
1469     7175
1470  -138511
1471  -128593
1472    91367
1473   196970
1474      348
1475  -181087
1476   -93908
1477   100442
1478   160111
1479    12922
1480  -163321
1481  -116692
1482    92771
1483   163817
1484    17210
1485  -147927
1486  -129902
1487    74997
1488   192035
1489    18653
1490  -176974
1491   -99569
1492    91530
1493   145373
1494    39282
1495  -130565
1496  -150220
1497    63619
1498   199224
1499    31840
1500  -171013
1501  -116967
1502    80570
1503   156490
1504    36003
1505  -136328
1506  -138903
1507    48895
1508   174433
1509    59966
1510  -143727
1511  -146670
1512    62922
1513   180429
1514    41870
1515  -137597
1516  -125667
1517    43083
1518   157237
1519    74835
1520  -113464
1521  -161028
1522    21943
1523   186246
1524    71754
1525  -147145
1526  -145505
1527    46617
1528   153336
1529    66341
1530   -95229
1531  -154079
1532    -3277
1533   184522
1534   101480
1535  -139311
1536  -153445
1537    46657
1538   154693
1539    70386
1540   -93886
1541  -154222
1542    -5761
1543   167246
1544    97712
1545  -113850
1546  -160856
1547     8094
1548   159391
1549    94463
1550  -105838
1551  -157388
1552     8257
1553   151874
1554    97940
1555   -75684
1556  -162425
1557   -22619
1558   170269
1559   118690
1560  -104010
1561  -165312
1562     1656
1563   146580
1564    97346
1565   -72735
1566  -156011
1567   -38049
1568   142162
1569   131874
1570   -72833
1571  -180883
1572   -25721
1573   160081
1574   108281
1575   -78020
1576  -143825
1577   -34706
1578   122538
1579   140046
1580   -47261
1581  -182981
1582   -46923
1583   155817
1584   123406
1585   -70585
1586  -153975
1587   -36985
1588   126745
1589   132420
1590   -43660
1591  -164941
1592   -61341
1593   130893
1594   145154
1595   -50407
1596  -174158
1597   -46014
1598   136014
1599   121525
1600   -43081
1601  -152332
1602   -73711
1603   111128
1604   155046
1605   -23324
1606  -176008
1607   -71059
1608   133613
1609   144167
1610   -35759
1611  -155644
1612   -64605
1613   105560
1614   141672
1615    -2456
1616  -157384
1617  -103696
1618   111063
1619   165013
1620   -32040
1621  -169340
1622   -69109
1623    98375
1624   134887
1625     4531
1626  -145717
1627  -107655
1628    97434
1629   170253
1630    -1780
1631  -160012
1632   -87888
1633   100676
1634   151823
1635    -1235
1636  -146338
1637   -97902
1638    74640
1639   155287
1640    23633
1641  -160333
1642  -121978
1643    93489
1644   162576
1645      435
1646  -146335
1647   -96892
1648    71803
1649   155982
1650    38475
1651  -141382
1652  -122613
1653    76410
1654   170095
1655    31858
1656  -146806
1657  -117532
1658    72170
1659   153234
1660    27622
1661  -129052
1662  -125663
1663    41682
1664   163972
1665    54389
1666  -141645
1667  -133743
1668    64812
1669   161785
1670    40424
1671  -118792
1672  -120393
1673    40864
1674   159703
1675    66146
1676  -122139
1677  -145679
1678    36194
1679   169172
1680    53107
1681  -136339
1682  -127770
1683    40081
1684   142524
1685    66873
1686  -104185
1687  -151389
1688    17961
1689   175388
1690    75762
1691  -124651
1692  -130684
1693    37493
1694   150540
1695    75463
1696   -99910
1697  -148230
1698     5771
1699   153922
1700    88790
1701  -107113
1702  -158405
1703    10800
1704   158514
1705    77730
1706  -104435
1707  -140713
1708     2334
1709   140298
1710   101458
1711   -79057
1712  -156885
1713    -4629
1714   159985
1715    99919
1716   -90392
1717  -149597
1718    -6126
1719   142027
1720    93665
1721   -75847
1722  -150118
1723   -32999
1724   139504
1725   120949
1726   -82104
1727  -166081
1728    -9189
1729   145891
1730    96359
1731   -62422
1732  -140236
1733   -38843
1734   136792
1735   134758
1736   -68232
1737  -168040
1738   -25185
1739   138727
1740   110719
1741   -63512
1742  -155070
1743   -42062
1744   126884
1745   121568
1746   -48115
1747  -157202
1748   -56043
1749   129021
1750   139672
1751   -50791
1752  -163337
1753   -39663
1754   127331
1755   119379
1756   -35154
1757  -145236
1758   -68128
1759   112826
1760   145939
1761   -31181
1762  -167168
1763   -64332
1764   122626
1765   125620
1766   -36987
1767  -141801
1768   -69120
1769    96316
1770   144758
1771    -8982
1772  -162196
1773   -79728
1774   118150
1775   138219
1776   -24313
1777  -142978
1778   -77566
1779    94888
1780   147842
1781    -7271
1782  -153964
1783   -88417
1784    93091
1785   149992
1786     -715
1787  -156979
1788   -90109
1789   103152
1790   145417
1791    -7779
1792  -134993
1793   -93924
1794    69435
1795   159260
1796    21854
1797  -160124
1798  -102971
1799    98220
1800   144281
1801     3977
1802  -129263
1803  -102453
1804    61686
1805   154189
1806    32289
1807  -142837
1808  -114213
1809    73270
1810   156437
1811    24973
1812  -138066
1813  -109174
1814    64892
1815   144669
1816    34030
1817  -120946
1818  -122448
1819    48412
1820   161431
1821    45132
1822  -136538
1823  -121470
1824    59977
1825   151450
1826    37346
1827  -116483
1828  -118278
1829    36351
1830   154545
1831    63656
1832  -126679
1833  -141186
1834    46851
1835   158581
1836    43603
1837  -119200
1838  -120325
1839    26555
1840   147650
1841    74614
1842  -114776
1843  -143443
1844    31829
1845   156035
1846    67400
1847  -107520
1848  -134435
1849    25353
1850   150767
1851    68274
1852   -99316
1853  -131578
1854     4979
1855   141876
1856    92521
1857   -99273
1858  -155156
1859    17580
1860   149474
1861    65554
1862   -89193
1863  -127847
1864    -8828
1865   136909
1866   103057
1867   -83550
1868  -153560
1869     1790
1870   146910
1871    84639
1872   -84736
1873  -136833
1874    -8857
1875   132450
1876    96990
1877   -73246
1878  -150385
1879   -22243
1880   139832
1881   103209
1882   -82295
1883  -146088
1884   -11130
1885   130590
1886    97779
1887   -62619
1888  -140925
1889   -30822
1890   128175
1891   116724
1892   -59785
1893  -153810
1894   -28047
1895   134586
1896   105710
1897   -62461
1898  -136632
1899   -33390
1900   107462
1901   114582
1902   -39001
1903  -154149
1904   -48149
1905   127718
1906   116414
1907   -50156
1908  -139224
1909   -41281
1910   108602
1911   116182
1912   -32718
1913  -138754
1914   -55476
1915   109453
1916   128637
1917   -29929
1918  -148762
1919   -54279
1920   112158
1921   114482
1922   -33970
1923  -132620
1924   -66814
1925    93434
1926   136224
1927   -20517
1928  -153389
1929   -64899
1930   107805
1931   124270
1932   -20426
1933  -132747
1934   -68629
1935    93103
1936   134909
1937    -8752
1938  -140849
1939   -78164
1940    90763
1941   136115
1942    -8931
1943  -142238
1944   -73509
1945    88726
1946   123892
1947    -2076
1948  -126588
1949   -88700
1950    73358
1951   140473
1952     8577
1953  -137660
1954   -86110
1955    81740
1956   132053
1957     5943
1958  -122964
1959   -88412
1960    63101
1961   134601
1962    26356
1963  -130000
1964  -107430
1965    72010
1966   143824
1967     9559
1968  -125717
1969   -89881
1970    58643
1971   135492
1972    34119
1973  -121369
1974  -110496
1975    61435
1976   146888
1977    27924
1978  -125417
1979  -106649
1980    54795
1981   139632
1982    32503
1983  -117099
1984  -109611
1985    42300
1986   142342
1987    47781
1988  -121878
1989  -118908
1990    50109
1991   144273
1992    40308
1993  -106931
1994  -109891
1995    33230
1996   138887
1997    58238
1998  -106102
1999  -125064
2000    32240
2001   142634
2002    56042
2003  -109043
2004  -121048
2005    28117
2006   130306
2007    57918
2008   -93595
2009  -129558
2010    13254
2011   147247
2012    73641
2013  -103607
2014  -125785
2015    25851
2016   135205
2017    66886
2018   -86316
2019  -129212
2020     6868
2021   138975
2022    79889
2023   -91230
2024  -140627
2025     4788
2026   142478
2027    73790
2028   -93742
2029  -128077
2030      538
2031   127169
2032    89827
2033   -73943
2034  -146027
2035    -9023
2036   144752
2037    88324
2038   -81681
2039  -129883
2040    -8767
2041   123997
2042    98458
2043   -67188
2044  -143551
2045   -19158
2046   129703
2047    98847
2048   -65558
2049  -139446
2050   -22403
2051   124530
2052    99832
2053   -63806
2054  -136946
2055   -27296
2056   115816
2057   105753
2058   -48080
2059  -144352
2060   -39207
2061   126363
2062   111901
2063   -57544
2064  -139610
2065   -30844
2066   111671
2067   107536
2068   -32821
2069  -141392
2070   -58111
2071   122466
2072   126771
2073   -52893
2074  -144403
2075   -37691
2076   103883
2077   110560
2078   -22327
2079  -141983
2080   -69351
2081   113077
2082   130022
2083   -38312
2084  -141443
2085   -55466
2086    97005
2087   125572
2088   -18330
2089  -141200
2090   -62569
2091    98955
2092   122161
2093   -11567
2094  -131621
2095   -78854
2096    90581
2097   139486
2098   -14884
2099  -140510
2100   -63754
2101    86507
2102   119521
2103     2740
2104  -128334
2105   -89879
2106    82016
2107   141621
2108    -1541
2109  -137292
2110   -78119
2111    79661
2112   125408
2113     7084
2114  -125587
2115   -92822
2116    71090
2117   143367
2118    16147
2119  -133761
2120   -93947
2121    76666
2122   137100
2123    11342
2124  -123878
2125   -91668
2126    61751
2127   134356
2128    27777
2129  -120957
2130  -109721
2131    58616
2132   145877
2133    21587
2134  -128406
2135   -96791
2136    54282
2137   126239
2138    35703
2139  -106940
2140  -112635
2141    44666
2142   146209
2143    38612
2144  -117186
2145  -102414
2146    43973
2147   132793
2148    48111
2149  -109233
2150  -114491
2151    40342
2152   131561
2153    45285
2154  -100404
2155  -120089
2156    24962
2157   141669
2158    53679
2159  -114000
2160  -112113
2161    37082
2162   123668
2163    58280
2164   -83903
2165  -127923
2166    16763
2167   152293
2168    63414
2169  -108391
2170  -115126
2171    25999
2172   123123
2173    65964
2174   -82070
2175  -131490
2176     4918
2177   139773
2178    73382
2179   -94701
2180  -127816
2181    10696
2182   129419
2183    71845
2184   -80186
2185  -122080
2186     1106
2187   125080
2188    83078
2189   -74324
2190  -131772
2191    -7530
2192   130750
2193    85689
2194   -78257
2195  -127773
2196    -3335
2197   118818
2198    84338
2199   -62927
2200  -131186
2201   -20540
2202   123332
2203    95240
2204   -69084
2205  -133543
2206   -15574
2207   119613
2208    93379
2209   -59511
2210  -133670
2211   -24430
2212   116977
2213    98872
2214   -50946
2215  -138398
2216   -36774
2217   122467
2218   106484
2219   -61270
2220  -133356
2221   -23743
2222   105352
2223   103173
2224   -29640
2225  -140052
2226   -53467
2227   123269
2228   114420
2229   -58054
2230  -130551
2231   -34647
2232    91858
2233   108784
2234   -22458
2235  -140497
2236   -56541
2237   111651
2238   112813
2239   -36114
2240  -124364
2241   -54465
2242    91647
2243   124711
2244   -22131
2245  -138785
2246   -50532
2247    96794
2248   107724
2249   -13823
2250  -123528
2251   -74913
2252    89260
2253   134762
2254   -22044
2255  -140963
2256   -55574
2257    85977
2258   109514
2259     1451
2260  -125856
2261   -87327
2262    89329
2263   139355
2264   -13369
2265  -132513
2266   -64947
2267    76390
2268   119424
2269    11963
2270  -125671
2271   -92477
2272    81960
2273   135167
2274    -1065
2275  -121691
2276   -83114
2277    64293
2278   130964
2279    14429
2280  -126316
2281   -86354
2282    69929
2283   120827
2284    19382
2285  -108714
2286  -102377
2287    54722
2288   144770
2289    16897
2290  -125337
2291   -78847
2292    54657
2293   116044
2294    38333
2295  -105692
2296  -115513
2297    53576
2298   142458
2299    21644
2300  -111265
2301   -90133
2302    36989
2303   126105
2304    52152
2305  -114550
2306  -114928
2307    52740
2308   131271
2309    33709
2310   -96406
2311  -108855
2312    24982
2313   141124
2314    53997
2315  -116667
2316  -108291
2317    42990
2318   118205
2319    51315
2320   -80454
2321  -125409
2322    15946
2323   149098
2324    55454
2325  -111245
2326  -102804
2327    28758
2328   109373
2329    64447
2330   -72040
2331  -132284
2332     9568
2333   144643
2334    57739
2335   -97299
2336  -105066
2337     8921
2338   111482
2339    80304
2340   -75686
2341  -132352
2342    11306
2343   131016
2344    60665
2345   -73188
2346  -111590
2347   -11577
2348   121998
2349    92991
2350   -83221
2351  -131241
2352    11103
2353   114099
2354    69859
2355   -55526
2356  -127016
2357   -26135
2358   131581
2359    94550
2360   -82739
2361  -125307
2362    -1342
2363   106012
2364    85094
2365   -45743
2366  -132792
2367   -27660
2368   127813
2369    93446
2370   -63700
2371  -121772
2372   -24846
2373   104439
2374    99223
2375   -51667
2376  -134547
2377   -26212
2378   110489
2379    89378
2380   -42356
2381  -123110
2382   -44640
2383   107910
2384   110709
2385   -48837
2386  -128125
2387   -26767
2388    98162
2389    96987
2390   -24831
2391  -126281
2392   -54832
2393   106073
2394   112829
2395   -45511
2396  -125776
2397   -39652
2398    84517
2399   104994
2400   -17806
2401  -133447
2402   -60007
2403   102582
2404   110040
2405   -29893
2406  -118676
2407   -56520
2408    83117
2409   124294
2410   -12081
2411  -134942
2412   -55643
2413    93121
2414   104735
2415    -9277
2416  -112886
2417   -79335
2418    77233
2419   131703
2420   -14143
2421  -133349
2422   -58016
2423    77202
2424   103916
2425     8047
2426  -110859
2427   -88449
2428    76719
2429   132215
2430    -6975
2431  -120105
2432   -66986
2433    63071
2434   114636
2435    16276
2436  -116056
2437   -87338
2438    70042
2439   123386
2440     6682
2441  -111168
2442   -83417
2443    53850
2444   127320
2445    21417
2446  -116969
2447   -85616
2448    61903
2449   118727
2450    21409
2451  -106176
2452   -97455
2453    48277
2454   131152
2455    24734
2456  -114413
2457   -90661
2458    49159
2459   118208
2460    34942
2461  -100143
2462  -104089
2463    44507
2464   131159
2465    35327
2466  -102333
2467   -96608
2468    37528
2469   122669
2470    43640
2471   -99513
2472  -103462
2473    35118
2474   118465
2475    42024
2476   -89968
2477  -109117
2478    22070
2479   128551
2480    47976
2481   -99302
2482   -98540
2483    29244
2484   111421
2485    55906
2486   -76106
2487  -116638
2488    15063
2489   133790
2490    54271
2491   -93540
2492   -99935
2493    15153
2494   110565
2495    68095
2496   -76913
2497  -123419
2498     9940
2499   124212
2500    59107
2501   -79555
2502  -108779
2503      232
2504   116866
2505    78453
2506   -78346
2507  -121022
2508     8057
2509   113328
2510    66712
2511   -62273
2512  -116129
2513   -12762
2514   118526
2515    81628
2516   -74161
2517  -118791
2518     -871
2519   105054
2520    73734
2521   -51353
2522  -117339
2523   -20819
2524   116145
2525    86332
2526   -64613
2527  -115594
2528   -12654
2529   100851
2530    81657
2531   -47868
2532  -119784
2533   -26891
2534   108122
2535    88191
2536   -53560
2537  -117240
2538   -26427
2539   100557
2540    93930
2541   -45292
2542  -120708
2543   -25888
2544   100858
2545    91716
2546   -35439
2547  -120131
2548   -42271
2549   100699
2550   103855
2551   -42765
2552  -123288
2553   -34237
2554    90036
2555    95922
2556   -25833
2557  -124086
2558   -51279
2559    96459
2560   105996
2561   -30079
2562  -117740
2563   -45555
2564    86021
2565   107329
2566   -19426
2567  -121126
2568   -50289
2569    88433
2570   102975
2571   -16033
2572  -113115
2573   -61908
2574    79966
2575   112818
2576   -18795
2577  -121844
2578   -54927
2579    76898
2580   100731
2581    -4309
2582  -109283
2583   -72023
2584    75693
2585   122020
2586    -6507
2587  -117892
2588   -62129
2589    72195
2590   109457
2591     6095
2592  -109336
2593   -80015
2594    68239
2595   122850
2596     1805
2597  -118249
2598   -72799
2599    60133
2600   112969
2601    14854
2602  -112340
2603   -85648
2604    61488
2605   120823
2606    13591
2607  -106847
2608   -82232
2609    52070
2610   120507
2611    24596
2612  -110964
2613   -88664
2614    56920
2615   114233
2616    20762
2617   -97311
2618   -91257
2619    40897
2620   122184
2621    31648
2622  -106935
2623   -93918
2624    45154
2625   114103
2626    30656
2627   -91940
2628   -95879
2629    32851
2630   123464
2631    41331
2632   -96524
2633   -98333
2634    33803
2635   120103
2636    43103
2637   -91152
2638  -100711
2639    25751
2640   118742
2641    49766
2642   -88867
2643  -107356
2644    19015
2645   119537
2646    53741
2647   -88403
2648  -107879
2649    19885
2650   117074
2651    57763
2652   -77962
2653  -109042
2654     8807
2655   118923
2656    66163
2657   -80565
2658  -111501
2659    12564
2660   111703
2661    63008
2662   -69349
2663  -111957
2664    -1750
2665   114214
2666    68776
2667   -72186
2668  -111374
2669     -708
2670   107358
2671    72982
2672   -60925
2673  -114674
2674    -5517
2675   110924
2676    73294
2677   -58770
2678  -110050
2679   -15447
2680   104808
2681    85331
2682   -58760
2683  -121143
2684   -12506
2685   104500
2686    76158
2687   -49663
2688  -112334
2689   -29277
2690   102979
2691    94709
2692   -52617
2693  -120941
2694   -19225
2695   100382
2696    84647
2697   -37470
2698  -115233
2699   -37739
2700   100225
2701    97765
2702   -43494
2703  -117805
2704   -30906
2705    90691
2706    92463
2707   -29210
2708  -119869
2709   -42830
2710    93969
2711    94482
2712   -33725
2713  -110710
2714   -41116
2715    82179
2716   102047
2717   -21405
2718  -120424
2719   -44482
2720    92308
2721    93590
2722   -21527
2723  -104566
2724   -53743
2725    75275
2726   108938
2727   -16480
2728  -120743
2729   -51850
2730    82194
2731    96840
2732   -11642
2733  -106477
2734   -64751
2735    74380
2736   112292
2737   -11542
2738  -114022
2739   -57521
2740    70419
2741   106744
2742     2058
2743  -110473
2744   -67589
2745    73215
2746   108365
2747    -3863
2748  -103348
2749   -69229
2750    54733
2751   114004
2752     9788
2753  -115223
2754   -70782
2755    68599
2756   103980
2757     7652
2758   -95169
2759   -79818
2760    49882
2761   117347
2762    15037
2763  -109524
2764   -72800
2765    57067
2766   102615
2767    19707
2768   -93603
2769   -86360
2770    49222
2771   115776
2772    14952
2773   -99489
2774   -77490
2775    39806
2776   106918
2777    33416
2778   -98159
2779   -94563
2780    48546
2781   113023
2782    20890
2783   -85581
2784   -83067
2785    24656
2786   115567
2787    46558
2788  -100856
2789   -96071
2790    44346
2791   108617
2792    30444
2793   -75827
2794   -94127
2795    15089
2796   118268
2797    47785
2798   -97080
2799   -93642
2800    30386
2801   101037
2802    47437
2803   -70941
2804  -105477
2805    16535
2806   119911
2807    46101
2808   -82551
2809   -87931
2810    12868
2811    99200
2812    63943
2813   -72098
2814  -112793
2815    17733
2816   112522
2817    44853
2818   -69213
2819   -93400
2820    -4060
2821   103327
2822    72215
2823   -74440
2824  -111818
2825    14192
2826   105564
2827    53062
2828   -54858
2829  -101573
2830   -14807
2831   109750
2832    76928
2833   -70311
2834  -106690
2835      526
2836    95799
2837    71001
2838   -47846
2839  -116917
2840   -18970
2841   110780
2842    73026
2843   -61161
2844  -100370
2845   -17753
2846    88377
2847    88928
2848   -44191
2849  -122481
2850   -15266
2851   106004
2852    69948
2853   -45215
2854   -96277
2855   -32244
2856    85780
2857    96850
2858   -45131
2859  -120350
2860   -16552
2861    93005
2862    73509
2863   -28321
2864  -103235
2865   -44851
2866    91441
2867    96126
2868   -43572
2869  -109403
2870   -25994
2871    77900
2872    87172
2873   -15508
2874  -113451
2875   -48778
2876    95259
2877    93490
2878   -35169
2879   -98386
2880   -42667
2881    67130
2882   102709
2883   -11482
2884  -122068
2885   -49285
2886    87931
2887    87580
2888   -18508
2889   -93621
2890   -58723
2891    64730
2892   113176
2893    -9859
2894  -118932
2895   -48261
2896    75387
2897    89551
2898    -1896
2899   -95919
2900   -69002
2901    66761
2902   111065
2903   -10115
2904  -106226
2905   -51889
2906    57791
2907    95189
2908    11996
2909  -102328
2910   -73738
2911    67406
2912   104230
2913    -4920
2914   -92604
2915   -62779
2916    43749
2917   105362
2918    19482
2919  -106766
2920   -74264
2921    64482
2922    98592
2923     8784
2924   -83818
2925   -78452
2926    38665
2927   115246
2928    22349
2929  -104597
2930   -73461
2931    50411
2932    97239
2933    25644
2934   -84520
2935   -90392
2936    39075
2937   115421
2938    21199
2939   -91601
2940   -75459
2941    30906
2942   101662
2943    41153
2944   -89277
2945   -94358
2946    42063
2947   108941
2948    23222
2949   -78030
2950   -80426
2951    17118
2952   107237
2953    46230
2954   -90544
2955   -90891
2956    35585
2957    99279
2958    34705
2959   -68153
2960   -92139
2961    12741
2962   110411
2963    45817
2964   -85059
2965   -87550
2966    21710
2967    94882
2968    51912
2969   -64353
2970  -103192
2971    12305
2972   110260
2973    46528
2974   -71768
2975   -88828
2976     3930
2977    96498
2978    66431
2979   -67708
2980  -108629
2981    12082
2982   105890
2983    50298
2984   -57352
2985   -91935
2986   -11340
2987    98740
2988    75247
2989   -66290
2990  -105981
2991     5335
2992    95099
2993    59974
2994   -48751
2995   -99803
2996   -16149
2997   100574
2998    70373
2999   -62091
3000   -97459
3001    -7231
3002    84319
3003    73672
3004   -42450
3005  -110105
3006   -15636
3007   101099
3008    67226
3009   -49658
3010   -91634
3011   -23346
3012    82196
3013    85785
3014   -40427
3015  -113059
3016   -16676
3017    92276
3018    69535
3019   -35126
3020   -96425
3021   -37619
3022    84610
3023    92989
3024   -38706
3025  -109128
3026   -23992
3027    82735
3028    80400
3029   -22475
3030  -104002
3031   -43660
3032    87487
3033    90113
3034   -31973
3035   -98844
3036   -36681
3037    70252
3038    91618
3039   -15681
3040  -111519
3041   -45575
3042    84711
3043    85539
3044   -24057
3045   -91637
3046   -47895
3047    63432
3048    99740
3049   -11402
3050  -110067
3051   -44164
3052    75541
3053    85885
3054    -9553
3055   -91248
3056   -58155
3057    63651
3058   103071
3059   -10508
3060  -104211
3061   -48713
3062    60976
3063    88488
3064     5695
3065   -96625
3066   -68136
3067    64656
3068   100165
3069    -5096
3070   -92436
3071   -58426
3072    48805
3073   101166
3074    16871
3075  -101708
3076   -71166
3077    63145
3078    97977
3079     4583
3080   -83414
3081   -70661
3082    40104
3083   106637
3084    19417
3085  -101128
3086   -71563
3087    52733
3088    94366
3089    17168
3090   -81136
3091   -79771
3092    39079
3093   107718
3094    19965
3095   -91159
3096   -70464
3097    37419
3098    95044
3099    30326
3100   -82825
3101   -84728
3102    38259
3103   105482
3104    22508
3105   -81078
3106   -74340
3107    25122
3108    97647
3109    39498
3110   -82552
3111   -89291
3112    34083
3113   100485
3114    31810
3115   -73580
3116   -83453
3117    16400
3118   101574
3119    46547
3120   -79082
3121   -90746
3122    23917
3123    97842
3124    42879
3125   -67018
3126   -93571
3127    10501
3128   104063
3129    48357
3130   -72614
3131   -90577
3132    10933
3133    96256
3134    54663
3135   -64662
3136   -97429
3137     9501
3138   101463
3139    49273
3140   -62081
3141   -88490
3142      488
3143    93990
3144    61523
3145   -61957
3146   -98352
3147     4238
3148    94305
3149    54545
3150   -53724
3151   -93403
3152    -8065
3153    93514
3154    65644
3155   -56812
3156   -97999
3157    -4129
3158    89218
3159    65561
3160   -47118
3161   -99226
3162   -13836
3163    92516
3164    69131
3165   -49458
3166   -96624
3167   -16613
3168    84838
3169    75078
3170   -40627
3171  -103627
3172   -19091
3173    89123
3174    72070
3175   -39517
3176   -96188
3177   -27508
3178    82425
3179    81447
3180   -33470
3181  -102378
3182   -25118
3183    83389
3184    77134
3185   -30394
3186   -97028
3187   -33426
3188    79365
3189    83325
3190   -29666
3191   -98844
3192   -33502
3193    76772
3194    81800
3195   -24853
3196   -99050
3197   -37551
3198    74561
3199    84269
3200   -19743
3201   -95700
3202   -41276
3203    69848
3204    88181
3205   -15681
3206   -99843
3207   -44823
3208    69552
3209    86975
3210   -11639
3211   -95768
3212   -50836
3213    64210
3214    91335
3215    -7262
3216   -96804
3217   -52404
3218    62382
3219    93561
3220    -2056
3221   -95487
3222   -56002
3223    59946
3224    91704
3225     -255
3226   -90939
3227   -61053
3228    53891
3229    96038
3230     4222
3231   -95251
3232   -59988
3233    53880
3234    90626
3235     6762
3236   -86366
3237   -67282
3238    48163
3239    98642
3240    10939
3241   -89152
3242   -63732
3243    46392
3244    93627
3245    16446
3246   -85274
3247   -70293
3248    42934
3249    96484
3250    15720
3251   -84602
3252   -70038
3253    36905
3254    96060
3255    23800
3256   -84265
3257   -74138
3258    36642
3259    94854
3260    26167
3261   -77466
3262   -76995
3263    28446
3264    98253
3265    32776
3266   -79004
3267   -79262
3268    29336
3269    94385
3270    33704
3271   -72073
3272   -81674
3273    21239
3274    96885
3275    37637
3276   -72916
3277   -81857
3278    19914
3279    93727
3280    39485
3281   -68300
3282   -85185
3283    16580
3284    92832
3285    40933
3286   -63715
3287   -83113
3288    10816
3289    93995
3290    47240
3291   -65835
3292   -84890
3293    12543
3294    89972
3295    47270
3296   -56692
3297   -86560
3298     2812
3299    93104
3300    52375
3301   -60625
3302   -87880
3303     3087
3304    85519
3305    54929
3306   -52069
3307   -91998
3308    -3439
3309    89721
3310    56643
3311   -51220
3312   -88284
3313    -7982
3314    85586
3315    64544
3316   -47213
3317   -93276
3318    -7071
3319    85600
3320    62346
3321   -42721
3322   -91130
3323   -16548
3324    83791
3325    67864
3326   -43957
3327   -94220
3328   -13654
3329    79959
3330    64942
3331   -37770
3332   -90990
3333   -21914
3334    81785
3335    71166
3336   -38250
3337   -92255
3338   -19931
3339    78105
3340    70141
3341   -32157
3342   -91726
3343   -26111
3344    76513
3345    73795
3346   -30324
3347   -91891
3348   -30104
3349    73970
3350    78435
3351   -26310
3352   -93527
3353   -29969
3354    71333
3355    77562
3356   -19005
3357   -90943
3358   -39122
3359    69861
3360    82455
3361   -20572
3362   -93365
3363   -37979
3364    64169
3365    81316
3366   -12517
3367   -92777
3368   -45001
3369    65659
3370    84379
3371   -11858
3372   -88479
3373   -45252
3374    62141
3375    87056
3376    -6582
3377   -92228
3378   -46680
3379    61065
3380    81939
3381    -4310
3382   -86848
3383   -54507
3384    54750
3385    88081
3386    -6473
3387   -91228
3388   -51168
3389    52996
3390    83970
3391     3580
3392   -83458
3393   -58825
3394    52808
3395    92683
3396     4983
3397   -84782
3398   -55787
3399    46119
3400    89678
3401    12482
3402   -83827
3403   -65619
3404    44447
3405    91017
3406    11049
3407   -82141
3408   -65658
3409    35633
3410    90029
3411    19657
3412   -81964
3413   -68411
3414    39145
3415    89739
3416    21379
3417   -74091
3418   -70272
3419    31785
3420    94990
3421    25674
3422   -78396
3423   -70632
3424    31919
3425    87049
3426    27455
3427   -71478
3428   -77330
3429    25953
3430    92289
3431    29534
3432   -73717
3433   -73787
3434    24208
3435    89102
3436    34639
3437   -68496
3438   -78531
3439    21549
3440    90752
3441    35854
3442   -64702
3443   -79465
3444    13658
3445    92330
3446    41561
3447   -67209
3448   -79358
3449    13283
3450    86649
3451    44209
3452   -57978
3453   -85229
3454     5279
3455    91711
3456    48173
3457   -61499
3458   -80862
3459     5012
3460    84186
3461    52161
3462   -54290
3463   -89497
3464     1182
3465    86929
3466    52004
3467   -51910
3468   -84953
3469    -4010
3470    83439
3471    57825
3472   -50506
3473   -89184
3474    -3086
3475    82984
3476    55779
3477   -43607
3478   -85979
3479   -10517
3480    84046
3481    62012
3482   -46581
3483   -88285
3484    -8747
3485    79254
3486    60099
3487   -36488
3488   -87585
3489   -18135
3490    80216
3491    66697
3492   -40362
3493   -86981
3494   -16742
3495    73138
3496    66832
3497   -30306
3498   -88775
3499   -24646
3500    75964
3501    69985
3502   -31539
3503   -87116
3504   -27649
3505    69702
3506    74195
3507   -26057
3508   -89337
3509   -28246
3510    69347
3511    72356
3512   -20204
3513   -86132
3514   -34823
3515    66411
3516    76092
3517   -20777
3518   -88111
3519   -33817
3520    62754
3521    74644
3522   -14245
3523   -87794
3524   -39641
3525    63152
3526    77203
3527   -13555
3528   -86050
3529   -40949
3530    61481
3531    80114
3532   -11191
3533   -85461
3534   -42438
3535    58962
3536    79824
3537    -5937
3538   -83310
3539   -48696
3540    54881
3541    83071
3542    -5738
3543   -84574
3544   -47594
3545    50157
3546    81793
3547     2119
3548   -80752
3549   -56262
3550    48454
3551    86483
3552     3506
3553   -80908
3554   -53493
3555    44746
3556    84506
3557    10012
3558   -79606
3559   -59993
3560    42501
3561    85076
3562     9897
3563   -78088
3564   -60165
3565    38059
3566    85880
3567    14702
3568   -78962
3569   -61583
3570    39324
3571    83792
3572    16044
3573   -74059
3574   -64803
3575    33635
3576    88251
3577    19637
3578   -75037
3579   -64872
3580    33294
3581    83605
3582    22939
3583   -69039
3584   -69787
3585    27907
3586    87069
3587    25251
3588   -70123
3589   -69579
3590    24986
3591    84985
3592    30022
3593   -66521
3594   -72400
3595    20888
3596    85100
3597    32704
3598   -64298
3599   -74070
3600    15473
3601    85499
3602    36341
3603   -62118
3604   -74407
3605    12702
3606    82612
3607    40072
3608   -58954
3609   -77798
3610    10927
3611    84226
3612    41895
3613   -57519
3614   -76867
3615     8818
3616    82567
3617    45817
3618   -53845
3619   -79294
3620     5595
3621    81759
3622    46875
3623   -51964
3624   -80105
3625     1364
3626    82070
3627    48974
3628   -49969
3629   -81771
3630    -1699
3631    78897
3632    51388
3633   -45882
3634   -82122
3635    -6946
3636    79830
3637    55134
3638   -44264
3639   -82924
3640    -8346
3641    75321
3642    58252
3643   -37443
3644   -83668
3645   -13831
3646    75429
3647    60965
3648   -37885
3649   -84482
3650   -16698
3651    71232
3652    61625
3653   -32979
3654   -83339
3655   -20612
3656    70235
3657    65507
3658   -30014
3659   -84247
3660   -21903
3661    71481
3662    67260
3663   -27732
3664   -82031
3665   -24504
3666    66768
3667    68455
3668   -24332
3669   -85623
3670   -26342
3671    66748
3672    68947
3673   -21447
3674   -83329
3675   -32098
3676    64670
3677    71011
3678   -20482
3679   -82063
3680   -33062
3681    60934
3682    72815
3683   -13826
3684   -82610
3685   -37489
3686    60327
3687    73112
3688   -12182
3689   -79574
3690   -40251
3691    53633
3692    76340
3693    -6395
3694   -82208
3695   -43249
3696    55166
3697    75223
3698    -6149
3699   -77535
3700   -46498
3701    47871
3702    78841
3703     -732
3704   -80867
3705   -48241
3706    48376
3707    76869
3708     2577
3709   -75583
3710   -50167
3711    44631
3712    81065
3713     4522
3714   -77766
3715   -51167
3716    42896
3717    77939
3718     8586
3719   -75348
3720   -57060
3721    42044
3722    81461
3723     6963
3724   -72647
3725   -53789
3726    36102
3727    79075
3728    16174
3729   -73702
3730   -60300
3731    38421
3732    80980
3733    15022
3734   -68249
3735   -61191
3736    27823
3737    82528
3738    21923
3739   -69870
3740   -62109
3741    28073
3742    79797
3743    23482
3744   -64604
3745   -67284
3746    24028
3747    84138
3748    25583
3749   -64927
3750   -62968
3751    19491
3752    78483
3753    33302
3754   -61760
3755   -72584
3756    19960
3757    82933
3758    28255
3759   -60219
3760   -66798
3761    12780
3762    79059
3763    37732
3764   -60516
3765   -74232
3766    16732
3767    80445
3768    35001
3769   -53678
3770   -71305
3771     7858
3772    80545
3773    42084
3774   -57516
3775   -73633
3776    10633
3777    76276
3778    40790
3779   -47975
3780   -76897
3781     1189
3782    80262
3783    44234
3784   -51620
3785   -74622
3786     1258
3787    71842
3788    50653
3789   -41981
3790   -80463
3791    -3679
3792    79443
3793    48607
3794   -43926
3795   -72982
3796    -7608
3797    69371
3798    57442
3799   -38232
3800   -81372
3801    -8652
3802    73900
3803    51369
3804   -36029
3805   -75628
3806   -16240
3807    70348
3808    59619
3809   -37405
3810   -79393
3811   -11799
3812    67058
3813    56850
3814   -28486
3815   -80226
3816   -19629
3817    70664
3818    62263
3819   -32449
3820   -77331
3821   -18148
3822    63110
3823    62636
3824   -23970
3825   -82529
3826   -24704
3827    67433
3828    63040
3829   -24033
3830   -76751
3831   -27428
3832    58610
3833    69070
3834   -18702
3835   -82231
3836   -30015
3837    60932
3838    65189
3839   -15416
3840   -75427
3841   -35102
3842    56288
3843    72053
3844   -14492
3845   -78851
3846   -32873
3847    54327
3848    68652
3849    -6787
3850   -75908
3851   -41813
3852    55166
3853    72776
3854   -10758
3855   -74987
3856   -36592
3857    47429
3858    71471
3859    -2035
3860   -78657
3861   -44987
3862    52528
3863    73530
3864    -4415
3865   -71552
3866   -42487
3867    43468
3868    75429
3869     3154
3870   -76955
3871   -46930
3872    46404
3873    72029
3874     3608
3875   -69479
3876   -51470
3877    39434
3878    77012
3879     6629
3880   -71221
3881   -49879
3882    37012
3883    73170
3884    13227
3885   -67065
3886   -56734
3887    35301
3888    77925
3889    11223
3890   -65954
3891   -53726
3892    30015
3893    74773
3894    19840
3895   -65771
3896   -60208
3897    31099
3898    76337
3899    17043
3900   -62672
3901   -58309
3902    25084
3903    77150
3904    23233
3905   -64505
3906   -61459
3907    26550
3908    74895
3909    23922
3910   -60560
3911   -63337
3912    20351
3913    78739
3914    26937
3915   -60042
3916   -62101
3917    18874
3918    73944
3919    31286
3920   -56462
3921   -69636
3922    16932
3923    77458
3924    30984
3925   -56013
3926   -65468
3927    10606
3928    73615
3929    38728
3930   -52902
3931   -70710
3932    10420
3933    74397
3934    37057
3935   -47670
3936   -69332
3937     3212
3938    75088
3939    41858
3940   -49396
3941   -70711
3942     4086
3943    71015
3944    44068
3945   -44245
3946   -73400
3947       25
3948    74957
3949    44120
3950   -45202
3951   -69751
3952    -1887
3953    69491
3954    49258
3955   -40973
3956   -75506
3957    -4493
3958    72832
3959    47045
3960   -40419
3961   -72262
3962    -8015
3963    67912
3964    53360
3965   -36544
3966   -76522
3967    -9325
3968    68807
3969    51267
3970   -32635
3971   -73971
3972   -14426
3973    65609
3974    58329
3975   -31909
3976   -75803
3977   -16256
3978    62151
3979    57388
3980   -25302
3981   -75593
3982   -22396
3983    63860
3984    58873
3985   -25950
3986   -73993
3987   -21767
3988    58056
3989    62630
3990   -19023
3991   -76592
3992   -26320
3993    61226
3994    61597
3995   -21367
3996   -73143
3997   -29084
3998    55236
3999    66418
4000   -16734
4001   -77309
4002   -30630
4003    55780
4004    64382
4005   -14112
4006   -74282
4007   -34819
4008    54692
4009    69122
4010   -13070
4011   -74786
4012   -33623
4013    48708
4014    67647
4015    -5751
4016   -73508
4017   -39904
4018    49449
4019    69072
4020    -6058
4021   -70751
4022   -39787
4023    43049
4024    69269
4025      756
4026   -72868
4027   -45199
4028    44255
4029    71769
4030     1567
4031   -68805
4032   -46190
4033    38602
4034    72529
4035     6500
4036   -70151
4037   -48102
4038    39964
4039    71093
4040     7712
4041   -65805
4042   -51328
4043    34221
4044    73986
4045     9351
4046   -68123
4047   -50641
4048    32852
4049    72033
4050    15321
4051   -64284
4052   -55469
4053    31381
4054    75652
4055    13095
4056   -63340
4057   -52706
4058    26481
4059    73560
4060    21059
4061   -62315
4062   -58957
4063    26813
4064    73942
4065    19191
4066   -59011
4067   -57500
4068    20962
4069    73132
4070    26230
4071   -58066
4072   -61769
4073    19923
4074    71364
4075    28051
4076   -53796
4077   -63591
4078    15927
4079    72531
4080    28740
4081   -55027
4082   -62124
4083    12754
4084    69026
4085    31934
4086   -48892
4087   -66986
4088     9972
4089    73243
4090    32911
4091   -49395
4092   -62743
4093     7865
4094    69917
4095    36680
4096   -46410
4097   -67909
4098     5577
4099    71465
4100    37300
4101   -46962
4102   -66485
4103     2177
4104    69136
4105    41498
4106   -43880
4107   -68698
4108     1157
4109    68104
4110    42087
4111   -40224
4112   -68361
4113    -4067
4114    67378
4115    46443
4116   -39619
4117   -68456
4118    -4223
4119    62909
4120    47221
4121   -33042
4122   -72685
4123   -10825
4124    64707
4125    49331
4126   -33519
4127   -69242
4128   -12308
4129    60869
4130    52691
4131   -28116
4132   -71251
4133   -14221
4134    63345
4135    51917
4136   -27061
4137   -69567
4138   -17925
4139    59229
4140    55149
4141   -26358
4142   -71149
4143   -17511
4144    59239
4145    55208
4146   -22630
4147   -69873
4148   -22906
4149    58834
4150    59066
4151   -22674
4152   -70738
4153   -21724
4154    56239
4155    58765
4156   -17490
4157   -71358
4158   -27799
4159    54145
4160    60991
4161   -17782
4162   -70672
4163   -29028
4164    49360
4165    60897
4166   -10329
4167   -69810
4168   -33061
4169    50131
4170    63532
4171    -9674
4172   -66984
4173   -33490
4174    46831
4175    65933
4176    -5676
4177   -69511
4178   -34786
4179    44740
4180    62748
4181    -3641
4182   -66860
4183   -40925
4184    42862
4185    65594
4186    -2471
4187   -67669
4188   -39374
4189    40440
4190    65289
4191     2594
4192   -65430
4193   -43953
4194    41451
4195    68698
4196     2419
4197   -64992
4198   -43287
4199    36443
4200    67675
4201     5296
4202   -65189
4203   -47445
4204    34479
4205    68319
4206     7160
4207   -62598
4208   -49247
4209    29973
4210    69056
4211    12988
4212   -62021
4213   -49086
4214    31020
4215    68679
4216    16053
4217   -58023
4218   -53373
4219    24497
4220    69931
4221    17625
4222   -58778
4223   -52346
4224    23206
4225    65936
4226    20198
4227   -55080
4228   -57237
4229    20723
4230    70005
4231    21504
4232   -54892
4233   -55634
4234    18733
4235    69177
4236    26389
4237   -52585
4238   -60815
4239    18134
4240    69622
4241    25591
4242   -50795
4243   -60303
4244    11575
4245    69711
4246    30942
4247   -52457
4248   -61269
4249    11632
4250    68180
4251    31954
4252   -45004
4253   -62190
4254     7277
4255    69455
4256    34896
4257   -46617
4258   -61752
4259     5815
4260    64990
4261    37185
4262   -41041
4263   -64629
4264     2309
4265    66428
4266    37587
4267   -40845
4268   -63617
4269     -498
4270    62418
4271    41535
4272   -37851
4273   -66396
4274    -3129
4275    63032
4276    41555
4277   -34994
4278   -64171
4279    -7334
4280    62258
4281    46727
4282   -34528
4283   -66236
4284    -5872
4285    61381
4286    44762
4287   -30966
4288   -66219
4289   -12847
4290    61578
4291    49439
4292   -31445
4293   -67417
4294   -10826
4295    58193
4296    49606
4297   -24843
4298   -68216
4299   -16745
4300    59183
4301    53512
4302   -25637
4303   -66378
4304   -18014
4305    54814
4306    53390
4307   -21183
4308   -68213
4309   -20264
4310    55727
4311    53782
4312   -18981
4313   -66197
4314   -25008
4315    50215
4316    57225
4317   -16801
4318   -67309
4319   -23678
4320    50075
4321    55684
4322   -11600
4323   -64625
4324   -29339
4325    48216
4326    59715
4327   -11836
4328   -65931
4329   -28574
4330    46522
4331    58022
4332    -8734
4333   -65352
4334   -33484
4335    45310
4336    61447
4337    -7626
4338   -65377
4339   -32915
4340    43612
4341    61324
4342    -3915
4343   -65533
4344   -36120
4345    42357
4346    62063
4347    -1038
4348   -61988
4349   -38943
4350    39015
4351    64261
4352     2323
4353   -63874
4354   -40856
4355    36976
4356    61709
4357     3763
4358   -59788
4359   -43353
4360    32226
4361    65120
4362     5951
4363   -60402
4364   -43374
4365    32491
4366    63301
4367     9989
4368   -56518
4369   -46234
4370    29725
4371    64086
4372    11477
4373   -57359
4374   -47861
4375    26326
4376    64373
4377    14398
4378   -57133
4379   -50611
4380    25203
4381    63987
4382    15157
4383   -55047
4384   -50728
4385    22506
4386    65638
4387    19572
4388   -54660
4389   -52829
4390    21802
4391    65390
4392    20186
4393   -51457
4394   -54280
4395    18243
4396    66339
4397    23353
4398   -50803
4399   -55465
4400    15639
4401    63179
4402    24634
4403   -48058
4404   -55606
4405    11444
4406    64733
4407    28496
4408   -45910
4409   -56694
4410    10059
4411    62760
4412    31147
4413   -44388
4414   -58728
4415     7145
4416    63488
4417    31996
4418   -41871
4419   -58511
4420     3818
4421    61434
4422    35939
4423   -41192
4424   -62167
4425     3293
4426    61688
4427    35717
4428   -37664
4429   -60969
4430    -1503
4431    61846
4432    39015
4433   -36886
4434   -61329
4435     -952
4436    61950
4437    41156
4438   -34558
4439   -61933
4440    -5376
4441    59651
4442    42484
4443   -34474
4444   -62851
4445    -7054
4446    58799
4447    44587
4448   -30331
4449   -63591
4450   -10143
4451    56900
4452    45410
4453   -27765
4454   -61673
4455   -12531
4456    55267
4457    47998
4458   -24799
4459   -63382
4460   -15210
4461    53381
4462    47720
4463   -21828
4464   -62324
4465   -17548
4466    51423
4467    49559
4468   -20062
4469   -63862
4470   -18117
4471    51050
4472    51373
4473   -17308
4474   -62140
4475   -22945
4476    49844
4477    53671
4478   -16076
4479   -62893
4480   -23284
4481    47476
4482    54096
4483   -13175
4484   -64599
4485   -26746
4486    47105
4487    54925
4488   -11852
4489   -62511
4490   -28054
4491    43871
4492    57054
4493    -9646
4494   -62434
4495   -30395
4496    44568
4497    56884
4498    -6851
4499   -59611
4500   -32970
4501    39311
4502    58230
4503    -3453
4504   -59504
4505   -33386
4506    37539
4507    58366
4508     -635
4509   -58906
4510   -36468
4511    35722
4512    59440
4513      470
4514   -58247
4515   -37093
4516    34162
4517    60116
4518     4647
4519   -58017
4520   -40983
4521    33699
4522    60732
4523     5618
4524   -56799
4525   -41973
4526    28395
4527    61335
4528    10402
4529   -57517
4530   -44670
4531    29419
4532    61121
4533    10614
4534   -54705
4535   -46552
4536    25334
4537    63652
4538    13808
4539   -54285
4540   -46287
4541    25734
4542    62014
4543    15504
4544   -51211
4545   -48466
4546    21151
4547    62229
4548    17104
4549   -50175
4550   -48035
4551    17564
4552    61113
4553    20741
4554   -48563
4555   -52384
4556    17212
4557    61627
4558    21723
4559   -46417
4560   -51372
4561    12627
4562    61636
4563    25723
4564   -45965
4565   -53874
4566    13789
4567    60263
4568    26068
4569   -42831
4570   -54500
4571     9366
4572    61672
4573    28996
4574   -43393
4575   -56079
4576     7472
4577    59611
4578    30747
4579   -40666
4580   -58058
4581     4531
4582    61017
4583    32911
4584   -38062
4585   -56867
4586     1647
4587    58817
4588    35976
4589   -36472
4590   -60106
4591      272
4592    59333
4593    34089
4594   -33566
4595   -56584
4596    -5619
4597    55917
4598    40252
4599   -33367
4600   -59928
4601    -4018
4602    54684
4603    37432
4604   -28156
4605   -57800
4606   -10194
4607    54856
4608    42442
4609   -29077
4610   -58268
4611    -9452
4612    51674
4613    44083
4614   -23576
4615   -61804
4616   -12800
4617    53929
4618    44168
4619   -24485
4620   -58355
4621   -14921
4622    49591
4623    48098
4624   -21152
4625   -62226
4626   -16357
4627    51545
4628    46307
4629   -19268
4630   -59278
4631   -21342
4632    47940
4633    52654
4634   -17357
4635   -62409
4636   -19821
4637    47123
4638    48783
4639   -13060
4640   -59358
4641   -25252
4642    45987
4643    52207
4644   -13148
4645   -60073
4646   -23600
4647    41399
4648    52159
4649    -6931
4650   -58218
4651   -27751
4652    42644
4653    53674
4654    -9471
4655   -56015
4656   -28305
4657    37380
4658    55455
4659    -3519
4660   -59028
4661   -30978
4662    38913
4663    54192
4664    -4562
4665   -55902
4666   -33677
4667    34110
4668    57071
4669       68
4670   -58405
4671   -33632
4672    34671
4673    55502
4674     2471
4675   -54972
4676   -38088
4677    33251
4678    58837
4679     2877
4680   -56169
4681   -36916
4682    29543
4683    56593
4684     8356
4685   -54689
4686   -41948
4687    29152
4688    58552
4689     6247
4690   -51561
4691   -40729
4692    24015
4693    56534
4694    13287
4695   -51061
4696   -43359
4697    25917
4698    56409
4699    11348
4700   -47221
4701   -44533
4702    20154
4703    57725
4704    15082
4705   -49276
4706   -45277
4707    19423
4708    56031
4709    16696
4710   -45954
4711   -49398
4712    16969
4713    60263
4714    18191
4715   -46831
4716   -46391
4717    14282
4718    57706
4719    22630
4720   -44340
4721   -51357
4722    14039
4723    59831
4724    22586
4725   -43333
4726   -49743
4727    10430
4728    57236
4729    26857
4730   -42917
4731   -53302
4732    10882
4733    56579
4734    26503
4735   -39259
4736   -52308
4737     5527
4738    56625
4739    29262
4740   -38350
4741   -51745
4742     5572
4743    54283
4744    29856
4745   -33519
4746   -53921
4747     1172
4748    56102
4749    32211
4750   -34512
4751   -51992
4752     -359
4753    53403
4754    35017
4755   -31120
4756   -55754
4757    -3479
4758    54911
4759    33940
4760   -31444
4761   -55388
4762    -5170
4763    52121
4764    38971
4765   -28833
4766   -57885
4767    -6025
4768    52461
4769    38955
4770   -26655
4771   -56621
4772   -10069
4773    51588
4774    43182
4775   -27401
4776   -56620
4777   -10362
4778    48986
4779    42558
4780   -21769
4781   -57543
4782   -13594
4783    49703
4784    43114
4785   -20844
4786   -56351
4787   -15320
4788    46295
4789    44959
4790   -16870
4791   -57755
4792   -17481
4793    47717
4794    45692
4795   -16091
4796   -55075
4797   -20162
4798    42554
4799    47956
4800   -14662
4801   -57045
4802   -21171
4803    42090
4804    47216
4805   -11563
4806   -55722
4807   -24640
4808    40768
4809    49817
4810   -10481
4811   -56066
4812   -24574
4813    39293
4814    52139
4815    -5876
4816   -55745
4817   -28779
4818    39888
4819    51472
4820    -7836
4821   -54937
4822   -28934
4823    35059
4824    52623
4825    -1730
4826   -55529
4827   -31807
4828    36504
4829    53341
4830    -2274
4831   -53205
4832   -31555
4833    31264
4834    54152
4835     2212
4836   -52011
4837   -34755
4838    31621
4839    53121
4840     3588
4841   -50347
4842   -37290
4843    27865
4844    54721
4845     5746
4846   -49773
4847   -36850
4848    26223
4849    52905
4850     8878
4851   -49173
4852   -40088
4853    24407
4854    55803
4855     9031
4856   -47873
4857   -39948
4858    21630
4859    54303
4860    12566
4861   -47298
4862   -43369
4863    21788
4864    55072
4865    13753
4866   -47492
4867   -43544
4868    18320
4869    55959
4870    16247
4871   -45870
4872   -45146
4873    18189
4874    54781
4875    18095
4876   -43162
4877   -46851
4878    14525
4879    56224
4880    20161
4881   -43116
4882   -45523
4883    13823
4884    53602
4885    22363
4886   -38959
4887   -47543
4888    10388
4889    54675
4890    23740
4891   -38457
4892   -47468
4893     7743
4894    52640
4895    25527
4896   -37462
4897   -48833
4898     6907
4899    53400
4900    26691
4901   -36194
4902   -48641
4903     3864
4904    51953
4905    29963
4906   -34821
4907   -51688
4908     2471
4909    51040
4910    30347
4911   -31604
4912   -51273
4913     -235
4914    52072
4915    34114
4916   -31651
4917   -53045
4918     -944
4919    50690
4920    34614
4921   -28360
4922   -53977
4923    -4769
4924    51682
4925    35820
4926   -28487
4927   -52841
4928    -5381
4929    47539
4930    37452
4931   -25081
4932   -54217
4933    -9072
4934    48443
4935    37276
4936   -24081
4937   -52498
4938   -10513
4939    45996
4940    40678
4941   -21595
4942   -52993
4943   -12039
4944    46492
4945    40416
4946   -18448
4947   -53413
4948   -14928
4949    45166
4950    43369
4951   -18448
4952   -53349
4953   -16950
4954    42833
4955    44138
4956   -14935
4957   -54649
4958   -20405
4959    43226
4960    45860
4961   -14467
4962   -53676
4963   -20695
4964    40335
4965    46737
4966   -11437
4967   -55226
4968   -23164
4969    40213
4970    48238
4971    -9437
4972   -53143
4973   -25146
4974    37483
4975    47936
4976    -7789
4977   -53421
4978   -25024
4979    36697
4980    47351
4981    -5469
4982   -51102
4983   -27598
4984    33720
4985    49973
4986    -3085
4987   -51841
4988   -27552
4989    32485
4990    48369
4991       55
4992   -50075
4993   -32726
4994    30497
4995    51377
4996       59
4997   -49473
4998   -32374
4999    28750
5000    50550
5001     3289
5002   -49840
5003   -35890
5004    28163
5005    53092
5006     4311
5007   -47587
5008   -35792
5009    25062
5010    52702
5011     8391
5012   -49502
5013   -38583
5014    24235
5015    52299
5016     8455
5017   -45736
5018   -38730
5019    21098
5020    53993
5021    10914
5022   -45851
5023   -38707
5024    19775
5025    50171
5026    13134
5027   -43680
5028   -42681
5029    17680
5030    53371
5031    14427
5032   -42911
5033   -40893
5034    16329
5035    50817
5036    17847
5037   -40939
5038   -44300
5039    15482
5040    52056
5041    17495
5042   -39061
5043   -44307
5044    11487
5045    52383
5046    22259
5047   -40357
5048   -45060
5049    10044
5050    51763
5051    22821
5052   -35480
5053   -46551
5054     6325
5055    53177
5056    24765
5057   -37600
5058   -46734
5059     5984
5060    51223
5061    27687
5062   -33604
5063   -48864
5064     3356
5065    51330
5066    27699
5067   -33355
5068   -47659
5069     1400
5070    49603
5071    30669
5072   -30593
5073   -50001
5074     1465
5075    48648
5076    29803
5077   -28616
5078   -48020
5079    -3915
5080    48382
5081    33601
5082   -29438
5083   -49660
5084    -2616
5085    45742
5086    33079
5087   -24383
5088   -50775
5089    -6780
5090    46913
5091    35555
5092   -25002
5093   -50111
5094    -7929
5095    44573
5096    38090
5097   -20418
5098   -52029
5099   -10222
5100    46561
5101    38018
5102   -21387
5103   -49957
5104   -12816
5105    42460
5106    42048
5107   -16999
5108   -52779
5109   -12911
5110    43162
5111    38561
5112   -16678
5113   -49860
5114   -18015
5115    41729
5116    43844
5117   -15819
5118   -51668
5119   -15798
5120    39079
5121    41898
5122   -11356
5123   -50299
5124   -20156
5125    39193
5126    44516
5127   -12094
5128   -49919
5129   -20417
5130    35844
5131    44328
5132    -6395
5133   -51299
5134   -23070
5135    36811
5136    43854
5137    -7622
5138   -48165
5139   -24467
5140    33490
5141    48121
5142    -4555
5143   -51035
5144   -26036
5145    32871
5146    46214
5147    -2948
5148   -47634
5149   -29991
5150    30316
5151    50085
5152     -614
5153   -49415
5154   -29312
5155    28721
5156    47948
5157     2995
5158   -46428
5159   -33685
5160    28894
5161    50472
5162     1852
5163   -46142
5164   -31027
5165    24818
5166    48722
5167     6485
5168   -47366
5169   -35140
5170    24831
5171    48596
5172     4832
5173   -44326
5174   -35083
5175    21196
5176    51060
5177    10213
5178   -45297
5179   -35130
5180    22334
5181    48040
5182    10594
5183   -41144
5184   -39084
5185    17043
5186    51318
5187    11387
5188   -42207
5189   -37475
5190    17799
5191    48157
5192    15579
5193   -40224
5194   -42746
5195    14803
5196    51415
5197    16118
5198   -39429
5199   -41055
5200    11978
5201    49253
5202    20631
5203   -38023
5204   -43443
5205    12176
5206    50119
5207    19043
5208   -35567
5209   -42838
5210     7456
5211    51002
5212    22700
5213   -37300
5214   -43887
5215     8917
5216    46706
5217    22753
5218   -32516
5219   -45116
5220     4676
5221    49403
5222    23435
5223   -33875
5224   -44171
5225     4368
5226    45117
5227    26883
5228   -30558
5229   -47114
5230     2709
5231    47419
5232    26404
5233   -29380
5234   -44948
5235     -798
5236    45425
5237    30945
5238   -28202
5239   -48646
5240    -1431
5241    45268
5242    30124
5243   -24934
5244   -47657
5245    -5683
5246    46320
5247    33462
5248   -26008
5249   -48895
5250    -4422
5251    43164
5252    34105
5253   -21519
5254   -48780
5255    -9200
5256    45728
5257    35502
5258   -22547
5259   -48193
5260    -9151
5261    41453
5262    36646
5263   -19244
5264   -50006
5265   -10971
5266    42240
5267    35734
5268   -17636
5269   -46992
5270   -14118
5271    38479
5272    38773
5273   -16940
5274   -49445
5275   -12922
5276    39495
5277    37304
5278   -12843
5279   -47501
5280   -17763
5281    37771
5282    40573
5283   -12920
5284   -48033
5285   -16753
5286    35895
5287    40362
5288    -9088
5289   -48844
5290   -19883
5291    36039
5292    42524
5293    -8993
5294   -47253
5295   -21726
5296    33124
5297    44623
5298    -5891
5299   -49504
5300   -23195
5301    33164
5302    42524
5303    -5796
5304   -46539
5305   -25704
5306    31492
5307    45830
5308    -3753
5309   -47461
5310   -26354
5311    29649
5312    44906
5313     -146
5314   -44520
5315   -29645
5316    28797
5317    46882
5318     -651
5319   -45451
5320   -27786
5321    24888
5322    45400
5323     3210
5324   -44034
5325   -30696
5326    26021
5327    46295
5328     3121
5329   -42321
5330   -31985
5331    21965
5332    47433
5333     7343
5334   -43910
5335   -32909
5336    21534
5337    45298
5338     7804
5339   -41072
5340   -36444
5341    19414
5342    48780
5343     9469
5344   -42966
5345   -34526
5346    18265
5347    45825
5348    13351
5349   -39924
5350   -39173
5351    16110
5352    48905
5353    12546
5354   -38559
5355   -38332
5356    13928
5357    47015
5358    16576
5359   -37642
5360   -39543
5361    14558
5362    47536
5363    15812
5364   -34292
5365   -39330
5366     9762
5367    46165
5368    18957
5369   -36444
5370   -39910
5371    10214
5372    45266
5373    19640
5374   -32140
5375   -42292
5376     6217
5377    47449
5378    22177
5379   -33771
5380   -40765
5381     6662
5382    44389
5383    24902
5384   -31302
5385   -45632
5386     3998
5387    45999
5388    24946
5389   -30676
5390   -43477
5391     1800
5392    44612
5393    27781
5394   -27928
5395   -46480
5396     1164
5397    44556
5398    26737
5399   -26235
5400   -43769
5401    -2513
5402    44861
5403    31468
5404   -25698
5405   -45155
5406    -2353
5407    42265
5408    30057
5409   -22450
5410   -45603
5411    -6443
5412    43184
5413    31141
5414   -22970
5415   -45101
5416    -6601
5417    38617
5418    33388
5419   -19139
5420   -46116
5421    -7994
5422    40226
5423    34517
5424   -19096
5425   -44469
5426   -11119
5427    39091
5428    37526
5429   -16959
5430   -47590
5431   -11644
5432    37266
5433    36023
5434   -15558
5435   -45380
5436   -15779
5437    36964
5438    39446
5439   -13651
5440   -47523
5441   -15781
5442    35743
5443    38179
5444    -9917
5445   -46655
5446   -18829
5447    36405
5448    40771
5449    -9755
5450   -44605
5451   -17646
5452    32848
5453    39750
5454    -6647
5455   -46172
5456   -20483
5457    32864
5458    40560
5459    -6602
5460   -44639
5461   -22714
5462    29727
5463    42332
5464    -4839
5465   -44957
5466   -21558
5467    29844
5468    41639
5469    -3017
5470   -43562
5471   -25308
5472    28284
5473    43400
5474    -1222
5475   -43383
5476   -24472
5477    26203
5478    43525
5479     1607
5480   -43065
5481   -29545
5482    25689
5483    44131
5484     1832
5485   -42483
5486   -28163
5487    22380
5488    44840
5489     6214
5490   -42297
5491   -31407
5492    22551
5493    44149
5494     6555
5495   -39931
5496   -32467
5497    20832
5498    45350
5499     8020
5500   -40495
5501   -32839
5502    19088
5503    43109
5504     8957
5505   -37957
5506   -34300
5507    17540
5508    46598
5509    10196
5510   -38359
5511   -33690
5512    15369
5513    44049
5514    13111
5515   -37012
5516   -35431
5517    14334
5518    44818
5519    13379
5520   -35106
5521   -37260
5522    12641
5523    44605
5524    16101
5525   -35165
5526   -38001
5527    10627
5528    44609
5529    18179
5530   -32577
5531   -39108
5532     7170
5533    45812
5534    20091
5535   -32291
5536   -39686
5537     7015
5538    43528
5539    21373
5540   -30233
5541   -41642
5542     4712
5543    44214
5544    22145
5545   -30819
5546   -41534
5547     2878
5548    42856
5549    23971
5550   -27590
5551   -41942
5552     2664
5553    43022
5554    24868
5555   -25853
5556   -42063
5557     -256
5558    41601
5559    26822
5560   -25702
5561   -42148
5562     -538
5563    40833
5564    27890
5565   -23283
5566   -42692
5567    -3715
5568    40348
5569    29569
5570   -22616
5571   -43062
5572    -4835
5573    40428
5574    30347
5575   -20862
5576   -42585
5577    -8710
5578    40072
5579    31658
5580   -18611
5581   -43760
5582    -9421
5583    37994
5584    34091
5585   -17872
5586   -44678
5587   -10920
5588    37518
5589    33899
5590   -15436
5591   -44044
5592   -12688
5593    36474
5594    35317
5595   -14106
5596   -44110
5597   -13418
5598    35192
5599    35688
5600   -12482
5601   -44671
5602   -16005
5603    34680
5604    36781
5605   -11243
5606   -43726
5607   -16360
5608    33639
5609    37401
5610   -10597
5611   -42875
5612   -16565
5613    32199
5614    37492
5615    -7910
5616   -42181
5617   -20148
5618    30635
5619    38706
5620    -6409
5621   -42813
5622   -21479
5623    28265
5624    39773
5625    -4358
5626   -42998
5627   -23078
5628    28864
5629    40659
5630    -3039
5631   -43265
5632   -24013
5633    26510
5634    41516
5635     -350
5636   -41296
5637   -26659
5638    24838
5639    42492
5640     1182
5641   -41712
5642   -26179
5643    25761
5644    42443
5645     2755
5646   -40213
5647   -27962
5648    22616
5649    42526
5650     3627
5651   -40182
5652   -29107
5653    22212
5654    41649
5655     4996
5656   -38022
5657   -29809
5658    19602
5659    42833
5660     6208
5661   -37741
5662   -31410
5663    18545
5664    43166
5665     8162
5666   -36475
5667   -33051
5668    16210
5669    43415
5670    11191
5671   -36651
5672   -33189
5673    14309
5674    42770
5675    13438
5676   -35732
5677   -36243
5678    13391
5679    43395
5680    14733
5681   -33250
5682   -35641
5683    11521
5684    42874
5685    16509
5686   -33910
5687   -36745
5688    10559
5689    42147
5690    17131
5691   -31387
5692   -35945
5693     8850
5694    42128
5695    19006
5696   -30835
5697   -37254
5698     7030
5699    41705
5700    18378
5701   -29568
5702   -37779
5703     5582
5704    41931
5705    20519
5706   -27377
5707   -38634
5708     3502
5709    40946
5710    23462
5711   -26750
5712   -39788
5713     2707
5714    41232
5715    23862
5716   -24890
5717   -40909
5718     -448
5719    40498
5720    25728
5721   -25470
5722   -40751
5723     -581
5724    39875
5725    27044
5726   -22598
5727   -41800
5728    -3320
5729    39793
5730    28346
5731   -21578
5732   -40356
5733    -4860
5734    37892
5735    29842
5736   -19326
5737   -42161
5738    -5618
5739    38035
5740    29233
5741   -19358
5742   -40516
5743    -8781
5744    36426
5745    31593
5746   -17060
5747   -42318
5748    -8813
5749    36111
5750    31624
5751   -15460
5752   -40648
5753   -11482
5754    34744
5755    33035
5756   -13609
5757   -42219
5758   -11807
5759    33962
5760    33795
5761   -11775
5762   -42007
5763   -14052
5764    33282
5765    35950
5766   -10946
5767   -41225
5768   -16009
5769    31792
5770    36958
5771    -8261
5772   -42393
5773   -17110
5774    30989
5775    36958
5776    -7168
5777   -41387
5778   -18646
5779    28654
5780    38064
5781    -6407
5782   -42063
5783   -19734
5784    28524
5785    37395
5786    -4189
5787   -40486
5788   -22077
5789    27257
5790    39224
5791    -3748
5792   -40170
5793   -22613
5794    25040
5795    37477
5796        2
5797   -39174
5798   -23521
5799    25438
5800    39645
5801     -119
5802   -38650
5803   -23808
5804    22610
5805    39144
5806     2435
5807   -38407
5808   -27124
5809    22281
5810    39933
5811     3301
5812   -36607
5813   -28748
5814    19555
5815    40841
5816     5723
5817   -37920
5818   -29044
5819    18363
5820    40938
5821     7578
5822   -36202
5823   -31671
5824    16553
5825    41606
5826     7554
5827   -35383
5828   -29611
5829    14818
5830    40747
5831    11306
5832   -35191
5833   -32012
5834    15269
5835    40997
5836    11082
5837   -33765
5838   -32296
5839    11469
5840    41104
5841    13169
5842   -32585
5843   -33499
5844    12169
5845    39213
5846    13368
5847   -30410
5848   -34523
5849     9286
5850    41666
5851    15065
5852   -31680
5853   -34128
5854     8996
5855    40283
5856    16713
5857   -28618
5858   -36865
5859     6419
5860    41393
5861    18378
5862   -28122
5863   -35502
5864     4668
5865    39036
5866    20476
5867   -27622
5868   -38713
5869     3165
5870    40213
5871    20569
5872   -25423
5873   -38110
5874     1411
5875    38959
5876    24216
5877   -24607
5878   -38713
5879     1250
5880    38841
5881    24334
5882   -22720
5883   -38314
5884    -1796
5885    38644
5886    26163
5887   -23271
5888   -38611
5889    -1533
5890    36261
5891    26425
5892   -20431
5893   -39750
5894    -4398
5895    38134
5896    26804
5897   -19895
5898   -38293
5899    -5379
5900    34313
5901    29782
5902   -17695
5903   -41070
5904    -6296
5905    36121
5906    28861
5907   -16122
5908   -39561
5909   -10200
5910    35190
5911    32096
5912   -15403
5913   -40370
5914    -9107
5915    33270
5916    31433
5917   -11993
5918   -39856
5919   -12917
5920    34429
5921    34225
5922   -12775
5923   -39443
5924   -13566
5925    29851
5926    33707
5927    -9622
5928   -39707
5929   -14856
5930    31862
5931    32868
5932    -9303
5933   -38367
5934   -15577
5935    28729
5936    34636
5937    -7487
5938   -40685
5939   -17424
5940    29836
5941    35220
5942    -5696
5943   -38642
5944   -18231
5945    26833
5946    36580
5947    -4821
5948   -40265
5949   -19744
5950    25836
5951    35975
5952    -1996
5953   -38426
5954   -21955
5955    24242
5956    37172
5957    -1398
5958   -37434
5959   -22394
5960    22907
5961    37626
5962      529
5963   -37802
5964   -24560
5965    23059
5966    38037
5967     1889
5968   -36176
5969   -25983
5970    19812
5971    38684
5972     3173
5973   -37299
5974   -25466
5975    19815
5976    38081
5977     4914
5978   -35255
5979   -26892
5980    17303
5981    39729
5982     5611
5983   -35000
5984   -27501
5985    16078
5986    37818
5987     8163
5988   -34468
5989   -29139
5990    16627
5991    38441
5992     7629
5993   -33497
5994   -29475
5995    13698
5996    38601
5997    11362
5998   -33197
5999   -31406
6000    14447
6001    39291
6002    11735
6003   -30361
6004   -32707
6005     9554
6006    38953
6007    13957
6008   -31119
6009   -33391
6010    10268
6011    38471
6012    15450
6013   -28588
6014   -34169
6015     6994
6016    39562
6017    16899
6018   -28581
6019   -33490
6020     6504
6021    38016
6022    18824
6023   -27184
6024   -35322
6025     5132
6026    38675
6027    18399
6028   -26811
6029   -35083
6030     2879
6031    37107
6032    20750
6033   -24487
6034   -36910
6035     3159
6036    37224
6037    21248
6038   -22475
6039   -36177
6040      402
6041    36763
6042    22965
6043   -22758
6044   -35965
6045        0
6046    36307
6047    23732
6048   -19456
6049   -38054
6050    -2853
6051    36471
6052    24184
6053   -20436
6054   -37619
6055    -4058
6056    34472
6057    26895
6058   -17877
6059   -39085
6060    -5471
6061    34313
6062    26763
6063   -16802
6064   -37592
6065    -8337
6066    33917
6067    29602
6068   -15523
6069   -37557
6070    -8099
6071    32725
6072    28858
6073   -14165
6074   -38790
6075   -11659
6076    31657
6077    29858
6078   -14043
6079   -37199
6080   -11201
6081    30284
6082    31926
6083   -12316
6084   -38956
6085   -11829
6086    31021
6087    30768
6088   -10996
6089   -37136
6090   -13254
6091    27757
6092    32955
6093    -8265
6094   -39310
6095   -14234
6096    28798
6097    32570
6098    -6539
6099   -36852
6100   -17980
6101    27801
6102    36203
6103    -6424
6104   -37734
6105   -17860
6106    25818
6107    33872
6108    -3412
6109   -36700
6110   -21132
6111    25050
6112    35222
6113    -3628
6114   -35525
6115   -20181
6116    23330
6117    35526
6118      382
6119   -37200
6120   -21395
6121    22686
6122    36238
6123       -7
6124   -35566
6125   -23093
6126    21289
6127    37042
6128     1212
6129   -36888
6130   -23608
6131    20147
6132    35018
6133     2428
6134   -34703
6135   -24863
6136    19910
6137    36821
6138     3907
6139   -35133
6140   -24328
6141    17125
6142    36765
6143     5993
6144   -33634
6145   -27404
6146    16786
6147    37354
6148     6530
6149   -31389
6150   -27648
6151    13098
6152    37250
6153     9748
6154   -31962
6155   -29969
6156    13965
6157    36532
6158     9905
6159   -30023
6160   -29678
6161    11493
6162    38161
6163    11524
6164   -30461
6165   -29847
6166    11392
6167    36429
6168    13247
6169   -28687
6170   -32233
6171     9336
6172    37616
6173    14682
6174   -28230
6175   -30332
6176     8269
6177    36091
6178    15369
6179   -27975
6180   -33552
6181     7909
6182    38124
6183    15710
6184   -25685
6185   -32443
6186     5895
6187    36294
6188    17876
6189   -25454
6190   -34994
6191     4542
6192    35929
6193    18819
6194   -22698
6195   -34541
6196     1012
6197    35565
6198    21765
6199   -22818
6200   -35429
6201      296
6202    34449
6203    21633
6204   -20579
6205   -36316
6206    -1806
6207    34464
6208    21763
6209   -19357
6210   -34692
6211    -2872
6212    33949
6213    24065
6214   -18867
6215   -36479
6216    -3568
6217    34150
6218    24838
6219   -18477
6220   -35949
6221    -5662
6222    32739
6223    26606
6224   -16959
6225   -36874
6226    -5183
6227    32946
6228    26984
6229   -14319
6230   -35756
6231    -8218
6232    32215
6233    27051
6234   -14658
6235   -36951
6236    -9097
6237    30234
6238    29211
6239   -11774
6240   -36864
6241    -9862
6242    31152
6243    28716
6244   -11448
6245   -36526
6246   -12083
6247    28002
6248    30147
6249    -9134
6250   -37234
6251   -13527
6252    27510
6253    30758
6254    -8354
6255   -35611
6256   -15601
6257    26445
6258    32533
6259    -7855
6260   -35616
6261   -15509
6262    26246
6263    31454
6264    -4276
6265   -36804
6266   -17584
6267    24566
6268    32861
6269    -5577
6270   -35428
6271   -18223
6272    24188
6273    33595
6274    -3969
6275   -35717
6276   -18322
6277    24071
6278    33720
6279    -2049
6280   -34214
6281   -20158
6282    21071
6283    34401
6284      -60
6285   -34316
6286   -21925
6287    21120
6288    32949
6289      393
6290   -33727
6291   -22590
6292    18804
6293    35465
6294     2792
6295   -33732
6296   -22862
6297    17524
6298    34545
6299     4524
6300   -31331
6301   -25159
6302    17085
6303    35347
6304     4597
6305   -31503
6306   -26634
6307    15138
6308    35995
6309     7863
6310   -31368
6311   -26633
6312    15593
6313    36014
6314     7693
6315   -29449
6316   -27024
6317    12566
6318    36339
6319     9145
6320   -30777
6321   -28055
6322    13090
6323    35627
6324    10230
6325   -29207
6326   -28968
6327    11697
6328    36162
6329    11690
6330   -28401
6331   -29899
6332     8643
6333    35633
6334    14127
6335   -27019
6336   -30947
6337     7243
6338    36139
6339    13854
6340   -25233
6341   -30526
6342     5499
6343    34758
6344    16063
6345   -25632
6346   -32517
6347     4881
6348    34620
6349    16600
6350   -23166
6351   -31881
6352     2856
6353    34821
6354    18853
6355   -22743
6356   -32417
6357     3173
6358    34536
6359    19098
6360   -21104
6361   -33601
6362      883
6363    34933
6364    20177
6365   -21203
6366   -33232
6367     -432
6368    32961
6369    21508
6370   -20315
6371   -34086
6372    -1989
6373    33026
6374    21876
6375   -19242
6376   -33311
6377    -2733
6378    32929
6379    23641
6380   -17547
6381   -34655
6382    -2768
6383    30963
6384    24436
6385   -16214
6386   -34060
6387    -6523
6388    30281
6389    26055
6390   -14413
6391   -34711
6392    -7483
6393    29306
6394    27081
6395   -12723
6396   -35336
6397    -9103
6398    29692
6399    27288
6400   -11303
6401   -35343
6402   -10001
6403    27820
6404    27825
6405   -10030
6406   -35336
6407   -10404
6408    27399
6409    28870
6410    -9130
6411   -34600
6412   -13758
6413    26011
6414    29870
6415    -8460
6416   -34651
6417   -13662
6418    26618
6419    29855
6420    -8273
6421   -34226
6422   -15329
6423    25658
6424    31589
6425    -6694
6426   -35131
6427   -16227
6428    24521
6429    30359
6430    -4102
6431   -33811
6432   -17141
6433    23201
6434    31976
6435    -2866
6436   -33096
6437   -18595
6438    21444
6439    32152
6440     -240
6441   -33666
6442   -20269
6443    20372
6444    32245
6445      133
6446   -31688
6447   -20922
6448    18562
6449    33011
6450     1664
6451   -32306
6452   -21274
6453    18742
6454    33633
6455     3060
6456   -32121
6457   -23023
6458    18314
6459    34606
6460     2659
6461   -31868
6462   -23527
6463    16545
6464    33859
6465     5583
6466   -30980
6467   -24572
6468    15501
6469    33612
6470     6761
6471   -29526
6472   -24874
6473    14782
6474    34348
6475     6650
6476   -29322
6477   -26326
6478    12499
6479    33435
6480     9699
6481   -27480
6482   -26431
6483    11860
6484    34446
6485    10951
6486   -27620
6487   -28150
6488     9510
6489    34402
6490    12319
6491   -26876
6492   -28368
6493     7929
6494    35091
6495    13302
6496   -25671
6497   -29716
6498     7843
6499    33451
6500    14097
6501   -24128
6502   -30273
6503     6399
6504    34797
6505    15139
6506   -23753
6507   -30044
6508     3917
6509    33988
6510    17079
6511   -23232
6512   -31728
6513     4223
6514    33539
6515    16990
6516   -22994
6517   -30859
6518     2854
6519    32384
6520    19070
6521   -21378
6522   -32439
6523      693
6524    32413
6525    19438
6526   -20222
6527   -32574
6528     -590
6529    32745
6530    20634
6531   -19005
6532   -32364
6533    -2129
6534    31037
6535    21468
6536   -17433
6537   -32460
6538    -2596
6539    30145
6540    22892
6541   -16387
6542   -32731
6543    -4508
6544    28958
6545    23706
6546   -15571
6547   -34240
6548    -5613
6549    29065
6550    24341
6551   -14339
6552   -33027
6553    -6366
6554    29425
6555    25400
6556   -12118
6557   -34754
6558    -7898
6559    28723
6560    25921
6561   -12295
6562   -33890
6563    -8991
6564    27640
6565    27545
6566   -11160
6567   -34587
6568   -10216
6569    27690
6570    26868
6571    -8496
6572   -33443
6573   -12658
6574    26065
6575    28330
6576    -8229
6577   -32911
6578   -12590
6579    24752
6580    28927
6581    -6476
6582   -33004
6583   -14460
6584    23386
6585    29359
6586    -6162
6587   -32665
6588   -14966
6589    22409
6590    29926
6591    -4622
6592   -32827
6593   -17114
6594    22567
6595    30347
6596    -2208
6597   -32257
6598   -17541
6599    21511
6600    30668
6601    -1639
6602   -32561
6603   -18415
6604    20886
6605    30294
6606      -62
6607   -31708
6608   -19584
6609    19349
6610    31911
6611     1016
6612   -30891
6613   -19735
6614    17993
6615    31361
6616     1777
6617   -29763
6618   -22615
6619    17533
6620    31686
6621     2391
6622   -28610
6623   -22226
6624    15249
6625    31449
6626     5539
6627   -30315
6628   -23953
6629    14842
6630    32515
6631     5843
6632   -28330
6633   -24194
6634    12674
6635    32458
6636     7506
6637   -28797
6638   -25323
6639    11732
6640    32371
6641     8917
6642   -27263
6643   -25672
6644    11360
6645    33964
6646     9998
6647   -27738
6648   -26471
6649    10440
6650    31247
6651    11504
6652   -25547
6653   -28334
6654     8881
6655    33643
6656    11842
6657   -25876
6658   -27605
6659     7320
6660    32195
6661    13178
6662   -24729
6663   -29346
6664     6385
6665    32098
6666    13228
6667   -21402
6668   -28260
6669     3895
6670    33374
6671    15383
6672   -22027
6673   -29999
6674     3652
6675    31361
6676    16618
6677   -20493
6678   -30088
6679     1362
6680    31831
6681    17334
6682   -20898
6683   -30486
6684     1150
6685    30217
6686    17900
6687   -18538
6688   -30975
6689     -941
6690    31134
6691    18965
6692   -18600
6693   -30635
6694    -1457
6695    29425
6696    21903
6697   -17027
6698   -31533
6699    -3020
6700    30235
6701    21433
6702   -15990
6703   -32200
6704    -4028
6705    30058
6706    23073
6707   -15456
6708   -31848
6709    -5063
6710    27930
6711    23147
6712   -13648
6713   -32236
6714    -7326
6715    29125
6716    24730
6717   -12465
6718   -31551
6719    -7864
6720    27587
6721    24310
6722   -10566
6723   -32439
6724    -8690
6725    27097
6726    25805
6727   -10515
6728   -31110
6729   -10649
6730    25623
6731    26145
6732    -8519
6733   -32326
6734   -11851
6735    24398
6736    26508
6737    -7029
6738   -31980
6739   -12801
6740    23282
6741    27518
6742    -7745
6743   -32372
6744   -12898
6745    23627
6746    27620
6747    -4788
6748   -32276
6749   -15196
6750    23618
6751    28762
6752    -5188
6753   -31288
6754   -15535
6755    21269
6756    29138
6757    -3459
6758   -31535
6759   -17060
6760    21801
6761    28446
6762    -1729
6763   -29590
6764   -17822
6765    18903
6766    28956
6767     -104
6768   -30767
6769   -17880
6770    18765
6771    29656
6772     1153
6773   -29626
6774   -19959
6775    17184
6776    29326
6777     1432
6778   -28448
6779   -19938
6780    15844
6781    30443
6782     3158
6783   -28977
6784   -21430
6785    15657
6786    30734
6787     3781
6788   -28824
6789   -22402
6790    13740
6791    30865
6792     6561
6793   -28526
6794   -22165
6795    13679
6796    31964
6797     7098
6798   -26988
6799   -24027
6800    11748
6801    31270
6802     7204
6803   -27046
6804   -24214
6805    11273
6806    31491
6807     9140
6808   -25232
6809   -24999
6810    10012
6811    31436
6812    10385
6813   -24557
6814   -25893
6815     7270
6816    30563
6817    11809
6818   -23043
6819   -27156
6820     7984
6821    31381
6822    12457
6823   -21996
6824   -26926
6825     5035
6826    30923
6827    13945
6828   -22334
6829   -27775
6830     5146
6831    30179
6832    14564
6833   -21583
6834   -27522
6835     2430
6836    30412
6837    16426
6838   -20688
6839   -28217
6840     3260
6841    30571
6842    17143
6843   -19685
6844   -30317
6845     1454
6846    31071
6847    17848
6848   -19529
6849   -29224
6850      540
6851    29627
6852    19091
6853   -17699
6854   -30574
6855    -3409
6856    29779
6857    19497
6858   -16549
6859   -29906
6860    -2634
6861    27811
6862    20047
6863   -15457
6864   -31090
6865    -4120
6866    28554
6867    21354
6868   -13109
6869   -29824
6870    -5407
6871    27011
6872    23012
6873   -13286
6874   -29365
6875    -6878
6876    26181
6877    22391
6878   -11869
6879   -30325
6880    -7932
6881    26054
6882    23752
6883   -11701
6884   -30437
6885    -7772
6886    24682
6887    25465
6888    -8812
6889   -31148
6890    -8085
6891    25533
6892    25664
6893    -7856
6894   -30440
6895   -10471
6896    24073
6897    25272
6898    -7700
6899   -31939
6900   -11572
6901    22360
6902    26459
6903    -6291
6904   -30160
6905   -11301
6906    22635
6907    26414
6908    -5910
6909   -30970
6910   -14906
6911    21079
6912    26896
6913    -3021
6914   -29397
6915   -15370
6916    21450
6917    28061
6918    -2921
6919   -29480
6920   -15394
6921    19043
6922    28003
6923    -1588
6924   -29818
6925   -16999
6926    18534
6927    28480
6928     -986
6929   -29158
6930   -17362
6931    17833
6932    28056
6933     1046
6934   -28187
6935   -18965
6936    16900
6937    29027
6938     2003
6939   -27846
6940   -20091
6941    14851
6942    29896
6943     2717
6944   -28075
6945   -20684
6946    15022
6947    29781
6948     4568
6949   -26765
6950   -21730
6951    14444
6952    30903
6953     6027
6954   -27321
6955   -21113
6956    13439
6957    29807
6958     6720
6959   -25541
6960   -22557
6961    10658
6962    29206
6963     8463
6964   -24239
6965   -23467
6966    10778
6967    30669
6968     8388
6969   -24400
6970   -23590
6971     8969
6972    29862
6973    10159
6974   -23549
6975   -23995
6976     8809
6977    30444
6978    11339
6979   -23543
6980   -24514
6981     6600
6982    29223
6983    12208
6984   -22028
6985   -26588
6986     5645
6987    30164
6988    12545
6989   -22015
6990   -26270
6991     4425
6992    30133
6993    13393
6994   -20451
6995   -27684
6996     3756
6997    29832
6998    14607
6999   -20041
7000   -26936
7001     1457
7002    29255
7003    16671
7004   -19319
7005   -28279
7006      862
7007    28554
7008    17327
7009   -17443
7010   -28475
7011     -416
7012    29694
7013    17948
7014   -16648
7015   -28726
7016     -306
7017    26741
7018    17476
7019   -16182
7020   -27687
7021    -2195
7022    27781
7023    19021
7024   -15490
7025   -29182
7026    -4296
7027    26628
7028    20753
7029   -13582
7030   -29067
7031    -5311
7032    26563
7033    21429
7034   -12662
7035   -29620
7036    -5466
7037    25292
7038    21788
7039   -12278
7040   -30630
7041    -6463
7042    24817
7043    22802
7044   -10718
7045   -29882
7046    -8559
7047    24575
7048    24187
7049    -9886
7050   -30043
7051    -9001
7052    23135
7053    23109
7054    -7826
7055   -29727
7056   -10595
7057    22616
7058    24110
7059    -6920
7060   -29429
7061   -11299
7062    20915
7063    24996
7064    -6364
7065   -29050
7066   -12866
7067    22398
7068    26422
7069    -4052
7070   -28695
7071   -12760
7072    20512
7073    25792
7074    -4535
7075   -29578
7076   -13734
7077    18980
7078    25965
7079    -4335
7080   -28109
7081   -14803
7082    19850
7083    28088
7084    -1873
7085   -28880
7086   -16462
7087    17583
7088    27133
7089     -852
7090   -27755
7091   -17866
7092    17166
7093    27866
7094      889
7095   -27481
7096   -17238
7097    15981
7098    28175
7099     1180
7100   -27175
7101   -19006
7102    14843
7103    27888
7104     2441
7105   -26247
7106   -19167
7107    13161
7108    28900
7109     4987
7110   -26493
7111   -21348
7112    13949
7113    27796
7114     5212
7115   -24175
7116   -21249
7117    11379
7118    29016
7119     6138
7120   -24838
7121   -22268
7122    11320
7123    28736
7124     7364
7125   -23813
7126   -22679
7127     9790
7128    29474
7129     8352
7130   -24112
7131   -22377
7132     8928
7133    28844
7134     8694
7135   -23661
7136   -23691
7137     6934
7138    29645
7139     9681
7140   -22320
7141   -24170
7142     6586
7143    29463
7144    11434
7145   -22661
7146   -25544
7147     5404
7148    28593
7149    11973
7150   -20726
7151   -25960
7152     4305
7153    27241
7154    14343
7155   -19769
7156   -25743
7157     3248
7158    27941
7159    13320
7160   -18573
7161   -25757
7162     1624
7163    27531
7164    14577
7165   -17875
7166   -26045
7167      630
7168    28084
7169    16547
7170   -15918
7171   -28079
7172      562
7173    27361
7174    16581
7175   -15746
7176   -27958
7177     -683
7178    27088
7179    17470
7180   -14963
7181   -27359
7182    -1805
7183    26689
7184    17933
7185   -14784
7186   -28384
7187    -3445
7188    26481
7189    19449
7190   -13071
7191   -29169
7192    -3982
7193    24687
7194    20047
7195   -12577
7196   -27403
7197    -4928
7198    23582
7199    21632
7200   -11454
7201   -28307
7202    -6781
7203    23760
7204    22691
7205   -10804
7206   -27551
7207    -8071
7208    23493
7209    21040
7210   -10212
7211   -28659
7212    -8818
7213    22939
7214    23770
7215    -8157
7216   -28555
7217    -9928
7218    21262
7219    23543
7220    -6439
7221   -28332
7222   -11252
7223    22009
7224    24304
7225    -6271
7226   -27375
7227   -12539
7228    21684
7229    24423
7230    -5347
7231   -28359
7232   -12897
7233    19729
7234    25796
7235    -4704
7236   -28443
7237   -13123
7238    18331
7239    26186
7240    -2187
7241   -27648
7242   -14353
7243    18476
7244    25964
7245    -1579
7246   -26321
7247   -14342
7248    16128
7249    26454
7250     1453
7251   -26390
7252   -16721
7253    16674
7254    26603
7255     -639
7256   -25299
7257   -16260
7258    15204
7259    26836
7260     1746
7261   -25511
7262   -18536
7263    13789
7264    27084
7265     3743
7266   -24074
7267   -17398
7268    13648
7269    27400
7270     2587
7271   -25622
7272   -19683
7273    12338
7274    27933
7275     5087
7276   -25172
7277   -20473
7278    12081
7279    27709
7280     4779
7281   -24737
7282   -21335
7283    10312
7284    28236
7285     6937
7286   -23564
7287   -22216
7288    10042
7289    27481
7290     8053
7291   -22823
7292   -22238
7293     8654
7294    27318
7295     9456
7296   -22698
7297   -22423
7298     8065
7299    26758
7300    10421
7301   -21025
7302   -22493
7303     7278
7304    28184
7305    10411
7306   -20688
7307   -24021
7308     5756
7309    27100
7310    11069
7311   -19828
7312   -25041
7313     3922
7314    27394
7315    12595
7316   -19037
7317   -25447
7318     2673
7319    26629
7320    13296
7321   -18355
7322   -25399
7323     2602
7324    27717
7325    14197
7326   -17806
7327   -26394
7328      817
7329    26523
7330    16820
7331   -17835
7332   -25947
7333     -129
7334    25065
7335    16634
7336   -15216
7337   -26547
7338     -542
7339    25760
7340    17685
7341   -14711
7342   -26725
7343    -1854
7344    25669
7345    17763
7346   -13579
7347   -26106
7348    -3413
7349    24376
7350    19058
7351   -12836
7352   -25314
7353    -3976
7354    23824
7355    18993
7356   -11888
7357   -26050
7358    -3528
7359    23059
7360    20333
7361   -11285
7362   -26657
7363    -5708
7364    23907
7365    21931
7366   -10192
7367   -27936
7368    -7132
7369    22482
7370    20941
7371    -8456
7372   -28059
7373    -9616
7374    21961
7375    21920
7376    -8112
7377   -27458
7378   -10152
7379    20413
7380    22785
7381    -6827
7382   -26908
7383   -10645
7384    21857
7385    22640
7386    -5456
7387   -27017
7388   -11052
7389    19923
7390    24162
7391    -4754
7392   -26939
7393   -12160
7394    18666
7395    23062
7396    -3823
7397   -26413
7398   -12630
7399    18644
7400    24663
7401    -2371
7402   -26511
7403   -12446
7404    17396
7405    24000
7406    -1417
7407   -26514
7408   -15338
7409    16152
7410    25464
7411    -1493
7412   -26281
7413   -15326
7414    15214
7415    25573
7416     1041
7417   -25985
7418   -16941
7419    15617
7420    26559
7421      167
7422   -24340
7423   -18140
7424    13786
7425    26703
7426     2746
7427   -25367
7428   -17643
7429    12287
7430    26405
7431     4028
7432   -23807
7433   -19445
7434    11716
7435    26475
7436     4253
7437   -23206
7438   -19293
7439    11107
7440    26536
7441     5974
7442   -23125
7443   -20837
7444     9939
7445    26365
7446     5377
7447   -22893
7448   -20052
7449     8421
7450    26315
7451     7586
7452   -22607
7453   -21870
7454     8130
7455    26026
7456     8079
7457   -21499
7458   -22052
7459     7222
7460    26612
7461     9817
7462   -20651
7463   -23046
7464     5458
7465    26440
7466    10718
7467   -19174
7468   -22423
7469     5291
7470    27560
7471    11092
7472   -18977
7473   -24146
7474     4986
7475    25607
7476    12191
7477   -18093
7478   -24357
7479     2906
7480    26375
7481    12837
7482   -17909
7483   -23736
7484     1827
7485    24588
7486    13856
7487   -16562
7488   -24917
7489     1345
7490    25129
7491    14586
7492   -15460
7493   -24905
7494      397
7495    24461
7496    15804
7497   -15103
7498   -25304
7499    -1092
7500    23898
7501    15477
7502   -13755
7503   -25397
7504    -2182
7505    24186
7506    17741
7507   -13564
7508   -25810
7509    -2120
7510    23177
7511    18716
7512   -11701
7513   -27193
7514    -3849
7515    24123
7516    18721
7517   -11959
7518   -25752
7519    -5632
7520    23002
7521    19768
7522    -9569
7523   -27454
7524    -6115
7525    22278
7526    19985
7527    -9896
7528   -26401
7529    -8115
7530    21466
7531    21333
7532    -8758
7533   -26002
7534    -7535
7535    20868
7536    21507
7537    -7203
7538   -25759
7539    -9156
7540    21147
7541    21987
7542    -7581
7543   -26230
7544    -9540
7545    18557
7546    22699
7547    -5898
7548   -26439
7549   -10435
7550    20582
7551    22582
7552    -4476
7553   -25314
7554   -11931
7555    18884
7556    23435
7557    -4196
7558   -25919
7559   -12861
7560    18017
7561    23048
7562    -1460
7563   -24311
7564   -12995
7565    16663
7566    24272
7567    -1315
7568   -26009
7569   -14088
7570    16717
7571    24040
7572      -25
7573   -25086
7574   -15204
7575    14992
7576    25425
7577     -218
7578   -24771
7579   -15654
7580    14509
7581    24286
7582     1847
7583   -22976
7584   -16101
7585    13780
7586    24578
7587     1587
7588   -22591
7589   -17774
7590    12693
7591    24811
7592     3849
7593   -24256
7594   -18661
7595    12318
7596    25280
7597     4581
7598   -21994
7599   -17870
7600    10422
7601    26961
7602     5633
7603   -22165
7604   -18970
7605     9616
7606    25901
7607     6236
7608   -21885
7609   -20575
7610     8840
7611    26030
7612     7898
7613   -21252
7614   -20172
7615     9051
7616    25936
7617     8168
7618   -19751
7619   -21970
7620     7656
7621    25320
7622     9859
7623   -19581
7624   -21862
7625     6127
7626    26468
7627    10052
7628   -19225
7629   -22395
7630     4942
7631    25733
7632     9807
7633   -18441
7634   -22471
7635     3109
7636    25202
7637    12242
7638   -17126
7639   -22196
7640     2982
7641    24570
7642    12856
7643   -16730
7644   -22694
7645     2310
7646    24812
7647    13502
7648   -16430
7649   -24188
7650      313
7651    23242
7652    15299
7653   -15866
7654   -24408
7655      -12
7656    24383
7657    15167
7658   -14020
7659   -24876
7660    -1060
7661    23078
7662    16472
7663   -13197
7664   -25017
7665    -2778
7666    23319
7667    16934
7668   -12035
7669   -24456
7670    -2574
7671    23259
7672    17198
7673   -12638
7674   -24826
7675    -4100
7676    22934
7677    17648
7678   -11557
7679   -25172
7680    -3951
7681    21362
7682    18718
7683   -10016
7684   -24711
7685    -5954
7686    20892
7687    18965
7688    -8997
7689   -24975
7690    -6247
7691    20799
7692    19793
7693    -8646
7694   -25255
7695    -7943
7696    20041
7697    20800
7698    -6878
7699   -25981
7700    -8657
7701    19727
7702    21361
7703    -5688
7704   -24341
7705    -9763
7706    19856
7707    22229
7708    -4366
7709   -24930
7710   -10227
7711    18250
7712    21958
7713    -4000
7714   -24652
7715   -12336
7716    17343
7717    21791
7718    -3390
7719   -25663
7720   -11724
7721    15984
7722    22345
7723    -3206
7724   -24003
7725   -12709
7726    16625
7727    23526
7728    -1453
7729   -23314
7730   -12944
7731    14957
7732    23656
7733    -1181
7734   -23307
7735   -14022
7736    14541
7737    22454
7738      421
7739   -23796
7740   -15638
7741    13331
7742    25450
7743      253
7744   -22590
7745   -15311
7746    12328
7747    23669
7748     2854
7749   -21827
7750   -16906
7751    12410
7752    24797
7753     4405
7754   -21897
7755   -18211
7756    11765
7757    24644
7758     5002
7759   -22468
7760   -18447
7761    10201
7762    24641
7763     4476
7764   -21137
7765   -19128
7766    10167
7767    23972
7768     6834
7769   -20769
7770   -18815
7771     8590
7772    23830
7773     7080
7774   -19776
7775   -19329
7776     6680
7777    25053
7778     7778
7779   -19937
7780   -20234
7781     5953
7782    24677
7783     8730
7784   -19000
7785   -21254
7786     6748
7787    23783
7788     9870
7789   -17728
7790   -21165
7791     4632
7792    24228
7793    11243
7794   -17291
7795   -21981
7796     4381
7797    23033
7798    12607
7799   -17155
7800   -22721
7801     2384
7802    24235
7803    12956
7804   -15993
7805   -23730
7806     2366
7807    23139
7808    13420
7809   -15556
7810   -23719
7811      909
7812    23434
7813    13489
7814   -14831
7815   -23439
7816      265
7817    22175
7818    14874
7819   -14723
7820   -23664
7821    -1041
7822    22812
7823    14829
7824   -12482
7825   -23096
7826    -2151
7827    22538
7828    15395
7829   -13472
7830   -22901
7831    -2012
7832    22023
7833    16786
7834   -11420
7835   -23014
7836    -3470
7837    21291
7838    17894
7839   -10506
7840   -24189
7841    -4921
7842    21358
7843    17974
7844    -9468
7845   -23559
7846    -4140
7847    20994
7848    18610
7849    -9155
7850   -23709
7851    -6660
7852    20519
7853    19405
7854    -7253
7855   -24326
7856    -7270
7857    19935
7858    19861
7859    -7602
7860   -23109
7861    -8689
7862    19435
7863    20202
7864    -5126
7865   -23791
7866    -8944
7867    17664
7868    19767
7869    -4906
7870   -23958
7871    -8914
7872    18405
7873    20981
7874    -4588
7875   -23852
7876   -10986
7877    16859
7878    20618
7879    -3975
7880   -23556
7881   -12172
7882    16530
7883    21802
7884    -1956
7885   -22528
7886   -11292
7887    15539
7888    22893
7889    -1891
7890   -22768
7891   -11857
7892    15106
7893    22157
7894      -11
7895   -23914
7896   -14129
7897    13353
7898    23495
7899       42
7900   -21899
7901   -14515
7902    13770
7903    24497
7904     1354
7905   -23401
7906   -15180
7907    11968
7908    22718
7909     1216
7910   -21522
7911   -16213
7912    12556
7913    22317
7914     3392
7915   -21596
7916   -16530
7917    10547
7918    23087
7919     3672
7920   -21215
7921   -16796
7922    10090
7923    23300
7924     4862
7925   -19822
7926   -18360
7927     9555
7928    24362
7929     4956
7930   -19492
7931   -17897
7932     8250
7933    23371
7934     7684
7935   -18722
7936   -18505
7937     6187
7938    24401
7939     7615
7940   -17918
7941   -20474
7942     6714
7943    23270
7944     8034
7945   -19515
7946   -19103
7947     5264
7948    23842
7949     8835
7950   -16890
7951   -21068
7952     4969
7953    23427
7954    10573
7955   -16918
7956   -20727
7957     3386
7958    23357
7959    11253
7960   -15967
7961   -21323
7962     3697
7963    22559
7964    10854
7965   -15967
7966   -21560
7967     1439
7968    23619
7969    13080
7970   -14657
7971   -21967
7972     2750
7973    23346
7974    13227
7975   -14922
7976   -22302
7977     -313
7978    22037
7979    13013
7980   -12764
7981   -22267
7982     -727
7983    21776
7984    15564
7985   -12936
7986   -22469
7987    -2336
7988    22946
7989    15101
7990   -12791
7991   -23368
7992    -2530
7993    20901
7994    17196
7995   -10493
7996   -22467
7997    -4539
7998    21634
7999    16961
8000    -9615
8001   -24281
8002    -4606
8003    19055
8004    18123
8005    -9934
8006   -23434
8007    -5754
8008    20559
8009    17226
8010    -8599
8011   -23412
8012    -5561
8013    18903
8014    19429
8015    -7703
8016   -22839
8017    -6927
8018    18714
8019    17629
8020    -7732
8021   -22916
8022    -7727
8023    16864
8024    19629
8025    -6732
8026   -22734
8027    -9081
8028    18982
8029    18760
8030    -4015
8031   -23441
8032    -9024
8033    16837
8034    21073
8035    -5099
8036   -23136
8037   -11259
8038    16724
8039    20809
8040    -1651
8041   -23509
8042   -10713
8043    15461
8044    21780
8045    -2052
8046   -22237
8047   -11664
8048    14927
8049    20262
8050      199
8051   -22558
8052   -12822
8053    13652
8054    21764
8055    -1357
8056   -20713
8057   -13619
8058    14402
8059    22117
8060      805
8061   -21729
8062   -13875
8063    12046
8064    22817
8065      575
8066   -20940
8067   -15478
8068    13291
8069    21364
8070     1375
8071   -21426
8072   -14882
8073     9678
8074    23060
8075     2612
8076   -19800
8077   -16889
8078    11068
8079    21741
8080     4345
8081   -20648
8082   -16083
8083     9373
8084    23770
8085     4038
8086   -19264
8087   -18403
8088     9157
8089    21519
8090     7011
8091   -19608
8092   -17398
8093     7767
8094    24109
8095     5812
8096   -17955
8097   -18564
8098     7876
8099    21690
8100     8341
8101   -19931
8102   -17845
8103     5428
8104    22445
8105     8234
8106   -17071
8107   -20605
8108     6093
8109    21414
8110     9348
8111   -17846
8112   -18171
8113     4221
8114    23319
8115     8918
8116   -15783
8117   -20876
8118     4776
8119    23400
8120    10456
8121   -13467
##END NTUPLES=NMR FID
##END=
