# Supplementary material for: An untargeted multi-technique metabolomics approach to studying intracellular metabolites of HepG2 cells exposed to 2,3,7,8-tetrachlorodibenzo-p-dioxin
Source: BMC Genomics. 2011 May 20;12:251. doi: 10.1186/1471-2164-12-251 (PMC3141663; doi:10.1186/1471-2164-12-251)
Supplement: Additional file 2 — Metadata and NMR raw data: ZIP file containing: -All NMR raw data (in JCAMP-DX format ".dx") -The metadata on NMR (polars & apolars), LC-MS and GC-MS data sets (as Tab delimited files ".txt"). [file 1471-2164-12-251-S2.ZIP › TE/Ainhoa/SAFETY COPY D Disk/TRABAJO/ARTICLES/ARTICLE Metabolomics TCDD_ACCEPTED/JCAMP_DX_NMR_data_and_all_metadata/NMR_apolar_TCDD_p30.1C.dx]

##TITLE=
##JCAMPDX= 6.0         $$ Bruker NMR JCAMP-DX V2.0
##DATA TYPE= NMR FID
##DATA CLASS= NTUPLES
##ORIGIN= Bruker BioSpin GmbH
##OWNER= bruker
$$ 1.72 TOPSPIN		Version 2.1
$$ 2011-04-15 14:47:44.662 +0200  WUR\bruker@RIK1030
$$ Compression mode = fixed
##.OBSERVE FREQUENCY= 400.1319223
##.OBSERVE NUCLEUS= ^1H
##.DELAY= (6, 6)
##.ACQUISITION MODE= SIMULTANEOUS (DQD)
##.ACQUISITION SCHEME= undefined
##.AVERAGES= 128
##.DIGITISER RES= 18
##SPECTROMETER/DATA SYSTEM= avance400
##.PULSE SEQUENCE= zg
##.SOLVENT NAME= CDCl3
##.SHIFT REFERENCE= INTERNAL, CDCl3, 1, 11.01498
##AUDIT TRAIL= $$ (NUMBER, WHEN, WHO, WHERE, PROCESS, VERSION, WHAT)
$$ ##TITLE= Audit trail, TOPSPIN		Version 1.3
$$ ##JCAMPDX= 5.01
$$ ##ORIGIN= Bruker BioSpin GmbH
$$ ##OWNER= bruker
$$ $$ P:/NMR-data/data/Ainhoa_raw_data/nmr/AR180608.1C/1/audita.txt
$$ ##AUDIT TRAIL=  $$ (NUMBER, WHEN, WHO, WHERE, VERSION, WHAT)
(   1,<2008-06-17 15:02:55.438 +0200>,<WUR\bruker>,<RIK1030>,<TOPSPIN 1.3>,
      <created by zg, POWCHK disabled, PULCHK disabled
       configuration hash MD5:
       D1 93 94 B6 6B D6 3B BD 35 EA 0D 0D AE B0 63 FA
       data hash MD5: 16K
       F8 C2 3F 96 A5 75 14 97 2B 97 AF 7B 5D 99 B8 A2>)
(   2,<2011-04-15 14:47:42.162 +0200>,<WUR\bruker>,<RIK1030>,<proc1d>,<TOPSPIN 2.1>,
      <convdta from       1 "NMR_apolar_TCDD_p30.1C" "Ainhoa_raw_data" "P:\NMR-data"
       data hash MD5: 16244
       A0 5E 43 46 F3 A2 DF 03 CC AF 3F AE B0 26 D7 54>)
$$ ##END=
$$ 
$$ $$ hash MD5
$$ $$ 8E 00 68 D6 76 3F 41 33 F0 A2 F6 85 90 92 CF A6
##$RELAX= 
##$BRUKER FILE EXP=format.temp
$$ EDIT_PAR COMMAND FILE
$$ 
$$ DI_MODE         LONG
$$ ED_ENTRY        ACQU
$$ ORDER           FILE
$$ 
$$ 
$$ HEADER		"F2 - Acquisition Parameters"
$$ T_NAME		Date_
$$ 		TYPE	R64
$$ 		CLASS	ACQU
$$ 		SUBRANGE 0.0 50000000
$$ 		REL	"Date_=itodate(DATE)"
$$ 		INV_REL	"DATE=datetoi(Date_,DATE)"
$$ 		FORMAT	"%14.0f"
$$ 		TEXT	" "
$$ END
$$ T_NAME		Time
$$ 		TYPE	R32
$$ 		CLASS	ACQU
$$ 		SUBRANGE 0.0 1000000
$$ 		REL	"Time=itotime(DATE)"
$$ 		INV_REL	"DATE=timetoi(Time,DATE)"
$$ 		FORMAT	"%14.2f"
$$ 		TEXT	" "
$$ END
$$ NAME		INSTRUM
$$ 		TEXT	" "
$$ END
$$ NAME		PROBHD
$$ 		FORMAT	"%14.14s"
$$ 		TEXT	" "
$$ END
$$ NAME		PULPROG
$$ 		TEXT	" "
$$ END
$$ NAME		TD
$$ 		TEXT	" "
$$ END
$$ NAME		SOLVENT
$$ 		TEXT	" "
$$ END
$$ NAME		NS
$$ 		TEXT	" "
$$ END
$$ NAME		DS
$$ 		TEXT	" "
$$ END
$$ T_NAME		SWH
$$ 		TYPE	R32
$$ 		CLASS	ACQU
$$ 		SUBRANGE 0.0 1e8
$$ 		REL	"SWH=SW*SFO1"
$$ 		INV_REL "SW=SWH/SFO1"
$$ 		UNIT	"Hz"
$$ 		FORMAT	"%14.3f Hz"
$$ 		TEXT	" "
$$ END
$$ T_NAME          FIDRES
$$                 TYPE    R32
$$                 CLASS   ACQU
$$                 SUBRANGE 0.0 100000
$$                 REL     "FIDRES=SW*SFO1/TD"
$$                 INV_REL "TD = nextpow(SW*SFO1/FIDRES)"
$$ 		UNIT	"Hz"
$$ 		FORMAT	"%14.6f Hz"
$$ 		TEXT	" "
$$ END
$$ T_NAME          AQ
$$ 		TYPE	R32
$$ 		CLASS	ACQU
$$ 		SUBRANGE 0.0 1000
$$ 		REL	"AQ=aqcalc(SW,SFO1,TD,DIGTYP)"
$$ 		INV_REL	"TD=tdcalc(SW,SFO1,1.0e6*AQ,DIGTYP)"
$$ 		UNIT	"sec"
$$ 		FORMAT	"%14.7f sec"
$$ 		TEXT	" "
$$ END
$$ NAME		RG
$$ 		TEXT	" "
$$ END
$$ T_NAME          DW
$$ 		TYPE	R32
$$ 		CLASS	ACQU
$$ 		SUBRANGE 0.0 1000000
$$ 		REL	"DW=1/(2*SW*SFO1)"
$$ 		INV_REL	"SW=1000000/(2*(0.005+DW)*SFO1)"
$$ 		UNIT	"usec"
$$ 		FORMAT	"%14.3lf usec"
$$ 		TEXT	" "
$$ END
$$ NAME		DE
$$ 		FORMAT	"%14.2f usec"
$$ 		TEXT	" "
$$ END
$$ NAME		TE
$$ 		FORMAT	"%14.1f K"
$$ 		TEXT	" "
$$ END
$$ T_NAME		D1
$$ 		TYPE	R32
$$ 		CLASS	ACQU
$$ 		SUBRANGE 0.0 1e38
$$ 		REL	"D1=D[1]"
$$ 		INV_REL	"D[1]=D1"
$$ 		UNIT	"sec"
$$ 		FORMAT	"%14.8f sec"
$$ 		TEXT	" "
$$ END
$$ NAME		TD0
$$ 		TEXT	" "
$$ END
$$ HEADER		"======== CHANNEL f1 ========"
$$ NAME		NUC1
$$ 		NONEDIT
$$ 		TEXT	" "
$$ END
$$ T_NAME		P1
$$ 		TYPE	R32
$$ 		CLASS	ACQU
$$ 		SUBRANGE 0.0 1.0e10
$$ 		REL	"P1=P[1]"
$$ 		INV_REL	"P[1]=P1"
$$ 		UNIT	"usec"
$$ 		FORMAT	"%14.2f usec"
$$ 		TEXT	" "
$$ END
$$ T_NAME		PL1
$$ 		TYPE	R32
$$ 		CLASS	ACQU
$$ 		SUBRANGE -6.0 1e38
$$ 		REL	"PL1=PL[1]"
$$ 		INV_REL	"PL[1]=PL1"
$$ 		UNIT	"dB"
$$ 		FORMAT	"%14.2f dB"
$$ 		TEXT	" "
$$ END
$$ NAME		SFO1
$$ 		FORMAT	"%14.7f MHz"
$$ 		TEXT	" "
$$ END
##$RELAX= 
##$BRUKER FILE EXP=scon
$$ ##TITLE= Parameter file, TOPSPIN		Version 1.3
$$ ##JCAMPDX= 5.0
$$ ##DATATYPE= Parameter Values
$$ ##ORIGIN= Bruker BioSpin GmbH
$$ ##OWNER= bruker
$$ $$ 2008-06-17 14:54:39.973 +0200  WUR\bruker@RIK1030
$$ $$ P:/NMR-data/data/Ainhoa_raw_data/nmr/AR180608.1C/1/scon
$$ ##$BLKPA= (0..15)
3 3 3 3 3 3 3 3 3 3 3 3 3 3 3 3 
$$ ##$BLKTR= (0..15)
3 3 3 3 3 3 3 3 3 3 3 3 3 3 3 3 
$$ ##$DE1= 2
$$ ##$DE2= 2
$$ ##$DEADC= 4
$$ ##$DEPA= 2
$$ ##$DERX= 3
$$ ##$PHASP4= (0..15)
0.5 0.5 0.5 0.5 0.5 0.5 0.5 0.5 0.5 0.5 0.5 0.5 0.5 0.5 0.5 0.5 
$$ ##$PHASPR= (0..15)
3 3 3 3 3 3 3 3 3 3 3 3 3 3 3 3 
$$ ##$SHAPPR= (0..15)
1.6 1.6 1.6 1.6 1.6 1.6 1.6 1.6 1.6 1.6 1.6 1.6 1.6 1.6 1.6 1.6 
$$ ##END=
##$RELAX= 
##$BRUKER FILE EXP=pulseprogram
$$ # 1 "C:/Bruker/TOPSPIN/exp/stan/nmr/lists/pp/zg"
$$ ;zg
$$ ;avance-version (06/11/09)
$$ ;1D sequence
$$ ;
$$ ;$CLASS=HighRes
$$ ;$DIM=1D
$$ ;$TYPE=
$$ ;$SUBTYPE=
$$ ;$COMMENT=
$$ 
$$ 
$$ # 1 "C:/Bruker/TOPSPIN/exp/stan/nmr/lists/pp/Avance.incl" 1
$$ ;Avance2.incl
$$ ;   for 1
$$ ;
$$ ;avance-version (07/01/22)
$$ ;
$$ ;$CLASS=HighRes Incl
$$ ;$COMMENT=
$$ 
$$ 
$$ 
$$ 
$$ 
$$ 
$$ 
$$ 
$$ 
$$ 
$$ 
$$ 
$$ 
$$ 
$$ 
$$ 
$$ 
$$ 
$$ 
$$ 
$$ 
$$ 
$$ 
$$ 
$$ 
$$ 
$$ 
$$ 
$$ 
$$ 
$$ 
$$ 
$$ 
$$ 
$$ 
$$ 
$$ 
$$ 
$$ 
$$ 
$$ 
$$ 
$$ 
$$ 
$$ 
$$ 
$$ 
$$ 
$$ 
$$ 
$$ 
$$ 
$$ 
$$ 
$$ 
$$ 
$$ 
$$ 
$$ 
$$ 
$$ 
$$ 
$$ 
$$ 
$$ 
$$ 
$$ 
$$ 
$$ 
$$ 
$$ 
$$ 
$$ 
$$ 
$$ 
$$ 
$$ 
$$ 
$$ 
$$ 
$$ 
$$ 
$$ 
$$ 
$$ 
$$ 
$$ 
$$ 
$$ 
$$ 
$$ 
$$ 
$$ 
$$ 
$$ 
$$ 
$$ 
$$ 
$$ 
$$ 
$$ 
$$ 
$$ 
$$ 
$$ 
$$ 
$$ 
$$ 
$$ 
$$ 
$$ 
$$ 
$$ 
$$ 
$$ 
$$ 
$$ 
$$ 
$$ 
$$ 
$$ 
$$ 
$$ 
$$ 
$$ 
$$ 
$$ 
$$ 
$$ 
$$ 
$$ 
$$ 
$$ 
$$ ;$Id: Avance2.incl,v 1.10.6.7 2007/01/22 13:54:46 ber Exp $
$$ # 12 "C:/Bruker/TOPSPIN/exp/stan/nmr/lists/pp/zg" 2
$$ 
$$ 
$$ 
$$ "acqt0=-p1*2/3.1416"
$$ 
$$ 
$$ # 1 "mc_line 18 file C:/Bruker/TOPSPIN/exp/stan/nmr/lists/pp/zg expanding definition part of mc command before ze"
$$ define delay MCWRK
$$ define delay MCREST
$$ "MCWRK = 0.500000*30m"
$$ "MCREST = 30m - 30m"
$$ # 18 "C:/Bruker/TOPSPIN/exp/stan/nmr/lists/pp/zg"
$$ 1 ze
$$ # 1 "mc_line 18 file C:/Bruker/TOPSPIN/exp/stan/nmr/lists/pp/zg expanding definition of mc command after ze"
$$ # 19 "C:/Bruker/TOPSPIN/exp/stan/nmr/lists/pp/zg"
$$ # 1 "mc_line 19 file C:/Bruker/TOPSPIN/exp/stan/nmr/lists/pp/zg expanding start label for mc command"
$$ 2 MCWRK  * 2
$$ LBLF0, MCREST
$$ # 20 "C:/Bruker/TOPSPIN/exp/stan/nmr/lists/pp/zg"
$$   d1
$$   p1 ph1
$$   go=2 ph31
$$ # 1 "mc_line 23 file C:/Bruker/TOPSPIN/exp/stan/nmr/lists/pp/zg expanding mc command in line"
$$   MCWRK wr #0
$$   MCWRK zd 
$$   lo to LBLF0 times td0
$$ 
$$ # 24 "C:/Bruker/TOPSPIN/exp/stan/nmr/lists/pp/zg"
$$ exit
$$ 
$$ 
$$ ph1=0 2 2 0 1 3 3 1
$$ ph31=0 2 2 0 1 3 3 1
$$ 
$$ 
$$ ;pl1 : f1 channel - power level for pulse (default)
$$ ;p1 : f1 channel -  high power pulse
$$ ;d1 : relaxation delay; 1-5 * T1
$$ ;NS: 1 * n, total number of scans: NS * TD0
$$ 
$$ 
$$ 
$$ ;$Id: zg,v 1.7.10.2 2006/11/10 11:04:15 ber Exp $
##$RELAX= 
##$BRUKER FILE EXP=uxnmr.par
$$ ##TITLE= Parameter file, TOPSPIN		Version 1.3
$$ ##JCAMPDX= 5.0
$$ ##DATATYPE= Parameter Values
$$ ##ORIGIN= Bruker BioSpin GmbH
$$ ##OWNER= Administrator
$$ $$ 2008-03-03 09:42:28.895 +0100  WUR\bruker@RIK1030
$$ $$ C:/Bruker/TOPSPIN/conf/instr/avance400/uxnmr.par
$$ ##$ACB= 0
$$ ##$ACBTAT= (0..15)
0 88 72 0 0 0 0 0 0 0 0 0 0 0 0 0 
$$ ##$ACBTBA= (0..15)
0 0 0 0 0 0 0 0 0 0 0 0 0 0 0 0 
$$ ##$ACBTCTL= (0..15)
0 0 0 0 0 0 0 0 0 0 0 0 0 0 0 0 
$$ ##$ACBTDI= (0..15)
0 102 102 0 0 0 0 0 0 0 0 0 0 0 0 0 
$$ ##$ACBTDM= (0..15)
0 10 10 0 0 0 0 0 0 0 0 0 0 0 0 0 
$$ ##$ACBTFHI= (0..15)
0 400 400 0 0 0 0 0 0 0 0 0 0 0 0 0 
$$ ##$ACBTFL= (0..15)
0 73 74 0 0 0 0 0 0 0 0 0 0 0 0 0 
$$ ##$ACBTFLO= (0..15)
0 14 14 0 0 0 0 0 0 0 0 0 0 0 0 0 
$$ ##$ACBTOUT= (0..15)
0 1 2 0 0 0 0 0 0 0 0 0 0 0 0 0 
$$ ##$ACBTPO= (0..15)
0 150000 60000 0 0 0 0 0 0 0 0 0 0 0 0 0 
$$ ##$ACBTPW= (0..15)
0 10 10 0 0 0 0 0 0 0 0 0 0 0 0 0 
$$ ##$ACBTSB= (0..15)
0 0 0 0 0 0 0 0 0 0 0 0 0 0 0 0 
$$ ##$ACBTY= <no>
$$ ##$AQSBDHW= (0..31)
255 255 1 4 4 255 255 255 0 0 255 255 255 255 255 255 255 255 255 0 255 
255 255 255 255 255 255 255 255 255 255 255 
$$ ##$AQSBDID= (0..31)
255 255 88 83 83 255 255 255 65 67 255 255 255 255 255 255 255 255 255 
66 255 255 255 255 255 255 255 255 255 255 255 255 
$$ ##$AQSBDNO= (0..31)
255 255 1 1 2 255 255 255 1 1 255 255 255 255 255 255 255 255 255 1 255 
255 255 255 255 255 255 255 255 255 255 255 
$$ ##$AQSBDTY= (0..31)
255 255 3 16 16 255 255 255 5 9 255 255 255 255 255 255 255 255 255 7 
255 255 255 255 255 255 255 255 255 255 255 255 
$$ ##$AQSBUAD= (0..31)
255 255 52 36 37 255 255 255 54 26 255 255 255 255 255 255 255 255 255 
32 255 255 255 255 255 255 255 255 255 255 255 255 
$$ ##$AQSECL= (0..31)
255 255 2 3 3 255 255 255 5 2 255 255 255 255 255 255 255 255 255 255 
255 255 255 255 255 255 255 255 255 255 255 255 
$$ ##$AQSECLS= (0..31)
255 255 3 2 2 255 255 255 0 0 255 255 255 255 255 255 255 255 255 255 
255 255 255 255 255 255 255 255 255 255 255 255 
$$ ##$ATT19F= (0..1)
0 0 
$$ ##$ATT1H= (0..1)
0 0 
$$ ##$ATT3H= (0..1)
0 0 
$$ ##$ATTX= (0..1)
0 0 
$$ ##$ATTY= (0..1)
0 0 
$$ ##$ATTZ= (0..1)
0 0 
$$ ##$BACSAIR= no
$$ ##$BACSCAP= 60
$$ ##$BACSDEL= 10
$$ ##$BACSFCM= no
$$ ##$BACSOPT= <>
$$ ##$BACSTY= <tty08>
$$ ##$BARPTY= <no>
$$ ##$BFREQ= 400.13
$$ ##$BIRDS= yes
$$ ##$BMPC= 0
$$ ##$BMPCTY= <no>
$$ ##$BPSUTY= <no>
$$ ##$BSMS= 1
$$ ##$BSMSTY= <tty02>
$$ ##$CFASMOD= (0..7)
1 1 1 1 1 1 1 1 
$$ ##$CFASMUL= (0..7)
1 1 1 1 1 1 1 1 
$$ ##$CNFTXDR= (0..7)
6 6 0 0 0 0 0 0 
$$ ##$COMDIG2= 0
$$ ##$CPDBTY= <no>
$$ ##$CRCOTY= <no>
$$ ##$DATSTAT= no
$$ ##$DIGI140= (0..7)
0 0 0 0 0 0 0 0 
$$ ##$DIGIB12= (0..7)
0 0 0 0 0 0 0 0 
$$ ##$DIGIB16= (0..7)
0 0 0 0 0 0 0 0 
$$ ##$DIGIFA= (0..7)
0 0 0 0 0 0 0 0 
$$ ##$DIGIHA= (0..7)
0 0 0 0 0 0 0 0 
$$ ##$DIGIHAF= (0..7)
0 0 0 0 0 0 0 0 
$$ ##$DIGIHRD= (0..7)
0 0 0 0 0 0 0 0 
$$ ##$DIGIIA= (0..7)
0 0 0 0 0 0 0 0 
$$ ##$DIGIO16= (0..7)
0 0 0 0 0 0 0 0 
$$ ##$DIGISA= (0..7)
1 0 0 0 0 0 0 0 
$$ ##$DIGISAF= (0..7)
0 0 0 0 0 0 0 0 
$$ ##$DIGISL= (0..7)
0 0 0 0 0 0 0 0 
$$ ##$DIGITYI= (0..7)
0 0 0 0 0 0 0 0 
$$ ##$DIGITYP= (0..7)
0 0 0 0 0 0 0 0 
$$ ##$DIGITZ= 0
$$ ##$DRU= no
$$ ##$FCUMEM= (0..7)
2093056 2093056 0 0 0 0 0 0 
$$ ##$FCUPAL= (0..7)
260 260 0 0 0 0 0 0 
$$ ##$FQMIX= 0
$$ ##$FUNCMOD= <>
$$ ##$GCUTYPE= 2
$$ ##$GTUTY= <no>
$$ ##$HFAC= 3
$$ ##$HPCU= 0
$$ ##$HPCUTY= <no>
$$ ##$HPTXLP= (0..3)
-1 -1 -1 -1 
$$ ##$HPTXPI= (0..3)
0 0 0 0 
$$ ##$HPTXPO= (0..3)
0 0 0 0 
$$ ##$HPTXTY= (0..3)
0 0 0 0 
$$ ##$IF451= 0
$$ ##$IFREQ= 1
$$ ##$INTFPR= 0
$$ ##$IPSO= no
$$ ##$LOCKTY= <tty03>
$$ ##$LOCSWID= 0
$$ ##$M2FAC= 0
$$ ##$MASTY= <no>
$$ ##$MEMPRM= 0
$$ ##$MHFAC= 0
$$ ##$MXFAC= 0
$$ ##$NAMPD1= <2H>
$$ ##$NAMPD10= <>
$$ ##$NAMPD11= <>
$$ ##$NAMPD12= <>
$$ ##$NAMPD13= <>
$$ ##$NAMPD14= <>
$$ ##$NAMPD15= <>
$$ ##$NAMPD16= <>
$$ ##$NAMPD2= <X-BB19F_2HS>
$$ ##$NAMPD3= <1H>
$$ ##$NAMPD4= <>
$$ ##$NAMPD5= <>
$$ ##$NAMPD6= <>
$$ ##$NAMPD7= <>
$$ ##$NAMPD8= <>
$$ ##$NAMPD9= <>
$$ ##$NFCU= 2
$$ ##$NMRCH= 0
$$ ##$NMRMEM= 0
$$ ##$NRCU= 1
$$ ##$NROUT= 1
$$ ##$PAMPF1= (0..15)
75 99 67 27 0 0 0 12 117 46 8 118 1 0 0 0 
$$ ##$PAMPF2= (0..15)
0 0 0 0 0 0 0 0 0 0 0 0 0 0 0 0 
$$ ##$PAMPF3= (0..15)
0 0 0 0 0 0 0 0 0 0 0 0 0 0 0 0 
$$ ##$PAMPF4= (0..15)
0 0 0 0 0 0 0 0 0 0 0 0 0 0 0 0 
$$ ##$PAMPF5= (0..15)
0 0 0 0 0 0 0 0 0 0 0 0 0 0 0 0 
$$ ##$PAMPF6= (0..15)
0 0 0 0 0 0 0 0 0 0 0 0 0 0 0 0 
$$ ##$PAMPF7= (0..15)
0 0 0 0 0 0 0 0 0 0 0 0 0 0 0 0 
$$ ##$PAMPF8= (0..15)
0 0 0 0 0 0 0 0 0 0 0 0 0 0 0 0 
$$ ##$PH4= 0
$$ ##$PHF4TY= <no>
$$ ##$POWCHK= no
$$ ##$PRAMD1= (0..7)
0 1048576 0 0 0 1048576 0 0 
$$ ##$PRAMD10= (0..7)
0 0 0 0 0 0 0 0 
$$ ##$PRAMD11= (0..7)
0 0 0 0 0 0 0 0 
$$ ##$PRAMD12= (0..7)
0 0 0 0 0 0 0 0 
$$ ##$PRAMD13= (0..7)
0 0 0 0 0 0 0 0 
$$ ##$PRAMD14= (0..7)
0 0 0 0 0 0 0 0 
$$ ##$PRAMD15= (0..7)
0 0 0 0 0 0 0 0 
$$ ##$PRAMD16= (0..7)
0 0 0 0 0 0 0 0 
$$ ##$PRAMD17= (0..7)
0 0 0 0 0 0 0 0 
$$ ##$PRAMD18= (0..7)
0 0 0 0 0 0 0 0 
$$ ##$PRAMD19= (0..7)
0 0 0 0 0 0 0 0 
$$ ##$PRAMD2= (0..7)
2147483644 2146435071 2147483647 134217727 2147483644 2146435071 2147483647 
134217727 
$$ ##$PRAMD20= (0..7)
0 0 0 0 0 0 0 0 
$$ ##$PRAMD21= (0..7)
0 0 0 0 0 0 0 0 
$$ ##$PRAMD3= (0..7)
2 0 0 0 2 0 0 0 
$$ ##$PRAMD4= (0..7)
2147483644 2146435071 2147483647 134217727 2147483644 2146435071 2147483647 
134217727 
$$ ##$PRAMD5= (0..7)
0 0 0 0 0 0 0 0 
$$ ##$PRAMD6= (0..7)
0 0 0 0 0 0 0 0 
$$ ##$PRAMD7= (0..7)
0 0 0 0 0 0 0 0 
$$ ##$PRAMD8= (0..7)
0 0 0 0 0 0 0 0 
$$ ##$PRAMD9= (0..7)
0 0 0 0 0 0 0 0 
$$ ##$PRAMLED= (0..1)
15 15 
$$ ##$PRAMP1= <tty01>
$$ ##$PRAMP2= <no>
$$ ##$PRAMP3= <no>
$$ ##$PRAMP4= <no>
$$ ##$PRAMP5= <no>
$$ ##$PRAMP6= <no>
$$ ##$PRAMP7= <no>
$$ ##$PRAMP8= <no>
$$ ##$PRAMPTP= 0
$$ ##$PREPTY= <no>
$$ ##$PRESHLD= 0
$$ ##$PTS160= -1
$$ ##$PTSA2X= (0..7)
0 0 0 0 0 0 0 0 
$$ ##$PTSF2X= (0..7)
0 0 0 0 0 0 0 0 
$$ ##$PTSFMX= (0..7)
429.9 429.9 0 0 0 0 0 0 
$$ ##$PULCHK= no
$$ ##$RCUCDS= (0..7)
8388608 0 0 0 0 0 0 0 
$$ ##$RCUCFS= (0..7)
4096 0 0 0 0 0 0 0 
$$ ##$RCUCSS= (0..7)
1048576 0 0 0 0 0 0 0 
$$ ##$RCUI2C1= (0..7)
78 0 0 0 0 0 0 0 
$$ ##$RCUI2C2= (0..7)
0 0 0 0 0 0 0 0 
$$ ##$RCUI2C3= (0..7)
0 0 0 0 0 0 0 0 
$$ ##$RCUI2C4= (0..7)
0 0 0 0 0 0 0 0 
$$ ##$RCUI2C5= (0..7)
0 0 0 0 0 0 0 0 
$$ ##$RCUI2C6= (0..7)
0 0 0 0 0 0 0 0 
$$ ##$RCUI2C7= (0..7)
0 0 0 0 0 0 0 0 
$$ ##$RCUI2C8= (0..7)
0 0 0 0 0 0 0 0 
$$ ##$RDCU= 0
$$ ##$RGTYPE= (0..7)
5 0 0 0 0 0 0 0 
$$ ##$RG_max= (0..7)
46341 0 0 0 0 0 0 0 
$$ ##$RG_min= (0..7)
1 0 0 0 0 0 0 0 
$$ ##$RG_tab1= (0..255)
1 1.1 1.3 1.4 1.6 1.8 2 2.2 2.5 2.8 3.2 3.6 4 4.5 5 5.7 6.3 7.1 8 9 10.1 
11.3 12.7 14.3 16 18 20.2 22.6 25.4 28.5 32 35.9 40.3 45.3 50.8 57 64 
71.8 80.6 90.5 101.6 114 128 143.7 161.3 181 203.2 228.1 256 287.4 322.5 
362 406.4 456.1 512 574.7 645.1 724.1 812.7 912.3 1024 1149.4 1290.2 1448.2 
1625.5 1824.6 2048 2298.8 2580.3 2896.3 3251 3649.1 4096 4597.6 5160.6 
5792.6 6502 7298.2 8192 9195.2 10321.3 11585.2 13004 14596.5 16384 18390.4 
20642.5 23170.5 26008 29193 32768 36780.8 41285.1 46341 -1 -1 -1 -1 -1 
-1 -1 -1 -1 -1 -1 -1 -1 -1 -1 -1 -1 -1 -1 -1 -1 -1 -1 -1 -1 -1 -1 -1 -1 
-1 -1 -1 -1 -1 -1 -1 -1 -1 -1 -1 -1 -1 -1 -1 -1 -1 -1 -1 -1 -1 -1 -1 -1 
-1 -1 -1 -1 -1 -1 -1 -1 -1 -1 -1 -1 -1 -1 -1 -1 -1 -1 -1 -1 -1 -1 -1 -1 
-1 -1 -1 -1 -1 -1 -1 -1 -1 -1 -1 -1 -1 -1 -1 -1 -1 -1 -1 -1 -1 -1 -1 -1 
-1 -1 -1 -1 -1 -1 -1 -1 -1 -1 -1 -1 -1 -1 -1 -1 -1 -1 -1 -1 -1 -1 -1 -1 
-1 -1 -1 -1 -1 -1 -1 -1 -1 -1 -1 -1 -1 -1 -1 -1 -1 -1 -1 -1 -1 -1 -1 -1 
-1 -1 -1 -1 -1 -1 -1 -1 -1 -1 -1 -1 -1 
$$ ##$RG_tab2= (0..255)
-1 -1 -1 -1 -1 -1 -1 -1 -1 -1 -1 -1 -1 -1 -1 -1 -1 -1 -1 -1 -1 -1 -1 -1 
-1 -1 -1 -1 -1 -1 -1 -1 -1 -1 -1 -1 -1 -1 -1 -1 -1 -1 -1 -1 -1 -1 -1 -1 
-1 -1 -1 -1 -1 -1 -1 -1 -1 -1 -1 -1 -1 -1 -1 -1 -1 -1 -1 -1 -1 -1 -1 -1 
-1 -1 -1 -1 -1 -1 -1 -1 -1 -1 -1 -1 -1 -1 -1 -1 -1 -1 -1 -1 -1 -1 -1 -1 
-1 -1 -1 -1 -1 -1 -1 -1 -1 -1 -1 -1 -1 -1 -1 -1 -1 -1 -1 -1 -1 -1 -1 -1 
-1 -1 -1 -1 -1 -1 -1 -1 -1 -1 -1 -1 -1 -1 -1 -1 -1 -1 -1 -1 -1 -1 -1 -1 
-1 -1 -1 -1 -1 -1 -1 -1 -1 -1 -1 -1 -1 -1 -1 -1 -1 -1 -1 -1 -1 -1 -1 -1 
-1 -1 -1 -1 -1 -1 -1 -1 -1 -1 -1 -1 -1 -1 -1 -1 -1 -1 -1 -1 -1 -1 -1 -1 
-1 -1 -1 -1 -1 -1 -1 -1 -1 -1 -1 -1 -1 -1 -1 -1 -1 -1 -1 -1 -1 -1 -1 -1 
-1 -1 -1 -1 -1 -1 -1 -1 -1 -1 -1 -1 -1 -1 -1 -1 -1 -1 -1 -1 -1 -1 -1 -1 
-1 -1 -1 -1 -1 -1 -1 -1 -1 -1 -1 -1 -1 -1 -1 -1 
$$ ##$RG_tab3= (0..255)
-1 -1 -1 -1 -1 -1 -1 -1 -1 -1 -1 -1 -1 -1 -1 -1 -1 -1 -1 -1 -1 -1 -1 -1 
-1 -1 -1 -1 -1 -1 -1 -1 -1 -1 -1 -1 -1 -1 -1 -1 -1 -1 -1 -1 -1 -1 -1 -1 
-1 -1 -1 -1 -1 -1 -1 -1 -1 -1 -1 -1 -1 -1 -1 -1 -1 -1 -1 -1 -1 -1 -1 -1 
-1 -1 -1 -1 -1 -1 -1 -1 -1 -1 -1 -1 -1 -1 -1 -1 -1 -1 -1 -1 -1 -1 -1 -1 
-1 -1 -1 -1 -1 -1 -1 -1 -1 -1 -1 -1 -1 -1 -1 -1 -1 -1 -1 -1 -1 -1 -1 -1 
-1 -1 -1 -1 -1 -1 -1 -1 -1 -1 -1 -1 -1 -1 -1 -1 -1 -1 -1 -1 -1 -1 -1 -1 
-1 -1 -1 -1 -1 -1 -1 -1 -1 -1 -1 -1 -1 -1 -1 -1 -1 -1 -1 -1 -1 -1 -1 -1 
-1 -1 -1 -1 -1 -1 -1 -1 -1 -1 -1 -1 -1 -1 -1 -1 -1 -1 -1 -1 -1 -1 -1 -1 
-1 -1 -1 -1 -1 -1 -1 -1 -1 -1 -1 -1 -1 -1 -1 -1 -1 -1 -1 -1 -1 -1 -1 -1 
-1 -1 -1 -1 -1 -1 -1 -1 -1 -1 -1 -1 -1 -1 -1 -1 -1 -1 -1 -1 -1 -1 -1 -1 
-1 -1 -1 -1 -1 -1 -1 -1 -1 -1 -1 -1 -1 -1 -1 -1 
$$ ##$RG_tab4= (0..255)
-1 -1 -1 -1 -1 -1 -1 -1 -1 -1 -1 -1 -1 -1 -1 -1 -1 -1 -1 -1 -1 -1 -1 -1 
-1 -1 -1 -1 -1 -1 -1 -1 -1 -1 -1 -1 -1 -1 -1 -1 -1 -1 -1 -1 -1 -1 -1 -1 
-1 -1 -1 -1 -1 -1 -1 -1 -1 -1 -1 -1 -1 -1 -1 -1 -1 -1 -1 -1 -1 -1 -1 -1 
-1 -1 -1 -1 -1 -1 -1 -1 -1 -1 -1 -1 -1 -1 -1 -1 -1 -1 -1 -1 -1 -1 -1 -1 
-1 -1 -1 -1 -1 -1 -1 -1 -1 -1 -1 -1 -1 -1 -1 -1 -1 -1 -1 -1 -1 -1 -1 -1 
-1 -1 -1 -1 -1 -1 -1 -1 -1 -1 -1 -1 -1 -1 -1 -1 -1 -1 -1 -1 -1 -1 -1 -1 
-1 -1 -1 -1 -1 -1 -1 -1 -1 -1 -1 -1 -1 -1 -1 -1 -1 -1 -1 -1 -1 -1 -1 -1 
-1 -1 -1 -1 -1 -1 -1 -1 -1 -1 -1 -1 -1 -1 -1 -1 -1 -1 -1 -1 -1 -1 -1 -1 
-1 -1 -1 -1 -1 -1 -1 -1 -1 -1 -1 -1 -1 -1 -1 -1 -1 -1 -1 -1 -1 -1 -1 -1 
-1 -1 -1 -1 -1 -1 -1 -1 -1 -1 -1 -1 -1 -1 -1 -1 -1 -1 -1 -1 -1 -1 -1 -1 
-1 -1 -1 -1 -1 -1 -1 -1 -1 -1 -1 -1 -1 -1 -1 -1 
$$ ##$RG_tab5= (0..255)
-1 -1 -1 -1 -1 -1 -1 -1 -1 -1 -1 -1 -1 -1 -1 -1 -1 -1 -1 -1 -1 -1 -1 -1 
-1 -1 -1 -1 -1 -1 -1 -1 -1 -1 -1 -1 -1 -1 -1 -1 -1 -1 -1 -1 -1 -1 -1 -1 
-1 -1 -1 -1 -1 -1 -1 -1 -1 -1 -1 -1 -1 -1 -1 -1 -1 -1 -1 -1 -1 -1 -1 -1 
-1 -1 -1 -1 -1 -1 -1 -1 -1 -1 -1 -1 -1 -1 -1 -1 -1 -1 -1 -1 -1 -1 -1 -1 
-1 -1 -1 -1 -1 -1 -1 -1 -1 -1 -1 -1 -1 -1 -1 -1 -1 -1 -1 -1 -1 -1 -1 -1 
-1 -1 -1 -1 -1 -1 -1 -1 -1 -1 -1 -1 -1 -1 -1 -1 -1 -1 -1 -1 -1 -1 -1 -1 
-1 -1 -1 -1 -1 -1 -1 -1 -1 -1 -1 -1 -1 -1 -1 -1 -1 -1 -1 -1 -1 -1 -1 -1 
-1 -1 -1 -1 -1 -1 -1 -1 -1 -1 -1 -1 -1 -1 -1 -1 -1 -1 -1 -1 -1 -1 -1 -1 
-1 -1 -1 -1 -1 -1 -1 -1 -1 -1 -1 -1 -1 -1 -1 -1 -1 -1 -1 -1 -1 -1 -1 -1 
-1 -1 -1 -1 -1 -1 -1 -1 -1 -1 -1 -1 -1 -1 -1 -1 -1 -1 -1 -1 -1 -1 -1 -1 
-1 -1 -1 -1 -1 -1 -1 -1 -1 -1 -1 -1 -1 -1 -1 -1 
$$ ##$RG_tab6= (0..255)
-1 -1 -1 -1 -1 -1 -1 -1 -1 -1 -1 -1 -1 -1 -1 -1 -1 -1 -1 -1 -1 -1 -1 -1 
-1 -1 -1 -1 -1 -1 -1 -1 -1 -1 -1 -1 -1 -1 -1 -1 -1 -1 -1 -1 -1 -1 -1 -1 
-1 -1 -1 -1 -1 -1 -1 -1 -1 -1 -1 -1 -1 -1 -1 -1 -1 -1 -1 -1 -1 -1 -1 -1 
-1 -1 -1 -1 -1 -1 -1 -1 -1 -1 -1 -1 -1 -1 -1 -1 -1 -1 -1 -1 -1 -1 -1 -1 
-1 -1 -1 -1 -1 -1 -1 -1 -1 -1 -1 -1 -1 -1 -1 -1 -1 -1 -1 -1 -1 -1 -1 -1 
-1 -1 -1 -1 -1 -1 -1 -1 -1 -1 -1 -1 -1 -1 -1 -1 -1 -1 -1 -1 -1 -1 -1 -1 
-1 -1 -1 -1 -1 -1 -1 -1 -1 -1 -1 -1 -1 -1 -1 -1 -1 -1 -1 -1 -1 -1 -1 -1 
-1 -1 -1 -1 -1 -1 -1 -1 -1 -1 -1 -1 -1 -1 -1 -1 -1 -1 -1 -1 -1 -1 -1 -1 
-1 -1 -1 -1 -1 -1 -1 -1 -1 -1 -1 -1 -1 -1 -1 -1 -1 -1 -1 -1 -1 -1 -1 -1 
-1 -1 -1 -1 -1 -1 -1 -1 -1 -1 -1 -1 -1 -1 -1 -1 -1 -1 -1 -1 -1 -1 -1 -1 
-1 -1 -1 -1 -1 -1 -1 -1 -1 -1 -1 -1 -1 -1 -1 -1 
$$ ##$RG_tab7= (0..255)
-1 -1 -1 -1 -1 -1 -1 -1 -1 -1 -1 -1 -1 -1 -1 -1 -1 -1 -1 -1 -1 -1 -1 -1 
-1 -1 -1 -1 -1 -1 -1 -1 -1 -1 -1 -1 -1 -1 -1 -1 -1 -1 -1 -1 -1 -1 -1 -1 
-1 -1 -1 -1 -1 -1 -1 -1 -1 -1 -1 -1 -1 -1 -1 -1 -1 -1 -1 -1 -1 -1 -1 -1 
-1 -1 -1 -1 -1 -1 -1 -1 -1 -1 -1 -1 -1 -1 -1 -1 -1 -1 -1 -1 -1 -1 -1 -1 
-1 -1 -1 -1 -1 -1 -1 -1 -1 -1 -1 -1 -1 -1 -1 -1 -1 -1 -1 -1 -1 -1 -1 -1 
-1 -1 -1 -1 -1 -1 -1 -1 -1 -1 -1 -1 -1 -1 -1 -1 -1 -1 -1 -1 -1 -1 -1 -1 
-1 -1 -1 -1 -1 -1 -1 -1 -1 -1 -1 -1 -1 -1 -1 -1 -1 -1 -1 -1 -1 -1 -1 -1 
-1 -1 -1 -1 -1 -1 -1 -1 -1 -1 -1 -1 -1 -1 -1 -1 -1 -1 -1 -1 -1 -1 -1 -1 
-1 -1 -1 -1 -1 -1 -1 -1 -1 -1 -1 -1 -1 -1 -1 -1 -1 -1 -1 -1 -1 -1 -1 -1 
-1 -1 -1 -1 -1 -1 -1 -1 -1 -1 -1 -1 -1 -1 -1 -1 -1 -1 -1 -1 -1 -1 -1 -1 
-1 -1 -1 -1 -1 -1 -1 -1 -1 -1 -1 -1 -1 -1 -1 -1 
$$ ##$RG_tab8= (0..255)
-1 -1 -1 -1 -1 -1 -1 -1 -1 -1 -1 -1 -1 -1 -1 -1 -1 -1 -1 -1 -1 -1 -1 -1 
-1 -1 -1 -1 -1 -1 -1 -1 -1 -1 -1 -1 -1 -1 -1 -1 -1 -1 -1 -1 -1 -1 -1 -1 
-1 -1 -1 -1 -1 -1 -1 -1 -1 -1 -1 -1 -1 -1 -1 -1 -1 -1 -1 -1 -1 -1 -1 -1 
-1 -1 -1 -1 -1 -1 -1 -1 -1 -1 -1 -1 -1 -1 -1 -1 -1 -1 -1 -1 -1 -1 -1 -1 
-1 -1 -1 -1 -1 -1 -1 -1 -1 -1 -1 -1 -1 -1 -1 -1 -1 -1 -1 -1 -1 -1 -1 -1 
-1 -1 -1 -1 -1 -1 -1 -1 -1 -1 -1 -1 -1 -1 -1 -1 -1 -1 -1 -1 -1 -1 -1 -1 
-1 -1 -1 -1 -1 -1 -1 -1 -1 -1 -1 -1 -1 -1 -1 -1 -1 -1 -1 -1 -1 -1 -1 -1 
-1 -1 -1 -1 -1 -1 -1 -1 -1 -1 -1 -1 -1 -1 -1 -1 -1 -1 -1 -1 -1 -1 -1 -1 
-1 -1 -1 -1 -1 -1 -1 -1 -1 -1 -1 -1 -1 -1 -1 -1 -1 -1 -1 -1 -1 -1 -1 -1 
-1 -1 -1 -1 -1 -1 -1 -1 -1 -1 -1 -1 -1 -1 -1 -1 -1 -1 -1 -1 -1 -1 -1 -1 
-1 -1 -1 -1 -1 -1 -1 -1 -1 -1 -1 -1 -1 -1 -1 -1 
$$ ##$ROUTER= 3
$$ ##$RX22TY= <tty10>
$$ ##$SCMTY= <no>
$$ ##$SPECTR= 5
$$ ##$SY2FLAG= 0
$$ ##$TFXNUM= 0
$$ ##$TRIPLO2= 0
$$ ##$VTUTY= <tty05>
$$ ##$WBREFAM= (0..15)
100 100 100 100 100 100 100 100 100 100 100 100 100 100 100 100 
$$ ##$WBREFPH= (0..15)
0 0 0 0 0 0 0 0 0 0 0 0 0 0 0 0 
$$ ##$XFAC= 2
$$ ##END=
##$RELAX= 
$$ Bruker specific parameters
$$ --------------------------
##$DU= <P:\NMR-data>
##$EXPNO= 1
##$NAME= <NMR_apolar_TCDD_p30.1C>
##$PROCNO= 1
##$TYPE= <nmr>
##$USER= <Ainhoa_raw_data>
##$ACQT0= -4.83829889523336
##$AMP= (0..31)
100 100 100 100 100 100 100 100 100 100 100 100 100 100 100 100 100 100
100 100 100 100 100 100 100 100 100 100 100 100 100 100
##$ANAVPT= -1
##$AQSEQ= 0
##$AQ_mod= 3
##$AUNM= <au_zg>
##$AUTOPOS= <22 >
##$BF1= 400.13
##$BF2= 100.612769
##$BF3= 400.13
##$BF4= 400.13
##$BF5= 500.13
##$BF6= 500.13
##$BF7= 500.13
##$BF8= 500.13
##$BYTORDA= 0
##$CFDGTYP= 0
##$CFRGTYP= 5
##$CHEMSTR= <none>
##$CNST= (0..63)
1 1 145 1 1 1 1 1 1 1 1 1 1 1 1 1 1 1 1 1 1 1 1 1 1 1 1 1 1 1 1 1 1 1 1
1 1 1 1 1 1 1 1 1 1 1 1 1 1 1 1 1 1 1 1 1 1 1 1 1 1 1 1 1
##$CPDPRG= <>
##$CPDPRG1= <>
##$CPDPRG2= <>
##$CPDPRG3= <>
##$CPDPRG4= <mlev>
##$CPDPRG5= <mlev>
##$CPDPRG6= <mlev>
##$CPDPRG7= <mlev>
##$CPDPRG8= <mlev>
##$CPDPRGB= <>
##$CPDPRGT= <>
##$D= (0..63)
0 2 0 0 0 0 0 0 0 0.06 0 0 2e-005 0 0 0 0.0002 0 0 0 0 0 0 0 0 0 0 0 0
0 0 0 0 0 0 0 0 0 0 0 0 0 0 0 0 0 0 0 0 0 0 0 0 0 0 0 0 0 0 0 0 0 0 0
##$DATE= 1213707770
##$DBL= (0..7)
120 120 120 120 120 120 120 120
##$DBP= (0..7)
150 150 150 150 150 150 150 150
##$DBP07= 0
##$DBPNAM0= <>
##$DBPNAM1= <>
##$DBPNAM2= <>
##$DBPNAM3= <>
##$DBPNAM4= <>
##$DBPNAM5= <>
##$DBPNAM6= <>
##$DBPNAM7= <>
##$DBPOAL= (0..7)
0.5 0.5 0.5 0.5 0.5 0.5 0.5 0.5
##$DBPOFFS= (0..7)
0 0 0 0 0 0 0 0
##$DE= 6
##$DECBNUC= <off>
##$DECIM= 24
##$DECNUC= <off>
##$DECSTAT= 4
##$DIGMOD= 0
##$DIGTYP= 7
##$DL= (0..7)
0 120 120 120 120 120 120 120
##$DP= (0..7)
150 150 150 150 150 150 150 150
##$DP07= 0
##$DPNAME0= <>
##$DPNAME1= <>
##$DPNAME2= <>
##$DPNAME3= <>
##$DPNAME4= <>
##$DPNAME5= <>
##$DPNAME6= <>
##$DPNAME7= <>
##$DPOAL= (0..7)
0.5 0.5 0.5 0.5 0.5 0.5 0.5 0.5
##$DPOFFS= (0..7)
0 0 0 0 0 0 0 0
##$DQDMODE= 0
##$DR= 18
##$DS= 4
##$DSLIST= <SSSSSSSSSSSSSSS>
##$DSPFIRM= 0
##$DSPFVS= -1
##$DTYPA= 0
##$EXP= <AID_chl>
##$F1LIST= <111111111111111>
##$F2LIST= <222222222222222>
##$F3LIST= <333333333333333>
##$FCUCHAN= (0..9)
0 2 1 0 0 0 0 0 0 0
##$FL1= 90
##$FL2= 90
##$FL3= 90
##$FL4= 90
##$FOV= 20
##$FQ1LIST= <freqlist>
##$FQ2LIST= <freqlist>
##$FQ3LIST= <freqlist>
##$FQ4LIST= <freqlist>
##$FQ5LIST= <freqlist>
##$FQ6LIST= <freqlist>
##$FQ7LIST= <freqlist>
##$FQ8LIST= <freqlist>
##$FRQLO3= 1882485.02994012
##$FRQLO3N= 0
##$FS= (0..7)
83 83 83 83 83 83 83 83
##$FTLPGN= 0
##$FW= 90000
##$FnMODE= 0
##$FnTYPE= 0
##$GP031= 0
##$GPNAM0= <sine.100>
##$GPNAM1= <sine.100>
##$GPNAM10= <sine.100>
##$GPNAM11= <sine.100>
##$GPNAM12= <sine.100>
##$GPNAM13= <sine.100>
##$GPNAM14= <sine.100>
##$GPNAM15= <sine.100>
##$GPNAM16= <sine.100>
##$GPNAM17= <sine.100>
##$GPNAM18= <sine.100>
##$GPNAM19= <sine.100>
##$GPNAM2= <sine.100>
##$GPNAM20= <sine.100>
##$GPNAM21= <sine.100>
##$GPNAM22= <sine.100>
##$GPNAM23= <sine.100>
##$GPNAM24= <sine.100>
##$GPNAM25= <sine.100>
##$GPNAM26= <sine.100>
##$GPNAM27= <sine.100>
##$GPNAM28= <sine.100>
##$GPNAM29= <sine.100>
##$GPNAM3= <sine.100>
##$GPNAM30= <sine.100>
##$GPNAM31= <sine.100>
##$GPNAM4= <sine.100>
##$GPNAM5= <sine.100>
##$GPNAM6= <sine.100>
##$GPNAM7= <sine.100>
##$GPNAM8= <sine.100>
##$GPNAM9= <sine.100>
##$GPX= (0..31)
0 0 0 0 0 0 0 0 0 0 0 0 0 0 0 0 0 0 0 0 0 0 0 0 0 0 0 0 0 0 0 0
##$GPY= (0..31)
0 0 0 0 0 0 0 0 0 0 0 0 0 0 0 0 0 0 0 0 0 0 0 0 0 0 0 0 0 0 0 0
##$GPZ= (0..31)
0 0 0 0 0 0 0 0 0 0 0 0 0 0 0 0 0 0 0 0 0 0 0 0 0 0 0 0 0 0 0 0
##$GRDPROG= <>
##$GRPDLY= -1
##$HDDUTY= 20
##$HDRATE= 20
##$HGAIN= (0..3)
0 0 0 0
##$HL1= 1
##$HL2= 35
##$HL3= 16
##$HL4= 17
##$HOLDER= 0
##$HPMOD= (0..7)
0 0 0 0 0 0 0 0
##$HPPRGN= 0
##$IN= (0..63)
0.001 0.001 0.001 0.001 0.001 0.001 0.001 0.001 0.001 0.001 0.001 0.001
0.001 0.001 0.001 0.001 0.001 0.001 0.001 0.001 0.001 0.001 0.001 0.001
0.001 0.001 0.001 0.001 0.001 0.001 0.001 0.001 0.001 0.001 0.001 0.001
0.001 0.001 0.001 0.001 0.001 0.001 0.001 0.001 0.001 0.001 0.001 0.001
0.001 0.001 0.001 0.001 0.001 0.001 0.001 0.001 0.001 0.001 0.001 0.001
0.001 0.001 0.001 0.001
##$INF= (0..7)
0 0 0 0 0 0 0 0
##$INP= (0..63)
0 0 0 0 0 0 0 0 0 0 0 0 0 0 0 0 0 0 0 0 0 0 0 0 0 0 0 0 0 0 0 0 0 0 0 0
0 0 0 0 0 0 0 0 0 0 0 0 0 0 0 0 0 0 0 0 0 0 0 0 0 0 0 0
##$INSTRUM= <avance400>
##$L= (0..31)
1 1 1 1 1 1 1 1 1 1 1 1 1 1 1 1 1 1 1 1 1 1 1 1 1 1 1 1 1 1 1 1
##$LFILTER= 100
##$LGAIN= -15
##$LINPSTP= 10
##$LOCKED= yes
##$LOCKFLD= 3201
##$LOCKGN= 118.800003051758
##$LOCKPOW= -35
##$LOCKPPM= 7.23999977111816
##$LOCNUC= <2H>
##$LOCPHAS= 356
##$LOCSHFT= yes
##$LOCSW= 0
##$LTIME= 0.200000002980232
##$MASR= 4200
##$MASRLST= <masrlst>
##$NBL= 1
##$NC= -2
##$NLOGCH= 1
##$NS= 128
##$NUC1= <1H>
##$NUC2= <13C>
##$NUC3= <off>
##$NUC4= <off>
##$NUC5= <off>
##$NUC6= <off>
##$NUC7= <off>
##$NUC8= <off>
##$NUCLEI= 0
##$NUCLEUS= <off>
##$O1= 1922.3
##$O2= 4979.85804243228
##$O3= 1900.52349393
##$O4= 1900.52349393
##$O5= 0
##$O6= 0
##$O7= 0
##$O8= 0
##$OBSCHAN= (0..9)
0 0 0 0 0 0 0 0 0 0
##$OVERFLW= 0
##$P= (0..63)
7.6 7.6 15.2 14.9 29.8 16.5 25 50 0 0 0 0 0 0 0 200000 1000 2500 0 600
2500 0 0 0 0 200 0 7.6 1000 0 0 0 0 0 0 0 0 0 0 0 0 0 0 0 0 0 0 0 0 0 0
0 0 0 0 0 0 0 0 0 0 0 0 0
##$PACOIL= (0..15)
0 0 0 0 0 0 0 0 0 0 0 0 0 0 0 0
##$PAPS= 2
##$PARMODE= 0
##$PCPD= (0..9)
100 100 70 100 100 100 100 100 100 100
##$PHCOR= (0..31)
0 0 0 0 0 0 0 0 0 0 0 0 0 0 0 0 0 0 0 0 0 0 0 0 0 0 0 0 0 0 0 0
##$PHLIST= <>
##$PHP= 1
##$PH_ref= 0
##$PL= (0..63)
120 0 -4 120 120 120 120 120 120 60 10.34 22.38 9 120 120 120 120 120 0
120 120 120 120 120 120 120 120 22.38 120 120 9 120 120 120 120 120 120
120 120 120 120 120 120 120 120 120 120 120 120 120 120 120 120 120 120
120 120 120 120 120 120 120 120 120
##$PLSTEP= 0.1
##$PLSTRT= -6
##$POWMOD= 0
##$PQPHASE= 0
##$PQSCALE= 0
##$PR= 1
##$PRECHAN= (0..15)
-1 1 2 -1 -1 -1 -1 -1 -1 -1 -1 -1 -1 -1 -1 -1
##$PRGAIN= 0
##$PROBHD= <5 mm PABBI 1H-BB Z-GRD Z811201/0006
>
##$PROSOL= no
##$PULPROG= <zg>
##$PW= 0
##$PYNM= <acqu.py>
##$QNP= 1
##$RD= 0
##$RECCHAN= (0..15)
-1 -1 -1 -1 -1 -1 -1 -1 -1 -1 -1 -1 -1 -1 -1 -1
##$RECPH= 0
##$RECPRE= (0..15)
-1 -1 -1 -1 -1 -1 -1 -1 -1 -1 -1 -1 -1 -1 -1 -1
##$RECPRFX= (0..15)
-1 -1 -1 -1 -1 -1 -1 -1 -1 -1 -1 -1 -1 -1 -1 -1
##$RECSEL= (0..15)
0 0 0 0 0 0 0 0 0 0 0 0 0 0 0 0
##$RG= 228.1
##$RO= 0
##$ROUTWD1= (0..23)
0 0 0 0 0 0 0 0 0 0 0 0 0 0 0 0 0 0 0 0 1 1 0 0
##$ROUTWD2= (0..23)
0 0 0 0 0 1 0 0 0 0 0 0 0 0 0 0 0 0 1 0 1 1 0 0
##$RSEL= (0..9)
0 1 2 0 0 0 0 0 0 0
##$S= (0..7)
83 4 83 83 83 83 83 83
##$SEOUT= 0
##$SFO1= 400.1319223
##$SFO2= 100.617748858042
##$SFO3= 400.131900523494
##$SFO4= 400.131900523494
##$SFO5= 500.13
##$SFO6= 500.13
##$SFO7= 500.13
##$SFO8= 500.13
##$SOLVENT= <CDCl3>
##$SP= (0..31)
1 120 120 120 0 0 120 120 0 0 0 120 0 0 120 0 150 150 120 120.87 118.96
122.27 114.95 150 150 150 150 150 150 120 120 120
##$SP07= 0
##$SPECTR= 0
##$SPNAM0= <gauss>
##$SPNAM1= <Gaus1.1000>
##$SPNAM10= <gauss>
##$SPNAM11= <Gaus1.1000>
##$SPNAM12= <gauss>
##$SPNAM13= <gauss>
##$SPNAM14= <Gaus1.1000>
##$SPNAM15= <Gaus1.1000>
##$SPNAM16= <gauss>
##$SPNAM17= <gauss>
##$SPNAM18= <Gaus1.1000>
##$SPNAM19= <Gaus1.1000>
##$SPNAM2= <Gaus1.1000>
##$SPNAM20= <Gaus1.1000>
##$SPNAM21= <Gaus1.1000>
##$SPNAM22= <Gaus1.1000>
##$SPNAM23= <gauss>
##$SPNAM24= <gauss>
##$SPNAM25= <gauss>
##$SPNAM26= <gauss>
##$SPNAM27= <gauss>
##$SPNAM28= <gauss>
##$SPNAM29= <Gaus1.1000>
##$SPNAM3= <Gaus1.1000>
##$SPNAM30= <Gaus1.1000>
##$SPNAM31= <Gaus1.1000>
##$SPNAM4= <gauss>
##$SPNAM5= <gauss>
##$SPNAM6= <Gaus1.1000>
##$SPNAM7= <Gaus1.1000>
##$SPNAM8= <gauss>
##$SPNAM9= <gauss>
##$SPOAL= (0..31)
0.5 0.5 0.5 0.5 0.5 0.5 0.5 0.5 0.5 0.5 0.5 0.5 0.5 0.5 0.5 0.5 0.5 0.5
0.5 0.5 0.5 0.5 0.5 0.5 0.5 0.5 0.5 0.5 0.5 0.5 0.5 0.5
##$SPOFFS= (0..31)
0 0 0 0 0 0 0 0 0 0 0 0 0 0 0 0 0 0 0 0 0 0 0 0 0 0 0 0 0 0 0 0
##$SUBNAM0= <"">
##$SUBNAM1= <"">
##$SUBNAM2= <"">
##$SUBNAM3= <"">
##$SUBNAM4= <"">
##$SUBNAM5= <"">
##$SUBNAM6= <"">
##$SUBNAM7= <"">
##$SUBNAM8= <"">
##$SUBNAM9= <"">
##$SW= 12.4709369134976
##$SWIBOX= (0..15)
0 1 2 0 0 0 0 0 0 0 0 0 0 0 0 0
##$SW_h= 4990.01996007984
##$SWfinal= 0
##$TD= 16244
##$TD0= 1
##$TE= 301.7
##$TE2= 300
##$TE3= 300
##$TEG= 300
##$TL= (0..7)
0 120 120 120 120 120 120 120
##$TP= (0..7)
150 150 150 150 150 150 150 150
##$TP07= 0
##$TPNAME0= <>
##$TPNAME1= <>
##$TPNAME2= <>
##$TPNAME3= <>
##$TPNAME4= <>
##$TPNAME5= <>
##$TPNAME6= <>
##$TPNAME7= <>
##$TPOAL= (0..7)
0.5 0.5 0.5 0.5 0.5 0.5 0.5 0.5
##$TPOFFS= (0..7)
0 0 0 0 0 0 0 0
##$TUNHIN= 0
##$TUNHOUT= 0
##$TUNXOUT= 0
##$USERA1= <user>
##$USERA2= <user>
##$USERA3= <user>
##$USERA4= <user>
##$USERA5= <user>
##$V9= 5
##$VALIST= <valist>
##$VCLIST= <CCCCCCCCCCCCCCC>
##$VD= 0
##$VDLIST= <DDDDDDDDDDDDDDD>
##$VPLIST= <PPPPPPPPPPPPPPP>
##$VTLIST= <TTTTTTTTTTTTTTT>
##$WBST= 1024
##$WBSW= 15.53612
##$XGAIN= (0..3)
0 0 0 0
##$XL= 0
##$YL= 0
##$YMAX_a= 1607010
##$YMIN_a= -2082191
##$ZGOPTNS= <>
##$ZL1= 120
##$ZL2= 120
##$ZL3= 120
##$ZL4= 120
##$ABSF1= 10
##$ABSF2= 0
##$ABSG= 5
##$ABSL= 3
##$ALPHA= 0
##$AQORDER= 0
##$ASSFAC= 0
##$ASSFACI= 0
##$ASSFACX= 0
##$ASSWID= 0
##$AUNMP= <proc_1H_AID>
##$AXLEFT= 0
##$AXNAME= <>
##$AXNUC= <off>
##$AXRIGHT= 0
##$AXTYPE= 0
##$AXUNIT= <>
##$AZFE= 0.1
##$AZFW= 0.1
##$BCFW= 1
##$BC_mod= 2
##$BYTORDP= 0
##$COROFFS= 0
##$CY= 12.5
##$DATMOD= 1
##$DC= 2
##$DFILT= <>
##$DTYPP= 0
##$F1P= 9.9967504570787
##$F2P= -9.53364507338961e-007
##$FCOR= 1
##$FTSIZE= 65536
##$FT_mod= 4
##$GAMMA= 1
##$GB= 0
##$INTBC= 1
##$INTSCL= 1
##$ISEN= 128
##$LB= 1
##$LEV0= 0
##$LPBIN= 0
##$MAXI= 10000
##$MC2= 0
##$MEAN= 0
##$ME_mod= 0
##$MI= 0.02
##$NCOEF= 0
##$NC_proc= 0
##$NLEV= 6
##$NOISF1= 8.174992
##$NOISF2= 6.675002
##$NSP= 1
##$NTH_PI= 0
##$NZP= 0
##$OFFSET= 11.01498
##$PC= 1
##$PHC0= -5.46015
##$PHC1= -10.00055
##$PH_mod= 0
##$PKNL= yes
##$PPARMOD= 0
##$PPDIAG= 0
##$PPIPTYP= 0
##$PPMPNUM= 100
##$PPRESOL= 1
##$PSCAL= 0
##$PSIGN= 0
##$PYNMP= <proc.py>
##$REVERSE= no
##$SF= 400.130009885034
##$SI= 131072
##$SIGF1= 5.6
##$SIGF2= 5.2
##$SINO= 400
##$SIOLD= 131072
##$SPECTYP= <>
##$SREGLST= <1H.CDCl3>
##$SSB= 2
##$STSI= 0
##$STSR= 0
##$SW_p= 4990.01996007982
##$SYMM= 0
##$S_DEV= 0
##$TDeff= 16244
##$TDoff= 0
##$TI= <>
##$TILT= no
##$TM1= 0
##$TM2= 0
##$TOPLEV= 0
##$USERP1= <user>
##$USERP2= <user>
##$USERP3= <user>
##$USERP4= <user>
##$USERP5= <user>
##$WDW= 4
##$XDIM= 8192
##$YMAX_p= 0
##$YMIN_p= 0
##$CURPLOT= <\\rik006s\net8_hp>
##$CURPRIN= <$\\rik006s\net8_hp>
##$DFORMAT= <normdp>
##$LAYOUT= <+/1d_h.xwp>
##$LFORMAT= <normlp>
##$PFORMAT= <normpl>
##$SURQMSG= 1
$$ End of Bruker specific parameters
$$ ---------------------------------
##NTUPLES= NMR FID
##VAR_NAME=  TIME,          FID/REAL,        FID/IMAG
##SYMBOL=    X,             R,               I
##VAR_TYPE=  INDEPENDENT,   DEPENDENT,       DEPENDENT
##VAR_FORM=  AFFN,          ASDF,            ASDF
##VAR_DIM=   8122,          8122,            8122
##UNITS=     SECONDS,       ARBITRARY UNITS, ARBITRARY UNITS
##FACTOR=    0.0002004,     1,               1
##FIRST=     0,             1856582,         -723039
##LAST=      1.6274484,     39505,           2881
##MIN=       0,             -1963850,        -1963850
##MAX=       1.6274484,     1856582,         1856582
$$ Real data points
##PAGE= N=1
##DATA TABLE= (X++(R..R)), XYDATA
0  1856582
1   -75153
2 -1963850
3   824192
4  1157934
5  -815847
6  -340799
7   834733
8  -554000
9  -941068
10   731324
11   764634
12 -1046793
13  -917038
14   605647
15   617740
16  -491469
17  -313780
18   297734
19   -25751
20  -124488
21   627001
22   171607
23  -823992
24   -25754
25  1067326
26    75189
27  -633603
28   173128
29   114634
30  -530435
31   433394
32   655759
33 -1062158
34  -920828
35  1261106
36   801467
37 -1266542
38  -646229
39   917639
40   200193
41  -484334
42   303471
43   194501
44  -655487
45   155280
46  1117494
47   -79078
48 -1296618
49   -42568
50  1240884
51   110367
52 -1017645
53   -52394
54   524634
55  -307653
56  -177524
57   502528
58  -381012
59  -770516
60   688148
61   843769
62  -662021
63  -471197
64   586279
65   105758
66  -246793
67   403359
68    11214
69  -661391
70   220669
71   869147
72  -182020
73  -835673
74   -62829
75   466831
76    93828
77  -160620
78  -109568
79  -230160
80  -115276
81   494448
82   344300
83  -733988
84  -619648
85   786255
86   746188
87  -571074
88  -471487
89   455544
90   187856
91  -133455
92   302236
93   -82775
94  -692455
95   237005
96   898639
97  -264068
98  -863625
99   128445
100   435299
101  -165009
102   -95300
103    69612
104  -319711
105   -74302
106   564480
107   178363
108  -532410
109  -244904
110   360399
111   331752
112   -27689
113  -186381
114  -129439
115    39229
116   259617
117   219765
118  -323248
119  -574624
120   155852
121   660228
122   -69510
123  -584701
124   -49427
125   210010
126    32568
127   196887
128   -32038
129  -561499
130    42483
131   859923
132   134091
133  -730065
134  -161036
135   486198
136   181883
137  -120865
138   -93097
139  -171996
140   -66607
141   326298
142   229080
143  -420892
144  -507632
145   212511
146   477630
147   -77370
148  -332435
149   -35483
150    66769
151   107055
152   264632
153   -65366
154  -488637
155    25907
156   640919
157   166491
158  -433683
159  -157690
160   158846
161    97344
162   150424
163    -2116
164  -480702
165  -212410
166   588760
167   334740
168  -580988
169  -441568
170   293222
171   309301
172   -22630
173   -95940
174  -168791
175   -84625
176   340676
177   384082
178  -237736
179  -519187
180    73807
181   561202
182   135096
183  -410415
184  -206228
185   151323
186    98712
187    82561
188      552
189  -403742
190  -235967
191   508599
192   361391
193  -423704
194  -336357
195   192351
196   172119
197    84636
198    80679
199  -257385
200  -250858
201   405747
202   478067
203  -278373
204  -522288
205    54098
206   373071
207    93719
208  -165807
209  -190497
210  -147426
211   131259
212   391837
213   -33013
214  -589301
215  -160605
216   565510
217   292168
218  -350482
219  -253514
220   104593
221   149328
222   172730
223    75895
224  -316580
225  -272598
226   373424
227   477823
228  -239073
229  -508363
230    19503
231   292948
232    65752
233   -71473
234  -174679
235  -240869
236   145922
237   467645
238   -18354
239  -525407
240  -138298
241   410806
242   259085
243  -134746
244  -202304
245   -80783
246   102721
247   302159
248   125076
249  -404395
250  -377790
251   357184
252   497093
253  -222726
254  -443420
255    20788
256   163923
257    81893
258   113413
259  -187542
260  -406401
261   196472
262   599802
263   -47072
264  -533920
265   -74053
266   342205
267   182436
268   -48153
269  -152657
270  -188310
271    50737
272   370068
273   135926
274  -450483
275  -363119
276   301143
277   394720
278  -121264
279  -299314
280   -84860
281    71709
282   212784
283   186079
284  -255368
285  -406802
286   183846
287   541151
288    28828
289  -422698
290  -142305
291   233533
292   189770
293    32323
294  -126132
295  -301092
296   -38785
297   466013
298   212218
299  -491179
300  -356493
301   299383
302   302663
303   -74082
304  -154910
305  -145725
306   -48142
307   302422
308   279526
309  -300304
310  -438844
311   165488
312   478104
313    44437
314  -331600
315  -159094
316   109490
317   186893
318   147462
319  -137556
320  -398888
321   -25783
322   495343
323   196289
324  -409661
325  -286970
326   176784
327   243481
328    71502
329  -111278
330  -258612
331   -65358
332   357247
333   300014
334  -273323
335  -436805
336    93941
337   414640
338    69834
339  -250055
340  -174265
341   -16754
342   175794
343   276479
344  -115759
345  -480579
346   -43539
347   493607
348   192236
349  -314998
350  -236654
351    74446
352   198757
353   168359
354   -59162
355  -319466
356  -132569
357   371911
358   350300
359  -256621
360  -430203
361    69946
362   326042
363    73167
364  -136369
365  -195394
366  -142490
367   218100
368   378310
369  -140294
370  -489860
371   -24996
372   404196
373   176641
374  -184249
375  -223544
376   -47901
377   190943
378   264784
379   -39517
380  -381640
381  -172674
382   352762
383   337857
384  -197539
385  -362202
386    -6171
387   229145
388   158755
389   -25558
390  -261974
391  -215235
392   246341
393   406927
394   -96956
395  -437650
396   -82062
397   327285
398   208777
399  -112349
400  -214457
401  -114320
402   132559
403   326477
404    34016
405  -436598
406  -230333
407   359994
408   302977
409  -180374
410  -261842
411   -53232
412   110473
413   240605
414    76181
415  -334381
416  -269465
417   271647
418   393877
419   -70821
420  -356486
421  -107918
422   221004
423   224476
424     3352
425  -214454
426  -227913
427   115995
428   406101
429    58681
430  -439569
431  -223806
432   280790
433   254907
434   -60738
435  -202352
436  -180229
437    65216
438   332761
439   114665
440  -357552
441  -295133
442   220199
443   372339
444   -10257
445  -303238
446  -143102
447   147411
448   233875
449    87943
450  -208853
451  -311358
452    94227
453   441488
454    73618
455  -395434
456  -199085
457   205125
458   220176
459    30559
460  -163755
461  -252132
462    15353
463   376378
464   173102
465  -356541
466  -323647
467   197084
468   336400
469     7991
470  -211139
471  -168271
472     9641
473   265145
474   222320
475  -249573
476  -399838
477   110650
478   424181
479    78798
480  -290419
481  -211156
482    81525
483   241995
484   130771
485  -162521
486  -306694
487   -26081
488   379131
489   243922
490  -313381
491  -355372
492   159856
493   314123
494    24665
495  -138075
496  -189186
497   -98990
498   284838
499   320091
500  -259595
501  -435650
502   107274
503   378687
504    75005
505  -195848
506  -202380
507   -30262
508   230190
509   240065
510  -139927
511  -381343
512   -53125
513   390766
514   246699
515  -257062
516  -316967
517    65330
518   244811
519   125167
520   -75135
521  -273746
522  -161704
523   301664
524   364514
525  -198352
526  -442120
527    22074
528   353087
529   130170
530  -147305
531  -201260
532  -105803
533   184544
534   338724
535   -60472
536  -456561
537  -109080
538   398152
539   232466
540  -201950
541  -257531
542   -46650
543   178045
544   246196
545   -30953
546  -349536
547  -173661
548   297484
549   349914
550  -116491
551  -392505
552   -61898
553   300404
554   177953
555   -91610
556  -195577
557  -171657
558   130116
559   413321
560    14007
561  -491130
562  -154364
563   368695
564   210374
565  -134052
566  -195623
567  -144721
568    94613
569   348914
570    64548
571  -401343
572  -237962
573   289108
574   348043
575   -65430
576  -321149
577  -130631
578   191694
579   255146
580    24283
581  -260921
582  -258134
583   152140
584   411030
585    24287
586  -418519
587  -192352
588   261816
589   247355
590   -47395
591  -209141
592  -175482
593    75203
594   342678
595   131812
596  -362445
597  -296396
598   250702
599   344617
600   -60482
601  -248279
602  -121819
603    65913
604   256681
605   154448
606  -281912
607  -339311
608   158924
609   383732
610    26920
611  -300832
612  -201673
613   119336
614   271954
615    85896
616  -213208
617  -257487
618    44583
619   361770
620   184921
621  -322681
622  -332879
623   188200
624   338919
625    -5254
626  -205943
627  -170415
628    -4151
629   279492
630   216975
631  -280830
632  -372167
633   138466
634   364606
635    38554
636  -238431
637  -172660
638    55699
639   234253
640   155546
641  -166256
642  -312587
643    12742
644   363780
645   162188
646  -276303
647  -255669
648   100120
649   229739
650    83563
651  -118857
652  -246144
653   -70794
654   296268
655   255041
656  -219959
657  -359076
658    61624
659   336570
660   104030
661  -183801
662  -197127
663   -26930
664   210302
665   252777
666  -124041
667  -400667
668   -28719
669   389134
670   163559
671  -238283
672  -227573
673    18790
674   200470
675   180445
676  -105540
677  -313084
678   -66977
679   308399
680   239222
681  -176823
682  -314849
683    18648
684   285117
685   119978
686  -139982
687  -189723
688   -74295
689   173615
690   279698
691   -78258
692  -386909
693   -59848
694   327791
695   161974
696  -159156
697  -200236
698   -61407
699   153262
700   249190
701   -29961
702  -342657
703  -141677
704   304033
705   287058
706  -146460
707  -307726
708   -28771
709   219560
710   176861
711   -41476
712  -258127
713  -178113
714   225848
715   343942
716   -96266
717  -379318
718   -67811
719   274675
720   183707
721   -98202
722  -223982
723  -106513
724   158529
725   275613
726    -3667
727  -334805
728  -170936
729   268793
730   272315
731  -112576
732  -250892
733   -58619
734   141833
735   215600
736    44024
737  -274099
738  -226415
739   204350
740   324157
741   -52054
742  -318501
743  -125851
744   188375
745   223954
746   -12326
747  -227142
748  -183118
749   119916
750   339294
751    71177
752  -356010
753  -218599
754   262623
755   281123
756   -70175
757  -218694
758  -131161
759    77581
760   282387
761    99171
762  -324210
763  -267879
764   201060
765   312050
766   -31327
767  -264374
768  -142684
769   120457
770   236703
771    71891
772  -210791
773  -240375
774    98386
775   347913
776    86540
777  -296852
778  -209014
779   154807
780   242803
781    31316
782  -188594
783  -213309
784    25960
785   291753
786   153962
787  -263964
788  -309800
789   120400
790   341681
791    42681
792  -244790
793  -158075
794    63742
795   228676
796   178597
797  -179597
798  -352620
799    65309
800   397649
801    79706
802  -290970
803  -189035
804    76819
805   204440
806   127979
807  -153336
808  -297138
809    -1830
810   326277
811   176056
812  -224399
813  -281940
814    70377
815   294201
816    97596
817  -166089
818  -195861
819   -25547
820   218165
821   229814
822  -149197
823  -365557
824    -5517
825   337750
826   131597
827  -205390
828  -213041
829    -1065
830   204964
831   205220
832   -92476
833  -323017
834   -70052
835   333722
836   238267
837  -200000
838  -286178
839    34154
840   242239
841   143560
842   -99961
843  -266448
844  -109039
845   252712
846   258319
847  -157778
848  -346545
849   -29093
850   285357
851   175112
852  -138398
853  -228097
854   -40779
855   187361
856   227817
857   -27913
858  -319603
859  -141314
860   306945
861   262996
862  -167524
863  -255075
864   -14356
865   149836
866   182853
867     3067
868  -298547
869  -192041
870   257534
871   295649
872  -117220
873  -299943
874   -72234
875   203234
876   215604
877   -49439
878  -261607
879  -123914
880   196388
881   281538
882   -10479
883  -308265
884  -154550
885   252896
886   267635
887  -104654
888  -270275
889   -77674
890   150687
891   215214
892    27229
893  -273502
894  -220834
895   204525
896   323847
897   -75999
898  -317064
899   -81541
900   174479
901   173588
902    29180
903  -191867
904  -229170
905   139294
906   366929
907    12036
908  -326060
909  -127292
910   189711
911   209581
912    18586
913  -205927
914  -205538
915   110033
916   297964
917    44021
918  -281832
919  -224979
920   136728
921   298592
922    12334
923  -281972
924  -153166
925   143679
926   226888
927    71685
928  -195437
929  -253601
930   107608
931   362162
932    48072
933  -302300
934  -158290
935   145485
936   209396
937    53795
938  -190368
939  -240349
940    54934
941   305322
942   100947
943  -268241
944  -244219
945   115725
946   277257
947    54998
948  -203131
949  -184755
950    56619
951   255202
952   153074
953  -192274
954  -292458
955    61031
956   329994
957    95364
958  -247156
959  -205594
960    78939
961   221891
962   112585
963  -144878
964  -276677
965   -19107
966   327426
967   170404
968  -262652
969  -248361
970   108411
971   236209
972    89774
973  -117249
974  -239043
975   -37536
976   293122
977   186324
978  -224790
979  -283193
980    42255
981   259317
982   130245
983  -167882
984  -243702
985    14489
986   244077
987   158707
988  -121646
989  -267728
990   -52833
991   291311
992   213189
993  -194152
994  -266088
995    42137
996   219196
997   132029
998   -75464
999  -256026
1000  -113278
1001   261712
1002   253749
1003  -170505
1004  -317964
1005     1861
1006   250276
1007   143320
1008  -101454
1009  -218013
1010   -81786
1011   214068
1012   262852
1013   -90834
1014  -323388
1015   -51072
1016   280993
1017   180439
1018  -130700
1019  -230394
1020   -61620
1021   182777
1022   208864
1023   -69341
1024  -290142
1025  -116156
1026   229132
1027   246340
1028   -96414
1029  -291120
1030   -57397
1031   229207
1032   184165
1033   -58360
1034  -219970
1035  -131068
1036   178144
1037   294634
1038   -41204
1039  -321309
1040   -95108
1041   236872
1042   198543
1043   -69641
1044  -231487
1045  -127121
1046   144063
1047   243157
1048    -3529
1049  -283434
1050  -177523
1051   197834
1052   284607
1053   -52671
1054  -275088
1055   -88255
1056   169272
1057   201090
1058    25612
1059  -221029
1060  -211948
1061   158298
1062   324491
1063   -23033
1064  -308657
1065  -117778
1066   176906
1067   198432
1068    -7778
1069  -216032
1070  -183912
1071   113516
1072   286449
1073    39994
1074  -279379
1075  -180626
1076   178494
1077   260616
1078    -1992
1079  -217138
1080  -148131
1081   102282
1082   254561
1083    76487
1084  -241449
1085  -228611
1086   124123
1087   289926
1088    34428
1089  -259719
1090  -185103
1091   125772
1092   235519
1093    41991
1094  -192990
1095  -208642
1096    54419
1097   296098
1098   119022
1099  -261995
1100  -228584
1101   146685
1102   254916
1103    33084
1104  -169383
1105  -187461
1106    24732
1107   270151
1108   139363
1109  -233961
1110  -265943
1111    88699
1112   279240
1113    63503
1114  -213873
1115  -197152
1116    59418
1117   237418
1118   122663
1119  -165556
1120  -254395
1121    31233
1122   305346
1123   126034
1124  -227748
1125  -218276
1126    73085
1127   227890
1128   107692
1129  -143295
1130  -238594
1131    -7312
1132   265968
1133   164858
1134  -186939
1135  -271834
1136    22692
1137   263879
1138   124711
1139  -168940
1140  -223205
1141     1954
1142   225633
1143   183384
1144  -125318
1145  -288267
1146   -20169
1147   284333
1148   158789
1149  -172952
1150  -233768
1151     3557
1152   215107
1153   158586
1154  -106187
1155  -257009
1156   -64985
1157   245664
1158   211808
1159  -147700
1160  -282245
1161     2930
1162   243252
1163   134310
1164   -99222
1165  -212682
1166   -89083
1167   210414
1168   250034
1169  -116944
1170  -308196
1171   -24192
1172   249254
1173   156039
1174  -100448
1175  -222832
1176   -78335
1177   196494
1178   222676
1179   -79715
1180  -277777
1181   -87544
1182   219820
1183   223658
1184   -86884
1185  -264214
1186   -63409
1187   204958
1188   194989
1189   -52076
1190  -240929
1191  -127423
1192   184310
1193   255453
1194   -56046
1195  -291470
1196   -93835
1197   216655
1198   201544
1199   -66283
1200  -225868
1201  -107781
1202   149916
1203   240658
1204    -7603
1205  -283853
1206  -140224
1207   223165
1208   233166
1209   -70681
1210  -223090
1211   -93465
1212   135152
1213   225670
1214    10758
1215  -264753
1216  -168882
1217   177908
1218   250173
1219   -34814
1220  -254116
1221  -127254
1222   154353
1223   221362
1224    -3791
1225  -225330
1226  -162495
1227   126018
1228   273051
1229    26957
1230  -271704
1231  -156431
1232   176360
1233   228960
1234    -5803
1235  -202019
1236  -160279
1237    97990
1238   259739
1239    51045
1240  -252718
1241  -191510
1242   133029
1243   249917
1244    19453
1245  -232159
1246  -166765
1247   116262
1248   231285
1249    47477
1250  -194222
1251  -196625
1252    84010
1253   282326
1254    71662
1255  -245323
1256  -184807
1257   129581
1258   231339
1259    39712
1260  -182277
1261  -192576
1262    51280
1263   260511
1264   100354
1265  -230134
1266  -229397
1267   104101
1268   257472
1269    46585
1270  -196406
1271  -179324
1272    45828
1273   239798
1274   131918
1275  -193633
1276  -247952
1277    77561
1278   281089
1279    82805
1280  -190513
1281  -199107
1282    43223
1283   239026
1284   118428
1285  -177467
1286  -236359
1287    24694
1288   248832
1289   134943
1290  -184609
1291  -254459
1292    44820
1293   255034
1294    95759
1295  -159756
1296  -205313
1297    -8562
1298   232931
1299   179954
1300  -156682
1301  -271888
1302    26059
1303   268647
1304   123963
1305  -156088
1306  -217789
1307    -1464
1308   225586
1309   159129
1310  -129611
1311  -261026
1312   -36158
1313   253624
1314   180490
1315  -164711
1316  -258307
1317    10453
1318   228868
1319   142955
1320  -104384
1321  -238012
1322   -69173
1323   236778
1324   217433
1325  -136713
1326  -276487
1327   -11442
1328   234298
1329   157384
1330   -97614
1331  -230091
1332   -73246
1333   203706
1334   220306
1335   -94244
1336  -284971
1337   -60776
1338   231455
1339   186472
1340   -94606
1341  -237533
1342   -72231
1343   196686
1344   209587
1345   -69512
1346  -258485
1347   -88204
1348   196714
1349   220827
1350   -60901
1351  -272590
1352   -90573
1353   221876
1354   194351
1355   -81429
1356  -214132
1357  -101635
1358   145920
1359   250895
1360   -17857
1361  -297990
1362  -112511
1363   228743
1364   196309
1365   -66966
1366  -204472
1367  -121215
1368   128983
1369   252286
1370    -3052
1371  -278574
1372  -134877
1373   184967
1374   223882
1375   -25886
1376  -233130
1377  -133609
1378   148638
1379   228608
1380    -1650
1381  -224939
1382  -151526
1383   131585
1384   253511
1385    20883
1386  -250810
1387  -149259
1388   155329
1389   218510
1390    -2088
1391  -202619
1392  -157387
1393    92915
1394   244132
1395    53219
1396  -240666
1397  -187252
1398   140693
1399   242869
1400     6443
1401  -207172
1402  -150284
1403    87718
1404   233018
1405    68429
1406  -214759
1407  -195973
1408   109634
1409   252205
1410    46184
1411  -208855
1412  -182758
1413    92566
1414   238241
1415    50017
1416  -196063
1417  -180415
1418    55609
1419   238615
1420   107332
1421  -208074
1422  -222536
1423   104286
1424   244867
1425    37262
1426  -166596
1427  -168982
1428    16371
1429   233330
1430   143072
1431  -199105
1432  -235668
1433    86256
1434   238116
1435    65373
1436  -156444
1437  -190960
1438    18648
1439   236572
1440   122208
1441  -175538
1442  -215863
1443    38598
1444   228295
1445   117198
1446  -156840
1447  -227412
1448    28264
1449   240402
1450   102359
1451  -155831
1452  -199829
1453     3139
1454   218721
1455   158839
1456  -143314
1457  -255764
1458    18883
1459   257324
1460   109233
1461  -156191
1462  -189043
1463    -4952
1464   194452
1465   172298
1466  -115954
1467  -269553
1468   -13120
1469   253911
1470   127278
1471  -149630
1472  -199874
1473   -17887
1474   192036
1475   174396
1476  -103286
1477  -246010
1478   -26722
1479   218840
1480   161931
1481  -101351
1482  -236603
1483   -45817
1484   219190
1485   166098
1486  -115000
1487  -217418
1488   -44388
1489   179430
1490   189815
1491   -74809
1492  -267426
1493   -60953
1494   230442
1495   163641
1496  -106176
1497  -207579
1498   -59255
1499   175056
1500   201913
1501   -58618
1502  -257836
1503   -82908
1504   210136
1505   194975
1506   -84892
1507  -235015
1508   -68821
1509   185033
1510   191012
1511   -55953
1512  -232252
1513  -105858
1514   173323
1515   221180
1516   -52133
1517  -256703
1518   -91949
1519   190932
1520   196676
1521   -53036
1522  -214127
1523   -98629
1524   144049
1525   216331
1526    -6238
1527  -244300
1528  -133626
1529   181012
1530   223945
1531   -47196
1532  -218464
1533  -100559
1534   125006
1535   208715
1536    15564
1537  -240511
1538  -161374
1539   161071
1540   234703
1541   -23170
1542  -225571
1543  -126023
1544   134803
1545   226670
1546     8982
1547  -226305
1548  -147344
1549   131897
1550   233693
1551    22460
1552  -227220
1553  -162689
1554   140235
1555   235874
1556     -145
1557  -213980
1558  -145268
1559    96563
1560   223187
1561    52538
1562  -217378
1563  -186888
1564   117738
1565   249245
1566    30560
1567  -211614
1568  -154474
1569    99636
1570   217941
1571    56560
1572  -186582
1573  -191081
1574    74035
1575   252240
1576    68013
1577  -216599
1578  -180271
1579    94282
1580   216360
1581    58970
1582  -172850
1583  -193629
1584    53826
1585   246876
1586    93910
1587  -192595
1588  -199251
1589    73917
1590   241225
1591    77499
1592  -185774
1593  -192723
1594    51789
1595   222646
1596    98291
1597  -168501
1598  -222405
1599    39359
1600   253503
1601    96370
1602  -188845
1603  -196274
1604    50235
1605   219812
1606   107279
1607  -144939
1608  -210469
1609    15631
1610   236471
1611   132683
1612  -160344
1613  -225911
1614    26144
1615   226725
1616   103651
1617  -147602
1618  -201880
1619   -10573
1620   203021
1621   157023
1622  -129850
1623  -243925
1624     3311
1625   235561
1626   129582
1627  -132635
1628  -202823
1629    -9995
1630   205840
1631   161362
1632  -109923
1633  -234449
1634   -29151
1635   219415
1636   157623
1637  -128053
1638  -237023
1639   -19021
1640   206011
1641   145138
1642  -100576
1643  -223009
1644   -51679
1645   206596
1646   186800
1647  -103409
1648  -239759
1649   -32452
1650   211178
1651   166353
1652   -90034
1653  -221926
1654   -53875
1655   188832
1656   180573
1657   -74757
1658  -237557
1659   -78821
1660   195255
1661   188705
1662   -87621
1663  -231021
1664   -60261
1665   175596
1666   181034
1667   -45252
1668  -224797
1669   -97964
1670   182315
1671   208885
1672   -59612
1673  -235216
1674   -83459
1675   172917
1676   190019
1677   -45245
1678  -217981
1679  -104444
1680   154218
1681   212272
1682   -28032
1683  -243403
1684  -112398
1685   177318
1686   203113
1687   -44555
1688  -213042
1689  -105731
1690   141504
1691   217279
1692    -6855
1693  -236502
1694  -132109
1695   159881
1696   215430
1697   -24871
1698  -223078
1699  -118752
1700   141459
1701   210864
1702     -852
1703  -210279
1704  -142251
1705   124657
1706   229798
1707    11784
1708  -225083
1709  -140367
1710   133801
1711   212423
1712    11048
1713  -200330
1714  -150528
1715   102243
1716   222819
1717    34757
1718  -208418
1719  -164595
1720   111431
1721   232502
1722    28348
1723  -203506
1724  -145956
1725    99782
1726   210230
1727    54986
1728  -188346
1729  -188754
1730    89721
1731   244190
1732    39346
1733  -207201
1734  -157086
1735    85619
1736   210138
1737    63710
1738  -185186
1739  -192914
1740    76237
1741   237455
1742    66833
1743  -186291
1744  -179805
1745    77923
1746   233213
1747    69752
1748  -182315
1749  -179586
1750    55117
1751   211484
1752    90367
1753  -166345
1754  -208879
1755    47152
1756   235742
1757    85846
1758  -176481
1759  -183927
1760    44392
1761   206035
1762   102348
1763  -139412
1764  -204729
1765    21362
1766   235555
1767   119952
1768  -163541
1769  -202859
1770    37435
1771   206862
1772   103349
1773  -136344
1774  -210581
1775    -1891
1776   220247
1777   127932
1778  -150512
1779  -212985
1780    14242
1781   214340
1782   126432
1783  -133291
1784  -210795
1785     5861
1786   214430
1787   136707
1788  -115051
1789  -213710
1790   -19845
1791   220071
1792   146877
1793  -141005
1794  -219640
1795    -4666
1796   189449
1797   136570
1798   -95376
1799  -222868
1800   -44839
1801   213114
1802   164418
1803  -115716
1804  -218477
1805   -23135
1806   193436
1807   155309
1808   -86132
1809  -212332
1810   -47821
1811   187863
1812   172438
1813   -79127
1814  -230179
1815   -60467
1816   191944
1817   167325
1818   -91600
1819  -217778
1820   -52727
1821   173105
1822   174527
1823   -58452
1824  -221865
1825   -79683
1826   187216
1827   193445
1828   -73863
1829  -226616
1830   -62496
1831   176601
1832   174598
1833   -49243
1834  -213959
1835   -98916
1836   165067
1837   205902
1838   -54353
1839  -235935
1840   -84468
1841   166297
1842   185476
1843   -36245
1844  -214314
1845  -105429
1846   155249
1847   204586
1848   -26564
1849  -217254
1850  -113901
1851   147376
1852   212849
1853   -22358
1854  -223929
1855  -106834
1856   143203
1857   190054
1858    -3429
1859  -199221
1860  -143489
1861   124914
1862   226734
1863    -4553
1864  -223034
1865  -117635
1866   132355
1867   200722
1868    14199
1869  -195192
1870  -147798
1871   111819
1872   225945
1873    20009
1874  -213536
1875  -147309
1876   118518
1877   215588
1878    18412
1879  -199325
1880  -148875
1881    98403
1882   217233
1883    42721
1884  -201924
1885  -171970
1886   100864
1887   230297
1888    37259
1889  -196800
1890  -157947
1891    93068
1892   215276
1893    54649
1894  -179440
1895  -176277
1896    68476
1897   228277
1898    68116
1899  -194141
1900  -180602
1901    81680
1902   215676
1903    61583
1904  -164914
1905  -178733
1906    48454
1907   220963
1908    89558
1909  -171012
1910  -189960
1911    57997
1912   223174
1913    84396
1914  -165007
1915  -185404
1916    46746
1917   211156
1918    92803
1919  -150592
1920  -201409
1921    27570
1922   227055
1923   102140
1924  -167032
1925  -193403
1926    37598
1927   204809
1928   104012
1929  -136726
1930  -205468
1931    12952
1932   224389
1933   119238
1934  -147410
1935  -199828
1936    18887
1937   209439
1938   118857
1939  -134244
1940  -205155
1941    -1369
1942   202156
1943   131052
1944  -119583
1945  -213473
1946    -8701
1947   210768
1948   133272
1949  -125836
1950  -204179
1951    -8890
1952   189774
1953   137668
1954   -99168
1955  -208215
1956   -29327
1957   198388
1958   153420
1959  -108364
1960  -213097
1961   -20425
1962   190384
1963   136553
1964   -92838
1965  -200967
1966   -47578
1967   181884
1968   167491
1969   -89615
1970  -221330
1971   -38437
1972   187586
1973   149098
1974   -83767
1975  -205782
1976   -55944
1977   175267
1978   168519
1979   -72514
1980  -214842
1981   -60829
1982   176486
1983   174256
1984   -71300
1985  -214227
1986   -58832
1987   169027
1988   168409
1989   -51200
1990  -203456
1991   -82684
1992   160569
1993   186398
1994   -52709
1995  -216973
1996   -78534
1997   156710
1998   172426
1999   -42398
2000  -202188
2001   -90583
2002   143429
2003   185939
2004   -28104
2005  -208461
2006  -100022
2007   151168
2008   189893
2009   -31584
2010  -197002
2011   -92606
2012   133877
2013   190701
2014    -7607
2015  -203064
2016  -119833
2017   135120
2018   197750
2019   -18260
2020  -206793
2021  -113137
2022   128048
2023   193129
2024    -2371
2025  -193283
2026  -128047
2027   114547
2028   210649
2029    11326
2030  -209941
2031  -131280
2032   128724
2033   198411
2034     9119
2035  -180566
2036  -136213
2037    95462
2038   212611
2039    28860
2040  -202365
2041  -146057
2042   103737
2043   199714
2044    27140
2045  -180540
2046  -150502
2047    88012
2048   209134
2049    40416
2050  -181175
2051  -155367
2052    75685
2053   207860
2054    53567
2055  -182731
2056  -163714
2057    85289
2058   208590
2059    47233
2060  -168732
2061  -162276
2062    58663
2063   209604
2064    72460
2065  -175870
2066  -182497
2067    73342
2068   217282
2069    58347
2070  -164783
2071  -164981
2072    42382
2073   204719
2074    94435
2075  -165395
2076  -197279
2077    56143
2078   221065
2079    74480
2080  -154536
2081  -175008
2082    29874
2083   207106
2084   102912
2085  -151534
2086  -192664
2087    30997
2088   205528
2089   105844
2090  -136633
2091  -194562
2092    21130
2093   213520
2094   104765
2095  -138807
2096  -183246
2097     6570
2098   189087
2099   126395
2100  -122028
2101  -208267
2102     5492
2103   208370
2104   114258
2105  -123211
2106  -190956
2107    -9603
2108   186851
2109   134681
2110  -111566
2111  -209394
2112   -14780
2113   200758
2114   137010
2115  -109518
2116  -202269
2117   -16999
2118   188978
2119   139349
2120   -95618
2121  -204062
2122   -38958
2123   186863
2124   157534
2125   -95399
2126  -218917
2127   -35110
2128   187786
2129   144782
2130   -90058
2131  -200206
2132   -52507
2133   167319
2134   167603
2135   -68783
2136  -218048
2137   -55808
2138   184218
2139   161508
2140   -72250
2141  -197245
2142   -60915
2143   159267
2144   172124
2145   -52763
2146  -207792
2147   -70666
2148   159601
2149   167973
2150   -49031
2151  -207458
2152   -86718
2153   157265
2154   177037
2155   -51866
2156  -197520
2157   -77896
2158   139178
2159   185814
2160   -18264
2161  -211914
2162   -99585
2163   163102
2164   183547
2165   -42181
2166  -189936
2167   -95312
2168   122808
2169   193694
2170    -6837
2171  -213214
2172  -115206
2173   144322
2174   188331
2175   -22983
2176  -194424
2177  -110186
2178   121691
2179   194358
2180     2914
2181  -191745
2182  -122000
2183   118653
2184   200541
2185     7503
2186  -196935
2187  -124803
2188   116818
2189   192080
2190     7441
2191  -180933
2192  -128360
2193    94220
2194   195308
2195    27411
2196  -186897
2197  -141545
2198   100919
2199   198384
2200    23340
2201  -177469
2202  -135965
2203    88863
2204   195937
2205    40131
2206  -175932
2207  -150850
2208    83304
2209   201853
2210    45007
2211  -174386
2212  -156975
2213    80575
2214   204508
2215    44233
2216  -168159
2217  -152110
2218    60435
2219   199493
2220    72027
2221  -168600
2222  -173964
2223    76325
2224   207516
2225    48712
2226  -152300
2227  -153538
2228    35105
2229   197724
2230    90991
2231  -163053
2232  -182400
2233    61033
2234   197056
2235    67733
2236  -136126
2237  -168669
2238    24822
2239   202609
2240    92402
2241  -150256
2242  -170849
2243    34455
2244   181993
2245    98384
2246  -124156
2247  -191031
2248    20925
2249   206321
2250    91769
2251  -136650
2252  -168230
2253     9945
2254   175731
2255   120401
2256  -119061
2257  -203169
2258    12633
2259   204564
2260   103074
2261  -120887
2262  -174753
2263    -8858
2264   180214
2265   136245
2266  -112009
2267  -207601
2268    -1035
2269   194921
2270   116456
2271  -106160
2272  -186278
2273   -25530
2274   181942
2275   140439
2276  -104074
2277  -196933
2278   -19586
2279   173880
2280   138296
2281   -81726
2282  -200502
2283   -35833
2284   185693
2285   137502
2286   -94009
2287  -179818
2288   -39279
2289   152383
2290   159140
2291   -64075
2292  -213533
2293   -44020
2294   179820
2295   136359
2296   -74129
2297  -180520
2298   -64280
2299   149969
2300   173249
2301   -63202
2302  -209441
2303   -47950
2304   160941
2305   148277
2306   -45023
2307  -191174
2308   -85624
2309   158493
2310   176372
2311   -63922
2312  -195929
2313   -65515
2314   135835
2315   168877
2316   -22777
2317  -207780
2318   -95952
2319   160738
2320   171122
2321   -51904
2322  -179178
2323   -82969
2324   115220
2325   185218
2326    -4794
2327  -207980
2328  -100353
2329   151590
2330   169389
2331   -30549
2332  -170490
2333  -100489
2334   102650
2335   191188
2336      837
2337  -200708
2338  -105258
2339   127658
2340   167548
2341    -3774
2342  -170931
2343  -125500
2344   104944
2345   198446
2346     1243
2347  -189750
2348  -105013
2349   102220
2350   173930
2351    29182
2352  -174368
2353  -146271
2354   108374
2355   202239
2356     2304
2357  -172311
2358  -116633
2359    78753
2360   186748
2361    48970
2362  -180610
2363  -153994
2364    99571
2365   192054
2366    21033
2367  -161406
2368  -139210
2369    67571
2370   197778
2371    50780
2372  -173970
2373  -146136
2374    74906
2375   183206
2376    52328
2377  -153461
2378  -159649
2379    64072
2380   202889
2381    53171
2382  -156144
2383  -142143
2384    49437
2385   181063
2386    77285
2387  -149215
2388  -172584
2389    54929
2390   194770
2391    60451
2392  -142615
2393  -152457
2394    31194
2395   184071
2396    92677
2397  -145407
2398  -178236
2399    45188
2400   190451
2401    77526
2402  -126968
2403  -167830
2404    18138
2405   196707
2406   101843
2407  -140397
2408  -175396
2409    28653
2410   178462
2411    98920
2412  -113777
2413  -189139
2414     4701
2415   200916
2416   100480
2417  -132820
2418  -168192
2419     5590
2420   166675
2421   120790
2422  -103553
2423  -197934
2424    -1513
2425   195679
2426   104931
2427  -110295
2428  -167072
2429   -15595
2430   163318
2431   132724
2432   -97949
2433  -194499
2434   -11338
2435   176583
2436   119432
2437   -84123
2438  -177806
2439   -32012
2440   170192
2441   139778
2442   -91309
2443  -189301
2444   -27421
2445   160254
2446   135856
2447   -71696
2448  -193325
2449   -46301
2450   169644
2451   142812
2452   -79311
2453  -187381
2454   -48226
2455   153871
2456   153872
2457   -58785
2458  -195174
2459   -53385
2460   165677
2461   153877
2462   -58742
2463  -183997
2464   -62829
2465   147172
2466   161218
2467   -49457
2468  -193320
2469   -70372
2470   142929
2471   155811
2472   -42837
2473  -188359
2474   -82069
2475   139235
2476   162456
2477   -41926
2478  -179644
2479   -74024
2480   126222
2481   170267
2482   -14018
2483  -186316
2484   -89111
2485   140715
2486   165691
2487   -29225
2488  -169183
2489   -93165
2490   106881
2491   176760
2492    -6986
2493  -194074
2494  -104390
2495   123667
2496   165800
2497   -11554
2498  -171972
2499  -114849
2500   105853
2501   187939
2502     1980
2503  -182731
2504  -105196
2505   109403
2506   174717
2507    18391
2508  -169959
2509  -130937
2510   103501
2511   190814
2512     7481
2513  -173515
2514  -116172
2515    84426
2516   177241
2517    32284
2518  -169905
2519  -139910
2520    90841
2521   185234
2522    17966
2523  -160231
2524  -124566
2525    72515
2526   182397
2527    46690
2528  -160876
2529  -142263
2530    78931
2531   184914
2532    38531
2533  -153862
2534  -139507
2535    61748
2536   183833
2537    53582
2538  -155119
2539  -147378
2540    59703
2541   181846
2542    57935
2543  -147412
2544  -158310
2545    54091
2546   189662
2547    60707
2548  -147776
2549  -150693
2550    44150
2551   180507
2552    78425
2553  -139052
2554  -168872
2555    44095
2556   189252
2557    71192
2558  -134040
2559  -157686
2560    27989
2561   181699
2562    88505
2563  -132721
2564  -167729
2565    28670
2566   178337
2567    86764
2568  -119529
2569  -169974
2570    16995
2571   185324
2572    93652
2573  -121442
2574  -162101
2575    11892
2576   166474
2577   102355
2578  -108921
2579  -179516
2580     3295
2581   181257
2582   100249
2583  -111216
2584  -164655
2585    -2796
2586   164524
2587   118799
2588   -96813
2589  -186175
2590   -10055
2591   178183
2592   114496
2593   -98918
2594  -173666
2595   -18445
2596   162933
2597   129629
2598   -87641
2599  -189962
2600   -26277
2601   167036
2602   124479
2603   -84705
2604  -180184
2605   -37280
2606   161550
2607   141326
2608   -77340
2609  -183587
2610   -34410
2611   157030
2612   136122
2613   -62590
2614  -179487
2615   -51401
2616   159051
2617   149341
2618   -68795
2619  -180261
2620   -47294
2621   140098
2622   142275
2623   -50886
2624  -184322
2625   -66637
2626   147405
2627   153068
2628   -54186
2629  -179407
2630   -62817
2631   136623
2632   154618
2633   -37417
2634  -181362
2635   -75116
2636   138592
2637   162389
2638   -34122
2639  -180314
2640   -80309
2641   131354
2642   164755
2643   -27515
2644  -184155
2645   -90481
2646   122992
2647   165632
2648   -18354
2649  -182331
2650   -97881
2651   122203
2652   175679
2653   -14267
2654  -179346
2655   -97473
2656   113006
2657   170459
2658     1035
2659  -171683
2660  -109935
2661   111165
2662   177941
2663     -817
2664  -172417
2665  -108170
2666    97552
2667   171659
2668    11205
2669  -171884
2670  -118029
2671    97609
2672   174326
2673    14967
2674  -161967
2675  -121110
2676    84728
2677   181893
2678    23222
2679  -168494
2680  -119833
2681    85176
2682   172057
2683    35842
2684  -152311
2685  -139604
2686    73586
2687   187757
2688    33478
2689  -163848
2690  -130644
2691    67408
2692   172310
2693    54191
2694  -148953
2695  -152494
2696    64121
2697   189163
2698    47291
2699  -149407
2700  -140201
2701    51447
2702   176615
2703    65958
2704  -141717
2705  -155350
2706    52026
2707   181771
2708    59931
2709  -133021
2710  -148797
2711    33656
2712   177300
2713    74409
2714  -136840
2715  -155015
2716    40760
2717   169274
2718    72447
2719  -117946
2720  -159180
2721    18031
2722   180804
2723    86247
2724  -129117
2725  -152299
2726    27305
2727   162632
2728    90353
2729  -105047
2730  -167400
2731     7471
2732   177344
2733    93350
2734  -117096
2735  -160549
2736     2459
2737   160750
2738   106597
2739  -102592
2740  -174462
2741     1452
2742   168495
2743   103304
2744   -94274
2745  -167220
2746   -14634
2747   167421
2748   119875
2749   -99367
2750  -170788
2751    -6334
2752   153597
2753   111805
2754   -77076
2755  -174066
2756   -31763
2757   164323
2758   120070
2759   -91609
2760  -166393
2761   -21391
2762   143695
2763   123945
2764   -64152
2765  -175589
2766   -36334
2767   156833
2768   123921
2769   -71544
2770  -161383
2771   -41858
2772   138932
2773   141821
2774   -60955
2775  -181977
2776   -41137
2777   144068
2778   125339
2779   -52221
2780  -166437
2781   -66379
2782   138310
2783   154178
2784   -57727
2785  -180633
2786   -44250
2787   132297
2788   134915
2789   -27640
2790  -170689
2791   -83152
2792   138826
2793   161129
2794   -49079
2795  -170880
2796   -59588
2797   115713
2798   147219
2799   -16148
2800  -179522
2801   -89039
2802   132964
2803   152223
2804   -36390
2805  -157476
2806   -80118
2807   104825
2808   165016
2809   -10190
2810  -177290
2811   -83224
2812   122069
2813   144913
2814   -12413
2815  -150618
2816  -101853
2817    98397
2818   174243
2819    -7990
2820  -174598
2821   -85965
2822   101364
2823   146774
2824    10572
2825  -153967
2826  -119980
2827    96907
2828   177243
2829     -524
2830  -163276
2831   -98927
2832    83653
2833   162955
2834    28504
2835  -160152
2836  -127422
2837    94817
2838   171769
2839    13898
2840  -146588
2841  -117618
2842    66210
2843   176023
2844    38223
2845  -164971
2846  -126837
2847    82245
2848   159752
2849    31861
2850  -132921
2851  -135089
2852    55240
2853   186208
2854    40847
2855  -157654
2856  -122141
2857    65958
2858   154102
2859    52959
2860  -126958
2861  -147741
2862    52749
2863   183785
2864    44241
2865  -140704
2866  -125826
2867    39261
2868   158949
2869    74813
2870  -133192
2871  -156572
2872    50381
2873   173654
2874    54397
2875  -118146
2876  -138555
2877    18193
2878   173680
2879    88922
2880  -135661
2881  -156892
2882    40776
2883   160259
2884    73396
2885  -101816
2886  -159418
2887     5536
2888   181380
2889    89844
2890  -129455
2891  -152567
2892    21001
2893   150123
2894    94187
2895   -93817
2896  -169917
2897     2274
2898   177075
2899    92147
2900  -110594
2901  -147416
2902     -203
2903   149791
2904   111330
2905   -92764
2906  -172969
2907      782
2908   164797
2909    93302
2910   -89349
2911  -153325
2912   -25197
2913   151919
2914   121871
2915   -92835
2916  -172098
2917    -4292
2918   149838
2919   104958
2920   -67780
2921  -162681
2922   -40518
2923   158533
2924   128467
2925   -86270
2926  -164525
2927   -22329
2928   136879
2929   123934
2930   -52750
2931  -174629
2932   -47024
2933   153209
2934   125547
2935   -69266
2936  -160231
2937   -49298
2938   129299
2939   144783
2940   -50999
2941  -177307
2942   -44969
2943   141336
2944   125743
2945   -42689
2946  -157263
2947   -69757
2948   129070
2949   151575
2950   -49699
2951  -172505
2952   -50127
2953   123474
2954   130964
2955   -25845
2956  -163983
2957   -81776
2958   125476
2959   150077
2960   -42469
2961  -160487
2962   -63776
2963   108713
2964   147814
2965   -11390
2966  -169610
2967   -84419
2968   122726
2969   148918
2970   -22888
2971  -153717
2972   -87474
2973    98849
2974   161917
2975    -6404
2976  -170475
2977   -89244
2978   107229
2979   147144
2980     -515
2981  -151485
2982  -109719
2983    92925
2984   173500
2985      998
2986  -166078
2987   -89844
2988    92133
2989   149846
2990    18897
2991  -147410
2992  -119774
2993    88026
2994   169497
2995     8217
2996  -150568
2997  -103235
2998    72852
2999   160152
3000    31973
3001  -154971
3002  -121062
3003    83629
3004   158749
3005    21334
3006  -133112
3007  -118322
3008    58722
3009   172753
3010    38912
3011  -152888
3012  -120810
3013    70670
3014   152275
3015    40672
3016  -128572
3017  -138272
3018    50671
3019   176596
3020    44178
3021  -143873
3022  -124465
3023    49913
3024   155242
3025    62549
3026  -127519
3027  -146652
3028    46793
3029   172313
3030    56538
3031  -125183
3032  -134736
3033    29625
3034   163578
3035    75132
3036  -129958
3037  -148024
3038    39106
3039   160407
3040    64472
3041  -108166
3042  -145145
3043    13917
3044   169102
3045    82107
3046  -123932
3047  -145182
3048    28276
3049   150625
3050    80240
3051   -94220
3052  -154165
3053     6932
3054   168947
3055    87099
3056  -111388
3057  -144442
3058     7982
3059   145821
3060    95453
3061   -92710
3062  -164225
3063      360
3064   161676
3065    91895
3066   -91969
3067  -149756
3068   -14474
3069   148170
3070   114385
3071   -90557
3072  -165236
3073    -3887
3074   150609
3075   100714
3076   -71321
3077  -156330
3078   -33577
3079   150019
3080   122116
3081   -84481
3082  -162558
3083   -17724
3084   136811
3085   112779
3086   -58528
3087  -162719
3088   -41972
3089   147437
3090   121613
3091   -69960
3092  -156656
3093   -36176
3094   128975
3095   127837
3096   -51247
3097  -166477
3098   -42157
3099   139770
3100   123180
3101   -54669
3102  -151933
3103   -52494
3104   123036
3105   137476
3106   -47503
3107  -166530
3108   -50112
3109   128106
3110   127826
3111   -35779
3112  -154573
3113   -70203
3114   120150
3115   146774
3116   -36460
3117  -163450
3118   -62281
3119   116304
3120   138647
3121   -19668
3122  -158463
3123   -80838
3124   113550
3125   148683
3126   -23983
3127  -155408
3128   -78810
3129   103018
3130   149474
3131    -7982
3132  -158904
3133   -86194
3134   104804
3135   146558
3136    -9608
3137  -149314
3138   -92833
3139    93070
3140   157355
3141    -1045
3142  -156323
3143   -89121
3144    94090
3145   146118
3146     6224
3147  -146037
3148  -105937
3149    85847
3150   158236
3151     6566
3152  -148415
3153   -97999
3154    80058
3155   153104
3156    20034
3157  -145197
3158  -111155
3159    78270
3160   157703
3161    20915
3162  -139106
3163  -110957
3164    67522
3165   159960
3166    33039
3167  -142151
3168  -120503
3169    65078
3170   155595
3171    37639
3172  -132950
3173  -125802
3174    54672
3175   163027
3176    43965
3177  -135450
3178  -125201
3179    54000
3180   156874
3181    48073
3182  -124921
3183  -130803
3184    45210
3185   161127
3186    55513
3187  -124356
3188  -131526
3189    41518
3190   155041
3191    57958
3192  -118910
3193  -136001
3194    34218
3195   156289
3196    64625
3197  -116029
3198  -137800
3199    28940
3200   157285
3201    70129
3202  -113880
3203  -138552
3204    21941
3205   153584
3206    77746
3207  -104562
3208  -144184
3209    15456
3210   156513
3211    81392
3212  -102809
3213  -146590
3214     6131
3215   150227
3216    89051
3217   -96281
3218  -152087
3219     1327
3220   149014
3221    94808
3222   -87582
3223  -152785
3224    -9877
3225   151372
3226    99131
3227   -89357
3228  -152337
3229    -8832
3230   143174
3231   105276
3232   -75427
3233  -156731
3234   -17574
3235   147229
3236   105782
3237   -79107
3238  -151804
3239   -21232
3240   135191
3241   112303
3242   -70044
3243  -158119
3244   -29410
3245   139038
3246   112302
3247   -64208
3248  -152773
3249   -34454
3250   134058
3251   120872
3252   -59013
3253  -156023
3254   -39244
3255   129240
3256   121711
3257   -49036
3258  -154837
3259   -48278
3260   126478
3261   127423
3262   -46380
3263  -155429
3264   -51408
3265   119155
3266   130410
3267   -33739
3268  -156628
3269   -62450
3270   119443
3271   135485
3272   -35289
3273  -152530
3274   -63566
3275   110847
3276   138401
3277   -24962
3278  -155445
3279   -72139
3280   110092
3281   135955
3282   -23363
3283  -151698
3284   -76584
3285   105884
3286   142658
3287   -19904
3288  -149343
3289   -73335
3290   100164
3291   140064
3292    -7253
3293  -146686
3294   -85535
3295    98546
3296   144875
3297   -10783
3298  -145190
3299   -84053
3300    86231
3301   142477
3302     3281
3303  -147503
3304   -96231
3305    87343
3306   144587
3307     4680
3308  -138325
3309   -95513
3310    76820
3311   151121
3312    16479
3313  -140630
3314   -99364
3315    75172
3316   147040
3317    21507
3318  -134342
3319  -110375
3320    68290
3321   152928
3322    22979
3323  -136063
3324  -108721
3325    60177
3326   145258
3327    32409
3328  -130426
3329  -117286
3330    61213
3331   153837
3332    33219
3333  -126661
3334  -111836
3335    53925
3336   149107
3337    44511
3338  -123761
3339  -121278
3340    51252
3341   150446
3342    43859
3343  -120614
3344  -122030
3345    41767
3346   149609
3347    48700
3348  -118883
3349  -124732
3350    37491
3351   146622
3352    59588
3353  -109416
3354  -132141
3355    31204
3356   152529
3357    62054
3358  -110527
3359  -130181
3360    22517
3361   143117
3362    72216
3363  -102520
3364  -139043
3365    20709
3366   149120
3367    73056
3368   -98948
3369  -137046
3370    10370
3371   146028
3372    80756
3373   -97861
3374  -139122
3375    11201
3376   141542
3377    83384
3378   -87941
3379  -143758
3380    -1186
3381   145254
3382    84300
3383   -94742
3384  -139125
3385    -2132
3386   136232
3387    93284
3388   -77834
3389  -145784
3390    -6776
3391   145182
3392    93582
3393   -79831
3394  -139780
3395   -13744
3396   133328
3397   103670
3398   -70732
3399  -150885
3400   -21084
3401   134434
3402   101934
3403   -67147
3404  -147322
3405   -32740
3406   127527
3407   113831
3408   -61418
3409  -150603
3410   -30023
3411   128322
3412   112973
3413   -48943
3414  -150065
3415   -42137
3416   127066
3417   119883
3418   -53083
3419  -146868
3420   -41126
3421   116965
3422   120525
3423   -40463
3424  -152059
3425   -53225
3426   121360
3427   122969
3428   -45374
3429  -145356
3430   -53251
3431   110603
3432   127685
3433   -32315
3434  -149911
3435   -57642
3436   112411
3437   126627
3438   -28996
3439  -145231
3440   -65389
3441   107511
3442   132881
3443   -25056
3444  -146483
3445   -66534
3446    99408
3447   133023
3448    -9945
3449  -146017
3450   -79557
3451    98629
3452   139265
3453   -13342
3454  -141388
3455   -80194
3456    85941
3457   141079
3458      907
3459  -145419
3460   -89392
3461    89609
3462   138885
3463     1697
3464  -137823
3465   -91079
3466    79894
3467   145880
3468    11176
3469  -138889
3470   -94664
3471    80316
3472   141901
3473    12913
3474  -132194
3475  -100887
3476    73809
3477   147823
3478    15556
3479  -134895
3480   -99054
3481    67658
3482   139347
3483    24088
3484  -128806
3485  -110599
3486    64579
3487   148695
3488    25705
3489  -125294
3490  -104033
3491    56197
3492   144754
3493    39726
3494  -123460
3495  -117059
3496    53832
3497   147610
3498    37580
3499  -118292
3500  -116124
3501    41147
3502   146971
3503    50325
3504  -119622
3505  -123931
3506    39610
3507   143687
3508    54436
3509  -108780
3510  -125077
3511    34377
3512   149198
3513    59016
3514  -109789
3515  -123898
3516    28506
3517   140381
3518    63988
3519  -104385
3520  -130727
3521    24678
3522   145401
3523    64790
3524  -101829
3525  -130324
3526    18134
3527   140188
3528    70516
3529   -98358
3530  -132728
3531    14462
3532   141374
3533    75807
3534   -91919
3535  -134804
3536     8515
3537   139743
3538    79208
3539   -88666
3540  -135697
3541      290
3542   134527
3543    87054
3544   -80554
3545  -139514
3546    -7039
3547   136846
3548    90667
3549   -80412
3550  -139451
3551   -12704
3552   129344
3553    98279
3554   -69487
3555  -142916
3556   -16317
3557   133172
3558    99229
3559   -67259
3560  -140605
3561   -23666
3562   125940
3563   104228
3564   -62438
3565  -143635
3566   -26799
3567   125010
3568   104319
3569   -56301
3570  -144873
3571   -33934
3572   123021
3573   109330
3574   -56711
3575  -141595
3576   -35512
3577   119629
3578   112660
3579   -46269
3580  -142898
3581   -43905
3582   118642
3583   115860
3584   -44986
3585  -139552
3586   -47155
3587   112019
3588   119245
3589   -36623
3590  -143330
3591   -54137
3592   108011
3593   123446
3594   -30243
3595  -142913
3596   -58773
3597   103367
3598   126732
3599   -23712
3600  -139697
3601   -66235
3602    99867
3603   130450
3604   -18320
3605  -139605
3606   -70008
3607    95399
3608   130912
3609   -12723
3610  -139632
3611   -75928
3612    91295
3613   133116
3614    -8946
3615  -137442
3616   -78545
3617    87581
3618   132656
3619    -4250
3620  -135006
3621   -82469
3622    85648
3623   136794
3624     1721
3625  -133586
3626   -87991
3627    81918
3628   136508
3629     5204
3630  -133588
3631   -91109
3632    75323
3633   138943
3634    13425
3635  -130069
3636   -95323
3637    69698
3638   139954
3639    19243
3640  -128091
3641  -100406
3642    64472
3643   141220
3644    24652
3645  -124392
3646  -102097
3647    57764
3648   141155
3649    32300
3650  -121606
3651  -109021
3652    52135
3653   143315
3654    38127
3655  -119463
3656  -110704
3657    48953
3658   139844
3659    40969
3660  -113686
3661  -114700
3662    40789
3663   141943
3664    45728
3665  -112853
3666  -114328
3667    42121
3668   138970
3669    51314
3670  -106804
3671  -120187
3672    33059
3673   141106
3674    53246
3675  -105235
3676  -119705
3677    27441
3678   137978
3679    62388
3680  -101306
3681  -125130
3682    24553
3683   137191
3684    61700
3685   -94469
3686  -124973
3687    12823
3688   137457
3689    73197
3690   -93079
3691  -129187
3692    13311
3693   133171
3694    71710
3695   -83452
3696  -130763
3697    -1434
3698   132724
3699    82879
3700   -84892
3701  -132288
3702      642
3703   128504
3704    82723
3705   -74463
3706  -134391
3707    -7853
3708   131150
3709    88636
3710   -73912
3711  -131059
3712    -9082
3713   126053
3714    93022
3715   -68343
3716  -138216
3717   -15566
3718   127085
3719    91517
3720   -66218
3721  -132572
3722   -22522
3723   121985
3724   101790
3725   -61119
3726  -140988
3727   -23188
3728   121088
3729    97918
3730   -51316
3731  -134661
3732   -36254
3733   118233
3734   110226
3735   -52743
3736  -137735
3737   -34323
3738   111722
3739   109121
3740   -40803
3741  -138529
3742   -45177
3743   111890
3744   113756
3745   -40497
3746  -133239
3747   -48554
3748   101190
3749   117975
3750   -30409
3751  -141804
3752   -54022
3753   105391
3754   114305
3755   -28013
3756  -129355
3757   -58227
3758    95876
3759   124837
3760   -22643
3761  -138961
3762   -58546
3763    97910
3764   117253
3765   -17472
3766  -130863
3767   -69704
3768    93078
3769   128438
3770   -16785
3771  -136043
3772   -67459
3773    86762
3774   121930
3775    -4788
3776  -131975
3777   -80831
3778    86835
3779   131945
3780    -4885
3781  -128730
3782   -76854
3783    74246
3784   128893
3785     9224
3786  -130895
3787   -87776
3788    78419
3789   128287
3790     6000
3791  -119278
3792   -90064
3793    62086
3794   134930
3795    18068
3796  -128296
3797   -91762
3798    66990
3799   127462
3800    19234
3801  -113497
3802   -99295
3803    55987
3804   136629
3805    23121
3806  -120961
3807   -94207
3808    55048
3809   129204
3810    34488
3811  -113014
3812  -106137
3813    53781
3814   137433
3815    28484
3816  -113362
3817  -101369
3818    42527
3819   133323
3820    43388
3821  -112107
3822  -111228
3823    46156
3824   133590
3825    40662
3826  -101961
3827  -110662
3828    31043
3829   134520
3830    52111
3831  -105421
3832  -114448
3833    32977
3834   131367
3835    54763
3836   -93779
3837  -118924
3838    19679
3839   133890
3840    60874
3841   -97474
3842  -117224
3843    17697
3844   127306
3845    66580
3846   -87947
3847  -123775
3848    13651
3849   132686
3850    64884
3851   -88153
3852  -119202
3853     5072
3854   125295
3855    77218
3856   -84579
3857  -128974
3858     7984
3859   128212
3860    71397
3861   -76445
3862  -123971
3863    -4541
3864   126147
3865    83658
3866   -80976
3867  -128782
3868    -1105
3869   123323
3870    82386
3871   -66532
3872  -130026
3873   -14593
3874   124812
3875    89099
3876   -69396
3877  -128776
3878   -14229
3879   113918
3880    93768
3881   -57838
3882  -134015
3883   -22030
3884   120067
3885    93160
3886   -56930
3887  -127160
3888   -29837
3889   108014
3890   102224
3891   -48653
3892  -134772
3893   -30785
3894   112183
3895    98270
3896   -44269
3897  -127909
3898   -39403
3899   106332
3900   107508
3901   -43301
3902  -133625
3903   -37517
3904   105934
3905   106837
3906   -36321
3907  -130401
3908   -46604
3909   104576
3910   110966
3911   -34572
3912  -130061
3913   -46128
3914    97906
3915   112195
3916   -27215
3917  -133959
3918   -56248
3919    98958
3920   112888
3921   -26247
3922  -127319
3923   -60259
3924    89226
3925   121301
3926   -16857
3927  -130600
3928   -61085
3929    88908
3930   116653
3931   -10084
3932  -123456
3933   -72273
3934    81489
3935   124546
3936    -6990
3937  -125578
3938   -70863
3939    76341
3940   120459
3941     2358
3942  -123746
3943   -80112
3944    75970
3945   125771
3946     2457
3947  -119323
3948   -77775
3949    68609
3950   126195
3951    12020
3952  -122470
3953   -85881
3954    69893
3955   125311
3956    11226
3957  -115102
3958   -88000
3959    60187
3960   129674
3961    19236
3962  -119865
3963   -91327
3964    61159
3965   126190
3966    23207
3967  -110252
3968   -97068
3969    52842
3970   132485
3971    28268
3972  -113771
3973   -96914
3974    46847
3975   125575
3976    36149
3977  -106169
3978  -104200
3979    42215
3980   130637
3981    38190
3982  -102289
3983  -102484
3984    33959
3985   126124
3986    46809
3987  -101501
3988  -111935
3989    35536
3990   127361
3991    46614
3992   -93512
3993  -110287
3994    22876
3995   128730
3996    54457
3997   -96808
3998  -113774
3999    25286
4000   124921
4001    56057
4002   -88526
4003  -115704
4004    16358
4005   128740
4006    60780
4007   -89915
4008  -116671
4009    13639
4010   123924
4011    66759
4012   -84002
4013  -121357
4014    10503
4015   127760
4016    67631
4017   -79896
4018  -117989
4019     -578
4020   119642
4021    76815
4022   -74544
4023  -124021
4024      202
4025   120714
4026    77029
4027   -67064
4028  -120774
4029   -12016
4030   118424
4031    85588
4032   -66663
4033  -125574
4034   -10781
4035   115443
4036    83876
4037   -58676
4038  -125590
4039   -21440
4040   114216
4041    90718
4042   -59686
4043  -123950
4044   -20971
4045   109892
4046    93264
4047   -50470
4048  -127942
4049   -27746
4050   112899
4051    94833
4052   -49812
4053  -124240
4054   -32562
4055   103265
4056   100664
4057   -43279
4058  -130276
4059   -34319
4060   106957
4061    99357
4062   -40287
4063  -123518
4064   -43299
4065    98696
4066   107562
4067   -33677
4068  -128313
4069   -43228
4070    97053
4071   106624
4072   -26461
4073  -123540
4074   -53131
4075    92937
4076   109927
4077   -24796
4078  -121995
4079   -55083
4080    86161
4081   110917
4082   -14436
4083  -124241
4084   -61503
4085    88107
4086   112982
4087   -15767
4088  -119158
4089   -62109
4090    79332
4091   116707
4092    -5109
4093  -122340
4094   -68466
4095    81009
4096   114830
4097    -6412
4098  -119125
4099   -73067
4100    71800
4101   120855
4102     -507
4103  -120300
4104   -73959
4105    73197
4106   117579
4107     6379
4108  -115120
4109   -80428
4110    68207
4111   123738
4112     9015
4113  -115197
4114   -78624
4115    60711
4116   120550
4117    19074
4118  -113014
4119   -89311
4120    57597
4121   120757
4122    18336
4123  -109536
4124   -88231
4125    49546
4126   122148
4127    29757
4128  -106922
4129   -93770
4130    48986
4131   121779
4132    29086
4133  -101557
4134   -95118
4135    41896
4136   125170
4137    34983
4138  -102913
4139   -97776
4140    39772
4141   120577
4142    36853
4143   -98847
4144  -103430
4145    34201
4146   125202
4147    40792
4148   -97885
4149  -100658
4150    32128
4151   122955
4152    49958
4153   -92102
4154  -108772
4155    27309
4156   124325
4157    49781
4158   -90692
4159  -106020
4160    19907
4161   119092
4162    57184
4163   -86449
4164  -113809
4165    15911
4166   120558
4167    58311
4168   -80448
4169  -110648
4170    10126
4171   119829
4172    67681
4173   -77236
4174  -114315
4175     6662
4176   114215
4177    68559
4178   -71603
4179  -117209
4180    -1661
4181   117355
4182    72495
4183   -71821
4184  -114915
4185    -4755
4186   110539
4187    77090
4188   -65236
4189  -122136
4190    -8924
4191   115871
4192    77167
4193   -63256
4194  -117356
4195   -11927
4196   110326
4197    86858
4198   -58094
4199  -123170
4200   -16005
4201   110827
4202    83488
4203   -54852
4204  -119214
4205   -23500
4206   105781
4207    91711
4208   -51192
4209  -122381
4210   -25557
4211   102507
4212    91491
4213   -41271
4214  -120887
4215   -33655
4216   102719
4217    96930
4218   -40605
4219  -118651
4220   -34773
4221    92711
4222    98392
4223   -31033
4224  -121647
4225   -43328
4226    96341
4227    99315
4228   -31200
4229  -119036
4230   -46049
4231    87317
4232   103576
4233   -23886
4234  -122350
4235   -49484
4236    88915
4237   105153
4238   -21363
4239  -117747
4240   -55127
4241    84528
4242   109041
4243   -19292
4244  -120545
4245   -54417
4246    83880
4247   107830
4248   -11827
4249  -117591
4250   -63716
4251    80606
4252   112543
4253   -12336
4254  -116475
4255   -62910
4256    71634
4257   111801
4258     -785
4259  -115662
4260   -71371
4261    72723
4262   115244
4263     1220
4264  -110073
4265   -72169
4266    63333
4267   115212
4268     8984
4269  -111300
4270   -77448
4271    61838
4272   113420
4273    10373
4274  -106207
4275   -80097
4276    54668
4277   118175
4278    16127
4279  -108308
4280   -81472
4281    54273
4282   114811
4283    22263
4284  -102407
4285   -89043
4286    50862
4287   121521
4288    21487
4289  -103268
4290   -87529
4291    45193
4292   116013
4293    31022
4294  -101374
4295   -94374
4296    43153
4297   119849
4298    30928
4299   -97484
4300   -93348
4301    35813
4302   119900
4303    40600
4304   -94747
4305   -97342
4306    35281
4307   117627
4308    41905
4309   -87791
4310  -101093
4311    24202
4312   117664
4313    47021
4314   -88352
4315  -101075
4316    22160
4317   113092
4318    51436
4319   -81757
4320  -104874
4321    16989
4322   117306
4323    54904
4324   -81396
4325  -102379
4326    14837
4327   111818
4328    61620
4329   -75828
4330  -109391
4331     9807
4332   116152
4333    61143
4334   -76872
4335  -108764
4336     3781
4337   112246
4338    67089
4339   -71033
4340  -114265
4341     2323
4342   113501
4343    67915
4344   -65815
4345  -112173
4346    -5332
4347   111784
4348    74622
4349   -63154
4350  -112985
4351    -6053
4352   108069
4353    75709
4354   -56686
4355  -114797
4356   -16730
4357   106143
4358    79889
4359   -56467
4360  -112165
4361   -16407
4362    99914
4363    82567
4364   -46928
4365  -115991
4366   -24496
4367   101610
4368    84943
4369   -45552
4370  -113097
4371   -26497
4372    97234
4373    91833
4374   -41187
4375  -117161
4376   -30759
4377    96542
4378    90410
4379   -37793
4380  -115703
4381   -37611
4382    92730
4383    96697
4384   -34691
4385  -117636
4386   -37634
4387    90879
4388    95413
4389   -28698
4390  -115865
4391   -45897
4392    90833
4393   101312
4394   -26530
4395  -115627
4396   -45066
4397    84403
4398   101670
4399   -19017
4400  -114135
4401   -54133
4402    80841
4403   103401
4404   -17880
4405  -112809
4406   -55521
4407    76234
4408   105020
4409    -9831
4410  -112727
4411   -61062
4412    73619
4413   105365
4414    -6209
4415  -107350
4416   -64175
4417    68012
4418   109482
4419     -333
4420  -109390
4421   -66609
4422    65808
4423   106497
4424     2277
4425  -107494
4426   -72341
4427    63244
4428   112178
4429     5901
4430  -106586
4431   -71270
4432    59113
4433   110654
4434    11953
4435  -105561
4436   -79240
4437    57560
4438   115049
4439    15597
4440  -102243
4441   -78534
4442    51628
4443   113597
4444    19767
4445  -101515
4446   -83591
4447    49187
4448   113722
4449    22790
4450   -96944
4451   -85917
4452    41425
4453   114669
4454    30270
4455   -95449
4456   -89312
4457    38538
4458   112637
4459    33877
4460   -89321
4461   -91215
4462    30672
4463   114306
4464    39046
4465   -89325
4466   -93205
4467    29365
4468   110555
4469    41612
4470   -85921
4471   -96986
4472    25393
4473   113152
4474    44572
4475   -84480
4476   -98890
4477    20940
4478   113045
4479    51894
4480   -81592
4481  -101893
4482    18295
4483   113523
4484    52772
4485   -76436
4486  -102296
4487    11951
4488   111929
4489    58334
4490   -77090
4491  -106589
4492     9172
4493   108280
4494    60291
4495   -69497
4496  -106393
4497     2550
4498   108994
4499    63556
4500   -68428
4501  -105839
4502     -119
4503   103327
4504    68154
4505   -60239
4506  -107266
4507    -5543
4508   104172
4509    71303
4510   -59418
4511  -107876
4512   -10559
4513    99824
4514    75997
4515   -54075
4516  -111011
4517   -12832
4518   100027
4519    77549
4520   -51169
4521  -109251
4522   -20491
4523    98753
4524    82992
4525   -49533
4526  -112465
4527   -19533
4528    97836
4529    82899
4530   -44913
4531  -110973
4532   -28012
4533    96139
4534    87249
4535   -42422
4536  -111557
4537   -29772
4538    91442
4539    88489
4540   -35280
4541  -112588
4542   -35540
4543    91706
4544    91768
4545   -32403
4546  -110287
4547   -39947
4548    84266
4549    95248
4550   -25808
4551  -111430
4552   -42040
4553    84260
4554    93451
4555   -23013
4556  -106567
4557   -48604
4558    76724
4559    99375
4560   -18820
4561  -110607
4562   -48460
4563    76918
4564    97529
4565   -11432
4566  -107432
4567   -55664
4568    73550
4569   101490
4570   -11286
4571  -109530
4572   -56595
4573    70163
4574   103779
4575    -3899
4576  -107528
4577   -64146
4578    68209
4579   104697
4580    -2870
4581  -105159
4582   -64542
4583    63828
4584   106093
4585     5325
4586  -105790
4587   -70777
4588    62945
4589   105232
4590     7479
4591   -99331
4592   -72989
4593    54095
4594   108970
4595    13957
4596  -101833
4597   -74514
4598    51569
4599   104430
4600    17294
4601   -94968
4602   -79331
4603    46991
4604   109589
4605    20663
4606   -94887
4607   -78205
4608    42248
4609   106198
4610    28554
4611   -90170
4612   -85813
4613    41630
4614   109217
4615    26635
4616   -88275
4617   -83086
4618    33810
4619   110220
4620    34501
4621   -88892
4622   -90178
4623    33788
4624   108201
4625    34627
4626   -82791
4627   -90162
4628    26415
4629   111569
4630    41915
4631   -85487
4632   -91244
4633    25586
4634   106573
4635    44408
4636   -78078
4637   -95538
4638    18765
4639   110254
4640    47709
4641   -77952
4642   -93066
4643    13709
4644   103453
4645    53722
4646   -73372
4647  -100230
4648    12318
4649   106825
4650    53927
4651   -68266
4652   -95731
4653     3803
4654   102305
4655    59787
4656   -68031
4657  -101808
4658     5090
4659   101082
4660    58846
4661   -61399
4662  -100379
4663    -3640
4664   101380
4665    67773
4666   -60459
4667  -103473
4668    -4581
4669    98030
4670    68103
4671   -54060
4672  -105705
4673   -10733
4674   100263
4675    72171
4676   -55090
4677  -106682
4678   -13567
4679    94929
4680    74764
4681   -48298
4682  -107742
4683   -19432
4684    95919
4685    75831
4686   -45206
4687  -104716
4688   -24966
4689    89862
4690    82377
4691   -40206
4692  -107499
4693   -24187
4694    88664
4695    78866
4696   -35504
4697  -103025
4698   -33099
4699    85372
4700    86888
4701   -34814
4702  -105604
4703   -31476
4704    81464
4705    84092
4706   -25705
4707  -106428
4708   -39272
4709    83290
4710    90645
4711   -27872
4712  -104256
4713   -40678
4714    75916
4715    91449
4716   -19494
4717  -107482
4718   -44916
4719    79407
4720    92895
4721   -19697
4722  -105050
4723   -49969
4724    72524
4725    97840
4726   -13362
4727  -107072
4728   -51284
4729    72455
4730    94387
4731    -7968
4732  -100939
4733   -57655
4734    66034
4735    99447
4736    -6249
4737  -101431
4738   -59568
4739    62663
4740    97154
4741      294
4742   -99043
4743   -63814
4744    60317
4745   100323
4746     1850
4747   -97144
4748   -63438
4749    54943
4750   100858
4751    10773
4752   -96966
4753   -68276
4754    54725
4755   100191
4756    11734
4757   -93629
4758   -73063
4759    45871
4760   103022
4761    16751
4762   -95609
4763   -75059
4764    46620
4765   102727
4766    19975
4767   -90382
4768   -77621
4769    40634
4770   104911
4771    25037
4772   -90216
4773   -79903
4774    38459
4775   104784
4776    29272
4777   -87990
4778   -84885
4779    35583
4780   104960
4781    30466
4782   -85681
4783   -83898
4784    29560
4785   103703
4786    37337
4787   -82135
4788   -88251
4789    27421
4790   102231
4791    37621
4792   -75931
4793   -88434
4794    20024
4795   103285
4796    45755
4797   -75012
4798   -90718
4799    19035
4800   101690
4801    44389
4802   -72360
4803   -92373
4804    12725
4805   102471
4806    49484
4807   -70747
4808   -93581
4809    10380
4810   100329
4811    55081
4812   -66209
4813   -97373
4814     6417
4815   101301
4816    56434
4817   -63195
4818   -96075
4819     1445
4820    99294
4821    62577
4822   -62314
4823  -101899
4824     -440
4825    97202
4826    61685
4827   -55687
4828  -100616
4829    -7329
4830    96672
4831    68222
4832   -53416
4833  -100096
4834    -9786
4835    93506
4836    68261
4837   -48542
4838   -99965
4839   -15244
4840    91199
4841    72468
4842   -45500
4843  -101771
4844   -17624
4845    88225
4846    75660
4847   -40746
4848  -101976
4849   -22368
4850    88316
4851    76871
4852   -39514
4853  -101248
4854   -25173
4855    84634
4856    80191
4857   -34787
4858  -103630
4859   -28906
4860    84390
4861    83110
4862   -30719
4863  -101370
4864   -34810
4865    81357
4866    86066
4867   -28511
4868  -103821
4869   -36826
4870    78061
4871    86392
4872   -21541
4873  -101085
4874   -41553
4875    77372
4876    89692
4877   -19055
4878   -99447
4879   -43831
4880    70253
4881    90434
4882   -14423
4883  -100000
4884   -48111
4885    69503
4886    90094
4887   -13525
4888   -97466
4889   -49464
4890    64544
4891    91979
4892    -6284
4893   -97827
4894   -54910
4895    64069
4896    91974
4897    -3294
4898   -94896
4899   -57914
4900    59393
4901    95768
4902      830
4903   -95164
4904   -60594
4905    57923
4906    95614
4907     4520
4908   -93975
4909   -65294
4910    52688
4911    99534
4912     8435
4913   -94814
4914   -67064
4915    49292
4916    98781
4917    13994
4918   -91278
4919   -70913
4920    48156
4921   101092
4922    15391
4923   -89662
4924   -71064
4925    41865
4926    99352
4927    21172
4928   -86306
4929   -76122
4930    41899
4931    99131
4932    22011
4933   -81730
4934   -75856
4935    34764
4936    99130
4937    27258
4938   -82508
4939   -77820
4940    32178
4941    99627
4942    31254
4943   -78772
4944   -81019
4945    27147
4946   101148
4947    34832
4948   -77724
4949   -83264
4950    24285
4951    98622
4952    39368
4953   -74103
4954   -88087
4955    21312
4956   100309
4957    42650
4958   -72768
4959   -86987
4960    15688
4961    99067
4962    47175
4963   -69406
4964   -91778
4965    13439
4966    99156
4967    49111
4968   -65732
4969   -91029
4970     6361
4971    95759
4972    53815
4973   -64182
4974   -92759
4975     6080
4976    95793
4977    55531
4978   -59581
4979   -94658
4980      424
4981    94931
4982    58489
4983   -58437
4984   -92324
4985    -1080
4986    90407
4987    60624
4988   -52530
4989   -95607
4990    -6576
4991    92057
4992    63001
4993   -51138
4994   -93636
4995   -10687
4996    87700
4997    68199
4998   -45910
4999   -98432
5000   -13277
5001    89485
5002    68441
5003   -43769
5004   -97342
5005   -20055
5006    85872
5007    74387
5008   -41167
5009   -99186
5010   -21433
5011    84330
5012    75309
5013   -34608
5014  -100154
5015   -27215
5016    82374
5017    79796
5018   -34705
5019   -98130
5020   -28629
5021    78451
5022    80852
5023   -26623
5024   -98486
5025   -34094
5026    77456
5027    80830
5028   -27268
5029   -95616
5030   -35004
5031    71244
5032    83232
5033   -20039
5034   -96594
5035   -39346
5036    71938
5037    82467
5038   -18154
5039   -93486
5040   -43036
5041    67140
5042    87249
5043   -13667
5044   -95959
5045   -44152
5046    65873
5047    86579
5048    -8642
5049   -93129
5050   -53133
5051    62551
5052    91507
5053    -7996
5054   -93281
5055   -52801
5056    59603
5057    90895
5058     -148
5059   -93879
5060   -58662
5061    58414
5062    93332
5063     1043
5064   -89994
5065   -60616
5066    51940
5067    93567
5068     7219
5069   -91674
5070   -62371
5071    50659
5072    91614
5073     7779
5074   -85294
5075   -64927
5076    46341
5077    94582
5078    12826
5079   -86453
5080   -65749
5081    43000
5082    91304
5083    17327
5084   -82183
5085   -70506
5086    39685
5087    96684
5088    17975
5089   -81297
5090   -69553
5091    34673
5092    93933
5093    25774
5094   -81909
5095   -76095
5096    35007
5097    96556
5098    26120
5099   -77033
5100   -76117
5101    26368
5102    97292
5103    33810
5104   -77278
5105   -79503
5106    27395
5107    94742
5108    35116
5109   -71653
5110   -82802
5111    19698
5112    96607
5113    38692
5114   -72861
5115   -81366
5116    19198
5117    93374
5118    42362
5119   -65731
5120   -86700
5121    14402
5122    95694
5123    42703
5124   -65260
5125   -82792
5126    10629
5127    89993
5128    49797
5129   -61839
5130   -88563
5131     8832
5132    91693
5133    48469
5134   -57941
5135   -84596
5136      764
5137    89854
5138    54769
5139   -59144
5140   -89992
5141     2028
5142    87847
5143    56344
5144   -51435
5145   -89663
5146    -5673
5147    89206
5148    60511
5149   -52955
5150   -91959
5151    -7041
5152    86088
5153    64691
5154   -45406
5155   -96525
5156   -10641
5157    89444
5158    62991
5159   -44672
5160   -91643
5161   -15679
5162    81726
5163    70765
5164   -40660
5165   -95772
5166   -16181
5167    82550
5168    68003
5169   -36859
5170   -90816
5171   -23890
5172    77383
5173    72450
5174   -35529
5175   -94144
5176   -22283
5177    77102
5178    72282
5179   -27280
5180   -91235
5181   -30971
5182    75568
5183    76415
5184   -29857
5185   -93193
5186   -30537
5187    69276
5188    78576
5189   -19847
5190   -95136
5191   -36242
5192    73404
5193    80684
5194   -20314
5195   -90255
5196   -40562
5197    65867
5198    83591
5199   -14048
5200   -94290
5201   -41549
5202    67250
5203    82064
5204   -12227
5205   -89172
5206   -48002
5207    61557
5208    88211
5209    -9913
5210   -91144
5211   -46070
5212    58033
5213    84853
5214    -3666
5215   -87595
5216   -53554
5217    58376
5218    87578
5219    -4821
5220   -88239
5221   -50328
5222    52523
5223    85810
5224     4968
5225   -86666
5226   -57144
5227    52288
5228    86313
5229     3936
5230   -84127
5231   -58726
5232    46320
5233    90074
5234     9158
5235   -84373
5236   -62109
5237    45606
5238    88977
5239    12782
5240   -80464
5241   -67594
5242    39787
5243    93197
5244    15660
5245   -81317
5246   -66013
5247    36372
5248    90676
5249    20478
5250   -78933
5251   -72472
5252    35258
5253    94644
5254    22691
5255   -77502
5256   -70898
5257    29335
5258    92041
5259    29369
5260   -75137
5261   -75349
5262    29733
5263    91431
5264    28953
5265   -71926
5266   -75171
5267    23373
5268    92074
5269    34056
5270   -70423
5271   -75562
5272    20534
5273    87640
5274    36663
5275   -63703
5276   -79961
5277    16817
5278    92151
5279    39191
5280   -67300
5281   -78640
5282    13928
5283    86451
5284    44664
5285   -61010
5286   -84549
5287     9954
5288    89533
5289    46038
5290   -59593
5291   -82958
5292     5305
5293    87539
5294    51972
5295   -57423
5296   -86863
5297     4181
5298    87546
5299    51876
5300   -50580
5301   -86364
5302    -1808
5303    87541
5304    55927
5305   -52551
5306   -86839
5307    -4405
5308    83798
5309    57888
5310   -46948
5311   -89381
5312    -7766
5313    85065
5314    60056
5315   -46011
5316   -86764
5317   -11316
5318    79641
5319    63212
5320   -40906
5321   -89644
5322   -13891
5323    79793
5324    62918
5325   -38403
5326   -88956
5327   -20226
5328    77018
5329    68629
5330   -36726
5331   -90802
5332   -20880
5333    75547
5334    69229
5335   -30061
5336   -90557
5337   -27744
5338    74019
5339    74722
5340   -30156
5341   -91113
5342   -27420
5343    70701
5344    75645
5345   -21957
5346   -91643
5347   -34198
5348    70213
5349    76664
5350   -23289
5351   -88417
5352   -37225
5353    65531
5354    78659
5355   -17227
5356   -90257
5357   -37913
5358    66280
5359    77076
5360   -14463
5361   -86630
5362   -43167
5363    62101
5364    81777
5365   -12467
5366   -87376
5367   -41678
5368    58663
5369    78893
5370    -6999
5371   -85801
5372   -48965
5373    57087
5374    84234
5375    -6817
5376   -85368
5377   -47460
5378    52695
5379    84289
5380      497
5381   -84933
5382   -54496
5383    52061
5384    86032
5385     3251
5386   -81876
5387   -55694
5388    45663
5389    87931
5390     7892
5391   -84873
5392   -60120
5393    46114
5394    85774
5395     9076
5396   -79531
5397   -63729
5398    40354
5399    89291
5400    13494
5401   -80257
5402   -62115
5403    38525
5404    86597
5405    17337
5406   -75680
5407   -67095
5408    36437
5409    89155
5410    18362
5411   -73927
5412   -65005
5413    31168
5414    86177
5415    24577
5416   -73838
5417   -68984
5418    28961
5419    86855
5420    25103
5421   -69520
5422   -70056
5423    23450
5424    88069
5425    30827
5426   -70315
5427   -73059
5428    23065
5429    86840
5430    33624
5431   -65774
5432   -76077
5433    17887
5434    89123
5435    37187
5436   -66050
5437   -76961
5438    15626
5439    84681
5440    40768
5441   -61328
5442   -80442
5443    11550
5444    87424
5445    41548
5446   -59634
5447   -79583
5448     7267
5449    84542
5450    47563
5451   -57350
5452   -81570
5453     6842
5454    83792
5455    46377
5456   -52906
5457   -81174
5458      744
5459    83327
5460    51002
5461   -51961
5462   -83422
5463    -1387
5464    79353
5465    52018
5466   -45285
5467   -82389
5468    -4743
5469    81587
5470    56020
5471   -45857
5472   -83888
5473    -7301
5474    77423
5475    60366
5476   -41976
5477   -86081
5478   -11826
5479    78444
5480    60840
5481   -39961
5482   -85243
5483   -17063
5484    76119
5485    64870
5486   -37834
5487   -87860
5488   -19678
5489    74891
5490    66016
5491   -30868
5492   -85300
5493   -22496
5494    73256
5495    69522
5496   -29912
5497   -86216
5498   -25168
5499    70411
5500    69283
5501   -26762
5502   -87081
5503   -27985
5504    68652
5505    71462
5506   -24927
5507   -86678
5508   -29608
5509    65579
5510    71962
5511   -19631
5512   -84412
5513   -32178
5514    64603
5515    73452
5516   -16987
5517   -83939
5518   -36909
5519    61251
5520    76822
5521   -13446
5522   -86441
5523   -39688
5524    57876
5525    76117
5526    -9681
5527   -83217
5528   -43928
5529    56392
5530    80356
5531    -6947
5532   -82789
5533   -44707
5534    53018
5535    80801
5536      383
5537   -82271
5538   -49880
5539    51395
5540    81238
5541       91
5542   -79951
5543   -51975
5544    47521
5545    82683
5546     4372
5547   -79271
5548   -54750
5549    46094
5550    81120
5551     6284
5552   -77748
5553   -55851
5554    42714
5555    83024
5556     9686
5557   -76458
5558   -57083
5559    41041
5560    82198
5561    12921
5562   -75605
5563   -61467
5564    36761
5565    83879
5566    15710
5567   -72822
5568   -61966
5569    33186
5570    84572
5571    20393
5572   -71647
5573   -65256
5574    30536
5575    83361
5576    23985
5577   -70265
5578   -67696
5579    26575
5580    85286
5581    27601
5582   -68915
5583   -70388
5584    23581
5585    83798
5586    29738
5587   -64266
5588   -70827
5589    19518
5590    84982
5591    33157
5592   -63711
5593   -72327
5594    17303
5595    83590
5596    35238
5597   -61008
5598   -73725
5599    15393
5600    83228
5601    38124
5602   -56996
5603   -73983
5604    11906
5605    81234
5606    39546
5607   -56087
5608   -76490
5609     9562
5610    81915
5611    42336
5612   -54929
5613   -77394
5614     3926
5615    80119
5616    46183
5617   -51015
5618   -78573
5619     1173
5620    78124
5621    50442
5622   -48236
5623   -78886
5624    -2521
5625    77913
5626    52153
5627   -45974
5628   -81439
5629    -4896
5630    76439
5631    53962
5632   -42735
5633   -82238
5634    -9236
5635    75930
5636    58904
5637   -40168
5638   -82537
5639   -12989
5640    74745
5641    59360
5642   -36729
5643   -81771
5644   -15035
5645    72137
5646    60880
5647   -33744
5648   -80639
5649   -17625
5650    70472
5651    61225
5652   -31714
5653   -80586
5654   -20622
5655    69056
5656    64625
5657   -28165
5658   -81441
5659   -24179
5660    66751
5661    65790
5662   -24571
5663   -81821
5664   -26796
5665    65563
5666    69054
5667   -21901
5668   -82202
5669   -30349
5670    63052
5671    71015
5672   -18593
5673   -82311
5674   -34275
5675    61210
5676    73768
5677   -14989
5678   -80415
5679   -36350
5680    57430
5681    74960
5682   -11583
5683   -82015
5684   -39710
5685    56090
5686    73589
5687    -7588
5688   -79352
5689   -42077
5690    52666
5691    75959
5692    -6644
5693   -78262
5694   -42912
5695    49786
5696    75567
5697    -3156
5698   -76955
5699   -45957
5700    49458
5701    77261
5702      489
5703   -77561
5704   -46958
5705    45119
5706    77180
5707     3874
5708   -76351
5709   -50283
5710    43248
5711    78401
5712     6271
5713   -74464
5714   -53039
5715    39641
5716    80775
5717    10793
5718   -73740
5719   -56444
5720    36428
5721    79518
5722    13118
5723   -72719
5724   -60485
5725    34202
5726    81364
5727    17032
5728   -69793
5729   -61071
5730    30192
5731    80255
5732    19479
5733   -68344
5734   -63891
5735    29297
5736    81887
5737    23666
5738   -67169
5739   -66343
5740    23933
5741    80542
5742    25922
5743   -64625
5744   -66702
5745    23715
5746    79873
5747    26932
5748   -62561
5749   -66942
5750    19507
5751    80444
5752    30903
5753   -61461
5754   -67701
5755    17813
5756    79160
5757    33518
5758   -56793
5759   -71190
5760    13420
5761    78711
5762    36448
5763   -56097
5764   -71151
5765     9729
5766    78345
5767    41259
5768   -52062
5769   -75121
5770     6640
5771    76814
5772    42446
5773   -49891
5774   -73812
5775     2572
5776    77642
5777    48225
5778   -47877
5779   -76268
5780      634
5781    75652
5782    47468
5783   -46033
5784   -76705
5785    -3980
5786    75617
5787    50029
5788   -43842
5789   -77333
5790    -5749
5791    73393
5792    52560
5793   -40521
5794   -78466
5795    -8795
5796    73338
5797    52381
5798   -37817
5799   -77260
5800   -12584
5801    71006
5802    55616
5803   -36082
5804   -79562
5805   -13978
5806    69325
5807    56831
5808   -31697
5809   -78119
5810   -19583
5811    67229
5812    61848
5813   -28967
5814   -78522
5815   -20238
5816    65021
5817    62673
5818   -24842
5819   -79410
5820   -25505
5821    63475
5822    66211
5823   -21894
5824   -77448
5825   -28220
5826    60728
5827    65989
5828   -18983
5829   -79197
5830   -30570
5831    60733
5832    66193
5833   -17265
5834   -77568
5835   -34400
5836    57507
5837    70645
5838   -14191
5839   -79396
5840   -34302
5841    56463
5842    67360
5843   -12326
5844   -75420
5845   -37905
5846    54566
5847    73381
5848    -9346
5849   -77127
5850   -39676
5851    49429
5852    72765
5853    -3591
5854   -75876
5855   -43303
5856    50003
5857    73711
5858    -1873
5859   -74731
5860   -45242
5861    44611
5862    75293
5863     2610
5864   -75082
5865   -49010
5866    43304
5867    74878
5868     4369
5869   -70963
5870   -51355
5871    39710
5872    76590
5873     7805
5874   -71184
5875   -51555
5876    36712
5877    76071
5878    11327
5879   -68524
5880   -55917
5881    35334
5882    78505
5883    13321
5884   -68139
5885   -56222
5886    31656
5887    75918
5888    16874
5889   -67760
5890   -58507
5891    30912
5892    77171
5893    18432
5894   -64070
5895   -59979
5896    25819
5897    78513
5898    22469
5899   -64704
5900   -61906
5901    25026
5902    76164
5903    24769
5904   -59750
5905   -64043
5906    19154
5907    77472
5908    29026
5909   -60769
5910   -66286
5911    17537
5912    76101
5913    33413
5914   -55689
5915   -69311
5916    14169
5917    77540
5918    34341
5919   -54810
5920   -68130
5921    10912
5922    74516
5923    38417
5924   -52811
5925   -71250
5926     9225
5927    75592
5928    38175
5929   -48767
5930   -70787
5931     4762
5932    72943
5933    41797
5934   -49307
5935   -70992
5936     4423
5937    73429
5938    43885
5939   -44594
5940   -71698
5941       -7
5942    73570
5943    46879
5944   -43398
5945   -73027
5946    -2232
5947    70053
5948    48275
5949   -39739
5950   -74538
5951    -5749
5952    71436
5953    50338
5954   -38582
5955   -74021
5956   -10907
5957    68579
5958    53555
5959   -34630
5960   -75340
5961   -11890
5962    67032
5963    54635
5964   -31443
5965   -76041
5966   -17500
5967    66756
5968    59779
5969   -29716
5970   -75553
5971   -17669
5972    62933
5973    59183
5974   -25597
5975   -76150
5976   -23140
5977    62261
5978    62001
5979   -26292
5980   -75544
5981   -22809
5982    59488
5983    62276
5984   -21099
5985   -75578
5986   -25047
5987    59623
5988    62834
5989   -18970
5990   -75123
5991   -29470
5992    56604
5993    66247
5994   -15405
5995   -75801
5996   -30361
5997    54095
5998    64827
5999   -12350
6000   -73414
6001   -35034
6002    53422
6003    68920
6004    -9623
6005   -72481
6006   -37771
6007    49296
6008    69926
6009    -4093
6010   -74118
6011   -41489
6012    48178
6013    70345
6014    -3536
6015   -71898
6016   -41756
6017    45552
6018    70607
6019      888
6020   -71623
6021   -46160
6022    43277
6023    70619
6024     1098
6025   -69412
6026   -47089
6027    40195
6028    72648
6029     5034
6030   -70407
6031   -48346
6032    38652
6033    71349
6034     7410
6035   -67061
6036   -51134
6037    36717
6038    74999
6039    10265
6040   -66042
6041   -52605
6042    32896
6043    72795
6044    13307
6045   -65459
6046   -55482
6047    30806
6048    73665
6049    17016
6050   -61630
6051   -57172
6052    26453
6053    74402
6054    18972
6055   -61671
6056   -60409
6057    23685
6058    74488
6059    23588
6060   -58973
6061   -61927
6062    19772
6063    75943
6064    27525
6065   -59513
6066   -62299
6067    18487
6068    72981
6069    27767
6070   -54477
6071   -64508
6072    16771
6073    75070
6074    29027
6075   -54421
6076   -64735
6077    12742
6078    72635
6079    32713
6080   -52107
6081   -65933
6082    12759
6083    72324
6084    33860
6085   -49879
6086   -66458
6087     6709
6088    71961
6089    38660
6090   -49030
6091   -68622
6092     5396
6093    68855
6094    38904
6095   -45411
6096   -70365
6097      997
6098    71497
6099    42786
6100   -43604
6101   -68890
6102    -1960
6103    68274
6104    46160
6105   -38270
6106   -70605
6107    -4645
6108    69551
6109    47349
6110   -37842
6111   -69839
6112    -8519
6113    65339
6114    51897
6115   -34987
6116   -73359
6117    -9430
6118    65419
6119    50168
6120   -33902
6121   -71724
6122   -15341
6123    62750
6124    54530
6125   -31811
6126   -73756
6127   -14043
6128    63168
6129    55184
6130   -27203
6131   -74168
6132   -18468
6133    62818
6134    57359
6135   -26813
6136   -72430
6137   -19785
6138    58104
6139    58108
6140   -22473
6141   -73277
6142   -23077
6143    58208
6144    59079
6145   -20360
6146   -71388
6147   -28371
6148    54617
6149    63686
6150   -15065
6151   -73664
6152   -28775
6153    54151
6154    62614
6155   -13113
6156   -70436
6157   -33562
6158    51044
6159    64690
6160   -12329
6161   -71021
6162   -33912
6163    49148
6164    65087
6165    -7464
6166   -70711
6167   -37239
6168    49034
6169    67188
6170    -5595
6171   -69465
6172   -38119
6173    46391
6174    66653
6175    -2401
6176   -70091
6177   -40258
6178    45550
6179    67407
6180    -2108
6181   -67218
6182   -42859
6183    40656
6184    69126
6185     2955
6186   -68356
6187   -44415
6188    38078
6189    67947
6190     6290
6191   -65249
6192   -49243
6193    34883
6194    71224
6195     8485
6196   -63910
6197   -48466
6198    32717
6199    69408
6200    12686
6201   -63362
6202   -53961
6203    29879
6204    71990
6205    14412
6206   -61097
6207   -53909
6208    26473
6209    71800
6210    18785
6211   -59562
6212   -55390
6213    25784
6214    70683
6215    19526
6216   -56803
6217   -56816
6218    21847
6219    71967
6220    22477
6221   -57624
6222   -58006
6223    21039
6224    70807
6225    23736
6226   -55684
6227   -60431
6228    17902
6229    72540
6230    27012
6231   -54934
6232   -60178
6233    15466
6234    70208
6235    30786
6236   -51393
6237   -63249
6238    12907
6239    69752
6240    31881
6241   -49819
6242   -63054
6243     7282
6244    68905
6245    36913
6246   -48855
6247   -64910
6248     6163
6249    69073
6250    36157
6251   -44905
6252   -66668
6253     1849
6254    68663
6255    39683
6256   -42813
6257   -66161
6258      644
6259    66589
6260    42203
6261   -38940
6262   -67697
6263    -2394
6264    66736
6265    43107
6266   -39118
6267   -68248
6268    -4316
6269    66623
6270    45007
6271   -36834
6272   -68794
6273    -6104
6274    65185
6275    46685
6276   -34395
6277   -69335
6278    -9673
6279    62382
6280    50339
6281   -33359
6282   -70593
6283   -11473
6284    62437
6285    51190
6286   -27509
6287   -69535
6288   -15762
6289    60124
6290    53621
6291   -25900
6292   -70565
6293   -17995
6294    59120
6295    56932
6296   -21776
6297   -69880
6298   -21912
6299    56643
6300    57034
6301   -20484
6302   -70173
6303   -24348
6304    51876
6305    59640
6306   -18084
6307   -70298
6308   -26255
6309    52155
6310    57789
6311   -14470
6312   -69370
6313   -27299
6314    52140
6315    62347
6316   -13454
6317   -68802
6318   -30711
6319    49474
6320    61097
6321   -10440
6322   -70363
6323   -33836
6324    48042
6325    63744
6326    -9191
6327   -66478
6328   -34036
6329    45829
6330    64024
6331    -5520
6332   -68979
6333   -38417
6334    44109
6335    65714
6336    -3137
6337   -66012
6338   -39214
6339    40322
6340    65984
6341     1353
6342   -65628
6343   -41267
6344    37160
6345    66269
6346     3673
6347   -63315
6348   -45235
6349    34664
6350    66751
6351     7434
6352   -63456
6353   -45416
6354    32667
6355    65989
6356     8784
6357   -62851
6358   -49901
6359    31660
6360    68870
6361    11692
6362   -61259
6363   -50345
6364    29086
6365    69458
6366    13868
6367   -60513
6368   -53140
6369    28148
6370    69725
6371    15845
6372   -57924
6373   -52877
6374    24987
6375    67471
6376    20078
6377   -57507
6378   -54435
6379    22705
6380    68745
6381    21594
6382   -53802
6383   -56873
6384    18185
6385    68620
6386    24501
6387   -51561
6388   -57973
6389    16484
6390    67563
6391    27621
6392   -50821
6393   -58894
6394    13712
6395    67672
6396    28603
6397   -48959
6398   -60621
6399     9038
6400    66545
6401    31175
6402   -46512
6403   -61959
6404     8214
6405    66040
6406    34028
6407   -44489
6408   -61060
6409     5751
6410    66665
6411    34061
6412   -44978
6413   -64132
6414     3758
6415    65742
6416    38192
6417   -41462
6418   -64484
6419      887
6420    65696
6421    41204
6422   -39428
6423   -64999
6424    -2450
6425    63657
6426    43065
6427   -36727
6428   -65839
6429    -5204
6430    62079
6431    44957
6432   -34283
6433   -66392
6434    -7274
6435    60222
6436    45688
6437   -31718
6438   -66123
6439   -10780
6440    60202
6441    47648
6442   -27359
6443   -66065
6444   -14374
6445    56956
6446    50309
6447   -26470
6448   -67341
6449   -16089
6450    55946
6451    50863
6452   -23518
6453   -67131
6454   -18212
6455    55926
6456    52159
6457   -22110
6458   -67252
6459   -18601
6460    54553
6461    54323
6462   -19448
6463   -67281
6464   -22508
6465    52354
6466    55986
6467   -17767
6468   -66357
6469   -25009
6470    50536
6471    57046
6472   -15276
6473   -67578
6474   -27376
6475    48546
6476    59213
6477   -11253
6478   -66037
6479   -30034
6480    46607
6481    60029
6482    -9026
6483   -65211
6484   -32103
6485    43721
6486    60176
6487    -5716
6488   -64555
6489   -36027
6490    43374
6491    62104
6492    -2931
6493   -62798
6494   -36459
6495    40180
6496    62083
6497     -630
6498   -63733
6499   -37803
6500    38690
6501    62495
6502      865
6503   -63098
6504   -41432
6505    36542
6506    64118
6507     2583
6508   -61376
6509   -42655
6510    34768
6511    65998
6512     6216
6513   -61000
6514   -43767
6515    32054
6516    64928
6517     8157
6518   -59695
6519   -46624
6520    29847
6521    66010
6522     9887
6523   -58188
6524   -49298
6525    27520
6526    64981
6527    14198
6528   -57340
6529   -49696
6530    25537
6531    64611
6532    16504
6533   -55518
6534   -51492
6535    21596
6536    65602
6537    19624
6538   -52751
6539   -51588
6540    20017
6541    63783
6542    22185
6543   -51486
6544   -55210
6545    16914
6546    65263
6547    24664
6548   -50205
6549   -54928
6550    13795
6551    64500
6552    26919
6553   -49990
6554   -56888
6555    13156
6556    65156
6557    26571
6558   -47193
6559   -58269
6560    10312
6561    66011
6562    30300
6563   -46797
6564   -59612
6565     7693
6566    65110
6567    32612
6568   -43704
6569   -60531
6570     5376
6571    62054
6572    35356
6573   -41497
6574   -59699
6575     2846
6576    63064
6577    38996
6578   -38141
6579   -61146
6580    -1102
6581    60757
6582    38947
6583   -36355
6584   -62143
6585    -2737
6586    59935
6587    42183
6588   -32892
6589   -62750
6590    -6960
6591    59006
6592    43012
6593   -31842
6594   -63721
6595    -7133
6596    58853
6597    45876
6598   -29961
6599   -64354
6600   -10172
6601    56869
6602    46680
6603   -27833
6604   -63669
6605   -12066
6606    57482
6607    48232
6608   -25911
6609   -64414
6610   -15631
6611    55745
6612    50103
6613   -22915
6614   -65454
6615   -18332
6616    53387
6617    50593
6618   -21648
6619   -64743
6620   -18960
6621    51443
6622    54533
6623   -18813
6624   -64284
6625   -22112
6626    49532
6627    54126
6628   -16044
6629   -63378
6630   -26432
6631    47042
6632    55954
6633   -13914
6634   -62122
6635   -27046
6636    45853
6637    56417
6638    -9348
6639   -62078
6640   -28780
6641    44721
6642    58082
6643    -8729
6644   -62953
6645   -29333
6646    42684
6647    59842
6648    -5773
6649   -62919
6650   -34607
6651    41712
6652    60074
6653    -5026
6654   -61291
6655   -34985
6656    38232
6657    60112
6658      -92
6659   -61413
6660   -38368
6661    38565
6662    61545
6663      931
6664   -59535
6665   -39185
6666    35403
6667    60811
6668     4180
6669   -58886
6670   -42082
6671    33438
6672    60689
6673     7009
6674   -56704
6675   -42898
6676    30378
6677    63602
6678     8742
6679   -56669
6680   -45385
6681    27167
6682    62312
6683    12448
6684   -54712
6685   -45773
6686    26213
6687    63339
6688    13520
6689   -53597
6690   -47465
6691    22851
6692    62913
6693    16115
6694   -53248
6695   -48881
6696    20819
6697    62041
6698    19492
6699   -51403
6700   -51440
6701    19747
6702    64970
6703    20899
6704   -50933
6705   -52552
6706    17571
6707    63166
6708    23874
6709   -47814
6710   -54673
6711    14464
6712    63977
6713    24718
6714   -46571
6715   -55857
6716    11164
6717    62033
6718    28281
6719   -43559
6720   -55447
6721     9878
6722    61109
6723    29020
6724   -42759
6725   -56499
6726     5094
6727    60335
6728    31475
6729   -41696
6730   -57828
6731     3675
6732    59165
6733    34048
6734   -36838
6735   -58649
6736     1251
6737    58814
6738    37146
6739   -37383
6740   -59118
6741      618
6742    58506
6743    38501
6744   -33977
6745   -60229
6746    -2159
6747    58845
6748    39331
6749   -33600
6750   -60672
6751    -5808
6752    56989
6753    42042
6754   -30838
6755   -62071
6756    -6155
6757    57048
6758    42898
6759   -28176
6760   -61879
6761   -11412
6762    55322
6763    45137
6764   -26605
6765   -61249
6766   -13025
6767    53035
6768    45049
6769   -23927
6770   -60680
6771   -15698
6772    51785
6773    48644
6774   -21912
6775   -61427
6776   -17206
6777    49913
6778    48703
6779   -18379
6780   -62406
6781   -20119
6782    48400
6783    51714
6784   -15297
6785   -61328
6786   -21864
6787    46779
6788    53563
6789   -14230
6790   -61809
6791   -24687
6792    47082
6793    53357
6794   -13126
6795   -62499
6796   -26997
6797    44619
6798    55077
6799    -9443
6800   -62258
6801   -27424
6802    44635
6803    55720
6804    -7661
6805   -61318
6806   -30152
6807    40862
6808    56531
6809    -5821
6810   -59006
6811   -31693
6812    38207
6813    56454
6814    -2745
6815   -59221
6816   -34697
6817    37210
6818    56840
6819    -1119
6820   -57379
6821   -36661
6822    35106
6823    59040
6824     3184
6825   -56446
6826   -38735
6827    32858
6828    59158
6829     5614
6830   -54719
6831   -40346
6832    29766
6833    59498
6834     7126
6835   -55695
6836   -41103
6837    27625
6838    58070
6839    10512
6840   -54895
6841   -44571
6842    27423
6843    60829
6844    11074
6845   -54001
6846   -45058
6847    24745
6848    60455
6849    14538
6850   -52581
6851   -48376
6852    21370
6853    61407
6854    16149
6855   -49832
6856   -48188
6857    20015
6858    60248
6859    18095
6860   -49065
6861   -49244
6862    17171
6863    60753
6864    19872
6865   -45577
6866   -50194
6867    15041
6868    61383
6869    24416
6870   -45940
6871   -52168
6872    11983
6873    58447
6874    26284
6875   -43332
6876   -52525
6877    10740
6878    58658
6879    27332
6880   -42731
6881   -53453
6882     7726
6883    58425
6884    30033
6885   -42008
6886   -56780
6887     6529
6888    59732
6889    30825
6890   -39688
6891   -56767
6892     3938
6893    57372
6894    32196
6895   -38007
6896   -56951
6897     2676
6898    58759
6899    34362
6900   -35378
6901   -58422
6902    -1042
6903    57144
6904    36563
6905   -33253
6906   -58305
6907    -3446
6908    55612
6909    39084
6910   -31067
6911   -58178
6912    -6743
6913    55177
6914    40346
6915   -28629
6916   -58327
6917    -8591
6918    52737
6919    41623
6920   -25592
6921   -59070
6922   -10538
6923    51841
6924    43213
6925   -22635
6926   -58630
6927   -12725
6928    50286
6929    46182
6930   -22490
6931   -59923
6932   -15149
6933    49241
6934    45871
6935   -19337
6936   -58351
6937   -17719
6938    48485
6939    48844
6940   -16958
6941   -58762
6942   -18677
6943    46678
6944    49769
6945   -16348
6946   -59461
6947   -21561
6948    45340
6949    49956
6950   -13570
6951   -58512
6952   -23452
6953    43814
6954    51596
6955   -11247
6956   -58394
6957   -24220
6958    42900
6959    51772
6960    -8200
6961   -57581
6962   -28256
6963    38978
6964    54628
6965    -6028
6966   -55985
6967   -29505
6968    38402
6969    53977
6970    -3871
6971   -56472
6972   -30235
6973    37299
6974    54032
6975    -1172
6976   -55841
6977   -33746
6978    34734
6979    57001
6980     -543
6981   -55967
6982   -36971
6983    33263
6984    56668
6985     1953
6986   -55722
6987   -37768
6988    31197
6989    57801
6990     4214
6991   -54890
6992   -40692
6993    28709
6994    57494
6995     6667
6996   -53832
6997   -41748
6998    26467
6999    58467
7000     9430
7001   -50883
7002   -40886
7003    25677
7004    57423
7005    12371
7006   -49304
7007   -43798
7008    22408
7009    58039
7010    13279
7011   -48379
7012   -44249
7013    20662
7014    57094
7015    16734
7016   -46791
7017   -46266
7018    18355
7019    57689
7020    18418
7021   -46085
7022   -48136
7023    14970
7024    58143
7025    20707
7026   -45471
7027   -48862
7028    14874
7029    58685
7030    23122
7031   -43560
7032   -50404
7033    12109
7034    58454
7035    25604
7036   -43627
7037   -51556
7038     9835
7039    57360
7040    26762
7041   -40852
7042   -53237
7043     7104
7044    58011
7045    28942
7046   -38596
7047   -53176
7048     5059
7049    56666
7050    30409
7051   -36775
7052   -52917
7053     1297
7054    55526
7055    31379
7056   -34943
7057   -54285
7058     -123
7059    53148
7060    33764
7061   -32652
7062   -53805
7063    -1968
7064    53147
7065    36060
7066   -29775
7067   -56051
7068    -4751
7069    51242
7070    37555
7071   -28590
7072   -56631
7073    -6608
7074    52751
7075    38220
7076   -27568
7077   -56020
7078    -8322
7079    51183
7080    41364
7081   -26791
7082   -57338
7083   -10622
7084    51027
7085    41807
7086   -23612
7087   -56801
7088   -13639
7089    49618
7090    43088
7091   -21520
7092   -57521
7093   -15336
7094    47247
7095    46492
7096   -18062
7097   -57759
7098   -16780
7099    45565
7100    47754
7101   -17111
7102   -56039
7103   -19970
7104    44538
7105    47954
7106   -14032
7107   -56397
7108   -21326
7109    43824
7110    47301
7111   -12197
7112   -56462
7113   -23787
7114    41129
7115    51657
7116    -9578
7117   -57636
7118   -24661
7119    39710
7120    50759
7121    -7249
7122   -55601
7123   -28174
7124    38114
7125    51626
7126    -6710
7127   -55320
7128   -28760
7129    36187
7130    52900
7131    -2918
7132   -57005
7133   -30898
7134    36877
7135    52961
7136    -2350
7137   -55343
7138   -33998
7139    34282
7140    54294
7141      435
7142   -53566
7143   -33741
7144    33072
7145    54773
7146     3586
7147   -51425
7148   -37493
7149    29574
7150    53877
7151     5126
7152   -51528
7153   -38353
7154    27244
7155    55655
7156     7984
7157   -49138
7158   -39183
7159    25713
7160    56043
7161     9042
7162   -48732
7163   -40981
7164    22945
7165    54816
7166    11939
7167   -47845
7168   -43610
7169    22099
7170    55728
7171    14400
7172   -46062
7173   -44934
7174    19519
7175    55609
7176    16260
7177   -47115
7178   -45364
7179    18133
7180    55809
7181    17259
7182   -44785
7183   -46581
7184    16171
7185    56181
7186    20592
7187   -44359
7188   -48293
7189    13962
7190    56169
7191    21833
7192   -41024
7193   -48648
7194     9925
7195    55387
7196    23944
7197   -40222
7198   -48748
7199     8576
7200    53958
7201    26709
7202   -38121
7203   -50910
7204     7633
7205    53339
7206    28897
7207   -35723
7208   -50548
7209     4109
7210    52321
7211    31381
7212   -35507
7213   -52094
7214     2898
7215    53378
7216    31514
7217   -34145
7218   -53113
7219      401
7220    52588
7221    33827
7222   -32086
7223   -52646
7224     -993
7225    52007
7226    35519
7227   -29301
7228   -53327
7229    -4326
7230    52068
7231    36802
7232   -28664
7233   -54920
7234    -7371
7235    48742
7236    39006
7237   -26493
7238   -55923
7239    -8947
7240    48867
7241    39122
7242   -23791
7243   -54165
7244   -10991
7245    46761
7246    42438
7247   -20480
7248   -55205
7249   -13171
7250    46088
7251    40878
7252   -19726
7253   -53646
7254   -14787
7255    45144
7256    43492
7257   -17659
7258   -54578
7259   -16942
7260    42975
7261    44238
7262   -16180
7263   -55370
7264   -18687
7265    41926
7266    46453
7267   -13468
7268   -54345
7269   -20972
7270    40462
7271    46778
7272   -12076
7273   -54508
7274   -22473
7275    39492
7276    48646
7277   -11275
7278   -53950
7279   -24427
7280    39361
7281    50888
7282    -6809
7283   -53686
7284   -26403
7285    37404
7286    50241
7287    -5530
7288   -53607
7289   -28881
7290    35330
7291    51559
7292    -3078
7293   -52431
7294   -29243
7295    32377
7296    49684
7297    -1042
7298   -52411
7299   -32838
7300    30628
7301    52966
7302     1104
7303   -49997
7304   -33056
7305    29231
7306    51597
7307     3713
7308   -49038
7309   -34945
7310    27623
7311    52406
7312     5342
7313   -49123
7314   -36181
7315    25659
7316    53005
7317     7486
7318   -48184
7319   -38447
7320    25102
7321    53458
7322     9781
7323   -47138
7324   -40722
7325    22836
7326    54281
7327    11468
7328   -46277
7329   -41385
7330    21600
7331    54082
7332    14254
7333   -44340
7334   -43610
7335    19055
7336    54373
7337    14839
7338   -44274
7339   -44233
7340    15830
7341    54393
7342    17772
7343   -41794
7344   -44963
7345    14481
7346    54063
7347    19993
7348   -41115
7349   -45350
7350    10943
7351    53153
7352    21190
7353   -38658
7354   -47045
7355    10359
7356    52535
7357    23458
7358   -37071
7359   -47437
7360     7631
7361    52501
7362    26063
7363   -37881
7364   -48538
7365     5900
7366    52788
7367    26484
7368   -34273
7369   -49069
7370     3421
7371    52737
7372    29134
7373   -34037
7374   -49926
7375      538
7376    51330
7377    32154
7378   -30393
7379   -52213
7380     -466
7381    51160
7382    31540
7383   -29354
7384   -51353
7385    -3808
7386    50695
7387    34191
7388   -28277
7389   -52026
7390    -3597
7391    48202
7392    34025
7393   -25631
7394   -51012
7395    -8744
7396    48713
7397    35977
7398   -24890
7399   -50830
7400    -7873
7401    44867
7402    37102
7403   -21545
7404   -52434
7405   -10483
7406    45179
7407    38655
7408   -20598
7409   -52700
7410   -12716
7411    43741
7412    39718
7413   -18301
7414   -53448
7415   -15676
7416    44683
7417    42507
7418   -16460
7419   -53928
7420   -18087
7421    41989
7422    44461
7423   -13927
7424   -53311
7425   -17955
7426    41292
7427    44562
7428   -12706
7429   -52339
7430   -21795
7431    39736
7432    45949
7433   -12205
7434   -52767
7435   -21711
7436    37355
7437    45155
7438    -8128
7439   -50538
7440   -23088
7441    37287
7442    45312
7443    -6914
7444   -51125
7445   -25363
7446    34177
7447    46928
7448    -3435
7449   -50251
7450   -27592
7451    34169
7452    49388
7453    -2525
7454   -50885
7455   -29588
7456    31271
7457    50333
7458     1505
7459   -51324
7460   -30836
7461    30516
7462    50029
7463     2058
7464   -49211
7465   -31719
7466    29627
7467    51598
7468     3315
7469   -48879
7470   -34426
7471    26278
7472    51197
7473     5690
7474   -47807
7475   -35934
7476    24234
7477    51472
7478     7363
7479   -45998
7480   -36892
7481    23110
7482    50988
7483    10562
7484   -45708
7485   -37554
7486    21900
7487    51325
7488    11681
7489   -43753
7490   -38971
7491    19304
7492    50965
7493    12652
7494   -43685
7495   -40583
7496    16180
7497    51205
7498    15508
7499   -41193
7500   -41590
7501    15535
7502    51611
7503    17890
7504   -40533
7505   -42667
7506    14348
7507    51324
7508    19387
7509   -39880
7510   -43452
7511    11108
7512    52265
7513    20741
7514   -37993
7515   -45442
7516     8318
7517    52061
7518    23867
7519   -37056
7520   -46417
7521     7429
7522    49553
7523    24650
7524   -34519
7525   -47700
7526     4797
7527    50486
7528    28345
7529   -33164
7530   -47392
7531     3055
7532    48578
7533    26969
7534   -32213
7535   -47746
7536     1732
7537    48795
7538    28533
7539   -30923
7540   -48367
7541    -1569
7542    45819
7543    31547
7544   -27787
7545   -48289
7546    -2763
7547    47946
7548    33082
7549   -26235
7550   -49127
7551    -5552
7552    46366
7553    35324
7554   -25288
7555   -51050
7556    -6230
7557    45738
7558    35534
7559   -23925
7560   -50490
7561    -9705
7562    44229
7563    38419
7564   -19666
7565   -51194
7566   -10634
7567    43182
7568    38709
7569   -20219
7570   -51952
7571   -13092
7572    42728
7573    39674
7574   -17269
7575   -50478
7576   -14602
7577    40364
7578    39630
7579   -14886
7580   -50655
7581   -16308
7582    41941
7583    42067
7584   -13158
7585   -49781
7586   -18524
7587    37766
7588    41903
7589   -12115
7590   -50351
7591   -19159
7592    38898
7593    43353
7594    -9668
7595   -50537
7596   -21873
7597    35896
7598    45172
7599    -8083
7600   -49767
7601   -23932
7602    34528
7603    45316
7604    -6170
7605   -49580
7606   -26509
7607    33877
7608    47974
7609    -5056
7610   -50083
7611   -27335
7612    32299
7613    47529
7614    -1951
7615   -48664
7616   -28792
7617    30656
7618    48245
7619      880
7620   -48301
7621   -30278
7622    27817
7623    48326
7624     2213
7625   -48191
7626   -30931
7627    27118
7628    48530
7629     3938
7630   -45830
7631   -33509
7632    24993
7633    49191
7634     5932
7635   -45063
7636   -33895
7637    23117
7638    49345
7639     7308
7640   -43787
7641   -36280
7642    21293
7643    49302
7644     9902
7645   -43034
7646   -36667
7647    18940
7648    49612
7649    11357
7650   -42159
7651   -39112
7652    18008
7653    48763
7654    15146
7655   -40241
7656   -41722
7657    16908
7658    51216
7659    16109
7660   -39748
7661   -41343
7662    13895
7663    49884
7664    17106
7665   -38687
7666   -42598
7667    11954
7668    50139
7669    20493
7670   -37010
7671   -43609
7672    11175
7673    48661
7674    21035
7675   -35533
7676   -43761
7677     7807
7678    49518
7679    21081
7680   -34201
7681   -43180
7682     6347
7683    48708
7684    24325
7685   -33391
7686   -44466
7687     5147
7688    47811
7689    24570
7690   -31853
7691   -45448
7692     1764
7693    47394
7694    27177
7695   -30647
7696   -47400
7697      520
7698    46674
7699    28248
7700   -28460
7701   -48211
7702    -1558
7703    46670
7704    30792
7705   -27442
7706   -47111
7707    -4059
7708    45622
7709    32355
7710   -24877
7711   -49597
7712    -5238
7713    44286
7714    32864
7715   -24415
7716   -47885
7717    -6597
7718    43425
7719    35011
7720   -22722
7721   -50245
7722    -9561
7723    43327
7724    36324
7725   -20996
7726   -48286
7727    -8770
7728    41798
7729    36983
7730   -19192
7731   -47818
7732   -10633
7733    40715
7734    37820
7735   -16928
7736   -47563
7737   -13462
7738    39357
7739    39531
7740   -15516
7741   -49371
7742   -16165
7743    37730
7744    40882
7745   -12932
7746   -48609
7747   -18077
7748    37832
7749    41403
7750   -11952
7751   -48182
7752   -18943
7753    37024
7754    43610
7755    -9650
7756   -48159
7757   -22410
7758    33622
7759    42356
7760    -7452
7761   -48280
7762   -22735
7763    33334
7764    43049
7765    -4977
7766   -48418
7767   -25503
7768    30859
7769    44469
7770    -2725
7771   -47322
7772   -25318
7773    30723
7774    44111
7775    -2284
7776   -45312
7777   -26173
7778    27924
7779    45409
7780      654
7781   -44591
7782   -29066
7783    27950
7784    46673
7785     2173
7786   -44739
7787   -30247
7788    26363
7789    46402
7790     5282
7791   -42949
7792   -32525
7793    23429
7794    47723
7795     5064
7796   -43971
7797   -34022
7798    21698
7799    47283
7800     8581
7801   -42435
7802   -35729
7803    20700
7804    47634
7805    10628
7806   -40559
7807   -36672
7808    18463
7809    46748
7810    11863
7811   -39549
7812   -37813
7813    15635
7814    48098
7815    14124
7816   -38525
7817   -37556
7818    15465
7819    48290
7820    15150
7821   -36960
7822   -38458
7823    14435
7824    48069
7825    16557
7826   -36950
7827   -40653
7828    11909
7829    46747
7830    18177
7831   -36868
7832   -40771
7833    10235
7834    45804
7835    20034
7836   -34281
7837   -42611
7838     8966
7839    46720
7840    21171
7841   -32556
7842   -43775
7843     6233
7844    46255
7845    24093
7846   -31985
7847   -43933
7848     3205
7849    45728
7850    25879
7851   -30241
7852   -46178
7853      446
7854    45909
7855    26868
7856   -29308
7857   -45712
7858     1214
7859    44519
7860    27957
7861   -26635
7862   -44214
7863    -1644
7864    45505
7865    29609
7866   -27335
7867   -45044
7868    -2971
7869    42595
7870    29692
7871   -24396
7872   -45192
7873    -5566
7874    42542
7875    31638
7876   -21512
7877   -46423
7878    -7371
7879    42137
7880    33515
7881   -20896
7882   -47249
7883    -9203
7884    41221
7885    35398
7886   -18021
7887   -48023
7888   -11147
7889    39906
7890    36346
7891   -18071
7892   -48284
7893   -12316
7894    39228
7895    37530
7896   -15791
7897   -47711
7898   -15417
7899    37811
7900    40413
7901   -13416
7902   -47459
7903   -15728
7904    37863
7905    39965
7906   -10828
7907   -46461
7908   -17843
7909    35111
7910    40151
7911   -11110
7912   -46981
7913   -20041
7914    33959
7915    40845
7916    -8128
7917   -46988
7918   -20019
7919    32073
7920    41236
7921    -6334
7922   -45187
7923   -21710
7924    31946
7925    42360
7926    -5792
7927   -44699
7928   -22380
7929    31020
7930    43847
7931    -1146
7932   -43722
7933   -25802
7934    29177
7935    43322
7936    -1238
7937   -44921
7938   -26761
7939    25607
7940    44614
7941     1019
7942   -43354
7943   -28628
7944    24923
7945    45101
7946     2927
7947   -43640
7948   -29982
7949    23974
7950    46344
7951     4275
7952   -42595
7953   -31055
7954    22738
7955    46217
7956     6220
7957   -41131
7958   -31078
7959    21170
7960    46926
7961     8152
7962   -40871
7963   -32997
7964    18108
7965    45274
7966     7734
7967   -39629
7968   -34644
7969    18526
7970    45713
7971    10762
7972   -37583
7973   -35878
7974    16435
7975    46147
7976    12323
7977   -37379
7978   -36963
7979    12935
7980    45339
7981    15248
7982   -36956
7983   -38172
7984    13054
7985    46365
7986    16148
7987   -34875
7988   -38176
7989    11173
7990    45565
7991    18026
7992   -33453
7993   -40741
7994    10438
7995    46334
7996    19832
7997   -33438
7998   -39523
7999     6380
8000    45864
8001    20972
8002   -32099
8003   -42424
8004     6100
8005    43479
8006    22569
8007   -30040
8008   -42310
8009     2916
8010    43298
8011    23795
8012   -27751
8013   -43148
8014     3486
8015    43842
8016    25484
8017   -26714
8018   -41445
8019       62
8020    42521
8021    27164
8022   -25949
8023   -44037
8024    -1166
8025    41604
8026    27951
8027   -24430
8028   -44611
8029    -2516
8030    42543
8031    29339
8032   -22656
8033   -45149
8034    -6291
8035    40029
8036    31280
8037   -22353
8038   -43999
8039    -6380
8040    40915
8041    32341
8042   -18569
8043   -45569
8044   -10484
8045    39051
8046    35818
8047   -17691
8048   -44840
8049   -10897
8050    39632
8051    34988
8052   -15829
8053   -46168
8054   -11664
8055    38511
8056    35317
8057   -14634
8058   -45406
8059   -13613
8060    36794
8061    36179
8062   -13587
8063   -44273
8064   -15563
8065    35492
8066    38336
8067   -12582
8068   -43868
8069   -17557
8070    34520
8071    37815
8072    -9718
8073   -46186
8074   -18197
8075    32164
8076    39386
8077    -6964
8078   -43624
8079   -21061
8080    32617
8081    40522
8082    -6426
8083   -44314
8084   -21401
8085    30619
8086    41284
8087    -4690
8088   -45211
8089   -24966
8090    28899
8091    41102
8092    -1691
8093   -43025
8094   -25175
8095    26809
8096    43665
8097        9
8098   -41620
8099   -26427
8100    26182
8101    42271
8102     1953
8103   -42899
8104   -26629
8105    24087
8106    43333
8107     1984
8108   -41464
8109   -28613
8110    22786
8111    42792
8112     4459
8113   -41582
8114   -29150
8115    20701
8116    43817
8117     4793
8118   -38656
8119   -32560
8120    21644
8121    39505
$$ Imaginary data points
##PAGE= N=2
##DATA TABLE= (X++(I..I)), XYDATA
0  -723039
1 -1642720
2  1063272
3  1237433
4 -1567296
5  -831404
6  1592391
7   550965
8 -1100848
9   -12149
10   734160
11  -237301
12  -262719
13   544878
14   -23066
15  -815635
16    71626
17   902526
18  -188738
19 -1052972
20    19826
21   693165
22  -161022
23  -301444
24   277105
25  -136455
26  -234613
27   734513
28   282420
29 -1009544
30   -32656
31  1249128
32   -77242
33  -955612
34   436221
35   545098
36  -800105
37  -167902
38   877878
39  -412247
40 -1125291
41   526550
42   956921
43  -638680
44  -770046
45   546592
46   418860
47  -479999
48     9193
49   625975
50  -209209
51  -557941
52   679150
53   777191
54  -830850
55  -759673
56   884722
57   589002
58  -717022
59  -225559
60   337738
61  -328084
62   -44269
63   577848
64  -475430
65  -913223
66   579764
67   873406
68  -472877
69  -521015
70   379169
71   240609
72   -84753
73   191598
74    35787
75  -368779
76    79533
77   609310
78    22935
79  -725560
80  -227699
81   489030
82    36518
83  -443779
84    54054
85   121196
86  -393549
87   106794
88   686178
89  -287733
90  -822878
91   415931
92   856481
93  -250591
94  -394756
95   299130
96    55279
97  -129253
98   419102
99    32751
100  -777815
101   -64892
102   822613
103    51930
104  -737455
105  -221552
106   268833
107   119140
108    11528
109  -141472
110  -325911
111    10862
112   508245
113   270700
114  -385103
115  -379680
116   291577
117   482384
118   -47193
119  -253141
120    21029
121    25880
122    68592
123   309555
124  -143005
125  -666386
126    43295
127   653618
128   -64584
129  -490431
130    33653
131    93796
132  -107792
133   239103
134   161064
135  -488387
136  -224270
137   622871
138   424461
139  -404381
140  -415959
141   169934
142   334025
143    63519
144  -115521
145  -215239
146  -179161
147   252872
148   443480
149  -242051
150  -680309
151    23933
152   580824
153    85501
154  -326205
155  -115873
156    22341
157   135681
158   350381
159   -25223
160  -560243
161   -79706
162   624013
163   203357
164  -424344
165  -170757
166   139204
167     8033
168    99372
169   116893
170  -361066
171  -336778
172   397375
173   451816
174  -281335
175  -466997
176    50806
177   313360
178   123818
179   -66701
180  -146852
181  -142571
182   132802
183   433797
184    85650
185  -559659
186  -271275
187   533306
188   362289
189  -327211
190  -276070
191    19146
192    51099
193   227669
194   117047
195  -495116
196  -363253
197   493087
198   458223
199  -306688
200  -365868
201    70381
202   177555
203   143121
204    79800
205  -226637
206  -282451
207   243590
208   512737
209   -67942
210  -532155
211   -91612
212   373761
213   133440
214  -142396
215  -117433
216  -162974
217   -37397
218   364435
219   186162
220  -484127
221  -365871
222   401828
223   437219
224  -158573
225  -301098
226   -25507
227   107340
228   189506
229   163750
230  -252861
231  -420728
232   205493
233   576119
234   -34334
235  -508869
236  -131559
237   251724
238   171033
239     3500
240  -183400
241  -299926
242    56559
243   470006
244   138954
245  -471452
246  -306141
247   332540
248   363375
249  -100470
250  -208496
251   -55336
252     2255
253   217537
254   279244
255  -295263
256  -515869
257   223914
258   550649
259   -96321
260  -396998
261   -48016
262    88742
263    97080
264   184675
265  -122694
266  -428676
267    22426
268   538972
269   178305
270  -425749
271  -282153
272   232696
273   289695
274    20199
275  -139751
276  -203803
277   -61324
278   337159
279   297175
280  -345221
281  -489211
282   163490
283   442177
284     3030
285  -275918
286  -147698
287    16417
288   200190
289   254986
290  -133199
291  -456269
292   -16811
293   539851
294   212282
295  -391879
296  -242568
297   178038
298   179623
299    79565
300   -31885
301  -320527
302  -183265
303   413620
304   341454
305  -373767
306  -438541
307   146385
308   324667
309    46286
310  -139187
311  -177511
312   -76936
313   239632
314   345281
315  -121810
316  -470951
317   -28419
318   473529
319   190761
320  -274174
321  -212293
322    19565
323   139799
324   215781
325   -34063
326  -431233
327  -189533
328   414690
329   323962
330  -272156
331  -375197
332    34220
333   272038
334   152900
335   -68130
336  -236073
337  -162946
338   256770
339   427541
340  -106886
341  -500707
342   -44684
343   411670
344   157870
345  -180699
346  -183999
347  -105658
348   114085
349   322598
350    -7397
351  -465398
352  -195022
353   387917
354   318566
355  -192521
356  -305963
357    -5268
358   191518
359   182913
360    34040
361  -267595
362  -273127
363   257827
364   461935
365  -112117
366  -454657
367   -51061
368   273542
369   148909
370   -34374
371  -209478
372  -239795
373   144543
374   413426
375     9749
376  -445780
377  -201921
378   313328
379   311752
380   -81282
381  -262966
382  -110383
383   134698
384   286122
385    97695
386  -337629
387  -321914
388   253161
389   428895
390   -75615
391  -371162
392  -108539
393   174985
394   204928
395    45369
396  -228876
397  -285434
398   117199
399   430901
400    72629
401  -418092
402  -223320
403   266312
404   259553
405   -38903
406  -172371
407  -185120
408    20714
409   362228
410   184297
411  -389435
412  -338263
413   248440
414   357347
415   -29672
416  -248929
417  -167061
418    67179
419   276018
420   154956
421  -254497
422  -353102
423   108313
424   442491
425    90965
426  -364276
427  -221762
428   159135
429   223986
430    76422
431  -149465
432  -310855
433    -9139
434   427257
435   187830
436  -368986
437  -305990
438   162521
439   297279
440    65056
441  -180181
442  -225141
443     9399
444   305758
445   221658
446  -227071
447  -384201
448    62876
449   412161
450   107210
451  -285702
452  -199188
453    59655
454   193957
455   182260
456  -119193
457  -385897
458   -46038
459   426731
460   206731
461  -310955
462  -286557
463    93191
464   242101
465   123316
466   -94929
467  -276448
468  -101417
469   335836
470   313682
471  -244231
472  -406811
473    69289
474   339988
475   105756
476  -146967
477  -209840
478   -80003
479   225650
480   287297
481  -130886
482  -410066
483   -67677
484   369191
485   233173
486  -218961
487  -285761
488    28098
489   210136
490   156342
491   -29196
492  -286928
493  -199809
494   319919
495   373077
496  -227196
497  -391964
498    62509
499   251560
500   100780
501   -33238
502  -213695
503  -192767
504   228147
505   362319
506  -119616
507  -413006
508   -66178
509   311281
510   209519
511  -123958
512  -236935
513   -71555
514   160742
515   249546
516    16228
517  -347376
518  -225272
519   310771
520   358430
521  -161542
522  -335574
523   -10086
524   196652
525   150810
526    12948
527  -222464
528  -246573
529   180268
530   405050
531   -49513
532  -425065
533   -94227
534   291490
535   172434
536   -72248
537  -167605
538  -156235
539    93603
540   338609
541    49360
542  -379287
543  -199411
544   271351
545   283967
546   -73289
547  -259996
548  -104269
549   143522
550   211621
551    38172
552  -229701
553  -264401
554   133954
555   414599
556    11875
557  -406117
558  -109209
559   256588
560   144128
561   -14578
562  -119290
563  -243306
564    33972
565   414947
566    93496
567  -410228
568  -199503
569   247964
570   231815
571   -28970
572  -188643
573  -173198
574    63372
575   281269
576   112443
577  -265867
578  -283670
579   138858
580   362384
581    32332
582  -296936
583  -148006
584   137005
585   192107
586    74898
587  -150766
588  -276571
589    21893
590   378551
591   141440
592  -338356
593  -251074
594   180652
595   242448
596     3876
597  -150865
598  -190858
599   -22507
600   309188
601   225143
602  -284712
603  -339715
604   157716
605   330233
606    25446
607  -198362
608  -178825
609    11761
610   252013
611   179628
612  -204753
613  -324281
614    34436
615   343124
616   148658
617  -259155
618  -261445
619    98515
620   244130
621    79137
622  -108340
623  -231546
624   -87737
625   313154
626   286647
627  -248600
628  -356770
629   100001
630   283184
631    73203
632  -118961
633  -212246
634   -90589
635   252436
636   278964
637  -171425
638  -386098
639   -12003
640   342260
641   166079
642  -198811
643  -242638
644     1602
645   217358
646   210311
647   -74789
648  -341998
649  -109536
650   355194
651   275037
652  -222097
653  -321873
654    32156
655   246567
656   137659
657   -87840
658  -253630
659  -139128
660   235035
661   321495
662  -122350
663  -398911
664   -41883
665   319167
666   163359
667  -120853
668  -191589
669  -101462
670   159190
671   312773
672   -20470
673  -385911
674  -144056
675   298610
676   260420
677  -114191
678  -282692
679   -95772
680   188959
681   232559
682   -21370
683  -290098
684  -208232
685   207759
686   373900
687   -51082
688  -393679
689   -89574
690   286400
691   197943
692   -54319
693  -206466
694  -180027
695   142092
696   360345
697     1153
698  -400192
699  -167322
700   268122
701   243867
702   -78572
703  -240457
704  -127806
705   119573
706   261035
707    68432
708  -289765
709  -257586
710   201076
711   364642
712   -26111
713  -296677
714  -109975
715   148501
716   212321
717    72304
718  -211162
719  -277068
720    93387
721   368778
722    68713
723  -342698
724  -228707
725   175769
726   268990
727    10871
728  -209265
729  -194685
730    60390
731   321551
732   153772
733  -299693
734  -291816
735   184306
736   334890
737     1506
738  -246554
739  -168734
740    72438
741   246782
742   113525
743  -230991
744  -291375
745    76889
746   346622
747    97204
748  -287985
749  -213655
750   136684
751   230326
752    63519
753  -127412
754  -231722
755   -27717
756   336730
757   209319
758  -280721
759  -297595
760   122048
761   265720
762    63690
763  -151792
764  -231146
765   -36183
766   277689
767   214971
768  -210013
769  -337727
770    39072
771   340990
772   139669
773  -219970
774  -229250
775    45403
776   235968
777   160752
778  -134585
779  -305145
780   -32848
781   336794
782   199260
783  -239386
784  -287106
785    66060
786   256634
787    96622
788  -142129
789  -219687
790   -57478
791   237000
792   253379
793  -152526
794  -359069
795    15032
796   324965
797   109425
798  -160538
799  -170019
800   -54384
801   172591
802   267009
803   -76766
804  -368984
805   -66100
806   326685
807   198140
808  -167111
809  -255087
810   -32397
811   211949
812   193979
813   -81796
814  -284698
815  -128139
816   246822
817   293915
818  -130649
819  -361856
820   -27259
821   286587
822   154073
823  -107146
824  -202822
825   -96986
826   187710
827   291348
828   -61732
829  -356594
830   -90069
831   289924
832   196716
833  -140026
834  -234247
835   -57220
836   153870
837   209571
838   -10151
839  -294937
840  -177973
841   241824
842   289249
843   -98711
844  -286482
845   -60393
846   195304
847   206876
848    -1224
849  -230364
850  -172695
851   164342
852   312595
853    -4203
854  -346818
855  -174599
856   242333
857   242830
858   -90200
859  -228295
860  -112629
861    99341
862   273851
863    79680
864  -329913
865  -232106
866   258268
867   301789
868   -77461
869  -236188
870   -94790
871   117693
872   240566
873    54636
874  -271879
875  -220296
876   157757
877   294820
878    11686
879  -279187
880  -170623
881   166221
882   246476
883     1290
884  -211809
885  -169459
886    78298
887   284447
888   118579
889  -270090
890  -253221
891   172146
892   308292
893    -7394
894  -239299
895  -154254
896    56159
897   219516
898   134996
899  -222998
900  -319617
901   106379
902   373437
903    41327
904  -277405
905  -144671
906   100681
907   208480
908   127850
909  -168680
910  -291228
911    59599
912   348485
913    95731
914  -262585
915  -221244
916    80056
917   247978
918    82203
919  -205675
920  -225153
921    36812
922   247529
923   155345
924  -176479
925  -295643
926    53539
927   336957
928   101375
929  -217689
930  -172039
931    44093
932   203183
933   174955
934  -132837
935  -320707
936    -6852
937   326120
938   140123
939  -226531
940  -244630
941    29397
942   226356
943   135631
944  -134109
945  -261853
946   -39202
947   278199
948   223369
949  -166308
950  -300256
951    22992
952   288283
953   139063
954  -148637
955  -212994
956   -34155
957   210487
958   219722
959  -101465
960  -326660
961   -66751
962   298233
963   181577
964  -191986
965  -238395
966     1326
967   178930
968   181757
969   -39619
970  -291234
971  -115835
972   298413
973   245129
974  -169066
975  -264033
976    -9731
977   196624
978   180539
979   -58149
980  -268983
981  -104699
982   229747
983   235275
984   -87030
985  -299541
986  -108941
987   236948
988   224409
989  -119915
990  -259495
991   -56783
992   173757
993   218727
994     2763
995  -288723
996  -169304
997   258543
998   282292
999  -115743
1000  -269906
1001   -52417
1002   165471
1003   189213
1004     3255
1005  -249538
1006  -190407
1007   187223
1008   304353
1009   -54543
1010  -312537
1011  -100210
1012   200445
1013   197094
1014   -21997
1015  -211257
1016  -163036
1017   140653
1018   301207
1019    16154
1020  -302483
1021  -158236
1022   200856
1023   251206
1024   -31119
1025  -249215
1026  -135556
1027   141908
1028   232620
1029    27663
1030  -245177
1031  -218027
1032   139059
1033   310128
1034     1575
1035  -292053
1036  -131488
1037   163079
1038   215318
1039    41935
1040  -192048
1041  -217628
1042    97413
1043   316367
1044    61261
1045  -280246
1046  -198728
1047   149673
1048   261691
1049    19412
1050  -220115
1051  -170936
1052    76118
1053   240859
1054   106070
1055  -225612
1056  -271175
1057   113058
1058   319414
1059    28029
1060  -242692
1061  -145157
1062    83623
1063   212548
1064   118391
1065  -180816
1066  -272910
1067    61739
1068   318362
1069    87778
1070  -253010
1071  -204199
1072    96077
1073   234780
1074    80710
1075  -176017
1076  -230299
1077    22008
1078   281612
1079   145243
1080  -225138
1081  -257933
1082    83445
1083   271943
1084    87031
1085  -179700
1086  -207427
1087    26910
1088   241623
1089   148768
1090  -157512
1091  -271295
1092     2063
1093   292597
1094   151715
1095  -212062
1096  -240234
1097    55538
1098   220572
1099   119716
1100  -109434
1101  -252900
1102   -53835
1103   289014
1104   206395
1105  -201540
1106  -267670
1107    46014
1108   236880
1109   119887
1110  -123889
1111  -231023
1112   -47756
1113   237875
1114   204967
1115  -137373
1116  -290430
1117   -21781
1118   270173
1119   157711
1120  -159087
1121  -228684
1122   -19173
1123   198495
1124   192387
1125   -79987
1126  -286975
1127   -66987
1128   274816
1129   208577
1130  -144426
1131  -260608
1132   -26070
1133   214860
1134   172653
1135   -90912
1136  -251348
1137   -87918
1138   210192
1139   233570
1140   -85592
1141  -296772
1142   -69544
1143   240132
1144   183362
1145   -96877
1146  -226788
1147   -85511
1148   178240
1149   241012
1150   -38544
1151  -287823
1152  -115236
1153   230821
1154   232849
1155   -94783
1156  -262591
1157   -73039
1158   178662
1159   196037
1160   -26718
1161  -249929
1162  -164760
1163   192843
1164   282798
1165   -76627
1166  -295083
1167   -65408
1168   195034
1169   185493
1170    -8736
1171  -216267
1172  -162612
1173   168647
1174   285479
1175   -26473
1176  -284813
1177  -125000
1178   180030
1179   226875
1180   -21400
1181  -242289
1182  -142168
1183   145698
1184   238282
1185    16497
1186  -248829
1187  -191210
1188   152211
1189   276882
1190    -5012
1191  -256836
1192  -132909
1193   148502
1194   227942
1195    36707
1196  -206593
1197  -196162
1198   105281
1199   287634
1200    48480
1201  -270997
1202  -185337
1203   150574
1204   236956
1205    14832
1206  -197042
1207  -181955
1208    66163
1209   274548
1210    90811
1211  -263300
1212  -220460
1213   141370
1214   259707
1215    28912
1216  -204273
1217  -178763
1218    76575
1219   255971
1220    92937
1221  -214150
1222  -228886
1223    81535
1224   281088
1225    80862
1226  -229389
1227  -200466
1228    90244
1229   228068
1230    87153
1231  -163552
1232  -238490
1233    22793
1234   289176
1235   128101
1236  -225186
1237  -228210
1238    73318
1239   241347
1240   100531
1241  -163911
1242  -228879
1243    17507
1244   256577
1245   144253
1246  -169441
1247  -256307
1248    21412
1249   279080
1250   130551
1251  -193642
1252  -221999
1253    35382
1254   222681
1255   137397
1256  -132653
1257  -259849
1258   -20895
1259   277047
1260   165415
1261  -187794
1262  -244884
1263    33488
1264   230310
1265   129160
1266  -122611
1267  -234299
1268   -42005
1269   242928
1270   201161
1271  -149802
1272  -274713
1273    10108
1274   244751
1275   136159
1276  -114669
1277  -222875
1278   -55815
1279   214225
1280   202723
1281  -114382
1282  -274456
1283   -45304
1284   229028
1285   181090
1286  -108764
1287  -252694
1288   -49060
1289   212064
1290   176728
1291   -79205
1292  -240102
1293   -95608
1294   211016
1295   237508
1296   -99515
1297  -276717
1298   -38896
1299   215708
1300   169193
1301   -67377
1302  -222932
1303  -101598
1304   190761
1305   233559
1306   -68168
1307  -274843
1308   -87884
1309   209165
1310   199618
1311   -85304
1312  -237373
1313   -74555
1314   167069
1315   200905
1316   -21747
1317  -246663
1318  -136584
1319   196695
1320   242108
1321   -71181
1322  -247935
1323   -74247
1324   160490
1325   195346
1326      111
1327  -225480
1328  -157525
1329   161794
1330   256326
1331   -30944
1332  -260205
1333  -113558
1334   161091
1335   201903
1336    -5624
1337  -213521
1338  -153512
1339   131632
1340   252800
1341     6387
1342  -250153
1343  -149011
1344   147225
1345   233485
1346     4033
1347  -230565
1348  -147016
1349   143231
1350   228948
1351    13016
1352  -207047
1353  -169997
1354   103271
1355   273956
1356    36689
1357  -269432
1358  -149816
1359   160274
1360   201959
1361    11219
1362  -176254
1363  -189753
1364    70616
1365   282876
1366    55857
1367  -264147
1368  -168336
1369   136381
1370   216733
1371    39843
1372  -181293
1373  -188015
1374    80128
1375   259467
1376    76241
1377  -210559
1378  -200045
1379    85132
1380   256242
1381    73415
1382  -211927
1383  -190747
1384    83083
1385   227871
1386    75621
1387  -179085
1388  -224144
1389    41264
1390   269800
1391   103501
1392  -220891
1393  -211582
1394    90216
1395   240873
1396    76259
1397  -163924
1398  -202729
1399    26263
1400   256037
1401   133815
1402  -201217
1403  -237163
1404    68110
1405   252755
1406    90108
1407  -174320
1408  -214228
1409    23129
1410   241827
1411   124299
1412  -173006
1413  -234969
1414    16636
1415   249858
1416   146738
1417  -175300
1418  -239083
1419    45442
1420   240263
1421   110596
1422  -126236
1423  -220970
1424   -42999
1425   246581
1426   192490
1427  -175338
1428  -262053
1429    38389
1430   224891
1431   114905
1432  -103743
1433  -228163
1434   -60617
1435   238922
1436   195891
1437  -146535
1438  -253978
1439    -6746
1440   223405
1441   165774
1442  -110027
1443  -251989
1444   -38750
1445   232038
1446   170279
1447  -114948
1448  -239109
1449   -56427
1450   214719
1451   203803
1452  -111206
1453  -269886
1454   -32365
1455   225154
1456   157950
1457   -92202
1458  -218955
1459   -82470
1460   187542
1461   233179
1462   -74212
1463  -282575
1464   -57342
1465   228368
1466   167290
1467   -82400
1468  -212209
1469  -101182
1470   162336
1471   238567
1472   -48283
1473  -278530
1474   -90763
1475   202523
1476   198357
1477   -52130
1478  -234657
1479  -111524
1480   178124
1481   221924
1482   -43325
1483  -235270
1484  -111934
1485   157622
1486   235848
1487   -18512
1488  -263922
1489  -120380
1490   186206
1491   200837
1492   -36408
1493  -210101
1494  -137630
1495   131105
1496   255427
1497    -1294
1498  -266168
1499  -130274
1500   173754
1501   214937
1502   -17695
1503  -214716
1504  -135560
1505   130593
1506   236744
1507    17309
1508  -231437
1509  -160267
1510   136611
1511   242044
1512     5634
1513  -234090
1514  -145973
1515   124197
1516   217559
1517    32389
1518  -200698
1519  -176994
1520    94613
1521   254502
1522    52020
1523  -230416
1524  -176628
1525   126374
1526   232918
1527    29511
1528  -188230
1529  -167160
1530    68533
1531   242934
1532    83969
1533  -223565
1534  -206238
1535   112427
1536   238094
1537    32908
1538  -186824
1539  -170132
1540    61395
1541   237099
1542    89510
1543  -199145
1544  -200551
1545    77472
1546   241047
1547    76585
1548  -186650
1549  -195553
1550    70471
1551   238153
1552    79420
1553  -174321
1554  -198151
1555    30597
1556   236567
1557   115355
1558  -189688
1559  -222302
1560    61649
1561   237050
1562    86175
1563  -159404
1564  -193905
1565    19973
1566   221853
1567   133066
1568  -154316
1569  -234220
1570    20194
1571   246857
1572   118155
1573  -165373
1574  -203623
1575    21419
1576   205460
1577   131578
1578  -123297
1579  -237287
1580   -13281
1581   243675
1582   144270
1583  -153786
1584  -217537
1585    10729
1586   213545
1587   135969
1588  -122716
1589  -225556
1590   -22641
1591   217274
1592   160466
1593  -122461
1594  -238623
1595   -16133
1596   229044
1597   147390
1598  -125815
1599  -213992
1600   -28500
1601   195168
1602   174457
1603   -92947
1604  -248347
1605   -47319
1606   222716
1607   173270
1608  -113250
1609  -232472
1610   -38302
1611   193171
1612   164175
1613   -81151
1614  -226263
1615   -76204
1616   192720
1617   207566
1618   -80640
1619  -248951
1620   -48789
1621   202676
1622   168682
1623   -66076
1624  -212758
1625   -90936
1626   172407
1627   211160
1628   -60356
1629  -250792
1630   -83611
1631   186967
1632   184684
1633   -65354
1634  -227330
1635   -88501
1636   164819
1637   199261
1638   -31244
1639  -228126
1640  -109813
1641   178700
1642   223273
1643   -47166
1644  -232575
1645   -89691
1646   158358
1647   196073
1648   -22695
1649  -223998
1650  -130264
1651   151403
1652   220806
1653   -22298
1654  -235860
1655  -124893
1656   152374
1657   213531
1658   -18503
1659  -215574
1660  -120355
1661   129460
1662   220598
1663    22293
1664  -218071
1665  -151104
1666   142538
1667   226521
1668    -5791
1669  -216098
1670  -136386
1671   110616
1672   210548
1673    26593
1674  -209073
1675  -163649
1676   111395
1677   234615
1678    29120
1679  -214969
1680  -149973
1681   119944
1682   216173
1683    30327
1684  -185426
1685  -163565
1686    83889
1687   237762
1688    56634
1689  -217491
1690  -173928
1691   103804
1692   217276
1693    37887
1694  -187622
1695  -175488
1696    72956
1697   231338
1698    72394
1699  -188800
1700  -186110
1701    78308
1702   239591
1703    70321
1704  -190751
1705  -177400
1706    72237
1707   216694
1708    79287
1709  -166386
1710  -200411
1711    41482
1712   232447
1713    89410
1714  -181885
1715  -198844
1716    51012
1717   220868
1718    90581
1719  -157306
1720  -189304
1721    33377
1722   220308
1723   120014
1724  -152759
1725  -218969
1726    33601
1727   236402
1728    97009
1729  -158579
1730  -190636
1731    13555
1732   205282
1733   132163
1734  -142438
1735  -234285
1736    13240
1737   230078
1738   115405
1739  -144330
1740  -202382
1741     6803
1742   216024
1743   138161
1744  -126959
1745  -216320
1746   -11320
1747   211923
1748   150921
1749  -124832
1750  -232118
1751    -9879
1752   220476
1753   137189
1754  -122112
1755  -208326
1756   -28405
1757   190075
1758   163233
1759   -97597
1760  -237107
1761   -36994
1762   216567
1763   161418
1764  -108966
1765  -211457
1766   -32493
1767   181616
1768   162475
1769   -73171
1770  -231811
1771   -67364
1772   200296
1773   176092
1774   -94261
1775  -220537
1776   -48643
1777   176645
1778   173791
1779   -66924
1780  -227050
1781   -74023
1782   185742
1783   187971
1784   -61645
1785  -225792
1786   -79183
1787   186135
1788   191130
1789   -71922
1790  -221880
1791   -76779
1792   157319
1793   188984
1794   -30182
1795  -232068
1796  -106713
1797   182517
1798   201360
1799   -57188
1800  -215425
1801   -87683
1802   141767
1803   195826
1804   -15532
1805  -220848
1806  -118952
1807   154166
1808   209798
1809   -23836
1810  -218689
1811  -113755
1812   143231
1813   199323
1814   -14532
1815  -204740
1816  -123334
1817   122566
1818   212867
1819    10924
1820  -215447
1821  -137799
1822   136715
1823   211820
1824    -6740
1825  -205315
1826  -128148
1827   112536
1828   208010
1829    25312
1830  -202332
1831  -157763
1832   119066
1833   230597
1834    12884
1835  -209720
1836  -134079
1837   107817
1838   205607
1839    38575
1840  -190294
1841  -167888
1842    98028
1843   228137
1844    35577
1845  -199489
1846  -159193
1847    90729
1848   215268
1849    44352
1850  -190127
1851  -160110
1852    81189
1853   208229
1854    65821
1855  -172175
1856  -185390
1857    72450
1858   232910
1859    53523
1860  -183528
1861  -156824
1862    64933
1863   198854
1864    82631
1865  -159720
1866  -197091
1867    54102
1868   226724
1869    71034
1870  -175891
1871  -174869
1872    52200
1873   207097
1874    85369
1875  -152524
1876  -186110
1877    38810
1878   220806
1879   101543
1880  -161191
1881  -195473
1882    44959
1883   216533
1884    89577
1885  -149376
1886  -186906
1887    22787
1888   208581
1889   112542
1890  -142274
1891  -207592
1892    15096
1893   215530
1894   109786
1895  -149004
1896  -194004
1897    20088
1898   196912
1899   119264
1900  -113511
1901  -202191
1902    -9893
1903   211033
1904   135026
1905  -131256
1906  -203256
1907     2674
1908   193530
1909   126958
1910  -108774
1911  -203308
1912   -22231
1913   191515
1914   141861
1915  -105221
1916  -214567
1917   -26697
1918   201265
1919   144936
1920  -109363
1921  -200929
1922   -24966
1923   181264
1924   157011
1925   -81166
1926  -221312
1927   -46333
1928   201856
1929   159310
1930   -99434
1931  -208433
1932   -42332
1933   176435
1934   163026
1935   -75624
1936  -221606
1937   -62410
1938   180858
1939   172708
1940   -72441
1941  -217906
1942   -60725
1943   179319
1944   171838
1945   -64724
1946  -205828
1947   -73019
1948   157895
1949   182372
1950   -43519
1951  -218906
1952   -85980
1953   166983
1954   185619
1955   -50357
1956  -208901
1957   -84884
1958   147311
1959   183044
1960   -26477
1961  -206454
1962  -110973
1963   149187
1964   206908
1965   -31654
1966  -217556
1967   -93465
1968   145448
1969   186789
1970   -14442
1971  -204284
1972  -125704
1973   134389
1974   211857
1975   -12440
1976  -216415
1977  -118696
1978   136869
1979   204294
1980    -5280
1981  -206799
1982  -126393
1983   124030
1984   208305
1985    13371
1986  -201479
1987  -142608
1988   120625
1989   218774
1990     8294
1991  -203347
1992  -135726
1993   103578
1994   200328
1995    28886
1996  -191413
1997  -155012
1998    98547
1999   217086
2000    33865
2001  -192596
2002  -150537
2003    96681
2004   209300
2005    40936
2006  -176956
2007  -156890
2008    78174
2009   217156
2010    60948
2011  -184663
2012  -171505
2013    83071
2014   212276
2015    45493
2016  -177253
2017  -166857
2018    62762
2019   209588
2020    71511
2021  -171577
2022  -181958
2023    61701
2024   221628
2025    73397
2026  -174419
2027  -175204
2028    60771
2029   206664
2030    81513
2031  -147936
2032  -185827
2033    35508
2034   222548
2035    93237
2036  -168188
2037  -184866
2038    43608
2039   198116
2040    91235
2041  -138625
2042  -193366
2043    21699
2044   211360
2045   106232
2046  -142214
2047  -188555
2048    19206
2049   201280
2050   108916
2051  -133713
2052  -193233
2053    16006
2054   197827
2055   112322
2056  -117076
2057  -193766
2058    -7081
2059   199352
2060   127680
2061  -128146
2062  -203009
2063     3919
2064   192284
2065   117356
2066  -104908
2067  -193393
2068   -26851
2069   190246
2070   148450
2071  -115164
2072  -213395
2073    -7235
2074   193160
2075   126801
2076   -94163
2077  -191347
2078   -39234
2079   184323
2080   159300
2081   -98854
2082  -212044
2083   -28176
2084   180987
2085   143729
2086   -81948
2087  -202655
2088   -45078
2089   179488
2090   152816
2091   -78390
2092  -197470
2093   -55771
2094   161856
2095   167884
2096   -67378
2097  -212994
2098   -52623
2099   173650
2100   152150
2101   -61414
2102  -189494
2103   -74214
2104   151850
2105   176068
2106   -53992
2107  -212083
2108   -68842
2109   162368
2110   166731
2111   -47903
2112  -195775
2113   -79815
2114   149167
2115   179188
2116   -36496
2117  -207218
2118   -92464
2119   152556
2120   185853
2121   -41002
2122  -206419
2123   -87176
2124   142515
2125   176714
2126   -24419
2127  -195902
2128  -108926
2129   131387
2130   196582
2131   -16744
2132  -206031
2133   -99460
2134   139717
2135   180243
2136   -11734
2137  -182593
2138  -115194
2139   113057
2140   197699
2141     3874
2142  -200978
2143  -118775
2144   118884
2145   187161
2146     4331
2147  -186340
2148  -130612
2149   108135
2150   194112
2151    10025
2152  -181848
2153  -127775
2154    95776
2155   199915
2156    32269
2157  -190648
2158  -139600
2159   112190
2160   194292
2161    18136
2162  -168038
2163  -143504
2164    73317
2165   209334
2166    47375
2167  -195229
2168  -151946
2169    97652
2170   193799
2171    33059
2172  -165609
2173  -154696
2174    65885
2175   208236
2176    60710
2177  -175929
2178  -160559
2179    74247
2180   205593
2181    58002
2182  -164833
2183  -160470
2184    61392
2185   194649
2186    67236
2187  -152874
2188  -170001
2189    43632
2190   204963
2191    79701
2192  -159984
2193  -174940
2194    50205
2195   196664
2196    75337
2197  -139850
2198  -171407
2199    30773
2200   198389
2201    96354
2202  -142855
2203  -182868
2204    32340
2205   200197
2206    94381
2207  -137086
2208  -181298
2209    21499
2210   197660
2211   102448
2212  -131382
2213  -185431
2214     6055
2215   196349
2216   117955
2217  -132929
2218  -197989
2219    16514
2220   196386
2221   105267
2222  -110888
2223  -184009
2224   -18839
2225   193274
2226   140384
2227  -127021
2228  -202436
2229     9214
2230   183433
2231   114115
2232   -90494
2233  -189304
2234   -33598
2235   188155
2236   142809
2237  -109656
2238  -195547
2239   -18314
2240   167149
2241   138588
2242   -80350
2243  -205832
2244   -35682
2245   185279
2246   137446
2247   -88432
2248  -183422
2249   -47252
2250   159557
2251   162006
2252   -72439
2253  -213765
2254   -41622
2255   181153
2256   141492
2257   -68925
2258  -184126
2259   -67121
2260   156617
2261   174211
2262   -67115
2263  -214436
2264   -52762
2265   166404
2266   151369
2267   -50725
2268  -189471
2269   -83017
2270   152982
2271   181559
2272   -52458
2273  -204926
2274   -69117
2275   148182
2276   167126
2277   -32196
2278  -198860
2279   -88898
2280   150071
2281   171323
2282   -39261
2283  -184666
2284   -92840
2285   121968
2286   187663
2287   -16682
2288  -205953
2289   -92104
2290   144734
2291   165031
2292   -17675
2293  -171803
2294  -114233
2295   110750
2296   198397
2297    -9393
2298  -202022
2299   -97219
2300   123662
2301   172560
2302     7991
2303  -179391
2304  -134991
2305   116675
2306   200812
2307    -7417
2308  -185417
2309  -111153
2310    97000
2311   189216
2312    29511
2313  -191160
2314  -139580
2315   117423
2316   191782
2317     6163
2318  -164618
2319  -131334
2320    72898
2321   204371
2322    44874
2323  -195427
2324  -141008
2325   107488
2326   179765
2327    25013
2328  -149718
2329  -147135
2330    57899
2331   208439
2332    54854
2333  -183705
2334  -142689
2335    86849
2336   178983
2337    50427
2338  -145194
2339  -164009
2340    54381
2341   206929
2342    54792
2343  -167472
2344  -145609
2345    54435
2346   180684
2347    79623
2348  -148609
2349  -180612
2350    59353
2351   204151
2352    56203
2353  -144989
2354  -151958
2355    26620
2356   193004
2357   102418
2358  -152953
2359  -185020
2360    53290
2361   194679
2362    70880
2363  -128476
2364  -170882
2365     9345
2366   197173
2367   106287
2368  -145380
2369  -179677
2370    29494
2371   182301
2372    98878
2373  -118512
2374  -185039
2375     8806
2376   196891
2377   105408
2378  -119452
2379  -169523
2380     1146
2381   176554
2382   123146
2383  -112991
2384  -196191
2385     2469
2386   183060
2387   104279
2388  -103327
2389  -174980
2390   -23569
2391   174275
2392   137154
2393  -106373
2394  -195763
2395    -6221
2396   175535
2397   119372
2398   -82553
2399  -182373
2400   -37097
2401   179632
2402   146735
2403   -96601
2404  -190658
2405   -24795
2406   161577
2407   137957
2408   -70854
2409  -200332
2410   -49807
2411   177962
2412   141462
2413   -84237
2414  -181073
2415   -49660
2416   145564
2417   161619
2418   -57149
2419  -208400
2420   -52440
2421   172797
2422   142589
2423   -60992
2424  -172580
2425   -69394
2426   137652
2427   173087
2428   -51096
2429  -204637
2430   -60584
2431   150468
2432   147113
2433   -38404
2434  -180106
2435   -84562
2436   140899
2437   172788
2438   -42277
2439  -191489
2440   -75381
2441   130941
2442   165065
2443   -21262
2444  -188816
2445   -95237
2446   138422
2447   172589
2448   -28890
2449  -182360
2450   -95237
2451   118914
2452   179261
2453   -11536
2454  -191045
2455  -101582
2456   129380
2457   176099
2458    -8270
2459  -176116
2460  -110764
2461   108645
2462   185178
2463     -195
2464  -188474
2465  -114791
2466   109717
2467   179075
2468     7774
2469  -175834
2470  -121745
2471   101117
2472   184889
2473    11101
2474  -171491
2475  -119659
2476    90309
2477   186409
2478    30853
2479  -174671
2480  -129118
2481    99888
2482   180671
2483    23084
2484  -156796
2485  -135102
2486    67956
2487   192417
2488    42200
2489  -176078
2490  -138681
2491    86600
2492   176207
2493    38962
2494  -147720
2495  -151958
2496    60339
2497   198885
2498    50969
2499  -164296
2500  -141649
2501    66590
2502   182955
2503    64559
2504  -147421
2505  -165718
2506    56434
2507   196466
2508    57673
2509  -148652
2510  -151122
2511    39695
2512   184663
2513    84251
2514  -143872
2515  -169933
2516    47304
2517   186977
2518    66813
2519  -133192
2520  -157931
2521    21089
2522   182273
2523    95455
2524  -134746
2525  -173287
2526    32904
2527   180268
2528    83096
2529  -118215
2530  -164698
2531    11846
2532   179011
2533   103603
2534  -120590
2535  -173220
2536    13486
2537   177150
2538   100786
2539  -110738
2540  -178209
2541      701
2542   176119
2543   105299
2544  -109439
2545  -175245
2546    -9141
2547   171664
2548   122761
2549  -100185
2550  -187924
2551    -7416
2552   177973
2553   116483
2554   -90821
2555  -175982
2556   -26685
2557   169785
2558   137049
2559   -90173
2560  -188156
2561   -24902
2562   163374
2563   128043
2564   -79169
2565  -186507
2566   -41092
2567   162442
2568   135313
2569   -76905
2570  -177209
2571   -41200
2572   148350
2573   145179
2574   -62521
2575  -189969
2576   -46499
2577   158087
2578   138082
2579   -59583
2580  -171054
2581   -58263
2582   140326
2583   155629
2584   -51439
2585  -192354
2586   -62237
2587   145450
2588   144662
2589   -48407
2590  -175506
2591   -72737
2592   134900
2593   166004
2594   -37130
2595  -189724
2596   -74038
2597   138665
2598   155929
2599   -31479
2600  -175800
2601   -86724
2602   128152
2603   171913
2604   -24249
2605  -182976
2606   -85610
2607   121021
2608   160975
2609   -14790
2610  -178851
2611  -101625
2612   120953
2613   170857
2614   -16750
2615  -171982
2616   -92468
2617   104070
2618   167412
2619     3210
2620  -175183
2621  -108792
2622   111940
2623   171116
2624    -2578
2625  -163761
2626  -103167
2627    93181
2628   170584
2629    14435
2630  -169899
2631  -119688
2632    94747
2633   172723
2634    13479
2635  -161975
2636  -118122
2637    87600
2638   176225
2639    24811
2640  -160882
2641  -125233
2642    80442
2643   178084
2644    34088
2645  -157227
2646  -130949
2647    78651
2648   179348
2649    35665
2650  -154195
2651  -134233
2652    64132
2653   174071
2654    45899
2655  -152940
2656  -143369
2657    64100
2658   180446
2659    46285
2660  -144211
2661  -136202
2662    52152
2663   174981
2664    60711
2665  -142649
2666  -145758
2667    53614
2668   174899
2669    59372
2670  -133121
2671  -147743
2672    38275
2673   174697
2674    66716
2675  -137168
2676  -148757
2677    35856
2678   167098
2679    76845
2680  -122323
2681  -160265
2682    31909
2683   181617
2684    76839
2685  -125168
2686  -150965
2687    21724
2688   167485
2689    94493
2690  -114495
2691  -171871
2692    20060
2693   180163
2694    86031
2695  -115667
2696  -160580
2697     2464
2698   164191
2699   105554
2700  -108688
2701  -174299
2702     6079
2703   173269
2704    99447
2705   -98680
2706  -164869
2707    -9547
2708   168704
2709   114905
2710  -100604
2711  -170223
2712    -5793
2713   159665
2714   110137
2715   -83889
2716  -173735
2717   -23853
2718   166084
2719   118092
2720   -95923
2721  -168330
2722   -20237
2723   147109
2724   124968
2725   -67901
2726  -179785
2727   -34302
2728   165803
2729   127291
2730   -79846
2731  -168080
2732   -38127
2733   143334
2734   139250
2735   -63577
2736  -185960
2737   -42952
2738   153598
2739   134775
2740   -59817
2741  -175671
2742   -61152
2743   145773
2744   149026
2745   -57842
2746  -180305
2747   -53389
2748   136654
2749   146071
2750   -35991
2751  -180857
2752   -73113
2753   144342
2754   153023
2755   -49727
2756  -171963
2757   -68373
2758   120300
2759   156849
2760   -24805
2761  -183472
2762   -81474
2763   133957
2764   151047
2765   -32721
2766  -164598
2767   -82882
2768   112769
2769   165886
2770   -16902
2771  -178364
2772   -81895
2773   119134
2774   153843
2775    -7790
2776  -162534
2777  -105466
2778   109177
2779   176039
2780   -12388
2781  -173324
2782   -91006
2783    98265
2784   158013
2785    14876
2786  -166070
2787  -125720
2788   104082
2789   179656
2790    -2323
2791  -161742
2792  -100749
2793    80803
2794   169200
2795    34768
2796  -167120
2797  -130385
2798    98123
2799   174065
2800    12346
2801  -146395
2802  -120706
2803    63670
2804   179826
2805    38664
2806  -166866
2807  -126796
2808    81610
2809   161201
2810    35891
2811  -136875
2812  -139762
2813    59671
2814   188446
2815    41302
2816  -154896
2817  -121211
2818    61775
2819   159039
2820    58593
2821  -135417
2822  -155024
2823    55501
2824   184270
2825    46066
2826  -139267
2827  -130650
2828    36926
2829   163730
2830    76438
2831  -135623
2832  -160452
2833    47724
2834   176599
2835    61011
2836  -119370
2837  -146011
2838    20769
2839   176713
2840    87395
2841  -133149
2842  -156329
2843    32579
2844   160405
2845    79518
2846  -104696
2847  -165286
2848     9150
2849   181768
2850    87490
2851  -126967
2852  -147562
2853    16915
2854   148974
2855    97820
2856   -94448
2857  -173979
2858     6250
2859   179080
2860    88999
2861  -107350
2862  -144433
2863    -6163
2864   149131
2865   115959
2866   -97550
2867  -177325
2868     1896
2869   163583
2870    93921
2871   -83145
2872  -157126
2873   -28261
2874   158369
2875   125721
2876   -96915
2877  -171661
2878    -6228
2879   145796
2880   112066
2881   -61423
2882  -171847
2883   -41133
2884   164787
2885   127471
2886   -87766
2887  -161985
2888   -27254
2889   130675
2890   130588
2891   -52097
2892  -182715
2893   -47568
2894   158894
2895   126947
2896   -69581
2897  -156851
2898   -48465
2899   125961
2900   145290
2901   -48755
2902  -179004
2903   -45540
2904   143458
2905   126637
2906   -42916
2907  -157541
2908   -69004
2909   127851
2910   152013
2911   -50250
2912  -174281
2913   -52085
2914   123950
2915   133401
2916   -21181
2917  -165424
2918   -85509
2919   129852
2920   154554
2921   -41217
2922  -163795
2923   -66965
2924   106031
2925   150984
2926    -6212
2927  -171778
2928   -92381
2929   124414
2930   154153
2931   -23282
2932  -156278
2933   -91198
2934    94920
2935   168226
2936    -1701
2937  -173168
2938   -90940
2939   109313
2940   152573
2941     1774
2942  -152079
2943  -112154
2944    94422
2945   173633
2946    -1276
2947  -163517
2948   -92908
2949    88840
2950   152473
2951    24061
2952  -152413
2953  -122694
2954    91645
2955   168807
2956     5191
2957  -148583
2958  -104401
2959    70651
2960   163224
2961    35403
2962  -153694
2963  -122703
2964    83568
2965   161917
2966    22099
2967  -134990
2968  -123018
2969    57703
2970   173132
2971    42990
2972  -151788
2973  -125619
2974    65966
2975   157675
2976    46638
2977  -131253
2978  -144617
2979    51311
2980   179208
2981    47111
2982  -142184
2983  -124688
2984    45618
2985   156509
2986    68571
2987  -126121
2988  -154631
2989    45777
2990   176332
2991    54131
2992  -127877
2993  -132127
2994    29164
2995   160403
2996    78147
2997  -125739
2998  -151336
2999    37179
3000   160433
3001    64306
3002  -107787
3003  -145504
3004    16126
3005   169308
3006    82899
3007  -122881
3008  -145207
3009    25607
3010   148177
3011    81432
3012   -95846
3013  -160734
3014     5992
3015   170208
3016    85907
3017  -108106
3018  -143828
3019     3211
3020   146553
3021   104673
3022   -91417
3023  -167674
3024    -1176
3025   163414
3026    95235
3027   -90720
3028  -150933
3029   -17502
3030   149358
3031   115264
3032   -88316
3033  -167476
3034   -10210
3035   147310
3036   105739
3037   -69671
3038  -160978
3039   -32684
3040   153689
3041   121400
3042   -83025
3043  -159500
3044   -18430
3045   134599
3046   118482
3047   -55468
3048  -166325
3049   -40616
3050   152025
3051   120279
3052   -72310
3053  -152919
3054   -37258
3055   123140
3056   128920
3057   -49636
3058  -170827
3059   -46307
3060   139651
3061   123625
3062   -50768
3063  -151706
3064   -59120
3065   122835
3066   142189
3067   -46675
3068  -168575
3069   -53371
3070   124306
3071   131671
3072   -27998
3073  -159129
3074   -80266
3075   123776
3076   150697
3077   -40590
3078  -163053
3079   -64127
3080   108886
3081   143182
3082   -12410
3083  -163417
3084   -85965
3085   120647
3086   147915
3087   -26166
3088  -154608
3089   -78302
3090    97440
3091   150577
3092    -5977
3093  -162803
3094   -86363
3095   107942
3096   144882
3097    -8762
3098  -147296
3099   -95235
3100    91008
3101   157872
3102    -1772
3103  -157787
3104   -88382
3105    93242
3106   146634
3107    10514
3108  -144435
3109  -108792
3110    85145
3111   163090
3112     8335
3113  -150846
3114   -99806
3115    78298
3116   153046
3117    26894
3118  -142123
3119  -120264
3120    77282
3121   162274
3122    20570
3123  -140391
3124  -113736
3125    63070
3126   160742
3127    38555
3128  -141800
3129  -123482
3130    66171
3131   158520
3132    36354
3133  -131882
3134  -127298
3135    52870
3136   164015
3137    42455
3138  -136244
3139  -122371
3140    52355
3141   153314
3142    51580
3143  -124837
3144  -136005
3145    45711
3146   162650
3147    50730
3148  -125490
3149  -126328
3150    37914
3151   154221
3152    64597
3153  -118929
3154  -140608
3155    36247
3156   157193
3157    63190
3158  -112942
3159  -138798
3160    23468
3161   156136
3162    76365
3163  -113066
3164  -143274
3165    23213
3166   152490
3167    79010
3168  -101906
3169  -147044
3170    11021
3171   157106
3172    86050
3173  -102259
3174  -145417
3175     7106
3176   149438
3177    92084
3178   -92961
3179  -152608
3180    -1740
3181   152690
3182    93376
3183   -93651
3184  -148387
3185    -3966
3186   145064
3187    98923
3188   -84028
3189  -153177
3190   -10945
3191   145956
3192   100590
3193   -81818
3194  -151894
3195   -14921
3196   141985
3197   105839
3198   -76001
3199  -152743
3200   -22741
3201   137920
3202   109721
3203   -69285
3204  -154902
3205   -26064
3206   139880
3207   114995
3208   -63849
3209  -153734
3210   -35956
3211   131853
3212   120969
3213   -57656
3214  -157191
3215   -40177
3216   131408
3217   122539
3218   -50724
3219  -157455
3220   -49376
3221   127502
3222   126946
3223   -50321
3224  -155060
3225   -51941
3226   119232
3227   130472
3228   -36615
3229  -157288
3230   -58639
3231   123197
3232   132077
3233   -39509
3234  -150516
3235   -60485
3236   109926
3237   137922
3238   -28722
3239  -157535
3240   -65011
3241   114173
3242   133041
3243   -27146
3244  -150345
3245   -72554
3246   103947
3247   141123
3248   -18957
3249  -151716
3250   -74287
3251   103231
3252   141007
3253    -9520
3254  -149032
3255   -83923
3256   100366
3257   145427
3258    -8728
3259  -149098
3260   -87414
3261    89656
3262   147236
3263     4452
3264  -149602
3265   -96754
3266    89066
3267   148295
3268     5421
3269  -143643
3270   -99609
3271    78833
3272   152071
3273    16979
3274  -142693
3275  -102915
3276    78402
3277   152464
3278    17316
3279  -138206
3280  -108037
3281    71542
3282   153179
3283    23741
3284  -135696
3285  -107617
3286    66609
3287   152159
3288    32916
3289  -133739
3290  -115783
3291    64669
3292   152885
3293    29610
3294  -130480
3295  -114834
3296    51592
3297   153195
3298    43970
3299  -130243
3300  -124582
3301    53438
3302   153189
3303    44951
3304  -120015
3305  -126661
3306    40850
3307   158529
3308    58646
3309  -121684
3310  -130283
3311    37721
3312   151675
3313    61248
3314  -113155
3315  -138519
3316    29137
3317   154769
3318    65098
3319  -113402
3320  -134480
3321    22259
3322   150379
3323    74554
3324  -107410
3325  -142305
3326    20739
3327   154311
3328    74411
3329  -100639
3330  -137361
3331    11908
3332   147842
3333    83738
3334   -99589
3335  -145331
3336     7767
3337   148053
3338    81630
3339   -93981
3340  -143793
3341      437
3342   146139
3343    91613
3344   -88790
3345  -146229
3346    -3464
3347   142311
3348    96062
3349   -80691
3350  -149513
3351   -10509
3352   143733
3353    98195
3354   -79330
3355  -147668
3356   -21103
3357   134313
3358   108146
3359   -71854
3360  -155382
3361   -22466
3362   138927
3363   108158
3364   -62595
3365  -147340
3366   -31592
3367   133361
3368   117531
3369   -60239
3370  -151723
3371   -34099
3372   126199
3373   116366
3374   -54041
3375  -153398
3376   -44732
3377   125617
3378   115611
3379   -55762
3380  -147716
3381   -45565
3382   117260
3383   125850
3384   -40405
3385  -152890
3386   -48460
3387   125219
3388   123547
3389   -40006
3390  -143644
3391   -56243
3392   109055
3393   132066
3394   -32773
3395  -155522
3396   -62276
3397   110176
3398   126617
3399   -26949
3400  -146910
3401   -73379
3402   103381
3403   138083
3404   -20859
3405  -148812
3406   -68711
3407   102572
3408   137096
3409    -7465
3410  -141732
3411   -81400
3412    97925
3413   141614
3414    -9575
3415  -142989
3416   -81934
3417    85430
3418   140141
3419     1887
3420  -146293
3421   -91348
3422    88191
3423   140866
3424    -1904
3425  -136817
3426   -89935
3427    78622
3428   147197
3429    11974
3430  -139416
3431   -92934
3432    81406
3433   143430
3434    13350
3435  -132524
3436   -99491
3437    72244
3438   146163
3439    16245
3440  -134001
3441  -101978
3442    65565
3443   144064
3444    29007
3445  -131836
3446  -110656
3447    64275
3448   146023
3449    27916
3450  -123229
3451  -108438
3452    50645
3453   148867
3454    41895
3455  -125861
3456  -117920
3457    52444
3458   145585
3459    41243
3460  -116357
3461  -118936
3462    41165
3463   148819
3464    50318
3465  -118879
3466  -121061
3467    38954
3468   143581
3469    53708
3470  -112014
3471  -127206
3472    31742
3473   149402
3474    57772
3475  -109649
3476  -123289
3477    27057
3478   141769
3479    64943
3480  -107929
3481  -133231
3482    24881
3483   147113
3484    63099
3485  -101306
3486  -126847
3487    15495
3488   139674
3489    77379
3490   -98373
3491  -138243
3492    15546
3493   140785
3494    73299
3495   -88922
3496  -133776
3497     3381
3498   139844
3499    87380
3500   -88992
3501  -139546
3502     -760
3503   136855
3504    86932
3505   -79550
3506  -141164
3507    -8558
3508   137945
3509    91340
3510   -77728
3511  -140565
3512   -14795
3513   130522
3514   100267
3515   -71782
3516  -145260
3517   -16721
3518   134795
3519    99829
3520   -65538
3521  -139404
3522   -23998
3523   127885
3524   104926
3525   -63995
3526  -144301
3527   -27798
3528   125854
3529   106918
3530   -58591
3531  -145223
3532   -33673
3533   123802
3534   110145
3535   -56152
3536  -144506
3537   -38300
3538   117434
3539   116298
3540   -45125
3541  -144977
3542   -42840
3543   119160
3544   116963
3545   -41165
3546  -141337
3547   -52996
3548   108016
3549   122408
3550   -33562
3551  -146662
3552   -56073
3553   109756
3554   123258
3555   -29674
3556  -141390
3557   -63991
3558   101660
3559   129450
3560   -22556
3561  -142879
3562   -64605
3563   100856
3564   130282
3565   -16815
3566  -138937
3567   -72040
3568    97817
3569   131813
3570   -15192
3571  -140822
3572   -73250
3573    90274
3574   133281
3575    -7483
3576  -139776
3577   -78913
3578    90401
3579   134699
3580    -5008
3581  -134942
3582   -80519
3583    81941
3584   137836
3585     5181
3586  -135181
3587   -86953
3588    81003
3589   137873
3590     8107
3591  -130492
3592   -93430
3593    72040
3594   138484
3595    16339
3596  -129174
3597   -98880
3598    65985
3599   140102
3600    21754
3601  -125684
3602  -101360
3603    61742
3604   139168
3605    27981
3606  -120798
3607  -104052
3608    57356
3609   141774
3610    33511
3611  -119699
3612  -107960
3613    51912
3614   139057
3615    35133
3616  -119727
3617  -110898
3618    46430
3619   140837
3620    41079
3621  -114447
3622  -114089
3623    43748
3624   141714
3625    45654
3626  -111495
3627  -114313
3628    36938
3629   140315
3630    52263
3631  -107382
3632  -117832
3633    33279
3634   138975
3635    55969
3636  -104882
3637  -123634
3638    24550
3639   137072
3640    60765
3641   -99453
3642  -124300
3643    19238
3644   137801
3645    68685
3646   -96218
3647  -127432
3648    14538
3649   137277
3650    73149
3651   -88410
3652  -126638
3653     8259
3654   133737
3655    78213
3656   -85001
3657  -132410
3658     1801
3659   133508
3660    79652
3661   -85689
3662  -131790
3663    -1141
3664   129979
3665    82723
3666   -76462
3667  -134694
3668    -7006
3669   132512
3670    86435
3671   -75166
3672  -132362
3673   -11637
3674   127089
3675    94515
3676   -69157
3677  -135156
3678   -13584
3679   125167
3680    92450
3681   -62433
3682  -137023
3683   -25024
3684   124233
3685   101034
3686   -62397
3687  -138407
3688   -25214
3689   118223
3690   102190
3691   -49074
3692  -138459
3693   -37205
3694   118969
3695   110594
3696   -48668
3697  -136711
3698   -36479
3699   110063
3700   110818
3701   -39191
3702  -139054
3703   -48195
3704   112580
3705   114020
3706   -39840
3707  -137470
3708   -49201
3709   105224
3710   118910
3711   -31088
3712  -139141
3713   -52873
3714   105093
3715   115815
3716   -29527
3717  -134616
3718   -58942
3719   101160
3720   125077
3721   -24749
3722  -139108
3723   -58412
3724    96991
3725   119507
3726   -18003
3727  -133123
3728   -71968
3729    92652
3730   128838
3731   -13988
3732  -135073
3733   -67545
3734    86650
3735   125942
3736    -2783
3737  -132409
3738   -80094
3739    86217
3740   129376
3741    -2403
3742  -127271
3743   -82607
3744    73434
3745   134442
3746     9977
3747  -132620
3748   -86347
3749    74875
3750   127588
3751     9268
3752  -121328
3753   -93418
3754    66152
3755   137684
3756    15522
3757  -126938
3758   -88628
3759    67140
3760   130326
3761    23223
3762  -117361
3763  -101478
3764    59876
3765   139624
3766    22156
3767  -121952
3768   -96422
3769    53871
3770   131823
3771    33284
3772  -117473
3773  -110163
3774    53932
3775   137759
3776    30980
3777  -112440
3778  -102117
3779    41296
3780   135450
3781    46260
3782  -112675
3783  -112245
3784    44057
3785   134817
3786    43253
3787  -100874
3788  -114355
3789    28807
3790   138130
3791    54578
3792  -109247
3793  -116876
3794    31131
3795   128776
3796    56681
3797   -93044
3798  -123732
3799    19917
3800   137458
3801    61439
3802   -98168
3803  -116666
3804    18908
3805   129534
3806    68593
3807   -87860
3808  -126979
3809    15406
3810   135484
3811    63756
3812   -87474
3813  -120871
3814     6195
3815   129552
3816    77286
3817   -87468
3818  -130649
3819     8491
3820   127809
3821    73651
3822   -76170
3823  -127251
3824    -5839
3825   127910
3826    86808
3827   -79834
3828  -129767
3829    -2850
3830   122063
3831    85088
3832   -64746
3833  -131694
3834   -16251
3835   125340
3836    92812
3837   -66937
3838  -128820
3839   -18887
3840   113521
3841    96571
3842   -55133
3843  -134913
3844   -23009
3845   119935
3846    95674
3847   -55371
3848  -128793
3849   -31491
3850   112422
3851   104695
3852   -51612
3853  -136481
3854   -29687
3855   112775
3856   100169
3857   -43911
3858  -131722
3859   -43553
3860   109542
3861   111322
3862   -46409
3863  -134264
3864   -37144
3865   104405
3866   107292
3867   -32010
3868  -133161
3869   -49816
3870   106793
3871   113022
3872   -35469
3873  -130686
3874   -50233
3875    95967
3876   116632
3877   -22692
3878  -135444
3879   -58518
3880    97594
3881   114805
3882   -21699
3883  -126343
3884   -65493
3885    87722
3886   122883
3887   -12959
3888  -131950
3889   -65098
3890    87159
3891   118046
3892    -5840
3893  -124453
3894   -76852
3895    80209
3896   127330
3897    -5317
3898  -126992
3899   -72414
3900    77285
3901   122230
3902     5442
3903  -123823
3904   -82370
3905    75218
3906   128256
3907     2844
3908  -122111
3909   -80256
3910    68017
3911   127104
3912    13048
3913  -124802
3914   -87601
3915    67981
3916   127584
3917    14804
3918  -115982
3919   -91454
3920    58551
3921   132865
3922    21316
3923  -118592
3924   -93084
3925    57324
3926   125804
3927    27740
3928  -109538
3929  -101477
3930    48248
3931   133827
3932    32775
3933  -109450
3934   -99154
3935    42502
3936   128240
3937    41231
3938  -106612
3939  -106936
3940    41172
3941   131713
3942    40969
3943  -101870
3944  -105512
3945    31570
3946   129314
3947    50041
3948  -103479
3949  -111608
3950    34515
3951   126971
3952    48132
3953   -95701
3954  -113304
3955    24311
3956   130678
3957    55858
3958   -98174
3959  -113832
3960    25028
3961   124272
3962    58084
3963   -88708
3964  -117594
3965    16201
3966   130340
3967    63371
3968   -90430
3969  -115173
3970    12042
3971   121393
3972    69722
3973   -81007
3974  -123212
3975     5969
3976   125721
3977    69790
3978   -76749
3979  -118761
3980    -2123
3981   120096
3982    79881
3983   -73404
3984  -124590
3985    -1873
3986   118257
3987    78106
3988   -64862
3989  -122751
3990   -12762
3991   120052
3992    85895
3993   -69278
3994  -126237
3995   -12753
3996   113376
3997    87425
3998   -58767
3999  -128462
4000   -19360
4001   117187
4002    91020
4003   -60158
4004  -124286
4005   -22051
4006   109720
4007    95443
4008   -51437
4009  -128865
4010   -25162
4011   111332
4012    93849
4013   -48475
4014  -125361
4015   -36446
4016   104961
4017   101956
4018   -44920
4019  -130274
4020   -35289
4021   102862
4022   101297
4023   -32587
4024  -124432
4025   -45701
4026    98972
4027   109496
4028   -33709
4029  -126704
4030   -44992
4031    94768
4032   108471
4033   -23853
4034  -125783
4035   -55386
4036    93895
4037   113030
4038   -25786
4039  -123830
4040   -54676
4041    86401
4042   111895
4043   -15117
4044  -126058
4045   -60268
4046    90447
4047   114299
4048   -15621
4049  -120011
4050   -64237
4051    80611
4052   118441
4053    -8677
4054  -127534
4055   -66383
4056    81815
4057   115098
4058    -4406
4059  -119563
4060   -75414
4061    74889
4062   123248
4063    -1245
4064  -122278
4065   -73891
4066    71503
4067   120367
4068     8189
4069  -115213
4070   -82836
4071    67054
4072   122915
4073    10170
4074  -115316
4075   -83375
4076    57291
4077   123417
4078    19214
4079  -111440
4080   -87926
4081    59143
4082   123933
4083    19714
4084  -107563
4085   -90581
4086    49730
4087   126697
4088    29537
4089  -109278
4090   -95025
4091    50522
4092   124837
4093    28291
4094  -103208
4095   -97611
4096    41166
4097   127369
4098    35406
4099  -105745
4100  -100071
4101    41900
4102   124310
4103    39554
4104   -97987
4105  -104146
4106    35761
4107   127222
4108    42430
4109   -98852
4110  -103709
4111    30100
4112   123678
4113    52449
4114   -94242
4115  -110590
4116    26320
4117   123198
4118    50128
4119   -88939
4120  -109626
4121    17410
4122   122522
4123    61001
4124   -86174
4125  -111757
4126    18042
4127   119530
4128    61219
4129   -78067
4130  -113713
4131     5964
4132   120237
4133    67203
4134   -79050
4135  -114632
4136     5619
4137   117085
4138    69561
4139   -74060
4140  -118285
4141     -825
4142   118882
4143    72677
4144   -72744
4145  -116179
4146    -3587
4147   114149
4148    79334
4149   -67274
4150  -123790
4151    -6660
4152   116153
4153    79319
4154   -63871
4155  -119468
4156   -14481
4157   111301
4158    87754
4159   -58216
4160  -124423
4161   -16877
4162   109849
4163    85396
4164   -52534
4165  -119503
4166   -25131
4167   106229
4168    93862
4169   -50053
4170  -122024
4171   -27920
4172   101240
4173    92954
4174   -41881
4175  -123316
4176   -35708
4177   101001
4178    96381
4179   -38469
4180  -119809
4181   -35948
4182    95152
4183   101050
4184   -34832
4185  -125122
4186   -41247
4187    97777
4188   100461
4189   -31544
4190  -119423
4191   -46820
4192    91351
4193   107509
4194   -27003
4195  -125007
4196   -50094
4197    91364
4198   105919
4199   -23296
4200  -119595
4201   -54657
4202    87641
4203   112023
4204   -19924
4205  -121879
4206   -57690
4207    81577
4208   109855
4209   -10560
4210  -117348
4211   -63839
4212    79662
4213   112347
4214    -7729
4215  -114166
4216   -66172
4217    71394
4218   114055
4219      514
4220  -116817
4221   -71309
4222    72952
4223   114631
4224     1482
4225  -110013
4226   -74590
4227    63171
4228   116640
4229     8366
4230  -114017
4231   -78100
4232    64766
4233   114796
4234    12282
4235  -107753
4236   -82817
4237    56374
4238   120276
4239    15232
4240  -110107
4241   -83831
4242    54764
4243   118700
4244    22170
4245  -106144
4246   -90862
4247    53458
4248   122541
4249    22000
4250  -104861
4251   -89587
4252    44994
4253   119710
4254    32641
4255  -102958
4256   -95477
4257    44781
4258   119418
4259    32033
4260   -96618
4261   -95707
4262    34304
4263   120080
4264    41793
4265   -95518
4266   -99294
4267    34610
4268   117473
4269    43944
4270   -88852
4271  -101339
4272    23768
4273   119746
4274    47559
4275   -89685
4276  -102707
4277    22331
4278   115726
4279    52529
4280   -83287
4281  -108161
4282    16864
4283   119814
4284    53144
4285   -83382
4286  -104476
4287    14462
4288   116462
4289    62523
4290   -79061
4291  -113114
4292    11007
4293   117777
4294    60955
4295   -74852
4296  -109916
4297     3990
4298   114754
4299    70109
4300   -72596
4301  -115451
4302     2261
4303   112508
4304    70164
4305   -65961
4306  -114411
4307    -7462
4308   111610
4309    76269
4310   -64847
4311  -113022
4312    -9167
4313   107144
4314    78169
4315   -54751
4316  -116966
4317   -16032
4318   108154
4319    81066
4320   -55512
4321  -113292
4322   -19840
4323   101131
4324    86031
4325   -47147
4326  -118827
4327   -24372
4328   103784
4329    85198
4330   -47256
4331  -115308
4332   -28605
4333    98488
4334    91928
4335   -42439
4336  -119525
4337   -30805
4338    98297
4339    92747
4340   -38806
4341  -116851
4342   -37976
4343    94692
4344    97515
4345   -35400
4346  -118816
4347   -38591
4348    91053
4349    99248
4350   -28229
4351  -118137
4352   -47875
4353    90155
4354   101442
4355   -27124
4356  -114073
4357   -47497
4358    81326
4359   103904
4360   -16880
4361  -116013
4362   -54470
4363    82872
4364   103673
4365   -16282
4366  -111943
4367   -57771
4368    73793
4369   107702
4370    -7293
4371  -113921
4372   -60368
4373    73919
4374   105938
4375    -5036
4376  -110986
4377   -67311
4378    70169
4379   111497
4380     -756
4381  -110945
4382   -66960
4383    67550
4384   109920
4385     3148
4386  -109352
4387   -73771
4388    65573
4389   114498
4390     5495
4391  -107408
4392   -74864
4393    58928
4394   114277
4395    13140
4396  -107090
4397   -80924
4398    57453
4399   114989
4400    14737
4401  -102592
4402   -80068
4403    49398
4404   115019
4405    22032
4406  -101136
4407   -85402
4408    46449
4409   111504
4410    24496
4411   -95118
4412   -87656
4413    40044
4414   115445
4415    30799
4416   -95366
4417   -89371
4418    37824
4419   112010
4420    34984
4421   -91850
4422   -93730
4423    33559
4424   115654
4425    38060
4426   -92495
4427   -94444
4428    28356
4429   112211
4430    44225
4431   -88142
4432   -99778
4433    27005
4434   115294
4435    45617
4436   -84424
4437   -99329
4438    19502
4439   114402
4440    51904
4441   -83666
4442  -103217
4443    18652
4444   112605
4445    53591
4446   -77392
4447  -103589
4448    11830
4449   112480
4450    59640
4451   -76314
4452  -104738
4453     8240
4454   107662
4455    61612
4456   -68073
4457  -106903
4458     1713
4459   108170
4460    66650
4461   -66795
4462  -106383
4463      -74
4464   105165
4465    69326
4466   -60058
4467  -108129
4468    -7976
4469   105885
4470    71838
4471   -57981
4472  -109706
4473    -9726
4474   103649
4475    76802
4476   -56406
4477  -112024
4478   -13111
4479   102451
4480    77054
4481   -51354
4482  -111683
4483   -20510
4484   101361
4485    83999
4486   -48947
4487  -114119
4488   -21975
4489    96971
4490    85070
4491   -43367
4492  -112950
4493   -27578
4494    96913
4495    87588
4496   -41896
4497  -112631
4498   -30567
4499    88675
4500    88907
4501   -32895
4502  -112805
4503   -36795
4504    90124
4505    93162
4506   -30974
4507  -109676
4508   -39845
4509    84448
4510    95384
4511   -24489
4512  -112061
4513   -43747
4514    82941
4515    96017
4516   -21320
4517  -108889
4518   -48528
4519    79004
4520    99186
4521   -19002
4522  -109167
4523   -50800
4524    76396
4525    99735
4526   -11887
4527  -108819
4528   -57287
4529    74619
4530   105852
4531   -10000
4532  -108836
4533   -57145
4534    70137
4535   104894
4536    -3275
4537  -107599
4538   -64028
4539    68574
4540   104790
4541    -2357
4542  -105080
4543   -67532
4544    62145
4545   106619
4546     4363
4547  -104424
4548   -69429
4549    60269
4550   104581
4551     8009
4552   -99705
4553   -73076
4554    55587
4555   109850
4556    12315
4557   -98327
4558   -72868
4559    51535
4560   105445
4561    18318
4562   -94841
4563   -79961
4564    47056
4565   108955
4566    18463
4567   -96652
4568   -80801
4569    42129
4570   108703
4571    26557
4572   -93834
4573   -84519
4574    42406
4575   109798
4576    26516
4577   -91348
4578   -86223
4579    35702
4580   111997
4581    34277
4582   -91252
4583   -90356
4584    34477
4585   109653
4586    36954
4587   -84911
4588   -94698
4589    25731
4590   111581
4591    39803
4592   -85501
4593   -92846
4594    24153
4595   105313
4596    44920
4597   -77638
4598   -98085
4599    20465
4600   108557
4601    46487
4602   -76193
4603   -94046
4604    14502
4605   104417
4606    54441
4607   -72930
4608  -101423
4609    11670
4610   106700
4611    53673
4612   -67810
4613   -98899
4614     3266
4615   105309
4616    62435
4617   -69079
4618  -103481
4619     4244
4620   102545
4621    61565
4622   -62263
4623  -105034
4624    -4522
4625   106141
4626    68381
4627   -64286
4628  -104837
4629    -4742
4630    98911
4631    69311
4632   -54234
4633  -109083
4634   -10621
4635   102878
4636    72783
4637   -54894
4638  -105028
4639   -14790
4640    95117
4641    78311
4642   -48331
4643  -109376
4644   -18954
4645    94955
4646    76300
4647   -43787
4648  -104595
4649   -25879
4650    90908
4651    84105
4652   -42371
4653  -108619
4654   -26018
4655    88940
4656    80314
4657   -33001
4658  -107142
4659   -34066
4660    88973
4661    89045
4662   -35024
4663  -107067
4664   -32809
4665    83845
4666    88623
4667   -27116
4668  -107921
4669   -40761
4670    86069
4671    93422
4672   -28969
4673  -105543
4674   -44364
4675    77461
4676    94651
4677   -20905
4678  -109553
4679   -47703
4680    79926
4681    93329
4682   -15708
4683  -103949
4684   -50944
4685    74550
4686   100643
4687   -12095
4688  -106329
4689   -51628
4690    70242
4691    96999
4692    -5550
4693  -100334
4694   -59930
4695    66547
4696   100474
4697    -6092
4698  -101431
4699   -58738
4700    61053
4701    99026
4702     3317
4703   -99787
4704   -65047
4705    61021
4706   103942
4707     3575
4708   -98286
4709   -65178
4710    54347
4711   103637
4712    10396
4713   -99319
4714   -72455
4715    56361
4716   102985
4717    13506
4718   -94047
4719   -76092
4720    47043
4721   107161
4722    17853
4723   -97474
4724   -76166
4725    46669
4726   103132
4727    23297
4728   -90490
4729   -80873
4730    41534
4731   109484
4732    25644
4733   -91207
4734   -80385
4735    36968
4736   103868
4737    30363
4738   -87453
4739   -86167
4740    33603
4741   105640
4742    31235
4743   -83949
4744   -85259
4745    26815
4746   103516
4747    38666
4748   -81858
4749   -87623
4750    26766
4751   103433
4752    39613
4753   -74544
4754   -90564
4755    18461
4756   104297
4757    45016
4758   -77967
4759   -92684
4760    19371
4761   100390
4762    48490
4763   -72086
4764   -96802
4765    11692
4766   104718
4767    51914
4768   -71332
4769   -95453
4770    10398
4771   102322
4772    57595
4773   -66732
4774   -99369
4775     4651
4776   103608
4777    58350
4778   -64984
4779   -98610
4780     -959
4781    99219
4782    64152
4783   -60294
4784  -100799
4785     -674
4786    97127
4787    63527
4788   -54523
4789  -100078
4790   -10046
4791    95390
4792    68508
4793   -53708
4794   -99221
4795   -10961
4796    91105
4797    69565
4798   -47589
4799  -101480
4800   -16355
4801    90807
4802    73542
4803   -46147
4804  -100195
4805   -17937
4806    90135
4807    76553
4808   -41056
4809  -103642
4810   -22451
4811    88126
4812    78243
4813   -38539
4814  -102599
4815   -28428
4816    85629
4817    83649
4818   -35590
4819  -105450
4820   -30449
4821    84681
4822    82870
4823   -30298
4824  -102514
4825   -36761
4826    81911
4827    88408
4828   -27868
4829  -102853
4830   -38102
4831    78952
4832    86697
4833   -21159
4834  -101470
4835   -42693
4836    75147
4837    91039
4838   -19818
4839  -100529
4840   -44835
4841    70998
4842    90970
4843   -13185
4844  -100696
4845   -50011
4846    69524
4847    91688
4848   -10458
4849   -97940
4850   -51718
4851    65671
4852    94466
4853    -5917
4854   -99746
4855   -55861
4856    63751
4857    94091
4858    -1611
4859   -96811
4860   -61221
4861    60704
4862   100523
4863     2249
4864   -97578
4865   -62444
4866    57286
4867    97468
4868     6330
4869   -95243
4870   -68648
4871    53950
4872   100852
4873     9570
4874   -93513
4875   -69256
4876    48608
4877   100362
4878    14121
4879   -92410
4880   -71039
4881    47664
4882    99819
4883    17769
4884   -86418
4885   -73021
4886    40355
4887   100965
4888    22728
4889   -88634
4890   -76821
4891    39679
4892    99647
4893    25390
4894   -82324
4895   -79327
4896    33941
4897    99905
4898    29857
4899   -83961
4900   -79973
4901    31434
4902    99961
4903    32846
4904   -80173
4905   -83310
4906    27004
4907   103448
4908    36271
4909   -78969
4910   -84223
4911    24293
4912   100545
4913    41780
4914   -76136
4915   -88817
4916    19912
4917   103012
4918    42432
4919   -72393
4920   -88940
4921    14755
4922    99149
4923    48480
4924   -70719
4925   -92059
4926    13082
4927    97852
4928    49682
4929   -64365
4930   -91461
4931     7475
4932    97017
4933    53896
4934   -63318
4935   -93020
4936     5679
4937    93705
4938    55378
4939   -58373
4940   -93917
4941     -570
4942    94637
4943    58756
4944   -57872
4945   -93276
4946    -5356
4947    90704
4948    63849
4949   -51954
4950   -96822
4951    -7645
4952    92869
4953    64865
4954   -51190
4955   -96819
4956   -12792
4957    89587
4958    69751
4959   -46135
4960   -99980
4961   -14178
4962    89293
4963    71740
4964   -42335
4965   -98871
4966   -21475
4967    86598
4968    74770
4969   -40558
4970   -99853
4971   -22443
4972    83161
4973    75700
4974   -33146
4975   -98853
4976   -25669
4977    80876
4978    77856
4979   -33649
4980   -97203
4981   -31172
4982    76859
4983    80109
4984   -26865
4985   -98911
4986   -34245
4987    77495
4988    79725
4989   -24951
4990   -97063
4991   -36922
4992    71862
4993    85454
4994   -20185
4995   -98154
4996   -38774
4997    71770
4998    85028
4999   -16283
5000   -95831
5001   -46442
5002    68386
5003    90439
5004   -14097
5005   -98716
5006   -47194
5007    66683
5008    89129
5009    -8767
5010   -97519
5011   -53902
5012    66116
5013    94024
5014    -7753
5015   -95138
5016   -52980
5017    58677
5018    92840
5019     -838
5020   -94865
5021   -58974
5022    58194
5023    93045
5024     -156
5025   -90698
5026   -59289
5027    50391
5028    94330
5029     7434
5030   -90977
5031   -62971
5032    51721
5033    92049
5034     8383
5035   -87063
5036   -65596
5037    46353
5038    95697
5039    13656
5040   -86956
5041   -65771
5042    43867
5043    94529
5044    17161
5045   -85125
5046   -73281
5047    39990
5048    97639
5049    19257
5050   -82755
5051   -70907
5052    34932
5053    96119
5054    27494
5055   -82008
5056   -78937
5057    34984
5058    98448
5059    28185
5060   -77935
5061   -79031
5062    29368
5063    98238
5064    33494
5065   -78664
5066   -81119
5067    25981
5068    94896
5069    34414
5070   -71942
5071   -82861
5072    19936
5073    97389
5074    37505
5075   -72741
5076   -81904
5077    18909
5078    93400
5079    43141
5080   -66802
5081   -86525
5082    14038
5083    95376
5084    42751
5085   -64437
5086   -84902
5087     9063
5088    92674
5089    50149
5090   -64035
5091   -89745
5092     8558
5093    93979
5094    49285
5095   -58018
5096   -87471
5097      808
5098    92342
5099    56922
5100   -58676
5101   -92189
5102      378
5103    90603
5104    57899
5105   -51651
5106   -93974
5107    -5825
5108    91447
5109    61730
5110   -52816
5111   -92400
5112    -8143
5113    84300
5114    65177
5115   -46128
5116   -96255
5117   -11720
5118    88080
5119    64268
5120   -45042
5121   -91081
5122   -16086
5123    83907
5124    69156
5125   -40199
5126   -95104
5127   -18142
5128    83847
5129    69410
5130   -36199
5131   -92074
5132   -25673
5133    79041
5134    74252
5135   -36112
5136   -95232
5137   -24627
5138    76830
5139    73546
5140   -28016
5141   -93992
5142   -30597
5143    76224
5144    78884
5145   -27586
5146   -94650
5147   -32515
5148    72522
5149    81991
5150   -19820
5151   -96331
5152   -38480
5153    72214
5154    80792
5155   -21683
5156   -92895
5157   -42879
5158    67306
5159    85986
5160   -15711
5161   -97233
5162   -43491
5163    66884
5164    82843
5165   -11175
5166   -91242
5167   -48888
5168    62480
5169    88983
5170    -9491
5171   -92637
5172   -46957
5173    59435
5174    85224
5175    -3028
5176   -90375
5177   -54667
5178    57454
5179    86689
5180    -4666
5181   -87898
5182   -54649
5183    51844
5184    88753
5185     4318
5186   -89700
5187   -59844
5188    53839
5189    90832
5190     5262
5191   -85481
5192   -61251
5193    46022
5194    92749
5195    12114
5196   -88388
5197   -63770
5198    45312
5199    91276
5200    14429
5201   -80560
5202   -69492
5203    40139
5204    95491
5205    17075
5206   -82759
5207   -67946
5208    37055
5209    93620
5210    24245
5211   -79361
5212   -72648
5213    34005
5214    94275
5215    23110
5216   -75745
5217   -70882
5218    30050
5219    90235
5220    30222
5221   -74268
5222   -74959
5223    28755
5224    90553
5225    27988
5226   -70880
5227   -76917
5228    22342
5229    92503
5230    35837
5231   -69545
5232   -77440
5233    21444
5234    89562
5235    38807
5236   -66277
5237   -83707
5238    16427
5239    93515
5240    39989
5241   -65255
5242   -80868
5243    11722
5244    88851
5245    47784
5246   -61993
5247   -88157
5248     9700
5249    91692
5250    47185
5251   -59132
5252   -84444
5253     4113
5254    88008
5255    54243
5256   -57810
5257   -88487
5258     2383
5259    87013
5260    50971
5261   -52036
5262   -88334
5263    -3619
5264    86367
5265    57193
5266   -53153
5267   -88590
5268    -3859
5269    81965
5270    57857
5271   -45943
5272   -89705
5273    -8773
5274    85289
5275    59786
5276   -45342
5277   -86335
5278   -12000
5279    79005
5280    64002
5281   -39433
5282   -92002
5283   -15748
5284    80439
5285    64547
5286   -39576
5287   -89579
5288   -21100
5289    78112
5290    70506
5291   -34328
5292   -93163
5293   -22118
5294    77360
5295    71224
5296   -30740
5297   -90642
5298   -27529
5299    75778
5300    75184
5301   -27934
5302   -92116
5303   -30301
5304    71343
5305    73889
5306   -22802
5307   -90946
5308   -33508
5309    71500
5310    76081
5311   -23072
5312   -87991
5313   -36450
5314    65929
5315    79994
5316   -16262
5317   -89812
5318   -36992
5319    66361
5320    77327
5321   -14499
5322   -85922
5323   -41870
5324    60878
5325    80158
5326   -10922
5327   -88228
5328   -43736
5329    60107
5330    82071
5331    -5302
5332   -86928
5333   -50588
5334    56859
5335    84221
5336    -5837
5337   -86125
5338   -50997
5339    51449
5340    87034
5341     4044
5342   -86770
5343   -54756
5344    53242
5345    86291
5346     2546
5347   -83144
5348   -57626
5349    46302
5350    88201
5351     8278
5352   -84147
5353   -60305
5354    44297
5355    86114
5356    11127
5357   -79245
5358   -62787
5359    41031
5360    88803
5361    13217
5362   -79889
5363   -61747
5364    37286
5365    86665
5366    19411
5367   -75808
5368   -67963
5369    36921
5370    88725
5371    17898
5372   -74555
5373   -66615
5374    30160
5375    87678
5376    24720
5377   -72822
5378   -71286
5379    30152
5380    87491
5381    25242
5382   -70151
5383   -71792
5384    24091
5385    89732
5386    32044
5387   -71329
5388   -74782
5389    22711
5390    88751
5391    34976
5392   -65098
5393   -77706
5394    17099
5395    90119
5396    36885
5397   -65059
5398   -76210
5399    15288
5400    86230
5401    41529
5402   -60360
5403   -82843
5404    12753
5405    87293
5406    40754
5407   -59370
5408   -78328
5409     6739
5410    83968
5411    47147
5412   -57524
5413   -81210
5414     5145
5415    83112
5416    46576
5417   -53295
5418   -81403
5419     1090
5420    84874
5421    51645
5422   -51285
5423   -82164
5424     -847
5425    81040
5426    53477
5427   -45460
5428   -85091
5429    -6025
5430    82103
5431    57559
5432   -45881
5433   -84880
5434    -8936
5435    78849
5436    60973
5437   -41670
5438   -88078
5439   -12520
5440    78967
5441    62116
5442   -38250
5443   -85381
5444   -18737
5445    76327
5446    66124
5447   -36189
5448   -89320
5449   -18021
5450    75498
5451    64804
5452   -30686
5453   -86771
5454   -23181
5455    72923
5456    70511
5457   -29135
5458   -87465
5459   -23765
5460    69926
5461    69011
5462   -25525
5463   -86098
5464   -28806
5465    68259
5466    70825
5467   -24156
5468   -85255
5469   -31171
5470    64219
5471    73325
5472   -18825
5473   -87039
5474   -34909
5475    65997
5476    76059
5477   -15922
5478   -85087
5479   -39124
5480    60480
5481    77740
5482   -13912
5483   -86753
5484   -41219
5485    59376
5486    79319
5487    -7718
5488   -85014
5489   -45644
5490    55151
5491    81104
5492    -6377
5493   -83548
5494   -46555
5495    52215
5496    81076
5497     -831
5498   -83471
5499   -51069
5500    51161
5501    81722
5502     1290
5503   -82064
5504   -51439
5505    47157
5506    83142
5507     4823
5508   -80201
5509   -53298
5510    47106
5511    81976
5512     6481
5513   -77966
5514   -55998
5515    41882
5516    84330
5517    10399
5518   -77249
5519   -59774
5520    39864
5521    84503
5522    13634
5523   -75261
5524   -61299
5525    36683
5526    84912
5527    17517
5528   -74337
5529   -63389
5530    32751
5531    85118
5532    22098
5533   -71674
5534   -68201
5535    30410
5536    85739
5537    24640
5538   -69033
5539   -68327
5540    24574
5541    84531
5542    28466
5543   -67716
5544   -71858
5545    23984
5546    84588
5547    29455
5548   -66055
5549   -71988
5550    20545
5551    84757
5552    32548
5553   -63553
5554   -71082
5555    18038
5556    83903
5557    35581
5558   -61454
5559   -75132
5560    14114
5561    85035
5562    37754
5563   -58576
5564   -74955
5565     9847
5566    82389
5567    41759
5568   -55904
5569   -77640
5570     7503
5571    81705
5572    44272
5573   -52574
5574   -78740
5575     4801
5576    82342
5577    49072
5578   -50029
5579   -79516
5580     -183
5581    80505
5582    51871
5583   -48040
5584   -82424
5585    -4444
5586    79148
5587    52756
5588   -45045
5589   -82322
5590    -7919
5591    77701
5592    54817
5593   -42024
5594   -83611
5595    -9895
5596    76701
5597    56671
5598   -39652
5599   -81626
5600   -12876
5601    74094
5602    58190
5603   -37163
5604   -83406
5605   -15201
5606    72899
5607    59881
5608   -34616
5609   -81651
5610   -18641
5611    70821
5612    63297
5613   -32229
5614   -82329
5615   -21674
5616    69383
5617    65006
5618   -27179
5619   -82846
5620   -25078
5621    68933
5622    69132
5623   -23617
5624   -83846
5625   -28268
5626    64408
5627    71036
5628   -19516
5629   -85235
5630   -31698
5631    64684
5632    72443
5633   -16807
5634   -82426
5635   -35201
5636    61281
5637    72587
5638   -14249
5639   -81045
5640   -37029
5641    59317
5642    74436
5643   -11087
5644   -82231
5645   -39461
5646    56764
5647    75635
5648    -8399
5649   -81017
5650   -42648
5651    53859
5652    76486
5653    -6338
5654   -78750
5655   -44643
5656    52333
5657    76781
5658    -1637
5659   -78726
5660   -47743
5661    47931
5662    78079
5663     1594
5664   -76877
5665   -50214
5666    44737
5667    79639
5668     6220
5669   -75036
5670   -53119
5671    43792
5672    80589
5673     8257
5674   -75408
5675   -55949
5676    39109
5677    81395
5678    11729
5679   -74254
5680   -59177
5681    37035
5682    81181
5683    14125
5684   -70861
5685   -61451
5686    32862
5687    83564
5688    17696
5689   -69968
5690   -61310
5691    31525
5692    81903
5693    20217
5694   -68092
5695   -63691
5696    28517
5697    82359
5698    23086
5699   -66948
5700   -64308
5701    25743
5702    80244
5703    25993
5704   -65403
5705   -66306
5706    22169
5707    81829
5708    28675
5709   -62112
5710   -68688
5711    19043
5712    81689
5713    33087
5714   -60961
5715   -70762
5716    15385
5717    79145
5718    35375
5719   -57504
5720   -72062
5721    11931
5722    82193
5723    38377
5724   -54367
5725   -74044
5726     7709
5727    79493
5728    43330
5729   -52670
5730   -74769
5731     5108
5732    78702
5733    43605
5734   -49690
5735   -75555
5736     2950
5737    77388
5738    46852
5739   -50116
5740   -77639
5741     1127
5742    74381
5743    48987
5744   -45040
5745   -76656
5746    -3639
5747    76190
5748    51254
5749   -44409
5750   -77543
5751    -5069
5752    72706
5753    52734
5754   -40257
5755   -78078
5756   -10518
5757    72443
5758    54508
5759   -38560
5760   -78430
5761   -13973
5762    70353
5763    58128
5764   -34068
5765   -79859
5766   -16391
5767    68535
5768    59110
5769   -29013
5770   -80310
5771   -20639
5772    67977
5773    64468
5774   -28665
5775   -80678
5776   -21027
5777    65690
5778    63928
5779   -25030
5780   -80783
5781   -25804
5782    65201
5783    66335
5784   -24323
5785   -79405
5786   -27481
5787    63003
5788    66545
5789   -19162
5790   -79547
5791   -30413
5792    61149
5793    67796
5794   -16891
5795   -76989
5796   -33239
5797    57648
5798    69405
5799   -15669
5800   -78150
5801   -34525
5802    55707
5803    70215
5804   -11493
5805   -78586
5806   -40084
5807    54093
5808    72652
5809    -7371
5810   -77506
5811   -41059
5812    49190
5813    73072
5814    -1807
5815   -75698
5816   -46047
5817    48572
5818    75043
5819    -1385
5820   -74525
5821   -47672
5822    43452
5823    77714
5824     4343
5825   -74175
5826   -50623
5827    43100
5828    74584
5829     6327
5830   -71596
5831   -53134
5832    39240
5833    77730
5834     8555
5835   -72729
5836   -52863
5837    38716
5838    76469
5839    11767
5840   -68802
5841   -56248
5842    35663
5843    79069
5844    12817
5845   -68886
5846   -54829
5847    31652
5848    76817
5849    18810
5850   -67220
5851   -60703
5852    29721
5853    77800
5854    19148
5855   -65175
5856   -61319
5857    25450
5858    77501
5859    23894
5860   -63717
5861   -62217
5862    23513
5863    78151
5864    27235
5865   -58729
5866   -65631
5867    18845
5868    78777
5869    30638
5870   -59233
5871   -65594
5872    16723
5873    76241
5874    31952
5875   -55242
5876   -69069
5877    12495
5878    76826
5879    35320
5880   -55058
5881   -68236
5882    10056
5883    74479
5884    37608
5885   -53308
5886   -71601
5887     9309
5888    74975
5889    39070
5890   -49607
5891   -71087
5892     4270
5893    75716
5894    42718
5895   -48527
5896   -73010
5897     3450
5898    73116
5899    43412
5900   -46711
5901   -73314
5902    -3085
5903    74815
5904    47616
5905   -44494
5906   -73740
5907    -4471
5908    69854
5909    50140
5910   -38056
5911   -76348
5912    -8048
5913    70976
5914    53086
5915   -37794
5916   -74265
5917   -10694
5918    66482
5919    55565
5920   -33995
5921   -77171
5922   -13553
5923    67750
5924    54068
5925   -31470
5926   -75660
5927   -17659
5928    66347
5929    58601
5930   -30919
5931   -76028
5932   -16001
5933    66307
5934    58854
5935   -26038
5936   -74687
5937   -22074
5938    63829
5939    61221
5940   -25534
5941   -76705
5942   -22198
5943    60315
5944    63479
5945   -20656
5946   -77169
5947   -26568
5948    59834
5949    62706
5950   -20196
5951   -75619
5952   -30265
5953    56832
5954    67616
5955   -14265
5956   -76026
5957   -32279
5958    55821
5959    67164
5960   -10955
5961   -72743
5962   -37324
5963    51547
5964    70119
5965    -8925
5966   -74266
5967   -37846
5968    49464
5969    70232
5970    -3733
5971   -73106
5972   -42450
5973    47617
5974    71770
5975    -3841
5976   -72467
5977   -41329
5978    44296
5979    72944
5980     2405
5981   -72782
5982   -44817
5983    44138
5984    70917
5985     2239
5986   -70027
5987   -48051
5988    40343
5989    74583
5990     5746
5991   -69433
5992   -47278
5993    39204
5994    72867
5995     8678
5996   -68798
5997   -53284
5998    36622
5999    75605
6000    10108
6001   -67665
6002   -52315
6003    32346
6004    73655
6005    15317
6006   -65411
6007   -57615
6008    29609
6009    75551
6010    17148
6011   -63423
6012   -58265
6013    24927
6014    76235
6015    22607
6016   -62019
6017   -60655
6018    24286
6019    75146
6020    22869
6021   -58564
6022   -61154
6023    20918
6024    75358
6025    27466
6026   -59526
6027   -61994
6028    20189
6029    72816
6030    27385
6031   -55795
6032   -66022
6033    15374
6034    74359
6035    30323
6036   -56233
6037   -64553
6038    13325
6039    72867
6040    33738
6041   -51877
6042   -67701
6043    12664
6044    72970
6045    35021
6046   -50617
6047   -68309
6048     6157
6049    72077
6050    38693
6051   -48959
6052   -69615
6053     4342
6054    70307
6055    40176
6056   -44123
6057   -70373
6058     -907
6059    72882
6060    44367
6061   -42404
6062   -70572
6063    -2616
6064    67087
6065    48018
6066   -39259
6067   -71660
6068    -5058
6069    67732
6070    47277
6071   -37004
6072   -71548
6073    -7674
6074    66376
6075    50000
6076   -35505
6077   -73352
6078    -8161
6079    67000
6080    50725
6081   -32632
6082   -71998
6083   -14108
6084    65636
6085    55710
6086   -32379
6087   -74008
6088   -13884
6089    63445
6090    54300
6091   -27201
6092   -74844
6093   -19763
6094    61941
6095    57098
6096   -25662
6097   -73179
6098   -21318
6099    58016
6100    59901
6101   -21059
6102   -72758
6103   -24956
6104    58555
6105    61897
6106   -18107
6107   -72164
6108   -27977
6109    54838
6110    62731
6111   -15184
6112   -73982
6113   -29803
6114    53747
6115    63502
6116   -12124
6117   -71730
6118   -34417
6119    50757
6120    65578
6121   -11042
6122   -71931
6123   -34377
6124    48815
6125    65539
6126    -7998
6127   -71319
6128   -37931
6129    49684
6130    67245
6131    -6975
6132   -70773
6133   -38954
6134    45038
6135    67999
6136    -1895
6137   -69864
6138   -42229
6139    45543
6140    68067
6141     -133
6142   -69044
6143   -45102
6144    39676
6145    71939
6146     3249
6147   -69559
6148   -44955
6149    39274
6150    70318
6151     7041
6152   -65565
6153   -50148
6154    35019
6155    72480
6156     8940
6157   -65326
6158   -48847
6159    32328
6160    71602
6161    12940
6162   -63219
6163   -54854
6164    31028
6165    72605
6166    13634
6167   -63245
6168   -52575
6169    26361
6170    71585
6171    18900
6172   -62360
6173   -55354
6174    27434
6175    72055
6176    20448
6177   -57906
6178   -57948
6179    22692
6180    73555
6181    23459
6182   -58697
6183   -57489
6184    21540
6185    71113
6186    25156
6187   -56573
6188   -61013
6189    18313
6190    73336
6191    27199
6192   -54630
6193   -60676
6194    14771
6195    70055
6196    31149
6197   -50923
6198   -65805
6199    10918
6200    70830
6201    33202
6202   -49046
6203   -64460
6204     6744
6205    68399
6206    35753
6207   -47290
6208   -65986
6209     4972
6210    69677
6211    37528
6212   -45327
6213   -66094
6214     2616
6215    69233
6216    41235
6217   -45068
6218   -67109
6219     2068
6220    66592
6221    42545
6222   -41220
6223   -68516
6224    -1946
6225    68352
6226    44444
6227   -39645
6228   -67570
6229    -4424
6230    65937
6231    46603
6232   -35948
6233   -70669
6234    -7503
6235    65348
6236    46612
6237   -32911
6238   -69349
6239   -11674
6240    62850
6241    51286
6242   -30586
6243   -71141
6244   -14063
6245    61037
6246    51405
6247   -26889
6248   -69639
6249   -16707
6250    62001
6251    54160
6252   -25676
6253   -70028
6254   -18783
6255    57265
6256    57141
6257   -22064
6258   -71205
6259   -22538
6260    56516
6261    57997
6262   -20011
6263   -70317
6264   -25942
6265    53379
6266    58290
6267   -18318
6268   -71854
6269   -25229
6270    54229
6271    60641
6272   -15154
6273   -69137
6274   -28983
6275    51244
6276    62116
6277   -14892
6278   -70266
6279   -29364
6280    48818
6281    63168
6282   -10186
6283   -69536
6284   -34400
6285    47180
6286    63220
6287    -6275
6288   -67320
6289   -36570
6290    44222
6291    65794
6292    -2405
6293   -66041
6294   -38190
6295    43199
6296    66316
6297     -203
6298   -66408
6299   -41834
6300    39806
6301    66476
6302     1554
6303   -65359
6304   -42571
6305    39030
6306    66743
6307     5720
6308   -62875
6309   -45891
6310    36166
6311    68212
6312     6769
6313   -63725
6314   -47000
6315    34099
6316    67652
6317    10512
6318   -62330
6319   -50402
6320    31980
6321    70523
6322    10387
6323   -61047
6324   -49705
6325    27767
6326    68735
6327    16053
6328   -60863
6329   -52312
6330    26537
6331    69224
6332    17460
6333   -57481
6334   -52463
6335    23033
6336    69810
6337    20154
6338   -55606
6339   -54222
6340    21229
6341    68690
6342    23022
6343   -53693
6344   -58172
6345    16515
6346    68593
6347    26310
6348   -52022
6349   -56933
6350    16335
6351    68065
6352    28216
6353   -48774
6354   -60343
6355    13069
6356    70202
6357    29887
6358   -49129
6359   -59620
6360    10371
6361    66825
6362    33730
6363   -47843
6364   -62568
6365     7416
6366    68271
6367    34197
6368   -45667
6369   -62054
6370     6245
6371    68024
6372    35618
6373   -45098
6374   -64228
6375     4399
6376    65627
6377    38131
6378   -40183
6379   -64145
6380     -357
6381    64668
6382    40507
6383   -39563
6384   -65626
6385    -2129
6386    64031
6387    43401
6388   -36425
6389   -67192
6390    -7147
6391    61607
6392    45235
6393   -33245
6394   -65099
6395    -9008
6396    60880
6397    47575
6398   -30699
6399   -66969
6400   -11217
6401    60203
6402    49860
6403   -28493
6404   -67951
6405   -13607
6406    58323
6407    51193
6408   -26393
6409   -67909
6410   -15511
6411    57543
6412    51850
6413   -24488
6414   -68233
6415   -17665
6416    56637
6417    53356
6418   -23258
6419   -68112
6420   -19194
6421    54941
6422    55543
6423   -19185
6424   -68001
6425   -22977
6426    53520
6427    57022
6428   -18346
6429   -66902
6430   -25730
6431    51136
6432    57512
6433   -14519
6434   -66610
6435   -27577
6436    49011
6437    59389
6438    -9934
6439   -66907
6440   -30882
6441    46000
6442    60524
6443    -8276
6444   -66219
6445   -32445
6446    44524
6447    61136
6448    -4621
6449   -63765
6450   -37215
6451    43219
6452    61509
6453    -3809
6454   -64835
6455   -37338
6456    40610
6457    63988
6458    -3073
6459   -63327
6460   -39026
6461    39483
6462    64668
6463     1222
6464   -63067
6465   -41618
6466    39063
6467    63435
6468     2373
6469   -63448
6470   -42734
6471    36035
6472    65007
6473     6706
6474   -60057
6475   -46071
6476    31276
6477    65885
6478     9886
6479   -59770
6480   -47808
6481    29792
6482    66208
6483    13786
6484   -59370
6485   -48909
6486    26680
6487    66861
6488    14084
6489   -56727
6490   -51609
6491    22888
6492    65524
6493    19075
6494   -54349
6495   -52890
6496    21186
6497    65818
6498    20240
6499   -54000
6500   -53551
6501    20231
6502    66753
6503    21217
6504   -53368
6505   -55501
6506    17880
6507    66466
6508    24527
6509   -51430
6510   -56992
6511    15296
6512    65673
6513    27264
6514   -50140
6515   -57167
6516    11880
6517    64100
6518    28703
6519   -46302
6520   -59609
6521     9199
6522    65539
6523    31547
6524   -44898
6525   -60127
6526     6758
6527    64319
6528    34020
6529   -42222
6530   -60781
6531     3117
6532    62118
6533    36027
6534   -40410
6535   -61536
6536     1450
6537    62374
6538    38520
6539   -37517
6540   -61838
6541     -680
6542    62304
6543    40066
6544   -37043
6545   -61942
6546    -3842
6547    60390
6548    41255
6549   -33710
6550   -62773
6551    -5442
6552    58932
6553    43489
6554   -32146
6555   -64006
6556    -9609
6557    59525
6558    45338
6559   -31752
6560   -64763
6561    -9343
6562    57663
6563    46484
6564   -28693
6565   -64850
6566   -12663
6567    58203
6568    48529
6569   -25865
6570   -64277
6571   -15893
6572    54131
6573    50258
6574   -21361
6575   -65211
6576   -18905
6577    52950
6578    51692
6579   -19872
6580   -64599
6581   -20959
6582    50766
6583    53623
6584   -16307
6585   -64482
6586   -23432
6587    49917
6588    55217
6589   -14176
6590   -64181
6591   -25146
6592    48358
6593    55882
6594   -11684
6595   -64297
6596   -28704
6597    46190
6598    57644
6599    -9741
6600   -64716
6601   -29991
6602    45413
6603    59533
6604    -9241
6605   -62899
6606   -30720
6607    44169
6608    58960
6609    -5389
6610   -64308
6611   -33623
6612    43560
6613    60665
6614    -4455
6615   -61815
6616   -36138
6617    39400
6618    62759
6619     -260
6620   -62648
6621   -37662
6622    35450
6623    61023
6624     3166
6625   -60247
6626   -41822
6627    33941
6628    62246
6629     6119
6630   -59300
6631   -41246
6632    30898
6633    60834
6634     8623
6635   -57907
6636   -45241
6637    30626
6638    62842
6639    10157
6640   -55134
6641   -45459
6642    27007
6643    62088
6644    12940
6645   -56236
6646   -48205
6647    26293
6648    62417
6649    14015
6650   -54635
6651   -50248
6652    22245
6653    64308
6654    17154
6655   -54817
6656   -51501
6657    22820
6658    65641
6659    19427
6660   -51210
6661   -51691
6662    18065
6663    64410
6664    22398
6665   -50855
6666   -53892
6667    16478
6668    62265
6669    24930
6670   -46926
6671   -53950
6672    14063
6673    64063
6674    25814
6675   -46885
6676   -55520
6677    11369
6678    62526
6679    29473
6680   -43946
6681   -56642
6682     8107
6683    62158
6684    29507
6685   -41977
6686   -57321
6687     5760
6688    60769
6689    33043
6690   -41108
6691   -58239
6692     5174
6693    61009
6694    35450
6695   -37504
6696   -60056
6697     1177
6698    61609
6699    36778
6700   -39247
6701   -59910
6702      110
6703    59937
6704    38004
6705   -34941
6706   -60966
6707    -3324
6708    58554
6709    40865
6710   -33949
6711   -60153
6712    -6570
6713    58903
6714    42028
6715   -29778
6716   -63174
6717    -6564
6718    57113
6719    44277
6720   -28711
6721   -61141
6722   -11912
6723    54535
6724    46981
6725   -25254
6726   -62963
6727   -13272
6728    52148
6729    47200
6730   -21971
6731   -62312
6732   -16013
6733    51754
6734    49749
6735   -21893
6736   -62360
6737   -19863
6738    49634
6739    51633
6740   -18976
6741   -63133
6742   -20090
6743    51123
6744    51230
6745   -16630
6746   -63076
6747   -22334
6748    47799
6749    53451
6750   -16040
6751   -63402
6752   -23737
6753    46850
6754    53988
6755   -11962
6756   -62779
6757   -26594
6758    44794
6759    55350
6760    -9557
6761   -61845
6762   -28770
6763    42172
6764    55496
6765    -6521
6766   -60978
6767   -31730
6768    40430
6769    56909
6770    -4418
6771   -58817
6772   -33019
6773    38586
6774    56894
6775    -2434
6776   -58941
6777   -35801
6778    37050
6779    58143
6780      333
6781   -57306
6782   -37709
6783    35072
6784    59323
6785     2974
6786   -57088
6787   -39961
6788    32081
6789    58593
6790     4796
6791   -57247
6792   -41806
6793    31344
6794    60457
6795     6902
6796   -55661
6797   -41688
6798    28563
6799    61158
6800     9174
6801   -55003
6802   -44006
6803    26337
6804    61208
6805    11844
6806   -53240
6807   -45487
6808    24539
6809    61828
6810    15914
6811   -52899
6812   -48788
6813    22933
6814    61259
6815    16599
6816   -50315
6817   -48076
6818    18110
6819    61745
6820    19120
6821   -48519
6822   -50391
6823    17310
6824    60222
6825    22193
6826   -46529
6827   -52496
6828    14838
6829    60590
6830    23451
6831   -45040
6832   -51754
6833    11815
6834    60137
6835    26098
6836   -44357
6837   -52538
6838     9898
6839    61131
6840    26339
6841   -42191
6842   -54515
6843     8568
6844    59260
6845    30049
6846   -42554
6847   -56396
6848     6627
6849    59214
6850    31529
6851   -39485
6852   -56354
6853     2690
6854    58929
6855    34330
6856   -36847
6857   -57541
6858     -719
6859    57003
6860    35377
6861   -34655
6862   -57535
6863    -2235
6864    56088
6865    37566
6866   -31952
6867   -57527
6868    -3581
6869    54700
6870    40364
6871   -29564
6872   -58224
6873    -5911
6874    54837
6875    41322
6876   -27892
6877   -59230
6878    -8987
6879    53078
6880    43127
6881   -26415
6882   -60216
6883   -12131
6884    51875
6885    44423
6886   -24574
6887   -59388
6888   -15068
6889    52240
6890    45784
6891   -22884
6892   -59784
6893   -14770
6894    50387
6895    47164
6896   -21320
6897   -60686
6898   -18837
6899    50575
6900    48741
6901   -18908
6902   -61474
6903   -19321
6904    47014
6905    50438
6906   -16368
6907   -59931
6908   -21544
6909    45323
6910    51747
6911   -13416
6912   -58656
6913   -24386
6914    43132
6915    52169
6916    -9872
6917   -58869
6918   -26522
6919    42034
6920    52237
6921    -8200
6922   -58317
6923   -29290
6924    39571
6925    55879
6926    -7094
6927   -58214
6928   -29571
6929    38522
6930    55483
6931    -2309
6932   -58940
6933   -33181
6934    37606
6935    57113
6936    -2222
6937   -58015
6938   -34919
6939    34437
6940    57624
6941      525
6942   -57331
6943   -36476
6944    33430
6945    57567
6946     2373
6947   -55654
6948   -36985
6949    31438
6950    58352
6951     5841
6952   -55220
6953   -40586
6954    29566
6955    57852
6956     7723
6957   -52531
6958   -41250
6959    26775
6960    58333
6961    11525
6962   -52195
6963   -41937
6964    25083
6965    58819
6966    11280
6967   -50162
6968   -43327
6969    21751
6970    58432
6971    14436
6972   -49446
6973   -45721
6974    19706
6975    58321
6976    17215
6977   -47158
6978   -47206
6979    18413
6980    58634
6981    18641
6982   -47340
6983   -48690
6984    15330
6985    59590
6986    22427
6987   -45157
6988   -50635
6989    15223
6990    58726
6991    23369
6992   -43307
6993   -51055
6994    12812
6995    59373
6996    25971
6997   -42299
6998   -51499
6999    10265
7000    57869
7001    26512
7002   -40775
7003   -53607
7004     7761
7005    57249
7006    29598
7007   -38211
7008   -52765
7009     4142
7010    55702
7011    30368
7012   -35334
7013   -54149
7014     1750
7015    55465
7016    31705
7017   -34156
7018   -54422
7019      -65
7020    54966
7021    35718
7022   -32705
7023   -55746
7024    -2414
7025    53628
7026    37391
7027   -30920
7028   -57092
7029    -5710
7030    53677
7031    39218
7032   -29897
7033   -57501
7034    -7081
7035    54384
7036    39557
7037   -27796
7038   -59176
7039    -8712
7040    52605
7041    42068
7042   -26459
7043   -58996
7044   -10859
7045    50431
7046    42877
7047   -22460
7048   -59024
7049   -14349
7050    49341
7051    45476
7052   -21791
7053   -57272
7054   -15014
7055    47200
7056    45689
7057   -19347
7058   -57701
7059   -17715
7060    44867
7061    46987
7062   -16463
7063   -56502
7064   -20010
7065    44876
7066    49102
7067   -13385
7068   -57480
7069   -21403
7070    42562
7071    49747
7072   -11674
7073   -56980
7074   -25284
7075    42373
7076    51606
7077    -9377
7078   -56442
7079   -24790
7080    40840
7081    50896
7082    -7471
7083   -57450
7084   -29038
7085    39419
7086    53039
7087    -5653
7088   -56201
7089   -31220
7090    37076
7091    54454
7092    -3701
7093   -55112
7094   -32226
7095    35857
7096    53294
7097     -615
7098   -52695
7099   -33655
7100    33333
7101    56204
7102      891
7103   -52765
7104   -34951
7105    30830
7106    53803
7107     3793
7108   -52009
7109   -36627
7110    29584
7111    55274
7112     5917
7113   -51110
7114   -37882
7115    25792
7116    54682
7117     9091
7118   -50903
7119   -39509
7120    25894
7121    55759
7122     9245
7123   -48711
7124   -41840
7125    23140
7126    55961
7127    12608
7128   -49400
7129   -43585
7130    21607
7131    56410
7132    14315
7133   -46945
7134   -45526
7135    19836
7136    58640
7137    17125
7138   -46827
7139   -44918
7140    18419
7141    57258
7142    19030
7143   -43753
7144   -46316
7145    14635
7146    56889
7147    20928
7148   -42954
7149   -48185
7150    12535
7151    56279
7152    23151
7153   -41383
7154   -49660
7155    10014
7156    55606
7157    24959
7158   -39543
7159   -49098
7160     9087
7161    54333
7162    27652
7163   -38635
7164   -50371
7165     6744
7166    54406
7167    28920
7168   -36285
7169   -52176
7170     3668
7171    54337
7172    30373
7173   -35632
7174   -53841
7175     2297
7176    54708
7177    32849
7178   -35580
7179   -53271
7180      595
7181    53786
7182    34590
7183   -31603
7184   -54881
7185    -1694
7186    51984
7187    36659
7188   -30255
7189   -54752
7190    -3793
7191    52139
7192    36644
7193   -28230
7194   -55595
7195    -8062
7196    49165
7197    38730
7198   -26001
7199   -54479
7200    -8313
7201    49409
7202    39581
7203   -23147
7204   -54963
7205   -11767
7206    45886
7207    40438
7208   -21385
7209   -54258
7210   -13217
7211    46862
7212    42596
7213   -19473
7214   -54965
7215   -15717
7216    43503
7217    44702
7218   -17423
7219   -53971
7220   -17027
7221    45684
7222    46337
7223   -14203
7224   -56692
7225   -19837
7226    44385
7227    46726
7228   -13649
7229   -54717
7230   -21719
7231    41174
7232    48342
7233   -10711
7234   -55600
7235   -22687
7236    40731
7237    49688
7238    -9592
7239   -55043
7240   -25707
7241    38101
7242    50419
7243    -7265
7244   -54279
7245   -26171
7246    36959
7247    50212
7248    -4219
7249   -52187
7250   -28211
7251    34854
7252    50407
7253    -3135
7254   -50890
7255   -29793
7256    32597
7257    50027
7258      -28
7259   -51621
7260   -32997
7261    31183
7262    52496
7263     2064
7264   -51865
7265   -33511
7266    30635
7267    53008
7268     2983
7269   -50456
7270   -36051
7271    28327
7272    53375
7273     5271
7274   -50504
7275   -38457
7276    26693
7277    54918
7278     7189
7279   -49510
7280   -40048
7281    23564
7282    54498
7283    11338
7284   -47668
7285   -41686
7286    22215
7287    55650
7288    12170
7289   -47406
7290   -40342
7291    21163
7292    54580
7293    13397
7294   -45408
7295   -42949
7296    17384
7297    53922
7298    15471
7299   -44270
7300   -42449
7301    15792
7302    53208
7303    18856
7304   -42359
7305   -45325
7306    13200
7307    54381
7308    20290
7309   -40171
7310   -46681
7311    11712
7312    54120
7313    22509
7314   -39780
7315   -48129
7316    10656
7317    54270
7318    23251
7319   -37574
7320   -48972
7321     7985
7322    52950
7323    25556
7324   -38000
7325   -50323
7326     4769
7327    53903
7328    27166
7329   -35616
7330   -50694
7331     2838
7332    51889
7333    29989
7334   -32981
7335   -50937
7336      920
7337    53274
7338    30654
7339   -31575
7340   -52221
7341     -927
7342    51595
7343    32713
7344   -30644
7345   -50912
7346    -2731
7347    50079
7348    34842
7349   -27728
7350   -52520
7351    -3766
7352    47726
7353    36211
7354   -24718
7355   -52405
7356    -6954
7357    48347
7358    36529
7359   -24940
7360   -53331
7361    -7701
7362    46432
7363    39099
7364   -22928
7365   -53477
7366   -12031
7367    47480
7368    39791
7369   -21177
7370   -54246
7371   -14457
7372    45008
7373    41960
7374   -17732
7375   -53730
7376   -15490
7377    44185
7378    42745
7379   -16715
7380   -54215
7381   -18251
7382    43197
7383    45528
7384   -15033
7385   -52540
7386   -19441
7387    39536
7388    44100
7389   -11242
7390   -53055
7391   -20941
7392    40290
7393    45901
7394    -9690
7395   -51340
7396   -22729
7397    37338
7398    46480
7399    -7097
7400   -51657
7401   -24759
7402    36539
7403    47244
7404    -7498
7405   -52442
7406   -25642
7407    35030
7408    48090
7409    -3357
7410   -51386
7411   -27320
7412    34088
7413    50107
7414    -2821
7415   -49903
7416   -29919
7417    31460
7418    50550
7419       44
7420   -50292
7421   -31543
7422    29832
7423    51370
7424     1791
7425   -48780
7426   -34586
7427    28379
7428    51394
7429     3870
7430   -50015
7431   -34151
7432    25919
7433    50949
7434     5385
7435   -47971
7436   -36235
7437    24927
7438    51919
7439     7560
7440   -46231
7441   -37127
7442    22112
7443    52231
7444    10587
7445   -46173
7446   -38107
7447    21213
7448    50630
7449    11221
7450   -43358
7451   -39805
7452    18913
7453    52726
7454    14869
7455   -43248
7456   -41068
7457    17169
7458    52278
7459    17859
7460   -41575
7461   -43570
7462    15535
7463    52682
7464    17090
7465   -40384
7466   -44245
7467    13427
7468    53340
7469    20266
7470   -40336
7471   -46571
7472    11057
7473    51920
7474    21796
7475   -36990
7476   -46126
7477     9191
7478    52183
7479    24438
7480   -37036
7481   -44889
7482     6400
7483    49372
7484    24123
7485   -34178
7486   -46938
7487     5318
7488    49565
7489    27558
7490   -33453
7491   -47857
7492     1877
7493    48508
7494    27991
7495   -31393
7496   -49273
7497      567
7498    49840
7499    30528
7500   -29672
7501   -49471
7502     -994
7503    47147
7504    32612
7505   -28275
7506   -50380
7507    -2250
7508    48806
7509    33884
7510   -26284
7511   -49443
7512    -5546
7513    48318
7514    36203
7515   -25492
7516   -51903
7517    -7325
7518    46624
7519    37590
7520   -23579
7521   -49841
7522    -9056
7523    45217
7524    38037
7525   -21560
7526   -50309
7527   -10911
7528    43656
7529    39823
7530   -18163
7531   -51720
7532   -12902
7533    42601
7534    39216
7535   -17785
7536   -50359
7537   -14988
7538    39941
7539    41854
7540   -15079
7541   -51390
7542   -16496
7543    39855
7544    42225
7545   -13675
7546   -50579
7547   -18555
7548    38074
7549    43804
7550   -11507
7551   -52177
7552   -21356
7553    37278
7554    44495
7555    -8665
7556   -50066
7557   -22342
7558    38108
7559    46367
7560    -7248
7561   -50350
7562   -24006
7563    35717
7564    47958
7565    -5063
7566   -49062
7567   -25967
7568    35587
7569    47461
7570    -4858
7571   -50071
7572   -27974
7573    32483
7574    47811
7575    -3029
7576   -49072
7577   -28205
7578    30375
7579    48051
7580       62
7581   -46984
7582   -30275
7583    28720
7584    49783
7585     2647
7586   -47666
7587   -31664
7588    26533
7589    48833
7590     3943
7591   -44967
7592   -34318
7593    25368
7594    49600
7595     5768
7596   -45607
7597   -33652
7598    21645
7599    50951
7600     8279
7601   -43319
7602   -37698
7603    21150
7604    50838
7605    11714
7606   -44089
7607   -37958
7608    19081
7609    50162
7610    12902
7611   -42451
7612   -40416
7613    19415
7614    50496
7615    14484
7616   -40998
7617   -41877
7618    14339
7619    50913
7620    15812
7621   -40936
7622   -42798
7623    13622
7624    50403
7625    17779
7626   -38554
7627   -40939
7628    12547
7629    49690
7630    18589
7631   -37212
7632   -43727
7633     9765
7634    48506
7635    22089
7636   -37173
7637   -43542
7638     8760
7639    48866
7640    22278
7641   -34458
7642   -45335
7643     6138
7644    48058
7645    25023
7646   -33830
7647   -45645
7648     4131
7649    49792
7650    26168
7651   -30611
7652   -47124
7653     3539
7654    48509
7655    27279
7656   -30840
7657   -47103
7658       70
7659    47571
7660    29752
7661   -27919
7662   -47915
7663    -2633
7664    46485
7665    32846
7666   -26967
7667   -48901
7668    -4185
7669    46516
7670    33000
7671   -25881
7672   -49892
7673    -6024
7674    46108
7675    33929
7676   -24582
7677   -47528
7678    -7850
7679    43017
7680    34669
7681   -20363
7682   -49021
7683    -8043
7684    43082
7685    36036
7686   -20469
7687   -48015
7688   -10639
7689    41236
7690    36946
7691   -17646
7692   -48882
7693   -12319
7694    41510
7695    39829
7696   -16971
7697   -49801
7698   -15644
7699    40266
7700    39958
7701   -15486
7702   -49293
7703   -17014
7704    38348
7705    42570
7706   -13073
7707   -49281
7708   -19493
7709    38776
7710    43096
7711   -10128
7712   -49514
7713   -19464
7714    35330
7715    43829
7716    -9996
7717   -48812
7718   -22440
7719    34611
7720    43826
7721    -5100
7722   -48851
7723   -23742
7724    32832
7725    44590
7726    -5453
7727   -48416
7728   -24963
7729    32780
7730    43747
7731    -2702
7732   -46771
7733   -26855
7734    29979
7735    45432
7736    -1506
7737   -45728
7738   -27945
7739    29138
7740    47316
7741      317
7742   -47063
7743   -29852
7744    25852
7745    47343
7746     2008
7747   -45002
7748   -32495
7749    24481
7750    46912
7751     4747
7752   -45014
7753   -33467
7754    24035
7755    49164
7756     5731
7757   -44324
7758   -35069
7759    22662
7760    48389
7761     8233
7762   -43994
7763   -35380
7764    19226
7765    47963
7766    10414
7767   -41769
7768   -36082
7769    19211
7770    47761
7771    13028
7772   -39624
7773   -37521
7774    16222
7775    48494
7776    12859
7777   -38912
7778   -38828
7779    16170
7780    47314
7781    16049
7782   -37041
7783   -39174
7784    13869
7785    47688
7786    17408
7787   -36785
7788   -40957
7789    12073
7790    47579
7791    20011
7792   -35965
7793   -42292
7794     8080
7795    47898
7796    20445
7797   -33754
7798   -43531
7799     6597
7800    47778
7801    23786
7802   -32676
7803   -43009
7804     5813
7805    47886
7806    25344
7807   -33046
7808   -43780
7809     4315
7810    46705
7811    25833
7812   -30938
7813   -45063
7814     2507
7815    45979
7816    26161
7817   -27791
7818   -44755
7819      -91
7820    44035
7821    29076
7822   -27547
7823   -44100
7824    -1704
7825    45265
7826    29114
7827   -24780
7828   -46522
7829    -3238
7830    42346
7831    31423
7832   -24504
7833   -45844
7834    -4796
7835    43000
7836    31943
7837   -21920
7838   -48176
7839    -7075
7840    42684
7841    34778
7842   -20936
7843   -47275
7844   -11104
7845    41798
7846    35043
7847   -17675
7848   -47329
7849   -11596
7850    39216
7851    37631
7852   -17766
7853   -48863
7854   -13543
7855    38487
7856    38424
7857   -16000
7858   -47934
7859   -14724
7860    37745
7861    39085
7862   -13558
7863   -47046
7864   -15039
7865    38577
7866    39913
7867   -12505
7868   -47770
7869   -16633
7870    35009
7871    40039
7872   -10800
7873   -45847
7874   -19814
7875    33536
7876    40659
7877    -8748
7878   -47382
7879   -20477
7880    32486
7881    41783
7882    -7007
7883   -45608
7884   -23594
7885    32217
7886    42658
7887    -4024
7888   -44930
7889   -24446
7890    30725
7891    45397
7892    -3016
7893   -45223
7894   -27830
7895    29494
7896    44562
7897      802
7898   -45624
7899   -28892
7900    26825
7901    45671
7902     1592
7903   -44622
7904   -29818
7905    25850
7906    45300
7907     2625
7908   -42433
7909   -31088
7910    24210
7911    45960
7912     5055
7913   -43150
7914   -30975
7915    24097
7916    46159
7917     6555
7918   -42831
7919   -33284
7920    20613
7921    46858
7922     6601
7923   -39937
7924   -34149
7925    18993
7926    44849
7927     9931
7928   -39963
7929   -35070
7930    18391
7931    46681
7932    11671
7933   -38883
7934   -37296
7935    17081
7936    46773
7937    14066
7938   -37620
7939   -37908
7940    14622
7941    47237
7942    14263
7943   -37098
7944   -39834
7945    11639
7946    46105
7947    18191
7948   -35215
7949   -40006
7950    11543
7951    46586
7952    19309
7953   -34517
7954   -41237
7955     9291
7956    46007
7957    19657
7958   -33049
7959   -40853
7960     6755
7961    45811
7962    21570
7963   -32228
7964   -42818
7965     4884
7966    43553
7967    24062
7968   -31228
7969   -41871
7970     3442
7971    44916
7972    24243
7973   -28513
7974   -44076
7975     2394
7976    44570
7977    27202
7978   -27844
7979   -42741
7980      291
7981    43900
7982    27875
7983   -26526
7984   -46092
7985    -1253
7986    41487
7987    29037
7988   -25570
7989   -44644
7990    -4343
7991    43112
7992    30953
7993   -23527
7994   -46073
7995    -6017
7996    40953
7997    32597
7998   -22391
7999   -44734
8000    -8131
8001    40893
8002    33230
8003   -17998
8004   -44158
8005    -9942
8006    38355
8007    34673
8008   -19640
8009   -45592
8010   -12103
8011    38766
8012    33387
8013   -15462
8014   -45755
8015   -11927
8016    36339
8017    36870
8018   -15560
8019   -44739
8020   -15254
8021    35470
8022    36535
8023   -13035
8024   -45881
8025   -15077
8026    34448
8027    39342
8028   -12846
8029   -44071
8030   -17445
8031    34301
8032    40511
8033    -8160
8034   -46483
8035   -18465
8036    32038
8037    40597
8038    -7720
8039   -43709
8040   -22409
8041    32396
8042    40928
8043    -5522
8044   -44758
8045   -20633
8046    30407
8047    43756
8048    -3693
8049   -43322
8050   -25737
8051    30156
8052    41815
8053    -1590
8054   -43854
8055   -24927
8056    27429
8057    43202
8058    -2105
8059   -42950
8060   -26547
8061    28473
8062    42059
8063     1377
8064   -43363
8065   -27673
8066    24291
8067    44979
8068     2227
8069   -41362
8070   -29633
8071    22500
8072    43561
8073     4959
8074   -41612
8075   -30293
8076    20046
8077    45591
8078     4887
8079   -40412
8080   -33441
8081    20346
8082    43214
8083     9298
8084   -40409
8085   -34525
8086    16923
8087    45123
8088    10629
8089   -37628
8090   -37570
8091    17137
8092    43669
8093    12084
8094   -38902
8095   -35849
8096    14113
8097    45531
8098    12793
8099   -35333
8100   -36613
8101    13590
8102    42984
8103    15676
8104   -35622
8105   -35504
8106    10534
8107    45293
8108    14119
8109   -33292
8110   -38843
8111    11650
8112    42961
8113    19081
8114   -33049
8115   -38969
8116     7873
8117    44064
8118    18439
8119   -31925
8120   -38348
8121     2881
##END NTUPLES=NMR FID
##END=
