# Supplementary material for: An untargeted multi-technique metabolomics approach to studying intracellular metabolites of HepG2 cells exposed to 2,3,7,8-tetrachlorodibenzo-p-dioxin
Source: BMC Genomics. 2011 May 20;12:251. doi: 10.1186/1471-2164-12-251 (PMC3141663; doi:10.1186/1471-2164-12-251)
Supplement: Additional file 2 — Metadata and NMR raw data: ZIP file containing: -All NMR raw data (in JCAMP-DX format ".dx") -The metadata on NMR (polars & apolars), LC-MS and GC-MS data sets (as Tab delimited files ".txt"). [file 1471-2164-12-251-S2.ZIP › TE/Ainhoa/SAFETY COPY D Disk/TRABAJO/ARTICLES/ARTICLE Metabolomics TCDD_ACCEPTED/JCAMP_DX_NMR_data_and_all_metadata/NMR_apolar_TCDD_p30.2C.dx]

##TITLE=
##JCAMPDX= 6.0         $$ Bruker NMR JCAMP-DX V2.0
##DATA TYPE= NMR FID
##DATA CLASS= NTUPLES
##ORIGIN= Bruker BioSpin GmbH
##OWNER= bruker
$$ 1.72 TOPSPIN		Version 2.1
$$ 2011-04-15 14:47:52.661 +0200  WUR\bruker@RIK1030
$$ Compression mode = fixed
##.OBSERVE FREQUENCY= 400.1319223
##.OBSERVE NUCLEUS= ^1H
##.DELAY= (6, 6)
##.ACQUISITION MODE= SIMULTANEOUS (DQD)
##.ACQUISITION SCHEME= undefined
##.AVERAGES= 128
##.DIGITISER RES= 18
##SPECTROMETER/DATA SYSTEM= avance400
##.PULSE SEQUENCE= zg
##.SOLVENT NAME= CDCl3
##.SHIFT REFERENCE= INTERNAL, CDCl3, 1, 11.01498
##AUDIT TRAIL= $$ (NUMBER, WHEN, WHO, WHERE, PROCESS, VERSION, WHAT)
$$ ##TITLE= Audit trail, TOPSPIN		Version 1.3
$$ ##JCAMPDX= 5.01
$$ ##ORIGIN= Bruker BioSpin GmbH
$$ ##OWNER= bruker
$$ $$ P:/NMR-data/data/Ainhoa_raw_data/nmr/AR180608.2C/1/audita.txt
$$ ##AUDIT TRAIL=  $$ (NUMBER, WHEN, WHO, WHERE, VERSION, WHAT)
(   1,<2008-06-17 15:42:02.236 +0200>,<WUR\bruker>,<RIK1030>,<TOPSPIN 1.3>,
      <created by zg, POWCHK disabled, PULCHK disabled
       configuration hash MD5:
       D1 93 94 B6 6B D6 3B BD 35 EA 0D 0D AE B0 63 FA
       data hash MD5: 16K
       A7 EF 2F 4B 65 5F 86 3F 26 37 21 95 A2 31 6A E8>)
(   2,<2011-04-15 14:47:50.552 +0200>,<WUR\bruker>,<RIK1030>,<proc1d>,<TOPSPIN 2.1>,
      <convdta from       1 "NMR_apolar_TCDD_p30.2C" "Ainhoa_raw_data" "P:\NMR-data"
       data hash MD5: 16244
       52 7E 66 9B 07 23 F6 2F 3E 6F 1E E9 A5 3B F9 88>)
$$ ##END=
$$ 
$$ $$ hash MD5
$$ $$ 39 AC F2 FA 83 66 55 8B 42 9D AA E9 9E FC EE E4
##$RELAX= 
##$BRUKER FILE EXP=format.temp
$$ EDIT_PAR COMMAND FILE
$$ 
$$ DI_MODE         LONG
$$ ED_ENTRY        ACQU
$$ ORDER           FILE
$$ 
$$ 
$$ HEADER		"F2 - Acquisition Parameters"
$$ T_NAME		Date_
$$ 		TYPE	R64
$$ 		CLASS	ACQU
$$ 		SUBRANGE 0.0 50000000
$$ 		REL	"Date_=itodate(DATE)"
$$ 		INV_REL	"DATE=datetoi(Date_,DATE)"
$$ 		FORMAT	"%14.0f"
$$ 		TEXT	" "
$$ END
$$ T_NAME		Time
$$ 		TYPE	R32
$$ 		CLASS	ACQU
$$ 		SUBRANGE 0.0 1000000
$$ 		REL	"Time=itotime(DATE)"
$$ 		INV_REL	"DATE=timetoi(Time,DATE)"
$$ 		FORMAT	"%14.2f"
$$ 		TEXT	" "
$$ END
$$ NAME		INSTRUM
$$ 		TEXT	" "
$$ END
$$ NAME		PROBHD
$$ 		FORMAT	"%14.14s"
$$ 		TEXT	" "
$$ END
$$ NAME		PULPROG
$$ 		TEXT	" "
$$ END
$$ NAME		TD
$$ 		TEXT	" "
$$ END
$$ NAME		SOLVENT
$$ 		TEXT	" "
$$ END
$$ NAME		NS
$$ 		TEXT	" "
$$ END
$$ NAME		DS
$$ 		TEXT	" "
$$ END
$$ T_NAME		SWH
$$ 		TYPE	R32
$$ 		CLASS	ACQU
$$ 		SUBRANGE 0.0 1e8
$$ 		REL	"SWH=SW*SFO1"
$$ 		INV_REL "SW=SWH/SFO1"
$$ 		UNIT	"Hz"
$$ 		FORMAT	"%14.3f Hz"
$$ 		TEXT	" "
$$ END
$$ T_NAME          FIDRES
$$                 TYPE    R32
$$                 CLASS   ACQU
$$                 SUBRANGE 0.0 100000
$$                 REL     "FIDRES=SW*SFO1/TD"
$$                 INV_REL "TD = nextpow(SW*SFO1/FIDRES)"
$$ 		UNIT	"Hz"
$$ 		FORMAT	"%14.6f Hz"
$$ 		TEXT	" "
$$ END
$$ T_NAME          AQ
$$ 		TYPE	R32
$$ 		CLASS	ACQU
$$ 		SUBRANGE 0.0 1000
$$ 		REL	"AQ=aqcalc(SW,SFO1,TD,DIGTYP)"
$$ 		INV_REL	"TD=tdcalc(SW,SFO1,1.0e6*AQ,DIGTYP)"
$$ 		UNIT	"sec"
$$ 		FORMAT	"%14.7f sec"
$$ 		TEXT	" "
$$ END
$$ NAME		RG
$$ 		TEXT	" "
$$ END
$$ T_NAME          DW
$$ 		TYPE	R32
$$ 		CLASS	ACQU
$$ 		SUBRANGE 0.0 1000000
$$ 		REL	"DW=1/(2*SW*SFO1)"
$$ 		INV_REL	"SW=1000000/(2*(0.005+DW)*SFO1)"
$$ 		UNIT	"usec"
$$ 		FORMAT	"%14.3lf usec"
$$ 		TEXT	" "
$$ END
$$ NAME		DE
$$ 		FORMAT	"%14.2f usec"
$$ 		TEXT	" "
$$ END
$$ NAME		TE
$$ 		FORMAT	"%14.1f K"
$$ 		TEXT	" "
$$ END
$$ T_NAME		D1
$$ 		TYPE	R32
$$ 		CLASS	ACQU
$$ 		SUBRANGE 0.0 1e38
$$ 		REL	"D1=D[1]"
$$ 		INV_REL	"D[1]=D1"
$$ 		UNIT	"sec"
$$ 		FORMAT	"%14.8f sec"
$$ 		TEXT	" "
$$ END
$$ NAME		TD0
$$ 		TEXT	" "
$$ END
$$ HEADER		"======== CHANNEL f1 ========"
$$ NAME		NUC1
$$ 		NONEDIT
$$ 		TEXT	" "
$$ END
$$ T_NAME		P1
$$ 		TYPE	R32
$$ 		CLASS	ACQU
$$ 		SUBRANGE 0.0 1.0e10
$$ 		REL	"P1=P[1]"
$$ 		INV_REL	"P[1]=P1"
$$ 		UNIT	"usec"
$$ 		FORMAT	"%14.2f usec"
$$ 		TEXT	" "
$$ END
$$ T_NAME		PL1
$$ 		TYPE	R32
$$ 		CLASS	ACQU
$$ 		SUBRANGE -6.0 1e38
$$ 		REL	"PL1=PL[1]"
$$ 		INV_REL	"PL[1]=PL1"
$$ 		UNIT	"dB"
$$ 		FORMAT	"%14.2f dB"
$$ 		TEXT	" "
$$ END
$$ NAME		SFO1
$$ 		FORMAT	"%14.7f MHz"
$$ 		TEXT	" "
$$ END
##$RELAX= 
##$BRUKER FILE EXP=scon
$$ ##TITLE= Parameter file, TOPSPIN		Version 1.3
$$ ##JCAMPDX= 5.0
$$ ##DATATYPE= Parameter Values
$$ ##ORIGIN= Bruker BioSpin GmbH
$$ ##OWNER= bruker
$$ $$ 2008-06-17 15:33:47.286 +0200  WUR\bruker@RIK1030
$$ $$ P:/NMR-data/data/Ainhoa_raw_data/nmr/AR180608.2C/1/scon
$$ ##$BLKPA= (0..15)
3 3 3 3 3 3 3 3 3 3 3 3 3 3 3 3 
$$ ##$BLKTR= (0..15)
3 3 3 3 3 3 3 3 3 3 3 3 3 3 3 3 
$$ ##$DE1= 2
$$ ##$DE2= 2
$$ ##$DEADC= 4
$$ ##$DEPA= 2
$$ ##$DERX= 3
$$ ##$PHASP4= (0..15)
0.5 0.5 0.5 0.5 0.5 0.5 0.5 0.5 0.5 0.5 0.5 0.5 0.5 0.5 0.5 0.5 
$$ ##$PHASPR= (0..15)
3 3 3 3 3 3 3 3 3 3 3 3 3 3 3 3 
$$ ##$SHAPPR= (0..15)
1.6 1.6 1.6 1.6 1.6 1.6 1.6 1.6 1.6 1.6 1.6 1.6 1.6 1.6 1.6 1.6 
$$ ##END=
##$RELAX= 
##$BRUKER FILE EXP=pulseprogram
$$ # 1 "C:/Bruker/TOPSPIN/exp/stan/nmr/lists/pp/zg"
$$ ;zg
$$ ;avance-version (06/11/09)
$$ ;1D sequence
$$ ;
$$ ;$CLASS=HighRes
$$ ;$DIM=1D
$$ ;$TYPE=
$$ ;$SUBTYPE=
$$ ;$COMMENT=
$$ 
$$ 
$$ # 1 "C:/Bruker/TOPSPIN/exp/stan/nmr/lists/pp/Avance.incl" 1
$$ ;Avance2.incl
$$ ;   for 1
$$ ;
$$ ;avance-version (07/01/22)
$$ ;
$$ ;$CLASS=HighRes Incl
$$ ;$COMMENT=
$$ 
$$ 
$$ 
$$ 
$$ 
$$ 
$$ 
$$ 
$$ 
$$ 
$$ 
$$ 
$$ 
$$ 
$$ 
$$ 
$$ 
$$ 
$$ 
$$ 
$$ 
$$ 
$$ 
$$ 
$$ 
$$ 
$$ 
$$ 
$$ 
$$ 
$$ 
$$ 
$$ 
$$ 
$$ 
$$ 
$$ 
$$ 
$$ 
$$ 
$$ 
$$ 
$$ 
$$ 
$$ 
$$ 
$$ 
$$ 
$$ 
$$ 
$$ 
$$ 
$$ 
$$ 
$$ 
$$ 
$$ 
$$ 
$$ 
$$ 
$$ 
$$ 
$$ 
$$ 
$$ 
$$ 
$$ 
$$ 
$$ 
$$ 
$$ 
$$ 
$$ 
$$ 
$$ 
$$ 
$$ 
$$ 
$$ 
$$ 
$$ 
$$ 
$$ 
$$ 
$$ 
$$ 
$$ 
$$ 
$$ 
$$ 
$$ 
$$ 
$$ 
$$ 
$$ 
$$ 
$$ 
$$ 
$$ 
$$ 
$$ 
$$ 
$$ 
$$ 
$$ 
$$ 
$$ 
$$ 
$$ 
$$ 
$$ 
$$ 
$$ 
$$ 
$$ 
$$ 
$$ 
$$ 
$$ 
$$ 
$$ 
$$ 
$$ 
$$ 
$$ 
$$ 
$$ 
$$ 
$$ 
$$ 
$$ 
$$ 
$$ 
$$ ;$Id: Avance2.incl,v 1.10.6.7 2007/01/22 13:54:46 ber Exp $
$$ # 12 "C:/Bruker/TOPSPIN/exp/stan/nmr/lists/pp/zg" 2
$$ 
$$ 
$$ 
$$ "acqt0=-p1*2/3.1416"
$$ 
$$ 
$$ # 1 "mc_line 18 file C:/Bruker/TOPSPIN/exp/stan/nmr/lists/pp/zg expanding definition part of mc command before ze"
$$ define delay MCWRK
$$ define delay MCREST
$$ "MCWRK = 0.500000*30m"
$$ "MCREST = 30m - 30m"
$$ # 18 "C:/Bruker/TOPSPIN/exp/stan/nmr/lists/pp/zg"
$$ 1 ze
$$ # 1 "mc_line 18 file C:/Bruker/TOPSPIN/exp/stan/nmr/lists/pp/zg expanding definition of mc command after ze"
$$ # 19 "C:/Bruker/TOPSPIN/exp/stan/nmr/lists/pp/zg"
$$ # 1 "mc_line 19 file C:/Bruker/TOPSPIN/exp/stan/nmr/lists/pp/zg expanding start label for mc command"
$$ 2 MCWRK  * 2
$$ LBLF0, MCREST
$$ # 20 "C:/Bruker/TOPSPIN/exp/stan/nmr/lists/pp/zg"
$$   d1
$$   p1 ph1
$$   go=2 ph31
$$ # 1 "mc_line 23 file C:/Bruker/TOPSPIN/exp/stan/nmr/lists/pp/zg expanding mc command in line"
$$   MCWRK wr #0
$$   MCWRK zd 
$$   lo to LBLF0 times td0
$$ 
$$ # 24 "C:/Bruker/TOPSPIN/exp/stan/nmr/lists/pp/zg"
$$ exit
$$ 
$$ 
$$ ph1=0 2 2 0 1 3 3 1
$$ ph31=0 2 2 0 1 3 3 1
$$ 
$$ 
$$ ;pl1 : f1 channel - power level for pulse (default)
$$ ;p1 : f1 channel -  high power pulse
$$ ;d1 : relaxation delay; 1-5 * T1
$$ ;NS: 1 * n, total number of scans: NS * TD0
$$ 
$$ 
$$ 
$$ ;$Id: zg,v 1.7.10.2 2006/11/10 11:04:15 ber Exp $
##$RELAX= 
##$BRUKER FILE EXP=uxnmr.par
$$ ##TITLE= Parameter file, TOPSPIN		Version 1.3
$$ ##JCAMPDX= 5.0
$$ ##DATATYPE= Parameter Values
$$ ##ORIGIN= Bruker BioSpin GmbH
$$ ##OWNER= Administrator
$$ $$ 2008-03-03 09:42:28.895 +0100  WUR\bruker@RIK1030
$$ $$ C:/Bruker/TOPSPIN/conf/instr/avance400/uxnmr.par
$$ ##$ACB= 0
$$ ##$ACBTAT= (0..15)
0 88 72 0 0 0 0 0 0 0 0 0 0 0 0 0 
$$ ##$ACBTBA= (0..15)
0 0 0 0 0 0 0 0 0 0 0 0 0 0 0 0 
$$ ##$ACBTCTL= (0..15)
0 0 0 0 0 0 0 0 0 0 0 0 0 0 0 0 
$$ ##$ACBTDI= (0..15)
0 102 102 0 0 0 0 0 0 0 0 0 0 0 0 0 
$$ ##$ACBTDM= (0..15)
0 10 10 0 0 0 0 0 0 0 0 0 0 0 0 0 
$$ ##$ACBTFHI= (0..15)
0 400 400 0 0 0 0 0 0 0 0 0 0 0 0 0 
$$ ##$ACBTFL= (0..15)
0 73 74 0 0 0 0 0 0 0 0 0 0 0 0 0 
$$ ##$ACBTFLO= (0..15)
0 14 14 0 0 0 0 0 0 0 0 0 0 0 0 0 
$$ ##$ACBTOUT= (0..15)
0 1 2 0 0 0 0 0 0 0 0 0 0 0 0 0 
$$ ##$ACBTPO= (0..15)
0 150000 60000 0 0 0 0 0 0 0 0 0 0 0 0 0 
$$ ##$ACBTPW= (0..15)
0 10 10 0 0 0 0 0 0 0 0 0 0 0 0 0 
$$ ##$ACBTSB= (0..15)
0 0 0 0 0 0 0 0 0 0 0 0 0 0 0 0 
$$ ##$ACBTY= <no>
$$ ##$AQSBDHW= (0..31)
255 255 1 4 4 255 255 255 0 0 255 255 255 255 255 255 255 255 255 0 255 
255 255 255 255 255 255 255 255 255 255 255 
$$ ##$AQSBDID= (0..31)
255 255 88 83 83 255 255 255 65 67 255 255 255 255 255 255 255 255 255 
66 255 255 255 255 255 255 255 255 255 255 255 255 
$$ ##$AQSBDNO= (0..31)
255 255 1 1 2 255 255 255 1 1 255 255 255 255 255 255 255 255 255 1 255 
255 255 255 255 255 255 255 255 255 255 255 
$$ ##$AQSBDTY= (0..31)
255 255 3 16 16 255 255 255 5 9 255 255 255 255 255 255 255 255 255 7 
255 255 255 255 255 255 255 255 255 255 255 255 
$$ ##$AQSBUAD= (0..31)
255 255 52 36 37 255 255 255 54 26 255 255 255 255 255 255 255 255 255 
32 255 255 255 255 255 255 255 255 255 255 255 255 
$$ ##$AQSECL= (0..31)
255 255 2 3 3 255 255 255 5 2 255 255 255 255 255 255 255 255 255 255 
255 255 255 255 255 255 255 255 255 255 255 255 
$$ ##$AQSECLS= (0..31)
255 255 3 2 2 255 255 255 0 0 255 255 255 255 255 255 255 255 255 255 
255 255 255 255 255 255 255 255 255 255 255 255 
$$ ##$ATT19F= (0..1)
0 0 
$$ ##$ATT1H= (0..1)
0 0 
$$ ##$ATT3H= (0..1)
0 0 
$$ ##$ATTX= (0..1)
0 0 
$$ ##$ATTY= (0..1)
0 0 
$$ ##$ATTZ= (0..1)
0 0 
$$ ##$BACSAIR= no
$$ ##$BACSCAP= 60
$$ ##$BACSDEL= 10
$$ ##$BACSFCM= no
$$ ##$BACSOPT= <>
$$ ##$BACSTY= <tty08>
$$ ##$BARPTY= <no>
$$ ##$BFREQ= 400.13
$$ ##$BIRDS= yes
$$ ##$BMPC= 0
$$ ##$BMPCTY= <no>
$$ ##$BPSUTY= <no>
$$ ##$BSMS= 1
$$ ##$BSMSTY= <tty02>
$$ ##$CFASMOD= (0..7)
1 1 1 1 1 1 1 1 
$$ ##$CFASMUL= (0..7)
1 1 1 1 1 1 1 1 
$$ ##$CNFTXDR= (0..7)
6 6 0 0 0 0 0 0 
$$ ##$COMDIG2= 0
$$ ##$CPDBTY= <no>
$$ ##$CRCOTY= <no>
$$ ##$DATSTAT= no
$$ ##$DIGI140= (0..7)
0 0 0 0 0 0 0 0 
$$ ##$DIGIB12= (0..7)
0 0 0 0 0 0 0 0 
$$ ##$DIGIB16= (0..7)
0 0 0 0 0 0 0 0 
$$ ##$DIGIFA= (0..7)
0 0 0 0 0 0 0 0 
$$ ##$DIGIHA= (0..7)
0 0 0 0 0 0 0 0 
$$ ##$DIGIHAF= (0..7)
0 0 0 0 0 0 0 0 
$$ ##$DIGIHRD= (0..7)
0 0 0 0 0 0 0 0 
$$ ##$DIGIIA= (0..7)
0 0 0 0 0 0 0 0 
$$ ##$DIGIO16= (0..7)
0 0 0 0 0 0 0 0 
$$ ##$DIGISA= (0..7)
1 0 0 0 0 0 0 0 
$$ ##$DIGISAF= (0..7)
0 0 0 0 0 0 0 0 
$$ ##$DIGISL= (0..7)
0 0 0 0 0 0 0 0 
$$ ##$DIGITYI= (0..7)
0 0 0 0 0 0 0 0 
$$ ##$DIGITYP= (0..7)
0 0 0 0 0 0 0 0 
$$ ##$DIGITZ= 0
$$ ##$DRU= no
$$ ##$FCUMEM= (0..7)
2093056 2093056 0 0 0 0 0 0 
$$ ##$FCUPAL= (0..7)
260 260 0 0 0 0 0 0 
$$ ##$FQMIX= 0
$$ ##$FUNCMOD= <>
$$ ##$GCUTYPE= 2
$$ ##$GTUTY= <no>
$$ ##$HFAC= 3
$$ ##$HPCU= 0
$$ ##$HPCUTY= <no>
$$ ##$HPTXLP= (0..3)
-1 -1 -1 -1 
$$ ##$HPTXPI= (0..3)
0 0 0 0 
$$ ##$HPTXPO= (0..3)
0 0 0 0 
$$ ##$HPTXTY= (0..3)
0 0 0 0 
$$ ##$IF451= 0
$$ ##$IFREQ= 1
$$ ##$INTFPR= 0
$$ ##$IPSO= no
$$ ##$LOCKTY= <tty03>
$$ ##$LOCSWID= 0
$$ ##$M2FAC= 0
$$ ##$MASTY= <no>
$$ ##$MEMPRM= 0
$$ ##$MHFAC= 0
$$ ##$MXFAC= 0
$$ ##$NAMPD1= <2H>
$$ ##$NAMPD10= <>
$$ ##$NAMPD11= <>
$$ ##$NAMPD12= <>
$$ ##$NAMPD13= <>
$$ ##$NAMPD14= <>
$$ ##$NAMPD15= <>
$$ ##$NAMPD16= <>
$$ ##$NAMPD2= <X-BB19F_2HS>
$$ ##$NAMPD3= <1H>
$$ ##$NAMPD4= <>
$$ ##$NAMPD5= <>
$$ ##$NAMPD6= <>
$$ ##$NAMPD7= <>
$$ ##$NAMPD8= <>
$$ ##$NAMPD9= <>
$$ ##$NFCU= 2
$$ ##$NMRCH= 0
$$ ##$NMRMEM= 0
$$ ##$NRCU= 1
$$ ##$NROUT= 1
$$ ##$PAMPF1= (0..15)
75 99 67 27 0 0 0 12 117 46 8 118 1 0 0 0 
$$ ##$PAMPF2= (0..15)
0 0 0 0 0 0 0 0 0 0 0 0 0 0 0 0 
$$ ##$PAMPF3= (0..15)
0 0 0 0 0 0 0 0 0 0 0 0 0 0 0 0 
$$ ##$PAMPF4= (0..15)
0 0 0 0 0 0 0 0 0 0 0 0 0 0 0 0 
$$ ##$PAMPF5= (0..15)
0 0 0 0 0 0 0 0 0 0 0 0 0 0 0 0 
$$ ##$PAMPF6= (0..15)
0 0 0 0 0 0 0 0 0 0 0 0 0 0 0 0 
$$ ##$PAMPF7= (0..15)
0 0 0 0 0 0 0 0 0 0 0 0 0 0 0 0 
$$ ##$PAMPF8= (0..15)
0 0 0 0 0 0 0 0 0 0 0 0 0 0 0 0 
$$ ##$PH4= 0
$$ ##$PHF4TY= <no>
$$ ##$POWCHK= no
$$ ##$PRAMD1= (0..7)
0 1048576 0 0 0 1048576 0 0 
$$ ##$PRAMD10= (0..7)
0 0 0 0 0 0 0 0 
$$ ##$PRAMD11= (0..7)
0 0 0 0 0 0 0 0 
$$ ##$PRAMD12= (0..7)
0 0 0 0 0 0 0 0 
$$ ##$PRAMD13= (0..7)
0 0 0 0 0 0 0 0 
$$ ##$PRAMD14= (0..7)
0 0 0 0 0 0 0 0 
$$ ##$PRAMD15= (0..7)
0 0 0 0 0 0 0 0 
$$ ##$PRAMD16= (0..7)
0 0 0 0 0 0 0 0 
$$ ##$PRAMD17= (0..7)
0 0 0 0 0 0 0 0 
$$ ##$PRAMD18= (0..7)
0 0 0 0 0 0 0 0 
$$ ##$PRAMD19= (0..7)
0 0 0 0 0 0 0 0 
$$ ##$PRAMD2= (0..7)
2147483644 2146435071 2147483647 134217727 2147483644 2146435071 2147483647 
134217727 
$$ ##$PRAMD20= (0..7)
0 0 0 0 0 0 0 0 
$$ ##$PRAMD21= (0..7)
0 0 0 0 0 0 0 0 
$$ ##$PRAMD3= (0..7)
2 0 0 0 2 0 0 0 
$$ ##$PRAMD4= (0..7)
2147483644 2146435071 2147483647 134217727 2147483644 2146435071 2147483647 
134217727 
$$ ##$PRAMD5= (0..7)
0 0 0 0 0 0 0 0 
$$ ##$PRAMD6= (0..7)
0 0 0 0 0 0 0 0 
$$ ##$PRAMD7= (0..7)
0 0 0 0 0 0 0 0 
$$ ##$PRAMD8= (0..7)
0 0 0 0 0 0 0 0 
$$ ##$PRAMD9= (0..7)
0 0 0 0 0 0 0 0 
$$ ##$PRAMLED= (0..1)
15 15 
$$ ##$PRAMP1= <tty01>
$$ ##$PRAMP2= <no>
$$ ##$PRAMP3= <no>
$$ ##$PRAMP4= <no>
$$ ##$PRAMP5= <no>
$$ ##$PRAMP6= <no>
$$ ##$PRAMP7= <no>
$$ ##$PRAMP8= <no>
$$ ##$PRAMPTP= 0
$$ ##$PREPTY= <no>
$$ ##$PRESHLD= 0
$$ ##$PTS160= -1
$$ ##$PTSA2X= (0..7)
0 0 0 0 0 0 0 0 
$$ ##$PTSF2X= (0..7)
0 0 0 0 0 0 0 0 
$$ ##$PTSFMX= (0..7)
429.9 429.9 0 0 0 0 0 0 
$$ ##$PULCHK= no
$$ ##$RCUCDS= (0..7)
8388608 0 0 0 0 0 0 0 
$$ ##$RCUCFS= (0..7)
4096 0 0 0 0 0 0 0 
$$ ##$RCUCSS= (0..7)
1048576 0 0 0 0 0 0 0 
$$ ##$RCUI2C1= (0..7)
78 0 0 0 0 0 0 0 
$$ ##$RCUI2C2= (0..7)
0 0 0 0 0 0 0 0 
$$ ##$RCUI2C3= (0..7)
0 0 0 0 0 0 0 0 
$$ ##$RCUI2C4= (0..7)
0 0 0 0 0 0 0 0 
$$ ##$RCUI2C5= (0..7)
0 0 0 0 0 0 0 0 
$$ ##$RCUI2C6= (0..7)
0 0 0 0 0 0 0 0 
$$ ##$RCUI2C7= (0..7)
0 0 0 0 0 0 0 0 
$$ ##$RCUI2C8= (0..7)
0 0 0 0 0 0 0 0 
$$ ##$RDCU= 0
$$ ##$RGTYPE= (0..7)
5 0 0 0 0 0 0 0 
$$ ##$RG_max= (0..7)
46341 0 0 0 0 0 0 0 
$$ ##$RG_min= (0..7)
1 0 0 0 0 0 0 0 
$$ ##$RG_tab1= (0..255)
1 1.1 1.3 1.4 1.6 1.8 2 2.2 2.5 2.8 3.2 3.6 4 4.5 5 5.7 6.3 7.1 8 9 10.1 
11.3 12.7 14.3 16 18 20.2 22.6 25.4 28.5 32 35.9 40.3 45.3 50.8 57 64 
71.8 80.6 90.5 101.6 114 128 143.7 161.3 181 203.2 228.1 256 287.4 322.5 
362 406.4 456.1 512 574.7 645.1 724.1 812.7 912.3 1024 1149.4 1290.2 1448.2 
1625.5 1824.6 2048 2298.8 2580.3 2896.3 3251 3649.1 4096 4597.6 5160.6 
5792.6 6502 7298.2 8192 9195.2 10321.3 11585.2 13004 14596.5 16384 18390.4 
20642.5 23170.5 26008 29193 32768 36780.8 41285.1 46341 -1 -1 -1 -1 -1 
-1 -1 -1 -1 -1 -1 -1 -1 -1 -1 -1 -1 -1 -1 -1 -1 -1 -1 -1 -1 -1 -1 -1 -1 
-1 -1 -1 -1 -1 -1 -1 -1 -1 -1 -1 -1 -1 -1 -1 -1 -1 -1 -1 -1 -1 -1 -1 -1 
-1 -1 -1 -1 -1 -1 -1 -1 -1 -1 -1 -1 -1 -1 -1 -1 -1 -1 -1 -1 -1 -1 -1 -1 
-1 -1 -1 -1 -1 -1 -1 -1 -1 -1 -1 -1 -1 -1 -1 -1 -1 -1 -1 -1 -1 -1 -1 -1 
-1 -1 -1 -1 -1 -1 -1 -1 -1 -1 -1 -1 -1 -1 -1 -1 -1 -1 -1 -1 -1 -1 -1 -1 
-1 -1 -1 -1 -1 -1 -1 -1 -1 -1 -1 -1 -1 -1 -1 -1 -1 -1 -1 -1 -1 -1 -1 -1 
-1 -1 -1 -1 -1 -1 -1 -1 -1 -1 -1 -1 -1 
$$ ##$RG_tab2= (0..255)
-1 -1 -1 -1 -1 -1 -1 -1 -1 -1 -1 -1 -1 -1 -1 -1 -1 -1 -1 -1 -1 -1 -1 -1 
-1 -1 -1 -1 -1 -1 -1 -1 -1 -1 -1 -1 -1 -1 -1 -1 -1 -1 -1 -1 -1 -1 -1 -1 
-1 -1 -1 -1 -1 -1 -1 -1 -1 -1 -1 -1 -1 -1 -1 -1 -1 -1 -1 -1 -1 -1 -1 -1 
-1 -1 -1 -1 -1 -1 -1 -1 -1 -1 -1 -1 -1 -1 -1 -1 -1 -1 -1 -1 -1 -1 -1 -1 
-1 -1 -1 -1 -1 -1 -1 -1 -1 -1 -1 -1 -1 -1 -1 -1 -1 -1 -1 -1 -1 -1 -1 -1 
-1 -1 -1 -1 -1 -1 -1 -1 -1 -1 -1 -1 -1 -1 -1 -1 -1 -1 -1 -1 -1 -1 -1 -1 
-1 -1 -1 -1 -1 -1 -1 -1 -1 -1 -1 -1 -1 -1 -1 -1 -1 -1 -1 -1 -1 -1 -1 -1 
-1 -1 -1 -1 -1 -1 -1 -1 -1 -1 -1 -1 -1 -1 -1 -1 -1 -1 -1 -1 -1 -1 -1 -1 
-1 -1 -1 -1 -1 -1 -1 -1 -1 -1 -1 -1 -1 -1 -1 -1 -1 -1 -1 -1 -1 -1 -1 -1 
-1 -1 -1 -1 -1 -1 -1 -1 -1 -1 -1 -1 -1 -1 -1 -1 -1 -1 -1 -1 -1 -1 -1 -1 
-1 -1 -1 -1 -1 -1 -1 -1 -1 -1 -1 -1 -1 -1 -1 -1 
$$ ##$RG_tab3= (0..255)
-1 -1 -1 -1 -1 -1 -1 -1 -1 -1 -1 -1 -1 -1 -1 -1 -1 -1 -1 -1 -1 -1 -1 -1 
-1 -1 -1 -1 -1 -1 -1 -1 -1 -1 -1 -1 -1 -1 -1 -1 -1 -1 -1 -1 -1 -1 -1 -1 
-1 -1 -1 -1 -1 -1 -1 -1 -1 -1 -1 -1 -1 -1 -1 -1 -1 -1 -1 -1 -1 -1 -1 -1 
-1 -1 -1 -1 -1 -1 -1 -1 -1 -1 -1 -1 -1 -1 -1 -1 -1 -1 -1 -1 -1 -1 -1 -1 
-1 -1 -1 -1 -1 -1 -1 -1 -1 -1 -1 -1 -1 -1 -1 -1 -1 -1 -1 -1 -1 -1 -1 -1 
-1 -1 -1 -1 -1 -1 -1 -1 -1 -1 -1 -1 -1 -1 -1 -1 -1 -1 -1 -1 -1 -1 -1 -1 
-1 -1 -1 -1 -1 -1 -1 -1 -1 -1 -1 -1 -1 -1 -1 -1 -1 -1 -1 -1 -1 -1 -1 -1 
-1 -1 -1 -1 -1 -1 -1 -1 -1 -1 -1 -1 -1 -1 -1 -1 -1 -1 -1 -1 -1 -1 -1 -1 
-1 -1 -1 -1 -1 -1 -1 -1 -1 -1 -1 -1 -1 -1 -1 -1 -1 -1 -1 -1 -1 -1 -1 -1 
-1 -1 -1 -1 -1 -1 -1 -1 -1 -1 -1 -1 -1 -1 -1 -1 -1 -1 -1 -1 -1 -1 -1 -1 
-1 -1 -1 -1 -1 -1 -1 -1 -1 -1 -1 -1 -1 -1 -1 -1 
$$ ##$RG_tab4= (0..255)
-1 -1 -1 -1 -1 -1 -1 -1 -1 -1 -1 -1 -1 -1 -1 -1 -1 -1 -1 -1 -1 -1 -1 -1 
-1 -1 -1 -1 -1 -1 -1 -1 -1 -1 -1 -1 -1 -1 -1 -1 -1 -1 -1 -1 -1 -1 -1 -1 
-1 -1 -1 -1 -1 -1 -1 -1 -1 -1 -1 -1 -1 -1 -1 -1 -1 -1 -1 -1 -1 -1 -1 -1 
-1 -1 -1 -1 -1 -1 -1 -1 -1 -1 -1 -1 -1 -1 -1 -1 -1 -1 -1 -1 -1 -1 -1 -1 
-1 -1 -1 -1 -1 -1 -1 -1 -1 -1 -1 -1 -1 -1 -1 -1 -1 -1 -1 -1 -1 -1 -1 -1 
-1 -1 -1 -1 -1 -1 -1 -1 -1 -1 -1 -1 -1 -1 -1 -1 -1 -1 -1 -1 -1 -1 -1 -1 
-1 -1 -1 -1 -1 -1 -1 -1 -1 -1 -1 -1 -1 -1 -1 -1 -1 -1 -1 -1 -1 -1 -1 -1 
-1 -1 -1 -1 -1 -1 -1 -1 -1 -1 -1 -1 -1 -1 -1 -1 -1 -1 -1 -1 -1 -1 -1 -1 
-1 -1 -1 -1 -1 -1 -1 -1 -1 -1 -1 -1 -1 -1 -1 -1 -1 -1 -1 -1 -1 -1 -1 -1 
-1 -1 -1 -1 -1 -1 -1 -1 -1 -1 -1 -1 -1 -1 -1 -1 -1 -1 -1 -1 -1 -1 -1 -1 
-1 -1 -1 -1 -1 -1 -1 -1 -1 -1 -1 -1 -1 -1 -1 -1 
$$ ##$RG_tab5= (0..255)
-1 -1 -1 -1 -1 -1 -1 -1 -1 -1 -1 -1 -1 -1 -1 -1 -1 -1 -1 -1 -1 -1 -1 -1 
-1 -1 -1 -1 -1 -1 -1 -1 -1 -1 -1 -1 -1 -1 -1 -1 -1 -1 -1 -1 -1 -1 -1 -1 
-1 -1 -1 -1 -1 -1 -1 -1 -1 -1 -1 -1 -1 -1 -1 -1 -1 -1 -1 -1 -1 -1 -1 -1 
-1 -1 -1 -1 -1 -1 -1 -1 -1 -1 -1 -1 -1 -1 -1 -1 -1 -1 -1 -1 -1 -1 -1 -1 
-1 -1 -1 -1 -1 -1 -1 -1 -1 -1 -1 -1 -1 -1 -1 -1 -1 -1 -1 -1 -1 -1 -1 -1 
-1 -1 -1 -1 -1 -1 -1 -1 -1 -1 -1 -1 -1 -1 -1 -1 -1 -1 -1 -1 -1 -1 -1 -1 
-1 -1 -1 -1 -1 -1 -1 -1 -1 -1 -1 -1 -1 -1 -1 -1 -1 -1 -1 -1 -1 -1 -1 -1 
-1 -1 -1 -1 -1 -1 -1 -1 -1 -1 -1 -1 -1 -1 -1 -1 -1 -1 -1 -1 -1 -1 -1 -1 
-1 -1 -1 -1 -1 -1 -1 -1 -1 -1 -1 -1 -1 -1 -1 -1 -1 -1 -1 -1 -1 -1 -1 -1 
-1 -1 -1 -1 -1 -1 -1 -1 -1 -1 -1 -1 -1 -1 -1 -1 -1 -1 -1 -1 -1 -1 -1 -1 
-1 -1 -1 -1 -1 -1 -1 -1 -1 -1 -1 -1 -1 -1 -1 -1 
$$ ##$RG_tab6= (0..255)
-1 -1 -1 -1 -1 -1 -1 -1 -1 -1 -1 -1 -1 -1 -1 -1 -1 -1 -1 -1 -1 -1 -1 -1 
-1 -1 -1 -1 -1 -1 -1 -1 -1 -1 -1 -1 -1 -1 -1 -1 -1 -1 -1 -1 -1 -1 -1 -1 
-1 -1 -1 -1 -1 -1 -1 -1 -1 -1 -1 -1 -1 -1 -1 -1 -1 -1 -1 -1 -1 -1 -1 -1 
-1 -1 -1 -1 -1 -1 -1 -1 -1 -1 -1 -1 -1 -1 -1 -1 -1 -1 -1 -1 -1 -1 -1 -1 
-1 -1 -1 -1 -1 -1 -1 -1 -1 -1 -1 -1 -1 -1 -1 -1 -1 -1 -1 -1 -1 -1 -1 -1 
-1 -1 -1 -1 -1 -1 -1 -1 -1 -1 -1 -1 -1 -1 -1 -1 -1 -1 -1 -1 -1 -1 -1 -1 
-1 -1 -1 -1 -1 -1 -1 -1 -1 -1 -1 -1 -1 -1 -1 -1 -1 -1 -1 -1 -1 -1 -1 -1 
-1 -1 -1 -1 -1 -1 -1 -1 -1 -1 -1 -1 -1 -1 -1 -1 -1 -1 -1 -1 -1 -1 -1 -1 
-1 -1 -1 -1 -1 -1 -1 -1 -1 -1 -1 -1 -1 -1 -1 -1 -1 -1 -1 -1 -1 -1 -1 -1 
-1 -1 -1 -1 -1 -1 -1 -1 -1 -1 -1 -1 -1 -1 -1 -1 -1 -1 -1 -1 -1 -1 -1 -1 
-1 -1 -1 -1 -1 -1 -1 -1 -1 -1 -1 -1 -1 -1 -1 -1 
$$ ##$RG_tab7= (0..255)
-1 -1 -1 -1 -1 -1 -1 -1 -1 -1 -1 -1 -1 -1 -1 -1 -1 -1 -1 -1 -1 -1 -1 -1 
-1 -1 -1 -1 -1 -1 -1 -1 -1 -1 -1 -1 -1 -1 -1 -1 -1 -1 -1 -1 -1 -1 -1 -1 
-1 -1 -1 -1 -1 -1 -1 -1 -1 -1 -1 -1 -1 -1 -1 -1 -1 -1 -1 -1 -1 -1 -1 -1 
-1 -1 -1 -1 -1 -1 -1 -1 -1 -1 -1 -1 -1 -1 -1 -1 -1 -1 -1 -1 -1 -1 -1 -1 
-1 -1 -1 -1 -1 -1 -1 -1 -1 -1 -1 -1 -1 -1 -1 -1 -1 -1 -1 -1 -1 -1 -1 -1 
-1 -1 -1 -1 -1 -1 -1 -1 -1 -1 -1 -1 -1 -1 -1 -1 -1 -1 -1 -1 -1 -1 -1 -1 
-1 -1 -1 -1 -1 -1 -1 -1 -1 -1 -1 -1 -1 -1 -1 -1 -1 -1 -1 -1 -1 -1 -1 -1 
-1 -1 -1 -1 -1 -1 -1 -1 -1 -1 -1 -1 -1 -1 -1 -1 -1 -1 -1 -1 -1 -1 -1 -1 
-1 -1 -1 -1 -1 -1 -1 -1 -1 -1 -1 -1 -1 -1 -1 -1 -1 -1 -1 -1 -1 -1 -1 -1 
-1 -1 -1 -1 -1 -1 -1 -1 -1 -1 -1 -1 -1 -1 -1 -1 -1 -1 -1 -1 -1 -1 -1 -1 
-1 -1 -1 -1 -1 -1 -1 -1 -1 -1 -1 -1 -1 -1 -1 -1 
$$ ##$RG_tab8= (0..255)
-1 -1 -1 -1 -1 -1 -1 -1 -1 -1 -1 -1 -1 -1 -1 -1 -1 -1 -1 -1 -1 -1 -1 -1 
-1 -1 -1 -1 -1 -1 -1 -1 -1 -1 -1 -1 -1 -1 -1 -1 -1 -1 -1 -1 -1 -1 -1 -1 
-1 -1 -1 -1 -1 -1 -1 -1 -1 -1 -1 -1 -1 -1 -1 -1 -1 -1 -1 -1 -1 -1 -1 -1 
-1 -1 -1 -1 -1 -1 -1 -1 -1 -1 -1 -1 -1 -1 -1 -1 -1 -1 -1 -1 -1 -1 -1 -1 
-1 -1 -1 -1 -1 -1 -1 -1 -1 -1 -1 -1 -1 -1 -1 -1 -1 -1 -1 -1 -1 -1 -1 -1 
-1 -1 -1 -1 -1 -1 -1 -1 -1 -1 -1 -1 -1 -1 -1 -1 -1 -1 -1 -1 -1 -1 -1 -1 
-1 -1 -1 -1 -1 -1 -1 -1 -1 -1 -1 -1 -1 -1 -1 -1 -1 -1 -1 -1 -1 -1 -1 -1 
-1 -1 -1 -1 -1 -1 -1 -1 -1 -1 -1 -1 -1 -1 -1 -1 -1 -1 -1 -1 -1 -1 -1 -1 
-1 -1 -1 -1 -1 -1 -1 -1 -1 -1 -1 -1 -1 -1 -1 -1 -1 -1 -1 -1 -1 -1 -1 -1 
-1 -1 -1 -1 -1 -1 -1 -1 -1 -1 -1 -1 -1 -1 -1 -1 -1 -1 -1 -1 -1 -1 -1 -1 
-1 -1 -1 -1 -1 -1 -1 -1 -1 -1 -1 -1 -1 -1 -1 -1 
$$ ##$ROUTER= 3
$$ ##$RX22TY= <tty10>
$$ ##$SCMTY= <no>
$$ ##$SPECTR= 5
$$ ##$SY2FLAG= 0
$$ ##$TFXNUM= 0
$$ ##$TRIPLO2= 0
$$ ##$VTUTY= <tty05>
$$ ##$WBREFAM= (0..15)
100 100 100 100 100 100 100 100 100 100 100 100 100 100 100 100 
$$ ##$WBREFPH= (0..15)
0 0 0 0 0 0 0 0 0 0 0 0 0 0 0 0 
$$ ##$XFAC= 2
$$ ##END=
##$RELAX= 
$$ Bruker specific parameters
$$ --------------------------
##$DU= <P:\NMR-data>
##$EXPNO= 1
##$NAME= <NMR_apolar_TCDD_p30.2C>
##$PROCNO= 1
##$TYPE= <nmr>
##$USER= <Ainhoa_raw_data>
##$ACQT0= -4.83829889523336
##$AMP= (0..31)
100 100 100 100 100 100 100 100 100 100 100 100 100 100 100 100 100 100
100 100 100 100 100 100 100 100 100 100 100 100 100 100
##$ANAVPT= -1
##$AQSEQ= 0
##$AQ_mod= 3
##$AUNM= <au_zg>
##$AUTOPOS= <22 >
##$BF1= 400.13
##$BF2= 100.612769
##$BF3= 400.13
##$BF4= 400.13
##$BF5= 500.13
##$BF6= 500.13
##$BF7= 500.13
##$BF8= 500.13
##$BYTORDA= 0
##$CFDGTYP= 0
##$CFRGTYP= 5
##$CHEMSTR= <none>
##$CNST= (0..63)
1 1 145 1 1 1 1 1 1 1 1 1 1 1 1 1 1 1 1 1 1 1 1 1 1 1 1 1 1 1 1 1 1 1 1
1 1 1 1 1 1 1 1 1 1 1 1 1 1 1 1 1 1 1 1 1 1 1 1 1 1 1 1 1
##$CPDPRG= <>
##$CPDPRG1= <>
##$CPDPRG2= <>
##$CPDPRG3= <>
##$CPDPRG4= <mlev>
##$CPDPRG5= <mlev>
##$CPDPRG6= <mlev>
##$CPDPRG7= <mlev>
##$CPDPRG8= <mlev>
##$CPDPRGB= <>
##$CPDPRGT= <>
##$D= (0..63)
0 2 0 0 0 0 0 0 0 0.06 0 0 2e-005 0 0 0 0.0002 0 0 0 0 0 0 0 0 0 0 0 0
0 0 0 0 0 0 0 0 0 0 0 0 0 0 0 0 0 0 0 0 0 0 0 0 0 0 0 0 0 0 0 0 0 0 0
##$DATE= 1213710117
##$DBL= (0..7)
120 120 120 120 120 120 120 120
##$DBP= (0..7)
150 150 150 150 150 150 150 150
##$DBP07= 0
##$DBPNAM0= <>
##$DBPNAM1= <>
##$DBPNAM2= <>
##$DBPNAM3= <>
##$DBPNAM4= <>
##$DBPNAM5= <>
##$DBPNAM6= <>
##$DBPNAM7= <>
##$DBPOAL= (0..7)
0.5 0.5 0.5 0.5 0.5 0.5 0.5 0.5
##$DBPOFFS= (0..7)
0 0 0 0 0 0 0 0
##$DE= 6
##$DECBNUC= <off>
##$DECIM= 24
##$DECNUC= <off>
##$DECSTAT= 4
##$DIGMOD= 0
##$DIGTYP= 7
##$DL= (0..7)
0 120 120 120 120 120 120 120
##$DP= (0..7)
150 150 150 150 150 150 150 150
##$DP07= 0
##$DPNAME0= <>
##$DPNAME1= <>
##$DPNAME2= <>
##$DPNAME3= <>
##$DPNAME4= <>
##$DPNAME5= <>
##$DPNAME6= <>
##$DPNAME7= <>
##$DPOAL= (0..7)
0.5 0.5 0.5 0.5 0.5 0.5 0.5 0.5
##$DPOFFS= (0..7)
0 0 0 0 0 0 0 0
##$DQDMODE= 0
##$DR= 18
##$DS= 4
##$DSLIST= <SSSSSSSSSSSSSSS>
##$DSPFIRM= 0
##$DSPFVS= -1
##$DTYPA= 0
##$EXP= <AID_chl>
##$F1LIST= <111111111111111>
##$F2LIST= <222222222222222>
##$F3LIST= <333333333333333>
##$FCUCHAN= (0..9)
0 2 1 0 0 0 0 0 0 0
##$FL1= 90
##$FL2= 90
##$FL3= 90
##$FL4= 90
##$FOV= 20
##$FQ1LIST= <freqlist>
##$FQ2LIST= <freqlist>
##$FQ3LIST= <freqlist>
##$FQ4LIST= <freqlist>
##$FQ5LIST= <freqlist>
##$FQ6LIST= <freqlist>
##$FQ7LIST= <freqlist>
##$FQ8LIST= <freqlist>
##$FRQLO3= 1882485.02994012
##$FRQLO3N= 0
##$FS= (0..7)
83 83 83 83 83 83 83 83
##$FTLPGN= 0
##$FW= 90000
##$FnMODE= 0
##$FnTYPE= 0
##$GP031= 0
##$GPNAM0= <sine.100>
##$GPNAM1= <sine.100>
##$GPNAM10= <sine.100>
##$GPNAM11= <sine.100>
##$GPNAM12= <sine.100>
##$GPNAM13= <sine.100>
##$GPNAM14= <sine.100>
##$GPNAM15= <sine.100>
##$GPNAM16= <sine.100>
##$GPNAM17= <sine.100>
##$GPNAM18= <sine.100>
##$GPNAM19= <sine.100>
##$GPNAM2= <sine.100>
##$GPNAM20= <sine.100>
##$GPNAM21= <sine.100>
##$GPNAM22= <sine.100>
##$GPNAM23= <sine.100>
##$GPNAM24= <sine.100>
##$GPNAM25= <sine.100>
##$GPNAM26= <sine.100>
##$GPNAM27= <sine.100>
##$GPNAM28= <sine.100>
##$GPNAM29= <sine.100>
##$GPNAM3= <sine.100>
##$GPNAM30= <sine.100>
##$GPNAM31= <sine.100>
##$GPNAM4= <sine.100>
##$GPNAM5= <sine.100>
##$GPNAM6= <sine.100>
##$GPNAM7= <sine.100>
##$GPNAM8= <sine.100>
##$GPNAM9= <sine.100>
##$GPX= (0..31)
0 0 0 0 0 0 0 0 0 0 0 0 0 0 0 0 0 0 0 0 0 0 0 0 0 0 0 0 0 0 0 0
##$GPY= (0..31)
0 0 0 0 0 0 0 0 0 0 0 0 0 0 0 0 0 0 0 0 0 0 0 0 0 0 0 0 0 0 0 0
##$GPZ= (0..31)
0 0 0 0 0 0 0 0 0 0 0 0 0 0 0 0 0 0 0 0 0 0 0 0 0 0 0 0 0 0 0 0
##$GRDPROG= <>
##$GRPDLY= -1
##$HDDUTY= 20
##$HDRATE= 20
##$HGAIN= (0..3)
0 0 0 0
##$HL1= 1
##$HL2= 35
##$HL3= 16
##$HL4= 17
##$HOLDER= 0
##$HPMOD= (0..7)
0 0 0 0 0 0 0 0
##$HPPRGN= 0
##$IN= (0..63)
0.001 0.001 0.001 0.001 0.001 0.001 0.001 0.001 0.001 0.001 0.001 0.001
0.001 0.001 0.001 0.001 0.001 0.001 0.001 0.001 0.001 0.001 0.001 0.001
0.001 0.001 0.001 0.001 0.001 0.001 0.001 0.001 0.001 0.001 0.001 0.001
0.001 0.001 0.001 0.001 0.001 0.001 0.001 0.001 0.001 0.001 0.001 0.001
0.001 0.001 0.001 0.001 0.001 0.001 0.001 0.001 0.001 0.001 0.001 0.001
0.001 0.001 0.001 0.001
##$INF= (0..7)
0 0 0 0 0 0 0 0
##$INP= (0..63)
0 0 0 0 0 0 0 0 0 0 0 0 0 0 0 0 0 0 0 0 0 0 0 0 0 0 0 0 0 0 0 0 0 0 0 0
0 0 0 0 0 0 0 0 0 0 0 0 0 0 0 0 0 0 0 0 0 0 0 0 0 0 0 0
##$INSTRUM= <avance400>
##$L= (0..31)
1 1 1 1 1 1 1 1 1 1 1 1 1 1 1 1 1 1 1 1 1 1 1 1 1 1 1 1 1 1 1 1
##$LFILTER= 100
##$LGAIN= -15
##$LINPSTP= 10
##$LOCKED= yes
##$LOCKFLD= 3193
##$LOCKGN= 118.5
##$LOCKPOW= -35
##$LOCKPPM= 7.23999977111816
##$LOCNUC= <2H>
##$LOCPHAS= 356
##$LOCSHFT= yes
##$LOCSW= 0
##$LTIME= 0.200000002980232
##$MASR= 4200
##$MASRLST= <masrlst>
##$NBL= 1
##$NC= -2
##$NLOGCH= 1
##$NS= 128
##$NUC1= <1H>
##$NUC2= <13C>
##$NUC3= <off>
##$NUC4= <off>
##$NUC5= <off>
##$NUC6= <off>
##$NUC7= <off>
##$NUC8= <off>
##$NUCLEI= 0
##$NUCLEUS= <off>
##$O1= 1922.3
##$O2= 4979.85804243228
##$O3= 1900.52349393
##$O4= 1900.52349393
##$O5= 0
##$O6= 0
##$O7= 0
##$O8= 0
##$OBSCHAN= (0..9)
0 0 0 0 0 0 0 0 0 0
##$OVERFLW= 0
##$P= (0..63)
7.6 7.6 15.2 14.9 29.8 16.5 25 50 0 0 0 0 0 0 0 200000 1000 2500 0 600
2500 0 0 0 0 200 0 7.6 1000 0 0 0 0 0 0 0 0 0 0 0 0 0 0 0 0 0 0 0 0 0 0
0 0 0 0 0 0 0 0 0 0 0 0 0
##$PACOIL= (0..15)
0 0 0 0 0 0 0 0 0 0 0 0 0 0 0 0
##$PAPS= 2
##$PARMODE= 0
##$PCPD= (0..9)
100 100 70 100 100 100 100 100 100 100
##$PHCOR= (0..31)
0 0 0 0 0 0 0 0 0 0 0 0 0 0 0 0 0 0 0 0 0 0 0 0 0 0 0 0 0 0 0 0
##$PHLIST= <>
##$PHP= 1
##$PH_ref= 0
##$PL= (0..63)
120 0 -4 120 120 120 120 120 120 60 10.34 22.38 9 120 120 120 120 120 0
120 120 120 120 120 120 120 120 22.38 120 120 9 120 120 120 120 120 120
120 120 120 120 120 120 120 120 120 120 120 120 120 120 120 120 120 120
120 120 120 120 120 120 120 120 120
##$PLSTEP= 0.1
##$PLSTRT= -6
##$POWMOD= 0
##$PQPHASE= 0
##$PQSCALE= 0
##$PR= 1
##$PRECHAN= (0..15)
-1 1 2 -1 -1 -1 -1 -1 -1 -1 -1 -1 -1 -1 -1 -1
##$PRGAIN= 0
##$PROBHD= <5 mm PABBI 1H-BB Z-GRD Z811201/0006
>
##$PROSOL= no
##$PULPROG= <zg>
##$PW= 0
##$PYNM= <acqu.py>
##$QNP= 1
##$RD= 0
##$RECCHAN= (0..15)
-1 -1 -1 -1 -1 -1 -1 -1 -1 -1 -1 -1 -1 -1 -1 -1
##$RECPH= 0
##$RECPRE= (0..15)
-1 -1 -1 -1 -1 -1 -1 -1 -1 -1 -1 -1 -1 -1 -1 -1
##$RECPRFX= (0..15)
-1 -1 -1 -1 -1 -1 -1 -1 -1 -1 -1 -1 -1 -1 -1 -1
##$RECSEL= (0..15)
0 0 0 0 0 0 0 0 0 0 0 0 0 0 0 0
##$RG= 228.1
##$RO= 0
##$ROUTWD1= (0..23)
0 0 0 0 0 0 0 0 0 0 0 0 0 0 0 0 0 0 0 0 1 1 0 0
##$ROUTWD2= (0..23)
0 0 0 0 0 1 0 0 0 0 0 0 0 0 0 0 0 0 1 0 1 1 0 0
##$RSEL= (0..9)
0 1 2 0 0 0 0 0 0 0
##$S= (0..7)
83 4 83 83 83 83 83 83
##$SEOUT= 0
##$SFO1= 400.1319223
##$SFO2= 100.617748858042
##$SFO3= 400.131900523494
##$SFO4= 400.131900523494
##$SFO5= 500.13
##$SFO6= 500.13
##$SFO7= 500.13
##$SFO8= 500.13
##$SOLVENT= <CDCl3>
##$SP= (0..31)
1 120 120 120 0 0 120 120 0 0 0 120 0 0 120 0 150 150 120 120.87 118.96
122.27 114.95 150 150 150 150 150 150 120 120 120
##$SP07= 0
##$SPECTR= 0
##$SPNAM0= <gauss>
##$SPNAM1= <Gaus1.1000>
##$SPNAM10= <gauss>
##$SPNAM11= <Gaus1.1000>
##$SPNAM12= <gauss>
##$SPNAM13= <gauss>
##$SPNAM14= <Gaus1.1000>
##$SPNAM15= <Gaus1.1000>
##$SPNAM16= <gauss>
##$SPNAM17= <gauss>
##$SPNAM18= <Gaus1.1000>
##$SPNAM19= <Gaus1.1000>
##$SPNAM2= <Gaus1.1000>
##$SPNAM20= <Gaus1.1000>
##$SPNAM21= <Gaus1.1000>
##$SPNAM22= <Gaus1.1000>
##$SPNAM23= <gauss>
##$SPNAM24= <gauss>
##$SPNAM25= <gauss>
##$SPNAM26= <gauss>
##$SPNAM27= <gauss>
##$SPNAM28= <gauss>
##$SPNAM29= <Gaus1.1000>
##$SPNAM3= <Gaus1.1000>
##$SPNAM30= <Gaus1.1000>
##$SPNAM31= <Gaus1.1000>
##$SPNAM4= <gauss>
##$SPNAM5= <gauss>
##$SPNAM6= <Gaus1.1000>
##$SPNAM7= <Gaus1.1000>
##$SPNAM8= <gauss>
##$SPNAM9= <gauss>
##$SPOAL= (0..31)
0.5 0.5 0.5 0.5 0.5 0.5 0.5 0.5 0.5 0.5 0.5 0.5 0.5 0.5 0.5 0.5 0.5 0.5
0.5 0.5 0.5 0.5 0.5 0.5 0.5 0.5 0.5 0.5 0.5 0.5 0.5 0.5
##$SPOFFS= (0..31)
0 0 0 0 0 0 0 0 0 0 0 0 0 0 0 0 0 0 0 0 0 0 0 0 0 0 0 0 0 0 0 0
##$SUBNAM0= <"">
##$SUBNAM1= <"">
##$SUBNAM2= <"">
##$SUBNAM3= <"">
##$SUBNAM4= <"">
##$SUBNAM5= <"">
##$SUBNAM6= <"">
##$SUBNAM7= <"">
##$SUBNAM8= <"">
##$SUBNAM9= <"">
##$SW= 12.4709369134976
##$SWIBOX= (0..15)
0 1 2 0 0 0 0 0 0 0 0 0 0 0 0 0
##$SW_h= 4990.01996007984
##$SWfinal= 0
##$TD= 16244
##$TD0= 1
##$TE= 301.7
##$TE2= 300
##$TE3= 300
##$TEG= 300
##$TL= (0..7)
0 120 120 120 120 120 120 120
##$TP= (0..7)
150 150 150 150 150 150 150 150
##$TP07= 0
##$TPNAME0= <>
##$TPNAME1= <>
##$TPNAME2= <>
##$TPNAME3= <>
##$TPNAME4= <>
##$TPNAME5= <>
##$TPNAME6= <>
##$TPNAME7= <>
##$TPOAL= (0..7)
0.5 0.5 0.5 0.5 0.5 0.5 0.5 0.5
##$TPOFFS= (0..7)
0 0 0 0 0 0 0 0
##$TUNHIN= 0
##$TUNHOUT= 0
##$TUNXOUT= 0
##$USERA1= <user>
##$USERA2= <user>
##$USERA3= <user>
##$USERA4= <user>
##$USERA5= <user>
##$V9= 5
##$VALIST= <valist>
##$VCLIST= <CCCCCCCCCCCCCCC>
##$VD= 0
##$VDLIST= <DDDDDDDDDDDDDDD>
##$VPLIST= <PPPPPPPPPPPPPPP>
##$VTLIST= <TTTTTTTTTTTTTTT>
##$WBST= 1024
##$WBSW= 15.53612
##$XGAIN= (0..3)
0 0 0 0
##$XL= 0
##$YL= 0
##$YMAX_a= 1516933
##$YMIN_a= -1619873
##$ZGOPTNS= <>
##$ZL1= 120
##$ZL2= 120
##$ZL3= 120
##$ZL4= 120
##$ABSF1= 10
##$ABSF2= 0
##$ABSG= 5
##$ABSL= 3
##$ALPHA= 0
##$AQORDER= 0
##$ASSFAC= 0
##$ASSFACI= 0
##$ASSFACX= 0
##$ASSWID= 0
##$AUNMP= <proc_1H_AID>
##$AXLEFT= 0
##$AXNAME= <>
##$AXNUC= <off>
##$AXRIGHT= 0
##$AXTYPE= 0
##$AXUNIT= <>
##$AZFE= 0.1
##$AZFW= 0.1
##$BCFW= 1
##$BC_mod= 2
##$BYTORDP= 0
##$COROFFS= 0
##$CY= 12.5
##$DATMOD= 1
##$DC= 2
##$DFILT= <>
##$DTYPP= 0
##$F1P= 9.9967504570787
##$F2P= -9.53364507338961e-007
##$FCOR= 1
##$FTSIZE= 65536
##$FT_mod= 4
##$GAMMA= 1
##$GB= 0
##$INTBC= 1
##$INTSCL= 1
##$ISEN= 128
##$LB= 1
##$LEV0= 0
##$LPBIN= 0
##$MAXI= 10000
##$MC2= 0
##$MEAN= 0
##$ME_mod= 0
##$MI= 0.02
##$NCOEF= 0
##$NC_proc= 0
##$NLEV= 6
##$NOISF1= 8.174992
##$NOISF2= 6.675002
##$NSP= 1
##$NTH_PI= 0
##$NZP= 0
##$OFFSET= 11.01498
##$PC= 1
##$PHC0= -19.36015
##$PHC1= -10.00055
##$PH_mod= 0
##$PKNL= yes
##$PPARMOD= 0
##$PPDIAG= 0
##$PPIPTYP= 0
##$PPMPNUM= 100
##$PPRESOL= 1
##$PSCAL= 0
##$PSIGN= 0
##$PYNMP= <proc.py>
##$REVERSE= no
##$SF= 400.130009885034
##$SI= 131072
##$SIGF1= 5.6
##$SIGF2= 5.2
##$SINO= 400
##$SIOLD= 131072
##$SPECTYP= <>
##$SREGLST= <1H.CDCl3>
##$SSB= 2
##$STSI= 0
##$STSR= 0
##$SW_p= 4990.01996007982
##$SYMM= 0
##$S_DEV= 0
##$TDeff= 16244
##$TDoff= 0
##$TI= <>
##$TILT= no
##$TM1= 0
##$TM2= 0
##$TOPLEV= 0
##$USERP1= <user>
##$USERP2= <user>
##$USERP3= <user>
##$USERP4= <user>
##$USERP5= <user>
##$WDW= 4
##$XDIM= 8192
##$YMAX_p= 0
##$YMIN_p= 0
##$CURPLOT= <\\rik006s\net8_hp>
##$CURPRIN= <$\\rik006s\net8_hp>
##$DFORMAT= <normdp>
##$LAYOUT= <+/1d_h.xwp>
##$LFORMAT= <normlp>
##$PFORMAT= <normpl>
##$SURQMSG= 1
$$ End of Bruker specific parameters
$$ ---------------------------------
##NTUPLES= NMR FID
##VAR_NAME=  TIME,          FID/REAL,        FID/IMAG
##SYMBOL=    X,             R,               I
##VAR_TYPE=  INDEPENDENT,   DEPENDENT,       DEPENDENT
##VAR_FORM=  AFFN,          ASDF,            ASDF
##VAR_DIM=   8122,          8122,            8122
##UNITS=     SECONDS,       ARBITRARY UNITS, ARBITRARY UNITS
##FACTOR=    0.0002004,     1,               1
##FIRST=     0,             1528971,         -1067150
##LAST=      1.6274484,     37805,           -8767
##MIN=       0,             -1654667,        -1654667
##MAX=       1.6274484,     1528971,         1528971
$$ Real data points
##PAGE= N=1
##DATA TABLE= (X++(R..R)), XYDATA
0  1528971
1  -425485
2 -1521692
3   998595
4   682359
5  -900158
6    56242
7   854775
8  -750145
9  -834873
10   823499
11   628271
12  -994391
13  -701506
14   530381
15   379342
16  -414514
17   -87022
18   214080
19  -244907
20   -95592
21   707035
22   111829
23  -798512
24    27167
25   916289
26    37411
27  -394949
28   185339
29  -129925
30  -444719
31   669750
32   533849
33 -1162786
34  -695305
35  1247020
36   519996
37 -1155824
38  -365835
39   712150
40   -88018
41  -296308
42   494746
43     4351
44  -773010
45   288451
46  1106962
47  -203712
48 -1172534
49   119575
50  1069012
51   -37183
52  -758235
53   134582
54   285781
55  -445883
56    43450
57   589113
58  -504264
59  -751536
60   696798
61   703553
62  -603020
63  -319033
64   412113
65   -83486
66   -87835
67   524377
68  -107010
69  -684705
70   286674
71   814091
72  -178825
73  -691268
74   -58590
75   323448
76   122120
77     6324
78  -116585
79  -375101
80  -119469
81   567554
82   286031
83  -774312
84  -518295
85   739633
86   557199
87  -491829
88  -252534
89   339044
90   -31462
91   -13935
92   473882
93  -152085
94  -726144
95   298197
96   840803
97  -271619
98  -696676
99   132261
100   237027
101  -165892
102    85056
103    75673
104  -445866
105  -119467
106   568975
107   198294
108  -478927
109  -271953
110   249713
111   319437
112    86071
113  -133380
114  -204830
115   -19671
116   307509
117   279223
118  -306993
119  -553882
120   142550
121   584464
122   -34634
123  -437591
124   -91485
125    30616
126    61189
127   330929
128   -70933
129  -627232
130    70923
131   803800
132    81846
133  -607669
134   -97450
135   328042
136   101962
137    28460
138    18390
139  -247080
140  -163763
141   341862
142   302138
143  -369726
144  -509303
145   146468
146   414096
147   -18141
148  -220276
149   -81003
150   -71850
151   103833
152   354735
153   -39930
154  -506353
155   -13862
156   571570
157   195996
158  -296213
159  -169891
160     2916
161    98170
162   284209
163     8416
164  -538061
165  -199911
166   569062
167   282720
168  -493841
169  -352754
170   172129
171   184234
172    78757
173    26430
174  -229084
175  -191263
176   336022
177   432519
178  -200577
179  -500343
180    38715
181   482626
182   142930
183  -279708
184  -159820
185    18228
186    25796
187   193726
188    86767
189  -442331
190  -286449
191   462014
192   351392
193  -322087
194  -290383
195    54515
196    89576
197   196310
198   151458
199  -314290
200  -287615
201   389039
202   454257
203  -214648
204  -436646
205   -14127
206   255277
207   152937
208   -21371
209  -203878
210  -261207
211   122612
212   451752
213   -18742
214  -575762
215  -155876
216   475810
217   237455
218  -231734
219  -168428
220   -20128
221    41192
222   257757
223   173601
224  -338050
225  -323350
226   341854
227   462124
228  -173116
229  -424018
230   -39705
231   172590
232   106345
233    55585
234  -170034
235  -325282
236   108009
237   477878
238    25943
239  -468928
240  -174545
241   292069
242   252441
243    -9174
244  -161135
245  -183987
246    39828
247   357061
248   181070
249  -399954
250  -378304
251   311830
252   434139
253  -148682
254  -318347
255   -47848
256    19043
257   132447
258   237122
259  -208430
260  -467167
261   183402
262   570552
263   -31379
264  -438729
265   -83660
266   206135
267   159354
268    78773
269   -95621
270  -269065
271   -17850
272   395805
273   191653
274  -404690
275  -365389
276   223722
277   344483
278   -32716
279  -205951
280  -152944
281   -39481
282   235360
283   262954
284  -240705
285  -430824
286   134209
287   485795
288    72372
289  -313308
290  -155953
291    99526
292   170736
293   158506
294   -77577
295  -373507
296   -77199
297   472866
298   225149
299  -428086
300  -315414
301   198739
302   215041
303    24107
304   -52021
305  -221669
306  -148899
307   317596
308   333710
309  -270978
310  -436628
311   111484
312   414813
313    88170
314  -220987
315  -163279
316    -3039
317   162618
318   241167
319   -81437
320  -427740
321   -73697
322   456517
323   215682
324  -314753
325  -264041
326    60748
327   179183
328   158728
329   -37536
330  -303363
331  -137967
332   337364
333   329318
334  -213872
335  -405876
336    28829
337   327344
338   120874
339  -122601
340  -183759
341  -129027
342   158774
343   351147
344   -76792
345  -485314
346   -75945
347   426647
348   190952
349  -212260
350  -203799
351   -35939
352   129010
353   239644
354    19899
355  -341369
356  -196203
357   341335
358   365749
359  -190150
360  -380484
361     7008
362   233339
363   118229
364   -21990
365  -202738
366  -228652
367   190947
368   408131
369   -91827
370  -450343
371   -74661
372   305778
373   190061
374   -71662
375  -203386
376  -141590
377   134431
378   313452
379    28759
380  -368150
381  -214224
382   291432
383   333122
384  -111009
385  -298033
386   -77448
387   130531
388   201753
389    73122
390  -261858
391  -282586
392   206379
393   413793
394   -41221
395  -383776
396  -123168
397   228361
398   209163
399    -5393
400  -178279
401  -196934
402    75151
403   362495
404    90601
405  -405652
406  -250295
407   278853
408   275861
409   -81071
410  -193579
411  -135251
412    27399
413   280211
414   145714
415  -315183
416  -300922
417   209737
418   369822
419     -834
420  -279316
421  -151747
422   117286
423   229783
424   103586
425  -180446
426  -292292
427    62233
428   408121
429   103445
430  -380577
431  -233894
432   180650
433   219494
434    40899
435  -139932
436  -248264
437    -7685
438   345473
439   170673
440  -313609
441  -310460
442   146432
443   336017
444    60359
445  -219779
446  -178425
447    49487
448   228800
449   172134
450  -171269
451  -352896
452    39901
453   414850
454   110850
455  -311878
456  -203548
457    93572
458   186032
459   126707
460  -106042
461  -308453
462   -46227
463   371018
464   209766
465  -295174
466  -308921
467   111268
468   273043
469    83755
470  -115234
471  -209295
472   -84090
473   265070
474   283950
475  -209838
476  -400674
477    51474
478   364224
479   121026
480  -192973
481  -215599
482   -17420
483   203902
484   204828
485   -96340
486  -335233
487   -90469
488   355462
489   271928
490  -245899
491  -323479
492    78831
493   233310
494    92725
495   -39637
496  -227133
497  -179159
498   280168
499   350667
500  -216173
501  -401881
502    46528
503   290535
504   115272
505   -88919
506  -207630
507  -122814
508   199772
509   294788
510   -82970
511  -378930
512  -104289
513   338803
514   258350
515  -173648
516  -272735
517   -18813
518   164820
519   184217
520    15967
521  -291756
522  -229195
523   278448
524   382208
525  -145359
526  -392795
527   -26433
528   255875
529   153430
530   -38481
531  -195121
532  -191985
533   148398
534   380703
535   -15235
536  -433882
537  -139366
538   321584
539   225956
540  -106530
541  -216061
542  -125069
543   115510
544   284368
545    36633
546  -337011
547  -220659
548   244053
549   348056
550   -57388
551  -339677
552  -102953
553   207263
554   184755
555    12641
556  -177399
557  -253767
558    96176
559   439284
560    43007
561  -446567
562  -161068
563   275191
564   187180
565   -26275
566  -150459
567  -224124
568    40559
569   376727
570   111332
571  -373000
572  -259272
573   219027
574   324722
575     1944
576  -260690
577  -170790
578   107907
579   256070
580   105105
581  -229083
582  -305931
583   102819
584   404892
585    67125
586  -356427
587  -200954
588   173230
589   220484
590    42058
591  -156396
592  -238886
593    11196
594   356856
595   178498
596  -326077
597  -302448
598   182160
599   298440
600     9942
601  -169149
602  -169859
603   -15645
604   270677
605   217358
606  -250154
607  -356289
608    99843
609   350347
610    80188
611  -230510
612  -222661
613    37798
614   252802
615   151156
616  -162357
617  -296780
618   -19527
619   353694
620   224619
621  -272218
622  -320602
623   117345
624   278989
625    64796
626  -120959
627  -213685
628   -81944
629   283490
630   262325
631  -239032
632  -360619
633    74550
634   305118
635    90424
636  -153040
637  -193532
638   -32420
639   213479
640   218062
641  -115669
642  -334279
643   -46987
644   333270
645   198280
646  -204694
647  -244727
648    20545
649   182558
650   152924
651   -47347
652  -278358
653  -137322
654   282742
655   289360
656  -171357
657  -341492
658     1458
659   268440
660   143008
661   -95498
662  -208041
663  -113088
664   189628
665   305067
666   -79512
667  -391836
668   -71266
669   329219
670   181776
671  -145845
672  -208323
673   -65106
674   153504
675   230255
676   -40445
677  -314507
678  -128869
679   258479
680   262619
681  -107537
682  -288808
683   -45831
684   211376
685   154249
686   -44451
687  -190184
688  -160835
689   145553
690   326207
691   -28351
692  -361978
693   -97352
694   253330
695   174754
696   -61124
697  -182745
698  -144964
699   108572
700   291707
701    27000
702  -332930
703  -186807
704   245499
705   285652
706   -75056
707  -260534
708   -84499
709   143715
710   202836
711    44595
712  -241675
713  -235867
714   181067
715   350409
716   -37993
717  -323680
718  -106763
719   182847
720   184340
721    -4156
722  -190396
723  -181750
724    96082
725   296537
726    58383
727  -300748
728  -201552
729   194855
730   254608
731   -27604
732  -190858
733  -122013
734    67018
735   242167
736   115970
737  -250835
738  -264105
739   143937
740   310960
741     9564
742  -262467
743  -163182
744   106210
745   216221
746    65587
747  -184480
748  -236713
749    59008
750   343775
751   121556
752  -306452
753  -220709
754   183557
755   240597
756    12851
757  -148217
758  -188475
759     2762
760   290036
761   153233
762  -281671
763  -277977
764   125593
765   266839
766    34445
767  -188563
768  -176371
769    34463
770   225601
771   143817
772  -158948
773  -272197
774    32873
775   327249
776   135363
777  -231346
778  -213819
779    74074
780   209793
781   103314
782  -126344
783  -253049
784   -43311
785   284492
786   201284
787  -217036
788  -310072
789    59579
790   287615
791    88234
792  -160944
793  -177288
794   -22379
795   215448
796   238787
797  -139291
798  -356928
799    16387
800   342380
801   108407
802  -200060
803  -182855
804   -11440
805   169515
806   191013
807   -95159
808  -310078
809   -63004
810   287789
811   210759
812  -158023
813  -268008
814     4708
815   232596
816   139608
817   -83272
818  -208908
819  -108069
820   195837
821   278723
822  -101997
823  -353858
824   -48014
825   279973
826   155302
827  -119387
828  -202767
829   -79334
830   167213
831   254152
832   -39307
833  -324184
834  -116995
835   285433
836   247927
837  -134290
838  -257692
839   -30972
840   177549
841   178623
842   -26349
843  -265640
844  -166797
845   213107
846   280927
847   -94453
848  -308977
849   -72988
850   219252
851   189246
852   -54243
853  -205240
854  -115926
855   133557
856   267065
857    31125
858  -310075
859  -179161
860   248980
861   252938
862   -93077
863  -210135
864   -87147
865    84712
866   226770
867    70709
868  -292335
869  -228486
870   212907
871   290422
872   -51963
873  -254088
874  -120964
875   135566
876   226955
877    18185
878  -237970
879  -177800
880   137856
881   293771
882    45240
883  -280150
884  -183046
885   190749
886   252367
887   -33556
888  -212894
889  -129318
890    81414
891   237764
892    95468
893  -249868
894  -255627
895   148769
896   300558
897   -22071
898  -254941
899  -120251
900    87168
901   179744
902   109037
903  -168928
904  -273607
905    91939
906   355770
907    57929
908  -263950
909  -147126
910   110701
911   201723
912    93830
913  -166690
914  -247415
915    51710
916   290408
917    96292
918  -238211
919  -247194
920    72402
921   271456
922    60644
923  -221464
924  -175840
925    65510
926   218886
927   143522
928  -155314
929  -278892
930    58297
931   334275
932    87058
933  -229659
934  -167250
935    61285
936   189897
937   121465
938  -141214
939  -273040
940    -7385
941   282524
942   140478
943  -211840
944  -249810
945    46737
946   237893
947   107283
948  -134096
949  -205523
950   -17186
951   241270
952   207941
953  -142469
954  -297206
955     9404
956   288405
957   128770
958  -174519
959  -205970
960      236
961   187999
962   168984
963   -91249
964  -296297
965   -70131
966   295389
967   188933
968  -197788
969  -229135
970    35489
971   184980
972   147557
973   -54295
974  -256911
975   -94006
976   266050
977   214233
978  -160685
979  -263045
980   -20204
981   207220
982   165751
983   -98839
984  -241441
985   -53271
986   201587
987   198498
988   -61342
989  -270213
990  -105152
991   248137
992   228197
993  -127693
994  -237720
995   -23883
996   161840
997   179705
998    -6583
999  -263165
1000  -164322
1001   224954
1002   263450
1003  -110928
1004  -281375
1005   -50006
1006   185327
1007   168305
1008   -25899
1009  -212542
1010  -146313
1011   173079
1012   284974
1013   -39369
1014  -297440
1015   -90849
1016   214866
1017   188751
1018   -51760
1019  -204276
1020  -124102
1021   131817
1022   237206
1023    -5934
1024  -270911
1025  -160854
1026   175107
1027   251171
1028   -38059
1029  -254349
1030  -102940
1031   158916
1032   198773
1033    15595
1034  -201169
1035  -186087
1036   133133
1037   303334
1038     9331
1039  -278826
1040  -123707
1041   165219
1042   198055
1043     6706
1044  -198145
1045  -177977
1046    87203
1047   256069
1048    57478
1049  -251926
1050  -209086
1051   142591
1052   269201
1053     3332
1054  -225221
1055  -130195
1056    93356
1057   209625
1058    95885
1059  -196858
1060  -248621
1061   111035
1062   310262
1063    21683
1064  -248043
1065  -142238
1066   100490
1067   192852
1068    64687
1069  -178082
1070  -226380
1071    58410
1072   282567
1073    88586
1074  -233309
1075  -198328
1076   110909
1077   237876
1078    56799
1079  -165974
1080  -185116
1081    35132
1082   252748
1083   133855
1084  -200326
1085  -246026
1086    66906
1087   264280
1088    82037
1089  -202195
1090  -200314
1091    53072
1092   215108
1093   105964
1094  -142507
1095  -238023
1096    -4112
1097   279261
1098   152978
1099  -209979
1100  -225663
1101    80097
1102   214489
1103    92281
1104  -107864
1105  -218514
1106   -38748
1107   255602
1108   180794
1109  -185173
1110  -263263
1111    33156
1112   238417
1113   104434
1114  -147013
1115  -207498
1116    -9553
1117   211208
1118   173407
1119  -114334
1120  -267183
1121   -22420
1122   269614
1123   151822
1124  -163226
1125  -209244
1126     4255
1127   189866
1128   160275
1129   -84204
1130  -251760
1131   -66070
1132   234259
1133   195423
1134  -130559
1135  -261545
1136   -30768
1137   217981
1138   156476
1139  -102171
1140  -219657
1141   -65041
1142   190235
1143   219997
1144   -71188
1145  -282391
1146   -66631
1147   237259
1148   178383
1149  -103713
1150  -216365
1151   -57642
1152   171329
1153   197274
1154   -44359
1155  -255415
1156  -116678
1157   206545
1158   225973
1159   -93065
1160  -256831
1161   -49653
1162   182218
1163   163576
1164   -28470
1165  -212708
1166  -147943
1167   177129
1168   268232
1169   -66144
1170  -278543
1171   -64653
1172   188827
1173   175317
1174   -28026
1175  -207914
1176  -135463
1177   151214
1178   243373
1179   -20248
1180  -256553
1181  -132246
1182   167170
1183   229938
1184   -30138
1185  -233897
1186  -109531
1187   142837
1188   207512
1189    14480
1190  -221233
1191  -175013
1192   137512
1193   263361
1194    -3122
1195  -251686
1196  -126810
1197   154659
1198   204982
1199     3559
1200  -195378
1201  -160543
1202    95049
1203   252800
1204    47877
1205  -251523
1206  -168009
1207   161503
1208   221875
1209    -6134
1210  -182152
1211  -143715
1212    74059
1213   239292
1214    70199
1215  -232621
1216  -196673
1217   124900
1218   241569
1219    22311
1220  -206940
1221  -161159
1222    91096
1223   221049
1224    60946
1225  -189510
1226  -201409
1227    69507
1228   268579
1229    75001
1230  -227767
1231  -173795
1232   107939
1233   210942
1234    58200
1235  -156037
1236  -198273
1237    37239
1238   254348
1239   101485
1240  -206565
1241  -207818
1242    71598
1243   229201
1244    71667
1245  -178815
1246  -187783
1247    49396
1248   215492
1249   109190
1250  -145639
1251  -223254
1252    25937
1253   264459
1254   112753
1255  -193893
1256  -193736
1257    61832
1258   206956
1259    99448
1260  -130250
1261  -219848
1262    -8459
1263   244462
1264   142031
1265  -180409
1266  -233726
1267    41625
1268   224260
1269    93236
1270  -133753
1271  -198390
1272   -22154
1273   221459
1274   175750
1275  -142520
1276  -250020
1277    21524
1278   240243
1279   120650
1280  -127818
1281  -204857
1282   -21308
1283   208721
1284   161961
1285  -118840
1286  -239631
1287   -35276
1288   214247
1289   166524
1290  -127835
1291  -243667
1292   -12217
1293   208198
1294   135148
1295   -90563
1296  -209414
1297   -70770
1298   201964
1299   212135
1300  -102646
1301  -258264
1302   -22798
1303   217999
1304   152207
1305   -88845
1306  -212112
1307   -61116
1308   184057
1309   194151
1310   -68190
1311  -254447
1312   -88210
1313   211988
1314   195224
1315  -106600
1316  -236844
1317   -43104
1318   173733
1319   174787
1320   -35434
1321  -231619
1322  -120627
1323   197904
1324   230917
1325   -80551
1326  -244524
1327   -57608
1328   173355
1329   178839
1330   -29048
1331  -214632
1332  -126358
1333   158943
1334   234177
1335   -37769
1336  -255540
1337  -101369
1338   171342
1339   193630
1340   -29425
1341  -212344
1342  -122260
1343   142429
1344   222480
1345    -9092
1346  -232001
1347  -133713
1348   144478
1349   226972
1350    -4932
1351  -239777
1352  -122548
1353   161762
1354   198410
1355    -8063
1356  -183966
1357  -155310
1358    96798
1359   262525
1360    28487
1361  -263645
1362  -134769
1363   162960
1364   189618
1365     2886
1366  -171588
1367  -168807
1368    78293
1369   256949
1370    45163
1371  -238810
1372  -160245
1373   123009
1374   215863
1375    32321
1376  -191826
1377  -164268
1378    90265
1379   225396
1380    59357
1381  -186501
1382  -184595
1383    76387
1384   245610
1385    64688
1386  -207501
1387  -168770
1388    90501
1389   204324
1390    57400
1391  -161131
1392  -193142
1393    36598
1394   239717
1395   101121
1396  -198615
1397  -199299
1398    86777
1399   223229
1400    61220
1401  -155774
1402  -179724
1403    25594
1404   223654
1405   117875
1406  -172710
1407  -214051
1408    54010
1409   231192
1410    90704
1411  -160320
1412  -197277
1413    33280
1414   217356
1415   100525
1416  -142453
1417  -201284
1418    -2853
1419   224922
1420   147017
1421  -164660
1422  -223869
1423    47141
1424   208970
1425    87952
1426  -106935
1427  -192665
1428   -46173
1429   218728
1430   176683
1431  -154667
1432  -231201
1433    31086
1434   201034
1435   108666
1436   -97726
1437  -205733
1438   -37855
1439   211467
1440   160469
1441  -120729
1442  -216562
1443   -18857
1444   194892
1445   154389
1446  -105525
1447  -228860
1448   -24821
1449   203078
1450   140839
1451   -93277
1452  -205537
1453   -57485
1454   189506
1455   191040
1456   -96898
1457  -248509
1458   -26521
1459   213140
1460   136412
1461   -90152
1462  -187643
1463   -68981
1464   162145
1465   207566
1466   -68208
1467  -259286
1468   -54020
1469   207080
1470   147141
1471   -83899
1472  -188747
1473   -77171
1474   153309
1475   201326
1476   -48979
1477  -232959
1478   -78158
1479   171096
1480   183961
1481   -45121
1482  -221379
1483   -90715
1484   173310
1485   185676
1486   -49325
1487  -201198
1488  -100453
1489   135953
1490   211869
1491   -23315
1492  -248287
1493   -98236
1494   178015
1495   175072
1496   -41628
1497  -188337
1498  -112995
1499   127845
1500   221892
1501    -5401
1502  -235147
1503  -119969
1504   159038
1505   204001
1506   -24976
1507  -208621
1508  -112471
1509   132399
1510   203415
1511     3990
1512  -209074
1513  -147871
1514   123210
1515   224372
1516    -2180
1517  -222587
1518  -124637
1519   133338
1520   196429
1521     8859
1522  -180872
1523  -142435
1524    90064
1525   224256
1526    46548
1527  -212622
1528  -158967
1529   127619
1530   214511
1531    10355
1532  -179006
1533  -141227
1534    67267
1535   213744
1536    67723
1537  -207820
1538  -186437
1539   106375
1540   223140
1541    28978
1542  -182752
1543  -155911
1544    78432
1545   221013
1546    62984
1547  -186409
1548  -174413
1549    74791
1550   224301
1551    72035
1552  -188098
1553  -181716
1554    84281
1555   219859
1556    52013
1557  -167631
1558  -174819
1559    35891
1560   214778
1561    99384
1562  -175718
1563  -202407
1564    62831
1565   227987
1566    73876
1567  -161172
1568  -173745
1569    38279
1570   204081
1571   108732
1572  -140963
1573  -210080
1574    20552
1575   233056
1576   104632
1577  -166840
1578  -187394
1579    32242
1580   189958
1581   109082
1582  -122151
1583  -211514
1584    -1764
1585   225183
1586   130096
1587  -143262
1588  -203748
1589    17438
1590   209929
1591   116837
1592  -130297
1593  -203297
1594    -5393
1595   197965
1596   140566
1597  -118365
1598  -227010
1599    -9395
1600   219871
1601   128698
1602  -132276
1603  -196939
1604    -8997
1605   187343
1606   145952
1607   -89491
1608  -214761
1609   -39413
1610   203539
1611   161751
1612  -107802
1613  -220731
1614   -24469
1615   187702
1616   135827
1617   -86835
1618  -200623
1619   -65959
1620   171923
1621   187377
1622   -80814
1623  -232631
1624   -40548
1625   193263
1626   152907
1627   -71087
1628  -196743
1629   -67708
1630   168616
1631   186343
1632   -58647
1633  -225223
1634   -74011
1635   178547
1636   175588
1637   -74557
1638  -219967
1639   -67408
1640   160869
1641   171864
1642   -41479
1643  -211413
1644   -98081
1645   167242
1646   202172
1647   -53435
1648  -219915
1649   -77671
1650   161595
1651   181562
1652   -33206
1653  -204404
1654  -104131
1655   142086
1656   197980
1657   -21310
1658  -218050
1659  -116064
1660   149516
1661   198423
1662   -30672
1663  -202703
1664  -102482
1665   124032
1666   196614
1667    10685
1668  -203836
1669  -136608
1670   133775
1671   211387
1672   -11124
1673  -205984
1674  -119490
1675   118432
1676   195817
1677    13009
1678  -190915
1679  -144283
1680   104287
1681   217927
1682    21504
1683  -212684
1684  -138533
1685   125904
1686   200682
1687    12220
1688  -179712
1689  -145210
1690    87258
1691   219406
1692    39863
1693  -204857
1694  -158201
1695   105822
1696   206848
1697    28055
1698  -183168
1699  -148886
1700    85542
1701   208682
1702    54427
1703  -172639
1704  -169692
1705    71157
1706   223052
1707    57295
1708  -185478
1709  -162249
1710    76791
1711   201036
1712    60529
1713  -161270
1714  -177123
1715    45390
1716   211186
1717    78518
1718  -168502
1719  -181056
1720    59201
1721   217102
1722    72044
1723  -156257
1724  -164892
1725    40166
1726   197299
1727   103081
1728  -148298
1729  -201901
1730    42196
1731   222391
1732    77031
1733  -156527
1734  -172248
1735    23959
1736   191684
1737   110567
1738  -140712
1739  -205614
1740    24116
1741   215372
1742   106674
1743  -137732
1744  -188626
1745    23163
1746   208768
1747   109080
1748  -130736
1749  -188496
1750    -3746
1751   187513
1752   128828
1753  -120939
1754  -213915
1755    -1920
1756   205143
1757   114972
1758  -123145
1759  -186479
1760   -13864
1761   177926
1762   141483
1763   -90039
1764  -207157
1765   -26184
1766   204595
1767   146489
1768  -112743
1769  -197528
1770   -16489
1771   170780
1772   136838
1773   -82094
1774  -211344
1775   -50683
1776   187789
1777   154211
1778   -98173
1779  -204371
1780   -35754
1781   176280
1782   152617
1783   -78864
1784  -203643
1785   -45223
1786   173836
1787   162399
1788   -61211
1789  -206859
1790   -65332
1791   182133
1792   166336
1793   -85051
1794  -204491
1795   -55830
1796   147378
1797   163778
1798   -38976
1799  -212325
1800   -87752
1801   171902
1802   177859
1803   -62022
1804  -199849
1805   -70151
1806   147856
1807   173718
1808   -30039
1809  -196756
1810   -93029
1811   142568
1812   187421
1813   -28467
1814  -208536
1815   -96639
1816   146728
1817   177273
1818   -34380
1819  -192798
1820   -96551
1821   124034
1822   187421
1823    -4756
1824  -202095
1825  -115010
1826   139909
1827   195760
1828   -21507
1829  -198072
1830  -101550
1831   123043
1832   184785
1833     8030
1834  -188480
1835  -135100
1836   119528
1837   209250
1838    -4523
1839  -201480
1840  -116345
1841   113683
1842   188137
1843    17612
1844  -183635
1845  -138660
1846   102916
1847   202606
1848    24503
1849  -185907
1850  -145002
1851    96825
1852   208602
1853    25110
1854  -187496
1855  -133410
1856    87910
1857   186863
1858    49468
1859  -166642
1860  -169225
1861    77852
1862   216822
1863    37943
1864  -181140
1865  -139045
1866    75946
1867   190822
1868    65531
1869  -158135
1870  -172120
1871    62522
1872   211814
1873    61369
1874  -173182
1875  -163799
1876    65996
1877   200471
1878    64771
1879  -155170
1880  -169883
1881    43577
1882   204279
1883    86741
1884  -160995
1885  -185516
1886    51087
1887   210541
1888    77328
1889  -151242
1890  -172159
1891    36462
1892   196216
1893    96529
1894  -136518
1895  -190677
1896    17313
1897   207567
1898   102330
1899  -149008
1900  -184837
1901    29601
1902   191073
1903    99949
1904  -117407
1905  -187683
1906    -1992
1907   197221
1908   120487
1909  -127127
1910  -191490
1911     8148
1912   193690
1913   115968
1914  -116427
1915  -187301
1916    -6629
1917   181578
1918   126454
1919  -103627
1920  -203263
1921   -17922
1922   198781
1923   128803
1924  -115391
1925  -190029
1926   -13948
1927   172232
1928   136479
1929   -86636
1930  -205060
1931   -33172
1932   192328
1933   143757
1934   -97445
1935  -195457
1936   -31013
1937   172704
1938   144060
1939   -81729
1940  -198914
1941   -48079
1942   166182
1943   155834
1944   -70963
1945  -203745
1946   -50553
1947   173963
1948   150459
1949   -73137
1950  -191455
1951   -54781
1952   150105
1953   160283
1954   -49024
1955  -197117
1956   -69685
1957   159352
1958   168048
1959   -58096
1960  -197341
1961   -62672
1962   146622
1963   155234
1964   -37206
1965  -185607
1966   -90093
1967   143222
1968   180770
1969   -42649
1970  -202667
1971   -75537
1972   141728
1973   161614
1974   -30304
1975  -187881
1976   -98557
1977   132263
1978   182079
1979   -21723
1980  -194656
1981   -97831
1982   134157
1983   181154
1984   -20510
1985  -188723
1986   -96112
1987   122377
1988   179202
1989     1531
1990  -181574
1991  -116576
1992   118568
1993   189965
1994    -7405
1995  -187591
1996  -110639
1997   104850
1998   175487
1999     9783
2000  -174277
2001  -125787
2002    97708
2003   188028
2004    18297
2005  -180096
2006  -126482
2007   103231
2008   187655
2009    18674
2010  -163745
2011  -124567
2012    82532
2013   190401
2014    39797
2015  -173388
2016  -145870
2017    89209
2018   190845
2019    26120
2020  -172500
2021  -139682
2022    76606
2023   187503
2024    46854
2025  -158470
2026  -152795
2027    67362
2028   203375
2029    52982
2030  -172328
2031  -148501
2032    76994
2033   187997
2034    56217
2035  -142101
2036  -160618
2037    46759
2038   200941
2039    68651
2040  -163006
2041  -159391
2042    52397
2043   183419
2044    70675
2045  -140548
2046  -166205
2047    36942
2048   192189
2049    80933
2050  -138012
2051  -169682
2052    30347
2053   192168
2054    90464
2055  -140218
2056  -172005
2057    34162
2058   187132
2059    88608
2060  -122908
2061  -174497
2062     8363
2063   189978
2064   108215
2065  -132687
2066  -186399
2067    24826
2068   190159
2069    94862
2070  -114528
2071  -174745
2072    -9254
2073   182219
2074   127387
2075  -119163
2076  -197526
2077     9401
2078   189501
2079   107441
2080  -104285
2081  -179009
2082   -20595
2083   178920
2084   133248
2085  -103857
2086  -191651
2087   -17038
2088   174850
2089   132572
2090   -88446
2091  -192490
2092   -24659
2093   178356
2094   128249
2095   -86112
2096  -180223
2097   -41603
2098   157772
2099   151326
2100   -75900
2101  -201887
2102   -35375
2103   171137
2104   135245
2105   -71250
2106  -182840
2107   -56769
2108   151819
2109   157767
2110   -62834
2111  -198938
2112   -54588
2113   163046
2114   153817
2115   -59911
2116  -188959
2117   -61093
2118   148078
2119   159489
2120   -44097
2121  -192661
2122   -80816
2123   148811
2124   172326
2125   -46957
2126  -200768
2127   -75253
2128   143693
2129   158803
2130   -35634
2131  -182469
2132   -91283
2133   127630
2134   181931
2135   -20451
2136  -197978
2137   -89057
2138   140682
2139   168879
2140   -22494
2141  -175148
2142   -98734
2143   114605
2144   180602
2145    -7570
2146  -187698
2147  -103756
2148   113113
2149   173965
2150     -270
2151  -184230
2152  -117050
2153   111738
2154   179583
2155     -154
2156  -169528
2157  -111607
2158    93941
2159   189746
2160    25859
2161  -186932
2162  -125766
2163   115189
2164   180412
2165     9957
2166  -160105
2167  -129227
2168    76565
2169   195291
2170    36046
2171  -184194
2172  -139244
2173    95561
2174   180982
2175    24818
2176  -159470
2177  -136642
2178    71291
2179   189499
2180    49895
2181  -160260
2182  -145795
2183    71893
2184   192945
2185    49279
2186  -161626
2187  -144593
2188    65269
2189   180552
2190    52687
2191  -144022
2192  -151340
2193    46346
2194   184929
2195    67941
2196  -150607
2197  -159231
2198    52270
2199   183715
2200    63803
2201  -138116
2202  -153829
2203    38118
2204   181781
2205    80796
2206  -136899
2207  -165558
2208    34480
2209   185425
2210    81964
2211  -132574
2212  -167185
2213    30196
2214   185850
2215    83510
2216  -124004
2217  -166619
2218    10289
2219   183350
2220   107143
2221  -129604
2222  -180600
2223    27786
2224   180643
2225    87149
2226  -104077
2227  -166579
2228   -14144
2229   179432
2230   122405
2231  -121487
2232  -182104
2233    14064
2234   168723
2235   103143
2236   -89105
2237  -174683
2238   -20492
2239   178221
2240   121198
2241  -103951
2242  -171102
2243   -14891
2244   155577
2245   127347
2246   -82147
2247  -189627
2248   -22522
2249   172977
2250   118063
2251   -85786
2252  -166864
2253   -39068
2254   150633
2255   147901
2256   -75777
2257  -195851
2258   -29126
2259   166317
2260   127796
2261   -68533
2262  -171883
2263   -56239
2264   150128
2265   158366
2266   -68008
2267  -196564
2268   -43667
2269   155721
2270   137372
2271   -53191
2272  -178120
2273   -68896
2274   146675
2275   158327
2276   -54209
2277  -182600
2278   -60900
2279   136764
2280   155676
2281   -35654
2282  -187116
2283   -72488
2284   145428
2285   148983
2286   -40655
2287  -164305
2288   -82565
2289   115241
2290   173917
2291   -23371
2292  -194012
2293   -76294
2294   135107
2295   147327
2296   -20137
2297  -162237
2298  -103439
2299   113351
2300   181621
2301   -19378
2302  -185071
2303   -81461
2304   113220
2305   158308
2306     4936
2307  -172739
2308  -118529
2309   117223
2310   178324
2311   -11187
2312  -167168
2313  -100616
2314    89718
2315   178449
2316    20062
2317  -185654
2318  -122987
2319   115520
2320   169419
2321       16
2322  -148922
2323  -117653
2324    71174
2325   189780
2326    33726
2327  -181618
2328  -122459
2329   102932
2330   163794
2331    18467
2332  -138075
2333  -132539
2334    60275
2335   190490
2336    41439
2337  -168599
2338  -125366
2339    79415
2340   160866
2341    43649
2342  -141001
2343  -149255
2344    59918
2345   189016
2346    40279
2347  -151048
2348  -127269
2349    49675
2350   168477
2351    71339
2352  -145650
2353  -161705
2354    64924
2355   185086
2356    45647
2357  -131473
2358  -137598
2359    28458
2360   179965
2361    88024
2362  -147140
2363  -166249
2364    52252
2365   174863
2366    62426
2367  -120877
2368  -157903
2369    18785
2370   182630
2371    85733
2372  -133621
2373  -156802
2374    25424
2375   166317
2376    90611
2377  -113637
2378  -168125
2379    20694
2380   180184
2381    86664
2382  -110326
2383  -150568
2384      860
2385   162426
2386   109046
2387  -111358
2388  -177629
2389    10135
2390   167835
2391    90328
2392   -97093
2393  -160335
2394   -19049
2395   163708
2396   122116
2397  -105844
2398  -177927
2399      672
2400   162069
2401   107704
2402   -80649
2403  -170341
2404   -26773
2405   170089
2406   126466
2407   -94078
2408  -171739
2409   -20393
2410   148986
2411   127110
2412   -70584
2413  -186987
2414   -34806
2415   168623
2416   121443
2417   -81410
2418  -161725
2419   -43138
2420   136179
2421   145986
2422   -60522
2423  -190881
2424   -37148
2425   159824
2426   125252
2427   -58872
2428  -159535
2429   -61015
2430   131864
2431   152409
2432   -54590
2433  -181491
2434   -48555
2435   138306
2436   137754
2437   -38411
2438  -166993
2439   -71442
2440   135331
2441   153289
2442   -44587
2443  -172365
2444   -67667
2445   121587
2446   152607
2447   -25904
2448  -180878
2449   -81196
2450   129516
2451   152692
2452   -30848
2453  -168327
2454   -85065
2455   114009
2456   167188
2457   -14186
2458  -176924
2459   -85976
2460   123815
2461   160661
2462    -9745
2463  -164248
2464   -97851
2465   105324
2466   167049
2467    -5058
2468  -171225
2469  -102613
2470   100139
2471   162327
2472     1506
2473  -166168
2474  -110939
2475    97112
2476   163509
2477     4019
2478  -153016
2479  -105981
2480    83510
2481   174120
2482    26524
2483  -162778
2484  -113894
2485    96445
2486   162582
2487    16193
2488  -141452
2489  -122830
2490    62767
2491   178230
2492    34330
2493  -165492
2494  -123662
2495    78673
2496   160367
2497    33992
2498  -142345
2499  -140574
2500    62545
2501   182174
2502    42283
2503  -149250
2504  -126663
2505    61507
2506   169160
2507    60577
2508  -140135
2509  -148923
2510    60309
2511   179116
2512    47566
2513  -134677
2514  -136011
2515    39106
2516   169385
2517    69873
2518  -138233
2519  -154264
2520    48091
2521   169365
2522    56718
2523  -121610
2524  -142342
2525    25743
2526   169033
2527    81879
2528  -125750
2529  -153103
2530    34619
2531   167697
2532    74429
2533  -113492
2534  -150020
2535    16814
2536   167491
2537    89399
2538  -114119
2539  -155713
2540    14785
2541   163829
2542    91146
2543  -109473
2544  -164789
2545     8832
2546   166787
2547    89680
2548  -103263
2549  -156943
2550    -4205
2551   160930
2552   110505
2553  -100733
2554  -171041
2555     1629
2556   164313
2557   101028
2558   -88954
2559  -161100
2560   -15683
2561   159160
2562   115774
2563   -90375
2564  -168546
2565   -15226
2566   149926
2567   113378
2568   -77801
2569  -170572
2570   -24690
2571   155517
2572   115194
2573   -75972
2574  -159986
2575   -31353
2576   140175
2577   129014
2578   -67734
2579  -174757
2580   -33703
2581   150593
2582   121823
2583   -63823
2584  -159249
2585   -46460
2586   135001
2587   139956
2588   -56009
2589  -179086
2590   -48331
2591   142746
2592   131983
2593   -50333
2594  -162000
2595   -58033
2596   129641
2597   148485
2598   -43198
2599  -178970
2600   -62823
2601   131838
2602   140658
2603   -36973
2604  -166164
2605   -72923
2606   126434
2607   153069
2608   -34545
2609  -168897
2610   -71403
2611   115782
2612   148515
2613   -17519
2614  -168163
2615   -84636
2616   121279
2617   154751
2618   -23247
2619  -159676
2620   -82720
2621   101736
2622   151776
2623    -5485
2624  -166203
2625   -95593
2626   109141
2627   158452
2628   -11501
2629  -157150
2630   -93701
2631    93374
2632   160721
2633     5882
2634  -158854
2635  -104228
2636    95678
2637   165689
2638    10164
2639  -156700
2640  -106939
2641    90271
2642   164992
2643    15684
2644  -155533
2645  -115767
2646    79470
2647   168564
2648    26461
2649  -153759
2650  -121697
2651    79051
2652   170025
2653    27403
2654  -150243
2655  -120901
2656    67412
2657   166277
2658    40586
2659  -144207
2660  -129911
2661    67818
2662   170056
2663    38105
2664  -139386
2665  -128373
2666    52861
2667   165518
2668    48997
2669  -138116
2670  -134777
2671    54112
2672   164428
2673    52734
2674  -128216
2675  -140656
2676    41637
2677   170594
2678    58256
2679  -131638
2680  -134400
2681    37899
2682   160748
2683    73662
2684  -119302
2685  -153494
2686    31391
2687   172870
2688    67532
2689  -121545
2690  -141370
2691    19849
2692   157526
2693    88531
2694  -112151
2695  -160984
2696    20326
2697   167959
2698    77637
2699  -109540
2700  -149574
2701     7533
2702   159073
2703    97786
2704  -103274
2705  -159385
2706     8699
2707   159022
2708    90616
2709   -92334
2710  -156547
2711    -8556
2712   157791
2713   101294
2714   -95583
2715  -155005
2716    -4119
2717   145573
2718   102122
2719   -77024
2720  -162529
2721   -21319
2722   157198
2723   108474
2724   -88081
2725  -152251
2726   -15986
2727   137497
2728   116559
2729   -65503
2730  -166728
2731   -30904
2732   149236
2733   114436
2734   -72984
2735  -156983
2736   -36945
2737   135491
2738   130227
2739   -61073
2740  -167773
2741   -37781
2742   136713
2743   124293
2744   -50957
2745  -163362
2746   -53691
2747   138494
2748   137239
2749   -55902
2750  -158592
2751   -44929
2752   120727
2753   133288
2754   -34624
2755  -166518
2756   -64459
2757   132432
2758   133045
2759   -47495
2760  -152277
2761   -59643
2762   109192
2763   141956
2764   -23960
2765  -164472
2766   -68477
2767   120570
2768   135273
2769   -26784
2770  -149788
2771   -78052
2772   105651
2773   153676
2774   -21183
2775  -161871
2776   -72861
2777   104887
2778   136573
2779    -6823
2780  -152198
2781   -97994
2782   105232
2783   160109
2784   -16558
2785  -155885
2786   -77026
2787    89441
2788   143640
2789    14601
2790  -153896
2791  -109029
2792   102056
2793   160393
2794    -6747
2795  -145566
2796   -90891
2797    75418
2798   154067
2799    23071
2800  -156879
2801  -110011
2802    92625
2803   149434
2804     8008
2805  -132806
2806  -108663
2807    65848
2808   164820
2809    25114
2810  -151338
2811  -103294
2812    76282
2813   142463
2814    31660
2815  -123856
2816  -124955
2817    61487
2818   169209
2819    26730
2820  -141571
2821  -106801
2822    54064
2823   145188
2824    50902
2825  -128660
2826  -138903
2827    59834
2828   167919
2829    35806
2830  -128018
2831  -118518
2832    38739
2833   154730
2834    65019
2835  -130875
2836  -139547
2837    52594
2838   158006
2839    52609
2840  -112320
2841  -135164
2842    25992
2843   165022
2844    68023
2845  -129441
2846  -135118
2847    35753
2848   143437
2849    70861
2850   -99276
2851  -151238
2852    16136
2853   169887
2854    69065
2855  -119002
2856  -130499
2857    19066
2858   139066
2859    86950
2860   -95665
2861  -157191
2862    15698
2863   163968
2864    73341
2865   -98719
2866  -133110
2867    -5770
2868   142246
2869   102314
2870   -98462
2871  -159615
2872    11881
2873   146966
2874    83704
2875   -77121
2876  -147894
2877   -21884
2878   153754
2879   109359
2880   -96596
2881  -152840
2882    -2083
2883   133582
2884   103338
2885   -61380
2886  -162917
2887   -30604
2888   157170
2889   109314
2890   -85733
2891  -145587
2892   -21850
2893   123012
2894   120181
2895   -55635
2896  -167674
2897   -33162
2898   146187
2899   108993
2900   -66457
2901  -144677
2902   -42237
2903   123361
2904   129957
2905   -54313
2906  -164274
2907   -33768
2908   130673
2909   112613
2910   -44927
2911  -147689
2912   -59994
2913   127136
2914   135851
2915   -54271
2916  -157013
2917   -41080
2918   113184
2919   122826
2920   -24356
2921  -155924
2922   -71642
2923   125866
2924   137600
2925   -43904
2926  -148327
2927   -58959
2928   100490
2929   139759
2930   -13441
2931  -161775
2932   -75705
2933   116054
2934   133651
2935   -23518
2936  -143835
2937   -81864
2938    95407
2939   152210
2940   -11939
2941  -158813
2942   -74097
2943    99220
2944   132194
2945      433
2946  -141689
2947   -98363
2948    96206
2949   155673
2950   -10201
2951  -147928
2952   -78087
2953    81254
2954   138023
2955    13931
2956  -144693
2957  -105714
2958    91914
2959   148613
2960    -1299
2961  -134242
2962   -92766
2963    70513
2964   151567
2965    25443
2966  -145759
2967  -105206
2968    82983
2969   145484
2970    17572
2971  -126402
2972  -111973
2973    60337
2974   160553
2975    28979
2976  -142130
2977  -107562
2978    64049
2979   142007
2980    39585
2981  -123168
2982  -131206
2983    56287
2984   166492
2985    34318
2986  -131919
2987  -108407
2988    46975
2989   143344
2990    56656
2991  -121519
2992  -135013
2993    49919
2994   159267
2995    42460
2996  -117227
2997  -120497
2998    30350
2999   151077
3000    63006
3001  -122918
3002  -131596
3003    42103
3004   144370
3005    56673
3006  -101775
3007  -133664
3008    19705
3009   161446
3010    69229
3011  -117581
3012  -127788
3013    28125
3014   137149
3015    74961
3016   -94496
3017  -148126
3018    14700
3019   159221
3020    72292
3021  -103737
3022  -131572
3023     6826
3024   138337
3025    92386
3026   -92525
3027  -150861
3028     7779
3029   149309
3030    83336
3031   -85149
3032  -140451
3033   -10771
3034   144979
3035    99138
3036   -91438
3037  -148439
3038     -507
3039   134639
3040    92624
3041   -68765
3042  -149817
3043   -23102
3044   146344
3045   102388
3046   -84892
3047  -141306
3048   -13300
3049   125086
3050   105409
3051   -58294
3052  -153973
3053   -28669
3054   141980
3055   104975
3056   -70607
3057  -140490
3058   -31841
3059   119249
3060   118808
3061   -54470
3062  -157348
3063   -32711
3064   129529
3065   108405
3066   -49709
3067  -144607
3068   -50749
3069   122381
3070   130728
3071   -50669
3072  -154752
3073   -38169
3074   115656
3075   118410
3076   -28773
3077  -149829
3078   -66949
3079   121163
3080   133952
3081   -44358
3082  -147529
3083   -53368
3084   102311
3085   128939
3086   -18214
3087  -153012
3088   -71099
3089   115476
3090   131189
3091   -29976
3092  -140065
3093   -68318
3094    96111
3095   139783
3096   -13398
3097  -149662
3098   -70165
3099   102824
3100   129161
3101   -12674
3102  -138087
3103   -82758
3104    90655
3105   145677
3106    -9146
3107  -145659
3108   -77350
3109    89746
3110   132321
3111     5725
3112  -136828
3113   -96356
3114    85333
3115   147167
3116     1359
3117  -137884
3118   -88046
3119    75084
3120   142486
3121    19486
3122  -137948
3123  -105483
3124    76582
3125   146623
3126    15380
3127  -131994
3128  -102392
3129    63879
3130   148317
3131    27472
3132  -134203
3133  -106756
3134    64350
3135   141323
3136    30194
3137  -122295
3138  -114483
3139    55002
3140   152657
3141    32537
3142  -128877
3143  -107435
3144    52912
3145   140690
3146    42288
3147  -119975
3148  -121961
3149    48745
3150   150263
3151    39990
3152  -118395
3153  -113543
3154    39705
3155   145212
3156    54390
3157  -115482
3158  -124591
3159    39127
3160   145002
3161    53582
3162  -107413
3163  -125400
3164    27903
3165   147216
3166    65274
3167  -109360
3168  -130995
3169    24336
3170   140906
3171    68093
3172   -97802
3173  -136202
3174    14951
3175   148535
3176    73606
3177  -100003
3178  -130876
3179    14399
3180   139475
3181    79184
3182   -90003
3183  -139983
3184     5313
3185   144353
3186    81767
3187   -89676
3188  -136611
3189     2424
3190   136189
3191    84918
3192   -83916
3193  -140044
3194    -4019
3195   136464
3196    89488
3197   -79293
3198  -140453
3199    -9204
3200   134977
3201    94307
3202   -75343
3203  -139252
3204   -14804
3205   129802
3206   101237
3207   -66739
3208  -144000
3209   -21566
3210   131729
3211   104585
3212   -64245
3213  -143325
3214   -30426
3215   124546
3216   109903
3217   -57685
3218  -146432
3219   -34571
3220   122206
3221   113636
3222   -49764
3223  -149022
3224   -43344
3225   121829
3226   113800
3227   -50183
3228  -142919
3229   -44006
3230   112753
3231   121416
3232   -37176
3233  -146771
3234   -50411
3235   117015
3236   117974
3237   -39684
3238  -140542
3239   -54852
3240   105503
3241   124439
3242   -30389
3243  -145322
3244   -59324
3245   107430
3246   123642
3247   -27001
3248  -141415
3249   -65139
3250    99931
3251   130603
3252   -19526
3253  -139614
3254   -65997
3255    96843
3256   131140
3257   -10659
3258  -140847
3259   -77295
3260    93650
3261   134331
3262    -9296
3263  -136748
3264   -79502
3265    84174
3266   134915
3267     3491
3268  -138281
3269   -88477
3270    83951
3271   136839
3272     2779
3273  -132371
3274   -87525
3275    75136
3276   139282
3277    11739
3278  -133661
3279   -93161
3280    73003
3281   137565
3282    14696
3283  -129246
3284   -97325
3285    69805
3286   141448
3287    17453
3288  -124498
3289   -95941
3290    63417
3291   137750
3292    27458
3293  -125003
3294  -105608
3295    62701
3296   139369
3297    24674
3298  -118892
3299  -104610
3300    47574
3301   138193
3302    37596
3303  -121266
3304  -112892
3305    49588
3306   137306
3307    39919
3308  -109860
3309  -113271
3310    40444
3311   145037
3312    50042
3313  -110944
3314  -114417
3315    36499
3316   137531
3317    55093
3318  -105551
3319  -124744
3320    29879
3321   140712
3322    54043
3323  -104561
3324  -121308
3325    21797
3326   133801
3327    62897
3328   -99370
3329  -127300
3330    23436
3331   140178
3332    64518
3333   -93913
3334  -122188
3335    14964
3336   134415
3337    71944
3338   -92355
3339  -128473
3340    13251
3341   134309
3342    71864
3343   -86767
3344  -129410
3345     3790
3346   133544
3347    77026
3348   -85245
3349  -130902
3350      346
3351   128375
3352    85571
3353   -76245
3354  -135076
3355    -3647
3356   131826
3357    86177
3358   -73829
3359  -131414
3360   -15304
3361   123990
3362    94678
3363   -66980
3364  -139046
3365   -14611
3366   126562
3367    94737
3368   -62725
3369  -135458
3370   -25338
3371   123745
3372   101383
3373   -59922
3374  -135021
3375   -25007
3376   118289
3377   104145
3378   -52993
3379  -141467
3380   -34013
3381   120007
3382   101091
3383   -55022
3384  -132899
3385   -36930
3386   111575
3387   113439
3388   -42520
3389  -140109
3390   -37843
3391   117536
3392   108833
3393   -39779
3394  -131868
3395   -47765
3396   105292
3397   119351
3398   -34297
3399  -141496
3400   -52401
3401   102819
3402   113726
3403   -29074
3404  -136663
3405   -62779
3406    98904
3407   124999
3408   -23629
3409  -136039
3410   -61711
3411    94585
3412   123839
3413   -12705
3414  -134052
3415   -69846
3416    95188
3417   127280
3418   -14707
3419  -131138
3420   -70977
3421    84180
3422   126735
3423    -4190
3424  -135992
3425   -77528
3426    87774
3427   127900
3428    -5181
3429  -127111
3430   -79435
3431    78391
3432   132597
3433     2485
3434  -129848
3435   -81861
3436    77081
3437   130628
3438     8765
3439  -127398
3440   -88672
3441    73416
3442   134372
3443     9959
3444  -123166
3445   -89713
3446    62810
3447   133839
3448    21816
3449  -125360
3450   -99336
3451    63922
3452   134836
3453    23599
3454  -115653
3455   -99856
3456    50139
3457   136656
3458    34408
3459  -120443
3460  -106404
3461    51537
3462   133181
3463    35996
3464  -109660
3465  -108289
3466    44073
3467   139152
3468    42628
3469  -110416
3470  -108355
3471    41200
3472   133289
3473    47050
3474  -105579
3475  -114873
3476    37515
3477   137212
3478    46928
3479  -103653
3480  -111732
3481    27863
3482   131403
3483    56502
3484  -101105
3485  -122023
3486    28532
3487   136484
3488    53886
3489   -94515
3490  -114727
3491    17294
3492   132580
3493    68629
3494   -93932
3495  -125371
3496    15618
3497   131714
3498    65261
3499   -85861
3500  -123290
3501     5332
3502   129923
3503    74462
3504   -86117
3505  -126922
3506     2205
3507   125774
3508    80835
3509   -76958
3510  -130198
3511     -330
3512   129585
3513    82360
3514   -76417
3515  -127563
3516    -9157
3517   120926
3518    88388
3519   -69791
3520  -131894
3521    -9543
3522   125238
3523    87353
3524   -66384
3525  -130042
3526   -16316
3527   120399
3528    89669
3529   -63436
3530  -130269
3531   -19996
3532   118850
3533    96345
3534   -57183
3535  -132799
3536   -24425
3537   116060
3538    96897
3539   -52916
3540  -130019
3541   -32650
3542   110300
3543   105917
3544   -44678
3545  -135114
3546   -36442
3547   109930
3548   105327
3549   -42540
3550  -131744
3551   -44250
3552   102880
3553   113032
3554   -33681
3555  -134103
3556   -46450
3557   104132
3558   110638
3559   -30950
3560  -131171
3561   -54454
3562    97636
3563   117702
3564   -26116
3565  -131673
3566   -55548
3567    96188
3568   116841
3569   -19413
3570  -132232
3571   -62491
3572    93245
3573   117597
3574   -20439
3575  -128547
3576   -64314
3577    87181
3578   121192
3579   -10688
3580  -129814
3581   -70375
3582    88191
3583   120916
3584    -8431
3585  -125904
3586   -74216
3587    78378
3588   124695
3589      180
3590  -125986
3591   -79279
3592    76767
3593   125750
3594     3566
3595  -124189
3596   -83697
3597    70257
3598   128211
3599    11164
3600  -120658
3601   -87201
3602    65533
3603   129106
3604    16319
3605  -119712
3606   -91007
3607    62431
3608   130021
3609    21112
3610  -116506
3611   -93951
3612    57030
3613   131062
3614    25570
3615  -115611
3616   -98099
3617    53561
3618   129785
3619    29012
3620  -112834
3621   -98122
3622    49992
3623   132062
3624    34190
3625  -110842
3626  -101848
3627    44495
3628   129798
3629    37190
3630  -106143
3631  -105962
3632    38348
3633   130643
3634    44057
3635  -103119
3636  -108676
3637    33244
3638   130402
3639    49186
3640  -100214
3641  -113699
3642    28922
3643   129405
3644    54379
3645   -93953
3646  -112598
3647    20852
3648   128707
3649    60305
3650   -92161
3651  -119527
3652    16095
3653   128884
3654    63218
3655   -86370
3656  -117518
3657    12074
3658   124753
3659    67752
3660   -83194
3661  -121222
3662     6947
3663   125542
3664    71081
3665   -80166
3666  -120035
3667     4410
3668   122881
3669    74979
3670   -76551
3671  -124128
3672    -1541
3673   123138
3674    76367
3675   -71897
3676  -123415
3677    -7393
3678   119749
3679    83643
3680   -69451
3681  -126110
3682    -9336
3683   118133
3684    83102
3685   -61327
3686  -126031
3687   -18678
3688   116800
3689    92971
3690   -60113
3691  -125990
3692   -21198
3693   110079
3694    93455
3695   -49660
3696  -129238
3697   -31728
3698   110756
3699    99666
3700   -49497
3701  -126821
3702   -32186
3703   104247
3704    99883
3705   -40822
3706  -128948
3707   -38363
3708   104906
3709   102116
3710   -39899
3711  -125136
3712   -40345
3713   100688
3714   107308
3715   -34206
3716  -130152
3717   -44271
3718    99117
3719   104608
3720   -31205
3721  -125661
3722   -51743
3723    94498
3724   113542
3725   -26748
3726  -128154
3727   -51943
3728    90980
3729   109316
3730   -17912
3731  -123485
3732   -63337
3733    90462
3734   119054
3735   -16479
3736  -123189
3737   -61719
3738    80981
3739   116632
3740    -7200
3741  -124747
3742   -70905
3743    79865
3744   116694
3745    -4259
3746  -117019
3747   -74951
3748    70568
3749   123598
3750     2157
3751  -123501
3752   -74772
3753    72086
3754   117564
3755     7173
3756  -112353
3757   -82614
3758    65319
3759   127364
3760     9508
3761  -119545
3762   -78852
3763    65310
3764   117741
3765    16758
3766  -111086
3767   -89194
3768    61574
3769   126466
3770    15326
3771  -112507
3772   -85895
3773    52613
3774   120940
3775    26811
3776  -110646
3777   -96000
3778    53776
3779   127235
3780    26016
3781  -103063
3782   -94102
3783    40214
3784   125428
3785    38144
3786  -107239
3787  -100460
3788    43698
3789   120625
3790    37779
3791   -93350
3792  -104074
3793    29043
3794   128696
3795    45935
3796  -102548
3797  -101997
3798    33193
3799   119180
3800    48941
3801   -88498
3802  -111858
3803    24283
3804   127300
3805    50692
3806   -91504
3807  -107394
3808    19762
3809   119160
3810    60742
3811   -88022
3812  -115444
3813    19677
3814   123778
3815    56160
3816   -83196
3817  -110180
3818     7183
3819   121341
3820    67284
3821   -83310
3822  -116802
3823    10772
3824   117594
3825    66042
3826   -72616
3827  -116502
3828    -2865
3829   120861
3830    74994
3831   -75179
3832  -116927
3833    -2276
3834   112497
3835    77319
3836   -62774
3837  -120244
3838   -11107
3839   115746
3840    81282
3841   -63741
3842  -117691
3843   -14990
3844   108252
3845    88199
3846   -56488
3847  -124123
3848   -16100
3849   110787
3850    83658
3851   -53004
3852  -117910
3853   -27228
3854   105596
3855    94980
3856   -52822
3857  -123631
3858   -22255
3859   105299
3860    87809
3861   -44185
3862  -121543
3863   -35167
3864   105047
3865    98520
3866   -45256
3867  -121694
3868   -30762
3869    96945
3870    97113
3871   -34736
3872  -123781
3873   -43219
3874    99198
3875    99986
3876   -35335
3877  -120638
3878   -44806
3879    89322
3880   106750
3881   -24330
3882  -123708
3883   -48727
3884    91818
3885   103636
3886   -21143
3887  -116308
3888   -56144
3889    83558
3890   113511
3891   -17264
3892  -121265
3893   -56538
3894    82789
3895   106686
3896   -11502
3897  -115621
3898   -65396
3899    79798
3900   114364
3901   -11400
3902  -117813
3903   -63176
3904    75731
3905   112429
3906    -1633
3907  -116207
3908   -70338
3909    74928
3910   116147
3911    -2107
3912  -112723
3913   -71089
3914    67171
3915   118600
3916     4870
3917  -117816
3918   -76455
3919    66097
3920   113852
3921    10025
3922  -108476
3923   -82328
3924    58374
3925   122445
3926    14233
3927  -109691
3928   -81738
3929    56203
3930   114877
3931    20494
3932  -101566
3933   -91374
3934    50957
3935   122159
3936    24572
3937  -103683
3938   -87671
3939    44534
3940   118383
3941    31974
3942  -101991
3943   -94081
3944    43053
3945   120278
3946    32495
3947   -94263
3948   -95746
3949    34791
3950   121317
3951    40366
3952   -98786
3953   -99231
3954    37067
3955   118090
3956    41615
3957   -89400
3958  -102719
3959    28175
3960   122740
3961    46650
3962   -94519
3963  -101633
3964    25858
3965   115771
3966    51687
3967   -85223
3968  -107403
3969    19219
3970   120404
3971    54661
3972   -85186
3973  -106147
3974    13014
3975   114630
3976    61261
3977   -78704
3978  -111479
3979    11385
3980   115918
3981    61580
3982   -72061
3983  -109691
3984      153
3985   113342
3986    71159
3987   -73103
3988  -113401
3989     1379
3990   110860
3991    70789
3992   -63059
3993  -114157
3994    -8737
3995   111815
3996    75238
3997   -66157
3998  -114970
3999    -7300
4000   107847
4001    78422
4002   -58090
4003  -118261
4004   -13647
4005   111054
4006    79419
4007   -58252
4008  -115796
4009   -19573
4010   104971
4011    88237
4012   -52947
4013  -119521
4014   -19026
4015   103865
4016    83844
4017   -47471
4018  -116650
4019   -29956
4020   100217
4021    94526
4022   -44700
4023  -119547
4024   -29005
4025    96395
4026    91780
4027   -34246
4028  -115497
4029   -39018
4030    94549
4031    97876
4032   -34311
4033  -116431
4034   -39445
4035    87721
4036    97551
4037   -26055
4038  -117076
4039   -47722
4040    89779
4041    99421
4042   -27025
4043  -114906
4044   -48878
4045    82071
4046   105735
4047   -17505
4048  -117631
4049   -51873
4050    85051
4051   102389
4052   -16406
4053  -112357
4054   -57117
4055    76830
4056   110012
4057   -12538
4058  -118378
4059   -57720
4060    76616
4061   105901
4062    -5915
4063  -111848
4064   -66675
4065    72158
4066   112496
4067    -2727
4068  -112231
4069   -66032
4070    67678
4071   109754
4072     6005
4073  -108561
4074   -73007
4075    63107
4076   112092
4077     6926
4078  -105967
4079   -74385
4080    56044
4081   114442
4082    14799
4083  -106977
4084   -80033
4085    57212
4086   113373
4087    15953
4088  -100797
4089   -81430
4090    49215
4091   117587
4092    23295
4093  -102487
4094   -85738
4095    49400
4096   112530
4097    24036
4098   -98446
4099   -89560
4100    41599
4101   116310
4102    28740
4103   -98702
4104   -89238
4105    40238
4106   115336
4107    33142
4108   -94549
4109   -94668
4110    37016
4111   117523
4112    37804
4113   -90174
4114   -93902
4115    28588
4116   113294
4117    45124
4118   -89017
4119  -100071
4120    25074
4121   112888
4122    43959
4123   -82331
4124   -99292
4125    17905
4126   114494
4127    53803
4128   -80672
4129  -102415
4130    18001
4131   109917
4132    54629
4133   -74453
4134  -103401
4135    11142
4136   112345
4137    57786
4138   -75013
4139  -103671
4140     7589
4141   107607
4142    61132
4143   -71734
4144  -110743
4145     3177
4146   112693
4147    65095
4148   -68305
4149  -105967
4150    -1776
4151   108101
4152    71485
4153   -65622
4154  -113534
4155    -2872
4156   108830
4157    70529
4158   -60574
4159  -108746
4160   -11268
4161   103242
4162    77578
4163   -57485
4164  -114274
4165   -13149
4166   101403
4167    77947
4168   -49266
4169  -110946
4170   -20436
4171   100609
4172    83998
4173   -48145
4174  -111704
4175   -24529
4176    95379
4177    86139
4178   -41132
4179  -114313
4180   -29098
4181    96912
4182    86875
4183   -39465
4184  -111057
4185   -32732
4186    89648
4187    92304
4188   -34852
4189  -115504
4190   -35173
4191    93090
4192    91567
4193   -30038
4194  -110110
4195   -40416
4196    87574
4197    97792
4198   -28914
4199  -114966
4200   -43055
4201    85723
4202    95381
4203   -22008
4204  -111658
4205   -50208
4206    81997
4207    99997
4208   -20860
4209  -110975
4210   -53070
4211    75527
4212   100557
4213   -11142
4214  -110346
4215   -56799
4216    75046
4217   103069
4218    -9711
4219  -105628
4220   -59391
4221    66492
4222   105439
4223     -806
4224  -108918
4225   -63478
4226    69089
4227   104863
4228     -854
4229  -103754
4230   -68024
4231    60402
4232   107985
4233     5056
4234  -106991
4235   -70297
4236    62179
4237   106899
4238     9574
4239  -102965
4240   -75064
4241    58348
4242   111874
4243    10943
4244  -102300
4245   -73909
4246    52899
4247   108548
4248    18665
4249  -100652
4250   -82372
4251    51383
4252   109975
4253    18088
4254   -98299
4255   -81380
4256    41603
4257   109370
4258    27900
4259   -95245
4260   -84624
4261    42661
4262   109895
4263    28700
4264   -89345
4265   -86561
4266    32383
4267   110964
4268    35263
4269   -89850
4270   -88875
4271    32197
4272   107876
4273    38491
4274   -82197
4275   -92885
4276    26305
4277   109864
4278    40682
4279   -83297
4280   -93248
4281    22787
4282   107985
4283    47434
4284   -79340
4285   -98372
4286    19986
4287   111027
4288    46805
4289   -78887
4290   -96228
4291    13410
4292   107098
4293    55109
4294   -76354
4295  -102651
4296    12595
4297   106852
4298    53429
4299   -71117
4300  -100652
4301     6106
4302   106880
4303    62419
4304   -68825
4305  -101304
4306     4389
4307   104104
4308    63468
4309   -60797
4310  -105468
4311    -5634
4312   103710
4313    66760
4314   -60635
4315  -103165
4316    -6546
4317    99164
4318    72201
4319   -55327
4320  -107460
4321   -12869
4322   101149
4323    73048
4324   -51792
4325  -103406
4326   -15789
4327    96024
4328    77426
4329   -47141
4330  -109000
4331   -17180
4332    97592
4333    77315
4334   -46420
4335  -107316
4336   -24557
4337    92521
4338    82963
4339   -42192
4340  -111155
4341   -25858
4342    91404
4343    83652
4344   -37106
4345  -108826
4346   -31529
4347    91951
4348    89079
4349   -35179
4350  -107925
4351   -33737
4352    85074
4353    89455
4354   -27713
4355  -108637
4356   -41028
4357    83451
4358    90982
4359   -26180
4360  -105565
4361   -42432
4362    77107
4363    94946
4364   -18853
4365  -106941
4366   -47435
4367    77685
4368    94221
4369   -16457
4370  -103571
4371   -50289
4372    73211
4373    99222
4374   -11674
4375  -105540
4376   -55108
4377    70245
4378    96695
4379    -7003
4380  -104205
4381   -59851
4382    67435
4383   102901
4384    -6334
4385  -103818
4386   -59899
4387    64903
4388   101306
4389     2022
4390  -101112
4391   -66490
4392    63056
4393   104943
4394     3321
4395  -100103
4396   -66448
4397    56839
4398   103901
4399     9748
4400   -98312
4401   -72259
4402    53521
4403   104576
4404    12445
4405   -94256
4406   -73168
4407    46982
4408   104893
4409    18360
4410   -94810
4411   -77334
4412    45533
4413   104109
4414    21667
4415   -89945
4416   -78800
4417    41081
4418   106493
4419    26568
4420   -90585
4421   -81469
4422    36651
4423   104302
4424    30556
4425   -85217
4426   -85405
4427    34200
4428   107392
4429    32698
4430   -86121
4431   -87086
4432    28947
4433   106290
4434    38194
4435   -83236
4436   -90701
4437    27983
4438   106546
4439    41411
4440   -79534
4441   -91968
4442    21960
4443   104981
4444    45057
4445   -78502
4446   -94544
4447    18160
4448   104029
4449    48000
4450   -72641
4451   -95464
4452    11795
4453   103741
4454    51781
4455   -70565
4456   -96227
4457     9631
4458   100282
4459    56574
4460   -64354
4461   -96997
4462     4005
4463   101596
4464    59375
4465   -64972
4466   -98276
4467     -750
4468    98723
4469    62700
4470   -59976
4471   -99961
4472    -2980
4473    97634
4474    64918
4475   -57475
4476  -101872
4477    -8741
4478    97637
4479    69704
4480   -53885
4481  -102331
4482    -9366
4483    96831
4484    71260
4485   -50460
4486  -104014
4487   -16475
4488    95467
4489    75359
4490   -48497
4491  -104586
4492   -18176
4493    90714
4494    77082
4495   -41050
4496  -106108
4497   -25018
4498    89501
4499    80829
4500   -40291
4501  -104734
4502   -26485
4503    84738
4504    82052
4505   -33638
4506  -104059
4507   -31437
4508    83231
4509    84547
4510   -30608
4511  -102891
4512   -36258
4513    80216
4514    87578
4515   -25667
4516  -103434
4517   -37917
4518    80009
4519    88714
4520   -20645
4521  -104483
4522   -43614
4523    77565
4524    91129
4525   -20011
4526  -103827
4527   -44338
4528    73827
4529    92512
4530   -13391
4531  -101836
4532   -52707
4533    71740
4534    95471
4535   -13055
4536  -100816
4537   -52557
4538    67627
4539    97494
4540    -7157
4541  -100623
4542   -57341
4543    65391
4544    97353
4545    -4059
4546   -98297
4547   -61694
4548    60205
4549    99024
4550     2295
4551   -97020
4552   -60459
4553    57423
4554    97485
4555     7766
4556   -93174
4557   -68467
4558    51606
4559   101496
4560     9581
4561   -93224
4562   -66229
4563    49500
4564    99150
4565    16608
4566   -91716
4567   -74566
4568    46684
4569   102355
4570    17299
4571   -88596
4572   -73843
4573    42239
4574   101768
4575    22753
4576   -90055
4577   -78353
4578    40463
4579   102264
4580    23483
4581   -85618
4582   -82767
4583    34753
4584   104622
4585    30005
4586   -85371
4587   -82177
4588    32461
4589   100545
4590    33831
4591   -80253
4592   -86196
4593    26151
4594   104293
4595    36856
4596   -77817
4597   -83924
4598    23155
4599    97896
4600    40985
4601   -73921
4602   -91235
4603    18628
4604   101563
4605    43874
4606   -71190
4607   -86895
4608    13715
4609    97074
4610    50758
4611   -71296
4612   -92166
4613    14348
4614    98467
4615    48957
4616   -64878
4617   -91561
4618     5632
4619   100297
4620    57655
4621   -67231
4622   -94546
4623     7661
4624    95576
4625    56936
4626   -58517
4627   -96998
4628    -1063
4629    98891
4630    60484
4631   -59780
4632   -95578
4633    -2961
4634    93265
4635    64324
4636   -51508
4637   -98858
4638    -8278
4639    95741
4640    65851
4641   -50273
4642   -96517
4643   -12568
4644    87947
4645    69721
4646   -46385
4647   -99665
4648   -14125
4649    87801
4650    70239
4651   -41398
4652   -96806
4653   -23110
4654    85958
4655    75152
4656   -41530
4657  -100147
4658   -22166
4659    83028
4660    75680
4661   -32942
4662   -99043
4663   -28877
4664    83623
4665    79772
4666   -34329
4667   -99038
4668   -28091
4669    78043
4670    81702
4671   -26598
4672  -101079
4673   -34862
4674    80707
4675    83134
4676   -25787
4677   -98912
4678   -39378
4679    74276
4680    87804
4681   -21292
4682  -102211
4683   -40287
4684    74249
4685    85583
4686   -15809
4687   -97091
4688   -46872
4689    69472
4690    92021
4691   -14688
4692   -98477
4693   -45353
4694    64913
4695    87778
4696    -7775
4697   -94065
4698   -54811
4699    63928
4700    90883
4701    -7561
4702   -94642
4703   -52730
4704    56959
4705    90605
4706      584
4707   -95081
4708   -58798
4709    58300
4710    92292
4711      801
4712   -89551
4713   -61706
4714    52176
4715    97053
4716     7910
4717   -94276
4718   -64691
4719    53707
4720    94916
4721     9665
4722   -88351
4723   -69404
4724    46922
4725    99766
4726    12052
4727   -91350
4728   -68673
4729    45608
4730    96540
4731    19567
4732   -84509
4733   -75540
4734    40970
4735    99538
4736    19918
4737   -84714
4738   -71488
4739    36248
4740    96841
4741    26169
4742   -81454
4743   -77337
4744    34649
4745    98724
4746    26821
4747   -77362
4748   -77348
4749    27179
4750    97621
4751    33687
4752   -78011
4753   -80662
4754    27130
4755    95898
4756    35820
4757   -72905
4758   -83671
4759    19860
4760    98331
4761    39508
4762   -74556
4763   -84020
4764    17884
4765    95233
4766    42529
4767   -69711
4768   -89293
4769    15278
4770    98223
4771    46961
4772   -66731
4773   -87330
4774     9958
4775    95258
4776    51375
4777   -64221
4778   -92194
4779     6904
4780    94890
4781    50049
4782   -60938
4783   -90935
4784     1319
4785    93039
4786    57487
4787   -59121
4788   -92054
4789     1332
4790    89910
4791    57021
4792   -51600
4793   -92094
4794    -7486
4795    90848
4796    62095
4797   -50832
4798   -91859
4799    -6927
4800    85579
4801    63554
4802   -45859
4803   -95297
4804   -12471
4805    88857
4806    65763
4807   -44384
4808   -93020
4809   -15049
4810    83471
4811    71836
4812   -40478
4813   -97910
4814   -18037
4815    83808
4816    71242
4817   -36713
4818   -95692
4819   -24832
4820    80516
4821    76782
4822   -36051
4823   -98025
4824   -26532
4825    80065
4826    75268
4827   -28603
4828   -95023
4829   -31842
4830    76571
4831    79423
4832   -27724
4833   -95961
4834   -32295
4835    72307
4836    78990
4837   -21782
4838   -94508
4839   -38385
4840    71781
4841    80980
4842   -18836
4843   -92033
4844   -40276
4845    66163
4846    83064
4847   -14792
4848   -93213
4849   -43403
4850    65320
4851    83766
4852   -11382
4853   -91093
4854   -47701
4855    63549
4856    87201
4857    -8194
4858   -93948
4859   -50036
4860    61476
4861    88005
4862    -4474
4863   -90537
4864   -54925
4865    57729
4866    91419
4867    -1300
4868   -91683
4869   -55932
4870    54320
4871    90616
4872     3251
4873   -89917
4874   -60738
4875    52736
4876    92303
4877     6600
4878   -86761
4879   -61205
4880    47391
4881    92836
4882    10631
4883   -86425
4884   -65009
4885    46301
4886    91803
4887    13525
4888   -81070
4889   -66672
4890    39457
4891    92385
4892    16824
4893   -82841
4894   -69394
4895    38476
4896    92231
4897    20237
4898   -77673
4899   -71583
4900    33964
4901    93785
4902    24764
4903   -78459
4904   -73965
4905    30330
4906    92822
4907    29878
4908   -75707
4909   -77225
4910    28245
4911    95977
4912    31964
4913   -74524
4914   -79007
4915    22168
4916    93849
4917    37870
4918   -72960
4919   -81051
4920    22127
4921    93893
4922    38190
4923   -67158
4924   -81565
4925    15436
4926    92290
4927    43670
4928   -67335
4929   -83855
4930    14198
4931    91404
4932    44736
4933   -62756
4934   -85106
4935     8130
4936    90411
4937    47604
4938   -60985
4939   -84991
4940     5096
4941    87804
4942    50511
4943   -56679
4944   -86650
4945     1863
4946    88663
4947    51724
4948   -53381
4949   -87106
4950    -3520
4951    86252
4952    58930
4953   -50371
4954   -90230
4955    -4822
4956    87302
4957    59439
4958   -48418
4959   -89546
4960   -10567
4961    84480
4962    64630
4963   -45183
4964   -92818
4965   -12484
4966    83792
4967    65136
4968   -41189
4969   -91651
4970   -16806
4971    80992
4972    67099
4973   -39021
4974   -92751
4975   -19449
4976    78984
4977    69770
4978   -33709
4979   -92107
4980   -24205
4981    77240
4982    70553
4983   -32378
4984   -89087
4985   -26177
4986    72126
4987    74493
4988   -27002
4989   -93543
4990   -30631
4991    73769
4992    74759
4993   -25128
4994   -87827
4995   -33717
4996    69285
4997    79172
4998   -20211
4999   -92160
5000   -36720
5001    68357
5002    80358
5003   -16363
5004   -90667
5005   -43216
5006    65402
5007    83920
5008   -14058
5009   -91189
5010   -42086
5011    62807
5012    82449
5013    -8184
5014   -90953
5015   -48857
5016    61768
5017    85835
5018    -7495
5019   -86646
5020   -48174
5021    55164
5022    85767
5023    -1567
5024   -87350
5025   -52977
5026    54616
5027    85354
5028     -923
5029   -83916
5030   -55811
5031    50213
5032    86383
5033     4618
5034   -85375
5035   -56968
5036    48175
5037    86458
5038     8496
5039   -81757
5040   -60020
5041    46148
5042    89602
5043    10425
5044   -80996
5045   -61586
5046    40073
5047    88170
5048    16168
5049   -80533
5050   -67597
5051    39680
5052    90569
5053    16532
5054   -78041
5055   -67310
5056    34872
5057    90384
5058    23341
5059   -77344
5060   -71288
5061    33189
5062    89753
5063    24047
5064   -72384
5065   -71282
5066    27230
5067    90906
5068    28712
5069   -73414
5070   -73316
5071    24696
5072    88619
5073    31439
5074   -68055
5075   -76690
5076    21579
5077    91863
5078    33542
5079   -67554
5080   -75370
5081    16775
5082    85064
5083    38660
5084   -63196
5085   -80159
5086    15906
5087    88086
5088    38942
5089   -61715
5090   -78060
5091     8876
5092    88014
5093    47109
5094   -60612
5095   -82382
5096    10417
5097    86589
5098    46775
5099   -55460
5100   -83468
5101     2318
5102    87120
5103    51048
5104   -56375
5105   -84187
5106     1521
5107    83454
5108    53730
5109   -48651
5110   -87987
5111    -4493
5112    85081
5113    56165
5114   -50535
5115   -85367
5116    -7077
5117    79843
5118    60479
5119   -43993
5120   -88178
5121    -8387
5122    82702
5123    57574
5124   -43306
5125   -85098
5126   -15511
5127    75264
5128    64805
5129   -39465
5130   -86635
5131   -14060
5132    76093
5133    62558
5134   -34077
5135   -86158
5136   -21381
5137    74894
5138    68861
5139   -33272
5140   -87621
5141   -21679
5142    71243
5143    70214
5144   -26646
5145   -89664
5146   -27908
5147    73956
5148    72094
5149   -27045
5150   -88224
5151   -30181
5152    67414
5153    75676
5154   -22131
5155   -91940
5156   -34056
5157    69900
5158    73702
5159   -18594
5160   -85975
5161   -39661
5162    62878
5163    78551
5164   -16189
5165   -88801
5166   -37682
5167    62394
5168    76345
5169   -11507
5170   -84773
5171   -44761
5172    60737
5173    80888
5174   -10053
5175   -84739
5176   -41845
5177    55827
5178    79990
5179    -2625
5180   -84271
5181   -48546
5182    55198
5183    80881
5184    -4851
5185   -81518
5186   -49462
5187    50405
5188    84975
5189     4497
5190   -84601
5191   -54412
5192    50659
5193    81972
5194     5237
5195   -79553
5196   -57342
5197    45449
5198    86990
5199     9558
5200   -81476
5201   -58316
5202    43852
5203    84574
5204    12628
5205   -78130
5206   -64403
5207    38446
5208    88542
5209    13852
5210   -76687
5211   -60045
5212    33401
5213    85935
5214    22463
5215   -73089
5216   -66535
5217    33385
5218    85040
5219    20109
5220   -70367
5221   -66683
5222    27250
5223    87207
5224    25009
5225   -71817
5226   -68807
5227    27255
5228    84705
5229    26331
5230   -66628
5231   -71005
5232    23033
5233    87220
5234    31164
5235   -68229
5236   -72001
5237    19814
5238    85396
5239    35592
5240   -63306
5241   -77109
5242    16843
5243    87756
5244    37075
5245   -62419
5246   -74762
5247    10533
5248    83645
5249    42243
5250   -59606
5251   -80259
5252    11537
5253    85725
5254    42887
5255   -54956
5256   -78086
5257     5142
5258    83859
5259    47966
5260   -56206
5261   -81035
5262     3837
5263    81079
5264    47444
5265   -49090
5266   -81688
5267    -2101
5268    82354
5269    51407
5270   -49805
5271   -78952
5272    -2534
5273    76848
5274    54235
5275   -43843
5276   -84724
5277    -5841
5278    81157
5279    54545
5280   -43008
5281   -80495
5282   -10317
5283    74291
5284    60743
5285   -38504
5286   -85556
5287   -13745
5288    76595
5289    61091
5290   -34905
5291   -84848
5292   -19087
5293    74621
5294    65439
5295   -34536
5296   -86365
5297   -19722
5298    72819
5299    65525
5300   -27890
5301   -85003
5302   -24786
5303    71798
5304    68409
5305   -28889
5306   -85520
5307   -26292
5308    66286
5309    70917
5310   -21238
5311   -85705
5312   -29967
5313    66751
5314    69991
5315   -21291
5316   -81297
5317   -32366
5318    61768
5319    74678
5320   -17111
5321   -83226
5322   -34445
5323    60174
5324    72113
5325   -13142
5326   -81800
5327   -38832
5328    58324
5329    76147
5330   -12958
5331   -82317
5332   -39368
5333    55378
5334    76494
5335    -5298
5336   -82482
5337   -47384
5338    55637
5339    79061
5340    -5727
5341   -79658
5342   -45711
5343    49273
5344    81385
5345     1778
5346   -82324
5347   -51400
5348    48934
5349    80835
5350     1811
5351   -77248
5352   -52569
5353    44377
5354    83045
5355     6782
5356   -79952
5357   -53510
5358    42739
5359    79518
5360    10334
5361   -73568
5362   -57742
5363    40146
5364    81719
5365    10788
5366   -74634
5367   -56986
5368    36863
5369    80749
5370    16488
5371   -72859
5372   -62297
5373    33709
5374    82181
5375    16529
5376   -70541
5377   -62961
5378    29776
5379    83003
5380    24307
5381   -70763
5382   -66538
5383    30362
5384    82439
5385    24665
5386   -65040
5387   -69247
5388    22964
5389    83887
5390    30165
5391   -66168
5392   -68438
5393    21942
5394    80798
5395    32416
5396   -62260
5397   -73293
5398    16914
5399    83865
5400    33439
5401   -61756
5402   -69800
5403    14384
5404    80175
5405    39567
5406   -57466
5407   -75049
5408    12222
5409    80888
5410    37485
5411   -54973
5412   -74028
5413     7538
5414    79212
5415    42726
5416   -55474
5417   -75952
5418     6390
5419    78000
5420    43612
5421   -50116
5422   -77210
5423     2128
5424    79711
5425    48300
5426   -50189
5427   -78284
5428       91
5429    75786
5430    49552
5431   -45077
5432   -79838
5433    -4790
5434    78930
5435    52656
5436   -43865
5437   -79342
5438    -8927
5439    72852
5440    57686
5441   -39999
5442   -82229
5443   -11178
5444    73933
5445    56489
5446   -37315
5447   -80675
5448   -14862
5449    70622
5450    61414
5451   -34214
5452   -82368
5453   -16748
5454    69879
5455    61171
5456   -31161
5457   -80658
5458   -20851
5459    67862
5460    62243
5461   -29617
5462   -80600
5463   -22538
5464    64247
5465    64364
5466   -24867
5467   -81343
5468   -25730
5469    66129
5470    66197
5471   -22981
5472   -79364
5473   -28069
5474    60366
5475    68747
5476   -18715
5477   -81342
5478   -33555
5479    60623
5480    69755
5481   -15106
5482   -80193
5483   -35252
5484    56707
5485    73389
5486   -12369
5487   -80144
5488   -37979
5489    56511
5490    73493
5491    -7491
5492   -79997
5493   -42340
5494    53497
5495    74930
5496    -6590
5497   -77815
5498   -43653
5499    50216
5500    75242
5501    -1941
5502   -78305
5503   -45576
5504    48799
5505    74899
5506    -1269
5507   -76391
5508   -47569
5509    43817
5510    77451
5511     3597
5512   -74118
5513   -48895
5514    44685
5515    78362
5516     5155
5517   -73696
5518   -53950
5519    39435
5520    80519
5521    10250
5522   -71883
5523   -54027
5524    37837
5525    77917
5526    12459
5527   -71049
5528   -59027
5529    34739
5530    80848
5531    15298
5532   -70258
5533   -58225
5534    30767
5535    80954
5536    21095
5537   -67864
5538   -62509
5539    29853
5540    79892
5541    22670
5542   -65342
5543   -64040
5544    23869
5545    80627
5546    25797
5547   -64878
5548   -65477
5549    23084
5550    79481
5551    27441
5552   -61994
5553   -68724
5554    21193
5555    78912
5556    30651
5557   -59635
5558   -66900
5559    16355
5560    78532
5561    31830
5562   -58311
5563   -68668
5564    15417
5565    78581
5566    34802
5567   -56120
5568   -71403
5569    10715
5570    77572
5571    38775
5572   -53954
5573   -73109
5574     6232
5575    76892
5576    41658
5577   -50166
5578   -74096
5579     3184
5580    76864
5581    45680
5582   -46899
5583   -75791
5584      281
5585    74570
5586    46659
5587   -45130
5588   -76294
5589    -3272
5590    74861
5591    49160
5592   -42431
5593   -75733
5594    -4780
5595    71913
5596    50831
5597   -41237
5598   -76483
5599    -7334
5600    71751
5601    53318
5602   -39099
5603   -75318
5604   -11732
5605    70187
5606    55194
5607   -35510
5608   -77018
5609   -13129
5610    68110
5611    56534
5612   -32207
5613   -77399
5614   -17462
5615    66593
5616    60362
5617   -29341
5618   -76139
5619   -20306
5620    65074
5621    60620
5622   -26375
5623   -76590
5624   -23333
5625    63161
5626    63087
5627   -23142
5628   -78818
5629   -28284
5630    59962
5631    65267
5632   -20133
5633   -77878
5634   -29882
5635    58726
5636    67234
5637   -16081
5638   -76533
5639   -31956
5640    56261
5641    67270
5642   -13980
5643   -77927
5644   -34840
5645    55093
5646    70014
5647   -12090
5648   -76142
5649   -36039
5650    52113
5651    68817
5652    -9001
5653   -75528
5654   -38413
5655    50516
5656    71489
5657    -5825
5658   -74924
5659   -41222
5660    48581
5661    71963
5662    -3031
5663   -75095
5664   -45611
5665    46142
5666    73917
5667      114
5668   -72469
5669   -47777
5670    42547
5671    74065
5672     4510
5673   -71269
5674   -50050
5675    40912
5676    75208
5677     7890
5678   -70756
5679   -51951
5680    37527
5681    75857
5682    10394
5683   -69184
5684   -53931
5685    34874
5686    74584
5687    13012
5688   -69123
5689   -56587
5690    32599
5691    77117
5692    15406
5693   -66734
5694   -55764
5695    29130
5696    76531
5697    17275
5698   -64367
5699   -58475
5700    27175
5701    75741
5702    20091
5703   -62218
5704   -60567
5705    25451
5706    76550
5707    22985
5708   -61773
5709   -63633
5710    21615
5711    75314
5712    28065
5713   -57693
5714   -63536
5715    18335
5716    75640
5717    30833
5718   -56755
5719   -66148
5720    13725
5721    75580
5722    32726
5723   -53965
5724   -69121
5725    11346
5726    75695
5727    35161
5728   -52858
5729   -69878
5730     8635
5731    74040
5732    39122
5733   -51164
5734   -70366
5735     5984
5736    73256
5737    41466
5738   -46537
5739   -70047
5740     2700
5741    73879
5742    42249
5743   -46543
5744   -71465
5745     1525
5746    71922
5747    44288
5748   -42457
5749   -73766
5750    -4162
5751    70703
5752    45584
5753   -42117
5754   -71181
5755    -4405
5756    68707
5757    50142
5758   -37911
5759   -73491
5760    -8222
5761    68649
5762    50682
5763   -35230
5764   -73944
5765   -11621
5766    66378
5767    54392
5768   -33173
5769   -76488
5770   -14275
5771    64594
5772    55820
5773   -29249
5774   -75254
5775   -18719
5776    64228
5777    59435
5778   -27548
5779   -75892
5780   -19809
5781    60988
5782    60746
5783   -23509
5784   -75824
5785   -22457
5786    61312
5787    61349
5788   -22851
5789   -74438
5790   -25075
5791    59392
5792    63301
5793   -18509
5794   -75396
5795   -26823
5796    57604
5797    63077
5798   -16863
5799   -72773
5800   -30664
5801    53397
5802    65687
5803   -14210
5804   -73169
5805   -31416
5806    52526
5807    65490
5808    -9670
5809   -71622
5810   -36272
5811    50197
5812    68726
5813    -8659
5814   -71661
5815   -38771
5816    47051
5817    69668
5818    -3832
5819   -72364
5820   -43425
5821    45107
5822    69387
5823     -570
5824   -70184
5825   -43353
5826    42206
5827    71745
5828     1909
5829   -70502
5830   -45826
5831    41357
5832    71389
5833     4391
5834   -68685
5835   -48501
5836    38356
5837    72745
5838     7190
5839   -69188
5840   -49185
5841    36505
5842    70250
5843    10088
5844   -65946
5845   -52766
5846    33987
5847    73962
5848    11930
5849   -64354
5850   -52884
5851    29828
5852    73958
5853    16380
5854   -64284
5855   -56140
5856    28288
5857    74264
5858    18114
5859   -59405
5860   -57544
5861    23249
5862    74283
5863    22701
5864   -60930
5865   -60032
5866    21918
5867    71821
5868    25221
5869   -56807
5870   -61483
5871    18564
5872    75167
5873    27756
5874   -55922
5875   -62698
5876    15188
5877    71536
5878    31832
5879   -53533
5880   -64839
5881    13011
5882    73440
5883    30361
5884   -52655
5885   -64280
5886    10471
5887    70735
5888    34855
5889   -50746
5890   -67868
5891     9472
5892    71608
5893    35895
5894   -47385
5895   -66805
5896     4889
5897    71271
5898    41022
5899   -46249
5900   -67162
5901     2888
5902    68313
5903    41569
5904   -41259
5905   -69707
5906    -2135
5907    70783
5908    45133
5909   -41510
5910   -69132
5911    -3343
5912    65358
5913    48159
5914   -37504
5915   -71314
5916    -7681
5917    67304
5918    48507
5919   -34327
5920   -71240
5921   -11891
5922    64387
5923    52098
5924   -33352
5925   -72203
5926   -11665
5927    64237
5928    51191
5929   -28810
5930   -70522
5931   -16009
5932    63055
5933    54753
5934   -30004
5935   -71086
5936   -14756
5937    60054
5938    55065
5939   -25060
5940   -71951
5941   -21103
5942    60690
5943    56843
5944   -24966
5945   -71513
5946   -21915
5947    57028
5948    58427
5949   -19806
5950   -72159
5951   -23693
5952    56722
5953    60366
5954   -17500
5955   -71536
5956   -29917
5957    52417
5958    64377
5959   -13727
5960   -70991
5961   -31494
5962    51812
5963    62953
5964    -9538
5965   -70730
5966   -35430
5967    49406
5968    65469
5969    -7937
5970   -71735
5971   -34240
5972    47785
5973    65694
5974    -4949
5975   -68696
5976   -38642
5977    46505
5978    67523
5979    -4517
5980   -68603
5981   -39072
5982    41233
5983    67055
5984     -825
5985   -69112
5986   -41980
5987    40914
5988    67139
5989     2171
5990   -66327
5991   -45637
5992    37426
5993    69269
5994     4749
5995   -65414
5996   -43978
5997    35686
5998    67175
5999     8819
6000   -64849
6001   -49655
6002    34173
6003    70977
6004    10879
6005   -62435
6006   -50014
6007    28637
6008    70611
6009    14817
6010   -62475
6011   -54214
6012    28680
6013    70914
6014    16845
6015   -59009
6016   -54743
6017    24856
6018    70881
6019    21653
6020   -59175
6021   -56413
6022    23125
6023    70858
6024    20794
6025   -55893
6026   -58316
6027    19776
6028    71202
6029    22577
6030   -57796
6031   -57707
6032    18343
6033    69443
6034    26997
6035   -53557
6036   -60458
6037    15409
6038    71325
6039    28045
6040   -52076
6041   -60085
6042    12950
6043    69429
6044    31768
6045   -49313
6046   -63514
6047    10397
6048    68371
6049    32873
6050   -44791
6051   -63833
6052     6467
6053    68179
6054    37920
6055   -46181
6056   -65316
6057     3167
6058    66554
6059    39450
6060   -41356
6061   -65945
6062     -859
6063    67936
6064    40465
6065   -40877
6066   -65451
6067    -2120
6068    64468
6069    43623
6070   -38009
6071   -69200
6072    -3965
6073    65162
6074    43931
6075   -35303
6076   -66671
6077    -6029
6078    62911
6079    47468
6080   -36431
6081   -67526
6082    -8659
6083    62894
6084    48139
6085   -30908
6086   -67797
6087   -11612
6088    61189
6089    49834
6090   -30526
6091   -69415
6092   -13690
6093    59063
6094    51687
6095   -24431
6096   -69966
6097   -18811
6098    58371
6099    53521
6100   -25070
6101   -69130
6102   -20807
6103    54240
6104    56588
6105   -20384
6106   -70157
6107   -23638
6108    54837
6109    56577
6110   -18362
6111   -68867
6112   -26136
6113    52281
6114    60166
6115   -15637
6116   -69974
6117   -27458
6118    50976
6119    60058
6120   -12948
6121   -68583
6122   -30958
6123    48839
6124    62715
6125   -11754
6126   -68618
6127   -31949
6128    47873
6129    62669
6130    -7868
6131   -68206
6132   -34774
6133    46592
6134    63161
6135    -5945
6136   -65851
6137   -36494
6138    43636
6139    64227
6140    -1891
6141   -67021
6142   -39326
6143    40730
6144    65657
6145      496
6146   -63606
6147   -41960
6148    37947
6149    67882
6150     3726
6151   -63790
6152   -43857
6153    35493
6154    66084
6155     7559
6156   -61432
6157   -47554
6158    33212
6159    68227
6160     8701
6161   -61644
6162   -47627
6163    30014
6164    65767
6165    11839
6166   -60236
6167   -50803
6168    29525
6169    67521
6170    13087
6171   -58402
6172   -50344
6173    26077
6174    68166
6175    17905
6176   -58252
6177   -52217
6178    24234
6179    67281
6180    17446
6181   -55432
6182   -55415
6183    21145
6184    69363
6185    20824
6186   -55961
6187   -55414
6188    18498
6189    66866
6190    24785
6191   -52652
6192   -58149
6193    16940
6194    69202
6195    26181
6196   -49831
6197   -58087
6198    12147
6199    67631
6200    29073
6201   -48673
6202   -59877
6203    10888
6204    64909
6205    30908
6206   -47243
6207   -59509
6208     6796
6209    66767
6210    34060
6211   -44864
6212   -61156
6213     6442
6214    65542
6215    34847
6216   -41439
6217   -62194
6218     2201
6219    64984
6220    37309
6221   -41598
6222   -63294
6223      781
6224    64724
6225    39143
6226   -39890
6227   -64085
6228    -1951
6229    64636
6230    40707
6231   -37776
6232   -64119
6233    -4821
6234    61983
6235    44406
6236   -34261
6237   -66127
6238    -6626
6239    60067
6240    46455
6241   -30342
6242   -66638
6243   -10251
6244    58943
6245    47936
6246   -29656
6247   -66052
6248   -12482
6249    57718
6250    49856
6251   -25180
6252   -66654
6253   -14483
6254    57630
6255    51659
6256   -23273
6257   -65504
6258   -18021
6259    53374
6260    53750
6261   -21812
6262   -67061
6263   -18900
6264    54085
6265    54098
6266   -19633
6267   -65274
6268   -22569
6269    51086
6270    55954
6271   -17876
6272   -66456
6273   -24056
6274    50030
6275    57621
6276   -13738
6277   -65214
6278   -27696
6279    49359
6280    58070
6281   -13405
6282   -66505
6283   -28487
6284    46762
6285    59394
6286   -10033
6287   -64770
6288   -33215
6289    45206
6290    60228
6291    -6668
6292   -64557
6293   -33763
6294    42656
6295    61954
6296    -3800
6297   -63346
6298   -37141
6299    41636
6300    62553
6301    -1595
6302   -60902
6303   -38778
6304    37986
6305    62545
6306     2448
6307   -62497
6308   -40071
6309    36770
6310    62211
6311     4849
6312   -60093
6313   -44150
6314    34538
6315    64095
6316     4138
6317   -60979
6318   -43713
6319    32842
6320    65225
6321     7510
6322   -59925
6323   -47442
6324    30960
6325    65302
6326     9987
6327   -56769
6328   -47068
6329    26827
6330    66168
6331    14398
6332   -58232
6333   -49632
6334    24907
6335    63969
6336    17924
6337   -53742
6338   -51660
6339    22643
6340    65875
6341    18998
6342   -53856
6343   -52871
6344    19654
6345    63841
6346    22928
6347   -50251
6348   -55216
6349    16077
6350    65489
6351    23338
6352   -50852
6353   -56020
6354    14114
6355    63305
6356    26507
6357   -48562
6358   -57773
6359    12696
6360    63852
6361    28738
6362   -46846
6363   -57956
6364    10121
6365    64078
6366    30729
6367   -45782
6368   -58974
6369     8069
6370    63721
6371    31469
6372   -43912
6373   -59593
6374     5546
6375    63376
6376    34891
6377   -40625
6378   -60306
6379     3283
6380    62738
6381    37182
6382   -39090
6383   -61706
6384      337
6385    61155
6386    38479
6387   -35777
6388   -62438
6389    -3599
6390    59761
6391    42428
6392   -32460
6393   -63078
6394    -6341
6395    58214
6396    43451
6397   -31950
6398   -61930
6399    -8767
6400    57055
6401    44954
6402   -29252
6403   -62093
6404    -9754
6405    57350
6406    46471
6407   -27223
6408   -64941
6409   -12784
6410    55855
6411    48227
6412   -24875
6413   -62837
6414   -14074
6415    53383
6416    50251
6417   -23894
6418   -65423
6419   -16762
6420    54079
6421    50801
6422   -22466
6423   -63969
6424   -20477
6425    51975
6426    53660
6427   -18254
6428   -64455
6429   -22067
6430    50191
6431    53816
6432   -14822
6433   -63378
6434   -26107
6435    47716
6436    55809
6437   -12699
6438   -63620
6439   -26910
6440    46501
6441    55836
6442    -9921
6443   -61838
6444   -30635
6445    42912
6446    57116
6447    -8427
6448   -64025
6449   -31628
6450    41492
6451    56554
6452    -3439
6453   -62282
6454   -34692
6455    41738
6456    59375
6457    -3729
6458   -60662
6459   -35881
6460    38592
6461    59526
6462    -1014
6463   -60944
6464   -36612
6465    37483
6466    60703
6467      635
6468   -60609
6469   -38934
6470    35007
6471    60314
6472     2990
6473   -58848
6474   -41278
6475    32531
6476    61566
6477     7284
6478   -57944
6479   -42578
6480    30485
6481    61870
6482     9637
6483   -56376
6484   -44703
6485    28215
6486    62126
6487    12296
6488   -54378
6489   -46168
6490    25079
6491    61859
6492    13823
6493   -52781
6494   -48147
6495    21576
6496    62011
6497    18056
6498   -52773
6499   -49861
6500    21221
6501    62933
6502    19078
6503   -50895
6504   -51469
6505    18274
6506    62466
6507    21617
6508   -49946
6509   -53033
6510    17675
6511    62851
6512    22363
6513   -48314
6514   -54147
6515    15177
6516    63170
6517    24822
6518   -46788
6519   -55979
6520    12316
6521    62702
6522    27428
6523   -44704
6524   -55890
6525     9875
6526    61337
6527    29082
6528   -42159
6529   -56358
6530     6905
6531    60289
6532    31827
6533   -39606
6534   -57469
6535     4038
6536    60217
6537    34610
6538   -36960
6539   -57465
6540     1033
6541    59818
6542    36246
6543   -36759
6544   -58917
6545     -149
6546    58985
6547    37162
6548   -34651
6549   -58421
6550    -3876
6551    57111
6552    40931
6553   -32514
6554   -60923
6555    -4363
6556    56316
6557    39822
6558   -31453
6559   -60780
6560    -8482
6561    55699
6562    43256
6563   -29017
6564   -62406
6565    -9110
6566    55937
6567    45135
6568   -26546
6569   -62471
6570   -12669
6571    53832
6572    46809
6573   -22996
6574   -61873
6575   -14360
6576    51256
6577    47798
6578   -21476
6579   -61359
6580   -17585
6581    50451
6582    47961
6583   -18094
6584   -61232
6585   -20681
6586    48108
6587    51555
6588   -15986
6589   -61875
6590   -23934
6591    46705
6592    52671
6593   -14080
6594   -60582
6595   -25049
6596    46371
6597    52894
6598   -11620
6599   -61348
6600   -25701
6601    44578
6602    53881
6603    -9756
6604   -59803
6605   -27882
6606    42992
6607    54096
6608    -9937
6609   -60882
6610   -30319
6611    40094
6612    56331
6613    -4938
6614   -59516
6615   -32118
6616    41209
6617    56594
6618    -2891
6619   -58436
6620   -35217
6621    36799
6622    59148
6623      705
6624   -57161
6625   -35621
6626    33463
6627    58895
6628     3966
6629   -56342
6630   -39131
6631    32004
6632    58816
6633     5110
6634   -54988
6635   -39504
6636    29736
6637    59574
6638     8497
6639   -54690
6640   -42601
6641    30261
6642    59386
6643     8670
6644   -53568
6645   -43492
6646    26197
6647    61602
6648    12237
6649   -53577
6650   -45816
6651    24645
6652    61151
6653    14602
6654   -50281
6655   -47977
6656    22112
6657    61183
6658    16573
6659   -52413
6660   -47678
6661    20610
6662    60828
6663    18366
6664   -47899
6665   -49155
6666    16395
6667    60595
6668    21623
6669   -46301
6670   -51435
6671    16100
6672    59534
6673    24443
6674   -45258
6675   -51712
6676    12337
6677    58679
6678    25381
6679   -41429
6680   -52635
6681     8817
6682    59250
6683    28465
6684   -42456
6685   -53366
6686     7750
6687    58099
6688    29016
6689   -38709
6690   -54244
6691     5317
6692    58972
6693    31304
6694   -39323
6695   -55848
6696     3190
6697    58129
6698    34434
6699   -36111
6700   -55572
6701      272
6702    57135
6703    34903
6704   -34326
6705   -57783
6706     -485
6707    56336
6708    37424
6709   -33396
6710   -58937
6711    -3148
6712    55813
6713    37821
6714   -32043
6715   -57385
6716    -5842
6717    54114
6718    40482
6719   -29350
6720   -58684
6721    -7534
6722    51975
6723    41659
6724   -24933
6725   -57808
6726   -11764
6727    51536
6728    44277
6729   -24153
6730   -57766
6731   -13151
6732    48668
6733    45445
6734   -21384
6735   -59268
6736   -15810
6737    49966
6738    46787
6739   -20613
6740   -58875
6741   -18145
6742    46569
6743    48687
6744   -17091
6745   -59440
6746   -19705
6747    47484
6748    49542
6749   -15791
6750   -58807
6751   -22417
6752    45202
6753    50711
6754   -15576
6755   -59973
6756   -24362
6757    43704
6758    50741
6759   -10719
6760   -58838
6761   -26697
6762    42860
6763    52815
6764    -7457
6765   -57707
6766   -27241
6767    40727
6768    53606
6769    -5417
6770   -57565
6771   -30740
6772    37424
6773    53717
6774    -4189
6775   -55670
6776   -31425
6777    35142
6778    54811
6779     -482
6780   -56158
6781   -33784
6782    33380
6783    55070
6784      169
6785   -55029
6786   -34214
6787    32335
6788    56773
6789     2624
6790   -55062
6791   -36500
6792    29725
6793    56979
6794     5301
6795   -54848
6796   -39009
6797    29942
6798    58414
6799     6904
6800   -53732
6801   -40844
6802    28153
6803    57351
6804     9103
6805   -52251
6806   -42146
6807    26472
6808    57944
6809    11815
6810   -50171
6811   -43898
6812    20912
6813    58950
6814    14858
6815   -49768
6816   -45414
6817    20780
6818    58919
6819    15907
6820   -47440
6821   -46699
6822    17881
6823    57716
6824    19516
6825   -45413
6826   -47437
6827    14867
6828    56817
6829    21548
6830   -43383
6831   -49248
6832    14046
6833    59024
6834    22739
6835   -44082
6836   -50835
6837    11023
6838    57569
6839    26554
6840   -41854
6841   -51911
6842     8899
6843    56823
6844    25827
6845   -39683
6846   -52667
6847     7166
6848    57473
6849    27455
6850   -39321
6851   -53893
6852     5835
6853    56672
6854    30840
6855   -36912
6856   -54085
6857     2514
6858    56050
6859    33486
6860   -36223
6861   -55343
6862    -1291
6863    55621
6864    34357
6865   -33416
6866   -55415
6867    -2775
6868    53267
6869    35529
6870   -30824
6871   -53996
6872    -5106
6873    51422
6874    38417
6875   -27764
6876   -55463
6877    -6740
6878    52622
6879    39609
6880   -25226
6881   -55996
6882    -9027
6883    50537
6884    41795
6885   -25073
6886   -57003
6887   -10774
6888    49886
6889    42932
6890   -22922
6891   -56691
6892   -14339
6893    49534
6894    43959
6895   -21369
6896   -57170
6897   -15433
6898    47172
6899    45268
6900   -17508
6901   -57170
6902   -18564
6903    45458
6904    46242
6905   -16878
6906   -57329
6907   -18926
6908    43801
6909    48485
6910   -13777
6911   -56706
6912   -21111
6913    43089
6914    47640
6915   -11179
6916   -56320
6917   -24684
6918    40815
6919    50051
6920    -9144
6921   -55530
6922   -24633
6923    39929
6924    51134
6925    -6696
6926   -54030
6927   -28285
6928    38177
6929    52465
6930    -4585
6931   -55060
6932   -29872
6933    36471
6934    52983
6935    -3367
6936   -54654
6937   -31711
6938    35262
6939    53481
6940    -1578
6941   -55367
6942   -32686
6943    33122
6944    54802
6945     2669
6946   -53563
6947   -34693
6948    30978
6949    53550
6950     2352
6951   -53126
6952   -36071
6953    30813
6954    54158
6955     5713
6956   -51482
6957   -39107
6958    26984
6959    55599
6960     6632
6961   -50338
6962   -40068
6963    24359
6964    54743
6965     9847
6966   -49155
6967   -41498
6968    23033
6969    56194
6970    12417
6971   -47940
6972   -42804
6973    20148
6974    55074
6975    14269
6976   -47091
6977   -43915
6978    18224
6979    56415
6980    15925
6981   -46441
6982   -45872
6983    17891
6984    56452
6985    18504
6986   -43948
6987   -47331
6988    14754
6989    57083
6990    22330
6991   -44300
6992   -48387
6993    12483
6994    56841
6995    22195
6996   -40835
6997   -49666
6998     9995
6999    56012
7000    24332
7001   -40435
7002   -50843
7003     9491
7004    54066
7005    26634
7006   -38839
7007   -49537
7008     6167
7009    54029
7010    27772
7011   -35595
7012   -50143
7013     3042
7014    53900
7015    29700
7016   -33705
7017   -51385
7018     1473
7019    52686
7020    31915
7021   -31945
7022   -51638
7023      269
7024    51638
7025    33742
7026   -32218
7027   -53915
7028    -1687
7029    52185
7030    36176
7031   -28763
7032   -52958
7033    -4755
7034    52643
7035    37529
7036   -27567
7037   -54087
7038    -6113
7039    49281
7040    38195
7041   -24745
7042   -55106
7043   -10134
7044    49593
7045    40244
7046   -23274
7047   -55005
7048   -12563
7049    48234
7050    40381
7051   -21461
7052   -56153
7053   -12813
7054    46464
7055    43739
7056   -18555
7057   -53204
7058   -15993
7059    43508
7060    44502
7061   -16391
7062   -53668
7063   -17394
7064    43898
7065    45252
7066   -15236
7067   -53775
7068   -19559
7069    42708
7070    45815
7071   -13572
7072   -53973
7073   -21163
7074    40144
7075    47149
7076   -10741
7077   -55117
7078   -23771
7079    40075
7080    48875
7081    -9895
7082   -53784
7083   -25606
7084    38993
7085    49060
7086    -6354
7087   -53390
7088   -28290
7089    36267
7090    51563
7091    -4383
7092   -54206
7093   -28512
7094    36030
7095    51384
7096    -2243
7097   -52717
7098   -30927
7099    33621
7100    50212
7101      361
7102   -51492
7103   -32978
7104    30431
7105    51250
7106     3482
7107   -50917
7108   -34636
7109    27896
7110    51277
7111     4348
7112   -49020
7113   -36817
7114    27069
7115    53017
7116     5750
7117   -48865
7118   -36844
7119    26444
7120    52739
7121     9505
7122   -48724
7123   -37495
7124    24631
7125    54589
7126     9569
7127   -46721
7128   -41611
7129    20901
7130    53749
7131    11501
7132   -48172
7133   -41785
7134    20262
7135    54267
7136    15682
7137   -45620
7138   -44831
7139    17050
7140    54794
7141    17172
7142   -44853
7143   -43641
7144    15920
7145    53170
7146    19062
7147   -42025
7148   -45409
7149    12731
7150    54190
7151    19914
7152   -42042
7153   -45744
7154    11629
7155    52359
7156    22714
7157   -37898
7158   -46431
7159     8567
7160    52172
7161    24431
7162   -38254
7163   -46834
7164     7310
7165    51568
7166    26593
7167   -36096
7168   -49233
7169     5015
7170    51347
7171    27916
7172   -34932
7173   -51014
7174     2226
7175    51838
7176    29409
7177   -33200
7178   -50905
7179     1725
7180    51527
7181    31763
7182   -30535
7183   -52007
7184    -1091
7185    50373
7186    33571
7187   -30032
7188   -52215
7189    -3260
7190    49892
7191    34809
7192   -27253
7193   -52322
7194    -4259
7195    48717
7196    36134
7197   -24862
7198   -51649
7199    -7848
7200    46800
7201    37928
7202   -23638
7203   -51863
7204    -8602
7205    46215
7206    38248
7207   -20743
7208   -51111
7209   -12467
7210    44840
7211    40975
7212   -20828
7213   -52892
7214   -13346
7215    43965
7216    41917
7217   -17832
7218   -53141
7219   -15740
7220    44440
7221    43644
7222   -16188
7223   -52711
7224   -17377
7225    41670
7226    44113
7227   -13894
7228   -53270
7229   -19751
7230    40926
7231    44372
7232   -10763
7233   -52653
7234   -21084
7235    39284
7236    46004
7237    -9350
7238   -52826
7239   -22670
7240    37528
7241    46323
7242    -7942
7243   -52574
7244   -24448
7245    35721
7246    48087
7247    -5735
7248   -50830
7249   -26391
7250    33908
7251    49085
7252    -2455
7253   -50937
7254   -29553
7255    31919
7256    48791
7257    -1495
7258   -49609
7259   -29300
7260    28938
7261    49103
7262     1601
7263   -49020
7264   -32525
7265    29021
7266    50759
7267     3781
7268   -50483
7269   -33095
7270    28413
7271    50776
7272     4208
7273   -48169
7274   -34819
7275    26662
7276    52081
7277     7260
7278   -47110
7279   -36065
7280    24486
7281    52744
7282     8014
7283   -47078
7284   -39317
7285    22133
7286    52104
7287    10826
7288   -45560
7289   -39072
7290    21989
7291    50668
7292    12407
7293   -44220
7294   -39336
7295    18122
7296    50756
7297    14497
7298   -42360
7299   -41449
7300    15359
7301    51518
7302    17208
7303   -39611
7304   -41851
7305    13384
7306    51880
7307    17875
7308   -40234
7309   -44407
7310    13055
7311    51376
7312    19929
7313   -37872
7314   -44310
7315     9399
7316    51481
7317    22025
7318   -37579
7319   -46270
7320     8844
7321    51325
7322    24163
7323   -37005
7324   -47989
7325     6839
7326    50401
7327    24620
7328   -34613
7329   -47833
7330     3675
7331    50707
7332    27517
7333   -31591
7334   -46965
7335     2021
7336    49285
7337    29741
7338   -31000
7339   -47966
7340      261
7341    49420
7342    30002
7343   -29711
7344   -47635
7345     -820
7346    47586
7347    31912
7348   -27558
7349   -49418
7350    -4998
7351    45953
7352    33801
7353   -26144
7354   -48537
7355    -4953
7356    46789
7357    35188
7358   -24164
7359   -49580
7360    -7668
7361    46799
7362    38002
7363   -22789
7364   -50653
7365   -10170
7366    44921
7367    38602
7368   -20612
7369   -50894
7370   -12668
7371    43216
7372    40602
7373   -19041
7374   -51473
7375   -14389
7376    43065
7377    40733
7378   -15923
7379   -50895
7380   -13933
7381    41970
7382    40997
7383   -14407
7384   -50840
7385   -19091
7386    39315
7387    42781
7388   -12206
7389   -50632
7390   -18424
7391    37314
7392    43172
7393    -9603
7394   -49823
7395   -20545
7396    37357
7397    44019
7398    -8064
7399   -49352
7400   -22760
7401    35339
7402    46010
7403    -5842
7404   -49146
7405   -24376
7406    33761
7407    46065
7408    -5405
7409   -48633
7410   -26458
7411    32340
7412    47757
7413    -2771
7414   -49952
7415   -27271
7416    32266
7417    47687
7418      -88
7419   -48318
7420   -29908
7421    30147
7422    48809
7423      727
7424   -47038
7425   -30639
7426    26787
7427    47565
7428     3383
7429   -46679
7430   -33573
7431    24624
7432    49533
7433     5600
7434   -45898
7435   -33598
7436    23622
7437    50082
7438     6735
7439   -44835
7440   -35583
7441    22294
7442    49406
7443     7506
7444   -42436
7445   -36480
7446    21005
7447    48685
7448     9554
7449   -42374
7450   -38184
7451    19504
7452    48764
7453    12507
7454   -41859
7455   -39128
7456    16689
7457    49175
7458    14164
7459   -40920
7460   -39399
7461    15331
7462    50146
7463    17351
7464   -38565
7465   -41483
7466    13230
7467    50677
7468    19267
7469   -38340
7470   -42847
7471    11099
7472    50178
7473    21426
7474   -36458
7475   -44889
7476     9776
7477    48850
7478    21667
7479   -34966
7480   -44580
7481     5854
7482    48761
7483    24377
7484   -34229
7485   -44271
7486     6140
7487    47636
7488    25270
7489   -31686
7490   -45134
7491     2594
7492    48210
7493    26610
7494   -31299
7495   -45560
7496     1003
7497    45289
7498    28010
7499   -29669
7500   -46565
7501      -76
7502    46553
7503    30932
7504   -26879
7505   -47056
7506    -2478
7507    46431
7508    32688
7509   -26194
7510   -48550
7511    -3962
7512    46740
7513    33209
7514   -24831
7515   -47907
7516    -6245
7517    45212
7518    34970
7519   -23218
7520   -49624
7521    -7731
7522    45088
7523    35032
7524   -20026
7525   -48462
7526   -10186
7527    42059
7528    35629
7529   -19198
7530   -48064
7531   -12228
7532    41127
7533    37886
7534   -16878
7535   -48228
7536   -13650
7537    40461
7538    37953
7539   -16069
7540   -48728
7541   -15787
7542    38837
7543    41255
7544   -13603
7545   -49577
7546   -17006
7547    38465
7548    41145
7549   -11049
7550   -49040
7551   -19181
7552    36400
7553    42619
7554   -10291
7555   -48091
7556   -19883
7557    35903
7558    43493
7559    -7393
7560   -48829
7561   -23073
7562    34360
7563    43899
7564    -7335
7565   -48333
7566   -24882
7567    30668
7568    46119
7569    -3857
7570   -48358
7571   -26559
7572    31524
7573    46014
7574    -3289
7575   -45473
7576   -26695
7577    29986
7578    46293
7579       10
7580   -46000
7581   -27720
7582    28276
7583    45461
7584     2014
7585   -44385
7586   -30347
7587    25561
7588    46595
7589     3411
7590   -42583
7591   -31214
7592    24594
7593    46163
7594     5282
7595   -43533
7596   -33388
7597    22760
7598    46905
7599     7830
7600   -42251
7601   -34728
7602    21346
7603    47579
7604    10557
7605   -42240
7606   -36876
7607    20917
7608    48891
7609    10531
7610   -41468
7611   -37726
7612    17452
7613    48167
7614    13688
7615   -40746
7616   -38086
7617    16139
7618    48388
7619    14324
7620   -38269
7621   -39079
7622    13776
7623    49366
7624    16483
7625   -38241
7626   -39508
7627    11659
7628    47419
7629    18502
7630   -36793
7631   -40439
7632    10101
7633    47487
7634    18681
7635   -34918
7636   -41580
7637     8436
7638    46706
7639    22495
7640   -33311
7641   -43038
7642     7026
7643    47075
7644    23183
7645   -30770
7646   -43366
7647     4360
7648    46703
7649    24999
7650   -31256
7651   -44717
7652     2489
7653    47135
7654    25077
7655   -29383
7656   -45959
7657      140
7658    45415
7659    29485
7660   -27865
7661   -45672
7662     -526
7663    45401
7664    30423
7665   -26595
7666   -47869
7667    -2752
7668    44492
7669    31112
7670   -24337
7671   -45722
7672    -5124
7673    43312
7674    32550
7675   -23537
7676   -46046
7677    -6954
7678    42090
7679    31993
7680   -20574
7681   -46097
7682    -7588
7683    40412
7684    35024
7685   -18402
7686   -47109
7687    -9508
7688    39463
7689    35267
7690   -17109
7691   -46625
7692   -12449
7693    38815
7694    37765
7695   -16764
7696   -47684
7697   -13459
7698    38582
7699    38355
7700   -14208
7701   -47495
7702   -14428
7703    38498
7704    38494
7705   -13349
7706   -46969
7707   -18953
7708    36519
7709    40569
7710   -11225
7711   -47475
7712   -18535
7713    34964
7714    40232
7715    -9232
7716   -47191
7717   -20811
7718    32144
7719    41987
7720    -6822
7721   -46498
7722   -21702
7723    32953
7724    43115
7725    -5281
7726   -44979
7727   -23464
7728    31555
7729    42637
7730    -3257
7731   -44732
7732   -24531
7733    29327
7734    44864
7735    -2067
7736   -46049
7737   -25816
7738    28171
7739    43979
7740     1028
7741   -44642
7742   -28176
7743    25809
7744    45923
7745     1345
7746   -43295
7747   -29817
7748    25705
7749    46238
7750     4389
7751   -42188
7752   -31978
7753    22587
7754    46591
7755     6082
7756   -42258
7757   -33412
7758    21175
7759    45951
7760     8891
7761   -40816
7762   -34804
7763    20769
7764    46364
7765     9054
7766   -40601
7767   -35245
7768    18470
7769    46788
7770    10553
7771   -38799
7772   -35992
7773    15755
7774    45501
7775    13218
7776   -37752
7777   -36871
7778    14469
7779    45848
7780    14770
7781   -36732
7782   -37432
7783    14263
7784    46091
7785    16520
7786   -35509
7787   -38688
7788     9961
7789    46821
7790    18358
7791   -34781
7792   -40033
7793     9555
7794    46451
7795    19383
7796   -32609
7797   -40809
7798     7975
7799    45448
7800    21348
7801   -33429
7802   -42397
7803     5023
7804    45620
7805    21529
7806   -30680
7807   -42214
7808     4120
7809    45814
7810    24574
7811   -29502
7812   -43812
7813     2283
7814    44148
7815    26155
7816   -27769
7817   -43600
7818     1359
7819    44080
7820    27353
7821   -26819
7822   -42877
7823      -85
7824    44085
7825    28357
7826   -24089
7827   -44126
7828    -2006
7829    41433
7830    30210
7831   -23036
7832   -44831
7833    -4694
7834    42116
7835    31649
7836   -22332
7837   -45893
7838    -6081
7839    39947
7840    32227
7841   -20549
7842   -44572
7843    -8749
7844    38673
7845    34469
7846   -18391
7847   -45355
7848   -10324
7849    38882
7850    35618
7851   -16440
7852   -47477
7853   -12758
7854    39441
7855    36884
7856   -14481
7857   -45889
7858   -14156
7859    36990
7860    37769
7861   -13001
7862   -45859
7863   -14129
7864    35923
7865    38884
7866   -11848
7867   -46349
7868   -16939
7869    33639
7870    38355
7871   -10605
7872   -45023
7873   -19005
7874    33408
7875    38943
7876    -8397
7877   -43161
7878   -20748
7879    32261
7880    40411
7881    -6245
7882   -44162
7883   -21683
7884    29814
7885    40986
7886    -4390
7887   -45420
7888   -23949
7889    29121
7890    42403
7891    -3170
7892   -43614
7893   -26392
7894    27906
7895    42794
7896     -550
7897   -43970
7898   -27094
7899    26089
7900    43758
7901     1549
7902   -43172
7903   -28219
7904    24690
7905    44073
7906     3058
7907   -42153
7908   -28744
7909    22536
7910    43748
7911     5567
7912   -41119
7913   -30544
7914    22212
7915    43430
7916     5733
7917   -40019
7918   -30124
7919    19994
7920    44252
7921     7110
7922   -38526
7923   -31693
7924    19224
7925    45166
7926     8617
7927   -38085
7928   -33189
7929    16312
7930    45168
7931    11519
7932   -38286
7933   -36032
7934    15587
7935    45163
7936    12614
7937   -36671
7938   -36474
7939    14205
7940    44374
7941    14629
7942   -35492
7943   -37364
7944    11500
7945    45259
7946    16021
7947   -33863
7948   -39276
7949    11689
7950    45115
7951    19233
7952   -33711
7953   -39139
7954     8135
7955    44711
7956    20963
7957   -32593
7958   -40424
7959     7214
7960    44670
7961    20020
7962   -31113
7963   -40036
7964     5498
7965    42536
7966    21713
7967   -30080
7968   -40680
7969     3435
7970    42638
7971    23289
7972   -27233
7973   -41323
7974     1738
7975    42349
7976    25122
7977   -27092
7978   -42653
7979     -244
7980    42506
7981    25955
7982   -25987
7983   -43154
7984    -2000
7985    41171
7986    28196
7987   -24154
7988   -44223
7989    -4459
7990    41633
7991    28788
7992   -21888
7993   -42395
7994    -4513
7995    39869
7996    32160
7997   -20034
7998   -44911
7999    -7372
8000    39945
8001    33172
8002   -19400
8003   -43899
8004    -8313
8005    38608
8006    32527
8007   -16326
8008   -43637
8009   -10946
8010    37079
8011    34295
8012   -15645
8013   -43164
8014    -9910
8015    34974
8016    35440
8017   -14254
8018   -43277
8019   -13377
8020    36217
8021    35058
8022   -12354
8023   -43059
8024   -14867
8025    32506
8026    37101
8027   -10686
8028   -43476
8029   -17077
8030    32186
8031    37637
8032    -8621
8033   -44544
8034   -18407
8035    31691
8036    39061
8037    -7894
8038   -43262
8039   -20776
8040    30785
8041    39442
8042    -5384
8043   -44115
8044   -23532
8045    30459
8046    40809
8047    -4602
8048   -42485
8049   -22944
8050    29178
8051    41366
8052    -1145
8053   -41882
8054   -25784
8055    27205
8056    40386
8057     -134
8058   -41798
8059   -25847
8060    25002
8061    41557
8062      272
8063   -41219
8064   -26800
8065    24143
8066    42419
8067     2096
8068   -39787
8069   -27076
8070    22485
8071    42122
8072     3418
8073   -38488
8074   -29005
8075    21222
8076    42860
8077     6912
8078   -39430
8079   -31137
8080    19239
8081    42403
8082     9417
8083   -37412
8084   -30897
8085    16921
8086    43213
8087    10254
8088   -37137
8089   -34124
8090    15561
8091    44587
8092    10798
8093   -35519
8094   -33969
8095    13087
8096    43274
8097    12815
8098   -34022
8099   -35245
8100    13252
8101    43404
8102    15220
8103   -33786
8104   -35453
8105    10918
8106    44574
8107    15816
8108   -32104
8109   -36222
8110     9080
8111    42470
8112    18086
8113   -32330
8114   -35528
8115     7955
8116    42198
8117    19531
8118   -29448
8119   -40346
8120     9970
8121    37805
$$ Imaginary data points
##PAGE= N=2
##DATA TABLE= (X++(I..I)), XYDATA
0 -1067150
1 -1451799
2  1381603
3   916328
4 -1654667
5  -561049
6  1493233
7   305860
8  -857645
9   188778
10   481582
11  -376776
12     8776
13   686358
14  -159442
15  -861380
16   177260
17   880728
18  -226489
19  -935615
20    33169
21   485470
22  -160764
23   -93475
24   228128
25  -350653
26  -208138
27   781050
28   202063
29  -909847
30    82262
31   988393
32  -204331
33  -583684
34   580554
35   172263
36  -877830
37   163892
38   915987
39  -601255
40 -1042255
41   600238
42   779152
43  -624047
44  -525232
45   461348
46   105784
47  -413205
48   318750
49   566089
50  -486371
51  -522100
52   853239
53   709190
54  -877313
55  -618921
56   839951
57   423068
58  -564643
59   -34059
60   159230
61  -476985
62    95666
63   623031
64  -538051
65  -842549
66   551483
67   695537
68  -395680
69  -319152
70   263027
71    23887
72    -8739
73   350473
74    22369
75  -425752
76    65781
77   568220
78    35562
79  -578990
80  -175193
81   299530
82   -50419
83  -203447
84   192718
85   -97520
86  -520446
87   258997
88   723365
89  -384017
90  -777081
91   420621
92   692013
93  -218483
94  -188439
95   224996
96  -161964
97   -66748
98   579271
99     8281
100  -811927
101   -37315
102   772764
103    44353
104  -600525
105  -191250
106   125793
107    74840
108   116429
109   -76033
110  -362206
111   -61391
112   449768
113   287977
114  -294856
115  -351846
116   176450
117   383740
118    55713
119  -103567
120   -41898
121  -116022
122   102893
123   399491
124  -136701
125  -636382
126    41993
127   526561
128   -57109
129  -292390
130    24303
131  -126515
132  -127353
133   395412
134   178420
135  -568160
136  -242883
137   604025
138   408082
139  -337389
140  -361624
141    96351
142   248425
143   130743
144     9646
145  -223969
146  -271750
147   231843
148   485011
149  -192167
150  -633665
151   -18236
152   467170
153   106479
154  -190306
155  -125721
156  -112004
157   104627
158   397009
159    -7821
160  -523073
161   -83922
162   500217
163   178387
164  -246086
165  -104978
166   -31691
167   -61656
168   242293
169   192327
170  -416341
171  -360573
172   386253
173   423061
174  -227463
175  -390458
176   -17328
177   183061
178   149512
179    63240
180  -141561
181  -262980
182    86458
183   494732
184   126538
185  -550941
186  -274276
187   468907
188   327269
189  -213734
190  -199048
191   -82908
192   -23625
193   292169
194   171679
195  -480673
196  -357689
197   410180
198   390164
199  -195766
200  -268302
201   -49599
202    53524
203   211954
204   175334
205  -241145
206  -329126
207   219039
208   489974
209   -30260
210  -432842
211  -102642
212   230529
213   118598
214    18766
215   -65198
216  -288248
217   -92939
218   430225
219   218841
220  -481296
221  -357476
222   332553
223   366048
224   -79651
225  -201294
226  -101439
227   -13427
228   224289
229   260727
230  -236743
231  -449510
232   167821
233   538714
234    18001
235  -404154
236  -154818
237   125390
238   166059
239   114853
240  -145945
241  -359285
242     6193
243   452551
244   165461
245  -398759
246  -295342
247   216131
248   291117
249    10235
250  -100159
251  -145888
252  -106137
253   267358
254   351123
255  -291287
256  -502016
257   197295
258   463961
259   -54292
260  -251216
261   -76972
262   -65036
263   100432
264   299039
265  -102675
266  -479322
267   -16476
268   508343
269   192933
270  -345604
271  -263759
272   128749
273   227562
274   112723
275   -48725
276  -249798
277  -140637
278   335602
279   337909
280  -291582
281  -458087
282    95164
283   351484
284    63861
285  -153796
286  -179907
287  -105894
288   188602
289   327626
290  -104239
291  -469506
292   -50571
293   475386
294   211463
295  -276223
296  -198632
297    48104
298   109176
299   193166
300    49180
301  -374707
302  -232476
303   406919
304   345497
305  -314198
306  -379203
307    71708
308   222593
309    99790
310   -24178
311  -195060
312  -180753
313   209454
314   396272
315   -73409
316  -458626
317   -71373
318   397640
319   202609
320  -158564
321  -183129
322   -88822
323    87013
324   287022
325    27492
326  -433160
327  -224474
328   355078
329   314169
330  -179465
331  -318511
332   -52531
333   174935
334   203161
335    35574
336  -246091
337  -240366
338   227092
339   444498
340   -62091
341  -446190
342   -73793
343   302645
344   159138
345   -51297
346  -150535
347  -211367
348    62147
349   375494
350    46792
351  -449149
352  -223558
353   316910
354   298734
355  -106627
356  -240208
357   -81435
358    93450
359   221728
360   126316
361  -263044
362  -325221
363   215879
364   452123
365   -54280
366  -377239
367   -94079
368   160619
369   164012
370    76464
371  -190362
372  -308513
373    97832
374   417873
375    58747
376  -388564
377  -225241
378   214875
379   285949
380    12489
381  -198007
382  -181491
383    50479
384   310975
385   170172
386  -310920
387  -344482
388   196309
389   391183
390   -11831
391  -280401
392  -147121
393    64910
394   205630
395   138306
396  -194159
397  -339563
398    60980
399   418975
400   114431
401  -350804
402  -229718
403   164718
404   222096
405    58501
406  -107454
407  -248427
408   -46691
409   374909
410   228428
411  -341273
412  -328856
413   166537
414   299033
415    50322
416  -160015
417  -212587
418   -24931
419   273991
420   220410
421  -216988
422  -371228
423    49181
424   395220
425   128995
426  -271686
427  -222380
428    50565
429   187444
430   170594
431   -90984
432  -352371
433   -63632
434   407318
435   217400
436  -292315
437  -286897
438    71111
439   235180
440   135877
441   -96376
442  -252272
443   -71756
444   284726
445   270087
446  -174689
447  -382299
448     3012
449   349563
450   139477
451  -185638
452  -195885
453   -44206
454   162357
455   256291
456   -69521
457  -400428
458   -87958
459   379259
460   219170
461  -220332
462  -252948
463     -600
464   175258
465   192486
466   -17368
467  -302942
468  -163256
469   310842
470   332117
471  -187511
472  -365755
473     5892
474   248615
475   144265
476   -42778
477  -213765
478  -167523
479   193556
480   330669
481   -75952
482  -392756
483  -113570
484   304942
485   240377
486  -126947
487  -244644
488   -54567
489   137036
490   211447
491    50119
492  -303298
493  -252167
494   289243
495   368647
496  -165450
497  -325999
498    -3706
499   149131
500   144494
501    65680
502  -222980
503  -259976
504   199314
505   376027
506   -67281
507  -365249
508  -107213
509   222685
510   211619
511   -27884
512  -199396
513  -150795
514    93317
515   290852
516    84129
517  -337174
518  -259896
519   257125
520   334619
521   -90468
522  -259131
523   -67976
524    93127
525   180743
526   113288
527  -215863
528  -308387
529   139005
530   403909
531    -2045
532  -358932
533  -120938
534   185411
535   163568
536    34195
537  -128548
538  -231532
539    35758
540   358143
541   104877
542  -336132
543  -221575
544   189291
545   261196
546     7030
547  -194161
548  -156824
549    53971
550   221677
551   124512
552  -201633
553  -314404
554    83783
555   397085
556    49728
557  -323677
558  -119545
559   139309
560   125045
561    99024
562   -78417
563  -313006
564   -12735
565   415200
566   129819
567  -340023
568  -198932
569   146217
570   189230
571    62030
572  -118232
573  -222972
574   -18526
575   276231
576   180217
577  -214747
578  -306993
579    68282
580   322476
581    83918
582  -209952
583  -162991
584    36255
585   170977
586   166929
587   -98311
588  -317328
589   -36691
590   360475
591   173492
592  -265415
593  -238409
594    88562
595   186622
596    83135
597   -73545
598  -234696
599   -98847
600   299677
601   265496
602  -230609
603  -324503
604    83452
605   262280
606    81599
607  -106118
608  -193539
609   -72182
610   223565
611   235342
612  -139092
613  -325020
614   -35301
615   291866
616   181552
617  -176034
618  -240526
619    11759
620   178116
621   145075
622   -26458
623  -259611
624  -157488
625   286730
626   305943
627  -185495
628  -314044
629    26710
630   202318
631   126647
632   -24703
633  -227782
634  -163222
635   225762
636   308887
637  -114302
638  -359442
639   -64279
640   269349
641   181245
642  -111871
643  -216631
644   -74975
645   158970
646   252995
647    -7903
648  -335407
649  -157734
650   300714
651   272275
652  -146032
653  -265012
654   -31954
655   159445
656   174772
657     3264
658  -248372
659  -205841
660   190374
661   332453
662   -63479
663  -349887
664   -83452
665   226361
666   172189
667   -19871
668  -166095
669  -177312
670   109042
671   340350
672    36133
673  -351828
674  -177931
675   227154
676   254623
677   -35037
678  -238139
679  -148182
680   118450
681   248656
682    50987
683  -267741
684  -256746
685   158788
686   365305
687    -3973
688  -330383
689  -113472
690   191530
691   191103
692    38492
693  -176582
694  -240370
695    95139
696   363867
697    47271
698  -342142
699  -182711
700   180314
701   222712
702     4620
703  -184874
704  -180858
705    44661
706   269935
707   133603
708  -256654
709  -287913
710   140244
711   336675
712    30088
713  -225846
714  -142191
715    57493
716   212330
717   150492
718  -181631
719  -316888
720    46682
721   357193
722   107026
723  -280911
724  -231831
725    98662
726   237092
727    83367
728  -154593
729  -239021
730    -1049
731   319467
732   195544
733  -256352
734  -291912
735   117428
736   286509
737    57280
738  -171104
739  -195689
740    -3566
741   236851
742   175734
743  -180634
744  -310626
745    18954
746   316759
747   135736
748  -218473
749  -213102
750    53071
751   189983
752   137106
753   -70339
754  -276775
755   -87666
756   324526
757   235888
758  -227560
759  -278887
760    48836
761   211329
762   126815
763   -80543
764  -255383
765   -98666
766   266424
767   253885
768  -157610
769  -330562
770   -17194
771   289544
772   166204
773  -150403
774  -224309
775   -30940
776   194565
777   210282
778   -74349
779  -315122
780   -86694
781   298785
782   219917
783  -171750
784  -258377
785      273
786   195995
787   144523
788   -57996
789  -231153
790  -129894
791   210310
792   287369
793  -103958
794  -337602
795   -33835
796   249074
797   133472
798   -69579
799  -171472
800  -137474
801   143118
802   312154
803   -29598
804  -351860
805  -105538
806   267440
807   210284
808   -86982
809  -225587
810   -95027
811   154678
812   225466
813   -10532
814  -280168
815  -185951
816   203323
817   303957
818   -77384
819  -317678
820   -66200
821   206849
822   168490
823   -12677
824  -184776
825  -168566
826   145802
827   316875
828    -5128
829  -319240
830  -123367
831   212985
832   195909
833   -54360
834  -200006
835  -127402
836    89386
837   238674
838    55785
839  -279183
840  -220584
841   185233
842   284962
843   -32669
844  -232930
845  -106041
846   122828
847   223457
848    75762
849  -205198
850  -224013
851   112282
852   318523
853    46953
854  -302278
855  -194193
856   166650
857   221073
858   -13061
859  -179314
860  -175456
861    32529
862   289139
863   128818
864  -296484
865  -240863
866   191185
867   266604
868    -4200
869  -166861
870  -143191
871    42347
872   248650
873   119498
874  -232018
875  -249911
876    92966
877   275494
878    68358
879  -222943
880  -195846
881    89644
882   223418
883    68218
884  -158581
885  -215331
886     9555
887   285985
888   169773
889  -226487
890  -259743
891   108992
892   268656
893    50889
894  -166238
895  -184667
896   -18384
897   221122
898   195445
899  -183568
900  -329624
901    55454
902   328004
903    76053
904  -200981
905  -158193
906    13457
907   186817
908   189476
909  -125077
910  -310770
911     4846
912   310914
913   132645
914  -188993
915  -221267
916     6598
917   213411
918   137478
919  -138398
920  -237655
921   -32910
922   225218
923   206495
924  -123410
925  -296325
926    -1551
927   284741
928   130686
929  -141677
930  -180829
931   -40510
932   176851
933   229020
934   -86644
935  -324528
936   -53019
937   280775
938   165672
939  -150445
940  -229457
941   -38016
942   183775
943   183017
944   -69633
945  -264786
946   -99473
947   241186
948   248609
949  -108173
950  -282090
951   -32444
952   225604
953   161475
954   -70488
955  -211270
956  -106392
957   170610
958   256948
959   -44522
960  -311156
961  -109108
962   244192
963   192839
964  -114445
965  -210245
966   -69946
967   125811
968   227715
969    19221
970  -293019
971  -159878
972   247562
973   245073
974  -100544
975  -227012
976   -68600
977   135805
978   214736
979     9137
980  -255618
981  -154225
982   180762
983   250226
984   -24697
985  -270097
986  -150297
987   178042
988   226684
989   -50884
990  -224975
991  -118568
992   109068
993   244995
994    62161
995  -271436
996  -200916
997   202779
998   267027
999   -50205
1000  -214654
1001  -103303
1002    93770
1003   214055
1004    76694
1005  -227765
1006  -231911
1007   136669
1008   296222
1009    -3520
1010  -261065
1011  -132740
1012   122692
1013   196633
1014    52016
1015  -181635
1016  -214784
1017    86507
1018   304019
1019    64580
1020  -258515
1021  -179876
1022   134058
1023   238280
1024    34755
1025  -198903
1026  -172581
1027    75036
1028   235608
1029    91314
1030  -209498
1031  -248567
1032    83668
1033   289372
1034    46044
1035  -233410
1036  -156644
1037    84561
1038   203718
1039   110936
1040  -157229
1041  -253323
1042    43992
1043   301891
1044   105784
1045  -222269
1046  -207828
1047    83720
1048   236176
1049    79849
1050  -161122
1051  -202214
1052     4871
1053   234712
1054   159820
1055  -186522
1056  -282800
1057    59695
1058   279475
1059    69698
1060  -173776
1061  -165026
1062     3665
1063   201335
1064   179778
1065  -140142
1066  -287623
1067    12346
1068   289018
1069   123298
1070  -185054
1071  -206586
1072    25592
1073   203074
1074   136979
1075  -119747
1076  -252800
1077   -38838
1078   256122
1079   178028
1080  -170620
1081  -252263
1082    20075
1083   226711
1084   128656
1085  -113361
1086  -216391
1087   -40470
1088   213425
1089   195927
1090  -100261
1091  -271456
1092   -50010
1093   252816
1094   176614
1095  -144447
1096  -226877
1097   -15841
1098   176113
1099   169029
1100   -48630
1101  -265626
1102  -108318
1103   253282
1104   220714
1105  -143125
1106  -242860
1107   -15116
1108   183410
1109   160545
1110   -52573
1111  -232595
1112  -105344
1113   202437
1114   234216
1115   -78992
1116  -275628
1117   -66454
1118   217594
1119   174578
1120   -89289
1121  -213322
1122   -86395
1123   153541
1124   230009
1125   -23793
1126  -276158
1127  -110959
1128   224668
1129   214962
1130   -80148
1131  -230407
1132   -81752
1133   160134
1134   200419
1135   -20904
1136  -235093
1137  -140383
1138   162975
1139   249290
1140   -29975
1141  -266247
1142  -109807
1143   177276
1144   192791
1145   -25756
1146  -200985
1147  -142666
1148   125398
1149   259889
1150    18848
1151  -261373
1152  -151995
1153   173313
1154   230081
1155   -31262
1156  -221934
1157  -122223
1158   115227
1159   213452
1160    41176
1161  -228584
1162  -202769
1163   144999
1164   274243
1165   -23615
1166  -244411
1167  -100565
1168   120892
1169   194472
1170    62685
1171  -191455
1172  -205411
1173   117660
1174   282928
1175    23596
1176  -238773
1177  -152956
1178   113657
1179   219075
1180    39783
1181  -201033
1182  -179935
1183    79935
1184   236654
1185    75759
1186  -211280
1187  -218202
1188    93647
1189   258960
1190    43972
1191  -203052
1192  -159331
1193    76251
1194   219413
1195    99695
1196  -166716
1197  -227130
1198    50411
1199   272513
1200    92332
1201  -218595
1202  -195179
1203    83453
1204   215805
1205    74039
1206  -147985
1207  -216201
1208     7183
1209   264603
1210   130828
1211  -215234
1212  -224510
1213    78480
1214   227928
1215    81320
1216  -147190
1217  -200759
1218    11407
1219   240552
1220   142295
1221  -164952
1222  -237776
1223    25641
1224   250993
1225   118657
1226  -169487
1227  -203000
1228    22330
1229   199010
1230   139398
1231  -111880
1232  -255806
1233   -29755
1234   260608
1235   154422
1236  -164976
1237  -221071
1238    11890
1239   203869
1240   143743
1241  -106892
1242  -235712
1243   -38797
1244   225477
1245   182123
1246  -113709
1247  -254410
1248   -29808
1249   240595
1250   154642
1251  -132450
1252  -215942
1253   -29674
1254   183842
1255   178546
1256   -77149
1257  -264396
1258   -71204
1259   238895
1260   183587
1261  -127744
1262  -229217
1263   -26910
1264   185060
1265   166954
1266   -60941
1267  -234140
1268   -94634
1269   208419
1270   223759
1271   -95224
1272  -251773
1273   -39775
1274   190304
1275   163333
1276   -49255
1277  -217510
1278  -113413
1279   174103
1280   225783
1281   -61269
1282  -254888
1283   -89959
1284   179756
1285   197521
1286   -49617
1287  -232540
1288   -97591
1289   161374
1290   201870
1291   -14608
1292  -227351
1293  -139242
1294   171530
1295   245209
1296   -45374
1297  -244224
1298   -82565
1299   155958
1300   185664
1301    -2492
1302  -208745
1303  -151852
1304   144417
1305   245130
1306   -16018
1307  -247260
1308  -124191
1309   156006
1310   206263
1311   -24061
1312  -208019
1313  -122704
1314   111150
1315   220551
1316    39076
1317  -227467
1318  -172440
1319   149384
1320   238922
1321   -16635
1322  -208192
1323  -118939
1324    96527
1325   208319
1326    62102
1327  -206004
1328  -193441
1329   114441
1330   251520
1331    19391
1332  -218748
1333  -145701
1334    99141
1335   205018
1336    54940
1337  -182142
1338  -191399
1339    80677
1340   250231
1341    57297
1342  -210073
1343  -175304
1344    89601
1345   224545
1346    56378
1347  -189183
1348  -175846
1349    81076
1350   222212
1351    73095
1352  -166830
1353  -202745
1354    53006
1355   264099
1356    74975
1357  -221475
1358  -163628
1359    92762
1360   186974
1361    78702
1362  -135724
1363  -226044
1364    22809
1365   271300
1366    92911
1367  -213509
1368  -175944
1369    68400
1370   197638
1371    97132
1372  -137485
1373  -213113
1374    22718
1375   242227
1376   120100
1377  -160655
1378  -212582
1379    29315
1380   232062
1381   111357
1382  -160066
1383  -201998
1384    19421
1385   202636
1386   126722
1387  -129073
1388  -240000
1389   -10643
1390   244800
1391   133953
1392  -164689
1393  -208019
1394    29037
1395   207127
1396   123823
1397  -107914
1398  -217571
1399   -30357
1400   231575
1401   163635
1402  -146497
1403  -230806
1404    11545
1405   212866
1406   127537
1407  -114197
1408  -218890
1409   -37126
1410   207401
1411   161640
1412  -114875
1413  -234614
1414   -38318
1415   215228
1416   172400
1417  -119965
1418  -228298
1419   -11562
1420   192311
1421   149849
1422   -61861
1423  -224748
1424   -94137
1425   214637
1426   208300
1427  -121631
1428  -237332
1429   -15893
1430   171533
1431   149405
1432   -39728
1433  -228767
1434  -110158
1435   200969
1436   210630
1437   -89714
1438  -230200
1439   -58772
1440   173201
1441   187367
1442   -51408
1443  -235534
1444   -86675
1445   184293
1446   190831
1447   -50500
1448  -221799
1449  -103690
1450   172063
1451   216612
1452   -57947
1453  -243176
1454   -76384
1455   167001
1456   175849
1457   -26013
1458  -203529
1459  -135362
1460   145622
1461   245220
1462   -28254
1463  -254378
1464   -91953
1465   167918
1466   175738
1467   -13433
1468  -189245
1469  -149676
1470   116975
1471   249408
1472     1692
1473  -245705
1474  -122780
1475   144902
1476   199518
1477     5019
1478  -205225
1479  -148323
1480   123629
1481   223979
1482    15401
1483  -200167
1484  -150421
1485   105569
1486   236039
1487    29328
1488  -226568
1489  -144755
1490   126023
1491   198356
1492    28294
1493  -176040
1494  -174765
1495    82192
1496   253091
1497    41999
1498  -225317
1499  -153823
1500   111807
1501   205069
1502    40110
1503  -176858
1504  -170721
1505    74021
1506   231519
1507    70502
1508  -193300
1509  -184949
1510    81933
1511   229172
1512    53278
1513  -186672
1514  -168913
1515    62879
1516   208345
1517    89048
1518  -159774
1519  -203639
1520    43367
1521   240822
1522    91909
1523  -187432
1524  -187771
1525    66192
1526   211155
1527    80998
1528  -139820
1529  -191364
1530    12713
1531   228930
1532   123422
1533  -180356
1534  -211351
1535    56047
1536   210184
1537    81067
1538  -132789
1539  -189159
1540     2289
1541   217841
1542   131303
1543  -149891
1544  -209817
1545    21306
1546   213789
1547   116193
1548  -137920
1549  -205647
1550    13576
1551   209671
1552   120857
1553  -119419
1554  -209686
1555   -23468
1556   212781
1557   149912
1558  -138836
1559  -220385
1560     7003
1561   203108
1562   125902
1563  -101721
1564  -202114
1565   -38992
1566   192196
1567   166757
1568  -104552
1569  -230206
1570   -27042
1571   208591
1572   145187
1573  -107003
1574  -199315
1575   -36430
1576   169981
1577   167841
1578   -71858
1579  -234055
1580   -58068
1581   206118
1582   164374
1583   -98073
1584  -204439
1585   -44268
1586   169624
1587   166806
1588   -65391
1589  -220857
1590   -74698
1591   177717
1592   183863
1593   -70268
1594  -224430
1595   -60835
1596   185081
1597   169905
1598   -64226
1599  -200554
1600   -82580
1601   152685
1602   199698
1603   -39528
1604  -233898
1605   -90496
1606   177026
1607   185829
1608   -56821
1609  -213575
1610   -87677
1611   142027
1612   183572
1613   -20778
1614  -209931
1615  -120155
1616   151126
1617   219262
1618   -29785
1619  -219218
1620   -85829
1621   147656
1622   179924
1623    -4445
1624  -192146
1625  -135167
1626   126570
1627   217378
1628   -10155
1629  -221818
1630  -118596
1631   131888
1632   189009
1633    -6025
1634  -197956
1635  -128200
1636   113504
1637   207610
1638    23963
1639  -198100
1640  -143119
1641   128956
1642   221408
1643     5134
1644  -197920
1645  -127187
1646   103355
1647   200625
1648    33124
1649  -195429
1650  -164456
1651    97458
1652   217755
1653    26663
1654  -198562
1655  -153038
1656    98410
1657   207996
1658    36558
1659  -175611
1660  -153003
1661    73071
1662   218099
1663    72399
1664  -182418
1665  -174592
1666    88855
1667   213252
1668    42128
1669  -172007
1670  -162522
1671    52623
1672   203767
1673    79143
1674  -169218
1675  -186578
1676    59652
1677   218978
1678    72123
1679  -171872
1680  -167774
1681    61192
1682   202958
1683    83459
1684  -139890
1685  -187282
1686    32009
1687   225313
1688    94921
1689  -172250
1690  -188466
1691    46526
1692   195964
1693    85411
1694  -140585
1695  -192046
1696    16725
1697   213235
1698   114298
1699  -142722
1700  -197691
1701    25477
1702   215582
1703   106928
1704  -140955
1705  -186624
1706    13853
1707   194109
1708   123734
1709  -116675
1710  -210375
1711    -8898
1712   206634
1713   122729
1714  -132491
1715  -200255
1716     -231
1717   192555
1718   128712
1719  -103734
1720  -195132
1721   -23220
1722   191138
1723   152092
1724  -107089
1725  -217341
1726   -12874
1727   197908
1728   126829
1729   -99661
1730  -190027
1731   -43489
1732   175507
1733   166323
1734   -94411
1735  -228653
1736   -32338
1737   192204
1738   141427
1739   -87788
1740  -199000
1741   -46235
1742   178837
1743   166405
1744   -74299
1745  -211324
1746   -62363
1747   174508
1748   173842
1749   -74221
1750  -221989
1751   -53424
1752   177404
1753   158444
1754   -61380
1755  -194950
1756   -79593
1757   152152
1758   187886
1759   -48550
1760  -221094
1761   -75953
1762   171998
1763   172447
1764   -52485
1765  -192996
1766   -82609
1767   135059
1768   183840
1769   -21684
1770  -215363
1771  -107468
1772   158137
1773   187996
1774   -40805
1775  -196650
1776   -92015
1777   131377
1778   190418
1779   -11339
1780  -207261
1781  -115849
1782   137476
1783   196398
1784   -11579
1785  -204871
1786  -115750
1787   137660
1788   196450
1789   -16816
1790  -196685
1791  -116254
1792   108198
1793   202138
1794    20577
1795  -207592
1796  -136327
1797   133794
1798   201565
1799    -2305
1800  -182673
1801  -127212
1802    91599
1803   202487
1804    36191
1805  -193993
1806  -147989
1807   104574
1808   208167
1809    25107
1810  -186423
1811  -141798
1812    92230
1813   195650
1814    37170
1815  -169672
1816  -155007
1817    72855
1818   213131
1819    56341
1820  -183239
1821  -158679
1822    86873
1823   202406
1824    41956
1825  -166056
1826  -156490
1827    57046
1828   201647
1829    74543
1830  -169069
1831  -179366
1832    69909
1833   216627
1834    55523
1835  -167335
1836  -156690
1837    51403
1838   197081
1839    88447
1840  -152498
1841  -187214
1842    48697
1843   212458
1844    76461
1845  -155318
1846  -176263
1847    37828
1848   199842
1849    85595
1850  -145331
1851  -176539
1852    26007
1853   192055
1854   109524
1855  -131711
1856  -197984
1857    26670
1858   212074
1859    90831
1860  -134364
1861  -168020
1862     8564
1863   181878
1864   123482
1865  -117255
1866  -204916
1867     6558
1868   200757
1869   104173
1870  -126688
1871  -183610
1872    -1736
1873   181105
1874   124329
1875  -105014
1876  -195601
1877   -13908
1878   195104
1879   133156
1880  -114264
1881  -197729
1882    -6117
1883   185867
1884   125517
1885   -95648
1886  -191559
1887   -30925
1888   178463
1889   146034
1890   -96135
1891  -208009
1892   -31731
1893   182004
1894   137514
1895   -94946
1896  -191105
1897   -33061
1898   162942
1899   149997
1900   -62965
1901  -199822
1902   -57375
1903   176625
1904   157769
1905   -79168
1906  -194902
1907   -46030
1908   156697
1909   152579
1910   -55032
1911  -197088
1912   -69746
1913   153848
1914   165120
1915   -54095
1916  -204226
1917   -71525
1918   161108
1919   164982
1920   -53820
1921  -187341
1922   -73642
1923   139054
1924   179381
1925   -30848
1926  -208075
1927   -85031
1928   160246
1929   172489
1930   -43712
1931  -190346
1932   -89248
1933   130796
1934   180740
1935   -23894
1936  -204039
1937  -103229
1938   136598
1939   183364
1940   -22057
1941  -196493
1942  -100351
1943   133000
1944   181792
1945    -9625
1946  -183327
1947  -113789
1948   112059
1949   193296
1950     6233
1951  -193481
1952  -119297
1953   121371
1954   188805
1955     2169
1956  -181440
1957  -121003
1958    98360
1959   187685
1960    24543
1961  -182667
1962  -142736
1963   104080
1964   206294
1965    15530
1966  -185749
1967  -123651
1968    92284
1969   186814
1970    37148
1971  -174067
1972  -156024
1973    88459
1974   207906
1975    33803
1976  -180935
1977  -144348
1978    83907
1979   198373
1980    45156
1981  -169999
1982  -152928
1983    69722
1984   201260
1985    59932
1986  -169697
1987  -165656
1988    71154
1989   206418
1990    52737
1991  -163923
1992  -157343
1993    49306
1994   191981
1995    75736
1996  -152659
1997  -173895
1998    49257
1999   204074
2000    75147
2001  -151562
2002  -167426
2003    42998
2004   193993
2005    83049
2006  -134411
2007  -173669
2008    25973
2009   199862
2010    97944
2011  -145890
2012  -182314
2013    31443
2014   191272
2015    86246
2016  -130619
2017  -180980
2018     9295
2019   191522
2020   111110
2021  -127625
2022  -189640
2023    13123
2024   198791
2025   108169
2026  -127707
2027  -181567
2028     8132
2029   181443
2030   120678
2031  -102187
2032  -194291
2033   -11427
2034   197466
2035   123738
2036  -121150
2037  -186200
2038    -6935
2039   169092
2040   126638
2041   -91242
2042  -196879
2043   -26478
2044   181854
2045   132825
2046   -93986
2047  -187940
2048   -26726
2049   169994
2050   138911
2051   -84664
2052  -188455
2053   -32290
2054   162014
2055   141602
2056   -67528
2057  -190921
2058   -52567
2059   167054
2060   150471
2061   -78972
2062  -193233
2063   -42861
2064   155854
2065   144156
2066   -54277
2067  -189870
2068   -73038
2069   157111
2070   169351
2071   -67178
2072  -200910
2073   -51178
2074   151372
2075   150488
2076   -39922
2077  -183760
2078   -84349
2079   147991
2080   176704
2081   -50591
2082  -196747
2083   -68965
2084   139489
2085   161906
2086   -30367
2087  -187760
2088   -85652
2089   137279
2090   164522
2091   -27786
2092  -179410
2093   -96575
2094   120112
2095   179439
2096   -20806
2097  -192545
2098   -87058
2099   126081
2100   161801
2101    -7656
2102  -170293
2103  -113562
2104   111859
2105   186207
2106    -8351
2107  -187303
2108  -100697
2109   116138
2110   172090
2111     2557
2112  -171392
2113  -117813
2114   100424
2115   185056
2116    10598
2117  -181173
2118  -123016
2119   106054
2120   186605
2121     7675
2122  -175157
2123  -117350
2124    91881
2125   178419
2126    26895
2127  -168312
2128  -137616
2129    88259
2130   196853
2131    28025
2132  -174986
2133  -125726
2134    89656
2135   176949
2136    38111
2137  -152335
2138  -144393
2139    64249
2140   192179
2141    46036
2142  -165924
2143  -140841
2144    71093
2145   179496
2146    51364
2147  -150826
2148  -152522
2149    59814
2150   184838
2151    53221
2152  -144044
2153  -148375
2154    47078
2155   192194
2156    72410
2157  -153571
2158  -156470
2159    59129
2160   177206
2161    62087
2162  -129396
2163  -165163
2164    25458
2165   198165
2166    82981
2167  -154322
2168  -162575
2169    44756
2170   174980
2171    76896
2172  -121781
2173  -170916
2174    15767
2175   192859
2176    97353
2177  -133114
2178  -171230
2179    26888
2180   183890
2181    91806
2182  -121375
2183  -168891
2184     9196
2185   173791
2186   104585
2187  -107671
2188  -177410
2189    -1622
2190   180817
2191   109561
2192  -115612
2193  -176164
2194     1153
2195   168830
2196   108846
2197   -94229
2198  -175262
2199   -16254
2200   172501
2201   125487
2202   -97327
2203  -182762
2204   -14094
2205   171344
2206   122503
2207   -89767
2208  -181257
2209   -25827
2210   166431
2211   130647
2212   -82353
2213  -183774
2214   -37668
2215   166372
2216   141732
2217   -86079
2218  -189623
2219   -28452
2220   158195
2221   131230
2222   -61610
2223  -182252
2224   -62613
2225   163015
2226   157857
2227   -80299
2228  -187924
2229   -36462
2230   144011
2231   139838
2232   -38287
2233  -181432
2234   -73916
2235   155063
2236   157458
2237   -61530
2238  -179482
2239   -61871
2240   128845
2241   155842
2242   -34865
2243  -191318
2244   -73745
2245   142637
2246   149855
2247   -35231
2248  -168881
2249   -87657
2250   123441
2251   176331
2252   -29915
2253  -194528
2254   -75024
2255   132081
2256   152483
2257   -16166
2258  -168086
2259  -107473
2260   117179
2261   184006
2262   -21756
2263  -190711
2264   -88442
2265   118684
2266   160652
2267      106
2268  -169533
2269  -117638
2270   109803
2271   185512
2272    -6149
2273  -178015
2274  -101923
2275   102142
2276   173466
2277    14079
2278  -171771
2279  -117688
2280   101770
2281   172933
2282    11839
2283  -157949
2284  -124787
2285    79497
2286   190251
2287    23556
2288  -176209
2289  -115545
2290    92791
2291   161165
2292    31720
2293  -143202
2294  -143559
2295    71009
2296   195210
2297    30034
2298  -167195
2299  -119065
2300    72481
2301   166651
2302    54983
2303  -150220
2304  -155443
2305    72311
2306   188198
2307    34448
2308  -147497
2309  -134740
2310    46877
2311   184580
2312    69828
2313  -157145
2314  -153531
2315    67736
2316   175663
2317    53124
2318  -126557
2319  -154319
2320    28934
2321   196247
2322    78891
2323  -155774
2324  -151950
2325    54246
2326   162837
2327    69380
2328  -109933
2329  -166987
2330    13915
2331   193066
2332    84496
2333  -143015
2334  -151293
2335    35594
2336   159465
2337    90138
2338  -105930
2339  -175202
2340    12143
2341   186249
2342    86562
2343  -120465
2344  -152571
2345     5584
2346   163123
2347   113111
2348  -110082
2349  -184179
2350    13007
2351   175168
2352    89242
2353   -95156
2354  -160149
2355   -19725
2356   172728
2357   130115
2358  -112184
2359  -181919
2360     6225
2361   162983
2362   103844
2363   -79366
2364  -174205
2365   -35568
2366   172241
2367   130560
2368   -99841
2369  -174356
2370   -18752
2371   151269
2372   126355
2373   -73698
2374  -183270
2375   -32184
2376   163660
2377   127516
2378   -71733
2379  -166723
2380   -43734
2381   146791
2382   144614
2383   -70631
2384  -185173
2385   -37174
2386   145264
2387   125363
2388   -51982
2389  -168460
2390   -65284
2391   143033
2392   154332
2393   -61502
2394  -181961
2395   -47978
2396   135392
2397   138647
2398   -34574
2399  -174237
2400   -75695
2401   143550
2402   158828
2403   -48349
2404  -175290
2405   -66232
2406   121791
2407   153728
2408   -25169
2409  -185474
2410   -84304
2411   136964
2412   152690
2413   -31705
2414  -161847
2415   -89270
2416   109627
2417   174113
2418   -15631
2419  -187133
2420   -82155
2421   126554
2422   148434
2423    -9504
2424  -152252
2425  -107684
2426    99514
2427   179275
2428    -9359
2429  -178301
2430   -89881
2431   104182
2432   152601
2433     9466
2434  -156319
2435  -114081
2436    98422
2437   172878
2438     1415
2439  -163067
2440  -105679
2441    85975
2442   167039
2443    22037
2444  -163168
2445  -119484
2446    92744
2447   168712
2448    18698
2449  -150883
2450  -123640
2451    76150
2452   178435
2453    32396
2454  -159646
2455  -123717
2456    82109
2457   170071
2458    36877
2459  -146048
2460  -137300
2461    61827
2462   178399
2463    39815
2464  -154868
2465  -134521
2466    63061
2467   169703
2468    49826
2469  -140968
2470  -141602
2471    54338
2472   174072
2473    53615
2474  -134087
2475  -138678
2476    44985
2477   176299
2478    67161
2479  -139236
2480  -142541
2481    50506
2482   161269
2483    62064
2484  -118933
2485  -153963
2486    23718
2487   179265
2488    75527
2489  -137514
2490  -147182
2491    37708
2492   159110
2493    78744
2494  -109506
2495  -162916
2496    17197
2497   180538
2498    85363
2499  -121588
2500  -150099
2501    16629
2502   163354
2503    98640
2504  -109574
2505  -172292
2506    11930
2507   171230
2508    87346
2509  -102939
2510  -155560
2511    -6657
2512   163051
2513   114109
2514  -104787
2515  -170236
2516     2711
2517   158845
2518    99190
2519   -85267
2520  -162642
2521   -22255
2522   161075
2523   119593
2524   -93736
2525  -169436
2526   -10683
2527   149413
2528   110118
2529   -74057
2530  -164599
2531   -32092
2532   151937
2533   127045
2534   -76669
2535  -168544
2536   -27773
2537   145951
2538   124808
2539   -66052
2540  -172928
2541   -40986
2542   145215
2543   127239
2544   -60305
2545  -167529
2546   -52077
2547   140910
2548   143522
2549   -56904
2550  -176285
2551   -47188
2552   139559
2553   134976
2554   -42201
2555  -165301
2556   -67419
2557   136726
2558   150984
2559   -45864
2560  -173021
2561   -63647
2562   125004
2563   142443
2564   -33695
2565  -171500
2566   -74789
2567   124903
2568   147074
2569   -30345
2570  -160985
2571   -77325
2572   114323
2573   156243
2574   -22014
2575  -170785
2576   -78319
2577   117178
2578   148699
2579   -11584
2580  -154049
2581   -91388
2582   101948
2583   163381
2584   -10946
2585  -171188
2586   -89695
2587   103549
2588   148551
2589    -1771
2590  -152790
2591  -106172
2592    92715
2593   169062
2594     3427
2595  -165002
2596  -101326
2597    93983
2598   158379
2599    13607
2600  -149556
2601  -115314
2602    85471
2603   171052
2604    18256
2605  -154716
2606  -110929
2607    77825
2608   162444
2609    28194
2610  -152198
2611  -123061
2612    77632
2613   166264
2614    26066
2615  -139487
2616  -118409
2617    60146
2618   164992
2619    41516
2620  -146159
2621  -128002
2622    69827
2623   161244
2624    37688
2625  -129448
2626  -124894
2627    48485
2628   163389
2629    53190
2630  -137209
2631  -135607
2632    50760
2633   162711
2634    51514
2635  -128453
2636  -134703
2637    40937
2638   163715
2639    63235
2640  -125558
2641  -142272
2642    35989
2643   165132
2644    68716
2645  -121146
2646  -143305
2647    33578
2648   164976
2649    71681
2650  -114942
2651  -146147
2652    19103
2653   159965
2654    80856
2655  -113321
2656  -152580
2657    20465
2658   160951
2659    78976
2660  -104085
2661  -147040
2662     7352
2663   156876
2664    91976
2665  -103769
2666  -153104
2667    10701
2668   154818
2669    90982
2670   -93550
2671  -152967
2672    -2879
2673   153220
2674    95446
2675   -95804
2676  -151646
2677    -6155
2678   145820
2679   106299
2680   -83069
2681  -162513
2682    -9906
2683   154879
2684   100877
2685   -82848
2686  -150981
2687   -23215
2688   142029
2689   121812
2690   -75564
2691  -169566
2692   -20192
2693   149415
2694   109887
2695   -69782
2696  -158253
2697   -39051
2698   138666
2699   128033
2700   -67170
2701  -167666
2702   -32281
2703   139574
2704   120531
2705   -55323
2706  -160123
2707   -48933
2708   136089
2709   131163
2710   -58539
2711  -160170
2712   -45023
2713   125822
2714   130926
2715   -40857
2716  -164700
2717   -59341
2718   133903
2719   132974
2720   -50429
2721  -153871
2722   -57991
2723   112322
2724   140857
2725   -28041
2726  -168587
2727   -67502
2728   128210
2729   137366
2730   -34603
2731  -153751
2732   -73334
2733   108252
2734   151552
2735   -21741
2736  -166569
2737   -75465
2738   112307
2739   144073
2740   -14156
2741  -158720
2742   -91603
2743   108287
2744   155343
2745   -15312
2746  -156456
2747   -84463
2748    95555
2749   154411
2750     6123
2751  -160805
2752   -99993
2753   104279
2754   153791
2755    -3658
2756  -145147
2757   -97484
2758    80718
2759   160976
2760    15443
2761  -160252
2762  -103096
2763    92958
2764   149480
2765    10120
2766  -138819
2767  -111397
2768    73144
2769   164483
2770    20614
2771  -148978
2772  -106081
2773    73780
2774   151603
2775    32886
2776  -138601
2777  -126172
2778    69485
2779   168066
2780    26194
2781  -138319
2782  -112614
2783    52453
2784   155140
2785    55636
2786  -139700
2787  -141821
2788    65249
2789   166586
2790    33923
2791  -126237
2792  -121877
2793    34914
2794   162484
2795    68226
2796  -137464
2797  -142820
2798    53966
2799   158170
2800    50890
2801  -110609
2802  -138249
2803    23698
2804   168401
2805    69088
2806  -130600
2807  -134783
2808    35069
2809   146850
2810    73013
2811  -103287
2812  -152778
2813    20250
2814   170631
2815    68355
2816  -115628
2817  -130346
2818    13819
2819   144329
2820    91934
2821  -101935
2822  -160178
2823    17375
2824   161311
2825    75046
2826   -95717
2827  -137926
2828    -6959
2829   147485
2830   105041
2831   -99595
2832  -160999
2833     7044
2834   150124
2835    91256
2836   -78984
2837  -151246
2838   -19798
2839   153566
2840   110325
2841   -92985
2842  -153607
2843    -9438
2844   134661
2845   108101
2846   -65144
2847  -166262
2848   -26496
2849   156115
2850   106613
2851   -82484
2852  -144148
2853   -27501
2854   124432
2855   124488
2856   -57841
2857  -170408
2858   -29101
2859   147133
2860   106472
2861   -61166
2862  -141270
2863   -46658
2864   123788
2865   134479
2866   -59680
2867  -166828
2868   -32083
2869   128007
2870   114576
2871   -39547
2872  -151146
2873   -65016
2874   131109
2875   139209
2876   -56244
2877  -155935
2878   -44983
2879   109962
2880   131223
2881   -19607
2882  -163203
2883   -71413
2884   131622
2885   136186
2886   -42958
2887  -145605
2888   -66068
2889    96668
2890   147361
2891   -13343
2892  -169300
2893   -74914
2894   120668
2895   133046
2896   -23507
2897  -141981
2898   -83212
2899    93905
2900   154994
2901   -12097
2902  -160464
2903   -74902
2904   102189
2905   133889
2906     -502
2907  -141131
2908   -98748
2909    95244
2910   155612
2911   -11312
2912  -149463
2913   -80324
2914    81379
2915   141285
2916    18692
2917  -146853
2918  -109963
2919    93869
2920   153299
2921      630
2922  -135389
2923   -95761
2924    64503
2925   155004
2926    30671
2927  -150577
2928  -113501
2929    83532
2930   149059
2931    17985
2932  -129573
2933  -115772
2934    57980
2935   164996
2936    34587
2937  -143777
2938  -109817
2939    64839
2940   146950
2941    44374
2942  -127643
2943  -132193
2944    57320
2945   164887
2946    32273
2947  -130650
2948  -111682
2949    42865
2950   147207
2951    59893
2952  -126749
2953  -136109
2954    53444
2955   155843
2956    41580
2957  -112751
2958  -120664
2959    28409
2960   155657
2961    67363
2962  -123697
2963  -131917
2964    41946
2965   146383
2966    59090
2967  -101170
2968  -137421
2969    19120
2970   158506
2971    70485
2972  -115262
2973  -133155
2974    21873
2975   141110
2976    80722
2977   -97499
2978  -153283
2979    13742
2980   161087
2981    75155
2982  -100757
2983  -130649
2984     2031
2985   139501
2986    98976
2987   -92689
2988  -158883
2989     6422
2990   152032
2991    81043
2992   -86466
2993  -138347
2994   -12743
2995   140756
2996   103496
2997   -88580
2998  -150403
2999    -1916
3000   135593
3001    93432
3002   -67829
3003  -148852
3004   -22373
3005   146959
3006   103779
3007   -82223
3008  -140217
3009   -16693
3010   122580
3011   108776
3012   -58953
3013  -159349
3014   -27935
3015   142894
3016   104708
3017   -65182
3018  -139813
3019   -38201
3020   119073
3021   126333
3022   -53518
3023  -162479
3024   -34829
3025   131409
3026   113035
3027   -45933
3028  -145958
3029   -54843
3030   122093
3031   130737
3032   -49579
3033  -154588
3034   -46924
3035   113646
3036   123896
3037   -28737
3038  -152872
3039   -64980
3040   123261
3041   130913
3042   -41416
3043  -144188
3044   -55436
3045   100993
3046   132744
3047   -16849
3048  -155280
3049   -68360
3050   117026
3051   127799
3052   -29702
3053  -138363
3054   -72189
3055    92223
3056   140881
3057   -12373
3058  -154396
3059   -72813
3060   103542
3061   129570
3062    -7396
3063  -136850
3064   -88359
3065    90573
3066   149109
3067    -8117
3068  -146404
3069   -79223
3070    83424
3071   137950
3072    13972
3073  -142054
3074  -103637
3075    89141
3076   149166
3077    -2060
3078  -137377
3079   -90010
3080    66998
3081   145365
3082    26448
3083  -140617
3084  -107043
3085    81930
3086   145534
3087    12073
3088  -126456
3089  -103515
3090    59966
3091   151747
3092    29241
3093  -138077
3094  -104783
3095    67868
3096   140872
3097    30276
3098  -122065
3099  -115294
3100    54985
3101   153839
3102    33057
3103  -129491
3104  -107971
3105    51362
3106   141388
3107    46392
3108  -117797
3109  -126106
3110    48132
3111   152405
3112    40742
3113  -117927
3114  -114282
3115    35880
3116   144372
3117    60923
3118  -114504
3119  -132202
3120    38367
3121   149174
3122    54183
3123  -107394
3124  -128638
3125    21376
3126   149543
3127    69171
3128  -109579
3129  -131415
3130    25537
3131   143020
3132    69575
3133   -98562
3134  -137568
3135    15891
3136   149172
3137    71322
3138   -99938
3139  -129014
3140    11984
3141   136901
3142    82992
3143   -89866
3144  -142969
3145     7070
3146   143452
3147    76946
3148   -88424
3149  -131185
3150    -2923
3151   136340
3152    91422
3153   -84161
3154  -144625
3155    -2191
3156   135461
3157    88273
3158   -76730
3159  -141121
3160   -13247
3161   136728
3162    98991
3163   -75459
3164  -143395
3165   -16408
3166   128993
3167   100617
3168   -65612
3169  -147278
3170   -24304
3171   132657
3172   104585
3173   -63626
3174  -141295
3175   -28861
3176   123131
3177   111507
3178   -54541
3179  -149470
3180   -36665
3181   126590
3182   111487
3183   -53478
3184  -142299
3185   -39467
3186   116714
3187   116472
3188   -45843
3189  -146515
3190   -44284
3191   116773
3192   116235
3193   -42315
3194  -141749
3195   -46852
3196   112936
3197   118970
3198   -36769
3199  -142983
3200   -53813
3201   105621
3202   122883
3203   -29879
3204  -144492
3205   -58466
3206   107783
3207   125167
3208   -25732
3209  -139670
3210   -66330
3211    99931
3212   130446
3213   -19412
3214  -142283
3215   -70690
3216    97178
3217   130999
3218   -11632
3219  -140449
3220   -76832
3221    94296
3222   132596
3223   -10855
3224  -136297
3225   -79831
3226    85221
3227   138765
3228     1630
3229  -139306
3230   -84109
3231    87812
3232   133683
3233     1774
3234  -131154
3235   -89373
3236    75215
3237   139771
3238     8006
3239  -136706
3240   -88036
3241    76494
3242   134886
3243    10517
3244  -129583
3245   -96861
3246    68160
3247   140754
3248    17964
3249  -127755
3250   -96088
3251    65876
3252   138986
3253    24785
3254  -125782
3255  -104787
3256    60943
3257   141891
3258    29313
3259  -121869
3260  -107572
3261    51496
3262   142792
3263    38418
3264  -121236
3265  -114359
3266    50570
3267   142133
3268    39173
3269  -114545
3270  -115962
3271    40395
3272   144811
3273    49248
3274  -114003
3275  -117483
3276    38985
3277   140405
3278    50706
3279  -107123
3280  -122134
3281    32425
3282   143347
3283    56449
3284  -103656
3285  -121458
3286    26251
3287   140519
3288    63359
3289  -104766
3290  -128413
3291    25750
3292   140075
3293    61763
3294   -95597
3295  -125307
3296    13243
3297   139791
3298    72806
3299   -98329
3300  -132662
3301    14431
3302   136938
3303    75531
3304   -84082
3305  -131555
3306     5144
3307   140461
3308    82732
3309   -86419
3310  -133458
3311     -348
3312   131673
3313    87078
3314   -78874
3315  -141106
3316    -6864
3317   133278
3318    88466
3319   -74555
3320  -136378
3321   -14715
3322   128533
3323    97276
3324   -71151
3325  -141787
3326   -13793
3327   130173
3328    96973
3329   -62099
3330  -136148
3331   -22371
3332   123751
3333   103526
3334   -63243
3335  -143227
3336   -27062
3337   121768
3338   100872
3339   -55697
3340  -138073
3341   -32787
3342   119910
3343   108623
3344   -50968
3345  -140608
3346   -37812
3347   115175
3348   113153
3349   -44520
3350  -142371
3351   -41914
3352   115312
3353   113586
3354   -40188
3355  -139509
3356   -54671
3357   105766
3358   122902
3359   -33933
3360  -142332
3361   -53571
3362   106720
3363   120461
3364   -23164
3365  -135882
3366   -62383
3367   101089
3368   127048
3369   -23447
3370  -138986
3371   -64917
3372    94586
3373   125349
3374   -14900
3375  -139925
3376   -71788
3377    93868
3378   125319
3379   -13999
3380  -132242
3381   -74330
3382    86092
3383   134850
3384    -4759
3385  -134896
3386   -72245
3387    89756
3388   128629
3389    -1831
3390  -126326
3391   -83977
3392    76394
3393   135592
3394     2204
3395  -135283
3396   -85020
3397    73805
3398   128102
3399     8588
3400  -126416
3401   -95339
3402    68868
3403   137348
3404    14918
3405  -124458
3406   -91092
3407    64784
3408   136803
3409    26737
3410  -121224
3411  -101100
3412    61841
3413   137865
3414    24435
3415  -117400
3416  -101426
3417    48948
3418   136022
3419    35085
3420  -120769
3421  -107756
3422    51496
3423   134420
3424    33799
3425  -108930
3426  -108890
3427    42127
3428   139793
3429    43301
3430  -113091
3431  -108087
3432    42789
3433   132831
3434    45921
3435  -105700
3436  -116041
3437    35496
3438   136341
3439    47893
3440  -104175
3441  -113590
3442    27364
3443   134355
3444    58188
3445  -103158
3446  -120186
3447    27853
3448   132618
3449    58405
3450   -92395
3451  -120164
3452    14513
3453   136441
3454    68973
3455   -95994
3456  -124858
3457    15657
3458   129710
3459    70884
3460   -83061
3461  -127968
3462     5815
3463   133505
3464    75818
3465   -85467
3466  -126304
3467     2499
3468   126271
3469    78587
3470   -78184
3471  -131570
3472    -2785
3473   129010
3474    80550
3475   -74620
3476  -126139
3477    -8055
3478   123809
3479    88704
3480   -72417
3481  -133760
3482    -7549
3483   126184
3484    86277
3485   -64711
3486  -127394
3487   -20649
3488   120399
3489    97537
3490   -64876
3491  -136560
3492   -18780
3493   116921
3494    93525
3495   -52166
3496  -132300
3497   -30090
3498   115972
3499   104789
3500   -52250
3501  -134451
3502   -34178
3503   110693
3504   105848
3505   -43049
3506  -134617
3507   -40071
3508   110060
3509   107367
3510   -39539
3511  -131303
3512   -48286
3513   102224
3514   113698
3515   -34934
3516  -136226
3517   -46521
3518   104368
3519   112955
3520   -28340
3521  -129306
3522   -52711
3523    99240
3524   117109
3525   -25826
3526  -132040
3527   -57283
3528    96515
3529   117878
3530   -22739
3531  -132872
3532   -60779
3533    92560
3534   119881
3535   -17091
3536  -130101
3537   -65963
3538    86850
3539   124912
3540    -8777
3541  -130761
3542   -68947
3543    85525
3544   122751
3545    -2794
3546  -124952
3547   -77838
3548    75287
3549   128266
3550     2390
3551  -127290
3552   -80146
3553    76467
3554   124374
3555     7772
3556  -122493
3557   -86785
3558    67636
3559   131064
3560    12213
3561  -123096
3562   -87391
3563    66993
3564   128826
3565    19528
3566  -117822
3567   -93399
3568    62160
3569   130534
3570    19456
3571  -115541
3572   -95197
3573    55680
3574   131035
3575    26835
3576  -117148
3577   -98289
3578    53955
3579   128431
3580    28379
3581  -109389
3582  -100385
3583    46832
3584   132686
3585    37641
3586  -110534
3587  -103336
3588    43636
3589   130173
3590    39810
3591  -104130
3592  -108160
3593    35464
3594   130344
3595    47000
3596  -101583
3597  -110241
3598    30548
3599   130660
3600    52175
3601   -98115
3602  -112664
3603    25107
3604   128913
3605    56955
3606   -92021
3607  -116418
3608    20156
3609   129547
3610    61189
3611   -90883
3612  -118276
3613    15668
3614   126412
3615    63227
3616   -87866
3617  -120623
3618    10703
3619   127808
3620    67559
3621   -83342
3622  -120611
3623     8453
3624   124509
3625    71504
3626   -79889
3627  -121369
3628     3479
3629   125412
3630    76359
3631   -75202
3632  -122069
3633    -3801
3634   122920
3635    80363
3636   -71490
3637  -125897
3638    -9539
3639   117805
3640    82716
3641   -64992
3642  -125348
3643   -15232
3644   116528
3645    89788
3646   -61985
3647  -127807
3648   -19314
3649   114862
3650    91933
3651   -54993
3652  -126122
3653   -24547
3654   111655
3655    97541
3656   -50480
3657  -130404
3658   -31133
3659   110203
3660    97373
3661   -48758
3662  -127534
3663   -33802
3664   106135
3665   101688
3666   -41617
3667  -130009
3668   -37095
3669   106497
3670   102717
3671   -38786
3672  -126385
3673   -41833
3674   103197
3675   108729
3676   -36000
3677  -128705
3678   -44597
3679    97960
3680   107173
3681   -28855
3682  -128795
3683   -54586
3684    94986
3685   111989
3686   -26222
3687  -126056
3688   -54794
3689    87232
3690   113255
3691   -14324
3692  -126616
3693   -63087
3694    88160
3695   117132
3696   -14210
3697  -122023
3698   -64523
3699    80566
3700   118547
3701    -3179
3702  -125979
3703   -72091
3704    80018
3705   119362
3706    -4241
3707  -120296
3708   -73117
3709    74494
3710   122379
3711     1637
3712  -122474
3713   -76517
3714    72450
3715   119522
3716     5975
3717  -117025
3718   -82802
3719    68549
3720   127381
3721     9369
3722  -118344
3723   -80117
3724    63304
3725   121012
3726    19378
3727  -113099
3728   -92601
3729    60819
3730   127851
3731    17919
3732  -110551
3733   -87488
3734    51819
3735   124346
3736    29744
3737  -110668
3738   -97901
3739    49358
3740   126084
3741    30697
3742  -103272
3743   -99279
3744    40656
3745   128774
3746    38008
3747  -106612
3748  -100129
3749    38277
3750   121936
3751    43252
3752   -95406
3753  -108050
3754    34617
3755   131442
3756    43722
3757  -100042
3758  -102153
3759    29603
3760   121454
3761    52571
3762   -92517
3763  -113365
3764    27356
3765   129966
3766    49611
3767   -92485
3768  -106447
3769    19511
3770   122186
3771    61083
3772   -89451
3773  -117896
3774    19112
3775   124851
3776    57619
3777   -80599
3778  -113463
3779     9050
3780   122957
3781    68852
3782   -82717
3783  -117812
3784     9472
3785   116990
3786    70258
3787   -68180
3788  -119466
3789    -4169
3790   123387
3791    75508
3792   -75701
3793  -116809
3794    -4376
3795   109474
3796    80756
3797   -61764
3798  -126440
3799   -11977
3800   119305
3801    81258
3802   -64547
3803  -118403
3804   -15267
3805   110290
3806    89020
3807   -57488
3808  -126541
3809   -14292
3810   113771
3811    84395
3812   -51983
3813  -120922
3814   -27363
3815   108871
3816    94291
3817   -54921
3818  -126285
3819   -22941
3820   106149
3821    92925
3822   -42913
3823  -124376
3824   -36283
3825   107700
3826    99865
3827   -46226
3828  -122631
3829   -34750
3830    96618
3831   101169
3832   -31476
3833  -124995
3834   -44912
3835    98923
3836   102622
3837   -32439
3838  -121127
3839   -47894
3840    89107
3841   108881
3842   -23970
3843  -124651
3844   -51630
3845    91284
3846   105965
3847   -20243
3848  -119404
3849   -60967
3850    85150
3851   115413
3852   -18686
3853  -123104
3854   -54098
3855    82266
3856   108700
3857    -8387
3858  -119523
3859   -69300
3860    83004
3861   116360
3862   -12098
3863  -118666
3864   -62388
3865    74106
3866   114348
3867      815
3868  -119199
3869   -74987
3870    75235
3871   116346
3872       73
3873  -113525
3874   -75651
3875    64295
3876   120855
3877     8868
3878  -116595
3879   -79384
3880    65494
3881   115534
3882    13092
3883  -108322
3884   -86378
3885    56724
3886   124816
3887    17554
3888  -110025
3889   -85452
3890    52905
3891   117784
3892    23767
3893  -104554
3894   -94706
3895    47984
3896   123302
3897    25330
3898  -104552
3899   -89583
3900    44096
3901   119517
3902    34303
3903  -102356
3904   -98737
3905    43132
3906   122330
3907    32624
3908   -98636
3909   -96728
3910    35463
3911   122420
3912    41921
3913   -97266
3914  -101501
3915    34257
3916   119116
3917    42588
3918   -89926
3919  -106031
3920    26414
3921   125297
3922    48372
3923   -91960
3924  -103619
3925    21853
3926   116573
3927    54793
3928   -84018
3929  -112319
3930    17161
3931   121235
3932    56906
3933   -81770
3934  -106726
3935    10238
3936   115434
3937    65340
3938   -77539
3939  -113916
3940     8459
3941   115858
3942    64516
3943   -71749
3944  -112493
3945     -201
3946   115565
3947    71556
3948   -73705
3949  -114393
3950     2000
3951   111862
3952    72846
3953   -64661
3954  -117038
3955    -5748
3956   115452
3957    76696
3958   -66093
3959  -115009
3960    -8128
3961   108556
3962    80279
3963   -56642
3964  -119843
3965   -13671
3966   111038
3967    81126
3968   -56458
3969  -116822
3970   -21892
3971   103743
3972    88622
3973   -51659
3974  -121251
3975   -23945
3976   104818
3977    87909
3978   -43654
3979  -116998
3980   -32093
3981    99551
3982    94965
3983   -42259
3984  -119546
3985   -32390
3986    95424
3987    94083
3988   -32392
3989  -117834
3990   -41441
3991    95780
3992    98986
3993   -35805
3994  -117442
3995   -41474
3996    90003
3997    99563
3998   -27243
3999  -119301
4000   -45863
4001    91751
4002   101882
4003   -25190
4004  -115868
4005   -49953
4006    83956
4007   105653
4008   -20775
4009  -119490
4010   -50614
4011    83594
4012   103725
4013   -14044
4014  -114609
4015   -60954
4016    77618
4017   110202
4018   -12380
4019  -115523
4020   -59503
4021    73083
4022   109325
4023    -1998
4024  -112013
4025   -69270
4026    72387
4027   112313
4028    -2650
4029  -110808
4030   -68159
4031    64939
4032   111301
4033     6673
4034  -109936
4035   -76413
4036    64411
4037   112508
4038     6398
4039  -105625
4040   -78024
4041    57525
4042   116278
4043    16752
4044  -109086
4045   -79527
4046    58536
4047   113133
4048    15194
4049  -102151
4050   -84902
4051    50390
4052   117651
4053    20702
4054  -106054
4055   -84128
4056    49640
4057   114024
4058    27821
4059   -98429
4060   -91218
4061    44644
4062   119292
4063    28049
4064   -97851
4065   -89226
4066    38359
4067   115067
4068    37738
4069   -94132
4070   -96239
4071    33324
4072   116535
4073    38139
4074   -89482
4075   -96633
4076    26704
4077   115665
4078    45648
4079   -88969
4080   -98907
4081    25594
4082   112809
4083    48787
4084   -81043
4085  -101436
4086    18061
4087   116131
4088    53319
4089   -84105
4090  -102285
4091    17974
4092   112018
4093    55038
4094   -76817
4095  -106721
4096    10348
4097   115135
4098    59319
4099   -76881
4100  -105075
4101     9650
4102   111402
4103    64753
4104   -71294
4105  -110317
4106     4010
4107   112401
4108    65196
4109   -67602
4110  -109373
4111    -1894
4112   109535
4113    72586
4114   -65316
4115  -113500
4116    -5002
4117   106051
4118    71979
4119   -57538
4120  -110691
4121   -14348
4122   105421
4123    79820
4124   -56147
4125  -111987
4126   -12838
4127    99213
4128    80119
4129   -48521
4130  -113834
4131   -21335
4132   101034
4133    85598
4134   -47359
4135  -111501
4136   -24844
4137    96504
4138    88540
4139   -42577
4140  -114557
4141   -28069
4142    97188
4143    88174
4144   -39993
4145  -112241
4146   -34330
4147    93164
4148    94790
4149   -36092
4150  -117224
4151   -34882
4152    92453
4153    91629
4154   -31132
4155  -113107
4156   -41185
4157    88866
4158    98700
4159   -27026
4160  -114448
4161   -44081
4162    85137
4163    97210
4164   -20018
4165  -111255
4166   -49457
4167    80415
4168   101722
4169   -18143
4170  -111554
4171   -53110
4172    74793
4173   100687
4174   -11774
4175  -112184
4176   -58261
4177    74232
4178   103768
4179    -8256
4180  -105945
4181   -60761
4182    68932
4183   107179
4184    -3320
4185  -110567
4186   -63701
4187    68497
4188   104883
4189      603
4190  -105416
4191   -69276
4192    63001
4193   111026
4194     2959
4195  -107885
4196   -69608
4197    59076
4198   107682
4199     8750
4200  -103019
4201   -75664
4202    58378
4203   113291
4204    10494
4205  -103162
4206   -76107
4207    51496
4208   109825
4209    18726
4210  -100489
4211   -80382
4212    50110
4213   110801
4214    20641
4215   -95724
4216   -83265
4217    41346
4218   111973
4219    27499
4220   -96137
4221   -86112
4222    41681
4223   110448
4224    31253
4225   -87943
4226   -89549
4227    32865
4228   111939
4229    35496
4230   -91773
4231   -91237
4232    32205
4233   109431
4234    39065
4235   -85104
4236   -93692
4237    28297
4238   112717
4239    42084
4240   -85978
4241   -94004
4242    23811
4243   110928
4244    49700
4245   -82729
4246  -100304
4247    22886
4248   110132
4249    46346
4250   -79159
4251   -98041
4252    12715
4253   110304
4254    55878
4255   -77473
4256  -103273
4257    12825
4258   106329
4259    56640
4260   -68594
4261  -102370
4262     3734
4263   108150
4264    62222
4265   -69037
4266  -103722
4267     3524
4268   103259
4269    67617
4270   -61394
4271  -106262
4272    -4283
4273   105686
4274    68683
4275   -60210
4276  -104702
4277    -7330
4278    99950
4279    74699
4280   -54377
4281  -108570
4282   -10741
4283   102534
4284    72474
4285   -53542
4286  -106789
4287   -17812
4288    97482
4289    79230
4290   -50330
4291  -111253
4292   -17177
4293    97670
4294    79503
4295   -43743
4296  -109128
4297   -26449
4298    95276
4299    84793
4300   -44028
4301  -112434
4302   -24259
4303    91170
4304    85504
4305   -35667
4306  -110779
4307   -34629
4308    90752
4309    88586
4310   -34680
4311  -107494
4312   -35882
4313    82643
4314    92144
4315   -25714
4316  -110453
4317   -39995
4318    84857
4319    90489
4320   -23775
4321  -104780
4322   -44989
4323    78206
4324    97148
4325   -18284
4326  -109865
4327   -48628
4328    77850
4329    95169
4330   -16331
4331  -105548
4332   -52545
4333    73900
4334   100145
4335   -13274
4336  -106923
4337   -54322
4338    71255
4339    99831
4340    -6942
4341  -106467
4342   -59438
4343    69733
4344   102788
4345    -3280
4346  -103215
4347   -61557
4348    63933
4349   104756
4350     1083
4351  -105116
4352   -67677
4353    62172
4354   102556
4355     3912
4356   -97941
4357   -70711
4358    56027
4359   106114
4360    11774
4361   -98896
4362   -72194
4363    53499
4364   103522
4365    12905
4366   -93759
4367   -75522
4368    46660
4369   106573
4370    19733
4371   -94625
4372   -77480
4373    44300
4374   105076
4375    22645
4376   -92414
4377   -82317
4378    42128
4379   109500
4380    25073
4381   -91742
4382   -82531
4383    37600
4384   106787
4385    30770
4386   -89319
4387   -88272
4388    35306
4389   108466
4390    31009
4391   -85514
4392   -86873
4393    29807
4394   106621
4395    38597
4396   -84389
4397   -92293
4398    26905
4399   108138
4400    40994
4401   -79321
4402   -92484
4403    22394
4404   107344
4405    46886
4406   -76966
4407   -94988
4408    16419
4409   103400
4410    48473
4411   -72282
4412   -95768
4413    11916
4414   105113
4415    51818
4416   -69987
4417   -96580
4418     7717
4419   100349
4420    57420
4421   -65942
4422  -101287
4423     5479
4424   102280
4425    58569
4426   -63413
4427  -100178
4428     -354
4429   100310
4430    63595
4431   -60807
4432  -104007
4433    -2442
4434   101711
4435    66027
4436   -58618
4437  -102607
4438    -7994
4439    99339
4440    69630
4441   -56024
4442  -104533
4443   -10345
4444    97197
4445    72894
4446   -48756
4447  -105120
4448   -16374
4449    95218
4450    75197
4451   -46813
4452  -104565
4453   -19143
4454    90298
4455    77294
4456   -40681
4457  -105723
4458   -24759
4459    88507
4460    80397
4461   -37648
4462  -103772
4463   -27503
4464    84720
4465    83399
4466   -32305
4467  -104752
4468   -31290
4469    84120
4470    84197
4471   -30431
4472  -104473
4473   -36371
4474    80359
4475    88659
4476   -27309
4477  -105897
4478   -39718
4479    79936
4480    88916
4481   -21629
4482  -105278
4483   -44440
4484    77579
4485    93312
4486   -19899
4487  -104050
4488   -46800
4489    73744
4490    93443
4491   -12630
4492  -103510
4493   -52455
4494    71864
4495    93919
4496   -11972
4497  -101085
4498   -53366
4499    65028
4500    95963
4501    -5261
4502  -100786
4503   -56643
4504    64705
4505    96814
4506    -2095
4507   -97963
4508   -60815
4509    60721
4510    98609
4511     2580
4512   -96641
4513   -61878
4514    56150
4515    98252
4516     8189
4517   -95499
4518   -67816
4519    52196
4520   102227
4521     9263
4522   -95345
4523   -69353
4524    49791
4525   101894
4526    14457
4527   -92746
4528   -74228
4529    47783
4530   104461
4531    16062
4532   -90921
4533   -74353
4534    42017
4535   104088
4536    22449
4537   -90778
4538   -78217
4539    40743
4540   102404
4541    25908
4542   -84934
4543   -80626
4544    35131
4545   103882
4546    29857
4547   -85412
4548   -81630
4549    30939
4550    99751
4551    35648
4552   -79424
4553   -86247
4554    26331
4555   103340
4556    37117
4557   -77415
4558   -82962
4559    23726
4560    98848
4561    43022
4562   -74710
4563   -91078
4564    19215
4565   100007
4566    41155
4567   -73697
4568   -89884
4569    14193
4570   101498
4571    49370
4572   -71547
4573   -93109
4574    13588
4575   100318
4576    49483
4577   -66005
4578   -94028
4579     6937
4580   101515
4581    56045
4582   -67725
4583   -93993
4584     4880
4585    96117
4586    58425
4587   -60231
4588   -98866
4589     -590
4590    98114
4591    59731
4592   -59658
4593   -95364
4594    -4412
4595    91204
4596    64770
4597   -54087
4598  -100124
4599    -8349
4600    93813
4601    65314
4602   -49630
4603   -95453
4604   -14063
4605    88393
4606    72552
4607   -46942
4608   -99737
4609   -15109
4610    88443
4611    70228
4612   -41401
4613   -99085
4614   -22345
4615    88650
4616    78154
4617   -42462
4618  -100921
4619   -22779
4620    84187
4621    77634
4622   -33282
4623  -103353
4624   -30516
4625    86366
4626    82991
4627   -34584
4628  -100486
4629   -29570
4630    79063
4631    83768
4632   -28892
4633  -104309
4634   -35812
4635    80900
4636    84769
4637   -25405
4638   -98949
4639   -39302
4640    74579
4641    88495
4642   -20055
4643  -101019
4644   -41572
4645    72698
4646    85913
4647   -14742
4648   -98117
4649   -48190
4650    69312
4651    91213
4652   -13203
4653   -98310
4654   -46903
4655    65208
4656    89677
4657    -5377
4658   -95032
4659   -55134
4660    65204
4661    94031
4662    -6414
4663   -95468
4664   -54083
4665    60240
4666    93897
4667     1689
4668   -97002
4669   -61651
4670    60389
4671    95404
4672      635
4673   -94325
4674   -64453
4675    52097
4676    97929
4677     5828
4678   -94668
4679   -65326
4680    53481
4681    95874
4682    11709
4683   -88604
4684   -69895
4685    47566
4686   100308
4687    12516
4688   -90236
4689   -68217
4690    42727
4691    96425
4692    20461
4693   -86023
4694   -74982
4695    40558
4696    99280
4697    19173
4698   -84479
4699   -72830
4700    33336
4701    97275
4702    27492
4703   -83127
4704   -78245
4705    33819
4706    98049
4707    28775
4708   -77509
4709   -79453
4710    27183
4711   100418
4712    35423
4713   -79071
4714   -81759
4715    27153
4716    97490
4717    37664
4718   -74457
4719   -87246
4720    21026
4721   102164
4722    40117
4723   -75656
4724   -85037
4725    19035
4726    95968
4727    47133
4728   -68350
4729   -90804
4730    14283
4731    99383
4732    46242
4733   -67910
4734   -87860
4735     8747
4736    94134
4737    52949
4738   -62740
4739   -91846
4740     7231
4741    93919
4742    51983
4743   -58915
4744   -90817
4745     -852
4746    92989
4747    58644
4748   -56540
4749   -90971
4750      415
4751    89838
4752    59272
4753   -52058
4754   -93522
4755    -7819
4756    92061
4757    61883
4758   -52966
4759   -93125
4760    -7904
4761    87798
4762    65763
4763   -46322
4764   -98052
4765   -13315
4766    89353
4767    68548
4768   -45496
4769   -95120
4770   -16792
4771    86798
4772    74202
4773   -40061
4774   -99144
4775   -21109
4776    83632
4777    71649
4778   -38363
4779   -97376
4780   -26267
4781    81989
4782    77436
4783   -34050
4784   -97169
4785   -25793
4786    78355
4787    75725
4788   -27341
4789   -95554
4790   -33509
4791    77181
4792    80597
4793   -25963
4794   -95488
4795   -32393
4796    72171
4797    81208
4798   -20994
4799   -95789
4800   -39247
4801    71259
4802    82083
4803   -18398
4804   -92881
4805   -41259
4806    68811
4807    86408
4808   -14937
4809   -96347
4810   -46181
4811    66406
4812    87070
4813   -11193
4814   -94358
4815   -50225
4816    64637
4817    90962
4818    -8714
4819   -95429
4820   -49373
4821    60308
4822    88001
4823    -1967
4824   -92903
4825   -57165
4826    58534
4827    93898
4828    -1448
4829   -92066
4830   -56507
4831    53249
4832    91167
4833     5114
4834   -88517
4835   -61089
4836    51487
4837    92532
4838     6368
4839   -85203
4840   -61640
4841    45766
4842    93460
4843    12132
4844   -85956
4845   -64854
4846    45325
4847    93412
4848    14899
4849   -82435
4850   -68825
4851    40686
4852    93812
4853    19718
4854   -82223
4855   -70763
4856    37018
4857    93868
4858    23184
4859   -80750
4860   -75259
4861    34229
4862    97601
4863    25581
4864   -79474
4865   -76038
4866    30145
4867    95626
4868    31563
4869   -77751
4870   -79481
4871    29063
4872    95524
4873    32470
4874   -74027
4875   -80751
4876    21600
4877    94823
4878    37796
4879   -71435
4880   -81115
4881    19538
4882    93245
4883    40320
4884   -65123
4885   -82831
4886    13374
4887    92523
4888    44150
4889   -67784
4890   -84291
4891    12772
4892    89570
4893    46122
4894   -61792
4895   -87260
4896     7772
4897    92117
4898    49361
4899   -62155
4900   -86407
4901     5556
4902    90116
4903    52832
4904   -55896
4905   -88927
4906     2189
4907    90490
4908    55265
4909   -54052
4910   -89723
4911    -2864
4912    89278
4913    60262
4914   -52627
4915   -91922
4916    -5859
4917    86548
4918    59650
4919   -47821
4920   -91384
4921   -11902
4922    85824
4923    65411
4924   -46132
4925   -92581
4926   -13288
4927    82867
4928    65976
4929   -39660
4930   -91494
4931   -17449
4932    82783
4933    67520
4934   -38164
4935   -90082
4936   -20429
4937    78200
4938    69517
4939   -33629
4940   -92543
4941   -24038
4942    76629
4943    72907
4944   -31226
4945   -91433
4946   -27110
4947    74073
4948    75314
4949   -27524
4950   -93190
4951   -29489
4952    73874
4953    76622
4954   -23076
4955   -92460
4956   -37106
4957    71874
4958    82749
4959   -21766
4960   -93270
4961   -37114
4962    68580
4963    80982
4964   -15778
4965   -91083
4966   -42096
4967    65822
4968    84579
4969   -15770
4970   -90971
4971   -43823
4972    63702
4973    84109
4974    -9279
4975   -89295
4976   -47051
4977    60842
4978    84294
4979    -6997
4980   -88043
4981   -50756
4982    55479
4983    86237
4984    -1771
4985   -88536
4986   -52097
4987    55483
4988    84792
4989      946
4990   -84808
4991   -56303
4992    49617
4993    89935
4994     5359
4995   -85257
4996   -57366
4997    48522
4998    86418
4999     9125
5000   -83411
5001   -65184
5002    45120
5003    91817
5004    10565
5005   -82744
5006   -63036
5007    41087
5008    90112
5009    16895
5010   -81401
5011   -68580
5012    39538
5013    92486
5014    18888
5015   -76516
5016   -68623
5017    34995
5018    91828
5019    23348
5020   -78001
5021   -72163
5022    33267
5023    89726
5024    24670
5025   -72999
5026   -72514
5027    25750
5028    91570
5029    29567
5030   -74223
5031   -72688
5032    25211
5033    88302
5034    33233
5035   -68424
5036   -76310
5037    22210
5038    91365
5039    35174
5040   -67927
5041   -77328
5042    16586
5043    88027
5044    39491
5045   -65028
5046   -82049
5047    14611
5048    90717
5049    40813
5050   -61828
5051   -81154
5052    11092
5053    88947
5054    47688
5055   -61080
5056   -84134
5057     8408
5058    87144
5059    49136
5060   -55656
5061   -84878
5062     2346
5063    89261
5064    52576
5065   -55853
5066   -87043
5067     -266
5068    82761
5069    54575
5070   -50017
5071   -88433
5072    -2992
5073    84588
5074    56148
5075   -47962
5076   -84360
5077    -7640
5078    80370
5079    59919
5080   -44464
5081   -89366
5082    -8826
5083    81524
5084    58863
5085   -41318
5086   -86419
5087   -14034
5088    79082
5089    65071
5090   -40446
5091   -88294
5092   -15253
5093    77852
5094    65496
5095   -33962
5096   -87842
5097   -22682
5098    76192
5099    70602
5100   -34173
5101   -89296
5102   -23920
5103    72341
5104    71810
5105   -26235
5106   -91795
5107   -28409
5108    74688
5109    72795
5110   -25782
5111   -87191
5112   -31201
5113    68011
5114    77389
5115   -20581
5116   -91937
5117   -34260
5118    69320
5119    74409
5120   -18259
5121   -86554
5122   -38804
5123    63517
5124    80594
5125   -16651
5126   -88650
5127   -37414
5128    62770
5129    76941
5130    -9868
5131   -84869
5132   -43970
5133    58959
5134    80498
5135   -10833
5136   -86240
5137   -43534
5138    54652
5139    81333
5140    -2803
5141   -86518
5142   -50449
5143    55870
5144    84043
5145    -3664
5146   -81693
5147   -52438
5148    49360
5149    86542
5150     3946
5151   -85429
5152   -54221
5153    51026
5154    84285
5155     6182
5156   -80608
5157   -61013
5158    44749
5159    87945
5160     9142
5161   -81464
5162   -57850
5163    43678
5164    84614
5165    14939
5166   -78162
5167   -64228
5168    40316
5169    89385
5170    14691
5171   -75885
5172   -61672
5173    35176
5174    85580
5175    19904
5176   -74342
5177   -66373
5178    34153
5179    85717
5180    18418
5181   -71116
5182   -68358
5183    26337
5184    87261
5185    28132
5186   -72691
5187   -70944
5188    27614
5189    85334
5190    27940
5191   -66373
5192   -73643
5193    20735
5194    89921
5195    33718
5196   -67782
5197   -73519
5198    20144
5199    85676
5200    36951
5201   -63797
5202   -79007
5203    15285
5204    88426
5205    36713
5206   -63414
5207   -75877
5208    11843
5209    85836
5210    45089
5211   -59676
5212   -80740
5213    12112
5214    85718
5215    43818
5216   -55466
5217   -78601
5218     2056
5219    83198
5220    48910
5221   -54462
5222   -81165
5223     3961
5224    80634
5225    48136
5226   -49979
5227   -82343
5228    -2968
5229    82710
5230    53043
5231   -48163
5232   -81409
5233    -2363
5234    79347
5235    55590
5236   -45039
5237   -86071
5238    -7996
5239    79479
5240    57808
5241   -42902
5242   -83114
5243   -13134
5244    76788
5245    61388
5246   -39453
5247   -88865
5248   -13313
5249    76617
5250    61292
5251   -35085
5252   -85722
5253   -19166
5254    73605
5255    68071
5256   -33287
5257   -86806
5258   -19656
5259    71056
5260    66407
5261   -27835
5262   -85592
5263   -26450
5264    71745
5265    69697
5266   -28841
5267   -85241
5268   -25604
5269    65166
5270    69392
5271   -22196
5272   -86532
5273   -29313
5274    67455
5275    69636
5276   -20965
5277   -81286
5278   -34864
5279    61707
5280    76132
5281   -17302
5282   -86783
5283   -35008
5284    62049
5285    73896
5286   -12117
5287   -83382
5288   -41795
5289    58995
5290    78339
5291   -10720
5292   -84076
5293   -41753
5294    55809
5295    77774
5296    -4148
5297   -81903
5298   -47263
5299    54682
5300    80726
5301    -4093
5302   -81423
5303   -47660
5304    48972
5305    80484
5306      871
5307   -82677
5308   -51352
5309    49607
5310    79124
5311     2390
5312   -77309
5313   -53751
5314    44600
5315    83445
5316     5652
5317   -78547
5318   -54029
5319    43480
5320    81178
5321    10270
5322   -75214
5323   -58487
5324    38888
5325    82828
5326    10127
5327   -74375
5328   -58169
5329    35102
5330    82184
5331    17974
5332   -72901
5333   -64546
5334    34347
5335    84358
5336    18756
5337   -70039
5338   -64176
5339    29217
5340    84616
5341    25146
5342   -71166
5343   -67422
5344    28968
5345    81934
5346    25276
5347   -64915
5348   -69703
5349    22018
5350    85996
5351    29869
5352   -66270
5353   -70700
5354    20502
5355    81842
5356    31160
5357   -61690
5358   -73506
5359    17143
5360    84382
5361    33461
5362   -60391
5363   -71029
5364    14741
5365    81056
5366    38259
5367   -58704
5368   -75631
5369    13303
5370    80874
5371    37726
5372   -54673
5373   -73363
5374     7278
5375    79920
5376    43681
5377   -54879
5378   -77547
5379     5787
5380    78848
5381    44424
5382   -49937
5383   -79162
5384      553
5385    80391
5386    49884
5387   -48731
5388   -79531
5389    -2392
5390    77244
5391    52906
5392   -45461
5393   -82453
5394    -5585
5395    79971
5396    53890
5397   -43179
5398   -79283
5399    -9773
5400    74342
5401    57913
5402   -39998
5403   -82801
5404   -10785
5405    74672
5406    56186
5407   -36255
5408   -79650
5409   -14921
5410    71007
5411    61580
5412   -35309
5413   -81783
5414   -16356
5415    68899
5416    61253
5417   -29621
5418   -80955
5419   -21545
5420    68558
5421    64452
5422   -28967
5423   -80804
5424   -22951
5425    64357
5426    67049
5427   -23780
5428   -82626
5429   -26834
5430    65004
5431    68098
5432   -22520
5433   -80839
5434   -31808
5435    61013
5436    71057
5437   -18373
5438   -83457
5439   -34674
5440    61297
5441    70810
5442   -13520
5443   -80858
5444   -37756
5445    57859
5446    73845
5447   -12445
5448   -82272
5449   -37752
5450    56126
5451    73999
5452    -8497
5453   -80023
5454   -42867
5455    54506
5456    76496
5457    -7426
5458   -78952
5459   -43365
5460    50182
5461    75474
5462    -2528
5463   -78151
5464   -45191
5465    49433
5466    76245
5467    -1044
5468   -75024
5469   -47933
5470    43177
5471    77701
5472     3396
5473   -77096
5474   -51678
5475    43861
5476    79137
5477     6950
5478   -73809
5479   -56311
5480    39731
5481    81670
5482    10670
5483   -73788
5484   -57520
5485    36581
5486    80890
5487    14884
5488   -70317
5489   -60789
5490    35210
5491    82694
5492    16202
5493   -69510
5494   -61389
5495    29685
5496    81130
5497    20966
5498   -69378
5499   -62564
5500    28773
5501    79905
5502    21675
5503   -65302
5504   -63807
5505    25271
5506    81287
5507    25217
5508   -64803
5509   -63910
5510    23129
5511    79230
5512    28077
5513   -62226
5514   -66474
5515    19770
5516    79420
5517    30290
5518   -60165
5519   -68078
5520    16120
5521    78569
5522    34400
5523   -57619
5524   -72052
5525    13745
5526    78421
5527    36179
5528   -54804
5529   -72766
5530     9498
5531    78513
5532    41105
5533   -52915
5534   -74621
5535     6026
5536    77312
5537    41718
5538   -48891
5539   -75316
5540     1670
5541    78214
5542    46247
5543   -47814
5544   -75040
5545     1797
5546    76269
5547    46253
5548   -45754
5549   -75212
5550    -2559
5551    74733
5552    49586
5553   -43837
5554   -76202
5555    -4692
5556    72683
5557    51640
5558   -40624
5559   -77030
5560    -8511
5561    71647
5562    54025
5563   -36872
5564   -77427
5565   -11456
5566    70674
5567    56508
5568   -35080
5569   -78943
5570   -15425
5571    69254
5572    59212
5573   -30542
5574   -77777
5575   -17528
5576    69232
5577    61313
5578   -28615
5579   -78999
5580   -22183
5581    64935
5582    62705
5583   -26182
5584   -80265
5585   -24936
5586    64414
5587    64734
5588   -22598
5589   -79239
5590   -27221
5591    61979
5592    66535
5593   -20307
5594   -78784
5595   -29227
5596    60200
5597    66997
5598   -17274
5599   -78203
5600   -33194
5601    57841
5602    68908
5603   -15600
5604   -77757
5605   -34546
5606    55495
5607    69318
5608   -11514
5609   -77382
5610   -36821
5611    54085
5612    70895
5613    -7731
5614   -76069
5615   -40527
5616    50039
5617    72863
5618    -4452
5619   -75803
5620   -43180
5621    49227
5622    73580
5623     -951
5624   -75844
5625   -46599
5626    44183
5627    75128
5628     1247
5629   -74450
5630   -48714
5631    43425
5632    76873
5633     5652
5634   -72242
5635   -52132
5636    41251
5637    76765
5638     8519
5639   -71343
5640   -54437
5641    37582
5642    77916
5643    11173
5644   -69198
5645   -53854
5646    35915
5647    76981
5648    13424
5649   -68502
5650   -57245
5651    32043
5652    76786
5653    14586
5654   -66015
5655   -58551
5656    29010
5657    77468
5658    19247
5659   -64168
5660   -60596
5661    27466
5662    76859
5663    21945
5664   -63235
5665   -61759
5666    24055
5667    78404
5668    25653
5669   -60969
5670   -65720
5671    21134
5672    77236
5673    29254
5674   -59547
5675   -67588
5676    15337
5677    77803
5678    33141
5679   -56984
5680   -68103
5681    13526
5682    75805
5683    35516
5684   -55089
5685   -70008
5686    10922
5687    77763
5688    37091
5689   -52613
5690   -69552
5691     7844
5692    74586
5693    38673
5694   -50014
5695   -70403
5696     5599
5697    75110
5698    40550
5699   -48461
5700   -71363
5701     3416
5702    73835
5703    42727
5704   -46845
5705   -72841
5706      552
5707    70736
5708    45394
5709   -42920
5710   -72148
5711    -2989
5712    71261
5713    48300
5714   -40452
5715   -73313
5716    -6613
5717    69578
5718    51312
5719   -37522
5720   -76047
5721   -10762
5722    68473
5723    53525
5724   -34183
5725   -76186
5726   -13020
5727    67648
5728    56467
5729   -32030
5730   -76264
5731   -15807
5732    66456
5733    57511
5734   -28723
5735   -75812
5736   -19483
5737    64260
5738    59232
5739   -26827
5740   -75587
5741   -21188
5742    61307
5743    60017
5744   -22753
5745   -75774
5746   -23180
5747    61222
5748    60583
5749   -21461
5750   -74230
5751   -25434
5752    58799
5753    64219
5754   -18804
5755   -75824
5756   -28143
5757    57693
5758    64603
5759   -15760
5760   -74381
5761   -31463
5762    54723
5763    66806
5764   -10995
5765   -75164
5766   -33658
5767    52671
5768    68192
5769    -8272
5770   -73858
5771   -38916
5772    49652
5773    70679
5774    -6508
5775   -72987
5776   -38915
5777    46838
5778    70281
5779    -2286
5780   -72010
5781   -43988
5782    45847
5783    71604
5784     -428
5785   -71415
5786   -44460
5787    42296
5788    73449
5789     3489
5790   -71177
5791   -46300
5792    41055
5793    70667
5794     4349
5795   -67438
5796   -47706
5797    38267
5798    74116
5799     6676
5800   -68716
5801   -49668
5802    35475
5803    72581
5804    10446
5805   -66496
5806   -53539
5807    33918
5808    73873
5809    13132
5810   -65230
5811   -53845
5812    29935
5813    73319
5814    17548
5815   -64173
5816   -58145
5817    27576
5818    74780
5819    19070
5820   -60699
5821   -58946
5822    24322
5823    75512
5824    24333
5825   -60801
5826   -61313
5827    21934
5828    73733
5829    25712
5830   -58767
5831   -62261
5832    18865
5833    74817
5834    26748
5835   -57112
5836   -62202
5837    16724
5838    71888
5839    31501
5840   -54507
5841   -65458
5842    13153
5843    75169
5844    32133
5845   -53577
5846   -64020
5847    10258
5848    72960
5849    35639
5850   -51278
5851   -68409
5852     8372
5853    72215
5854    37101
5855   -47807
5856   -67525
5857     2730
5858    71543
5859    40825
5860   -46193
5861   -69312
5862     1366
5863    69823
5864    42992
5865   -42325
5866   -71393
5867    -2467
5868    70034
5869    45460
5870   -41386
5871   -70027
5872    -5086
5873    67100
5874    48527
5875   -37765
5876   -72594
5877    -7762
5878    67485
5879    49400
5880   -34689
5881   -70377
5882    -9680
5883    65707
5884    51385
5885   -34491
5886   -74116
5887   -12386
5888    64479
5889    51394
5890   -30739
5891   -72028
5892   -16969
5893    63779
5894    54581
5895   -29534
5896   -72410
5897   -16928
5898    59965
5899    56654
5900   -24215
5901   -73100
5902   -21759
5903    60329
5904    58343
5905   -24215
5906   -72059
5907   -23711
5908    57799
5909    60595
5910   -17693
5911   -73779
5912   -26812
5913    57794
5914    60895
5915   -16045
5916   -71487
5917   -30155
5918    52916
5919    64406
5920   -13958
5921   -72923
5922   -31224
5923    51970
5924    64138
5925   -10493
5926   -71652
5927   -36562
5928    52150
5929    66275
5930    -9816
5931   -69667
5932   -35477
5933    47855
5934    64919
5935    -5048
5936   -70542
5937   -39683
5938    47607
5939    67418
5940    -5741
5941   -69022
5942   -40437
5943    42900
5944    68329
5945      117
5946   -69550
5947   -43555
5948    42015
5949    68310
5950     1273
5951   -66222
5952   -45577
5953    38707
5954    70939
5955     6194
5956   -67868
5957   -47441
5958    36357
5959    69991
5960     9911
5961   -65498
5962   -51306
5963    33330
5964    72048
5965    11727
5966   -63837
5967   -51047
5968    28810
5969    71428
5970    15173
5971   -62722
5972   -54526
5973    28929
5974    70921
5975    16384
5976   -58449
5977   -54394
5978    24462
5979    72008
5980    19117
5981   -59851
5982   -55719
5983    23503
5984    69803
5985    21305
5986   -57509
5987   -58658
5988    21441
5989    72216
5990    23040
5991   -57199
5992   -58143
5993    18184
5994    69470
5995    27610
5996   -52958
5997   -61989
5998    13832
5999    71700
6000    28659
6001   -52448
6002   -61570
6003    11480
6004    69895
6005    34400
6006   -49733
6007   -65031
6008    10219
6009    69363
6010    34999
6011   -45661
6012   -64325
6013     5968
6014    70258
6015    38267
6016   -45024
6017   -67701
6018     3076
6019    67568
6020    39001
6021   -42499
6022   -66497
6023      -67
6024    67947
6025    41723
6026   -42769
6027   -65914
6028    -1002
6029    66260
6030    43441
6031   -38400
6032   -68684
6033    -3402
6034    66178
6035    45930
6036   -36896
6037   -68380
6038    -6125
6039    63073
6040    48068
6041   -34024
6042   -68999
6043    -8697
6044    63603
6045    47808
6046   -29797
6047   -69233
6048   -13719
6049    62227
6050    51491
6051   -28438
6052   -69683
6053   -15777
6054    58156
6055    54568
6056   -23530
6057   -70330
6058   -18589
6059    58878
6060    55881
6061   -23717
6062   -69400
6063   -21235
6064    56813
6065    58778
6066   -20089
6067   -71016
6068   -22893
6069    55284
6070    57810
6071   -16227
6072   -69929
6073   -27462
6074    52970
6075    59979
6076   -16260
6077   -70689
6078   -26553
6079    51748
6080    58950
6081   -12756
6082   -69884
6083   -31618
6084    49395
6085    62208
6086   -11752
6087   -69122
6088   -31473
6089    47592
6090    62157
6091    -6759
6092   -69140
6093   -35566
6094    45411
6095    64143
6096    -6225
6097   -67177
6098   -38867
6099    41411
6100    65831
6101    -1632
6102   -66798
6103   -40395
6104    41723
6105    65361
6106     2460
6107   -63812
6108   -43318
6109    37269
6110    68298
6111     4559
6112   -65628
6113   -43693
6114    35348
6115    66048
6116     7316
6117   -61734
6118   -47083
6119    33594
6120    68677
6121     8240
6122   -61776
6123   -46708
6124    31893
6125    68030
6126    12109
6127   -61151
6128   -49641
6129    29612
6130    67614
6131    12250
6132   -59839
6133   -50959
6134    26061
6135    69499
6136    17671
6137   -58246
6138   -52141
6139    26424
6140    67721
6141    19836
6142   -56205
6143   -55658
6144    21388
6145    68530
6146    21770
6147   -54019
6148   -55469
6149    17872
6150    67559
6151    26599
6152   -51162
6153   -58560
6154    13969
6155    67776
6156    27424
6157   -49704
6158   -58925
6159    12232
6160    67180
6161    31565
6162   -48921
6163   -61897
6164    10694
6165    67210
6166    30691
6167   -45778
6168   -61534
6169     7359
6170    66965
6171    34665
6172   -45320
6173   -62026
6174     7142
6175    64788
6176    36471
6177   -42412
6178   -65299
6179     3185
6180    68053
6181    38777
6182   -41472
6183   -63471
6184     1887
6185    63082
6186    39666
6187   -39206
6188   -66446
6189    -2222
6190    64097
6191    42196
6192   -37069
6193   -63476
6194    -6154
6195    61723
6196    45807
6197   -33371
6198   -66387
6199    -8514
6200    61583
6201    47122
6202   -30485
6203   -65332
6204   -10941
6205    59725
6206    48662
6207   -28614
6208   -67260
6209   -13977
6210    57034
6211    49968
6212   -25213
6213   -66557
6214   -15835
6215    57955
6216    52009
6217   -25483
6218   -66740
6219   -19062
6220    55836
6221    53226
6222   -21819
6223   -66373
6224   -19827
6225    54490
6226    55500
6227   -20689
6228   -65861
6229   -22150
6230    53121
6231    55669
6232   -17636
6233   -67468
6234   -25143
6235    50609
6236    56901
6237   -13944
6238   -66396
6239   -28555
6240    49944
6241    59185
6242   -12592
6243   -66712
6244   -29892
6245    44759
6246    59932
6247    -7639
6248   -65087
6249   -33250
6250    44756
6251    62219
6252    -6007
6253   -63247
6254   -36001
6255    41001
6256    62287
6257    -2346
6258   -64791
6259   -37555
6260    41227
6261    62649
6262    -1032
6263   -62454
6264   -40194
6265    38937
6266    64485
6267     1395
6268   -63855
6269   -39901
6270    37659
6271    62741
6272     3847
6273   -61030
6274   -44449
6275    34682
6276    66296
6277     5963
6278   -62133
6279   -45056
6280    32771
6281    64637
6282     9595
6283   -60544
6284   -46972
6285    29989
6286    65965
6287    11573
6288   -57128
6289   -48474
6290    25925
6291    65993
6292    14510
6293   -55430
6294   -49641
6295    25472
6296    66066
6297    17103
6298   -54746
6299   -52466
6300    20434
6301    66370
6302    19285
6303   -53865
6304   -53134
6305    18940
6306    64536
6307    22633
6308   -52220
6309   -54739
6310    16261
6311    65894
6312    24546
6313   -49907
6314   -55494
6315    14663
6316    65422
6317    25739
6318   -50483
6319   -59093
6320    12757
6321    65692
6322    28590
6323   -47433
6324   -58147
6325     9864
6326    65478
6327    31648
6328   -46104
6329   -58979
6330     8786
6331    62882
6332    32291
6333   -41940
6334   -60317
6335     4595
6336    64222
6337    35388
6338   -40490
6339   -62017
6340     1129
6341    61094
6342    38393
6343   -38201
6344   -63067
6345    -1714
6346    61137
6347    38744
6348   -36100
6349   -62112
6350    -4004
6351    60278
6352    43840
6353   -33676
6354   -64414
6355    -5965
6356    60136
6357    43898
6358   -30816
6359   -62999
6360    -7804
6361    59079
6362    44766
6363   -30504
6364   -66899
6365    -9965
6366    57829
6367    46171
6368   -27477
6369   -64736
6370   -12604
6371    57154
6372    47616
6373   -25110
6374   -64275
6375   -15202
6376    53972
6377    50341
6378   -22963
6379   -65394
6380   -17181
6381    54065
6382    50740
6383   -21283
6384   -64362
6385   -20313
6386    49260
6387    52948
6388   -17702
6389   -64725
6390   -23449
6391    49268
6392    54418
6393   -14016
6394   -63087
6395   -26382
6396    47563
6397    56800
6398   -12786
6399   -63848
6400   -28393
6401    46191
6402    56597
6403    -9754
6404   -64007
6405   -28818
6406    44377
6407    57268
6408    -7333
6409   -63436
6410   -31579
6411    41462
6412    59107
6413    -5978
6414   -62009
6415   -34164
6416    42988
6417    58309
6418    -3094
6419   -61913
6420   -36397
6421    38457
6422    60321
6423     -146
6424   -61383
6425   -37888
6426    37268
6427    60693
6428     1508
6429   -59600
6430   -39401
6431    35952
6432    61979
6433     3732
6434   -59295
6435   -41909
6436    30802
6437    61770
6438     8640
6439   -57580
6440   -44544
6441    29339
6442    62173
6443     9957
6444   -57924
6445   -45678
6446    26649
6447    63711
6448    13315
6449   -54567
6450   -48863
6451    25989
6452    63340
6453    14722
6454   -53440
6455   -49204
6456    22492
6457    63548
6458    16987
6459   -53025
6460   -49739
6461    21901
6462    64203
6463    17696
6464   -51805
6465   -51152
6466    18238
6467    64031
6468    21083
6469   -50658
6470   -52698
6471    16593
6472    63438
6473    24365
6474   -47996
6475   -54671
6476    13894
6477    61702
6478    25364
6479   -47216
6480   -55335
6481    10869
6482    61902
6483    28986
6484   -44077
6485   -55810
6486     6897
6487    62401
6488    32205
6489   -41226
6490   -57703
6491     5538
6492    61108
6493    32368
6494   -41019
6495   -57915
6496     2849
6497    60397
6498    34844
6499   -38460
6500   -59189
6501      559
6502    60935
6503    35958
6504   -37160
6505   -59667
6506     -938
6507    58887
6508    37793
6509   -35617
6510   -61842
6511    -3434
6512    60416
6513    41380
6514   -34022
6515   -61397
6516    -5192
6517    57959
6518    41454
6519   -31274
6520   -61289
6521    -8280
6522    56157
6523    43653
6524   -28302
6525   -62235
6526   -11428
6527    54497
6528    46028
6529   -24490
6530   -61273
6531   -13303
6532    53110
6533    46148
6534   -22816
6535   -62778
6536   -16583
6537    50790
6538    50175
6539   -20071
6540   -61839
6541   -18235
6542    50730
6543    49741
6544   -18800
6545   -62404
6546   -20773
6547    47918
6548    51612
6549   -15869
6550   -62768
6551   -21580
6552    46616
6553    52321
6554   -14690
6555   -61611
6556   -24012
6557    46633
6558    54705
6559   -12428
6560   -61162
6561   -26191
6562    44640
6563    55259
6564    -9826
6565   -61922
6566   -29697
6567    42935
6568    54657
6569    -7504
6570   -60869
6571   -31574
6572    40817
6573    58790
6574    -4930
6575   -58828
6576   -33307
6577    38512
6578    57799
6579    -1446
6580   -58583
6581   -36607
6582    36507
6583    59324
6584     1467
6585   -57344
6586   -38110
6587    33240
6588    56904
6589     4705
6590   -56779
6591   -39360
6592    32164
6593    60747
6594     5665
6595   -55102
6596   -41021
6597    29829
6598    59102
6599     7756
6600   -56088
6601   -43494
6602    28892
6603    59360
6604     9041
6605   -55033
6606   -44303
6607    27175
6608    60890
6609    11764
6610   -53571
6611   -45834
6612    24373
6613    60961
6614    14297
6615   -51107
6616   -46816
6617    21391
6618    62460
6619    17358
6620   -50031
6621   -47659
6622    18692
6623    61501
6624    19529
6625   -47766
6626   -51736
6627    17125
6628    61824
6629    20992
6630   -46303
6631   -50793
6632    13334
6633    59652
6634    24562
6635   -44198
6636   -53519
6637    12258
6638    59361
6639    25754
6640   -43797
6641   -54729
6642     9584
6643    60069
6644    28481
6645   -43121
6646   -53379
6647     8638
6648    59506
6649    29280
6650   -40243
6651   -55837
6652     4722
6653    60724
6654    31838
6655   -39002
6656   -56010
6657     4017
6658    58661
6659    34242
6660   -36326
6661   -57801
6662      508
6663    58559
6664    35198
6665   -34796
6666   -58705
6667    -1465
6668    56146
6669    37694
6670   -33636
6671   -58669
6672    -5072
6673    56866
6674    39094
6675   -31246
6676   -58855
6677    -7746
6678    53280
6679    41951
6680   -28987
6681   -58315
6682    -7871
6683    52774
6684    42454
6685   -26089
6686   -59298
6687   -11124
6688    51691
6689    45028
6690   -23795
6691   -60163
6692   -13456
6693    50452
6694    45180
6695   -20880
6696   -60124
6697   -15449
6698    50181
6699    48003
6700   -20475
6701   -59355
6702   -17123
6703    49075
6704    50383
6705   -18663
6706   -60938
6707   -19455
6708    47660
6709    51271
6710   -15097
6711   -59565
6712   -23165
6713    45452
6714    51262
6715   -13508
6716   -59966
6717   -24057
6718    44050
6719    52957
6720   -10014
6721   -57764
6722   -27851
6723    42847
6724    53329
6725    -8633
6726   -57847
6727   -28515
6728    39148
6729    53399
6730    -5309
6731   -58104
6732   -30853
6733    38183
6734    54077
6735    -3711
6736   -57384
6737   -33836
6738    35587
6739    55429
6740       76
6741   -58308
6742   -34263
6743    34994
6744    55921
6745      652
6746   -55787
6747   -36794
6748    33302
6749    57935
6750     2203
6751   -57150
6752   -38996
6753    31760
6754    56817
6755     5511
6756   -54881
6757   -40232
6758    29458
6759    58529
6760     7373
6761   -52515
6762   -40984
6763    25896
6764    58283
6765    12044
6766   -52827
6767   -43354
6768    24144
6769    58378
6770    12093
6771   -49426
6772   -44704
6773    21438
6774    58346
6775    16232
6776   -50376
6777   -46886
6778    19424
6779    55786
6780    18371
6781   -47195
6782   -47849
6783    18158
6784    58746
6785    20112
6786   -46436
6787   -49023
6788    15303
6789    57652
6790    21203
6791   -43797
6792   -49667
6793    13595
6794    58728
6795    24345
6796   -43984
6797   -51070
6798    12639
6799    58203
6800    24715
6801   -42333
6802   -51874
6803     9374
6804    58829
6805    28121
6806   -40357
6807   -53171
6808     7321
6809    57961
6810    29610
6811   -38782
6812   -54010
6813     4191
6814    55607
6815    30576
6816   -34730
6817   -54805
6818     1367
6819    56036
6820    33544
6821   -34582
6822   -54626
6823      205
6824    53073
6825    35425
6826   -31516
6827   -55593
6828    -3045
6829    54695
6830    36787
6831   -28973
6832   -54305
6833    -4652
6834    53097
6835    38325
6836   -27916
6837   -57351
6838    -5540
6839    53511
6840    39734
6841   -26510
6842   -57665
6843    -9563
6844    52480
6845    42173
6846   -25482
6847   -56806
6848   -11811
6849    51718
6850    43106
6851   -22245
6852   -58910
6853   -13323
6854    50043
6855    45880
6856   -19984
6857   -57342
6858   -16679
6859    49307
6860    45881
6861   -19049
6862   -57261
6863   -19352
6864    44961
6865    45861
6866   -16286
6867   -56641
6868   -19679
6869    43876
6870    48049
6871   -12425
6872   -56497
6873   -20764
6874    41718
6875    49369
6876   -11826
6877   -56213
6878   -24423
6879    40807
6880    51672
6881    -9687
6882   -57635
6883   -26443
6884    39857
6885    50829
6886    -7030
6887   -56054
6888   -29073
6889    37900
6890    52666
6891    -4980
6892   -55857
6893   -29308
6894    36266
6895    53692
6896    -3020
6897   -55998
6898   -32255
6899    35606
6900    53567
6901     -927
6902   -54711
6903   -33535
6904    33434
6905    55667
6906     1656
6907   -54085
6908   -35367
6909    30490
6910    54901
6911     4558
6912   -52116
6913   -37290
6914    27598
6915    53802
6916     5780
6917   -52389
6918   -38753
6919    26074
6920    54291
6921     8414
6922   -49808
6923   -39936
6924    23804
6925    56641
6926    10045
6927   -48814
6928   -41455
6929    22806
6930    54882
6931    12930
6932   -49521
6933   -43001
6934    19458
6935    57192
6936    15324
6937   -46873
6938   -45963
6939    20314
6940    56763
6941    16912
6942   -46143
6943   -47482
6944    17866
6945    57111
6946    18367
6947   -44274
6948   -47967
6949    14334
6950    57854
6951    21726
6952   -43369
6953   -48575
6954    13989
6955    56235
6956    23252
6957   -40432
6958   -50099
6959     9621
6960    55914
6961    25764
6962   -40349
6963   -49873
6964     8336
6965    54746
6966    27070
6967   -37130
6968   -51221
6969     5784
6970    54625
6971    28526
6972   -36224
6973   -51915
6974     3605
6975    53049
6976    31030
6977   -34523
6978   -52679
6979      741
6980    52780
6981    33688
6982   -33082
6983   -54373
6984    -1237
6985    53287
6986    33281
6987   -30291
6988   -53417
6989    -2913
6990    52262
6991    37445
6992   -29740
6993   -55796
6994    -5211
6995    52570
6996    37851
6997   -28474
6998   -55298
6999    -6702
7000    49134
7001    39536
7002   -25988
7003   -55095
7004    -9402
7005    50821
7006    41291
7007   -23790
7008   -55051
7009   -11818
7010    47532
7011    42073
7012   -20845
7013   -55125
7014   -13355
7015    46236
7016    43649
7017   -18565
7018   -54597
7019   -16534
7020    45290
7021    44430
7022   -17537
7023   -55595
7024   -17548
7025    43350
7026    45612
7027   -15404
7028   -55199
7029   -21191
7030    43078
7031    46598
7032   -12451
7033   -54967
7034   -21247
7035    41167
7036    48837
7037   -10850
7038   -54362
7039   -24441
7040    39982
7041    50465
7042   -10146
7043   -55226
7044   -25949
7045    38982
7046    50623
7047    -6049
7048   -54994
7049   -28173
7050    35672
7051    51467
7052    -4384
7053   -52858
7054   -30358
7055    34373
7056    50692
7057    -1863
7058   -53686
7059   -31000
7060    32822
7061    51782
7062     -320
7063   -51832
7064   -32359
7065    31305
7066    51706
7067     2952
7068   -50453
7069   -34885
7070    28791
7071    52841
7072     4785
7073   -49393
7074   -37305
7075    28508
7076    53762
7077     6168
7078   -49269
7079   -37268
7080    25604
7081    54075
7082     9539
7083   -49826
7084   -39600
7085    24243
7086    55280
7087    10700
7088   -47893
7089   -41042
7090    21753
7091    55311
7092    12126
7093   -46749
7094   -41111
7095    20172
7096    53609
7097    15238
7098   -45417
7099   -43285
7100    17387
7101    54749
7102    16886
7103   -45441
7104   -43607
7105    16046
7106    52942
7107    19169
7108   -42117
7109   -46022
7110    11957
7111    53470
7112    20121
7113   -41178
7114   -46293
7115    10962
7116    53849
7117    23607
7118   -39289
7119   -47470
7120     8401
7121    52781
7122    23753
7123   -37396
7124   -49050
7125     7314
7126    53784
7127    27981
7128   -37347
7129   -49464
7130     5003
7131    52922
7132    28763
7133   -33803
7134   -51549
7135     3960
7136    52608
7137    30772
7138   -32669
7139   -49840
7140     1783
7141    51109
7142    32345
7143   -30371
7144   -51056
7145     -787
7146    50664
7147    32853
7148   -30486
7149   -50758
7150    -4464
7151    48495
7152    35648
7153   -27396
7154   -51662
7155    -5537
7156    47714
7157    35913
7158   -25876
7159   -51842
7160    -7812
7161    47637
7162    38360
7163   -22853
7164   -53345
7165    -9624
7166    47073
7167    39637
7168   -22490
7169   -52442
7170   -12326
7171    46681
7172    41329
7173   -20189
7174   -54099
7175   -13509
7176    45085
7177    42465
7178   -17923
7179   -52182
7180   -16137
7181    44679
7182    43642
7183   -16384
7184   -53168
7185   -18333
7186    42183
7187    45154
7188   -13909
7189   -53097
7190   -20663
7191    40917
7192    45201
7193   -11879
7194   -52546
7195   -20932
7196    38766
7197    47223
7198   -10089
7199   -52805
7200   -24287
7201    37558
7202    46136
7203    -6648
7204   -51943
7205   -26215
7206    36006
7207    47805
7208    -5613
7209   -50235
7210   -25242
7211    32799
7212    48827
7213    -4519
7214   -50399
7215   -29279
7216    32382
7217    50682
7218    -1524
7219   -50457
7220   -30228
7221    30126
7222    50396
7223     -358
7224   -50277
7225   -32927
7226    29300
7227    52043
7228     2423
7229   -49864
7230   -34801
7231    28551
7232    50791
7233     5102
7234   -49019
7235   -35595
7236    25854
7237    51437
7238     6502
7239   -46708
7240   -37240
7241    23311
7242    52257
7243     8094
7244   -46468
7245   -37211
7246    21713
7247    51864
7248    11683
7249   -44376
7250   -39973
7251    19374
7252    52600
7253    12125
7254   -43203
7255   -39796
7256    17359
7257    51718
7258    14283
7259   -44381
7260   -42501
7261    15633
7262    51286
7263    18532
7264   -42260
7265   -42782
7266    12487
7267    52372
7268    18854
7269   -40627
7270   -44856
7271    11911
7272    51627
7273    22176
7274   -39353
7275   -45411
7276    11124
7277    51507
7278    22341
7279   -37945
7280   -47302
7281     8155
7282    51945
7283    25627
7284   -37167
7285   -48305
7286     5976
7287    51886
7288    26431
7289   -33723
7290   -47790
7291     3947
7292    49894
7293    27934
7294   -31948
7295   -47973
7296     2293
7297    49382
7298    30431
7299   -30547
7300   -48055
7301     -695
7302    49822
7303    31186
7304   -27970
7305   -49604
7306    -2471
7307    48068
7308    32492
7309   -26247
7310   -51283
7311    -4245
7312    47384
7313    33751
7314   -25366
7315   -50116
7316    -6402
7317    46324
7318    37218
7319   -23354
7320   -52402
7321   -10310
7322    45223
7323    36507
7324   -22189
7325   -50937
7326   -10924
7327    44781
7328    39104
7329   -20273
7330   -51930
7331   -12193
7332    43501
7333    40076
7334   -18695
7335   -51503
7336   -15258
7337    41767
7338    40580
7339   -17235
7340   -51592
7341   -16282
7342    40826
7343    42034
7344   -13811
7345   -50103
7346   -18393
7347    39081
7348    41719
7349   -12219
7350   -51600
7351   -18822
7352    39280
7353    44042
7354   -11305
7355   -50767
7356   -21461
7357    36760
7358    44440
7359    -9211
7360   -50996
7361   -24111
7362    36230
7363    45781
7364    -6312
7365   -51123
7366   -25644
7367    35347
7368    46685
7369    -4003
7370   -50802
7371   -26814
7372    33056
7373    48301
7374    -2767
7375   -48468
7376   -28793
7377    32435
7378    48425
7379     -871
7380   -48398
7381   -31984
7382    29627
7383    49818
7384      964
7385   -47388
7386   -32639
7387    27725
7388    49116
7389     4429
7390   -47228
7391   -31935
7392    25146
7393    48611
7394     4591
7395   -45194
7396   -34392
7397    23962
7398    49767
7399     9595
7400   -44537
7401   -35909
7402    21461
7403    49289
7404     9314
7405   -43271
7406   -39486
7407    20614
7408    50740
7409    10951
7410   -43273
7411   -39584
7412    18503
7413    50747
7414    14014
7415   -41845
7416   -39964
7417    17271
7418    51465
7419    15500
7420   -41581
7421   -41651
7422    14911
7423    50743
7424    16898
7425   -39735
7426   -43696
7427    13917
7428    50748
7429    18807
7430   -38935
7431   -41607
7432    10274
7433    50886
7434    22523
7435   -36409
7436   -42500
7437    10327
7438    48633
7439    21410
7440   -34362
7441   -44479
7442     6618
7443    49185
7444    23850
7445   -33701
7446   -44883
7447     5668
7448    48786
7449    26623
7450   -32673
7451   -45990
7452     2874
7453    48140
7454    25855
7455   -31700
7456   -45709
7457     1877
7458    47055
7459    29762
7460   -29551
7461   -48820
7462     -472
7463    48245
7464    30913
7465   -28522
7466   -47562
7467    -3687
7468    46333
7469    33453
7470   -27178
7471   -48773
7472    -4552
7473    47158
7474    34043
7475   -23699
7476   -49448
7477    -7482
7478    45872
7479    35904
7480   -22920
7481   -48693
7482    -8127
7483    43686
7484    36157
7485   -21619
7486   -48878
7487    -9766
7488    42913
7489    36963
7490   -19125
7491   -47703
7492   -12014
7493    40696
7494    38340
7495   -15923
7496   -48416
7497   -13341
7498    40843
7499    39316
7500   -15000
7501   -47960
7502   -16516
7503    39546
7504    40222
7505   -12988
7506   -50202
7507   -17313
7508    38742
7509    40797
7510   -11379
7511   -49090
7512   -20253
7513    37640
7514    43776
7515    -9707
7516   -49438
7517   -21072
7518    35339
7519    44430
7520    -6312
7521   -50102
7522   -24903
7523    35573
7524    44818
7525    -6414
7526   -48217
7527   -25031
7528    31281
7529    44110
7530    -3816
7531   -47967
7532   -26326
7533    31084
7534    45576
7535    -2155
7536   -47201
7537   -27627
7538    29130
7539    46470
7540      538
7541   -46377
7542   -28881
7543    28818
7544    47355
7545     2364
7546   -45795
7547   -31087
7548    25830
7549    47201
7550     3227
7551   -45777
7552   -32450
7553    25482
7554    47840
7555     5702
7556   -43877
7557   -33943
7558    23042
7559    48091
7560     7537
7561   -43217
7562   -35835
7563    20799
7564    48704
7565    10515
7566   -43470
7567   -36360
7568    19648
7569    48429
7570     9393
7571   -42144
7572   -37894
7573    17756
7574    49569
7575    14363
7576   -40559
7577   -37540
7578    14469
7579    48030
7580    14986
7581   -38631
7582   -40131
7583    13616
7584    49358
7585    17036
7586   -38549
7587   -39155
7588    12141
7589    47942
7590    19102
7591   -36494
7592   -42668
7593    11623
7594    47737
7595    19251
7596   -34943
7597   -42147
7598     7455
7599    47400
7600    22903
7601   -34186
7602   -44472
7603     6827
7604    48792
7605    22824
7606   -31876
7607   -44492
7608     3567
7609    48133
7610    25497
7611   -30795
7612   -46669
7613     2288
7614    46435
7615    26963
7616   -29796
7617   -46650
7618      542
7619    46230
7620    28660
7621   -27724
7622   -46572
7623     -838
7624    45011
7625    30884
7626   -27245
7627   -46963
7628    -2849
7629    44545
7630    29909
7631   -24370
7632   -45716
7633    -5359
7634    43413
7635    33461
7636   -23737
7637   -45589
7638    -6902
7639    42545
7640    32436
7641   -20465
7642   -46289
7643    -8116
7644    43188
7645    35977
7646   -19335
7647   -47286
7648   -10664
7649    40535
7650    36544
7651   -16226
7652   -49378
7653   -12420
7654    39244
7655    38180
7656   -16417
7657   -48504
7658   -15363
7659    40498
7660    39592
7661   -14075
7662   -48401
7663   -15597
7664    37467
7665    40408
7666   -12459
7667   -47972
7668   -18248
7669    35565
7670    40971
7671   -11464
7672   -49414
7673   -19541
7674    35536
7675    41483
7676    -8844
7677   -46633
7678   -21468
7679    33949
7680    41621
7681    -7287
7682   -46080
7683   -21413
7684    31436
7685    43342
7686    -4914
7687   -45949
7688   -24319
7689    31734
7690    43948
7691    -2568
7692   -45703
7693   -25430
7694    28821
7695    45427
7696    -1983
7697   -45601
7698   -27435
7699    28552
7700    45707
7701      261
7702   -44296
7703   -29805
7704    25349
7705    45973
7706     3058
7707   -44924
7708   -32656
7709    24749
7710    44976
7711     5683
7712   -43561
7713   -31717
7714    22686
7715    47844
7716     6523
7717   -42820
7718   -32858
7719    21080
7720    45958
7721     9391
7722   -41138
7723   -33431
7724    20123
7725    47024
7726     9529
7727   -40341
7728   -35576
7729    18189
7730    46959
7731    10827
7732   -39962
7733   -36221
7734    16236
7735    46361
7736    12349
7737   -38543
7738   -37261
7739    15825
7740    47256
7741    16312
7742   -37918
7743   -36852
7744    13219
7745    46669
7746    16989
7747   -36282
7748   -40864
7749    11483
7750    45949
7751    18465
7752   -35217
7753   -41425
7754     9702
7755    46231
7756    20591
7757   -32546
7758   -41461
7759     6640
7760    45466
7761    21992
7762   -31877
7763   -42563
7764     5529
7765    46198
7766    25007
7767   -31185
7768   -42843
7769     4331
7770    44446
7771    24717
7772   -29569
7773   -44077
7774     1397
7775    45084
7776    26317
7777   -27111
7778   -43354
7779     2153
7780    43501
7781    27658
7782   -24975
7783   -44140
7784    -1964
7785    43879
7786    28406
7787   -25042
7788   -43533
7789    -3778
7790    41911
7791    29394
7792   -24307
7793   -44780
7794    -5984
7795    41817
7796    32550
7797   -22128
7798   -45823
7799    -7385
7800    40769
7801    35115
7802   -19864
7803   -46307
7804    -9236
7805    40102
7806    32997
7807   -18045
7808   -46181
7809   -12028
7810    38550
7811    36840
7812   -16954
7813   -45782
7814   -12562
7815    37767
7816    35823
7817   -13652
7818   -45010
7819   -13672
7820    37995
7821    37420
7822   -12657
7823   -46008
7824   -14630
7825    37117
7826    38548
7827   -10869
7828   -46197
7829   -16814
7830    33978
7831    39942
7832   -10306
7833   -44107
7834   -19637
7835    33458
7836    39740
7837    -8752
7838   -46660
7839   -20342
7840    31742
7841    41360
7842    -6857
7843   -45094
7844   -22304
7845    31972
7846    42149
7847    -3563
7848   -45604
7849   -23832
7850    28484
7851    43159
7852    -3158
7853   -43246
7854   -26998
7855    28935
7856    41923
7857      521
7858   -43693
7859   -27593
7860    26558
7861    44421
7862     1298
7863   -43103
7864   -28320
7865    25233
7866    43684
7867     3938
7868   -42525
7869   -28068
7870    24081
7871    45293
7872     3206
7873   -41519
7874   -30090
7875    23006
7876    43477
7877     6351
7878   -41068
7879   -30826
7880    20400
7881    45740
7882     7435
7883   -39956
7884   -33271
7885    19433
7886    43960
7887    10644
7888   -37816
7889   -35198
7890    16311
7891    46601
7892    12216
7893   -38459
7894   -35669
7895    15257
7896    45189
7897    13784
7898   -37616
7899   -37222
7900    12198
7901    45310
7902    15913
7903   -35109
7904   -37795
7905    12089
7906    45137
7907    17769
7908   -34325
7909   -38470
7910     9883
7911    45794
7912    18404
7913   -31867
7914   -38780
7915     8679
7916    43448
7917    20279
7918   -33262
7919   -39570
7920     7372
7921    44400
7922    20148
7923   -31049
7924   -39790
7925     6554
7926    43273
7927    22943
7928   -29400
7929   -41466
7930     2859
7931    43802
7932    24011
7933   -27592
7934   -41597
7935     1929
7936    42262
7937    25501
7938   -27748
7939   -43053
7940     -931
7941    41899
7942    27445
7943   -24025
7944   -44662
7945    -2315
7946    41821
7947    31053
7948   -23964
7949   -44468
7950    -5060
7951    40543
7952    30538
7953   -20432
7954   -44447
7955    -4401
7956    39468
7957    31494
7958   -20670
7959   -43837
7960    -8120
7961    39212
7962    31881
7963   -19078
7964   -45291
7965    -9730
7966    37843
7967    33554
7968   -17843
7969   -43362
7970   -10768
7971    36606
7972    33243
7973   -15419
7974   -44717
7975   -12376
7976    35705
7977    34849
7978   -15077
7979   -43816
7980   -13758
7981    35146
7982    36394
7983   -11045
7984   -43887
7985   -15641
7986    33679
7987    37990
7988   -11947
7989   -43307
7990   -18851
7991    33370
7992    37121
7993    -7731
7994   -45229
7995   -19202
7996    31424
7997    40227
7998    -6779
7999   -43456
8000   -21445
8001    31554
8002    39139
8003    -4132
8004   -43537
8005   -22265
8006    28442
8007    40532
8008    -4919
8009   -42042
8010   -22528
8011    28321
8012    39836
8013    -1991
8014   -43506
8015   -22742
8016    26249
8017    41405
8018    -1087
8019   -39411
8020   -26539
8021    24148
8022    41964
8023     2332
8024   -41514
8025   -27281
8026    23178
8027    43013
8028     2872
8029   -39683
8030   -29982
8031    22543
8032    41828
8033     5473
8034   -41519
8035   -30849
8036    20110
8037    46084
8038     8018
8039   -38697
8040   -32484
8041    19562
8042    43012
8043    10002
8044   -38005
8045   -32740
8046    16930
8047    43883
8048     9749
8049   -37648
8050   -34980
8051    16740
8052    42837
8053    12635
8054   -37034
8055   -32317
8056    13464
8057    43631
8058    12648
8059   -34810
8060   -36925
8061    14597
8062    42466
8063    15811
8064   -33994
8065   -36812
8066    10624
8067    44154
8068    15442
8069   -31723
8070   -37979
8071     9197
8072    42289
8073    20116
8074   -33503
8075   -38227
8076     7774
8077    43731
8078    19221
8079   -29801
8080   -40123
8081     5972
8082    42901
8083    22902
8084   -29955
8085   -40039
8086     3661
8087    43384
8088    22539
8089   -25644
8090   -40884
8091     2562
8092    41440
8093    24984
8094   -28532
8095   -39558
8096      288
8097    43349
8098    24748
8099   -25108
8100   -42694
8101      412
8102    39969
8103    27601
8104   -24493
8105   -40660
8106    -4184
8107    40766
8108    26483
8109   -21261
8110   -42430
8111    -3073
8112    39272
8113    29364
8114   -21171
8115   -41486
8116    -6721
8117    39606
8118    29082
8119   -18286
8120   -42112
8121    -8767
##END NTUPLES=NMR FID
##END=
