# Supplementary material for: An untargeted multi-technique metabolomics approach to studying intracellular metabolites of HepG2 cells exposed to 2,3,7,8-tetrachlorodibenzo-p-dioxin
Source: BMC Genomics. 2011 May 20;12:251. doi: 10.1186/1471-2164-12-251 (PMC3141663; doi:10.1186/1471-2164-12-251)
Supplement: Additional file 2 — Metadata and NMR raw data: ZIP file containing: -All NMR raw data (in JCAMP-DX format ".dx") -The metadata on NMR (polars & apolars), LC-MS and GC-MS data sets (as Tab delimited files ".txt"). [file 1471-2164-12-251-S2.ZIP › TE/Ainhoa/SAFETY COPY D Disk/TRABAJO/ARTICLES/ARTICLE Metabolomics TCDD_ACCEPTED/JCAMP_DX_NMR_data_and_all_metadata/NMR_apolar_TCDD_p30.3C.dx]

##TITLE=
##JCAMPDX= 6.0         $$ Bruker NMR JCAMP-DX V2.0
##DATA TYPE= NMR FID
##DATA CLASS= NTUPLES
##ORIGIN= Bruker BioSpin GmbH
##OWNER= bruker
$$ 1.72 TOPSPIN		Version 2.1
$$ 2011-04-15 14:48:02.489 +0200  WUR\bruker@RIK1030
$$ Compression mode = fixed
##.OBSERVE FREQUENCY= 400.1319223
##.OBSERVE NUCLEUS= ^1H
##.DELAY= (6, 6)
##.ACQUISITION MODE= SIMULTANEOUS (DQD)
##.ACQUISITION SCHEME= undefined
##.AVERAGES= 128
##.DIGITISER RES= 18
##SPECTROMETER/DATA SYSTEM= avance400
##.PULSE SEQUENCE= zg
##.SOLVENT NAME= CDCl3
##.SHIFT REFERENCE= INTERNAL, CDCl3, 1, 11.01498
##AUDIT TRAIL= $$ (NUMBER, WHEN, WHO, WHERE, PROCESS, VERSION, WHAT)
$$ ##TITLE= Audit trail, TOPSPIN		Version 1.3
$$ ##JCAMPDX= 5.01
$$ ##ORIGIN= Bruker BioSpin GmbH
$$ ##OWNER= bruker
$$ $$ P:/NMR-data/data/Ainhoa_raw_data/nmr/AR180608.3C/1/audita.txt
$$ ##AUDIT TRAIL=  $$ (NUMBER, WHEN, WHO, WHERE, VERSION, WHAT)
(   1,<2008-06-17 16:08:03.474 +0200>,<WUR\bruker>,<RIK1030>,<TOPSPIN 1.3>,
      <created by zg, POWCHK disabled, PULCHK disabled
       configuration hash MD5:
       D1 93 94 B6 6B D6 3B BD 35 EA 0D 0D AE B0 63 FA
       data hash MD5: 16K
       E6 42 2D E3 6C 0F DE F7 98 52 85 D3 80 3C 33 43>)
(   2,<2011-04-15 14:48:00.083 +0200>,<WUR\bruker>,<RIK1030>,<proc1d>,<TOPSPIN 2.1>,
      <convdta from       1 "NMR_apolar_TCDD_p30.3C" "Ainhoa_raw_data" "P:\NMR-data"
       data hash MD5: 16244
       5B 45 78 80 0C FA 12 BB D0 B8 2B 44 C7 D9 54 9B>)
$$ ##END=
$$ 
$$ $$ hash MD5
$$ $$ 03 E5 2F BD 7A 92 EA EC E2 6D 68 09 F3 98 27 38
##$RELAX= 
##$BRUKER FILE EXP=format.temp
$$ EDIT_PAR COMMAND FILE
$$ 
$$ DI_MODE         LONG
$$ ED_ENTRY        ACQU
$$ ORDER           FILE
$$ 
$$ 
$$ HEADER		"F2 - Acquisition Parameters"
$$ T_NAME		Date_
$$ 		TYPE	R64
$$ 		CLASS	ACQU
$$ 		SUBRANGE 0.0 50000000
$$ 		REL	"Date_=itodate(DATE)"
$$ 		INV_REL	"DATE=datetoi(Date_,DATE)"
$$ 		FORMAT	"%14.0f"
$$ 		TEXT	" "
$$ END
$$ T_NAME		Time
$$ 		TYPE	R32
$$ 		CLASS	ACQU
$$ 		SUBRANGE 0.0 1000000
$$ 		REL	"Time=itotime(DATE)"
$$ 		INV_REL	"DATE=timetoi(Time,DATE)"
$$ 		FORMAT	"%14.2f"
$$ 		TEXT	" "
$$ END
$$ NAME		INSTRUM
$$ 		TEXT	" "
$$ END
$$ NAME		PROBHD
$$ 		FORMAT	"%14.14s"
$$ 		TEXT	" "
$$ END
$$ NAME		PULPROG
$$ 		TEXT	" "
$$ END
$$ NAME		TD
$$ 		TEXT	" "
$$ END
$$ NAME		SOLVENT
$$ 		TEXT	" "
$$ END
$$ NAME		NS
$$ 		TEXT	" "
$$ END
$$ NAME		DS
$$ 		TEXT	" "
$$ END
$$ T_NAME		SWH
$$ 		TYPE	R32
$$ 		CLASS	ACQU
$$ 		SUBRANGE 0.0 1e8
$$ 		REL	"SWH=SW*SFO1"
$$ 		INV_REL "SW=SWH/SFO1"
$$ 		UNIT	"Hz"
$$ 		FORMAT	"%14.3f Hz"
$$ 		TEXT	" "
$$ END
$$ T_NAME          FIDRES
$$                 TYPE    R32
$$                 CLASS   ACQU
$$                 SUBRANGE 0.0 100000
$$                 REL     "FIDRES=SW*SFO1/TD"
$$                 INV_REL "TD = nextpow(SW*SFO1/FIDRES)"
$$ 		UNIT	"Hz"
$$ 		FORMAT	"%14.6f Hz"
$$ 		TEXT	" "
$$ END
$$ T_NAME          AQ
$$ 		TYPE	R32
$$ 		CLASS	ACQU
$$ 		SUBRANGE 0.0 1000
$$ 		REL	"AQ=aqcalc(SW,SFO1,TD,DIGTYP)"
$$ 		INV_REL	"TD=tdcalc(SW,SFO1,1.0e6*AQ,DIGTYP)"
$$ 		UNIT	"sec"
$$ 		FORMAT	"%14.7f sec"
$$ 		TEXT	" "
$$ END
$$ NAME		RG
$$ 		TEXT	" "
$$ END
$$ T_NAME          DW
$$ 		TYPE	R32
$$ 		CLASS	ACQU
$$ 		SUBRANGE 0.0 1000000
$$ 		REL	"DW=1/(2*SW*SFO1)"
$$ 		INV_REL	"SW=1000000/(2*(0.005+DW)*SFO1)"
$$ 		UNIT	"usec"
$$ 		FORMAT	"%14.3lf usec"
$$ 		TEXT	" "
$$ END
$$ NAME		DE
$$ 		FORMAT	"%14.2f usec"
$$ 		TEXT	" "
$$ END
$$ NAME		TE
$$ 		FORMAT	"%14.1f K"
$$ 		TEXT	" "
$$ END
$$ T_NAME		D1
$$ 		TYPE	R32
$$ 		CLASS	ACQU
$$ 		SUBRANGE 0.0 1e38
$$ 		REL	"D1=D[1]"
$$ 		INV_REL	"D[1]=D1"
$$ 		UNIT	"sec"
$$ 		FORMAT	"%14.8f sec"
$$ 		TEXT	" "
$$ END
$$ NAME		TD0
$$ 		TEXT	" "
$$ END
$$ HEADER		"======== CHANNEL f1 ========"
$$ NAME		NUC1
$$ 		NONEDIT
$$ 		TEXT	" "
$$ END
$$ T_NAME		P1
$$ 		TYPE	R32
$$ 		CLASS	ACQU
$$ 		SUBRANGE 0.0 1.0e10
$$ 		REL	"P1=P[1]"
$$ 		INV_REL	"P[1]=P1"
$$ 		UNIT	"usec"
$$ 		FORMAT	"%14.2f usec"
$$ 		TEXT	" "
$$ END
$$ T_NAME		PL1
$$ 		TYPE	R32
$$ 		CLASS	ACQU
$$ 		SUBRANGE -6.0 1e38
$$ 		REL	"PL1=PL[1]"
$$ 		INV_REL	"PL[1]=PL1"
$$ 		UNIT	"dB"
$$ 		FORMAT	"%14.2f dB"
$$ 		TEXT	" "
$$ END
$$ NAME		SFO1
$$ 		FORMAT	"%14.7f MHz"
$$ 		TEXT	" "
$$ END
##$RELAX= 
##$BRUKER FILE EXP=scon
$$ ##TITLE= Parameter file, TOPSPIN		Version 1.3
$$ ##JCAMPDX= 5.0
$$ ##DATATYPE= Parameter Values
$$ ##ORIGIN= Bruker BioSpin GmbH
$$ ##OWNER= bruker
$$ $$ 2008-06-17 15:59:48.650 +0200  WUR\bruker@RIK1030
$$ $$ P:/NMR-data/data/Ainhoa_raw_data/nmr/AR180608.3C/1/scon
$$ ##$BLKPA= (0..15)
3 3 3 3 3 3 3 3 3 3 3 3 3 3 3 3 
$$ ##$BLKTR= (0..15)
3 3 3 3 3 3 3 3 3 3 3 3 3 3 3 3 
$$ ##$DE1= 2
$$ ##$DE2= 2
$$ ##$DEADC= 4
$$ ##$DEPA= 2
$$ ##$DERX= 3
$$ ##$PHASP4= (0..15)
0.5 0.5 0.5 0.5 0.5 0.5 0.5 0.5 0.5 0.5 0.5 0.5 0.5 0.5 0.5 0.5 
$$ ##$PHASPR= (0..15)
3 3 3 3 3 3 3 3 3 3 3 3 3 3 3 3 
$$ ##$SHAPPR= (0..15)
1.6 1.6 1.6 1.6 1.6 1.6 1.6 1.6 1.6 1.6 1.6 1.6 1.6 1.6 1.6 1.6 
$$ ##END=
##$RELAX= 
##$BRUKER FILE EXP=pulseprogram
$$ # 1 "C:/Bruker/TOPSPIN/exp/stan/nmr/lists/pp/zg"
$$ ;zg
$$ ;avance-version (06/11/09)
$$ ;1D sequence
$$ ;
$$ ;$CLASS=HighRes
$$ ;$DIM=1D
$$ ;$TYPE=
$$ ;$SUBTYPE=
$$ ;$COMMENT=
$$ 
$$ 
$$ # 1 "C:/Bruker/TOPSPIN/exp/stan/nmr/lists/pp/Avance.incl" 1
$$ ;Avance2.incl
$$ ;   for 1
$$ ;
$$ ;avance-version (07/01/22)
$$ ;
$$ ;$CLASS=HighRes Incl
$$ ;$COMMENT=
$$ 
$$ 
$$ 
$$ 
$$ 
$$ 
$$ 
$$ 
$$ 
$$ 
$$ 
$$ 
$$ 
$$ 
$$ 
$$ 
$$ 
$$ 
$$ 
$$ 
$$ 
$$ 
$$ 
$$ 
$$ 
$$ 
$$ 
$$ 
$$ 
$$ 
$$ 
$$ 
$$ 
$$ 
$$ 
$$ 
$$ 
$$ 
$$ 
$$ 
$$ 
$$ 
$$ 
$$ 
$$ 
$$ 
$$ 
$$ 
$$ 
$$ 
$$ 
$$ 
$$ 
$$ 
$$ 
$$ 
$$ 
$$ 
$$ 
$$ 
$$ 
$$ 
$$ 
$$ 
$$ 
$$ 
$$ 
$$ 
$$ 
$$ 
$$ 
$$ 
$$ 
$$ 
$$ 
$$ 
$$ 
$$ 
$$ 
$$ 
$$ 
$$ 
$$ 
$$ 
$$ 
$$ 
$$ 
$$ 
$$ 
$$ 
$$ 
$$ 
$$ 
$$ 
$$ 
$$ 
$$ 
$$ 
$$ 
$$ 
$$ 
$$ 
$$ 
$$ 
$$ 
$$ 
$$ 
$$ 
$$ 
$$ 
$$ 
$$ 
$$ 
$$ 
$$ 
$$ 
$$ 
$$ 
$$ 
$$ 
$$ 
$$ 
$$ 
$$ 
$$ 
$$ 
$$ 
$$ 
$$ 
$$ 
$$ 
$$ 
$$ 
$$ ;$Id: Avance2.incl,v 1.10.6.7 2007/01/22 13:54:46 ber Exp $
$$ # 12 "C:/Bruker/TOPSPIN/exp/stan/nmr/lists/pp/zg" 2
$$ 
$$ 
$$ 
$$ "acqt0=-p1*2/3.1416"
$$ 
$$ 
$$ # 1 "mc_line 18 file C:/Bruker/TOPSPIN/exp/stan/nmr/lists/pp/zg expanding definition part of mc command before ze"
$$ define delay MCWRK
$$ define delay MCREST
$$ "MCWRK = 0.500000*30m"
$$ "MCREST = 30m - 30m"
$$ # 18 "C:/Bruker/TOPSPIN/exp/stan/nmr/lists/pp/zg"
$$ 1 ze
$$ # 1 "mc_line 18 file C:/Bruker/TOPSPIN/exp/stan/nmr/lists/pp/zg expanding definition of mc command after ze"
$$ # 19 "C:/Bruker/TOPSPIN/exp/stan/nmr/lists/pp/zg"
$$ # 1 "mc_line 19 file C:/Bruker/TOPSPIN/exp/stan/nmr/lists/pp/zg expanding start label for mc command"
$$ 2 MCWRK  * 2
$$ LBLF0, MCREST
$$ # 20 "C:/Bruker/TOPSPIN/exp/stan/nmr/lists/pp/zg"
$$   d1
$$   p1 ph1
$$   go=2 ph31
$$ # 1 "mc_line 23 file C:/Bruker/TOPSPIN/exp/stan/nmr/lists/pp/zg expanding mc command in line"
$$   MCWRK wr #0
$$   MCWRK zd 
$$   lo to LBLF0 times td0
$$ 
$$ # 24 "C:/Bruker/TOPSPIN/exp/stan/nmr/lists/pp/zg"
$$ exit
$$ 
$$ 
$$ ph1=0 2 2 0 1 3 3 1
$$ ph31=0 2 2 0 1 3 3 1
$$ 
$$ 
$$ ;pl1 : f1 channel - power level for pulse (default)
$$ ;p1 : f1 channel -  high power pulse
$$ ;d1 : relaxation delay; 1-5 * T1
$$ ;NS: 1 * n, total number of scans: NS * TD0
$$ 
$$ 
$$ 
$$ ;$Id: zg,v 1.7.10.2 2006/11/10 11:04:15 ber Exp $
##$RELAX= 
##$BRUKER FILE EXP=uxnmr.par
$$ ##TITLE= Parameter file, TOPSPIN		Version 1.3
$$ ##JCAMPDX= 5.0
$$ ##DATATYPE= Parameter Values
$$ ##ORIGIN= Bruker BioSpin GmbH
$$ ##OWNER= Administrator
$$ $$ 2008-03-03 09:42:28.895 +0100  WUR\bruker@RIK1030
$$ $$ C:/Bruker/TOPSPIN/conf/instr/avance400/uxnmr.par
$$ ##$ACB= 0
$$ ##$ACBTAT= (0..15)
0 88 72 0 0 0 0 0 0 0 0 0 0 0 0 0 
$$ ##$ACBTBA= (0..15)
0 0 0 0 0 0 0 0 0 0 0 0 0 0 0 0 
$$ ##$ACBTCTL= (0..15)
0 0 0 0 0 0 0 0 0 0 0 0 0 0 0 0 
$$ ##$ACBTDI= (0..15)
0 102 102 0 0 0 0 0 0 0 0 0 0 0 0 0 
$$ ##$ACBTDM= (0..15)
0 10 10 0 0 0 0 0 0 0 0 0 0 0 0 0 
$$ ##$ACBTFHI= (0..15)
0 400 400 0 0 0 0 0 0 0 0 0 0 0 0 0 
$$ ##$ACBTFL= (0..15)
0 73 74 0 0 0 0 0 0 0 0 0 0 0 0 0 
$$ ##$ACBTFLO= (0..15)
0 14 14 0 0 0 0 0 0 0 0 0 0 0 0 0 
$$ ##$ACBTOUT= (0..15)
0 1 2 0 0 0 0 0 0 0 0 0 0 0 0 0 
$$ ##$ACBTPO= (0..15)
0 150000 60000 0 0 0 0 0 0 0 0 0 0 0 0 0 
$$ ##$ACBTPW= (0..15)
0 10 10 0 0 0 0 0 0 0 0 0 0 0 0 0 
$$ ##$ACBTSB= (0..15)
0 0 0 0 0 0 0 0 0 0 0 0 0 0 0 0 
$$ ##$ACBTY= <no>
$$ ##$AQSBDHW= (0..31)
255 255 1 4 4 255 255 255 0 0 255 255 255 255 255 255 255 255 255 0 255 
255 255 255 255 255 255 255 255 255 255 255 
$$ ##$AQSBDID= (0..31)
255 255 88 83 83 255 255 255 65 67 255 255 255 255 255 255 255 255 255 
66 255 255 255 255 255 255 255 255 255 255 255 255 
$$ ##$AQSBDNO= (0..31)
255 255 1 1 2 255 255 255 1 1 255 255 255 255 255 255 255 255 255 1 255 
255 255 255 255 255 255 255 255 255 255 255 
$$ ##$AQSBDTY= (0..31)
255 255 3 16 16 255 255 255 5 9 255 255 255 255 255 255 255 255 255 7 
255 255 255 255 255 255 255 255 255 255 255 255 
$$ ##$AQSBUAD= (0..31)
255 255 52 36 37 255 255 255 54 26 255 255 255 255 255 255 255 255 255 
32 255 255 255 255 255 255 255 255 255 255 255 255 
$$ ##$AQSECL= (0..31)
255 255 2 3 3 255 255 255 5 2 255 255 255 255 255 255 255 255 255 255 
255 255 255 255 255 255 255 255 255 255 255 255 
$$ ##$AQSECLS= (0..31)
255 255 3 2 2 255 255 255 0 0 255 255 255 255 255 255 255 255 255 255 
255 255 255 255 255 255 255 255 255 255 255 255 
$$ ##$ATT19F= (0..1)
0 0 
$$ ##$ATT1H= (0..1)
0 0 
$$ ##$ATT3H= (0..1)
0 0 
$$ ##$ATTX= (0..1)
0 0 
$$ ##$ATTY= (0..1)
0 0 
$$ ##$ATTZ= (0..1)
0 0 
$$ ##$BACSAIR= no
$$ ##$BACSCAP= 60
$$ ##$BACSDEL= 10
$$ ##$BACSFCM= no
$$ ##$BACSOPT= <>
$$ ##$BACSTY= <tty08>
$$ ##$BARPTY= <no>
$$ ##$BFREQ= 400.13
$$ ##$BIRDS= yes
$$ ##$BMPC= 0
$$ ##$BMPCTY= <no>
$$ ##$BPSUTY= <no>
$$ ##$BSMS= 1
$$ ##$BSMSTY= <tty02>
$$ ##$CFASMOD= (0..7)
1 1 1 1 1 1 1 1 
$$ ##$CFASMUL= (0..7)
1 1 1 1 1 1 1 1 
$$ ##$CNFTXDR= (0..7)
6 6 0 0 0 0 0 0 
$$ ##$COMDIG2= 0
$$ ##$CPDBTY= <no>
$$ ##$CRCOTY= <no>
$$ ##$DATSTAT= no
$$ ##$DIGI140= (0..7)
0 0 0 0 0 0 0 0 
$$ ##$DIGIB12= (0..7)
0 0 0 0 0 0 0 0 
$$ ##$DIGIB16= (0..7)
0 0 0 0 0 0 0 0 
$$ ##$DIGIFA= (0..7)
0 0 0 0 0 0 0 0 
$$ ##$DIGIHA= (0..7)
0 0 0 0 0 0 0 0 
$$ ##$DIGIHAF= (0..7)
0 0 0 0 0 0 0 0 
$$ ##$DIGIHRD= (0..7)
0 0 0 0 0 0 0 0 
$$ ##$DIGIIA= (0..7)
0 0 0 0 0 0 0 0 
$$ ##$DIGIO16= (0..7)
0 0 0 0 0 0 0 0 
$$ ##$DIGISA= (0..7)
1 0 0 0 0 0 0 0 
$$ ##$DIGISAF= (0..7)
0 0 0 0 0 0 0 0 
$$ ##$DIGISL= (0..7)
0 0 0 0 0 0 0 0 
$$ ##$DIGITYI= (0..7)
0 0 0 0 0 0 0 0 
$$ ##$DIGITYP= (0..7)
0 0 0 0 0 0 0 0 
$$ ##$DIGITZ= 0
$$ ##$DRU= no
$$ ##$FCUMEM= (0..7)
2093056 2093056 0 0 0 0 0 0 
$$ ##$FCUPAL= (0..7)
260 260 0 0 0 0 0 0 
$$ ##$FQMIX= 0
$$ ##$FUNCMOD= <>
$$ ##$GCUTYPE= 2
$$ ##$GTUTY= <no>
$$ ##$HFAC= 3
$$ ##$HPCU= 0
$$ ##$HPCUTY= <no>
$$ ##$HPTXLP= (0..3)
-1 -1 -1 -1 
$$ ##$HPTXPI= (0..3)
0 0 0 0 
$$ ##$HPTXPO= (0..3)
0 0 0 0 
$$ ##$HPTXTY= (0..3)
0 0 0 0 
$$ ##$IF451= 0
$$ ##$IFREQ= 1
$$ ##$INTFPR= 0
$$ ##$IPSO= no
$$ ##$LOCKTY= <tty03>
$$ ##$LOCSWID= 0
$$ ##$M2FAC= 0
$$ ##$MASTY= <no>
$$ ##$MEMPRM= 0
$$ ##$MHFAC= 0
$$ ##$MXFAC= 0
$$ ##$NAMPD1= <2H>
$$ ##$NAMPD10= <>
$$ ##$NAMPD11= <>
$$ ##$NAMPD12= <>
$$ ##$NAMPD13= <>
$$ ##$NAMPD14= <>
$$ ##$NAMPD15= <>
$$ ##$NAMPD16= <>
$$ ##$NAMPD2= <X-BB19F_2HS>
$$ ##$NAMPD3= <1H>
$$ ##$NAMPD4= <>
$$ ##$NAMPD5= <>
$$ ##$NAMPD6= <>
$$ ##$NAMPD7= <>
$$ ##$NAMPD8= <>
$$ ##$NAMPD9= <>
$$ ##$NFCU= 2
$$ ##$NMRCH= 0
$$ ##$NMRMEM= 0
$$ ##$NRCU= 1
$$ ##$NROUT= 1
$$ ##$PAMPF1= (0..15)
75 99 67 27 0 0 0 12 117 46 8 118 1 0 0 0 
$$ ##$PAMPF2= (0..15)
0 0 0 0 0 0 0 0 0 0 0 0 0 0 0 0 
$$ ##$PAMPF3= (0..15)
0 0 0 0 0 0 0 0 0 0 0 0 0 0 0 0 
$$ ##$PAMPF4= (0..15)
0 0 0 0 0 0 0 0 0 0 0 0 0 0 0 0 
$$ ##$PAMPF5= (0..15)
0 0 0 0 0 0 0 0 0 0 0 0 0 0 0 0 
$$ ##$PAMPF6= (0..15)
0 0 0 0 0 0 0 0 0 0 0 0 0 0 0 0 
$$ ##$PAMPF7= (0..15)
0 0 0 0 0 0 0 0 0 0 0 0 0 0 0 0 
$$ ##$PAMPF8= (0..15)
0 0 0 0 0 0 0 0 0 0 0 0 0 0 0 0 
$$ ##$PH4= 0
$$ ##$PHF4TY= <no>
$$ ##$POWCHK= no
$$ ##$PRAMD1= (0..7)
0 1048576 0 0 0 1048576 0 0 
$$ ##$PRAMD10= (0..7)
0 0 0 0 0 0 0 0 
$$ ##$PRAMD11= (0..7)
0 0 0 0 0 0 0 0 
$$ ##$PRAMD12= (0..7)
0 0 0 0 0 0 0 0 
$$ ##$PRAMD13= (0..7)
0 0 0 0 0 0 0 0 
$$ ##$PRAMD14= (0..7)
0 0 0 0 0 0 0 0 
$$ ##$PRAMD15= (0..7)
0 0 0 0 0 0 0 0 
$$ ##$PRAMD16= (0..7)
0 0 0 0 0 0 0 0 
$$ ##$PRAMD17= (0..7)
0 0 0 0 0 0 0 0 
$$ ##$PRAMD18= (0..7)
0 0 0 0 0 0 0 0 
$$ ##$PRAMD19= (0..7)
0 0 0 0 0 0 0 0 
$$ ##$PRAMD2= (0..7)
2147483644 2146435071 2147483647 134217727 2147483644 2146435071 2147483647 
134217727 
$$ ##$PRAMD20= (0..7)
0 0 0 0 0 0 0 0 
$$ ##$PRAMD21= (0..7)
0 0 0 0 0 0 0 0 
$$ ##$PRAMD3= (0..7)
2 0 0 0 2 0 0 0 
$$ ##$PRAMD4= (0..7)
2147483644 2146435071 2147483647 134217727 2147483644 2146435071 2147483647 
134217727 
$$ ##$PRAMD5= (0..7)
0 0 0 0 0 0 0 0 
$$ ##$PRAMD6= (0..7)
0 0 0 0 0 0 0 0 
$$ ##$PRAMD7= (0..7)
0 0 0 0 0 0 0 0 
$$ ##$PRAMD8= (0..7)
0 0 0 0 0 0 0 0 
$$ ##$PRAMD9= (0..7)
0 0 0 0 0 0 0 0 
$$ ##$PRAMLED= (0..1)
15 15 
$$ ##$PRAMP1= <tty01>
$$ ##$PRAMP2= <no>
$$ ##$PRAMP3= <no>
$$ ##$PRAMP4= <no>
$$ ##$PRAMP5= <no>
$$ ##$PRAMP6= <no>
$$ ##$PRAMP7= <no>
$$ ##$PRAMP8= <no>
$$ ##$PRAMPTP= 0
$$ ##$PREPTY= <no>
$$ ##$PRESHLD= 0
$$ ##$PTS160= -1
$$ ##$PTSA2X= (0..7)
0 0 0 0 0 0 0 0 
$$ ##$PTSF2X= (0..7)
0 0 0 0 0 0 0 0 
$$ ##$PTSFMX= (0..7)
429.9 429.9 0 0 0 0 0 0 
$$ ##$PULCHK= no
$$ ##$RCUCDS= (0..7)
8388608 0 0 0 0 0 0 0 
$$ ##$RCUCFS= (0..7)
4096 0 0 0 0 0 0 0 
$$ ##$RCUCSS= (0..7)
1048576 0 0 0 0 0 0 0 
$$ ##$RCUI2C1= (0..7)
78 0 0 0 0 0 0 0 
$$ ##$RCUI2C2= (0..7)
0 0 0 0 0 0 0 0 
$$ ##$RCUI2C3= (0..7)
0 0 0 0 0 0 0 0 
$$ ##$RCUI2C4= (0..7)
0 0 0 0 0 0 0 0 
$$ ##$RCUI2C5= (0..7)
0 0 0 0 0 0 0 0 
$$ ##$RCUI2C6= (0..7)
0 0 0 0 0 0 0 0 
$$ ##$RCUI2C7= (0..7)
0 0 0 0 0 0 0 0 
$$ ##$RCUI2C8= (0..7)
0 0 0 0 0 0 0 0 
$$ ##$RDCU= 0
$$ ##$RGTYPE= (0..7)
5 0 0 0 0 0 0 0 
$$ ##$RG_max= (0..7)
46341 0 0 0 0 0 0 0 
$$ ##$RG_min= (0..7)
1 0 0 0 0 0 0 0 
$$ ##$RG_tab1= (0..255)
1 1.1 1.3 1.4 1.6 1.8 2 2.2 2.5 2.8 3.2 3.6 4 4.5 5 5.7 6.3 7.1 8 9 10.1 
11.3 12.7 14.3 16 18 20.2 22.6 25.4 28.5 32 35.9 40.3 45.3 50.8 57 64 
71.8 80.6 90.5 101.6 114 128 143.7 161.3 181 203.2 228.1 256 287.4 322.5 
362 406.4 456.1 512 574.7 645.1 724.1 812.7 912.3 1024 1149.4 1290.2 1448.2 
1625.5 1824.6 2048 2298.8 2580.3 2896.3 3251 3649.1 4096 4597.6 5160.6 
5792.6 6502 7298.2 8192 9195.2 10321.3 11585.2 13004 14596.5 16384 18390.4 
20642.5 23170.5 26008 29193 32768 36780.8 41285.1 46341 -1 -1 -1 -1 -1 
-1 -1 -1 -1 -1 -1 -1 -1 -1 -1 -1 -1 -1 -1 -1 -1 -1 -1 -1 -1 -1 -1 -1 -1 
-1 -1 -1 -1 -1 -1 -1 -1 -1 -1 -1 -1 -1 -1 -1 -1 -1 -1 -1 -1 -1 -1 -1 -1 
-1 -1 -1 -1 -1 -1 -1 -1 -1 -1 -1 -1 -1 -1 -1 -1 -1 -1 -1 -1 -1 -1 -1 -1 
-1 -1 -1 -1 -1 -1 -1 -1 -1 -1 -1 -1 -1 -1 -1 -1 -1 -1 -1 -1 -1 -1 -1 -1 
-1 -1 -1 -1 -1 -1 -1 -1 -1 -1 -1 -1 -1 -1 -1 -1 -1 -1 -1 -1 -1 -1 -1 -1 
-1 -1 -1 -1 -1 -1 -1 -1 -1 -1 -1 -1 -1 -1 -1 -1 -1 -1 -1 -1 -1 -1 -1 -1 
-1 -1 -1 -1 -1 -1 -1 -1 -1 -1 -1 -1 -1 
$$ ##$RG_tab2= (0..255)
-1 -1 -1 -1 -1 -1 -1 -1 -1 -1 -1 -1 -1 -1 -1 -1 -1 -1 -1 -1 -1 -1 -1 -1 
-1 -1 -1 -1 -1 -1 -1 -1 -1 -1 -1 -1 -1 -1 -1 -1 -1 -1 -1 -1 -1 -1 -1 -1 
-1 -1 -1 -1 -1 -1 -1 -1 -1 -1 -1 -1 -1 -1 -1 -1 -1 -1 -1 -1 -1 -1 -1 -1 
-1 -1 -1 -1 -1 -1 -1 -1 -1 -1 -1 -1 -1 -1 -1 -1 -1 -1 -1 -1 -1 -1 -1 -1 
-1 -1 -1 -1 -1 -1 -1 -1 -1 -1 -1 -1 -1 -1 -1 -1 -1 -1 -1 -1 -1 -1 -1 -1 
-1 -1 -1 -1 -1 -1 -1 -1 -1 -1 -1 -1 -1 -1 -1 -1 -1 -1 -1 -1 -1 -1 -1 -1 
-1 -1 -1 -1 -1 -1 -1 -1 -1 -1 -1 -1 -1 -1 -1 -1 -1 -1 -1 -1 -1 -1 -1 -1 
-1 -1 -1 -1 -1 -1 -1 -1 -1 -1 -1 -1 -1 -1 -1 -1 -1 -1 -1 -1 -1 -1 -1 -1 
-1 -1 -1 -1 -1 -1 -1 -1 -1 -1 -1 -1 -1 -1 -1 -1 -1 -1 -1 -1 -1 -1 -1 -1 
-1 -1 -1 -1 -1 -1 -1 -1 -1 -1 -1 -1 -1 -1 -1 -1 -1 -1 -1 -1 -1 -1 -1 -1 
-1 -1 -1 -1 -1 -1 -1 -1 -1 -1 -1 -1 -1 -1 -1 -1 
$$ ##$RG_tab3= (0..255)
-1 -1 -1 -1 -1 -1 -1 -1 -1 -1 -1 -1 -1 -1 -1 -1 -1 -1 -1 -1 -1 -1 -1 -1 
-1 -1 -1 -1 -1 -1 -1 -1 -1 -1 -1 -1 -1 -1 -1 -1 -1 -1 -1 -1 -1 -1 -1 -1 
-1 -1 -1 -1 -1 -1 -1 -1 -1 -1 -1 -1 -1 -1 -1 -1 -1 -1 -1 -1 -1 -1 -1 -1 
-1 -1 -1 -1 -1 -1 -1 -1 -1 -1 -1 -1 -1 -1 -1 -1 -1 -1 -1 -1 -1 -1 -1 -1 
-1 -1 -1 -1 -1 -1 -1 -1 -1 -1 -1 -1 -1 -1 -1 -1 -1 -1 -1 -1 -1 -1 -1 -1 
-1 -1 -1 -1 -1 -1 -1 -1 -1 -1 -1 -1 -1 -1 -1 -1 -1 -1 -1 -1 -1 -1 -1 -1 
-1 -1 -1 -1 -1 -1 -1 -1 -1 -1 -1 -1 -1 -1 -1 -1 -1 -1 -1 -1 -1 -1 -1 -1 
-1 -1 -1 -1 -1 -1 -1 -1 -1 -1 -1 -1 -1 -1 -1 -1 -1 -1 -1 -1 -1 -1 -1 -1 
-1 -1 -1 -1 -1 -1 -1 -1 -1 -1 -1 -1 -1 -1 -1 -1 -1 -1 -1 -1 -1 -1 -1 -1 
-1 -1 -1 -1 -1 -1 -1 -1 -1 -1 -1 -1 -1 -1 -1 -1 -1 -1 -1 -1 -1 -1 -1 -1 
-1 -1 -1 -1 -1 -1 -1 -1 -1 -1 -1 -1 -1 -1 -1 -1 
$$ ##$RG_tab4= (0..255)
-1 -1 -1 -1 -1 -1 -1 -1 -1 -1 -1 -1 -1 -1 -1 -1 -1 -1 -1 -1 -1 -1 -1 -1 
-1 -1 -1 -1 -1 -1 -1 -1 -1 -1 -1 -1 -1 -1 -1 -1 -1 -1 -1 -1 -1 -1 -1 -1 
-1 -1 -1 -1 -1 -1 -1 -1 -1 -1 -1 -1 -1 -1 -1 -1 -1 -1 -1 -1 -1 -1 -1 -1 
-1 -1 -1 -1 -1 -1 -1 -1 -1 -1 -1 -1 -1 -1 -1 -1 -1 -1 -1 -1 -1 -1 -1 -1 
-1 -1 -1 -1 -1 -1 -1 -1 -1 -1 -1 -1 -1 -1 -1 -1 -1 -1 -1 -1 -1 -1 -1 -1 
-1 -1 -1 -1 -1 -1 -1 -1 -1 -1 -1 -1 -1 -1 -1 -1 -1 -1 -1 -1 -1 -1 -1 -1 
-1 -1 -1 -1 -1 -1 -1 -1 -1 -1 -1 -1 -1 -1 -1 -1 -1 -1 -1 -1 -1 -1 -1 -1 
-1 -1 -1 -1 -1 -1 -1 -1 -1 -1 -1 -1 -1 -1 -1 -1 -1 -1 -1 -1 -1 -1 -1 -1 
-1 -1 -1 -1 -1 -1 -1 -1 -1 -1 -1 -1 -1 -1 -1 -1 -1 -1 -1 -1 -1 -1 -1 -1 
-1 -1 -1 -1 -1 -1 -1 -1 -1 -1 -1 -1 -1 -1 -1 -1 -1 -1 -1 -1 -1 -1 -1 -1 
-1 -1 -1 -1 -1 -1 -1 -1 -1 -1 -1 -1 -1 -1 -1 -1 
$$ ##$RG_tab5= (0..255)
-1 -1 -1 -1 -1 -1 -1 -1 -1 -1 -1 -1 -1 -1 -1 -1 -1 -1 -1 -1 -1 -1 -1 -1 
-1 -1 -1 -1 -1 -1 -1 -1 -1 -1 -1 -1 -1 -1 -1 -1 -1 -1 -1 -1 -1 -1 -1 -1 
-1 -1 -1 -1 -1 -1 -1 -1 -1 -1 -1 -1 -1 -1 -1 -1 -1 -1 -1 -1 -1 -1 -1 -1 
-1 -1 -1 -1 -1 -1 -1 -1 -1 -1 -1 -1 -1 -1 -1 -1 -1 -1 -1 -1 -1 -1 -1 -1 
-1 -1 -1 -1 -1 -1 -1 -1 -1 -1 -1 -1 -1 -1 -1 -1 -1 -1 -1 -1 -1 -1 -1 -1 
-1 -1 -1 -1 -1 -1 -1 -1 -1 -1 -1 -1 -1 -1 -1 -1 -1 -1 -1 -1 -1 -1 -1 -1 
-1 -1 -1 -1 -1 -1 -1 -1 -1 -1 -1 -1 -1 -1 -1 -1 -1 -1 -1 -1 -1 -1 -1 -1 
-1 -1 -1 -1 -1 -1 -1 -1 -1 -1 -1 -1 -1 -1 -1 -1 -1 -1 -1 -1 -1 -1 -1 -1 
-1 -1 -1 -1 -1 -1 -1 -1 -1 -1 -1 -1 -1 -1 -1 -1 -1 -1 -1 -1 -1 -1 -1 -1 
-1 -1 -1 -1 -1 -1 -1 -1 -1 -1 -1 -1 -1 -1 -1 -1 -1 -1 -1 -1 -1 -1 -1 -1 
-1 -1 -1 -1 -1 -1 -1 -1 -1 -1 -1 -1 -1 -1 -1 -1 
$$ ##$RG_tab6= (0..255)
-1 -1 -1 -1 -1 -1 -1 -1 -1 -1 -1 -1 -1 -1 -1 -1 -1 -1 -1 -1 -1 -1 -1 -1 
-1 -1 -1 -1 -1 -1 -1 -1 -1 -1 -1 -1 -1 -1 -1 -1 -1 -1 -1 -1 -1 -1 -1 -1 
-1 -1 -1 -1 -1 -1 -1 -1 -1 -1 -1 -1 -1 -1 -1 -1 -1 -1 -1 -1 -1 -1 -1 -1 
-1 -1 -1 -1 -1 -1 -1 -1 -1 -1 -1 -1 -1 -1 -1 -1 -1 -1 -1 -1 -1 -1 -1 -1 
-1 -1 -1 -1 -1 -1 -1 -1 -1 -1 -1 -1 -1 -1 -1 -1 -1 -1 -1 -1 -1 -1 -1 -1 
-1 -1 -1 -1 -1 -1 -1 -1 -1 -1 -1 -1 -1 -1 -1 -1 -1 -1 -1 -1 -1 -1 -1 -1 
-1 -1 -1 -1 -1 -1 -1 -1 -1 -1 -1 -1 -1 -1 -1 -1 -1 -1 -1 -1 -1 -1 -1 -1 
-1 -1 -1 -1 -1 -1 -1 -1 -1 -1 -1 -1 -1 -1 -1 -1 -1 -1 -1 -1 -1 -1 -1 -1 
-1 -1 -1 -1 -1 -1 -1 -1 -1 -1 -1 -1 -1 -1 -1 -1 -1 -1 -1 -1 -1 -1 -1 -1 
-1 -1 -1 -1 -1 -1 -1 -1 -1 -1 -1 -1 -1 -1 -1 -1 -1 -1 -1 -1 -1 -1 -1 -1 
-1 -1 -1 -1 -1 -1 -1 -1 -1 -1 -1 -1 -1 -1 -1 -1 
$$ ##$RG_tab7= (0..255)
-1 -1 -1 -1 -1 -1 -1 -1 -1 -1 -1 -1 -1 -1 -1 -1 -1 -1 -1 -1 -1 -1 -1 -1 
-1 -1 -1 -1 -1 -1 -1 -1 -1 -1 -1 -1 -1 -1 -1 -1 -1 -1 -1 -1 -1 -1 -1 -1 
-1 -1 -1 -1 -1 -1 -1 -1 -1 -1 -1 -1 -1 -1 -1 -1 -1 -1 -1 -1 -1 -1 -1 -1 
-1 -1 -1 -1 -1 -1 -1 -1 -1 -1 -1 -1 -1 -1 -1 -1 -1 -1 -1 -1 -1 -1 -1 -1 
-1 -1 -1 -1 -1 -1 -1 -1 -1 -1 -1 -1 -1 -1 -1 -1 -1 -1 -1 -1 -1 -1 -1 -1 
-1 -1 -1 -1 -1 -1 -1 -1 -1 -1 -1 -1 -1 -1 -1 -1 -1 -1 -1 -1 -1 -1 -1 -1 
-1 -1 -1 -1 -1 -1 -1 -1 -1 -1 -1 -1 -1 -1 -1 -1 -1 -1 -1 -1 -1 -1 -1 -1 
-1 -1 -1 -1 -1 -1 -1 -1 -1 -1 -1 -1 -1 -1 -1 -1 -1 -1 -1 -1 -1 -1 -1 -1 
-1 -1 -1 -1 -1 -1 -1 -1 -1 -1 -1 -1 -1 -1 -1 -1 -1 -1 -1 -1 -1 -1 -1 -1 
-1 -1 -1 -1 -1 -1 -1 -1 -1 -1 -1 -1 -1 -1 -1 -1 -1 -1 -1 -1 -1 -1 -1 -1 
-1 -1 -1 -1 -1 -1 -1 -1 -1 -1 -1 -1 -1 -1 -1 -1 
$$ ##$RG_tab8= (0..255)
-1 -1 -1 -1 -1 -1 -1 -1 -1 -1 -1 -1 -1 -1 -1 -1 -1 -1 -1 -1 -1 -1 -1 -1 
-1 -1 -1 -1 -1 -1 -1 -1 -1 -1 -1 -1 -1 -1 -1 -1 -1 -1 -1 -1 -1 -1 -1 -1 
-1 -1 -1 -1 -1 -1 -1 -1 -1 -1 -1 -1 -1 -1 -1 -1 -1 -1 -1 -1 -1 -1 -1 -1 
-1 -1 -1 -1 -1 -1 -1 -1 -1 -1 -1 -1 -1 -1 -1 -1 -1 -1 -1 -1 -1 -1 -1 -1 
-1 -1 -1 -1 -1 -1 -1 -1 -1 -1 -1 -1 -1 -1 -1 -1 -1 -1 -1 -1 -1 -1 -1 -1 
-1 -1 -1 -1 -1 -1 -1 -1 -1 -1 -1 -1 -1 -1 -1 -1 -1 -1 -1 -1 -1 -1 -1 -1 
-1 -1 -1 -1 -1 -1 -1 -1 -1 -1 -1 -1 -1 -1 -1 -1 -1 -1 -1 -1 -1 -1 -1 -1 
-1 -1 -1 -1 -1 -1 -1 -1 -1 -1 -1 -1 -1 -1 -1 -1 -1 -1 -1 -1 -1 -1 -1 -1 
-1 -1 -1 -1 -1 -1 -1 -1 -1 -1 -1 -1 -1 -1 -1 -1 -1 -1 -1 -1 -1 -1 -1 -1 
-1 -1 -1 -1 -1 -1 -1 -1 -1 -1 -1 -1 -1 -1 -1 -1 -1 -1 -1 -1 -1 -1 -1 -1 
-1 -1 -1 -1 -1 -1 -1 -1 -1 -1 -1 -1 -1 -1 -1 -1 
$$ ##$ROUTER= 3
$$ ##$RX22TY= <tty10>
$$ ##$SCMTY= <no>
$$ ##$SPECTR= 5
$$ ##$SY2FLAG= 0
$$ ##$TFXNUM= 0
$$ ##$TRIPLO2= 0
$$ ##$VTUTY= <tty05>
$$ ##$WBREFAM= (0..15)
100 100 100 100 100 100 100 100 100 100 100 100 100 100 100 100 
$$ ##$WBREFPH= (0..15)
0 0 0 0 0 0 0 0 0 0 0 0 0 0 0 0 
$$ ##$XFAC= 2
$$ ##END=
##$RELAX= 
$$ Bruker specific parameters
$$ --------------------------
##$DU= <P:\NMR-data>
##$EXPNO= 1
##$NAME= <NMR_apolar_TCDD_p30.3C>
##$PROCNO= 1
##$TYPE= <nmr>
##$USER= <Ainhoa_raw_data>
##$ACQT0= -4.83829889523336
##$AMP= (0..31)
100 100 100 100 100 100 100 100 100 100 100 100 100 100 100 100 100 100
100 100 100 100 100 100 100 100 100 100 100 100 100 100
##$ANAVPT= -1
##$AQSEQ= 0
##$AQ_mod= 3
##$AUNM= <au_zg>
##$AUTOPOS= <22 >
##$BF1= 400.13
##$BF2= 100.612769
##$BF3= 400.13
##$BF4= 400.13
##$BF5= 500.13
##$BF6= 500.13
##$BF7= 500.13
##$BF8= 500.13
##$BYTORDA= 0
##$CFDGTYP= 0
##$CFRGTYP= 5
##$CHEMSTR= <none>
##$CNST= (0..63)
1 1 145 1 1 1 1 1 1 1 1 1 1 1 1 1 1 1 1 1 1 1 1 1 1 1 1 1 1 1 1 1 1 1 1
1 1 1 1 1 1 1 1 1 1 1 1 1 1 1 1 1 1 1 1 1 1 1 1 1 1 1 1 1
##$CPDPRG= <>
##$CPDPRG1= <>
##$CPDPRG2= <>
##$CPDPRG3= <>
##$CPDPRG4= <mlev>
##$CPDPRG5= <mlev>
##$CPDPRG6= <mlev>
##$CPDPRG7= <mlev>
##$CPDPRG8= <mlev>
##$CPDPRGB= <>
##$CPDPRGT= <>
##$D= (0..63)
0 2 0 0 0 0 0 0 0 0.06 0 0 2e-005 0 0 0 0.0002 0 0 0 0 0 0 0 0 0 0 0 0
0 0 0 0 0 0 0 0 0 0 0 0 0 0 0 0 0 0 0 0 0 0 0 0 0 0 0 0 0 0 0 0 0 0 0
##$DATE= 1213711678
##$DBL= (0..7)
120 120 120 120 120 120 120 120
##$DBP= (0..7)
150 150 150 150 150 150 150 150
##$DBP07= 0
##$DBPNAM0= <>
##$DBPNAM1= <>
##$DBPNAM2= <>
##$DBPNAM3= <>
##$DBPNAM4= <>
##$DBPNAM5= <>
##$DBPNAM6= <>
##$DBPNAM7= <>
##$DBPOAL= (0..7)
0.5 0.5 0.5 0.5 0.5 0.5 0.5 0.5
##$DBPOFFS= (0..7)
0 0 0 0 0 0 0 0
##$DE= 6
##$DECBNUC= <off>
##$DECIM= 24
##$DECNUC= <off>
##$DECSTAT= 4
##$DIGMOD= 0
##$DIGTYP= 7
##$DL= (0..7)
0 120 120 120 120 120 120 120
##$DP= (0..7)
150 150 150 150 150 150 150 150
##$DP07= 0
##$DPNAME0= <>
##$DPNAME1= <>
##$DPNAME2= <>
##$DPNAME3= <>
##$DPNAME4= <>
##$DPNAME5= <>
##$DPNAME6= <>
##$DPNAME7= <>
##$DPOAL= (0..7)
0.5 0.5 0.5 0.5 0.5 0.5 0.5 0.5
##$DPOFFS= (0..7)
0 0 0 0 0 0 0 0
##$DQDMODE= 0
##$DR= 18
##$DS= 4
##$DSLIST= <SSSSSSSSSSSSSSS>
##$DSPFIRM= 0
##$DSPFVS= -1
##$DTYPA= 0
##$EXP= <AID_chl>
##$F1LIST= <111111111111111>
##$F2LIST= <222222222222222>
##$F3LIST= <333333333333333>
##$FCUCHAN= (0..9)
0 2 1 0 0 0 0 0 0 0
##$FL1= 90
##$FL2= 90
##$FL3= 90
##$FL4= 90
##$FOV= 20
##$FQ1LIST= <freqlist>
##$FQ2LIST= <freqlist>
##$FQ3LIST= <freqlist>
##$FQ4LIST= <freqlist>
##$FQ5LIST= <freqlist>
##$FQ6LIST= <freqlist>
##$FQ7LIST= <freqlist>
##$FQ8LIST= <freqlist>
##$FRQLO3= 1882485.02994012
##$FRQLO3N= 0
##$FS= (0..7)
83 83 83 83 83 83 83 83
##$FTLPGN= 0
##$FW= 90000
##$FnMODE= 0
##$FnTYPE= 0
##$GP031= 0
##$GPNAM0= <sine.100>
##$GPNAM1= <sine.100>
##$GPNAM10= <sine.100>
##$GPNAM11= <sine.100>
##$GPNAM12= <sine.100>
##$GPNAM13= <sine.100>
##$GPNAM14= <sine.100>
##$GPNAM15= <sine.100>
##$GPNAM16= <sine.100>
##$GPNAM17= <sine.100>
##$GPNAM18= <sine.100>
##$GPNAM19= <sine.100>
##$GPNAM2= <sine.100>
##$GPNAM20= <sine.100>
##$GPNAM21= <sine.100>
##$GPNAM22= <sine.100>
##$GPNAM23= <sine.100>
##$GPNAM24= <sine.100>
##$GPNAM25= <sine.100>
##$GPNAM26= <sine.100>
##$GPNAM27= <sine.100>
##$GPNAM28= <sine.100>
##$GPNAM29= <sine.100>
##$GPNAM3= <sine.100>
##$GPNAM30= <sine.100>
##$GPNAM31= <sine.100>
##$GPNAM4= <sine.100>
##$GPNAM5= <sine.100>
##$GPNAM6= <sine.100>
##$GPNAM7= <sine.100>
##$GPNAM8= <sine.100>
##$GPNAM9= <sine.100>
##$GPX= (0..31)
0 0 0 0 0 0 0 0 0 0 0 0 0 0 0 0 0 0 0 0 0 0 0 0 0 0 0 0 0 0 0 0
##$GPY= (0..31)
0 0 0 0 0 0 0 0 0 0 0 0 0 0 0 0 0 0 0 0 0 0 0 0 0 0 0 0 0 0 0 0
##$GPZ= (0..31)
0 0 0 0 0 0 0 0 0 0 0 0 0 0 0 0 0 0 0 0 0 0 0 0 0 0 0 0 0 0 0 0
##$GRDPROG= <>
##$GRPDLY= -1
##$HDDUTY= 20
##$HDRATE= 20
##$HGAIN= (0..3)
0 0 0 0
##$HL1= 1
##$HL2= 35
##$HL3= 16
##$HL4= 17
##$HOLDER= 0
##$HPMOD= (0..7)
0 0 0 0 0 0 0 0
##$HPPRGN= 0
##$IN= (0..63)
0.001 0.001 0.001 0.001 0.001 0.001 0.001 0.001 0.001 0.001 0.001 0.001
0.001 0.001 0.001 0.001 0.001 0.001 0.001 0.001 0.001 0.001 0.001 0.001
0.001 0.001 0.001 0.001 0.001 0.001 0.001 0.001 0.001 0.001 0.001 0.001
0.001 0.001 0.001 0.001 0.001 0.001 0.001 0.001 0.001 0.001 0.001 0.001
0.001 0.001 0.001 0.001 0.001 0.001 0.001 0.001 0.001 0.001 0.001 0.001
0.001 0.001 0.001 0.001
##$INF= (0..7)
0 0 0 0 0 0 0 0
##$INP= (0..63)
0 0 0 0 0 0 0 0 0 0 0 0 0 0 0 0 0 0 0 0 0 0 0 0 0 0 0 0 0 0 0 0 0 0 0 0
0 0 0 0 0 0 0 0 0 0 0 0 0 0 0 0 0 0 0 0 0 0 0 0 0 0 0 0
##$INSTRUM= <avance400>
##$L= (0..31)
1 1 1 1 1 1 1 1 1 1 1 1 1 1 1 1 1 1 1 1 1 1 1 1 1 1 1 1 1 1 1 1
##$LFILTER= 100
##$LGAIN= -15
##$LINPSTP= 10
##$LOCKED= yes
##$LOCKFLD= 3193
##$LOCKGN= 118.599998474121
##$LOCKPOW= -35
##$LOCKPPM= 7.23999977111816
##$LOCNUC= <2H>
##$LOCPHAS= 356
##$LOCSHFT= yes
##$LOCSW= 0
##$LTIME= 0.200000002980232
##$MASR= 4200
##$MASRLST= <masrlst>
##$NBL= 1
##$NC= -2
##$NLOGCH= 1
##$NS= 128
##$NUC1= <1H>
##$NUC2= <13C>
##$NUC3= <off>
##$NUC4= <off>
##$NUC5= <off>
##$NUC6= <off>
##$NUC7= <off>
##$NUC8= <off>
##$NUCLEI= 0
##$NUCLEUS= <off>
##$O1= 1922.3
##$O2= 4979.85804243228
##$O3= 1900.52349393
##$O4= 1900.52349393
##$O5= 0
##$O6= 0
##$O7= 0
##$O8= 0
##$OBSCHAN= (0..9)
0 0 0 0 0 0 0 0 0 0
##$OVERFLW= 0
##$P= (0..63)
7.6 7.6 15.2 14.9 29.8 16.5 25 50 0 0 0 0 0 0 0 200000 1000 2500 0 600
2500 0 0 0 0 200 0 7.6 1000 0 0 0 0 0 0 0 0 0 0 0 0 0 0 0 0 0 0 0 0 0 0
0 0 0 0 0 0 0 0 0 0 0 0 0
##$PACOIL= (0..15)
0 0 0 0 0 0 0 0 0 0 0 0 0 0 0 0
##$PAPS= 2
##$PARMODE= 0
##$PCPD= (0..9)
100 100 70 100 100 100 100 100 100 100
##$PHCOR= (0..31)
0 0 0 0 0 0 0 0 0 0 0 0 0 0 0 0 0 0 0 0 0 0 0 0 0 0 0 0 0 0 0 0
##$PHLIST= <>
##$PHP= 1
##$PH_ref= 0
##$PL= (0..63)
120 0 -4 120 120 120 120 120 120 60 10.34 22.38 9 120 120 120 120 120 0
120 120 120 120 120 120 120 120 22.38 120 120 9 120 120 120 120 120 120
120 120 120 120 120 120 120 120 120 120 120 120 120 120 120 120 120 120
120 120 120 120 120 120 120 120 120
##$PLSTEP= 0.1
##$PLSTRT= -6
##$POWMOD= 0
##$PQPHASE= 0
##$PQSCALE= 0
##$PR= 1
##$PRECHAN= (0..15)
-1 1 2 -1 -1 -1 -1 -1 -1 -1 -1 -1 -1 -1 -1 -1
##$PRGAIN= 0
##$PROBHD= <5 mm PABBI 1H-BB Z-GRD Z811201/0006
>
##$PROSOL= no
##$PULPROG= <zg>
##$PW= 0
##$PYNM= <acqu.py>
##$QNP= 1
##$RD= 0
##$RECCHAN= (0..15)
-1 -1 -1 -1 -1 -1 -1 -1 -1 -1 -1 -1 -1 -1 -1 -1
##$RECPH= 0
##$RECPRE= (0..15)
-1 -1 -1 -1 -1 -1 -1 -1 -1 -1 -1 -1 -1 -1 -1 -1
##$RECPRFX= (0..15)
-1 -1 -1 -1 -1 -1 -1 -1 -1 -1 -1 -1 -1 -1 -1 -1
##$RECSEL= (0..15)
0 0 0 0 0 0 0 0 0 0 0 0 0 0 0 0
##$RG= 228.1
##$RO= 0
##$ROUTWD1= (0..23)
0 0 0 0 0 0 0 0 0 0 0 0 0 0 0 0 0 0 0 0 1 1 0 0
##$ROUTWD2= (0..23)
0 0 0 0 0 1 0 0 0 0 0 0 0 0 0 0 0 0 1 0 1 1 0 0
##$RSEL= (0..9)
0 1 2 0 0 0 0 0 0 0
##$S= (0..7)
83 4 83 83 83 83 83 83
##$SEOUT= 0
##$SFO1= 400.1319223
##$SFO2= 100.617748858042
##$SFO3= 400.131900523494
##$SFO4= 400.131900523494
##$SFO5= 500.13
##$SFO6= 500.13
##$SFO7= 500.13
##$SFO8= 500.13
##$SOLVENT= <CDCl3>
##$SP= (0..31)
1 120 120 120 0 0 120 120 0 0 0 120 0 0 120 0 150 150 120 120.87 118.96
122.27 114.95 150 150 150 150 150 150 120 120 120
##$SP07= 0
##$SPECTR= 0
##$SPNAM0= <gauss>
##$SPNAM1= <Gaus1.1000>
##$SPNAM10= <gauss>
##$SPNAM11= <Gaus1.1000>
##$SPNAM12= <gauss>
##$SPNAM13= <gauss>
##$SPNAM14= <Gaus1.1000>
##$SPNAM15= <Gaus1.1000>
##$SPNAM16= <gauss>
##$SPNAM17= <gauss>
##$SPNAM18= <Gaus1.1000>
##$SPNAM19= <Gaus1.1000>
##$SPNAM2= <Gaus1.1000>
##$SPNAM20= <Gaus1.1000>
##$SPNAM21= <Gaus1.1000>
##$SPNAM22= <Gaus1.1000>
##$SPNAM23= <gauss>
##$SPNAM24= <gauss>
##$SPNAM25= <gauss>
##$SPNAM26= <gauss>
##$SPNAM27= <gauss>
##$SPNAM28= <gauss>
##$SPNAM29= <Gaus1.1000>
##$SPNAM3= <Gaus1.1000>
##$SPNAM30= <Gaus1.1000>
##$SPNAM31= <Gaus1.1000>
##$SPNAM4= <gauss>
##$SPNAM5= <gauss>
##$SPNAM6= <Gaus1.1000>
##$SPNAM7= <Gaus1.1000>
##$SPNAM8= <gauss>
##$SPNAM9= <gauss>
##$SPOAL= (0..31)
0.5 0.5 0.5 0.5 0.5 0.5 0.5 0.5 0.5 0.5 0.5 0.5 0.5 0.5 0.5 0.5 0.5 0.5
0.5 0.5 0.5 0.5 0.5 0.5 0.5 0.5 0.5 0.5 0.5 0.5 0.5 0.5
##$SPOFFS= (0..31)
0 0 0 0 0 0 0 0 0 0 0 0 0 0 0 0 0 0 0 0 0 0 0 0 0 0 0 0 0 0 0 0
##$SUBNAM0= <"">
##$SUBNAM1= <"">
##$SUBNAM2= <"">
##$SUBNAM3= <"">
##$SUBNAM4= <"">
##$SUBNAM5= <"">
##$SUBNAM6= <"">
##$SUBNAM7= <"">
##$SUBNAM8= <"">
##$SUBNAM9= <"">
##$SW= 12.4709369134976
##$SWIBOX= (0..15)
0 1 2 0 0 0 0 0 0 0 0 0 0 0 0 0
##$SW_h= 4990.01996007984
##$SWfinal= 0
##$TD= 16244
##$TD0= 1
##$TE= 301.7
##$TE2= 300
##$TE3= 300
##$TEG= 300
##$TL= (0..7)
0 120 120 120 120 120 120 120
##$TP= (0..7)
150 150 150 150 150 150 150 150
##$TP07= 0
##$TPNAME0= <>
##$TPNAME1= <>
##$TPNAME2= <>
##$TPNAME3= <>
##$TPNAME4= <>
##$TPNAME5= <>
##$TPNAME6= <>
##$TPNAME7= <>
##$TPOAL= (0..7)
0.5 0.5 0.5 0.5 0.5 0.5 0.5 0.5
##$TPOFFS= (0..7)
0 0 0 0 0 0 0 0
##$TUNHIN= 0
##$TUNHOUT= 0
##$TUNXOUT= 0
##$USERA1= <user>
##$USERA2= <user>
##$USERA3= <user>
##$USERA4= <user>
##$USERA5= <user>
##$V9= 5
##$VALIST= <valist>
##$VCLIST= <CCCCCCCCCCCCCCC>
##$VD= 0
##$VDLIST= <DDDDDDDDDDDDDDD>
##$VPLIST= <PPPPPPPPPPPPPPP>
##$VTLIST= <TTTTTTTTTTTTTTT>
##$WBST= 1024
##$WBSW= 15.53612
##$XGAIN= (0..3)
0 0 0 0
##$XL= 0
##$YL= 0
##$YMAX_a= 1761633
##$YMIN_a= -2225366
##$ZGOPTNS= <>
##$ZL1= 120
##$ZL2= 120
##$ZL3= 120
##$ZL4= 120
##$ABSF1= 10
##$ABSF2= 0
##$ABSG= 5
##$ABSL= 3
##$ALPHA= 0
##$AQORDER= 0
##$ASSFAC= 0
##$ASSFACI= 0
##$ASSFACX= 0
##$ASSWID= 0
##$AUNMP= <proc_1H_AID>
##$AXLEFT= 0
##$AXNAME= <>
##$AXNUC= <off>
##$AXRIGHT= 0
##$AXTYPE= 0
##$AXUNIT= <>
##$AZFE= 0.1
##$AZFW= 0.1
##$BCFW= 1
##$BC_mod= 2
##$BYTORDP= 0
##$COROFFS= 0
##$CY= 12.5
##$DATMOD= 1
##$DC= 2
##$DFILT= <>
##$DTYPP= 0
##$F1P= 9.9967504570787
##$F2P= -9.53364507338961e-007
##$FCOR= 1
##$FTSIZE= 65536
##$FT_mod= 4
##$GAMMA= 1
##$GB= 0
##$INTBC= 1
##$INTSCL= 1
##$ISEN= 128
##$LB= 1
##$LEV0= 0
##$LPBIN= 0
##$MAXI= 10000
##$MC2= 0
##$MEAN= 0
##$ME_mod= 0
##$MI= 0.02
##$NCOEF= 0
##$NC_proc= 0
##$NLEV= 6
##$NOISF1= 8.174992
##$NOISF2= 6.675002
##$NSP= 1
##$NTH_PI= 0
##$NZP= 0
##$OFFSET= 11.01498
##$PC= 1
##$PHC0= -8.110149
##$PHC1= -10.00055
##$PH_mod= 0
##$PKNL= yes
##$PPARMOD= 0
##$PPDIAG= 0
##$PPIPTYP= 0
##$PPMPNUM= 100
##$PPRESOL= 1
##$PSCAL= 0
##$PSIGN= 0
##$PYNMP= <proc.py>
##$REVERSE= no
##$SF= 400.130009885034
##$SI= 131072
##$SIGF1= 5.6
##$SIGF2= 5.2
##$SINO= 400
##$SIOLD= 131072
##$SPECTYP= <>
##$SREGLST= <1H.CDCl3>
##$SSB= 2
##$STSI= 0
##$STSR= 0
##$SW_p= 4990.01996007982
##$SYMM= 0
##$S_DEV= 0
##$TDeff= 16244
##$TDoff= 0
##$TI= <>
##$TILT= no
##$TM1= 0
##$TM2= 0
##$TOPLEV= 0
##$USERP1= <user>
##$USERP2= <user>
##$USERP3= <user>
##$USERP4= <user>
##$USERP5= <user>
##$WDW= 4
##$XDIM= 8192
##$YMAX_p= 0
##$YMIN_p= 0
##$CURPLOT= <\\rik006s\net8_hp>
##$CURPRIN= <$\\rik006s\net8_hp>
##$DFORMAT= <normdp>
##$LAYOUT= <+/1d_h.xwp>
##$LFORMAT= <normlp>
##$PFORMAT= <normpl>
##$SURQMSG= 1
$$ End of Bruker specific parameters
$$ ---------------------------------
##NTUPLES= NMR FID
##VAR_NAME=  TIME,          FID/REAL,        FID/IMAG
##SYMBOL=    X,             R,               I
##VAR_TYPE=  INDEPENDENT,   DEPENDENT,       DEPENDENT
##VAR_FORM=  AFFN,          ASDF,            ASDF
##VAR_DIM=   8122,          8122,            8122
##UNITS=     SECONDS,       ARBITRARY UNITS, ARBITRARY UNITS
##FACTOR=    0.0002004,     1,               1
##FIRST=     0,             1968860,         -909125
##LAST=      1.6274484,     38383,           -2646
##MIN=       0,             -2098133,        -2098133
##MAX=       1.6274484,     1968860,         1968860
$$ Real data points
##PAGE= N=1
##DATA TABLE= (X++(R..R)), XYDATA
0  1968860
1  -202296
2 -2098133
3  1028611
4  1201129
5  -998562
6  -307968
7   984950
8  -646526
9 -1049799
10   819631
11   798188
12 -1170221
13  -941586
14   680713
15   588780
16  -576701
17  -266314
18   369600
19   -91284
20  -177639
21   718864
22   202174
23  -895306
24      -29
25  1144713
26    40169
27  -643331
28   257852
29    77748
30  -634193
31   525508
32   741750
33 -1208134
34  -990458
35  1413621
36   807917
37 -1422629
38  -618339
39  1027303
40   108377
41  -563597
42   419606
43   228508
44  -781800
45   170664
46  1253087
47  -112820
48 -1423888
49    12384
50  1358293
51    45267
52 -1099313
53    40449
54   573029
55  -417086
56  -193740
57   605727
58  -415654
59  -859103
60   755298
61   890327
62  -739082
63  -458111
64   640725
65    34351
66  -280547
67   496784
68     9482
69  -748922
70   257776
71   948308
72  -226732
73  -880282
74   -16621
75   474340
76    55431
77  -128877
78   -63064
79  -279937
80  -168074
81   562353
82   391692
83  -834326
84  -668597
85   888339
86   766481
87  -669279
88  -451069
89   547858
90   138008
91  -190480
92   385649
93   -58125
94  -783230
95   256709
96   986181
97  -301845
98  -917932
99   181088
100   446203
101  -229047
102   -81115
103   120615
104  -360317
105  -111615
106   605741
107   196906
108  -559337
109  -254433
110   364214
111   328739
112   -16428
113  -164182
114  -138385
115    12780
116   273263
117   257851
118  -338404
119  -621848
120   168986
121   699928
122   -89945
123  -597788
124   -20586
125   184705
126    -8593
127   247927
128    -5148
129  -631140
130    37098
131   936795
132   133502
133  -780918
134  -135758
135   519058
136   144582
137  -130994
138   -46643
139  -166925
140  -108221
141   324517
142   268516
143  -422097
144  -554891
145   203762
146   496090
147   -88086
148  -331654
149   -20787
150    47786
151    86955
152   297813
153   -37827
154  -513863
155    13347
156   666315
157   179763
158  -417287
159  -144392
160   124030
161    71022
162   195446
163    19112
164  -541799
165  -241189
166   640480
167   341435
168  -625280
169  -432970
170   308047
171   268679
172   -33267
173   -45727
174  -162035
175  -129130
176   346154
177   439369
178  -228783
179  -553144
180    69139
181   586890
182   135669
183  -418086
184  -185846
185   153625
186    59246
187    84183
188    40726
189  -419230
190  -278545
191   515153
192   376519
193  -422606
194  -327224
195   173284
196   136076
197   107301
198   126435
199  -284147
200  -284454
201   438669
202   500905
203  -293304
204  -516081
205    64651
206   344078
207    78136
208  -122803
209  -171858
210  -201949
211   111905
212   446087
213   -21282
214  -640269
215  -168767
216   595158
217   275104
218  -365022
219  -212890
220   111121
221   101464
222   180184
223   125769
224  -325411
225  -310500
226   381244
227   501527
228  -243201
229  -507918
230    23477
231   263552
232    48773
233   -41371
234  -164645
235  -276043
236   137902
237   496002
238   -13529
239  -535094
240  -132599
241   397368
242   236606
243  -106466
244  -166215
245  -106862
246    71755
247   331221
248   160515
249  -432785
250  -406800
251   381731
252   500994
253  -248645
254  -418335
255    47933
256   113283
257    53504
258   169166
259  -178302
260  -466799
261   197516
262   645910
263   -58521
264  -546933
265   -46424
266   337458
267   150417
268   -29279
269  -113876
270  -206080
271    17396
272   391017
273   163838
274  -464725
275  -377579
276   303074
277   381450
278  -126074
279  -271439
280   -79818
281    29830
282   208135
283   227326
284  -262537
285  -444036
286   192023
287   555146
288    19017
289  -410231
290  -112527
291   213820
292   155056
293    64162
294   -88866
295  -340267
296   -71763
297   504177
298   231489
299  -519077
300  -351741
301   318103
302   267026
303   -90028
304  -108032
305  -141276
306  -101178
307   303728
308   322129
309  -303949
310  -471447
311   166354
312   487871
313    35306
314  -321961
315  -130838
316    94852
317   160979
318   172923
319  -112081
320  -426734
321   -46771
322   517620
323   203989
324  -414095
325  -267099
326   174030
327   207661
328    77000
329   -78167
330  -273387
331  -100261
332   365735
333   327934
334  -277867
335  -449169
336   101061
337   400883
338    51779
339  -223679
340  -148053
341   -44831
342   153122
343   314627
344   -92270
345  -516710
346   -55362
347   511938
348   185866
349  -317940
350  -210288
351    69526
352   165826
353   171482
354   -26059
355  -326922
356  -167413
357   377234
358   376210
359  -254878
360  -432697
361    76232
362   310592
363    55502
364  -112293
365  -179113
366  -174354
367   207962
368   411952
369  -132105
370  -504652
371   -24792
372   398974
373   161710
374  -169003
375  -199296
376   -61359
377   166228
378   282231
379   -12311
380  -395607
381  -194768
382   354187
383   343476
384  -197470
385  -349179
386      174
387   201352
388   147614
389     4806
390  -257641
391  -246737
392   241549
393   429960
394   -84705
395  -439316
396   -82414
397   318379
398   195232
399   -98799
400  -192381
401  -128790
402   114145
403   346983
404    57590
405  -447829
406  -248049
407   358690
408   291801
409  -182774
410  -235615
411   -57207
412    78145
413   246723
414   104196
415  -341402
416  -292453
417   270314
418   401866
419   -66957
420  -340102
421   -96447
422   199881
423   212736
424    29285
425  -197511
426  -251810
427    97023
428   428117
429    73714
430  -451001
431  -223620
432   273824
433   228892
434   -52775
435  -175985
436  -192767
437    37635
438   345565
439   137971
440  -363123
441  -311106
442   214453
443   366872
444    -5009
445  -279329
446  -137669
447   126875
448   225197
449   114890
450  -198256
451  -340642
452    81242
453   457153
454    75159
455  -388923
456  -186343
457   187790
458   192791
459    46348
460  -136863
461  -274654
462   -13318
463   396053
464   193016
465  -361934
466  -324407
467   194747
468   316734
469     6450
470  -175912
471  -161254
472   -27123
473   263695
474   261067
475  -247925
476  -425779
477   105935
478   424364
479    75403
480  -274324
481  -193432
482    62178
483   218918
484   151110
485  -139137
486  -328867
487   -52030
488   392077
489   263130
490  -313622
491  -349397
492   166038
493   284306
494    15163
495   -97636
496  -188725
497  -144051
498   290956
499   356685
500  -266065
501  -451846
502   111834
503   365000
504    57982
505  -167593
506  -179703
507   -58975
508   213207
509   268605
510  -119009
511  -400207
512   -74159
513   398057
514   253312
515  -257748
516  -296029
517    66413
518   211486
519   123148
520   -38212
521  -275793
522  -204181
523   304072
524   399306
525  -199159
526  -449681
527    34933
528   337472
529   108145
530  -121751
531  -178072
532  -133528
533   160625
534   374547
535   -40309
536  -483438
537  -116848
538   404232
539   217189
540  -197762
541  -229397
542   -54135
543   148638
544   252367
545    -3692
546  -355403
547  -199356
548   296024
549   363252
550  -111966
551  -385859
552   -52770
553   287680
554   155449
555   -69867
556  -170693
557  -204749
558   108584
559   447544
560    28030
561  -513002
562  -152619
563   372226
564   182998
565  -132896
566  -161446
567  -156119
568    62581
569   366772
570    93240
571  -413079
572  -256009
573   289180
574   349590
575   -67105
576  -309272
577  -119532
578   173868
579   240677
580    47674
581  -249529
582  -285545
583   137877
584   430252
585    34378
586  -423952
587  -182999
588   260245
589   224689
590   -42548
591  -181646
592  -190441
593    45996
594   358686
595   160845
596  -372478
597  -311269
598   256991
599   335767
600   -70582
601  -223403
602  -112046
603    38419
604   254310
605   186562
606  -278175
607  -364758
608   148997
609   392543
610    31376
611  -293968
612  -198575
613   108930
614   264983
615    95981
616  -199764
617  -270402
618    21013
619   374072
620   210712
621  -326766
622  -339689
623   191493
624   325164
625    -9328
626  -182647
627  -169771
628   -36482
629   286115
630   252043
631  -285270
632  -391031
633   139770
634   361116
635    32352
636  -225216
637  -161166
638    40809
639   223081
640   177869
641  -150437
642  -335010
643    -9305
644   372458
645   178289
646  -272679
647  -251622
648    97974
649   213857
650    91387
651   -94964
652  -257979
653  -101076
654   302877
655   280912
656  -218182
657  -369897
658    58173
659   330173
660    98651
661  -169451
662  -189167
663   -51862
664   202692
665   284328
666  -111479
667  -422712
668   -39920
669   397823
670   162991
671  -234813
672  -212877
673    11034
674   181750
675   191743
676   -85985
677  -322090
678   -88833
679   304172
680   254009
681  -167572
682  -314613
683    15585
684   272023
685   113363
686  -118918
687  -180275
688  -105020
689   160256
690   311747
691   -60799
692  -401133
693   -65151
694   325787
695   150009
696  -140278
697  -180293
698   -82849
699   134957
700   270053
701    -2985
702  -356236
703  -166222
704   301883
705   292783
706  -142988
707  -296760
708   -26840
709   200900
710   172162
711   -15224
712  -248548
713  -205533
714   215962
715   361249
716   -84776
717  -375045
718   -66371
719   258620
720   168402
721   -83126
722  -205876
723  -127690
724   131840
725   286313
726    21957
727  -335812
728  -180863
729   262388
730   265120
731  -104075
732  -225705
733   -56036
734   112860
735   217215
736    76926
737  -269576
738  -251296
739   191682
740   326496
741   -45913
742  -309976
743  -125775
744   169164
745   206562
746     5227
747  -206933
748  -202469
749    97940
750   353332
751    93937
752  -353091
753  -214602
754   262506
755   262493
756   -66469
757  -185293
758  -134634
759    44510
760   287124
761   124040
762  -322515
763  -281449
764   188304
765   296713
766   -35839
767  -245009
768  -134352
769    96835
770   223902
771    94920
772  -189195
773  -250026
774    78388
775   354380
776   102959
777  -286423
778  -198741
779   146456
780   223666
781    38940
782  -164967
783  -222608
784    -4464
785   289853
786   176278
787  -262446
788  -321634
789   116649
790   329997
791    35359
792  -224934
793  -143436
794    45824
795   216503
796   206354
797  -164091
798  -370687
799    59274
800   398454
801    68190
802  -281702
803  -169009
804    63578
805   182246
806   138696
807  -132930
808  -305900
809   -22586
810   325809
811   187741
812  -215855
813  -273366
814    70249
815   279103
816    91960
817  -147002
818  -186921
819   -53543
820   204719
821   252883
822  -139880
823  -378687
824   -12707
825   334341
826   124901
827  -195811
828  -196234
829    -9979
830   188494
831   221986
832   -69541
833  -332465
834   -85754
835   335452
836   243824
837  -199086
838  -277181
839    37968
840   223120
841   136102
842   -80859
843  -267734
844  -132980
845   244934
846   269927
847  -150779
848  -343876
849   -26665
850   278087
851   164417
852  -124544
853  -210216
854   -52568
855   169996
856   244719
857    -2665
858  -324928
859  -156552
860   306820
861   257917
862  -169952
863  -237757
864   -19248
865   122991
866   187127
867    28219
868  -305721
869  -215607
870   255922
871   302232
872  -113500
873  -291831
874   -69975
875   190901
876   212908
877   -36395
878  -255292
879  -136786
880   181799
881   293329
882     7617
883  -312479
884  -160328
885   253168
886   260245
887  -102827
888  -252474
889   -75922
890   131067
891   217023
892    54104
893  -271467
894  -242276
895   198181
896   321515
897   -80588
898  -311473
899   -75896
900   154707
901   157948
902    53041
903  -177960
904  -252736
905   128878
906   382405
907    20626
908  -317670
909  -117309
910   181944
911   202566
912    33986
913  -191751
914  -220058
915    93456
916   302386
917    55622
918  -280973
919  -235183
920   121689
921   293230
922     9746
923  -277747
924  -149556
925   130267
926   219758
927    96221
928  -180756
929  -265431
930   102370
931   371213
932    52050
933  -294454
934  -144841
935   135585
936   194962
937    68394
938  -174316
939  -256445
940    33230
941   303061
942   108578
943  -266988
944  -247078
945   110454
946   264047
947    54845
948  -184636
949  -183724
950    38082
951   255250
952   175869
953  -180745
954  -300261
955    56252
956   329798
957    92931
958  -238361
959  -196373
960    67198
961   208549
962   124554
963  -127541
964  -290066
965   -39122
966   329580
967   174766
968  -264156
969  -238195
970   107062
971   219521
972    95509
973   -97313
974  -244595
975   -57827
976   294707
977   198973
978  -221190
979  -280345
980    37940
981   245594
982   130421
983  -154372
984  -240170
985     3699
986   234523
987   169761
988  -102321
989  -273509
990   -67023
991   290909
992   216782
993  -191023
994  -254163
995    41527
996   199530
997   137223
998   -51625
999  -264860
1000  -137412
1001   258917
1002   260271
1003  -171588
1004  -315269
1005     4970
1006   239459
1007   136144
1008   -82626
1009  -210757
1010  -104120
1011   206629
1012   280939
1013   -79295
1014  -327496
1015   -53293
1016   275953
1017   172528
1018  -122296
1019  -218194
1020   -74090
1021   166129
1022   219662
1023   -53336
1024  -292983
1025  -131287
1026   219116
1027   249990
1028   -92286
1029  -285697
1030   -55689
1031   215257
1032   181258
1033   -38808
1034  -211380
1035  -150176
1036   167601
1037   307838
1038   -29963
1039  -319096
1040   -90395
1041   230215
1042   186911
1043   -58163
1044  -220829
1045  -140753
1046   125126
1047   248575
1048    15113
1049  -281380
1050  -189375
1051   194914
1052   283410
1053   -51813
1054  -265849
1055   -87548
1056   153201
1057   198837
1058    49399
1059  -213785
1060  -231002
1061   152786
1062   331567
1063   -24377
1064  -302467
1065  -110926
1066   165139
1067   187034
1068     5017
1069  -203665
1070  -199657
1071    93706
1072   293439
1073    53175
1074  -276917
1075  -180111
1076   174803
1077   253796
1078     2049
1079  -202628
1080  -148630
1081    83477
1082   256115
1083    99126
1084  -236041
1085  -237780
1086   116252
1087   286626
1088    36648
1089  -254063
1090  -183058
1091   113737
1092   225084
1093    56316
1094  -178154
1095  -218845
1096    35420
1097   299984
1098   129530
1099  -261264
1100  -224299
1101   149091
1102   240600
1103    37010
1104  -147158
1105  -194161
1106     3883
1107   271608
1108   155442
1109  -229366
1110  -270466
1111    85200
1112   270803
1113    60833
1114  -202430
1115  -193418
1116    44921
1117   230833
1118   137519
1119  -152361
1120  -263265
1121    19541
1122   307237
1123   126754
1124  -223399
1125  -207537
1126    67080
1127   215241
1128   119938
1129  -126262
1130  -245499
1131   -24602
1132   263066
1133   173276
1134  -181023
1135  -272759
1136    19789
1137   255234
1138   123062
1139  -157732
1140  -217611
1141   -15599
1142   214383
1143   197068
1144  -112664
1145  -295258
1146   -26410
1147   283044
1148   155675
1149  -164968
1150  -224399
1151    -2699
1152   204747
1153   169714
1154   -85844
1155  -260184
1156   -80695
1157   244260
1158   217958
1159  -146347
1160  -279989
1161     2143
1162   230694
1163   132251
1164   -81648
1165  -211948
1166  -114543
1167   202919
1168   266296
1169  -111892
1170  -307960
1171   -21627
1172   242906
1173   152782
1174   -86068
1175  -215273
1176   -93348
1177   187153
1178   235019
1179   -63877
1180  -277872
1181   -97807
1182   212697
1183   225142
1184   -81572
1185  -260529
1186   -67868
1187   190398
1188   193396
1189   -35184
1190  -239931
1191  -147119
1192   174724
1193   263902
1194   -47039
1195  -287558
1196   -95429
1197   210378
1198   197935
1199   -51400
1200  -214733
1201  -123736
1202   134429
1203   251224
1204    10280
1205  -282423
1206  -147933
1207   218705
1208   228430
1209   -64761
1210  -209737
1211  -104218
1212   114070
1213   232688
1214    30695
1215  -260267
1216  -182212
1217   169286
1218   251749
1219   -26954
1220  -243843
1221  -131841
1222   139182
1223   221779
1224    14084
1225  -214529
1226  -177051
1227   109419
1228   280622
1229    41872
1230  -267952
1231  -155909
1232   168462
1233   218839
1234     8136
1235  -187376
1236  -173268
1237    75180
1238   264098
1239    68559
1240  -247769
1241  -197455
1242   123261
1243   245150
1244    27994
1245  -220457
1246  -169942
1247   100605
1248   224679
1249    68693
1250  -176239
1251  -207883
1252    68596
1253   285904
1254    83071
1255  -236461
1256  -182819
1257   119474
1258   222581
1259    53274
1260  -164522
1261  -201642
1262    30477
1263   258861
1264   113420
1265  -222587
1266  -233511
1267    92263
1268   247619
1269    46682
1270  -178630
1271  -179850
1272    21654
1273   233662
1274   152151
1275  -181178
1276  -250344
1277    69460
1278   271495
1279    88047
1280  -177628
1281  -191677
1282    29736
1283   228509
1284   130705
1285  -160153
1286  -237014
1287     8581
1288   238547
1289   140838
1290  -173745
1291  -252027
1292    35284
1293   238886
1294    95569
1295  -140276
1296  -202014
1297   -26381
1298   222171
1299   190390
1300  -143891
1301  -266141
1302    25723
1303   257203
1304   121284
1305  -139688
1306  -207307
1307   -14400
1308   212258
1309   167539
1310  -110138
1311  -258363
1312   -50502
1313   245916
1314   177434
1315  -160497
1316  -249124
1317     6069
1318   209970
1319   141507
1320   -82255
1321  -233127
1322   -86299
1323   227931
1324   222239
1325  -130340
1326  -266267
1327    -8432
1328   219239
1329   155096
1330   -81017
1331  -219459
1332   -85012
1333   191873
1334   225459
1335   -81669
1336  -279766
1337   -62152
1338   219663
1339   175647
1340   -86648
1341  -225308
1342   -80786
1343   180473
1344   209878
1345   -57651
1346  -252392
1347   -97657
1348   185452
1349   218333
1350   -51510
1351  -264811
1352   -88674
1353   216404
1354   185882
1355   -66644
1356  -198954
1357  -114728
1358   129019
1359   256166
1360    -9757
1361  -297673
1362  -109356
1363   223490
1364   183466
1365   -59695
1366  -188948
1367  -131492
1368   113079
1369   256653
1370     4326
1371  -274452
1372  -136651
1373   177207
1374   218923
1375   -22229
1376  -220793
1377  -130361
1378   137485
1379   227929
1380    12640
1381  -215134
1382  -159104
1383   121801
1384   255402
1385    24686
1386  -247773
1387  -145540
1388   149797
1389   208981
1390     5706
1391  -192077
1392  -164456
1393    75883
1394   245056
1395    66927
1396  -236523
1397  -186982
1398   139936
1399   238659
1400    10344
1401  -194266
1402  -153629
1403    73360
1404   232467
1405    82419
1406  -209419
1407  -202315
1408   104321
1409   249692
1410    48880
1411  -200738
1412  -182058
1413    83267
1414   232863
1415    59075
1416  -183236
1417  -184590
1418    40103
1419   238468
1420   118173
1421  -206378
1422  -223947
1423   103507
1424   237587
1425    39493
1426  -150248
1427  -170696
1428    -6933
1429   233874
1430   156958
1431  -197244
1432  -236103
1433    84997
1434   230389
1435    66049
1436  -145434
1437  -192309
1438     4524
1439   232005
1440   135065
1441  -164714
1442  -216979
1443    29421
1444   220553
1445   123650
1446  -148366
1447  -229522
1448    20857
1449   233834
1450   109678
1451  -140333
1452  -203184
1453   -14311
1454   212425
1455   170683
1456  -136322
1457  -259552
1458    14563
1459   253430
1460   108863
1461  -145983
1462  -183889
1463   -23632
1464   185281
1465   188012
1466  -104153
1467  -274596
1468   -19438
1469   251742
1470   124380
1471  -139613
1472  -192930
1473   -34115
1474   180254
1475   184214
1476   -89301
1477  -245517
1478   -38807
1479   208367
1480   167349
1481   -92406
1482  -234547
1483   -52546
1484   210898
1485   169752
1486   -99553
1487  -211783
1488   -58143
1489   166973
1490   200992
1491   -63250
1492  -269857
1493   -64582
1494   223288
1495   160946
1496   -94775
1497  -200491
1498   -70722
1499   160665
1500   210453
1501   -44358
1502  -255381
1503   -89448
1504   203397
1505   195325
1506   -73529
1507  -228167
1508   -76394
1509   174079
1510   192553
1511   -40808
1512  -226540
1513  -119668
1514   161814
1515   221866
1516   -46923
1517  -252608
1518   -97408
1519   181889
1520   194216
1521   -41394
1522  -204144
1523  -108088
1524   129648
1525   220640
1526     9514
1527  -238436
1528  -138073
1529   176830
1530   220748
1531   -40876
1532  -206227
1533  -107008
1534   106294
1535   209454
1536    32599
1537  -238501
1538  -171331
1539   152778
1540   230559
1541   -18039
1542  -215353
1543  -129768
1544   124563
1545   226427
1546    23537
1547  -217259
1548  -152640
1549   123341
1550   231545
1551    31608
1552  -221494
1553  -164596
1554   133966
1555   230872
1556     5937
1557  -203326
1558  -152421
1559    81344
1560   220438
1561    62430
1562  -211260
1563  -192124
1564   110066
1565   246783
1566    34202
1567  -201716
1568  -154081
1569    88221
1570   215633
1571    69557
1572  -172630
1573  -198344
1574    61609
1575   253688
1576    72798
1577  -212564
1578  -178843
1579    84025
1580   207275
1581    69276
1582  -160627
1583  -199589
1584    39097
1585   244951
1586   103796
1587  -185185
1588  -199131
1589    68885
1590   234295
1591    82335
1592  -174435
1593  -193099
1594    39696
1595   217537
1596   110661
1597  -158425
1598  -228342
1599    32770
1600   248748
1601    97592
1602  -180068
1603  -193653
1604    40420
1605   210847
1606   117104
1607  -130910
1608  -212013
1609     4914
1610   232416
1611   138379
1612  -152019
1613  -227084
1614    19704
1615   221236
1616   106370
1617  -135668
1618  -200436
1619   -26451
1620   197598
1621   167899
1622  -122490
1623  -244571
1624    -1752
1625   231159
1626   131916
1627  -120917
1628  -198723
1629   -23410
1630   198439
1631   170577
1632  -100088
1633  -234912
1634   -38757
1635   212891
1636   160112
1637  -123833
1638  -234855
1639   -25390
1640   195480
1641   149185
1642   -86858
1643  -221260
1644   -62588
1645   201775
1646   193339
1647   -95586
1648  -237328
1649   -35851
1650   199918
1651   165802
1652   -78403
1653  -219588
1654   -67554
1655   178575
1656   185956
1657   -63429
1658  -237958
1659   -86577
1660   189461
1661   189446
1662   -79505
1663  -223235
1664   -65735
1665   164604
1666   187061
1667   -28840
1668  -220648
1669  -108017
1670   174502
1671   209241
1672   -54398
1673  -230815
1674   -88509
1675   161110
1676   189786
1677   -33917
1678  -212499
1679  -112668
1680   141015
1681   217589
1682   -17464
1683  -240987
1684  -113964
1685   171568
1686   201972
1687   -33928
1688  -203558
1689  -113911
1690   126461
1691   219714
1692     3452
1693  -234841
1694  -136767
1695   150121
1696   211768
1697   -17037
1698  -214403
1699  -122928
1700   130223
1701   210400
1702    14116
1703  -200188
1704  -149553
1705   116215
1706   231300
1707    19594
1708  -219864
1709  -142600
1710   124668
1711   207715
1712    18874
1713  -191406
1714  -159682
1715    89498
1716   219663
1717    42147
1718  -202100
1719  -168977
1720   104347
1721   231456
1722    35255
1723  -192462
1724  -145202
1725    87641
1726   209757
1727    68229
1728  -180331
1729  -192703
1730    82938
1731   242595
1732    41243
1733  -200618
1734  -157123
1735    70939
1736   202742
1737    73211
1738  -177385
1739  -196345
1740    66809
1741   235921
1742    75136
1743  -178331
1744  -180009
1745    71689
1746   227575
1747    77017
1748  -169642
1749  -179625
1750    41219
1751   204848
1752    99435
1753  -158604
1754  -213552
1755    39580
1756   231199
1757    85640
1758  -166477
1759  -183327
1760    32131
1761   199989
1762   113604
1763  -126823
1764  -205394
1765    12154
1766   235176
1767   123991
1768  -156333
1769  -197570
1770    28802
1771   196873
1772   108723
1773  -122925
1774  -212263
1775   -14542
1776   215128
1777   132809
1778  -143779
1779  -210246
1780     7235
1781   205360
1782   130554
1783  -122896
1784  -206711
1785    -3777
1786   204478
1787   143293
1788  -101961
1789  -212901
1790   -27381
1791   214879
1792   148541
1793  -134130
1794  -214649
1795   -11106
1796   176661
1797   142017
1798   -81068
1799  -222168
1800   -55783
1801   206410
1802   165498
1803  -107784
1804  -212535
1805   -28671
1806   182145
1807   157300
1808   -73389
1809  -208456
1810   -57752
1811   179773
1812   175967
1813   -70400
1814  -225249
1815   -66338
1816   185839
1817   165974
1818   -82467
1819  -208726
1820   -62101
1821   160534
1822   176040
1823   -44370
1824  -217795
1825   -86583
1826   178189
1827   193376
1828   -66862
1829  -221122
1830   -65459
1831   163182
1832   173319
1833   -35346
1834  -205613
1835  -106559
1836   154071
1837   207148
1838   -48907
1839  -229130
1840   -86595
1841   155637
1842   182314
1843   -24565
1844  -206031
1845  -111058
1846   143448
1847   202435
1848   -15299
1849  -210398
1850  -119322
1851   140407
1852   210516
1853   -16128
1854  -216196
1855  -105753
1856   132315
1857   184934
1858     7569
1859  -191194
1860  -147985
1861   119529
1862   225482
1863    -2730
1864  -214423
1865  -116110
1866   122812
1867   192535
1868    23078
1869  -186555
1870  -152636
1871   104106
1872   221608
1873    22691
1874  -208047
1875  -145862
1876   112103
1877   211411
1878    22131
1879  -189065
1880  -148462
1881    86909
1882   214981
1883    49035
1884  -195429
1885  -170018
1886    96677
1887   225174
1888    39059
1889  -190804
1890  -155673
1891    84109
1892   208182
1893    59055
1894  -172290
1895  -177975
1896    61244
1897   225990
1898    70516
1899  -190005
1900  -175656
1901    79073
1902   208273
1903    64962
1904  -156359
1905  -179856
1906    39822
1907   218354
1908    91432
1909  -168706
1910  -189155
1911    54331
1912   217797
1913    85557
1914  -158238
1915  -184315
1916    39457
1917   205084
1918    98108
1919  -143746
1920  -202848
1921    22354
1922   226155
1923   103137
1924  -162148
1925  -188891
1926    32633
1927   198471
1928   110112
1929  -128982
1930  -206779
1931     5793
1932   222579
1933   121170
1934  -144745
1935  -198755
1936    14699
1937   204958
1938   120444
1939  -126274
1940  -203925
1941    -6431
1942   196863
1943   138924
1944  -113552
1945  -215541
1946   -12189
1947   209072
1948   132895
1949  -122685
1950  -201519
1951   -14781
1952   183961
1953   141827
1954   -91752
1955  -208676
1956   -35744
1957   197184
1958   154556
1959  -104954
1960  -212360
1961   -23897
1962   184507
1963   138978
1964   -81028
1965  -198641
1966   -56655
1967   178292
1968   173550
1969   -85722
1970  -221929
1971   -42400
1972   181127
1973   150553
1974   -76093
1975  -204930
1976   -66375
1977   169164
1978   173146
1979   -65152
1980  -212506
1981   -67168
1982   173573
1983   179054
1984   -64758
1985  -211663
1986   -63404
1987   162157
1988   172274
1989   -39035
1990  -202288
1991   -90970
1992   157893
1993   191433
1994   -48577
1995  -216137
1996   -84558
1997   148042
1998   173618
1999   -31620
2000  -200298
2001  -101129
2002   136276
2003   190881
2004   -16578
2005  -207848
2006  -105728
2007   147117
2008   192456
2009   -21582
2010  -189596
2011  -101112
2012   122889
2013   194413
2014     6027
2015  -201456
2016  -128262
2017   128550
2018   195863
2019   -12297
2020  -201984
2021  -122139
2022   117679
2023   193941
2024     8413
2025  -186392
2026  -136978
2027   106161
2028   214844
2029    18779
2030  -204638
2031  -132761
2032   120687
2033   198133
2034    19354
2035  -172402
2036  -142274
2037    84331
2038   213375
2039    37962
2040  -196758
2041  -148240
2042    94160
2043   195296
2044    36096
2045  -173271
2046  -156403
2047    77040
2048   204193
2049    50843
2050  -171379
2051  -160790
2052    67558
2053   206636
2054    59832
2055  -174954
2056  -164052
2057    74907
2058   202907
2059    57574
2060  -156756
2061  -167145
2062    46170
2063   204900
2064    82500
2065  -168145
2066  -185004
2067    64928
2068   210777
2069    64936
2070  -151253
2071  -163897
2072    29938
2073   200000
2074   102719
2075  -156660
2076  -198007
2077    47925
2078   212585
2079    79290
2080  -143157
2081  -173206
2082    17496
2083   200111
2084   111900
2085  -140678
2086  -192182
2087    21988
2088   198690
2089   110845
2090  -125261
2091  -195256
2092    13128
2093   203827
2094   108032
2095  -127134
2096  -181800
2097    -5200
2098   180347
2099   132467
2100  -113422
2101  -208609
2102      287
2103   200671
2104   115386
2105  -111241
2106  -187158
2107   -19167
2108   176869
2109   140651
2110   -99830
2111  -207893
2112   -20439
2113   196713
2114   138423
2115  -101650
2116  -195836
2117   -25396
2118   178170
2119   142222
2120   -83379
2121  -203674
2122   -47553
2123   180088
2124   160170
2125   -89904
2126  -213651
2127   -42759
2128   178634
2129   145472
2130   -78866
2131  -193829
2132   -60623
2133   158331
2134   171703
2135   -58736
2136  -213991
2137   -59412
2138   177905
2139   162818
2140   -64490
2141  -189506
2142   -68355
2143   146696
2144   173441
2145   -45258
2146  -206680
2147   -75906
2148   148532
2149   166976
2150   -41170
2151  -203720
2152   -92040
2153   148930
2154   176176
2155   -41427
2156  -189541
2157   -83552
2158   130496
2159   188132
2160    -8504
2161  -208613
2162  -103051
2163   156077
2164   180110
2165   -32182
2166  -181769
2167  -102512
2168   112151
2169   193895
2170      482
2171  -211109
2172  -120070
2173   136950
2174   185849
2175   -16991
2176  -185623
2177  -113436
2178   108920
2179   194770
2180    13321
2181  -184319
2182  -126666
2183   109403
2184   201142
2185    13920
2186  -190013
2187  -127333
2188   105894
2189   188892
2190    18111
2191  -172686
2192  -133606
2193    83177
2194   191882
2195    35619
2196  -181119
2197  -146377
2198    91184
2199   195346
2200    29131
2201  -169234
2202  -140140
2203    75505
2204   193268
2205    50575
2206  -168366
2207  -155199
2208    74259
2209   199149
2210    52180
2211  -165658
2212  -160065
2213    70635
2214   199485
2215    52376
2216  -156089
2217  -155376
2218    48726
2219   196933
2220    81256
2221  -164217
2222  -177683
2223    67836
2224   200311
2225    55505
2226  -139992
2227  -156971
2228    20445
2229   195136
2230    98954
2231  -158956
2232  -181875
2233    52605
2234   189569
2235    75424
2236  -124516
2237  -168580
2238    13237
2239   199619
2240    99488
2241  -143040
2242  -169183
2243    24596
2244   175725
2245   106653
2246  -115972
2247  -192498
2248    11031
2249   198685
2250    94700
2251  -125464
2252  -167327
2253    -2875
2254   169639
2255   128078
2256  -109507
2257  -203715
2258     6724
2259   198379
2260   103911
2261  -106390
2262  -172037
2263   -21834
2264   171987
2265   142947
2266  -103965
2267  -206634
2268    -9282
2269   188323
2270   118728
2271   -92549
2272  -183025
2273   -36520
2274   171800
2275   144995
2276   -94219
2277  -194199
2278   -28594
2279   164920
2280   142474
2281   -72904
2282  -198802
2283   -43419
2284   177570
2285   139121
2286   -83255
2287  -174045
2288   -49774
2289   142935
2290   164474
2291   -56429
2292  -211186
2293   -47161
2294   170782
2295   134740
2296   -62629
2297  -173307
2298   -74536
2299   140710
2300   176996
2301   -54705
2302  -204681
2303   -52446
2304   149730
2305   148205
2306   -31884
2307  -188515
2308   -94449
2309   152719
2310   176918
2311   -53735
2312  -189139
2313   -71484
2314   126019
2315   170123
2316   -13563
2317  -204175
2318  -103167
2319   155165
2320   167794
2321   -42420
2322  -168960
2323   -91147
2324   103267
2325   187447
2326     3813
2327  -207053
2328  -104333
2329   144611
2330   167057
2331   -21627
2332  -160897
2333  -108401
2334    91860
2335   195650
2336    11066
2337  -198683
2338  -107148
2339   117839
2340   164850
2341     6622
2342  -163853
2343  -133621
2344    94029
2345   197908
2346     7474
2347  -181603
2348  -106492
2349    89880
2350   171831
2351    41650
2352  -170392
2353  -150916
2354   103259
2355   197609
2356    10229
2357  -161314
2358  -119919
2359    65096
2360   187094
2361    59731
2362  -176469
2363  -158180
2364    92815
2365   188703
2366    28081
2367  -152328
2368  -145524
2369    54500
2370   194580
2371    58666
2372  -166135
2373  -149327
2374    64550
2375   180789
2376    60419
2377  -142924
2378  -162664
2379    54503
2380   200270
2381    59636
2382  -143788
2383  -141205
2384    37544
2385   177212
2386    86153
2387  -144360
2388  -175496
2389    47643
2390   188776
2391    62407
2392  -133547
2393  -153752
2394    15488
2395   179625
2396   101212
2397  -139434
2398  -180104
2399    39183
2400   184074
2401    82693
2402  -113544
2403  -165968
2404     7816
2405   192565
2406   108774
2407  -131012
2408  -175238
2409    18694
2410   171666
2411   104813
2412  -103762
2413  -192580
2414    -4428
2415   195743
2416   103753
2417  -121486
2418  -164409
2419    -8345
2420   158087
2421   129144
2422   -92888
2423  -199767
2424    -6810
2425   191156
2426   105721
2427   -99474
2428  -163295
2429   -29134
2430   156981
2431   140397
2432   -90257
2433  -194439
2434   -18747
2435   170456
2436   122024
2437   -76085
2438  -175335
2439   -40753
2440   163570
2441   144026
2442   -83229
2443  -186083
2444   -36193
2445   151419
2446   139094
2447   -63233
2448  -192021
2449   -54701
2450   161508
2451   144422
2452   -69109
2453  -182004
2454   -56769
2455   143570
2456   157986
2457   -46426
2458  -193189
2459   -58734
2460   159285
2461   154940
2462   -47906
2463  -178342
2464   -72210
2465   136638
2466   162252
2467   -41526
2468  -191528
2469   -77776
2470   134167
2471   156352
2472   -34359
2473  -186009
2474   -90435
2475   131912
2476   162498
2477   -33838
2478  -172544
2479   -83717
2480   115997
2481   175482
2482    -3963
2483  -183475
2484   -92796
2485   135693
2486   164664
2487   -22006
2488  -163980
2489  -100368
2490    95352
2491   180352
2492     2715
2493  -192103
2494  -107117
2495   115317
2496   162287
2497    -2420
2498  -166534
2499  -122015
2500    96293
2501   189563
2502    10641
2503  -176788
2504  -109926
2505    98843
2506   175158
2507    28266
2508  -167568
2509  -136109
2510    96426
2511   189771
2512    15779
2513  -165225
2514  -121359
2515    75187
2516   176996
2517    42608
2518  -165260
2519  -146610
2520    83913
2521   183189
2522    25178
2523  -151822
2524  -130591
2525    58153
2526   179392
2527    56451
2528  -155146
2529  -147863
2530    70225
2531   184033
2532    44347
2533  -143533
2534  -140335
2535    51063
2536   184806
2537    64250
2538  -146021
2539  -148155
2540    50051
2541   178572
2542    67427
2543  -140732
2544  -163148
2545    41467
2546   184838
2547    66598
2548  -138033
2549  -154257
2550    29350
2551   177895
2552    88963
2553  -133177
2554  -171928
2555    35165
2556   184929
2557    78570
2558  -121032
2559  -158094
2560    17488
2561   180453
2562    98227
2563  -121212
2564  -170586
2565    16973
2566   170852
2567    92594
2568  -111591
2569  -173383
2570     3218
2571   177788
2572    99298
2573  -110747
2574  -160760
2575     -745
2576   162406
2577   112320
2578   -98088
2579  -180115
2580    -5696
2581   176999
2582   107821
2583   -98184
2584  -161745
2585   -16586
2586   155202
2587   125958
2588   -87434
2589  -187392
2590   -21169
2591   170512
2592   117899
2593   -87776
2594  -167727
2595   -30163
2596   154410
2597   138130
2598   -75841
2599  -189304
2600   -33534
2601   159975
2602   129661
2603   -71156
2604  -176316
2605   -46832
2606   152112
2607   143254
2608   -67447
2609  -182374
2610   -45100
2611   143524
2612   136668
2613   -49251
2614  -178265
2615   -59678
2616   151509
2617   149443
2618   -56230
2619  -171851
2620   -55356
2621   128973
2622   144152
2623   -37376
2624  -180681
2625   -73985
2626   139335
2627   152888
2628   -45548
2629  -173069
2630   -69791
2631   124050
2632   154452
2633   -26711
2634  -176451
2635   -83123
2636   125729
2637   163822
2638   -23813
2639  -172436
2640   -84240
2641   121788
2642   163858
2643   -17792
2644  -174640
2645   -92904
2646   112284
2647   164797
2648    -7102
2649  -174130
2650  -101391
2651   112891
2652   170954
2653    -8187
2654  -171653
2655  -101087
2656    99597
2657   167857
2658     9873
2659  -166797
2660  -113850
2661   103006
2662   174659
2663     5655
2664  -161416
2665  -110841
2666    86488
2667   170062
2668    19553
2669  -164444
2670  -121053
2671    89398
2672   170351
2673    20712
2674  -151716
2675  -125750
2676    74939
2677   178662
2678    28308
2679  -158691
2680  -121927
2681    74632
2682   167362
2683    43474
2684  -144883
2685  -141678
2686    67434
2687   186855
2688    38655
2689  -153220
2690  -129254
2691    56516
2692   168266
2693    61291
2694  -141969
2695  -152877
2696    55346
2697   185096
2698    51052
2699  -143055
2700  -139389
2701    42913
2702   171349
2703    74289
2704  -134098
2705  -156028
2706    44988
2707   175588
2708    66172
2709  -123741
2710  -150161
2711    27050
2712   173668
2713    80747
2714  -129837
2715  -153742
2716    33544
2717   162802
2718    77867
2719  -108852
2720  -160953
2721    10031
2722   177470
2723    88270
2724  -123992
2725  -152787
2726    18859
2727   157615
2728    97037
2729   -97198
2730  -170155
2731     1359
2732   175928
2733    95901
2734  -109211
2735  -158253
2736    -6014
2737   157186
2738   113638
2739   -95620
2740  -173544
2741    -6112
2742   162877
2743   107160
2744   -87059
2745  -167472
2746   -25597
2747   162408
2748   123483
2749   -92504
2750  -168408
2751   -12774
2752   147955
2753   118014
2754   -67222
2755  -176596
2756   -38103
2757   161940
2758   124287
2759   -83524
2760  -162767
2761   -30275
2762   134306
2763   131258
2764   -55546
2765  -177245
2766   -43286
2767   151989
2768   125254
2769   -62539
2770  -158006
2771   -51607
2772   132950
2773   146407
2774   -52271
2775  -178411
2776   -45929
2777   138294
2778   128322
2779   -39641
2780  -162034
2781   -76579
2782   133761
2783   158769
2784   -52002
2785  -175251
2786   -51014
2787   119746
2788   138677
2789   -17578
2790  -169661
2791   -90112
2792   132116
2793   162970
2794   -41656
2795  -165626
2796   -66490
2797   104626
2798   152494
2799    -4934
2800  -177003
2801   -93061
2802   125555
2803   152338
2804   -25527
2805  -151823
2806   -89433
2807    93799
2808   165628
2809    -2499
2810  -175989
2811   -87242
2812   112265
2813   142374
2814       56
2815  -144402
2816  -110889
2817    91068
2818   176778
2819    -1380
2820  -166352
2821   -88630
2822    90255
2823   147167
2824    20967
2825  -148290
2826  -127603
2827    90276
2828   178475
2829     5176
2830  -154714
2831  -102393
2832    69946
2833   159617
2834    38483
2835  -156057
2836  -130450
2837    86001
2838   170020
2839    20475
2840  -136772
2841  -120241
2842    56078
2843   175870
2844    46050
2845  -157473
2846  -127261
2847    72391
2848   153346
2849    43244
2850  -122547
2851  -143434
2852    46564
2853   185214
2854    46738
2855  -152784
2856  -120879
2857    54040
2858   147214
2859    66041
2860  -119243
2861  -153342
2862    48195
2863   182023
2864    47528
2865  -128554
2866  -125576
2867    28347
2868   154727
2869    81723
2870  -125672
2871  -159080
2872    45265
2873   166071
2874    58240
2875  -108185
2876  -143417
2877     5611
2878   168988
2879    93741
2880  -128974
2881  -154489
2882    32725
2883   152494
2884    80215
2885   -89462
2886  -161760
2887    -4801
2888   180482
2889    94088
2890  -122343
2891  -147671
2892    12935
2893   142277
2894   101088
2895   -84657
2896  -171546
2897    -5756
2898   171378
2899    93564
2900  -101326
2901  -145979
2902   -13637
2903   141699
2904   117401
2905   -83958
2906  -171750
2907    -4215
2908   156504
2909    95055
2910   -75895
2911  -153319
2912   -34409
2913   147535
2914   126493
2915   -85809
2916  -168234
2917   -11096
2918   139881
2919   109286
2920   -54750
2921  -163266
2922   -50344
2923   152685
2924   131242
2925   -80785
2926  -159049
2927   -30415
2928   125782
2929   130303
2930   -43410
2931  -173744
2932   -53879
2933   147806
2934   128113
2935   -59204
2936  -154372
2937   -57555
2938   121744
2939   149978
2940   -42168
2941  -175024
2942   -49677
2943   130689
2944   127023
2945   -32472
2946  -152084
2947   -78561
2948   121912
2949   157631
2950   -42942
2951  -166839
2952   -53640
2953   111603
2954   132364
2955   -13049
2956  -160520
2957   -90527
2958   119539
2959   150579
2960   -33358
2961  -154039
2962   -71198
2963    96713
2964   148698
2965     -789
2966  -166296
2967   -90172
2968   116123
2969   146878
2970   -12471
2971  -147025
2972   -94100
2973    89253
2974   164063
2975     3487
2976  -166030
2977   -92002
2978    97112
2979   142771
2980     9903
2981  -143558
2982  -117815
2983    83831
2984   174597
2985     6932
2986  -158076
2987   -92549
2988    79368
2989   145989
2990    29459
2991  -141329
2992  -126073
2993    80177
2994   168373
2995    15157
2996  -142934
2997  -106852
2998    59988
2999   158744
3000    41151
3001  -148940
3002  -124484
3003    75878
3004   155084
3005    29375
3006  -124022
3007  -124250
3008    48543
3009   171050
3010    46767
3011  -147732
3012  -121907
3013    61130
3014   147151
3015    49722
3016  -116933
3017  -143219
3018    42484
3019   175402
3020    50670
3021  -134574
3022  -124784
3023    38233
3024   150648
3025    70761
3026  -116794
3027  -149520
3028    38170
3029   169460
3030    59841
3031  -113135
3032  -134947
3033    18281
3034   158411
3035    82252
3036  -122124
3037  -150006
3038    30057
3039   153232
3040    71380
3041   -98165
3042  -148267
3043     3867
3044   164864
3045    88080
3046  -115434
3047  -142516
3048    20191
3049   141963
3050    88180
3051   -83905
3052  -154904
3053    -1395
3054   163706
3055    88334
3056  -104137
3057  -143527
3058    -2138
3059   136327
3060   102383
3061   -82162
3062  -165320
3063    -6454
3064   154674
3065    93960
3066   -81735
3067  -147417
3068   -23613
3069   143242
3070   119616
3071   -82020
3072  -163529
3073   -10170
3074   141724
3075   103952
3076   -59054
3077  -154441
3078   -43757
3079   144128
3080   124827
3081   -77926
3082  -157981
3083   -25107
3084   126933
3085   117493
3086   -46451
3087  -162528
3088   -49803
3089   140517
3090   124980
3091   -62221
3092  -150487
3093   -43315
3094   119990
3095   132271
3096   -42808
3097  -165108
3098   -48781
3099   131918
3100   123009
3101   -44203
3102  -149013
3103   -61493
3104   113980
3105   142524
3106   -38668
3107  -162112
3108   -55191
3109   117742
3110   127297
3111   -24056
3112  -150727
3113   -77557
3114   113277
3115   147969
3116   -27664
3117  -158652
3118   -67796
3119   104154
3120   138893
3121    -6997
3122  -153072
3123   -89220
3124   105505
3125   147230
3126   -15021
3127  -150596
3128   -85179
3129    92614
3130   148374
3131      657
3132  -153423
3133   -91862
3134    95570
3135   145543
3136     1175
3137  -140511
3138   -99526
3139    83503
3140   157120
3141     7317
3142  -150175
3143   -92361
3144    83458
3145   144146
3146    16253
3147  -140208
3148  -109621
3149    77764
3150   156244
3151    14709
3152  -142846
3153  -100454
3154    70351
3155   150507
3156    30044
3157  -138070
3158  -114250
3159    71281
3160   153464
3161    28127
3162  -131505
3163  -115146
3164    57712
3165   156730
3166    39523
3167  -134106
3168  -121048
3169    56034
3170   151958
3171    44735
3172  -123864
3173  -129225
3174    46201
3175   161066
3176    52333
3177  -126628
3178  -126272
3179    43868
3180   150904
3181    55597
3182  -116061
3183  -133927
3184    35645
3185   158267
3186    61277
3187  -117375
3188  -130615
3189    32342
3190   150619
3191    64589
3192  -111950
3193  -136014
3194    26151
3195   152024
3196    69451
3197  -107245
3198  -137265
3199    20573
3200   150752
3201    73801
3202  -104778
3203  -139300
3204    14547
3205   145214
3206    82154
3207   -95091
3208  -144209
3209     8016
3210   150881
3211    87511
3212   -92565
3213  -144407
3214     -650
3215   143949
3216    94393
3217   -86981
3218  -149942
3219    -5932
3220   142101
3221    97860
3222   -79150
3223  -151842
3224   -16827
3225   144219
3226   102423
3227   -80139
3228  -149033
3229   -16864
3230   135983
3231   109067
3232   -67181
3233  -153284
3234   -24923
3235   141395
3236   108501
3237   -72040
3238  -146438
3239   -28917
3240   129282
3241   115860
3242   -61510
3243  -154419
3244   -33282
3245   131871
3246   113636
3247   -58027
3248  -150932
3249   -43539
3250   124202
3251   122331
3252   -50391
3253  -152811
3254   -42207
3255   123275
3256   124282
3257   -41221
3258  -153444
3259   -55886
3260   120376
3261   129880
3262   -39522
3263  -151176
3264   -56665
3265   111518
3266   131240
3267   -26526
3268  -153822
3269   -68730
3270   113006
3271   135745
3272   -26942
3273  -149568
3274   -70415
3275   105662
3276   139948
3277   -16271
3278  -151055
3279   -76511
3280   102147
3281   136853
3282   -14541
3283  -147389
3284   -81982
3285    99574
3286   143883
3287   -10640
3288  -144071
3289   -78708
3290    90380
3291   141199
3292     2406
3293  -144378
3294   -91249
3295    91539
3296   145279
3297    -3670
3298  -140485
3299   -90361
3300    75091
3301   142283
3302    11998
3303  -143530
3304  -101231
3305    78839
3306   144452
3307    14667
3308  -133731
3309  -101191
3310    69866
3311   152265
3312    24269
3313  -134400
3314  -103497
3315    68406
3316   146716
3317    31247
3318  -128921
3319  -115608
3320    58630
3321   151888
3322    30134
3323  -129668
3324  -114685
3325    50412
3326   143632
3327    42444
3328  -124627
3329  -122631
3330    52231
3331   152905
3332    41629
3333  -117060
3334  -114934
3335    43458
3336   148726
3337    52077
3338  -117636
3339  -123309
3340    41567
3341   148019
3342    52116
3343  -112699
3344  -124942
3345    30869
3346   147519
3347    58368
3348  -110747
3349  -127041
3350    26730
3351   143146
3352    69192
3353  -101300
3354  -134743
3355    20445
3356   148457
3357    69196
3358  -101800
3359  -132720
3360     8741
3361   139729
3362    81948
3363   -93765
3364  -141696
3365    11552
3366   144307
3367    80283
3368   -87272
3369  -137483
3370       82
3371   142997
3372    89115
3373   -87742
3374  -139347
3375      -58
3376   135351
3377    88958
3378   -78781
3379  -145356
3380   -10719
3381   139576
3382    88335
3383   -82568
3384  -137950
3385   -12046
3386   129360
3387   102430
3388   -66907
3389  -146062
3390   -14745
3391   137609
3392    99731
3393   -68172
3394  -137156
3395   -24541
3396   124878
3397   110192
3398   -61002
3399  -149192
3400   -28277
3401   125001
3402   104434
3403   -58693
3404  -146261
3405   -41865
3406   120156
3407   117757
3408   -51451
3409  -145087
3410   -36304
3411   118470
3412   119218
3413   -38892
3414  -145704
3415   -49814
3416   119299
3417   123459
3418   -43493
3419  -143717
3420   -49565
3421   107593
3422   123200
3423   -30665
3424  -150272
3425   -59350
3426   112017
3427   122169
3428   -34631
3429  -139032
3430   -60581
3431   102189
3432   130219
3433   -21942
3434  -143607
3435   -63919
3436   104248
3437   127892
3438   -18515
3439  -139439
3440   -73107
3441    98050
3442   134446
3443   -17581
3444  -138174
3445   -71656
3446    88327
3447   133685
3448    -1594
3449  -142476
3450   -85564
3451    90890
3452   137157
3453    -4248
3454  -133841
3455   -84734
3456    76323
3457   140140
3458     8908
3459  -140398
3460   -94240
3461    79566
3462   136240
3463     9345
3464  -129729
3465   -95797
3466    71794
3467   146021
3468    17514
3469  -133330
3470   -95973
3471    71311
3472   139444
3473    22115
3474  -128301
3475  -105544
3476    64899
3477   145508
3478    21723
3479  -127388
3480  -101349
3481    56046
3482   137346
3483    34171
3484  -122589
3485  -115382
3486    57527
3487   146740
3488    29709
3489  -117655
3490  -105570
3491    45601
3492   142716
3493    48010
3494  -118793
3495  -119346
3496    45482
3497   144660
3498    44995
3499  -109755
3500  -118483
3501    31885
3502   143681
3503    55960
3504  -112090
3505  -123404
3506    30201
3507   138956
3508    61849
3509  -102094
3510  -128053
3511    26579
3512   145444
3513    63475
3514  -101951
3515  -125276
3516    20244
3517   136514
3518    71304
3519   -95948
3520  -134459
3521    16137
3522   140798
3523    71355
3524   -91884
3525  -130224
3526     7793
3527   136273
3528    75417
3529   -89229
3530  -132160
3531     5377
3532   136106
3533    82373
3534   -82121
3535  -134443
3536     -641
3537   135109
3538    85142
3539   -81149
3540  -134436
3541    -7714
3542   129349
3543    93083
3544   -72332
3545  -140204
3546   -14228
3547   131377
3548    93884
3549   -71043
3550  -136652
3551   -20354
3552   123203
3553   103912
3554   -60772
3555  -142548
3556   -24222
3557   125939
3558   102111
3559   -58314
3560  -138679
3561   -32580
3562   117952
3563   108887
3564   -53228
3565  -141647
3566   -32602
3567   117193
3568   106970
3569   -45378
3570  -141898
3571   -43095
3572   116320
3573   111771
3574   -46070
3575  -139705
3576   -41664
3577   110155
3578   115317
3579   -35482
3580  -141384
3581   -51499
3582   113090
3583   118847
3584   -36021
3585  -136360
3586   -54078
3587   103356
3588   121342
3589   -26116
3590  -139075
3591   -61624
3592   102046
3593   123752
3594   -22493
3595  -137876
3596   -66034
3597    95027
3598   126506
3599   -13766
3600  -134788
3601   -70470
3602    90365
3603   130597
3604    -8218
3605  -136507
3606   -76375
3607    87486
3608   131489
3609    -4457
3610  -133917
3611   -78726
3612    82484
3613   133052
3614       12
3615  -133143
3616   -84426
3617    79688
3618   131909
3619     3928
3620  -130002
3621   -85889
3622    76894
3623   134661
3624    10214
3625  -128885
3626   -91197
3627    70907
3628   135364
3629    13152
3630  -126746
3631   -95726
3632    65889
3633   137678
3634    20378
3635  -123069
3636   -99747
3637    61828
3638   137007
3639    27026
3640  -120817
3641  -104700
3642    55223
3643   140962
3644    32307
3645  -116716
3646  -106099
3647    47744
3648   137242
3649    39734
3650  -114612
3651  -112606
3652    43637
3653   139531
3654    43246
3655  -111355
3656  -111475
3657    39741
3658   136315
3659    49290
3660  -106895
3661  -116465
3662    33123
3663   139451
3664    51535
3665  -106426
3666  -117114
3667    32153
3668   136157
3669    57300
3670   -99687
3671  -123070
3672    24568
3673   135808
3674    59431
3675   -97468
3676  -122829
3677    18978
3678   136350
3679    67049
3680   -94444
3681  -126918
3682    15449
3683   132918
3684    66803
3685   -86129
3686  -126505
3687     4880
3688   136094
3689    78751
3690   -85763
3691  -128665
3692     3261
3693   128236
3694    80055
3695   -76293
3696  -131913
3697    -8433
3698   130922
3699    88011
3700   -77153
3701  -130130
3702    -8665
3703   123072
3704    88730
3705   -67936
3706  -133984
3707   -15664
3708   125116
3709    92908
3710   -65474
3711  -130364
3712   -17807
3713   120584
3714    98607
3715   -60158
3716  -137856
3717   -22778
3718   120887
3719    94795
3720   -55900
3721  -133048
3722   -32080
3723   117287
3724   106802
3725   -54596
3726  -139019
3727   -30669
3728   114455
3729   100575
3730   -42221
3731  -131933
3732   -43270
3733   112486
3734   113401
3735   -41734
3736  -135185
3737   -43035
3738   104803
3739   113111
3740   -31492
3741  -136129
3742   -53675
3743   105639
3744   113301
3745   -30819
3746  -129399
3747   -57163
3748    93744
3749   121925
3750   -22601
3751  -139136
3752   -58931
3753    97210
3754   115201
3755   -17940
3756  -126011
3757   -65825
3758    88494
3759   128823
3760   -15577
3761  -136632
3762   -62193
3763    88275
3764   117351
3765    -7724
3766  -126206
3767   -76153
3768    85943
3769   129657
3770    -7399
3771  -132015
3772   -72159
3773    77688
3774   121882
3775     4367
3776  -127658
3777   -85574
3778    79501
3779   129610
3780     2363
3781  -120089
3782   -82010
3783    64822
3784   130342
3785    17209
3786  -126054
3787   -90924
3788    70673
3789   127698
3790    15267
3791  -109838
3792   -94406
3793    52891
3794   136235
3795    25563
3796  -123575
3797   -95332
3798    57372
3799   126336
3800    29070
3801  -108113
3802  -104744
3803    47100
3804   136516
3805    30128
3806  -114653
3807   -99123
3808    44778
3809   128868
3810    41287
3811  -107747
3812  -109859
3813    47339
3814   134308
3815    36475
3816  -105688
3817  -104678
3818    33893
3819   131065
3820    51027
3821  -105274
3822  -114219
3823    37038
3824   131468
3825    46980
3826   -94459
3827  -114109
3828    21420
3829   133766
3830    59988
3831   -98885
3832  -115804
3833    24626
3834   126436
3835    60864
3836   -85242
3837  -119884
3838    11207
3839   131684
3840    64896
3841   -87092
3842  -117925
3843     9721
3844   123868
3845    73988
3846   -80004
3847  -125728
3848     5572
3849   127710
3850    70585
3851   -79417
3852  -119608
3853    -4187
3854   121336
3855    84446
3856   -77100
3857  -128912
3858     1602
3859   123132
3860    77269
3861   -67071
3862  -124258
3863   -15140
3864   122271
3865    89037
3866   -71272
3867  -127688
3868    -8533
3869   114919
3870    86840
3871   -57399
3872  -131644
3873   -23628
3874   119148
3875    92538
3876   -61385
3877  -126351
3878   -24228
3879   107299
3880   100026
3881   -47231
3882  -132918
3883   -30057
3884   113429
3885    96543
3886   -46123
3887  -123867
3888   -38986
3889   103100
3890   107418
3891   -40176
3892  -132906
3893   -38726
3894   104101
3895   101273
3896   -35659
3897  -127349
3898   -48454
3899    99698
3900   112375
3901   -33320
3902  -129501
3903   -44332
3904    95957
3905   108621
3906   -24675
3907  -128942
3908   -55098
3909    96673
3910   113766
3911   -26744
3912  -125601
3913   -55959
3914    89459
3915   116532
3916   -17039
3917  -130014
3918   -61991
3919    91503
3920   113657
3921   -13784
3922  -121972
3923   -68198
3924    79821
3925   123492
3926    -6941
3927  -127553
3928   -68990
3929    79740
3930   115198
3931     -817
3932  -117958
3933   -80139
3934    73127
3935   124906
3936     1128
3937  -118540
3938   -75446
3939    66192
3940   121526
3941    13511
3942  -116989
3943   -85830
3944    67611
3945   124411
3946    10537
3947  -111812
3948   -82978
3949    56425
3950   124879
3951    18947
3952  -118000
3953   -89928
3954    60135
3955   122942
3956    20384
3957  -107673
3958   -93349
3959    50514
3960   128973
3961    28886
3962  -112928
3963   -93355
3964    51464
3965   122374
3966    32184
3967  -103068
3968  -100864
3969    43671
3970   130138
3971    35238
3972  -104475
3973  -100290
3974    36949
3975   122203
3976    44266
3977   -98107
3978  -107881
3979    35224
3980   126701
3981    44375
3982   -93550
3983  -104788
3984    23940
3985   124212
3986    53593
3987   -94496
3988  -111069
3989    26223
3990   123780
3991    52201
3992   -85581
3993  -110308
3994    14244
3995   124827
3996    60792
3997   -90452
3998  -113657
3999    15470
4000   120258
4001    64047
4002   -80148
4003  -118064
4004     9333
4005   125032
4006    66838
4007   -82005
4008  -114416
4009     5421
4010   120426
4011    74151
4012   -76502
4013  -121590
4014     4011
4015   121067
4016    71321
4017   -70415
4018  -118541
4019    -8042
4020   114708
4021    83637
4022   -68080
4023  -123350
4024    -5209
4025   113260
4026    79002
4027   -56840
4028  -119877
4029   -17366
4030   112606
4031    89206
4032   -58998
4033  -122529
4034   -18164
4035   107265
4036    88601
4037   -48295
4038  -123526
4039   -28194
4040   109794
4041    93221
4042   -51300
4043  -120789
4044   -29674
4045   102696
4046    97628
4047   -41750
4048  -127137
4049   -33233
4050   107105
4051    96806
4052   -42928
4053  -120794
4054   -40368
4055    96437
4056   104492
4057   -36615
4058  -128679
4059   -39618
4060    98914
4061   101355
4062   -30723
4063  -120884
4064   -49325
4065    92180
4066   110581
4067   -26668
4068  -125616
4069   -48128
4070    89739
4071   108063
4072   -16933
4073  -121207
4074   -59768
4075    86068
4076   109355
4077   -16898
4078  -119315
4079   -60653
4080    79317
4081   113742
4082    -5784
4083  -120990
4084   -66991
4085    81092
4086   114125
4087    -7722
4088  -115530
4089   -68525
4090    71134
4091   119836
4092     2074
4093  -119638
4094   -73331
4095    73508
4096   115393
4097      372
4098  -115584
4099   -78232
4100    66209
4101   121392
4102     7607
4103  -115138
4104   -79396
4105    64073
4106   118544
4107    14680
4108  -110930
4109   -85762
4110    59026
4111   123358
4112    16485
4113  -108861
4114   -84311
4115    52705
4116   119652
4117    26299
4118  -108953
4119   -94022
4120    50100
4121   121165
4122    25804
4123  -101250
4124   -92368
4125    40913
4126   120877
4127    36996
4128  -101975
4129   -96958
4130    41921
4131   120137
4132    38265
4133   -94067
4134  -100130
4135    32537
4136   124147
4137    41886
4138   -95993
4139  -101126
4140    30147
4141   117946
4142    46346
4143   -90832
4144  -106649
4145    26859
4146   124250
4147    47528
4148   -89788
4149  -102783
4150    21970
4151   119133
4152    57642
4153   -86990
4154  -111729
4155    17445
4156   120911
4157    55768
4158   -84074
4159  -108249
4160     9597
4161   115765
4162    65035
4163   -80938
4164  -116612
4165     8111
4166   115156
4167    65084
4168   -71320
4169  -111592
4170      585
4171   117007
4172    72850
4173   -69757
4174  -113924
4175    -3393
4176   108543
4177    74068
4178   -63856
4179  -118643
4180    -9627
4181   112592
4182    76235
4183   -63546
4184  -114841
4185   -13827
4186   106527
4187    82366
4188   -56782
4189  -120449
4190   -14809
4191   111880
4192    81794
4193   -54173
4194  -114539
4195   -22200
4196   105733
4197    90893
4198   -51399
4199  -121912
4200   -22395
4201   103263
4202    87698
4203   -44245
4204  -119211
4205   -31636
4206   101077
4207    96123
4208   -43824
4209  -120038
4210   -33379
4211    95202
4212    95719
4213   -32987
4214  -119743
4215   -40553
4216    97398
4217   100638
4218   -33319
4219  -115965
4220   -42483
4221    85602
4222   100928
4223   -23882
4224  -119424
4225   -49113
4226    89384
4227   101654
4228   -22513
4229  -115668
4230   -52604
4231    81007
4232   107099
4233   -16782
4234  -119688
4235   -55360
4236    84247
4237   105980
4238   -12807
4239  -114198
4240   -62032
4241    79924
4242   111698
4243   -11856
4244  -115916
4245   -60993
4246    74216
4247   111069
4248    -2053
4249  -113390
4250   -70519
4251    74475
4252   113575
4253    -3582
4254  -111967
4255   -69662
4256    64138
4257   113139
4258     8152
4259  -111602
4260   -74811
4261    65248
4262   114436
4263     9633
4264  -104940
4265   -77582
4266    55342
4267   116361
4268    16353
4269  -105984
4270   -80415
4271    55775
4272   113668
4273    19309
4274   -99628
4275   -86830
4276    46893
4277   116489
4278    24760
4279  -101940
4280   -84998
4281    45752
4282   114444
4283    30503
4284   -97377
4285   -92459
4286    42838
4287   120475
4288    29196
4289   -96342
4290   -91372
4291    36079
4292   115875
4293    39857
4294   -94665
4295  -100049
4296    35524
4297   119560
4298    38317
4299   -89859
4300   -96743
4301    28399
4302   116963
4303    48753
4304   -88773
4305  -100113
4306    25311
4307   115569
4308    49130
4309   -81781
4310  -103166
4311    16482
4312   115677
4313    51898
4314   -83501
4315  -103339
4316    13896
4317   108828
4318    59535
4319   -73863
4320  -108098
4321     9037
4322   113713
4323    60502
4324   -73716
4325  -104499
4326     5275
4327   109079
4328    66050
4329   -67175
4330  -111718
4331     1494
4332   111779
4333    64909
4334   -67523
4335  -109905
4336    -4906
4337   108903
4338    73398
4339   -64889
4340  -113696
4341    -6231
4342   108229
4343    74321
4344   -57825
4345  -113805
4346   -13228
4347   108413
4348    80069
4349   -55840
4350  -113014
4351   -14638
4352   100649
4353    81721
4354   -49171
4355  -114924
4356   -24353
4357   101548
4358    83785
4359   -47810
4360  -111138
4361   -24938
4362    92969
4363    89607
4364   -38509
4365  -115902
4366   -31998
4367    95687
4368    88960
4369   -36261
4370  -112037
4371   -34754
4372    91151
4373    94869
4374   -33088
4375  -115826
4376   -37101
4377    88467
4378    92487
4379   -28886
4380  -113766
4381   -44232
4382    87737
4383    99635
4384   -27497
4385  -114999
4386   -46355
4387    83497
4388    97768
4389   -19934
4390  -112757
4391   -52385
4392    84070
4393   102123
4394   -17228
4395  -110951
4396   -52906
4397    76976
4398   102783
4399   -11395
4400  -112358
4401   -60028
4402    74957
4403   105467
4404    -8448
4405  -108725
4406   -62115
4407    67796
4408   106910
4409    -1324
4410  -108134
4411   -65747
4412    66367
4413   106159
4414     2495
4415  -103412
4416   -68334
4417    60542
4418   109693
4419     7335
4420  -105017
4421   -70680
4422    57386
4423   106223
4424    11084
4425  -101164
4426   -77484
4427    56107
4428   111269
4429    14660
4430  -102608
4431   -78285
4432    51635
4433   110438
4434    20604
4435   -99692
4436   -83058
4437    51013
4438   113679
4439    22807
4440   -96267
4441   -85052
4442    43164
4443   113600
4444    27852
4445   -95873
4446   -88216
4447    39882
4448   111803
4449    31623
4450   -90310
4451   -91212
4452    33143
4453   111104
4454    36894
4455   -89949
4456   -91790
4457    29025
4458   109022
4459    40358
4460   -83106
4461   -94280
4462    24141
4463   110391
4464    46119
4465   -83946
4466   -95973
4467    21721
4468   108358
4469    49606
4470   -79311
4471   -99864
4472    18246
4473   109896
4474    51354
4475   -75953
4476  -100216
4477    13842
4478   108640
4479    56998
4480   -74774
4481  -103765
4482    11220
4483   110021
4484    58687
4485   -69334
4486  -104994
4487     4263
4488   109280
4489    63281
4490   -68776
4491  -106366
4492      559
4493   104509
4494    66050
4495   -61895
4496  -107008
4497    -5353
4498   105299
4499    69613
4500   -61404
4501  -106054
4502    -7456
4503   100058
4504    72783
4505   -53086
4506  -107514
4507   -13371
4508    98100
4509    76014
4510   -50768
4511  -106845
4512   -17609
4513    94703
4514    80779
4515   -47778
4516  -108346
4517   -20443
4518    94768
4519    81426
4520   -43031
4521  -108713
4522   -26912
4523    93151
4524    86516
4525   -41005
4526  -110601
4527   -27746
4528    91973
4529    85530
4530   -35655
4531  -110209
4532   -35196
4533    90669
4534    90194
4535   -33072
4536  -108948
4537   -36597
4538    84802
4539    91254
4540   -26439
4541  -110151
4542   -43785
4543    84602
4544    93060
4545   -23777
4546  -106248
4547   -46988
4548    77698
4549    96893
4550   -17398
4551  -108579
4552   -47899
4553    76297
4554    95395
4555   -13090
4556  -104459
4557   -54930
4558    70623
4559   100624
4560   -10940
4561  -106669
4562   -54308
4563    69901
4564    98838
4565    -3756
4566  -104510
4567   -62253
4568    67225
4569   102913
4570    -2317
4571  -104009
4572   -60956
4573    63172
4574   103785
4575     3723
4576  -105252
4577   -68192
4578    62518
4579   104656
4580     4868
4581  -101449
4582   -70459
4583    55455
4584   109496
4585    11294
4586  -101943
4587   -73150
4588    54368
4589   104029
4590    15853
4591   -94124
4592   -79248
4593    48737
4594   110588
4595    19916
4596   -97119
4597   -77574
4598    44149
4599   104083
4600    23287
4601   -90727
4602   -85855
4603    40062
4604   108192
4605    25752
4606   -90002
4607   -80884
4608    34583
4609   106453
4610    34608
4611   -88792
4612   -87975
4613    34355
4614   106460
4615    33485
4616   -83441
4617   -87496
4618    24825
4619   109309
4620    43717
4621   -85324
4622   -93193
4623    27221
4624   104973
4625    40911
4626   -76831
4627   -95040
4628    18496
4629   110529
4630    49097
4631   -80443
4632   -94529
4633    17442
4634   104308
4635    51652
4636   -71373
4637   -99935
4638    10981
4639   108432
4640    53485
4641   -70602
4642   -96424
4643     7179
4644   101260
4645    59562
4646   -66732
4647  -102291
4648     2523
4649   101373
4650    58974
4651   -61071
4652   -96684
4653    -3764
4654   100207
4655    66969
4656   -61266
4657  -102480
4658    -2215
4659    96431
4660    64979
4661   -53615
4662  -102354
4663   -12998
4664    99634
4665    72076
4666   -55406
4667  -103032
4668   -10727
4669    92972
4670    74892
4671   -46708
4672  -107343
4673   -18232
4674    96079
4675    78436
4676   -46407
4677  -104345
4678   -21824
4679    88854
4680    81360
4681   -40141
4682  -110677
4683   -24744
4684    91265
4685    80128
4686   -36385
4687  -102480
4688   -32773
4689    85438
4690    87145
4691   -34585
4692  -107079
4693   -30650
4694    84847
4695    84815
4696   -26221
4697  -101841
4698   -40085
4699    80366
4700    89319
4701   -28480
4702  -102895
4703   -39764
4704    75487
4705    90566
4706   -17777
4707  -105025
4708   -45997
4709    77531
4710    92644
4711   -20133
4712  -101729
4713   -48891
4714    69568
4715    96048
4716   -11907
4717  -105088
4718   -51097
4719    73481
4720    94295
4721    -8662
4722  -100005
4723   -57690
4724    64973
4725   100479
4726    -4734
4727  -104737
4728   -58530
4729    64586
4730    96353
4731      838
4732   -97143
4733   -64566
4734    59090
4735   101668
4736      754
4737   -98421
4738   -64023
4739    54760
4740    98853
4741    11016
4742   -94382
4743   -69184
4744    54554
4745   100448
4746     9149
4747   -90793
4748   -68594
4749    46115
4750   101518
4751    17838
4752   -92497
4753   -72709
4754    47729
4755    99252
4756    17828
4757   -87020
4758   -77248
4759    38123
4760   103720
4761    23031
4762   -90460
4763   -77742
4764    39091
4765   101271
4766    27614
4767   -86015
4768   -84258
4769    35068
4770   105857
4771    31063
4772   -85664
4773   -82450
4774    31495
4775   102268
4776    37422
4777   -81375
4778   -89424
4779    27559
4780   103419
4781    36773
4782   -78370
4783   -86975
4784    19629
4785   102769
4786    44372
4787   -76217
4788   -90651
4789    20425
4790   101016
4791    43704
4792   -69745
4793   -89855
4794    11994
4795   100916
4796    49994
4797   -69632
4798   -91181
4799    12156
4800    97960
4801    51820
4802   -64566
4803   -94981
4804     3155
4805    98772
4806    53546
4807   -63825
4808   -94332
4809     2974
4810    97503
4811    60751
4812   -59535
4813   -98058
4814     -317
4815    97997
4816    62381
4817   -55395
4818   -97518
4819    -6454
4820    94882
4821    69141
4822   -54703
4823  -102346
4824    -8593
4825    93642
4826    67946
4827   -48614
4828   -99642
4829   -16197
4830    92171
4831    74720
4832   -46731
4833  -100767
4834   -15822
4835    87762
4836    71602
4837   -40196
4838  -101052
4839   -22158
4840    88237
4841    75666
4842   -37404
4843   -97573
4844   -25423
4845    82844
4846    79217
4847   -34130
4848  -101874
4849   -29286
4850    83474
4851    80458
4852   -30950
4853   -98983
4854   -33057
4855    78898
4856    85744
4857   -27151
4858  -101904
4859   -34792
4860    76835
4861    85301
4862   -21993
4863   -99874
4864   -42452
4865    74769
4866    90132
4867   -20688
4868  -100927
4869   -43849
4870    71472
4871    89606
4872   -14888
4873  -100367
4874   -47256
4875    71340
4876    91966
4877   -12867
4878   -98434
4879   -50882
4880    64618
4881    92362
4882    -6296
4883   -97602
4884   -54911
4885    64423
4886    91069
4887    -5273
4888   -93747
4889   -56289
4890    57432
4891    94172
4892      -54
4893   -94983
4894   -60241
4895    57651
4896    94083
4897     3877
4898   -91243
4899   -62834
4900    52334
4901    97587
4902     7465
4903   -92367
4904   -65741
4905    49809
4906    97076
4907    12666
4908   -89784
4909   -70710
4910    46155
4911   100429
4912    15665
4913   -89222
4914   -71235
4915    40612
4916    98773
4917    21832
4918   -86693
4919   -76943
4920    41136
4921    99659
4922    23232
4923   -83296
4924   -74497
4925    34242
4926    98180
4927    28104
4928   -82461
4929   -78704
4930    32759
4931    98609
4932    29407
4933   -77374
4934   -81544
4935    26391
4936    98829
4937    34933
4938   -75648
4939   -81244
4940    24999
4941    96604
4942    37650
4943   -71846
4944   -85974
4945    20132
4946    97404
4947    40018
4948   -71274
4949   -85466
4950    16478
4951    95952
4952    47340
4953   -67755
4954   -90241
4955    12104
4956    96603
4957    49112
4958   -66311
4959   -89053
4960     7521
4961    96280
4962    54167
4963   -64418
4964   -93192
4965     6337
4966    96269
4967    54455
4968   -61452
4969   -94037
4970      252
4971    92693
4972    57975
4973   -58602
4974   -92121
4975    -2115
4976    90925
4977    60117
4978   -52126
4979   -94733
4980    -5990
4981    91609
4982    62579
4983   -49946
4984   -93549
4985    -9121
4986    86985
4987    66791
4988   -44741
4989   -95113
4990   -13390
4991    88186
4992    66339
4993   -44095
4994   -93776
4995   -18483
4996    82961
4997    73525
4998   -38542
4999   -98481
5000   -19270
5001    84576
5002    73081
5003   -36487
5004   -96299
5005   -27799
5006    82070
5007    78725
5008   -33240
5009   -97650
5010   -28259
5011    77670
5012    78523
5013   -28317
5014   -98231
5015   -34889
5016    77786
5017    82833
5018   -26750
5019   -95100
5020   -33629
5021    72564
5022    83420
5023   -18897
5024   -97447
5025   -39945
5026    71567
5027    83270
5028   -18851
5029   -92666
5030   -41398
5031    65045
5032    85013
5033   -13047
5034   -94458
5035   -43776
5036    66662
5037    85256
5038    -9956
5039   -91289
5040   -48832
5041    61724
5042    89007
5043    -6256
5044   -93778
5045   -51097
5046    57572
5047    88048
5048    -1376
5049   -92592
5050   -59303
5051    55647
5052    94096
5053    -1869
5054   -90908
5055   -57438
5056    50705
5057    93349
5058     7755
5059   -91301
5060   -62612
5061    51791
5062    93524
5063     9062
5064   -85889
5065   -64874
5066    44722
5067    95482
5068    13345
5069   -88853
5070   -65754
5071    42331
5072    90690
5073    17204
5074   -81901
5075   -68465
5076    39984
5077    96384
5078    19763
5079   -82039
5080   -69530
5081    35571
5082    91636
5083    24859
5084   -78846
5085   -76322
5086    33974
5087    96580
5088    25109
5089   -77364
5090   -73346
5091    28128
5092    92504
5093    32928
5094   -75392
5095   -79561
5096    27351
5097    94434
5098    32493
5099   -71194
5100   -80086
5101    19844
5102    95707
5103    39851
5104   -72988
5105   -82755
5106    19104
5107    92977
5108    41778
5109   -66212
5110   -86890
5111    13121
5112    96351
5113    43761
5114   -67083
5115   -82306
5116    10154
5117    90624
5118    49429
5119   -60079
5120   -88735
5121     8346
5122    92776
5123    48753
5124   -60167
5125   -85220
5126     1941
5127    87288
5128    53887
5129   -56536
5130   -90070
5131     3359
5132    87523
5133    52265
5134   -51552
5135   -86855
5136    -6675
5137    88113
5138    59685
5139   -51461
5140   -90130
5141    -5369
5142    85557
5143    61721
5144   -43925
5145   -92985
5146   -11655
5147    88680
5148    65174
5149   -45847
5150   -91368
5151   -15043
5152    80972
5153    68979
5154   -38176
5155   -96260
5156   -18309
5157    83761
5158    68832
5159   -39333
5160   -91093
5161   -22947
5162    77397
5163    74170
5164   -34016
5165   -94871
5166   -22833
5167    75806
5168    70830
5169   -29544
5170   -92101
5171   -31371
5172    73784
5173    78030
5174   -28129
5175   -91408
5176   -28542
5177    69442
5178    75656
5179   -19633
5180   -91194
5181   -36559
5182    71695
5183    79520
5184   -22578
5185   -90226
5186   -36422
5187    64107
5188    82071
5189   -13697
5190   -92829
5191   -43515
5192    68618
5193    81665
5194   -14781
5195   -88457
5196   -46664
5197    60501
5198    88236
5199    -7732
5200   -92083
5201   -47520
5202    60660
5203    84645
5204    -3597
5205   -87460
5206   -54087
5207    55332
5208    89476
5209    -1081
5210   -87503
5211   -52330
5212    52195
5213    87004
5214     5299
5215   -84879
5216   -58466
5217    52208
5218    88473
5219     2929
5220   -84593
5221   -56654
5222    44708
5223    88691
5224    11637
5225   -84532
5226   -61672
5227    45084
5228    87699
5229    11252
5230   -79062
5231   -63960
5232    39585
5233    91234
5234    16778
5235   -81868
5236   -66465
5237    38484
5238    88302
5239    20394
5240   -77349
5241   -71534
5242    34020
5243    92795
5244    22742
5245   -77668
5246   -70620
5247    29651
5248    89194
5249    30499
5250   -74968
5251   -76828
5252    28004
5253    93087
5254    28086
5255   -70033
5256   -73883
5257    21885
5258    91807
5259    36379
5260   -71392
5261   -77917
5262    22366
5263    90480
5264    34967
5265   -65500
5266   -78986
5267    15184
5268    90257
5269    40334
5270   -66449
5271   -78540
5272    14612
5273    85228
5274    41802
5275   -59975
5276   -82362
5277     9254
5278    88929
5279    44102
5280   -60815
5281   -80817
5282     6309
5283    84747
5284    49764
5285   -55196
5286   -87139
5287     4588
5288    87379
5289    50633
5290   -53347
5291   -84042
5292    -2614
5293    84497
5294    57090
5295   -51083
5296   -88933
5297    -2368
5298    83875
5299    57600
5300   -45388
5301   -88508
5302   -10099
5303    83781
5304    60018
5305   -45853
5306   -87414
5307   -11738
5308    78118
5309    63139
5310   -40262
5311   -90408
5312   -15321
5313    80403
5314    62351
5315   -39235
5316   -85621
5317   -17284
5318    73864
5319    67857
5320   -35478
5321   -88221
5322   -19659
5323    74967
5324    67014
5325   -30577
5326   -85876
5327   -26440
5328    71672
5329    71069
5330   -29898
5331   -88580
5332   -26474
5333    70034
5334    72129
5335   -22011
5336   -89090
5337   -34193
5338    70695
5339    75491
5340   -23156
5341   -87448
5342   -34090
5343    64951
5344    78226
5345   -14599
5346   -88936
5347   -40154
5348    65823
5349    78083
5350   -16109
5351   -85745
5352   -40732
5353    59795
5354    80891
5355   -11165
5356   -87716
5357   -43106
5358    61712
5359    79554
5360    -7964
5361   -83763
5362   -48295
5363    55532
5364    83608
5365    -5642
5366   -84671
5367   -47291
5368    52539
5369    81818
5370      583
5371   -83522
5372   -54204
5373    50474
5374    84751
5375      -90
5376   -79941
5377   -52434
5378    46014
5379    83896
5380     8081
5381   -81285
5382   -59012
5383    45883
5384    85679
5385     8752
5386   -78455
5387   -61689
5388    40940
5389    87987
5390    14436
5391   -79271
5392   -64632
5393    38857
5394    84276
5395    16720
5396   -76717
5397   -67330
5398    33310
5399    88867
5400    19303
5401   -75130
5402   -65857
5403    31319
5404    86427
5405    24879
5406   -71120
5407   -71108
5408    29358
5409    87514
5410    23322
5411   -69230
5412   -68393
5413    23562
5414    86630
5415    30645
5416   -68352
5417   -73603
5418    24059
5419    85860
5420    30223
5421   -63786
5422   -73493
5423    18053
5424    88455
5425    36375
5426   -65587
5427   -76130
5428    16689
5429    83716
5430    39730
5431   -59454
5432   -78856
5433    11184
5434    85953
5435    41617
5436   -60441
5437   -78373
5438     6282
5439    81296
5440    47302
5441   -54961
5442   -82045
5443     5314
5444    84394
5445    47657
5446   -52383
5447   -80689
5448     1066
5449    81582
5450    52068
5451   -49917
5452   -83488
5453    -1649
5454    80365
5455    53061
5456   -46474
5457   -81909
5458    -6357
5459    80893
5460    55014
5461   -46637
5462   -83275
5463    -7919
5464    77442
5465    56204
5466   -40736
5467   -83429
5468   -10850
5469    76392
5470    59655
5471   -40596
5472   -82958
5473   -14559
5474    73643
5475    62976
5476   -34563
5477   -86756
5478   -17908
5479    74505
5480    63202
5481   -31050
5482   -84419
5483   -22309
5484    70952
5485    68495
5486   -29465
5487   -86993
5488   -24894
5489    71472
5490    68668
5491   -23718
5492   -83943
5493   -29902
5494    68124
5495    71523
5496   -22821
5497   -85004
5498   -30868
5499    65121
5500    72505
5501   -17617
5502   -84647
5503   -33425
5504    64562
5505    72168
5506   -18407
5507   -82168
5508   -36142
5509    59153
5510    74787
5511   -12181
5512   -83832
5513   -38748
5514    58417
5515    75609
5516    -9280
5517   -81176
5518   -43565
5519    54552
5520    77878
5521    -7201
5522   -83009
5523   -44628
5524    53982
5525    78270
5526    -2139
5527   -82234
5528   -49604
5529    48472
5530    81681
5531      862
5532   -79120
5533   -51631
5534    46795
5535    81456
5536     5744
5537   -78611
5538   -55831
5539    46075
5540    83642
5541     6698
5542   -77241
5543   -55978
5544    40426
5545    84168
5546    10862
5547   -75951
5548   -58334
5549    39136
5550    82674
5551    13456
5552   -72534
5553   -60872
5554    36453
5555    84608
5556    15768
5557   -71362
5558   -61707
5559    33140
5560    82351
5561    19688
5562   -72342
5563   -64264
5564    29937
5565    82364
5566    21339
5567   -68716
5568   -65928
5569    26808
5570    83865
5571    25698
5572   -67352
5573   -67515
5574    24164
5575    83539
5576    30908
5577   -65410
5578   -70413
5579    19735
5580    84078
5581    32997
5582   -63535
5583   -74088
5584    15866
5585    82397
5586    37029
5587   -59705
5588   -74706
5589    13806
5590    82612
5591    39478
5592   -55681
5593   -74634
5594    11043
5595    80990
5596    41518
5597   -55298
5598   -76150
5599     7799
5600    80346
5601    44225
5602   -53614
5603   -75078
5604     2485
5605    79941
5606    45334
5607   -51297
5608   -78119
5609     1445
5610    77956
5611    47772
5612   -48245
5613   -78363
5614    -2609
5615    76913
5616    50314
5617   -45299
5618   -79121
5619    -4809
5620    75464
5621    53947
5622   -41614
5623   -80680
5624    -9350
5625    75180
5626    57680
5627   -38102
5628   -80434
5629   -13311
5630    72489
5631    60409
5632   -34663
5633   -82018
5634   -15854
5635    71151
5636    61926
5637   -31201
5638   -82354
5639   -18359
5640    70385
5641    63325
5642   -29723
5643   -80615
5644   -22531
5645    68892
5646    64747
5647   -26616
5648   -81611
5649   -24465
5650    64693
5651    65141
5652   -23894
5653   -81205
5654   -26722
5655    65268
5656    66335
5657   -20987
5658   -79603
5659   -29332
5660    63054
5661    69429
5662   -17318
5663   -80961
5664   -33446
5665    59405
5666    71721
5667   -15415
5668   -80322
5669   -36782
5670    56698
5671    72568
5672   -11260
5673   -80525
5674   -39767
5675    54500
5676    73054
5677    -8389
5678   -78690
5679   -42036
5680    51718
5681    77538
5682    -3774
5683   -78763
5684   -46166
5685    50313
5686    74655
5687    -1225
5688   -77010
5689   -47417
5690    48873
5691    76512
5692     1101
5693   -76829
5694   -49728
5695    44853
5696    77395
5697     5874
5698   -73904
5699   -52386
5700    43093
5701    76972
5702     6069
5703   -73206
5704   -52293
5705    39694
5706    79853
5707    11472
5708   -71265
5709   -54304
5710    37484
5711    79514
5712    13643
5713   -70455
5714   -59273
5715    33431
5716    80678
5717    17611
5718   -69416
5719   -61762
5720    29516
5721    80471
5722    20801
5723   -67800
5724   -64041
5725    26412
5726    79907
5727    23659
5728   -65106
5729   -63992
5730    23132
5731    80046
5732    27969
5733   -64457
5734   -66048
5735    21726
5736    80484
5737    29499
5738   -61460
5739   -68018
5740    17055
5741    79624
5742    31906
5743   -60682
5744   -69199
5745    17147
5746    77550
5747    32563
5748   -55826
5749   -70642
5750    12226
5751    78877
5752    36177
5753   -55923
5754   -70742
5755    11524
5756    76460
5757    39369
5758   -51458
5759   -73078
5760     5896
5761    77098
5762    40928
5763   -50370
5764   -73900
5765     1695
5766    75554
5767    46372
5768   -47124
5769   -75841
5770      423
5771    75061
5772    48958
5773   -43428
5774   -75104
5775    -5972
5776    72857
5777    52473
5778   -43081
5779   -77684
5780    -6915
5781    71911
5782    51878
5783   -37996
5784   -77282
5785   -11239
5786    72735
5787    54566
5788   -36986
5789   -77779
5790   -12039
5791    69544
5792    57103
5793   -33169
5794   -77759
5795   -14339
5796    68706
5797    57111
5798   -32547
5799   -77904
5800   -17836
5801    67166
5802    60523
5803   -27866
5804   -77829
5805   -20098
5806    64230
5807    61376
5808   -24948
5809   -77301
5810   -25410
5811    62927
5812    65063
5813   -22273
5814   -78345
5815   -26890
5816    59316
5817    67191
5818   -16945
5819   -77692
5820   -32595
5821    58180
5822    68013
5823   -15914
5824   -77204
5825   -33430
5826    55824
5827    69972
5828   -10797
5829   -77560
5830   -35701
5831    54834
5832    70235
5833   -10468
5834   -76831
5835   -38643
5836    52510
5837    74251
5838    -8053
5839   -76901
5840   -39207
5841    50874
5842    70205
5843    -3602
5844   -73313
5845   -44565
5846    47972
5847    73208
5848    -2922
5849   -73441
5850   -43459
5851    44298
5852    72488
5853     2318
5854   -72941
5855   -47659
5856    43483
5857    74905
5858     3962
5859   -71384
5860   -50204
5861    36266
5862    76582
5863     9177
5864   -72376
5865   -53679
5866    37652
5867    75734
5868    10732
5869   -67533
5870   -55687
5871    32568
5872    77454
5873    14748
5874   -66735
5875   -56222
5876    30638
5877    74500
5878    18742
5879   -63430
5880   -59812
5881    28973
5882    77087
5883    20657
5884   -65154
5885   -61076
5886    25132
5887    74854
5888    22643
5889   -62071
5890   -62924
5891    24658
5892    75299
5893    24153
5894   -58318
5895   -62998
5896    19326
5897    75773
5898    27543
5899   -59090
5900   -64039
5901    18361
5902    75317
5903    29729
5904   -54620
5905   -67935
5906    12440
5907    76948
5908    33925
5909   -54599
5910   -68330
5911     9571
5912    73953
5913    38553
5914   -49919
5915   -70112
5916     7315
5917    75658
5918    39029
5919   -49981
5920   -69741
5921     3382
5922    72803
5923    43850
5924   -46705
5925   -74335
5926     2001
5927    72313
5928    42340
5929   -43885
5930   -71643
5931    -2047
5932    72120
5933    47569
5934   -43612
5935   -73225
5936    -1045
5937    69537
5938    47576
5939   -38101
5940   -73338
5941    -7556
5942    69345
5943    50252
5944   -39074
5945   -73188
5946    -8449
5947    66916
5948    52777
5949   -32955
5950   -74735
5951   -14105
5952    67174
5953    54994
5954   -32869
5955   -73785
5956   -15962
5957    63937
5958    59762
5959   -27447
5960   -76315
5961   -17822
5962    63320
5963    57301
5964   -24602
5965   -74921
5966   -23869
5967    60072
5968    61670
5969   -23111
5970   -75502
5971   -23692
5972    58116
5973    61944
5974   -18928
5975   -76261
5976   -28867
5977    57362
5978    64521
5979   -18966
5980   -74256
5981   -28920
5982    54809
5983    65592
5984   -14537
5985   -74622
5986   -32022
5987    55702
5988    64566
5989   -12989
5990   -73255
5991   -35914
5992    51213
5993    68163
5994    -9176
5995   -74357
5996   -34638
5997    49401
5998    67328
5999    -5169
6000   -70644
6001   -40662
6002    47148
6003    70290
6004    -3602
6005   -71759
6006   -41849
6007    44141
6008    70103
6009     2296
6010   -71394
6011   -45270
6012    41798
6013    71546
6014     3042
6015   -69475
6016   -46048
6017    37960
6018    72721
6019     7336
6020   -67916
6021   -50635
6022    37180
6023    72102
6024     8780
6025   -65411
6026   -50943
6027    34420
6028    73575
6029    11798
6030   -67349
6031   -51853
6032    32351
6033    71478
6034    14855
6035   -63201
6036   -55319
6037    28447
6038    74744
6039    16311
6040   -63033
6041   -54500
6042    26194
6043    73649
6044    21276
6045   -61847
6046   -58762
6047    23848
6048    73797
6049    21486
6050   -58511
6051   -61546
6052    19087
6053    73238
6054    25968
6055   -58164
6056   -61307
6057    17567
6058    72229
6059    28303
6060   -53301
6061   -64436
6062    13961
6063    73901
6064    31351
6065   -54328
6066   -65068
6067    11351
6068    70899
6069    34777
6070   -51319
6071   -65800
6072     9859
6073    72745
6074    34480
6075   -48679
6076   -65495
6077     5637
6078    70421
6079    39088
6080   -47453
6081   -68583
6082     4925
6083    70294
6084    38576
6085   -44314
6086   -67815
6087     -373
6088    69921
6089    43272
6090   -43298
6091   -70364
6092     -102
6093    68711
6094    43764
6095   -39600
6096   -71364
6097    -6350
6098    69192
6099    47427
6100   -38500
6101   -70330
6102    -7459
6103    65604
6104    49583
6105   -33975
6106   -72199
6107   -10788
6108    65273
6109    51237
6110   -32712
6111   -71325
6112   -14298
6113    62552
6114    54630
6115   -29164
6116   -71547
6117   -15123
6118    61649
6119    54541
6120   -26354
6121   -70769
6122   -20362
6123    60363
6124    58575
6125   -25575
6126   -72519
6127   -19175
6128    57992
6129    57382
6130   -20978
6131   -72028
6132   -24610
6133    57046
6134    58681
6135   -19479
6136   -71906
6137   -25467
6138    54403
6139    60880
6140   -15964
6141   -72751
6142   -27035
6143    53463
6144    63080
6145   -11667
6146   -71560
6147   -31954
6148    51022
6149    65074
6150    -9769
6151   -71058
6152   -34107
6153    48533
6154    64847
6155    -6236
6156   -69478
6157   -39304
6158    46564
6159    66659
6160    -4485
6161   -68456
6162   -38394
6163    43215
6164    66909
6165    -1771
6166   -69028
6167   -43558
6168    43119
6169    68338
6170     -208
6171   -67285
6172   -41295
6173    39165
6174    68972
6175     4893
6176   -67771
6177   -44335
6178    38833
6179    68281
6180     5030
6181   -64533
6182   -47675
6183    35553
6184    70230
6185     8566
6186   -65324
6187   -47294
6188    32313
6189    68148
6190    12144
6191   -61468
6192   -51577
6193    30610
6194    71533
6195    15173
6196   -61564
6197   -52619
6198    26568
6199    69021
6200    18244
6201   -59552
6202   -57089
6203    24176
6204    69737
6205    21005
6206   -56032
6207   -57044
6208    20269
6209    71310
6210    23926
6211   -55927
6212   -59742
6213    18794
6214    70612
6215    24678
6216   -52649
6217   -60332
6218    16500
6219    70171
6220    25733
6221   -54351
6222   -60536
6223    14949
6224    69634
6225    32016
6226   -50084
6227   -61469
6228    12305
6229    70859
6230    31139
6231   -49292
6232   -60732
6233     7905
6234    67697
6235    36140
6236   -46749
6237   -64925
6238     6242
6239    68232
6240    36291
6241   -45068
6242   -65654
6243     2421
6244    65782
6245    40561
6246   -42540
6247   -67404
6248     -358
6249    65644
6250    42650
6251   -36511
6252   -67537
6253    -4281
6254    65028
6255    44051
6256   -37521
6257   -67660
6258    -5284
6259    61951
6260    46679
6261   -34865
6262   -68930
6263    -8079
6264    63718
6265    47763
6266   -33231
6267   -67693
6268   -11078
6269    61005
6270    50152
6271   -31050
6272   -69403
6273   -11808
6274    60585
6275    50675
6276   -27968
6277   -67958
6278   -15754
6279    58101
6280    53420
6281   -27650
6282   -69542
6283   -17085
6284    57027
6285    55079
6286   -21198
6287   -68858
6288   -21322
6289    55390
6290    56286
6291   -20952
6292   -67751
6293   -24023
6294    53144
6295    58313
6296   -15619
6297   -69331
6298   -26043
6299    52345
6300    58468
6301   -14150
6302   -67999
6303   -29778
6304    49363
6305    61067
6306    -9975
6307   -67190
6308   -30896
6309    49211
6310    60663
6311    -8532
6312   -68237
6313   -34422
6314    46535
6315    63116
6316    -7141
6317   -66634
6318   -34156
6319    44937
6320    62900
6321    -3849
6322   -67139
6323   -37953
6324    42498
6325    65169
6326    -2726
6327   -64790
6328   -39424
6329    39014
6330    66360
6331      731
6332   -65346
6333   -42851
6334    37936
6335    66054
6336     3411
6337   -63032
6338   -44957
6339    34409
6340    67171
6341     8359
6342   -62085
6343   -44656
6344    32587
6345    66156
6346    11342
6347   -59046
6348   -48779
6349    30173
6350    68646
6351    12471
6352   -59260
6353   -49936
6354    27187
6355    66470
6356    15510
6357   -57606
6358   -52285
6359    26198
6360    68372
6361    16613
6362   -56444
6363   -53963
6364    22846
6365    68014
6366    18596
6367   -56623
6368   -55795
6369    21863
6370    68271
6371    21281
6372   -52891
6373   -55686
6374    17456
6375    68274
6376    25242
6377   -52622
6378   -57644
6379    16176
6380    67511
6381    26605
6382   -50092
6383   -59428
6384    11763
6385    66727
6386    29114
6387   -47491
6388   -60829
6389     8866
6390    65387
6391    32537
6392   -45491
6393   -62758
6394     6981
6395    64944
6396    34379
6397   -41718
6398   -61253
6399     4378
6400    63958
6401    36132
6402   -41772
6403   -63166
6404     2503
6405    64216
6406    38304
6407   -38788
6408   -63724
6409      367
6410    63986
6411    41875
6412   -38700
6413   -64120
6414    -2929
6415    61969
6416    42301
6417   -35885
6418   -65479
6419    -6307
6420    62199
6421    43775
6422   -33955
6423   -65575
6424    -8001
6425    59030
6426    46532
6427   -31351
6428   -66975
6429   -11346
6430    59660
6431    47395
6432   -27802
6433   -65631
6434   -14287
6435    55845
6436    51237
6437   -24961
6438   -66622
6439   -16583
6440    54983
6441    51259
6442   -22705
6443   -65790
6444   -18342
6445    54289
6446    53138
6447   -20619
6448   -66556
6449   -21548
6450    51338
6451    54535
6452   -16347
6453   -66065
6454   -23532
6455    51242
6456    55258
6457   -16099
6458   -66708
6459   -26110
6460    50178
6461    57442
6462   -13170
6463   -65498
6464   -27488
6465    48504
6466    58009
6467   -12142
6468   -65876
6469   -30737
6470    46286
6471    60799
6472    -8301
6473   -64700
6474   -33281
6475    44142
6476    60099
6477    -4865
6478   -65305
6479   -34041
6480    41396
6481    61254
6482    -3301
6483   -63244
6484   -36620
6485    40006
6486    61497
6487      831
6488   -61875
6489   -39883
6490    36291
6491    64225
6492     3347
6493   -60114
6494   -40965
6495    36132
6496    63176
6497     5067
6498   -59647
6499   -43593
6500    32544
6501    63544
6502     7245
6503   -59695
6504   -44114
6505    30478
6506    65497
6507     9873
6508   -59359
6509   -45884
6510    30759
6511    65150
6512    11687
6513   -57091
6514   -48768
6515    27160
6516    64978
6517    13995
6518   -55663
6519   -49804
6520    24288
6521    66043
6522    18740
6523   -53771
6524   -51698
6525    21472
6526    64671
6527    20149
6528   -52351
6529   -51929
6530    19067
6531    64025
6532    21582
6533   -50747
6534   -53445
6535    15124
6536    64825
6537    24841
6538   -48810
6539   -55748
6540    13562
6541    63472
6542    28026
6543   -45863
6544   -57274
6545    11802
6546    64246
6547    29702
6548   -45017
6549   -58035
6550     8053
6551    63308
6552    32742
6553   -43722
6554   -59932
6555     6974
6556    63150
6557    33928
6558   -41060
6559   -59345
6560     3559
6561    63531
6562    34328
6563   -40044
6564   -60186
6565     2930
6566    62095
6567    36679
6568   -37573
6569   -62461
6570    -1214
6571    61122
6572    39353
6573   -34841
6574   -61065
6575    -3984
6576    59725
6577    41523
6578   -33461
6579   -61792
6580    -7026
6581    58737
6582    42973
6583   -31038
6584   -62570
6585   -10849
6586    56657
6587    45961
6588   -28469
6589   -62853
6590   -12471
6591    55352
6592    46356
6593   -26231
6594   -63808
6595   -13855
6596    54558
6597    48555
6598   -23608
6599   -63363
6600   -15917
6601    52675
6602    49727
6603   -21690
6604   -64183
6605   -18463
6606    51672
6607    52391
6608   -19513
6609   -64235
6610   -20473
6611    49939
6612    52829
6613   -17560
6614   -64237
6615   -24593
6616    49871
6617    53120
6618   -14050
6619   -62182
6620   -26096
6621    45859
6622    55925
6623   -12431
6624   -62887
6625   -26234
6626    44624
6627    55425
6628    -8331
6629   -61594
6630   -29580
6631    42144
6632    57799
6633    -6481
6634   -60712
6635   -31606
6636    39434
6637    57836
6638    -2566
6639   -60252
6640   -35844
6641    39521
6642    59873
6643    -1537
6644   -59150
6645   -36035
6646    36980
6647    59110
6648     -333
6649   -61654
6650   -37569
6651    37355
6652    60450
6653      963
6654   -58266
6655   -39951
6656    34266
6657    61396
6658     5103
6659   -58612
6660   -42028
6661    32640
6662    61038
6663     7992
6664   -57038
6665   -43678
6666    29432
6667    62025
6668     9698
6669   -55036
6670   -44506
6671    26411
6672    61232
6673    11991
6674   -53806
6675   -47223
6676    24095
6677    62921
6678    15351
6679   -52664
6680   -48278
6681    21112
6682    61963
6683    17614
6684   -50002
6685   -49875
6686    18473
6687    61653
6688    19237
6689   -49527
6690   -51551
6691    16736
6692    62487
6693    23161
6694   -49858
6695   -54318
6696    14783
6697    61263
6698    24492
6699   -47309
6700   -54449
6701    14579
6702    62187
6703    25367
6704   -45446
6705   -53856
6706    10613
6707    61939
6708    29544
6709   -44102
6710   -57433
6711     8606
6712    61137
6713    29368
6714   -40714
6715   -56277
6716     4501
6717    60987
6718    32739
6719   -38916
6720   -57761
6721     2233
6722    59131
6723    35157
6724   -37228
6725   -58170
6726    -1178
6727    58604
6728    38136
6729   -34948
6730   -58797
6731    -3907
6732    57159
6733    40079
6734   -33490
6735   -60299
6736    -4984
6737    56355
6738    39609
6739   -31486
6740   -59679
6741    -5419
6742    53823
6743    42248
6744   -28588
6745   -60661
6746    -9003
6747    54887
6748    42629
6749   -28459
6750   -60684
6751   -11311
6752    52536
6753    46423
6754   -25628
6755   -61355
6756   -13569
6757    53298
6758    45800
6759   -22692
6760   -60832
6761   -17241
6762    52200
6763    49446
6764   -21253
6765   -58649
6766   -18299
6767    49848
6768    48421
6769   -17188
6770   -60306
6771   -21132
6772    48111
6773    51676
6774   -15199
6775   -59628
6776   -23381
6777    43866
6778    52124
6779   -12593
6780   -60286
6781   -24201
6782    43180
6783    52406
6784    -9563
6785   -58225
6786   -27271
6787    42871
6788    53882
6789    -7606
6790   -60251
6791   -29735
6792    40306
6793    55160
6794    -6725
6795   -59577
6796   -31855
6797    39501
6798    56896
6799    -5153
6800   -59167
6801   -32339
6802    37779
6803    55358
6804    -1054
6805   -59084
6806   -36519
6807    36106
6808    57644
6809      429
6810   -56682
6811   -36598
6812    32098
6813    58491
6814     4148
6815   -56341
6816   -40697
6817    31317
6818    57452
6819     5932
6820   -53682
6821   -41731
6822    27404
6823    59643
6824     8624
6825   -53953
6826   -42807
6827    26104
6828    57809
6829    11264
6830   -52393
6831   -44221
6832    24086
6833    60246
6834    11966
6835   -50715
6836   -43213
6837    21277
6838    59150
6839    16337
6840   -49433
6841   -47357
6842    20589
6843    60501
6844    16513
6845   -47756
6846   -48009
6847    18003
6848    58811
6849    20488
6850   -48017
6851   -49968
6852    17870
6853    60105
6854    21128
6855   -46276
6856   -50243
6857    13660
6858    59845
6859    24362
6860   -45204
6861   -52310
6862    11037
6863    58053
6864    26052
6865   -42344
6866   -52063
6867     8310
6868    58572
6869    29116
6870   -39571
6871   -54480
6872     5727
6873    56142
6874    29901
6875   -37103
6876   -53737
6877     3947
6878    56752
6879    31462
6880   -35686
6881   -54874
6882     1145
6883    56275
6884    33919
6885   -35382
6886   -58959
6887      305
6888    56382
6889    35697
6890   -33442
6891   -58719
6892    -2597
6893    56075
6894    35764
6895   -31945
6896   -56558
6897    -3607
6898    54132
6899    39925
6900   -29640
6901   -59256
6902    -7651
6903    53989
6904    40523
6905   -28464
6906   -57699
6907    -8483
6908    52489
6909    42978
6910   -24958
6911   -58769
6912   -11008
6913    50268
6914    43817
6915   -22721
6916   -57025
6917   -14025
6918    48635
6919    45235
6920   -20478
6921   -58846
6922   -16654
6923    48350
6924    45447
6925   -19130
6926   -57304
6927   -18683
6928    45974
6929    49046
6930   -16096
6931   -58882
6932   -20763
6933    44967
6934    50134
6935   -13267
6936   -58561
6937   -22280
6938    44213
6939    51115
6940   -13206
6941   -58747
6942   -24361
6943    41686
6944    52481
6945    -9143
6946   -57090
6947   -27132
6948    42386
6949    52502
6950    -7400
6951   -57589
6952   -28773
6953    38071
6954    53049
6955    -4720
6956   -56509
6957   -30789
6958    37433
6959    53739
6960    -2770
6961   -54526
6962   -30896
6963    34713
6964    55063
6965     -199
6966   -54670
6967   -33942
6968    31981
6969    55341
6970     2328
6971   -52955
6972   -36707
6973    30229
6974    55168
6975     3935
6976   -52970
6977   -37510
6978    27881
6979    56243
6980     6188
6981   -52306
6982   -39457
6983    28274
6984    57193
6985     7486
6986   -53305
6987   -42174
6988    26482
6989    57427
6990    10643
6991   -51508
6992   -43208
6993    22984
6994    56412
6995    12911
6996   -49429
6997   -44175
6998    22012
6999    58140
7000    14688
7001   -48016
7002   -44713
7003    19536
7004    56791
7005    16658
7006   -44708
7007   -46642
7008    16200
7009    58127
7010    18912
7011   -43318
7012   -47511
7013    14429
7014    56574
7015    21881
7016   -43151
7017   -49713
7018    12217
7019    56116
7020    23649
7021   -41681
7022   -48690
7023     9564
7024    55855
7025    25255
7026   -41124
7027   -50914
7028     9130
7029    55850
7030    28096
7031   -39388
7032   -52222
7033     5853
7034    56318
7035    29688
7036   -37808
7037   -53956
7038     4203
7039    55021
7040    30541
7041   -35484
7042   -54618
7043     1812
7044    54038
7045    32711
7046   -34576
7047   -54088
7048     -749
7049    53454
7050    34710
7051   -30780
7052   -55398
7053    -3718
7054    53081
7055    36562
7056   -29147
7057   -54584
7058    -5523
7059    51930
7060    38443
7061   -27156
7062   -54965
7063    -7009
7064    49434
7065    39342
7066   -25653
7067   -54134
7068    -9680
7069    48439
7070    41100
7071   -23812
7072   -55381
7073   -11728
7074    47958
7075    42617
7076   -20841
7077   -56611
7078   -14336
7079    46531
7080    45097
7081   -19214
7082   -55804
7083   -16233
7084    47172
7085    45571
7086   -16983
7087   -56074
7088   -18522
7089    45468
7090    46687
7091   -15168
7092   -56172
7093   -21121
7094    43016
7095    48504
7096   -13713
7097   -55928
7098   -21038
7099    42330
7100    47779
7101   -10528
7102   -54658
7103   -24260
7104    39274
7105    49812
7106    -8925
7107   -53560
7108   -26301
7109    37382
7110    50009
7111    -5855
7112   -54193
7113   -27735
7114    36414
7115    50307
7116    -4805
7117   -53468
7118   -28988
7119    35658
7120    52547
7121    -1227
7122   -54297
7123   -32661
7124    32907
7125    52231
7126     -407
7127   -53458
7128   -33504
7129    31541
7130    53586
7131     1753
7132   -52696
7133   -36432
7134    30609
7135    54147
7136     4302
7137   -50602
7138   -37888
7139    28413
7140    55668
7141     6314
7142   -52225
7143   -38691
7144    26263
7145    53636
7146     8338
7147   -49063
7148   -39052
7149    24608
7150    54477
7151    12295
7152   -47854
7153   -40174
7154    21452
7155    52717
7156    14437
7157   -46781
7158   -42218
7159    19472
7160    55860
7161    15213
7162   -44987
7163   -42759
7164    17255
7165    54358
7166    17346
7167   -44254
7168   -45135
7169    17011
7170    55382
7171    18578
7172   -44959
7173   -45995
7174    13926
7175    56046
7176    20607
7177   -41977
7178   -47823
7179    12405
7180    56847
7181    23488
7182   -39766
7183   -48284
7184     8399
7185    55376
7186    25617
7187   -38359
7188   -49072
7189     6872
7190    54795
7191    27799
7192   -36715
7193   -50133
7194     6038
7195    52210
7196    28265
7197   -35079
7198   -50158
7199     2615
7200    51539
7201    29451
7202   -32781
7203   -49503
7204      870
7205    50192
7206    31891
7207   -31412
7208   -50760
7209    -2412
7210    50921
7211    33533
7212   -30550
7213   -53567
7214    -4406
7215    50463
7216    34581
7217   -28139
7218   -52317
7219    -5373
7220    50125
7221    36851
7222   -26191
7223   -52923
7224    -7503
7225    48441
7226    38120
7227   -24032
7228   -53956
7229   -10449
7230    47776
7231    40026
7232   -23587
7233   -54828
7234   -10474
7235    46162
7236    41962
7237   -21017
7238   -54189
7239   -14086
7240    45749
7241    41196
7242   -17013
7243   -54505
7244   -16872
7245    42919
7246    43078
7247   -16761
7248   -54302
7249   -18219
7250    41003
7251    44411
7252   -14645
7253   -52052
7254   -19814
7255    41795
7256    45937
7257   -11562
7258   -52738
7259   -21678
7260    39098
7261    47105
7262    -9970
7263   -53486
7264   -24035
7265    39045
7266    47933
7267    -7720
7268   -52414
7269   -26166
7270    36590
7271    49743
7272    -4211
7273   -53419
7274   -28641
7275    35815
7276    50861
7277    -3665
7278   -53097
7279   -29937
7280    34243
7281    50183
7282    -1424
7283   -52979
7284   -30852
7285    30935
7286    50695
7287      700
7288   -50451
7289   -33031
7290    30394
7291    52352
7292     3260
7293   -50566
7294   -33102
7295    28301
7296    50908
7297     5073
7298   -48816
7299   -36615
7300    25708
7301    52073
7302     6405
7303   -45794
7304   -36601
7305    23493
7306    53363
7307     8190
7308   -47894
7309   -38588
7310    22030
7311    53290
7312    10290
7313   -44611
7314   -40027
7315    19439
7316    53990
7317    12826
7318   -45524
7319   -40231
7320    18382
7321    53389
7322    15270
7323   -43951
7324   -42274
7325    16179
7326    54084
7327    17559
7328   -43801
7329   -44084
7330    14102
7331    52661
7332    18696
7333   -40271
7334   -45331
7335    12162
7336    52640
7337    20852
7338   -39228
7339   -45669
7340     9267
7341    52631
7342    23736
7343   -37984
7344   -45691
7345     6652
7346    51902
7347    24218
7348   -34682
7349   -45887
7350     5930
7351    50550
7352    25479
7353   -34491
7354   -47996
7355     5298
7356    49653
7357    27107
7358   -31963
7359   -48482
7360     2949
7361    49133
7362    29943
7363   -31688
7364   -48306
7365      184
7366    49318
7367    31689
7368   -29433
7369   -50510
7370    -2414
7371    49683
7372    32917
7373   -27075
7374   -50942
7375    -4590
7376    48902
7377    34642
7378   -26609
7379   -50725
7380    -4962
7381    47023
7382    35113
7383   -25499
7384   -52554
7385    -8498
7386    46412
7387    36752
7388   -22794
7389   -50325
7390    -9022
7391    44007
7392    38353
7393   -20776
7394   -52242
7395   -11163
7396    43429
7397    39538
7398   -18195
7399   -50682
7400   -13781
7401    42063
7402    42132
7403   -16864
7404   -52468
7405   -16452
7406    42024
7407    42682
7408   -16148
7409   -52168
7410   -19220
7411    38408
7412    43451
7413   -12234
7414   -53049
7415   -20197
7416    38930
7417    45360
7418   -10128
7419   -52024
7420   -22612
7421    37841
7422    47823
7423   -10084
7424   -51106
7425   -23445
7426    36564
7427    46601
7428    -5928
7429   -50694
7430   -24949
7431    35299
7432    45799
7433    -5929
7434   -49315
7435   -25799
7436    32962
7437    46507
7438    -1662
7439   -49959
7440   -28492
7441    30839
7442    47390
7443     -872
7444   -48112
7445   -29312
7446    29605
7447    48839
7448     1505
7449   -48439
7450   -30828
7451    27170
7452    48369
7453     4047
7454   -47156
7455   -33168
7456    26411
7457    50633
7458     4498
7459   -47515
7460   -35155
7461    23851
7462    50986
7463     7974
7464   -45656
7465   -37190
7466    22928
7467    50979
7468     9866
7469   -45680
7470   -37389
7471    21898
7472    51203
7473    12673
7474   -43817
7475   -39747
7476    19381
7477    51202
7478    13971
7479   -42556
7480   -40143
7481    16552
7482    51707
7483    15244
7484   -41959
7485   -39770
7486    15341
7487    49684
7488    16150
7489   -39559
7490   -41934
7491    13008
7492    49249
7493    17892
7494   -39110
7495   -41916
7496    11339
7497    48778
7498    20430
7499   -36894
7500   -44011
7501     9076
7502    49983
7503    21501
7504   -34875
7505   -44093
7506     6917
7507    49914
7508    24909
7509   -33838
7510   -45918
7511     5748
7512    50396
7513    26760
7514   -32196
7515   -47043
7516     2728
7517    50117
7518    29320
7519   -32038
7520   -48286
7521     1271
7522    49443
7523    28692
7524   -28910
7525   -49201
7526     -761
7527    47503
7528    30295
7529   -28686
7530   -47302
7531    -1225
7532    46240
7533    31583
7534   -25667
7535   -47873
7536    -4796
7537    45733
7538    31746
7539   -25307
7540   -48012
7541    -6137
7542    44316
7543    34946
7544   -23303
7545   -49306
7546    -7790
7547    43611
7548    34564
7549   -21614
7550   -49590
7551   -10735
7552    43277
7553    38168
7554   -18478
7555   -48304
7556   -12535
7557    42658
7558    38587
7559   -17119
7560   -49577
7561   -14068
7562    40062
7563    39000
7564   -15328
7565   -50726
7566   -15114
7567    39423
7568    41488
7569   -12219
7570   -49771
7571   -17673
7572    39468
7573    41771
7574   -10631
7575   -48383
7576   -20017
7577    36654
7578    42979
7579    -9116
7580   -48357
7581   -19996
7582    35654
7583    44311
7584    -7908
7585   -49266
7586   -21335
7587    33759
7588    44876
7589    -6230
7590   -47106
7591   -23740
7592    33369
7593    44002
7594    -4664
7595   -48000
7596   -26529
7597    31308
7598    46853
7599    -3017
7600   -47261
7601   -27895
7602    29703
7603    46892
7604      786
7605   -47343
7606   -31140
7607    28648
7608    47709
7609      856
7610   -46352
7611   -31388
7612    25752
7613    49393
7614     3816
7615   -45751
7616   -33365
7617    24937
7618    48351
7619     6152
7620   -43994
7621   -34154
7622    21482
7623    49354
7624     7711
7625   -43283
7626   -33983
7627    20611
7628    47845
7629     8499
7630   -41286
7631   -37425
7632    19329
7633    48343
7634    10402
7635   -39903
7636   -35876
7637    17050
7638    47376
7639    13578
7640   -39478
7641   -38174
7642    15056
7643    47928
7644    13953
7645   -38570
7646   -39471
7647    14285
7648    48235
7649    16763
7650   -37729
7651   -40870
7652    11052
7653    48795
7654    19809
7655   -35888
7656   -41703
7657     9768
7658    48727
7659    21032
7660   -36304
7661   -43028
7662     7587
7663    48897
7664    22651
7665   -34584
7666   -44588
7667     6835
7668    47915
7669    23726
7670   -31841
7671   -44404
7672     3701
7673    45714
7674    25605
7675   -30796
7676   -45859
7677     2437
7678    46026
7679    25336
7680   -28576
7681   -45208
7682     1461
7683    46227
7684    27634
7685   -28006
7686   -45713
7687     -821
7688    45596
7689    28887
7690   -25982
7691   -44944
7692    -2659
7693    44824
7694    30395
7695   -25478
7696   -46806
7697    -5644
7698    45043
7699    32225
7700   -22170
7701   -48562
7702    -7781
7703    44339
7704    34811
7705   -21758
7706   -48072
7707    -8520
7708    43189
7709    36133
7710   -20220
7711   -47235
7712   -10010
7713    40866
7714    36683
7715   -16766
7716   -47904
7717   -12391
7718    39735
7719    36579
7720   -15324
7721   -47901
7722   -14046
7723    39387
7724    38141
7725   -14604
7726   -46042
7727   -15435
7728    37104
7729    39586
7730   -12407
7731   -47495
7732   -17509
7733    35686
7734    39199
7735   -11040
7736   -46349
7737   -18374
7738    33311
7739    40828
7740    -8964
7741   -47506
7742   -19903
7743    33366
7744    42705
7745    -6581
7746   -47043
7747   -23743
7748    31412
7749    42419
7750    -6007
7751   -47203
7752   -24426
7753    31631
7754    45105
7755    -2945
7756   -46195
7757   -25755
7758    30321
7759    44182
7760    -1225
7761   -45967
7762   -27662
7763    28428
7764    45554
7765      401
7766   -44822
7767   -29688
7768    26873
7769    44111
7770     2489
7771   -44504
7772   -30500
7773    24611
7774    44910
7775     3445
7776   -43624
7777   -30829
7778    24780
7779    46337
7780     6770
7781   -41839
7782   -31158
7783    21763
7784    46421
7785     7204
7786   -41201
7787   -34385
7788    19874
7789    46399
7790     9264
7791   -40843
7792   -35257
7793    18269
7794    46302
7795    13760
7796   -38890
7797   -36113
7798    15156
7799    47929
7800    13153
7801   -39043
7802   -37810
7803    15090
7804    46368
7805    16384
7806   -37539
7807   -38776
7808    12895
7809    44650
7810    16618
7811   -36065
7812   -39608
7813     9847
7814    47505
7815    17851
7816   -34383
7817   -40387
7818    10356
7819    45730
7820    20296
7821   -33387
7822   -39816
7823     6898
7824    45445
7825    20708
7826   -31857
7827   -41327
7828     6912
7829    43646
7830    22650
7831   -31327
7832   -42349
7833     4376
7834    45994
7835    24480
7836   -29466
7837   -42714
7838     2897
7839    44828
7840    26208
7841   -27254
7842   -43809
7843      128
7844    44352
7845    27489
7846   -26838
7847   -45441
7848    -2188
7849    42786
7850    28274
7851   -24391
7852   -44810
7853    -4150
7854    42408
7855    31438
7856   -23598
7857   -45067
7858    -4926
7859    41078
7860    31736
7861   -21461
7862   -45428
7863    -7928
7864    41285
7865    32676
7866   -20494
7867   -44730
7868    -8396
7869    39526
7870    33214
7871   -18221
7872   -45690
7873   -10102
7874    39577
7875    33571
7876   -17000
7877   -45673
7878   -11204
7879    38911
7880    35791
7881   -15857
7882   -44832
7883   -13432
7884    36961
7885    35973
7886   -13350
7887   -45474
7888   -15776
7889    37010
7890    37568
7891   -11869
7892   -46316
7893   -18628
7894    35287
7895    38729
7896    -8806
7897   -46457
7898   -18820
7899    32710
7900    40398
7901    -8981
7902   -46422
7903   -21370
7904    32039
7905    41239
7906    -6418
7907   -45589
7908   -21468
7909    31328
7910    41518
7911    -3873
7912   -43862
7913   -22675
7914    29972
7915    42149
7916    -2261
7917   -43494
7918   -24633
7919    28188
7920    42023
7921    -1687
7922   -42559
7923   -26461
7924    27116
7925    42623
7926      730
7927   -42738
7928   -26858
7929    25157
7930    44082
7931     3043
7932   -41894
7933   -29394
7934    24794
7935    43942
7936     5021
7937   -41422
7938   -31546
7939    21526
7940    44644
7941     6580
7942   -40621
7943   -33052
7944    20340
7945    44988
7946     9395
7947   -38777
7948   -33917
7949    18404
7950    45068
7951     9731
7952   -38518
7953   -34281
7954    17979
7955    45386
7956    11475
7957   -38719
7958   -34778
7959    14912
7960    45658
7961    12605
7962   -37509
7963   -36482
7964    13773
7965    44324
7966    14842
7967   -36022
7968   -36337
7969    12574
7970    43817
7971    15829
7972   -33281
7973   -36576
7974    10705
7975    45304
7976    16955
7977   -33691
7978   -38911
7979     7886
7980    43150
7981    20113
7982   -31235
7983   -39754
7984     6091
7985    44043
7986    21654
7987   -30958
7988   -39477
7989     3070
7990    43027
7991    23238
7992   -29530
7993   -41446
7994     2669
7995    44216
7996    24173
7997   -28342
7998   -42104
7999     1292
8000    43008
8001    25102
8002   -26690
8003   -43180
8004     1466
8005    41174
8006    26191
8007   -24947
8008   -43003
8009    -1783
8010    41369
8011    27497
8012   -23983
8013   -43070
8014    -3508
8015    39397
8016    29953
8017   -22234
8018   -43313
8019    -4898
8020    41225
8021    29375
8022   -21176
8023   -43175
8024    -6169
8025    38990
8026    31437
8027   -19331
8028   -42835
8029    -9694
8030    39070
8031    33567
8032   -16460
8033   -44577
8034   -10692
8035    36701
8036    35689
8037   -14593
8038   -44177
8039   -12450
8040    37832
8041    35318
8042   -14434
8043   -45208
8044   -14514
8045    35538
8046    37284
8047   -12842
8048   -43741
8049   -15775
8050    34442
8051    35842
8052   -10319
8053   -43388
8054   -16181
8055    33164
8056    38088
8057    -9462
8058   -44361
8059   -18374
8060    32736
8061    39442
8062    -5787
8063   -44244
8064   -19560
8065    30979
8066    40125
8067    -6196
8068   -42648
8069   -21905
8070    30482
8071    40638
8072    -3275
8073   -43755
8074   -22240
8075    27407
8076    40424
8077    -1692
8078   -41414
8079   -25170
8080    27024
8081    39902
8082      -16
8083   -40709
8084   -25906
8085    24551
8086    42602
8087      650
8088   -41431
8089   -27066
8090    25314
8091    42097
8092     4231
8093   -40636
8094   -28092
8095    20722
8096    42568
8097     4297
8098   -38421
8099   -29735
8100    20317
8101    42690
8102     6215
8103   -39132
8104   -29922
8105    19038
8106    42883
8107     7492
8108   -36442
8109   -31547
8110    18210
8111    41847
8112    10646
8113   -37984
8114   -33209
8115    14788
8116    43058
8117     8281
8118   -34418
8119   -34580
8120    16807
8121    38383
$$ Imaginary data points
##PAGE= N=2
##DATA TABLE= (X++(I..I)), XYDATA
0  -909125
1 -1870913
2  1251336
3  1353478
4 -1760428
5  -871137
6  1742859
7   516855
8 -1182540
9    92937
10   784360
11  -360279
12  -264515
13   689771
14   -16365
15  -933256
16    80178
17   992429
18  -218574
19 -1123989
20    55002
21   696463
22  -236021
23  -273543
24   361102
25  -197799
26  -304799
27   811112
28   311675
29 -1087988
30    13132
31  1328658
32  -177379
33  -993228
34   604469
35   557124
36  -988037
37  -152484
38  1040823
39  -471696
40 -1260706
41   595673
42  1015843
43  -734700
44  -769710
45   647780
46   364589
47  -599623
48    95079
49   773446
50  -282864
51  -676778
52   775825
53   886868
54  -912229
55  -813334
56   965319
57   587058
58  -782587
59  -162564
60   373058
61  -446373
62   -69755
63   671308
64  -512718
65  -990758
66   630480
67   891452
68  -527986
69  -474635
70   450319
71   172982
72  -133186
73   281809
74    90679
75  -423125
76    64355
77   651521
78    10911
79  -760433
80  -197207
81   496296
82   -63029
83  -472101
84   170622
85   130718
86  -535304
87   101425
88   812769
89  -298895
90  -912598
91   455768
92   902101
93  -301860
94  -364089
95   383112
96    -2232
97  -200868
98   500004
99    89807
100  -851867
101  -100763
102   870733
103    44800
104  -766032
105  -199217
106   252984
107    65545
108    18534
109  -105253
110  -336558
111   -15707
112   516770
113   293494
114  -373625
115  -372074
116   298706
117   465076
118   -55504
119  -203870
120    63360
121   -20794
122    28780
123   358083
124  -123422
125  -718160
126    43320
127   668030
128  -109844
129  -484137
130    95122
131    56590
132  -191039
133   276258
134   232865
135  -521522
136  -269632
137   654454
138   459578
139  -411937
140  -417046
141   184687
142   320054
143    42351
144   -85531
145  -183638
146  -213619
147   225732
148   475177
149  -225342
150  -704178
151    15819
152   581368
153    73552
154  -317489
155   -92229
156     2455
157   109394
158   369503
159   -20462
160  -576387
161   -67882
162   630876
163   169914
164  -415232
165  -107534
166   130366
167   -62090
168   114692
169   176615
170  -384311
171  -378438
172   421056
173   472955
174  -300459
175  -464085
176    68665
177   286774
178    89949
179   -40531
180  -107898
181  -165994
182    95445
183   458608
184   126162
185  -579097
186  -295066
187   553484
188   364937
189  -334858
190  -252232
191    21385
192    18840
193   231210
194   138143
195  -512178
196  -372343
197   506239
198   440695
199  -314493
200  -324571
201    71169
202   122949
203   143093
204   123435
205  -230105
206  -315280
207   256274
208   540937
209   -82117
210  -535813
211   -57054
212   363221
213    83579
214  -121855
215   -63529
216  -189566
217   -90112
218   394908
219   225385
220  -517379
221  -388923
222   419420
223   430123
224  -172766
225  -274126
226   -12346
227    71041
228   179778
229   198727
230  -247588
231  -450299
232   208777
233   593839
234   -36429
235  -496761
236  -113584
237   228421
238   147487
239    31556
240  -168834
241  -331398
242    46860
243   496277
244   140385
245  -484625
246  -294053
247   332682
248   330870
249  -102624
250  -158179
251   -50090
252   -54322
253   224093
254   336283
255  -311638
256  -557720
257   248107
258   563907
259  -129422
260  -377833
261    -4798
262    51179
263    57941
264   229382
265   -98550
266  -471545
267     3596
268   566964
269   186508
270  -434602
271  -272710
272   234007
273   263059
274    23966
275  -102648
276  -209405
277   -94738
278   347335
279   325262
280  -356310
281  -503999
282   173011
283   424023
284   -15749
285  -242980
286  -128623
287   -23724
288   186611
289   295240
290  -122463
291  -493993
292   -20770
293   563933
294   203086
295  -396761
296  -201270
297   177493
298   130817
299    92708
300    18899
301  -342657
302  -231933
303   436667
304   371768
305  -398842
306  -443918
307   160750
308   300411
309    24759
310  -108410
311  -155516
312  -107716
313   224599
314   384619
315  -102169
316  -495239
317   -33774
318   483284
319   183134
320  -265487
321  -183315
322     7452
323   103840
324   234100
325    -6285
326  -461311
327  -216948
328   425466
329   323263
330  -277792
331  -360024
332    38820
333   241987
334   144760
335   -30573
336  -227957
337  -199756
338   258134
339   465210
340  -100120
341  -513714
342   -31744
343   413049
344   128823
345  -168504
346  -146651
347  -128682
348    79208
349   346668
350    18811
351  -488386
352  -219293
353   393280
354   320657
355  -197855
356  -288188
357     3201
358   163546
359   175759
360    66654
361  -262198
362  -306118
363   251169
364   487965
365  -108379
366  -453233
367   -36277
368   254564
369   125319
370    -9401
371  -194028
372  -269195
373   126640
374   435644
375    23058
376  -455080
377  -206097
378   308779
379   295579
380   -78166
381  -237894
382  -113222
383   107628
384   291085
385   130157
386  -339857
387  -347260
388   256699
389   436791
390   -79800
391  -356173
392   -93717
393   154723
394   188676
395    63228
396  -215203
397  -308964
398    97728
399   445961
400    85205
401  -421616
402  -221194
403   259352
404   239438
405   -34047
406  -147802
407  -194522
408    -8909
409   379743
410   212097
411  -398832
412  -345552
413   251705
414   342255
415   -30297
416  -220927
417  -160119
418    40962
419   272993
420   181879
421  -253339
422  -374396
423   102915
424   447155
425    88640
426  -358302
427  -205864
428   148363
429   196017
430    90997
431  -124172
432  -333752
433   -30812
434   446321
435   198646
436  -370053
437  -299931
438   160780
439   272418
440    63573
441  -153132
442  -224094
443   -10710
444   309710
445   243785
446  -224843
447  -394489
448    57485
449   408720
450    96856
451  -271865
452  -178440
453    39396
454   174433
455   205576
456  -107074
457  -411140
458   -58145
459   437914
460   203867
461  -312073
462  -264973
463    92251
464   210804
465   126903
466   -66047
467  -284445
468  -125960
469   346658
470   337329
471  -251438
472  -412308
473    80251
474   320603
475    84302
476  -122637
477  -193288
478  -106226
479   216012
480   313158
481  -122180
482  -426970
483   -72041
484   371449
485   223075
486  -215438
487  -262590
488    29350
489   184913
490   159235
491      705
492  -299857
493  -232046
494   333851
495   389203
496  -241552
497  -382675
498    81391
499   222284
500    83241
501    -1765
502  -205465
503  -227026
504   228058
505   390858
506  -121232
507  -422527
508   -60174
509   303527
510   189956
511  -118138
512  -213389
513   -77914
514   134296
515   263598
516    44304
517  -363550
518  -247983
519   323355
520   362106
521  -173975
522  -319603
523    10647
524   171001
525   132691
526    47144
527  -216266
528  -283791
529   174602
530   432454
531   -49520
532  -432945
533   -80543
534   285645
535   143989
536   -59414
537  -136318
538  -176763
539    69314
540   363519
541    72593
542  -390834
543  -208170
544   273089
545   275516
546   -75799
547  -239101
548   -98839
549   121559
550   205602
551    63948
552  -223653
553  -296319
554   121625
555   436295
556     9894
557  -410331
558   -86755
559   248889
560   111141
561     3537
562   -88250
563  -271248
564     7821
565   444499
566   113510
567  -422416
568  -194430
569   251884
570   208937
571   -30097
572  -163361
573  -174085
574    37110
575   278144
576   140976
577  -259309
578  -305333
579   130169
580   366766
581    30508
582  -284893
583  -130904
584   125022
585   170471
586    97128
587  -124963
588  -301597
589    -1706
590   396427
591   150582
592  -343128
593  -243128
594   180913
595   218392
596    -1568
597  -120413
598  -192564
599   -58646
600   315109
601   256468
602  -286346
603  -349120
604   160321
605   320802
606    13473
607  -180849
608  -161296
609    -6010
610   240189
611   197898
612  -190604
613  -333335
614    17543
615   337090
616   152859
617  -253392
618  -248908
619    98719
620   219470
621    76368
622   -80204
623  -234667
624  -118353
625   313952
626   306654
627  -247857
628  -349391
629   108662
630   261935
631    58734
632   -89756
633  -201154
634  -117800
635   243289
636   299351
637  -160867
638  -394754
639   -18871
640   334458
641   152801
642  -193444
643  -220288
644     -739
645   196395
646   217188
647   -51326
648  -344124
649  -125629
650   354666
651   275057
652  -223302
653  -302807
654    40310
655   220035
656   127722
657   -67291
658  -244670
659  -162819
660   222693
661   334467
662  -114220
663  -397439
664   -32093
665   307070
666   141822
667  -105826
668  -164330
669  -110475
670   136267
671   327608
672     1471
673  -391160
674  -152325
675   296369
676   251016
677  -109840
678  -268530
679   -92509
680   172050
681   225526
682    -3494
683  -285537
684  -230504
685   199761
686   383496
687   -51244
688  -391198
689   -72857
690   280658
691   177114
692   -40613
693  -184731
694  -198600
695   130653
696   378994
697     7868
698  -404336
699  -161943
700   264250
701   225341
702   -82300
703  -221698
704  -125266
705    96976
706   261557
707    89854
708  -287318
709  -272931
710   200061
711   367382
712   -28139
713  -286028
714   -96704
715   133116
716   199913
717    90188
718  -205828
719  -300245
720    83057
721   379908
722    73522
723  -346270
724  -220911
725   179255
726   254014
727    13200
728  -194309
729  -200728
730    45448
731   335005
732   173285
733  -306716
734  -303485
735   192016
736   325887
737   -10711
738  -233895
739  -162254
740    57493
741   242501
742   130534
743  -223200
744  -306465
745    69052
746   355368
747    97226
748  -287642
749  -201996
750   136537
751   215094
752    71789
753  -105544
754  -247821
755   -53132
756   351926
757   225359
758  -291148
759  -296921
760   125305
761   249189
762    61460
763  -136345
764  -234426
765   -57969
766   283219
767   236713
768  -207763
769  -349253
770    38199
771   344786
772   137158
773  -219289
774  -220300
775    41653
776   223954
777   170906
778  -118776
779  -321753
780   -49794
781   343943
782   205675
783  -241257
784  -281241
785    70723
786   244459
787    92112
788  -119634
789  -218996
790   -84167
791   235515
792   278701
793  -147022
794  -370079
795    16015
796   318435
797    93368
798  -147393
799  -157521
800   -78076
801   159815
802   294853
803   -62141
804  -380590
805   -73644
806   331695
807   199851
808  -159623
809  -242675
810   -36072
811   197726
812   199308
813   -63357
814  -292499
815  -154589
816   239265
817   307358
818  -129608
819  -365930
820   -20362
821   278623
822   143022
823   -87903
824  -187770
825  -115339
826   176640
827   314320
828   -42156
829  -360958
830   -93663
831   285830
832   188026
833  -135843
834  -218887
835   -68873
836   129170
837   212374
838    14493
839  -301508
840  -204602
841   235852
842   295026
843   -95299
844  -274157
845   -56399
846   182070
847   207233
848    22700
849  -217463
850  -191441
851   152846
852   327904
853     8258
854  -347453
855  -176788
856   235517
857   228571
858   -92121
859  -215306
860  -123541
861    70306
862   280876
863   100798
864  -335196
865  -239802
866   260558
867   295795
868   -76580
869  -214712
870   -87842
871    98362
872   239435
873    77815
874  -265681
875  -236298
876   144753
877   292482
878    20314
879  -272944
880  -171953
881   156939
882   234003
883     6598
884  -192914
885  -180298
886    55899
887   291808
888   142954
889  -265416
890  -259284
891   171284
892   299090
893   -12179
894  -224388
895  -150539
896    33296
897   215254
898   158824
899  -213195
900  -338915
901   101497
902   376722
903    34843
904  -268931
905  -130505
906    86618
907   195910
908   148437
909  -153724
910  -306986
911    47051
912   351168
913    97556
914  -256213
915  -214543
916    68919
917   233309
918    87532
919  -193567
920  -226598
921    19363
922   240135
923   175274
924  -162956
925  -302219
926    48449
927   334452
928    99147
929  -205307
930  -162598
931    26733
932   190611
933   196467
934  -116832
935  -335533
936   -19871
937   325339
938   140480
939  -221353
940  -235648
941    22937
942   211938
943   142719
944  -116472
945  -267024
946   -60031
947   276043
948   236161
949  -158796
950  -298793
951    19668
952   279282
953   131541
954  -134890
955  -206466
956   -52366
957   197983
958   234668
959   -85439
960  -332322
961   -74890
962   295228
963   176095
964  -188200
965  -223175
966    -5383
967   158019
968   192796
969   -15254
970  -301261
971  -135802
972   296612
973   246861
974  -166211
975  -252100
976   -10593
977   179406
978   184445
979   -36466
980  -268126
981  -120828
982   223286
983   244023
984   -74467
985  -294808
986  -115742
987   229789
988   219559
989  -114449
990  -249251
991   -68116
992   153554
993   225874
994    25240
995  -291763
996  -183767
997   257979
998   278065
999  -117376
1000  -253260
1001   -48977
1002   145961
1003   193304
1004    29830
1005  -244446
1006  -211261
1007   179178
1008   310726
1009   -53179
1010  -306296
1011   -95079
1012   184192
1013   186535
1014    -7955
1015  -200461
1016  -181835
1017   125226
1018   312190
1019    28254
1020  -301109
1021  -158037
1022   195335
1023   245869
1024   -22206
1025  -236117
1026  -137221
1027   125127
1028   231314
1029    47620
1030  -240164
1031  -233681
1032   129251
1033   310067
1034       33
1035  -285336
1036  -125084
1037   151713
1038   203487
1039    59668
1040  -179279
1041  -234018
1042    84605
1043   323684
1044    70857
1045  -273750
1046  -195489
1047   146065
1048   254186
1049    23099
1050  -204622
1051  -175494
1052    53421
1053   239446
1054   124942
1055  -222055
1056  -281986
1057   109523
1058   316895
1059    22489
1060  -231624
1061  -136995
1062    64097
1063   204210
1064   142506
1065  -167598
1066  -285658
1067    52176
1068   322928
1069    92422
1070  -243747
1071  -197036
1072    89036
1073   222793
1074    90094
1075  -159234
1076  -241788
1077     2339
1078   278875
1079   154263
1080  -221350
1081  -259879
1082    80558
1083   261551
1084    84957
1085  -164918
1086  -206420
1087    10170
1088   234852
1089   164904
1090  -140572
1091  -276327
1092    -8039
1093   291949
1094   154717
1095  -206057
1096  -231485
1097    46590
1098   205399
1099   127836
1100   -88203
1101  -261269
1102   -77336
1103   289843
1104   211386
1105  -201951
1106  -261577
1107    44816
1108   222521
1109   121537
1110  -103296
1111  -230877
1112   -65926
1113   229444
1114   219481
1115  -125955
1116  -292007
1117   -26066
1118   263391
1119   155012
1120  -150726
1121  -220850
1122   -32032
1123   183103
1124   208262
1125   -61861
1126  -294169
1127   -79026
1128   272518
1129   208087
1130  -137265
1131  -250948
1132   -31453
1133   200906
1134   175640
1135   -71032
1136  -248695
1137  -106881
1138   198963
1139   242622
1140   -76894
1141  -294081
1142   -71157
1143   232060
1144   177711
1145   -83294
1146  -213439
1147  -101733
1148   163876
1149   253700
1150   -20335
1151  -285241
1152  -123998
1153   224724
1154   230599
1155   -89623
1156  -252293
1157   -78719
1158   159795
1159   196084
1160    -6479
1161  -246854
1162  -182671
1163   182782
1164   286265
1165   -76539
1166  -286306
1167   -59640
1168   179216
1169   180932
1170    13994
1171  -206469
1172  -177709
1173   160436
1174   294139
1175   -18031
1176  -279011
1177  -123373
1178   168571
1179   218416
1180   -13359
1181  -234921
1182  -150726
1183   126725
1184   236104
1185    31663
1186  -243342
1187  -200095
1188   142999
1189   273387
1190    -3443
1191  -246307
1192  -130578
1193   135859
1194   223394
1195    53480
1196  -193007
1197  -205891
1198    94535
1199   289866
1200    53892
1201  -265007
1202  -180744
1203   145137
1204   226244
1205    20062
1206  -182238
1207  -191647
1208    44591
1209   276846
1210    99558
1211  -263376
1212  -218678
1213   138634
1214   251744
1215    31288
1216  -191783
1217  -176055
1218    64342
1219   254475
1220   107555
1221  -205149
1222  -231434
1223    75039
1224   278038
1225    80512
1226  -223241
1227  -192708
1228    82610
1229   215274
1230    95635
1231  -150957
1232  -248131
1233     9672
1234   288268
1235   129024
1236  -221298
1237  -222011
1238    70304
1239   230775
1240   102843
1241  -149850
1242  -229171
1243     6199
1244   253501
1245   153464
1246  -158383
1247  -258044
1248    18491
1249   278607
1250   128952
1251  -188433
1252  -215603
1253    25369
1254   212576
1255   146137
1256  -120241
1257  -266197
1258   -33568
1259   275285
1260   165426
1261  -187816
1262  -240652
1263    27870
1264   220559
1265   134445
1266  -110808
1267  -235782
1268   -56647
1269   241278
1270   212836
1271  -147863
1272  -272131
1273    13795
1274   238741
1275   135856
1276  -103365
1277  -222791
1278   -72653
1279   209154
1280   214792
1281  -107586
1282  -276303
1283   -49750
1284   223063
1285   181379
1286  -104842
1287  -252513
1288   -55099
1289   203663
1290   182535
1291   -64332
1292  -241664
1293  -108550
1294   211518
1295   246652
1296   -94713
1297  -272895
1298   -40935
1299   210369
1300   171384
1301   -51778
1302  -220673
1303  -120645
1304   182675
1305   245563
1306   -62408
1307  -277988
1308   -93996
1309   206104
1310   200843
1311   -81836
1312  -234673
1313   -84720
1314   153388
1315   210999
1316    -2888
1317  -251300
1318  -151644
1319   196626
1320   250090
1321   -68791
1322  -244012
1323   -77792
1324   147056
1325   200363
1326    21497
1327  -226560
1328  -175143
1329   156945
1330   264232
1331   -24434
1332  -260195
1333  -118244
1334   151463
1335   201662
1336     7374
1337  -208764
1338  -172438
1339   121384
1340   261544
1341    18609
1342  -248226
1343  -156324
1344   141010
1345   233856
1346    14144
1347  -225479
1348  -154789
1349   131416
1350   231531
1351    31678
1352  -194844
1353  -184500
1354    91697
1355   281978
1356    43228
1357  -270080
1358  -149433
1359   151426
1360   195194
1361    28024
1362  -163723
1363  -207615
1364    54047
1365   290242
1366    65269
1367  -265581
1368  -167449
1369   127782
1370   210425
1371    54953
1372  -169831
1373  -196599
1374    63477
1375   261490
1376    91465
1377  -201294
1378  -205285
1379    77920
1380   256136
1381    78594
1382  -204999
1383  -193904
1384    70219
1385   218075
1386    91935
1387  -165608
1388  -236243
1389    25673
1390   268352
1391   110007
1392  -215213
1393  -209226
1394    86059
1395   232841
1396    85988
1397  -146533
1398  -206742
1399     8397
1400   256499
1401   144587
1402  -192584
1403  -236237
1404    62243
1405   243442
1406    92451
1407  -160794
1408  -213839
1409     5041
1410   232999
1411   134719
1412  -161445
1413  -236313
1414     2835
1415   243805
1416   152159
1417  -168581
1418  -235290
1419    39889
1420   226633
1421   116494
1422  -104878
1423  -220427
1424   -59707
1425   244269
1426   202421
1427  -173450
1428  -257029
1429    38606
1430   208930
1431   117240
1432   -84927
1433  -231434
1434   -78077
1435   234173
1436   202087
1437  -139625
1438  -248595
1439   -12023
1440   216140
1441   168598
1442   -97457
1443  -247448
1444   -48240
1445   222833
1446   175025
1447   -99284
1448  -235925
1449   -68067
1450   210304
1451   207086
1452  -107118
1453  -265047
1454   -36921
1455   215700
1456   156446
1457   -78732
1458  -211599
1459   -98736
1460   177190
1461   240953
1462   -68927
1463  -283117
1464   -56575
1465   219621
1466   161750
1467   -70048
1468  -201859
1469  -113605
1470   149374
1471   247221
1472   -37398
1473  -277320
1474   -93607
1475   195246
1476   192942
1477   -45519
1478  -229911
1479  -118119
1480   167907
1481   220603
1482   -30329
1483  -228799
1484  -120169
1485   149764
1486   237282
1487   -12949
1488  -262082
1489  -119216
1490   179698
1491   195415
1492   -24010
1493  -199252
1494  -149198
1495   120851
1496   259542
1497     4586
1498  -263097
1499  -131248
1500   167817
1501   208466
1502   -10882
1503  -205742
1504  -143297
1505   118309
1506   239655
1507    29814
1508  -226222
1509  -165709
1510   130380
1511   240766
1512     8763
1513  -226922
1514  -145608
1515   112733
1516   214880
1517    46040
1518  -190650
1519  -186284
1520    84563
1521   255660
1522    58209
1523  -230323
1524  -176803
1525   122373
1526   226964
1527    36841
1528  -178173
1529  -172740
1530    53977
1531   242828
1532    95117
1533  -222135
1534  -208163
1535   110736
1536   230706
1537    35792
1538  -174017
1539  -171634
1540    47456
1541   235435
1542   101251
1543  -191058
1544  -205177
1545    71382
1546   234678
1547    81170
1548  -179216
1549  -198022
1550    60557
1551   232385
1552    87562
1553  -161307
1554  -202114
1555    17221
1556   235704
1557   123484
1558  -184495
1559  -221812
1560    56865
1561   232181
1562    91993
1563  -147196
1564  -193923
1565     4641
1566   218674
1567   144210
1568  -146914
1569  -236066
1570    14674
1571   241178
1572   119159
1573  -158038
1574  -201181
1575    11233
1576   196323
1577   141445
1578  -111561
1579  -240691
1580   -20616
1581   239342
1582   145232
1583  -148692
1584  -212619
1585     5131
1586   202856
1587   140951
1588  -109039
1589  -225713
1590   -36193
1591   208523
1592   164583
1593  -114340
1594  -238818
1595   -20223
1596   223405
1597   147369
1598  -113194
1599  -207078
1600   -41464
1601   184328
1602   182400
1603   -80301
1604  -247873
1605   -56832
1606   217445
1607   173968
1608  -108746
1609  -229121
1610   -47445
1611   181979
1612   165396
1613   -69527
1614  -223035
1615   -88482
1616   185960
1617   213247
1618   -74992
1619  -242723
1620   -47834
1621   195373
1622   168449
1623   -53634
1624  -204040
1625   -99567
1626   162446
1627   213743
1628   -54090
1629  -248067
1630   -86563
1631   175810
1632   182677
1633   -56686
1634  -222093
1635   -96218
1636   152413
1637   200243
1638   -16818
1639  -222736
1640  -116035
1641   173791
1642   224897
1643   -40756
1644  -224588
1645   -91990
1646   150080
1647   194625
1648   -11100
1649  -219573
1650  -141800
1651   139642
1652   219430
1653   -17524
1654  -232206
1655  -129174
1656   143871
1657   209666
1658    -8598
1659  -204321
1660  -126813
1661   117757
1662   222853
1663    34228
1664  -212596
1665  -153509
1666   136645
1667   223863
1668    -2063
1669  -207277
1670  -139571
1671    96268
1672   207335
1673    37079
1674  -201965
1675  -169900
1676   101326
1677   233046
1678    34357
1679  -209416
1680  -149301
1681   113537
1682   212036
1683    42110
1684  -172072
1685  -167951
1686    72233
1687   239123
1688    63444
1689  -213078
1690  -177406
1691    97266
1692   209203
1693    43098
1694  -176816
1695  -178560
1696    60549
1697   228708
1698    83312
1699  -180741
1700  -190593
1701    72103
1702   238109
1703    73113
1704  -182255
1705  -176418
1706    60350
1707   211252
1708    88899
1709  -156075
1710  -205353
1711    30204
1712   229268
1713    93432
1714  -176459
1715  -197644
1716    44528
1717   215819
1718    96585
1719  -145432
1720  -188598
1721    20425
1722   214393
1723   129289
1724  -144499
1725  -220574
1726    29576
1727   229914
1728    99508
1729  -146298
1730  -186901
1731       43
1732   196312
1733   142544
1734  -133845
1735  -234945
1736     8798
1737   225542
1738   117340
1739  -132967
1740  -200337
1741    -2569
1742   208109
1743   143630
1744  -113968
1745  -217388
1746   -21863
1747   204807
1748   155117
1749  -118376
1750  -233123
1751   -15234
1752   212531
1753   138281
1754  -107996
1755  -203594
1756   -42096
1757   184370
1758   171814
1759   -88025
1760  -234677
1761   -41859
1762   210761
1763   158839
1764  -100745
1765  -205874
1766   -42633
1767   166663
1768   168750
1769   -62064
1770  -231082
1771   -76442
1772   195070
1773   179496
1774   -86810
1775  -213384
1776   -55253
1777   168965
1778   179214
1779   -52453
1780  -224328
1781   -83054
1782   175187
1783   190171
1784   -53828
1785  -225437
1786   -85891
1787   178187
1788   190739
1789   -63025
1790  -217659
1791   -84799
1792   145429
1793   193802
1794   -18739
1795  -231208
1796  -112356
1797   179241
1798   201883
1799   -50828
1800  -207143
1801   -95739
1802   131010
1803   197568
1804    -4037
1805  -217334
1806  -127922
1807   146785
1808   211347
1809   -17562
1810  -214792
1811  -117927
1812   134320
1813   197329
1814    -3622
1815  -197200
1816  -132875
1817   110604
1818   217531
1819    20050
1820  -214459
1821  -142614
1822   129589
1823   209591
1824     1777
1825  -199027
1826  -134798
1827    98040
1828   206690
1829    39699
1830  -198154
1831  -165408
1832   111550
1833   230871
1834    17686
1835  -203714
1836  -138201
1837    97069
1838   205168
1839    52973
1840  -183388
1841  -176774
1842    90536
1843   228320
1844    42335
1845  -193545
1846  -163743
1847    80471
1848   211904
1849    52200
1850  -181620
1851  -164389
1852    66763
1853   206930
1854    79743
1855  -164645
1856  -191152
1857    66579
1858   232836
1859    59956
1860  -174006
1861  -156977
1862    49014
1863   194686
1864    98156
1865  -151363
1866  -203400
1867    43114
1868   225459
1869    78857
1870  -167866
1871  -177879
1872    37317
1873   201408
1874    99244
1875  -141281
1876  -192514
1877    25796
1878   217133
1879   112703
1880  -153533
1881  -198420
1882    35139
1883   209269
1884    99480
1885  -136058
1886  -191077
1887     6495
1888   199537
1889   125654
1890  -130741
1891  -212559
1892     4173
1893   209649
1894   117027
1895  -136329
1896  -194916
1897     3679
1898   187399
1899   129006
1900   -96163
1901  -204610
1902   -24576
1903   205595
1904   140837
1905  -120386
1906  -199902
1907    -9578
1908   184125
1909   133433
1910   -92566
1911  -202377
1912   -38833
1913   180372
1914   149936
1915   -93954
1916  -213782
1917   -39325
1918   190837
1919   149080
1920   -94395
1921  -196574
1922   -40084
1923   168142
1924   165267
1925   -66379
1926  -219322
1927   -56870
1928   191324
1929   162727
1930   -86599
1931  -203183
1932   -53456
1933   160941
1934   167800
1935   -59860
1936  -218127
1937   -73509
1938   167458
1939   175436
1940   -59716
1941  -213696
1942   -69656
1943   167746
1944   172194
1945   -49639
1946  -195953
1947   -84953
1948   143787
1949   186293
1950   -28711
1951  -212171
1952   -93944
1953   157993
1954   183675
1955   -38563
1956  -199523
1957   -94478
1958   129541
1959   181745
1960   -12038
1961  -200003
1962  -121253
1963   137848
1964   206330
1965   -23117
1966  -206853
1967   -97285
1968   131134
1969   185395
1970      456
1971  -195474
1972  -132622
1973   122801
1974   209728
1975    -4302
1976  -206641
1977  -120280
1978   124005
1979   200804
1980     7333
1981  -196448
1982  -130200
1983   107669
1984   201533
1985    25675
1986  -192908
1987  -147367
1988   110827
1989   211287
1990    15997
1991  -193108
1992  -136206
1993    90678
1994   195022
1995    42287
1996  -178604
1997  -160158
1998    87340
1999   213631
2000    41963
2001  -181990
2002  -150625
2003    86166
2004   202596
2005    49439
2006  -162725
2007  -157456
2008    64271
2009   212097
2010    67730
2011  -177694
2012  -170927
2013    74263
2014   204048
2015    50699
2016  -164842
2017  -167526
2018    47809
2019   205016
2020    79843
2021  -161345
2022  -180795
2023    52679
2024   216207
2025    79093
2026  -166438
2027  -171608
2028    51371
2029   197977
2030    89843
2031  -136153
2032  -188190
2033    26729
2034   217913
2035    98008
2036  -160584
2037  -183504
2038    33679
2039   188161
2040    97697
2041  -127454
2042  -195005
2043    12927
2044   206342
2045   110693
2046  -133361
2047  -189011
2048    11918
2049   195825
2050   113203
2051  -123612
2052  -189378
2053     6410
2054   189333
2055   119484
2056  -105964
2057  -194669
2058   -17156
2059   195037
2060   131650
2061  -121056
2062  -199036
2063    -4305
2064   185051
2065   122557
2066   -95409
2067  -193830
2068   -38532
2069   184297
2070   152804
2071  -109254
2072  -213543
2073   -13775
2074   185450
2075   130197
2076   -82181
2077  -189144
2078   -50363
2079   177766
2080   165770
2081   -89893
2082  -212508
2083   -34415
2084   173439
2085   148976
2086   -70079
2087  -201746
2088   -54268
2089   170997
2090   156095
2091   -69465
2092  -196438
2093   -67947
2094   154033
2095   170836
2096   -59268
2097  -212167
2098   -58087
2099   165626
2100   153422
2101   -47375
2102  -185170
2103   -85369
2104   144044
2105   182770
2106   -42895
2107  -208129
2108   -74541
2109   155688
2110   168268
2111   -36745
2112  -190291
2113   -91385
2114   137265
2115   182749
2116   -26235
2117  -204998
2118  -100381
2119   143647
2120   186161
2121   -31956
2122  -199670
2123   -93131
2124   129976
2125   178734
2126    -9757
2127  -189851
2128  -115730
2129   122938
2130   199783
2131    -6466
2132  -203326
2133  -104356
2134   130304
2135   179501
2136     -394
2137  -173911
2138  -124820
2139   100067
2140   198394
2141    13535
2142  -195056
2143  -124277
2144   109992
2145   184053
2146    16114
2147  -179106
2148  -137564
2149    98246
2150   193450
2151    21072
2152  -171345
2153  -132940
2154    86281
2155   202232
2156    41801
2157  -183769
2158  -143279
2159   100591
2160   188802
2161    27864
2162  -156793
2163  -150773
2164    59406
2165   210218
2166    54609
2167  -190116
2168  -154291
2169    86994
2170   187491
2171    42415
2172  -153553
2173  -158469
2174    51862
2175   206860
2176    71186
2177  -166858
2178  -163724
2179    66225
2180   202006
2181    64317
2182  -155416
2183  -162816
2184    47847
2185   189457
2186    77766
2187  -141829
2188  -172380
2189    35076
2190   197973
2191    86373
2192  -150597
2193  -174900
2194    39668
2195   188770
2196    82658
2197  -129202
2198  -171594
2199    18823
2200   193859
2201   104125
2202  -134094
2203  -184130
2204    22810
2205   195339
2206    98812
2207  -125566
2208  -180991
2209    11274
2210   192587
2211   109074
2212  -118488
2213  -184152
2214    -2852
2215   190321
2216   123092
2217  -125794
2218  -196289
2219     7390
2220   185328
2221   109128
2222   -99061
2223  -185481
2224   -31724
2225   187016
2226   146053
2227  -120363
2228  -199998
2229     3582
2230   172915
2231   120810
2232   -75278
2233  -188894
2234   -44111
2235   182208
2236   146856
2237  -100789
2238  -191306
2239   -27116
2240   157771
2241   141944
2242   -71018
2243  -204476
2244   -44302
2245   177534
2246   138029
2247   -77185
2248  -179657
2249   -56421
2250   152315
2251   167536
2252   -63896
2253  -211916
2254   -46872
2255   172220
2256   141840
2257   -55614
2258  -180712
2259   -78004
2260   148804
2261   180648
2262   -60885
2263  -212412
2264   -58606
2265   156515
2266   149889
2267   -39588
2268  -184606
2269   -92570
2270   143438
2271   183805
2272   -44555
2273  -199724
2274   -75144
2275   137072
2276   168621
2277   -22244
2278  -193723
2279   -94625
2280   140440
2281   171361
2282   -27240
2283  -177749
2284   -99876
2285   112644
2286   190659
2287    -7019
2288  -204682
2289   -96499
2290   134322
2291   160456
2292    -5723
2293  -164422
2294  -125565
2295   103975
2296   201885
2297    -2469
2298  -196056
2299   -99327
2300   112357
2301   168290
2302    20161
2303  -171962
2304  -143424
2305   108784
2306   200213
2307     -152
2308  -176254
2309  -115377
2310    84311
2311   189587
2312    39387
2313  -185024
2314  -143036
2315   107015
2316   187655
2317    15362
2318  -153743
2319  -137833
2320    60842
2321   205155
2322    53295
2323  -191441
2324  -141537
2325    96737
2326   174094
2327    35389
2328  -139089
2329  -153304
2330    46320
2331   209363
2332    62066
2333  -178718
2334  -142180
2335    77632
2336   171515
2337    59893
2338  -134062
2339  -169740
2340    45088
2341   204367
2342    61593
2343  -156565
2344  -145076
2345    44713
2346   176073
2347    88288
2348  -140516
2349  -183947
2350    51603
2351   196731
2352    60280
2353  -130916
2354  -153684
2355    12694
2356   190704
2357   109603
2358  -147065
2359  -184450
2360    45138
2361   186289
2362    75041
2363  -114580
2364  -171015
2365    -3168
2366   193966
2367   111922
2368  -136966
2369  -178400
2370    18818
2371   175007
2372   104945
2373  -109052
2374  -186292
2375      446
2376   190387
2377   107719
2378  -110572
2379  -168176
2380    -9390
2381   168593
2382   128943
2383  -106044
2384  -195009
2385    -2705
2386   174508
2387   106198
2388   -90433
2389  -174065
2390   -34524
2391   169133
2392   142791
2393   -99267
2394  -194688
2395   -11489
2396   166412
2397   121421
2398   -69893
2399  -179604
2400   -46340
2401   173075
2402   149776
2403   -87823
2404  -186767
2405   -33939
2406   151597
2407   140260
2408   -60861
2409  -197604
2410   -57455
2411   170195
2412   142969
2413   -72856
2414  -174310
2415   -59417
2416   138961
2417   168010
2418   -50732
2419  -207156
2420   -55757
2421   162371
2422   140389
2423   -49229
2424  -164880
2425   -80390
2426   130250
2427   176979
2428   -43593
2429  -200966
2430   -63532
2431   140897
2432   148348
2433   -25734
2434  -171724
2435   -91775
2436   130594
2437   172546
2438   -34414
2439  -185623
2440   -81303
2441   118813
2442   163424
2443   -13023
2444  -185493
2445   -99529
2446   128902
2447   171165
2448   -18563
2449  -173971
2450  -100540
2451   110270
2452   180966
2453      762
2454  -183410
2455  -104331
2456   120775
2457   174152
2458     1743
2459  -168982
2460  -119273
2461    95486
2462   184067
2463     6192
2464  -181327
2465  -117898
2466    99300
2467   175060
2468    14876
2469  -168621
2470  -126329
2471    91118
2472   183200
2473    20085
2474  -160910
2475  -122031
2476    79647
2477   187447
2478    39849
2479  -167348
2480  -130645
2481    88496
2482   172895
2483    28333
2484  -147500
2485  -140919
2486    54277
2487   188178
2488    48255
2489  -170563
2490  -137763
2491    78518
2492   169052
2493    48972
2494  -137023
2495  -152765
2496    51986
2497   194877
2498    57930
2499  -154647
2500  -142242
2501    55421
2502   175488
2503    70680
2504  -139090
2505  -168004
2506    46132
2507   187807
2508    59786
2509  -138165
2510  -149382
2511    29060
2512   181078
2513    89206
2514  -137052
2515  -167878
2516    40809
2517   180030
2518    71621
2519  -118996
2520  -155913
2521    11105
2522   178400
2523    99287
2524  -128474
2525  -169641
2526    26797
2527   171641
2528    86239
2529  -108524
2530  -164497
2531      485
2532   174997
2533   108791
2534  -111991
2535  -170133
2536     8649
2537   169089
2538   105188
2539  -100852
2540  -176098
2541    -5676
2542   168896
2543   107139
2544   -97882
2545  -170810
2546   -18153
2547   165212
2548   126669
2549   -93253
2550  -186101
2551   -12028
2552   169096
2553   116515
2554   -79875
2555  -171058
2556   -33841
2557   163825
2558   137975
2559   -83238
2560  -182111
2561   -29292
2562   155038
2563   128035
2564   -71665
2565  -181717
2566   -46588
2567   156086
2568   134917
2569   -69705
2570  -171306
2571   -46832
2572   143496
2573   146981
2574   -56411
2575  -185305
2576   -49804
2577   150208
2578   139149
2579   -52392
2580  -166472
2581   -63031
2582   133155
2583   157352
2584   -46400
2585  -190179
2586   -64650
2587   140271
2588   142186
2589   -39138
2590  -169320
2591   -78149
2592   126885
2593   165694
2594   -30663
2595  -187674
2596   -75889
2597   132801
2598   155404
2599   -23732
2600  -169976
2601   -90899
2602   122126
2603   172155
2604   -18418
2605  -176476
2606   -90071
2607   114401
2608   162677
2609    -7111
2610  -173728
2611  -105538
2612   116583
2613   170155
2614   -10045
2615  -164979
2616   -98520
2617    94182
2618   168584
2619    10279
2620  -171758
2621  -111580
2622   105826
2623   170481
2624     4123
2625  -157564
2626  -108354
2627    85004
2628   172960
2629    22919
2630  -165616
2631  -121913
2632    87816
2633   172212
2634    21367
2635  -157442
2636  -123272
2637    77033
2638   173431
2639    32886
2640  -156064
2641  -132141
2642    72375
2643   177101
2644    40815
2645  -152181
2646  -135895
2647    71649
2648   179153
2649    43083
2650  -146781
2651  -138265
2652    54671
2653   174757
2654    55294
2655  -145172
2656  -148128
2657    56681
2658   179693
2659    52691
2660  -135480
2661  -141883
2662    40819
2663   174000
2664    67258
2665  -136778
2666  -149118
2667    43580
2668   172670
2669    66833
2670  -122142
2671  -149810
2672    29466
2673   173540
2674    74684
2675  -128350
2676  -150429
2677    26874
2678   163856
2679    86765
2680  -115142
2681  -164856
2682    21787
2683   176573
2684    82052
2685  -117178
2686  -151717
2687     9115
2688   162814
2689   106532
2690  -106873
2691  -174870
2692    11641
2693   176259
2694    92063
2695  -103699
2696  -159306
2697    -9082
2698   158826
2699   114992
2700   -99213
2701  -176802
2702    -2229
2703   166034
2704   104447
2705   -87888
2706  -166402
2707   -21013
2708   160782
2709   120124
2710   -91797
2711  -168880
2712   -14223
2713   151635
2714   116679
2715   -72157
2716  -173483
2717   -33079
2718   160448
2719   121543
2720   -84888
2721  -163091
2722   -29920
2723   137543
2724   131555
2725   -57453
2726  -179003
2727   -42347
2728   156181
2729   128087
2730   -69526
2731  -162920
2732   -47384
2733   134360
2734   144917
2735   -52984
2736  -181046
2737   -48749
2738   143942
2739   135943
2740   -47505
2741  -171261
2742   -68554
2743   136356
2744   150632
2745   -48674
2746  -173349
2747   -59194
2748   123721
2749   147870
2750   -25388
2751  -177236
2752   -80170
2753   137395
2754   151360
2755   -39211
2756  -160613
2757   -74343
2758   109839
2759   158723
2760   -13205
2761  -178043
2762   -85321
2763   126985
2764   148065
2765   -24277
2766  -156353
2767   -90740
2768   103512
2769   166584
2770    -9830
2771  -172160
2772   -86676
2773   108090
2774   149645
2775     1863
2776  -156458
2777  -109802
2778   100400
2779   175031
2780    -6124
2781  -164537
2782   -90603
2783    86201
2784   156754
2785    26279
2786  -160199
2787  -129453
2788    99275
2789   175047
2790     1571
2791  -151539
2792  -103956
2793    67126
2794   166588
2795    42127
2796  -163209
2797  -132392
2798    90881
2799   167488
2800    19252
2801  -135932
2802  -123623
2803    55764
2804   178844
2805    46437
2806  -159093
2807  -125398
2808    72648
2809   154606
2810    43681
2811  -128916
2812  -145547
2813    51339
2814   185810
2815    43410
2816  -147237
2817  -120375
2818    49108
2819   153614
2820    67529
2821  -127623
2822  -158101
2823    49914
2824   180014
2825    46925
2826  -129398
2827  -129127
2828    25353
2829   161369
2830    86065
2831  -128809
2832  -161119
2833    39728
2834   169560
2835    66860
2836  -109550
2837  -147396
2838    10051
2839   173547
2840    91998
2841  -128066
2842  -154754
2843    26156
2844   152830
2845    87483
2846   -93973
2847  -167129
2848     1624
2849   179820
2850    89411
2851  -117281
2852  -145135
2853     6454
2854   142584
2855   106337
2856   -86457
2857  -177227
2858     -652
2859   172742
2860    89585
2861   -95716
2862  -143143
2863   -17099
2864   144175
2865   122051
2866   -89754
2867  -175321
2868    -2777
2869   155154
2870    96828
2871   -70343
2872  -155053
2873   -39215
2874   154867
2875   128277
2876   -92173
2877  -167253
2878   -15032
2879   134977
2880   118149
2881   -50999
2882  -171877
2883   -49653
2884   159314
2885   129907
2886   -79386
2887  -156807
2888   -37048
2889   119015
2890   138792
2891   -40364
2892  -183835
2893   -52139
2894   152733
2895   126243
2896   -58226
2897  -151455
2898   -59263
2899   117479
2900   149415
2901   -39492
2902  -179879
2903   -52410
2904   133328
2905   127100
2906   -32728
2907  -153769
2908   -79832
2909   120500
2910   154034
2911   -42659
2912  -167170
2913   -56552
2914   112425
2915   137137
2916   -10230
2917  -161822
2918   -91328
2919   125078
2920   154209
2921   -34525
2922  -155480
2923   -73754
2924    93353
2925   152948
2926     3269
2927  -171344
2928   -97399
2929   117473
2930   151897
2931   -14345
2932  -147908
2933   -97294
2934    86300
2935   168803
2936     6872
2937  -167070
2938   -92807
2939    98932
2940   147647
2941    13686
2942  -145292
2943  -121751
2944    86747
2945   172672
2946     3801
2947  -156653
2948   -94534
2949    76040
2950   149257
2951    34554
2952  -146085
2953  -127982
2954    86506
2955   165220
2956    12083
2957  -137709
2958  -106560
2959    60321
2960   161407
2961    45033
2962  -147932
2963  -125948
2964    76426
2965   156563
2966    30420
2967  -127126
2968  -127276
2969    46198
2970   172110
2971    48788
2972  -145099
2973  -125460
2974    56236
2975   151741
2976    55682
2977  -121708
2978  -148071
2979    42270
2980   176851
2981    51327
2982  -133380
2983  -123251
2984    34183
2985   150502
2986    78831
2987  -119866
2988  -157193
2989    37205
2990   171231
2991    57112
2992  -116862
2993  -133209
2994    17411
2995   155187
2996    85739
2997  -119011
2998  -151608
2999    30608
3000   154177
3001    71998
3002   -97989
3003  -147268
3004     5697
3005   166151
3006    87763
3007  -113966
3008  -142693
3009    14527
3010   140579
3011    89245
3012   -86250
3013  -164021
3014    -2888
3015   166659
3016    89776
3017   -98804
3018  -140529
3019    -8681
3020   140407
3021   112173
3022   -81522
3023  -168332
3024    -8663
3025   157566
3026    98622
3027   -79011
3028  -148129
3029   -28344
3030   143141
3031   121492
3032   -83014
3033  -166191
3034   -16810
3035   138905
3036   110449
3037   -58444
3038  -160614
3039   -41421
3040   149205
3041   124976
3042   -75250
3043  -153719
3044   -27101
3045   124002
3046   122630
3047   -45811
3048  -168170
3049   -48430
3050   146297
3051   122398
3052   -63649
3053  -148779
3054   -46432
3055   114142
3056   132753
3057   -41414
3058  -170645
3059   -50955
3060   134091
3061   123276
3062   -40419
3063  -147714
3064   -67480
3065   117017
3066   146691
3067   -38924
3068  -164379
3069   -56850
3070   114862
3071   132893
3072   -16762
3073  -156072
3074   -86973
3075   116742
3076   152789
3077   -34649
3078  -156100
3079   -69260
3080    97347
3081   143573
3082     -591
3083  -160728
3084   -92142
3085   114324
3086   148923
3087   -18473
3088  -146484
3089   -83439
3090    86493
3091   154106
3092     3308
3093  -159586
3094   -91433
3095   100783
3096   142735
3097      294
3098  -140481
3099  -101087
3100    81814
3101   159827
3102     6139
3103  -153574
3104   -93171
3105    84944
3106   144651
3107    21213
3108  -138918
3109  -114846
3110    78663
3111   162186
3112    13884
3113  -143979
3114  -102535
3115    66672
3116   150522
3117    36672
3118  -137256
3119  -123785
3120    69626
3121   159842
3122    27174
3123  -132097
3124  -116967
3125    53295
3126   158202
3127    47845
3128  -135446
3129  -125270
3130    57298
3131   154090
3132    45512
3133  -123100
3134  -129787
3135    42612
3136   163739
3137    51048
3138  -127687
3139  -122600
3140    43051
3141   149148
3142    61875
3143  -117312
3144  -140451
3145    37053
3146   159408
3147    56032
3148  -117956
3149  -127943
3150    28715
3151   150598
3152    73631
3153  -109753
3154  -143587
3155    26813
3156   152660
3157    68381
3158  -103808
3159  -140745
3160    14162
3161   153764
3162    81942
3163  -105252
3164  -143716
3165    12690
3166   149377
3167    84326
3168   -93506
3169  -149135
3170      899
3171   154393
3172    90276
3173   -93369
3174  -145274
3175    -2116
3176   142941
3177    97698
3178   -84390
3179  -154754
3180   -11393
3181   148839
3182    98021
3183   -85550
3184  -146739
3185   -12956
3186   137972
3187   104427
3188   -75069
3189  -153462
3190   -20126
3191   140542
3192   105367
3193   -71959
3194  -150033
3195   -22467
3196   135079
3197   109541
3198   -67249
3199  -152600
3200   -30674
3201   129792
3202   114949
3203   -58337
3204  -153575
3205   -36164
3206   133594
3207   119027
3208   -53760
3209  -151485
3210   -42529
3211   124332
3212   124220
3213   -46982
3214  -156248
3215   -49077
3216   124309
3217   126252
3218   -41480
3219  -154161
3220   -58239
3221   119844
3222   129225
3223   -41175
3224  -150336
3225   -59117
3226   110703
3227   135530
3228   -25277
3229  -152377
3230   -64320
3231   115299
3232   134307
3233   -27861
3234  -145530
3235   -69988
3236   101973
3237   139749
3238   -18179
3239  -152719
3240   -73207
3241   103912
3242   133634
3243   -15503
3244  -144745
3245   -79719
3246    95436
3247   140618
3248    -8710
3249  -144939
3250   -79161
3251    92839
3252   140464
3253     1066
3254  -143389
3255   -90539
3256    89303
3257   143888
3258     1691
3259  -140887
3260   -93289
3261    79952
3262   146568
3263    13852
3264  -141235
3265  -102788
3266    80353
3267   146499
3268    13527
3269  -135137
3270  -103883
3271    69158
3272   150905
3273    24819
3274  -136417
3275  -105861
3276    67960
3277   148067
3278    27508
3279  -130330
3280  -110370
3281    59596
3282   152013
3283    32362
3284  -126969
3285  -110412
3286    56373
3287   148266
3288    40132
3289  -128039
3290  -118455
3291    54195
3292   147948
3293    37731
3294  -119851
3295  -117721
3296    40663
3297   148942
3298    52432
3299  -122834
3300  -126822
3301    43715
3302   148508
3303    53385
3304  -109005
3305  -127709
3306    33214
3307   154856
3308    64015
3309  -111838
3310  -130154
3311    29798
3312   144772
3313    67682
3314  -104153
3315  -138427
3316    20902
3317   149420
3318    68967
3319  -103920
3320  -134911
3321    11351
3322   144756
3323    79010
3324   -98363
3325  -140920
3326    14279
3327   148899
3328    78299
3329   -90717
3330  -134431
3331     1917
3332   142675
3333    88641
3334   -92529
3335  -145480
3336     2494
3337   140366
3338    86028
3339   -84123
3340  -141043
3341    -6728
3342   139766
3343    94684
3344   -80969
3345  -144157
3346   -11214
3347   135899
3348   100162
3349   -72936
3350  -149146
3351   -15788
3352   136453
3353   100208
3354   -68802
3355  -145750
3356   -27866
3357   129043
3358   111159
3359   -62872
3360  -152855
3361   -27548
3362   131535
3363   110324
3364   -53646
3365  -145991
3366   -39657
3367   127197
3368   120299
3369   -54904
3370  -149984
3371   -39975
3372   119236
3373   118252
3374   -44746
3375  -150979
3376   -50172
3377   119739
3378   118909
3379   -47640
3380  -143569
3381   -52342
3382   110856
3383   130071
3384   -32649
3385  -149784
3386   -51439
3387   118398
3388   124234
3389   -31084
3390  -140018
3391   -63424
3392   102310
3393   134324
3394   -27020
3395  -153669
3396   -66554
3397   101567
3398   125303
3399   -20004
3400  -143451
3401   -78926
3402    96495
3403   139068
3404   -12397
3405  -144033
3406   -73281
3407    95056
3408   138210
3409     1029
3410  -140040
3411   -86219
3412    91234
3413   140126
3414    -3517
3415  -138014
3416   -88486
3417    76957
3418   140895
3419     8939
3420  -141785
3421   -96378
3422    82509
3423   139737
3424     6249
3425  -129642
3426   -96293
3427    68441
3428   147683
3429    19394
3430  -134018
3431   -96918
3432    73253
3433   140645
3434    20963
3435  -128289
3436  -107465
3437    62883
3438   144735
3439    25259
3440  -128312
3441  -104113
3442    56460
3443   143996
3444    36734
3445  -127075
3446  -115338
3447    58513
3448   144703
3449    34769
3450  -116261
3451  -113186
3452    41758
3453   147078
3454    49958
3455  -119109
3456  -120125
3457    45438
3458   140651
3459    49162
3460  -108432
3461  -123097
3462    32283
3463   148105
3464    59137
3465  -111270
3466  -123346
3467    30106
3468   138831
3469    60670
3470  -102696
3471  -131332
3472    23307
3473   144382
3474    62736
3475  -102861
3476  -125428
3477    17197
3478   138756
3479    72683
3480   -98384
3481  -134791
3482    18362
3483   142644
3484    69843
3485   -91542
3486  -127182
3487     6044
3488   135833
3489    84773
3490   -92572
3491  -139341
3492     7137
3493   135572
3494    79591
3495   -80976
3496  -133540
3497    -6554
3498   134355
3499    92400
3500   -79489
3501  -139269
3502    -7069
3503   129527
3504    92825
3505   -69460
3506  -141839
3507   -16290
3508   131889
3509    96104
3510   -68127
3511  -138549
3512   -24793
3513   123704
3514   103723
3515   -62590
3516  -144898
3517   -24366
3518   128104
3519   102176
3520   -56384
3521  -137065
3522   -32849
3523   120814
3524   109400
3525   -55668
3526  -142128
3527   -35130
3528   119645
3529   109301
3530   -49263
3531  -141670
3532   -41000
3533   116373
3534   112377
3535   -45258
3536  -140387
3537   -45941
3538   110450
3539   119298
3540   -36639
3541  -142920
3542   -48102
3543   110983
3544   119133
3545   -32140
3546  -138004
3547   -58561
3548    98307
3549   125617
3550   -24616
3551  -143822
3552   -62485
3553   101084
3554   122630
3555   -19998
3556  -135128
3557   -70485
3558    92577
3559   129791
3560   -13303
3561  -138932
3562   -70569
3563    93426
3564   128599
3565    -6477
3566  -134197
3567   -79264
3568    89581
3569   131393
3570    -8458
3571  -133297
3572   -79015
3573    80708
3574   133985
3575     3261
3576  -135566
3577   -84453
3578    83079
3579   133626
3580     2225
3581  -127893
3582   -87478
3583    71720
3584   137207
3585    13871
3586  -130244
3587   -91852
3588    71101
3589   135248
3590    15038
3591  -124695
3592   -97470
3593    60793
3594   137541
3595    25260
3596  -122616
3597  -101775
3598    59325
3599   139696
3600    30482
3601  -118262
3602  -104044
3603    53313
3604   138310
3605    36375
3606  -114698
3607  -108484
3608    48202
3609   140553
3610    41828
3611  -113967
3612  -113569
3613    44036
3614   138613
3615    42195
3616  -110696
3617  -115682
3618    37339
3619   139277
3620    48970
3621  -108309
3622  -115839
3623    33964
3624   136838
3625    51991
3626  -103650
3627  -116984
3628    28347
3629   138120
3630    58597
3631   -98776
3632  -119749
3633    22895
3634   134950
3635    64530
3636   -97033
3637  -125239
3638    15606
3639   133786
3640    66533
3641   -89897
3642  -125160
3643     8278
3644   133330
3645    76877
3646   -85971
3647  -130015
3648     4222
3649   131633
3650    78614
3651   -79276
3652  -128036
3653     -526
3654   128261
3655    84881
3656   -74928
3657  -133061
3658    -7208
3659   127569
3660    85174
3661   -75184
3662  -132282
3663   -11791
3664   123788
3665    90615
3666   -68349
3667  -135074
3668   -15241
3669   126674
3670    90646
3671   -64802
3672  -132091
3673   -20749
3674   123809
3675    98684
3676   -61054
3677  -133482
3678   -22920
3679   117393
3680    98209
3681   -53067
3682  -135660
3683   -34257
3684   116784
3685   106575
3686   -52043
3687  -133791
3688   -33960
3689   108389
3690   108418
3691   -39940
3692  -138888
3693   -45185
3694   110645
3695   112441
3696   -39561
3697  -132239
3698   -44491
3699   100709
3700   114352
3701   -27889
3702  -137237
3703   -54505
3704   104056
3705   115669
3706   -28140
3707  -131321
3708   -56081
3709    96591
3710   120602
3711   -22613
3712  -135306
3713   -59304
3714    96945
3715   116514
3716   -18070
3717  -130900
3718   -67823
3719    92370
3720   126974
3721   -16794
3722  -132642
3723   -66123
3724    87646
3725   120599
3726    -6781
3727  -127661
3728   -77946
3729    84787
3730   130349
3731    -6329
3732  -128283
3733   -73756
3734    76044
3735   126623
3736     7044
3737  -127393
3738   -85176
3739    75237
3740   128968
3741     8172
3742  -121657
3743   -87710
3744    64934
3745   134896
3746    16243
3747  -125716
3748   -89606
3749    65821
3750   126493
3751    20442
3752  -113934
3753   -98387
3754    58853
3755   137282
3756    23403
3757  -120104
3758   -93234
3759    57542
3760   127471
3761    31794
3762  -111921
3763  -107023
3764    53168
3765   137820
3766    28639
3767  -112639
3768  -100242
3769    41736
3770   127679
3771    41483
3772  -110305
3773  -111680
3774    44924
3775   134999
3776    38669
3777  -100848
3778  -106232
3779    30304
3780   133357
3781    51736
3782  -105561
3783  -113653
3784    34137
3785   129507
3786    52218
3787   -91153
3788  -116897
3789    17980
3790   136390
3791    61073
3792  -100085
3793  -116592
3794    21716
3795   122402
3796    63976
3797   -84631
3798  -124481
3799    11305
3800   134801
3801    66427
3802   -89155
3803  -117830
3804     8412
3805   122355
3806    75896
3807   -81016
3808  -127481
3809     9257
3810   129146
3811    70148
3812   -77928
3813  -122451
3814    -3528
3815   126099
3816    82746
3817   -79633
3818  -129860
3819      429
3820   121840
3821    78925
3822   -66641
3823  -125513
3824   -15564
3825   124325
3826    88938
3827   -70631
3828  -127551
3829   -12938
3830   114433
3831    89981
3832   -55951
3833  -130804
3834   -25814
3835   120257
3836    94947
3837   -59223
3838  -127122
3839   -26856
3840   108833
3841   101928
3842   -47685
3843  -133094
3844   -31450
3845   112601
3846    98863
3847   -44080
3848  -127183
3849   -40387
3850   104444
3851   109511
3852   -43057
3853  -133325
3854   -34689
3855   105541
3856   101763
3857   -32350
3858  -127914
3859   -50560
3860   103681
3861   113519
3862   -39636
3863  -130856
3864   -44430
3865    96530
3866   110291
3867   -22270
3868  -131313
3869   -58432
3870    99801
3871   114390
3872   -26075
3873  -125851
3874   -57261
3875    87569
3876   118863
3877   -14904
3878  -131704
3879   -63614
3880    89042
3881   117078
3882   -11935
3883  -120868
3884   -71310
3885    78044
3886   125651
3887    -6918
3888  -126607
3889   -69185
3890    77626
3891   118432
3892     1545
3893  -120721
3894   -81779
3895    73783
3896   128344
3897     3363
3898  -122370
3899   -75865
3900    69315
3901   123468
3902    12829
3903  -120987
3904   -89279
3905    68547
3906   126359
3907    10006
3908  -116313
3909   -86075
3910    59764
3911   128267
3912    20568
3913  -118954
3914   -91846
3915    61767
3916   124728
3917    21238
3918  -109135
3919   -97631
3920    50691
3921   132857
3922    29748
3923  -112921
3924   -95265
3925    48827
3926   123414
3927    34970
3928  -103216
3929  -106161
3930    41426
3931   131964
3932    36336
3933  -102703
3934   -98973
3935    34473
3936   125809
3937    49902
3938   -99988
3939  -110834
3940    32898
3941   128463
3942    46489
3943   -93932
3944  -108281
3945    23243
3946   129426
3947    56079
3948   -98397
3949  -112906
3950    26129
3951   123669
3952    55838
3953   -86757
3954  -115989
3955    17192
3956   131248
3957    61813
3958   -90953
3959  -115622
3960    16353
3961   121882
3962    66375
3963   -81642
3964  -122072
3965     8501
3966   128109
3967    68142
3968   -82849
3969  -117681
3970     3290
3971   119560
3972    75917
3973   -73514
3974  -123862
3975    -1987
3976   121591
3977    76658
3978   -67710
3979  -120471
3980   -12655
3981   117928
3982    86808
3983   -66890
3984  -125294
3985   -10572
3986   113958
3987    83978
3988   -56929
3989  -122619
3990   -22075
3991   115432
3992    91153
3993   -61157
3994  -124406
3995   -20052
3996   106613
3997    92599
3998   -49600
3999  -128171
4000   -28155
4001   111964
4002    94781
4003   -50562
4004  -123590
4005   -30243
4006   104506
4007   100951
4008   -44374
4009  -128877
4010   -32294
4011   105323
4012    98150
4013   -37363
4014  -124810
4015   -43673
4016    98887
4017   105445
4018   -36121
4019  -128083
4020   -43474
4021    95995
4022   105194
4023   -23588
4024  -122585
4025   -54396
4026    93055
4027   112314
4028   -24801
4029  -123237
4030   -53914
4031    85160
4032   109749
4033   -15049
4034  -123994
4035   -62631
4036    86354
4037   113748
4038   -16276
4039  -119491
4040   -63259
4041    77178
4042   116965
4043    -4904
4044  -124263
4045   -66261
4046    80998
4047   114722
4048    -5786
4049  -116786
4050   -71774
4051    71644
4052   121110
4053      354
4054  -121634
4055   -71608
4056    72810
4057   115977
4058     6028
4059  -114123
4060   -82623
4061    65880
4062   122869
4063     8705
4064  -116699
4065   -79143
4066    63446
4067   119386
4068    18539
4069  -110324
4070   -90053
4071    58358
4072   122477
4073    18455
4074  -107406
4075   -88850
4076    47674
4077   122394
4078    27442
4079  -107640
4080   -91900
4081    48645
4082   120740
4083    28703
4084   -99220
4085   -95088
4086    39187
4087   125002
4088    36243
4089  -104290
4090   -96923
4091    41052
4092   120816
4093    36937
4094   -96005
4095  -101834
4096    31618
4097   124420
4098    42720
4099   -97709
4100  -100915
4101    33861
4102   120634
4103    47347
4104   -92551
4105  -106272
4106    25981
4107   123614
4108    49257
4109   -90203
4110  -105704
4111    20401
4112   119338
4113    58311
4114   -85944
4115  -112012
4116    18347
4117   118770
4118    56165
4119   -78469
4120  -110504
4121     6874
4122   119378
4123    66393
4124   -79808
4125  -112582
4126     8241
4127   115200
4128    64174
4129   -71389
4130  -115192
4131    -2267
4132   118074
4133    73484
4134   -70738
4135  -114280
4136    -4824
4137   113100
4138    77083
4139   -65288
4140  -120260
4141    -8992
4142   114480
4143    78072
4144   -63247
4145  -116487
4146   -12755
4147   109732
4148    84706
4149   -59990
4150  -123095
4151   -15386
4152   110073
4153    82303
4154   -54381
4155  -118729
4156   -22718
4157   105895
4158    92748
4159   -50749
4160  -122796
4161   -23164
4162   103985
4163    89024
4164   -42793
4165  -118797
4166   -33012
4167   101709
4168    95550
4169   -42409
4170  -120349
4171   -35913
4172    95301
4173    95298
4174   -33309
4175  -120962
4176   -42895
4177    95682
4178    98355
4179   -31776
4180  -114901
4181   -43703
4182    87925
4183   105879
4184   -26652
4185  -120063
4186   -46979
4187    90685
4188   102428
4189   -22035
4190  -115715
4191   -54210
4192    83562
4193   109736
4194   -19830
4195  -122524
4196   -55525
4197    83219
4198   106473
4199   -12419
4200  -116461
4201   -61779
4202    81208
4203   113851
4204   -11042
4205  -115538
4206   -61497
4207    74422
4208   109980
4209     -472
4210  -114756
4211   -69677
4212    73394
4213   112429
4214     -254
4215  -110252
4216   -72562
4217    62914
4218   113419
4219     8962
4220  -111523
4221   -74929
4222    65324
4223   113458
4224     9559
4225  -103674
4226   -78778
4227    53737
4228   117208
4229    15338
4230  -108663
4231   -81233
4232    55107
4233   114757
4234    19502
4235  -102370
4236   -87725
4237    50205
4238   120217
4239    22314
4240  -104575
4241   -86146
4242    45155
4243   117471
4244    30756
4245  -101030
4246   -94476
4247    45338
4248   119598
4249    28810
4250   -98679
4251   -92463
4252    35959
4253   118406
4254    39377
4255   -98045
4256   -98887
4257    36660
4258   116585
4259    38622
4260   -88523
4261   -99339
4262    24253
4263   117451
4264    48088
4265   -89129
4266  -100511
4267    25767
4268   112906
4269    50755
4270   -80775
4271  -104761
4272    17130
4273   117463
4274    53029
4275   -81593
4276  -103411
4277    13520
4278   112210
4279    59041
4280   -76370
4281  -110188
4282    10082
4283   116326
4284    58200
4285   -75042
4286  -107089
4287     3931
4288   112975
4289    68121
4290   -73233
4291  -112870
4292     4899
4293   113749
4294    65220
4295   -65520
4296  -110287
4297    -5260
4298   110971
4299    75954
4300   -65406
4301  -112807
4302    -4287
4303   106027
4304    76258
4305   -58205
4306  -114513
4307   -14706
4308   105450
4309    78802
4310   -57312
4311  -112036
4312   -15658
4313   100320
4314    84825
4315   -47095
4316  -116556
4317   -21616
4318   102694
4319    83252
4320   -47018
4321  -111765
4322   -27049
4323    96013
4324    89774
4325   -41964
4326  -117950
4327   -29605
4328    97161
4329    88026
4330   -38554
4331  -113335
4332   -36665
4333    93667
4334    96071
4335   -34636
4336  -116194
4337   -37690
4338    92646
4339    96044
4340   -29697
4341  -114985
4342   -44911
4343    88884
4344   100822
4345   -27752
4346  -115520
4347   -45691
4348    83527
4349    99498
4350   -18387
4351  -118325
4352   -52015
4353    83630
4354   101763
4355   -18105
4356  -110950
4357   -53156
4358    76303
4359   106438
4360    -8940
4361  -113748
4362   -58684
4363    74861
4364   104366
4365    -7887
4366  -107938
4367   -62940
4368    67907
4369   108813
4370    -1025
4371  -109038
4372   -65450
4373    66487
4374   106299
4375     3090
4376  -107206
4377   -71307
4378    64501
4379   112209
4380     5159
4381  -107107
4382   -71891
4383    59945
4384   110991
4385    11961
4386  -106481
4387   -79728
4388    57003
4389   113792
4390    12150
4391  -104013
4392   -78848
4393    51449
4394   112602
4395    20235
4396  -102243
4397   -84391
4398    48687
4399   114291
4400    23473
4401   -97676
4402   -85147
4403    42097
4404   113990
4405    29552
4406   -96746
4407   -88474
4408    39095
4409   111077
4410    32019
4411   -90727
4412   -93785
4413    32578
4414   113064
4415    37778
4416   -90263
4417   -93197
4418    29387
4419   109685
4420    41343
4421   -84807
4422   -96461
4423    25952
4424   114101
4425    44329
4426   -84011
4427   -97359
4428    21766
4429   111664
4430    49976
4431   -83022
4432  -103082
4433    18839
4434   111546
4435    51421
4436   -78291
4437  -101602
4438    12046
4439   111773
4440    57133
4441   -76695
4442  -104536
4443    10983
4444   109658
4445    60935
4446   -69480
4447  -105008
4448     4964
4449   108653
4450    64887
4451   -68963
4452  -106172
4453       90
4454   104203
4455    67677
4456   -62254
4457  -108196
4458    -5723
4459   105488
4460    71411
4461   -58573
4462  -106216
4463    -8599
4464    99425
4465    74680
4466   -53937
4467  -108686
4468   -14641
4469   102052
4470    77021
4471   -52031
4472  -109424
4473   -16939
4474    99569
4475    80160
4476   -49084
4477  -112833
4478   -21307
4479    98061
4480    82537
4481   -42957
4482  -110976
4483   -26604
4484    96923
4485    86653
4486   -42701
4487  -110931
4488   -29086
4489    91448
4490    89473
4491   -34866
4492  -111229
4493   -36226
4494    92066
4495    91640
4496   -35029
4497  -110444
4498   -38838
4499    84402
4500    94084
4501   -25238
4502  -111565
4503   -43672
4504    84334
4505    95298
4506   -22572
4507  -107448
4508   -46582
4509    77798
4510    96673
4511   -16791
4512  -108335
4513   -48763
4514    76588
4515    97605
4516   -12361
4517  -106685
4518   -56081
4519    72998
4520   100537
4521   -11409
4522  -107327
4523   -56800
4524    68962
4525   101026
4526    -3487
4527  -106561
4528   -63525
4529    69358
4530   106085
4531    -3261
4532  -105200
4533   -64234
4534    63310
4535   106041
4536     4644
4537  -103467
4538   -69490
4539    62608
4540   106060
4541     5083
4542  -101567
4543   -71612
4544    54491
4545   108490
4546    11579
4547  -100449
4548   -73633
4549    52306
4550   105562
4551    16680
4552   -93831
4553   -77674
4554    47388
4555   109276
4556    18505
4557   -95349
4558   -76004
4559    43952
4560   106085
4561    27130
4562   -91303
4563   -85207
4564    39847
4565   108808
4566    26291
4567   -89351
4568   -83942
4569    35006
4570   107837
4571    34089
4572   -88822
4573   -89759
4574    35608
4575   108301
4576    34451
4577   -84869
4578   -90327
4579    26816
4580   110541
4581    41413
4582   -84598
4583   -92842
4584    25011
4585   107528
4586    43065
4587   -78486
4588   -99771
4589    17812
4590   109769
4591    46892
4592   -78682
4593   -92777
4594    15140
4595   101617
4596    52130
4597   -71139
4598  -101000
4599    11491
4600   106605
4601    53671
4602   -69477
4603   -95878
4604     5684
4605   101354
4606    61373
4607   -65792
4608  -102943
4609     4725
4610   100874
4611    59969
4612   -60545
4613   -99652
4614    -4966
4615   102203
4616    68303
4617   -61960
4618  -102994
4619    -2195
4620    98140
4621    66789
4622   -52937
4623  -105403
4624   -11870
4625   101378
4626    72975
4627   -55188
4628  -104476
4629   -12500
4630    93299
4631    74523
4632   -47525
4633  -108823
4634   -18748
4635    97975
4636    76537
4637   -47257
4638  -103661
4639   -22392
4640    90928
4641    82458
4642   -41658
4643  -107890
4644   -24693
4645    88845
4646    80228
4647   -35395
4648  -103135
4649   -32469
4650    86140
4651    87098
4652   -33944
4653  -106129
4654   -30324
4655    81276
4656    84924
4657   -25776
4658  -104422
4659   -40159
4660    82873
4661    90840
4662   -27000
4663  -104216
4664   -38762
4665    76527
4666    90421
4667   -17471
4668  -106835
4669   -45970
4670    79853
4671    94043
4672   -18525
4673  -103971
4674   -49461
4675    71558
4676    97074
4677   -13084
4678  -107616
4679   -52367
4680    73502
4681    95332
4682    -8371
4683   -99166
4684   -58114
4685    68031
4686   101882
4687    -6450
4688  -103832
4689   -56437
4690    62648
4691    97716
4692     1745
4693   -97322
4694   -64376
4695    61044
4696   101036
4697      213
4698   -98381
4699   -64106
4700    52616
4701    99031
4702     9875
4703   -98051
4704   -70851
4705    56225
4706   101822
4707    10550
4708   -91664
4709   -71222
4710    46820
4711   103619
4712    17586
4713   -95822
4714   -74414
4715    47624
4716   101885
4717    19493
4718   -89138
4719   -80871
4720    41419
4721   106738
4722    23749
4723   -91687
4724   -79095
4725    40043
4726   103573
4727    30461
4728   -86228
4729   -87301
4730    33781
4731   109580
4732    29176
4733   -85395
4734   -83383
4735    29025
4736   102133
4737    39034
4738   -81476
4739   -88573
4740    26872
4741   103926
4742    36776
4743   -77220
4744   -87115
4745    19194
4746   103094
4747    45670
4748   -76266
4749   -89229
4750    19401
4751    99726
4752    44741
4753   -70430
4754   -93716
4755    10682
4756   101349
4757    51557
4758   -72593
4759   -92964
4760    12270
4761    98472
4762    54645
4763   -65169
4764   -98247
4765     6608
4766   103346
4767    56055
4768   -65301
4769   -97081
4770     2014
4771    98370
4772    63499
4773   -59472
4774  -101318
4775    -1356
4776    97833
4777    62429
4778   -57292
4779   -99980
4780    -7499
4781    97165
4782    68776
4783   -53904
4784  -100886
4785    -7318
4786    93078
4787    68254
4788   -47416
4789  -101405
4790   -17774
4791    91818
4792    73599
4793   -46359
4794   -99279
4795   -17903
4796    86656
4797    75014
4798   -40199
4799  -101069
4800   -23491
4801    88130
4802    77277
4803   -38675
4804   -99551
4805   -25723
4806    83656
4807    81557
4808   -33710
4809  -103661
4810   -28559
4811    83639
4812    81948
4813   -29827
4814  -101083
4815   -36154
4816    81267
4817    87312
4818   -27114
4819  -105124
4820   -35652
4821    77618
4822    86075
4823   -22039
4824  -101664
4825   -44682
4826    76345
4827    93181
4828   -20177
4829  -101181
4830   -43974
4831    71846
4832    89576
4833   -12671
4834   -99782
4835   -49163
4836    69337
4837    93320
4838   -11365
4839   -97032
4840   -51325
4841    64240
4842    92552
4843    -5694
4844   -97426
4845   -53962
4846    62861
4847    92775
4848    -2490
4849   -93995
4850   -58864
4851    58573
4852    96783
4853     1475
4854   -96574
4855   -59711
4856    55855
4857    94231
4858     5749
4859   -93939
4860   -66173
4861    53409
4862   101173
4863     8010
4864   -93523
4865   -66690
4866    50071
4867    98991
4868    14290
4869   -90917
4870   -72755
4871    46990
4872   100099
4873    15591
4874   -88176
4875   -72807
4876    42214
4877   101632
4878    21821
4879   -87053
4880   -75907
4881    40305
4882    99529
4883    23073
4884   -82303
4885   -77315
4886    32942
4887   100063
4888    27639
4889   -82523
4890   -79176
4891    30582
4892    97856
4893    31519
4894   -77720
4895   -81165
4896    26729
4897   100711
4898    35612
4899   -78542
4900   -83796
4901    24264
4902    97515
4903    39144
4904   -73332
4905   -87970
4906    19894
4907   100293
4908    41211
4909   -72465
4910   -88301
4911    15690
4912    99151
4913    47544
4914   -68974
4915   -91604
4916    13179
4917   100329
4918    49703
4919   -65577
4920   -90852
4921     4977
4922    96346
4923    53959
4924   -63846
4925   -93051
4926     5701
4927    95202
4928    55008
4929   -58141
4930   -93270
4931     -577
4932    93969
4933    58734
4934   -58774
4935   -94351
4936    -3213
4937    92178
4938    62454
4939   -51870
4940   -95180
4941    -8207
4942    91073
4943    64072
4944   -49649
4945   -94774
4946   -11810
4947    87859
4948    68646
4949   -44825
4950   -97793
4951   -13830
4952    88318
4953    70751
4954   -43036
4955   -96515
4956   -20650
4957    84682
4958    75431
4959   -40217
4960   -99528
4961   -21199
4962    83278
4963    74992
4964   -35330
4965   -98784
4966   -28242
4967    81969
4968    78098
4969   -31502
4970   -98957
4971   -29063
4972    79249
4973    79083
4974   -25285
4975   -98631
4976   -33888
4977    77323
4978    81777
4979   -24427
4980   -95638
4981   -36785
4982    71535
4983    82864
4984   -18670
4985   -97218
4986   -40267
4987    71507
4988    81199
4989   -17751
4990   -94037
4991   -44282
4992    66916
4993    89433
4994   -12734
4995   -95951
4996   -45397
4997    66235
4998    87041
4999    -9977
5000   -94648
5001   -52854
5002    61663
5003    91839
5004    -6032
5005   -96366
5006   -51849
5007    59611
5008    91217
5009      388
5010   -94002
5011   -58632
5012    59183
5013    94925
5014     1186
5015   -90856
5016   -59181
5017    52028
5018    94256
5019     8937
5020   -92371
5021   -64476
5022    51805
5023    90822
5024     8498
5025   -85038
5026   -65404
5027    44176
5028    96068
5029    15584
5030   -87061
5031   -67055
5032    43916
5033    91975
5034    16969
5035   -81064
5036   -70306
5037    39690
5038    97515
5039    21851
5040   -81620
5041   -70256
5042    34500
5043    93053
5044    25409
5045   -80493
5046   -77302
5047    34012
5048    97101
5049    26660
5050   -78270
5051   -75446
5052    27138
5053    97490
5054    33485
5055   -76575
5056   -80982
5057    26738
5058    96953
5059    34066
5060   -72008
5061   -81643
5062    19668
5063    96831
5064    39443
5065   -73803
5066   -84096
5067    18530
5068    92260
5069    41361
5070   -66113
5071   -86013
5072    13722
5073    95632
5074    44560
5075   -65228
5076   -84336
5077    10176
5078    90554
5079    49370
5080   -60731
5081   -88916
5082     7873
5083    92714
5084    47731
5085   -58374
5086   -87029
5087     1311
5088    90362
5089    55719
5090   -57019
5091   -90798
5092       70
5093    88732
5094    55315
5095   -51246
5096   -89262
5097    -5749
5098    89142
5099    61219
5100   -52867
5101   -91498
5102    -7743
5103    85111
5104    62470
5105   -44523
5106   -95631
5107   -13241
5108    88445
5109    66146
5110   -45673
5111   -90495
5112   -15374
5113    80356
5114    71350
5115   -39523
5116   -95900
5117   -17984
5118    83200
5119    68568
5120   -35766
5121   -91637
5122   -23804
5123    77006
5124    74612
5125   -32788
5126   -94980
5127   -23128
5128    76500
5129    71725
5130   -28106
5131   -91076
5132   -31677
5133    75391
5134    77296
5135   -27753
5136   -93531
5137   -31024
5138    71013
5139    78145
5140   -20181
5141   -93882
5142   -38899
5143    73486
5144    81586
5145   -21120
5146   -91608
5147   -39386
5148    65316
5149    84281
5150   -12963
5151   -95444
5152   -42841
5153    67388
5154    82602
5155   -12207
5156   -90807
5157   -48902
5158    60766
5159    88900
5160    -9334
5161   -93450
5162   -47414
5163    59511
5164    84539
5165    -2327
5166   -87164
5167   -54668
5168    55684
5169    90298
5170    -2843
5171   -87998
5172   -51933
5173    52145
5174    85971
5175     5780
5176   -86815
5177   -60666
5178    52702
5179    87922
5180     2767
5181   -82400
5182   -58584
5183    43306
5184    90599
5185    12887
5186   -85860
5187   -64119
5188    47100
5189    89428
5190    11614
5191   -79587
5192   -67489
5193    38693
5194    94478
5195    18140
5196   -82906
5197   -67579
5198    38632
5199    91208
5200    21073
5201   -76859
5202   -73953
5203    31340
5204    95288
5205    23031
5206   -77797
5207   -71087
5208    29271
5209    91452
5210    31642
5211   -73742
5212   -76315
5213    29797
5214    92774
5215    29472
5216   -72393
5217   -73613
5218    21532
5219    90544
5220    36470
5221   -70663
5222   -78410
5223    23167
5224    89116
5225    35539
5226   -64303
5227   -78083
5228    14263
5229    90631
5230    40639
5231   -65517
5232   -79182
5233    14699
5234    87106
5235    43278
5236   -58891
5237   -84452
5238     7852
5239    90372
5240    45777
5241   -59579
5242   -82426
5243     4056
5244    87680
5245    52147
5246   -56018
5247   -89156
5248     2252
5249    88303
5250    51901
5251   -53276
5252   -85152
5253    -3383
5254    87030
5255    59412
5256   -53098
5257   -90827
5258    -3342
5259    83404
5260    55734
5261   -46156
5262   -87570
5263    -9784
5264    83432
5265    63136
5266   -46410
5267   -87906
5268   -10471
5269    78175
5270    62871
5271   -39382
5272   -89823
5273   -14884
5274    82137
5275    64681
5276   -38981
5277   -87775
5278   -19351
5279    74549
5280    68215
5281   -34390
5282   -92056
5283   -21554
5284    77427
5285    68485
5286   -30835
5287   -87837
5288   -28709
5289    73249
5290    74176
5291   -28745
5292   -90972
5293   -28976
5294    71474
5295    74013
5296   -22499
5297   -89823
5298   -33852
5299    69478
5300    78964
5301   -23438
5302   -90480
5303   -35848
5304    65613
5305    79069
5306   -15132
5307   -90878
5308   -38961
5309    66084
5310    78217
5311   -15617
5312   -86998
5313   -41560
5314    59874
5315    81182
5316   -10997
5317   -88374
5318   -42375
5319    60021
5320    79041
5321    -5399
5322   -83204
5323   -47881
5324    56728
5325    83215
5326    -4667
5327   -86679
5328   -48401
5329    51740
5330    83363
5331     2728
5332   -84661
5333   -55016
5334    52120
5335    85283
5336      898
5337   -82230
5338   -55495
5339    45005
5340    86597
5341    10212
5342   -84021
5343   -60694
5344    47331
5345    87822
5346     8999
5347   -77515
5348   -62159
5349    37953
5350    90409
5351    16632
5352   -80727
5353   -62378
5354    37856
5355    86101
5356    17715
5357   -74765
5358   -68034
5359    34040
5360    89395
5361    19844
5362   -75209
5363   -64693
5364    31329
5365    86621
5366    25960
5367   -72206
5368   -71580
5369    29300
5370    88111
5371    24317
5372   -69770
5373   -70746
5374    23731
5375    87373
5376    31631
5377   -68294
5378   -74397
5379    23837
5380    86060
5381    32099
5382   -64405
5383   -77307
5384    15877
5385    88577
5386    39077
5387   -65662
5388   -78671
5389    15883
5390    84511
5391    40048
5392   -59181
5393   -80130
5394     9491
5395    88518
5396    43432
5397   -58520
5398   -79298
5399     8718
5400    84068
5401    48646
5402   -55871
5403   -84092
5404     5115
5405    83722
5406    47255
5407   -51461
5408   -80671
5409     1025
5410    82827
5411    52717
5412   -51042
5413   -83876
5414    -1324
5415    81255
5416    51762
5417   -46469
5418   -83341
5419    -4808
5420    79903
5421    56839
5422   -45597
5423   -83062
5424    -6532
5425    76711
5426    59390
5427   -40814
5428   -87499
5429   -13466
5430    78290
5431    61542
5432   -38005
5433   -83353
5434   -15698
5435    74820
5436    65542
5437   -34930
5438   -89392
5439   -17795
5440    75046
5441    64534
5442   -32930
5443   -85572
5444   -25456
5445    72562
5446    69663
5447   -29929
5448   -87211
5449   -24665
5450    69976
5451    67477
5452   -24782
5453   -84506
5454   -29249
5455    67715
5456    72313
5457   -24115
5458   -85897
5459   -30798
5460    62581
5461    72862
5462   -17008
5463   -84404
5464   -35542
5465    64258
5466    73416
5467   -16786
5468   -83732
5469   -37447
5470    58613
5471    75694
5472   -12464
5473   -84449
5474   -40071
5475    58738
5476    76205
5477    -8150
5478   -83797
5479   -45920
5480    55227
5481    79905
5482    -5362
5483   -84143
5484   -46983
5485    54418
5486    80521
5487     -646
5488   -81419
5489   -51309
5490    51690
5491    82430
5492     1161
5493   -80924
5494   -53411
5495    46355
5496    82690
5497     4618
5498   -80949
5499   -54987
5500    45546
5501    82726
5502     6822
5503   -76189
5504   -56728
5505    41754
5506    82334
5507    11166
5508   -76381
5509   -58447
5510    40711
5511    82895
5512    14197
5513   -73625
5514   -60680
5515    34603
5516    83881
5517    17196
5518   -73448
5519   -62213
5520    33353
5521    82639
5522    20159
5523   -70996
5524   -66215
5525    29322
5526    84510
5527    23489
5528   -68782
5529   -67133
5530    25781
5531    84811
5532    30454
5533   -68046
5534   -71606
5535    24732
5536    82732
5537    30566
5538   -63678
5539   -72311
5540    17683
5541    84774
5542    34771
5543   -62647
5544   -72893
5545    17756
5546    83002
5547    35555
5548   -59846
5549   -74618
5550    12302
5551    83560
5552    38854
5553   -57338
5554   -75383
5555     8723
5556    82456
5557    42707
5558   -56638
5559   -75505
5560     7645
5561    80828
5562    43540
5563   -53140
5564   -77208
5565     3672
5566    80039
5567    48494
5568   -50274
5569   -78420
5570       -3
5571    79329
5572    49024
5573   -46257
5574   -79837
5575    -3210
5576    77677
5577    53325
5578   -43863
5579   -79973
5580    -6264
5581    75288
5582    55615
5583   -40922
5584   -83440
5585    -9860
5586    74123
5587    57726
5588   -38217
5589   -81619
5590   -13861
5591    73512
5592    60378
5593   -36351
5594   -83375
5595   -15925
5596    72720
5597    59829
5598   -32973
5599   -81398
5600   -19053
5601    70050
5602    63058
5603   -30630
5604   -81665
5605   -22394
5606    66750
5607    64090
5608   -27515
5609   -80652
5610   -24458
5611    67389
5612    67712
5613   -24345
5614   -81856
5615   -27412
5616    63126
5617    67294
5618   -20284
5619   -83091
5620   -31696
5621    63553
5622    71293
5623   -16168
5624   -82325
5625   -34155
5626    60196
5627    73655
5628   -12956
5629   -82365
5630   -38596
5631    57482
5632    74356
5633    -9755
5634   -82002
5635   -39648
5636    54484
5637    76708
5638    -7235
5639   -79615
5640   -45470
5641    53793
5642    76535
5643    -4439
5644   -79780
5645   -45539
5646    49225
5647    76737
5648    -1878
5649   -78896
5650   -47462
5651    47478
5652    77296
5653      896
5654   -76168
5655   -48781
5656    44788
5657    77634
5658     5637
5659   -74825
5660   -52826
5661    42750
5662    78509
5663     9568
5664   -74083
5665   -53921
5666    38993
5667    79126
5668    12907
5669   -71234
5670   -58173
5671    35182
5672    80072
5673    15721
5674   -70765
5675   -59995
5676    32321
5677    81238
5678    18810
5679   -69986
5680   -62876
5681    29930
5682    80270
5683    21987
5684   -66767
5685   -65091
5686    27047
5687    82379
5688    23600
5689   -65945
5690   -64521
5691    23846
5692    80783
5693    27078
5694   -63577
5695   -67898
5696    21161
5697    80774
5698    28908
5699   -60861
5700   -67831
5701    18865
5702    81206
5703    31679
5704   -60001
5705   -68672
5706    14742
5707    78899
5708    34340
5709   -57717
5710   -70005
5711    12906
5712    79818
5713    38715
5714   -55130
5715   -73244
5716     8410
5717    77698
5718    41143
5719   -51337
5720   -75092
5721     3877
5722    77524
5723    44462
5724   -48900
5725   -76935
5726      583
5727    77294
5728    47881
5729   -47315
5730   -77975
5731    -1246
5732    75870
5733    49249
5734   -43599
5735   -76882
5736    -5742
5737    74480
5738    52001
5739   -43206
5740   -77629
5741    -7398
5742    71437
5743    51980
5744   -39041
5745   -77721
5746    -9668
5747    73075
5748    54948
5749   -38174
5750   -77203
5751   -11861
5752    69286
5753    56736
5754   -33057
5755   -78800
5756   -16204
5757    69578
5758    58887
5759   -31198
5760   -77775
5761   -20358
5762    65499
5763    62127
5764   -28168
5765   -79493
5766   -22178
5767    64900
5768    63811
5769   -23491
5770   -78827
5771   -26592
5772    63399
5773    67896
5774   -22236
5775   -80436
5776   -27850
5777    59584
5778    67142
5779   -15516
5780   -79729
5781   -33829
5782    59246
5783    68850
5784   -16150
5785   -76835
5786   -33553
5787    56301
5788    69299
5789   -11878
5790   -77850
5791   -35056
5792    54675
5793    70858
5794    -9642
5795   -77046
5796   -39040
5797    51870
5798    72235
5799    -7592
5800   -76691
5801   -39610
5802    49380
5803    72385
5804    -3558
5805   -75563
5806   -44757
5807    46607
5808    75353
5809     -218
5810   -74176
5811   -46113
5812    42819
5813    74157
5814     5124
5815   -72688
5816   -50417
5817    41447
5818    77293
5819     7322
5820   -71039
5821   -51394
5822    38716
5823    77805
5824    10832
5825   -72059
5826   -55236
5827    37076
5828    76373
5829    12358
5830   -68684
5831   -56860
5832    32959
5833    79502
5834    15351
5835   -68078
5836   -55562
5837    32464
5838    76770
5839    19379
5840   -65475
5841   -61093
5842    29094
5843    79938
5844    18256
5845   -64436
5846   -60032
5847    23726
5848    75131
5849    24231
5850   -62911
5851   -63767
5852    22425
5853    77373
5854    24555
5855   -59703
5856   -64310
5857    18139
5858    79038
5859    30180
5860   -59792
5861   -65772
5862    17777
5863    76499
5864    33949
5865   -54332
5866   -68551
5867    12159
5868    78224
5869    35608
5870   -54058
5871   -68739
5872     9449
5873    74940
5874    38538
5875   -50522
5876   -71926
5877     7330
5878    75484
5879    39694
5880   -50286
5881   -69790
5882     4129
5883    73698
5884    44518
5885   -47067
5886   -73421
5887     3196
5888    73719
5889    44162
5890   -43658
5891   -72384
5892    -2590
5893    72191
5894    47003
5895   -42533
5896   -73647
5897    -3378
5898    70218
5899    48595
5900   -39936
5901   -75448
5902    -8901
5903    71029
5904    51847
5905   -38832
5906   -73492
5907   -10544
5908    67142
5909    55049
5910   -31852
5911   -76960
5912   -14107
5913    67883
5914    54972
5915   -30394
5916   -74560
5917   -16534
5918    63426
5919    60306
5920   -27464
5921   -78135
5922   -19012
5923    62832
5924    58150
5925   -24943
5926   -75674
5927   -23076
5928    60818
5929    63074
5930   -23255
5931   -76403
5932   -22963
5933    60714
5934    60746
5935   -18500
5936   -77066
5937   -28965
5938    58675
5939    63472
5940   -20255
5941   -74833
5942   -29470
5943    55067
5944    65604
5945   -13371
5946   -74024
5947   -32974
5948    55630
5949    67343
5950   -12960
5951   -73588
5952   -35602
5953    51660
5954    69232
5955    -7060
5956   -75165
5957   -37127
5958    49485
5959    69518
5960    -4256
5961   -72733
5962   -42749
5963    45942
5964    72038
5965    -2401
5966   -72826
5967   -42115
5968    43822
5969    70950
5970     2436
5971   -70421
5972   -46437
5973    42802
5974    73844
5975     3902
5976   -69066
5977   -47053
5978    37899
5979    72244
5980     6609
5981   -69731
5982   -50647
5983    38084
5984    72402
5985     7682
5986   -66436
5987   -51756
5988    35885
5989    74846
5990    10499
5991   -66493
5992   -51975
5993    32172
5994    71700
5995    14450
5996   -63936
5997   -56290
5998    29840
5999    75871
6000    14808
6001   -62986
6002   -55966
6003    25383
6004    74109
6005    21609
6006   -61066
6007   -60697
6008    23589
6009    74955
6010    22171
6011   -57660
6012   -61095
6013    17714
6014    74787
6015    27102
6016   -56933
6017   -61972
6018    17642
6019    73210
6020    29920
6021   -52949
6022   -63461
6023    13781
6024    73604
6025    31959
6026   -55523
6027   -63903
6028    12787
6029    70693
6030    34809
6031   -50676
6032   -66894
6033     9938
6034    73535
6035    35093
6036   -50848
6037   -67029
6038     7531
6039    71335
6040    38832
6041   -46584
6042   -69602
6043     4391
6044    70965
6045    40748
6046   -44476
6047   -67970
6048     -716
6049    69038
6050    44326
6051   -43772
6052   -70848
6053    -2041
6054    68309
6055    46711
6056   -37144
6057   -70955
6058    -6240
6059    68830
6060    47564
6061   -37490
6062   -70630
6063   -10547
6064    63804
6065    50428
6066   -33989
6067   -72861
6068   -10556
6069    65218
6070    51547
6071   -31655
6072   -71567
6073   -14476
6074    62899
6075    54349
6076   -29082
6077   -72585
6078   -15714
6079    62054
6080    54644
6081   -26883
6082   -73475
6083   -18522
6084    61829
6085    58751
6086   -24832
6087   -72633
6088   -21048
6089    58993
6090    58315
6091   -19560
6092   -72346
6093   -25593
6094    58251
6095    61564
6096   -20479
6097   -71032
6098   -25656
6099    53319
6100    62709
6101   -14138
6102   -72513
6103   -30703
6104    54209
6105    63718
6106   -12641
6107   -70662
6108   -33608
6109    49311
6110    64444
6111    -9939
6112   -71775
6113   -35206
6114    48628
6115    65692
6116    -6173
6117   -69356
6118   -39956
6119    45605
6120    67701
6121    -5610
6122   -69672
6123   -37638
6124    43357
6125    67212
6126     -499
6127   -68733
6128   -41890
6129    42577
6130    68087
6131    -1066
6132   -68055
6133   -43217
6134    40184
6135    69618
6136     3455
6137   -67059
6138   -45516
6139    38683
6140    69091
6141     6441
6142   -64717
6143   -48750
6144    34681
6145    70558
6146     9355
6147   -64471
6148   -49781
6149    31354
6150    70553
6151    14215
6152   -61174
6153   -53259
6154    29488
6155    72376
6156    15595
6157   -60883
6158   -52653
6159    25801
6160    71003
6161    18851
6162   -60664
6163   -56637
6164    25104
6165    71171
6166    18486
6167   -57881
6168   -56658
6169    22075
6170    72306
6171    23862
6172   -57051
6173   -57714
6174    21247
6175    70284
6176    24467
6177   -54168
6178   -60558
6179    16345
6180    71786
6181    27100
6182   -53925
6183   -61194
6184    14336
6185    68946
6186    30185
6187   -50276
6188   -63934
6189    11465
6190    70892
6191    32154
6192   -48943
6193   -62794
6194     8027
6195    67449
6196    35991
6197   -45161
6198   -66520
6199     4749
6200    68997
6201    36157
6202   -43569
6203   -64698
6204     1268
6205    68569
6206    41315
6207   -42493
6208   -66536
6209      594
6210    66174
6211    43264
6212   -39997
6213   -68101
6214    -3710
6215    66204
6216    44413
6217   -37776
6218   -67247
6219    -4949
6220    64551
6221    46976
6222   -35042
6223   -69376
6224    -6266
6225    64807
6226    47104
6227   -32862
6228   -69694
6229   -10610
6230    61489
6231    51382
6232   -29958
6233   -69792
6234   -12516
6235    61693
6236    52015
6237   -26912
6238   -68796
6239   -16644
6240    60711
6241    54108
6242   -25684
6243   -69388
6244   -17799
6245    56524
6246    55382
6247   -20535
6248   -69756
6249   -23206
6250    56244
6251    57081
6252   -20750
6253   -68652
6254   -25566
6255    53735
6256    59510
6257   -15972
6258   -69872
6259   -26472
6260    53019
6261    59569
6262   -15280
6263   -68440
6264   -29560
6265    49974
6266    62320
6267   -11242
6268   -69808
6269   -30689
6270    48840
6271    62714
6272    -9490
6273   -68373
6274   -34616
6275    46217
6276    63254
6277    -8607
6278   -68451
6279   -34388
6280    44715
6281    64917
6282    -3726
6283   -67213
6284   -38514
6285    43704
6286    64523
6287    -1290
6288   -65997
6289   -40478
6290    37996
6291    65559
6292     3090
6293   -64803
6294   -44477
6295    37994
6296    66579
6297     4508
6298   -63055
6299   -45898
6300    33035
6301    67639
6302     8098
6303   -63116
6304   -46978
6305    32536
6306    67799
6307    11181
6308   -60505
6309   -50211
6310    29532
6311    68376
6312    12033
6313   -61741
6314   -49112
6315    27237
6316    67263
6317    16424
6318   -60398
6319   -52791
6320    26078
6321    67839
6322    16288
6323   -58071
6324   -52889
6325    22918
6326    69505
6327    21624
6328   -56608
6329   -55311
6330    20565
6331    67971
6332    22618
6333   -52979
6334   -56969
6335    17284
6336    68368
6337    26007
6338   -50800
6339   -57016
6340    14227
6341    66791
6342    29310
6343   -48731
6344   -61050
6345    10558
6346    67817
6347    29781
6348   -47185
6349   -59923
6350     9679
6351    65504
6352    34440
6353   -44754
6354   -62656
6355     6259
6356    67752
6357    34649
6358   -45461
6359   -62143
6360     3792
6361    64903
6362    36574
6363   -43612
6364   -64659
6365     2352
6366    65048
6367    38970
6368   -39103
6369   -65462
6370    -1111
6371    64943
6372    42066
6373   -37790
6374   -66362
6375    -1891
6376    62179
6377    44023
6378   -35278
6379   -66038
6380    -6560
6381    62742
6382    44953
6383   -34268
6384   -65583
6385    -8621
6386    58959
6387    47563
6388   -29832
6389   -67167
6390   -11754
6391    58105
6392    49633
6393   -26663
6394   -65396
6395   -14151
6396    56889
6397    51254
6398   -24194
6399   -66472
6400   -17289
6401    55597
6402    51983
6403   -23298
6404   -66551
6405   -20165
6406    55771
6407    54471
6408   -21908
6409   -66319
6410   -21757
6411    53239
6412    56851
6413   -18782
6414   -67412
6415   -23696
6416    54343
6417    56047
6418   -17101
6419   -66709
6420   -24870
6421    51037
6422    58693
6423   -13717
6424   -67371
6425   -28002
6426    47936
6427    57832
6428   -10156
6429   -66427
6430   -30394
6431    45909
6432    61585
6433    -6685
6434   -65416
6435   -33605
6436    43884
6437    60710
6438    -4280
6439   -63383
6440   -36393
6441    41422
6442    62424
6443    -1709
6444   -63783
6445   -38590
6446    38964
6447    62263
6448      376
6449   -61949
6450   -41184
6451    38104
6452    64149
6453     1217
6454   -62064
6455   -42007
6456    34242
6457    64536
6458     5697
6459   -60695
6460   -43143
6461    34100
6462    65632
6463     7487
6464   -60609
6465   -45661
6466    31054
6467    65438
6468     9887
6469   -58612
6470   -47521
6471    28556
6472    64452
6473    12121
6474   -57736
6475   -49398
6476    25175
6477    65391
6478    14549
6479   -55738
6480   -50224
6481    23884
6482    65056
6483    18890
6484   -53113
6485   -52414
6486    20189
6487    65633
6488    21374
6489   -51119
6490   -54122
6491    19215
6492    63926
6493    22135
6494   -50505
6495   -55390
6496    15487
6497    64791
6498    25927
6499   -48205
6500   -56317
6501    13494
6502    64553
6503    28002
6504   -47364
6505   -56961
6506    11237
6507    65404
6508    29452
6509   -45222
6510   -59355
6511     8068
6512    63578
6513    31746
6514   -44365
6515   -61173
6516     6781
6517    63299
6518    34959
6519   -41724
6520   -59935
6521     2442
6522    62731
6523    35560
6524   -40218
6525   -61034
6526     1089
6527    61439
6528    37893
6529   -36502
6530   -61868
6531    -2852
6532    59661
6533    40583
6534   -34193
6535   -62944
6536    -4719
6537    57465
6538    44221
6539   -31321
6540   -63354
6541    -6809
6542    59185
6543    43307
6544   -29411
6545   -63773
6546    -9693
6547    57219
6548    45432
6549   -27543
6550   -63026
6551   -12343
6552    55083
6553    47921
6554   -26884
6555   -64232
6556   -15554
6557    56416
6558    49429
6559   -24569
6560   -64670
6561   -14606
6562    52557
6563    50531
6564   -21152
6565   -64855
6566   -17963
6567    53445
6568    52306
6569   -19724
6570   -63577
6571   -20821
6572    50380
6573    54749
6574   -16108
6575   -63750
6576   -24304
6577    48945
6578    53466
6579   -13234
6580   -63691
6581   -26597
6582    46141
6583    56204
6584   -10952
6585   -62423
6586   -28280
6587    44856
6588    56346
6589    -8081
6590   -61846
6591   -30100
6592    44952
6593    58309
6594    -5613
6595   -61544
6596   -32882
6597    41315
6598    57570
6599    -3978
6600   -62257
6601   -34042
6602    39182
6603    58785
6604    -2126
6605   -60679
6606   -37411
6607    38366
6608    61788
6609      470
6610   -61972
6611   -38338
6612    36507
6613    62139
6614     3458
6615   -59122
6616   -40897
6617    33320
6618    62877
6619     5318
6620   -57997
6621   -41480
6622    30653
6623    60773
6624     8538
6625   -55957
6626   -45709
6627    27042
6628    63701
6629    12223
6630   -55019
6631   -44806
6632    26348
6633    61592
6634    14778
6635   -54049
6636   -47369
6637    25005
6638    63097
6639    16390
6640   -51739
6641   -47889
6642    20241
6643    62198
6644    17985
6645   -51827
6646   -50398
6647    21023
6648    61986
6649    19168
6650   -49386
6651   -52565
6652    16042
6653    63659
6654    22314
6655   -50305
6656   -53743
6657    15192
6658    64408
6659    23310
6660   -46806
6661   -55330
6662    12264
6663    62780
6664    26233
6665   -46155
6666   -54871
6667    10546
6668    61036
6669    28632
6670   -42229
6671   -55265
6672     6820
6673    62082
6674    30143
6675   -41182
6676   -57397
6677     4584
6678    59970
6679    34413
6680   -39241
6681   -57888
6682     1379
6683    58746
6684    35166
6685   -37060
6686   -59470
6687     -343
6688    58213
6689    37279
6690   -35351
6691   -58709
6692    -2727
6693    58541
6694    38878
6695   -31283
6696   -60763
6697    -3515
6698    58986
6699    40698
6700   -32816
6701   -60359
6702    -6142
6703    56323
6704    41445
6705   -29412
6706   -61706
6707    -9011
6708    55458
6709    43027
6710   -26207
6711   -61018
6712   -12784
6713    53793
6714    47159
6715   -24973
6716   -62035
6717   -14456
6718    51524
6719    47526
6720   -20952
6721   -61018
6722   -17980
6723    52274
6724    48976
6725   -20096
6726   -61102
6727   -20656
6728    47251
6729    50453
6730   -17780
6731   -60420
6732   -21348
6733    48371
6734    50914
6735   -15573
6736   -59958
6737   -23144
6738    43551
6739    53916
6740   -12607
6741   -61672
6742   -25946
6743    44418
6744    53680
6745   -10456
6746   -60393
6747   -27883
6748    43091
6749    56031
6750    -7686
6751   -60125
6752   -30048
6753    41863
6754    54485
6755    -5288
6756   -59704
6757   -31967
6758    39618
6759    57782
6760    -4267
6761   -57986
6762   -32610
6763    38281
6764    57793
6765      827
6766   -58846
6767   -37213
6768    35824
6769    58976
6770     1408
6771   -55299
6772   -37007
6773    32142
6774    57812
6775     5546
6776   -56059
6777   -38896
6778    30160
6779    58351
6780     6402
6781   -54332
6782   -42729
6783    27711
6784    60257
6785     8991
6786   -54004
6787   -43459
6788    26360
6789    60115
6790    11774
6791   -53440
6792   -45197
6793    25524
6794    61578
6795    14883
6796   -50659
6797   -46290
6798    22838
6799    60859
6800    15398
6801   -51087
6802   -48861
6803    21138
6804    60428
6805    18512
6806   -49666
6807   -49048
6808    17548
6809    60313
6810    20571
6811   -47950
6812   -50740
6813    15619
6814    59201
6815    22243
6816   -44721
6817   -52318
6818    10964
6819    59958
6820    25201
6821   -43747
6822   -51804
6823     9996
6824    58189
6825    27381
6826   -41721
6827   -54167
6828     8991
6829    59655
6830    28628
6831   -41382
6832   -54193
6833     6467
6834    56969
6835    31152
6836   -38718
6837   -55789
6838     4271
6839    57865
6840    33672
6841   -37505
6842   -56412
6843     1459
6844    57608
6845    34578
6846   -35469
6847   -58549
6848      470
6849    57406
6850    36444
6851   -33041
6852   -57784
6853    -3511
6854    56284
6855    38879
6856   -31847
6857   -57955
6858    -5559
6859    54619
6860    39166
6861   -28320
6862   -57745
6863    -8870
6864    53626
6865    41221
6866   -27630
6867   -57617
6868   -11374
6869    50583
6870    41380
6871   -24827
6872   -58971
6873   -12516
6874    51205
6875    44670
6876   -23222
6877   -57804
6878   -15251
6879    49051
6880    45737
6881   -20305
6882   -60702
6883   -16101
6884    48616
6885    47214
6886   -18348
6887   -58835
6888   -19787
6889    48346
6890    48984
6891   -15937
6892   -59872
6893   -21948
6894    45611
6895    50342
6896   -13024
6897   -59372
6898   -22826
6899    44881
6900    50798
6901   -10917
6902   -57585
6903   -25469
6904    43532
6905    52289
6906    -9679
6907   -57731
6908   -27104
6909    40213
6910    52376
6911    -6846
6912   -56634
6913   -29050
6914    38588
6915    54256
6916    -4536
6917   -56879
6918   -31231
6919    37691
6920    54237
6921    -1206
6922   -54649
6923   -32748
6924    33640
6925    55202
6926     -865
6927   -55506
6928   -34788
6929    33351
6930    55212
6931     2775
6932   -55190
6933   -36843
6934    31676
6935    57896
6936     4284
6937   -55030
6938   -39076
6939    29945
6940    58286
6941     8218
6942   -53704
6943   -40338
6944    28114
6945    58218
6946     7800
6947   -53040
6948   -42911
6949    25891
6950    58451
6951    11759
6952   -50911
6953   -42658
6954    23085
6955    56417
6956    13998
6957   -47794
6958   -44661
6959    20448
6960    56534
6961    16180
6962   -47975
6963   -45418
6964    18379
6965    58047
6966    18590
6967   -46114
6968   -46489
6969    15885
6970    57517
6971    20691
6972   -44833
6973   -47824
6974    12740
6975    57236
6976    21872
6977   -43889
6978   -50077
6979    11694
6980    56875
6981    25427
6982   -41528
6983   -50217
6984    10264
6985    58089
6986    25627
6987   -41738
6988   -51603
6989     7973
6990    57463
6991    28316
6992   -39778
6993   -53097
6994     5204
6995    57559
6996    29927
6997   -37479
6998   -54357
6999     4216
7000    55791
7001    31589
7002   -35125
7003   -54075
7004     1632
7005    55024
7006    32541
7007   -32898
7008   -53430
7009     -376
7010    53102
7011    35037
7012   -30453
7013   -54648
7014    -3468
7015    52892
7016    36778
7017   -28599
7018   -55609
7019    -5815
7020    50734
7021    39074
7022   -27813
7023   -55773
7024    -7944
7025    51036
7026    40804
7027   -24713
7028   -56514
7029   -10007
7030    50305
7031    42726
7032   -25047
7033   -57417
7034   -12821
7035    48725
7036    43891
7037   -20359
7038   -57573
7039   -14789
7040    48022
7041    44385
7042   -19695
7043   -57391
7044   -17300
7045    46526
7046    46578
7047   -15950
7048   -57565
7049   -18703
7050    44959
7051    47221
7052   -14560
7053   -54862
7054   -20137
7055    41384
7056    48711
7057   -12438
7058   -56364
7059   -24123
7060    41154
7061    48340
7062    -8707
7063   -55180
7064   -25430
7065    39519
7066    49911
7067    -8108
7068   -56052
7069   -26851
7070    37831
7071    49747
7072    -7056
7073   -53991
7074   -28341
7075    36504
7076    50613
7077    -3962
7078   -53789
7079   -29915
7080    35152
7081    52643
7082    -2283
7083   -55023
7084   -32717
7085    34678
7086    53691
7087      348
7088   -53233
7089   -34979
7090    32509
7091    53617
7092     2609
7093   -53126
7094   -35709
7095    30202
7096    54470
7097     5202
7098   -51421
7099   -37463
7100    27093
7101    54942
7102     7015
7103   -49126
7104   -39137
7105    25885
7106    53406
7107    10558
7108   -48624
7109   -40733
7110    22974
7111    55788
7112    10445
7113   -47669
7114   -42360
7115    20912
7116    54871
7117    14681
7118   -47086
7119   -43550
7120    19621
7121    55231
7122    15567
7123   -45487
7124   -44883
7125    17218
7126    54972
7127    17320
7128   -45618
7129   -45776
7130    15504
7131    55091
7132    19918
7133   -43211
7134   -48262
7135    13522
7136    56404
7137    23382
7138   -41895
7139   -48361
7140    12788
7141    55673
7142    23223
7143   -40834
7144   -49663
7145     9261
7146    54188
7147    24707
7148   -38576
7149   -49952
7150     6061
7151    54412
7152    28228
7153   -35213
7154   -51744
7155     4813
7156    53369
7157    28580
7158   -34395
7159   -50152
7160     3749
7161    53294
7162    29700
7163   -32675
7164   -52131
7165      -30
7166    52309
7167    32827
7168   -31351
7169   -51789
7170    -2055
7171    51834
7172    34642
7173   -29472
7174   -53327
7175    -3222
7176    50766
7177    36743
7178   -27240
7179   -53519
7180    -5786
7181    50799
7182    37539
7183   -26987
7184   -54359
7185    -7581
7186    49447
7187    40311
7188   -25141
7189   -55631
7190    -9838
7191    46916
7192    39695
7193   -21020
7194   -53930
7195   -12314
7196    45773
7197    42600
7198   -19365
7199   -54473
7200   -14847
7201    45461
7202    42424
7203   -16707
7204   -55026
7205   -16650
7206    43424
7207    44954
7208   -16768
7209   -53294
7210   -17558
7211    41972
7212    44374
7213   -14001
7214   -54333
7215   -21165
7216    41976
7217    46623
7218   -11539
7219   -54454
7220   -23085
7221    40408
7222    48919
7223    -8726
7224   -54593
7225   -24685
7226    38410
7227    48100
7228    -7773
7229   -51952
7230   -26497
7231    36764
7232    50620
7233    -5758
7234   -53658
7235   -27677
7236    33677
7237    49266
7238    -3986
7239   -51990
7240   -29896
7241    34011
7242    49868
7243     -611
7244   -51745
7245   -30903
7246    31161
7247    49834
7248     1671
7249   -50471
7250   -32811
7251    29881
7252    51004
7253     2608
7254   -48796
7255   -32797
7256    25006
7257    50811
7258     6381
7259   -49623
7260   -36711
7261    25597
7262    50723
7263     7228
7264   -46916
7265   -38556
7266    24581
7267    54131
7268     9430
7269   -46495
7270   -40045
7271    22448
7272    53909
7273    10750
7274   -46835
7275   -41443
7276    19325
7277    54512
7278    13048
7279   -46139
7280   -41572
7281    18706
7282    52910
7283    16386
7284   -42663
7285   -43553
7286    15935
7287    53550
7288    17590
7289   -42093
7290   -43760
7291    13975
7292    53442
7293    20692
7294   -40956
7295   -44652
7296    12018
7297    53409
7298    20818
7299   -38533
7300   -45177
7301     9184
7302    52364
7303    22659
7304   -38604
7305   -46101
7306     7491
7307    52227
7308    24528
7309   -34940
7310   -47414
7311     5478
7312    52409
7313    26496
7314   -34993
7315   -48314
7316     4235
7317    49876
7318    29588
7319   -32397
7320   -49433
7321     2147
7322    52758
7323    30656
7324   -32887
7325   -49682
7326     -619
7327    49097
7328    32018
7329   -29337
7330   -52490
7331    -2019
7332    49780
7333    34498
7334   -28928
7335   -51277
7336    -4508
7337    48988
7338    35810
7339   -26809
7340   -53120
7341    -6264
7342    46759
7343    35774
7344   -23619
7345   -50519
7346    -8630
7347    45143
7348    37049
7349   -22146
7350   -52628
7351   -10106
7352    43307
7353    40070
7354   -19047
7355   -50781
7356   -13071
7357    44720
7358    40190
7359   -18901
7360   -52137
7361   -14393
7362    44077
7363    42150
7364   -16729
7365   -52212
7366   -16216
7367    42390
7368    42303
7369   -14412
7370   -51558
7371   -19005
7372    40356
7373    44799
7374   -12959
7375   -51686
7376   -19448
7377    41156
7378    44935
7379    -9813
7380   -52885
7381   -21895
7382    36879
7383    46944
7384    -8959
7385   -51900
7386   -23723
7387    35755
7388    46389
7389    -6861
7390   -52728
7391   -24006
7392    34858
7393    46881
7394    -4865
7395   -49152
7396   -26704
7397    32239
7398    48469
7399    -2618
7400   -49894
7401   -29490
7402    31334
7403    47593
7404     -850
7405   -48093
7406   -31438
7407    30700
7408    50993
7409     2481
7410   -49132
7411   -32405
7412    27463
7413    49861
7414     3826
7415   -47142
7416   -34717
7417    26757
7418    50965
7419     5025
7420   -47059
7421   -34954
7422    24750
7423    51615
7424     7163
7425   -46035
7426   -37468
7427    22952
7428    53057
7429     9519
7430   -46888
7431   -37327
7432    19468
7433    49227
7434    12055
7435   -43105
7436   -39273
7437    19677
7438    51196
7439    12571
7440   -42371
7441   -40260
7442    15746
7443    50664
7444    15297
7445   -40259
7446   -42173
7447    15573
7448    49497
7449    17760
7450   -39425
7451   -42559
7452    13268
7453    51544
7454    19453
7455   -38145
7456   -44678
7457    11476
7458    50661
7459    21367
7460   -36919
7461   -44467
7462     8919
7463    50890
7464    22195
7465   -36354
7466   -46405
7467     6816
7468    50742
7469    25397
7470   -36994
7471   -46589
7472     5188
7473    50222
7474    25569
7475   -31989
7476   -47689
7477     3096
7478    50484
7479    28680
7480   -32337
7481   -46878
7482     -284
7483    48148
7484    28119
7485   -29801
7486   -48899
7487    -1498
7488    48242
7489    31108
7490   -29467
7491   -47612
7492    -2146
7493    44675
7494    32069
7495   -25346
7496   -49413
7497    -2794
7498    46732
7499    33587
7500   -25005
7501   -47453
7502    -6747
7503    44870
7504    34740
7505   -22441
7506   -50728
7507    -9153
7508    44041
7509    36257
7510   -20775
7511   -50014
7512   -12376
7513    43247
7514    38655
7515   -19720
7516   -51186
7517   -12709
7518    41888
7519    39484
7520   -17743
7521   -50097
7522   -15257
7523    41674
7524    41299
7525   -16135
7526   -51094
7527   -16364
7528    38396
7529    41796
7530   -14471
7531   -49156
7532   -18269
7533    38588
7534    41833
7535   -11223
7536   -47700
7537   -21068
7538    34975
7539    43110
7540    -9462
7541   -50222
7542   -21817
7543    36185
7544    43109
7545    -8079
7546   -47597
7547   -23829
7548    33025
7549    45763
7550    -5706
7551   -49264
7552   -25089
7553    33084
7554    45198
7555    -2934
7556   -47528
7557   -26090
7558    31537
7559    48342
7560    -2345
7561   -47282
7562   -28910
7563    30786
7564    47701
7565      825
7566   -48030
7567   -30839
7568    28518
7569    47263
7570     1772
7571   -46793
7572   -32057
7573    25547
7574    48024
7575     3512
7576   -46813
7577   -32348
7578    24088
7579    48543
7580     5952
7581   -44156
7582   -34169
7583    22974
7584    47608
7585     7978
7586   -43946
7587   -34722
7588    21706
7589    47991
7590     9035
7591   -42628
7592   -37002
7593    20430
7594    48431
7595    10455
7596   -41702
7597   -37965
7598    17223
7599    49025
7600    15175
7601   -41534
7602   -40608
7603    17975
7604    50675
7605    16626
7606   -38858
7607   -40915
7608    13709
7609    50114
7610    16155
7611   -38724
7612   -43497
7613    12627
7614    49823
7615    19509
7616   -36841
7617   -42911
7618    10219
7619    49934
7620    20122
7621   -35322
7622   -42821
7623     8173
7624    46768
7625    22804
7626   -33529
7627   -43159
7628     7603
7629    49558
7630    23966
7631   -31657
7632   -43441
7633     4748
7634    47497
7635    26510
7636   -32134
7637   -45591
7638     2865
7639    47619
7640    27635
7641   -29605
7642   -46864
7643    -1111
7644    46538
7645    28737
7646   -27315
7647   -46910
7648    -1985
7649    45773
7650    29971
7651   -25438
7652   -48606
7653    -2974
7654    46275
7655    32557
7656   -26973
7657   -46377
7658    -4952
7659    44141
7660    32466
7661   -22720
7662   -49713
7663    -7325
7664    44245
7665    34710
7666   -21106
7667   -47638
7668    -9637
7669    42262
7670    35630
7671   -19936
7672   -48170
7673    -9814
7674    39998
7675    36057
7676   -17735
7677   -47822
7678   -12589
7679    40395
7680    37618
7681   -16471
7682   -47710
7683   -13743
7684    39316
7685    39315
7686   -14107
7687   -47572
7688   -16559
7689    39074
7690    39282
7691   -12720
7692   -48342
7693   -16929
7694    35465
7695    40469
7696    -9551
7697   -47974
7698   -19844
7699    35106
7700    42974
7701    -8918
7702   -48104
7703   -21944
7704    33163
7705    43382
7706    -6849
7707   -47313
7708   -24778
7709    33322
7710    44120
7711    -3511
7712   -46327
7713   -26473
7714    32319
7715    46004
7716    -3964
7717   -46531
7718   -25753
7719    29448
7720    44528
7721    -1573
7722   -46068
7723   -27429
7724    27691
7725    45387
7726     -512
7727   -45129
7728   -29633
7729    26800
7730    44744
7731     2462
7732   -43135
7733   -28189
7734    24979
7735    46767
7736     4030
7737   -42215
7738   -32649
7739    22937
7740    45603
7741     6331
7742   -43587
7743   -32250
7744    22160
7745    46705
7746     7236
7747   -40721
7748   -34630
7749    19205
7750    46302
7751    10186
7752   -41918
7753   -35989
7754    17513
7755    48959
7756    12131
7757   -39101
7758   -37872
7759    15552
7760    46686
7761    13488
7762   -39109
7763   -39145
7764    13901
7765    48202
7766    16353
7767   -37068
7768   -40097
7769    12610
7770    44888
7771    16430
7772   -36670
7773   -40246
7774    11074
7775    47141
7776    18115
7777   -34577
7778   -41465
7779     9725
7780    45328
7781    20344
7782   -33641
7783   -39855
7784     8372
7785    47422
7786    21839
7787   -31722
7788   -42803
7789     6348
7790    45061
7791    23985
7792   -31246
7793   -43714
7794     3132
7795    47001
7796    25310
7797   -28329
7798   -45050
7799     2018
7800    44149
7801    27192
7802   -27325
7803   -43518
7804    -1143
7805    45318
7806    28518
7807   -25853
7808   -45504
7809    -1956
7810    43570
7811    29492
7812   -24052
7813   -44232
7814    -3950
7815    43033
7816    31106
7817   -22339
7818   -45121
7819    -4906
7820    40379
7821    31096
7822   -21721
7823   -45603
7824    -5282
7825    39903
7826    33810
7827   -19786
7828   -46287
7829    -8169
7830    40048
7831    34620
7832   -19706
7833   -45549
7834    -9762
7835    39349
7836    35631
7837   -16317
7838   -46002
7839   -12779
7840    37816
7841    36284
7842   -14858
7843   -47008
7844   -14347
7845    37841
7846    37216
7847   -11712
7848   -47095
7849   -16887
7850    35651
7851    39209
7852   -11246
7853   -45804
7854   -19431
7855    35450
7856    39432
7857    -8814
7858   -46464
7859   -18926
7860    33107
7861    40615
7862    -8264
7863   -45221
7864   -21372
7865    33024
7866    41027
7867    -5333
7868   -44018
7869   -21474
7870    31254
7871    43414
7872    -3061
7873   -44382
7874   -23492
7875    29312
7876    41503
7877    -1226
7878   -43956
7879   -25725
7880    27708
7881    43910
7882    -1254
7883   -44896
7884   -27858
7885    26633
7886    43525
7887     1679
7888   -44257
7889   -27530
7890    24697
7891    45357
7892     3983
7893   -42304
7894   -30882
7895    24570
7896    43996
7897     5614
7898   -43109
7899   -32098
7900    20952
7901    46099
7902     6053
7903   -40253
7904   -32994
7905    20580
7906    45915
7907     8367
7908   -38778
7909   -33259
7910    19781
7911    45756
7912    10740
7913   -37534
7914   -34919
7915    17033
7916    44132
7917    12017
7918   -38906
7919   -34916
7920    15144
7921    44691
7922    11591
7923   -36191
7924   -37154
7925    13806
7926    44021
7927    15929
7928   -36765
7929   -37010
7930    12209
7931    45513
7932    16327
7933   -32523
7934   -37503
7935    11162
7936    44043
7937    20058
7938   -33191
7939   -39053
7940     8532
7941    45495
7942    19709
7943   -31842
7944   -41505
7945     6528
7946    43408
7947    22818
7948   -31408
7949   -40254
7950     4691
7951    44363
7952    22734
7953   -29054
7954   -42399
7955     3531
7956    42748
7957    25656
7958   -28380
7959   -41895
7960      733
7961    42801
7962    24497
7963   -26319
7964   -43732
7965       65
7966    40636
7967    27257
7968   -25211
7969   -42957
7970    -2512
7971    42463
7972    27710
7973   -23818
7974   -42666
7975    -3034
7976    41337
7977    30064
7978   -22713
7979   -43897
7980    -5700
7981    40573
7982    31391
7983   -20839
7984   -44946
7985    -7622
7986    38560
7987    33364
7988   -20147
7989   -44768
7990   -10751
7991    39507
7992    33139
7993   -15728
7994   -45576
7995   -11299
7996    36995
7997    36663
7998   -16467
7999   -43635
8000   -13134
8001    36631
8002    34939
8003   -13029
8004   -45420
8005   -12874
8006    34008
8007    37347
8008   -14140
8009   -43849
8010   -16762
8011    34324
8012    36561
8013    -9602
8014   -44738
8015   -17546
8016    34401
8017    39049
8018    -9478
8019   -42259
8020   -18765
8021    31818
8022    40180
8023    -6789
8024   -44764
8025   -19714
8026    31577
8027    41095
8028    -6495
8029   -42545
8030   -23786
8031    29597
8032    40480
8033    -2432
8034   -44476
8035   -24031
8036    26381
8037    42390
8038    -1856
8039   -42250
8040   -26023
8041    26200
8042    41337
8043     -167
8044   -42163
8045   -24600
8046    25133
8047    43636
8048     1600
8049   -41658
8050   -29979
8051    24298
8052    42125
8053     4402
8054   -41575
8055   -29079
8056    20785
8057    43217
8058     3527
8059   -38607
8060   -30407
8061    21966
8062    42003
8063     6700
8064   -39926
8065   -29997
8066    18415
8067    44533
8068     7502
8069   -38343
8070   -32735
8071    17732
8072    42304
8073    10520
8074   -38155
8075   -32583
8076    15644
8077    43695
8078     9857
8079   -36480
8080   -35423
8081    15521
8082    43406
8083    14112
8084   -36472
8085   -36195
8086    12783
8087    45023
8088    12960
8089   -33705
8090   -37588
8091    12082
8092    42137
8093    18533
8094   -34058
8095   -37722
8096     8056
8097    44047
8098    16010
8099   -29837
8100   -38320
8101     9721
8102    41916
8103    19816
8104   -32106
8105   -37517
8106     4725
8107    43557
8108    19876
8109   -29344
8110   -40650
8111     6242
8112    41091
8113    23070
8114   -28288
8115   -39654
8116     2250
8117    42045
8118    23078
8119   -25147
8120   -41478
8121    -2646
##END NTUPLES=NMR FID
##END=
