# Supplementary material for: An untargeted multi-technique metabolomics approach to studying intracellular metabolites of HepG2 cells exposed to 2,3,7,8-tetrachlorodibenzo-p-dioxin
Source: BMC Genomics. 2011 May 20;12:251. doi: 10.1186/1471-2164-12-251 (PMC3141663; doi:10.1186/1471-2164-12-251)
Supplement: Additional file 2 — Metadata and NMR raw data: ZIP file containing: -All NMR raw data (in JCAMP-DX format ".dx") -The metadata on NMR (polars & apolars), LC-MS and GC-MS data sets (as Tab delimited files ".txt"). [file 1471-2164-12-251-S2.ZIP › TE/Ainhoa/SAFETY COPY D Disk/TRABAJO/ARTICLES/ARTICLE Metabolomics TCDD_ACCEPTED/JCAMP_DX_NMR_data_and_all_metadata/NMR_apolar_TCDD_p30.4C.dx]

##TITLE=
##JCAMPDX= 6.0         $$ Bruker NMR JCAMP-DX V2.0
##DATA TYPE= NMR FID
##DATA CLASS= NTUPLES
##ORIGIN= Bruker BioSpin GmbH
##OWNER= bruker
$$ 1.72 TOPSPIN		Version 2.1
$$ 2011-04-15 14:48:15.052 +0200  WUR\bruker@RIK1030
$$ Compression mode = fixed
##.OBSERVE FREQUENCY= 400.1319223
##.OBSERVE NUCLEUS= ^1H
##.DELAY= (6, 6)
##.ACQUISITION MODE= SIMULTANEOUS (DQD)
##.ACQUISITION SCHEME= undefined
##.AVERAGES= 128
##.DIGITISER RES= 18
##SPECTROMETER/DATA SYSTEM= avance400
##.PULSE SEQUENCE= zg
##.SOLVENT NAME= CDCl3
##.SHIFT REFERENCE= INTERNAL, CDCl3, 1, 11.01498
##AUDIT TRAIL= $$ (NUMBER, WHEN, WHO, WHERE, PROCESS, VERSION, WHAT)
$$ ##TITLE= Audit trail, TOPSPIN		Version 1.3
$$ ##JCAMPDX= 5.01
$$ ##ORIGIN= Bruker BioSpin GmbH
$$ ##OWNER= bruker
$$ $$ P:/NMR-data/data/Ainhoa_raw_data/nmr/AR180608.4C/1/audita.txt
$$ ##AUDIT TRAIL=  $$ (NUMBER, WHEN, WHO, WHERE, VERSION, WHAT)
(   1,<2008-06-19 10:33:13.844 +0200>,<WUR\bruker>,<RIK1030>,<TOPSPIN 1.3>,
      <created by zg, POWCHK disabled, PULCHK disabled
       configuration hash MD5:
       D1 93 94 B6 6B D6 3B BD 35 EA 0D 0D AE B0 63 FA
       data hash MD5: 16K
       F8 B1 4A 82 92 FC B7 27 18 12 B7 DE 08 06 1B E6>)
(   2,<2011-04-15 14:48:10.567 +0200>,<WUR\bruker>,<RIK1030>,<proc1d>,<TOPSPIN 2.1>,
      <convdta from       1 "NMR_apolar_TCDD_p30.4C" "Ainhoa_raw_data" "P:\NMR-data"
       data hash MD5: 16244
       08 63 21 5E F1 81 CC 4E 6E 3D 16 16 46 7D EB 7B>)
$$ ##END=
$$ 
$$ $$ hash MD5
$$ $$ 9A C4 2B 50 A3 48 E6 0C 1D B7 ED 16 8D 37 50 5C
##$RELAX= 
##$BRUKER FILE EXP=format.temp
$$ EDIT_PAR COMMAND FILE
$$ 
$$ DI_MODE         LONG
$$ ED_ENTRY        ACQU
$$ ORDER           FILE
$$ 
$$ 
$$ HEADER		"F2 - Acquisition Parameters"
$$ T_NAME		Date_
$$ 		TYPE	R64
$$ 		CLASS	ACQU
$$ 		SUBRANGE 0.0 50000000
$$ 		REL	"Date_=itodate(DATE)"
$$ 		INV_REL	"DATE=datetoi(Date_,DATE)"
$$ 		FORMAT	"%14.0f"
$$ 		TEXT	" "
$$ END
$$ T_NAME		Time
$$ 		TYPE	R32
$$ 		CLASS	ACQU
$$ 		SUBRANGE 0.0 1000000
$$ 		REL	"Time=itotime(DATE)"
$$ 		INV_REL	"DATE=timetoi(Time,DATE)"
$$ 		FORMAT	"%14.2f"
$$ 		TEXT	" "
$$ END
$$ NAME		INSTRUM
$$ 		TEXT	" "
$$ END
$$ NAME		PROBHD
$$ 		FORMAT	"%14.14s"
$$ 		TEXT	" "
$$ END
$$ NAME		PULPROG
$$ 		TEXT	" "
$$ END
$$ NAME		TD
$$ 		TEXT	" "
$$ END
$$ NAME		SOLVENT
$$ 		TEXT	" "
$$ END
$$ NAME		NS
$$ 		TEXT	" "
$$ END
$$ NAME		DS
$$ 		TEXT	" "
$$ END
$$ T_NAME		SWH
$$ 		TYPE	R32
$$ 		CLASS	ACQU
$$ 		SUBRANGE 0.0 1e8
$$ 		REL	"SWH=SW*SFO1"
$$ 		INV_REL "SW=SWH/SFO1"
$$ 		UNIT	"Hz"
$$ 		FORMAT	"%14.3f Hz"
$$ 		TEXT	" "
$$ END
$$ T_NAME          FIDRES
$$                 TYPE    R32
$$                 CLASS   ACQU
$$                 SUBRANGE 0.0 100000
$$                 REL     "FIDRES=SW*SFO1/TD"
$$                 INV_REL "TD = nextpow(SW*SFO1/FIDRES)"
$$ 		UNIT	"Hz"
$$ 		FORMAT	"%14.6f Hz"
$$ 		TEXT	" "
$$ END
$$ T_NAME          AQ
$$ 		TYPE	R32
$$ 		CLASS	ACQU
$$ 		SUBRANGE 0.0 1000
$$ 		REL	"AQ=aqcalc(SW,SFO1,TD,DIGTYP)"
$$ 		INV_REL	"TD=tdcalc(SW,SFO1,1.0e6*AQ,DIGTYP)"
$$ 		UNIT	"sec"
$$ 		FORMAT	"%14.7f sec"
$$ 		TEXT	" "
$$ END
$$ NAME		RG
$$ 		TEXT	" "
$$ END
$$ T_NAME          DW
$$ 		TYPE	R32
$$ 		CLASS	ACQU
$$ 		SUBRANGE 0.0 1000000
$$ 		REL	"DW=1/(2*SW*SFO1)"
$$ 		INV_REL	"SW=1000000/(2*(0.005+DW)*SFO1)"
$$ 		UNIT	"usec"
$$ 		FORMAT	"%14.3lf usec"
$$ 		TEXT	" "
$$ END
$$ NAME		DE
$$ 		FORMAT	"%14.2f usec"
$$ 		TEXT	" "
$$ END
$$ NAME		TE
$$ 		FORMAT	"%14.1f K"
$$ 		TEXT	" "
$$ END
$$ T_NAME		D1
$$ 		TYPE	R32
$$ 		CLASS	ACQU
$$ 		SUBRANGE 0.0 1e38
$$ 		REL	"D1=D[1]"
$$ 		INV_REL	"D[1]=D1"
$$ 		UNIT	"sec"
$$ 		FORMAT	"%14.8f sec"
$$ 		TEXT	" "
$$ END
$$ NAME		TD0
$$ 		TEXT	" "
$$ END
$$ HEADER		"======== CHANNEL f1 ========"
$$ NAME		NUC1
$$ 		NONEDIT
$$ 		TEXT	" "
$$ END
$$ T_NAME		P1
$$ 		TYPE	R32
$$ 		CLASS	ACQU
$$ 		SUBRANGE 0.0 1.0e10
$$ 		REL	"P1=P[1]"
$$ 		INV_REL	"P[1]=P1"
$$ 		UNIT	"usec"
$$ 		FORMAT	"%14.2f usec"
$$ 		TEXT	" "
$$ END
$$ T_NAME		PL1
$$ 		TYPE	R32
$$ 		CLASS	ACQU
$$ 		SUBRANGE -6.0 1e38
$$ 		REL	"PL1=PL[1]"
$$ 		INV_REL	"PL[1]=PL1"
$$ 		UNIT	"dB"
$$ 		FORMAT	"%14.2f dB"
$$ 		TEXT	" "
$$ END
$$ NAME		SFO1
$$ 		FORMAT	"%14.7f MHz"
$$ 		TEXT	" "
$$ END
##$RELAX= 
##$BRUKER FILE EXP=scon
$$ ##TITLE= Parameter file, TOPSPIN		Version 1.3
$$ ##JCAMPDX= 5.0
$$ ##DATATYPE= Parameter Values
$$ ##ORIGIN= Bruker BioSpin GmbH
$$ ##OWNER= bruker
$$ $$ 2008-06-19 10:24:58.600 +0200  WUR\bruker@RIK1030
$$ $$ P:/NMR-data/data/Ainhoa_raw_data/nmr/AR180608.4C/1/scon
$$ ##$BLKPA= (0..15)
3 3 3 3 3 3 3 3 3 3 3 3 3 3 3 3 
$$ ##$BLKTR= (0..15)
3 3 3 3 3 3 3 3 3 3 3 3 3 3 3 3 
$$ ##$DE1= 2
$$ ##$DE2= 2
$$ ##$DEADC= 4
$$ ##$DEPA= 2
$$ ##$DERX= 3
$$ ##$PHASP4= (0..15)
0.5 0.5 0.5 0.5 0.5 0.5 0.5 0.5 0.5 0.5 0.5 0.5 0.5 0.5 0.5 0.5 
$$ ##$PHASPR= (0..15)
3 3 3 3 3 3 3 3 3 3 3 3 3 3 3 3 
$$ ##$SHAPPR= (0..15)
1.6 1.6 1.6 1.6 1.6 1.6 1.6 1.6 1.6 1.6 1.6 1.6 1.6 1.6 1.6 1.6 
$$ ##END=
##$RELAX= 
##$BRUKER FILE EXP=pulseprogram
$$ # 1 "C:/Bruker/TOPSPIN/exp/stan/nmr/lists/pp/zg"
$$ ;zg
$$ ;avance-version (06/11/09)
$$ ;1D sequence
$$ ;
$$ ;$CLASS=HighRes
$$ ;$DIM=1D
$$ ;$TYPE=
$$ ;$SUBTYPE=
$$ ;$COMMENT=
$$ 
$$ 
$$ # 1 "C:/Bruker/TOPSPIN/exp/stan/nmr/lists/pp/Avance.incl" 1
$$ ;Avance2.incl
$$ ;   for 1
$$ ;
$$ ;avance-version (07/01/22)
$$ ;
$$ ;$CLASS=HighRes Incl
$$ ;$COMMENT=
$$ 
$$ 
$$ 
$$ 
$$ 
$$ 
$$ 
$$ 
$$ 
$$ 
$$ 
$$ 
$$ 
$$ 
$$ 
$$ 
$$ 
$$ 
$$ 
$$ 
$$ 
$$ 
$$ 
$$ 
$$ 
$$ 
$$ 
$$ 
$$ 
$$ 
$$ 
$$ 
$$ 
$$ 
$$ 
$$ 
$$ 
$$ 
$$ 
$$ 
$$ 
$$ 
$$ 
$$ 
$$ 
$$ 
$$ 
$$ 
$$ 
$$ 
$$ 
$$ 
$$ 
$$ 
$$ 
$$ 
$$ 
$$ 
$$ 
$$ 
$$ 
$$ 
$$ 
$$ 
$$ 
$$ 
$$ 
$$ 
$$ 
$$ 
$$ 
$$ 
$$ 
$$ 
$$ 
$$ 
$$ 
$$ 
$$ 
$$ 
$$ 
$$ 
$$ 
$$ 
$$ 
$$ 
$$ 
$$ 
$$ 
$$ 
$$ 
$$ 
$$ 
$$ 
$$ 
$$ 
$$ 
$$ 
$$ 
$$ 
$$ 
$$ 
$$ 
$$ 
$$ 
$$ 
$$ 
$$ 
$$ 
$$ 
$$ 
$$ 
$$ 
$$ 
$$ 
$$ 
$$ 
$$ 
$$ 
$$ 
$$ 
$$ 
$$ 
$$ 
$$ 
$$ 
$$ 
$$ 
$$ 
$$ 
$$ 
$$ 
$$ 
$$ ;$Id: Avance2.incl,v 1.10.6.7 2007/01/22 13:54:46 ber Exp $
$$ # 12 "C:/Bruker/TOPSPIN/exp/stan/nmr/lists/pp/zg" 2
$$ 
$$ 
$$ 
$$ "acqt0=-p1*2/3.1416"
$$ 
$$ 
$$ # 1 "mc_line 18 file C:/Bruker/TOPSPIN/exp/stan/nmr/lists/pp/zg expanding definition part of mc command before ze"
$$ define delay MCWRK
$$ define delay MCREST
$$ "MCWRK = 0.500000*30m"
$$ "MCREST = 30m - 30m"
$$ # 18 "C:/Bruker/TOPSPIN/exp/stan/nmr/lists/pp/zg"
$$ 1 ze
$$ # 1 "mc_line 18 file C:/Bruker/TOPSPIN/exp/stan/nmr/lists/pp/zg expanding definition of mc command after ze"
$$ # 19 "C:/Bruker/TOPSPIN/exp/stan/nmr/lists/pp/zg"
$$ # 1 "mc_line 19 file C:/Bruker/TOPSPIN/exp/stan/nmr/lists/pp/zg expanding start label for mc command"
$$ 2 MCWRK  * 2
$$ LBLF0, MCREST
$$ # 20 "C:/Bruker/TOPSPIN/exp/stan/nmr/lists/pp/zg"
$$   d1
$$   p1 ph1
$$   go=2 ph31
$$ # 1 "mc_line 23 file C:/Bruker/TOPSPIN/exp/stan/nmr/lists/pp/zg expanding mc command in line"
$$   MCWRK wr #0
$$   MCWRK zd 
$$   lo to LBLF0 times td0
$$ 
$$ # 24 "C:/Bruker/TOPSPIN/exp/stan/nmr/lists/pp/zg"
$$ exit
$$ 
$$ 
$$ ph1=0 2 2 0 1 3 3 1
$$ ph31=0 2 2 0 1 3 3 1
$$ 
$$ 
$$ ;pl1 : f1 channel - power level for pulse (default)
$$ ;p1 : f1 channel -  high power pulse
$$ ;d1 : relaxation delay; 1-5 * T1
$$ ;NS: 1 * n, total number of scans: NS * TD0
$$ 
$$ 
$$ 
$$ ;$Id: zg,v 1.7.10.2 2006/11/10 11:04:15 ber Exp $
##$RELAX= 
##$BRUKER FILE EXP=uxnmr.par
$$ ##TITLE= Parameter file, TOPSPIN		Version 1.3
$$ ##JCAMPDX= 5.0
$$ ##DATATYPE= Parameter Values
$$ ##ORIGIN= Bruker BioSpin GmbH
$$ ##OWNER= Administrator
$$ $$ 2008-03-03 09:42:28.895 +0100  WUR\bruker@RIK1030
$$ $$ C:/Bruker/TOPSPIN/conf/instr/avance400/uxnmr.par
$$ ##$ACB= 0
$$ ##$ACBTAT= (0..15)
0 88 72 0 0 0 0 0 0 0 0 0 0 0 0 0 
$$ ##$ACBTBA= (0..15)
0 0 0 0 0 0 0 0 0 0 0 0 0 0 0 0 
$$ ##$ACBTCTL= (0..15)
0 0 0 0 0 0 0 0 0 0 0 0 0 0 0 0 
$$ ##$ACBTDI= (0..15)
0 102 102 0 0 0 0 0 0 0 0 0 0 0 0 0 
$$ ##$ACBTDM= (0..15)
0 10 10 0 0 0 0 0 0 0 0 0 0 0 0 0 
$$ ##$ACBTFHI= (0..15)
0 400 400 0 0 0 0 0 0 0 0 0 0 0 0 0 
$$ ##$ACBTFL= (0..15)
0 73 74 0 0 0 0 0 0 0 0 0 0 0 0 0 
$$ ##$ACBTFLO= (0..15)
0 14 14 0 0 0 0 0 0 0 0 0 0 0 0 0 
$$ ##$ACBTOUT= (0..15)
0 1 2 0 0 0 0 0 0 0 0 0 0 0 0 0 
$$ ##$ACBTPO= (0..15)
0 150000 60000 0 0 0 0 0 0 0 0 0 0 0 0 0 
$$ ##$ACBTPW= (0..15)
0 10 10 0 0 0 0 0 0 0 0 0 0 0 0 0 
$$ ##$ACBTSB= (0..15)
0 0 0 0 0 0 0 0 0 0 0 0 0 0 0 0 
$$ ##$ACBTY= <no>
$$ ##$AQSBDHW= (0..31)
255 255 1 4 4 255 255 255 0 0 255 255 255 255 255 255 255 255 255 0 255 
255 255 255 255 255 255 255 255 255 255 255 
$$ ##$AQSBDID= (0..31)
255 255 88 83 83 255 255 255 65 67 255 255 255 255 255 255 255 255 255 
66 255 255 255 255 255 255 255 255 255 255 255 255 
$$ ##$AQSBDNO= (0..31)
255 255 1 1 2 255 255 255 1 1 255 255 255 255 255 255 255 255 255 1 255 
255 255 255 255 255 255 255 255 255 255 255 
$$ ##$AQSBDTY= (0..31)
255 255 3 16 16 255 255 255 5 9 255 255 255 255 255 255 255 255 255 7 
255 255 255 255 255 255 255 255 255 255 255 255 
$$ ##$AQSBUAD= (0..31)
255 255 52 36 37 255 255 255 54 26 255 255 255 255 255 255 255 255 255 
32 255 255 255 255 255 255 255 255 255 255 255 255 
$$ ##$AQSECL= (0..31)
255 255 2 3 3 255 255 255 5 2 255 255 255 255 255 255 255 255 255 255 
255 255 255 255 255 255 255 255 255 255 255 255 
$$ ##$AQSECLS= (0..31)
255 255 3 2 2 255 255 255 0 0 255 255 255 255 255 255 255 255 255 255 
255 255 255 255 255 255 255 255 255 255 255 255 
$$ ##$ATT19F= (0..1)
0 0 
$$ ##$ATT1H= (0..1)
0 0 
$$ ##$ATT3H= (0..1)
0 0 
$$ ##$ATTX= (0..1)
0 0 
$$ ##$ATTY= (0..1)
0 0 
$$ ##$ATTZ= (0..1)
0 0 
$$ ##$BACSAIR= no
$$ ##$BACSCAP= 60
$$ ##$BACSDEL= 10
$$ ##$BACSFCM= no
$$ ##$BACSOPT= <>
$$ ##$BACSTY= <tty08>
$$ ##$BARPTY= <no>
$$ ##$BFREQ= 400.13
$$ ##$BIRDS= yes
$$ ##$BMPC= 0
$$ ##$BMPCTY= <no>
$$ ##$BPSUTY= <no>
$$ ##$BSMS= 1
$$ ##$BSMSTY= <tty02>
$$ ##$CFASMOD= (0..7)
1 1 1 1 1 1 1 1 
$$ ##$CFASMUL= (0..7)
1 1 1 1 1 1 1 1 
$$ ##$CNFTXDR= (0..7)
6 6 0 0 0 0 0 0 
$$ ##$COMDIG2= 0
$$ ##$CPDBTY= <no>
$$ ##$CRCOTY= <no>
$$ ##$DATSTAT= no
$$ ##$DIGI140= (0..7)
0 0 0 0 0 0 0 0 
$$ ##$DIGIB12= (0..7)
0 0 0 0 0 0 0 0 
$$ ##$DIGIB16= (0..7)
0 0 0 0 0 0 0 0 
$$ ##$DIGIFA= (0..7)
0 0 0 0 0 0 0 0 
$$ ##$DIGIHA= (0..7)
0 0 0 0 0 0 0 0 
$$ ##$DIGIHAF= (0..7)
0 0 0 0 0 0 0 0 
$$ ##$DIGIHRD= (0..7)
0 0 0 0 0 0 0 0 
$$ ##$DIGIIA= (0..7)
0 0 0 0 0 0 0 0 
$$ ##$DIGIO16= (0..7)
0 0 0 0 0 0 0 0 
$$ ##$DIGISA= (0..7)
1 0 0 0 0 0 0 0 
$$ ##$DIGISAF= (0..7)
0 0 0 0 0 0 0 0 
$$ ##$DIGISL= (0..7)
0 0 0 0 0 0 0 0 
$$ ##$DIGITYI= (0..7)
0 0 0 0 0 0 0 0 
$$ ##$DIGITYP= (0..7)
0 0 0 0 0 0 0 0 
$$ ##$DIGITZ= 0
$$ ##$DRU= no
$$ ##$FCUMEM= (0..7)
2093056 2093056 0 0 0 0 0 0 
$$ ##$FCUPAL= (0..7)
260 260 0 0 0 0 0 0 
$$ ##$FQMIX= 0
$$ ##$FUNCMOD= <>
$$ ##$GCUTYPE= 2
$$ ##$GTUTY= <no>
$$ ##$HFAC= 3
$$ ##$HPCU= 0
$$ ##$HPCUTY= <no>
$$ ##$HPTXLP= (0..3)
-1 -1 -1 -1 
$$ ##$HPTXPI= (0..3)
0 0 0 0 
$$ ##$HPTXPO= (0..3)
0 0 0 0 
$$ ##$HPTXTY= (0..3)
0 0 0 0 
$$ ##$IF451= 0
$$ ##$IFREQ= 1
$$ ##$INTFPR= 0
$$ ##$IPSO= no
$$ ##$LOCKTY= <tty03>
$$ ##$LOCSWID= 0
$$ ##$M2FAC= 0
$$ ##$MASTY= <no>
$$ ##$MEMPRM= 0
$$ ##$MHFAC= 0
$$ ##$MXFAC= 0
$$ ##$NAMPD1= <2H>
$$ ##$NAMPD10= <>
$$ ##$NAMPD11= <>
$$ ##$NAMPD12= <>
$$ ##$NAMPD13= <>
$$ ##$NAMPD14= <>
$$ ##$NAMPD15= <>
$$ ##$NAMPD16= <>
$$ ##$NAMPD2= <X-BB19F_2HS>
$$ ##$NAMPD3= <1H>
$$ ##$NAMPD4= <>
$$ ##$NAMPD5= <>
$$ ##$NAMPD6= <>
$$ ##$NAMPD7= <>
$$ ##$NAMPD8= <>
$$ ##$NAMPD9= <>
$$ ##$NFCU= 2
$$ ##$NMRCH= 0
$$ ##$NMRMEM= 0
$$ ##$NRCU= 1
$$ ##$NROUT= 1
$$ ##$PAMPF1= (0..15)
75 99 67 27 0 0 0 12 117 46 8 118 1 0 0 0 
$$ ##$PAMPF2= (0..15)
0 0 0 0 0 0 0 0 0 0 0 0 0 0 0 0 
$$ ##$PAMPF3= (0..15)
0 0 0 0 0 0 0 0 0 0 0 0 0 0 0 0 
$$ ##$PAMPF4= (0..15)
0 0 0 0 0 0 0 0 0 0 0 0 0 0 0 0 
$$ ##$PAMPF5= (0..15)
0 0 0 0 0 0 0 0 0 0 0 0 0 0 0 0 
$$ ##$PAMPF6= (0..15)
0 0 0 0 0 0 0 0 0 0 0 0 0 0 0 0 
$$ ##$PAMPF7= (0..15)
0 0 0 0 0 0 0 0 0 0 0 0 0 0 0 0 
$$ ##$PAMPF8= (0..15)
0 0 0 0 0 0 0 0 0 0 0 0 0 0 0 0 
$$ ##$PH4= 0
$$ ##$PHF4TY= <no>
$$ ##$POWCHK= no
$$ ##$PRAMD1= (0..7)
0 1048576 0 0 0 1048576 0 0 
$$ ##$PRAMD10= (0..7)
0 0 0 0 0 0 0 0 
$$ ##$PRAMD11= (0..7)
0 0 0 0 0 0 0 0 
$$ ##$PRAMD12= (0..7)
0 0 0 0 0 0 0 0 
$$ ##$PRAMD13= (0..7)
0 0 0 0 0 0 0 0 
$$ ##$PRAMD14= (0..7)
0 0 0 0 0 0 0 0 
$$ ##$PRAMD15= (0..7)
0 0 0 0 0 0 0 0 
$$ ##$PRAMD16= (0..7)
0 0 0 0 0 0 0 0 
$$ ##$PRAMD17= (0..7)
0 0 0 0 0 0 0 0 
$$ ##$PRAMD18= (0..7)
0 0 0 0 0 0 0 0 
$$ ##$PRAMD19= (0..7)
0 0 0 0 0 0 0 0 
$$ ##$PRAMD2= (0..7)
2147483644 2146435071 2147483647 134217727 2147483644 2146435071 2147483647 
134217727 
$$ ##$PRAMD20= (0..7)
0 0 0 0 0 0 0 0 
$$ ##$PRAMD21= (0..7)
0 0 0 0 0 0 0 0 
$$ ##$PRAMD3= (0..7)
2 0 0 0 2 0 0 0 
$$ ##$PRAMD4= (0..7)
2147483644 2146435071 2147483647 134217727 2147483644 2146435071 2147483647 
134217727 
$$ ##$PRAMD5= (0..7)
0 0 0 0 0 0 0 0 
$$ ##$PRAMD6= (0..7)
0 0 0 0 0 0 0 0 
$$ ##$PRAMD7= (0..7)
0 0 0 0 0 0 0 0 
$$ ##$PRAMD8= (0..7)
0 0 0 0 0 0 0 0 
$$ ##$PRAMD9= (0..7)
0 0 0 0 0 0 0 0 
$$ ##$PRAMLED= (0..1)
15 15 
$$ ##$PRAMP1= <tty01>
$$ ##$PRAMP2= <no>
$$ ##$PRAMP3= <no>
$$ ##$PRAMP4= <no>
$$ ##$PRAMP5= <no>
$$ ##$PRAMP6= <no>
$$ ##$PRAMP7= <no>
$$ ##$PRAMP8= <no>
$$ ##$PRAMPTP= 0
$$ ##$PREPTY= <no>
$$ ##$PRESHLD= 0
$$ ##$PTS160= -1
$$ ##$PTSA2X= (0..7)
0 0 0 0 0 0 0 0 
$$ ##$PTSF2X= (0..7)
0 0 0 0 0 0 0 0 
$$ ##$PTSFMX= (0..7)
429.9 429.9 0 0 0 0 0 0 
$$ ##$PULCHK= no
$$ ##$RCUCDS= (0..7)
8388608 0 0 0 0 0 0 0 
$$ ##$RCUCFS= (0..7)
4096 0 0 0 0 0 0 0 
$$ ##$RCUCSS= (0..7)
1048576 0 0 0 0 0 0 0 
$$ ##$RCUI2C1= (0..7)
78 0 0 0 0 0 0 0 
$$ ##$RCUI2C2= (0..7)
0 0 0 0 0 0 0 0 
$$ ##$RCUI2C3= (0..7)
0 0 0 0 0 0 0 0 
$$ ##$RCUI2C4= (0..7)
0 0 0 0 0 0 0 0 
$$ ##$RCUI2C5= (0..7)
0 0 0 0 0 0 0 0 
$$ ##$RCUI2C6= (0..7)
0 0 0 0 0 0 0 0 
$$ ##$RCUI2C7= (0..7)
0 0 0 0 0 0 0 0 
$$ ##$RCUI2C8= (0..7)
0 0 0 0 0 0 0 0 
$$ ##$RDCU= 0
$$ ##$RGTYPE= (0..7)
5 0 0 0 0 0 0 0 
$$ ##$RG_max= (0..7)
46341 0 0 0 0 0 0 0 
$$ ##$RG_min= (0..7)
1 0 0 0 0 0 0 0 
$$ ##$RG_tab1= (0..255)
1 1.1 1.3 1.4 1.6 1.8 2 2.2 2.5 2.8 3.2 3.6 4 4.5 5 5.7 6.3 7.1 8 9 10.1 
11.3 12.7 14.3 16 18 20.2 22.6 25.4 28.5 32 35.9 40.3 45.3 50.8 57 64 
71.8 80.6 90.5 101.6 114 128 143.7 161.3 181 203.2 228.1 256 287.4 322.5 
362 406.4 456.1 512 574.7 645.1 724.1 812.7 912.3 1024 1149.4 1290.2 1448.2 
1625.5 1824.6 2048 2298.8 2580.3 2896.3 3251 3649.1 4096 4597.6 5160.6 
5792.6 6502 7298.2 8192 9195.2 10321.3 11585.2 13004 14596.5 16384 18390.4 
20642.5 23170.5 26008 29193 32768 36780.8 41285.1 46341 -1 -1 -1 -1 -1 
-1 -1 -1 -1 -1 -1 -1 -1 -1 -1 -1 -1 -1 -1 -1 -1 -1 -1 -1 -1 -1 -1 -1 -1 
-1 -1 -1 -1 -1 -1 -1 -1 -1 -1 -1 -1 -1 -1 -1 -1 -1 -1 -1 -1 -1 -1 -1 -1 
-1 -1 -1 -1 -1 -1 -1 -1 -1 -1 -1 -1 -1 -1 -1 -1 -1 -1 -1 -1 -1 -1 -1 -1 
-1 -1 -1 -1 -1 -1 -1 -1 -1 -1 -1 -1 -1 -1 -1 -1 -1 -1 -1 -1 -1 -1 -1 -1 
-1 -1 -1 -1 -1 -1 -1 -1 -1 -1 -1 -1 -1 -1 -1 -1 -1 -1 -1 -1 -1 -1 -1 -1 
-1 -1 -1 -1 -1 -1 -1 -1 -1 -1 -1 -1 -1 -1 -1 -1 -1 -1 -1 -1 -1 -1 -1 -1 
-1 -1 -1 -1 -1 -1 -1 -1 -1 -1 -1 -1 -1 
$$ ##$RG_tab2= (0..255)
-1 -1 -1 -1 -1 -1 -1 -1 -1 -1 -1 -1 -1 -1 -1 -1 -1 -1 -1 -1 -1 -1 -1 -1 
-1 -1 -1 -1 -1 -1 -1 -1 -1 -1 -1 -1 -1 -1 -1 -1 -1 -1 -1 -1 -1 -1 -1 -1 
-1 -1 -1 -1 -1 -1 -1 -1 -1 -1 -1 -1 -1 -1 -1 -1 -1 -1 -1 -1 -1 -1 -1 -1 
-1 -1 -1 -1 -1 -1 -1 -1 -1 -1 -1 -1 -1 -1 -1 -1 -1 -1 -1 -1 -1 -1 -1 -1 
-1 -1 -1 -1 -1 -1 -1 -1 -1 -1 -1 -1 -1 -1 -1 -1 -1 -1 -1 -1 -1 -1 -1 -1 
-1 -1 -1 -1 -1 -1 -1 -1 -1 -1 -1 -1 -1 -1 -1 -1 -1 -1 -1 -1 -1 -1 -1 -1 
-1 -1 -1 -1 -1 -1 -1 -1 -1 -1 -1 -1 -1 -1 -1 -1 -1 -1 -1 -1 -1 -1 -1 -1 
-1 -1 -1 -1 -1 -1 -1 -1 -1 -1 -1 -1 -1 -1 -1 -1 -1 -1 -1 -1 -1 -1 -1 -1 
-1 -1 -1 -1 -1 -1 -1 -1 -1 -1 -1 -1 -1 -1 -1 -1 -1 -1 -1 -1 -1 -1 -1 -1 
-1 -1 -1 -1 -1 -1 -1 -1 -1 -1 -1 -1 -1 -1 -1 -1 -1 -1 -1 -1 -1 -1 -1 -1 
-1 -1 -1 -1 -1 -1 -1 -1 -1 -1 -1 -1 -1 -1 -1 -1 
$$ ##$RG_tab3= (0..255)
-1 -1 -1 -1 -1 -1 -1 -1 -1 -1 -1 -1 -1 -1 -1 -1 -1 -1 -1 -1 -1 -1 -1 -1 
-1 -1 -1 -1 -1 -1 -1 -1 -1 -1 -1 -1 -1 -1 -1 -1 -1 -1 -1 -1 -1 -1 -1 -1 
-1 -1 -1 -1 -1 -1 -1 -1 -1 -1 -1 -1 -1 -1 -1 -1 -1 -1 -1 -1 -1 -1 -1 -1 
-1 -1 -1 -1 -1 -1 -1 -1 -1 -1 -1 -1 -1 -1 -1 -1 -1 -1 -1 -1 -1 -1 -1 -1 
-1 -1 -1 -1 -1 -1 -1 -1 -1 -1 -1 -1 -1 -1 -1 -1 -1 -1 -1 -1 -1 -1 -1 -1 
-1 -1 -1 -1 -1 -1 -1 -1 -1 -1 -1 -1 -1 -1 -1 -1 -1 -1 -1 -1 -1 -1 -1 -1 
-1 -1 -1 -1 -1 -1 -1 -1 -1 -1 -1 -1 -1 -1 -1 -1 -1 -1 -1 -1 -1 -1 -1 -1 
-1 -1 -1 -1 -1 -1 -1 -1 -1 -1 -1 -1 -1 -1 -1 -1 -1 -1 -1 -1 -1 -1 -1 -1 
-1 -1 -1 -1 -1 -1 -1 -1 -1 -1 -1 -1 -1 -1 -1 -1 -1 -1 -1 -1 -1 -1 -1 -1 
-1 -1 -1 -1 -1 -1 -1 -1 -1 -1 -1 -1 -1 -1 -1 -1 -1 -1 -1 -1 -1 -1 -1 -1 
-1 -1 -1 -1 -1 -1 -1 -1 -1 -1 -1 -1 -1 -1 -1 -1 
$$ ##$RG_tab4= (0..255)
-1 -1 -1 -1 -1 -1 -1 -1 -1 -1 -1 -1 -1 -1 -1 -1 -1 -1 -1 -1 -1 -1 -1 -1 
-1 -1 -1 -1 -1 -1 -1 -1 -1 -1 -1 -1 -1 -1 -1 -1 -1 -1 -1 -1 -1 -1 -1 -1 
-1 -1 -1 -1 -1 -1 -1 -1 -1 -1 -1 -1 -1 -1 -1 -1 -1 -1 -1 -1 -1 -1 -1 -1 
-1 -1 -1 -1 -1 -1 -1 -1 -1 -1 -1 -1 -1 -1 -1 -1 -1 -1 -1 -1 -1 -1 -1 -1 
-1 -1 -1 -1 -1 -1 -1 -1 -1 -1 -1 -1 -1 -1 -1 -1 -1 -1 -1 -1 -1 -1 -1 -1 
-1 -1 -1 -1 -1 -1 -1 -1 -1 -1 -1 -1 -1 -1 -1 -1 -1 -1 -1 -1 -1 -1 -1 -1 
-1 -1 -1 -1 -1 -1 -1 -1 -1 -1 -1 -1 -1 -1 -1 -1 -1 -1 -1 -1 -1 -1 -1 -1 
-1 -1 -1 -1 -1 -1 -1 -1 -1 -1 -1 -1 -1 -1 -1 -1 -1 -1 -1 -1 -1 -1 -1 -1 
-1 -1 -1 -1 -1 -1 -1 -1 -1 -1 -1 -1 -1 -1 -1 -1 -1 -1 -1 -1 -1 -1 -1 -1 
-1 -1 -1 -1 -1 -1 -1 -1 -1 -1 -1 -1 -1 -1 -1 -1 -1 -1 -1 -1 -1 -1 -1 -1 
-1 -1 -1 -1 -1 -1 -1 -1 -1 -1 -1 -1 -1 -1 -1 -1 
$$ ##$RG_tab5= (0..255)
-1 -1 -1 -1 -1 -1 -1 -1 -1 -1 -1 -1 -1 -1 -1 -1 -1 -1 -1 -1 -1 -1 -1 -1 
-1 -1 -1 -1 -1 -1 -1 -1 -1 -1 -1 -1 -1 -1 -1 -1 -1 -1 -1 -1 -1 -1 -1 -1 
-1 -1 -1 -1 -1 -1 -1 -1 -1 -1 -1 -1 -1 -1 -1 -1 -1 -1 -1 -1 -1 -1 -1 -1 
-1 -1 -1 -1 -1 -1 -1 -1 -1 -1 -1 -1 -1 -1 -1 -1 -1 -1 -1 -1 -1 -1 -1 -1 
-1 -1 -1 -1 -1 -1 -1 -1 -1 -1 -1 -1 -1 -1 -1 -1 -1 -1 -1 -1 -1 -1 -1 -1 
-1 -1 -1 -1 -1 -1 -1 -1 -1 -1 -1 -1 -1 -1 -1 -1 -1 -1 -1 -1 -1 -1 -1 -1 
-1 -1 -1 -1 -1 -1 -1 -1 -1 -1 -1 -1 -1 -1 -1 -1 -1 -1 -1 -1 -1 -1 -1 -1 
-1 -1 -1 -1 -1 -1 -1 -1 -1 -1 -1 -1 -1 -1 -1 -1 -1 -1 -1 -1 -1 -1 -1 -1 
-1 -1 -1 -1 -1 -1 -1 -1 -1 -1 -1 -1 -1 -1 -1 -1 -1 -1 -1 -1 -1 -1 -1 -1 
-1 -1 -1 -1 -1 -1 -1 -1 -1 -1 -1 -1 -1 -1 -1 -1 -1 -1 -1 -1 -1 -1 -1 -1 
-1 -1 -1 -1 -1 -1 -1 -1 -1 -1 -1 -1 -1 -1 -1 -1 
$$ ##$RG_tab6= (0..255)
-1 -1 -1 -1 -1 -1 -1 -1 -1 -1 -1 -1 -1 -1 -1 -1 -1 -1 -1 -1 -1 -1 -1 -1 
-1 -1 -1 -1 -1 -1 -1 -1 -1 -1 -1 -1 -1 -1 -1 -1 -1 -1 -1 -1 -1 -1 -1 -1 
-1 -1 -1 -1 -1 -1 -1 -1 -1 -1 -1 -1 -1 -1 -1 -1 -1 -1 -1 -1 -1 -1 -1 -1 
-1 -1 -1 -1 -1 -1 -1 -1 -1 -1 -1 -1 -1 -1 -1 -1 -1 -1 -1 -1 -1 -1 -1 -1 
-1 -1 -1 -1 -1 -1 -1 -1 -1 -1 -1 -1 -1 -1 -1 -1 -1 -1 -1 -1 -1 -1 -1 -1 
-1 -1 -1 -1 -1 -1 -1 -1 -1 -1 -1 -1 -1 -1 -1 -1 -1 -1 -1 -1 -1 -1 -1 -1 
-1 -1 -1 -1 -1 -1 -1 -1 -1 -1 -1 -1 -1 -1 -1 -1 -1 -1 -1 -1 -1 -1 -1 -1 
-1 -1 -1 -1 -1 -1 -1 -1 -1 -1 -1 -1 -1 -1 -1 -1 -1 -1 -1 -1 -1 -1 -1 -1 
-1 -1 -1 -1 -1 -1 -1 -1 -1 -1 -1 -1 -1 -1 -1 -1 -1 -1 -1 -1 -1 -1 -1 -1 
-1 -1 -1 -1 -1 -1 -1 -1 -1 -1 -1 -1 -1 -1 -1 -1 -1 -1 -1 -1 -1 -1 -1 -1 
-1 -1 -1 -1 -1 -1 -1 -1 -1 -1 -1 -1 -1 -1 -1 -1 
$$ ##$RG_tab7= (0..255)
-1 -1 -1 -1 -1 -1 -1 -1 -1 -1 -1 -1 -1 -1 -1 -1 -1 -1 -1 -1 -1 -1 -1 -1 
-1 -1 -1 -1 -1 -1 -1 -1 -1 -1 -1 -1 -1 -1 -1 -1 -1 -1 -1 -1 -1 -1 -1 -1 
-1 -1 -1 -1 -1 -1 -1 -1 -1 -1 -1 -1 -1 -1 -1 -1 -1 -1 -1 -1 -1 -1 -1 -1 
-1 -1 -1 -1 -1 -1 -1 -1 -1 -1 -1 -1 -1 -1 -1 -1 -1 -1 -1 -1 -1 -1 -1 -1 
-1 -1 -1 -1 -1 -1 -1 -1 -1 -1 -1 -1 -1 -1 -1 -1 -1 -1 -1 -1 -1 -1 -1 -1 
-1 -1 -1 -1 -1 -1 -1 -1 -1 -1 -1 -1 -1 -1 -1 -1 -1 -1 -1 -1 -1 -1 -1 -1 
-1 -1 -1 -1 -1 -1 -1 -1 -1 -1 -1 -1 -1 -1 -1 -1 -1 -1 -1 -1 -1 -1 -1 -1 
-1 -1 -1 -1 -1 -1 -1 -1 -1 -1 -1 -1 -1 -1 -1 -1 -1 -1 -1 -1 -1 -1 -1 -1 
-1 -1 -1 -1 -1 -1 -1 -1 -1 -1 -1 -1 -1 -1 -1 -1 -1 -1 -1 -1 -1 -1 -1 -1 
-1 -1 -1 -1 -1 -1 -1 -1 -1 -1 -1 -1 -1 -1 -1 -1 -1 -1 -1 -1 -1 -1 -1 -1 
-1 -1 -1 -1 -1 -1 -1 -1 -1 -1 -1 -1 -1 -1 -1 -1 
$$ ##$RG_tab8= (0..255)
-1 -1 -1 -1 -1 -1 -1 -1 -1 -1 -1 -1 -1 -1 -1 -1 -1 -1 -1 -1 -1 -1 -1 -1 
-1 -1 -1 -1 -1 -1 -1 -1 -1 -1 -1 -1 -1 -1 -1 -1 -1 -1 -1 -1 -1 -1 -1 -1 
-1 -1 -1 -1 -1 -1 -1 -1 -1 -1 -1 -1 -1 -1 -1 -1 -1 -1 -1 -1 -1 -1 -1 -1 
-1 -1 -1 -1 -1 -1 -1 -1 -1 -1 -1 -1 -1 -1 -1 -1 -1 -1 -1 -1 -1 -1 -1 -1 
-1 -1 -1 -1 -1 -1 -1 -1 -1 -1 -1 -1 -1 -1 -1 -1 -1 -1 -1 -1 -1 -1 -1 -1 
-1 -1 -1 -1 -1 -1 -1 -1 -1 -1 -1 -1 -1 -1 -1 -1 -1 -1 -1 -1 -1 -1 -1 -1 
-1 -1 -1 -1 -1 -1 -1 -1 -1 -1 -1 -1 -1 -1 -1 -1 -1 -1 -1 -1 -1 -1 -1 -1 
-1 -1 -1 -1 -1 -1 -1 -1 -1 -1 -1 -1 -1 -1 -1 -1 -1 -1 -1 -1 -1 -1 -1 -1 
-1 -1 -1 -1 -1 -1 -1 -1 -1 -1 -1 -1 -1 -1 -1 -1 -1 -1 -1 -1 -1 -1 -1 -1 
-1 -1 -1 -1 -1 -1 -1 -1 -1 -1 -1 -1 -1 -1 -1 -1 -1 -1 -1 -1 -1 -1 -1 -1 
-1 -1 -1 -1 -1 -1 -1 -1 -1 -1 -1 -1 -1 -1 -1 -1 
$$ ##$ROUTER= 3
$$ ##$RX22TY= <tty10>
$$ ##$SCMTY= <no>
$$ ##$SPECTR= 5
$$ ##$SY2FLAG= 0
$$ ##$TFXNUM= 0
$$ ##$TRIPLO2= 0
$$ ##$VTUTY= <tty05>
$$ ##$WBREFAM= (0..15)
100 100 100 100 100 100 100 100 100 100 100 100 100 100 100 100 
$$ ##$WBREFPH= (0..15)
0 0 0 0 0 0 0 0 0 0 0 0 0 0 0 0 
$$ ##$XFAC= 2
$$ ##END=
##$RELAX= 
$$ Bruker specific parameters
$$ --------------------------
##$DU= <P:\NMR-data>
##$EXPNO= 1
##$NAME= <NMR_apolar_TCDD_p30.4C>
##$PROCNO= 1
##$TYPE= <nmr>
##$USER= <Ainhoa_raw_data>
##$ACQT0= -4.83829889523336
##$AMP= (0..31)
100 100 100 100 100 100 100 100 100 100 100 100 100 100 100 100 100 100
100 100 100 100 100 100 100 100 100 100 100 100 100 100
##$ANAVPT= -1
##$AQSEQ= 0
##$AQ_mod= 3
##$AUNM= <au_zg>
##$AUTOPOS= <22 >
##$BF1= 400.13
##$BF2= 100.612769
##$BF3= 400.13
##$BF4= 400.13
##$BF5= 500.13
##$BF6= 500.13
##$BF7= 500.13
##$BF8= 500.13
##$BYTORDA= 0
##$CFDGTYP= 0
##$CFRGTYP= 5
##$CHEMSTR= <none>
##$CNST= (0..63)
1 1 145 1 1 1 1 1 1 1 1 1 1 1 1 1 1 1 1 1 1 1 1 1 1 1 1 1 1 1 1 1 1 1 1
1 1 1 1 1 1 1 1 1 1 1 1 1 1 1 1 1 1 1 1 1 1 1 1 1 1 1 1 1
##$CPDPRG= <>
##$CPDPRG1= <>
##$CPDPRG2= <>
##$CPDPRG3= <>
##$CPDPRG4= <mlev>
##$CPDPRG5= <mlev>
##$CPDPRG6= <mlev>
##$CPDPRG7= <mlev>
##$CPDPRG8= <mlev>
##$CPDPRGB= <>
##$CPDPRGT= <>
##$D= (0..63)
0 2 0 0 0 0 0 0 0 0.06 0 0 2e-005 0 0 0 0.0002 0 0 0 0 0 0 0 0 0 0 0 0
0 0 0 0 0 0 0 0 0 0 0 0 0 0 0 0 0 0 0 0 0 0 0 0 0 0 0 0 0 0 0 0 0 0 0
##$DATE= 1213864388
##$DBL= (0..7)
120 120 120 120 120 120 120 120
##$DBP= (0..7)
150 150 150 150 150 150 150 150
##$DBP07= 0
##$DBPNAM0= <>
##$DBPNAM1= <>
##$DBPNAM2= <>
##$DBPNAM3= <>
##$DBPNAM4= <>
##$DBPNAM5= <>
##$DBPNAM6= <>
##$DBPNAM7= <>
##$DBPOAL= (0..7)
0.5 0.5 0.5 0.5 0.5 0.5 0.5 0.5
##$DBPOFFS= (0..7)
0 0 0 0 0 0 0 0
##$DE= 6
##$DECBNUC= <off>
##$DECIM= 24
##$DECNUC= <off>
##$DECSTAT= 4
##$DIGMOD= 0
##$DIGTYP= 7
##$DL= (0..7)
0 120 120 120 120 120 120 120
##$DP= (0..7)
150 150 150 150 150 150 150 150
##$DP07= 0
##$DPNAME0= <>
##$DPNAME1= <>
##$DPNAME2= <>
##$DPNAME3= <>
##$DPNAME4= <>
##$DPNAME5= <>
##$DPNAME6= <>
##$DPNAME7= <>
##$DPOAL= (0..7)
0.5 0.5 0.5 0.5 0.5 0.5 0.5 0.5
##$DPOFFS= (0..7)
0 0 0 0 0 0 0 0
##$DQDMODE= 0
##$DR= 18
##$DS= 4
##$DSLIST= <SSSSSSSSSSSSSSS>
##$DSPFIRM= 0
##$DSPFVS= -1
##$DTYPA= 0
##$EXP= <AID_chl>
##$F1LIST= <111111111111111>
##$F2LIST= <222222222222222>
##$F3LIST= <333333333333333>
##$FCUCHAN= (0..9)
0 2 1 0 0 0 0 0 0 0
##$FL1= 90
##$FL2= 90
##$FL3= 90
##$FL4= 90
##$FOV= 20
##$FQ1LIST= <freqlist>
##$FQ2LIST= <freqlist>
##$FQ3LIST= <freqlist>
##$FQ4LIST= <freqlist>
##$FQ5LIST= <freqlist>
##$FQ6LIST= <freqlist>
##$FQ7LIST= <freqlist>
##$FQ8LIST= <freqlist>
##$FRQLO3= 1882485.02994012
##$FRQLO3N= 0
##$FS= (0..7)
83 83 83 83 83 83 83 83
##$FTLPGN= 0
##$FW= 90000
##$FnMODE= 0
##$FnTYPE= 0
##$GP031= 0
##$GPNAM0= <sine.100>
##$GPNAM1= <sine.100>
##$GPNAM10= <sine.100>
##$GPNAM11= <sine.100>
##$GPNAM12= <sine.100>
##$GPNAM13= <sine.100>
##$GPNAM14= <sine.100>
##$GPNAM15= <sine.100>
##$GPNAM16= <sine.100>
##$GPNAM17= <sine.100>
##$GPNAM18= <sine.100>
##$GPNAM19= <sine.100>
##$GPNAM2= <sine.100>
##$GPNAM20= <sine.100>
##$GPNAM21= <sine.100>
##$GPNAM22= <sine.100>
##$GPNAM23= <sine.100>
##$GPNAM24= <sine.100>
##$GPNAM25= <sine.100>
##$GPNAM26= <sine.100>
##$GPNAM27= <sine.100>
##$GPNAM28= <sine.100>
##$GPNAM29= <sine.100>
##$GPNAM3= <sine.100>
##$GPNAM30= <sine.100>
##$GPNAM31= <sine.100>
##$GPNAM4= <sine.100>
##$GPNAM5= <sine.100>
##$GPNAM6= <sine.100>
##$GPNAM7= <sine.100>
##$GPNAM8= <sine.100>
##$GPNAM9= <sine.100>
##$GPX= (0..31)
0 0 0 0 0 0 0 0 0 0 0 0 0 0 0 0 0 0 0 0 0 0 0 0 0 0 0 0 0 0 0 0
##$GPY= (0..31)
0 0 0 0 0 0 0 0 0 0 0 0 0 0 0 0 0 0 0 0 0 0 0 0 0 0 0 0 0 0 0 0
##$GPZ= (0..31)
0 0 0 0 0 0 0 0 0 0 0 0 0 0 0 0 0 0 0 0 0 0 0 0 0 0 0 0 0 0 0 0
##$GRDPROG= <>
##$GRPDLY= -1
##$HDDUTY= 20
##$HDRATE= 20
##$HGAIN= (0..3)
0 0 0 0
##$HL1= 1
##$HL2= 35
##$HL3= 16
##$HL4= 17
##$HOLDER= 0
##$HPMOD= (0..7)
0 0 0 0 0 0 0 0
##$HPPRGN= 0
##$IN= (0..63)
0.001 0.001 0.001 0.001 0.001 0.001 0.001 0.001 0.001 0.001 0.001 0.001
0.001 0.001 0.001 0.001 0.001 0.001 0.001 0.001 0.001 0.001 0.001 0.001
0.001 0.001 0.001 0.001 0.001 0.001 0.001 0.001 0.001 0.001 0.001 0.001
0.001 0.001 0.001 0.001 0.001 0.001 0.001 0.001 0.001 0.001 0.001 0.001
0.001 0.001 0.001 0.001 0.001 0.001 0.001 0.001 0.001 0.001 0.001 0.001
0.001 0.001 0.001 0.001
##$INF= (0..7)
0 0 0 0 0 0 0 0
##$INP= (0..63)
0 0 0 0 0 0 0 0 0 0 0 0 0 0 0 0 0 0 0 0 0 0 0 0 0 0 0 0 0 0 0 0 0 0 0 0
0 0 0 0 0 0 0 0 0 0 0 0 0 0 0 0 0 0 0 0 0 0 0 0 0 0 0 0
##$INSTRUM= <avance400>
##$L= (0..31)
1 1 1 1 1 1 1 1 1 1 1 1 1 1 1 1 1 1 1 1 1 1 1 1 1 1 1 1 1 1 1 1
##$LFILTER= 100
##$LGAIN= -15
##$LINPSTP= 10
##$LOCKED= yes
##$LOCKFLD= 3193
##$LOCKGN= 119
##$LOCKPOW= -35
##$LOCKPPM= 7.23999977111816
##$LOCNUC= <2H>
##$LOCPHAS= 356
##$LOCSHFT= yes
##$LOCSW= 0
##$LTIME= 0.200000002980232
##$MASR= 4200
##$MASRLST= <masrlst>
##$NBL= 1
##$NC= -2
##$NLOGCH= 1
##$NS= 128
##$NUC1= <1H>
##$NUC2= <13C>
##$NUC3= <off>
##$NUC4= <off>
##$NUC5= <off>
##$NUC6= <off>
##$NUC7= <off>
##$NUC8= <off>
##$NUCLEI= 0
##$NUCLEUS= <off>
##$O1= 1922.3
##$O2= 4979.85804243228
##$O3= 1900.52349393
##$O4= 1900.52349393
##$O5= 0
##$O6= 0
##$O7= 0
##$O8= 0
##$OBSCHAN= (0..9)
0 0 0 0 0 0 0 0 0 0
##$OVERFLW= 0
##$P= (0..63)
7.6 7.6 15.2 14.9 29.8 16.5 25 50 0 0 0 0 0 0 0 200000 1000 2500 0 600
2500 0 0 0 0 200 0 7.6 1000 0 0 0 0 0 0 0 0 0 0 0 0 0 0 0 0 0 0 0 0 0 0
0 0 0 0 0 0 0 0 0 0 0 0 0
##$PACOIL= (0..15)
0 0 0 0 0 0 0 0 0 0 0 0 0 0 0 0
##$PAPS= 2
##$PARMODE= 0
##$PCPD= (0..9)
100 100 70 100 100 100 100 100 100 100
##$PHCOR= (0..31)
0 0 0 0 0 0 0 0 0 0 0 0 0 0 0 0 0 0 0 0 0 0 0 0 0 0 0 0 0 0 0 0
##$PHLIST= <>
##$PHP= 1
##$PH_ref= 0
##$PL= (0..63)
120 0 -4 120 120 120 120 120 120 60 10.34 22.38 9 120 120 120 120 120 0
120 120 120 120 120 120 120 120 22.38 120 120 9 120 120 120 120 120 120
120 120 120 120 120 120 120 120 120 120 120 120 120 120 120 120 120 120
120 120 120 120 120 120 120 120 120
##$PLSTEP= 0.1
##$PLSTRT= -6
##$POWMOD= 0
##$PQPHASE= 0
##$PQSCALE= 0
##$PR= 1
##$PRECHAN= (0..15)
-1 1 2 -1 -1 -1 -1 -1 -1 -1 -1 -1 -1 -1 -1 -1
##$PRGAIN= 0
##$PROBHD= <5 mm PABBI 1H-BB Z-GRD Z811201/0006
>
##$PROSOL= no
##$PULPROG= <zg>
##$PW= 0
##$PYNM= <acqu.py>
##$QNP= 1
##$RD= 0
##$RECCHAN= (0..15)
-1 -1 -1 -1 -1 -1 -1 -1 -1 -1 -1 -1 -1 -1 -1 -1
##$RECPH= 0
##$RECPRE= (0..15)
-1 -1 -1 -1 -1 -1 -1 -1 -1 -1 -1 -1 -1 -1 -1 -1
##$RECPRFX= (0..15)
-1 -1 -1 -1 -1 -1 -1 -1 -1 -1 -1 -1 -1 -1 -1 -1
##$RECSEL= (0..15)
0 0 0 0 0 0 0 0 0 0 0 0 0 0 0 0
##$RG= 228.1
##$RO= 0
##$ROUTWD1= (0..23)
0 0 0 0 0 0 0 0 0 0 0 0 0 0 0 0 0 0 0 0 1 1 0 0
##$ROUTWD2= (0..23)
0 0 0 0 0 1 0 0 0 0 0 0 0 0 0 0 0 0 1 0 1 1 0 0
##$RSEL= (0..9)
0 1 2 0 0 0 0 0 0 0
##$S= (0..7)
83 4 83 83 83 83 83 83
##$SEOUT= 0
##$SFO1= 400.1319223
##$SFO2= 100.617748858042
##$SFO3= 400.131900523494
##$SFO4= 400.131900523494
##$SFO5= 500.13
##$SFO6= 500.13
##$SFO7= 500.13
##$SFO8= 500.13
##$SOLVENT= <CDCl3>
##$SP= (0..31)
1 120 120 120 0 0 120 120 0 0 0 120 0 0 120 0 150 150 120 120.87 118.96
122.27 114.95 150 150 150 150 150 150 120 120 120
##$SP07= 0
##$SPECTR= 0
##$SPNAM0= <gauss>
##$SPNAM1= <Gaus1.1000>
##$SPNAM10= <gauss>
##$SPNAM11= <Gaus1.1000>
##$SPNAM12= <gauss>
##$SPNAM13= <gauss>
##$SPNAM14= <Gaus1.1000>
##$SPNAM15= <Gaus1.1000>
##$SPNAM16= <gauss>
##$SPNAM17= <gauss>
##$SPNAM18= <Gaus1.1000>
##$SPNAM19= <Gaus1.1000>
##$SPNAM2= <Gaus1.1000>
##$SPNAM20= <Gaus1.1000>
##$SPNAM21= <Gaus1.1000>
##$SPNAM22= <Gaus1.1000>
##$SPNAM23= <gauss>
##$SPNAM24= <gauss>
##$SPNAM25= <gauss>
##$SPNAM26= <gauss>
##$SPNAM27= <gauss>
##$SPNAM28= <gauss>
##$SPNAM29= <Gaus1.1000>
##$SPNAM3= <Gaus1.1000>
##$SPNAM30= <Gaus1.1000>
##$SPNAM31= <Gaus1.1000>
##$SPNAM4= <gauss>
##$SPNAM5= <gauss>
##$SPNAM6= <Gaus1.1000>
##$SPNAM7= <Gaus1.1000>
##$SPNAM8= <gauss>
##$SPNAM9= <gauss>
##$SPOAL= (0..31)
0.5 0.5 0.5 0.5 0.5 0.5 0.5 0.5 0.5 0.5 0.5 0.5 0.5 0.5 0.5 0.5 0.5 0.5
0.5 0.5 0.5 0.5 0.5 0.5 0.5 0.5 0.5 0.5 0.5 0.5 0.5 0.5
##$SPOFFS= (0..31)
0 0 0 0 0 0 0 0 0 0 0 0 0 0 0 0 0 0 0 0 0 0 0 0 0 0 0 0 0 0 0 0
##$SUBNAM0= <"">
##$SUBNAM1= <"">
##$SUBNAM2= <"">
##$SUBNAM3= <"">
##$SUBNAM4= <"">
##$SUBNAM5= <"">
##$SUBNAM6= <"">
##$SUBNAM7= <"">
##$SUBNAM8= <"">
##$SUBNAM9= <"">
##$SW= 12.4709369134976
##$SWIBOX= (0..15)
0 1 2 0 0 0 0 0 0 0 0 0 0 0 0 0
##$SW_h= 4990.01996007984
##$SWfinal= 0
##$TD= 16244
##$TD0= 1
##$TE= 301.7
##$TE2= 300
##$TE3= 300
##$TEG= 300
##$TL= (0..7)
0 120 120 120 120 120 120 120
##$TP= (0..7)
150 150 150 150 150 150 150 150
##$TP07= 0
##$TPNAME0= <>
##$TPNAME1= <>
##$TPNAME2= <>
##$TPNAME3= <>
##$TPNAME4= <>
##$TPNAME5= <>
##$TPNAME6= <>
##$TPNAME7= <>
##$TPOAL= (0..7)
0.5 0.5 0.5 0.5 0.5 0.5 0.5 0.5
##$TPOFFS= (0..7)
0 0 0 0 0 0 0 0
##$TUNHIN= 0
##$TUNHOUT= 0
##$TUNXOUT= 0
##$USERA1= <user>
##$USERA2= <user>
##$USERA3= <user>
##$USERA4= <user>
##$USERA5= <user>
##$V9= 5
##$VALIST= <valist>
##$VCLIST= <CCCCCCCCCCCCCCC>
##$VD= 0
##$VDLIST= <DDDDDDDDDDDDDDD>
##$VPLIST= <PPPPPPPPPPPPPPP>
##$VTLIST= <TTTTTTTTTTTTTTT>
##$WBST= 1024
##$WBSW= 15.53612
##$XGAIN= (0..3)
0 0 0 0
##$XL= 0
##$YL= 0
##$YMAX_a= 2032979
##$YMIN_a= -2019896
##$ZGOPTNS= <>
##$ZL1= 120
##$ZL2= 120
##$ZL3= 120
##$ZL4= 120
##$ABSF1= 10
##$ABSF2= 0
##$ABSG= 5
##$ABSL= 3
##$ALPHA= 0
##$AQORDER= 0
##$ASSFAC= 0
##$ASSFACI= 0
##$ASSFACX= 0
##$ASSWID= 0
##$AUNMP= <proc_1H_AID>
##$AXLEFT= 0
##$AXNAME= <>
##$AXNUC= <off>
##$AXRIGHT= 0
##$AXTYPE= 0
##$AXUNIT= <>
##$AZFE= 0.1
##$AZFW= 0.1
##$BCFW= 1
##$BC_mod= 2
##$BYTORDP= 0
##$COROFFS= 0
##$CY= 12.5
##$DATMOD= 1
##$DC= 2
##$DFILT= <>
##$DTYPP= 0
##$F1P= 9.9967504570787
##$F2P= -9.53364507338961e-007
##$FCOR= 1
##$FTSIZE= 65536
##$FT_mod= 4
##$GAMMA= 1
##$GB= 0
##$INTBC= 1
##$INTSCL= 1
##$ISEN= 128
##$LB= 1
##$LEV0= 0
##$LPBIN= 0
##$MAXI= 10000
##$MC2= 0
##$MEAN= 0
##$ME_mod= 0
##$MI= 0.02
##$NCOEF= 0
##$NC_proc= 0
##$NLEV= 6
##$NOISF1= 8.174992
##$NOISF2= 6.675002
##$NSP= 1
##$NTH_PI= 0
##$NZP= 0
##$OFFSET= 11.01498
##$PC= 1
##$PHC0= -28.61015
##$PHC1= -10.00055
##$PH_mod= 0
##$PKNL= yes
##$PPARMOD= 0
##$PPDIAG= 0
##$PPIPTYP= 0
##$PPMPNUM= 100
##$PPRESOL= 1
##$PSCAL= 0
##$PSIGN= 0
##$PYNMP= <proc.py>
##$REVERSE= no
##$SF= 400.130009885034
##$SI= 131072
##$SIGF1= 5.6
##$SIGF2= 5.2
##$SINO= 400
##$SIOLD= 131072
##$SPECTYP= <>
##$SREGLST= <1H.CDCl3>
##$SSB= 2
##$STSI= 0
##$STSR= 0
##$SW_p= 4990.01996007982
##$SYMM= 0
##$S_DEV= 0
##$TDeff= 16244
##$TDoff= 0
##$TI= <>
##$TILT= no
##$TM1= 0
##$TM2= 0
##$TOPLEV= 0
##$USERP1= <user>
##$USERP2= <user>
##$USERP3= <user>
##$USERP4= <user>
##$USERP5= <user>
##$WDW= 4
##$XDIM= 8192
##$YMAX_p= 0
##$YMIN_p= 0
##$CURPLOT= <\\rik006s\net8_hp>
##$CURPRIN= <$\\rik006s\net8_hp>
##$DFORMAT= <normdp>
##$LAYOUT= <+/1d_h.xwp>
##$LFORMAT= <normlp>
##$PFORMAT= <normpl>
##$SURQMSG= 1
$$ End of Bruker specific parameters
$$ ---------------------------------
##NTUPLES= NMR FID
##VAR_NAME=  TIME,          FID/REAL,        FID/IMAG
##SYMBOL=    X,             R,               I
##VAR_TYPE=  INDEPENDENT,   DEPENDENT,       DEPENDENT
##VAR_FORM=  AFFN,          ASDF,            ASDF
##VAR_DIM=   8122,          8122,            8122
##UNITS=     SECONDS,       ARBITRARY UNITS, ARBITRARY UNITS
##FACTOR=    0.0002004,     1,               1
##FIRST=     0,             1558117,         -1555138
##LAST=      1.6274484,     30141,           -1472
##MIN=       0,             -2072438,        -2072438
##MAX=       1.6274484,     1941846,         1941846
$$ Real data points
##PAGE= N=1
##DATA TABLE= (X++(R..R)), XYDATA
0  1558117
1  -804556
2 -1526885
3  1401071
4   475003
5 -1263290
6   318651
7  1152390
8  -974591
9  -982844
10   991187
11   630851
12 -1155125
13  -640918
14   615480
15   224822
16  -497351
17   121382
18   282270
19  -499694
20  -197481
21   892500
22   147035
23  -879389
24   119087
25   949003
26   -95637
27  -304545
28   380951
29  -275798
30  -592521
31   906659
32   614451
33 -1425361
34  -680268
35  1485203
36   384290
37 -1369070
38  -198471
39   800766
40  -338861
41  -340856
42   725202
43   -17757
44  -961235
45   369384
46  1254458
47  -318012
48 -1273688
49   279183
50  1160878
51  -180729
52  -750751
53   327146
54   215194
55  -648948
56   146634
57   738064
58  -638609
59  -821487
60   815345
61   651870
62  -685230
63  -171132
64   399445
65  -328347
66   -32232
67   772625
68  -176564
69  -851404
70   399870
71   924769
72  -274222
73  -713535
74    30920
75   282109
76    51485
77   116618
78   -30648
79  -527651
80  -252297
81   677978
82   350590
83  -919621
84  -554094
85   862642
86   520403
87  -579101
88  -125770
89   416136
90  -185950
91   -34094
92   658592
93  -133249
94  -823485
95   353357
96   881309
97  -339013
98  -654671
99   184777
100    95984
101  -246257
102   227423
103   122888
104  -583704
105  -155098
106   630714
107   177604
108  -498231
109  -244968
110   210016
111   272222
112   174603
113   -18114
114  -255006
115  -141563
116   348545
117   403907
118  -329321
119  -632591
120   192068
121   630021
122   -93086
123  -422385
124   -39080
125   -79832
126   -19515
127   453622
128   -17355
129  -729681
130    54234
131   859535
132    53531
133  -615236
134   -45693
135   293348
136    37627
137   101970
138   115283
139  -281802
140  -229034
141   347509
142   328846
143  -368072
144  -508987
145   122763
146   356738
147     3768
148  -116646
149  -100286
150  -215691
151    89743
152   477936
153   -18756
154  -576883
155     1149
156   609361
157   176446
158  -257347
159  -114935
160   -85675
161    13849
162   390048
163   102400
164  -627175
165  -271459
166   622568
167   294338
168  -537882
169  -339720
170   159328
171   117599
172   106387
173   124321
174  -227495
175  -269436
176   316917
177   478926
178  -169839
179  -500651
180    26925
181   465246
182   155958
183  -211578
184  -126709
185   -67524
186   -52418
187   263270
188   159058
189  -491439
190  -321095
191   475048
192   325445
193  -308951
194  -231435
195   -14880
196   -25998
197   267659
198   286550
199  -357971
200  -378773
201   424308
202   499700
203  -232221
204  -428483
205    -2170
206   210923
207   143371
208    73262
209  -164312
210  -361718
211    64222
212   514479
213    15657
214  -613102
215  -173782
216   476875
217   223269
218  -198993
219  -120098
220   -74261
221   -43178
222   295542
223   257713
224  -340374
225  -360362
226   339752
227   467280
228  -162238
229  -385078
230   -61694
231    76316
232   112584
233   178942
234  -156263
235  -424348
236    86421
237   525179
238    27571
239  -475467
240  -161324
241   255406
242   217705
243    70693
244   -87957
245  -262508
246   -53241
247   407397
248   263279
249  -422972
250  -418364
251   337523
252   439316
253  -157228
254  -269375
255   -59597
256   -88780
257   122838
258   341196
259  -192111
260  -539944
261   172892
262   591532
263   -34080
264  -414153
265   -76125
266   140388
267   137648
268   170178
269   -36633
270  -330674
271   -76438
272   428112
273   226356
274  -412839
275  -364288
276   208518
277   306477
278     3187
279  -125839
280  -193879
281  -157839
282   242425
283   355120
284  -238645
285  -480839
286   137760
287   496679
288    71996
289  -276929
290  -138943
291    24871
292   122431
293   249126
294      960
295  -432712
296  -136615
297   508753
298   250439
299  -440260
300  -311819
301   172194
302   164718
303    67777
304    31579
305  -259243
306  -241035
307   323339
308   383206
309  -265850
310  -448177
311   102476
312   397697
313   107050
314  -151402
315  -154776
316   -91412
317   132552
318   322732
319   -38607
320  -471925
321   -95319
322   467918
323   209320
324  -300468
325  -241263
326      842
327   107715
328   215356
329    51814
330  -334119
331  -215404
332   340292
333   374993
334  -208884
335  -418495
336    20075
337   300346
338   132052
339   -40914
340  -161091
341  -217665
342   118206
343   417541
344   -39594
345  -518916
346   -94993
347   418429
348   191006
349  -166910
350  -182928
351  -106823
352    71597
353   290941
354    87444
355  -357966
356  -240223
357   342887
358   383692
359  -176797
360  -362669
361   -18591
362   170287
363   138808
364    74890
365  -195173
366  -315421
367   171817
368   452331
369   -86393
370  -459030
371   -79924
372   270868
373   186294
374    -1329
375  -164945
376  -212846
377    70785
378   355372
379    90916
380  -377155
381  -250540
382   286510
383   346368
384   -83282
385  -270775
386  -114515
387    58882
388   215718
389   154851
390  -252663
391  -340046
392   184995
393   432864
394   -20337
395  -373933
396  -142848
397   179960
398   206911
399    69756
400  -138073
401  -262432
402    22273
403   396223
404   125439
405  -414835
406  -261760
407   264370
408   259188
409   -34443
410  -133196
411  -187515
412   -59594
413   303641
414   213469
415  -314794
416  -332685
417   195701
418   374809
419    25895
420  -247387
421  -172031
422    49841
423   219955
424   180283
425  -139689
426  -343400
427    14997
428   429694
429   128802
430  -377338
431  -241211
432   137102
433   195188
434   103541
435   -84808
436  -296193
437   -73662
438   358567
439   213001
440  -303984
441  -322865
442   124747
443   326325
444    96903
445  -167714
446  -197375
447   -27847
448   214169
449   241995
450  -138158
451  -392502
452    17747
453   426681
454   121534
455  -285951
456  -199632
457    28978
458   148025
459   191842
460   -44254
461  -346738
462  -103768
463   382341
464   239888
465  -286132
466  -312328
467    82615
468   242204
469   121845
470   -42992
471  -226816
472  -164513
473   258119
474   337986
475  -192105
476  -415434
477    37654
478   348020
479   136048
480  -142221
481  -216180
482   -90178
483   166641
484   260266
485   -44715
486  -358397
487  -128854
488   359842
489   289749
490  -234909
491  -313670
492    48334
493   176278
494   126083
495    49762
496  -244407
497  -258466
498   282371
499   388512
500  -216284
501  -405497
502    38422
503   254608
504   125791
505   -19787
506  -198912
507  -196987
508   165113
509   338453
510   -43715
511  -393629
512  -130399
513   333092
514   268546
515  -145979
516  -253207
517   -63790
518   105023
519   218938
520    90290
521  -298982
522  -281987
523   276924
524   406319
525  -143400
526  -387277
527   -39177
528   209095
529   156619
530    38233
531  -172595
532  -264275
533   116298
534   424141
535     4866
536  -452227
537  -142607
538   309986
539   216852
540   -57039
541  -180971
542  -179592
543    59407
544   313905
545    90162
546  -341807
547  -250919
548   237677
549   362341
550   -41465
551  -326539
552  -119472
553   157750
554   180840
555    86017
556  -145983
557  -315906
558    68388
559   478914
560    52679
561  -460814
562  -159547
563   247399
564   166362
565    32802
566  -104405
567  -283601
568   -13111
569   409849
570   146871
571  -381642
572  -273388
573   208677
574   326437
575    32531
576  -230194
577  -196702
578    49595
579   257309
580   163870
581  -212525
582  -343510
583    87569
584   426939
585    80740
586  -352134
587  -206279
588   131930
589   199193
590    97532
591  -109437
592  -283136
593   -41011
594   377715
595   208862
596  -338553
597  -315847
598   171906
599   284268
600    44870
601  -111325
602  -198978
603   -87048
604   279359
605   269563
606  -247447
607  -382221
608    90180
609   350475
610   101639
611  -197174
612  -241691
613   -20731
614   239740
615   202240
616  -124316
617  -324020
618   -58211
619   369531
620   254227
621  -275947
622  -330416
623    95443
624   251811
625    97398
626   -56549
627  -234505
628  -152849
629   287631
630   306480
631  -238867
632  -377947
633    63741
634   288105
635   111002
636   -99729
637  -201348
638  -102228
639   189088
640   270681
641   -80623
642  -358831
643   -74094
644   336051
645   222392
646  -175155
647  -244012
648   -31892
649   145697
650   201775
651    14261
652  -301593
653  -191898
654   286058
655   322594
656  -161363
657  -356467
658   -27485
659   241014
660   161917
661   -32239
662  -204453
663  -182123
664   165974
665   356028
666   -54673
667  -411227
668   -82700
669   321845
670   189284
671  -100951
672  -190453
673  -128261
674   105008
675   268620
676    10346
677  -319296
678  -164071
679   243547
680   280365
681   -78058
682  -283316
683   -82956
684   161289
685   169148
686    30072
687  -170800
688  -224111
689   113704
690   367053
691      765
692  -372433
693  -118408
694   226797
695   178696
696     3549
697  -151945
698  -208967
699    55270
700   322369
701    73207
702  -342575
703  -217999
704   230196
705   290768
706   -40846
707  -233772
708  -121852
709    80790
710   217756
711   114838
712  -224833
713  -275095
714   160859
715   364109
716   -17332
717  -305356
718  -125110
719   128523
720   173977
721    58100
722  -150460
723  -225992
724    38827
725   308127
726    99319
727  -294978
728  -222624
729   168482
730   251632
731    20658
732  -137267
733  -152208
734    -7630
735   249278
736   177618
737  -240107
738  -296685
739   119387
740   309665
741    38147
742  -232782
743  -187492
744    46035
745   204259
746   124496
747  -145711
748  -270467
749    19397
750   353853
751   149306
752  -295469
753  -226492
754   154382
755   214472
756    58135
757   -83737
758  -211606
759   -63819
760   288397
761   190528
762  -266374
763  -289202
764    96317
765   246334
766    61779
767  -136089
768  -188509
769   -36887
770   202454
771   196459
772  -119870
773  -288562
774     2026
775   326152
776   162765
777  -199618
778  -216311
779    20408
780   180301
781   149237
782   -72510
783  -272399
784   -96346
785   277778
786   231545
787  -205670
788  -324030
789    34520
790   267479
791   110369
792  -104957
793  -175266
794   -85650
795   190901
796   284526
797  -115064
798  -375037
799     5707
800   332897
801   112635
802  -154363
803  -171003
804   -73569
805   131303
806   232632
807   -47933
808  -320597
809   -94842
810   278571
811   228738
812  -129348
813  -265373
814   -35804
815   192968
816   161296
817   -23829
818  -204160
819  -168573
820   172836
821   312887
822   -79486
823  -364321
824   -67667
825   261229
826   170159
827   -67332
828  -186985
829  -135054
830   129673
831   289961
832    -1006
833  -337792
834  -143447
835   278055
836   257826
837  -108286
838  -242923
839   -69916
840   125702
841   201550
842    31816
843  -263885
844  -205642
845   198652
846   297687
847   -69787
848  -301299
849   -95141
850   182158
851   196540
852     2617
853  -178223
854  -161540
855    87695
856   290453
857    70730
858  -321627
859  -208253
860   236116
861   254556
862   -57411
863  -175050
864  -130713
865    24255
866   251479
867   126193
868  -292664
869  -258884
870   200583
871   299427
872   -24171
873  -235055
874  -153542
875    87720
876   237445
877    68989
878  -214993
879  -210151
880   104285
881   308258
882    79180
883  -275655
884  -207256
885   163180
886   250786
887    10374
888  -173544
889  -156699
890    24883
891   243434
892   145740
893  -243702
894  -286488
895   128088
896   297054
897     -549
898  -222098
899  -140098
900    18222
901   172216
902   175919
903  -143167
904  -310213
905    72427
906   367556
907    79957
908  -236730
909  -156892
910    57835
911   193636
912   151699
913  -129507
914  -278403
915     9190
916   288703
917   125691
918  -221508
919  -272805
920    35205
921   268469
922    91841
923  -182906
924  -185363
925     8524
926   205019
927   192775
928  -126901
929  -303272
930    37398
931   339615
932   110997
933  -196061
934  -167119
935     4567
936   162282
937   170356
938  -103985
939  -296773
940   -46752
941   274580
942   165475
943  -189489
944  -257519
945     7520
946   212984
947   144433
948   -80854
949  -211831
950   -69871
951   228110
952   246044
953  -116226
954  -310088
955   -16958
956   277107
957   150704
958  -127760
959  -203358
960   -55778
961   153128
962   205762
963   -50275
964  -317127
965  -107900
966   294095
967   205399
968  -169771
969  -216302
970    -8062
971   143965
972   182710
973     -315
974  -267948
975  -134885
976   257184
977   235040
978  -136068
979  -260187
980   -56504
981   176480
982   189988
983   -52914
984  -235573
985   -98661
986   163084
987   223110
988   -18906
989  -279074
990  -140853
991   236377
992   245337
993   -93174
994  -218263
995   -61741
996   111731
997   204597
998    51739
999  -268258
1000  -202669
1001   214197
1002   278689
1003   -86921
1004  -270276
1005   -80542
1006   138432
1007   179395
1008    34382
1009  -198913
1010  -192961
1011   148103
1012   307232
1013   -10258
1014  -292498
1015  -113482
1016   181799
1017   195350
1018      -76
1019  -178883
1020  -168010
1021    90309
1022   257174
1023    35418
1024  -264160
1025  -192434
1026   149205
1027   264897
1028    -5384
1029  -237465
1030  -132019
1031   107868
1032   201802
1033    71789
1034  -183297
1035  -224852
1036   106411
1037   320892
1038    38655
1039  -265332
1040  -141244
1041   122944
1042   194302
1043    59736
1044  -165305
1045  -213120
1046    42830
1047   265155
1048    96533
1049  -242524
1050  -235353
1051   113086
1052   269727
1053    37600
1054  -190249
1055  -151311
1056    37170
1057   207793
1058   150313
1059  -177652
1060  -280695
1061    89432
1062   317474
1063    48117
1064  -220291
1065  -155934
1066    47298
1067   180603
1068   114467
1069  -144776
1070  -255583
1071    18419
1072   287328
1073   119455
1074  -216357
1075  -213301
1076    71633
1077   225354
1078    98429
1079  -121635
1080  -203741
1081   -16174
1082   249530
1083   172064
1084  -181972
1085  -264402
1086    34059
1087   259045
1088   113833
1089  -166289
1090  -209206
1091     4620
1092   192086
1093   146330
1094  -105053
1095  -259608
1096   -44266
1097   279613
1098   183474
1099  -187778
1100  -228890
1101    39743
1102   185411
1103   131014
1104   -56072
1105  -235278
1106   -84053
1107   253589
1108   210902
1109  -163183
1110  -273739
1111     -943
1112   219327
1113   132547
1114  -101601
1115  -210833
1116   -60318
1117   190273
1118   205680
1119   -83006
1120  -281614
1121   -55919
1122   261786
1123   174142
1124  -127706
1125  -204261
1126   -41220
1127   160275
1128   192476
1129   -41733
1130  -259944
1131  -103022
1132   222769
1133   221287
1134  -101979
1135  -265578
1136   -67657
1137   188145
1138   177544
1139   -54637
1140  -216411
1141  -110234
1142   164064
1143   249079
1144   -40725
1145  -289476
1146   -95020
1147   216775
1148   194738
1149   -58830
1150  -206467
1151  -100819
1152   136482
1153   221589
1154      402
1155  -258692
1156  -154060
1157   191454
1158   247240
1159   -62487
1160  -250709
1161   -84397
1162   141377
1163   177370
1164    24453
1165  -208453
1166  -193610
1167   161092
1168   294493
1169   -39175
1170  -269960
1171   -90945
1172   153765
1173   190801
1174    24175
1175  -194246
1176  -176160
1177   121700
1178   263062
1179    13987
1180  -249969
1181  -164206
1182   138953
1183   244069
1184     9368
1185  -219224
1186  -142562
1187    97745
1188   216832
1189    61148
1190  -211824
1191  -209991
1192   112802
1193   281504
1194    33318
1195  -238369
1196  -151156
1197   113976
1198   206487
1199    54292
1200  -170476
1201  -196754
1202    59381
1203   270879
1204    84803
1205  -244596
1206  -192540
1207   128934
1208   219681
1209    38812
1210  -148626
1211  -179935
1212    27117
1213   248580
1214   111925
1215  -221252
1216  -224450
1217    92429
1218   245222
1219    63230
1220  -178820
1221  -187087
1222    42424
1223   219085
1224   103549
1225  -160948
1226  -228987
1227    32436
1228   276327
1229   110028
1230  -205386
1231  -190274
1232    62802
1233   196647
1234   106727
1235  -118429
1236  -224383
1237    -7347
1238   254708
1239   137820
1240  -186064
1241  -226319
1242    29058
1243   216694
1244   112981
1245  -140080
1246  -201941
1247      605
1248   202419
1249   150640
1250  -112523
1251  -245752
1252   -11726
1253   260259
1254   145681
1255  -158117
1256  -202718
1257    13316
1258   182088
1259   138246
1260   -86677
1261  -238104
1262   -52163
1263   238620
1264   173907
1265  -152225
1266  -241196
1267     1917
1268   198863
1269   126377
1270   -82605
1271  -204012
1272   -71693
1273   207966
1274   210750
1275  -114047
1276  -254693
1277   -13161
1278   215719
1279   147010
1280   -81154
1281  -203875
1282   -68596
1283   180381
1284   187219
1285   -80906
1286  -240417
1287   -74888
1288   193647
1289   194144
1290   -90426
1291  -241823
1292   -49242
1293   171900
1294   152925
1295   -40146
1296  -206179
1297  -113898
1298   181317
1299   235328
1300   -70668
1301  -254833
1302   -53496
1303   184572
1304   168500
1305   -37786
1306  -199972
1307  -103961
1308   152074
1309   211997
1310   -33002
1311  -251821
1312  -121667
1313   188410
1314   208063
1315   -69921
1316  -219582
1317   -77644
1318   131479
1319   184431
1320     6825
1321  -224503
1322  -155614
1323   175391
1324   243480
1325   -49044
1326  -226303
1327   -83609
1328   133795
1329   185618
1330    18200
1331  -197848
1332  -159734
1333   128137
1334   246189
1335    -8973
1336  -243046
1337  -122644
1338   136233
1339   195494
1340    12477
1341  -190845
1342  -153617
1343   105190
1344   228130
1345    25430
1346  -215937
1347  -157380
1348   114114
1349   237830
1350    31216
1351  -223511
1352  -142173
1353   126877
1354   191774
1355    32683
1356  -159280
1357  -187306
1358    65926
1359   278275
1360    54771
1361  -254809
1362  -150844
1363   128037
1364   177892
1365    42785
1366  -143698
1367  -200568
1368    45754
1369   268708
1370    70601
1371  -225318
1372  -176542
1373    90737
1374   214364
1375    67811
1376  -165875
1377  -183138
1378    53428
1379   225138
1380    92263
1381  -164818
1382  -206643
1383    44649
1384   249922
1385    94961
1386  -189716
1387  -185057
1388    51851
1389   192666
1390    93790
1391  -131075
1392  -214024
1393     1141
1394   245800
1395   133588
1396  -183254
1397  -216090
1398    54751
1399   212477
1400    96435
1401  -121934
1402  -197713
1403   -10731
1404   225640
1405   150817
1406  -156048
1407  -232908
1408    20830
1409   224552
1410   120220
1411  -132266
1412  -214533
1413    -6691
1414   205995
1415   130174
1416  -113920
1417  -217869
1418   -40912
1419   226599
1420   181541
1421  -144829
1422  -234645
1423    15823
1424   190143
1425   116591
1426   -65326
1427  -207995
1428   -88532
1429   219444
1430   206035
1431  -138994
1432  -238445
1433    -1934
1434   179283
1435   141133
1436   -57936
1437  -214565
1438   -78490
1439   200627
1440   187809
1441   -94669
1442  -225183
1443   -56892
1444   180053
1445   186282
1446   -71926
1447  -237171
1448   -61348
1449   182754
1450   165223
1451   -56293
1452  -212289
1453   -98574
1454   177046
1455   222970
1456   -68558
1457  -256534
1458   -58946
1459   190775
1460   155976
1461   -45977
1462  -185388
1463  -113672
1464   143523
1465   237567
1466   -40033
1467  -265773
1468   -83780
1469   184734
1470   163816
1471   -37509
1472  -182534
1473  -123876
1474   127639
1475   227635
1476   -16279
1477  -232703
1478  -111406
1479   146549
1480   205283
1481    -4851
1482  -216844
1483  -124027
1484   144498
1485   199130
1486    -9809
1487  -190411
1488  -138380
1489   108796
1490   236023
1491     9397
1492  -246588
1493  -126044
1494   146271
1495   182021
1496     3542
1497  -173285
1498  -150385
1499    96245
1500   241677
1501    30104
1502  -230048
1503  -146925
1504   130912
1505   213170
1506    17019
1507  -190328
1508  -144645
1509    95930
1510   211910
1511    45140
1512  -197275
1513  -178475
1514    94910
1515   236461
1516    31448
1517  -208296
1518  -150677
1519    96081
1520   198616
1521    47530
1522  -158773
1523  -169823
1524    55794
1525   234044
1526    82816
1527  -198794
1528  -181933
1529    95612
1530   212274
1531    47399
1532  -148611
1533  -165964
1534    25553
1535   220006
1536   104366
1537  -197300
1538  -207358
1539    77792
1540   219950
1541    64203
1542  -156929
1543  -176621
1544    39892
1545   219586
1546    97023
1547  -163290
1548  -193368
1549    43586
1550   225109
1551   105331
1552  -165705
1553  -199821
1554    49184
1555   209827
1556    83025
1557  -135903
1558  -191011
1559    -1520
1560   213556
1561   132132
1562  -155066
1563  -218720
1564    32408
1565   218527
1566   104220
1567  -128545
1568  -184594
1569    -1577
1570   192323
1571   139569
1572  -114823
1573  -226412
1574   -12809
1575   226416
1576   130230
1577  -139947
1578  -193924
1579    -5675
1580   173675
1581   139249
1582   -92769
1583  -221293
1584   -33782
1585   217235
1586   157489
1587  -118021
1588  -212484
1589   -16287
1590   194265
1591   143443
1592   -98331
1593  -208045
1594   -43228
1595   183656
1596   169398
1597   -91584
1598  -238540
1599   -40480
1600   205227
1601   149733
1602   -96480
1603  -197816
1604   -46686
1605   165158
1606   171854
1607   -58958
1608  -222627
1609   -70752
1610   189430
1611   183418
1612   -79120
1613  -221297
1614   -58534
1615   164764
1616   153981
1617   -48289
1618  -200418
1619  -102444
1620   158592
1621   210703
1622   -53560
1623  -232870
1624   -70387
1625   170281
1626   169023
1627   -34329
1628  -192028
1629  -101845
1630   144633
1631   205272
1632   -30128
1633  -226628
1634  -105204
1635   154469
1636   193092
1637   -41193
1638  -212472
1639   -96613
1640   133904
1641   188446
1642    -3472
1643  -206090
1644  -127688
1645   147790
1646   219720
1647   -19022
1648  -212488
1649  -104992
1650   129266
1651   192384
1652     3610
1653  -197571
1654  -134531
1655   115303
1656   208613
1657    13765
1658  -212078
1659  -142690
1660   125918
1661   206300
1662     3932
1663  -183361
1664  -127370
1665    91750
1666   206509
1667    46279
1668  -195346
1669  -163253
1670   108522
1671   216808
1672    21462
1673  -189022
1674  -146586
1675    83426
1676   198401
1677    46258
1678  -175540
1679  -166407
1680    77285
1681   228472
1682    54493
1683  -197536
1684  -159229
1685    95563
1686   200800
1687    47695
1688  -157898
1689  -167392
1690    54289
1691   224254
1692    72101
1693  -192605
1694  -177886
1695    72826
1696   206201
1697    61660
1698  -160166
1699  -167679
1700    51731
1701   206771
1702    89013
1703  -152396
1704  -189363
1705    43483
1706   224547
1707    86494
1708  -165179
1709  -177406
1710    43239
1711   191954
1712    90519
1713  -136741
1714  -196066
1715    14113
1716   209048
1717   107576
1718  -146893
1719  -196556
1720    27619
1721   209603
1722   102052
1723  -126268
1724  -174303
1725     4913
1726   192472
1727   134014
1728  -127581
1729  -218802
1730    10618
1731   213494
1732   101399
1733  -127766
1734  -181777
1735   -14377
1736   181534
1737   139261
1738  -117610
1739  -215485
1740    -6840
1741   205384
1742   134659
1743  -109537
1744  -196663
1745    -9434
1746   193348
1747   133930
1748   -99443
1749  -195326
1750   -38128
1751   175660
1752   156237
1753   -96487
1754  -224321
1755   -32317
1756   189405
1757   136520
1758   -88870
1759  -188932
1760   -47900
1761   161501
1762   167090
1763   -60799
1764  -214632
1765   -56578
1766   191009
1767   163866
1768   -82584
1769  -194154
1770   -51421
1771   147300
1772   157932
1773   -50871
1774  -214833
1775   -83148
1776   172875
1777   171296
1778   -66836
1779  -201964
1780   -69007
1781   151969
1782   172835
1783   -44763
1784  -198717
1785   -74964
1786   152692
1787   183158
1788   -28448
1789  -207810
1790   -97753
1791   159766
1792   179549
1793   -52521
1794  -194712
1795   -84760
1796   118720
1797   181954
1798    -5732
1799  -212614
1800  -115166
1801   150313
1802   189777
1803   -29743
1804  -188782
1805   -96097
1806   118184
1807   185460
1808     3694
1809  -187835
1810  -119933
1811   118070
1812   198933
1813     3505
1814  -199387
1815  -122285
1816   119625
1817   181129
1818     -266
1819  -174787
1820  -123648
1821    94619
1822   197896
1823    28258
1824  -191132
1825  -140506
1826   113509
1827   202650
1828     9437
1829  -179247
1830  -122505
1831    88392
1832   188794
1833    42143
1834  -174511
1835  -159750
1836    91891
1837   212756
1838    25352
1839  -181568
1840  -134766
1841    78110
1842   189086
1843    51587
1844  -166751
1845  -158984
1846    73431
1847   202893
1848    53810
1849  -167883
1850  -162059
1851    67105
1852   205453
1853    52318
1854  -162602
1855  -145001
1856    54157
1857   181914
1858    82211
1859  -146732
1860  -187001
1861    53791
1862   213286
1863    62884
1864  -156126
1865  -149427
1866    40732
1867   181209
1868    90964
1869  -137273
1870  -187031
1871    35178
1872   208230
1873    84997
1874  -147587
1875  -173593
1876    35784
1877   191447
1878    89438
1879  -129470
1880  -178742
1881    12315
1882   200266
1883   110157
1884  -139038
1885  -193121
1886    22556
1887   200175
1888    98234
1889  -125943
1890  -177337
1891     6890
1892   183307
1893   119063
1894  -114850
1895  -199762
1896    -8152
1897   198627
1898   123053
1899  -123986
1900  -186064
1901     3052
1902   175600
1903   120916
1904   -91493
1905  -194883
1906   -28253
1907   188528
1908   139116
1909  -103260
1910  -195954
1911   -16702
1912   179128
1913   133369
1914   -90550
1915  -190192
1916   -33213
1917   167609
1918   146814
1919   -79245
1920  -209624
1921   -42897
1922   186033
1923   144998
1924   -90542
1925  -186788
1926   -40559
1927   156391
1928   156890
1929   -60996
1930  -211473
1931   -57760
1932   179306
1933   159283
1934   -73618
1935  -193355
1936   -57401
1937   155839
1938   159037
1939   -55276
1940  -197643
1941   -71711
1942   152385
1943   173890
1944   -46513
1945  -205162
1946   -74382
1947   156169
1948   164018
1949   -46046
1950  -186110
1951   -80154
1952   133185
1953   175060
1954   -22740
1955  -198268
1956   -94436
1957   142635
1958   179515
1959   -32925
1960  -190598
1961   -85165
1962   125382
1963   166718
1964    -6571
1965  -183242
1966  -116754
1967   125934
1968   195101
1969   -15137
1970  -196534
1971   -99626
1972   118408
1973   173818
1974     -463
1975  -182426
1976  -124558
1977   111919
1978   193127
1979     5677
1980  -187171
1981  -123188
1982   110719
1983   193472
1984     9595
1985  -178444
1986  -118474
1987    96632
1988   187921
1989    32413
1990  -175449
1991  -142745
1992    93015
1993   198570
1994    21354
1995  -176983
1996  -130859
1997    79434
1998   181168
1999    40270
2000  -165177
2001  -146536
2002    71447
2003   195153
2004    50046
2005  -166737
2006  -145739
2007    77572
2008   190158
2009    47835
2010  -147241
2011  -146597
2012    53518
2013   193642
2014    69532
2015  -160833
2016  -168397
2017    57802
2018   191852
2019    56199
2020  -151571
2021  -159341
2022    44995
2023   188368
2024    77599
2025  -141453
2026  -173694
2027    38398
2028   205110
2029    81816
2030  -152344
2031  -161891
2032    44375
2033   183415
2034    87089
2035  -120181
2036  -177867
2037    15520
2038   199182
2039    95966
2040  -141754
2041  -173223
2042    18583
2043   175531
2044   100440
2045  -116992
2046  -179049
2047     6961
2048   184244
2049   108371
2050  -114156
2051  -180473
2052    -1616
2053   183220
2054   116025
2055  -113649
2056  -181322
2057     2952
2058   173206
2059   111740
2060   -95102
2061  -182926
2062   -22632
2063   179287
2064   131772
2065  -106075
2066  -191121
2067    -6918
2068   172713
2069   114985
2070   -82904
2071  -179018
2072   -40875
2073   171843
2074   149872
2075   -93323
2076  -199536
2077   -20506
2078   169897
2079   126415
2080   -71514
2081  -179825
2082   -53273
2083   162651
2084   153881
2085   -76552
2086  -192624
2087   -44727
2088   156589
2089   150038
2090   -59421
2091  -190378
2092   -51155
2093   156493
2094   143854
2095   -56460
2096  -176658
2097   -70481
2098   137912
2099   169314
2100   -48474
2101  -198942
2102   -59352
2103   148078
2104   146462
2105   -40911
2106  -176909
2107   -82021
2108   131370
2109   170845
2110   -33658
2111  -192907
2112   -78919
2113   141665
2114   165506
2115   -29140
2116  -179074
2117   -85787
2118   124079
2119   169706
2120   -13545
2121  -187393
2122  -105979
2123   127361
2124   180090
2125   -21773
2126  -188869
2127   -95898
2128   118035
2129   164956
2130    -6015
2131  -170960
2132  -116681
2133   105176
2134   190950
2135     5411
2136  -186245
2137  -107334
2138   115125
2139   172036
2140     6372
2141  -161322
2142  -120129
2143    89433
2144   185648
2145    18005
2146  -175930
2147  -122693
2148    87853
2149   175821
2150    24571
2151  -169213
2152  -133911
2153    88898
2154   179459
2155    24997
2156  -154024
2157  -130145
2158    69402
2159   194263
2160    52395
2161  -174257
2162  -139410
2163    90017
2164   176437
2165    36645
2166  -142520
2167  -148617
2168    49368
2169   196978
2170    58832
2171  -170866
2172  -152946
2173    69712
2174   177158
2175    48487
2176  -139851
2177  -150950
2178    44347
2179   189355
2180    73305
2181  -142587
2182  -158823
2183    44866
2184   190885
2185    71444
2186  -141564
2187  -154957
2188    38868
2189   175005
2190    76092
2191  -125870
2192  -163566
2193    21070
2194   181569
2195    91121
2196  -131796
2197  -166939
2198    27236
2199   175707
2200    88793
2201  -114761
2202  -163134
2203     9545
2204   176354
2205   103971
2206  -115773
2207  -174767
2208     8222
2209   176189
2210   105144
2211  -112607
2212  -176415
2213     5578
2214   173946
2215   103629
2216   -99509
2217  -174754
2218   -19173
2219   175876
2220   128257
2221  -107978
2222  -185456
2223     2460
2224   165079
2225   106849
2226   -75600
2227  -173609
2228   -43846
2229   172387
2230   142008
2231  -100560
2232  -181282
2233   -11788
2234   152372
2235   122791
2236   -63492
2237  -178886
2238   -47224
2239   166282
2240   135792
2241   -79078
2242  -169358
2243   -43214
2244   139080
2245   145924
2246   -59049
2247  -192033
2248   -45313
2249   156625
2250   129671
2251   -60187
2252  -164734
2253   -67233
2254   132767
2255   165208
2256   -51044
2257  -195346
2258   -50910
2259   149629
2260   137361
2261   -39223
2262  -168505
2263   -82603
2264   132935
2265   171433
2266   -42822
2267  -192067
2268   -65470
2269   135456
2270   145889
2271   -24046
2272  -172565
2273   -93328
2274   127762
2275   168911
2276   -30839
2277  -176552
2278   -83787
2279   114207
2280   166785
2281    -8807
2282  -180557
2283   -93404
2284   123772
2285   154794
2286   -14588
2287  -153885
2288  -107485
2289    94634
2290   185030
2291      878
2292  -185916
2293   -93342
2294   109137
2295   149584
2296     7727
2297  -151754
2298  -124356
2299    91344
2300   189280
2301     4491
2302  -172876
2303   -98918
2304    85118
2305   163264
2306    34870
2307  -163726
2308  -136591
2309    97342
2310   179700
2311    11068
2312  -153105
2313  -118797
2314    64914
2315   181367
2316    46232
2317  -173357
2318  -136113
2319    93436
2320   164799
2321    25007
2322  -131283
2323  -137872
2324    46099
2325   194282
2326    57405
2327  -169374
2328  -133834
2329    78740
2330   158347
2331    44594
2332  -120306
2333  -148434
2334    35665
2335   192014
2336    60562
2337  -154884
2338  -134547
2339    51079
2340   158155
2341    69979
2342  -123063
2343  -163436
2344    38491
2345   187479
2346    59299
2347  -131865
2348  -135837
2349    23285
2350   165632
2351    97835
2352  -130494
2353  -170308
2354    43373
2355   176296
2356    66933
2357  -108755
2358  -148634
2359     -609
2360   176547
2361   110394
2362  -131559
2363  -171868
2364    28531
2365   164171
2366    84109
2367   -96765
2368  -167120
2369    -6444
2370   176213
2371   102884
2372  -114252
2373  -163332
2374      682
2375   157859
2376   112509
2377   -90660
2378  -174095
2379    -2642
2380   170651
2381   102729
2382   -87594
2383  -155454
2384   -25979
2385   154787
2386   128650
2387   -91929
2388  -179565
2389   -12527
2390   153616
2391   106216
2392   -72600
2393  -163424
2394   -44697
2395   153588
2396   138079
2397   -84636
2398  -177626
2399   -20100
2400   146488
2401   124754
2402   -54824
2403  -173566
2404   -50779
2405   157603
2406   141676
2407   -72371
2408  -171043
2409   -43366
2410   131187
2411   143490
2412   -45820
2413  -188521
2414   -57038
2415   152161
2416   131787
2417   -55466
2418  -158773
2419   -67759
2420   120919
2421   161976
2422   -36839
2423  -188696
2424   -57075
2425   140784
2426   132947
2427   -32521
2428  -155512
2429   -86983
2430   116587
2431   164486
2432   -34139
2433  -176593
2434   -67302
2435   119990
2436   144993
2437   -13023
2438  -162621
2439   -91730
2440   118275
2441   161839
2442   -23215
2443  -165171
2444   -86687
2445   100933
2446   160546
2447    -3107
2448  -172989
2449   -98985
2450   109067
2451   158296
2452    -5798
2453  -159334
2454  -104761
2455    94174
2456   173951
2457    11533
2458  -167759
2459  -101798
2460   101805
2461   165180
2462    13804
2463  -152855
2464  -117037
2465    84405
2466   171598
2467    16539
2468  -161531
2469  -118638
2470    78290
2471   163873
2472    24713
2473  -154405
2474  -125390
2475    78271
2476   166291
2477    26280
2478  -138194
2479  -121667
2480    63118
2481   180392
2482    48478
2483  -151697
2484  -126205
2485    75974
2486   160978
2487    37626
2488  -128249
2489  -137886
2490    41218
2491   181665
2492    53512
2493  -155210
2494  -134708
2495    54384
2496   158133
2497    58061
2498  -127719
2499  -152595
2500    40903
2501   183342
2502    62445
2503  -132485
2504  -138718
2505    36682
2506   165936
2507    83226
2508  -126013
2509  -160779
2510    40170
2511   174114
2512    66109
2513  -117254
2514  -146415
2515    14299
2516   166272
2517    91401
2518  -122680
2519  -163535
2520    26588
2521   163771
2522    76062
2523  -102718
2524  -153495
2525      750
2526   166012
2527   101600
2528  -110724
2529  -161673
2530    11424
2531   160427
2532    93344
2533   -92503
2534  -157382
2535    -6798
2536   161022
2537   106500
2538   -96299
2539  -161317
2540    -8942
2541   155006
2542   111848
2543   -90611
2544  -172099
2545   -14982
2546   157761
2547   108142
2548   -83489
2549  -163165
2550   -29356
2551   151272
2552   129863
2553   -79809
2554  -175972
2555   -22057
2556   152247
2557   117746
2558   -64572
2559  -164401
2560   -42543
2561   148843
2562   133523
2563   -67973
2564  -169917
2565   -39423
2566   136037
2567   129092
2568   -53968
2569  -172439
2570   -48763
2571   141881
2572   128889
2573   -52947
2574  -157849
2575   -56705
2576   126071
2577   144888
2578   -43068
2579  -173542
2580   -56407
2581   134228
2582   132231
2583   -38355
2584  -155464
2585   -72391
2586   116677
2587   153529
2588   -32816
2589  -175059
2590   -70384
2591   123697
2592   141083
2593   -24680
2594  -156380
2595   -82386
2596   108729
2597   159661
2598   -19093
2599  -170382
2600   -82205
2601   110147
2602   149527
2603    -9183
2604  -158652
2605   -94752
2606   104701
2607   160257
2608    -7124
2609  -160550
2610   -91502
2611    93308
2612   155338
2613     9671
2614  -158612
2615  -103596
2616   101301
2617   160158
2618     1602
2619  -147819
2620  -100872
2621    79090
2622   157732
2623    19193
2624  -155107
2625  -112570
2626    87870
2627   158422
2628    13695
2629  -142803
2630  -110437
2631    70167
2632   161536
2633    29342
2634  -145648
2635  -118336
2636    72432
2637   165617
2638    33435
2639  -139676
2640  -121063
2641    64740
2642   163138
2643    38294
2644  -138643
2645  -129057
2646    55270
2647   164307
2648    46956
2649  -136706
2650  -131688
2651    54129
2652   165234
2653    47051
2654  -131830
2655  -132167
2656    43297
2657   162622
2658    62249
2659  -126366
2660  -139425
2661    45893
2662   162475
2663    58551
2664  -120117
2665  -136204
2666    31089
2667   159486
2668    68992
2669  -120872
2670  -141104
2671    32823
2672   154095
2673    69800
2674  -108377
2675  -147023
2676    18947
2677   161018
2678    73305
2679  -111769
2680  -139070
2681    15218
2682   151554
2683    90823
2684   -99895
2685  -157211
2686    12116
2687   163358
2688    80194
2689  -101420
2690  -143294
2691    -2161
2692   149385
2693   104347
2694   -95015
2695  -164339
2696     1763
2697   156432
2698    91491
2699   -89458
2700  -150057
2701   -15118
2702   148806
2703   111935
2704   -87541
2705  -159295
2706    -8903
2707   146287
2708   104179
2709   -71942
2710  -157504
2711   -27755
2712   145611
2713   113136
2714   -78644
2715  -155384
2716   -22370
2717   132258
2718   114314
2719   -57355
2720  -163130
2721   -37998
2722   144666
2723   116242
2724   -67202
2725  -148931
2726   -34862
2727   124171
2728   128787
2729   -47204
2730  -166953
2731   -47721
2732   138646
2733   122885
2734   -52581
2735  -152744
2736   -57275
2737   121436
2738   140815
2739   -44783
2740  -165559
2741   -53810
2742   122055
2743   133631
2744   -30164
2745  -159272
2746   -71240
2747   125290
2748   143347
2749   -37284
2750  -153769
2751   -63533
2752   105011
2753   141920
2754   -14805
2755  -165460
2756   -79472
2757   117569
2758   139317
2759   -26953
2760  -144424
2761   -77821
2762    92129
2763   150986
2764    -4647
2765  -161260
2766   -83363
2767   105882
2768   138915
2769    -4636
2770  -140765
2771   -94637
2772    91241
2773   157995
2774    -2764
2775  -155069
2776   -87239
2777    88184
2778   141213
2779    15703
2780  -143539
2781  -114331
2782    89308
2783   163723
2784     -103
2785  -145064
2786   -92106
2787    67896
2788   147784
2789    36320
2790  -145552
2791  -122866
2792    86305
2793   160873
2794    11447
2795  -131554
2796  -104825
2797    53070
2798   158638
2799    44950
2800  -148960
2801  -121440
2802    74603
2803   147394
2804    29426
2805  -118191
2806  -123228
2807    44332
2808   167236
2809    42939
2810  -140247
2811  -112879
2812    54863
2813   137958
2814    53465
2815  -112482
2816  -139435
2817    44182
2818   168375
2819    43863
2820  -126031
2821  -115123
2822    31601
2823   141411
2824    72670
2825  -115703
2826  -149650
2827    40005
2828   160900
2829    51940
2830  -109901
2831  -126387
2832    15119
2833   151962
2834    83891
2835  -115512
2836  -145625
2837    31243
2838   149554
2839    71335
2840   -92130
2841  -142316
2842     3581
2843   160205
2844    83714
2845  -112089
2846  -138560
2847    14914
2848   134070
2849    89977
2850   -80782
2851  -157722
2852    -2920
2853   160997
2854    82998
2855  -101348
2856  -130097
2857    -3591
2858   129249
2859   106121
2860   -76748
2861  -161852
2862     -771
2863   151289
2864    83554
2865   -77098
2866  -134718
2867   -25782
2868   133333
2869   116687
2870   -80961
2871  -158749
2872    -6336
2873   134226
2874    95510
2875   -54618
2876  -149384
2877   -43554
2878   143300
2879   120575
2880   -78153
2881  -147972
2882   -19509
2883   117934
2884   115528
2885   -40011
2886  -162915
2887   -48481
2888   146114
2889   116612
2890   -65644
2891  -139199
2892   -41777
2893   107803
2894   131854
2895   -35488
2896  -165529
2897   -48329
2898   132359
2899   115121
2900   -44574
2901  -137189
2902   -61956
2903   107934
2904   141056
2905   -37593
2906  -160184
2907   -47862
2908   112951
2909   118224
2910   -22399
2911  -143515
2912   -77826
2913   112592
2914   142301
2915   -34706
2916  -148759
2917   -54817
2918    94501
2919   129832
2920    -2312
2921  -151615
2922   -86648
2923   113128
2924   139266
2925   -24782
2926  -138304
2927   -74680
2928    80127
2929   145424
2930     5754
2931  -156848
2932   -89377
2933   101308
2934   135789
2935    -3162
2936  -132624
2937   -97722
2938    78786
2939   158387
2940     4910
2941  -147946
2942   -84802
2943    80117
2944   136392
2945    20705
2946  -131739
2947  -112364
2948    79234
2949   157501
2950     5012
2951  -134861
2952   -88000
2953    61361
2954   138806
2955    34136
2956  -137065
2957  -116837
2958    74101
2959   148724
2960    16812
2961  -120385
2962  -104731
2963    48487
2964   150606
2965    44300
2966  -135023
2967  -114945
2968    63426
2969   141094
2970    37809
2971  -112372
2972  -123150
2973    41310
2974   159654
2975    45303
2976  -128984
2977  -115070
2978    43554
2979   136388
2980    60255
2981  -108083
2982  -139542
2983    38281
2984   162152
2985    48005
2986  -116089
2987  -114578
2988    24198
2989   138772
2990    75850
2991  -107058
2992  -143297
2993    30728
2994   150159
2995    57218
2996   -98796
2997  -125873
2998     9319
2999   146692
3000    80855
3001  -108414
3002  -135202
3003    24316
3004   136245
3005    71821
3006   -83365
3007  -139476
3008      231
3009   152196
3010    80633
3011  -102744
3012  -129509
3013     6978
3014   125928
3015    91049
3016   -78550
3017  -152080
3018    -2738
3019   149537
3020    82573
3021   -84695
3022  -131611
3023   -13577
3024   128336
3025   106842
3026   -73102
3027  -152890
3028    -9003
3029   137623
3030    92684
3031   -65838
3032  -140561
3033   -30267
3034   133935
3035   109323
3036   -75315
3037  -146513
3038   -19701
3039   119841
3040   104148
3041   -49020
3042  -149121
3043   -40344
3044   135122
3045   111305
3046   -66478
3047  -136552
3048   -30749
3049   110868
3050   115627
3051   -39686
3052  -153724
3053   -42742
3054   128428
3055   110888
3056   -51398
3057  -133889
3058   -48907
3059   103811
3060   126486
3061   -37635
3062  -152800
3063   -46846
3064   115573
3065   114221
3066   -29556
3067  -136978
3068   -68290
3069   108123
3070   136768
3071   -33001
3072  -147470
3073   -53244
3074    97273
3075   121353
3076    -8051
3077  -143588
3078   -82877
3079   107208
3080   136069
3081   -25338
3082  -138250
3083   -66207
3084    83092
3085   132555
3086      862
3087  -144720
3088   -84290
3089   100144
3090   132131
3091   -11011
3092  -128528
3093   -82498
3094    78174
3095   142434
3096     2797
3097  -142047
3098   -81274
3099    84521
3100   128589
3101     6443
3102  -126137
3103   -95453
3104    73980
3105   145484
3106     6957
3107  -135728
3108   -85699
3109    70184
3110   132516
3111    25297
3112  -125932
3113  -107581
3114    67925
3115   147047
3116    17738
3117  -126760
3118   -96356
3119    56835
3120   139386
3121    37076
3122  -125465
3123  -113746
3124    58546
3125   143163
3126    31694
3127  -116838
3128  -110688
3129    44798
3130   144479
3131    43644
3132  -121385
3133  -113991
3134    47467
3135   137635
3136    45695
3137  -106983
3138  -122111
3139    37961
3140   148719
3141    47364
3142  -112785
3143  -113307
3144    33886
3145   134516
3146    57639
3147  -104750
3148  -127026
3149    31007
3150   142926
3151    52416
3152  -101246
3153  -117441
3154    21745
3155   137134
3156    68119
3157   -99851
3158  -128414
3159    21516
3160   136049
3161    67158
3162   -91498
3163  -128645
3164     8582
3165   138168
3166    76210
3167   -92524
3168  -131374
3169     6983
3170   131182
3171    79798
3172   -82340
3173  -135832
3174        3
3175   137555
3176    82735
3177   -82278
3178  -129914
3179    -3486
3180   128572
3181    91046
3182   -72299
3183  -137477
3184   -10183
3185   132638
3186    88939
3187   -71628
3188  -133260
3189   -15556
3190   123185
3191    94773
3192   -66999
3193  -136805
3194   -20095
3195   125072
3196    95590
3197   -62025
3198  -134856
3199   -24438
3200   122689
3201   100511
3202   -59000
3203  -135488
3204   -29146
3205   116761
3206   107224
3207   -49952
3208  -140110
3209   -35112
3210   117165
3211   108618
3212   -46759
3213  -137214
3214   -43852
3215   111125
3216   115027
3217   -41052
3218  -138908
3219   -47268
3220   106633
3221   116352
3222   -32447
3223  -142892
3224   -55161
3225   108014
3226   117625
3227   -33344
3228  -135436
3229   -57017
3230    99581
3231   123106
3232   -22946
3233  -140112
3234   -60539
3235   103905
3236   120085
3237   -22827
3238  -130910
3239   -66014
3240    91468
3241   126016
3242   -16952
3243  -137488
3244   -67537
3245    90488
3246   122941
3247   -12123
3248  -131626
3249   -74919
3250    85098
3251   130684
3252    -5450
3253  -131507
3254   -75493
3255    80514
3256   130728
3257     3682
3258  -131095
3259   -84043
3260    78852
3261   133531
3262     4249
3263  -127619
3264   -87553
3265    69615
3266   134856
3267    15824
3268  -129065
3269   -95429
3270    69574
3271   134854
3272    15221
3273  -123182
3274   -96073
3275    61199
3276   138562
3277    25551
3278  -123265
3279   -99760
3280    59395
3281   134430
3282    27911
3283  -118080
3284  -103672
3285    56489
3286   137051
3287    28719
3288  -114520
3289  -101498
3290    48339
3291   135126
3292    39791
3293  -114678
3294  -110529
3295    48771
3296   136211
3297    36083
3298  -107706
3299  -110919
3300    32687
3301   137056
3302    49382
3303  -110819
3304  -115906
3305    35479
3306   132294
3307    52969
3308   -97734
3309  -117902
3310    27237
3311   138464
3312    59351
3313   -99196
3314  -118233
3315    22579
3316   131451
3317    66816
3318   -92668
3319  -126461
3320    16498
3321   133807
3322    65085
3323   -90704
3324  -124884
3325     7325
3326   128525
3327    74964
3328   -87651
3329  -129129
3330     9934
3331   132240
3332    73237
3333   -78871
3334  -124581
3335     -233
3336   127431
3337    82186
3338   -78924
3339  -129670
3340     -793
3341   126565
3342    81136
3343   -72414
3344  -128973
3345   -10117
3346   125901
3347    86460
3348   -69894
3349  -128812
3350   -15171
3351   117765
3352    94660
3353   -63331
3354  -134871
3355   -20621
3356   120272
3357    94161
3358   -58872
3359  -130427
3360   -31203
3361   113563
3362   105642
3363   -52024
3364  -135744
3365   -27334
3366   113539
3367   103236
3368   -42856
3369  -133615
3370   -38776
3371   112418
3372   109153
3373   -45093
3374  -133198
3375   -40723
3376   101446
3377   108146
3378   -37033
3379  -138526
3380   -46963
3381   107369
3382   106314
3383   -35953
3384  -126142
3385   -50471
3386    97648
3387   118283
3388   -24964
3389  -134036
3390   -50116
3391   102385
3392   113109
3393   -23642
3394  -125821
3395   -61331
3396    90217
3397   121362
3398   -20298
3399  -134125
3400   -63830
3401    88328
3402   114878
3403   -13459
3404  -128341
3405   -73059
3406    83237
3407   127351
3408    -8059
3409  -126264
3410   -68811
3411    78357
3412   124864
3413     5003
3414  -124876
3415   -79344
3416    80276
3417   125149
3418      415
3419  -121071
3420   -79658
3421    65054
3422   126749
3423    10979
3424  -127403
3425   -85914
3426    70382
3427   122530
3428     9465
3429  -113842
3430   -87303
3431    63452
3432   130299
3433    18226
3434  -118498
3435   -87968
3436    61605
3437   125814
3438    21351
3439  -115124
3440   -96680
3441    56806
3442   128302
3443    22276
3444  -109985
3445   -95208
3446    46322
3447   131094
3448    37301
3449  -112891
3450  -103760
3451    49882
3452   128995
3453    34708
3454  -101200
3455  -103937
3456    33681
3457   132137
3458    44600
3459  -106662
3460  -108623
3461    36020
3462   126126
3463    47122
3464   -96806
3465  -111790
3466    29582
3467   131245
3468    52221
3469   -98792
3470  -109919
3471    26514
3472   124158
3473    57190
3474   -91765
3475  -117238
3476    24048
3477   128577
3478    53152
3479   -89570
3480  -112840
3481    12229
3482   121741
3483    66249
3484   -88428
3485  -121257
3486    16661
3487   126648
3488    63051
3489   -78431
3490  -114153
3491     3247
3492   123597
3493    76451
3494   -80411
3495  -123387
3496     4599
3497   122283
3498    73081
3499   -71138
3500  -122098
3501    -7715
3502   121001
3503    81879
3504   -72156
3505  -124220
3506   -10871
3507   114674
3508    86419
3509   -61569
3510  -126805
3511   -13964
3512   117922
3513    87513
3514   -59200
3515  -122743
3516   -20955
3517   111307
3518    93299
3519   -56370
3520  -128606
3521   -20944
3522   111607
3523    90982
3524   -51218
3525  -125182
3526   -28370
3527   108832
3528    96530
3529   -49848
3530  -126794
3531   -30422
3532   105218
3533    99206
3534   -43015
3535  -126643
3536   -36493
3537   104572
3538   101072
3539   -38632
3540  -123691
3541   -42490
3542    98816
3543   107101
3544   -31684
3545  -128685
3546   -46619
3547    97879
3548   105450
3549   -28110
3550  -123207
3551   -53296
3552    88215
3553   114944
3554   -21079
3555  -128352
3556   -55851
3557    88928
3558   111316
3559   -15841
3560  -122147
3561   -62745
3562    84229
3563   117481
3564   -11586
3565  -123204
3566   -63549
3567    80281
3568   116550
3569    -5343
3570  -122115
3571   -69817
3572    80942
3573   116731
3574    -5055
3575  -118959
3576   -71592
3577    72293
3578   119820
3579     4058
3580  -120515
3581   -76965
3582    74245
3583   120210
3584     2834
3585  -113410
3586   -80609
3587    64289
3588   121852
3589    13318
3590  -115316
3591   -84598
3592    60220
3593   122524
3594    14450
3595  -111743
3596   -87966
3597    54837
3598   123370
3599    21890
3600  -108906
3601   -93577
3602    51163
3603   124927
3604    26811
3605  -106071
3606   -94857
3607    46971
3608   123211
3609    31680
3610  -103841
3611   -96883
3612    42591
3613   122925
3614    36189
3615  -103323
3616  -101387
3617    39353
3618   122592
3619    38910
3620   -97740
3621  -101249
3622    35282
3623   123997
3624    43429
3625   -97231
3626  -103960
3627    31747
3628   122262
3629    46521
3630   -92251
3631  -106428
3632    26996
3633   123081
3634    50559
3635   -90379
3636  -107730
3637    18746
3638   120738
3639    57915
3640   -86720
3641  -112876
3642    15796
3643   120553
3644    60584
3645   -80002
3646  -111601
3647     7625
3648   119323
3649    67475
3650   -77770
3651  -115666
3652     5439
3653   119647
3654    69250
3655   -74001
3656  -113876
3657     1446
3658   113943
3659    74104
3660   -69338
3661  -118182
3662    -5164
3663   115300
3664    75934
3665   -66987
3666  -117222
3667    -7872
3668   110868
3669    80663
3670   -62041
3671  -119811
3672   -11627
3673   111416
3674    80425
3675   -58622
3676  -119395
3677   -17199
3678   110094
3679    86816
3680   -56027
3681  -121281
3682   -20276
3683   103652
3684    88129
3685   -46711
3686  -121393
3687   -30751
3688   105664
3689    94570
3690   -46858
3691  -119395
3692   -28984
3693    97421
3694    94967
3695   -35547
3696  -122857
3697   -40882
3698    98821
3699    99902
3700   -37273
3701  -118754
3702   -40103
3703    91119
3704   102052
3705   -29218
3706  -122584
3707   -47436
3708    92449
3709   103671
3710   -26791
3711  -117834
3712   -49046
3713    89128
3714   107779
3715   -22651
3716  -121281
3717   -50176
3718    86275
3719   103731
3720   -16408
3721  -116684
3722   -61072
3723    82555
3724   112395
3725   -15369
3726  -120607
3727   -57317
3728    78730
3729   106759
3730    -5738
3731  -115251
3732   -68353
3733    77808
3734   115639
3735    -4858
3736  -113616
3737   -67372
3738    69073
3739   113846
3740     4582
3741  -113653
3742   -75044
3743    67817
3744   113231
3745     7293
3746  -106274
3747   -79631
3748    56928
3749   120064
3750    12768
3751  -111447
3752   -77992
3753    58305
3754   112587
3755    18055
3756  -102523
3757   -86557
3758    54553
3759   122957
3760    17609
3761  -107223
3762   -81439
3763    51389
3764   114651
3765    28530
3766  -101383
3767   -91844
3768    49031
3769   120903
3770    22752
3771  -101488
3772   -88682
3773    40444
3774   114922
3775    36728
3776   -99695
3777   -97755
3778    42138
3779   118758
3780    34222
3781   -90364
3782   -96075
3783    27869
3784   119447
3785    45115
3786   -94758
3787  -101441
3788    31858
3789   114127
3790    46317
3791   -79958
3792  -104408
3793    18547
3794   122316
3795    51691
3796   -89075
3797  -101651
3798    18220
3799   110531
3800    57658
3801   -75834
3802  -111560
3803    13354
3804   120049
3805    57088
3806   -79338
3807  -103289
3808     7293
3809   110421
3810    67764
3811   -75345
3812  -113575
3813    10358
3814   113710
3815    60255
3816   -69699
3817  -108456
3818    -4329
3819   111541
3820    71778
3821   -71449
3822  -112169
3823     1726
3824   106626
3825    69442
3826   -58971
3827  -113398
3828   -12603
3829   109447
3830    77001
3831   -62506
3832  -111866
3833   -10772
3834   101826
3835    80664
3836   -49132
3837  -117791
3838   -21263
3839   106372
3840    81995
3841   -51136
3842  -111723
3843   -23771
3844    98006
3845    89618
3846   -45033
3847  -118671
3848   -26105
3849   100901
3850    85330
3851   -40719
3852  -112055
3853   -36096
3854    95072
3855    96711
3856   -41686
3857  -117955
3858   -30286
3859    92685
3860    92118
3861   -30416
3862  -115127
3863   -43441
3864    95188
3865    99312
3866   -34262
3867  -115562
3868   -39495
3869    84857
3870    97849
3871   -21851
3872  -118137
3873   -49167
3874    87866
3875   100319
3876   -23094
3877  -110891
3878   -51803
3879    76535
3880   106268
3881   -13555
3882  -115841
3883   -55371
3884    78453
3885   100934
3886    -8249
3887  -107354
3888   -64044
3889    72391
3890   111149
3891    -6263
3892  -112524
3893   -61001
3894    69677
3895   105084
3896      -13
3897  -106827
3898   -71571
3899    67098
3900   111422
3901      212
3902  -106389
3903   -67927
3904    61128
3905   109879
3906     7984
3907  -106877
3908   -75727
3909    61907
3910   112181
3911     7683
3912  -102640
3913   -74996
3914    53539
3915   112887
3916    16113
3917  -106484
3918   -79171
3919    53929
3920   109452
3921    19729
3922   -97257
3923   -84491
3924    46671
3925   116545
3926    23858
3927   -98282
3928   -82830
3929    43324
3930   108094
3931    31504
3932   -92250
3933   -92828
3934    37174
3935   114859
3936    31752
3937   -90146
3938   -88725
3939    29488
3940   111603
3941    41574
3942   -89117
3943   -94835
3944    32339
3945   111537
3946    39570
3947   -82464
3948   -95518
3949    22484
3950   113616
3951    47656
3952   -87481
3953   -97133
3954    23184
3955   108756
3956    47481
3957   -77142
3958  -101652
3959    14414
3960   113136
3961    52007
3962   -80894
3963   -98504
3964    14671
3965   105892
3966    57790
3967   -71552
3968  -104084
3969     8034
3970   112051
3971    57464
3972   -70250
3973  -101204
3974     1707
3975   103436
3976    66281
3977   -65436
3978  -106945
3979      221
3980   104333
3981    64745
3982   -59648
3983  -105703
3984    -9628
3985   103525
3986    73904
3987   -59961
3988  -108192
3989    -6732
3990    98568
3991    71835
3992   -51439
3993  -109103
3994   -17123
3995   102166
3996    76121
3997   -54276
3998  -106886
3999   -16751
4000    95223
4001    79548
4002   -45561
4003  -110894
4004   -21090
4005    98078
4006    80631
4007   -44617
4008  -107820
4009   -26672
4010    92398
4011    86453
4012   -41310
4013  -112419
4014   -27420
4015    91956
4016    83087
4017   -33354
4018  -108051
4019   -37365
4020    86531
4021    93155
4022   -33217
4023  -109813
4024   -34606
4025    84366
4026    89266
4027   -22460
4028  -106337
4029   -44377
4030    82162
4031    95329
4032   -24071
4033  -107784
4034   -44216
4035    76096
4036    95014
4037   -15430
4038  -108584
4039   -52277
4040    79019
4041    97258
4042   -16872
4043  -104445
4044   -52931
4045    70659
4046   101512
4047    -9637
4048  -108194
4049   -54849
4050    72939
4051    98848
4052    -7009
4053  -102097
4054   -62071
4055    66247
4056   104621
4057    -4396
4058  -107021
4059   -60457
4060    64146
4061   100260
4062     2939
4063  -100037
4064   -69201
4065    60534
4066   107410
4067     4650
4068   -99820
4069   -66957
4070    56807
4071   104581
4072    12558
4073   -98867
4074   -75871
4075    51619
4076   104599
4077    14117
4078   -93851
4079   -76373
4080    44979
4081   107061
4082    21649
4083   -96349
4084   -80476
4085    46194
4086   104379
4087    22717
4088   -88789
4089   -82272
4090    38988
4091   109535
4092    29356
4093   -92965
4094   -84319
4095    38673
4096   104584
4097    29730
4098   -87515
4099   -89549
4100    32200
4101   110139
4102    33381
4103   -88619
4104   -87284
4105    30976
4106   106900
4107    41590
4108   -82036
4109   -91748
4110    26859
4111   110643
4112    41234
4113   -79103
4114   -90027
4115    17196
4116   105984
4117    49381
4118   -79434
4119   -97335
4120    16869
4121   105499
4122    48601
4123   -71294
4124   -95650
4125     9396
4126   105241
4127    57785
4128   -70642
4129   -98108
4130     9705
4131   101796
4132    57953
4133   -62763
4134  -100344
4135     2210
4136   103304
4137    61742
4138   -65010
4139   -99906
4140     -425
4141    97970
4142    64127
4143   -60450
4144  -104811
4145    -3099
4146   101667
4147    66751
4148   -56643
4149  -100774
4150    -9019
4151    99399
4152    72566
4153   -54450
4154  -106837
4155   -10921
4156    97073
4157    70395
4158   -48645
4159  -102650
4160   -18797
4161    92055
4162    78779
4163   -46609
4164  -106852
4165   -20767
4166    89788
4167    78438
4168   -39200
4169  -104469
4170   -26391
4171    89569
4172    82899
4173   -37047
4174  -102770
4175   -28707
4176    81914
4177    84310
4178   -29956
4179  -107007
4180   -34347
4181    85873
4182    84481
4183   -30174
4184  -102497
4185   -37545
4186    79317
4187    90959
4188   -24213
4189  -106998
4190   -38578
4191    80851
4192    89121
4193   -21222
4194  -101811
4195   -44492
4196    75777
4197    96115
4198   -18561
4199  -106647
4200   -45664
4201    74246
4202    92819
4203   -12826
4204  -102481
4205   -52957
4206    71452
4207    97928
4208   -12231
4209  -101900
4210   -54244
4211    64445
4212    97759
4213    -2793
4214  -100386
4215   -58518
4216    64749
4217    97545
4218    -2209
4219   -96297
4220   -60415
4221    56938
4222    99937
4223     5462
4224   -99047
4225   -64191
4226    58223
4227    98404
4228     6778
4229   -92875
4230   -70548
4231    50120
4232   102204
4233    11234
4234   -95719
4235   -69255
4236    50266
4237    99971
4238    16640
4239   -90132
4240   -75193
4241    48635
4242   103646
4243    16208
4244   -91490
4245   -72713
4246    43081
4247   102519
4248    24515
4249   -88365
4250   -81992
4251    41124
4252   104508
4253    23199
4254   -84909
4255   -80146
4256    34154
4257   103183
4258    32626
4259   -86134
4260   -83716
4261    32786
4262   101485
4263    32633
4264   -78122
4265   -84844
4266    24211
4267   104450
4268    39164
4269   -79470
4270   -86617
4271    24743
4272    99313
4273    42251
4274   -73943
4275   -90360
4276    17728
4277   103381
4278    44484
4279   -73792
4280   -89248
4281    14903
4282    99012
4283    50352
4284   -68847
4285   -94703
4286    12671
4287   103157
4288    50226
4289   -67872
4290   -93077
4291     6083
4292    98958
4293    57065
4294   -66111
4295   -98001
4296     6814
4297    98684
4298    56129
4299   -59404
4300   -97862
4301    -3160
4302    98973
4303    64322
4304   -59159
4305   -97364
4306    -3292
4307    93280
4308    65007
4309   -51563
4310  -100822
4311   -11499
4312    94897
4313    66537
4314   -51369
4315   -97890
4316   -13854
4317    88172
4318    71243
4319   -43836
4320  -100585
4321   -17006
4322    90898
4323    73489
4324   -42577
4325   -98147
4326   -20824
4327    84721
4328    78268
4329   -38972
4330  -103175
4331   -24334
4332    86357
4333    76966
4334   -36907
4335  -100589
4336   -29621
4337    83836
4338    81008
4339   -33892
4340  -102984
4341   -31577
4342    81456
4343    81727
4344   -27449
4345  -101943
4346   -36756
4347    81020
4348    86121
4349   -24938
4350   -99240
4351   -37695
4352    73405
4353    86726
4354   -18801
4355  -101694
4356   -43936
4357    74278
4358    87499
4359   -18933
4360   -95425
4361   -46759
4362    65514
4363    90995
4364   -10443
4365   -97712
4366   -49573
4367    66717
4368    90455
4369    -7016
4370   -94733
4371   -53941
4372    61586
4373    93589
4374    -3364
4375   -96117
4376   -55393
4377    59322
4378    92582
4379      941
4380   -95273
4381   -60953
4382    58404
4383    96764
4384     1480
4385   -95134
4386   -60736
4387    53561
4388    95234
4389     7845
4390   -93635
4391   -67395
4392    53179
4393    98661
4394     8916
4395   -89935
4396   -66960
4397    46285
4398    97611
4399    16265
4400   -89083
4401   -71152
4402    44798
4403    98062
4404    17203
4405   -84615
4406   -72911
4407    37210
4408    97591
4409    22083
4410   -83155
4411   -75625
4412    36252
4413    96626
4414    26376
4415   -80462
4416   -78235
4417    30677
4418    96874
4419    29525
4420   -80164
4421   -76768
4422    28518
4423    96056
4424    35065
4425   -74511
4426   -83318
4427    27425
4428    97852
4429    36493
4430   -76207
4431   -83544
4432    20739
4433    97079
4434    40868
4435   -73003
4436   -87369
4437    18958
4438    97990
4439    43893
4440   -69208
4441   -87605
4442    13722
4443    97072
4444    45864
4445   -68099
4446   -88807
4447    10757
4448    96079
4449    50840
4450   -61712
4451   -90963
4452     4710
4453    94497
4454    52590
4455   -61213
4456   -90912
4457     2575
4458    90934
4459    57428
4460   -55037
4461   -91769
4462    -1609
4463    91525
4464    59959
4465   -55401
4466   -91610
4467    -6461
4468    88433
4469    62893
4470   -50271
4471   -95542
4472    -9080
4473    88403
4474    64084
4475   -47138
4476   -94586
4477   -14025
4478    86219
4479    69311
4480   -45504
4481   -96688
4482   -15300
4483    86189
4484    69618
4485   -38867
4486   -96027
4487   -21163
4488    85401
4489    73340
4490   -39731
4491   -96350
4492   -22957
4493    80190
4494    74752
4495   -31777
4496   -97393
4497   -28817
4498    79296
4499    75435
4500   -31499
4501   -92499
4502   -30786
4503    74992
4504    79237
4505   -23314
4506   -95302
4507   -34135
4508    73808
4509    80155
4510   -23027
4511   -92433
4512   -38766
4513    70234
4514    83080
4515   -19308
4516   -93824
4517   -39848
4518    67352
4519    83336
4520   -14836
4521   -93386
4522   -47138
4523    65645
4524    86063
4525   -12689
4526   -94089
4527   -45552
4528    62523
4529    86501
4530    -7188
4531   -93995
4532   -51593
4533    61726
4534    89525
4535    -4967
4536   -92053
4537   -52868
4538    56863
4539    89398
4540     -623
4541   -90512
4542   -56226
4543    55322
4544    89418
4545     3063
4546   -87728
4547   -60371
4548    50969
4549    93460
4550     7237
4551   -87029
4552   -59943
4553    47882
4554    90904
4555    12116
4556   -83550
4557   -65454
4558    43204
4559    94083
4560    12418
4561   -83474
4562   -65342
4563    39382
4564    91549
4565    20605
4566   -81708
4567   -70111
4568    38964
4569    94260
4570    20510
4571   -79351
4572   -70001
4573    33038
4574    94239
4575    26935
4576   -80106
4577   -76238
4578    33007
4579    92652
4580    27119
4581   -76410
4582   -77001
4583    27909
4584    96870
4585    31832
4586   -75504
4587   -77259
4588    26542
4589    91788
4590    34195
4591   -69438
4592   -81832
4593    20357
4594    95834
4595    36273
4596   -69454
4597   -78675
4598    16231
4599    90530
4600    42068
4601   -63879
4602   -85553
4603    13141
4604    92451
4605    42484
4606   -62496
4607   -81248
4608     7504
4609    89613
4610    49683
4611   -60802
4612   -88032
4613     7956
4614    88375
4615    49013
4616   -54800
4617   -84977
4618     1487
4619    91085
4620    56134
4621   -59283
4622   -88609
4623      848
4624    85363
4625    55177
4626   -50021
4627   -91177
4628    -7102
4629    90700
4630    60098
4631   -52104
4632   -90176
4633    -7319
4634    83535
4635    64660
4636   -44134
4637   -94396
4638   -11654
4639    86881
4640    62695
4641   -42375
4642   -89425
4643   -16890
4644    80176
4645    68084
4646   -39101
4647   -93170
4648   -17782
4649    79342
4650    65706
4651   -34011
4652   -89601
4653   -25067
4654    77251
4655    73432
4656   -33667
4657   -90898
4658   -22814
4659    73021
4660    71059
4661   -25837
4662   -89688
4663   -31524
4664    74651
4665    77805
4666   -27573
4667   -89970
4668   -30372
4669    68522
4670    77630
4671   -19281
4672   -93856
4673   -35059
4674    71493
4675    78668
4676   -20261
4677   -89258
4678   -41560
4679    65348
4680    82440
4681   -13634
4682   -93439
4683   -40947
4684    65558
4685    80828
4686   -10140
4687   -87383
4688   -48237
4689    60083
4690    84984
4691    -9152
4692   -88657
4693   -45892
4694    57568
4695    82403
4696    -1424
4697   -85591
4698   -53730
4699    54688
4700    85895
4701    -2886
4702   -84148
4703   -52546
4704    49466
4705    85689
4706     4549
4707   -86050
4708   -56610
4709    50431
4710    87599
4711     3377
4712   -81227
4713   -59627
4714    43734
4715    90199
4716    11485
4717   -84271
4718   -60256
4719    44329
4720    87578
4721    13879
4722   -79700
4723   -66015
4724    38050
4725    93997
4726    17179
4727   -80361
4728   -64572
4729    37584
4730    87718
4731    21394
4732   -76678
4733   -70461
4734    33519
4735    90315
4736    21409
4737   -75640
4738   -69026
4739    28336
4740    87650
4741    29547
4742   -71406
4743   -73362
4744    27699
4745    89245
4746    28624
4747   -67705
4748   -73765
4749    20267
4750    90105
4751    33799
4752   -68854
4753   -73961
4754    20738
4755    85484
4756    35918
4757   -63094
4758   -78810
4759    15637
4760    88575
4761    39140
4762   -65069
4763   -79711
4764    12247
4765    85628
4766    43378
4767   -60574
4768   -83252
4769     9410
4770    89429
4771    44609
4772   -59040
4773   -81180
4774     5211
4775    85969
4776    49996
4777   -54919
4778   -86806
4779     3387
4780    83953
4781    49312
4782   -51392
4783   -83792
4784    -2690
4785    83797
4786    55770
4787   -49800
4788   -84617
4789    -3492
4790    80676
4791    55620
4792   -44144
4793   -85251
4794    -9837
4795    80775
4796    58157
4797   -44780
4798   -84707
4799    -9912
4800    75592
4801    59191
4802   -39271
4803   -87295
4804   -16799
4805    78212
4806    62688
4807   -38443
4808   -85601
4809   -18516
4810    75409
4811    67556
4812   -34049
4813   -89161
4814   -21728
4815    74734
4816    67466
4817   -29940
4818   -86038
4819   -27137
4820    72251
4821    71598
4822   -28083
4823   -88398
4824   -26084
4825    70483
4826    70201
4827   -23307
4828   -87213
4829   -31368
4830    68723
4831    74476
4832   -21919
4833   -87267
4834   -33117
4835    64808
4836    74153
4837   -15696
4838   -86738
4839   -36621
4840    63763
4841    75893
4842   -15172
4843   -83855
4844   -40835
4845    59651
4846    77116
4847    -9465
4848   -85460
4849   -43301
4850    58455
4851    79022
4852    -6826
4853   -82729
4854   -45352
4855    54617
4856    82058
4857    -4301
4858   -84658
4859   -48005
4860    53327
4861    82198
4862       61
4863   -82644
4864   -52442
4865    50054
4866    84454
4867     1939
4868   -82692
4869   -53803
4870    46199
4871    84261
4872     7463
4873   -79662
4874   -57649
4875    45715
4876    85670
4877     8760
4878   -78264
4879   -58364
4880    39551
4881    84456
4882    14010
4883   -78111
4884   -60742
4885    38750
4886    82210
4887    14845
4888   -72470
4889   -62992
4890    32807
4891    85935
4892    19413
4893   -73250
4894   -64309
4895    31554
4896    83278
4897    22098
4898   -70266
4899   -66733
4900    27416
4901    85323
4902    25918
4903   -68945
4904   -68878
4905    24825
4906    84930
4907    30351
4908   -67370
4909   -72741
4910    22131
4911    85835
4912    31080
4913   -65064
4914   -72971
4915    17867
4916    84785
4917    37059
4918   -63550
4919   -75373
4920    16720
4921    84537
4922    37766
4923   -59003
4924   -76217
4925    11353
4926    84440
4927    43233
4928   -57745
4929   -77076
4930    10213
4931    80814
4932    43361
4933   -53551
4934   -78332
4935     4682
4936    81745
4937    47277
4938   -52773
4939   -76924
4940     3156
4941    78020
4942    47665
4943   -47451
4944   -80296
4945     -954
4946    79926
4947    50935
4948   -47502
4949   -79651
4950    -6309
4951    78137
4952    54749
4953   -44437
4954   -83064
4955    -7676
4956    77972
4957    55163
4958   -41001
4959   -82024
4960   -13522
4961    75249
4962    60821
4963   -37268
4964   -84725
4965   -13611
4966    74107
4967    60143
4968   -34743
4969   -84166
4970   -19164
4971    71866
4972    63913
4973   -33221
4974   -83314
4975   -19094
4976    70275
4977    64576
4978   -28885
4979   -83681
4980   -23637
4981    68236
4982    65594
4983   -26591
4984   -82270
4985   -25968
4986    65130
4987    69019
4988   -21359
4989   -83121
4990   -28839
4991    64958
4992    66379
4993   -20217
4994   -80065
4995   -33421
4996    61062
4997    72360
4998   -17279
4999   -82810
5000   -34721
5001    60332
5002    72016
5003   -13199
5004   -81817
5005   -40635
5006    57945
5007    76200
5008   -11590
5009   -82039
5010   -41633
5011    53416
5012    76415
5013    -5629
5014   -80584
5015   -44979
5016    52937
5017    76736
5018    -5228
5019   -78308
5020   -44518
5021    47551
5022    76963
5023      588
5024   -79618
5025   -49346
5026    47266
5027    76146
5028     1361
5029   -75747
5030   -51691
5031    43375
5032    79776
5033     6024
5034   -74515
5035   -51728
5036    41815
5037    77237
5038     9543
5039   -72734
5040   -56013
5041    39216
5042    82261
5043    12224
5044   -72557
5045   -56285
5046    33425
5047    78685
5048    15110
5049   -71853
5050   -63115
5051    33120
5052    81961
5053    16923
5054   -69538
5055   -61394
5056    28500
5057    83764
5058    23528
5059   -70216
5060   -64898
5061    29316
5062    81950
5063    23485
5064   -65364
5065   -67096
5066    22368
5067    83127
5068    27551
5069   -66056
5070   -67223
5071    21731
5072    79198
5073    31147
5074   -60301
5075   -70776
5076    18510
5077    82245
5078    31686
5079   -60504
5080   -67511
5081    14598
5082    77526
5083    36566
5084   -57374
5085   -72385
5086    13975
5087    78279
5088    37337
5089   -54430
5090   -71647
5091     6600
5092    77326
5093    42577
5094   -53819
5095   -75682
5096     8213
5097    78211
5098    41849
5099   -47553
5100   -75333
5101      565
5102    77679
5103    47929
5104   -49531
5105   -76100
5106    -1866
5107    74417
5108    49988
5109   -43086
5110   -81144
5111    -6571
5112    78019
5113    49999
5114   -43052
5115   -75459
5116    -7802
5117    71846
5118    54624
5119   -38233
5120   -79207
5121    -8438
5122    74036
5123    53043
5124   -37155
5125   -75745
5126   -14714
5127    68098
5128    59995
5129   -33023
5130   -80320
5131   -13795
5132    67222
5133    57245
5134   -28057
5135   -77462
5136   -21682
5137    68367
5138    62160
5139   -31058
5140   -78772
5141   -20161
5142    63255
5143    63274
5144   -22758
5145   -81268
5146   -27545
5147    65408
5148    64821
5149   -22873
5150   -78172
5151   -29074
5152    59558
5153    69001
5154   -16973
5155   -82973
5156   -30971
5157    61561
5158    66285
5159   -17259
5160   -77714
5161   -35462
5162    55871
5163    73171
5164   -13500
5165   -78966
5166   -34507
5167    54862
5168    67825
5169    -7474
5170   -75191
5171   -41856
5172    53225
5173    72919
5174    -8649
5175   -75637
5176   -38467
5177    47964
5178    71255
5179    -1064
5180   -75410
5181   -46191
5182    48507
5183    73950
5184    -2277
5185   -72119
5186   -44855
5187    42674
5188    75760
5189     4222
5190   -76455
5191   -49453
5192    45808
5193    74779
5194     5363
5195   -69551
5196   -52627
5197    37640
5198    79406
5199     9826
5200   -73802
5201   -53659
5202    37965
5203    77287
5204    12554
5205   -69296
5206   -59728
5207    35094
5208    79733
5209    13386
5210   -67936
5211   -55300
5212    29374
5213    76308
5214    18888
5215   -68034
5216   -60382
5217    29716
5218    77266
5219    18390
5220   -63689
5221   -58792
5222    22425
5223    76867
5224    25731
5225   -64058
5226   -63070
5227    24198
5228    74587
5229    24443
5230   -58744
5231   -64124
5232    19099
5233    78039
5234    29241
5235   -61216
5236   -64456
5237    17810
5238    73508
5239    31368
5240   -55221
5241   -69633
5242    13006
5243    77272
5244    33383
5245   -55348
5246   -68427
5247    10174
5248    74495
5249    39078
5250   -53120
5251   -73296
5252    10111
5253    76100
5254    38596
5255   -48459
5256   -69703
5257     3147
5258    75380
5259    44046
5260   -48487
5261   -72157
5262     2688
5263    72206
5264    43209
5265   -43314
5266   -73337
5267    -3028
5268    73716
5269    44802
5270   -45069
5271   -71801
5272    -1849
5273    67754
5274    50019
5275   -38139
5276   -75767
5277    -5136
5278    70325
5279    50046
5280   -38000
5281   -72418
5282   -11126
5283    65292
5284    54748
5285   -34326
5286   -78179
5287   -12391
5288    66427
5289    55499
5290   -31039
5291   -75172
5292   -17398
5293    65674
5294    59687
5295   -29393
5296   -77125
5297   -18545
5298    64273
5299    60124
5300   -24220
5301   -76653
5302   -23019
5303    62663
5304    61468
5305   -24579
5306   -75973
5307   -23925
5308    58280
5309    62620
5310   -19217
5311   -77481
5312   -27846
5313    59276
5314    62577
5315   -17786
5316   -73472
5317   -29908
5318    54643
5319    67295
5320   -15675
5321   -75955
5322   -30500
5323    54826
5324    64322
5325   -11696
5326   -74162
5327   -35524
5328    51857
5329    68405
5330   -10839
5331   -73744
5332   -35546
5333    48269
5334    68625
5335    -4276
5336   -75422
5337   -42349
5338    48061
5339    70254
5340    -2817
5341   -71695
5342   -42006
5343    43595
5344    71267
5345     1807
5346   -72709
5347   -46256
5348    44470
5349    72832
5350     1721
5351   -66970
5352   -48764
5353    39144
5354    74589
5355     4465
5356   -70189
5357   -47622
5358    37095
5359    70337
5360     9071
5361   -65094
5362   -52380
5363    34606
5364    74891
5365     9228
5366   -66819
5367   -49870
5368    30891
5369    71802
5370    14624
5371   -64743
5372   -55342
5373    30265
5374    73517
5375    14940
5376   -62793
5377   -54341
5378    25232
5379    73610
5380    22036
5381   -62624
5382   -60024
5383    26141
5384    73062
5385    21439
5386   -58690
5387   -61542
5388    19494
5389    74200
5390    25579
5391   -59897
5392   -61849
5393    18889
5394    72007
5395    29272
5396   -54716
5397   -64933
5398    15005
5399    75368
5400    30609
5401   -53455
5402   -63336
5403    12735
5404    71501
5405    33672
5406   -52253
5407   -67709
5408    12179
5409    72396
5410    32482
5411   -49371
5412   -64567
5413     5888
5414    70748
5415    37056
5416   -49166
5417   -67538
5418     5408
5419    68495
5420    39526
5421   -42587
5422   -67935
5423     1852
5424    70958
5425    42296
5426   -44286
5427   -68668
5428     -495
5429    66248
5430    45153
5431   -39520
5432   -71540
5433    -5104
5434    68327
5435    47151
5436   -38583
5437   -70920
5438    -7304
5439    65415
5440    50736
5441   -34559
5442   -74204
5443   -10049
5444    65958
5445    50471
5446   -31214
5447   -70836
5448   -13749
5449    62782
5450    53421
5451   -30595
5452   -74476
5453   -15365
5454    61849
5455    53701
5456   -26017
5457   -71636
5458   -18296
5459    60872
5460    55350
5461   -25951
5462   -71526
5463   -18969
5464    58035
5465    57426
5466   -20124
5467   -72679
5468   -22903
5469    58559
5470    58963
5471   -19378
5472   -70776
5473   -26145
5474    54415
5475    62094
5476   -17491
5477   -72721
5478   -27688
5479    53535
5480    61501
5481   -13239
5482   -71005
5483   -31491
5484    51723
5485    65602
5486   -10348
5487   -70049
5488   -32994
5489    49819
5490    64533
5491    -7597
5492   -69895
5493   -37063
5494    49358
5495    66300
5496    -5144
5497   -70447
5498   -37792
5499    44600
5500    67381
5501    -2339
5502   -67875
5503   -40168
5504    44297
5505    67703
5506    -1140
5507   -66181
5508   -42794
5509    40664
5510    68206
5511     2858
5512   -67239
5513   -44118
5514    39733
5515    66893
5516     3626
5517   -65050
5518   -47409
5519    34615
5520    68623
5521     7349
5522   -64009
5523   -46795
5524    33735
5525    69635
5526    12947
5527   -63076
5528   -51203
5529    30661
5530    70498
5531    14363
5532   -60786
5533   -51849
5534    26774
5535    71084
5536    18249
5537   -61372
5538   -55658
5539    25841
5540    70653
5541    19798
5542   -59265
5543   -56813
5544    22167
5545    70204
5546    21715
5547   -57458
5548   -58107
5549    21718
5550    69346
5551    23357
5552   -55045
5553   -59039
5554    18221
5555    70543
5556    26131
5557   -53017
5558   -58940
5559    15171
5560    68909
5561    28290
5562   -51109
5563   -60758
5564    13124
5565    69633
5566    30352
5567   -47993
5568   -62045
5569     9521
5570    69589
5571    34574
5572   -46191
5573   -64378
5574     7556
5575    68645
5576    37266
5577   -45825
5578   -64737
5579     4021
5580    66429
5581    40208
5582   -42817
5583   -65547
5584      660
5585    65805
5586    41377
5587   -40632
5588   -68076
5589    -1338
5590    66774
5591    43674
5592   -37033
5593   -67248
5594    -4532
5595    64260
5596    44978
5597   -35077
5598   -67164
5599    -6096
5600    62807
5601    46071
5602   -34043
5603   -67986
5604    -8493
5605    61432
5606    47418
5607   -31711
5608   -67232
5609   -11374
5610    59958
5611    50681
5612   -28323
5613   -68409
5614   -14215
5615    58602
5616    52151
5617   -28392
5618   -68116
5619   -17196
5620    57514
5621    53970
5622   -23397
5623   -68539
5624   -20150
5625    56542
5626    55659
5627   -21412
5628   -69109
5629   -22569
5630    53896
5631    58656
5632   -18434
5633   -69491
5634   -26373
5635    51685
5636    59498
5637   -15218
5638   -69284
5639   -26206
5640    50513
5641    57813
5642   -12999
5643   -67676
5644   -30481
5645    49232
5646    61615
5647   -10280
5648   -67595
5649   -32564
5650    47482
5651    61916
5652    -8549
5653   -66198
5654   -33564
5655    46401
5656    62830
5657    -6266
5658   -66018
5659   -36153
5660    43180
5661    63474
5662    -3056
5663   -64627
5664   -38508
5665    41554
5666    63827
5667     -234
5668   -64782
5669   -41561
5670    37705
5671    65537
5672     3504
5673   -63490
5674   -42821
5675    37312
5676    66839
5677     6195
5678   -62305
5679   -45044
5680    33285
5681    67829
5682     8890
5683   -62413
5684   -47957
5685    32422
5686    65777
5687    11190
5688   -60337
5689   -47901
5690    28664
5691    67395
5692    13622
5693   -59024
5694   -49620
5695    27196
5696    66168
5697    15790
5698   -57849
5699   -52473
5700    26260
5701    67111
5702    17289
5703   -54558
5704   -52970
5705    22331
5706    66663
5707    20639
5708   -54865
5709   -54622
5710    20321
5711    66633
5712    22831
5713   -52575
5714   -56771
5715    16809
5716    66026
5717    26019
5718   -50245
5719   -58393
5720    12885
5721    66062
5722    29185
5723   -49135
5724   -60295
5725    12184
5726    66996
5727    30732
5728   -47786
5729   -60239
5730     8280
5731    65266
5732    34117
5733   -45137
5734   -61908
5735     6229
5736    64276
5737    35137
5738   -41861
5739   -61781
5740     3541
5741    64018
5742    35517
5743   -41417
5744   -61679
5745     2392
5746    62928
5747    38722
5748   -37104
5749   -62845
5750    -1042
5751    63603
5752    40158
5753   -36723
5754   -63680
5755    -2682
5756    62365
5757    42754
5758   -33810
5759   -64769
5760    -6308
5761    61071
5762    43995
5763   -31945
5764   -64785
5765   -10536
5766    58810
5767    46928
5768   -29337
5769   -66390
5770   -11345
5771    59511
5772    49255
5773   -26557
5774   -65819
5775   -15343
5776    57025
5777    51551
5778   -25289
5779   -65508
5780   -16942
5781    54522
5782    52060
5783   -22925
5784   -65821
5785   -20064
5786    52947
5787    53613
5788   -20532
5789   -64815
5790   -21001
5791    52179
5792    54760
5793   -16687
5794   -66367
5795   -23032
5796    50903
5797    54623
5798   -14894
5799   -64665
5800   -26700
5801    49247
5802    56702
5803   -13257
5804   -65352
5805   -27488
5806    45250
5807    57079
5808    -9658
5809   -63920
5810   -31784
5811    44538
5812    60107
5813    -8198
5814   -63238
5815   -31102
5816    42550
5817    60012
5818    -4283
5819   -63406
5820   -36892
5821    40132
5822    61262
5823    -2828
5824   -62457
5825   -37149
5826    37091
5827    62218
5828      868
5829   -61869
5830   -39116
5831    36724
5832    60774
5833     2924
5834   -60446
5835   -41972
5836    34937
5837    63694
5838     4324
5839   -61358
5840   -39869
5841    32789
5842    62195
5843     7756
5844   -58532
5845   -44748
5846    30281
5847    64325
5848     8892
5849   -58303
5850   -44395
5851    27549
5852    63575
5853    13526
5854   -56347
5855   -48568
5856    26735
5857    63356
5858    13542
5859   -54095
5860   -49141
5861    22586
5862    65134
5863    17883
5864   -53852
5865   -51347
5866    20946
5867    62897
5868    21081
5869   -49903
5870   -52627
5871    17064
5872    64934
5873    23210
5874   -50243
5875   -54633
5876    17028
5877    63119
5878    26100
5879   -47694
5880   -55869
5881    14557
5882    63807
5883    26092
5884   -46710
5885   -54712
5886    11238
5887    61999
5888    29613
5889   -45237
5890   -57996
5891    10477
5892    62279
5893    28461
5894   -42503
5895   -57074
5896     5322
5897    62694
5898    32839
5899   -42761
5900   -57542
5901     4580
5902    60019
5903    34400
5904   -37579
5905   -60220
5906      474
5907    62181
5908    37685
5909   -37057
5910   -59942
5911    -1887
5912    57960
5913    40380
5914   -33792
5915   -63574
5916    -3332
5917    59007
5918    40284
5919   -32524
5920   -61145
5921    -8216
5922    56414
5923    45085
5924   -30883
5925   -64162
5926    -8152
5927    55745
5928    44123
5929   -27961
5930   -62964
5931   -12673
5932    55995
5933    47589
5934   -28401
5935   -61776
5936   -11356
5937    53894
5938    45838
5939   -23700
5940   -63116
5941   -14756
5942    53382
5943    50052
5944   -23728
5945   -61349
5946   -16366
5947    50654
5948    48943
5949   -19042
5950   -64078
5951   -19262
5952    50356
5953    51866
5954   -16698
5955   -61294
5956   -22931
5957    47622
5958    56165
5959   -13842
5960   -63380
5961   -24799
5962    46897
5963    54748
5964   -11362
5965   -60866
5966   -29021
5967    45273
5968    57040
5969    -9309
5970   -61801
5971   -29345
5972    41112
5973    56052
5974    -7667
5975   -61399
5976   -31580
5977    41182
5978    56127
5979    -6543
5980   -59992
5981   -31317
5982    38527
5983    57734
5984    -2737
5985   -61061
5986   -33574
5987    39521
5988    56778
5989     -738
5990   -57761
5991   -37081
5992    36045
5993    60155
5994     2206
5995   -58568
5996   -39139
5997    34471
5998    59857
5999     4387
6000   -56141
6001   -40757
6002    31246
6003    61025
6004     6824
6005   -56847
6006   -41709
6007    27655
6008    60830
6009    10788
6010   -54665
6011   -45457
6012    27471
6013    61144
6014    11719
6015   -51796
6016   -45680
6017    24149
6018    61934
6019    16099
6020   -52564
6021   -46717
6022    23216
6023    60952
6024    16555
6025   -50821
6026   -48327
6027    19650
6028    62914
6029    19154
6030   -50197
6031   -48702
6032    16866
6033    59790
6034    19856
6035   -47931
6036   -51334
6037    15958
6038    60825
6039    21189
6040   -47189
6041   -50902
6042    13432
6043    59990
6044    25869
6045   -45894
6046   -53750
6047    11410
6048    60404
6049    26244
6050   -42073
6051   -54706
6052     7548
6053    60066
6054    29468
6055   -41390
6056   -55759
6057     6466
6058    57898
6059    31677
6060   -37783
6061   -57434
6062     3137
6063    58996
6064    33719
6065   -36544
6066   -57573
6067      138
6068    57444
6069    35144
6070   -36186
6071   -58370
6072     -893
6073    58357
6074    36114
6075   -34289
6076   -57705
6077    -4087
6078    57169
6079    38413
6080   -33060
6081   -59220
6082    -4925
6083    54093
6084    39762
6085   -29106
6086   -58973
6087    -8823
6088    53693
6089    41739
6090   -30838
6091   -60479
6092    -8492
6093    51611
6094    43614
6095   -24106
6096   -60430
6097   -12540
6098    52698
6099    45561
6100   -22532
6101   -59192
6102   -14770
6103    49152
6104    48243
6105   -19939
6106   -59913
6107   -18139
6108    50137
6109    46781
6110   -18942
6111   -59449
6112   -20489
6113    47131
6114    50171
6115   -16222
6116   -60391
6117   -21665
6118    46170
6119    49624
6120   -12840
6121   -58741
6122   -24511
6123    44638
6124    51751
6125   -12838
6126   -59723
6127   -24055
6128    42940
6129    51524
6130    -8825
6131   -59067
6132   -26325
6133    41170
6134    53778
6135    -8443
6136   -58133
6137   -28472
6138    39971
6139    54893
6140    -6487
6141   -59142
6142   -31329
6143    38617
6144    54513
6145    -1102
6146   -55974
6147   -34202
6148    34602
6149    57338
6150      -53
6151   -56293
6152   -36286
6153    34018
6154    56644
6155     3030
6156   -55550
6157   -39195
6158    31457
6159    57303
6160     3726
6161   -54754
6162   -37124
6163    29532
6164    56910
6165     7860
6166   -53072
6167   -40630
6168    28478
6169    58853
6170     6812
6171   -51567
6172   -41539
6173    24706
6174    58827
6175    11745
6176   -51604
6177   -43088
6178    25057
6179    57968
6180    11652
6181   -49705
6182   -45404
6183    22383
6184    58690
6185    13881
6186   -49920
6187   -44422
6188    19571
6189    58396
6190    17979
6191   -46765
6192   -47639
6193    16247
6194    58003
6195    19913
6196   -45215
6197   -47840
6198    13154
6199    56786
6200    22439
6201   -44661
6202   -51288
6203    13176
6204    58869
6205    23073
6206   -41587
6207   -50579
6208     9299
6209    57666
6210    27009
6211   -41442
6212   -52025
6213     9974
6214    57958
6215    29040
6216   -38924
6217   -52852
6218     5506
6219    57293
6220    28397
6221   -39032
6222   -53364
6223     3019
6224    56024
6225    32623
6226   -35772
6227   -55698
6228     2512
6229    57255
6230    32273
6231   -36038
6232   -54371
6233     -967
6234    55269
6235    36318
6236   -32807
6237   -56520
6238    -1546
6239    53118
6240    36592
6241   -29898
6242   -55087
6243    -6484
6244    52266
6245    40617
6246   -29505
6247   -57387
6248    -7581
6249    49306
6250    39400
6251   -24510
6252   -56157
6253   -11081
6254    50775
6255    43557
6256   -24274
6257   -56233
6258   -11111
6259    48466
6260    43605
6261   -21759
6262   -58431
6263   -13997
6264    49189
6265    44248
6266   -20948
6267   -55759
6268   -16885
6269    47422
6270    46422
6271   -19173
6272   -57782
6273   -15592
6274    46630
6275    45921
6276   -16317
6277   -57102
6278   -19736
6279    43668
6280    49447
6281   -15660
6282   -55653
6283   -21541
6284    41555
6285    49776
6286   -10576
6287   -58216
6288   -24468
6289    40503
6290    49477
6291   -10501
6292   -55922
6293   -26679
6294    37990
6295    52443
6296    -6194
6297   -55628
6298   -28375
6299    38081
6300    51491
6301    -3361
6302   -55342
6303   -31756
6304    34288
6305    52662
6306    -1296
6307   -53891
6308   -30784
6309    34496
6310    52540
6311     -170
6312   -52176
6313   -34432
6314    32128
6315    54454
6316     1447
6317   -52401
6318   -35316
6319    30909
6320    54382
6321     3911
6322   -52546
6323   -36428
6324    28568
6325    55442
6326     4744
6327   -49443
6328   -37791
6329    25808
6330    56259
6331     8316
6332   -50146
6333   -40130
6334    24825
6335    55597
6336    10858
6337   -46552
6338   -41479
6339    22294
6340    57444
6341    12123
6342   -47790
6343   -42714
6344    19608
6345    55693
6346    14812
6347   -45511
6348   -45063
6349    17658
6350    55025
6351    16626
6352   -45241
6353   -44742
6354    16141
6355    54219
6356    18770
6357   -41878
6358   -47216
6359    15619
6360    55135
6361    19305
6362   -43039
6363   -46787
6364    11183
6365    55750
6366    21533
6367   -41789
6368   -49990
6369    10721
6370    55309
6371    23376
6372   -39651
6373   -49035
6374     7455
6375    55063
6376    26267
6377   -38950
6378   -49348
6379     8464
6380    54827
6381    28551
6382   -35765
6383   -51420
6384     3895
6385    53824
6386    30266
6387   -33629
6388   -51098
6389     2163
6390    51710
6391    32387
6392   -31432
6393   -51521
6394      -95
6395    52636
6396    33978
6397   -29574
6398   -52866
6399    -3226
6400    50294
6401    35556
6402   -27612
6403   -52475
6404    -5625
6405    50453
6406    37277
6407   -25768
6408   -54324
6409    -6887
6410    49035
6411    36782
6412   -25485
6413   -54775
6414    -9789
6415    48699
6416    38437
6417   -23013
6418   -54330
6419   -10168
6420    48312
6421    40248
6422   -22034
6423   -54807
6424   -13943
6425    45844
6426    42699
6427   -19551
6428   -55611
6429   -15730
6430    45152
6431    44408
6432   -18655
6433   -54139
6434   -17515
6435    42836
6436    44889
6437   -14342
6438   -54757
6439   -18820
6440    41287
6441    46164
6442   -12646
6443   -53829
6444   -21939
6445    39842
6446    47897
6447    -9609
6448   -53750
6449   -24047
6450    38212
6451    46724
6452    -9120
6453   -52990
6454   -24774
6455    38108
6456    47954
6457    -6431
6458   -53021
6459   -27148
6460    37512
6461    50916
6462    -4939
6463   -53176
6464   -28736
6465    34839
6466    48700
6467    -3081
6468   -51595
6469   -30499
6470    33833
6471    51871
6472     -507
6473   -52539
6474   -32289
6475    30313
6476    51492
6477     1421
6478   -48789
6479   -32930
6480    28894
6481    50922
6482     4741
6483   -49732
6484   -36447
6485    28197
6486    53008
6487     5843
6488   -48303
6489   -36299
6490    24643
6491    52674
6492     8499
6493   -48112
6494   -38042
6495    24640
6496    52699
6497    11575
6498   -46349
6499   -39738
6500    20615
6501    52964
6502    11660
6503   -44381
6504   -42082
6505    19027
6506    54104
6507    14508
6508   -44502
6509   -42199
6510    18886
6511    53259
6512    15181
6513   -43147
6514   -43460
6515    16422
6516    53445
6517    16724
6518   -42186
6519   -42509
6520    15054
6521    54112
6522    18686
6523   -39726
6524   -44795
6525    11353
6526    52971
6527    21544
6528   -39955
6529   -45400
6530     8978
6531    51100
6532    25045
6533   -37753
6534   -46743
6535     7762
6536    51675
6537    24792
6538   -34707
6539   -47550
6540     3906
6541    51543
6542    27851
6543   -33282
6544   -49629
6545     3526
6546    50345
6547    28859
6548   -32395
6549   -49671
6550      977
6551    49838
6552    28870
6553   -31219
6554   -50028
6555     -309
6556    50277
6557    30788
6558   -28805
6559   -51432
6560    -2530
6561    49714
6562    33830
6563   -28134
6564   -50162
6565    -4321
6566    47959
6567    35994
6568   -25654
6569   -51494
6570    -6406
6571    47872
6572    37954
6573   -23604
6574   -50031
6575    -8592
6576    43870
6577    37691
6578   -20988
6579   -51284
6580   -10653
6581    45132
6582    37850
6583   -20798
6584   -51727
6585   -12652
6586    42674
6587    41873
6588   -17546
6589   -51635
6590   -15415
6591    42287
6592    42297
6593   -15801
6594   -51463
6595   -16984
6596    41463
6597    43043
6598   -14207
6599   -52915
6600   -18480
6601    40614
6602    44406
6603   -12429
6604   -51791
6605   -20300
6606    39220
6607    43396
6608   -10845
6609   -51531
6610   -21820
6611    37306
6612    45810
6613    -8629
6614   -51985
6615   -23414
6616    36816
6617    47097
6618    -7290
6619   -50111
6620   -25615
6621    34535
6622    48109
6623    -4237
6624   -51289
6625   -26278
6626    32541
6627    47153
6628    -1790
6629   -50690
6630   -29392
6631    30148
6632    48269
6633      212
6634   -48818
6635   -31258
6636    28022
6637    49224
6638     3257
6639   -47933
6640   -32390
6641    28978
6642    49237
6643     2512
6644   -47257
6645   -33032
6646    25655
6647    49115
6648     6521
6649   -47018
6650   -34587
6651    24832
6652    48802
6653     6515
6654   -44838
6655   -36370
6656    22417
6657    50930
6658     8843
6659   -44663
6660   -37475
6661    20615
6662    50300
6663    11211
6664   -43121
6665   -38573
6666    18558
6667    51192
6668    12817
6669   -42919
6670   -39858
6671    17308
6672    49701
6673    16448
6674   -40570
6675   -41893
6676    14236
6677    51638
6678    16249
6679   -39473
6680   -40174
6681    11139
6682    49112
6683    19827
6684   -37319
6685   -43176
6686    10548
6687    49169
6688    19246
6689   -36576
6690   -44217
6691     9408
6692    50632
6693    21949
6694   -35570
6695   -45910
6696     7804
6697    49488
6698    23913
6699   -34217
6700   -47572
6701     7154
6702    49383
6703    25433
6704   -33350
6705   -45795
6706     3827
6707    49393
6708    27924
6709   -30581
6710   -48047
6711     2194
6712    49467
6713    27687
6714   -30874
6715   -47581
6716    -2013
6717    47211
6718    30789
6719   -28158
6720   -48025
6721    -3549
6722    46514
6723    31264
6724   -25354
6725   -48063
6726    -5078
6727    44964
6728    33911
6729   -24268
6730   -48829
6731    -6704
6732    43166
6733    36190
6734   -22207
6735   -49676
6736    -9039
6737    43140
6738    34690
6739   -21655
6740   -48001
6741    -9444
6742    41535
6743    36938
6744   -18693
6745   -50820
6746   -11009
6747    41373
6748    37690
6749   -18032
6750   -50142
6751   -14571
6752    40602
6753    40199
6754   -16106
6755   -50093
6756   -13944
6757    40146
6758    39842
6759   -14170
6760   -49765
6761   -17020
6762    39143
6763    42200
6764   -12852
6765   -47827
6766   -19431
6767    35966
6768    41111
6769    -9291
6770   -48528
6771   -21118
6772    35214
6773    42193
6774    -8389
6775   -47387
6776   -22900
6777    33183
6778    45034
6779    -6109
6780   -48428
6781   -24024
6782    32329
6783    44726
6784    -4414
6785   -47261
6786   -26196
6787    30237
6788    46469
6789    -1986
6790   -47013
6791   -27975
6792    30227
6793    45512
6794     -511
6795   -47591
6796   -29366
6797    28746
6798    46383
6799     1704
6800   -46613
6801   -29906
6802    26334
6803    47671
6804     2556
6805   -46060
6806   -33005
6807    25943
6808    46933
6809     5703
6810   -44374
6811   -33005
6812    22141
6813    49630
6814     8058
6815   -43709
6816   -34287
6817    21294
6818    47529
6819     7245
6820   -40720
6821   -36264
6822    19010
6823    47557
6824    10622
6825   -40234
6826   -36074
6827    17289
6828    46437
6829    13045
6830   -39008
6831   -38503
6832    15697
6833    48431
6834    14350
6835   -39201
6836   -39323
6837    12570
6838    47210
6839    16434
6840   -38952
6841   -40984
6842    13054
6843    48845
6844    17466
6845   -37493
6846   -39961
6847    10833
6848    48975
6849    20928
6850   -35231
6851   -41731
6852     8229
6853    47682
6854    21004
6855   -34302
6856   -42698
6857     6438
6858    47016
6859    23259
6860   -33559
6861   -44298
6862     4226
6863    46766
6864    24975
6865   -30483
6866   -44484
6867     2552
6868    46189
6869    25352
6870   -29567
6871   -44059
6872     1289
6873    44537
6874    28393
6875   -27568
6876   -45489
6877    -1391
6878    45634
6879    27329
6880   -25863
6881   -45511
6882    -3524
6883    43555
6884    29722
6885   -25468
6886   -46732
6887    -5236
6888    44093
6889    31566
6890   -23589
6891   -46737
6892    -6117
6893    43687
6894    33949
6895   -21954
6896   -48080
6897    -5818
6898    42973
6899    34140
6900   -20654
6901   -48715
6902    -8936
6903    42827
6904    35425
6905   -19673
6906   -46886
6907   -11204
6908    38296
6909    37813
6910   -17059
6911   -48871
6912   -13957
6913    39201
6914    37076
6915   -14445
6916   -46380
6917   -16136
6918    37415
6919    40202
6920   -12125
6921   -47395
6922   -16900
6923    35473
6924    39263
6925   -11754
6926   -46175
6927   -19200
6928    36009
6929    41978
6930    -9625
6931   -46278
6932   -19223
6933    34461
6934    42063
6935    -8153
6936   -46932
6937   -21196
6938    32596
6939    43494
6940    -5291
6941   -46459
6942   -22265
6943    31403
6944    42569
6945    -3421
6946   -45113
6947   -24064
6948    29788
6949    43993
6950    -2378
6951   -45003
6952   -25605
6953    27304
6954    44931
6955     -320
6956   -44662
6957   -27121
6958    28263
6959    44882
6960     2118
6961   -43378
6962   -28291
6963    24522
6964    43666
6965     4476
6966   -41920
6967   -29974
6968    22248
6969    44509
6970     4627
6971   -40766
6972   -31820
6973    21927
6974    46351
6975     6567
6976   -41088
6977   -34040
6978    19505
6979    46042
6980     8064
6981   -40337
6982   -33617
6983    18957
6984    46083
6985     9676
6986   -40014
6987   -34774
6988    17494
6989    47469
6990    11788
6991   -39136
6992   -38152
6993    14500
6994    45497
6995    13780
6996   -37890
6997   -36845
6998    12576
6999    47392
7000    15786
7001   -36961
7002   -37976
7003    11153
7004    45299
7005    17170
7006   -34622
7007   -38939
7008     9871
7009    46341
7010    18727
7011   -33483
7012   -40120
7013     8127
7014    44511
7015    19920
7016   -32640
7017   -41025
7018     7097
7019    44487
7020    22119
7021   -30238
7022   -41782
7023     4192
7024    44971
7025    23481
7026   -30474
7027   -42719
7028     3377
7029    44687
7030    25058
7031   -27832
7032   -42535
7033     1194
7034    43879
7035    27729
7036   -27991
7037   -45007
7038    -1114
7039    43316
7040    27724
7041   -25999
7042   -43696
7043    -1400
7044    42874
7045    29763
7046   -25003
7047   -43843
7048    -4554
7049    41930
7050    30728
7051   -20988
7052   -44721
7053    -7029
7054    41489
7055    32565
7056   -21652
7057   -44532
7058    -7811
7059    38643
7060    32963
7061   -19736
7062   -44871
7063    -9878
7064    39680
7065    34220
7066   -15948
7067   -43580
7068   -11720
7069    37681
7070    33688
7071   -15588
7072   -45022
7073   -13476
7074    36691
7075    36299
7076   -14890
7077   -44633
7078   -15025
7079    36439
7080    36669
7081   -13668
7082   -46163
7083   -16944
7084    35718
7085    38534
7086   -11657
7087   -45548
7088   -18099
7089    34970
7090    38997
7091   -10090
7092   -45628
7093   -19384
7094    32992
7095    40147
7096    -5886
7097   -44612
7098   -19895
7099    30626
7100    38990
7101    -4702
7102   -43650
7103   -22677
7104    28882
7105    41616
7106    -3753
7107   -43142
7108   -23073
7109    28020
7110    41396
7111    -1402
7112   -42354
7113   -26094
7114    26217
7115    42122
7116     -503
7117   -41523
7118   -26461
7119    26299
7120    40513
7121     2291
7122   -41981
7123   -27808
7124    24764
7125    45006
7126     3706
7127   -40149
7128   -29249
7129    22425
7130    44338
7131     5060
7132   -42242
7133   -30471
7134    22389
7135    43264
7136     6863
7137   -38737
7138   -32260
7139    19426
7140    45942
7141     8383
7142   -38824
7143   -33743
7144    17980
7145    43701
7146     9430
7147   -37367
7148   -34469
7149    15547
7150    44377
7151    11993
7152   -36667
7153   -34533
7154    14093
7155    44446
7156    12423
7157   -34803
7158   -35314
7159    11144
7160    43681
7161    14207
7162   -35707
7163   -36388
7164    10899
7165    43028
7166    17159
7167   -33244
7168   -37017
7169     9781
7170    42758
7171    18265
7172   -32384
7173   -39458
7174     7319
7175    43588
7176    21319
7177   -32188
7178   -38951
7179     7433
7180    43594
7181    22210
7182   -30697
7183   -40564
7184     4710
7185    43731
7186    21814
7187   -29662
7188   -41128
7189     1913
7190    42287
7191    23623
7192   -27157
7193   -41125
7194     2503
7195    42049
7196    24954
7197   -25071
7198   -41194
7199    -2016
7200    39666
7201    26119
7202   -24947
7203   -40981
7204    -2394
7205    39730
7206    28631
7207   -23072
7208   -43236
7209    -4141
7210    39128
7211    29618
7212   -21542
7213   -42975
7214    -4716
7215    38794
7216    29686
7217   -19775
7218   -43355
7219    -7064
7220    38210
7221    32008
7222   -18510
7223   -42888
7224    -9090
7225    37421
7226    32212
7227   -16028
7228   -44463
7229   -12079
7230    37165
7231    33585
7232   -16220
7233   -43406
7234   -11823
7235    35226
7236    34652
7237   -13423
7238   -43748
7239   -14457
7240    34827
7241    35455
7242   -11697
7243   -43033
7244   -16105
7245    32470
7246    37771
7247   -10297
7248   -43216
7249   -16507
7250    32177
7251    36090
7252    -8478
7253   -42109
7254   -18308
7255    31491
7256    38257
7257    -6984
7258   -42749
7259   -20124
7260    29991
7261    37857
7262    -5502
7263   -41580
7264   -21063
7265    27601
7266    40019
7267    -2560
7268   -42849
7269   -23340
7270    27001
7271    40630
7272     -741
7273   -41103
7274   -24176
7275    26542
7276    40823
7277     -545
7278   -40551
7279   -26136
7280    23521
7281    41937
7282      658
7283   -41156
7284   -27084
7285    23509
7286    40788
7287     3402
7288   -39401
7289   -27396
7290    22074
7291    41564
7292     4295
7293   -38171
7294   -28973
7295    20002
7296    42075
7297     6182
7298   -37516
7299   -30064
7300    17824
7301    41387
7302     7628
7303   -36728
7304   -30338
7305    15980
7306    41363
7307     9933
7308   -35979
7309   -31959
7310    15779
7311    40416
7312    10197
7313   -34807
7314   -33761
7315    15087
7316    43175
7317    11866
7318   -34099
7319   -34538
7320    13099
7321    41931
7322    13829
7323   -32625
7324   -35889
7325    11628
7326    43129
7327    16049
7328   -32463
7329   -35891
7330     8892
7331    42172
7332    17047
7333   -30177
7334   -37694
7335     7770
7336    41172
7337    18612
7338   -30083
7339   -36861
7340     6153
7341    40866
7342    20535
7343   -29498
7344   -37948
7345     2540
7346    40359
7347    21324
7348   -26332
7349   -38283
7350     1331
7351    39993
7352    22943
7353   -25970
7354   -38615
7355     2025
7356    38867
7357    23833
7358   -25050
7359   -39860
7360    -1157
7361    40368
7362    25036
7363   -24452
7364   -40447
7365    -2139
7366    38192
7367    26680
7368   -21689
7369   -41309
7370    -4098
7371    39508
7372    26360
7373   -21379
7374   -41671
7375    -5602
7376    37907
7377    29412
7378   -19083
7379   -40313
7380    -6118
7381    35936
7382    30586
7383   -18016
7384   -40131
7385    -9156
7386    35686
7387    31236
7388   -15953
7389   -40414
7390   -10060
7391    34064
7392    31773
7393   -14333
7394   -41340
7395   -11251
7396    34205
7397    33408
7398   -13876
7399   -40107
7400   -13103
7401    31158
7402    32735
7403   -10975
7404   -41920
7405   -14545
7406    31733
7407    33978
7408   -10826
7409   -40134
7410   -17335
7411    30560
7412    36296
7413    -8048
7414   -42492
7415   -17882
7416    30914
7417    36850
7418    -7440
7419   -41918
7420   -20236
7421    29270
7422    37579
7423    -5257
7424   -40746
7425   -19827
7426    28768
7427    37367
7428    -3529
7429   -40149
7430   -22190
7431    25688
7432    39210
7433    -3561
7434   -39784
7435   -22301
7436    24433
7437    39196
7438     -236
7439   -38794
7440   -23607
7441    23090
7442    37864
7443     1469
7444   -37427
7445   -25321
7446    21645
7447    39224
7448     3173
7449   -38604
7450   -26589
7451    21801
7452    38170
7453     3747
7454   -36596
7455   -27866
7456    19832
7457    38457
7458     5607
7459   -37050
7460   -29747
7461    17857
7462    40478
7463     8228
7464   -34719
7465   -32220
7466    16904
7467    41873
7468     9052
7469   -33758
7470   -30822
7471    14801
7472    40726
7473    10552
7474   -33986
7475   -33155
7476    14124
7477    41067
7478    11271
7479   -32099
7480   -32452
7481    11287
7482    40730
7483    14050
7484   -31702
7485   -35022
7486    10406
7487    39243
7488    14676
7489   -29452
7490   -34200
7491     7972
7492    39398
7493    15335
7494   -30590
7495   -33912
7496     7658
7497    38767
7498    17845
7499   -27595
7500   -37521
7501     5994
7502    40174
7503    19620
7504   -27788
7505   -35443
7506     4254
7507    38777
7508    21077
7509   -24866
7510   -37017
7511     3682
7512    38664
7513    21813
7514   -24232
7515   -38281
7516     -392
7517    38081
7518    23583
7519   -23777
7520   -39071
7521    -1422
7522    37474
7523    24337
7524   -21469
7525   -39062
7526    -3071
7527    38396
7528    25161
7529   -21067
7530   -38889
7531    -4310
7532    35993
7533    26381
7534   -19089
7535   -38317
7536    -5578
7537    35917
7538    27034
7539   -19358
7540   -37671
7541    -7421
7542    34011
7543    28364
7544   -16411
7545   -38737
7546    -9092
7547    33473
7548    30134
7549   -14737
7550   -37535
7551    -8668
7552    33171
7553    30640
7554   -13761
7555   -40538
7556   -11117
7557    31969
7558    31779
7559   -12372
7560   -40993
7561   -13439
7562    31672
7563    34257
7564   -11408
7565   -39382
7566   -14568
7567    31874
7568    33300
7569    -9601
7570   -40454
7571   -15261
7572    30701
7573    34270
7574    -8271
7575   -38158
7576   -16836
7577    28194
7578    34229
7579    -6414
7580   -38722
7581   -17414
7582    27523
7583    33743
7584    -4923
7585   -38124
7586   -19272
7587    26503
7588    34595
7589    -4201
7590   -38334
7591   -20744
7592    23299
7593    35243
7594    -2911
7595   -37605
7596   -22282
7597    24050
7598    37747
7599    -1146
7600   -37768
7601   -22317
7602    22152
7603    37580
7604     1591
7605   -37114
7606   -26236
7607    21241
7608    37780
7609     3304
7610   -35442
7611   -26458
7612    19193
7613    37895
7614     4983
7615   -36648
7616   -27603
7617    19614
7618    38612
7619     6437
7620   -34167
7621   -28453
7622    16374
7623    38336
7624     8121
7625   -34788
7626   -28070
7627    15310
7628    38113
7629     8158
7630   -33027
7631   -30603
7632    14081
7633    39227
7634     9528
7635   -32684
7636   -28913
7637    13948
7638    37319
7639    11632
7640   -31204
7641   -31735
7642    11627
7643    36919
7644    13102
7645   -29784
7646   -31652
7647     8172
7648    38132
7649    15135
7650   -29393
7651   -33734
7652     8391
7653    38623
7654    16474
7655   -28552
7656   -33516
7657     6356
7658    39343
7659    18721
7660   -27686
7661   -34598
7662     6159
7663    38023
7664    18420
7665   -25823
7666   -35588
7667     4076
7668    37696
7669    19048
7670   -25048
7671   -35288
7672     1865
7673    36835
7674    20333
7675   -23626
7676   -36021
7677      207
7678    36681
7679    21481
7680   -22069
7681   -35073
7682     -259
7683    36808
7684    22221
7685   -21287
7686   -36354
7687    -1720
7688    34053
7689    24304
7690   -20363
7691   -36434
7692    -4325
7693    34789
7694    26086
7695   -18820
7696   -37005
7697    -4512
7698    34101
7699    27400
7700   -17003
7701   -38048
7702    -5338
7703    32792
7704    27238
7705   -16359
7706   -36784
7707    -7578
7708    32368
7709    30093
7710   -14814
7711   -37952
7712    -9073
7713    31963
7714    29521
7715   -12580
7716   -38125
7717    -9995
7718    30531
7719    30563
7720   -11490
7721   -38449
7722   -13216
7723    30447
7724    31216
7725   -10872
7726   -37840
7727   -12141
7728    29780
7729    31711
7730    -9050
7731   -37246
7732   -14590
7733    28051
7734    32780
7735    -8078
7736   -37500
7737   -16571
7738    27748
7739    33248
7740    -7382
7741   -37039
7742   -17271
7743    25429
7744    33655
7745    -4432
7746   -36586
7747   -19090
7748    24934
7749    32847
7750    -3041
7751   -35995
7752   -20311
7753    23166
7754    36101
7755    -1032
7756   -36089
7757   -21710
7758    23301
7759    35553
7760      119
7761   -35639
7762   -22536
7763    20360
7764    35037
7765     1234
7766   -34544
7767   -23339
7768    19842
7769    36155
7770     2606
7771   -34802
7772   -24806
7773    20240
7774    35658
7775     3903
7776   -33913
7777   -25413
7778    18134
7779    37760
7780     5793
7781   -32561
7782   -25568
7783    16486
7784    35477
7785     7525
7786   -32834
7787   -27103
7788    13820
7789    37888
7790     9122
7791   -32731
7792   -27478
7793    14243
7794    37708
7795    10736
7796   -30204
7797   -28629
7798    12609
7799    36912
7800    10572
7801   -29902
7802   -30293
7803    10471
7804    37482
7805    12742
7806   -29296
7807   -31809
7808     9663
7809    38569
7810    13673
7811   -28382
7812   -32000
7813     7579
7814    36559
7815    13861
7816   -27071
7817   -32544
7818     7372
7819    36877
7820    16795
7821   -26568
7822   -33888
7823     6088
7824    36076
7825    17047
7826   -25761
7827   -33492
7828     3873
7829    35673
7830    17897
7831   -24368
7832   -34974
7833     2898
7834    34602
7835    19444
7836   -22263
7837   -33978
7838     1200
7839    35050
7840    21471
7841   -22287
7842   -34147
7843    -1306
7844    34742
7845    23001
7846   -21335
7847   -34981
7848    -2316
7849    34316
7850    23702
7851   -19013
7852   -34996
7853    -2976
7854    32834
7855    24782
7856   -17895
7857   -36655
7858    -3672
7859    33723
7860    26343
7861   -17020
7862   -35989
7863    -6273
7864    33429
7865    26318
7866   -14951
7867   -35894
7868    -8193
7869    30222
7870    27386
7871   -14342
7872   -36067
7873    -8939
7874    30776
7875    27081
7876   -12771
7877   -35643
7878   -10970
7879    29628
7880    28783
7881   -11095
7882   -35374
7883   -11216
7884    29378
7885    28665
7886    -9519
7887   -36063
7888   -12706
7889    27699
7890    31402
7891    -8457
7892   -36868
7893   -14899
7894    26296
7895    30725
7896    -7297
7897   -36895
7898   -15138
7899    26441
7900    30959
7901    -5453
7902   -34642
7903   -17064
7904    25090
7905    33155
7906    -3522
7907   -35219
7908   -18377
7909    23753
7910    32156
7911    -1769
7912   -34730
7913   -18384
7914    22771
7915    32256
7916    -2084
7917   -34701
7918   -19572
7919    20861
7920    32708
7921    -1925
7922   -33288
7923   -20988
7924    20631
7925    33689
7926     -352
7927   -34195
7928   -22395
7929    19708
7930    34647
7931     2067
7932   -32371
7933   -23360
7934    19485
7935    34050
7936     3408
7937   -31835
7938   -24231
7939    18055
7940    34789
7941     4552
7942   -31979
7943   -25811
7944    14612
7945    35886
7946     7791
7947   -30425
7948   -26442
7949    13220
7950    36431
7951     7948
7952   -30968
7953   -27149
7954    13486
7955    35681
7956    10081
7957   -29277
7958   -28875
7959    11352
7960    35820
7961    10338
7962   -28901
7963   -27907
7964    10493
7965    34573
7966    10924
7967   -28151
7968   -29160
7969     9331
7970    35994
7971    13193
7972   -25002
7973   -30260
7974     7721
7975    35129
7976    14763
7977   -25674
7978   -29992
7979     8071
7980    33975
7981    15815
7982   -24077
7983   -31215
7984     4938
7985    34576
7986    16437
7987   -24402
7988   -33033
7989     3965
7990    34348
7991    18439
7992   -22893
7993   -33525
7994     2945
7995    34423
7996    18691
7997   -20582
7998   -33420
7999      -67
8000    33768
8001    20647
8002   -21130
8003   -33517
8004     -728
8005    33478
8006    21403
8007   -19953
8008   -34410
8009    -1654
8010    31996
8011    21722
8012   -18947
8013   -33893
8014    -3193
8015    32629
8016    23261
8017   -16041
8018   -34333
8019    -4562
8020    31311
8021    25167
8022   -16246
8023   -34895
8024    -6512
8025    30671
8026    24684
8027   -14672
8028   -35768
8029    -6784
8030    29684
8031    26466
8032   -13645
8033   -35081
8034    -8531
8035    28965
8036    27806
8037   -12657
8038   -34684
8039    -9647
8040    27996
8041    26846
8042   -10576
8043   -35685
8044   -10980
8045    26838
8046    29350
8047    -9415
8048   -34626
8049   -12629
8050    26979
8051    29849
8052    -7708
8053   -34882
8054   -13134
8055    26457
8056    29719
8057    -7216
8058   -34606
8059   -13850
8060    24909
8061    29929
8062    -6516
8063   -34382
8064   -14378
8065    23182
8066    30773
8067    -4667
8068   -33677
8069   -17023
8070    22994
8071    32164
8072    -3887
8073   -33406
8074   -17786
8075    22433
8076    31686
8077    -1339
8078   -33076
8079   -18751
8080    21985
8081    32274
8082      -11
8083   -32178
8084   -19345
8085    19011
8086    33672
8087     2577
8088   -32189
8089   -22007
8090    19725
8091    33593
8092     1929
8093   -31848
8094   -23575
8095    16668
8096    34112
8097     4511
8098   -31080
8099   -23549
8100    16023
8101    33823
8102     5480
8103   -30786
8104   -25423
8105    15689
8106    34687
8107     6766
8108   -29560
8109   -24178
8110    13693
8111    33162
8112     7527
8113   -28944
8114   -26289
8115    13491
8116    33634
8117     8523
8118   -27593
8119   -27394
8120    13100
8121    30141
$$ Imaginary data points
##PAGE= N=2
##DATA TABLE= (X++(I..I)), XYDATA
0 -1555138
1 -1666732
2  1941846
3   940340
4 -2072438
5  -520499
6  1712728
7   166635
8  -859926
9   455723
10   460853
11  -620351
12   133832
13   975065
14  -223016
15 -1082742
16   243407
17  1015673
18  -300736
19  -993862
20    94359
21   358508
22  -310304
23    81060
24   390617
25  -548201
26  -326450
27   915364
28   190705
29  -990562
30   261793
31  1037833
32  -444497
33  -516447
34   905343
35    45169
36 -1188009
37   320067
38  1153978
39  -770519
40 -1178608
41   742605
42   778281
43  -771029
44  -445943
45   554351
46   -74719
47  -521211
48   552358
49   710480
50  -697904
51  -627402
52  1070651
53   788160
54 -1026947
55  -597513
56   944660
57   337550
58  -560023
59   140615
60    69257
61  -707449
62   192823
63   753104
64  -703851
65  -903495
66   686647
67   629381
68  -497634
69  -163338
70   334515
71  -183887
72   -56019
73   577940
74   100400
75  -558668
76    42727
77   652201
78    22550
79  -613751
80  -111287
81   272216
82  -204701
83  -155678
84   407491
85  -162971
86  -760123
87   299591
88   892531
89  -451920
90  -877987
91   479214
92   696264
93  -254451
94   -71174
95   257002
96  -336435
97   -85194
98   753346
99    21019
100  -903203
101     2133
102   804108
103   -13366
104  -561866
105  -135255
106    10916
107   -10720
108   221929
109   -10280
110  -444484
111  -119591
112   489425
113   308879
114  -311504
115  -327651
116   194323
117   315893
118    49813
119    48460
120    19353
121  -270169
122    41783
123   535753
124  -104074
125  -724596
126    49089
127   537479
128  -103907
129  -239523
130    78298
131  -258856
132  -230786
133   500640
134   261445
135  -631591
136  -282976
137   634349
138   424444
139  -317232
140  -342048
141    45874
142   199356
143   196978
144   110709
145  -249436
146  -352162
147   250274
148   528656
149  -220391
150  -642368
151     4074
152   416749
153    68102
154   -97652
155   -76406
156  -242557
157    26413
158   493226
159    35778
160  -581588
161   -80621
162   525958
163   143914
164  -214022
165   -12545
166   -87565
167  -186339
168   303177
169   324504
170  -437214
171  -441346
172   385393
173   448724
174  -215472
175  -385812
176   -59422
177   117361
178   164333
179   152117
180  -119952
181  -343169
182    43592
183   546693
184   167431
185  -567449
186  -278813
187   467025
188   308690
189  -150687
190  -124226
191  -169185
192  -122463
193   360789
194   236333
195  -533142
196  -374992
197   440580
198   350778
199  -209763
200  -190995
201   -70095
202   -72709
203   215650
204   305410
205  -213101
206  -406997
207   198485
208   535587
209   -19965
210  -429417
211   -89318
212   187770
213    85216
214   103041
215     4629
216  -366515
217  -183230
218   466694
219   274204
220  -499324
221  -382574
222   317515
223   346831
224   -41373
225  -143952
226  -147668
227  -109550
228   244179
229   353059
230  -233239
231  -490282
232   182945
233   546331
234    10934
235  -352036
236  -140244
237    29735
238   127815
239   219961
240   -94788
241  -442009
242   -45881
243   488301
244   177041
245  -414335
246  -284531
247   200957
248   242565
249    47568
250     4652
251  -166798
252  -228614
253   272865
254   445696
255  -291747
256  -539481
257   206478
258   457658
259   -55046
260  -187853
261   -75596
262  -174283
263    67822
264   388052
265   -69865
266  -532186
267   -41778
268   516832
269   199245
270  -321544
271  -246450
272    75952
273   180046
274   186652
275    42710
276  -293982
277  -216937
278   356234
279   378342
280  -302227
281  -458611
282    96246
283   304855
284    69441
285   -62280
286  -172944
287  -219204
288   147698
289   407143
290   -65176
291  -516619
292   -69597
293   494533
294   210457
295  -248272
296  -158953
297   -11065
298    35328
299   255732
300   143302
301  -405744
302  -294937
303   419435
304   365892
305  -312505
306  -364796
307    39827
308   160585
309   131096
310    66752
311  -198093
312  -262492
313   191481
314   447032
315   -55550
316  -471950
317   -73479
318   374544
319   195721
320   -88814
321  -146664
322  -175447
323    17726
324   353284
325    88874
326  -470429
327  -257140
328   364840
329   312435
330  -168524
331  -289486
332   -86573
333   100869
334   217330
335   133280
336  -226865
337  -315823
338   209904
339   492534
340   -43472
341  -451286
342   -79731
343   266092
344   149731
345    26949
346  -108499
347  -289356
348     4238
349   414923
350    83656
351  -458382
352  -242469
353   296725
354   293082
355   -66699
356  -200186
357  -131817
358    11597
359   246030
360   209024
361  -260689
362  -373751
363   214701
364   469790
365   -47050
366  -349377
367   -99985
368    84536
369   154063
370   172204
371  -156630
372  -378007
373    58498
374   446365
375    81066
376  -393456
377  -237981
378   188013
379   270670
380    63757
381  -143012
382  -219198
383   -25615
384   323343
385   232856
386  -302819
387  -377059
388   183699
389   390772
390    10869
391  -237578
392  -167502
393   -10451
394   195053
395   210285
396  -161658
397  -383660
398    27077
399   433526
400   132013
401  -337313
402  -229992
403   116412
404   192822
405   126321
406   -39847
407  -294637
408  -110380
409   401425
410   264253
411  -347980
412  -332628
413   150993
414   272441
415    87187
416   -95497
417  -234976
418  -106932
419   259776
420   275207
421  -192256
422  -401330
423    24230
424   394771
425   144424
426  -240048
427  -218127
428   -12676
429   147504
430   234427
431   -30057
432  -386640
433  -103879
434   415945
435   233121
436  -273095
437  -280413
438    31094
439   200175
440   183099
441   -26996
442  -271634
443  -139978
444   274399
445   308750
446  -160278
447  -396242
448   -14557
449   332104
450   152817
451  -130490
452  -184788
453  -123080
454   122633
455   315225
456   -29328
457  -430629
458  -112568
459   381398
460   226058
461  -194224
462  -232817
463   -50108
464   121234
465   235666
466    56036
467  -315774
468  -218870
469   307155
470   357881
471  -175011
472  -359352
473   -14712
474   203014
475   162233
476    37174
477  -207331
478  -241829
479   162078
480   368621
481   -45183
482  -400387
483  -134146
484   286093
485   246283
486   -81718
487  -220196
488  -111459
489    70513
490   246063
491   123574
492  -320040
493  -301051
494   297193
495   382007
496  -160048
497  -296986
498   -24256
499    78584
500   160936
501   157111
502  -215420
503  -326086
504   181510
505   404941
506   -50882
507  -362130
508  -122570
509   186102
510   211298
511    31503
512  -164221
513  -206592
514    30294
515   318110
516   139578
517  -342968
518  -288366
519   249476
520   336336
521   -62397
522  -219354
523   -98592
524    10220
525   183814
526   197913
527  -198650
528  -364231
529   119189
530   424039
531    10761
532  -344590
533  -127474
534   127386
535   143271
536   115416
537   -74913
538  -292406
539   -17415
540   385203
541   140191
542  -333380
543  -236120
544   161057
545   245599
546    54700
547  -142673
548  -189375
549   -23402
550   217814
551   189634
552  -179256
553  -358213
554    60584
555   411970
556    62243
557  -298279
558  -117142
559    64868
560    87229
561   181150
562   -18164
563  -363792
564   -54657
565   437179
566   148773
567  -327403
568  -191847
569    98569
570   152191
571   119214
572   -50067
573  -253504
574   -90922
575   266080
576   225111
577  -191854
578  -325556
579    38969
580   309857
581   112547
582  -152845
583  -162637
584   -39331
585   134847
586   228138
587   -44226
588  -351060
589   -76109
590   365187
591   192620
592  -245207
593  -232474
594    39197
595   135870
596   127729
597     5526
598  -252417
599  -164780
600   299534
601   296795
602  -220900
603  -321399
604    59963
605   220591
606   106909
607   -29333
608  -189886
609  -145031
610   196485
611   273161
612  -103798
613  -329122
614   -64837
615   267802
616   199397
617  -132170
618  -225911
619   -44516
620   114548
621   177597
622    49765
623  -268432
624  -211934
625   283766
626   331198
627  -169204
628  -299328
629     2548
630   146197
631   147782
632    58707
633  -218527
634  -228201
635   202095
636   336095
637   -93659
638  -362441
639   -86231
640   240651
641   187108
642   -56840
643  -191124
644  -128593
645   109676
646   279885
647    38039
648  -334314
649  -177503
650   290030
651   275318
652  -116833
653  -234532
654   -66886
655    96220
656   181359
657    70792
658  -229460
659  -253009
660   164513
661   352336
662   -46026
663  -338717
664   -92794
665   178208
666   161853
667    51393
668  -125595
669  -234058
670    60233
671   365544
672    66985
673  -352618
674  -189707
675   202712
676   253126
677    11711
678  -206503
679  -187776
680    60552
681   254042
682   101815
683  -257021
684  -290306
685   144189
686   380651
687     9599
688  -318621
689  -119494
690   143135
691   176425
692   101982
693  -135356
694  -280584
695    64748
696   383280
697    62267
698  -338779
699  -187713
700   150286
701   202551
702    47874
703  -137989
704  -212912
705   -15606
706   276045
707   177998
708  -246893
709  -306384
710   126335
711   334012
712    56543
713  -186975
714  -159464
715    -9835
716   204528
717   210529
718  -157090
719  -349328
720    22686
721   368432
722   129756
723  -271939
724  -243988
725    61565
726   219295
727   128560
728  -105719
729  -264650
730   -50288
731   329306
732   226085
733  -259792
734  -307206
735   100759
736   267798
737    85061
738  -122087
739  -208438
740   -62261
741   228563
742   219206
743  -156623
744  -327808
745    -4813
746   317624
747   155769
748  -189979
749  -216160
750    -3258
751   156323
752   183068
753   -15126
754  -304659
755  -134519
756   334995
757   262407
758  -218190
759  -282273
760    15153
761   182447
762   167196
763   -22016
764  -270514
765  -154326
766   259483
767   289447
768  -142962
769  -343917
770   -37658
771   276920
772   189189
773  -106525
774  -223931
775   -86654
776   160738
777   246290
778   -38950
779  -331607
780  -114901
781   293796
782   237269
783  -142165
784  -250506
785   -37793
786   155517
787   171213
788     7071
789  -228131
790  -183216
791   193717
792   318225
793   -85291
794  -346905
795   -57911
796   215657
797   141522
798    -1898
799  -152023
800  -206819
801   109804
802   353367
803     1226
804  -360531
805  -124287
806   249884
807   222773
808   -37006
809  -206947
810  -146048
811   105469
812   247181
813    36351
814  -278740
815  -227983
816   183233
817   323020
818   -55479
819  -308728
820   -89025
821   159844
822   172336
823    53629
824  -157847
825  -215271
826   111679
827   339715
828    23370
829  -318203
830  -142717
831   180096
832   189656
833    -3144
834  -161890
835  -175384
836    27578
837   252995
838   105758
839  -276983
840  -250025
841   167062
842   289711
843     4300
844  -198952
845  -135956
846    64656
847   229054
848   137792
849  -179600
850  -260297
851    81435
852   331771
853    75119
854  -294352
855  -213322
856   127931
857   203397
858    32148
859  -131333
860  -209121
861   -27608
862   301990
863   166824
864  -293306
865  -252909
866   172226
867   251587
868    33469
869  -115410
870  -165293
871   -20328
872   246121
873   165887
874  -208935
875  -266513
876    62164
877   272275
878   101739
879  -194355
880  -215158
881    37303
882   200475
883   112198
884  -111797
885  -239869
886   -38445
887   289458
888   206642
889  -212205
890  -274477
891    79023
892   246794
893    83101
894  -111004
895  -196967
896   -82018
897   215401
898   244250
899  -164013
900  -349082
901    39843
902   317728
903    89961
904  -153078
905  -159305
906   -55928
907   158922
908   236531
909   -93712
910  -329007
911   -23155
912   299415
913   149664
914  -156009
915  -221618
916   -41680
917   186940
918   173113
919   -86758
920  -235328
921   -81911
922   205778
923   244552
924   -97576
925  -312094
926   -30070
927   265521
928   147788
929   -89766
930  -174344
931  -105282
932   145509
933   270146
934   -54919
935  -341488
936   -79133
937   267953
938   181624
939  -107751
940  -219907
941   -85984
942   148156
943   213974
944   -17837
945  -267881
946  -139314
947   224648
948   268403
949   -81355
950  -279176
951   -69103
952   187778
953   177210
954   -13600
955  -195446
956  -157044
957   139530
958   287765
959   -13555
960  -317151
961  -133641
962   222103
963   201040
964   -65559
965  -182361
966  -117408
967    74817
968   256080
969    65767
970  -300950
971  -188810
972   233284
973   250850
974   -66129
975  -203335
976  -108330
977    87093
978   235551
979    64036
980  -245754
981  -187694
982   152670
983   264390
984    13811
985  -264315
986  -181666
987   146445
988   229389
989    -5605
990  -193940
991  -155511
992    58650
993   259417
994   106263
995  -273289
996  -228692
997   186511
998   266259
999   -13214
1000  -176674
1001  -132066
1002    36880
1003   222386
1004   131246
1005  -213585
1006  -263549
1007   115346
1008   303305
1009    25128
1010  -237815
1011  -156326
1012    66708
1013   188488
1014   105634
1015  -154277
1016  -250528
1017    50756
1018   313787
1019    95454
1020  -243462
1021  -194961
1022    98197
1023   233737
1024    80903
1025  -160936
1026  -195077
1027    22317
1028   232023
1029   136776
1030  -191583
1031  -277518
1032    56878
1033   287713
1034    73683
1035  -200486
1036  -170018
1037    24073
1038   185667
1039   161168
1040  -123361
1041  -281234
1042    13105
1043   304861
1044   134922
1045  -196037
1046  -217820
1047    43256
1048   219387
1049   118311
1050  -112101
1051  -216682
1052   -47676
1053   226560
1054   196681
1055  -168016
1056  -300130
1057    29836
1058   265060
1059    92930
1060  -123956
1061  -169598
1062   -59039
1063   183735
1064   225564
1065  -110099
1066  -305799
1067   -15837
1068   283582
1069   149338
1070  -148731
1071  -206194
1072   -23022
1073   176052
1074   173685
1075   -76790
1076  -265885
1077   -80873
1078   244919
1079   203010
1080  -147609
1081  -258373
1082   -16882
1083   195943
1084   157359
1085   -60998
1086  -217905
1087   -87030
1088   191630
1089   228458
1090   -63852
1091  -282830
1092   -82964
1093   239688
1094   196739
1095  -105113
1096  -214797
1097   -61604
1098   134708
1099   197252
1100    -1220
1101  -277474
1102  -149077
1103   243870
1104   237424
1105  -114166
1106  -231624
1107   -55158
1108   141357
1109   184079
1110     2495
1111  -227494
1112  -149419
1113   181099
1114   259564
1115   -47416
1116  -273993
1117  -102550
1118   185835
1119   189314
1120   -40948
1121  -196963
1122  -131895
1123   114656
1124   254890
1125    14475
1126  -279594
1127  -141803
1128   201780
1129   226746
1130   -35971
1131  -211290
1132  -117123
1133   115373
1134   212949
1135    30134
1136  -222912
1137  -176104
1138   135532
1139   265166
1140     5315
1141  -255944
1142  -138088
1143   134951
1144   193950
1145    27882
1146  -176414
1147  -181968
1148    89144
1149   275630
1150    56581
1151  -249970
1152  -178261
1153   143987
1154   233493
1155    11565
1156  -191003
1157  -150931
1158    64282
1159   215784
1160    87524
1161  -215957
1162  -235656
1163   118876
1164   281856
1165     5043
1166  -214553
1167  -121686
1168    63700
1169   191460
1170   115212
1171  -170806
1172  -235837
1173    88750
1174   285548
1175    55622
1176  -214463
1177  -171599
1178    68920
1179   212943
1180    83649
1181  -171107
1182  -202192
1183    35488
1184   232502
1185   114100
1186  -191252
1187  -239371
1188    62702
1189   253655
1190    78290
1191  -165768
1192  -172095
1193    28843
1194   207444
1195   143099
1196  -135774
1197  -248859
1198    19365
1199   273425
1200   118807
1201  -190626
1202  -204565
1203    41674
1204   192694
1205   112005
1206  -107022
1207  -236634
1208   -33718
1209   264449
1210   157862
1211  -198064
1212  -231437
1213    42552
1214   208833
1215   113987
1216  -106342
1217  -208263
1218   -27913
1219   230417
1220   172419
1221  -137791
1222  -247938
1223    -6239
1224   240368
1225   144372
1226  -136312
1227  -205994
1228   -21777
1229   174517
1230   173417
1231   -79528
1232  -270858
1233   -61970
1234   252285
1235   175110
1236  -138783
1237  -223128
1238   -28765
1239   178316
1240   173552
1241   -64225
1242  -240447
1243   -72929
1244   213417
1245   206851
1246   -86868
1247  -262236
1248   -59711
1249   223251
1250   174036
1251   -97251
1252  -212959
1253   -71633
1254   157695
1255   205934
1256   -46058
1257  -274365
1258  -101106
1259   226890
1260   202288
1261   -98124
1262  -222629
1263   -62802
1264   155307
1265   191312
1266   -18510
1267  -237771
1268  -130372
1269   197973
1270   245478
1271   -73463
1272  -251429
1273   -67966
1274   158927
1275   179714
1276    -5563
1277  -216952
1278  -151946
1279   155698
1280   246355
1281   -32924
1282  -255407
1283  -121123
1284   156948
1285   217335
1286    -9524
1287  -224573
1288  -127895
1289   132834
1290   218556
1291    26376
1292  -224945
1293  -177541
1294   155861
1295   265365
1296   -16567
1297  -234263
1298  -111972
1299   119683
1300   199463
1301    44364
1302  -203376
1303  -192333
1304   122902
1305   263637
1306    13405
1307  -241524
1308  -155403
1309   124000
1310   216503
1311    18470
1312  -189135
1313  -158440
1314    76535
1315   238821
1316    78736
1317  -225402
1318  -206454
1319   125879
1320   251450
1321    21608
1322  -187158
1323  -146939
1324    53680
1325   220375
1326   107826
1327  -196202
1328  -227325
1329    88915
1330   263202
1331    51857
1332  -200977
1333  -171344
1334    56016
1335   204766
1336   102333
1337  -161660
1338  -223609
1339    46695
1340   257320
1341    91799
1342  -193379
1343  -200614
1344    53027
1345   225730
1346    99632
1347  -163900
1348  -199800
1349    41270
1350   218537
1351   115135
1352  -142641
1353  -236047
1354    18220
1355   273790
1356   109527
1357  -196951
1358  -178310
1359    43252
1360   171069
1361   125191
1362  -106279
1363  -255386
1364   -14128
1365   278480
1366   122363
1367  -188885
1368  -187478
1369    22393
1370   180711
1371   141740
1372  -101102
1373  -232862
1374   -17390
1375   237548
1376   153560
1377  -134265
1378  -226764
1379   -11284
1380   218392
1381   144723
1382  -125282
1383  -211369
1384   -25554
1385   181584
1386   161122
1387   -95002
1388  -255028
1389   -48206
1390   235606
1391   162958
1392  -131587
1393  -211286
1394   -11877
1395   179664
1396   154594
1397   -62824
1398  -224454
1399   -71274
1400   221172
1401   191811
1402  -118077
1403  -233713
1404   -26001
1405   183734
1406   151206
1407   -70639
1408  -220251
1409   -79269
1410   186573
1411   185667
1412   -80327
1413  -235541
1414   -75515
1415   193730
1416   195749
1417   -83172
1418  -219843
1419   -45825
1420   157825
1421   169614
1422   -18183
1423  -225207
1424  -130783
1425   201227
1426   227522
1427   -93746
1428  -224839
1429   -47590
1430   128442
1431   167987
1432     8084
1433  -227415
1434  -143117
1435   183346
1436   224246
1437   -58397
1438  -219874
1439   -90528
1440   140954
1441   201816
1442   -11288
1443  -225793
1444  -113137
1445   153827
1446   200025
1447   -12240
1448  -214112
1449  -137245
1450   147599
1451   230100
1452   -26234
1453  -227477
1454  -100343
1455   131182
1456   179581
1457    16167
1458  -188867
1459  -170196
1460   121703
1461   259498
1462    -1005
1463  -241433
1464  -111644
1465   129485
1466   174957
1467    29299
1468  -168285
1469  -180651
1470    91700
1471   261713
1472    29337
1473  -232426
1474  -142122
1475   109302
1476   200253
1477    44341
1478  -185836
1479  -171922
1480    92439
1481   223077
1482    47111
1483  -183824
1484  -173774
1485    76282
1486   241881
1487    60363
1488  -209092
1489  -160868
1490    89959
1491   189714
1492    66549
1493  -152846
1494  -204080
1495    54231
1496   258968
1497    69725
1498  -210266
1499  -170383
1500    77057
1501   196629
1502    75485
1503  -150396
1504  -192902
1505    40775
1506   233668
1507    99522
1508  -175002
1509  -202161
1510    51432
1511   227646
1512    84994
1513  -159335
1514  -180952
1515    24908
1516   201996
1517   120294
1518  -138057
1519  -222630
1520    11850
1521   239461
1522   120103
1523  -166122
1524  -198289
1525    32230
1526   195830
1527   110809
1528  -109646
1529  -208987
1530   -23648
1531   226549
1532   151113
1533  -160973
1534  -220774
1535    26975
1536   193377
1537   110566
1538   -95029
1539  -201228
1540   -32864
1541   212684
1542   158589
1543  -126623
1544  -222302
1545   -12366
1546   201567
1547   145505
1548  -105732
1549  -214671
1550   -24196
1551   192420
1552   146829
1553   -87865
1554  -220670
1555   -59314
1556   206339
1557   175787
1558  -112239
1559  -223090
1560   -24584
1561   181152
1562   149528
1563   -64268
1564  -206250
1565   -76834
1566   182266
1567   193056
1568   -77171
1569  -236934
1570   -57962
1571   189646
1572   163345
1573   -70882
1574  -196495
1575   -73051
1576   147594
1577   192466
1578   -39030
1579  -240034
1580   -88134
1581   189387
1582   182373
1583   -63485
1584  -199918
1585   -78188
1586   143316
1587   184695
1588   -30667
1589  -221260
1590  -107355
1591   156638
1592   204109
1593   -37710
1594  -222808
1595   -91414
1596   159351
1597   181551
1598   -24321
1599  -191605
1600  -116381
1601   130920
1602   220191
1603    -7869
1604  -231746
1605  -120425
1606   152935
1607   196025
1608   -24470
1609  -201103
1610  -118863
1611   113172
1612   195597
1613    13462
1614  -202417
1615  -150107
1616   129046
1617   232374
1618     1110
1619  -205035
1620  -108049
1621   114966
1622   186648
1623    35110
1624  -179604
1625  -164515
1626    99303
1627   228239
1628    15698
1629  -212592
1630  -143679
1631    97547
1632   192298
1633    31360
1634  -179549
1635  -154606
1636    81960
1637   216745
1638    59773
1639  -188136
1640  -167167
1641   103464
1642   225449
1643    38708
1644  -176049
1645  -147953
1646    68000
1647   200677
1648    68252
1649  -181134
1650  -188741
1651    69812
1652   220078
1653    56540
1654  -180832
1655  -173050
1656    65930
1657   205873
1658    69644
1659  -150646
1660  -171260
1661    41773
1662   221658
1663   101709
1664  -167671
1665  -189931
1666    58296
1667   208010
1668    71915
1669  -144743
1670  -179705
1671    15655
1672   199577
1673   106724
1674  -149244
1675  -201835
1676    28860
1677   217898
1678   102274
1679  -145607
1680  -178435
1681    27370
1682   190569
1683   113837
1684  -114942
1685  -204713
1686     -914
1687   222215
1688   122940
1689  -150616
1690  -197809
1691    12987
1692   182345
1693   113981
1694  -111009
1695  -205964
1696   -14045
1697   206922
1698   143522
1699  -118462
1700  -210359
1701    -6092
1702   204735
1703   132153
1704  -111692
1705  -193090
1706   -20821
1707   179377
1708   149190
1709   -89416
1710  -219498
1711   -40876
1712   195753
1713   147240
1714  -102099
1715  -202912
1716   -35001
1717   174605
1718   151746
1719   -72269
1720  -200380
1721   -56416
1722   177928
1723   176364
1724   -79470
1725  -223376
1726   -44370
1727   178159
1728   145651
1729   -66956
1730  -191750
1731   -78041
1732   159794
1733   189829
1734   -68239
1735  -229521
1736   -59230
1737   174689
1738   162250
1739   -52331
1740  -197165
1741   -79322
1742   157713
1743   184122
1744   -44248
1745  -213619
1746   -92041
1747   155043
1748   192336
1749   -44441
1750  -217797
1751   -83931
1752   154067
1753   171711
1754   -27342
1755  -190008
1756  -111393
1757   133347
1758   205720
1759   -18865
1760  -216979
1761  -103316
1762   147655
1763   181341
1764   -21679
1765  -185278
1766  -112637
1767   108206
1768   198503
1769     9352
1770  -210733
1771  -131241
1772   136961
1773   198421
1774    -7030
1775  -183999
1776  -119065
1777   103290
1778   203530
1779    21203
1780  -199491
1781  -137756
1782   113765
1783   206472
1784    20353
1785  -195252
1786  -142364
1787   108596
1788   200693
1789    13649
1790  -181203
1791  -142238
1792    79660
1793   214348
1794    51557
1795  -199289
1796  -156949
1797   111442
1798   202429
1799    27164
1800  -163987
1801  -149453
1802    60892
1803   208893
1804    65188
1805  -183312
1806  -171814
1807    79216
1808   208197
1809    52284
1810  -168368
1811  -161915
1812    62748
1813   197314
1814    68285
1815  -151309
1816  -174575
1817    45615
1818   218425
1819    84617
1820  -168691
1821  -177969
1822    57143
1823   198621
1824    72463
1825  -145322
1826  -174643
1827    25532
1828   203853
1829   103160
1830  -153750
1831  -198460
1832    42332
1833   214924
1834    83956
1835  -141703
1836  -170967
1837    20363
1838   194316
1839   119241
1840  -134504
1841  -206239
1842    22223
1843   208386
1844   104211
1845  -133681
1846  -190253
1847     4012
1848   194458
1849   113567
1850  -122365
1851  -191157
1852    -7326
1853   188452
1854   137770
1855  -110280
1856  -212277
1857    -2160
1858   202988
1859   115108
1860  -105774
1861  -176867
1862   -28475
1863   172506
1864   153815
1865   -96911
1866  -220252
1867   -24858
1868   191611
1869   128800
1870   -96379
1871  -190225
1872   -36978
1873   169154
1874   152515
1875   -78401
1876  -206064
1877   -45797
1878   184441
1879   160967
1880   -85841
1881  -203328
1882   -39615
1883   167980
1884   150058
1885   -63354
1886  -197864
1887   -67618
1888   163945
1889   171822
1890   -66352
1891  -213495
1892   -64843
1893   164947
1894   160545
1895   -62259
1896  -190776
1897   -68084
1898   141409
1899   173664
1900   -28998
1901  -204430
1902   -88374
1903   159634
1904   176536
1905   -47244
1906  -192834
1907   -78866
1908   131283
1909   172334
1910   -20080
1911  -194753
1912  -103172
1913   131902
1914   183623
1915   -21763
1916  -199802
1917  -101084
1918   134660
1919   178283
1920   -17609
1921  -176949
1922  -105148
1923   113547
1924   198696
1925     3207
1926  -204033
1927  -114564
1928   133875
1929   182801
1930    -7882
1931  -176679
1932  -119352
1933   100280
1934   193524
1935    11110
1936  -194612
1937  -131716
1938   106191
1939   194795
1940    15009
1941  -184336
1942  -126143
1943   101500
1944   185682
1945    24893
1946  -168578
1947  -140546
1948    82106
1949   201038
1950    39643
1951  -179874
1952  -141579
1953    90984
1954   189542
1955    34410
1956  -161116
1957  -144574
1958    64110
1959   191576
1960    56980
1961  -165910
1962  -164863
1963    75403
1964   205724
1965    44742
1966  -162236
1967  -142670
1968    58130
1969   186260
1970    69022
1971  -155488
1972  -173746
1973    57892
1974   206282
1975    61834
1976  -158206
1977  -157634
1978    50243
1979   193964
1980    73499
1981  -146825
1982  -167901
1983    37511
1984   196533
1985    88823
1986  -148360
1987  -178628
1988    41209
1989   195756
1990    77332
1991  -139033
1992  -167427
1993    18466
1994   184026
1995   103481
1996  -131143
1997  -185595
1998    21767
1999   194773
2000    99262
2001  -125698
2002  -174519
2003    15363
2004   181772
2005   105342
2006  -110400
2007  -182796
2008    -2621
2009   189635
2010   118207
2011  -120918
2012  -188259
2013     2783
2014   176105
2015   107024
2016  -103402
2017  -185932
2018   -19092
2019   182915
2020   130651
2021  -104166
2022  -193368
2023   -14523
2024   186487
2025   125643
2026  -101065
2027  -179685
2028   -22119
2029   166009
2030   140723
2031   -76949
2032  -200863
2033   -37519
2034   184380
2035   139303
2036   -95534
2037  -184843
2038   -36157
2039   152542
2040   147098
2041   -66167
2042  -198573
2043   -48626
2044   169109
2045   148956
2046   -67304
2047  -187261
2048   -53796
2049   155052
2050   153553
2051   -58964
2052  -187022
2053   -58023
2054   147614
2055   156875
2056   -42714
2057  -192878
2058   -76332
2059   153282
2060   162908
2061   -53224
2062  -187446
2063   -67042
2064   135271
2065   157158
2066   -27350
2067  -189866
2068   -99018
2069   141332
2070   182054
2071   -45205
2072  -194375
2073   -73984
2074   130282
2075   160763
2076   -11965
2077  -181125
2078  -110259
2079   131525
2080   190727
2081   -25402
2082  -191347
2083   -91470
2084   116350
2085   173187
2086    -2451
2087  -183669
2088  -109603
2089   116432
2090   176087
2091    -1829
2092  -176162
2093  -121289
2094   100546
2095   189595
2096     4931
2097  -183652
2098  -106778
2099   103965
2100   167652
2101    22177
2102  -162791
2103  -135680
2104    90916
2105   195019
2106    19331
2107  -176493
2108  -122132
2109    91145
2110   178067
2111    30517
2112  -160093
2113  -139722
2114    76774
2115   192535
2116    38174
2117  -171427
2118  -145345
2119    80830
2120   190326
2121    33219
2122  -158493
2123  -137507
2124    63774
2125   184663
2126    57515
2127  -154115
2128  -156883
2129    63814
2130   201633
2131    53963
2132  -157873
2133  -140471
2134    58107
2135   176153
2136    67134
2137  -135438
2138  -162735
2139    40186
2140   194721
2141    71453
2142  -150297
2143  -155777
2144    39849
2145   174351
2146    77453
2147  -131536
2148  -166467
2149    33977
2150   183016
2151    80150
2152  -122415
2153  -163674
2154    20184
2155   189197
2156    96492
2157  -134101
2158  -165536
2159    30399
2160   169994
2161    88818
2162  -105791
2163  -180847
2164    -4836
2165   193698
2166   104970
2167  -134141
2168  -170723
2169    15777
2170   164195
2171   103841
2172   -97014
2173  -180675
2174   -12026
2175   187613
2176   120731
2177  -110772
2178  -176649
2179    -4049
2180   170818
2181   116452
2182   -96001
2183  -175776
2184   -19746
2185   161070
2186   125923
2187   -84721
2188  -186989
2189   -29068
2190   168225
2191   128921
2192   -89103
2193  -177720
2194   -25317
2195   153874
2196   128969
2197   -68056
2198  -179357
2199   -42366
2200   159645
2201   142494
2202   -72494
2203  -183653
2204   -39870
2205   154316
2206   138716
2207   -62040
2208  -180158
2209   -52053
2210   150827
2211   145787
2212   -54844
2213  -184146
2214   -66040
2215   151478
2216   157520
2217   -60954
2218  -184970
2219   -55584
2220   137969
2221   145921
2222   -30954
2223  -181587
2224   -89989
2225   147715
2226   170734
2227   -56327
2228  -179217
2229   -56856
2230   120661
2231   152418
2232   -10442
2233  -181017
2234   -96990
2235   137951
2236   167976
2237   -36154
2238  -171409
2239   -83482
2240   105826
2241   168075
2242   -10027
2243  -187829
2244   -92578
2245   122373
2246   154953
2247    -9720
2248  -161993
2249  -111158
2250   103738
2251   184706
2252    -3522
2253  -184890
2254   -91553
2255   110120
2256   158661
2257    14107
2258  -158922
2259  -127890
2260    98709
2261   191327
2262     1632
2263  -178485
2264  -106676
2265    92032
2266   163744
2267    27774
2268  -158523
2269  -138855
2270    89599
2271   192329
2272    15518
2273  -163031
2274  -119747
2275    75428
2276   177388
2277    39975
2278  -161232
2279  -133362
2280    79149
2281   172058
2282    37486
2283  -142809
2284  -142001
2285    56182
2286   192112
2287    47678
2288  -164003
2289  -126196
2290    66029
2291   156756
2292    59987
2293  -129010
2294  -162432
2295    48994
2296   195562
2297    52251
2298  -148847
2299  -131199
2300    42565
2301   163348
2302    82113
2303  -135994
2304  -171246
2305    49167
2306   183625
2307    57706
2308  -124081
2309  -148294
2310    18504
2311   181114
2312    92812
2313  -139506
2314  -163823
2315    42688
2316   167236
2317    76985
2318  -103035
2319  -168356
2320    -1009
2321   195293
2322    98658
2323  -138860
2324  -155616
2325    27723
2326   150983
2327    92904
2328   -89450
2329  -178892
2330   -12257
2331   188998
2332   102866
2333  -122574
2334  -152555
2335     6251
2336   146168
2337   113822
2338   -84899
2339  -183962
2340   -10555
2341   177166
2342   103278
2343   -97091
2344  -155564
2345   -23429
2346   150479
2347   132651
2348   -89415
2349  -187654
2350    -8043
2351   161367
2352   105359
2353   -68127
2354  -166113
2355   -49331
2356   162605
2357   145634
2358   -90608
2359  -181507
2360   -17482
2361   143758
2362   119871
2363   -51154
2364  -177037
2365   -61057
2366   161354
2367   143527
2368   -74871
2369  -171713
2370   -43922
2371   134356
2372   142685
2373   -47503
2374  -181387
2375   -54232
2376   147766
2377   139626
2378   -45831
2379  -162967
2380   -70408
2381   129658
2382   157820
2383   -47779
2384  -180627
2385   -57066
2386   125428
2387   136478
2388   -24278
2389  -165445
2390   -88322
2391   127366
2392   165047
2393   -38023
2394  -174974
2395   -66221
2396   113623
2397   147562
2398    -4765
2399  -169684
2400   -97209
2401   126621
2402   166639
2403   -24400
2404  -165268
2405   -87496
2406    98846
2407   163048
2408     1214
2409  -179104
2410  -101870
2411   117962
2412   157042
2413    -6725
2414  -151745
2415  -110474
2416    88972
2417   182135
2418     7999
2419  -177982
2420   -96144
2421   102086
2422   151934
2423    16905
2424  -142549
2425  -127706
2426    80032
2427   183241
2428    11649
2429  -166171
2430  -103564
2431    79729
2432   155471
2433    36488
2434  -145881
2435  -131363
2436    76451
2437   175019
2438    25149
2439  -147398
2440  -121040
2441    59030
2442   167168
2443    45890
2444  -149888
2445  -132983
2446    69138
2447   167027
2448    42594
2449  -135540
2450  -139197
2451    51032
2452   178721
2453    57721
2454  -143322
2455  -135064
2456    55857
2457   165798
2458    60204
2459  -128746
2460  -151835
2461    37260
2462   176219
2463    62245
2464  -135931
2465  -145107
2466    35600
2467   164456
2468    73455
2469  -122619
2470  -150850
2471    31730
2472   169974
2473    74507
2474  -111844
2475  -146549
2476    19098
2477   171214
2478    87133
2479  -120734
2480  -149332
2481    23239
2482   151486
2483    81682
2484   -98646
2485  -162671
2486    -2248
2487   170090
2488    91423
2489  -117216
2490  -149480
2491    12894
2492   144586
2493    99426
2494   -85263
2495  -169233
2496    -4594
2497   171463
2498   101353
2499   -97136
2500  -152600
2501   -10534
2502   150105
2503   115816
2504   -87881
2505  -175028
2506   -11137
2507   156124
2508   102732
2509   -77086
2510  -159449
2511   -33634
2512   151309
2513   127829
2514   -81314
2515  -167748
2516   -19255
2517   143373
2518   111812
2519   -59821
2520  -159236
2521   -47244
2522   147412
2523   132919
2524   -71724
2525  -164437
2526   -31733
2527   131237
2528   120691
2529   -49336
2530  -161073
2531   -54167
2532   136960
2533   137657
2534   -53573
2535  -162396
2536   -48515
2537   124880
2538   135245
2539   -42152
2540  -169416
2541   -60138
2542   127584
2543   134705
2544   -37189
2545  -162227
2546   -70960
2547   122374
2548   151844
2549   -34279
2550  -168905
2551   -64372
2552   120159
2553   141501
2554   -17439
2555  -159002
2556   -84336
2557   116640
2558   156214
2559   -24739
2560  -162895
2561   -78127
2562   103591
2563   147093
2564    -9496
2565  -164308
2566   -91914
2567   107076
2568   150237
2569    -9375
2570  -150231
2571   -93163
2572    93346
2573   160711
2574     -859
2575  -160940
2576   -89669
2577    97222
2578   149539
2579     8445
2580  -141739
2581  -107935
2582    84030
2583   166743
2584     8992
2585  -159756
2586  -101912
2587    82953
2588   148670
2589    19974
2590  -143228
2591  -119401
2592    76158
2593   171177
2594    23494
2595  -152796
2596  -111375
2597    75577
2598   156996
2599    35266
2600  -138873
2601  -127093
2602    69283
2603   169252
2604    36086
2605  -140967
2606  -123888
2607    56705
2608   160218
2609    46621
2610  -139962
2611  -134855
2612    59466
2613   162658
2614    41860
2615  -125058
2616  -130596
2617    39428
2618   163063
2619    60385
2620  -132966
2621  -135704
2622    50150
2623   158457
2624    56800
2625  -114220
2626  -134443
2627    29839
2628   163575
2629    70686
2630  -123292
2631  -142425
2632    30558
2633   157091
2634    69515
2635  -111526
2636  -143744
2637    20786
2638   159267
2639    80453
2640  -110766
2641  -150847
2642    14970
2643   159826
2644    87076
2645  -105846
2646  -151112
2647    13684
2648   157572
2649    88594
2650   -98015
2651  -154446
2652    -1740
2653   154947
2654    97602
2655   -98150
2656  -159541
2657     -235
2658   152723
2659    95351
2660   -85773
2661  -154543
2662   -15882
2663   149674
2664   107558
2665   -85299
2666  -156346
2667   -11919
2668   144461
2669   107978
2670   -71886
2671  -157810
2672   -25326
2673   145672
2674   109900
2675   -74469
2676  -154887
2677   -30834
2678   135738
2679   121844
2680   -65697
2681  -164936
2682   -30493
2683   142268
2684   117107
2685   -59948
2686  -152319
2687   -47175
2688   130921
2689   138756
2690   -54693
2691  -169357
2692   -38932
2693   133807
2694   122776
2695   -44630
2696  -156236
2697   -62798
2698   124333
2699   142179
2700   -44271
2701  -165493
2702   -53684
2703   122385
2704   131497
2705   -28931
2706  -158725
2707   -70067
2708   122430
2709   143418
2710   -33531
2711  -154714
2712   -65506
2713   107393
2714   140409
2715   -16875
2716  -160360
2717   -79100
2718   116158
2719   138223
2720   -25915
2721  -145074
2722   -79381
2723    92024
2724   151033
2725    -4220
2726  -162541
2727   -83936
2728   108127
2729   141315
2730    -9687
2731  -142182
2732   -93785
2733    87689
2734   158992
2735     1798
2736  -156620
2737   -91596
2738    90290
2739   146388
2740    11329
2741  -147680
2742  -107450
2743    86346
2744   156165
2745     7497
2746  -142299
2747  -100849
2748    70439
2749   155934
2750    29524
2751  -148552
2752  -113412
2753    82386
2754   151415
2755    18437
2756  -129214
2757  -113412
2758    57378
2759   161310
2760    35267
2761  -146127
2762  -114640
2763    69159
2764   145165
2765    32087
2766  -122087
2767  -125004
2768    50815
2769   162766
2770    38881
2771  -132954
2772  -113737
2773    49892
2774   146744
2775    55177
2776  -121298
2777  -137157
2778    49289
2779   163410
2780    43433
2781  -120270
2782  -118047
2783    26569
2784   150975
2785    75195
2786  -124841
2787  -149286
2788    44662
2789   158298
2790    50667
2791  -103522
2792  -128612
2793    11105
2794   157449
2795    86328
2796  -121455
2797  -144164
2798    34775
2799   145796
2800    69016
2801   -90006
2802  -144316
2803     3388
2804   162864
2805    83355
2806  -112952
2807  -136269
2808    13938
2809   134315
2810    89642
2811   -84685
2812  -158944
2813     3589
2814   160348
2815    79275
2816   -94158
2817  -130178
2818    -8150
2819   134440
2820   109177
2821   -83240
2822  -161909
2823     -101
2824   149689
2825    85087
2826   -74777
2827  -138436
2828   -28656
2829   138257
2830   119164
2831   -82021
2832  -159745
2833   -11149
2834   135022
2835   102352
2836   -58135
2837  -153591
2838   -39988
2839   144471
2840   120417
2841   -75216
2842  -149799
2843   -28066
2844   119923
2845   120012
2846   -45896
2847  -166327
2848   -43538
2849   143634
2850   113931
2851   -60731
2852  -137585
2853   -47686
2854   109900
2855   136044
2856   -39930
2857  -168959
2858   -44145
2859   131461
2860   111356
2861   -38975
2862  -136669
2863   -67154
2864   111239
2865   143672
2866   -41767
2867  -161563
2868   -48518
2869   109785
2870   119705
2871   -15482
2872  -146197
2873   -83299
2874   116686
2875   143338
2876   -36548
2877  -145604
2878   -62512
2879    90062
2880   139583
2881     1739
2882  -158180
2883   -86775
2884   116164
2885   139183
2886   -20899
2887  -133723
2888   -83363
2889    75297
2890   153111
2891     5662
2892  -162750
2893   -86822
2894   102520
2895   132613
2896    -1404
2897  -130344
2898   -99864
2899    75648
2900   159146
2901     6146
2902  -152205
2903   -86243
2904    82373
2905   133244
2906    20966
2907  -131265
2908  -112575
2909    78157
2910   156297
2911     7091
2912  -135316
2913   -91687
2914    60559
2915   142329
2916    39597
2917  -134959
2918  -119926
2919    75472
2920   149612
2921    16643
2922  -120602
2923  -107189
2924    43055
2925   155270
2926    48527
2927  -139083
2928  -120986
2929    64234
2930   142424
2931    38195
2932  -110901
2933  -126691
2934    36205
2935   162632
2936    48826
2937  -128874
2938  -115934
2939    40878
2940   138711
2941    64498
2942  -111526
2943  -141071
2944    38096
2945   159100
2946    48416
2947  -113605
2948  -115651
2949    20128
2950   141709
2951    77424
2952  -112186
2953  -141370
2954    36252
2955   146806
2956    56323
2957   -94603
2958  -126822
2959     8845
2960   148812
2961    83083
2962  -108230
2963  -135016
2964    23120
2965   136258
2966    73906
2967   -83338
2968  -142949
2969    -1267
2970   151698
2971    83172
2972   -97817
2973  -132587
2974     2470
2975   130873
2976    95603
2977   -78773
2978  -154503
2979    -2830
2980   150746
2981    84311
2982   -81457
2983  -132086
2984   -20265
2985   128293
2986   113025
2987   -75756
2988  -159210
2989    -8031
2990   138306
2991    89232
2992   -66307
2993  -137704
2994   -32191
2995   130765
2996   114314
2997   -72802
2998  -148348
2999   -18730
3000   121883
3001   103108
3002   -48636
3003  -147961
3004   -38481
3005   134574
3006   111619
3007   -65942
3008  -138563
3009   -33893
3010   108027
3011   118441
3012   -41156
3013  -157554
3014   -43128
3015   129826
3016   110381
3017   -45612
3018  -133632
3019   -55779
3020   107373
3021   134019
3022   -36214
3023  -157044
3024   -49732
3025   116083
3026   117301
3027   -26509
3028  -139383
3029   -72200
3030   106479
3031   135322
3032   -33485
3033  -149044
3034   -59719
3035    95631
3036   128782
3037    -9764
3038  -146507
3039   -78400
3040   108630
3041   134125
3042   -24296
3043  -135084
3044   -70409
3045    82787
3046   137763
3047     1093
3048  -150578
3049   -81410
3050   101602
3051   127436
3052   -12047
3053  -128182
3054   -86187
3055    75950
3056   144475
3057     4989
3058  -145346
3059   -83142
3060    88187
3061   130156
3062    11116
3063  -126175
3064  -101817
3065    75346
3066   150338
3067     8546
3068  -134789
3069   -87769
3070    67087
3071   135847
3072    30192
3073  -131259
3074  -116074
3075    74345
3076   147742
3077    12825
3078  -122788
3079   -99229
3080    50003
3081   145630
3082    43087
3083  -132277
3084  -113321
3085    66115
3086   142234
3087    28399
3088  -112357
3089  -111580
3090    40689
3091   148829
3092    44231
3093  -126450
3094  -111759
3095    49811
3096   134983
3097    46932
3098  -108120
3099  -123758
3100    37538
3101   150535
3102    46343
3103  -115326
3104  -111934
3105    34680
3106   135816
3107    62914
3108  -103866
3109  -132075
3110    32031
3111   146786
3112    53225
3113  -102844
3114  -120419
3115    17385
3116   136733
3117    74704
3118  -100761
3119  -135801
3120    22178
3121   140681
3122    67151
3123   -90075
3124  -129783
3125     4423
3126   143163
3127    82178
3128   -94176
3129  -132615
3130     8322
3131   133830
3132    80842
3133   -81780
3134  -140386
3135    -1243
3136   140558
3137    82554
3138   -84308
3139  -129885
3140    -6955
3141   126300
3142    93448
3143   -76041
3144  -143493
3145    -7876
3146   132706
3147    85836
3148   -71200
3149  -132729
3150   -18094
3151   125954
3152   102017
3153   -69081
3154  -143043
3155   -16756
3156   124149
3157    96529
3158   -58582
3159  -139829
3160   -30870
3161   124908
3162   107738
3163   -59288
3164  -140733
3165   -30589
3166   116697
3167   108987
3168   -46902
3169  -144121
3170   -40355
3171   121748
3172   111034
3173   -46551
3174  -138778
3175   -46235
3176   110336
3177   118845
3178   -38595
3179  -145281
3180   -50435
3181   113685
3182   116598
3183   -38558
3184  -137105
3185   -54346
3186   104638
3187   123942
3188   -30673
3189  -140337
3190   -56502
3191   103278
3192   122023
3193   -26168
3194  -136925
3195   -61426
3196    99390
3197   125689
3198   -20372
3199  -137379
3200   -66259
3201    92570
3202   127380
3203   -14211
3204  -138336
3205   -71227
3206    93488
3207   127663
3208    -7819
3209  -132969
3210   -78155
3211    84535
3212   133373
3213    -1691
3214  -134588
3215   -81981
3216    82325
3217   133477
3218     5404
3219  -132761
3220   -89711
3221    77503
3222   132609
3223     8540
3224  -125391
3225   -91193
3226    68163
3227   138628
3228    16918
3229  -128640
3230   -93207
3231    70156
3232   133695
3233    17537
3234  -119040
3235   -98524
3236    58221
3237   140764
3238    24580
3239  -125719
3240   -99198
3241    58739
3242   132343
3243    28997
3244  -117493
3245  -103927
3246    50058
3247   138142
3248    32855
3249  -114486
3250  -103372
3251    47500
3252   136926
3253    42336
3254  -112343
3255  -110985
3256    43542
3257   134760
3258    43979
3259  -106067
3260  -113905
3261    33450
3262   136910
3263    53758
3264  -106528
3265  -119712
3266    32746
3267   134939
3268    54264
3269   -96568
3270  -121009
3271    22712
3272   136921
3273    62388
3274   -96947
3275  -121715
3276    20342
3277   132387
3278    63656
3279   -90994
3280  -124962
3281    13935
3282   135053
3283    67140
3284   -86865
3285  -122193
3286     7648
3287   131002
3288    74734
3289   -87815
3290  -128584
3291     8627
3292   127662
3293    72195
3294   -78299
3295  -126780
3296    -4120
3297   128362
3298    83609
3299   -81621
3300  -129263
3301     -328
3302   123619
3303    84143
3304   -67177
3305  -130100
3306   -11436
3307   127234
3308    89369
3309   -68920
3310  -130023
3311   -15971
3312   118100
3313    93716
3314   -62050
3315  -138168
3316   -22398
3317   119845
3318    93514
3319   -57802
3320  -132289
3321   -30881
3322   115143
3323   103231
3324   -53179
3325  -135779
3326   -27588
3327   116182
3328   101309
3329   -45614
3330  -131005
3331   -38632
3332   110490
3333   107313
3334   -47629
3335  -134760
3336   -37014
3337   106640
3338   105360
3339   -39978
3340  -131747
3341   -44420
3342   103815
3343   111601
3344   -36115
3345  -130853
3346   -47636
3347    99503
3348   115316
3349   -29300
3350  -134525
3351   -52859
3352    97439
3353   112957
3354   -23331
3355  -130470
3356   -63302
3357    91420
3358   122421
3359   -18869
3360  -133091
3361   -60480
3362    91682
3363   120036
3364    -8488
3365  -127483
3366   -72083
3367    86968
3368   125522
3369    -9386
3370  -127498
3371   -71760
3372    78301
3373   124514
3374    -3125
3375  -130234
3376   -79185
3377    80342
3378   122761
3379    -1890
3380  -119998
3381   -80230
3382    71916
3383   134173
3384     7200
3385  -124816
3386   -77135
3387    74696
3388   124037
3389    11335
3390  -115397
3391   -90279
3392    62981
3393   132957
3394    12384
3395  -125260
3396   -89194
3397    58918
3398   124065
3399    23656
3400  -114110
3401  -100067
3402    56462
3403   134246
3404    26634
3405  -112994
3406   -95044
3407    50224
3408   131963
3409    38526
3410  -110284
3411  -105324
3412    48045
3413   130203
3414    34331
3415  -105548
3416  -107009
3417    33682
3418   131272
3419    44740
3420  -108883
3421  -110018
3422    39431
3423   127936
3424    43505
3425   -96501
3426  -111739
3427    30081
3428   136165
3429    52277
3430  -100393
3431  -109669
3432    29536
3433   127887
3434    54788
3435   -93557
3436  -117336
3437    21755
3438   130979
3439    56335
3440   -91391
3441  -114569
3442    13872
3443   127556
3444    66881
3445   -90929
3446  -120400
3447    14421
3448   124241
3449    67981
3450   -78157
3451  -121783
3452      918
3453   127157
3454    77524
3455   -82818
3456  -124826
3457     2368
3458   119764
3459    78395
3460   -69306
3461  -126830
3462    -7425
3463   124984
3464    83627
3465   -70230
3466  -124872
3467   -11512
3468   115410
3469    87506
3470   -62409
3471  -130352
3472   -15240
3473   120719
3474    86913
3475   -59648
3476  -124384
3477   -23523
3478   113419
3479    96724
3480   -58638
3481  -130435
3482   -20514
3483   114170
3484    91197
3485   -49607
3486  -123030
3487   -32966
3488   109077
3489   102683
3490   -50586
3491  -129749
3492   -30475
3493   103771
3494    97769
3495   -38829
3496  -127871
3497   -43852
3498   105160
3499   108840
3500   -39073
3501  -127561
3502   -43714
3503    96362
3504   108792
3505   -27857
3506  -129545
3507   -49926
3508    96534
3509   109218
3510   -24069
3511  -123989
3512   -58281
3513    87807
3514   115344
3515   -21011
3516  -127992
3517   -57718
3518    91194
3519   112788
3520   -15050
3521  -122138
3522   -63561
3523    86718
3524   116989
3525   -12492
3526  -124229
3527   -65781
3528    82437
3529   117144
3530    -8737
3531  -122761
3532   -70049
3533    78448
3534   117212
3535    -5168
3536  -119863
3537   -74900
3538    73112
3539   123668
3540     1423
3541  -119272
3542   -75277
3543    70740
3544   120902
3545     8259
3546  -113961
3547   -85098
3548    61757
3549   126765
3550    14418
3551  -118063
3552   -83937
3553    59974
3554   121375
3555    20424
3556  -109004
3557   -93144
3558    53409
3559   127727
3560    24280
3561  -110282
3562   -89682
3563    51764
3564   124769
3565    30616
3566  -107338
3567   -98119
3568    48614
3569   125462
3570    29074
3571  -103744
3572   -98010
3573    40941
3574   126471
3575    36321
3576  -105129
3577  -100133
3578    41916
3579   123922
3580    37989
3581   -97033
3582  -102979
3583    31248
3584   127562
3585    44624
3586   -96608
3587  -104512
3588    30605
3589   123663
3590    48676
3591   -92043
3592  -108781
3593    21770
3594   122569
3595    54603
3596   -88007
3597  -111909
3598    16873
3599   121826
3600    60389
3601   -84366
3602  -112967
3603    12834
3604   120690
3605    64288
3606   -80240
3607  -114981
3608     7582
3609   121109
3610    68095
3611   -77078
3612  -117345
3613     3281
3614   117251
3615    69822
3616   -73080
3617  -117439
3618     -914
3619   117205
3620    75005
3621   -70422
3622  -119197
3623    -4087
3624   114779
3625    76632
3626   -65732
3627  -118662
3628    -9228
3629   116521
3630    82385
3631   -60795
3632  -119063
3633   -14913
3634   111240
3635    85939
3636   -56928
3637  -122868
3638   -20477
3639   106964
3640    88671
3641   -52781
3642  -120405
3643   -26896
3644   105151
3645    95117
3646   -48237
3647  -122803
3648   -29173
3649   103342
3650    94912
3651   -40083
3652  -121560
3653   -34501
3654    99353
3655   100699
3656   -36551
3657  -124984
3658   -39933
3659    96532
3660    99270
3661   -34345
3662  -121765
3663   -43779
3664    93039
3665   104055
3666   -28580
3667  -123093
3668   -47248
3669    92707
3670   103549
3671   -25462
3672  -119560
3673   -51504
3674    89837
3675   108363
3676   -21642
3677  -120520
3678   -53932
3679    83495
3680   106767
3681   -14784
3682  -119011
3683   -62656
3684    82228
3685   111627
3686   -12728
3687  -116338
3688   -62417
3689    73833
3690   113935
3691    -1221
3692  -117681
3693   -70106
3694    74875
3695   115237
3696    -1777
3697  -111077
3698   -70529
3699    65126
3700   117366
3701     8337
3702  -115357
3703   -77362
3704    67008
3705   115336
3706     8134
3707  -109245
3708   -78852
3709    59788
3710   119795
3711    14255
3712  -110974
3713   -81038
3714    57498
3715   115043
3716    18726
3717  -105232
3718   -88233
3719    55726
3720   121419
3721    19586
3722  -105750
3723   -83578
3724    48355
3725   116399
3726    28320
3727  -101328
3728   -95516
3729    46263
3730   121802
3731    27195
3732   -97787
3733   -91326
3734    36582
3735   118330
3736    39092
3737   -98492
3738   -98375
3739    36135
3740   117843
3741    40753
3742   -90926
3743  -100139
3744    26645
3745   122096
3746    47005
3747   -94242
3748   -99719
3749    26768
3750   113956
3751    52440
3752   -83839
3753  -107893
3754    20519
3755   122764
3756    50676
3757   -85369
3758  -100606
3759    16038
3760   112436
3761    61038
3762   -78749
3763  -111967
3764    15311
3765   119450
3766    54397
3767   -77199
3768  -105166
3769     7092
3770   112662
3771    67275
3772   -76342
3773  -115359
3774     7397
3775   113450
3776    64026
3777   -68011
3778  -109475
3779    -5633
3780   113980
3781    75984
3782   -70561
3783  -113949
3784    -2349
3785   106691
3786    74906
3787   -55361
3788  -116632
3789   -15985
3790   111038
3791    78510
3792   -62637
3793  -111162
3794   -15509
3795    97486
3796    83175
3797   -48605
3798  -120488
3799   -21916
3800   108074
3801    82979
3802   -51165
3803  -111673
3804   -27084
3805    97986
3806    92509
3807   -45013
3808  -121225
3809   -24347
3810   100237
3811    86179
3812   -39001
3813  -114003
3814   -35735
3815    97991
3816    95683
3817   -40617
3818  -118213
3819   -31480
3820    93016
3821    92842
3822   -28150
3823  -117203
3824   -42831
3825    93891
3826    98587
3827   -31702
3828  -113758
3829   -42471
3830    83832
3831   101214
3832   -19822
3833  -117125
3834   -53754
3835    85969
3836   101868
3837   -20041
3838  -111539
3839   -54732
3840    75587
3841   107664
3842   -12305
3843  -115454
3844   -56844
3845    77813
3846   103508
3847    -7251
3848  -109941
3849   -64936
3850    70604
3851   111295
3852    -7696
3853  -113090
3854   -60072
3855    66549
3856   105457
3857     3172
3858  -108078
3859   -73932
3860    69857
3861   112739
3862    -1254
3863  -107387
3864   -66061
3865    60194
3866   110762
3867    12298
3868  -107983
3869   -78447
3870    62833
3871   110083
3872     9688
3873  -101230
3874   -76740
3875    51127
3876   114801
3877    18820
3878  -105391
3879   -80200
3880    51484
3881   109094
3882    23215
3883   -93812
3884   -87460
3885    43954
3886   117387
3887    25831
3888   -98261
3889   -84638
3890    39319
3891   109273
3892    32497
3893   -92226
3894   -94303
3895    36887
3896   115013
3897    32882
3898   -92366
3899   -88329
3900    31336
3901   111934
3902    42059
3903   -90385
3904   -97220
3905    32044
3906   113875
3907    37990
3908   -84824
3909   -94919
3910    22685
3911   115124
3912    48783
3913   -87551
3914   -99172
3915    24493
3916   110206
3917    49223
3918   -77409
3919  -103011
3920    16208
3921   115407
3922    53027
3923   -79181
3924   -99604
3925    12555
3926   105867
3927    60021
3928   -71047
3929  -108658
3930     7923
3931   111269
3932    60053
3933   -69084
3934  -101655
3935     -411
3936   106975
3937    68291
3938   -67193
3939  -108577
3940     1369
3941   105848
3942    66889
3943   -59443
3944  -106921
3945    -8809
3946   104248
3947    73313
3948   -63907
3949  -109977
3950    -7293
3951   100107
3952    74975
3953   -53799
3954  -113278
3955   -16121
3956   104942
3957    77412
3958   -56509
3959  -109796
3960   -16961
3961    97894
3962    81700
3963   -47048
3964  -114125
3965   -21491
3966   100778
3967    81820
3968   -44885
3969  -109641
3970   -28760
3971    92718
3972    88733
3973   -41524
3974  -114385
3975   -29181
3976    93293
3977    87358
3978   -31772
3979  -109287
3980   -39132
3981    89134
3982    94808
3983   -32228
3984  -111434
3985   -37724
3986    84661
3987    93964
3988   -22484
3989  -110142
3990   -48199
3991    85125
3992    97474
3993   -26583
3994  -109793
3995   -46859
3996    76285
3997    99660
3998   -15652
3999  -112126
4000   -50970
4001    80742
4002    99890
4003   -16460
4004  -107731
4005   -55730
4006    73995
4007   105287
4008   -11651
4009  -110956
4010   -56263
4011    71575
4012   102565
4013    -3747
4014  -106664
4015   -66448
4016    68124
4017   106908
4018    -3791
4019  -105974
4020   -63645
4021    63390
4022   103703
4023     7674
4024  -102305
4025   -73864
4026    61625
4027   109891
4028     6114
4029  -101236
4030   -71811
4031    53123
4032   108420
4033    15141
4034  -100239
4035   -78067
4036    51804
4037   108105
4038    15376
4039   -94643
4040   -78056
4041    44499
4042   111373
4043    23247
4044   -97245
4045   -80675
4046    46554
4047   107331
4048    24679
4049   -91974
4050   -86566
4051    38215
4052   113430
4053    28196
4054   -94248
4055   -83328
4056    37657
4057   106829
4058    34346
4059   -87381
4060   -91535
4061    33396
4062   112496
4063    34261
4064   -86468
4065   -89139
4066    27550
4067   108711
4068    44556
4069   -82135
4070   -95682
4071    24649
4072   106854
4073    43351
4074   -77591
4075   -95631
4076    16715
4077   107761
4078    52316
4079   -76795
4080   -96225
4081    14818
4082   103977
4083    51013
4084   -68836
4085  -100230
4086     7991
4087   107443
4088    57806
4089   -71722
4090   -98856
4091     8378
4092   100229
4093    58004
4094   -63504
4095  -103884
4096      317
4097   107022
4098    63965
4099   -66020
4100  -101057
4101    -1068
4102   100318
4103    67759
4104   -59768
4105  -105386
4106    -3717
4107   101360
4108    66984
4109   -58012
4110  -102981
4111   -10918
4112    97797
4113    75942
4114   -53976
4115  -106754
4116   -11692
4117    94636
4118    73284
4119   -45768
4120  -105983
4121   -19849
4122    95985
4123    79743
4124   -45227
4125  -105142
4126   -20415
4127    88746
4128    78475
4129   -37536
4130  -107079
4131   -28338
4132    89473
4133    82907
4134   -37468
4135  -104570
4136   -29625
4137    85220
4138    86615
4139   -33252
4140  -107921
4141   -33886
4142    84766
4143    86277
4144   -29442
4145  -104225
4146   -39429
4147    81883
4148    92367
4149   -28053
4150  -109583
4151   -39881
4152    79745
4153    89254
4154   -20353
4155  -104483
4156   -46944
4157    77169
4158    97083
4159   -18416
4160  -107022
4161   -45119
4162    74290
4163    93564
4164   -11032
4165  -102849
4166   -53618
4167    71247
4168    97358
4169    -9704
4170  -102319
4171   -56377
4172    62668
4173    96893
4174    -2269
4175  -102049
4176   -59647
4177    63839
4178    97413
4179      -51
4180   -94886
4181   -64692
4182    58993
4183   103507
4184     4403
4185   -99793
4186   -64085
4187    58109
4188    99640
4189     7805
4190   -94550
4191   -71398
4192    52322
4193   105331
4194     8165
4195   -98038
4196   -69510
4197    50102
4198   101844
4199    16767
4200   -92719
4201   -75028
4202    49197
4203   105572
4204    17480
4205   -91296
4206   -74899
4207    41571
4208   103901
4209    25473
4210   -89550
4211   -80327
4212    40558
4213   103568
4214    25729
4215   -85907
4216   -83104
4217    30839
4218   104379
4219    32830
4220   -85356
4221   -83503
4222    31638
4223   101761
4224    35942
4225   -76832
4226   -86493
4227    22660
4228   104546
4229    39486
4230   -80327
4231   -87422
4232    23910
4233    99173
4234    43549
4235   -74525
4236   -93445
4237    17214
4238   103079
4239    44518
4240   -73675
4241   -90091
4242    14411
4243   101394
4244    52528
4245   -71148
4246   -96019
4247    13146
4248   102022
4249    50752
4250   -67270
4251   -95410
4252     4077
4253   100236
4254    59430
4255   -66540
4256   -97513
4257     5648
4258    95634
4259    59174
4260   -57782
4261   -97928
4262    -3956
4263    96644
4264    64288
4265   -57367
4266   -97429
4267    -4126
4268    92696
4269    66666
4270   -50453
4271  -100799
4272   -10192
4273    93536
4274    67036
4275   -49180
4276   -98580
4277   -14255
4278    88786
4279    72560
4280   -45882
4281  -102466
4282   -16588
4283    90336
4284    72277
4285   -42218
4286  -100148
4287   -22971
4288    87801
4289    79616
4290   -40221
4291  -102982
4292   -22060
4293    86355
4294    78847
4295   -35362
4296  -100990
4297   -29396
4298    84237
4299    84062
4300   -34727
4301  -102739
4302   -30756
4303    79997
4304    83513
4305   -25935
4306  -103126
4307   -37586
4308    78950
4309    85546
4310   -24830
4311   -97802
4312   -39303
4313    72794
4314    89039
4315   -15869
4316  -101232
4317   -42985
4318    72968
4319    86483
4320   -15744
4321   -96734
4322   -48906
4323    66112
4324    93128
4325   -10193
4326  -100530
4327   -50584
4328    66545
4329    88831
4330    -7905
4331   -95409
4332   -55504
4333    63130
4334    95054
4335    -5792
4336   -96974
4337   -54104
4338    62656
4339    95175
4340     -328
4341   -95889
4342   -62068
4343    59872
4344    98259
4345      332
4346   -93856
4347   -62336
4348    52651
4349    96266
4350     7541
4351   -94863
4352   -66781
4353    52922
4354    96266
4355    11234
4356   -87865
4357   -67368
4358    44142
4359    99083
4360    17014
4361   -89381
4362   -70251
4363    44692
4364    96481
4365    20226
4366   -84144
4367   -73777
4368    38240
4369    99376
4370    22217
4371   -85105
4372   -75671
4373    34741
4374    97320
4375    27766
4376   -82263
4377   -79766
4378    34644
4379   100153
4380    28392
4381   -78589
4382   -79176
4383    28321
4384    99317
4385    35204
4386   -79775
4387   -85120
4388    26958
4389    99995
4390    34616
4391   -75104
4392   -83598
4393    20098
4394    99649
4395    42254
4396   -74713
4397   -86906
4398    19001
4399    98197
4400    43223
4401   -68427
4402   -86929
4403    13538
4404    96971
4405    48693
4406   -68241
4407   -88720
4408    11332
4409    93263
4410    50891
4411   -62355
4412   -92849
4413     4805
4414    94785
4415    54862
4416   -61423
4417   -91751
4418     1225
4419    92656
4420    57289
4421   -56213
4422   -94658
4423      162
4424    94082
4425    58918
4426   -54244
4427   -92033
4428    -5951
4429    91258
4430    62640
4431   -52129
4432   -98538
4433    -8215
4434    90463
4435    63351
4436   -47749
4437   -95848
4438   -13834
4439    88134
4440    69433
4441   -47358
4442   -97092
4443   -15444
4444    86716
4445    72221
4446   -39256
4447   -97072
4448   -20639
4449    85410
4450    73814
4451   -37702
4452   -96247
4453   -23772
4454    80478
4455    75804
4456   -32032
4457   -96538
4458   -28251
4459    79259
4460    76690
4461   -29946
4462   -94393
4463   -31035
4464    74674
4465    78894
4466   -24248
4467   -96412
4468   -33490
4469    75521
4470    82068
4471   -21573
4472   -94164
4473   -39113
4474    71460
4475    84812
4476   -20305
4477   -96410
4478   -40751
4479    68973
4480    85580
4481   -14697
4482   -94672
4483   -45617
4484    68515
4485    88292
4486   -13551
4487   -94274
4488   -47572
4489    63223
4490    89818
4491    -6966
4492   -94410
4493   -52060
4494    62101
4495    89856
4496    -6042
4497   -92529
4498   -53260
4499    55238
4500    91577
4501     1609
4502   -91444
4503   -56535
4504    54208
4505    90157
4506     3437
4507   -87545
4508   -59503
4509    49558
4510    92078
4511     8202
4512   -87363
4513   -62067
4514    47116
4515    91247
4516    12110
4517   -86457
4518   -67796
4519    45490
4520    92915
4521    13356
4522   -84641
4523   -67509
4524    40772
4525    92909
4526    19504
4527   -83832
4528   -73478
4529    41178
4530    96726
4531    20891
4532   -81286
4533   -73544
4534    34157
4535    97090
4536    27452
4537   -80879
4538   -76585
4539    32606
4540    94172
4541    27721
4542   -76176
4543   -78317
4544    26982
4545    97351
4546    31969
4547   -75013
4548   -77675
4549    23970
4550    92086
4551    35825
4552   -69971
4553   -81748
4554    19776
4555    95455
4556    37395
4557   -68922
4558   -79680
4559    16309
4560    91709
4561    44833
4562   -65117
4563   -86788
4564    12771
4565    92069
4566    43008
4567   -62738
4568   -85052
4569     8085
4570    91584
4571    51195
4572   -62442
4573   -88432
4574     7586
4575    89259
4576    51852
4577   -56035
4578   -89300
4579     1015
4580    91604
4581    56001
4582   -56813
4583   -89257
4584     -675
4585    87242
4586    59386
4587   -49959
4588   -93890
4589    -6298
4590    88994
4591    59287
4592   -50295
4593   -89260
4594    -9491
4595    82915
4596    64245
4597   -43081
4598   -93632
4599   -12250
4600    84897
4601    63225
4602   -40744
4603   -89273
4604   -18309
4605    80224
4606    69592
4607   -38889
4608   -92563
4609   -18628
4610    76659
4611    68182
4612   -32738
4613   -90947
4614   -26378
4615    77201
4616    75271
4617   -32487
4618   -92732
4619   -23627
4620    72361
4621    73446
4622   -26172
4623   -94550
4624   -32514
4625    75734
4626    78193
4627   -27481
4628   -91935
4629   -35091
4630    70168
4631    79208
4632   -18501
4633   -95064
4634   -37318
4635    72165
4636    79288
4637   -18481
4638   -89495
4639   -42282
4640    64000
4641    83673
4642   -14190
4643   -92288
4644   -42284
4645    63124
4646    80356
4647    -8915
4648   -87711
4649   -48027
4650    60997
4651    86846
4652   -10230
4653   -88281
4654   -47321
4655    53463
4656    83840
4657      251
4658   -87918
4659   -54821
4660    55791
4661    88482
4662    -1576
4663   -84971
4664   -52172
4665    48538
4666    87678
4667     6130
4668   -87809
4669   -58418
4670    50932
4671    87749
4672     6382
4673   -82849
4674   -61217
4675    45632
4676    91275
4677    10663
4678   -84620
4679   -61900
4680    44508
4681    89143
4682    14478
4683   -79746
4684   -66164
4685    39212
4686    92327
4687    16781
4688   -80362
4689   -64682
4690    34984
4691    88633
4692    23436
4693   -75666
4694   -72293
4695    32856
4696    90285
4697    22133
4698   -74446
4699   -70812
4700    25201
4701    90050
4702    30125
4703   -73557
4704   -72678
4705    27051
4706    88759
4707    29015
4708   -67950
4709   -75200
4710    19640
4711    90777
4712    34643
4713   -70087
4714   -75776
4715    20602
4716    87623
4717    37604
4718   -64919
4719   -82160
4720    15308
4721    91496
4722    39407
4723   -64773
4724   -80170
4725    13503
4726    88208
4727    45223
4728   -59540
4729   -85765
4730     9333
4731    89494
4732    43124
4733   -59176
4734   -82733
4735     3852
4736    85449
4737    51397
4738   -54653
4739   -85809
4740     1942
4741    85570
4742    49743
4743   -50349
4744   -82892
4745    -4407
4746    84174
4747    55954
4748   -50351
4749   -84353
4750    -3450
4751    79664
4752    57284
4753   -43007
4754   -87182
4755   -10374
4756    81843
4757    60180
4758   -44240
4759   -85532
4760   -10804
4761    78599
4762    64185
4763   -38630
4764   -90557
4765   -16537
4766    79671
4767    64657
4768   -37051
4769   -87474
4770   -19435
4771    76608
4772    70330
4773   -34722
4774   -92008
4775   -22444
4776    75795
4777    69045
4778   -30844
4779   -88854
4780   -27714
4781    73589
4782    72824
4783   -28143
4784   -88525
4785   -27895
4786    69292
4787    72812
4788   -21526
4789   -87587
4790   -32830
4791    68633
4792    74927
4793   -21178
4794   -86509
4795   -34312
4796    62469
4797    76008
4798   -15386
4799   -87687
4800   -39114
4801    62857
4802    76129
4803   -12952
4804   -84835
4805   -41047
4806    58884
4807    80003
4808   -10366
4809   -86742
4810   -43546
4811    58000
4812    79631
4813    -6860
4814   -85126
4815   -48098
4816    55742
4817    82746
4818    -3699
4819   -85256
4820   -48635
4821    51910
4822    81794
4823     1854
4824   -84063
4825   -54292
4826    51405
4827    85568
4828     2230
4829   -81573
4830   -55060
4831    44934
4832    83535
4833     7920
4834   -79792
4835   -59424
4836    42513
4837    85160
4838     8795
4839   -76552
4840   -58441
4841    38319
4842    84810
4843    15442
4844   -75660
4845   -62099
4846    37769
4847    83165
4848    17639
4849   -72969
4850   -64832
4851    33342
4852    86393
4853    20259
4854   -74711
4855   -65400
4856    31561
4857    86418
4858    24227
4859   -70937
4860   -69876
4861    27159
4862    88186
4863    25976
4864   -71468
4865   -70046
4866    23798
4867    86496
4868    32035
4869   -68368
4870   -73701
4871    22183
4872    86077
4873    31373
4874   -65324
4875   -74829
4876    16453
4877    86877
4878    37442
4879   -62829
4880   -75742
4881    15139
4882    84437
4883    37709
4884   -58042
4885   -77655
4886    10135
4887    85159
4888    41484
4889   -57692
4890   -77392
4891     8713
4892    81228
4893    44929
4894   -53489
4895   -78865
4896     3723
4897    82913
4898    46122
4899   -54101
4900   -78945
4901      887
4902    79912
4903    50333
4904   -48245
4905   -82238
4906     -410
4907    81626
4908    51800
4909   -46392
4910   -82579
4911    -6038
4912    78534
4913    57734
4914   -45001
4915   -84471
4916    -7882
4917    78385
4918    56472
4919   -41247
4920   -83545
4921   -13714
4922    77054
4923    60980
4924   -39823
4925   -83935
4926   -13207
4927    74834
4928    61372
4929   -33315
4930   -83778
4931   -18628
4932    72994
4933    63921
4934   -32443
4935   -82316
4936   -20802
4937    69576
4938    65460
4939   -27176
4940   -85741
4941   -25216
4942    68501
4943    66317
4944   -27254
4945   -83011
4946   -27079
4947    64853
4948    71153
4949   -22532
4950   -84329
4951   -29926
4952    65793
4953    70691
4954   -18133
4955   -83163
4956   -35198
4957    61934
4958    74464
4959   -16658
4960   -85067
4961   -34708
4962    61077
4963    74720
4964   -11200
4965   -83143
4966   -41188
4967    57916
4968    77362
4969    -9430
4970   -82933
4971   -42847
4972    55403
4973    77205
4974    -5685
4975   -81647
4976   -45217
4977    53312
4978    77886
4979    -3206
4980   -77514
4981   -46949
4982    47769
4983    80098
4984     -217
4985   -79683
4986   -49862
4987    47867
4988    78073
4989     2060
4990   -73833
4991   -51650
4992    42890
4993    82814
4994     6560
4995   -76931
4996   -53914
4997    42522
4998    80046
4999     9401
5000   -75500
5001   -59879
5002    38794
5003    83270
5004    13602
5005   -74146
5006   -59147
5007    35253
5008    82937
5009    19134
5010   -72173
5011   -63114
5012    34931
5013    83008
5014    19140
5015   -70851
5016   -63177
5017    28009
5018    83520
5019    22792
5020   -70338
5021   -66043
5022    27835
5023    80941
5024    24756
5025   -65032
5026   -68037
5027    23027
5028    82747
5029    29152
5030   -65342
5031   -67136
5032    20651
5033    79769
5034    31189
5035   -61719
5036   -71548
5037    15841
5038    81463
5039    32959
5040   -59855
5041   -69781
5042    12914
5043    79224
5044    38696
5045   -56976
5046   -75339
5047    11887
5048    80343
5049    38753
5050   -55108
5051   -72856
5052     5528
5053    80637
5054    45513
5055   -53850
5056   -78468
5057     7238
5058    80128
5059    44842
5060   -50618
5061   -79270
5062     -592
5063    80064
5064    48931
5065   -49261
5066   -77150
5067    -1750
5068    74604
5069    51821
5070   -44625
5071   -79434
5072    -4764
5073    77568
5074    52510
5075   -42242
5076   -76986
5077    -7324
5078    72940
5079    56340
5080   -38405
5081   -82102
5082   -10965
5083    72239
5084    53767
5085   -34633
5086   -77531
5087   -15406
5088    69620
5089    61540
5090   -33441
5091   -80866
5092   -14946
5093    69331
5094    60240
5095   -28939
5096   -79962
5097   -21748
5098    68694
5099    63874
5100   -30564
5101   -81099
5102   -23196
5103    64141
5104    66394
5105   -21504
5106   -82313
5107   -27755
5108    65519
5109    66525
5110   -22976
5111   -78497
5112   -29535
5113    60149
5114    69773
5115   -17162
5116   -81393
5117   -30741
5118    60567
5119    67389
5120   -14209
5121   -76818
5122   -35795
5123    55214
5124    72550
5125   -13071
5126   -78286
5127   -35688
5128    54545
5129    69826
5130    -6727
5131   -76482
5132   -42203
5133    53455
5134    73321
5135    -7057
5136   -76257
5137   -41616
5138    47232
5139    73037
5140    -1613
5141   -77287
5142   -46881
5143    49363
5144    74962
5145    -1120
5146   -71887
5147   -46704
5148    43018
5149    78289
5150     5292
5151   -77298
5152   -50915
5153    43089
5154    76160
5155     6422
5156   -70721
5157   -55391
5158    37509
5159    80100
5160     9605
5161   -72345
5162   -52815
5163    37572
5164    75851
5165    14947
5166   -69389
5167   -59166
5168    34708
5169    79164
5170    14388
5171   -67677
5172   -56485
5173    30012
5174    77278
5175    20012
5176   -67906
5177   -62030
5178    30788
5179    76255
5180    17913
5181   -63805
5182   -61649
5183    23001
5184    79250
5185    25984
5186   -64273
5187   -63035
5188    25159
5189    76875
5190    26004
5191   -58350
5192   -65813
5193    18031
5194    80354
5195    29924
5196   -61979
5197   -65421
5198    16062
5199    76926
5200    34359
5201   -55877
5202   -71191
5203    12524
5204    79365
5205    35246
5206   -54774
5207   -68860
5208     8795
5209    75983
5210    41142
5211   -51767
5212   -72557
5213     8004
5214    75857
5215    38888
5216   -49468
5217   -69690
5218     2341
5219    73808
5220    44558
5221   -49506
5222   -73738
5223     2991
5224    72068
5225    44192
5226   -42517
5227   -74375
5228    -2731
5229    74001
5230    47999
5231   -43640
5232   -72944
5233    -3303
5234    68987
5235    51046
5236   -38934
5237   -77445
5238    -8288
5239    72197
5240    50763
5241   -38979
5242   -74128
5243   -12789
5244    67916
5245    57548
5246   -34357
5247   -78988
5248   -13065
5249    68731
5250    54765
5251   -29917
5252   -74888
5253   -19353
5254    66735
5255    60923
5256   -31074
5257   -77477
5258   -18831
5259    62955
5260    59418
5261   -24197
5262   -76482
5263   -24222
5264    63833
5265    62404
5266   -24615
5267   -75559
5268   -25626
5269    57950
5270    63637
5271   -17978
5272   -76505
5273   -27536
5274    60764
5275    62648
5276   -17327
5277   -73380
5278   -30571
5279    53781
5280    67151
5281   -13661
5282   -78524
5283   -31904
5284    55990
5285    64907
5286   -10672
5287   -74509
5288   -37704
5289    52714
5290    69945
5291    -9095
5292   -74802
5293   -37377
5294    49759
5295    69987
5296    -3534
5297   -73363
5298   -42127
5299    48612
5300    72535
5301    -3647
5302   -72541
5303   -43205
5304    43940
5305    72610
5306      409
5307   -72172
5308   -46065
5309    44320
5310    71585
5311     2034
5312   -69049
5313   -48921
5314    39310
5315    74092
5316     5609
5317   -70158
5318   -47446
5319    38330
5320    71440
5321     8693
5322   -66494
5323   -52900
5324    34364
5325    74590
5326    11214
5327   -66401
5328   -52552
5329    31648
5330    73479
5331    16503
5332   -64913
5333   -57247
5334    31668
5335    75373
5336    16468
5337   -62572
5338   -58602
5339    24252
5340    75743
5341    21930
5342   -63367
5343   -61791
5344    26648
5345    73386
5346    23291
5347   -56854
5348   -62772
5349    19371
5350    76341
5351    27928
5352   -59092
5353   -61896
5354    19331
5355    73480
5356    30193
5357   -55554
5358   -66749
5359    15236
5360    75331
5361    28770
5362   -55687
5363   -61424
5364    10993
5365    71367
5366    34518
5367   -52466
5368   -68108
5369    12249
5370    72092
5371    33379
5372   -49121
5373   -66542
5374     6220
5375    72089
5376    40345
5377   -47206
5378   -69247
5379     5630
5380    71363
5381    40063
5382   -43288
5383   -70285
5384    -1070
5385    71557
5386    44318
5387   -44444
5388   -72217
5389    -1343
5390    69068
5391    46738
5392   -38387
5393   -73308
5394    -6634
5395    69852
5396    48243
5397   -38684
5398   -71369
5399    -8617
5400    65362
5401    51230
5402   -35733
5403   -74081
5404    -9900
5405    66346
5406    51068
5407   -32571
5408   -71349
5409   -14432
5410    63728
5411    54672
5412   -29989
5413   -72111
5414   -14119
5415    62807
5416    54662
5417   -25503
5418   -72688
5419   -19061
5420    60689
5421    57135
5422   -26562
5423   -72646
5424   -19269
5425    57927
5426    58187
5427   -21360
5428   -73666
5429   -25080
5430    59046
5431    59021
5432   -16839
5433   -72135
5434   -27567
5435    53768
5436    63812
5437   -15070
5438   -74437
5439   -29645
5440    54755
5441    63098
5442   -13097
5443   -70712
5444   -34288
5445    51508
5446    67407
5447   -11172
5448   -71735
5449   -33614
5450    49481
5451    63729
5452    -7825
5453   -70179
5454   -37366
5455    47831
5456    67157
5457    -6204
5458   -70085
5459   -37499
5460    43976
5461    67240
5462    -2161
5463   -69182
5464   -41632
5465    43317
5466    67758
5467    -1119
5468   -66460
5469   -42689
5470    38561
5471    68864
5472     4265
5473   -66722
5474   -45124
5475    39555
5476    69514
5477     5871
5478   -64798
5479   -49087
5480    35350
5481    71643
5482    10085
5483   -65030
5484   -51021
5485    33814
5486    70312
5487    14479
5488   -63103
5489   -54988
5490    30395
5491    70966
5492    13509
5493   -63620
5494   -55864
5495    26635
5496    72401
5497    17256
5498   -60075
5499   -55539
5500    25850
5501    71228
5502    18943
5503   -57577
5504   -57244
5505    22835
5506    72102
5507    22424
5508   -57643
5509   -55693
5510    20731
5511    69409
5512    24515
5513   -54040
5514   -61018
5515    17403
5516    70716
5517    26591
5518   -54510
5519   -60044
5520    15371
5521    70308
5522    31228
5523   -51611
5524   -62422
5525    12470
5526    70300
5527    33189
5528   -49252
5529   -63310
5530     7935
5531    69794
5532    35876
5533   -47376
5534   -66454
5535     6327
5536    68300
5537    36157
5538   -44334
5539   -67689
5540     1768
5541    69256
5542    40311
5543   -42988
5544   -66762
5545     1296
5546    67327
5547    41522
5548   -40208
5549   -68726
5550    -1957
5551    65894
5552    41916
5553   -37929
5554   -66834
5555    -4716
5556    63652
5557    43849
5558   -36882
5559   -68018
5560    -6649
5561    63518
5562    46446
5563   -33292
5564   -67860
5565    -9868
5566    62160
5567    49847
5568   -30500
5569   -69181
5570   -13378
5571    59925
5572    50310
5573   -28893
5574   -70561
5575   -15221
5576    58410
5577    53692
5578   -24859
5579   -70971
5580   -18938
5581    57367
5582    54799
5583   -22783
5584   -69160
5585   -22362
5586    56260
5587    57017
5588   -19648
5589   -68677
5590   -24329
5591    54843
5592    59456
5593   -18138
5594   -69131
5595   -26396
5596    52731
5597    59393
5598   -15134
5599   -69441
5600   -28537
5601    50196
5602    59749
5603   -13736
5604   -69469
5605   -30841
5606    49193
5607    61320
5608    -9092
5609   -67219
5610   -31808
5611    47195
5612    62237
5613    -7440
5614   -67215
5615   -34723
5616    43886
5617    64474
5618    -4141
5619   -67501
5620   -38332
5621    42945
5622    65505
5623    -1622
5624   -65788
5625   -39981
5626    40074
5627    65823
5628     1084
5629   -64911
5630   -41979
5631    38280
5632    66843
5633     4640
5634   -65088
5635   -44145
5636    35223
5637    66752
5638     7535
5639   -62509
5640   -46121
5641    34212
5642    67308
5643     9158
5644   -61250
5645   -48422
5646    31813
5647    67134
5648    10158
5649   -61029
5650   -50686
5651    29319
5652    68066
5653    12798
5654   -58738
5655   -49597
5656    26339
5657    66430
5658    15656
5659   -57385
5660   -52760
5661    24397
5662    68057
5663    18768
5664   -55028
5665   -54107
5666    20699
5667    68330
5668    23124
5669   -54910
5670   -55398
5671    19432
5672    67208
5673    24649
5674   -52996
5675   -57434
5676    15641
5677    68837
5678    26701
5679   -50740
5680   -58357
5681    13626
5682    66312
5683    29896
5684   -48767
5685   -61908
5686    10021
5687    66978
5688    32093
5689   -46766
5690   -59470
5691     8865
5692    66377
5693    33217
5694   -45069
5695   -62779
5696     5461
5697    65276
5698    33505
5699   -42431
5700   -61177
5701     3943
5702    63851
5703    38130
5704   -40785
5705   -62257
5706      825
5707    63108
5708    39385
5709   -38154
5710   -63883
5711    -2719
5712    63052
5713    41753
5714   -37631
5715   -65490
5716    -5561
5717    61431
5718    44012
5719   -34724
5720   -66109
5721    -6994
5722    61103
5723    47267
5724   -31812
5725   -66660
5726   -10156
5727    58934
5728    48492
5729   -30347
5730   -66764
5731   -12732
5732    58270
5733    49498
5734   -25653
5735   -66896
5736   -15625
5737    57590
5738    51536
5739   -24991
5740   -66765
5741   -16678
5742    54707
5743    52518
5744   -20860
5745   -66996
5746   -19787
5747    55634
5748    54596
5749   -21509
5750   -66304
5751   -21898
5752    51854
5753    54725
5754   -18253
5755   -66237
5756   -24579
5757    52544
5758    55670
5759   -16029
5760   -64551
5761   -27686
5762    48495
5763    59625
5764   -12017
5765   -66265
5766   -29434
5767    46494
5768    58653
5769    -9651
5770   -64930
5771   -32154
5772    44907
5773    60803
5774    -6757
5775   -65248
5776   -33617
5777    41242
5778    61474
5779    -2195
5780   -63986
5781   -36766
5782    41580
5783    62581
5784    -1892
5785   -63841
5786   -37492
5787    37737
5788    63693
5789      860
5790   -62236
5791   -38322
5792    37453
5793    61954
5794     2757
5795   -61047
5796   -42291
5797    34078
5798    62793
5799     5140
5800   -59978
5801   -42632
5802    32929
5803    64220
5804     8057
5805   -58427
5806   -46071
5807    30861
5808    65041
5809    10343
5810   -57532
5811   -46307
5812    25994
5813    65364
5814    13829
5815   -55775
5816   -49579
5817    25693
5818    64498
5819    16294
5820   -54033
5821   -50756
5822    21858
5823    65845
5824    19922
5825   -54514
5826   -51802
5827    21719
5828    64123
5829    20752
5830   -50299
5831   -54444
5832    18253
5833    65746
5834    23028
5835   -51348
5836   -53035
5837    15153
5838    63373
5839    25777
5840   -48108
5841   -57037
5842    12930
5843    65046
5844    24662
5845   -46868
5846   -55412
5847    10347
5848    64774
5849    29463
5850   -45218
5851   -57918
5852    10035
5853    63168
5854    31134
5855   -42507
5856   -59859
5857     4271
5858    63834
5859    34020
5860   -41857
5861   -59455
5862     3048
5863    60776
5864    36543
5865   -37939
5866   -61169
5867    -1206
5868    62613
5869    40013
5870   -36200
5871   -62355
5872    -2282
5873    58468
5874    40034
5875   -33106
5876   -63531
5877    -4849
5878    59494
5879    42326
5880   -32847
5881   -62112
5882    -6947
5883    58196
5884    44292
5885   -31698
5886   -62097
5887    -8474
5888    56680
5889    43800
5890   -27688
5891   -61753
5892   -11353
5893    56844
5894    46339
5895   -27263
5896   -64042
5897   -13545
5898    53346
5899    48853
5900   -22762
5901   -63682
5902   -15489
5903    54958
5904    49772
5905   -22194
5906   -63048
5907   -19417
5908    49761
5909    52982
5910   -18125
5911   -65219
5912   -22387
5913    49847
5914    52893
5915   -16454
5916   -62678
5917   -24610
5918    47647
5919    56044
5920   -13325
5921   -63589
5922   -25383
5923    47159
5924    54231
5925   -10594
5926   -61991
5927   -29827
5928    45737
5929    56996
5930   -10257
5931   -62534
5932   -28538
5933    43013
5934    56528
5935    -5523
5936   -61086
5937   -31639
5938    42182
5939    57506
5940    -6276
5941   -60497
5942   -34113
5943    37672
5944    58122
5945     -840
5946   -59741
5947   -36338
5948    38790
5949    58513
5950     -394
5951   -58256
5952   -39129
5953    34965
5954    61911
5955     2406
5956   -59390
5957   -40475
5958    32939
5959    60575
5960     6217
5961   -57278
5962   -43306
5963    30849
5964    62128
5965     7444
5966   -56134
5967   -42491
5968    26780
5969    62190
5970    13093
5971   -55209
5972   -45134
5973    27874
5974    61834
5975    12744
5976   -53414
5977   -46900
5978    23272
5979    61477
5980    14588
5981   -52739
5982   -48191
5983    22696
5984    60299
5985    18018
5986   -51711
5987   -49954
5988    19908
5989    63921
5990    18432
5991   -50573
5992   -49270
5993    18720
5994    60814
5995    21427
5996   -47537
5997   -53227
5998    15735
5999    62758
6000    23473
6001   -47399
6002   -51742
6003    12671
6004    62245
6005    27224
6006   -45292
6007   -55196
6008    10417
6009    60838
6010    28510
6011   -42121
6012   -55233
6013     6807
6014    60531
6015    31469
6016   -41955
6017   -56434
6018     5834
6019    58894
6020    33392
6021   -38421
6022   -57111
6023     2996
6024    60542
6025    35046
6026   -39243
6027   -55859
6028     2314
6029    57634
6030    36486
6031   -34553
6032   -58012
6033    -1175
6034    56969
6035    37096
6036   -33875
6037   -59370
6038    -3841
6039    56114
6040    40924
6041   -32075
6042   -59861
6043    -4436
6044    56399
6045    40703
6046   -29137
6047   -59134
6048   -10026
6049    53615
6050    43514
6051   -27109
6052   -61190
6053   -11096
6054    52021
6055    45227
6056   -24289
6057   -60620
6058   -12740
6059    52394
6060    46138
6061   -22292
6062   -59994
6063   -15190
6064    49545
6065    49110
6066   -20208
6067   -61258
6068   -18654
6069    50264
6070    48659
6071   -18263
6072   -60636
6073   -21005
6074    47801
6075    51890
6076   -16342
6077   -60342
6078   -21588
6079    46234
6080    50068
6081   -13562
6082   -60758
6083   -26134
6084    45451
6085    52325
6086   -13610
6087   -58531
6088   -24632
6089    43829
6090    52917
6091    -9424
6092   -59179
6093   -28000
6094    42684
6095    53990
6096    -7442
6097   -58599
6098   -30544
6099    38281
6100    56195
6101    -2830
6102   -57952
6103   -32317
6104    37921
6105    55168
6106    -2318
6107   -55206
6108   -35678
6109    33978
6110    57483
6111     1422
6112   -56637
6113   -34972
6114    33872
6115    57044
6116     3944
6117   -55300
6118   -38242
6119    31278
6120    58456
6121     4180
6122   -55096
6123   -38756
6124    29532
6125    58714
6126     8760
6127   -54853
6128   -41227
6129    28209
6130    58361
6131     8658
6132   -52873
6133   -41936
6134    26281
6135    59453
6136    10969
6137   -51487
6138   -43552
6139    24973
6140    58230
6141    12904
6142   -49345
6143   -47223
6144    20557
6145    60269
6146    15252
6147   -48893
6148   -47329
6149    17843
6150    58112
6151    19907
6152   -46414
6153   -50566
6154    15790
6155    59313
6156    20400
6157   -46105
6158   -49208
6159    13507
6160    58340
6161    24524
6162   -43838
6163   -50990
6164    12398
6165    58750
6166    23606
6167   -41891
6168   -50416
6169     9039
6170    58368
6171    27297
6172   -42435
6173   -52706
6174    11140
6175    57985
6176    28443
6177   -38534
6178   -54754
6179     5074
6180    57715
6181    29819
6182   -39545
6183   -53398
6184     3348
6185    55530
6186    32940
6187   -35625
6188   -55515
6189     1891
6190    56434
6191    33166
6192   -34541
6193   -54869
6194    -1615
6195    53251
6196    36216
6197   -31975
6198   -58288
6199    -3993
6200    53665
6201    37172
6202   -29798
6203   -56128
6204    -8072
6205    52719
6206    40747
6207   -28791
6208   -56224
6209    -9060
6210    51843
6211    41508
6212   -25183
6213   -58033
6214   -10921
6215    51072
6216    41907
6217   -24667
6218   -57208
6219   -12133
6220    49223
6221    45262
6222   -23408
6223   -57699
6224   -13484
6225    48349
6226    44257
6227   -20428
6228   -56989
6229   -16805
6230    47166
6231    47031
6232   -18369
6233   -58269
6234   -16971
6235    46840
6236    46452
6237   -14743
6238   -57726
6239   -20809
6240    44361
6241    50234
6242   -14155
6243   -57153
6244   -22383
6245    42278
6246    49650
6247    -8650
6248   -56929
6249   -26300
6250    41436
6251    51385
6252   -10507
6253   -54577
6254   -27037
6255    38379
6256    52800
6257    -4348
6258   -57262
6259   -28314
6260    38346
6261    52129
6262    -4705
6263   -54586
6264   -30988
6265    34516
6266    53812
6267    -2471
6268   -55455
6269   -31597
6270    34508
6271    52633
6272     -442
6273   -53431
6274   -33937
6275    31737
6276    54990
6277     2653
6278   -54258
6279   -34340
6280    30002
6281    54380
6282     4806
6283   -52936
6284   -37160
6285    28354
6286    55776
6287     5217
6288   -51916
6289   -39883
6290    26901
6291    56135
6292    10048
6293   -49512
6294   -41882
6295    24504
6296    56199
6297    12370
6298   -48074
6299   -43384
6300    20916
6301    56984
6302    12266
6303   -47438
6304   -42623
6305    19984
6306    55419
6307    15561
6308   -45348
6309   -44752
6310    17815
6311    57847
6312    17142
6313   -45872
6314   -45093
6315    15851
6316    54631
6317    19349
6318   -45059
6319   -47271
6320    14936
6321    56465
6322    21355
6323   -42740
6324   -47048
6325    12493
6326    56449
6327    23725
6328   -43344
6329   -50120
6330    10538
6331    55209
6332    23970
6333   -38113
6334   -50529
6335     8123
6336    55976
6337    27677
6338   -39031
6339   -51118
6340     4060
6341    54012
6342    28565
6343   -35462
6344   -52897
6345     3140
6346    53828
6347    31106
6348   -33372
6349   -51630
6350      309
6351    52109
6352    32358
6353   -31550
6354   -53707
6355    -1682
6356    52586
6357    35172
6358   -30650
6359   -52855
6360    -4966
6361    51156
6362    36374
6363   -29932
6364   -54668
6365    -4777
6366    49746
6367    37769
6368   -27490
6369   -53492
6370    -7889
6371    50430
6372    39527
6373   -26401
6374   -53913
6375    -8186
6376    48633
6377    40607
6378   -22766
6379   -55603
6380   -12241
6381    48334
6382    40206
6383   -20968
6384   -54826
6385   -14966
6386    45928
6387    43320
6388   -19446
6389   -55860
6390   -15984
6391    45366
6392    43730
6393   -16561
6394   -53876
6395   -17569
6396    43656
6397    45456
6398   -14066
6399   -54776
6400   -20107
6401    41978
6402    46649
6403   -12202
6404   -54442
6405   -22696
6406    40359
6407    48073
6408   -10467
6409   -55307
6410   -23616
6411    39135
6412    49180
6413    -9099
6414   -54722
6415   -26330
6416    38257
6417    49609
6418    -7592
6419   -53846
6420   -26939
6421    35398
6422    50452
6423    -4554
6424   -54079
6425   -29605
6426    34915
6427    51804
6428    -2688
6429   -52243
6430   -30718
6431    33389
6432    50955
6433     -516
6434   -51320
6435   -31465
6436    31257
6437    51504
6438     2248
6439   -49391
6440   -35551
6441    27912
6442    53665
6443     3982
6444   -49613
6445   -35395
6446    26242
6447    53183
6448     7917
6449   -48549
6450   -37518
6451    24999
6452    52856
6453     8447
6454   -47814
6455   -37874
6456    23866
6457    54763
6458    11020
6459   -48848
6460   -39854
6461    22397
6462    52897
6463    11376
6464   -46126
6465   -41800
6466    19456
6467    55003
6468    14093
6469   -44485
6470   -42601
6471    17905
6472    53812
6473    15531
6474   -43916
6475   -43658
6476    16145
6477    54012
6478    18118
6479   -42650
6480   -45464
6481    13678
6482    53575
6483    20909
6484   -39847
6485   -46138
6486    10236
6487    53453
6488    22590
6489   -39459
6490   -46887
6491     8876
6492    51664
6493    25332
6494   -37067
6495   -48702
6496     7155
6497    52294
6498    25315
6499   -36424
6500   -49530
6501     5370
6502    51758
6503    29335
6504   -35014
6505   -48826
6506     3394
6507    51368
6508    28650
6509   -33214
6510   -50638
6511     1104
6512    51441
6513    31709
6514   -31984
6515   -51025
6516      207
6517    49482
6518    32513
6519   -30195
6520   -51219
6521    -4077
6522    49040
6523    34607
6524   -27627
6525   -50796
6526    -5648
6527    48901
6528    36685
6529   -25206
6530   -52273
6531    -6753
6532    47515
6533    37348
6534   -23200
6535   -52103
6536    -9473
6537    46310
6538    38193
6539   -21020
6540   -51830
6541   -11491
6542    45370
6543    39870
6544   -19029
6545   -51901
6546   -13823
6547    44299
6548    40766
6549   -16776
6550   -53146
6551   -15130
6552    43566
6553    42343
6554   -15617
6555   -51977
6556   -18667
6557    41856
6558    42939
6559   -15261
6560   -51938
6561   -18264
6562    40848
6563    44358
6564   -13511
6565   -52143
6566   -20034
6567    40728
6568    46302
6569   -11209
6570   -51579
6571   -21936
6572    38314
6573    47134
6574    -8301
6575   -51226
6576   -24764
6577    35553
6578    46632
6579    -5486
6580   -50343
6581   -27568
6582    33193
6583    48210
6584    -4388
6585   -50620
6586   -28302
6587    31969
6588    48016
6589      292
6590   -49045
6591   -31021
6592    31320
6593    49210
6594       -2
6595   -48781
6596   -31452
6597    29626
6598    49033
6599     3013
6600   -48794
6601   -32383
6602    27520
6603    51221
6604     2915
6605   -47449
6606   -34271
6607    26598
6608    51256
6609     6537
6610   -47206
6611   -35932
6612    24234
6613    50454
6614     8148
6615   -45742
6616   -37370
6617    22904
6618    52170
6619    10327
6620   -45521
6621   -38168
6622    19318
6623    50270
6624    12712
6625   -42372
6626   -39947
6627    18833
6628    51083
6629    13535
6630   -40988
6631   -40762
6632    14610
6633    49652
6634    17407
6635   -40251
6636   -42201
6637    14762
6638    51389
6639    17018
6640   -39222
6641   -42290
6642    11608
6643    51214
6644    20910
6645   -39575
6646   -44758
6647    12193
6648    50211
6649    20263
6650   -36669
6651   -44631
6652     8823
6653    50865
6654    22720
6655   -36731
6656   -46318
6657     9136
6658    49271
6659    25124
6660   -33829
6661   -46634
6662     4267
6663    51112
6664    27282
6665   -33241
6666   -45990
6667     2350
6668    48721
6669    28346
6670   -31269
6671   -47428
6672     1173
6673    50021
6674    29734
6675   -28700
6676   -47396
6677    -1296
6678    45741
6679    32743
6680   -26889
6681   -49081
6682    -2712
6683    46367
6684    32409
6685   -25441
6686   -47987
6687    -6428
6688    46048
6689    33420
6690   -24966
6691   -48908
6692    -5906
6693    45048
6694    34716
6695   -20312
6696   -50920
6697    -7516
6698    45314
6699    36116
6700   -22089
6701   -49593
6702    -9572
6703    42435
6704    38734
6705   -20048
6706   -50598
6707   -11634
6708    41995
6709    38619
6710   -16961
6711   -51180
6712   -15122
6713    41456
6714    41000
6715   -15307
6716   -49937
6717   -15276
6718    39175
6719    41015
6720   -12612
6721   -49173
6722   -19168
6723    39324
6724    43327
6725   -10773
6726   -48542
6727   -19548
6728    36261
6729    43761
6730    -9291
6731   -49684
6732   -22089
6733    36493
6734    43389
6735    -7282
6736   -47677
6737   -23165
6738    33332
6739    44483
6740    -5480
6741   -50487
6742   -25007
6743    34075
6744    45543
6745    -2950
6746   -47701
6747   -26303
6748    31704
6749    48082
6750    -2379
6751   -48272
6752   -27161
6753    30822
6754    47924
6755      -41
6756   -47057
6757   -29746
6758    28747
6759    47998
6760      819
6761   -45329
6762   -30331
6763    26797
6764    48517
6765     4621
6766   -46739
6767   -33598
6768    24909
6769    47683
6770     5167
6771   -43442
6772   -33292
6773    22742
6774    48679
6775     8579
6776   -44012
6777   -35348
6778    20905
6779    48505
6780    10422
6781   -40947
6782   -37701
6783    17911
6784    49769
6785    11068
6786   -42299
6787   -37036
6788    18192
6789    49924
6790    13661
6791   -40545
6792   -37372
6793    15970
6794    49325
6795    15003
6796   -39269
6797   -40394
6798    13699
6799    49662
6800    16253
6801   -38541
6802   -41629
6803    12098
6804    49236
6805    18653
6806   -36855
6807   -41952
6808     9958
6809    49780
6810    21088
6811   -37403
6812   -43357
6813     8982
6814    48131
6815    22189
6816   -34241
6817   -43330
6818     5661
6819    48187
6820    24274
6821   -32967
6822   -44319
6823     4456
6824    45355
6825    24933
6826   -30721
6827   -43537
6828     1850
6829    46569
6830    26210
6831   -28537
6832   -45608
6833      659
6834    45818
6835    29084
6836   -28398
6837   -46446
6838     -208
6839    45359
6840    28908
6841   -27236
6842   -46739
6843    -3312
6844    43803
6845    31047
6846   -25497
6847   -47637
6848    -4275
6849    45609
6850    32585
6851   -23318
6852   -47259
6853    -7030
6854    44933
6855    33847
6856   -21386
6857   -47306
6858    -8220
6859    42380
6860    36346
6861   -18808
6862   -47992
6863   -10351
6864    40921
6865    36079
6866   -18486
6867   -46491
6868   -12199
6869    39964
6870    38190
6871   -16318
6872   -48239
6873   -14283
6874    38882
6875    38827
6876   -13570
6877   -46547
6878   -15924
6879    37369
6880    38932
6881   -12067
6882   -48170
6883   -16785
6884    36743
6885    40465
6886   -10433
6887   -47552
6888   -19204
6889    35756
6890    41267
6891   -10003
6892   -48403
6893   -20112
6894    34003
6895    40994
6896    -7382
6897   -47642
6898   -22300
6899    34369
6900    43602
6901    -4748
6902   -46155
6903   -24443
6904    29710
6905    44410
6906    -4238
6907   -46191
6908   -25178
6909    30209
6910    44228
6911    -2037
6912   -44703
6913   -26702
6914    27978
6915    45499
6916      696
6917   -44839
6918   -28217
6919    25737
6920    44679
6921     2622
6922   -44946
6923   -29908
6924    23663
6925    45576
6926     3859
6927   -43158
6928   -31081
6929    23991
6930    45757
6931     5630
6932   -41578
6933   -33953
6934    21637
6935    45929
6936     6549
6937   -42394
6938   -33828
6939    20028
6940    46931
6941    10037
6942   -42158
6943   -35952
6944    19618
6945    46916
6946     9918
6947   -40010
6948   -36667
6949    16235
6950    47225
6951    12880
6952   -39964
6953   -36559
6954    15277
6955    46476
6956    14794
6957   -36815
6958   -39809
6959    12480
6960    46579
6961    17224
6962   -35644
6963   -39140
6964    11204
6965    46457
6966    17694
6967   -34641
6968   -40033
6969     9703
6970    44636
6971    19478
6972   -32415
6973   -40309
6974     7934
6975    44764
6976    21163
6977   -31561
6978   -42204
6979     5760
6980    45187
6981    23291
6982   -30698
6983   -41860
6984     4790
6985    44689
6986    24512
6987   -30284
6988   -43257
6989     2173
6990    45286
6991    25998
6992   -28349
6993   -43514
6994      150
6995    46352
6996    26669
6997   -28796
6998   -44745
6999     -965
7000    44494
7001    29068
7002   -25116
7003   -44341
7004    -2436
7005    42277
7006    28986
7007   -24138
7008   -44785
7009    -4282
7010    42339
7011    31443
7012   -21648
7013   -44964
7014    -6985
7015    39950
7016    32266
7017   -19612
7018   -43963
7019    -7734
7020    40481
7021    33948
7022   -18168
7023   -45406
7024    -9186
7025    39387
7026    34723
7027   -17868
7028   -45184
7029   -11136
7030    39190
7031    36409
7032   -16351
7033   -45218
7034   -13246
7035    37087
7036    37885
7037   -13183
7038   -47378
7039   -15804
7040    35657
7041    38257
7042   -13002
7043   -45943
7044   -16601
7045    34303
7046    39657
7047    -9218
7048   -45909
7049   -18427
7050    34575
7051    40366
7052    -8320
7053   -43501
7054   -20315
7055    31416
7056    38996
7057    -5872
7058   -43225
7059   -22222
7060    31641
7061    40274
7062    -4667
7063   -44255
7064   -22849
7065    29764
7066    40349
7067    -2886
7068   -43691
7069   -24152
7070    26842
7071    41633
7072    -1335
7073   -43279
7074   -24767
7075    27594
7076    42569
7077       -3
7078   -43320
7079   -26440
7080    25442
7081    43542
7082     1946
7083   -43018
7084   -28267
7085    24298
7086    43165
7087     4510
7088   -42166
7089   -29628
7090    22581
7091    44367
7092     6217
7093   -40932
7094   -32206
7095    21350
7096    44565
7097     7179
7098   -39642
7099   -31446
7100    19401
7101    44512
7102     8939
7103   -38719
7104   -33499
7105    17494
7106    43058
7107    10647
7108   -36631
7109   -34184
7110    16235
7111    44356
7112    10761
7113   -35955
7114   -34926
7115    13971
7116    43868
7117    13883
7118   -35919
7119   -36691
7120    13172
7121    44894
7122    16180
7123   -34314
7124   -38024
7125    10936
7126    45772
7127    18221
7128   -35307
7129   -37708
7130     9521
7131    44569
7132    18832
7133   -32467
7134   -40528
7135     8249
7136    44399
7137    19919
7138   -31705
7139   -40043
7140     6412
7141    43319
7142    21347
7143   -29564
7144   -41323
7145     4812
7146    43881
7147    22182
7148   -29138
7149   -40626
7150     2587
7151    41755
7152    24268
7153   -26928
7154   -41888
7155     -321
7156    42558
7157    25319
7158   -25256
7159   -40835
7160    -1410
7161    41268
7162    27053
7163   -24034
7164   -42027
7165    -2529
7166    40479
7167    29334
7168   -22670
7169   -43274
7170    -4630
7171    40220
7172    30003
7173   -21125
7174   -43072
7175    -5941
7176    39219
7177    30930
7178   -20473
7179   -42704
7180    -8193
7181    40226
7182    32986
7183   -18865
7184   -44369
7185    -9505
7186    38737
7187    34468
7188   -15909
7189   -44203
7190   -10255
7191    38552
7192    33835
7193   -14763
7194   -43484
7195   -13204
7196    35176
7197    36742
7198   -13992
7199   -43557
7200   -13887
7201    33496
7202    35284
7203   -12713
7204   -43536
7205   -15822
7206    32794
7207    37444
7208   -10516
7209   -42214
7210   -15822
7211    33435
7212    37133
7213    -7970
7214   -43774
7215   -18955
7216    30293
7217    38286
7218    -7020
7219   -42627
7220   -20499
7221    29217
7222    38759
7223    -3558
7224   -44135
7225   -22347
7226    29035
7227    41331
7228    -3748
7229   -42161
7230   -23038
7231    26160
7232    40550
7233     -943
7234   -41637
7235   -24283
7236    27147
7237    41200
7238     -235
7239   -41397
7240   -26190
7241    24679
7242    41218
7243     2866
7244   -40471
7245   -26957
7246    22901
7247    40975
7248     4415
7249   -38947
7250   -29085
7251    21923
7252    41036
7253     6095
7254   -38050
7255   -30302
7256    20131
7257    41628
7258     7276
7259   -38056
7260   -31092
7261    18224
7262    42414
7263     8199
7264   -36607
7265   -31751
7266    17735
7267    42858
7268     9964
7269   -36628
7270   -33310
7271    15794
7272    42583
7273    12166
7274   -36537
7275   -34014
7276    13554
7277    43620
7278    13483
7279   -34771
7280   -34612
7281    13658
7282    42481
7283    14731
7284   -33859
7285   -36056
7286    10731
7287    42675
7288    15978
7289   -32110
7290   -35017
7291     8427
7292    42140
7293    18057
7294   -30220
7295   -37697
7296     6690
7297    42018
7298    18843
7299   -29222
7300   -37904
7301     6151
7302    41448
7303    19896
7304   -29126
7305   -39588
7306     4437
7307    40344
7308    20845
7309   -26845
7310   -39009
7311     2355
7312    40270
7313    24092
7314   -26037
7315   -38597
7316      481
7317    40959
7318    25365
7319   -23598
7320   -40864
7321      -31
7322    40306
7323    26087
7324   -23231
7325   -40368
7326    -3322
7327    38682
7328    27524
7329   -21633
7330   -42034
7331    -5085
7332    39068
7333    29604
7334   -21055
7335   -40806
7336    -5070
7337    37831
7338    30177
7339   -19289
7340   -41327
7341    -6468
7342    37003
7343    31034
7344   -16487
7345   -41076
7346    -8092
7347    35204
7348    32224
7349   -15591
7350   -42825
7351    -9227
7352    35050
7353    31830
7354   -14046
7355   -41250
7356   -11582
7357    34358
7358    33232
7359   -12447
7360   -41671
7361   -13495
7362    33736
7363    34883
7364   -11171
7365   -41915
7366   -14849
7367    32695
7368    34132
7369    -9041
7370   -41732
7371   -17351
7372    31108
7373    37430
7374    -9027
7375   -41236
7376   -17493
7377    30067
7378    36140
7379    -4022
7380   -40853
7381   -19501
7382    28554
7383    36538
7384    -5332
7385   -41275
7386   -21250
7387    27352
7388    38008
7389    -2247
7390   -40165
7391   -21878
7392    25575
7393    37720
7394    -1962
7395   -38848
7396   -22702
7397    23406
7398    39478
7399      483
7400   -39548
7401   -24992
7402    22675
7403    39101
7404     1955
7405   -38190
7406   -25330
7407    21299
7408    39627
7409     3101
7410   -38520
7411   -26882
7412    21261
7413    40995
7414     4883
7415   -37756
7416   -29520
7417    19186
7418    40935
7419     7145
7420   -37741
7421   -29973
7422    16643
7423    41253
7424     8645
7425   -35663
7426   -32467
7427    16728
7428    42032
7429     9534
7430   -35859
7431   -31059
7432    13841
7433    41758
7434    11795
7435   -34429
7436   -33216
7437    13173
7438    40673
7439    12178
7440   -32318
7441   -32163
7442    10586
7443    40848
7444    14629
7445   -31727
7446   -34917
7447    11536
7448    38712
7449    15905
7450   -32119
7451   -35005
7452     7935
7453    39208
7454    17893
7455   -29697
7456   -36295
7457     6780
7458    38874
7459    18668
7460   -29727
7461   -38279
7462     4912
7463    39317
7464    19313
7465   -27338
7466   -36758
7467     4149
7468    40104
7469    22610
7470   -26660
7471   -36949
7472     2744
7473    39051
7474    22354
7475   -24515
7476   -38039
7477       51
7478    39003
7479    24359
7480   -23491
7481   -38657
7482     -180
7483    37672
7484    24606
7485   -21775
7486   -39093
7487    -2727
7488    37174
7489    25732
7490   -20767
7491   -38562
7492    -5237
7493    36719
7494    27085
7495   -18779
7496   -41249
7497    -4614
7498    35481
7499    27619
7500   -18344
7501   -38192
7502    -7796
7503    34367
7504    28868
7505   -16696
7506   -40573
7507    -9267
7508    34784
7509    31287
7510   -15646
7511   -40300
7512   -11626
7513    34082
7514    31313
7515   -13479
7516   -40362
7517   -10537
7518    33143
7519    32454
7520   -11851
7521   -40735
7522   -14083
7523    32522
7524    34026
7525   -11602
7526   -42022
7527   -15014
7528    29403
7529    33939
7530    -9111
7531   -39295
7532   -16045
7533    29834
7534    34873
7535    -7370
7536   -38982
7537   -16670
7538    26634
7539    35683
7540    -6127
7541   -38617
7542   -17304
7543    28181
7544    35759
7545    -4300
7546   -38750
7547   -20276
7548    24811
7549    36388
7550    -3384
7551   -39204
7552   -22187
7553    24453
7554    36941
7555      321
7556   -37902
7557   -22963
7558    23501
7559    38439
7560       32
7561   -36548
7562   -24306
7563    21965
7564    37503
7565     2294
7566   -37596
7567   -26198
7568    21083
7569    37643
7570     2470
7571   -35730
7572   -27814
7573    18832
7574    39268
7575     4811
7576   -36698
7577   -27162
7578    18373
7579    39211
7580     7719
7581   -33866
7582   -28665
7583    17449
7584    39062
7585     7574
7586   -35692
7587   -28829
7588    14665
7589    38476
7590     9050
7591   -32863
7592   -29762
7593    15148
7594    39028
7595    10143
7596   -32530
7597   -30664
7598    12680
7599    39386
7600    11150
7601   -30757
7602   -32150
7603    12574
7604    38759
7605    13938
7606   -29716
7607   -32904
7608     8631
7609    40317
7610    16017
7611   -30111
7612   -34981
7613     9181
7614    37389
7615    15737
7616   -27972
7617   -33738
7618     6042
7619    38625
7620    19041
7621   -27284
7622   -34755
7623     6063
7624    37431
7625    19187
7626   -25757
7627   -35557
7628     3772
7629    38227
7630    19336
7631   -24475
7632   -34352
7633     1343
7634    36358
7635    20674
7636   -24216
7637   -35736
7638      141
7639    36559
7640    22540
7641   -21846
7642   -36203
7643     -281
7644    36202
7645    24865
7646   -22214
7647   -36306
7648    -1865
7649    36136
7650    24196
7651   -20999
7652   -38962
7653    -4702
7654    35320
7655    25800
7656   -19482
7657   -37754
7658    -5763
7659    33921
7660    27114
7661   -16535
7662   -38291
7663    -6737
7664    34085
7665    28412
7666   -17270
7667   -37584
7668    -8763
7669    32900
7670    29869
7671   -14126
7672   -38674
7673    -8636
7674    31677
7675    29168
7676   -12066
7677   -36606
7678   -10562
7679    31787
7680    29878
7681   -11792
7682   -38097
7683   -11422
7684    28853
7685    30679
7686   -10939
7687   -36698
7688   -14951
7689    30616
7690    32744
7691    -8050
7692   -37243
7693   -14105
7694    29475
7695    33475
7696    -6832
7697   -37583
7698   -17361
7699    27596
7700    33607
7701    -6082
7702   -37213
7703   -18532
7704    26159
7705    35157
7706    -3964
7707   -37050
7708   -19007
7709    25743
7710    34868
7711    -2232
7712   -36081
7713   -20415
7714    24115
7715    36084
7716     -892
7717   -36113
7718   -20981
7719    23654
7720    35575
7721      171
7722   -36798
7723   -23023
7724    20719
7725    36083
7726     1158
7727   -34993
7728   -23684
7729    19570
7730    35307
7731     4070
7732   -33871
7733   -24913
7734    19245
7735    36976
7736     4548
7737   -33149
7738   -26291
7739    16948
7740    36139
7741     5997
7742   -34361
7743   -26465
7744    16522
7745    37322
7746     6380
7747   -32632
7748   -29540
7749    14729
7750    37201
7751     8946
7752   -31512
7753   -28409
7754    12695
7755    38530
7756    11019
7757   -30489
7758   -29691
7759    12952
7760    37329
7761    12252
7762   -29901
7763   -31191
7764     9955
7765    39036
7766    13355
7767   -28753
7768   -31889
7769     9805
7770    36467
7771    15433
7772   -27880
7773   -31665
7774     7339
7775    36967
7776    14109
7777   -26452
7778   -32480
7779     6986
7780    36166
7781    16518
7782   -27028
7783   -32596
7784     5292
7785    36386
7786    16945
7787   -26393
7788   -35195
7789     4129
7790    34746
7791    19724
7792   -24227
7793   -34470
7794     1891
7795    36174
7796    21196
7797   -21566
7798   -35300
7799      -86
7800    35179
7801    22436
7802   -21926
7803   -35126
7804    -1494
7805    36050
7806    21908
7807   -20270
7808   -35201
7809    -2253
7810    33303
7811    24522
7812   -18817
7813   -36586
7814    -3794
7815    34829
7816    24505
7817   -17921
7818   -36112
7819    -4727
7820    31876
7821    25428
7822   -17415
7823   -35710
7824    -6702
7825    32234
7826    26274
7827   -15827
7828   -35083
7829    -6896
7830    30259
7831    27447
7832   -14434
7833   -36163
7834   -10191
7835    30196
7836    27147
7837   -12463
7838   -36468
7839   -11007
7840    29220
7841    30245
7842   -11428
7843   -36869
7844   -12756
7845    30140
7846    31430
7847    -9413
7848   -36273
7849   -12688
7850    27629
7851    32541
7852    -8201
7853   -35032
7854   -15930
7855    27317
7856    31144
7857    -5850
7858   -37129
7859   -15493
7860    26128
7861    32605
7862    -6182
7863   -35818
7864   -16325
7865    24566
7866    32140
7867    -4671
7868   -36615
7869   -18006
7870    24096
7871    34300
7872    -3548
7873   -35009
7874   -19286
7875    22892
7876    32696
7877     -715
7878   -34891
7879   -18302
7880    20766
7881    34392
7882      921
7883   -32867
7884   -21995
7885    20616
7886    34368
7887     2316
7888   -33941
7889   -23582
7890    18362
7891    36079
7892     3521
7893   -32648
7894   -24376
7895    18426
7896    35707
7897     4330
7898   -32478
7899   -23816
7900    15507
7901    36607
7902     5942
7903   -31456
7904   -27358
7905    15130
7906    34245
7907     7942
7908   -30261
7909   -25286
7910    13820
7911    36994
7912     7745
7913   -29449
7914   -28172
7915    14101
7916    35426
7917     8800
7918   -29966
7919   -27769
7920    11443
7921    36009
7922    10456
7923   -26962
7924   -29034
7925    10769
7926    35268
7927    11832
7928   -27578
7929   -28119
7930     9424
7931    36126
7932    14023
7933   -25696
7934   -30389
7935     9047
7936    35720
7937    15741
7938   -26847
7939   -30843
7940     6477
7941    35427
7942    15912
7943   -25136
7944   -33631
7945     4406
7946    34052
7947    17855
7948   -24199
7949   -31726
7950     2021
7951    34514
7952    18509
7953   -23049
7954   -34069
7955     2931
7956    35241
7957    20831
7958   -22946
7959   -32694
7960      237
7961    34296
7962    20924
7963   -20195
7964   -33417
7965     -308
7966    32677
7967    21929
7968   -20700
7969   -33428
7970    -2352
7971    32408
7972    22703
7973   -18422
7974   -34494
7975    -2500
7976    31936
7977    25715
7978   -17120
7979   -34276
7980    -5705
7981    32696
7982    24390
7983   -15499
7984   -35630
7985    -5984
7986    29581
7987    25905
7988   -15229
7989   -34579
7990    -7999
7991    30939
7992    26807
7993   -12078
7994   -35916
7995    -9059
7996    28836
7997    28214
7998   -11837
7999   -36019
8000   -10871
8001    30281
8002    27691
8003   -10624
8004   -35928
8005   -11275
8006    27175
8007    29599
8008   -10449
8009   -33090
8010   -12452
8011    27484
8012    28633
8013    -8058
8014   -34631
8015   -13039
8016    25783
8017    31211
8018    -7832
8019   -33765
8020   -14904
8021    25428
8022    30153
8023    -5265
8024   -36062
8025   -15616
8026    23255
8027    32169
8028    -4711
8029   -34000
8030   -17961
8031    22276
8032    30745
8033    -2590
8034   -34222
8035   -18521
8036    21157
8037    33113
8038     -740
8039   -32752
8040   -22152
8041    21632
8042    32641
8043      204
8044   -33507
8045   -19500
8046    18760
8047    34546
8048      259
8049   -31122
8050   -23043
8051    19669
8052    31578
8053     2629
8054   -32413
8055   -22735
8056    16840
8057    34806
8058     3046
8059   -31086
8060   -24218
8061    17897
8062    32467
8063     6022
8064   -31559
8065   -24348
8066    15473
8067    35231
8068     4678
8069   -28253
8070   -25591
8071    14534
8072    32630
8073     9224
8074   -29829
8075   -25028
8076    11505
8077    34068
8078     8837
8079   -27655
8080   -28538
8081    11047
8082    33898
8083    12110
8084   -28546
8085   -27440
8086     8813
8087    35174
8088    11575
8089   -25137
8090   -30476
8091     9758
8092    33941
8093    14010
8094   -27622
8095   -29798
8096     5154
8097    35347
8098    13993
8099   -23966
8100   -31263
8101     7545
8102    32789
8103    16478
8104   -25356
8105   -29267
8106     3570
8107    33781
8108    14419
8109   -21863
8110   -31545
8111     4694
8112    31865
8113    18602
8114   -24028
8115   -30669
8116     1445
8117    32562
8118    17622
8119   -20173
8120   -32366
8121    -1472
##END NTUPLES=NMR FID
##END=
