# Supplementary material for: An untargeted multi-technique metabolomics approach to studying intracellular metabolites of HepG2 cells exposed to 2,3,7,8-tetrachlorodibenzo-p-dioxin
Source: BMC Genomics. 2011 May 20;12:251. doi: 10.1186/1471-2164-12-251 (PMC3141663; doi:10.1186/1471-2164-12-251)
Supplement: Additional file 2 — Metadata and NMR raw data: ZIP file containing: -All NMR raw data (in JCAMP-DX format ".dx") -The metadata on NMR (polars & apolars), LC-MS and GC-MS data sets (as Tab delimited files ".txt"). [file 1471-2164-12-251-S2.ZIP › TE/Ainhoa/SAFETY COPY D Disk/TRABAJO/ARTICLES/ARTICLE Metabolomics TCDD_ACCEPTED/JCAMP_DX_NMR_data_and_all_metadata/NMR_apolar_TCDD_p30.5C.dx]

##TITLE=
##JCAMPDX= 6.0         $$ Bruker NMR JCAMP-DX V2.0
##DATA TYPE= NMR FID
##DATA CLASS= NTUPLES
##ORIGIN= Bruker BioSpin GmbH
##OWNER= bruker
$$ 1.72 TOPSPIN		Version 2.1
$$ 2011-04-15 14:48:25.192 +0200  WUR\bruker@RIK1030
$$ Compression mode = fixed
##.OBSERVE FREQUENCY= 400.1319223
##.OBSERVE NUCLEUS= ^1H
##.DELAY= (6, 6)
##.ACQUISITION MODE= SIMULTANEOUS (DQD)
##.ACQUISITION SCHEME= undefined
##.AVERAGES= 128
##.DIGITISER RES= 18
##SPECTROMETER/DATA SYSTEM= avance400
##.PULSE SEQUENCE= zg
##.SOLVENT NAME= CDCl3
##.SHIFT REFERENCE= INTERNAL, CDCl3, 1, 11.01498
##AUDIT TRAIL= $$ (NUMBER, WHEN, WHO, WHERE, PROCESS, VERSION, WHAT)
$$ ##TITLE= Audit trail, TOPSPIN		Version 1.3
$$ ##JCAMPDX= 5.01
$$ ##ORIGIN= Bruker BioSpin GmbH
$$ ##OWNER= bruker
$$ $$ P:/NMR-data/data/Ainhoa_raw_data/nmr/AR180608.5C/1/audita.txt
$$ ##AUDIT TRAIL=  $$ (NUMBER, WHEN, WHO, WHERE, VERSION, WHAT)
(   1,<2008-06-19 11:02:40.853 +0200>,<WUR\bruker>,<RIK1030>,<TOPSPIN 1.3>,
      <created by zg, POWCHK disabled, PULCHK disabled
       configuration hash MD5:
       D1 93 94 B6 6B D6 3B BD 35 EA 0D 0D AE B0 63 FA
       data hash MD5: 16K
       AE CA FF E8 45 1A 75 B1 83 34 B7 00 3C 86 15 4D>)
(   2,<2011-04-15 14:48:22.911 +0200>,<WUR\bruker>,<RIK1030>,<proc1d>,<TOPSPIN 2.1>,
      <convdta from       1 "NMR_apolar_TCDD_p30.5C" "Ainhoa_raw_data" "P:\NMR-data"
       data hash MD5: 16244
       B7 CB 65 A0 2E 01 D7 B4 97 1D E6 D9 7B A7 28 67>)
$$ ##END=
$$ 
$$ $$ hash MD5
$$ $$ EF 9A 02 D9 6E 35 2F 2D EE 2B 1E 1D BE A7 AF 24
##$RELAX= 
##$BRUKER FILE EXP=format.temp
$$ EDIT_PAR COMMAND FILE
$$ 
$$ DI_MODE         LONG
$$ ED_ENTRY        ACQU
$$ ORDER           FILE
$$ 
$$ 
$$ HEADER		"F2 - Acquisition Parameters"
$$ T_NAME		Date_
$$ 		TYPE	R64
$$ 		CLASS	ACQU
$$ 		SUBRANGE 0.0 50000000
$$ 		REL	"Date_=itodate(DATE)"
$$ 		INV_REL	"DATE=datetoi(Date_,DATE)"
$$ 		FORMAT	"%14.0f"
$$ 		TEXT	" "
$$ END
$$ T_NAME		Time
$$ 		TYPE	R32
$$ 		CLASS	ACQU
$$ 		SUBRANGE 0.0 1000000
$$ 		REL	"Time=itotime(DATE)"
$$ 		INV_REL	"DATE=timetoi(Time,DATE)"
$$ 		FORMAT	"%14.2f"
$$ 		TEXT	" "
$$ END
$$ NAME		INSTRUM
$$ 		TEXT	" "
$$ END
$$ NAME		PROBHD
$$ 		FORMAT	"%14.14s"
$$ 		TEXT	" "
$$ END
$$ NAME		PULPROG
$$ 		TEXT	" "
$$ END
$$ NAME		TD
$$ 		TEXT	" "
$$ END
$$ NAME		SOLVENT
$$ 		TEXT	" "
$$ END
$$ NAME		NS
$$ 		TEXT	" "
$$ END
$$ NAME		DS
$$ 		TEXT	" "
$$ END
$$ T_NAME		SWH
$$ 		TYPE	R32
$$ 		CLASS	ACQU
$$ 		SUBRANGE 0.0 1e8
$$ 		REL	"SWH=SW*SFO1"
$$ 		INV_REL "SW=SWH/SFO1"
$$ 		UNIT	"Hz"
$$ 		FORMAT	"%14.3f Hz"
$$ 		TEXT	" "
$$ END
$$ T_NAME          FIDRES
$$                 TYPE    R32
$$                 CLASS   ACQU
$$                 SUBRANGE 0.0 100000
$$                 REL     "FIDRES=SW*SFO1/TD"
$$                 INV_REL "TD = nextpow(SW*SFO1/FIDRES)"
$$ 		UNIT	"Hz"
$$ 		FORMAT	"%14.6f Hz"
$$ 		TEXT	" "
$$ END
$$ T_NAME          AQ
$$ 		TYPE	R32
$$ 		CLASS	ACQU
$$ 		SUBRANGE 0.0 1000
$$ 		REL	"AQ=aqcalc(SW,SFO1,TD,DIGTYP)"
$$ 		INV_REL	"TD=tdcalc(SW,SFO1,1.0e6*AQ,DIGTYP)"
$$ 		UNIT	"sec"
$$ 		FORMAT	"%14.7f sec"
$$ 		TEXT	" "
$$ END
$$ NAME		RG
$$ 		TEXT	" "
$$ END
$$ T_NAME          DW
$$ 		TYPE	R32
$$ 		CLASS	ACQU
$$ 		SUBRANGE 0.0 1000000
$$ 		REL	"DW=1/(2*SW*SFO1)"
$$ 		INV_REL	"SW=1000000/(2*(0.005+DW)*SFO1)"
$$ 		UNIT	"usec"
$$ 		FORMAT	"%14.3lf usec"
$$ 		TEXT	" "
$$ END
$$ NAME		DE
$$ 		FORMAT	"%14.2f usec"
$$ 		TEXT	" "
$$ END
$$ NAME		TE
$$ 		FORMAT	"%14.1f K"
$$ 		TEXT	" "
$$ END
$$ T_NAME		D1
$$ 		TYPE	R32
$$ 		CLASS	ACQU
$$ 		SUBRANGE 0.0 1e38
$$ 		REL	"D1=D[1]"
$$ 		INV_REL	"D[1]=D1"
$$ 		UNIT	"sec"
$$ 		FORMAT	"%14.8f sec"
$$ 		TEXT	" "
$$ END
$$ NAME		TD0
$$ 		TEXT	" "
$$ END
$$ HEADER		"======== CHANNEL f1 ========"
$$ NAME		NUC1
$$ 		NONEDIT
$$ 		TEXT	" "
$$ END
$$ T_NAME		P1
$$ 		TYPE	R32
$$ 		CLASS	ACQU
$$ 		SUBRANGE 0.0 1.0e10
$$ 		REL	"P1=P[1]"
$$ 		INV_REL	"P[1]=P1"
$$ 		UNIT	"usec"
$$ 		FORMAT	"%14.2f usec"
$$ 		TEXT	" "
$$ END
$$ T_NAME		PL1
$$ 		TYPE	R32
$$ 		CLASS	ACQU
$$ 		SUBRANGE -6.0 1e38
$$ 		REL	"PL1=PL[1]"
$$ 		INV_REL	"PL[1]=PL1"
$$ 		UNIT	"dB"
$$ 		FORMAT	"%14.2f dB"
$$ 		TEXT	" "
$$ END
$$ NAME		SFO1
$$ 		FORMAT	"%14.7f MHz"
$$ 		TEXT	" "
$$ END
##$RELAX= 
##$BRUKER FILE EXP=scon
$$ ##TITLE= Parameter file, TOPSPIN		Version 1.3
$$ ##JCAMPDX= 5.0
$$ ##DATATYPE= Parameter Values
$$ ##ORIGIN= Bruker BioSpin GmbH
$$ ##OWNER= bruker
$$ $$ 2008-06-19 10:54:25.718 +0200  WUR\bruker@RIK1030
$$ $$ P:/NMR-data/data/Ainhoa_raw_data/nmr/AR180608.5C/1/scon
$$ ##$BLKPA= (0..15)
3 3 3 3 3 3 3 3 3 3 3 3 3 3 3 3 
$$ ##$BLKTR= (0..15)
3 3 3 3 3 3 3 3 3 3 3 3 3 3 3 3 
$$ ##$DE1= 2
$$ ##$DE2= 2
$$ ##$DEADC= 4
$$ ##$DEPA= 2
$$ ##$DERX= 3
$$ ##$PHASP4= (0..15)
0.5 0.5 0.5 0.5 0.5 0.5 0.5 0.5 0.5 0.5 0.5 0.5 0.5 0.5 0.5 0.5 
$$ ##$PHASPR= (0..15)
3 3 3 3 3 3 3 3 3 3 3 3 3 3 3 3 
$$ ##$SHAPPR= (0..15)
1.6 1.6 1.6 1.6 1.6 1.6 1.6 1.6 1.6 1.6 1.6 1.6 1.6 1.6 1.6 1.6 
$$ ##END=
##$RELAX= 
##$BRUKER FILE EXP=pulseprogram
$$ # 1 "C:/Bruker/TOPSPIN/exp/stan/nmr/lists/pp/zg"
$$ ;zg
$$ ;avance-version (06/11/09)
$$ ;1D sequence
$$ ;
$$ ;$CLASS=HighRes
$$ ;$DIM=1D
$$ ;$TYPE=
$$ ;$SUBTYPE=
$$ ;$COMMENT=
$$ 
$$ 
$$ # 1 "C:/Bruker/TOPSPIN/exp/stan/nmr/lists/pp/Avance.incl" 1
$$ ;Avance2.incl
$$ ;   for 1
$$ ;
$$ ;avance-version (07/01/22)
$$ ;
$$ ;$CLASS=HighRes Incl
$$ ;$COMMENT=
$$ 
$$ 
$$ 
$$ 
$$ 
$$ 
$$ 
$$ 
$$ 
$$ 
$$ 
$$ 
$$ 
$$ 
$$ 
$$ 
$$ 
$$ 
$$ 
$$ 
$$ 
$$ 
$$ 
$$ 
$$ 
$$ 
$$ 
$$ 
$$ 
$$ 
$$ 
$$ 
$$ 
$$ 
$$ 
$$ 
$$ 
$$ 
$$ 
$$ 
$$ 
$$ 
$$ 
$$ 
$$ 
$$ 
$$ 
$$ 
$$ 
$$ 
$$ 
$$ 
$$ 
$$ 
$$ 
$$ 
$$ 
$$ 
$$ 
$$ 
$$ 
$$ 
$$ 
$$ 
$$ 
$$ 
$$ 
$$ 
$$ 
$$ 
$$ 
$$ 
$$ 
$$ 
$$ 
$$ 
$$ 
$$ 
$$ 
$$ 
$$ 
$$ 
$$ 
$$ 
$$ 
$$ 
$$ 
$$ 
$$ 
$$ 
$$ 
$$ 
$$ 
$$ 
$$ 
$$ 
$$ 
$$ 
$$ 
$$ 
$$ 
$$ 
$$ 
$$ 
$$ 
$$ 
$$ 
$$ 
$$ 
$$ 
$$ 
$$ 
$$ 
$$ 
$$ 
$$ 
$$ 
$$ 
$$ 
$$ 
$$ 
$$ 
$$ 
$$ 
$$ 
$$ 
$$ 
$$ 
$$ 
$$ 
$$ 
$$ 
$$ 
$$ ;$Id: Avance2.incl,v 1.10.6.7 2007/01/22 13:54:46 ber Exp $
$$ # 12 "C:/Bruker/TOPSPIN/exp/stan/nmr/lists/pp/zg" 2
$$ 
$$ 
$$ 
$$ "acqt0=-p1*2/3.1416"
$$ 
$$ 
$$ # 1 "mc_line 18 file C:/Bruker/TOPSPIN/exp/stan/nmr/lists/pp/zg expanding definition part of mc command before ze"
$$ define delay MCWRK
$$ define delay MCREST
$$ "MCWRK = 0.500000*30m"
$$ "MCREST = 30m - 30m"
$$ # 18 "C:/Bruker/TOPSPIN/exp/stan/nmr/lists/pp/zg"
$$ 1 ze
$$ # 1 "mc_line 18 file C:/Bruker/TOPSPIN/exp/stan/nmr/lists/pp/zg expanding definition of mc command after ze"
$$ # 19 "C:/Bruker/TOPSPIN/exp/stan/nmr/lists/pp/zg"
$$ # 1 "mc_line 19 file C:/Bruker/TOPSPIN/exp/stan/nmr/lists/pp/zg expanding start label for mc command"
$$ 2 MCWRK  * 2
$$ LBLF0, MCREST
$$ # 20 "C:/Bruker/TOPSPIN/exp/stan/nmr/lists/pp/zg"
$$   d1
$$   p1 ph1
$$   go=2 ph31
$$ # 1 "mc_line 23 file C:/Bruker/TOPSPIN/exp/stan/nmr/lists/pp/zg expanding mc command in line"
$$   MCWRK wr #0
$$   MCWRK zd 
$$   lo to LBLF0 times td0
$$ 
$$ # 24 "C:/Bruker/TOPSPIN/exp/stan/nmr/lists/pp/zg"
$$ exit
$$ 
$$ 
$$ ph1=0 2 2 0 1 3 3 1
$$ ph31=0 2 2 0 1 3 3 1
$$ 
$$ 
$$ ;pl1 : f1 channel - power level for pulse (default)
$$ ;p1 : f1 channel -  high power pulse
$$ ;d1 : relaxation delay; 1-5 * T1
$$ ;NS: 1 * n, total number of scans: NS * TD0
$$ 
$$ 
$$ 
$$ ;$Id: zg,v 1.7.10.2 2006/11/10 11:04:15 ber Exp $
##$RELAX= 
##$BRUKER FILE EXP=uxnmr.par
$$ ##TITLE= Parameter file, TOPSPIN		Version 1.3
$$ ##JCAMPDX= 5.0
$$ ##DATATYPE= Parameter Values
$$ ##ORIGIN= Bruker BioSpin GmbH
$$ ##OWNER= Administrator
$$ $$ 2008-03-03 09:42:28.895 +0100  WUR\bruker@RIK1030
$$ $$ C:/Bruker/TOPSPIN/conf/instr/avance400/uxnmr.par
$$ ##$ACB= 0
$$ ##$ACBTAT= (0..15)
0 88 72 0 0 0 0 0 0 0 0 0 0 0 0 0 
$$ ##$ACBTBA= (0..15)
0 0 0 0 0 0 0 0 0 0 0 0 0 0 0 0 
$$ ##$ACBTCTL= (0..15)
0 0 0 0 0 0 0 0 0 0 0 0 0 0 0 0 
$$ ##$ACBTDI= (0..15)
0 102 102 0 0 0 0 0 0 0 0 0 0 0 0 0 
$$ ##$ACBTDM= (0..15)
0 10 10 0 0 0 0 0 0 0 0 0 0 0 0 0 
$$ ##$ACBTFHI= (0..15)
0 400 400 0 0 0 0 0 0 0 0 0 0 0 0 0 
$$ ##$ACBTFL= (0..15)
0 73 74 0 0 0 0 0 0 0 0 0 0 0 0 0 
$$ ##$ACBTFLO= (0..15)
0 14 14 0 0 0 0 0 0 0 0 0 0 0 0 0 
$$ ##$ACBTOUT= (0..15)
0 1 2 0 0 0 0 0 0 0 0 0 0 0 0 0 
$$ ##$ACBTPO= (0..15)
0 150000 60000 0 0 0 0 0 0 0 0 0 0 0 0 0 
$$ ##$ACBTPW= (0..15)
0 10 10 0 0 0 0 0 0 0 0 0 0 0 0 0 
$$ ##$ACBTSB= (0..15)
0 0 0 0 0 0 0 0 0 0 0 0 0 0 0 0 
$$ ##$ACBTY= <no>
$$ ##$AQSBDHW= (0..31)
255 255 1 4 4 255 255 255 0 0 255 255 255 255 255 255 255 255 255 0 255 
255 255 255 255 255 255 255 255 255 255 255 
$$ ##$AQSBDID= (0..31)
255 255 88 83 83 255 255 255 65 67 255 255 255 255 255 255 255 255 255 
66 255 255 255 255 255 255 255 255 255 255 255 255 
$$ ##$AQSBDNO= (0..31)
255 255 1 1 2 255 255 255 1 1 255 255 255 255 255 255 255 255 255 1 255 
255 255 255 255 255 255 255 255 255 255 255 
$$ ##$AQSBDTY= (0..31)
255 255 3 16 16 255 255 255 5 9 255 255 255 255 255 255 255 255 255 7 
255 255 255 255 255 255 255 255 255 255 255 255 
$$ ##$AQSBUAD= (0..31)
255 255 52 36 37 255 255 255 54 26 255 255 255 255 255 255 255 255 255 
32 255 255 255 255 255 255 255 255 255 255 255 255 
$$ ##$AQSECL= (0..31)
255 255 2 3 3 255 255 255 5 2 255 255 255 255 255 255 255 255 255 255 
255 255 255 255 255 255 255 255 255 255 255 255 
$$ ##$AQSECLS= (0..31)
255 255 3 2 2 255 255 255 0 0 255 255 255 255 255 255 255 255 255 255 
255 255 255 255 255 255 255 255 255 255 255 255 
$$ ##$ATT19F= (0..1)
0 0 
$$ ##$ATT1H= (0..1)
0 0 
$$ ##$ATT3H= (0..1)
0 0 
$$ ##$ATTX= (0..1)
0 0 
$$ ##$ATTY= (0..1)
0 0 
$$ ##$ATTZ= (0..1)
0 0 
$$ ##$BACSAIR= no
$$ ##$BACSCAP= 60
$$ ##$BACSDEL= 10
$$ ##$BACSFCM= no
$$ ##$BACSOPT= <>
$$ ##$BACSTY= <tty08>
$$ ##$BARPTY= <no>
$$ ##$BFREQ= 400.13
$$ ##$BIRDS= yes
$$ ##$BMPC= 0
$$ ##$BMPCTY= <no>
$$ ##$BPSUTY= <no>
$$ ##$BSMS= 1
$$ ##$BSMSTY= <tty02>
$$ ##$CFASMOD= (0..7)
1 1 1 1 1 1 1 1 
$$ ##$CFASMUL= (0..7)
1 1 1 1 1 1 1 1 
$$ ##$CNFTXDR= (0..7)
6 6 0 0 0 0 0 0 
$$ ##$COMDIG2= 0
$$ ##$CPDBTY= <no>
$$ ##$CRCOTY= <no>
$$ ##$DATSTAT= no
$$ ##$DIGI140= (0..7)
0 0 0 0 0 0 0 0 
$$ ##$DIGIB12= (0..7)
0 0 0 0 0 0 0 0 
$$ ##$DIGIB16= (0..7)
0 0 0 0 0 0 0 0 
$$ ##$DIGIFA= (0..7)
0 0 0 0 0 0 0 0 
$$ ##$DIGIHA= (0..7)
0 0 0 0 0 0 0 0 
$$ ##$DIGIHAF= (0..7)
0 0 0 0 0 0 0 0 
$$ ##$DIGIHRD= (0..7)
0 0 0 0 0 0 0 0 
$$ ##$DIGIIA= (0..7)
0 0 0 0 0 0 0 0 
$$ ##$DIGIO16= (0..7)
0 0 0 0 0 0 0 0 
$$ ##$DIGISA= (0..7)
1 0 0 0 0 0 0 0 
$$ ##$DIGISAF= (0..7)
0 0 0 0 0 0 0 0 
$$ ##$DIGISL= (0..7)
0 0 0 0 0 0 0 0 
$$ ##$DIGITYI= (0..7)
0 0 0 0 0 0 0 0 
$$ ##$DIGITYP= (0..7)
0 0 0 0 0 0 0 0 
$$ ##$DIGITZ= 0
$$ ##$DRU= no
$$ ##$FCUMEM= (0..7)
2093056 2093056 0 0 0 0 0 0 
$$ ##$FCUPAL= (0..7)
260 260 0 0 0 0 0 0 
$$ ##$FQMIX= 0
$$ ##$FUNCMOD= <>
$$ ##$GCUTYPE= 2
$$ ##$GTUTY= <no>
$$ ##$HFAC= 3
$$ ##$HPCU= 0
$$ ##$HPCUTY= <no>
$$ ##$HPTXLP= (0..3)
-1 -1 -1 -1 
$$ ##$HPTXPI= (0..3)
0 0 0 0 
$$ ##$HPTXPO= (0..3)
0 0 0 0 
$$ ##$HPTXTY= (0..3)
0 0 0 0 
$$ ##$IF451= 0
$$ ##$IFREQ= 1
$$ ##$INTFPR= 0
$$ ##$IPSO= no
$$ ##$LOCKTY= <tty03>
$$ ##$LOCSWID= 0
$$ ##$M2FAC= 0
$$ ##$MASTY= <no>
$$ ##$MEMPRM= 0
$$ ##$MHFAC= 0
$$ ##$MXFAC= 0
$$ ##$NAMPD1= <2H>
$$ ##$NAMPD10= <>
$$ ##$NAMPD11= <>
$$ ##$NAMPD12= <>
$$ ##$NAMPD13= <>
$$ ##$NAMPD14= <>
$$ ##$NAMPD15= <>
$$ ##$NAMPD16= <>
$$ ##$NAMPD2= <X-BB19F_2HS>
$$ ##$NAMPD3= <1H>
$$ ##$NAMPD4= <>
$$ ##$NAMPD5= <>
$$ ##$NAMPD6= <>
$$ ##$NAMPD7= <>
$$ ##$NAMPD8= <>
$$ ##$NAMPD9= <>
$$ ##$NFCU= 2
$$ ##$NMRCH= 0
$$ ##$NMRMEM= 0
$$ ##$NRCU= 1
$$ ##$NROUT= 1
$$ ##$PAMPF1= (0..15)
75 99 67 27 0 0 0 12 117 46 8 118 1 0 0 0 
$$ ##$PAMPF2= (0..15)
0 0 0 0 0 0 0 0 0 0 0 0 0 0 0 0 
$$ ##$PAMPF3= (0..15)
0 0 0 0 0 0 0 0 0 0 0 0 0 0 0 0 
$$ ##$PAMPF4= (0..15)
0 0 0 0 0 0 0 0 0 0 0 0 0 0 0 0 
$$ ##$PAMPF5= (0..15)
0 0 0 0 0 0 0 0 0 0 0 0 0 0 0 0 
$$ ##$PAMPF6= (0..15)
0 0 0 0 0 0 0 0 0 0 0 0 0 0 0 0 
$$ ##$PAMPF7= (0..15)
0 0 0 0 0 0 0 0 0 0 0 0 0 0 0 0 
$$ ##$PAMPF8= (0..15)
0 0 0 0 0 0 0 0 0 0 0 0 0 0 0 0 
$$ ##$PH4= 0
$$ ##$PHF4TY= <no>
$$ ##$POWCHK= no
$$ ##$PRAMD1= (0..7)
0 1048576 0 0 0 1048576 0 0 
$$ ##$PRAMD10= (0..7)
0 0 0 0 0 0 0 0 
$$ ##$PRAMD11= (0..7)
0 0 0 0 0 0 0 0 
$$ ##$PRAMD12= (0..7)
0 0 0 0 0 0 0 0 
$$ ##$PRAMD13= (0..7)
0 0 0 0 0 0 0 0 
$$ ##$PRAMD14= (0..7)
0 0 0 0 0 0 0 0 
$$ ##$PRAMD15= (0..7)
0 0 0 0 0 0 0 0 
$$ ##$PRAMD16= (0..7)
0 0 0 0 0 0 0 0 
$$ ##$PRAMD17= (0..7)
0 0 0 0 0 0 0 0 
$$ ##$PRAMD18= (0..7)
0 0 0 0 0 0 0 0 
$$ ##$PRAMD19= (0..7)
0 0 0 0 0 0 0 0 
$$ ##$PRAMD2= (0..7)
2147483644 2146435071 2147483647 134217727 2147483644 2146435071 2147483647 
134217727 
$$ ##$PRAMD20= (0..7)
0 0 0 0 0 0 0 0 
$$ ##$PRAMD21= (0..7)
0 0 0 0 0 0 0 0 
$$ ##$PRAMD3= (0..7)
2 0 0 0 2 0 0 0 
$$ ##$PRAMD4= (0..7)
2147483644 2146435071 2147483647 134217727 2147483644 2146435071 2147483647 
134217727 
$$ ##$PRAMD5= (0..7)
0 0 0 0 0 0 0 0 
$$ ##$PRAMD6= (0..7)
0 0 0 0 0 0 0 0 
$$ ##$PRAMD7= (0..7)
0 0 0 0 0 0 0 0 
$$ ##$PRAMD8= (0..7)
0 0 0 0 0 0 0 0 
$$ ##$PRAMD9= (0..7)
0 0 0 0 0 0 0 0 
$$ ##$PRAMLED= (0..1)
15 15 
$$ ##$PRAMP1= <tty01>
$$ ##$PRAMP2= <no>
$$ ##$PRAMP3= <no>
$$ ##$PRAMP4= <no>
$$ ##$PRAMP5= <no>
$$ ##$PRAMP6= <no>
$$ ##$PRAMP7= <no>
$$ ##$PRAMP8= <no>
$$ ##$PRAMPTP= 0
$$ ##$PREPTY= <no>
$$ ##$PRESHLD= 0
$$ ##$PTS160= -1
$$ ##$PTSA2X= (0..7)
0 0 0 0 0 0 0 0 
$$ ##$PTSF2X= (0..7)
0 0 0 0 0 0 0 0 
$$ ##$PTSFMX= (0..7)
429.9 429.9 0 0 0 0 0 0 
$$ ##$PULCHK= no
$$ ##$RCUCDS= (0..7)
8388608 0 0 0 0 0 0 0 
$$ ##$RCUCFS= (0..7)
4096 0 0 0 0 0 0 0 
$$ ##$RCUCSS= (0..7)
1048576 0 0 0 0 0 0 0 
$$ ##$RCUI2C1= (0..7)
78 0 0 0 0 0 0 0 
$$ ##$RCUI2C2= (0..7)
0 0 0 0 0 0 0 0 
$$ ##$RCUI2C3= (0..7)
0 0 0 0 0 0 0 0 
$$ ##$RCUI2C4= (0..7)
0 0 0 0 0 0 0 0 
$$ ##$RCUI2C5= (0..7)
0 0 0 0 0 0 0 0 
$$ ##$RCUI2C6= (0..7)
0 0 0 0 0 0 0 0 
$$ ##$RCUI2C7= (0..7)
0 0 0 0 0 0 0 0 
$$ ##$RCUI2C8= (0..7)
0 0 0 0 0 0 0 0 
$$ ##$RDCU= 0
$$ ##$RGTYPE= (0..7)
5 0 0 0 0 0 0 0 
$$ ##$RG_max= (0..7)
46341 0 0 0 0 0 0 0 
$$ ##$RG_min= (0..7)
1 0 0 0 0 0 0 0 
$$ ##$RG_tab1= (0..255)
1 1.1 1.3 1.4 1.6 1.8 2 2.2 2.5 2.8 3.2 3.6 4 4.5 5 5.7 6.3 7.1 8 9 10.1 
11.3 12.7 14.3 16 18 20.2 22.6 25.4 28.5 32 35.9 40.3 45.3 50.8 57 64 
71.8 80.6 90.5 101.6 114 128 143.7 161.3 181 203.2 228.1 256 287.4 322.5 
362 406.4 456.1 512 574.7 645.1 724.1 812.7 912.3 1024 1149.4 1290.2 1448.2 
1625.5 1824.6 2048 2298.8 2580.3 2896.3 3251 3649.1 4096 4597.6 5160.6 
5792.6 6502 7298.2 8192 9195.2 10321.3 11585.2 13004 14596.5 16384 18390.4 
20642.5 23170.5 26008 29193 32768 36780.8 41285.1 46341 -1 -1 -1 -1 -1 
-1 -1 -1 -1 -1 -1 -1 -1 -1 -1 -1 -1 -1 -1 -1 -1 -1 -1 -1 -1 -1 -1 -1 -1 
-1 -1 -1 -1 -1 -1 -1 -1 -1 -1 -1 -1 -1 -1 -1 -1 -1 -1 -1 -1 -1 -1 -1 -1 
-1 -1 -1 -1 -1 -1 -1 -1 -1 -1 -1 -1 -1 -1 -1 -1 -1 -1 -1 -1 -1 -1 -1 -1 
-1 -1 -1 -1 -1 -1 -1 -1 -1 -1 -1 -1 -1 -1 -1 -1 -1 -1 -1 -1 -1 -1 -1 -1 
-1 -1 -1 -1 -1 -1 -1 -1 -1 -1 -1 -1 -1 -1 -1 -1 -1 -1 -1 -1 -1 -1 -1 -1 
-1 -1 -1 -1 -1 -1 -1 -1 -1 -1 -1 -1 -1 -1 -1 -1 -1 -1 -1 -1 -1 -1 -1 -1 
-1 -1 -1 -1 -1 -1 -1 -1 -1 -1 -1 -1 -1 
$$ ##$RG_tab2= (0..255)
-1 -1 -1 -1 -1 -1 -1 -1 -1 -1 -1 -1 -1 -1 -1 -1 -1 -1 -1 -1 -1 -1 -1 -1 
-1 -1 -1 -1 -1 -1 -1 -1 -1 -1 -1 -1 -1 -1 -1 -1 -1 -1 -1 -1 -1 -1 -1 -1 
-1 -1 -1 -1 -1 -1 -1 -1 -1 -1 -1 -1 -1 -1 -1 -1 -1 -1 -1 -1 -1 -1 -1 -1 
-1 -1 -1 -1 -1 -1 -1 -1 -1 -1 -1 -1 -1 -1 -1 -1 -1 -1 -1 -1 -1 -1 -1 -1 
-1 -1 -1 -1 -1 -1 -1 -1 -1 -1 -1 -1 -1 -1 -1 -1 -1 -1 -1 -1 -1 -1 -1 -1 
-1 -1 -1 -1 -1 -1 -1 -1 -1 -1 -1 -1 -1 -1 -1 -1 -1 -1 -1 -1 -1 -1 -1 -1 
-1 -1 -1 -1 -1 -1 -1 -1 -1 -1 -1 -1 -1 -1 -1 -1 -1 -1 -1 -1 -1 -1 -1 -1 
-1 -1 -1 -1 -1 -1 -1 -1 -1 -1 -1 -1 -1 -1 -1 -1 -1 -1 -1 -1 -1 -1 -1 -1 
-1 -1 -1 -1 -1 -1 -1 -1 -1 -1 -1 -1 -1 -1 -1 -1 -1 -1 -1 -1 -1 -1 -1 -1 
-1 -1 -1 -1 -1 -1 -1 -1 -1 -1 -1 -1 -1 -1 -1 -1 -1 -1 -1 -1 -1 -1 -1 -1 
-1 -1 -1 -1 -1 -1 -1 -1 -1 -1 -1 -1 -1 -1 -1 -1 
$$ ##$RG_tab3= (0..255)
-1 -1 -1 -1 -1 -1 -1 -1 -1 -1 -1 -1 -1 -1 -1 -1 -1 -1 -1 -1 -1 -1 -1 -1 
-1 -1 -1 -1 -1 -1 -1 -1 -1 -1 -1 -1 -1 -1 -1 -1 -1 -1 -1 -1 -1 -1 -1 -1 
-1 -1 -1 -1 -1 -1 -1 -1 -1 -1 -1 -1 -1 -1 -1 -1 -1 -1 -1 -1 -1 -1 -1 -1 
-1 -1 -1 -1 -1 -1 -1 -1 -1 -1 -1 -1 -1 -1 -1 -1 -1 -1 -1 -1 -1 -1 -1 -1 
-1 -1 -1 -1 -1 -1 -1 -1 -1 -1 -1 -1 -1 -1 -1 -1 -1 -1 -1 -1 -1 -1 -1 -1 
-1 -1 -1 -1 -1 -1 -1 -1 -1 -1 -1 -1 -1 -1 -1 -1 -1 -1 -1 -1 -1 -1 -1 -1 
-1 -1 -1 -1 -1 -1 -1 -1 -1 -1 -1 -1 -1 -1 -1 -1 -1 -1 -1 -1 -1 -1 -1 -1 
-1 -1 -1 -1 -1 -1 -1 -1 -1 -1 -1 -1 -1 -1 -1 -1 -1 -1 -1 -1 -1 -1 -1 -1 
-1 -1 -1 -1 -1 -1 -1 -1 -1 -1 -1 -1 -1 -1 -1 -1 -1 -1 -1 -1 -1 -1 -1 -1 
-1 -1 -1 -1 -1 -1 -1 -1 -1 -1 -1 -1 -1 -1 -1 -1 -1 -1 -1 -1 -1 -1 -1 -1 
-1 -1 -1 -1 -1 -1 -1 -1 -1 -1 -1 -1 -1 -1 -1 -1 
$$ ##$RG_tab4= (0..255)
-1 -1 -1 -1 -1 -1 -1 -1 -1 -1 -1 -1 -1 -1 -1 -1 -1 -1 -1 -1 -1 -1 -1 -1 
-1 -1 -1 -1 -1 -1 -1 -1 -1 -1 -1 -1 -1 -1 -1 -1 -1 -1 -1 -1 -1 -1 -1 -1 
-1 -1 -1 -1 -1 -1 -1 -1 -1 -1 -1 -1 -1 -1 -1 -1 -1 -1 -1 -1 -1 -1 -1 -1 
-1 -1 -1 -1 -1 -1 -1 -1 -1 -1 -1 -1 -1 -1 -1 -1 -1 -1 -1 -1 -1 -1 -1 -1 
-1 -1 -1 -1 -1 -1 -1 -1 -1 -1 -1 -1 -1 -1 -1 -1 -1 -1 -1 -1 -1 -1 -1 -1 
-1 -1 -1 -1 -1 -1 -1 -1 -1 -1 -1 -1 -1 -1 -1 -1 -1 -1 -1 -1 -1 -1 -1 -1 
-1 -1 -1 -1 -1 -1 -1 -1 -1 -1 -1 -1 -1 -1 -1 -1 -1 -1 -1 -1 -1 -1 -1 -1 
-1 -1 -1 -1 -1 -1 -1 -1 -1 -1 -1 -1 -1 -1 -1 -1 -1 -1 -1 -1 -1 -1 -1 -1 
-1 -1 -1 -1 -1 -1 -1 -1 -1 -1 -1 -1 -1 -1 -1 -1 -1 -1 -1 -1 -1 -1 -1 -1 
-1 -1 -1 -1 -1 -1 -1 -1 -1 -1 -1 -1 -1 -1 -1 -1 -1 -1 -1 -1 -1 -1 -1 -1 
-1 -1 -1 -1 -1 -1 -1 -1 -1 -1 -1 -1 -1 -1 -1 -1 
$$ ##$RG_tab5= (0..255)
-1 -1 -1 -1 -1 -1 -1 -1 -1 -1 -1 -1 -1 -1 -1 -1 -1 -1 -1 -1 -1 -1 -1 -1 
-1 -1 -1 -1 -1 -1 -1 -1 -1 -1 -1 -1 -1 -1 -1 -1 -1 -1 -1 -1 -1 -1 -1 -1 
-1 -1 -1 -1 -1 -1 -1 -1 -1 -1 -1 -1 -1 -1 -1 -1 -1 -1 -1 -1 -1 -1 -1 -1 
-1 -1 -1 -1 -1 -1 -1 -1 -1 -1 -1 -1 -1 -1 -1 -1 -1 -1 -1 -1 -1 -1 -1 -1 
-1 -1 -1 -1 -1 -1 -1 -1 -1 -1 -1 -1 -1 -1 -1 -1 -1 -1 -1 -1 -1 -1 -1 -1 
-1 -1 -1 -1 -1 -1 -1 -1 -1 -1 -1 -1 -1 -1 -1 -1 -1 -1 -1 -1 -1 -1 -1 -1 
-1 -1 -1 -1 -1 -1 -1 -1 -1 -1 -1 -1 -1 -1 -1 -1 -1 -1 -1 -1 -1 -1 -1 -1 
-1 -1 -1 -1 -1 -1 -1 -1 -1 -1 -1 -1 -1 -1 -1 -1 -1 -1 -1 -1 -1 -1 -1 -1 
-1 -1 -1 -1 -1 -1 -1 -1 -1 -1 -1 -1 -1 -1 -1 -1 -1 -1 -1 -1 -1 -1 -1 -1 
-1 -1 -1 -1 -1 -1 -1 -1 -1 -1 -1 -1 -1 -1 -1 -1 -1 -1 -1 -1 -1 -1 -1 -1 
-1 -1 -1 -1 -1 -1 -1 -1 -1 -1 -1 -1 -1 -1 -1 -1 
$$ ##$RG_tab6= (0..255)
-1 -1 -1 -1 -1 -1 -1 -1 -1 -1 -1 -1 -1 -1 -1 -1 -1 -1 -1 -1 -1 -1 -1 -1 
-1 -1 -1 -1 -1 -1 -1 -1 -1 -1 -1 -1 -1 -1 -1 -1 -1 -1 -1 -1 -1 -1 -1 -1 
-1 -1 -1 -1 -1 -1 -1 -1 -1 -1 -1 -1 -1 -1 -1 -1 -1 -1 -1 -1 -1 -1 -1 -1 
-1 -1 -1 -1 -1 -1 -1 -1 -1 -1 -1 -1 -1 -1 -1 -1 -1 -1 -1 -1 -1 -1 -1 -1 
-1 -1 -1 -1 -1 -1 -1 -1 -1 -1 -1 -1 -1 -1 -1 -1 -1 -1 -1 -1 -1 -1 -1 -1 
-1 -1 -1 -1 -1 -1 -1 -1 -1 -1 -1 -1 -1 -1 -1 -1 -1 -1 -1 -1 -1 -1 -1 -1 
-1 -1 -1 -1 -1 -1 -1 -1 -1 -1 -1 -1 -1 -1 -1 -1 -1 -1 -1 -1 -1 -1 -1 -1 
-1 -1 -1 -1 -1 -1 -1 -1 -1 -1 -1 -1 -1 -1 -1 -1 -1 -1 -1 -1 -1 -1 -1 -1 
-1 -1 -1 -1 -1 -1 -1 -1 -1 -1 -1 -1 -1 -1 -1 -1 -1 -1 -1 -1 -1 -1 -1 -1 
-1 -1 -1 -1 -1 -1 -1 -1 -1 -1 -1 -1 -1 -1 -1 -1 -1 -1 -1 -1 -1 -1 -1 -1 
-1 -1 -1 -1 -1 -1 -1 -1 -1 -1 -1 -1 -1 -1 -1 -1 
$$ ##$RG_tab7= (0..255)
-1 -1 -1 -1 -1 -1 -1 -1 -1 -1 -1 -1 -1 -1 -1 -1 -1 -1 -1 -1 -1 -1 -1 -1 
-1 -1 -1 -1 -1 -1 -1 -1 -1 -1 -1 -1 -1 -1 -1 -1 -1 -1 -1 -1 -1 -1 -1 -1 
-1 -1 -1 -1 -1 -1 -1 -1 -1 -1 -1 -1 -1 -1 -1 -1 -1 -1 -1 -1 -1 -1 -1 -1 
-1 -1 -1 -1 -1 -1 -1 -1 -1 -1 -1 -1 -1 -1 -1 -1 -1 -1 -1 -1 -1 -1 -1 -1 
-1 -1 -1 -1 -1 -1 -1 -1 -1 -1 -1 -1 -1 -1 -1 -1 -1 -1 -1 -1 -1 -1 -1 -1 
-1 -1 -1 -1 -1 -1 -1 -1 -1 -1 -1 -1 -1 -1 -1 -1 -1 -1 -1 -1 -1 -1 -1 -1 
-1 -1 -1 -1 -1 -1 -1 -1 -1 -1 -1 -1 -1 -1 -1 -1 -1 -1 -1 -1 -1 -1 -1 -1 
-1 -1 -1 -1 -1 -1 -1 -1 -1 -1 -1 -1 -1 -1 -1 -1 -1 -1 -1 -1 -1 -1 -1 -1 
-1 -1 -1 -1 -1 -1 -1 -1 -1 -1 -1 -1 -1 -1 -1 -1 -1 -1 -1 -1 -1 -1 -1 -1 
-1 -1 -1 -1 -1 -1 -1 -1 -1 -1 -1 -1 -1 -1 -1 -1 -1 -1 -1 -1 -1 -1 -1 -1 
-1 -1 -1 -1 -1 -1 -1 -1 -1 -1 -1 -1 -1 -1 -1 -1 
$$ ##$RG_tab8= (0..255)
-1 -1 -1 -1 -1 -1 -1 -1 -1 -1 -1 -1 -1 -1 -1 -1 -1 -1 -1 -1 -1 -1 -1 -1 
-1 -1 -1 -1 -1 -1 -1 -1 -1 -1 -1 -1 -1 -1 -1 -1 -1 -1 -1 -1 -1 -1 -1 -1 
-1 -1 -1 -1 -1 -1 -1 -1 -1 -1 -1 -1 -1 -1 -1 -1 -1 -1 -1 -1 -1 -1 -1 -1 
-1 -1 -1 -1 -1 -1 -1 -1 -1 -1 -1 -1 -1 -1 -1 -1 -1 -1 -1 -1 -1 -1 -1 -1 
-1 -1 -1 -1 -1 -1 -1 -1 -1 -1 -1 -1 -1 -1 -1 -1 -1 -1 -1 -1 -1 -1 -1 -1 
-1 -1 -1 -1 -1 -1 -1 -1 -1 -1 -1 -1 -1 -1 -1 -1 -1 -1 -1 -1 -1 -1 -1 -1 
-1 -1 -1 -1 -1 -1 -1 -1 -1 -1 -1 -1 -1 -1 -1 -1 -1 -1 -1 -1 -1 -1 -1 -1 
-1 -1 -1 -1 -1 -1 -1 -1 -1 -1 -1 -1 -1 -1 -1 -1 -1 -1 -1 -1 -1 -1 -1 -1 
-1 -1 -1 -1 -1 -1 -1 -1 -1 -1 -1 -1 -1 -1 -1 -1 -1 -1 -1 -1 -1 -1 -1 -1 
-1 -1 -1 -1 -1 -1 -1 -1 -1 -1 -1 -1 -1 -1 -1 -1 -1 -1 -1 -1 -1 -1 -1 -1 
-1 -1 -1 -1 -1 -1 -1 -1 -1 -1 -1 -1 -1 -1 -1 -1 
$$ ##$ROUTER= 3
$$ ##$RX22TY= <tty10>
$$ ##$SCMTY= <no>
$$ ##$SPECTR= 5
$$ ##$SY2FLAG= 0
$$ ##$TFXNUM= 0
$$ ##$TRIPLO2= 0
$$ ##$VTUTY= <tty05>
$$ ##$WBREFAM= (0..15)
100 100 100 100 100 100 100 100 100 100 100 100 100 100 100 100 
$$ ##$WBREFPH= (0..15)
0 0 0 0 0 0 0 0 0 0 0 0 0 0 0 0 
$$ ##$XFAC= 2
$$ ##END=
##$RELAX= 
$$ Bruker specific parameters
$$ --------------------------
##$DU= <P:\NMR-data>
##$EXPNO= 1
##$NAME= <NMR_apolar_TCDD_p30.5C>
##$PROCNO= 1
##$TYPE= <nmr>
##$USER= <Ainhoa_raw_data>
##$ACQT0= -4.83829889523336
##$AMP= (0..31)
100 100 100 100 100 100 100 100 100 100 100 100 100 100 100 100 100 100
100 100 100 100 100 100 100 100 100 100 100 100 100 100
##$ANAVPT= -1
##$AQSEQ= 0
##$AQ_mod= 3
##$AUNM= <au_zg>
##$AUTOPOS= <22 >
##$BF1= 400.13
##$BF2= 100.612769
##$BF3= 400.13
##$BF4= 400.13
##$BF5= 500.13
##$BF6= 500.13
##$BF7= 500.13
##$BF8= 500.13
##$BYTORDA= 0
##$CFDGTYP= 0
##$CFRGTYP= 5
##$CHEMSTR= <none>
##$CNST= (0..63)
1 1 145 1 1 1 1 1 1 1 1 1 1 1 1 1 1 1 1 1 1 1 1 1 1 1 1 1 1 1 1 1 1 1 1
1 1 1 1 1 1 1 1 1 1 1 1 1 1 1 1 1 1 1 1 1 1 1 1 1 1 1 1 1
##$CPDPRG= <>
##$CPDPRG1= <>
##$CPDPRG2= <>
##$CPDPRG3= <>
##$CPDPRG4= <mlev>
##$CPDPRG5= <mlev>
##$CPDPRG6= <mlev>
##$CPDPRG7= <mlev>
##$CPDPRG8= <mlev>
##$CPDPRGB= <>
##$CPDPRGT= <>
##$D= (0..63)
0 2 0 0 0 0 0 0 0 0.06 0 0 2e-005 0 0 0 0.0002 0 0 0 0 0 0 0 0 0 0 0 0
0 0 0 0 0 0 0 0 0 0 0 0 0 0 0 0 0 0 0 0 0 0 0 0 0 0 0 0 0 0 0 0 0 0 0
##$DATE= 1213866155
##$DBL= (0..7)
120 120 120 120 120 120 120 120
##$DBP= (0..7)
150 150 150 150 150 150 150 150
##$DBP07= 0
##$DBPNAM0= <>
##$DBPNAM1= <>
##$DBPNAM2= <>
##$DBPNAM3= <>
##$DBPNAM4= <>
##$DBPNAM5= <>
##$DBPNAM6= <>
##$DBPNAM7= <>
##$DBPOAL= (0..7)
0.5 0.5 0.5 0.5 0.5 0.5 0.5 0.5
##$DBPOFFS= (0..7)
0 0 0 0 0 0 0 0
##$DE= 6
##$DECBNUC= <off>
##$DECIM= 24
##$DECNUC= <off>
##$DECSTAT= 4
##$DIGMOD= 0
##$DIGTYP= 7
##$DL= (0..7)
0 120 120 120 120 120 120 120
##$DP= (0..7)
150 150 150 150 150 150 150 150
##$DP07= 0
##$DPNAME0= <>
##$DPNAME1= <>
##$DPNAME2= <>
##$DPNAME3= <>
##$DPNAME4= <>
##$DPNAME5= <>
##$DPNAME6= <>
##$DPNAME7= <>
##$DPOAL= (0..7)
0.5 0.5 0.5 0.5 0.5 0.5 0.5 0.5
##$DPOFFS= (0..7)
0 0 0 0 0 0 0 0
##$DQDMODE= 0
##$DR= 18
##$DS= 4
##$DSLIST= <SSSSSSSSSSSSSSS>
##$DSPFIRM= 0
##$DSPFVS= -1
##$DTYPA= 0
##$EXP= <AID_chl>
##$F1LIST= <111111111111111>
##$F2LIST= <222222222222222>
##$F3LIST= <333333333333333>
##$FCUCHAN= (0..9)
0 2 1 0 0 0 0 0 0 0
##$FL1= 90
##$FL2= 90
##$FL3= 90
##$FL4= 90
##$FOV= 20
##$FQ1LIST= <freqlist>
##$FQ2LIST= <freqlist>
##$FQ3LIST= <freqlist>
##$FQ4LIST= <freqlist>
##$FQ5LIST= <freqlist>
##$FQ6LIST= <freqlist>
##$FQ7LIST= <freqlist>
##$FQ8LIST= <freqlist>
##$FRQLO3= 1882485.02994012
##$FRQLO3N= 0
##$FS= (0..7)
83 83 83 83 83 83 83 83
##$FTLPGN= 0
##$FW= 90000
##$FnMODE= 0
##$FnTYPE= 0
##$GP031= 0
##$GPNAM0= <sine.100>
##$GPNAM1= <sine.100>
##$GPNAM10= <sine.100>
##$GPNAM11= <sine.100>
##$GPNAM12= <sine.100>
##$GPNAM13= <sine.100>
##$GPNAM14= <sine.100>
##$GPNAM15= <sine.100>
##$GPNAM16= <sine.100>
##$GPNAM17= <sine.100>
##$GPNAM18= <sine.100>
##$GPNAM19= <sine.100>
##$GPNAM2= <sine.100>
##$GPNAM20= <sine.100>
##$GPNAM21= <sine.100>
##$GPNAM22= <sine.100>
##$GPNAM23= <sine.100>
##$GPNAM24= <sine.100>
##$GPNAM25= <sine.100>
##$GPNAM26= <sine.100>
##$GPNAM27= <sine.100>
##$GPNAM28= <sine.100>
##$GPNAM29= <sine.100>
##$GPNAM3= <sine.100>
##$GPNAM30= <sine.100>
##$GPNAM31= <sine.100>
##$GPNAM4= <sine.100>
##$GPNAM5= <sine.100>
##$GPNAM6= <sine.100>
##$GPNAM7= <sine.100>
##$GPNAM8= <sine.100>
##$GPNAM9= <sine.100>
##$GPX= (0..31)
0 0 0 0 0 0 0 0 0 0 0 0 0 0 0 0 0 0 0 0 0 0 0 0 0 0 0 0 0 0 0 0
##$GPY= (0..31)
0 0 0 0 0 0 0 0 0 0 0 0 0 0 0 0 0 0 0 0 0 0 0 0 0 0 0 0 0 0 0 0
##$GPZ= (0..31)
0 0 0 0 0 0 0 0 0 0 0 0 0 0 0 0 0 0 0 0 0 0 0 0 0 0 0 0 0 0 0 0
##$GRDPROG= <>
##$GRPDLY= -1
##$HDDUTY= 20
##$HDRATE= 20
##$HGAIN= (0..3)
0 0 0 0
##$HL1= 1
##$HL2= 35
##$HL3= 16
##$HL4= 17
##$HOLDER= 0
##$HPMOD= (0..7)
0 0 0 0 0 0 0 0
##$HPPRGN= 0
##$IN= (0..63)
0.001 0.001 0.001 0.001 0.001 0.001 0.001 0.001 0.001 0.001 0.001 0.001
0.001 0.001 0.001 0.001 0.001 0.001 0.001 0.001 0.001 0.001 0.001 0.001
0.001 0.001 0.001 0.001 0.001 0.001 0.001 0.001 0.001 0.001 0.001 0.001
0.001 0.001 0.001 0.001 0.001 0.001 0.001 0.001 0.001 0.001 0.001 0.001
0.001 0.001 0.001 0.001 0.001 0.001 0.001 0.001 0.001 0.001 0.001 0.001
0.001 0.001 0.001 0.001
##$INF= (0..7)
0 0 0 0 0 0 0 0
##$INP= (0..63)
0 0 0 0 0 0 0 0 0 0 0 0 0 0 0 0 0 0 0 0 0 0 0 0 0 0 0 0 0 0 0 0 0 0 0 0
0 0 0 0 0 0 0 0 0 0 0 0 0 0 0 0 0 0 0 0 0 0 0 0 0 0 0 0
##$INSTRUM= <avance400>
##$L= (0..31)
1 1 1 1 1 1 1 1 1 1 1 1 1 1 1 1 1 1 1 1 1 1 1 1 1 1 1 1 1 1 1 1
##$LFILTER= 100
##$LGAIN= -15
##$LINPSTP= 10
##$LOCKED= yes
##$LOCKFLD= 3193
##$LOCKGN= 118.800003051758
##$LOCKPOW= -35
##$LOCKPPM= 7.23999977111816
##$LOCNUC= <2H>
##$LOCPHAS= 356
##$LOCSHFT= yes
##$LOCSW= 0
##$LTIME= 0.200000002980232
##$MASR= 4200
##$MASRLST= <masrlst>
##$NBL= 1
##$NC= -2
##$NLOGCH= 1
##$NS= 128
##$NUC1= <1H>
##$NUC2= <13C>
##$NUC3= <off>
##$NUC4= <off>
##$NUC5= <off>
##$NUC6= <off>
##$NUC7= <off>
##$NUC8= <off>
##$NUCLEI= 0
##$NUCLEUS= <off>
##$O1= 1922.3
##$O2= 4979.85804243228
##$O3= 1900.52349393
##$O4= 1900.52349393
##$O5= 0
##$O6= 0
##$O7= 0
##$O8= 0
##$OBSCHAN= (0..9)
0 0 0 0 0 0 0 0 0 0
##$OVERFLW= 0
##$P= (0..63)
7.6 7.6 15.2 14.9 29.8 16.5 25 50 0 0 0 0 0 0 0 200000 1000 2500 0 600
2500 0 0 0 0 200 0 7.6 1000 0 0 0 0 0 0 0 0 0 0 0 0 0 0 0 0 0 0 0 0 0 0
0 0 0 0 0 0 0 0 0 0 0 0 0
##$PACOIL= (0..15)
0 0 0 0 0 0 0 0 0 0 0 0 0 0 0 0
##$PAPS= 2
##$PARMODE= 0
##$PCPD= (0..9)
100 100 70 100 100 100 100 100 100 100
##$PHCOR= (0..31)
0 0 0 0 0 0 0 0 0 0 0 0 0 0 0 0 0 0 0 0 0 0 0 0 0 0 0 0 0 0 0 0
##$PHLIST= <>
##$PHP= 1
##$PH_ref= 0
##$PL= (0..63)
120 0 -4 120 120 120 120 120 120 60 10.34 22.38 9 120 120 120 120 120 0
120 120 120 120 120 120 120 120 22.38 120 120 9 120 120 120 120 120 120
120 120 120 120 120 120 120 120 120 120 120 120 120 120 120 120 120 120
120 120 120 120 120 120 120 120 120
##$PLSTEP= 0.1
##$PLSTRT= -6
##$POWMOD= 0
##$PQPHASE= 0
##$PQSCALE= 0
##$PR= 1
##$PRECHAN= (0..15)
-1 1 2 -1 -1 -1 -1 -1 -1 -1 -1 -1 -1 -1 -1 -1
##$PRGAIN= 0
##$PROBHD= <5 mm PABBI 1H-BB Z-GRD Z811201/0006
>
##$PROSOL= no
##$PULPROG= <zg>
##$PW= 0
##$PYNM= <acqu.py>
##$QNP= 1
##$RD= 0
##$RECCHAN= (0..15)
-1 -1 -1 -1 -1 -1 -1 -1 -1 -1 -1 -1 -1 -1 -1 -1
##$RECPH= 0
##$RECPRE= (0..15)
-1 -1 -1 -1 -1 -1 -1 -1 -1 -1 -1 -1 -1 -1 -1 -1
##$RECPRFX= (0..15)
-1 -1 -1 -1 -1 -1 -1 -1 -1 -1 -1 -1 -1 -1 -1 -1
##$RECSEL= (0..15)
0 0 0 0 0 0 0 0 0 0 0 0 0 0 0 0
##$RG= 228.1
##$RO= 0
##$ROUTWD1= (0..23)
0 0 0 0 0 0 0 0 0 0 0 0 0 0 0 0 0 0 0 0 1 1 0 0
##$ROUTWD2= (0..23)
0 0 0 0 0 1 0 0 0 0 0 0 0 0 0 0 0 0 1 0 1 1 0 0
##$RSEL= (0..9)
0 1 2 0 0 0 0 0 0 0
##$S= (0..7)
83 4 83 83 83 83 83 83
##$SEOUT= 0
##$SFO1= 400.1319223
##$SFO2= 100.617748858042
##$SFO3= 400.131900523494
##$SFO4= 400.131900523494
##$SFO5= 500.13
##$SFO6= 500.13
##$SFO7= 500.13
##$SFO8= 500.13
##$SOLVENT= <CDCl3>
##$SP= (0..31)
1 120 120 120 0 0 120 120 0 0 0 120 0 0 120 0 150 150 120 120.87 118.96
122.27 114.95 150 150 150 150 150 150 120 120 120
##$SP07= 0
##$SPECTR= 0
##$SPNAM0= <gauss>
##$SPNAM1= <Gaus1.1000>
##$SPNAM10= <gauss>
##$SPNAM11= <Gaus1.1000>
##$SPNAM12= <gauss>
##$SPNAM13= <gauss>
##$SPNAM14= <Gaus1.1000>
##$SPNAM15= <Gaus1.1000>
##$SPNAM16= <gauss>
##$SPNAM17= <gauss>
##$SPNAM18= <Gaus1.1000>
##$SPNAM19= <Gaus1.1000>
##$SPNAM2= <Gaus1.1000>
##$SPNAM20= <Gaus1.1000>
##$SPNAM21= <Gaus1.1000>
##$SPNAM22= <Gaus1.1000>
##$SPNAM23= <gauss>
##$SPNAM24= <gauss>
##$SPNAM25= <gauss>
##$SPNAM26= <gauss>
##$SPNAM27= <gauss>
##$SPNAM28= <gauss>
##$SPNAM29= <Gaus1.1000>
##$SPNAM3= <Gaus1.1000>
##$SPNAM30= <Gaus1.1000>
##$SPNAM31= <Gaus1.1000>
##$SPNAM4= <gauss>
##$SPNAM5= <gauss>
##$SPNAM6= <Gaus1.1000>
##$SPNAM7= <Gaus1.1000>
##$SPNAM8= <gauss>
##$SPNAM9= <gauss>
##$SPOAL= (0..31)
0.5 0.5 0.5 0.5 0.5 0.5 0.5 0.5 0.5 0.5 0.5 0.5 0.5 0.5 0.5 0.5 0.5 0.5
0.5 0.5 0.5 0.5 0.5 0.5 0.5 0.5 0.5 0.5 0.5 0.5 0.5 0.5
##$SPOFFS= (0..31)
0 0 0 0 0 0 0 0 0 0 0 0 0 0 0 0 0 0 0 0 0 0 0 0 0 0 0 0 0 0 0 0
##$SUBNAM0= <"">
##$SUBNAM1= <"">
##$SUBNAM2= <"">
##$SUBNAM3= <"">
##$SUBNAM4= <"">
##$SUBNAM5= <"">
##$SUBNAM6= <"">
##$SUBNAM7= <"">
##$SUBNAM8= <"">
##$SUBNAM9= <"">
##$SW= 12.4709369134976
##$SWIBOX= (0..15)
0 1 2 0 0 0 0 0 0 0 0 0 0 0 0 0
##$SW_h= 4990.01996007984
##$SWfinal= 0
##$TD= 16244
##$TD0= 1
##$TE= 301.7
##$TE2= 300
##$TE3= 300
##$TEG= 300
##$TL= (0..7)
0 120 120 120 120 120 120 120
##$TP= (0..7)
150 150 150 150 150 150 150 150
##$TP07= 0
##$TPNAME0= <>
##$TPNAME1= <>
##$TPNAME2= <>
##$TPNAME3= <>
##$TPNAME4= <>
##$TPNAME5= <>
##$TPNAME6= <>
##$TPNAME7= <>
##$TPOAL= (0..7)
0.5 0.5 0.5 0.5 0.5 0.5 0.5 0.5
##$TPOFFS= (0..7)
0 0 0 0 0 0 0 0
##$TUNHIN= 0
##$TUNHOUT= 0
##$TUNXOUT= 0
##$USERA1= <user>
##$USERA2= <user>
##$USERA3= <user>
##$USERA4= <user>
##$USERA5= <user>
##$V9= 5
##$VALIST= <valist>
##$VCLIST= <CCCCCCCCCCCCCCC>
##$VD= 0
##$VDLIST= <DDDDDDDDDDDDDDD>
##$VPLIST= <PPPPPPPPPPPPPPP>
##$VTLIST= <TTTTTTTTTTTTTTT>
##$WBST= 1024
##$WBSW= 15.53612
##$XGAIN= (0..3)
0 0 0 0
##$XL= 0
##$YL= 0
##$YMAX_a= 1712136
##$YMIN_a= -1722086
##$ZGOPTNS= <>
##$ZL1= 120
##$ZL2= 120
##$ZL3= 120
##$ZL4= 120
##$ABSF1= 10
##$ABSF2= 0
##$ABSG= 5
##$ABSL= 3
##$ALPHA= 0
##$AQORDER= 0
##$ASSFAC= 0
##$ASSFACI= 0
##$ASSFACX= 0
##$ASSWID= 0
##$AUNMP= <proc_1H_AID>
##$AXLEFT= 0
##$AXNAME= <>
##$AXNUC= <off>
##$AXRIGHT= 0
##$AXTYPE= 0
##$AXUNIT= <>
##$AZFE= 0.1
##$AZFW= 0.1
##$BCFW= 1
##$BC_mod= 2
##$BYTORDP= 0
##$COROFFS= 0
##$CY= 12.5
##$DATMOD= 1
##$DC= 2
##$DFILT= <>
##$DTYPP= 0
##$F1P= 9.9967504570787
##$F2P= -9.53364507338961e-007
##$FCOR= 1
##$FTSIZE= 65536
##$FT_mod= 4
##$GAMMA= 1
##$GB= 0
##$INTBC= 1
##$INTSCL= 1
##$ISEN= 128
##$LB= 1
##$LEV0= 0
##$LPBIN= 0
##$MAXI= 10000
##$MC2= 0
##$MEAN= 0
##$ME_mod= 0
##$MI= 0.02
##$NCOEF= 0
##$NC_proc= 0
##$NLEV= 6
##$NOISF1= 8.174992
##$NOISF2= 6.675002
##$NSP= 1
##$NTH_PI= 0
##$NZP= 0
##$OFFSET= 11.01498
##$PC= 1
##$PHC0= -28.61015
##$PHC1= -10.00055
##$PH_mod= 0
##$PKNL= yes
##$PPARMOD= 0
##$PPDIAG= 0
##$PPIPTYP= 0
##$PPMPNUM= 100
##$PPRESOL= 1
##$PSCAL= 0
##$PSIGN= 0
##$PYNMP= <proc.py>
##$REVERSE= no
##$SF= 400.130009885034
##$SI= 131072
##$SIGF1= 5.6
##$SIGF2= 5.2
##$SINO= 400
##$SIOLD= 131072
##$SPECTYP= <>
##$SREGLST= <1H.CDCl3>
##$SSB= 2
##$STSI= 0
##$STSR= 0
##$SW_p= 4990.01996007982
##$SYMM= 0
##$S_DEV= 0
##$TDeff= 16244
##$TDoff= 0
##$TI= <>
##$TILT= no
##$TM1= 0
##$TM2= 0
##$TOPLEV= 0
##$USERP1= <user>
##$USERP2= <user>
##$USERP3= <user>
##$USERP4= <user>
##$USERP5= <user>
##$WDW= 4
##$XDIM= 8192
##$YMAX_p= 0
##$YMIN_p= 0
##$CURPLOT= <\\rik006s\net8_hp>
##$CURPRIN= <$\\rik006s\net8_hp>
##$DFORMAT= <normdp>
##$LAYOUT= <+/1d_h.xwp>
##$LFORMAT= <normlp>
##$PFORMAT= <normpl>
##$SURQMSG= 1
$$ End of Bruker specific parameters
$$ ---------------------------------
##NTUPLES= NMR FID
##VAR_NAME=  TIME,          FID/REAL,        FID/IMAG
##SYMBOL=    X,             R,               I
##VAR_TYPE=  INDEPENDENT,   DEPENDENT,       DEPENDENT
##VAR_FORM=  AFFN,          ASDF,            ASDF
##VAR_DIM=   8122,          8122,            8122
##UNITS=     SECONDS,       ARBITRARY UNITS, ARBITRARY UNITS
##FACTOR=    0.0002004,     1,               1
##FIRST=     0,             1372393,         -1306100
##LAST=      1.6274484,     34000,           -10079
##MIN=       0,             -1765864,        -1765864
##MAX=       1.6274484,     1636127,         1636127
$$ Real data points
##PAGE= N=1
##DATA TABLE= (X++(R..R)), XYDATA
0  1372393
1  -645049
2 -1313543
3  1137832
4   431773
5 -1008741
6   262671
7   938794
8  -839594
9  -840877
10   856569
11   592931
12  -963556
13  -609198
14   488353
15   261744
16  -365846
17    42514
18   169877
19  -377634
20   -93487
21   745669
22    81562
23  -762429
24    73358
25   804540
26   -17431
27  -241284
28   232378
29  -280219
30  -433127
31   821498
32   493060
33 -1236777
34  -583565
35  1263644
36   369810
37 -1124946
38  -215160
39   630500
40  -243561
41  -225249
42   601368
43   -62838
44  -834389
45   323101
46  1094370
47  -241808
48 -1106730
49   178027
50   986012
51   -92390
52  -626741
53   210139
54   153458
55  -505938
56   159383
57   617197
58  -562567
59  -714824
60   690256
61   594854
62  -555054
63  -195439
64   299296
65  -232203
66    22742
67   639210
68  -188626
69  -735919
70   351328
71   811646
72  -217939
73  -626766
74    -7752
75   246954
76    84384
77   109041
78   -68640
79  -482620
80  -185739
81   623450
82   300184
83  -809218
84  -490218
85   730355
86   472919
87  -458388
88  -143064
89   283747
90  -147725
91    33304
92   561861
93  -165505
94  -722908
95   313868
96   775993
97  -261555
98  -569947
99   110739
100    89376
101  -141042
102   216300
103    51183
104  -534778
105  -113420
106   569300
107   160579
108  -441619
109  -233461
110   177966
111   270008
112   174903
113   -49854
114  -268226
115  -108518
116   344701
117   351104
118  -314902
119  -565155
120   161225
121   558916
122   -47645
123  -373664
124   -80693
125   -64644
126    38863
127   405285
128   -47379
129  -649516
130    43387
131   758795
132    78891
133  -537630
134   -86861
135   241922
136    81071
137   117008
138    63511
139  -286579
140  -194505
141   338529
142   305025
143  -336779
144  -465825
145   107675
146   334275
147    27388
148  -112151
149  -125552
150  -195780
151   115516
152   441556
153   -46652
154  -542461
155     2402
156   557313
157   161775
158  -244256
159  -121799
160   -72169
161    39480
162   363195
163    82940
164  -572680
165  -245086
166   567049
167   285158
168  -476011
169  -327783
170   134530
171   135311
172   115930
173    87463
174  -240128
175  -246443
176   305378
177   440149
178  -165041
179  -465999
180    17750
181   420280
182   157540
183  -184812
184  -150943
185   -83441
186    -2863
187   272422
188   112444
189  -467221
190  -273533
191   441889
192   301838
193  -271687
194  -228253
195   -24374
196     9003
197   263936
198   232865
199  -346674
200  -341831
201   385744
202   458876
203  -202523
204  -405739
205   -21365
206   211261
207   160632
208    48875
209  -184796
210  -321374
211    81026
212   467006
213    11213
214  -552536
215  -170554
216   425201
217   232552
218  -168106
219  -147798
220   -85854
221    -3012
222   292164
223   216331
224  -330840
225  -333136
226   313443
227   436733
228  -141309
229  -367225
230   -69077
231    93396
232   133582
233   155434
234  -164650
235  -394222
236    85395
237   495289
238    29183
239  -456900
240  -165513
241   251967
242   220549
243    50964
244  -105234
245  -243601
246   -35500
247   385640
248   243902
249  -396816
250  -395839
251   305281
252   417287
253  -128177
254  -266741
255   -77016
256   -52389
257   147317
258   302348
259  -196905
260  -490834
261   158534
262   541807
263   -22019
264  -385524
265   -96431
266   130088
267   158196
268   160559
269   -67431
270  -323655
271   -49324
272   411464
273   203738
274  -384567
275  -337731
276   188582
277   295381
278    20404
279  -137575
280  -203486
281  -123320
282   251371
283   320373
284  -233472
285  -443960
286   122566
287   458287
288    79316
289  -264737
290  -160098
291    28132
292   150154
293   230501
294   -31809
295  -403392
296  -109605
297   465629
298   234815
299  -392616
300  -303759
301   144311
302   185606
303    81984
304    -4292
305  -260805
306  -200523
307   314922
308   351065
309  -246347
310  -418366
311    86373
312   376426
313   112945
314  -157904
315  -171155
316   -81615
317   147594
318   301977
319   -49694
320  -443915
321   -90352
322   439680
323   206548
324  -282878
325  -242190
326     4701
327   126585
328   208331
329    30211
330  -322354
331  -199056
332   324376
333   354420
334  -197187
335  -396972
336    15575
337   290995
338   137402
339   -51416
340  -177381
341  -200794
342   133891
343   390253
344   -48335
345  -481903
346   -87264
347   388675
348   187610
349  -152617
350  -189818
351  -108270
352    90226
353   289802
354    65729
355  -354623
356  -217414
357   329578
358   351864
359  -166411
360  -339030
361   -29862
362   168552
363   156172
364    60288
365  -211719
366  -290773
367   180656
368   421436
369   -83925
370  -427512
371   -80422
372   257327
373   191045
374    -6138
375  -181426
376  -202734
377    87114
378   342306
379    72933
380  -361627
381  -231787
382   267999
383   329144
384   -74324
385  -268992
386  -117746
387    76447
388   222644
389   135586
390  -251188
391  -317367
392   178483
393   408920
394   -19629
395  -359408
396  -139809
397   180019
398   208903
399    58014
400  -148865
401  -251889
402    30431
403   377996
404   119202
405  -392948
406  -251347
407   253395
408   258481
409   -35400
410  -148490
411  -178224
412   -34915
413   293429
414   198089
415  -296965
416  -322114
417   182771
418   362905
419    21188
420  -251887
421  -167474
422    59227
423   218936
424   165536
425  -146340
426  -328420
427    22314
428   411079
429   121072
430  -355998
431  -230102
432   136430
433   202193
434    98586
435   -96755
436  -285731
437   -58752
438   346912
439   201640
440  -293781
441  -309640
442   123058
443   313476
444    88613
445  -171075
446  -199168
447   -19695
448   220447
449   228855
450  -144463
451  -372115
452    22385
453   402219
454   116158
455  -273856
456  -200135
457    34768
458   164054
459   179781
460   -61465
461  -331400
462   -87684
463   362139
464   226253
465  -267276
466  -300891
467    76512
468   247906
469   122133
470   -66553
471  -227293
472  -139466
473   249756
474   310244
475  -178518
476  -391128
477    26635
478   336012
479   142735
480  -150992
481  -221887
482   -70611
483   176014
484   242442
485   -50711
486  -339505
487  -123039
488   336646
489   278920
490  -221222
491  -311690
492    43270
493   191992
494   129944
495    21145
496  -239218
497  -227821
498   265462
499   363241
500  -192832
501  -386498
502    24513
503   257858
504   132621
505   -38563
506  -203982
507  -174451
508   168066
509   318729
510   -43624
511  -375008
512  -123433
513   317426
514   255980
515  -141485
516  -251555
517   -62186
518   116971
519   219237
520    70254
521  -295289
522  -259368
523   264152
524   377528
525  -131693
526  -365641
527   -45756
528   204632
529   168523
530    28775
531  -187299
532  -246293
533   124522
534   396934
535      601
536  -419800
537  -136780
538   286936
539   219101
540   -51986
541  -191345
542  -174790
543    74980
544   305515
545    76818
546  -326070
547  -238307
548   224264
549   342837
550   -36378
551  -316625
552  -125363
553   157768
554   192087
555    73970
556  -162109
557  -292797
558    76833
559   441355
560    52564
561  -422096
562  -163513
563   230794
564   185705
565    31013
566  -126749
567  -266046
568     5758
569   383802
570   134921
571  -353159
572  -264065
573   190143
574   316510
575    32142
576  -230963
577  -195003
578    55439
579   255254
580   155190
581  -207989
582  -325465
583    79129
584   400874
585    79872
586  -333640
587  -203377
588   128156
589   206512
590    95829
591  -117913
592  -273244
593   -29754
594   358885
595   195590
596  -316364
597  -299085
598   158241
599   276160
600    48380
601  -119062
602  -200769
603   -74525
604   274322
605   253307
606  -234352
607  -359034
608    84513
609   332845
610    95502
611  -191878
612  -229916
613   -17317
614   234408
615   200209
616  -122957
617  -316872
618   -51879
619   350302
620   233767
621  -256579
622  -308721
623    82200
624   243941
625   107180
626   -64136
627  -234496
628  -135193
629   276757
630   284050
631  -218975
632  -352365
633    49194
634   273678
635   116396
636  -103998
637  -204737
638   -89469
639   191298
640   254064
641   -81052
642  -336134
643   -70891
644   312428
645   209721
646  -166182
647  -240347
648   -28337
649   151922
650   191060
651     1954
652  -284372
653  -174822
654   264964
655   301145
656  -144861
657  -334220
658   -26817
659   235811
660   162172
661   -40491
662  -201920
663  -166508
664   160440
665   327919
666   -51707
667  -382427
668   -84449
669   299383
670   186689
671   -97961
672  -190266
673  -116507
674   111297
675   259341
676     9822
677  -306865
678  -157997
679   234597
680   267409
681   -82750
682  -273099
683   -74939
684   160818
685   168916
686    22197
687  -175613
688  -210001
689   118301
690   344396
691    -7227
692  -351969
693  -107901
694   217072
695   175317
696    -5383
697  -161199
698  -195106
699    67860
700   308504
701    59883
702  -323957
703  -198591
704   221666
705   273730
706   -40683
707  -228804
708  -119290
709    89493
710   216875
711    99366
712  -225550
713  -258041
714   157967
715   342499
716   -16567
717  -293640
718  -124471
719   133810
720   183944
721    49158
722  -162152
723  -213690
724    53646
725   296616
726    85777
727  -281599
728  -210366
729   162272
730   248009
731    15355
732  -157181
733  -155240
734    15028
735   246437
736   153854
737  -233650
738  -275603
739   119206
740   300011
741    36883
742  -232900
743  -180295
744    59107
745   207477
746   111419
747  -153361
748  -258692
749    26327
750   338979
751   137395
752  -285119
753  -221490
754   149509
755   221565
756    55806
757  -101307
758  -209989
759   -47340
760   283842
761   180189
762  -257696
763  -279714
764    97501
765   251244
766    61983
767  -146103
768  -188227
769   -23031
770   210280
771   188786
772  -128916
773  -285902
774     7561
775   318333
776   147522
777  -205112
778  -213074
779    28809
780   186906
781   145109
782   -82597
783  -268868
784   -81483
785   275682
786   219137
787  -201636
788  -307509
789    37420
790   261970
791   112946
792  -111479
793  -186844
794   -76804
795   199004
796   265723
797  -118417
798  -353759
799     3726
800   317142
801   119812
802  -150033
803  -183431
804   -65491
805   147336
806   225018
807   -58344
808  -310127
809   -89481
810   269331
811   220145
812  -128071
813  -263408
814   -35502
815   200011
816   167509
817   -33763
818  -210159
819  -152247
820   177246
821   296865
822   -78921
823  -345886
824   -66407
825   253297
826   170864
827   -72757
828  -197600
829  -125949
830   138538
831   275332
832    -7572
833  -322268
834  -137047
835   265730
836   249300
837  -103072
838  -242168
839   -69084
840   134413
841   199953
842    23924
843  -257127
844  -196370
845   194334
846   288547
847   -66938
848  -297474
849   -93709
850   183646
851   194253
852    -2249
853  -184205
854  -161803
855    94070
856   284415
857    59156
858  -310364
859  -193496
860   228937
861   245623
862   -52941
863  -180755
864  -129314
865    37547
866   248335
867   112584
868  -282732
869  -244016
870   193840
871   288209
872   -24339
873  -231016
874  -147204
875    92013
876   233876
877    64065
878  -215867
879  -204968
880   104943
881   296129
882    68076
883  -265535
884  -195904
885   155819
886   245822
887    12151
888  -179223
889  -159882
890    34905
891   244489
892   131846
893  -236562
894  -265899
895   126432
896   288911
897    10501
898  -217732
899  -144076
900    31410
901   182314
902   156144
903  -149944
904  -291230
905    69148
906   344270
907    76711
908  -232537
909  -161787
910    61591
911   198283
912   137415
913  -134799
914  -263420
915    13057
916   280155
917   123108
918  -215564
919  -259466
920    44484
921   263557
922    87373
923  -179444
924  -184266
925     9035
926   204927
927   183181
928  -131763
929  -292779
930    36344
931   323239
932   103573
933  -197039
934  -169852
935    10476
936   169308
937   163541
938  -105493
939  -284417
940   -38556
941   272812
942   160960
943  -186193
944  -251008
945    14452
946   213501
947   137649
948   -86115
949  -212865
950   -63697
951   225828
952   231343
953  -120990
954  -299493
955   -10967
956   267187
957   145380
958  -129436
959  -204261
960   -51954
961   160620
962   200982
963   -58893
964  -303997
965   -92597
966   280760
967   195737
968  -161400
969  -215927
970   -10119
971   152045
972   181184
973   -13941
974  -260167
975  -122415
976   246829
977   225372
978  -129212
979  -255354
980   -53077
981   180584
982   186973
983   -55942
984  -233666
985   -94441
986   166100
987   217415
988   -26570
989  -270617
990  -128984
991   229460
992   235684
993   -89910
994  -221426
995   -64111
996   120899
997   202478
998    36305
999  -260384
1000  -188485
1001   207562
1002   268271
1003   -83488
1004  -265598
1005   -80040
1006   144778
1007   179829
1008    23262
1009  -198747
1010  -182164
1011   145661
1012   292308
1013   -11138
1014  -284950
1015  -114289
1016   185369
1017   194362
1018    -8891
1019  -180575
1020  -157774
1021    92520
1022   250308
1023    32706
1024  -259991
1025  -183496
1026   152671
1027   255070
1028   -10321
1029  -233104
1030  -127249
1031   108625
1032   201388
1033    66451
1034  -185489
1035  -214959
1036   108223
1037   307089
1038    31133
1039  -258847
1040  -141205
1041   122755
1042   195924
1043    54623
1044  -169347
1045  -207845
1046    51569
1047   260422
1048    85811
1049  -238464
1050  -221602
1051   115278
1052   260263
1053    37148
1054  -189577
1055  -154608
1056    44337
1057   211175
1058   133838
1059  -181604
1060  -262311
1061    90709
1062   301885
1063    44726
1064  -215901
1065  -156777
1066    52351
1067   188102
1068   108250
1069  -148701
1070  -243801
1071    26554
1072   278417
1073   110064
1074  -211271
1075  -207445
1076    71763
1077   225064
1078    92635
1079  -131476
1080  -201326
1081    -6979
1082   242853
1083   161610
1084  -177706
1085  -254989
1086    39143
1087   256641
1088   106741
1089  -169266
1090  -204582
1091     8687
1092   193860
1093   140994
1094  -107660
1095  -250843
1096   -34684
1097   274167
1098   172440
1099  -185799
1100  -225434
1101    41127
1102   188111
1103   125738
1104   -65452
1105  -230643
1106   -75931
1107   245963
1108   200002
1109  -161141
1110  -265452
1111     4586
1112   219031
1113   129065
1114  -105004
1115  -208007
1116   -57588
1117   190261
1118   200965
1119   -86569
1120  -273349
1121   -49063
1122   255098
1123   167608
1124  -128020
1125  -204069
1126   -38940
1127   162814
1128   189366
1129   -46973
1130  -256188
1131   -95723
1132   220607
1133   209888
1134  -103652
1135  -256510
1136   -60497
1137   187008
1138   176695
1139   -56905
1140  -216740
1141  -104388
1142   166792
1143   237390
1144   -46305
1145  -278028
1146   -88227
1147   210759
1148   189128
1149   -60869
1150  -205763
1151   -96310
1152   139014
1153   215603
1154    -7560
1155  -252682
1156  -141739
1157   187361
1158   235935
1159   -60798
1160  -244777
1161   -80899
1162   143532
1163   178285
1164    16793
1165  -205873
1166  -180248
1167   156432
1168   277733
1169   -39261
1170  -262854
1171   -91016
1172   155185
1173   187196
1174    14021
1175  -191907
1176  -165295
1177   119583
1178   250730
1179    11955
1180  -243770
1181  -156192
1182   142601
1183   234381
1184      714
1185  -213312
1186  -134885
1187    99399
1188   210715
1189    56735
1190  -205998
1191  -199092
1192   112886
1193   268191
1194    24211
1195  -234233
1196  -143181
1197   114526
1198   199893
1199    48644
1200  -168110
1201  -187974
1202    62790
1203   260561
1204    71823
1205  -238234
1206  -181162
1207   127804
1208   213088
1209    33466
1210  -150632
1211  -171001
1212    34538
1213   241348
1214   100384
1215  -213881
1216  -210172
1217    96705
1218   236013
1219    52343
1220  -177940
1221  -176799
1222    47329
1223   214332
1224    96560
1225  -161745
1226  -218153
1227    41525
1228   265023
1229    95972
1230  -202920
1231  -181628
1232    66409
1233   195346
1234    95100
1235  -124159
1236  -213570
1237     2318
1238   244775
1239   124348
1240  -183191
1241  -215103
1242    36853
1243   217080
1244   102820
1245  -143290
1246  -195286
1247     8501
1248   198884
1249   138871
1250  -118012
1251  -235291
1252    -2831
1253   253245
1254   133834
1255  -163929
1256  -197951
1257    22495
1258   184753
1259   128416
1260   -93064
1261  -229496
1262   -40318
1263   234611
1264   163116
1265  -155264
1266  -234147
1267    11185
1268   202828
1269   119019
1270   -93640
1271  -200766
1272   -59081
1273   205179
1274   196667
1275  -119233
1276  -249563
1277    -7083
1278   219604
1279   139670
1280   -91892
1281  -200752
1282   -57495
1283   182522
1284   180928
1285   -84886
1286  -240016
1287   -65274
1288   199845
1289   183445
1290  -100531
1291  -237151
1292   -41108
1293   174441
1294   152017
1295   -46918
1296  -208965
1297  -104095
1298   186316
1299   225134
1300   -79283
1301  -251596
1302   -47387
1303   189454
1304   164503
1305   -48153
1306  -202710
1307   -97823
1308   159385
1309   207986
1310   -41039
1311  -252097
1312  -109689
1313   192458
1314   203524
1315   -72368
1316  -222221
1317   -77369
1318   139660
1319   188181
1320     -983
1321  -226979
1322  -144484
1323   179795
1324   238244
1325   -53256
1326  -230675
1327   -83783
1328   140738
1329   187246
1330     7618
1331  -202574
1332  -153993
1333   132113
1334   241689
1335   -10660
1336  -242836
1337  -123879
1338   142200
1339   199952
1340     5613
1341  -196540
1342  -146331
1343   110337
1344   226559
1345    22561
1346  -215901
1347  -156388
1348   118654
1349   235828
1350    23232
1351  -224503
1352  -141695
1353   126464
1354   193348
1355    31029
1356  -167126
1357  -184744
1358    73768
1359   271243
1360    49940
1361  -248519
1362  -149049
1363   128998
1364   184110
1365    42266
1366  -147824
1367  -195537
1368    48946
1369   261858
1370    70198
1371  -223518
1372  -175067
1373    92996
1374   214707
1375    63327
1376  -166829
1377  -180189
1378    52388
1379   221354
1380    91288
1381  -165860
1382  -202335
1383    48992
1384   246916
1385    89344
1386  -186263
1387  -180980
1388    51355
1389   191831
1390    94833
1391  -132285
1392  -211528
1393     6394
1394   240815
1395   125666
1396  -181496
1397  -208239
1398    54194
1399   210158
1400    93874
1401  -123885
1402  -195598
1403    -7775
1404   219015
1405   144257
1406  -152414
1407  -224721
1408    24179
1409   220953
1410   117393
1411  -132169
1412  -208699
1413    -1893
1414   201633
1415   127373
1416  -112807
1417  -212026
1418   -34735
1419   219917
1420   168827
1421  -142338
1422  -227310
1423    14269
1424   189259
1425   114314
1426   -69384
1427  -202109
1428   -79251
1429   211298
1430   195785
1431  -134304
1432  -232026
1433    -1112
1434   180159
1435   134630
1436   -64088
1437  -207584
1438   -70830
1439   191858
1440   180879
1441   -90821
1442  -219780
1443   -51867
1444   180360
1445   176840
1446   -78627
1447  -227765
1448   -53097
1449   177407
1450   160802
1451   -55441
1452  -207491
1453   -92685
1454   177504
1455   211043
1456   -74699
1457  -246282
1458   -51209
1459   184676
1460   149126
1461   -47957
1462  -182857
1463  -107248
1464   144732
1465   225427
1466   -44414
1467  -256454
1468   -75756
1469   182434
1470   157941
1471   -43269
1472  -179787
1473  -113214
1474   127894
1475   216504
1476   -18859
1477  -226095
1478  -104371
1479   148628
1480   196742
1481   -16878
1482  -211509
1483  -115245
1484   142194
1485   193704
1486   -12062
1487  -189265
1488  -129822
1489   112958
1490   227134
1491     1345
1492  -238513
1493  -116936
1494   147084
1495   179222
1496    -1650
1497  -174248
1498  -140109
1499   101097
1500   230297
1501    21698
1502  -224398
1503  -140336
1504   131847
1505   207428
1506     9043
1507  -190822
1508  -135779
1509    99599
1510   203809
1511    38534
1512  -191490
1513  -169600
1514    97892
1515   230824
1516    27007
1517  -207197
1518  -142956
1519   100834
1520   193590
1521    42223
1522  -159043
1523  -164333
1524    60762
1525   229542
1526    72734
1527  -199167
1528  -174562
1529    99207
1530   207861
1531    41295
1532  -150971
1533  -161584
1534    32664
1535   214718
1536    96938
1537  -193979
1538  -200421
1539    81338
1540   218143
1541    58146
1542  -159132
1543  -169613
1544    44177
1545   213354
1546    93673
1547  -160304
1548  -189954
1549    46547
1550   223086
1551    98120
1552  -168712
1553  -192481
1554    54602
1555   204519
1556    80173
1557  -135432
1558  -188501
1559     3088
1560   212513
1561   124285
1562  -157339
1563  -209788
1564    36312
1565   215393
1566    98107
1567  -130096
1568  -181068
1569     1385
1570   191295
1571   133381
1572  -116567
1573  -217885
1574    -6434
1575   221996
1576   122718
1577  -139627
1578  -189681
1579    -3029
1580   175121
1581   133140
1582   -94942
1583  -216270
1584   -29872
1585   213548
1586   149569
1587  -119838
1588  -208168
1589   -11853
1590   191647
1591   136936
1592  -100359
1593  -201544
1594   -37877
1595   181146
1596   163022
1597   -91874
1598  -231600
1599   -35699
1600   203421
1601   144035
1602   -99422
1603  -193248
1604   -42276
1605   163826
1606   164537
1607   -59011
1608  -216606
1609   -66135
1610   188857
1611   177740
1612   -82192
1613  -216619
1614   -51488
1615   162750
1616   150827
1617   -48885
1618  -196693
1619   -98479
1620   156975
1621   202729
1622   -55746
1623  -230037
1624   -64800
1625   168995
1626   162123
1627   -38190
1628  -187888
1629   -96494
1630   141810
1631   201453
1632   -31002
1633  -222538
1634   -99526
1635   157190
1636   186506
1637   -44302
1638  -206047
1639   -91720
1640   130443
1641   183116
1642    -7506
1643  -204181
1644  -123474
1645   147278
1646   210858
1647   -23595
1648  -209215
1649   -99145
1650   131139
1651   188273
1652     1513
1653  -192263
1654  -128796
1655   118287
1656   206189
1657     7559
1658  -209287
1659  -135439
1660   125527
1661   199105
1662      921
1663  -182383
1664  -125658
1665    92280
1666   201921
1667    40248
1668  -192237
1669  -155972
1670   109961
1671   212695
1672    18873
1673  -186518
1674  -139308
1675    86909
1676   197020
1677    43579
1678  -172898
1679  -161270
1680    78092
1681   222022
1682    49746
1683  -196856
1684  -154829
1685    95465
1686   196172
1687    44160
1688  -155933
1689  -163158
1690    56870
1691   218673
1692    68683
1693  -189116
1694  -172685
1695    78519
1696   205349
1697    56055
1698  -161306
1699  -162672
1700    52965
1701   200544
1702    84912
1703  -152897
1704  -187092
1705    45111
1706   219277
1707    80930
1708  -164907
1709  -171734
1710    46582
1711   190053
1712    87780
1713  -132567
1714  -190053
1715    16741
1716   207349
1717   105107
1718  -145953
1719  -190889
1720    33339
1721   203567
1722    94928
1723  -125526
1724  -172204
1725     4983
1726   190042
1727   129393
1728  -128078
1729  -212343
1730    14985
1731   209864
1732    96933
1733  -128217
1734  -177139
1735   -11538
1736   179328
1737   134895
1738  -115859
1739  -210281
1740    -3571
1741   203204
1742   129051
1743  -113299
1744  -192260
1745    -7086
1746   189598
1747   131016
1748   -99038
1749  -192443
1750   -33676
1751   174515
1752   151645
1753   -97537
1754  -218317
1755   -29046
1756   187734
1757   132653
1758   -90109
1759  -184478
1760   -45756
1761   158657
1762   160511
1763   -62503
1764  -211509
1765   -52907
1766   189121
1767   158898
1768   -81729
1769  -193130
1770   -47258
1771   148526
1772   153901
1773   -50962
1774  -210514
1775   -78189
1776   170707
1777   168740
1778   -70189
1779  -201276
1780   -62794
1781   155747
1782   165021
1783   -47647
1784  -194151
1785   -73183
1786   150243
1787   180410
1788   -33189
1789  -207948
1790   -90340
1791   162234
1792   174735
1793   -54657
1794  -190620
1795   -81488
1796   119336
1797   177317
1798    -8700
1799  -209170
1800  -111682
1801   151531
1802   186891
1803   -33446
1804  -189192
1805   -91875
1806   119870
1807   180969
1808     2303
1809  -185848
1810  -116503
1811   120863
1812   195617
1813     -977
1814  -199784
1815  -117756
1816   121447
1817   179399
1818    -2993
1819  -174495
1820  -122045
1821    95263
1822   196349
1823    23303
1824  -192091
1825  -136542
1826   114947
1827   198670
1828     6396
1829  -178855
1830  -119740
1831    90822
1832   188214
1833    38650
1834  -176761
1835  -156203
1836    94581
1837   210362
1838    22415
1839  -182673
1840  -134121
1841    81268
1842   187124
1843    47560
1844  -166500
1845  -157007
1846    74641
1847   203761
1848    51973
1849  -167774
1850  -160328
1851    72094
1852   203278
1853    50616
1854  -162785
1855  -147470
1856    54418
1857   183297
1858    79150
1859  -149150
1860  -185191
1861    53713
1862   213307
1863    61209
1864  -157105
1865  -150037
1866    44150
1867   181856
1868    89678
1869  -136409
1870  -185595
1871    34144
1872   208896
1873    86672
1874  -150993
1875  -174040
1876    37445
1877   190917
1878    89184
1879  -129811
1880  -178085
1881    11645
1882   198835
1883   111097
1884  -139999
1885  -194574
1886    24997
1887   198761
1888    98350
1889  -124960
1890  -176406
1891     3337
1892   184521
1893   121641
1894  -112994
1895  -200304
1896    -7255
1897   199928
1898   121389
1899  -123723
1900  -185554
1901    -1407
1902   172863
1903   122999
1904   -89429
1905  -194318
1906   -28579
1907   186661
1908   139679
1909  -102294
1910  -195421
1911   -18816
1912   176481
1913   133363
1914   -86105
1915  -189696
1916   -35713
1917   167114
1918   147207
1919   -77240
1920  -207565
1921   -45138
1922   182132
1923   145161
1924   -86481
1925  -185704
1926   -44565
1927   152979
1928   156738
1929   -57495
1930  -206818
1931   -60214
1932   175707
1933   159320
1934   -70285
1935  -192371
1936   -58739
1937   151335
1938   158370
1939   -53046
1940  -194555
1941   -74733
1942   147524
1943   174214
1944   -42727
1945  -200928
1946   -75412
1947   152503
1948   161931
1949   -42685
1950  -181856
1951   -80659
1952   126799
1953   172471
1954   -20177
1955  -193754
1956   -95562
1957   139689
1958   177082
1959   -30189
1960  -186167
1961   -86061
1962   119292
1963   162803
1964    -4276
1965  -179482
1966  -116311
1967   120899
1968   190186
1969   -14826
1970  -191529
1971   -97775
1972   115599
1973   167677
1974     3196
1975  -175164
1976  -123630
1977   105190
1978   190844
1979     8318
1980  -183413
1981  -120333
1982   107610
1983   186048
1984     8511
1985  -171127
1986  -117363
1987    90335
1988   183145
1989    32963
1990  -169660
1991  -138940
1992    92983
1993   193966
1994    20250
1995  -169567
1996  -128332
1997    74179
1998   175858
1999    41265
2000  -158533
2001  -144003
2002    69877
2003   190149
2004    45618
2005  -163410
2006  -141483
2007    75591
2008   180775
2009    47047
2010  -143354
2011  -141052
2012    53642
2013   189568
2014    66412
2015  -157085
2016  -160973
2017    60417
2018   185778
2019    53509
2020  -149190
2021  -152552
2022    45163
2023   182459
2024    71859
2025  -137821
2026  -168464
2027    37808
2028   199646
2029    77403
2030  -150304
2031  -156290
2032    45224
2033   176905
2034    83379
2035  -119171
2036  -171741
2037    16907
2038   194560
2039    92203
2040  -141983
2041  -168580
2042    24300
2043   174344
2044    93341
2045  -115545
2046  -173551
2047     8441
2048   179512
2049   105968
2050  -115076
2051  -177131
2052     2081
2053   181743
2054   109228
2055  -115584
2056  -174168
2057     4222
2058   168822
2059   110224
2060   -95702
2061  -181768
2062   -18543
2063   180816
2064   125877
2065  -109016
2066  -187694
2067    -2317
2068   172258
2069   110910
2070   -84840
2071  -178563
2072   -37128
2073   171921
2074   145423
2075   -96849
2076  -196774
2077   -14640
2078   170552
2079   121579
2080   -75091
2081  -177805
2082   -47024
2083   162414
2084   149099
2085   -79579
2086  -192432
2087   -41512
2088   159529
2089   146915
2090   -65266
2091  -189371
2092   -48254
2093   156548
2094   141853
2095   -57392
2096  -179341
2097   -67551
2098   142247
2099   165392
2100   -53394
2101  -196086
2102   -57119
2103   149021
2104   145853
2105   -42498
2106  -177220
2107   -81345
2108   133296
2109   170910
2110   -36712
2111  -195212
2112   -77649
2113   143039
2114   162864
2115   -32187
2116  -179621
2117   -84710
2118   125487
2119   168292
2120   -15108
2121  -185924
2122  -104601
2123   129733
2124   180086
2125   -23643
2126  -189428
2127   -94588
2128   120760
2129   164562
2130    -4649
2131  -172191
2132  -116330
2133   106891
2134   189977
2135     2534
2136  -187753
2137  -107150
2138   116092
2139   171073
2140     4606
2141  -160871
2142  -119402
2143    88037
2144   185930
2145    19324
2146  -176524
2147  -122603
2148    91662
2149   175573
2150    23162
2151  -168066
2152  -131080
2153    86947
2154   179151
2155    27102
2156  -155403
2157  -134086
2158    70436
2159   194127
2160    46943
2161  -172647
2162  -136868
2163    86549
2164   175002
2165    37851
2166  -140958
2167  -149088
2168    51011
2169   196802
2170    58186
2171  -170101
2172  -150784
2173    69201
2174   179032
2175    50973
2176  -139275
2177  -151066
2178    44924
2179   188879
2180    73272
2181  -141066
2182  -158703
2183    46124
2184   189751
2185    71056
2186  -141874
2187  -152470
2188    37689
2189   175059
2190    75795
2191  -123791
2192  -163678
2193    19155
2194   182254
2195    90243
2196  -131754
2197  -165695
2198    27599
2199   175476
2200    87586
2201  -115068
2202  -162253
2203     8871
2204   174834
2205   103721
2206  -115536
2207  -173699
2208     8841
2209   175955
2210   102830
2211  -110985
2212  -172685
2213     3682
2214   171736
2215   104879
2216   -98327
2217  -174144
2218   -15606
2219   175618
2220   125402
2221  -108359
2222  -182834
2223     1717
2224   162306
2225   106157
2226   -77026
2227  -174359
2228   -42238
2229   171262
2230   139007
2231  -101012
2232  -181092
2233   -11363
2234   152803
2235   120013
2236   -63116
2237  -177208
2238   -46242
2239   163417
2240   137516
2241   -78376
2242  -170992
2243   -41687
2244   142043
2245   143773
2246   -61706
2247  -185485
2248   -43635
2249   152908
2250   130667
2251   -57954
2252  -169122
2253   -65124
2254   137722
2255   163817
2256   -54381
2257  -193703
2258   -50043
2259   146432
2260   137617
2261   -38884
2262  -169405
2263   -83586
2264   133878
2265   171787
2266   -43667
2267  -190925
2268   -64799
2269   136656
2270   147261
2271   -25730
2272  -173899
2273   -90274
2274   127664
2275   166907
2276   -29566
2277  -176618
2278   -84365
2279   117082
2280   166139
2281   -12217
2282  -180801
2283   -91377
2284   122215
2285   155180
2286   -14392
2287  -155738
2288  -105329
2289    97834
2290   184339
2291     -989
2292  -185101
2293   -92601
2294   110069
2295   149406
2296     7290
2297  -150744
2298  -122946
2299    91356
2300   187731
2301     5623
2302  -173229
2303  -101545
2304    88668
2305   163720
2306    30436
2307  -163330
2308  -133036
2309    96079
2310   178711
2311    15858
2312  -154254
2313  -120917
2314    68429
2315   182372
2316    42198
2317  -173506
2318  -133205
2319    90165
2320   164193
2321    28996
2322  -132466
2323  -140758
2324    47873
2325   193732
2326    54868
2327  -168350
2328  -133543
2329    76319
2330   160071
2331    44733
2332  -120300
2333  -148065
2334    37045
2335   191456
2336    62756
2337  -151791
2338  -134967
2339    52099
2340   159438
2341    66748
2342  -123851
2343  -159763
2344    37422
2345   183466
2346    64009
2347  -130667
2348  -139585
2349    23883
2350   166944
2351    93740
2352  -130623
2353  -168312
2354    40393
2355   174902
2356    70220
2357  -108650
2358  -151265
2359     1125
2360   176352
2361   106833
2362  -128963
2363  -171290
2364    27062
2365   164600
2366    85131
2367   -98002
2368  -165688
2369    -5938
2370   175038
2371   104154
2372  -111735
2373  -163961
2374      605
2375   159168
2376   109117
2377   -92525
2378  -173018
2379    -3486
2380   167667
2381   103975
2382   -85537
2383  -157514
2384   -24971
2385   156101
2386   126279
2387   -93201
2388  -176943
2389   -11158
2390   152884
2391   106828
2392   -70197
2393  -163573
2394   -44370
2395   153343
2396   138133
2397   -83265
2398  -177905
2399   -22400
2400   147052
2401   123929
2402   -56995
2403  -171094
2404   -49259
2405   153304
2406   140633
2407   -68922
2408  -172163
2409   -44055
2410   133735
2411   142806
2412   -48840
2413  -186059
2414   -54015
2415   148799
2416   133057
2417   -51636
2418  -160282
2419   -67412
2420   123661
2421   159684
2422   -38410
2423  -187085
2424   -57047
2425   138098
2426   132391
2427   -32084
2428  -156793
2429   -84536
2430   116785
2431   163028
2432   -32683
2433  -176535
2434   -69960
2435   118608
2436   147325
2437   -13379
2438  -162918
2439   -90291
2440   115278
2441   160351
2442   -20443
2443  -164822
2444   -90615
2445   102031
2446   162097
2447    -3629
2448  -171768
2449   -98991
2450   107893
2451   159219
2452    -2744
2453  -159754
2454  -107313
2455    93996
2456   174912
2457    10338
2458  -168568
2459  -103410
2460   101420
2461   163296
2462    13557
2463  -151724
2464  -116982
2465    83980
2466   171485
2467    19563
2468  -159823
2469  -120649
2470    79618
2471   164391
2472    24669
2473  -152893
2474  -124403
2475    75869
2476   164147
2477    29786
2478  -137655
2479  -124363
2480    61450
2481   177245
2482    46944
2483  -149851
2484  -125899
2485    71766
2486   158777
2487    41453
2488  -125264
2489  -138226
2490    40023
2491   179883
2492    55485
2493  -151992
2494  -136924
2495    54506
2496   159265
2497    57317
2498  -126374
2499  -150304
2500    39128
2501   180189
2502    65567
2503  -131961
2504  -139937
2505    35525
2506   167705
2507    81681
2508  -126228
2509  -158725
2510    36603
2511   170344
2512    70017
2513  -114089
2514  -149056
2515    14723
2516   166060
2517    89857
2518  -121314
2519  -160894
2520    25360
2521   160262
2522    77510
2523   -99948
2524  -151036
2525     1479
2526   164603
2527   100346
2528  -107365
2529  -159752
2530    11295
2531   158041
2532    90894
2533   -92201
2534  -155522
2535    -7133
2536   157774
2537   105208
2538   -94765
2539  -161887
2540   -10307
2541   153603
2542   109449
2543   -88346
2544  -168726
2545   -13311
2546   153537
2547   107472
2548   -79987
2549  -160546
2550   -27912
2551   150443
2552   127839
2553   -79638
2554  -172349
2555   -20572
2556   149597
2557   114720
2558   -65149
2559  -161554
2560   -40444
2561   144341
2562   130507
2563   -66641
2564  -168366
2565   -38095
2566   136448
2567   127640
2568   -56259
2569  -167884
2570   -45896
2571   138977
2572   126811
2573   -50899
2574  -158296
2575   -55664
2576   128970
2577   141415
2578   -46819
2579  -171361
2580   -52959
2581   132428
2582   130940
2583   -39621
2584  -155227
2585   -70781
2586   118512
2587   151343
2588   -35078
2589  -172412
2590   -66614
2591   125338
2592   140086
2593   -27023
2594  -155154
2595   -80248
2596   111513
2597   158379
2598   -21404
2599  -172480
2600   -79172
2601   111569
2602   147706
2603   -14892
2604  -160704
2605   -91292
2606   105291
2607   158231
2608    -9670
2609  -160467
2610   -90792
2611    96925
2612   156076
2613     4808
2614  -160173
2615   -99615
2616   101800
2617   157688
2618     -146
2619  -148520
2620  -100074
2621    81233
2622   160371
2623    17408
2624  -158342
2625  -111102
2626    91108
2627   159326
2628    12522
2629  -143380
2630  -109999
2631    74335
2632   162916
2633    27749
2634  -148339
2635  -119720
2636    74656
2637   168821
2638    29882
2639  -143837
2640  -120848
2641    67989
2642   164744
2643    37483
2644  -141547
2645  -129890
2646    55593
2647   168077
2648    48784
2649  -141896
2650  -134235
2651    58332
2652   167388
2653    47015
2654  -133219
2655  -132854
2656    42816
2657   165545
2658    63462
2659  -131972
2660  -141401
2661    48207
2662   166859
2663    57990
2664  -122418
2665  -138760
2666    30536
2667   162032
2668    71229
2669  -122041
2670  -145446
2671    32325
2672   159194
2673    70893
2674  -112125
2675  -149545
2676    20698
2677   163788
2678    77059
2679  -110621
2680  -145732
2681    13176
2682   157536
2683    93129
2684  -102439
2685  -160593
2686    12157
2687   165715
2688    84152
2689  -101381
2690  -148492
2691    -5912
2692   150398
2693   107785
2694   -96802
2695  -167898
2696    -1345
2697   158071
2698    95792
2699   -87905
2700  -153641
2701   -17640
2702   150188
2703   116522
2704   -83219
2705  -163614
2706   -13331
2707   148675
2708   109859
2709   -72784
2710  -161291
2711   -28955
2712   145836
2713   116536
2714   -75205
2715  -157811
2716   -28630
2717   132181
2718   119189
2719   -57161
2720  -166494
2721   -41148
2722   146157
2723   120119
2724   -63878
2725  -148696
2726   -41124
2727   123787
2728   132764
2729   -44417
2730  -169074
2731   -51893
2732   137405
2733   125457
2734   -50296
2735  -155832
2736   -60979
2737   119287
2738   139556
2739   -39020
2740  -166401
2741   -60419
2742   120484
2743   137340
2744   -28192
2745  -159512
2746   -72434
2747   123046
2748   144260
2749   -32738
2750  -152538
2751   -68826
2752   102074
2753   145870
2754   -11392
2755  -164829
2756   -82315
2757   115615
2758   140865
2759   -23159
2760  -144185
2761   -81779
2762    90208
2763   151836
2764    -1320
2765  -160170
2766   -86675
2767   103661
2768   142641
2769    -3504
2770  -141363
2771   -96593
2772    88543
2773   156741
2774     1215
2775  -153729
2776   -91950
2777    84343
2778   144428
2779    16750
2780  -144424
2781  -113428
2782    87080
2783   161052
2784     3230
2785  -142694
2786   -95906
2787    65703
2788   150314
2789    37635
2790  -145571
2791  -123850
2792    82344
2793   161280
2794    13397
2795  -130967
2796  -106049
2797    51164
2798   158438
2799    45227
2800  -144649
2801  -122880
2802    70464
2803   150094
2804    33254
2805  -121141
2806  -123617
2807    45708
2808   163431
2809    46052
2810  -136518
2811  -115164
2812    51071
2813   141177
2814    56787
2815  -113878
2816  -139993
2817    44271
2818   166875
2819    44457
2820  -124655
2821  -118508
2822    30859
2823   144192
2824    73595
2825  -114900
2826  -150438
2827    38268
2828   161364
2829    55104
2830  -109042
2831  -128238
2832    15010
2833   152543
2834    83462
2835  -113749
2836  -147190
2837    27723
2838   151948
2839    73407
2840   -94394
2841  -144166
2842     2420
2843   158426
2844    86563
2845  -109165
2846  -139873
2847    10196
2848   135680
2849    92049
2850   -82604
2851  -158185
2852    -3012
2853   160856
2854    84768
2855   -97956
2856  -133180
2857    -7299
2858   130777
2859   108742
2860   -76286
2861  -161485
2862    -3757
2863   151016
2864    87724
2865   -76175
2866  -138583
2867   -27419
2868   134905
2869   117028
2870   -78597
2871  -159208
2872   -10613
2873   134295
2874   100736
2875   -56446
2876  -152584
2877   -42316
2878   144345
2879   121562
2880   -75174
2881  -150880
2882   -25971
2883   119732
2884   121765
2885   -40414
2886  -166285
2887   -50498
2888   143599
2889   118635
2890   -64336
2891  -142640
2892   -46789
2893   110045
2894   134969
2895   -35795
2896  -166923
2897   -52285
2898   130621
2899   120710
2900   -41269
2901  -141992
2902   -62362
2903   109687
2904   141541
2905   -34303
2906  -157974
2907   -52988
2908   112141
2909   123579
2910   -20758
2911  -147510
2912   -78973
2913   111535
2914   143112
2915   -33916
2916  -149327
2917   -60594
2918    92606
2919   134199
2920     -594
2921  -152888
2922   -88359
2923   112002
2924   142236
2925   -20417
2926  -138161
2927   -78384
2928    81074
2929   147103
2930     6799
2931  -155538
2932   -93001
2933    97629
2934   139912
2935     -917
2936  -135559
2937   -98958
2938    78818
2939   157370
2940     8200
2941  -146093
2942   -89961
2943    77191
2944   140037
2945    23800
2946  -134612
2947  -114539
2948    78236
2949   157030
2950     8721
2951  -134622
2952   -94358
2953    58067
2954   142204
2955    37126
2956  -137206
2957  -117853
2958    73072
2959   149827
2960    20976
2961  -122484
2962  -107149
2963    48212
2964   152434
2965    45737
2966  -132509
2967  -116983
2968    60208
2969   145404
2970    41700
2971  -114041
2972  -125526
2973    41300
2974   158861
2975    46317
2976  -126633
2977  -118014
2978    38338
2979   139603
2980    63079
2981  -110063
2982  -142403
2983    37695
2984   161115
2985    51482
2986  -113206
2987  -117690
2988    23126
2989   140789
2990    77699
2991  -106085
2992  -144384
2993    29250
2994   152912
2995    61669
2996   -99533
2997  -128672
2998     8040
2999   146513
3000    80590
3001  -106279
3002  -137345
3003    19004
3004   138183
3005    77417
3006   -83950
3007  -143042
3008     1379
3009   153608
3010    84218
3011   -98202
3012  -130375
3013     2556
3014   128924
3015    95029
3016   -77313
3017  -153679
3018    -4312
3019   149282
3020    85867
3021   -83407
3022  -134548
3023   -16262
3024   129133
3025   108485
3026   -71348
3027  -155671
3028   -14176
3029   139706
3030    98082
3031   -65903
3032  -144664
3033   -32045
3034   134007
3035   112624
3036   -71757
3037  -147145
3038   -23554
3039   122324
3040   108201
3041   -49623
3042  -153724
3043   -40243
3044   134540
3045   113449
3046   -64490
3047  -139028
3048   -32979
3049   110498
3050   121428
3051   -38898
3052  -155001
3053   -45445
3054   128874
3055   114309
3056   -49324
3057  -137464
3058   -49915
3059   104943
3060   128555
3061   -35402
3062  -154733
3063   -50751
3064   114278
3065   118993
3066   -28518
3067  -142040
3068   -70431
3069   108441
3070   137310
3071   -30586
3072  -146070
3073   -58577
3074    97588
3075   127850
3076    -5693
3077  -146860
3078   -84912
3079   106277
3080   138345
3081   -22534
3082  -138764
3083   -72358
3084    83910
3085   137759
3086     4016
3087  -147311
3088   -87437
3089    97672
3090   136837
3091    -8338
3092  -131137
3093   -85711
3094    78369
3095   144529
3096     5244
3097  -140178
3098   -86886
3099    83816
3100   134295
3101     8936
3102  -129959
3103   -98815
3104    73857
3105   147173
3106     9771
3107  -136069
3108   -91135
3109    68101
3110   137895
3111    27153
3112  -129631
3113  -110596
3114    68933
3115   147556
3116    21863
3117  -126697
3118  -101714
3119    55588
3120   143470
3121    41030
3122  -126569
3123  -117244
3124    57333
3125   145473
3126    34008
3127  -118722
3128  -115314
3129    44585
3130   147959
3131    46155
3132  -120783
3133  -118765
3134    44325
3135   141182
3136    51290
3137  -109332
3138  -126523
3139    38448
3140   151698
3141    50125
3142  -112237
3143  -117005
3144    31398
3145   137760
3146    62944
3147  -105444
3148  -131303
3149    29003
3150   144330
3151    58050
3152  -103510
3153  -123001
3154    19721
3155   138217
3156    71602
3157  -100189
3158  -132896
3159    18116
3160   141191
3161    72004
3162   -92075
3163  -134112
3164     8632
3165   141504
3166    80100
3167   -91298
3168  -135323
3169     3838
3170   135625
3171    86121
3172   -81778
3173  -143553
3174    -2227
3175   140600
3176    87816
3177   -82044
3178  -136303
3179    -7449
3180   129867
3181    95265
3182   -73123
3183  -143277
3184   -14462
3185   136360
3186    96832
3187   -73597
3188  -137504
3189   -17062
3190   126501
3191   100202
3192   -66219
3193  -143062
3194   -24204
3195   127888
3196   103619
3197   -61947
3198  -141603
3199   -27318
3200   125317
3201   105859
3202   -57019
3203  -139036
3204   -35957
3205   118874
3206   114214
3207   -47910
3208  -145356
3209   -40120
3210   119151
3211   114706
3212   -44650
3213  -141418
3214   -48447
3215   110452
3216   119602
3217   -38566
3218  -145542
3219   -53230
3220   109369
3221   124044
3222   -30786
3223  -145925
3224   -60096
3225   108297
3226   124419
3227   -28688
3228  -139002
3229   -62654
3230   101394
3231   132438
3232   -17800
3233  -145034
3234   -67941
3235   102747
3236   126648
3237   -18097
3238  -136166
3239   -72224
3240    90972
3241   133715
3242   -10342
3243  -140720
3244   -75486
3245    90989
3246   131423
3247    -7688
3248  -135445
3249   -81201
3250    84182
3251   136326
3252     1596
3253  -133668
3254   -84739
3255    80050
3256   137199
3257     8080
3258  -133900
3259   -90945
3260    76949
3261   138597
3262    10751
3263  -127686
3264   -95305
3265    66828
3266   140111
3267    23040
3268  -130284
3269  -102209
3270    67415
3271   140293
3272    22687
3273  -123097
3274  -102031
3275    56344
3276   140671
3277    31362
3278  -123007
3279  -106809
3280    55289
3281   138493
3282    32842
3283  -117861
3284  -110333
3285    52472
3286   140870
3287    37259
3288  -112689
3289  -107802
3290    42843
3291   139763
3292    46245
3293  -114273
3294  -115730
3295    44585
3296   138275
3297    43943
3298  -103607
3299  -114318
3300    28076
3301   138743
3302    55716
3303  -109191
3304  -120568
3305    30507
3306   135182
3307    59060
3308   -96169
3309  -120603
3310    21466
3311   139675
3312    65751
3313   -95653
3314  -124276
3315    16828
3316   134068
3317    72042
3318   -90698
3319  -132075
3320    11108
3321   134150
3322    69734
3323   -88993
3324  -127549
3325     2118
3326   128813
3327    80275
3328   -84071
3329  -132851
3330     5581
3331   133136
3332    77934
3333   -77146
3334  -126664
3335    -4739
3336   128176
3337    85873
3338   -75449
3339  -132941
3340    -5815
3341   127787
3342    85591
3343   -70672
3344  -130896
3345   -15187
3346   123825
3347    90690
3348   -66602
3349  -132469
3350   -21850
3351   121173
3352    99821
3353   -59701
3354  -137777
3355   -22645
3356   121158
3357    97343
3358   -55061
3359  -131561
3360   -34357
3361   112926
3362   109917
3363   -50938
3364  -138570
3365   -32272
3366   114538
3367   106256
3368   -42851
3369  -136140
3370   -42307
3371   111684
3372   111352
3373   -42196
3374  -135902
3375   -43025
3376   105602
3377   112391
3378   -36439
3379  -140785
3380   -51016
3381   107615
3382   109917
3383   -32535
3384  -131622
3385   -55429
3386    99351
3387   122309
3388   -25494
3389  -137658
3390   -54115
3391   101880
3392   115475
3393   -21214
3394  -128979
3395   -65592
3396    90649
3397   126994
3398   -17298
3399  -137636
3400   -67829
3401    87746
3402   121172
3403   -10968
3404  -131187
3405   -76582
3406    83602
3407   131036
3408    -4556
3409  -130037
3410   -75379
3411    81328
3412   132166
3413     4977
3414  -129158
3415   -82986
3416    79191
3417   129301
3418     3132
3419  -124892
3420   -86372
3421    66316
3422   132578
3423    14189
3424  -130342
3425   -91577
3426    72538
3427   129129
3428    13217
3429  -118101
3430   -92510
3431    61165
3432   136110
3433    22517
3434  -121367
3435   -95302
3436    60764
3437   131759
3438    24942
3439  -116818
3440  -101525
3441    54957
3442   133756
3443    29036
3444  -111634
3445  -102783
3446    43680
3447   136592
3448    40584
3449  -114629
3450  -108265
3451    46086
3452   134710
3453    41389
3454  -103333
3455  -111163
3456    31350
3457   137701
3458    50308
3459  -109164
3460  -115304
3461    33126
3462   130997
3463    53373
3464   -97588
3465  -117153
3466    26012
3467   135751
3468    58207
3469   -98775
3470  -117610
3471    23085
3472   129596
3473    62245
3474   -93071
3475  -121691
3476    20039
3477   131711
3478    61009
3479   -89119
3480  -120586
3481    10777
3482   129077
3483    73092
3484   -88496
3485  -127248
3486    11265
3487   130715
3488    69440
3489   -77931
3490  -120663
3491    -1969
3492   127244
3493    82336
3494   -78890
3495  -129658
3496     -743
3497   125041
3498    81608
3499   -69211
3500  -126458
3501   -12602
3502   122073
3503    88868
3504   -69215
3505  -130140
3506   -17664
3507   119650
3508    93818
3509   -61912
3510  -131385
3511   -18939
3512   118439
3513    94337
3514   -56720
3515  -129852
3516   -26942
3517   113436
3518   100675
3519   -53897
3520  -133705
3521   -25651
3522   114519
3523    99084
3524   -48885
3525  -130068
3526   -35690
3527   108309
3528   102246
3529   -45439
3530  -132241
3531   -38105
3532   108148
3533   106462
3534   -39947
3535  -129653
3536   -42455
3537   105617
3538   108056
3539   -33468
3540  -129523
3541   -50346
3542   101147
3543   114653
3544   -28965
3545  -132279
3546   -51860
3547    97199
3548   111910
3549   -24369
3550  -127099
3551   -61779
3552    89777
3553   119764
3554   -16488
3555  -131483
3556   -62185
3557    89482
3558   116537
3559   -11855
3560  -125840
3561   -69838
3562    83400
3563   124400
3564    -7029
3565  -126783
3566   -70371
3567    80518
3568   121520
3569    -3254
3570  -125686
3571   -74791
3572    78342
3573   121988
3574     -891
3575  -121038
3576   -78865
3577    72432
3578   126519
3579     8393
3580  -124043
3581   -82316
3582    72196
3583   126188
3584     9510
3585  -116910
3586   -86289
3587    62980
3588   128131
3589    16250
3590  -118698
3591   -91818
3592    61198
3593   128689
3594    20212
3595  -114647
3596   -94693
3597    53379
3598   130174
3599    28773
3600  -110834
3601   -98989
3602    49299
3603   131952
3604    33283
3605  -108993
3606  -100528
3607    43724
3608   128961
3609    37921
3610  -104933
3611  -103925
3612    39661
3613   130993
3614    41152
3615  -104267
3616  -107495
3617    37106
3618   127920
3619    45011
3620   -99107
3621  -108193
3622    31127
3623   129060
3624    52261
3625   -97723
3626  -111344
3627    28625
3628   127707
3629    54140
3630   -94086
3631  -113718
3632    21635
3633   127607
3634    58485
3635   -89432
3636  -116626
3637    15303
3638   126350
3639    64214
3640   -87656
3641  -119569
3642    11140
3643   124479
3644    67627
3645   -79170
3646  -119485
3647     2880
3648   124464
3649    75983
3650   -76419
3651  -122488
3652      163
3653   122708
3654    77057
3655   -72797
3656  -121679
3657    -6944
3658   117190
3659    82046
3660   -68356
3661  -125657
3662    -9955
3663   119423
3664    82652
3665   -66525
3666  -122386
3667   -12715
3668   115181
3669    88533
3670   -59302
3671  -126991
3672   -18562
3673   114718
3674    89468
3675   -57495
3676  -127135
3677   -22734
3678   111631
3679    94172
3680   -52836
3681  -126283
3682   -28573
3683   107001
3684    96619
3685   -43817
3686  -128329
3687   -36308
3688   108431
3689   102513
3690   -43300
3691  -124326
3692   -38057
3693    98998
3694   104074
3695   -32588
3696  -127285
3697   -47802
3698   100849
3699   106669
3700   -32473
3701  -123329
3702   -47481
3703    91168
3704   108853
3705   -22656
3706  -125980
3707   -54964
3708    92223
3709   111205
3710   -21541
3711  -121847
3712   -56631
3713    87836
3714   114367
3715   -16801
3716  -125027
3717   -59749
3718    85099
3719   112418
3720   -10893
3721  -121570
3722   -68651
3723    81879
3724   118131
3725   -12575
3726  -124493
3727   -64950
3728    75887
3729   114582
3730      255
3731  -120414
3732   -77306
3733    76097
3734   121533
3735      543
3736  -116285
3737   -75770
3738    66543
3739   119753
3740    10336
3741  -117620
3742   -82455
3743    66255
3744   120541
3745    12021
3746  -109526
3747   -85985
3748    55965
3749   125121
3750    16570
3751  -113578
3752   -85102
3753    55700
3754   118407
3755    24610
3756  -104757
3757   -95584
3758    50487
3759   129930
3760    25163
3761  -109626
3762   -89412
3763    47104
3764   119132
3765    35074
3766  -104025
3767  -100822
3768    44077
3769   126265
3770    31968
3771  -102843
3772   -97097
3773    36968
3774   120850
3775    43937
3776   -99455
3777  -105239
3778    35779
3779   124403
3780    43422
3781   -92329
3782  -105280
3783    23941
3784   124926
3785    52557
3786   -94262
3787  -106967
3788    25149
3789   118279
3790    53451
3791   -81108
3792  -114525
3793    14206
3794   125781
3795    58595
3796   -88675
3797  -110114
3798    13396
3799   113952
3800    64773
3801   -75226
3802  -117309
3803     7568
3804   123162
3805    65009
3806   -78224
3807  -110436
3808     1296
3809   114966
3810    73431
3811   -74733
3812  -119175
3813     2815
3814   116578
3815    71924
3816   -66445
3817  -116842
3818    -8388
3819   115560
3820    79574
3821   -68007
3822  -119392
3823    -5544
3824   109927
3825    79078
3826   -56084
3827  -120206
3828   -18534
3829   112310
3830    85567
3831   -60092
3832  -119529
3833   -17962
3834   104905
3835    87954
3836   -46842
3837  -124155
3838   -28842
3839   107085
3840    91632
3841   -47199
3842  -118324
3843   -30903
3844    98906
3845    96786
3846   -41829
3847  -123639
3848   -34608
3849    98895
3850    93452
3851   -33077
3852  -119000
3853   -43628
3854    96505
3855   102575
3856   -37873
3857  -122456
3858   -37419
3859    91887
3860    97687
3861   -24771
3862  -120608
3863   -50350
3864    95322
3865   107080
3866   -31242
3867  -118994
3868   -45714
3869    84879
3870   104731
3871   -18175
3872  -121544
3873   -57443
3874    85990
3875   107993
3876   -17231
3877  -115013
3878   -59269
3879    78901
3880   111121
3881    -9705
3882  -119399
3883   -62471
3884    76662
3885   109540
3886    -2648
3887  -110456
3888   -70462
3889    72132
3890   116581
3891    -2782
3892  -115144
3893   -67826
3894    68016
3895   111033
3896     6593
3897  -110452
3898   -78266
3899    65179
3900   118056
3901     4371
3902  -110310
3903   -74232
3904    59615
3905   115341
3906    14058
3907  -109065
3908   -82042
3909    60446
3910   117629
3911    14789
3912  -106235
3913   -83744
3914    52769
3915   120106
3916    20582
3917  -108020
3918   -85584
3919    51094
3920   114901
3921    25874
3922   -97994
3923   -93174
3924    42845
3925   122512
3926    29414
3927  -102197
3928   -89658
3929    38756
3930   114201
3931    36845
3932   -92333
3933   -98259
3934    34671
3935   121066
3936    38035
3937   -90811
3938   -97201
3939    27800
3940   116275
3941    46261
3942   -90295
3943  -101606
3944    26781
3945   117189
3946    45794
3947   -84196
3948  -104695
3949    18950
3950   119593
3951    53441
3952   -87686
3953  -104246
3954    19124
3955   114643
3956    56713
3957   -78977
3958  -107827
3959    10733
3960   118606
3961    59080
3962   -81022
3963  -106542
3964    10659
3965   112412
3966    65069
3967   -72649
3968  -112701
3969     4756
3970   115411
3971    67808
3972   -71156
3973  -110996
3974    -2689
3975   109210
3976    73614
3977   -64918
3978  -115589
3979    -5012
3980   109598
3981    73628
3982   -58425
3983  -113266
3984   -14754
3985   106684
3986    82091
3987   -58582
3988  -115117
3989   -13056
3990   102077
3991    82248
3992   -48527
3993  -116163
3994   -22945
3995   105345
3996    85283
3997   -51352
3998  -116876
3999   -22397
4000    99752
4001    89002
4002   -43380
4003  -119709
4004   -27458
4005   101263
4006    90120
4007   -42474
4008  -116493
4009   -33321
4010    97687
4011    95450
4012   -38798
4013  -118095
4014   -34612
4015    92218
4016    92602
4017   -30193
4018  -116785
4019   -45471
4020    89747
4021   101698
4022   -30422
4023  -117823
4024   -42095
4025    85966
4026   100239
4027   -17687
4028  -113720
4029   -53391
4030    83959
4031   104681
4032   -17944
4033  -113460
4034   -53869
4035    78088
4036   103688
4037   -10602
4038  -113975
4039   -60436
4040    77035
4041   106047
4042   -10103
4043  -110027
4044   -62622
4045    70935
4046   110560
4047    -3621
4048  -114134
4049   -63528
4050    72888
4051   108481
4052       -1
4053  -108188
4054   -71702
4055    65412
4056   113949
4057     1891
4058  -110862
4059   -69528
4060    63569
4061   109652
4062     9711
4063  -106073
4064   -78442
4065    58520
4066   115358
4067    11680
4068  -105071
4069   -75781
4070    53264
4071   112048
4072    19641
4073  -101181
4074   -84101
4075    48702
4076   112659
4077    22727
4078   -96642
4079   -86797
4080    41729
4081   115806
4082    30585
4083   -96748
4084   -88681
4085    42703
4086   112159
4087    31590
4088   -90360
4089   -91146
4090    34371
4091   116444
4092    36682
4093   -94186
4094   -94042
4095    34121
4096   111424
4097    37513
4098   -88159
4099   -97572
4100    27445
4101   115577
4102    42452
4103   -90028
4104   -96817
4105    25461
4106   113604
4107    48739
4108   -83086
4109  -100969
4110    21202
4111   113614
4112    49982
4113   -77927
4114  -100623
4115    12803
4116   111675
4117    56922
4118   -79245
4119  -106323
4120    10700
4121   108289
4122    57572
4123   -70184
4124  -104912
4125     2374
4126   109981
4127    65754
4128   -69647
4129  -106532
4130     3622
4131   105101
4132    66018
4133   -60350
4134  -108192
4135    -3726
4136   107793
4137    70061
4138   -62377
4139  -109415
4140    -7277
4141   102829
4142    73585
4143   -57150
4144  -111829
4145   -10064
4146   104684
4147    73898
4148   -54168
4149  -109604
4150   -15983
4151   100778
4152    81894
4153   -52941
4154  -113385
4155   -16050
4156    99848
4157    80006
4158   -46409
4159  -109485
4160   -27898
4161    94576
4162    87612
4163   -43667
4164  -113791
4165   -27438
4166    92892
4167    87098
4168   -37404
4169  -109972
4170   -34561
4171    90581
4172    92206
4173   -33957
4174  -111637
4175   -36640
4176    86511
4177    94062
4178   -26827
4179  -112414
4180   -41510
4181    87001
4182    93641
4183   -24207
4184  -107967
4185   -47690
4186    80247
4187    99965
4188   -20472
4189  -113704
4190   -46504
4191    82843
4192    96036
4193   -16591
4194  -107183
4195   -54769
4196    77113
4197   103550
4198   -13755
4199  -111422
4200   -54641
4201    74365
4202   102146
4203    -7856
4204  -109041
4205   -61766
4206    70648
4207   105084
4208    -5110
4209  -107140
4210   -63953
4211    64030
4212   106870
4213     1561
4214  -104646
4215   -67197
4216    63099
4217   106035
4218     6494
4219  -100188
4220   -69941
4221    54275
4222   108937
4223    12355
4224  -102284
4225   -73440
4226    54844
4227   105386
4228    14674
4229   -96731
4230   -78907
4231    47953
4232   109341
4233    19083
4234   -98813
4235   -79240
4236    49636
4237   108722
4238    22680
4239   -94212
4240   -83566
4241    44515
4242   112557
4243    25058
4244   -92985
4245   -83562
4246    38693
4247   111161
4248    32325
4249   -92349
4250   -89386
4251    36757
4252   109711
4253    32124
4254   -87224
4255   -90471
4256    26388
4257   109518
4258    41249
4259   -87026
4260   -92472
4261    28216
4262   107664
4263    41435
4264   -79014
4265   -94429
4266    18781
4267   109507
4268    48683
4269   -79787
4270   -95450
4271    18170
4272   104673
4273    51596
4274   -72984
4275  -100138
4276    11459
4277   105998
4278    53354
4279   -72801
4280   -97854
4281     9317
4282   104708
4283    60871
4284   -69262
4285  -102868
4286     6346
4287   105252
4288    57102
4289   -65556
4290  -101573
4291     -768
4292   103741
4293    67692
4294   -64925
4295  -106716
4296     -697
4297   103541
4298    65197
4299   -57984
4300  -103789
4301    -9845
4302   102138
4303    72788
4304   -56613
4305  -105031
4306   -10725
4307    97488
4308    73989
4309   -48719
4310  -107081
4311   -17317
4312    95466
4313    75702
4314   -48027
4315  -104852
4316   -21813
4317    90425
4318    81763
4319   -41328
4320  -108443
4321   -23830
4322    91246
4323    80924
4324   -40269
4325  -103493
4326   -28495
4327    86503
4328    87588
4329   -32852
4330  -109084
4331   -30583
4332    88291
4333    85067
4334   -32333
4335  -105978
4336   -38186
4337    85113
4338    91157
4339   -28368
4340  -108801
4341   -39472
4342    82640
4343    91460
4344   -24582
4345  -106100
4346   -44053
4347    81005
4348    95864
4349   -20021
4350  -103852
4351   -46983
4352    75453
4353    96829
4354   -13147
4355  -107567
4356   -52621
4357    73606
4358    94657
4359   -11701
4360  -101176
4361   -54498
4362    65753
4363    99247
4364    -4523
4365  -103388
4366   -58821
4367    67223
4368    99016
4369    -2130
4370   -97856
4371   -61660
4372    61407
4373   102152
4374     3762
4375  -101235
4376   -64404
4377    57661
4378   101112
4379     7364
4380   -99367
4381   -69731
4382    56386
4383   103267
4384     7843
4385   -98292
4386   -71335
4387    51966
4388   105687
4389    14389
4390   -97670
4391   -76410
4392    50471
4393   106105
4394    17488
4395   -92889
4396   -75470
4397    42911
4398   104310
4399    23087
4400   -92222
4401   -80346
4402    41740
4403   106239
4404    24674
4405   -86275
4406   -82996
4407    34985
4408   104618
4409    31355
4410   -86077
4411   -85953
4412    30924
4413   103197
4414    35398
4415   -81780
4416   -86342
4417    26990
4418   105184
4419    37884
4420   -80966
4421   -88360
4422    23595
4423   102640
4424    43546
4425   -77616
4426   -92799
4427    21718
4428   104404
4429    44095
4430   -76377
4431   -93393
4432    14262
4433   103203
4434    50919
4435   -73321
4436   -96385
4437    13094
4438   103703
4439    52201
4440   -68713
4441   -96974
4442     8121
4443   102416
4444    54797
4445   -65401
4446   -97493
4447     4482
4448   100956
4449    59990
4450   -61665
4451   -99418
4452     -641
4453    99179
4454    60938
4455   -58375
4456   -98117
4457    -5404
4458    96144
4459    66772
4460   -53993
4461  -100964
4462   -10052
4463    97115
4464    68936
4465   -52422
4466  -100252
4467   -13217
4468    90538
4469    72395
4470   -48369
4471  -103763
4472   -17294
4473    92661
4474    74589
4475   -45217
4476  -103782
4477   -20366
4478    91667
4479    77857
4480   -41857
4481  -103402
4482   -22891
4483    88256
4484    80210
4485   -36708
4486  -104147
4487   -28744
4488    87756
4489    82179
4490   -35265
4491  -102775
4492   -31396
4493    82481
4494    84688
4495   -27583
4496  -105300
4497   -36531
4498    83655
4499    85433
4500   -26289
4501  -100997
4502   -38815
4503    77114
4504    88953
4505   -18995
4506  -101353
4507   -43811
4508    75213
4509    89405
4510   -17478
4511   -99943
4512   -47153
4513    70844
4514    92157
4515   -12541
4516  -100799
4517   -49429
4518    68016
4519    92071
4520    -7549
4521   -99282
4522   -55728
4523    65523
4524    97132
4525    -6508
4526   -99645
4527   -54877
4528    61819
4529    97365
4530     1023
4531   -99495
4532   -62114
4533    61986
4534    98092
4535     1424
4536   -96635
4537   -62467
4538    56086
4539    98530
4540     6712
4541   -96721
4542   -67272
4543    53246
4544    97765
4545    10237
4546   -92470
4547   -70208
4548    49138
4549   100405
4550    14992
4551   -90973
4552   -70416
4553    45493
4554    98384
4555    19359
4556   -87229
4557   -76630
4558    41591
4559   102197
4560    20263
4561   -85794
4562   -76024
4563    36199
4564    99290
4565    29108
4566   -83813
4567   -81533
4568    35592
4569   101164
4570    28582
4571   -82688
4572   -81433
4573    28837
4574   101022
4575    34505
4576   -82105
4577   -86406
4578    26792
4579   100300
4580    36894
4581   -76816
4582   -86829
4583    22678
4584   102781
4585    41591
4586   -76091
4587   -86714
4588    20110
4589    98241
4590    45961
4591   -70319
4592   -93030
4593    14030
4594   101576
4595    47665
4596   -68412
4597   -88789
4598     9762
4599    94893
4600    52326
4601   -63622
4602   -95350
4603     7267
4604    96959
4605    52672
4606   -60074
4607   -91243
4608        0
4609    94472
4610    58897
4611   -59656
4612   -95430
4613    -1147
4614    92269
4615    59671
4616   -52015
4617   -96412
4618    -6587
4619    94834
4620    64910
4621   -56222
4622   -96000
4623    -7203
4624    88288
4625    66285
4626   -46944
4627  -100228
4628   -15072
4629    91907
4630    69199
4631   -47985
4632   -97649
4633   -15938
4634    84522
4635    72956
4636   -39607
4637  -100758
4638   -19232
4639    86982
4640    72476
4641   -38288
4642   -96853
4643   -25161
4644    81827
4645    76855
4646   -34481
4647   -99237
4648   -28399
4649    80562
4650    76854
4651   -27843
4652   -96299
4653   -34960
4654    78335
4655    81526
4656   -29525
4657   -97160
4658   -33854
4659    73285
4660    81406
4661   -20397
4662   -97976
4663   -40943
4664    75698
4665    85292
4666   -21393
4667   -96290
4668   -40813
4669    69852
4670    88592
4671   -14472
4672   -98866
4673   -45853
4674    70325
4675    88428
4676   -13465
4677   -95994
4678   -50158
4679    64155
4680    91720
4681    -9380
4682   -96823
4683   -50106
4684    62968
4685    89726
4686    -1727
4687   -92505
4688   -57192
4689    60707
4690    93780
4691    -2230
4692   -93392
4693   -55220
4694    54935
4695    90994
4696     6460
4697   -89120
4698   -62315
4699    53603
4700    93553
4701     4583
4702   -88154
4703   -62147
4704    46280
4705    94419
4706    12502
4707   -88825
4708   -67289
4709    46225
4710    94162
4711    13032
4712   -84749
4713   -68161
4714    39933
4715    98029
4716    18846
4717   -86903
4718   -71329
4719    41155
4720    95966
4721    22495
4722   -81741
4723   -76250
4724    35178
4725    99941
4726    26007
4727   -82884
4728   -75570
4729    32560
4730    94896
4731    31695
4732   -76769
4733   -82744
4734    28461
4735    97893
4736    31021
4737   -76345
4738   -80885
4739    23503
4740    95007
4741    37582
4742   -72991
4743   -83190
4744    23016
4745    95549
4746    37983
4747   -68646
4748   -83453
4749    16316
4750    95727
4751    42564
4752   -68129
4753   -84846
4754    14445
4755    92379
4756    46023
4757   -63230
4758   -88419
4759     8520
4760    95221
4761    50133
4762   -64483
4763   -87598
4764     7052
4765    91278
4766    53243
4767   -59264
4768   -92984
4769     3282
4770    93978
4771    56590
4772   -57377
4773   -90131
4774    -3285
4775    91451
4776    60031
4777   -53282
4778   -94980
4779    -3480
4780    88993
4781    59912
4782   -49614
4783   -93759
4784    -9895
4785    87818
4786    65265
4787   -48136
4788   -93254
4789   -11181
4790    84281
4791    65990
4792   -41069
4793   -93818
4794   -17653
4795    83379
4796    68603
4797   -40585
4798   -92928
4799   -18679
4800    79480
4801    70368
4802   -35633
4803   -94506
4804   -24280
4805    81234
4806    74578
4807   -32063
4808   -94191
4809   -28017
4810    77911
4811    78281
4812   -29184
4813   -95645
4814   -28519
4815    74735
4816    78963
4817   -24006
4818   -94644
4819   -37136
4820    74321
4821    82765
4822   -23299
4823   -96615
4824   -37024
4825    69434
4826    80964
4827   -16688
4828   -93265
4829   -41296
4830    68400
4831    85226
4832   -15827
4833   -92646
4834   -41511
4835    63049
4836    81833
4837   -10548
4838   -92889
4839   -46393
4840    61501
4841    85987
4842    -7173
4843   -89403
4844   -50020
4845    57592
4846    85798
4847    -4388
4848   -90643
4849   -52120
4850    57248
4851    86052
4852     -112
4853   -88495
4854   -58202
4855    53569
4856    90722
4857     3425
4858   -88073
4859   -57530
4860    50824
4861    89277
4862     7499
4863   -86111
4864   -62943
4865    47325
4866    93787
4867    10258
4868   -85389
4869   -64111
4870    44012
4871    93171
4872    15215
4873   -82955
4874   -66760
4875    41066
4876    91123
4877    17498
4878   -80014
4879   -68913
4880    35359
4881    91904
4882    22649
4883   -78133
4884   -71220
4885    34272
4886    91330
4887    23292
4888   -75358
4889   -73696
4890    28311
4891    92388
4892    28396
4893   -75759
4894   -73887
4895    27987
4896    90524
4897    32416
4898   -69612
4899   -78625
4900    22373
4901    93486
4902    34271
4903   -71099
4904   -80005
4905    19778
4906    92021
4907    38454
4908   -67326
4909   -80739
4910    15194
4911    92399
4912    42192
4913   -65412
4914   -82768
4915    11401
4916    90921
4917    46290
4918   -62916
4919   -86440
4920    10231
4921    90356
4922    47796
4923   -59026
4924   -85896
4925     3245
4926    89232
4927    51889
4928   -58556
4929   -86989
4930     1951
4931    85602
4932    52206
4933   -51671
4934   -87165
4935    -2825
4936    84787
4937    56482
4938   -50766
4939   -88114
4940    -4202
4941    82278
4942    59580
4943   -45480
4944   -89459
4945    -9654
4946    82943
4947    59453
4948   -45008
4949   -88125
4950   -14685
4951    82334
4952    65674
4953   -39695
4954   -92420
4955   -15874
4956    80428
4957    66588
4958   -37953
4959   -91149
4960   -20840
4961    79873
4962    71749
4963   -34920
4964   -93407
4965   -21742
4966    77894
4967    71027
4968   -29935
4969   -91378
4970   -28594
4971    73130
4972    75071
4973   -28982
4974   -90599
4975   -29308
4976    71581
4977    76795
4978   -23884
4979   -90797
4980   -33051
4981    68991
4982    75739
4983   -21075
4984   -88092
4985   -36401
4986    65368
4987    79465
4988   -16788
4989   -90030
4990   -37992
4991    65874
4992    77791
4993   -13430
4994   -87477
4995   -43523
4996    60247
4997    82601
4998   -10510
4999   -89577
5000   -44221
5001    59043
5002    81654
5003    -5415
5004   -87257
5005   -52190
5006    56632
5007    86141
5008    -2331
5009   -87062
5010   -51792
5011    54425
5012    87170
5013     1759
5014   -86447
5015   -55835
5016    52467
5017    86843
5018     3069
5019   -81407
5020   -57516
5021    45915
5022    87401
5023     7412
5024   -84059
5025   -60146
5026    44769
5027    85087
5028    10635
5029   -77973
5030   -62486
5031    40021
5032    88726
5033    15817
5034   -78969
5035   -63233
5036    38359
5037    85892
5038    17760
5039   -74730
5040   -66660
5041    34406
5042    88470
5043    20669
5044   -75433
5045   -68129
5046    31876
5047    88150
5048    26258
5049   -73290
5050   -72830
5051    29455
5052    89161
5053    28216
5054   -70922
5055   -72452
5056    22595
5057    89375
5058    33674
5059   -71708
5060   -76078
5061    23898
5062    88258
5063    35166
5064   -64810
5065   -77305
5066    15953
5067    90272
5068    37731
5069   -65910
5070   -77260
5071    14714
5072    84722
5073    40401
5074   -59771
5075   -79487
5076    11616
5077    86716
5078    42753
5079   -58994
5080   -79505
5081     6162
5082    83808
5083    48102
5084   -56291
5085   -80651
5086     6012
5087    84454
5088    46516
5089   -51266
5090   -82379
5091    -1751
5092    83194
5093    54373
5094   -52432
5095   -85116
5096    -1247
5097    82044
5098    55011
5099   -45166
5100   -85198
5101    -8338
5102    82880
5103    59236
5104   -46431
5105   -87416
5106    -9934
5107    78901
5108    61026
5109   -40968
5110   -88822
5111   -14041
5112    80979
5113    62375
5114   -39410
5115   -84609
5116   -17767
5117    75365
5118    67242
5119   -35528
5120   -87735
5121   -17937
5122    74842
5123    64383
5124   -32490
5125   -84049
5126   -25371
5127    70182
5128    69818
5129   -29615
5130   -88326
5131   -23290
5132    68821
5133    67278
5134   -23438
5135   -85932
5136   -31188
5137    68161
5138    72895
5139   -23366
5140   -85194
5141   -29953
5142    64531
5143    73349
5144   -17376
5145   -86993
5146   -36547
5147    66432
5148    74140
5149   -15584
5150   -84612
5151   -40514
5152    59846
5153    80601
5154   -11120
5155   -88396
5156   -41520
5157    60823
5158    76795
5159    -7040
5160   -82125
5161   -46802
5162    54449
5163    82389
5164    -6431
5165   -85214
5166   -45093
5167    52529
5168    78766
5169     -612
5170   -80867
5171   -51603
5172    51076
5173    82844
5174       55
5175   -79639
5176   -50432
5177    45018
5178    81783
5179     6423
5180   -80793
5181   -54959
5182    46943
5183    81026
5184     6008
5185   -75121
5186   -57011
5187    38868
5188    84968
5189    12523
5190   -78941
5191   -59591
5192    41948
5193    82488
5194    14033
5195   -72726
5196   -64543
5197    35155
5198    86648
5199    18048
5200   -76084
5201   -64089
5202    33250
5203    84838
5204    22624
5205   -72039
5206   -69436
5207    29553
5208    86963
5209    23742
5210   -69374
5211   -67317
5212    25803
5213    84443
5214    29954
5215   -68135
5216   -71006
5217    25698
5218    84155
5219    28061
5220   -64043
5221   -69736
5222    18250
5223    85466
5224    33363
5225   -65673
5226   -72198
5227    18528
5228    80641
5229    34893
5230   -59608
5231   -75005
5232    12215
5233    83936
5234    39467
5235   -61370
5236   -74702
5237    10120
5238    80537
5239    43050
5240   -54949
5241   -78839
5242     6867
5243    84484
5244    43655
5245   -53503
5246   -78026
5247     1404
5248    81770
5249    50656
5250   -51461
5251   -82889
5252     1707
5253    80920
5254    48706
5255   -46306
5256   -80098
5257    -4204
5258    79574
5259    55036
5260   -46217
5261   -82960
5262    -4143
5263    75427
5264    54175
5265   -41283
5266   -81757
5267    -9299
5268    77514
5269    57224
5270   -41915
5271   -80152
5272   -12976
5273    72285
5274    61335
5275   -35218
5276   -83882
5277   -15375
5278    73966
5279    59289
5280   -34519
5281   -81298
5282   -19530
5283    69256
5284    66158
5285   -31580
5286   -85402
5287   -20568
5288    68875
5289    64676
5290   -27083
5291   -83844
5292   -27888
5293    68528
5294    70126
5295   -25276
5296   -84944
5297   -28227
5298    64650
5299    69835
5300   -19482
5301   -82734
5302   -33260
5303    63908
5304    72026
5305   -18835
5306   -82356
5307   -34185
5308    59543
5309    73953
5310   -15155
5311   -83079
5312   -37983
5313    60126
5314    71860
5315   -12058
5316   -78514
5317   -40440
5318    55247
5319    76692
5320    -8107
5321   -79566
5322   -40865
5323    53321
5324    75706
5325    -4718
5326   -78834
5327   -47151
5328    50831
5329    78839
5330    -2396
5331   -79740
5332   -46861
5333    45923
5334    78787
5335     2975
5336   -78876
5337   -52477
5338    46166
5339    79875
5340     4358
5341   -75271
5342   -53327
5343    41585
5344    81800
5345    10071
5346   -77209
5347   -57777
5348    40707
5349    79776
5350    11791
5351   -72818
5352   -59761
5353    35001
5354    82892
5355    14411
5356   -72478
5357   -58785
5358    34635
5359    80077
5360    19085
5361   -68810
5362   -63091
5363    30955
5364    82546
5365    18626
5366   -67983
5367   -62144
5368    26880
5369    79696
5370    24508
5371   -66266
5372   -66741
5373    26687
5374    81515
5375    25516
5376   -63653
5377   -65596
5378    19724
5379    81634
5380    31828
5381   -63604
5382   -69189
5383    20032
5384    80897
5385    32810
5386   -59172
5387   -71220
5388    12135
5389    81449
5390    38387
5391   -59464
5392   -72958
5393    12899
5394    78427
5395    38156
5396   -55387
5397   -75323
5398     8486
5399    80931
5400    41276
5401   -52936
5402   -74545
5403     5095
5404    79140
5405    44709
5406   -51937
5407   -76708
5408     4057
5409    76826
5410    44677
5411   -46876
5412   -76012
5413    -2520
5414    76041
5415    48319
5416   -46978
5417   -77150
5418    -3415
5419    74278
5420    49750
5421   -42928
5422   -78025
5423    -7998
5424    74047
5425    54485
5426   -41879
5427   -78464
5428    -9992
5429    71732
5430    57534
5431   -36685
5432   -81104
5433   -12912
5434    71952
5435    58108
5436   -35153
5437   -79438
5438   -16674
5439    68629
5440    61787
5441   -31747
5442   -81951
5443   -18765
5444    68005
5445    62121
5446   -26764
5447   -79223
5448   -23676
5449    66217
5450    66433
5451   -25345
5452   -80891
5453   -23523
5454    64206
5455    64199
5456   -21880
5457   -78518
5458   -29001
5459    61660
5460    66348
5461   -21129
5462   -78395
5463   -29580
5464    58741
5465    67679
5466   -16056
5467   -78918
5468   -33075
5469    58307
5470    69029
5471   -12668
5472   -76872
5473   -36249
5474    54067
5475    72905
5476    -9538
5477   -79538
5478   -39195
5479    53943
5480    71139
5481    -7610
5482   -76307
5483   -43361
5484    49994
5485    74345
5486    -2582
5487   -77605
5488   -44917
5489    48849
5490    76560
5491     1148
5492   -74480
5493   -48182
5494    44533
5495    75982
5496     2618
5497   -74056
5498   -49900
5499    41673
5500    75074
5501     5154
5502   -74993
5503   -51745
5504    42448
5505    77189
5506     7732
5507   -70284
5508   -53637
5509    37472
5510    77175
5511    11370
5512   -70743
5513   -53864
5514    35947
5515    76827
5516    13573
5517   -68593
5518   -58094
5519    32272
5520    78432
5521    17811
5522   -66781
5523   -60492
5524    28326
5525    77285
5526    21316
5527   -66489
5528   -62787
5529    25468
5530    78806
5531    24301
5532   -62579
5533   -63383
5534    21879
5535    79120
5536    28739
5537   -62065
5538   -66408
5539    20751
5540    78311
5541    30024
5542   -58624
5543   -67411
5544    15923
5545    78493
5546    33448
5547   -59180
5548   -69518
5549    14939
5550    75316
5551    34325
5552   -54392
5553   -69668
5554    10798
5555    77115
5556    36304
5557   -51663
5558   -69873
5559     8804
5560    76130
5561    38481
5562   -51760
5563   -71832
5564     4557
5565    74824
5566    41845
5567   -48616
5568   -72140
5569     1964
5570    74577
5571    45344
5572   -45449
5573   -73794
5574    -1952
5575    73752
5576    47524
5577   -41539
5578   -74274
5579    -5013
5580    72210
5581    50501
5582   -40291
5583   -75535
5584    -9247
5585    70607
5586    52947
5587   -36983
5588   -76531
5589    -9853
5590    68281
5591    54969
5592   -33788
5593   -76011
5594   -13403
5595    68445
5596    56315
5597   -32747
5598   -76385
5599   -15802
5600    66368
5601    57282
5602   -28525
5603   -75412
5604   -19029
5605    64574
5606    59386
5607   -27701
5608   -75245
5609   -21025
5610    63426
5611    60293
5612   -23975
5613   -75804
5614   -25094
5615    60130
5616    62600
5617   -21539
5618   -75216
5619   -27259
5620    58082
5621    64613
5622   -18202
5623   -74725
5624   -30774
5625    56948
5626    66884
5627   -14490
5628   -76850
5629   -33661
5630    54454
5631    67351
5632   -11408
5633   -74803
5634   -37716
5635    52520
5636    69182
5637    -7937
5638   -74174
5639   -39812
5640    49890
5641    69647
5642    -5416
5643   -73298
5644   -41482
5645    47002
5646    70447
5647    -3251
5648   -72286
5649   -42075
5650    45639
5651    70446
5652      411
5653   -71288
5654   -44385
5655    44447
5656    69886
5657     2237
5658   -70576
5659   -46610
5660    40400
5661    72465
5662     6088
5663   -69738
5664   -50283
5665    37937
5666    74424
5667     7637
5668   -66875
5669   -51836
5670    34745
5671    74832
5672    11905
5673   -66238
5674   -54761
5675    32671
5676    75493
5677    15689
5678   -65051
5679   -57416
5680    28962
5681    75216
5682    18162
5683   -64076
5684   -57511
5685    26092
5686    73795
5687    21976
5688   -62520
5689   -60294
5690    24535
5691    74846
5692    22923
5693   -60832
5694   -60641
5695    22643
5696    73675
5697    25359
5698   -58552
5699   -62842
5700    19527
5701    73772
5702    27222
5703   -56508
5704   -62983
5705    16309
5706    74553
5707    30659
5708   -54631
5709   -63476
5710    14257
5711    73259
5712    33102
5713   -51169
5714   -67020
5715    10862
5716    73377
5717    35100
5718   -49479
5719   -66978
5720     5402
5721    72320
5722    40096
5723   -47573
5724   -70735
5725     4312
5726    72283
5727    42075
5728   -44907
5729   -69921
5730       96
5731    70017
5732    45856
5733   -43684
5734   -71068
5735    -1804
5736    69276
5737    46266
5738   -39720
5739   -72320
5740    -5803
5741    68489
5742    46754
5743   -37901
5744   -71080
5745    -5873
5746    65872
5747    49690
5748   -34495
5749   -72962
5750    -9863
5751    67040
5752    51615
5753   -33958
5754   -72926
5755   -12165
5756    64942
5757    53441
5758   -29829
5759   -73502
5760   -15868
5761    64218
5762    54934
5763   -27196
5764   -72747
5765   -18945
5766    61393
5767    58330
5768   -25176
5769   -74689
5770   -22391
5771    59957
5772    60405
5773   -20592
5774   -72548
5775   -26718
5776    58173
5777    61395
5778   -18231
5779   -72356
5780   -28739
5781    55233
5782    61967
5783   -14572
5784   -72918
5785   -29393
5786    54609
5787    64432
5788   -13865
5789   -72560
5790   -31512
5791    51287
5792    64939
5793   -10762
5794   -71458
5795   -34027
5796    50764
5797    65207
5798    -9268
5799   -70257
5800   -38457
5801    48555
5802    66295
5803    -5995
5804   -71467
5805   -38363
5806    44808
5807    67075
5808    -2891
5809   -69273
5810   -42485
5811    42889
5812    69509
5813     -448
5814   -68399
5815   -44359
5816    39023
5817    70887
5818     5254
5819   -67914
5820   -46695
5821    37563
5822    70804
5823     6388
5824   -66130
5825   -49237
5826    34408
5827    71897
5828    10621
5829   -65432
5830   -50424
5831    33556
5832    69863
5833    11731
5834   -63266
5835   -53069
5836    30472
5837    73136
5838    14069
5839   -63086
5840   -53642
5841    29195
5842    69552
5843    17727
5844   -61865
5845   -56866
5846    27725
5847    72211
5848    18005
5849   -58761
5850   -55871
5851    22571
5852    71929
5853    22813
5854   -57674
5855   -59596
5856    21660
5857    71303
5858    23457
5859   -55511
5860   -60879
5861    16393
5862    72123
5863    27367
5864   -53095
5865   -61810
5866    12924
5867    71959
5868    32848
5869   -51050
5870   -64578
5871    11057
5872    72027
5873    33673
5874   -49565
5875   -63601
5876     6597
5877    69011
5878    35614
5879   -47491
5880   -65675
5881     6283
5882    68911
5883    37621
5884   -45245
5885   -66312
5886     3951
5887    67497
5888    40492
5889   -42314
5890   -67772
5891     1758
5892    68257
5893    40765
5894   -40686
5895   -66926
5896    -2800
5897    66525
5898    44040
5899   -39975
5900   -68644
5901    -3752
5902    64370
5903    46456
5904   -34598
5905   -70422
5906    -7746
5907    65685
5908    47782
5909   -34988
5910   -68865
5911   -10705
5912    62445
5913    51488
5914   -28888
5915   -70633
5916   -13702
5917    62700
5918    51505
5919   -27335
5920   -69896
5921   -17894
5922    59508
5923    55892
5924   -26346
5925   -70503
5926   -18061
5927    57963
5928    54161
5929   -22627
5930   -70362
5931   -22495
5932    57943
5933    57244
5934   -22458
5935   -69718
5936   -21489
5937    53383
5938    58232
5939   -18281
5940   -71216
5941   -26012
5942    54111
5943    59229
5944   -17220
5945   -68272
5946   -27201
5947    50308
5948    60874
5949   -11689
5950   -70293
5951   -31084
5952    50077
5953    61505
5954   -10263
5955   -67137
5956   -33912
5957    46710
5958    64599
5959    -6767
5960   -67316
5961   -37203
5962    44065
5963    64261
5964    -2446
5965   -67063
5966   -40046
5967    42766
5968    67597
5969    -2018
5970   -67120
5971   -39566
5972    39031
5973    67586
5974     1822
5975   -65988
5976   -43371
5977    38882
5978    65984
5979     2498
5980   -64324
5981   -43914
5982    35624
5983    68051
5984     5114
5985   -65331
5986   -46381
5987    34244
5988    66265
5989     9769
5990   -61636
5991   -48275
5992    32108
5993    69746
5994    10339
5995   -62203
5996   -49341
5997    29109
5998    68070
5999    15391
6000   -58727
6001   -52366
6002    26300
6003    70387
6004    17153
6005   -57605
6006   -53174
6007    22337
6008    68604
6009    21289
6010   -57549
6011   -56444
6012    20287
6013    69602
6014    22409
6015   -53433
6016   -57007
6017    17054
6018    69038
6019    25354
6020   -52157
6021   -58499
6022    16410
6023    67353
6024    27208
6025   -49937
6026   -59341
6027    12282
6028    68357
6029    28477
6030   -50452
6031   -60175
6032    11133
6033    66389
6034    31808
6035   -46761
6036   -61438
6037     9485
6038    67694
6039    34133
6040   -46121
6041   -61491
6042     6282
6043    66867
6044    36653
6045   -43513
6046   -64389
6047     3625
6048    64372
6049    37594
6050   -40787
6051   -65353
6052    -1972
6053    65192
6054    40754
6055   -39393
6056   -65548
6057    -3420
6058    61935
6059    43320
6060   -35035
6061   -67021
6062    -6204
6063    63299
6064    45231
6065   -34329
6066   -67242
6067    -8938
6068    60493
6069    46422
6070   -31173
6071   -67211
6072   -10474
6073    60828
6074    47437
6075   -29630
6076   -65781
6077   -12784
6078    59742
6079    50305
6080   -28539
6081   -67305
6082   -13803
6083    57021
6084    51494
6085   -24318
6086   -67212
6087   -18315
6088    57010
6089    53469
6090   -23694
6091   -66097
6092   -19903
6093    53254
6094    54777
6095   -19522
6096   -67153
6097   -23517
6098    53235
6099    57231
6100   -17561
6101   -66431
6102   -26005
6103    49395
6104    59215
6105   -12775
6106   -67812
6107   -29320
6108    49304
6109    58553
6110    -9991
6111   -65535
6112   -30583
6113    46204
6114    61406
6115    -9193
6116   -66201
6117   -31991
6118    45648
6119    59860
6120    -6324
6121   -64572
6122   -34821
6123    44609
6124    61357
6125    -5942
6126   -64982
6127   -35895
6128    39759
6129    63272
6130    -1421
6131   -64361
6132   -39750
6133    40182
6134    62207
6135      203
6136   -62239
6137   -39829
6138    36577
6139    64486
6140     4389
6141   -63742
6142   -42618
6143    34112
6144    63266
6145     7335
6146   -60344
6147   -46871
6148    31481
6149    66176
6150    10580
6151   -60913
6152   -45324
6153    28115
6154    65452
6155    13867
6156   -57130
6157   -49498
6158    27169
6159    66162
6160    14525
6161   -55984
6162   -49243
6163    23124
6164    66175
6165    18497
6166   -56334
6167   -52597
6168    23971
6169    66507
6170    17413
6171   -52442
6172   -52429
6173    20466
6174    67349
6175    21318
6176   -54215
6177   -54102
6178    17201
6179    65374
6180    23522
6181   -50477
6182   -55041
6183    15236
6184    66771
6185    26302
6186   -49661
6187   -55164
6188    13188
6189    64299
6190    29840
6191   -46289
6192   -59465
6193    10644
6194    64634
6195    30907
6196   -44342
6197   -59815
6198     6791
6199    64302
6200    33873
6201   -41850
6202   -61859
6203     4421
6204    63487
6205    35828
6206   -39164
6207   -61276
6208      455
6209    62398
6210    39047
6211   -38106
6212   -63282
6213      204
6214    62109
6215    39954
6216   -36791
6217   -62513
6218    -2035
6219    61773
6220    40725
6221   -36274
6222   -63091
6223    -4978
6224    59760
6225    43532
6226   -32322
6227   -63744
6228    -7825
6229    59661
6230    43895
6231   -30789
6232   -63588
6233   -11044
6234    57290
6235    47415
6236   -28782
6237   -63744
6238   -12480
6239    55519
6240    49731
6241   -25719
6242   -63088
6243   -16004
6244    54810
6245    49839
6246   -22912
6247   -63819
6248   -17388
6249    51195
6250    51865
6251   -18722
6252   -65832
6253   -20041
6254    52531
6255    52611
6256   -17949
6257   -64498
6258   -22842
6259    48587
6260    56639
6261   -14340
6262   -65619
6263   -24933
6264    49110
6265    54401
6266   -14603
6267   -63912
6268   -27970
6269    47012
6270    58710
6271   -11266
6272   -63629
6273   -29771
6274    45398
6275    57491
6276    -9444
6277   -62783
6278   -31477
6279    43578
6280    60164
6281    -5984
6282   -61347
6283   -33572
6284    40507
6285    59757
6286    -1385
6287   -61817
6288   -36580
6289    39114
6290    59769
6291      786
6292   -59987
6293   -37307
6294    36056
6295    61893
6296     3063
6297   -59620
6298   -40481
6299    34066
6300    62178
6301     5320
6302   -58396
6303   -42693
6304    32116
6305    62827
6306     7382
6307   -57170
6308   -42985
6309    30599
6310    62363
6311     9583
6312   -56253
6313   -46364
6314    29904
6315    63174
6316    11678
6317   -55304
6318   -47149
6319    24627
6320    63526
6321    14561
6322   -54993
6323   -50106
6324    24322
6325    63969
6326    15076
6327   -51855
6328   -50424
6329    19498
6330    65358
6331    19640
6332   -53520
6333   -50916
6334    18134
6335    62011
6336    21702
6337   -49485
6338   -52013
6339    16141
6340    63330
6341    24485
6342   -48259
6343   -54805
6344    14775
6345    61718
6346    27387
6347   -45597
6348   -56289
6349    11104
6350    61310
6351    29316
6352   -44222
6353   -54475
6354     8509
6355    60342
6356    30742
6357   -42634
6358   -58521
6359     7920
6360    62198
6361    31240
6362   -41255
6363   -57393
6364     3251
6365    60501
6366    33643
6367   -39909
6368   -59226
6369      937
6370    60715
6371    35689
6372   -36873
6373   -60142
6374     -199
6375    59221
6376    37803
6377   -35738
6378   -60891
6379    -3256
6380    58374
6381    40811
6382   -33242
6383   -61596
6384    -5309
6385    57885
6386    42509
6387   -30167
6388   -61627
6389    -9081
6390    55148
6391    45328
6392   -27063
6393   -62192
6394   -10747
6395    54454
6396    46139
6397   -25291
6398   -61812
6399   -14006
6400    52042
6401    47845
6402   -24291
6403   -62305
6404   -15520
6405    51317
6406    48993
6407   -22161
6408   -63593
6409   -17756
6410    51496
6411    48964
6412   -20272
6413   -62048
6414   -20089
6415    49299
6416    50612
6417   -16184
6418   -62943
6419   -21556
6420    48931
6421    52665
6422   -15204
6423   -62262
6424   -25053
6425    44585
6426    53059
6427   -12823
6428   -60952
6429   -26199
6430    45759
6431    54501
6432    -9477
6433   -61079
6434   -29652
6435    42849
6436    56656
6437    -5412
6438   -60242
6439   -30680
6440    40296
6441    56827
6442    -3939
6443   -58591
6444   -34185
6445    38440
6446    57234
6447    -1605
6448   -59470
6449   -34329
6450    36248
6451    58206
6452      901
6453   -58833
6454   -36614
6455    34818
6456    58355
6457     1801
6458   -58625
6459   -38660
6460    33802
6461    60315
6462     4578
6463   -56655
6464   -39908
6465    32087
6466    59960
6467     7096
6468   -56248
6469   -41436
6470    30163
6471    61458
6472    10067
6473   -54926
6474   -43387
6475    26184
6476    60363
6477    10947
6478   -53187
6479   -46479
6480    24073
6481    60065
6482    14002
6483   -51481
6484   -47862
6485    22108
6486    60617
6487    18006
6488   -49983
6489   -48998
6490    18702
6491    61224
6492    19824
6493   -47021
6494   -48807
6495    15795
6496    61294
6497    22040
6498   -47093
6499   -50683
6500    15082
6501    59765
6502    23540
6503   -45123
6504   -52277
6505    12101
6506    59361
6507    25707
6508   -44381
6509   -53062
6510    11562
6511    60332
6512    26274
6513   -41947
6514   -54301
6515     9976
6516    60119
6517    29455
6518   -40644
6519   -55951
6520     5879
6521    58102
6522    32463
6523   -38193
6524   -55785
6525     3465
6526    58354
6527    32701
6528   -36354
6529   -56317
6530      483
6531    56490
6532    35668
6533   -34533
6534   -58213
6535    -2053
6536    57267
6537    38238
6538   -31134
6539   -56762
6540    -4175
6541    54714
6542    39388
6543   -30354
6544   -58697
6545    -6869
6546    54154
6547    40778
6548   -27990
6549   -58400
6550    -9214
6551    53149
6552    41903
6553   -27542
6554   -60000
6555   -10604
6556    52266
6557    43236
6558   -24872
6559   -59918
6560   -12069
6561    52946
6562    44887
6563   -22860
6564   -59070
6565   -15394
6566    49823
6567    46692
6568   -19536
6569   -59872
6570   -17870
6571    48703
6572    48903
6573   -18860
6574   -57915
6575   -18213
6576    46721
6577    50522
6578   -15725
6579   -59497
6580   -21448
6581    45585
6582    50640
6583   -11797
6584   -57648
6585   -24393
6586    42090
6587    51807
6588   -10481
6589   -58527
6590   -25838
6591    41070
6592    51941
6593    -8067
6594   -58240
6595   -26899
6596    40155
6597    53916
6598    -6468
6599   -56602
6600   -29347
6601    39730
6602    54362
6603    -3929
6604   -58020
6605   -32494
6606    37484
6607    54709
6608    -1573
6609   -56464
6610   -34634
6611    35307
6612    56870
6613      -83
6614   -56683
6615   -35738
6616    34790
6617    56214
6618     2710
6619   -53674
6620   -38845
6621    32604
6622    58401
6623     4110
6624   -53766
6625   -38703
6626    28911
6627    57556
6628     7287
6629   -52274
6630   -42457
6631    26188
6632    58561
6633     9877
6634   -51040
6635   -43037
6636    24545
6637    57222
6638    12965
6639   -50497
6640   -43551
6641    22818
6642    59431
6643    14467
6644   -48857
6645   -43649
6646    20348
6647    59093
6648    15888
6649   -50118
6650   -46532
6651    19439
6652    59187
6653    17597
6654   -46095
6655   -48011
6656    16861
6657    59241
6658    19564
6659   -46642
6660   -48255
6661    14221
6662    58617
6663    23695
6664   -43713
6665   -51139
6666    11287
6667    58530
6668    23754
6669   -43365
6670   -51143
6671     8557
6672    57020
6673    26736
6674   -39420
6675   -52906
6676     5800
6677    56635
6678    29567
6679   -38527
6680   -53192
6681     4115
6682    55584
6683    31358
6684   -35607
6685   -54455
6686     2072
6687    54239
6688    32191
6689   -34632
6690   -54295
6691    -1548
6692    55960
6693    34615
6694   -32761
6695   -56123
6696    -2074
6697    55004
6698    36595
6699   -31433
6700   -56126
6701    -2765
6702    53157
6703    36944
6704   -29544
6705   -56284
6706    -6019
6707    51674
6708    39544
6709   -28043
6710   -57376
6711    -6588
6712    51680
6713    40356
6714   -24643
6715   -56356
6716   -12029
6717    50871
6718    43273
6719   -23203
6720   -57330
6721   -12507
6722    48262
6723    43091
6724   -19037
6725   -55847
6726   -16904
6727    47374
6728    45541
6729   -18532
6730   -56492
6731   -17177
6732    44160
6733    45437
6734   -16859
6735   -56375
6736   -19310
6737    44550
6738    45886
6739   -14817
6740   -56322
6741   -21477
6742    42094
6743    50826
6744   -11269
6745   -58165
6746   -23551
6747    43151
6748    49792
6749   -11082
6750   -56021
6751   -27274
6752    40289
6753    51226
6754    -9397
6755   -57622
6756   -27307
6757    39333
6758    51496
6759    -6619
6760   -55865
6761   -29887
6762    36205
6763    53295
6764    -4190
6765   -55435
6766   -30560
6767    34865
6768    52565
6769      592
6770   -54070
6771   -32857
6772    33147
6773    52522
6774     1093
6775   -51530
6776   -35074
6777    29604
6778    54304
6779     3016
6780   -51210
6781   -36077
6782    29813
6783    54875
6784     6164
6785   -50103
6786   -38792
6787    28118
6788    56391
6789     8688
6790   -50888
6791   -39272
6792    25514
6793    54290
6794     9801
6795   -49727
6796   -40726
6797    23880
6798    56580
6799    11685
6800   -48987
6801   -43014
6802    22361
6803    57249
6804    13909
6805   -49013
6806   -44834
6807    19073
6808    56187
6809    16659
6810   -45596
6811   -46009
6812    17338
6813    56262
6814    18549
6815   -45357
6816   -45814
6817    14581
6818    55420
6819    20030
6820   -42408
6821   -46522
6822    12044
6823    55250
6824    22950
6825   -41080
6826   -47187
6827    10593
6828    54720
6829    24356
6830   -39178
6831   -49783
6832     7399
6833    55875
6834    25806
6835   -39069
6836   -49030
6837     5354
6838    54601
6839    28513
6840   -37852
6841   -50217
6842     4481
6843    55761
6844    29142
6845   -34875
6846   -53065
6847     1951
6848    54067
6849    32232
6850   -33953
6851   -53356
6852      212
6853    53033
6854    32471
6855   -31829
6856   -53349
6857    -3548
6858    52339
6859    34125
6860   -30106
6861   -53732
6862    -4120
6863    51233
6864    35795
6865   -27597
6866   -54246
6867    -6482
6868    50515
6869    37386
6870   -26293
6871   -54226
6872   -10240
6873    47817
6874    38666
6875   -24509
6876   -54369
6877   -11613
6878    48275
6879    40072
6880   -21812
6881   -55384
6882   -13541
6883    46350
6884    43468
6885   -20738
6886   -55251
6887   -14584
6888    45287
6889    44122
6890   -18083
6891   -55844
6892   -17167
6893    45994
6894    45861
6895   -16644
6896   -55249
6897   -18286
6898    43413
6899    47525
6900   -14168
6901   -55458
6902   -20621
6903    41775
6904    47143
6905   -11097
6906   -53973
6907   -22758
6908    40250
6909    48577
6910    -8512
6911   -54653
6912   -24565
6913    37856
6914    49648
6915    -6888
6916   -53368
6917   -26868
6918    36590
6919    50917
6920    -4376
6921   -52717
6922   -28242
6923    35015
6924    49056
6925    -3056
6926   -51872
6927   -30790
6928    33102
6929    51553
6930     -252
6931   -51849
6932   -31270
6933    30916
6934    51933
6935     1798
6936   -50882
6937   -33899
6938    30258
6939    52450
6940     3544
6941   -52129
6942   -34857
6943    27584
6944    51823
6945     5157
6946   -50397
6947   -36990
6948    27279
6949    55258
6950     7576
6951   -48595
6952   -38230
6953    24816
6954    53263
6955    10728
6956   -47647
6957   -37739
6958    22641
6959    52044
6960    11420
6961   -44986
6962   -41610
6963    20851
6964    52661
6965    13118
6966   -44166
6967   -43023
6968    16779
6969    52414
6970    15945
6971   -43150
6972   -43170
6973    16333
6974    52458
6975    17543
6976   -40550
6977   -44928
6978    14147
6979    54580
6980    19257
6981   -41861
6982   -46999
6983    12737
6984    53410
6985    21348
6986   -40523
6987   -47097
6988    10197
6989    53886
6990    24505
6991   -39038
6992   -49181
6993     9622
6994    52148
6995    25238
6996   -37103
6997   -48306
6998     6378
6999    52821
7000    27643
7001   -35299
7002   -49929
7003     3407
7004    51785
7005    29305
7006   -31839
7007   -49137
7008     1979
7009    52045
7010    30276
7011   -31218
7012   -49973
7013     -302
7014    48758
7015    32384
7016   -29423
7017   -50845
7018    -2041
7019    48444
7020    34085
7021   -27266
7022   -50859
7023    -4825
7024    47570
7025    35131
7026   -26677
7027   -52326
7028    -6641
7029    47810
7030    36723
7031   -24813
7032   -53395
7033    -8771
7034    47988
7035    37932
7036   -22735
7037   -52799
7038    -9667
7039    45833
7040    40343
7041   -20156
7042   -53145
7043   -13725
7044    45753
7045    41158
7046   -18705
7047   -54262
7048   -14167
7049    42951
7050    42497
7051   -17042
7052   -52643
7053   -17733
7054    42407
7055    43439
7056   -14685
7057   -51871
7058   -18643
7059    40251
7060    44518
7061   -12050
7062   -52460
7063   -20813
7064    39533
7065    44911
7066   -10110
7067   -51606
7068   -22459
7069    37085
7070    47389
7071    -8629
7072   -51549
7073   -24107
7074    36344
7075    46969
7076    -6599
7077   -51190
7078   -26455
7079    34574
7080    47532
7081    -6455
7082   -51313
7083   -27231
7084    34103
7085    50055
7086    -2562
7087   -50466
7088   -29132
7089    31069
7090    49442
7091     -565
7092   -49387
7093   -29615
7094    29171
7095    50881
7096     1416
7097   -49981
7098   -32653
7099    27626
7100    49023
7101     3800
7102   -47836
7103   -34705
7104    26632
7105    50339
7106     5163
7107   -46558
7108   -35865
7109    23384
7110    50004
7111     8867
7112   -46213
7113   -36952
7114    22965
7115    50609
7116    10367
7117   -44058
7118   -38143
7119    20408
7120    50923
7121    12398
7122   -43186
7123   -39767
7124    19330
7125    52114
7126    13797
7127   -41445
7128   -41179
7129    16532
7130    52635
7131    15213
7132   -42552
7133   -41548
7134    15208
7135    51839
7136    17466
7137   -39972
7138   -42857
7139    12344
7140    51763
7141    19291
7142   -38929
7143   -43804
7144    10252
7145    50938
7146    20849
7147   -38256
7148   -44588
7149     8928
7150    50354
7151    22810
7152   -36107
7153   -45503
7154     6832
7155    49939
7156    25409
7157   -34678
7158   -46772
7159     5015
7160    49844
7161    27109
7162   -33346
7163   -45768
7164     3385
7165    48480
7166    27949
7167   -31338
7168   -47986
7169     2094
7170    48292
7171    29915
7172   -30495
7173   -49119
7174    -1560
7175    48969
7176    31143
7177   -28324
7178   -49723
7179    -2243
7180    48033
7181    33011
7182   -26681
7183   -50643
7184    -4948
7185    46869
7186    34582
7187   -25520
7188   -50614
7189    -6317
7190    44897
7191    35728
7192   -23358
7193   -50045
7194    -8644
7195    43829
7196    36183
7197   -21692
7198   -49762
7199   -10713
7200    42720
7201    37429
7202   -19552
7203   -50044
7204   -10622
7205    40403
7206    39608
7207   -16221
7208   -49967
7209   -14050
7210    41796
7211    41042
7212   -16604
7213   -49825
7214   -15821
7215    39556
7216    41774
7217   -13455
7218   -50746
7219   -17129
7220    39748
7221    42794
7222   -12644
7223   -50026
7224   -20351
7225    38515
7226    44219
7227    -9037
7228   -51122
7229   -22376
7230    37443
7231    45207
7232    -8697
7233   -48581
7234   -23890
7235    34858
7236    46881
7237    -6329
7238   -49189
7239   -26007
7240    33445
7241    45388
7242    -4074
7243   -47714
7244   -27351
7245    31898
7246    47613
7247    -2688
7248   -47753
7249   -27805
7250    28924
7251    47005
7252      175
7253   -45611
7254   -30540
7255    28503
7256    47678
7257     1903
7258   -45849
7259   -31502
7260    26873
7261    47844
7262     4172
7263   -45633
7264   -33529
7265    25168
7266    49580
7267     4910
7268   -45236
7269   -34985
7270    24107
7271    50481
7272     8799
7273   -43764
7274   -36699
7275    21965
7276    50084
7277    10634
7278   -43639
7279   -37855
7280    21524
7281    50763
7282    11194
7283   -43445
7284   -37998
7285    18038
7286    49803
7287    13241
7288   -41508
7289   -39749
7290    15904
7291    49519
7292    14212
7293   -39364
7294   -39153
7295    14485
7296    47654
7297    16942
7298   -38854
7299   -39525
7300    13809
7301    48749
7302    17490
7303   -35626
7304   -41865
7305    10675
7306    49191
7307    21436
7308   -36397
7309   -42146
7310     8236
7311    48432
7312    22684
7313   -34684
7314   -44281
7315     7703
7316    48102
7317    24572
7318   -33073
7319   -44636
7320     4684
7321    46686
7322    25693
7323   -30936
7324   -46893
7325     2156
7326    48435
7327    26597
7328   -31385
7329   -45910
7330      890
7331    47389
7332    29912
7333   -27993
7334   -46642
7335    -2009
7336    46534
7337    29998
7338   -26400
7339   -46650
7340    -1730
7341    45415
7342    31855
7343   -25441
7344   -47802
7345    -5806
7346    45285
7347    33422
7348   -23055
7349   -47606
7350    -6688
7351    42737
7352    33348
7353   -21697
7354   -48221
7355    -8591
7356    42303
7357    35534
7358   -19892
7359   -48765
7360    -9901
7361    41843
7362    37200
7363   -18762
7364   -48952
7365   -12354
7366    39495
7367    39069
7368   -16732
7369   -48986
7370   -15055
7371    40343
7372    38983
7373   -14792
7374   -48055
7375   -16961
7376    39524
7377    40038
7378   -13876
7379   -49071
7380   -16285
7381    37556
7382    41266
7383   -11067
7384   -47868
7385   -20091
7386    35786
7387    42168
7388   -10103
7389   -46870
7390   -21088
7391    34106
7392    42600
7393    -6656
7394   -47652
7395   -22832
7396    31731
7397    43198
7398    -5748
7399   -45830
7400   -24449
7401    30733
7402    42912
7403    -3509
7404   -47113
7405   -25666
7406    30669
7407    44263
7408    -2751
7409   -45399
7410   -27686
7411    29187
7412    44800
7413      216
7414   -45999
7415   -28118
7416    26485
7417    46240
7418     2778
7419   -44865
7420   -31106
7421    26336
7422    47860
7423     3692
7424   -45261
7425   -32092
7426    22838
7427    46952
7428     6485
7429   -41756
7430   -34446
7431    21756
7432    47820
7433     8088
7434   -41221
7435   -34071
7436    19707
7437    46663
7438    10132
7439   -40598
7440   -34758
7441    18869
7442    47422
7443    11287
7444   -39341
7445   -36872
7446    16335
7447    45744
7448    12564
7449   -39290
7450   -36773
7451    15346
7452    46279
7453    15204
7454   -37444
7455   -39048
7456    13451
7457    46781
7458    15625
7459   -36961
7460   -39325
7461    11278
7462    46674
7463    19031
7464   -36405
7465   -41426
7466     9550
7467    48025
7468    20933
7469   -33552
7470   -42257
7471     7179
7472    47391
7473    22815
7474   -32676
7475   -43726
7476     5578
7477    46307
7478    23058
7479   -31492
7480   -42832
7481     3592
7482    45884
7483    23629
7484   -29756
7485   -43653
7486     2746
7487    44653
7488    27890
7489   -29152
7490   -44112
7491      371
7492    44833
7493    27531
7494   -27153
7495   -43007
7496    -1486
7497    42529
7498    30349
7499   -25040
7500   -45328
7501    -2669
7502    43313
7503    30153
7504   -22741
7505   -45957
7506    -5416
7507    41464
7508    33177
7509   -22992
7510   -46749
7511    -7497
7512    41823
7513    33019
7514   -19477
7515   -46327
7516    -9389
7517    40828
7518    34598
7519   -19291
7520   -47053
7521    -9851
7522    40123
7523    35056
7524   -17107
7525   -46095
7526   -13016
7527    37959
7528    36682
7529   -16237
7530   -46616
7531   -14050
7532    37110
7533    38489
7534   -14497
7535   -45666
7536   -15546
7537    36627
7538    38924
7539   -12132
7540   -44790
7541   -17474
7542    34042
7543    39256
7544   -10610
7545   -44609
7546   -19790
7547    32571
7548    39907
7549    -8205
7550   -46388
7551   -21065
7552    33748
7553    40953
7554    -6971
7555   -46494
7556   -22079
7557    30955
7558    43221
7559    -5442
7560   -45580
7561   -24635
7562    29203
7563    43612
7564    -3783
7565   -45082
7566   -25386
7567    29966
7568    43723
7569      224
7570   -44101
7571   -27472
7572    28266
7573    43186
7574      190
7575   -42811
7576   -28166
7577    26368
7578    43999
7579     2274
7580   -42841
7581   -28315
7582    23983
7583    44004
7584     5053
7585   -42294
7586   -30625
7587    21889
7588    45197
7589     6187
7590   -42333
7591   -30594
7592    20837
7593    44937
7594     7994
7595   -39546
7596   -33213
7597    18649
7598    45833
7599     9076
7600   -38237
7601   -34128
7602    16798
7603    45841
7604    12442
7605   -37760
7606   -36144
7607    15206
7608    45102
7609    12714
7610   -36736
7611   -36309
7612    13393
7613    46752
7614    15258
7615   -36480
7616   -37748
7617    11627
7618    46558
7619    15132
7620   -33953
7621   -38856
7622     9785
7623    46107
7624    18037
7625   -34063
7626   -39222
7627     7952
7628    44022
7629    19615
7630   -32243
7631   -40001
7632     7989
7633    45501
7634    19764
7635   -32731
7636   -40093
7637     4929
7638    44311
7639    22745
7640   -30612
7641   -41353
7642     3460
7643    43055
7644    24340
7645   -28451
7646   -41321
7647     1607
7648    43265
7649    25446
7650   -28538
7651   -43008
7652      -10
7653    44068
7654    26818
7655   -24781
7656   -44066
7657    -1262
7658    42302
7659    28792
7660   -24229
7661   -43179
7662    -3781
7663    42168
7664    30378
7665   -22382
7666   -46058
7667    -4390
7668    42367
7669    31625
7670   -20552
7671   -45010
7672    -8094
7673    39790
7674    31246
7675   -19370
7676   -44193
7677    -8384
7678    38913
7679    31680
7680   -16604
7681   -45238
7682   -10730
7683    37874
7684    34233
7685   -15060
7686   -44725
7687   -10202
7688    35518
7689    34788
7690   -13517
7691   -44508
7692   -14612
7693    35373
7694    36407
7695   -12877
7696   -44466
7697   -14499
7698    35103
7699    36819
7700   -11485
7701   -45433
7702   -17178
7703    34784
7704    38413
7705   -10337
7706   -44867
7707   -18492
7708    33832
7709    39399
7710    -7615
7711   -44311
7712   -21140
7713    31533
7714    40450
7715    -6050
7716   -42986
7717   -22342
7718    29083
7719    40917
7720    -4797
7721   -42303
7722   -22658
7723    29567
7724    41710
7725    -2119
7726   -40998
7727   -24488
7728    27328
7729    41559
7730    -1684
7731   -40653
7732   -25747
7733    25042
7734    41421
7735       66
7736   -41652
7737   -26443
7738    24463
7739    41943
7740     2379
7741   -40981
7742   -27793
7743    22139
7744    43824
7745     4726
7746   -39838
7747   -28800
7748    21676
7749    42552
7750     6946
7751   -39910
7752   -32080
7753    21161
7754    43476
7755     8649
7756   -38664
7757   -31676
7758    17604
7759    45089
7760    11040
7761   -37926
7762   -34685
7763    17786
7764    44390
7765    12057
7766   -35893
7767   -33658
7768    14828
7769    43271
7770    12685
7771   -36566
7772   -35291
7773    12834
7774    43192
7775    13915
7776   -34009
7777   -36194
7778    11951
7779    42810
7780    16011
7781   -33283
7782   -36469
7783    10306
7784    43497
7785    17258
7786   -31290
7787   -38762
7788     8763
7789    43126
7790    18087
7791   -31052
7792   -37886
7793     7132
7794    42962
7795    21010
7796   -29000
7797   -40110
7798     4999
7799    42754
7800    23748
7801   -28774
7802   -41815
7803     2589
7804    42127
7805    23680
7806   -27224
7807   -42071
7808      595
7809    41197
7810    24147
7811   -26025
7812   -41320
7813     -755
7814    42581
7815    25708
7816   -24002
7817   -42622
7818     -993
7819    40762
7820    27483
7821   -22772
7822   -42089
7823    -3045
7824    38974
7825    28285
7826   -22220
7827   -41762
7828    -5086
7829    39142
7830    29649
7831   -20384
7832   -41258
7833    -8139
7834    37909
7835    31959
7836   -18839
7837   -42428
7838    -9511
7839    39307
7840    32368
7841   -16293
7842   -41929
7843   -10520
7844    37001
7845    33749
7846   -16792
7847   -43822
7848   -11436
7849    36209
7850    34279
7851   -13930
7852   -42493
7853   -13306
7854    34901
7855    35840
7856   -12216
7857   -42793
7858   -14422
7859    34480
7860    37630
7861   -10944
7862   -42496
7863   -17184
7864    32852
7865    36948
7866    -9352
7867   -41388
7868   -17899
7869    31488
7870    37575
7871    -7750
7872   -41723
7873   -19354
7874    29701
7875    38548
7876    -4452
7877   -42119
7878   -20382
7879    28426
7880    38798
7881    -4772
7882   -40665
7883   -21940
7884    26122
7885    38995
7886    -2133
7887   -41228
7888   -22860
7889    26277
7890    39634
7891     -320
7892   -41099
7893   -24935
7894    25143
7895    39917
7896      879
7897   -39894
7898   -25750
7899    22789
7900    41597
7901     3338
7902   -40759
7903   -27363
7904    21918
7905    41250
7906     5084
7907   -39136
7908   -28500
7909    19814
7910    40778
7911     5977
7912   -37290
7913   -29457
7914    19680
7915    41596
7916     7777
7917   -36497
7918   -29154
7919    18020
7920    41532
7921     9809
7922   -35456
7923   -31813
7924    14793
7925    41813
7926    10495
7927   -33944
7928   -32668
7929    13760
7930    42491
7931    11657
7932   -33719
7933   -33605
7934    12535
7935    42383
7936    14482
7937   -33242
7938   -34145
7939    11009
7940    42451
7941    16377
7942   -32403
7943   -36382
7944     8383
7945    42045
7946    16690
7947   -30742
7948   -36446
7949     8487
7950    42269
7951    18683
7952   -28899
7953   -37240
7954     6667
7955    41504
7956    20434
7957   -29763
7958   -38299
7959     5172
7960    39639
7961    20933
7962   -27504
7963   -38269
7964     3088
7965    40339
7966    22207
7967   -26847
7968   -38992
7969     1874
7970    39382
7971    23601
7972   -24439
7973   -39463
7974      483
7975    38945
7976    23926
7977   -22380
7978   -39100
7979    -2267
7980    39207
7981    27058
7982   -22015
7983   -40231
7984    -3559
7985    37602
7986    27436
7987   -21179
7988   -40888
7989    -6520
7990    37809
7991    29454
7992   -18367
7993   -41335
7994    -7665
7995    37412
7996    30058
7997   -17193
7998   -41438
7999    -9264
8000    34995
8001    30935
8002   -16314
8003   -41369
8004   -10192
8005    35011
8006    32143
8007   -14544
8008   -41506
8009   -10983
8010    33720
8011    31616
8012   -14045
8013   -41498
8014   -12403
8015    32471
8016    33803
8017   -10844
8018   -40410
8019   -13770
8020    31622
8021    34573
8022   -10361
8023   -40968
8024   -14087
8025    30424
8026    34910
8027    -8443
8028   -40891
8029   -17809
8030    28763
8031    35821
8032    -6058
8033   -40709
8034   -19366
8035    28200
8036    36938
8037    -5829
8038   -40644
8039   -20080
8040    27862
8041    39423
8042    -3100
8043   -39751
8044   -21467
8045    27036
8046    38700
8047    -1887
8048   -39140
8049   -21810
8050    24423
8051    39404
8052     -637
8053   -39730
8054   -24200
8055    23003
8056    37793
8057     1501
8058   -37510
8059   -24901
8060    21685
8061    39441
8062     2018
8063   -37556
8064   -25893
8065    19879
8066    39508
8067     3912
8068   -36762
8069   -27588
8070    19021
8071    39203
8072     5518
8073   -36475
8074   -28500
8075    17612
8076    39936
8077     8909
8078   -36632
8079   -29488
8080    15786
8081    39940
8082     8772
8083   -33697
8084   -31532
8085    14658
8086    40475
8087    11466
8088   -33880
8089   -31427
8090    13532
8091    40707
8092    12427
8093   -31404
8094   -32633
8095    11511
8096    39554
8097    12900
8098   -31329
8099   -33646
8100    10342
8101    39992
8102    14480
8103   -29947
8104   -34424
8105     9670
8106    39679
8107    17080
8108   -28953
8109   -33428
8110     6868
8111    38921
8112    18200
8113   -29523
8114   -34908
8115     5640
8116    39119
8117    18025
8118   -25632
8119   -36508
8120     6980
8121    34000
$$ Imaginary data points
##PAGE= N=2
##DATA TABLE= (X++(I..I)), XYDATA
0 -1306100
1 -1380469
2  1636127
3   788414
4 -1765864
5  -457481
6  1485433
7   196350
8  -761640
9   300208
10   384159
11  -461143
12   127304
13   777847
14  -208364
15  -897514
16   213240
17   868747
18  -233088
19  -868074
20    24010
21   338502
22  -164475
23    52303
24   215298
25  -485702
26  -192755
27   819220
28   142252
29  -866279
30   186618
31   874408
32  -310791
33  -404764
34   694485
35   -13745
36  -952562
37   327136
38   962348
39  -690682
40 -1015271
41   634581
42   703122
43  -623579
44  -424699
45   416198
46   -33270
47  -382033
48   454724
49   543669
50  -608611
51  -511085
52   923434
53   675060
54  -879547
55  -541155
56   798796
57   339308
58  -453481
59    64100
60    28370
61  -555270
62   204552
63   634789
64  -611280
65  -785108
66   576250
67   572045
68  -393931
69  -180991
70   227943
71  -135256
72     8414
73   492019
74    30936
75  -512364
76    57978
77   598401
78    30930
79  -548769
80  -123739
81   243485
82  -117493
83  -103105
84   292619
85  -193308
86  -613303
87   312898
88   753106
89  -423184
90  -763044
91   411255
92   619662
93  -183908
94   -85632
95   161045
96  -272812
97    -5576
98   650260
99   -31681
100  -798303
101     9354
102   708103
103    11362
104  -488981
105  -160182
106     2209
107    50550
108   228390
109   -44686
110  -425222
111   -90606
112   457594
113   273082
114  -292809
115  -314287
116   153717
117   305680
118    82380
119    10968
120   -48131
121  -226269
122    96294
123   481187
124  -113888
125  -645810
126    35895
127   490284
128   -47971
129  -222678
130     9466
131  -220390
132  -136746
133   454216
134   191909
135  -578861
136  -250551
137   565648
138   389375
139  -281945
140  -334746
141    22705
142   204049
143   207417
144    80426
145  -265303
146  -318586
147   258434
148   489534
149  -208403
150  -588426
151    -1477
152   384497
153    85441
154   -85447
155  -102575
156  -232627
157    56861
158   475855
159    26382
160  -551668
161   -88332
162   492094
163   159607
164  -205450
165   -55490
166   -87599
167  -127824
168   295015
169   270319
170  -418150
171  -402874
172   358971
173   423036
174  -192764
175  -369443
176   -67367
177   127805
178   184649
179   133495
180  -154758
181  -324781
182    75285
183   511197
184   127410
185  -524344
186  -249302
187   414577
188   294751
189  -117957
190  -145047
191  -183259
192   -77604
193   360233
194   207273
195  -500251
196  -350493
197   396365
198   340965
199  -172401
200  -205889
201   -88900
202   -34178
203   230318
204   262060
205  -220117
206  -378607
207   182262
208   494955
209    -3327
210  -402607
211  -114211
212   178966
213   125057
214    93108
215   -40918
216  -338955
217  -130959
218   436453
219   241258
220  -453027
221  -356333
222   281471
223   338734
224   -21757
225  -157250
226  -157595
227   -80029
228   250763
229   320559
230  -230424
231  -459961
232   163051
233   511073
234    17782
235  -344606
236  -149318
237    44244
238   143783
239   202846
240   -96052
241  -415678
242   -43852
243   464122
244   181379
245  -390229
246  -284756
247   189103
248   249413
249    50321
250   -27214
251  -175668
252  -191358
253   271700
254   404203
255  -272259
256  -499193
257   176439
258   427531
259   -27031
260  -189442
261  -103950
262  -144793
263   102243
264   357431
265   -85878
266  -490739
267   -32652
268   476820
269   188127
270  -295116
271  -244062
272    60636
273   186700
274   188727
275    13499
276  -299023
277  -188542
278   344042
279   348942
280  -278049
281  -425148
282    79224
283   296037
284    88950
285   -75484
286  -194517
287  -191941
288   168012
289   372974
290   -74951
291  -476991
292   -66773
293   451187
294   210649
295  -226107
296  -182990
297   -19331
298    73536
299   248039
300    99037
301  -383464
302  -259462
303   385716
304   340709
305  -274588
306  -346542
307    23143
308   173338
309   144947
310    40353
311  -211451
312  -239661
313   189996
314   415213
315   -56057
316  -443135
317   -76231
318   353751
319   198342
320   -91689
321  -161203
322  -161816
323    39377
324   337374
325    78167
326  -441618
327  -243266
328   342568
329   306454
330  -155103
331  -288517
332   -83396
333   113224
334   219558
335   112210
336  -235138
337  -297005
338   202306
339   457216
340   -45162
341  -424360
342   -84320
343   254202
344   162176
345    23393
346  -130514
347  -276066
348    28963
349   398328
350    69469
351  -430453
352  -221380
353   278231
354   275577
355   -55765
356  -199430
357  -139632
358    26097
359   257577
360   184709
361  -267382
362  -342925
363   208547
364   431857
365   -43374
366  -327440
367  -108074
368    87618
369   172650
370   158886
371  -170190
372  -354490
373    66554
374   421910
375    76644
376  -368264
377  -227983
378   176603
379   268934
380    63285
381  -155857
382  -222881
383    -8941
384   317119
385   212351
386  -290373
387  -352959
388   169733
389   372332
390    17896
391  -237163
392  -173095
393      943
394   203386
395   197545
396  -162581
397  -362806
398    29085
399   413391
400   126988
401  -324104
402  -225351
403   115717
404   199907
405   118912
406   -56904
407  -285613
408   -98080
409   377511
410   251116
411  -324679
412  -324860
413   141480
414   273285
415    80075
416  -111289
417  -228737
418   -92379
419   253282
420   266898
421  -181685
422  -385383
423    23687
424   380487
425   139840
426  -233114
427  -216870
428    -6831
429   158691
430   226825
431   -42283
432  -372236
433   -97036
434   394137
435   223440
436  -260742
437  -273669
438    30848
439   201537
440   177347
441   -37251
442  -271273
443  -132747
444   270856
445   295392
446  -156220
447  -375871
448   -12869
449   318306
450   151165
451  -128371
452  -193019
453  -114736
454   136610
455   302258
456   -35931
457  -404035
458  -107393
459   357414
460   221807
461  -181671
462  -238149
463   -51346
464   136573
465   232071
466    36281
467  -306458
468  -203847
469   286485
470   339167
471  -156806
472  -347708
473   -27176
474   210112
475   170392
476    15607
477  -214622
478  -217784
479   160789
480   346141
481   -35753
482  -380376
483  -137334
484   275090
485   247032
486   -85807
487  -228408
488  -106096
489    87657
490   240134
491   105347
492  -301393
493  -281296
494   271836
495   364498
496  -139535
497  -296299
498   -37048
499    99450
500   169872
501   128148
502  -213030
503  -301528
504   167026
505   382144
506   -39160
507  -346774
508  -124686
509   185348
510   215413
511    24906
512  -173704
513  -200239
514    40093
515   309516
516   125831
517  -328570
518  -270529
519   233469
520   320829
521   -54362
522  -221096
523  -108001
524    27676
525   198844
526   179093
527  -203866
528  -338007
529   121116
530   396950
531    12213
532  -322610
533  -132018
534   125435
535   158413
536   106856
537   -99032
538  -281003
539     -156
540   364592
541   126986
542  -312658
543  -225357
544   153084
545   244439
546    51716
547  -153630
548  -189401
549    -7225
550   221970
551   174022
552  -177655
553  -330654
554    61098
555   384626
556    67091
557  -283925
558  -131937
559    69704
560   114807
561   165312
562   -45635
563  -337713
564   -42126
565   400847
566   142894
567  -304063
568  -198823
569    93368
570   171615
571   114985
572   -74501
573  -246158
574   -72012
575   261072
576   211614
577  -186059
578  -311828
579    40330
580   301757
581   106971
582  -163837
583  -170344
584   -28744
585   148016
586   216164
587   -56691
588  -334625
589   -63968
590   350461
591   182480
592  -236383
593  -228575
594    39240
595   150663
596   129236
597   -15536
598  -254325
599  -145993
600   292777
601   275618
602  -213701
603  -308853
604    57336
605   224159
606   110625
607   -44524
608  -199923
609  -132658
610   201666
611   266605
612  -108869
613  -323490
614   -53932
615   269252
616   187628
617  -136231
618  -226565
619   -42720
620   131612
621   185739
622    26818
623  -272986
624  -187916
625   277762
626   307327
627  -162542
628  -292407
629    -5433
630   159707
631   156762
632    33904
633  -229958
634  -205573
635   202832
636   317804
637   -89896
638  -346652
639   -83575
640   237960
641   192510
642   -62500
643  -205337
644  -123110
645   123824
646   273309
647    27045
648  -325614
649  -172872
650   278137
651   274243
652  -111626
653  -245820
654   -69771
655   115543
656   191654
657    54957
658  -235109
659  -239357
660   165303
661   338382
662   -42383
663  -332974
664  -100915
665   183034
666   174879
667    37451
668  -148996
669  -222999
670    74912
671   352303
672    62599
673  -341973
674  -187003
675   202917
676   251194
677     2947
678  -211736
679  -182545
680    69708
681   255370
682   100741
683  -255601
684  -280954
685   144103
686   366523
687     7090
688  -308527
689  -125762
690   139397
691   186197
692    96391
693  -150056
694  -276644
695    66027
696   368881
697    62367
698  -321967
699  -185631
700   145356
701   210176
702    51999
703  -147000
704  -217254
705    -5594
706   277229
707   166082
708  -245020
709  -294513
710   119252
711   321028
712    56733
713  -188644
714  -167113
715      264
716   211176
717   198225
718  -157358
719  -331917
720    22699
721   347731
722   127824
723  -256058
724  -241270
725    56379
726   223177
727   127795
728  -116777
729  -259598
730   -43288
731   311486
732   213207
733  -237749
734  -293120
735    85250
736   263837
737    92779
738  -127947
739  -212652
740   -54314
741   225166
742   208719
743  -149208
744  -315073
745    -9158
746   304050
747   154097
748  -184806
749  -216135
750      953
751   164823
752   179615
753   -27115
754  -291789
755  -125363
756   315246
757   248963
758  -203582
759  -274842
760    13344
761   183905
762   161660
763   -28468
764  -260140
765  -144566
766   246345
767   276426
768  -134497
769  -329163
770   -36702
771   264308
772   178841
773  -103783
774  -217469
775   -84308
776   159088
777   243913
778   -36049
779  -318392
780  -109230
781   281956
782   225993
783  -136894
784  -243230
785   -38681
786   155588
787   172122
788     -391
789  -229881
790  -172434
791   193298
792   299080
793   -83709
794  -326617
795   -58062
796   210144
797   148005
798    -9588
799  -165503
800  -188460
801   119914
802   326835
803    -6470
804  -337949
805  -119500
806   234975
807   214611
808   -42018
809  -209877
810  -139199
811   114174
812   241044
813    31629
814  -265805
815  -208295
816   178041
817   304443
818   -49804
819  -295287
820   -90385
821   158780
822   176243
823    42618
824  -167931
825  -203755
826   112359
827   320730
828    20258
829  -303971
830  -140052
831   177569
832   196000
833    -6304
834  -168762
835  -166824
836    42364
837   247854
838    94228
839  -265762
840  -235676
841   164238
842   280029
843     -830
844  -204349
845  -132016
846    72791
847   223755
848   123964
849  -179582
850  -250894
851    82969
852   319626
853    66319
854  -284842
855  -200581
856   128091
857   204860
858    34708
859  -134822
860  -206890
861   -13254
862   294897
863   152720
864  -281589
865  -242670
866   163964
867   246946
868    32792
869  -125720
870  -167869
871   -10351
872   244443
873   155497
874  -207263
875  -259341
876    64069
877   266150
878    92655
879  -194107
880  -206804
881    40761
882   207780
883   111501
884  -122381
885  -236015
886   -24606
887   281243
888   187234
889  -207016
890  -261811
891    76163
892   245982
893    86431
894  -119285
895  -201970
896   -65335
897   214846
898   222662
899  -164535
900  -328466
901    35339
902   303366
903    94606
904  -153673
905  -167001
906   -43127
907   170881
908   222944
909   -95084
910  -311188
911   -21797
912   290461
913   148858
914  -156053
915  -222057
916   -31777
917   190958
918   166149
919   -89852
920  -233870
921   -77044
922   206376
923   232314
924  -103611
925  -301950
926   -24707
927   259967
928   145271
929   -93806
930  -177634
931   -93577
932   151591
933   256972
934   -56532
935  -326931
936   -71066
937   262885
938   175845
939  -112905
940  -220218
941   -77988
942   149487
943   206368
944   -22108
945  -262675
946  -133220
947   222801
948   257809
949   -84301
950  -270467
951   -63380
952   186349
953   176388
954   -18342
955  -198824
956  -150913
957   143558
958   274715
959   -21318
960  -305810
961  -124104
962   215560
963   197239
964   -64069
965  -187795
966  -115962
967    87438
968   250674
969    49470
970  -290181
971  -175280
972   224154
973   243556
974   -63765
975  -207107
976  -107155
977    98190
978   229247
979    52019
980  -241523
981  -179489
982   151134
983   256057
984     6748
985  -256964
986  -169360
987   149166
988   228776
989    -6536
990  -196476
991  -151550
992    69248
993   253327
994    93612
995  -261670
996  -215525
997   178233
998   259574
999   -14426
1000  -184653
1001  -133092
1002    46406
1003   219726
1004   117495
1005  -210399
1006  -250475
1007   112169
1008   294849
1009    23025
1010  -236155
1011  -151439
1012    77450
1013   192714
1014    95985
1015  -155933
1016  -238716
1017    52522
1018   301927
1019    89778
1020  -242728
1021  -191979
1022   102988
1023   231428
1024    71337
1025  -163081
1026  -190243
1027    28226
1028   230946
1029   129625
1030  -191541
1031  -263986
1032    63028
1033   279941
1034    66734
1035  -198262
1036  -169112
1037    30245
1038   190253
1039   152527
1040  -130072
1041  -269843
1042    18255
1043   294460
1044   123062
1045  -194022
1046  -212729
1047    43636
1048   217224
1049   115558
1050  -117838
1051  -215626
1052   -37391
1053   227653
1054   184309
1055  -166304
1056  -283779
1057    32036
1058   257800
1059    95746
1060  -127472
1061  -175812
1062   -49191
1063   189358
1064   210559
1065  -115317
1066  -289798
1067    -8572
1068   272713
1069   143205
1070  -148853
1071  -207234
1072   -18965
1073   180767
1074   166421
1075   -82714
1076  -256479
1077   -70268
1078   240892
1079   194593
1080  -142795
1081  -251861
1082   -10754
1083   199402
1084   152491
1085   -69397
1086  -215328
1087   -81108
1088   189773
1089   219641
1090   -69717
1091  -275653
1092   -74913
1093   236935
1094   189909
1095  -107541
1096  -214166
1097   -57064
1098   139342
1099   192080
1100   -10585
1101  -267868
1102  -136154
1103   237907
1104   228585
1105  -112622
1106  -231232
1107   -49412
1108   147830
1109   180031
1110    -6124
1111  -225254
1112  -140853
1113   178380
1114   249271
1115   -54258
1116  -267970
1117   -91598
1118   188221
1119   183456
1120   -43043
1121  -197693
1122  -124952
1123   121554
1124   247176
1125     3771
1126  -273638
1127  -129768
1128   199089
1129   218866
1130   -42345
1131  -209009
1132  -110711
1133   117465
1134   210242
1135    22399
1136  -224942
1137  -166744
1138   138482
1139   254404
1140    -3387
1141  -249416
1142  -130967
1143   137062
1144   195744
1145    21872
1146  -181369
1147  -175480
1148    96444
1149   264361
1150    44553
1151  -247305
1152  -169024
1153   143933
1154   229248
1155     7899
1156  -193410
1157  -147811
1158    73883
1159   216806
1160    76131
1161  -214424
1162  -221713
1163   120745
1164   271913
1165     2663
1166  -215249
1167  -122446
1168    74013
1169   194881
1170   101882
1171  -173162
1172  -223576
1173    90941
1174   279588
1175    50850
1176  -218121
1177  -169312
1178    79434
1179   213899
1180    75366
1181  -171245
1182  -195426
1183    40023
1184   231025
1185   109201
1186  -193000
1187  -231832
1188    69577
1189   251081
1190    71799
1191  -171623
1192  -173566
1193    32342
1194   206891
1195   135603
1196  -141027
1197  -244413
1198    23362
1199   271481
1200   112054
1201  -190891
1202  -201295
1203    43370
1204   198195
1205   110859
1206  -114256
1207  -233769
1208   -25411
1209   261795
1210   149413
1211  -196417
1212  -226950
1213    44719
1214   211395
1215   113522
1216  -110311
1217  -212007
1218   -25754
1219   228444
1220   168384
1221  -140335
1222  -245919
1223      198
1224   237765
1225   140101
1226  -136952
1227  -207050
1228   -20563
1229   178396
1230   171406
1231   -83457
1232  -264485
1233   -56352
1234   247655
1235   171267
1236  -136252
1237  -221063
1238   -26292
1239   182178
1240   171062
1241   -68884
1242  -238175
1243   -70584
1244   210245
1245   201187
1246   -87836
1247  -258346
1248   -58200
1249   220883
1250   172190
1251   -95914
1252  -211234
1253   -67894
1254   159787
1255   201580
1256   -46132
1257  -264644
1258   -97111
1259   222828
1260   198374
1261   -96744
1262  -219935
1263   -62150
1264   155754
1265   186870
1266   -22036
1267  -231879
1268  -125644
1269   189809
1270   237490
1271   -71372
1272  -247855
1273   -69901
1274   160399
1275   179335
1276    -8673
1277  -210722
1278  -145415
1279   149445
1280   239379
1281   -29047
1282  -249735
1283  -115556
1284   154546
1285   207843
1286   -12414
1287  -217390
1288  -126216
1289   126710
1290   212708
1291    23072
1292  -221802
1293  -167338
1294   154112
1295   249988
1296   -19050
1297  -224957
1298  -107748
1299   116793
1300   193284
1301    41515
1302  -197045
1303  -181029
1304   120581
1305   251115
1306     9948
1307  -233262
1308  -144119
1309   123000
1310   207532
1311    15926
1312  -185097
1313  -151036
1314    74831
1315   228152
1316    68931
1317  -215977
1318  -191306
1319   121600
1320   237067
1321    18681
1322  -182205
1323  -140878
1324    56510
1325   210667
1326    96163
1327  -189703
1328  -211892
1329    87861
1330   248296
1331    49088
1332  -194973
1333  -162285
1334    62392
1335   199712
1336    90981
1337  -158184
1338  -209278
1339    49250
1340   244402
1341    84517
1342  -187375
1343  -192648
1344    58842
1345   219791
1346    86290
1347  -162496
1348  -186992
1349    42388
1350   209942
1351   105954
1352  -143684
1353  -222559
1354    27856
1355   261468
1356    96477
1357  -192858
1358  -168539
1359    47985
1360   171194
1361   115412
1362  -109028
1363  -241277
1364    -4891
1365   266220
1366   110759
1367  -187755
1368  -180964
1369    31110
1370   180788
1371   128566
1372  -105613
1373  -222052
1374   -11059
1375   229465
1376   144435
1377  -137209
1378  -218048
1379      393
1380   217997
1381   133175
1382  -126532
1383  -201770
1384   -19241
1385   182190
1386   153638
1387  -100640
1388  -246454
1389   -34588
1390   232375
1391   149940
1392  -134719
1393  -204186
1394    -5353
1395   179824
1396   146351
1397   -71121
1398  -223337
1399   -60441
1400   217921
1401   179122
1402  -120560
1403  -228651
1404   -19995
1405   188304
1406   147011
1407   -77249
1408  -215670
1409   -67909
1410   187216
1411   176413
1412   -84991
1413  -231586
1414   -65577
1415   195720
1416   187878
1417   -87532
1418  -218110
1419   -43509
1420   161451
1421   165741
1422   -27501
1423  -224065
1424  -118033
1425   198124
1426   217365
1427   -95827
1428  -224778
1429   -45114
1430   137610
1431   164531
1432    -3860
1433  -223461
1434  -133202
1435   178880
1436   218370
1437   -59378
1438  -221446
1439   -84321
1440   148178
1441   197622
1442   -18796
1443  -219888
1444  -109568
1445   151788
1446   197699
1447   -15318
1448  -215054
1449  -131015
1450   152650
1451   222489
1452   -31408
1453  -222673
1454   -97645
1455   130024
1456   179445
1457    15236
1458  -191976
1459  -163219
1460   125481
1461   252315
1462    -5913
1463  -237842
1464  -107958
1465   130517
1466   177162
1467    27013
1468  -171199
1469  -175298
1470    93840
1471   253681
1472    25666
1473  -231277
1474  -140072
1475   113637
1476   199532
1477    36812
1478  -184914
1479  -166381
1480    90888
1481   221467
1482    47120
1483  -184797
1484  -171867
1485    81571
1486   235925
1487    54279
1488  -205365
1489  -156750
1490    89145
1491   191717
1492    64050
1493  -153801
1494  -197788
1495    57812
1496   251565
1497    66396
1498  -205350
1499  -168530
1500    77784
1501   198635
1502    71613
1503  -152153
1504  -186834
1505    41953
1506   228256
1507    95157
1508  -172063
1509  -199094
1510    52020
1511   224404
1512    80539
1513  -159511
1514  -177673
1515    27405
1516   199083
1517   115038
1518  -135511
1519  -217306
1520    13542
1521   236324
1522   114268
1523  -164725
1524  -193162
1525    34574
1526   193065
1527   109059
1528  -108588
1529  -203764
1530   -20244
1531   220979
1532   145413
1533  -159277
1534  -215540
1535    27172
1536   191925
1537   107178
1538   -97900
1539  -197246
1540   -31238
1541   205108
1542   154481
1543  -125124
1544  -219776
1545    -8123
1546   201881
1547   137683
1548  -107973
1549  -206609
1550   -20371
1551   187890
1552   144806
1553   -87182
1554  -217501
1555   -52602
1556   203125
1557   166832
1558  -113341
1559  -216233
1560   -21119
1561   178471
1562   145364
1563   -66785
1564  -203363
1565   -71352
1566   179004
1567   185377
1568   -81363
1569  -230474
1570   -53469
1571   187159
1572   159065
1573   -72085
1574  -193526
1575   -69656
1576   148600
1577   187797
1578   -42654
1579  -232698
1580   -82186
1581   185587
1582   176758
1583   -65470
1584  -198957
1585   -73606
1586   145128
1587   178709
1588   -32297
1589  -215381
1590  -101045
1591   158320
1592   197905
1593   -38611
1594  -219551
1595   -87017
1596   158764
1597   175935
1598   -28887
1599  -191121
1600  -111023
1601   131908
1602   210480
1603   -11007
1604  -227649
1605  -114182
1606   155252
1607   193262
1608   -27142
1609  -197488
1610  -111084
1611   114045
1612   192532
1613    11819
1614  -199847
1615  -144974
1616   130769
1617   226369
1618    -5537
1619  -203919
1620  -105343
1621   113869
1622   182389
1623    30683
1624  -177945
1625  -158933
1626   101224
1627   224220
1628    14722
1629  -210197
1630  -136929
1631   102265
1632   189610
1633    26343
1634  -177670
1635  -149320
1636    81719
1637   212901
1638    56119
1639  -188953
1640  -161896
1641   104477
1642   218949
1643    33101
1644  -176876
1645  -145863
1646    69703
1647   199908
1648    65847
1649  -176515
1650  -182191
1651    73313
1652   217324
1653    53490
1654  -180210
1655  -167656
1656    66706
1657   202112
1658    66934
1659  -150921
1660  -170154
1661    42910
1662   218699
1663    94477
1664  -166773
1665  -185285
1666    60101
1667   205042
1668    70015
1669  -144332
1670  -174191
1671    19889
1672   197955
1673   102419
1674  -149396
1675  -197825
1676    30958
1677   212587
1678    96070
1679  -147608
1680  -175679
1681    29641
1682   188032
1683   109954
1684  -114201
1685  -198520
1686     2158
1687   216842
1688   118441
1689  -149950
1690  -193397
1691    16101
1692   182664
1693   110879
1694  -110562
1695  -200405
1696   -14927
1697   202912
1698   137940
1699  -120455
1700  -208704
1701    -1722
1702   202626
1703   125427
1704  -112185
1705  -188762
1706   -20163
1707   175904
1708   145581
1709   -90175
1710  -216856
1711   -37163
1712   195791
1713   141090
1714  -105401
1715  -197768
1716   -30456
1717   170629
1718   145254
1719   -72612
1720  -197388
1721   -55134
1722   177504
1723   170739
1724   -83096
1725  -217795
1726   -39004
1727   176024
1728   142878
1729   -65073
1730  -188498
1731   -74770
1732   157479
1733   184326
1734   -68743
1735  -226816
1736   -56542
1737   172713
1738   157739
1739   -54791
1740  -195613
1741   -76451
1742   156286
1743   180398
1744   -43859
1745  -209402
1746   -87451
1747   157137
1748   186983
1749   -46256
1750  -213278
1751   -78915
1752   151359
1753   168714
1754   -27493
1755  -189317
1756  -107438
1757   132239
1758   199871
1759   -20431
1760  -214166
1761   -98759
1762   147400
1763   179260
1764   -21976
1765  -181324
1766  -109236
1767   108725
1768   193986
1769     5818
1770  -207525
1771  -126568
1772   135093
1773   193981
1774   -10543
1775  -183555
1776  -114595
1777   103282
1778   195628
1779    18891
1780  -195215
1781  -136935
1782   112015
1783   204758
1784    18425
1785  -194960
1786  -136506
1787   109544
1788   195217
1789    15300
1790  -177615
1791  -140470
1792    80113
1793   208881
1794    48678
1795  -197230
1796  -153658
1797   110415
1798   198497
1799    26425
1800  -161943
1801  -146162
1802    61895
1803   204072
1804    63131
1805  -178964
1806  -167319
1807    79520
1808   207059
1809    49632
1810  -166624
1811  -155086
1812    61569
1813   190922
1814    66259
1815  -147417
1816  -171594
1817    46439
1818   212842
1819    79678
1820  -167627
1821  -170407
1822    57526
1823   193896
1824    70625
1825  -142175
1826  -171717
1827    26083
1828   200770
1829    99107
1830  -152406
1831  -191023
1832    43234
1833   206659
1834    81383
1835  -139905
1836  -167876
1837    18417
1838   190138
1839   113933
1840  -131803
1841  -199557
1842    21267
1843   204673
1844    99412
1845  -131834
1846  -184899
1847     7094
1848   187239
1849   108459
1850  -117311
1851  -185688
1852    -6199
1853   183133
1854   131654
1855  -110380
1856  -204344
1857     1661
1858   197931
1859   109360
1860  -105256
1861  -170003
1862   -25090
1863   167890
1864   147639
1865   -94301
1866  -211522
1867   -20703
1868   188386
1869   123636
1870  -100525
1871  -182787
1872   -31188
1873   163651
1874   144466
1875   -77330
1876  -199474
1877   -41939
1878   180547
1879   153243
1880   -88432
1881  -195836
1882   -31375
1883   164594
1884   141473
1885   -64896
1886  -191504
1887   -61100
1888   162488
1889   164867
1890   -69969
1891  -208247
1892   -54688
1893   163129
1894   149774
1895   -63119
1896  -183805
1897   -62813
1898   141146
1899   166154
1900   -33377
1901  -201718
1902   -78403
1903   159619
1904   167122
1905   -51396
1906  -184929
1907   -72106
1908   130555
1909   165259
1910   -24443
1911  -190171
1912   -96811
1913   134405
1914   176772
1915   -29711
1916  -196093
1917   -92008
1918   136065
1919   169901
1920   -23158
1921  -175795
1922   -98398
1923   115475
1924   190526
1925    -3390
1926  -200839
1927  -105650
1928   135576
1929   177879
1930   -13904
1931  -177166
1932  -110152
1933   105520
1934   188451
1935     5219
1936  -192588
1937  -122324
1938   112198
1939   190443
1940     6308
1941  -184772
1942  -118003
1943   106445
1944   183048
1945    18879
1946  -167108
1947  -133756
1948    88011
1949   198020
1950    33392
1951  -183253
1952  -135811
1953    96014
1954   187410
1955    27383
1956  -163189
1957  -137454
1958    68559
1959   189708
1960    51712
1961  -168485
1962  -159136
1963    81015
1964   205345
1965    37412
1966  -164998
1967  -139350
1968    62774
1969   186687
1970    65520
1971  -157237
1972  -171734
1973    62310
1974   207856
1975    56002
1976  -164391
1977  -156200
1978    56457
1979   192658
1980    70330
1981  -149244
1982  -166100
1983    42486
1984   198722
1985    84680
1986  -152916
1987  -176762
1988    47927
1989   198390
1990    74182
1991  -140266
1992  -166935
1993    22467
1994   187531
1995    99857
1996  -136226
1997  -185225
1998    27183
1999   195420
2000    95758
2001  -128729
2002  -173534
2003    16052
2004   181906
2005   106468
2006  -111355
2007  -183667
2008     -616
2009   193216
2010   117367
2011  -124635
2012  -187573
2013     5501
2014   177853
2015   106884
2016  -105598
2017  -185343
2018   -17761
2019   182640
2020   131368
2021  -105036
2022  -196837
2023   -12635
2024   188208
2025   126312
2026  -100630
2027  -182293
2028   -20003
2029   167388
2030   142359
2031   -79828
2032  -201524
2033   -38471
2034   185648
2035   139468
2036   -98228
2037  -186193
2038   -33841
2039   154100
2040   145125
2041   -65369
2042  -197743
2043   -51173
2044   168121
2045   150751
2046   -67619
2047  -189720
2048   -53075
2049   154589
2050   150151
2051   -57761
2052  -185119
2053   -60996
2054   144760
2055   157610
2056   -42058
2057  -193379
2058   -75876
2059   152450
2060   161416
2061   -53483
2062  -184977
2063   -69604
2064   132869
2065   159813
2066   -25173
2067  -189091
2068   -97146
2069   144140
2070   179762
2071   -42547
2072  -194313
2073   -73882
2074   128055
2075   160627
2076   -11232
2077  -179484
2078  -108730
2079   128009
2080   187752
2081   -24699
2082  -190628
2083   -91153
2084   116987
2085   169668
2086    -2439
2087  -178738
2088  -107502
2089   112223
2090   173524
2091     2265
2092  -173742
2093  -118572
2094   101633
2095   185054
2096     4126
2097  -179716
2098  -106302
2099    99532
2100   166596
2101    22595
2102  -161340
2103  -135235
2104    90794
2105   190541
2106    19068
2107  -174549
2108  -121561
2109    89140
2110   173529
2111    29786
2112  -156596
2113  -136446
2114    76094
2115   188974
2116    38759
2117  -168933
2118  -141662
2119    82271
2120   188134
2121    33277
2122  -157560
2123  -134128
2124    63197
2125   179708
2126    56533
2127  -152911
2128  -155890
2129    62254
2130   196598
2131    51475
2132  -156800
2133  -137523
2134    59855
2135   171998
2136    64420
2137  -132339
2138  -159012
2139    39871
2140   192314
2141    69415
2142  -149401
2143  -152742
2144    43739
2145   171553
2146    73108
2147  -130516
2148  -161113
2149    32607
2150   181052
2151    80016
2152  -123765
2153  -162198
2154    24324
2155   184696
2156    90923
2157  -130769
2158  -160951
2159    28604
2160   167351
2161    89859
2162  -106763
2163  -178926
2164     -307
2165   192309
2166    98990
2167  -134196
2168  -166660
2169    16523
2170   164571
2171   101087
2172   -97718
2173  -179388
2174   -11195
2175   185437
2176   117453
2177  -110988
2178  -175936
2179     -606
2180   170888
2181   111778
2182   -96438
2183  -171922
2184   -17459
2185   159562
2186   124314
2187   -85689
2188  -184763
2189   -26906
2190   168946
2191   127262
2192   -91745
2193  -175112
2194   -22959
2195   153643
2196   126809
2197   -67923
2198  -178884
2199   -42784
2200   159424
2201   140798
2202   -75401
2203  -182127
2204   -37887
2205   154359
2206   134986
2207   -61924
2208  -178676
2209   -51323
2210   151132
2211   146211
2212   -55477
2213  -183810
2214   -62784
2215   150899
2216   152713
2217   -60605
2218  -182823
2219   -53779
2220   135977
2221   146328
2222   -32580
2223  -183918
2224   -87443
2225   149517
2226   168934
2227   -56906
2228  -179560
2229   -57276
2230   119627
2231   151844
2232   -11022
2233  -181709
2234   -96560
2235   137163
2236   166858
2237   -36778
2238  -173184
2239   -80636
2240   109476
2241   165916
2242    -9093
2243  -182207
2244   -93032
2245   118844
2246   158110
2247    -8111
2248  -164513
2249  -107662
2250   106757
2251   182218
2252    -5440
2253  -180353
2254   -93775
2255   107133
2256   158033
2257    14227
2258  -159838
2259  -127780
2260    98826
2261   187616
2262     1829
2263  -174774
2264  -104400
2265    91181
2266   164213
2267    26273
2268  -157942
2269  -135298
2270    87883
2271   188584
2272    18679
2273  -163478
2274  -120145
2275    76548
2276   175319
2277    37608
2278  -158369
2279  -131760
2280    76889
2281   171684
2282    37379
2283  -142802
2284  -142103
2285    58101
2286   189828
2287    45048
2288  -160329
2289  -126554
2290    64891
2291   157447
2292    58848
2293  -128105
2294  -159851
2295    48985
2296   193035
2297    50228
2298  -149513
2299  -131803
2300    46161
2301   163583
2302    77806
2303  -132796
2304  -166420
2305    47987
2306   182636
2307    60023
2308  -128089
2309  -149545
2310    23153
2311   180503
2312    88877
2313  -137254
2314  -161119
2315    39623
2316   166820
2317    78551
2318  -106058
2319  -167623
2320     4179
2321   191857
2322    94656
2323  -136178
2324  -153515
2325    25494
2326   149618
2327    93874
2328   -89442
2329  -177840
2330    -9558
2331   188798
2332   103088
2333  -121689
2334  -153244
2335     7069
2336   148362
2337   111152
2338   -85656
2339  -180110
2340   -10977
2341   174579
2342   105501
2343   -98057
2344  -157706
2345   -21277
2346   153281
2347   128612
2348   -91031
2349  -183128
2350    -9782
2351   157643
2352   108754
2353   -69507
2354  -167533
2355   -44968
2356   163355
2357   142514
2358   -91152
2359  -179267
2360   -17779
2361   143359
2362   119873
2363   -53763
2364  -177385
2365   -58501
2366   160020
2367   143144
2368   -74651
2369  -172508
2370   -44208
2371   134334
2372   140623
2373   -49580
2374  -179147
2375   -54372
2376   144227
2377   139485
2378   -47170
2379  -165445
2380   -68601
2381   132159
2382   156209
2383   -48398
2384  -178799
2385   -56591
2386   123870
2387   137446
2388   -24260
2389  -167553
2390   -88742
2391   129270
2392   164066
2393   -39620
2394  -173153
2395   -65719
2396   114429
2397   147498
2398    -7466
2399  -168863
2400   -96837
2401   123671
2402   166104
2403   -23801
2404  -167648
2405   -87534
2406   102829
2407   161590
2408    -1117
2409  -175830
2410  -101981
2411   112857
2412   158583
2413    -3740
2414  -154713
2415  -111524
2416    90788
2417   180541
2418     5487
2419  -174753
2420   -97209
2421    99672
2422   152244
2423    18332
2424  -144832
2425  -127334
2426    81784
2427   183686
2428    10433
2429  -166067
2430  -104038
2431    78948
2432   157141
2433    34694
2434  -145991
2435  -131394
2436    75197
2437   174492
2438    24361
2439  -148598
2440  -120881
2441    62761
2442   167722
2443    44808
2444  -149045
2445  -132025
2446    67733
2447   166300
2448    44547
2449  -137273
2450  -138817
2451    53000
2452   178309
2453    53022
2454  -143984
2455  -134843
2456    54992
2457   166164
2458    59780
2459  -128745
2460  -151088
2461    38248
2462   177080
2463    61437
2464  -136477
2465  -145460
2466    37565
2467   164718
2468    71185
2469  -120909
2470  -150988
2471    29624
2472   169830
2473    76286
2474  -116615
2475  -149586
2476    21218
2477   172897
2478    83660
2479  -121687
2480  -146696
2481    24276
2482   153285
2483    83299
2484   -99318
2485  -162924
2486     -622
2487   173163
2488    93302
2489  -118824
2490  -150161
2491    12556
2492   146368
2493   100056
2494   -87594
2495  -169694
2496    -5513
2497   172011
2498   101833
2499   -98639
2500  -155477
2501    -8795
2502   151734
2503   115223
2504   -88371
2505  -173487
2506   -13079
2507   157036
2508   107107
2509   -77983
2510  -163281
2511   -31463
2512   154817
2513   126179
2514   -83762
2515  -169174
2516   -20879
2517   143365
2518   115250
2519   -61270
2520  -164899
2521   -45701
2522   149116
2523   134471
2524   -71650
2525  -167021
2526   -33648
2527   134844
2528   123969
2529   -50460
2530  -165512
2531   -54359
2532   138614
2533   139183
2534   -55171
2535  -166588
2536   -49951
2537   129168
2538   137901
2539   -43241
2540  -168584
2541   -60546
2542   127798
2543   140007
2544   -36301
2545  -166634
2546   -73407
2547   125025
2548   154236
2549   -35011
2550  -172220
2551   -66665
2552   120255
2553   143682
2554   -16968
2555  -161903
2556   -88516
2557   118587
2558   159938
2559   -22572
2560  -167177
2561   -82028
2562   105876
2563   150092
2564    -9588
2565  -163523
2566   -94641
2567   104486
2568   156154
2569    -5613
2570  -154662
2571   -98345
2572    95045
2573   162706
2574      994
2575  -158892
2576   -93600
2577    93275
2578   152591
2579    11892
2580  -145547
2581  -112290
2582    84859
2583   169723
2584    10180
2585  -159666
2586  -104957
2587    80879
2588   151536
2589    24957
2590  -142512
2591  -122263
2592    71891
2593   173068
2594    27598
2595  -152421
2596  -116122
2597    71804
2598   158621
2599    38619
2600  -136450
2601  -130186
2602    63536
2603   171344
2604    41079
2605  -140129
2606  -127925
2607    54070
2608   163134
2609    51697
2610  -137306
2611  -136741
2612    53660
2613   161696
2614    48128
2615  -123933
2616  -133709
2617    37528
2618   164567
2619    62738
2620  -129150
2621  -137422
2622    45662
2623   158525
2624    59809
2625  -111166
2626  -136949
2627    24327
2628   161690
2629    73489
2630  -122375
2631  -145568
2632    27343
2633   155787
2634    71175
2635  -110351
2636  -143452
2637    15707
2638   156128
2639    84343
2640  -107677
2641  -151618
2642    11992
2643   157991
2644    89388
2645  -102951
2646  -151211
2647     9316
2648   153635
2649    89757
2650   -93430
2651  -155938
2652    -5390
2653   152551
2654   100216
2655   -95304
2656  -157686
2657     -925
2658   150269
2659    95636
2660   -80974
2661  -152193
2662   -18482
2663   148004
2664   109498
2665   -81966
2666  -156316
2667   -11619
2668   144022
2669   106075
2670   -69403
2671  -154271
2672   -27976
2673   140008
2674   110390
2675   -72740
2676  -154388
2677   -30864
2678   133599
2679   120352
2680   -64464
2681  -161814
2682   -31252
2683   138754
2684   116154
2685   -56980
2686  -151298
2687   -48326
2688   129611
2689   137242
2690   -54268
2691  -167209
2692   -40284
2693   130114
2694   121150
2695   -43571
2696  -155469
2697   -62320
2698   123420
2699   141011
2700   -42792
2701  -165050
2702   -53863
2703   121432
2704   132287
2705   -30182
2706  -157698
2707   -67784
2708   120905
2709   141095
2710   -32996
2711  -154244
2712   -66230
2713   108538
2714   140851
2715   -19638
2716  -160383
2717   -76247
2718   114302
2719   137160
2720   -24519
2721  -145161
2722   -79586
2723    94165
2724   150667
2725    -6332
2726  -160662
2727   -82194
2728   108012
2729   142335
2730   -10719
2731  -142964
2732   -91482
2733    88815
2734   158004
2735     1154
2736  -158440
2737   -93674
2738    91318
2739   147995
2740     9174
2741  -148420
2742  -105791
2743    86298
2744   157236
2745     8997
2746  -144152
2747  -102807
2748    72478
2749   159491
2750    27262
2751  -151145
2752  -112607
2753    84602
2754   152698
2755    20921
2756  -131018
2757  -114639
2758    59412
2759   163510
2760    35156
2761  -148412
2762  -115906
2763    70307
2764   148177
2765    32386
2766  -123948
2767  -125324
2768    51897
2769   164406
2770    40035
2771  -135076
2772  -119372
2773    50258
2774   151401
2775    54875
2776  -123000
2777  -135236
2778    48474
2779   163265
2780    46729
2781  -121176
2782  -124390
2783    28115
2784   154167
2785    75180
2786  -125806
2787  -148474
2788    44105
2789   158812
2790    55165
2791  -105937
2792  -133235
2793     9696
2794   159726
2795    89025
2796  -120386
2797  -149060
2798    33450
2799   149288
2800    71568
2801   -92696
2802  -147686
2803     2746
2804   162275
2805    86229
2806  -110308
2807  -142858
2808    11943
2809   139506
2810    92455
2811   -86976
2812  -160674
2813     1926
2814   160783
2815    83429
2816   -91389
2817  -136255
2818   -11161
2819   137587
2820   109140
2821   -84924
2822  -164194
2823    -2458
2824   150004
2825    89368
2826   -74306
2827  -141110
2828   -31265
2829   139573
2830   121918
2831   -79777
2832  -163322
2833   -15803
2834   137940
2835   106757
2836   -58940
2837  -154803
2838   -41084
2839   141588
2840   122627
2841   -69564
2842  -153846
2843   -31884
2844   122383
2845   124698
2846   -46140
2847  -167559
2848   -44766
2849   141210
2850   116197
2851   -57142
2852  -141842
2853   -52203
2854   111008
2855   138789
2856   -40337
2857  -169523
2858   -46164
2859   131236
2860   114963
2861   -37512
2862  -140411
2863   -68888
2864   110762
2865   144581
2866   -37793
2867  -161723
2868   -52433
2869   110945
2870   123856
2871   -16623
2872  -149093
2873   -83895
2874   115352
2875   145013
2876   -31763
2877  -146781
2878   -66274
2879    91589
2880   142938
2881     1036
2882  -160567
2883   -88700
2884   113475
2885   140849
2886   -17231
2887  -135436
2888   -86352
2889    78837
2890   156585
2891     6954
2892  -163932
2893   -89020
2894   100668
2895   136922
2896     1208
2897  -132045
2898  -102083
2899    74625
2900   157705
2901     9125
2902  -150846
2903   -90737
2904    81190
2905   139676
2906    22642
2907  -134872
2908  -111752
2909    75905
2910   155498
2911    11180
2912  -136280
2913   -98172
2914    58612
2915   146445
2916    39418
2917  -137024
2918  -121110
2919    72431
2920   151360
2921    21870
2922  -121756
2923  -112172
2924    42089
2925   157034
2926    51754
2927  -138857
2928  -123653
2929    62020
2930   148002
2931    41363
2932  -114348
2933  -128525
2934    36890
2935   162812
2936    54240
2937  -128756
2938  -122432
2939    40536
2940   146358
2941    64717
2942  -113819
2943  -142092
2944    37987
2945   158323
2946    52641
2947  -111260
2948  -122058
2949    19030
2950   146892
2951    80657
2952  -112939
2953  -144810
2954    33337
2955   148178
2956    60407
2957   -94296
2958  -130840
2959     5758
2960   151153
2961    85132
2962  -107723
2963  -140874
2964    19430
2965   139845
2966    77876
2967   -84282
2968  -145504
2969    -2283
2970   152135
2971    87541
2972   -95880
2973  -138816
2974    -2951
2975   135070
2976    99607
2977   -79525
2978  -158053
2979    -7360
2980   151558
2981    89774
2982   -79128
2983  -134992
2984   -23530
2985   131227
2986   115155
2987   -74832
2988  -162795
2989   -11651
2990   141014
2991    96280
2992   -64523
2993  -140014
2994   -34580
2995   131106
2996   117067
2997   -68395
2998  -152159
2999   -23967
3000   123027
3001   108821
3002   -49381
3003  -150814
3004   -41891
3005   134003
3006   113435
3007   -61203
3008  -141613
3009   -41179
3010   109591
3011   124897
3012   -39399
3013  -159715
3014   -46493
3015   128725
3016   113678
3017   -41821
3018  -136954
3019   -60535
3020   108811
3021   137698
3022   -33275
3023  -158376
3024   -53721
3025   114906
3026   123039
3027   -24823
3028  -141435
3029   -73233
3030   106284
3031   138816
3032   -28694
3033  -147483
3034   -65197
3035    97002
3036   134423
3037    -8030
3038  -148996
3039   -80197
3040   106515
3041   137140
3042   -18968
3043  -136218
3044   -76071
3045    82300
3046   142287
3047     2333
3048  -149457
3049   -82297
3050    99551
3051   133437
3052    -6970
3053  -129383
3054   -89063
3055    73598
3056   146586
3057     9087
3058  -147087
3059   -87051
3060    85488
3061   134922
3062    13857
3063  -129122
3064  -104072
3065    73280
3066   150658
3067    12265
3068  -133968
3069   -94925
3070    63354
3071   142709
3072    34307
3073  -133687
3074  -116228
3075    71022
3076   148464
3077    17715
3078  -122512
3079  -106007
3080    46852
3081   150097
3082    45846
3083  -131930
3084  -118409
3085    62970
3086   144116
3087    33046
3088  -113307
3089  -115019
3090    40821
3091   151695
3092    48304
3093  -123626
3094  -117339
3095    48048
3096   139597
3097    49063
3098  -108377
3099  -126984
3100    35869
3101   149927
3102    51466
3103  -113720
3104  -118604
3105    29768
3106   139862
3107    67189
3108  -105721
3109  -134434
3110    30417
3111   147961
3112    59649
3113  -100272
3114  -124893
3115    13263
3116   141337
3117    79382
3118  -100227
3119  -140511
3120    18174
3121   143007
3122    70904
3123   -90175
3124  -135318
3125     2060
3126   143172
3127    85871
3128   -91534
3129  -139101
3130     3618
3131   135724
3132    86513
3133   -82499
3134  -143032
3135    -4099
3136   140301
3137    86811
3138   -81846
3139  -134786
3140   -12308
3141   128453
3142    98877
3143   -73176
3144  -145918
3145   -10404
3146   134483
3147    91464
3148   -69113
3149  -135122
3150   -23021
3151   125872
3152   106243
3153   -66195
3154  -145273
3155   -22161
3156   124584
3157   101831
3158   -57552
3159  -143006
3160   -34281
3161   122862
3162   110743
3163   -55913
3164  -142989
3165   -37678
3166   118021
3167   114880
3168   -45841
3169  -146371
3170   -42833
3171   119036
3172   116163
3173   -41677
3174  -140356
3175   -51983
3176   109481
3177   124348
3178   -35018
3179  -147369
3180   -54551
3181   113940
3182   119813
3183   -32442
3184  -138262
3185   -59300
3186   102252
3187   126631
3188   -25781
3189  -144094
3190   -63789
3191   103270
3192   126982
3193   -23785
3194  -138519
3195   -64450
3196    97868
3197   126513
3198   -16832
3199  -137185
3200   -72694
3201    91363
3202   131248
3203   -10031
3204  -139291
3205   -73602
3206    91083
3207   129981
3208    -3165
3209  -135061
3210   -82771
3211    83093
3212   137113
3213     1977
3214  -137070
3215   -85790
3216    81398
3217   135955
3218     7826
3219  -131953
3220   -91552
3221    75188
3222   135076
3223    11740
3224  -125489
3225   -95013
3226    65584
3227   142675
3228    20225
3229  -129434
3230   -96410
3231    68049
3232   136978
3233    21110
3234  -119460
3235  -103689
3236    56615
3237   141696
3238    27436
3239  -125824
3240  -101626
3241    58624
3242   134983
3243    29730
3244  -117852
3245  -108060
3246    49204
3247   140663
3248    36767
3249  -116453
3250  -108556
3251    46895
3252   138737
3253    42815
3254  -113364
3255  -114485
3256    41390
3257   138987
3258    48069
3259  -107634
3260  -118162
3261    32345
3262   140497
3263    55785
3264  -109551
3265  -121760
3266    31765
3267   138208
3268    57168
3269   -97928
3270  -125555
3271    19653
3272   140824
3273    66660
3274   -99764
3275  -126674
3276    19371
3277   136242
3278    67100
3279   -93100
3280  -127318
3281    12936
3282   137735
3283    72289
3284   -88287
3285  -127335
3286     6151
3287   134791
3288    78450
3289   -89797
3290  -131534
3291     6199
3292   132238
3293    76657
3294   -79983
3295  -132638
3296    -7063
3297   133735
3298    88031
3299   -81721
3300  -134425
3301    -2370
3302   128907
3303    90258
3304   -67716
3305  -135714
3306   -14586
3307   130754
3308    96964
3309   -69787
3310  -137411
3311   -19222
3312   123759
3313    99933
3314   -62107
3315  -143080
3316   -25974
3317   123099
3318    99284
3319   -56995
3320  -138586
3321   -34703
3322   119223
3323   110598
3324   -52103
3325  -140168
3326   -31723
3327   118671
3328   107741
3329   -43465
3330  -135983
3331   -45085
3332   112209
3333   116310
3334   -45894
3335  -141304
3336   -43753
3337   109863
3338   113015
3339   -37783
3340  -137123
3341   -51635
3342   106405
3343   120519
3344   -33790
3345  -138038
3346   -55100
3347   102959
3348   122719
3349   -26011
3350  -139417
3351   -58224
3352    98172
3353   120298
3354   -20042
3355  -136305
3356   -70552
3357    91955
3358   130352
3359   -16174
3360  -138628
3361   -67070
3362    90537
3363   126382
3364    -3057
3365  -130672
3366   -80082
3367    85513
3368   133745
3369    -4552
3370  -131501
3371   -78349
3372    79147
3373   130642
3374     3113
3375  -132666
3376   -85756
3377    77182
3378   128656
3379     5701
3380  -125642
3381   -89454
3382    70928
3383   138579
3384    13149
3385  -127870
3386   -86110
3387    71718
3388   130881
3389    19587
3390  -117696
3391   -97019
3392    59751
3393   138495
3394    20844
3395  -126371
3396   -97232
3397    56571
3398   128517
3399    29234
3400  -115943
3401  -107503
3402    52062
3403   139694
3404    34027
3405  -114540
3406  -103355
3407    46032
3408   135791
3409    43242
3410  -109725
3411  -111448
3412    42332
3413   134818
3414    44407
3415  -105189
3416  -114133
3417    31285
3418   135670
3419    50989
3420  -106888
3421  -115713
3422    33835
3423   130333
3424    51066
3425   -96451
3426  -117875
3427    22738
3428   139517
3429    58567
3430  -100210
3431  -116941
3432    24556
3433   131402
3434    61934
3435   -91667
3436  -121918
3437    16472
3438   132774
3439    66035
3440   -91343
3441  -122710
3442     8576
3443   130585
3444    72589
3445   -89101
3446  -124355
3447     9465
3448   125512
3449    75542
3450   -75674
3451  -127337
3452    -4394
3453   130582
3454    82792
3455   -79578
3456  -127532
3457    -3204
3458   121498
3459    84045
3460   -66019
3461  -131380
3462   -13642
3463   125355
3464    89493
3465   -68804
3466  -130219
3467   -15687
3468   116853
3469    92676
3470   -60915
3471  -133712
3472   -22165
3473   118707
3474    93475
3475   -57169
3476  -129466
3477   -27281
3478   117346
3479   101682
3480   -56361
3481  -132959
3482   -25369
3483   113454
3484    97760
3485   -45351
3486  -129780
3487   -39912
3488   110260
3489   109002
3490   -49418
3491  -134477
3492   -36240
3493   103668
3494   104152
3495   -35825
3496  -131205
3497   -47954
3498   105165
3499   116104
3500   -32050
3501  -132521
3502   -49333
3503    98695
3504   115287
3505   -25136
3506  -133784
3507   -56100
3508    97014
3509   115804
3510   -20521
3511  -129673
3512   -64501
3513    89873
3514   121595
3515   -18377
3516  -131726
3517   -62760
3518    89703
3519   118586
3520    -8618
3521  -125773
3522   -70206
3523    85612
3524   124135
3525    -8764
3526  -127633
3527   -70791
3528    82074
3529   121586
3530    -3027
3531  -125757
3532   -77820
3533    77643
3534   123588
3535     1453
3536  -124193
3537   -80811
3538    72627
3539   129035
3540     7220
3541  -121024
3542   -81119
3543    70081
3544   126025
3545    14469
3546  -118943
3547   -92819
3548    60549
3549   131843
3550    18853
3551  -119588
3552   -91389
3553    57557
3554   126380
3555    25682
3556  -112810
3557  -100674
3558    51073
3559   133099
3560    29677
3561  -113001
3562   -97019
3563    49363
3564   130309
3565    36160
3566  -107978
3567  -103569
3568    46112
3569   130120
3570    37795
3571  -104948
3572  -105104
3573    37741
3574   131888
3575    41398
3576  -106841
3577  -107035
3578    37399
3579   126749
3580    45485
3581   -97642
3582  -109900
3583    28640
3584   131719
3585    51409
3586   -96894
3587  -110811
3588    26210
3589   127383
3590    55949
3591   -91248
3592  -115424
3593    17341
3594   127857
3595    64535
3596   -88392
3597  -118925
3598    12441
3599   125544
3600    65167
3601   -84824
3602  -119462
3603     7379
3604   122585
3605    73927
3606   -77782
3607  -121283
3608     3132
3609   124014
3610    74282
3611   -74892
3612  -121711
3613    -1888
3614   119637
3615    77402
3616   -70874
3617  -123874
3618    -7074
3619   120928
3620    81573
3621   -70277
3622  -124136
3623    -8604
3624   117574
3625    82580
3626   -63357
3627  -124223
3628   -16090
3629   116119
3630    89455
3631   -59005
3632  -125002
3633   -19479
3634   114430
3635    91522
3636   -55882
3637  -127558
3638   -25710
3639   106618
3640    93467
3641   -48042
3642  -126991
3643   -35189
3644   106076
3645   101256
3646   -45812
3647  -127279
3648   -35070
3649   102714
3650   102982
3651   -36449
3652  -125810
3653   -41780
3654   100451
3655   107441
3656   -33538
3657  -129220
3658   -44726
3659    97935
3660   105267
3661   -31472
3662  -126053
3663   -50413
3664    92747
3665   110408
3666   -24002
3667  -128271
3668   -52842
3669    93925
3670   110524
3671   -21774
3672  -123829
3673   -57533
3674    88922
3675   114643
3676   -17785
3677  -123868
3678   -61123
3679    83748
3680   114668
3681   -11853
3682  -123339
3683   -67688
3684    82227
3685   117723
3686    -8005
3687  -119788
3688   -70416
3689    72728
3690   121628
3691     2516
3692  -121224
3693   -77976
3694    75597
3695   122715
3696     2057
3697  -114568
3698   -78812
3699    63689
3700   123075
3701    13830
3702  -118642
3703   -85031
3704    64536
3705   122268
3706    12823
3707  -113009
3708   -85977
3709    58154
3710   123922
3711    20700
3712  -113210
3713   -88989
3714    56735
3715   124238
3716    23097
3717  -109256
3718   -94555
3719    53084
3720   127377
3721    24401
3722  -108758
3723   -92018
3724    46727
3725   122456
3726    35549
3727  -104496
3728  -102860
3729    45024
3730   126788
3731    33650
3732  -101368
3733   -97556
3734    33091
3735   123903
3736    44997
3737   -99211
3738  -107905
3739    34156
3740   124136
3741    46308
3742   -90739
3743  -108266
3744    23714
3745   125917
3746    53428
3747   -94676
3748  -107250
3749    20597
3750   119321
3751    60132
3752   -85123
3753  -117303
3754    17079
3755   126370
3756    58112
3757   -86603
3758  -109970
3759    11403
3760   117714
3761    69038
3762   -80291
3763  -120508
3764    10191
3765   124867
3766    63945
3767   -78036
3768  -112746
3769     1276
3770   116465
3771    75676
3772   -75324
3773  -121948
3774     2589
3775   117457
3776    71727
3777   -67314
3778  -117325
3779   -11009
3780   115963
3781    80606
3782   -67046
3783  -118955
3784   -10650
3785   109840
3786    83675
3787   -55803
3788  -123300
3789   -19274
3790   114131
3791    87173
3792   -60438
3793  -117632
3794   -21463
3795   100412
3796    94096
3797   -46612
3798  -127430
3799   -27964
3800   110496
3801    91369
3802   -47571
3803  -117994
3804   -31800
3805   100052
3806   101142
3807   -42464
3808  -126505
3809   -30693
3810   103068
3811    95497
3812   -37819
3813  -121782
3814   -43745
3815    98840
3816   103409
3817   -38847
3818  -123839
3819   -40574
3820    92636
3821   102033
3822   -26796
3823  -123038
3824   -52489
3825    96203
3826   106725
3827   -29777
3828  -117867
3829   -50316
3830    84418
3831   109516
3832   -14652
3833  -122487
3834   -59557
3835    87722
3836   109292
3837   -17005
3838  -117454
3839   -62348
3840    76706
3841   114700
3842    -6545
3843  -119837
3844   -65180
3845    77206
3846   111575
3847    -3937
3848  -115781
3849   -72999
3850    72809
3851   119312
3852    -2186
3853  -116990
3854   -68993
3855    66812
3856   114345
3857     9192
3858  -115131
3859   -81279
3860    69112
3861   120737
3862     4339
3863  -111276
3864   -74006
3865    58906
3866   118543
3867    18467
3868  -113649
3869   -85045
3870    61570
3871   118161
3872    15400
3873  -105505
3874   -86495
3875    49784
3876   122579
3877    25837
3878  -107765
3879   -88819
3880    47559
3881   118458
3882    29892
3883   -98214
3884   -96920
3885    42120
3886   123340
3887    33835
3888  -101116
3889   -94122
3890    36491
3891   118114
3892    41142
3893   -93473
3894  -102733
3895    34559
3896   124150
3897    40514
3898   -93095
3899   -98973
3900    27897
3901   119323
3902    49156
3903   -93133
3904  -106460
3905    27450
3906   120654
3907    48491
3908   -87161
3909  -105540
3910    20220
3911   121312
3912    56163
3913   -86726
3914  -107065
3915    18713
3916   115957
3917    58901
3918   -79137
3919  -112704
3920    11925
3921   121010
3922    62176
3923   -77420
3924  -109684
3925     5343
3926   111437
3927    69924
3928   -70695
3929  -117053
3930     1142
3931   116358
3932    68153
3933   -67676
3934  -111696
3935    -6833
3936   110789
3937    77950
3938   -64530
3939  -117828
3940    -9190
3941   109920
3942    77116
3943   -57429
3944  -115614
3945   -14737
3946   109691
3947    81785
3948   -59969
3949  -115859
3950   -15812
3951   102556
3952    85045
3953   -50826
3954  -118734
3955   -22477
3956   107533
3957    86317
3958   -51713
3959  -116216
3960   -24724
3961    98812
3962    91380
3963   -41791
3964  -121046
3965   -29722
3966   101535
3967    91354
3968   -42351
3969  -116494
3970   -35688
3971    93142
3972    96270
3973   -34929
3974  -119037
3975   -39887
3976    94022
3977    97538
3978   -27565
3979  -115118
3980   -47495
3981    89649
3982   102584
3983   -27323
3984  -114474
3985   -46554
3986    84133
3987   102277
3988   -17048
3989  -117361
3990   -55350
3991    84483
3992   103967
3993   -20017
3994  -114652
3995   -54554
3996    76295
3997   107060
3998    -9882
3999  -116102
4000   -59598
4001    78902
4002   107355
4003    -9851
4004  -112170
4005   -63389
4006    72766
4007   110969
4008    -5266
4009  -112859
4010   -64973
4011    69625
4012   109483
4013     1176
4014  -111251
4015   -73001
4016    66563
4017   113807
4018     3148
4019  -109540
4020   -70887
4021    61350
4022   111263
4023    13733
4024  -105464
4025   -81113
4026    59053
4027   115552
4028    12787
4029  -103883
4030   -78294
4031    50487
4032   112622
4033    22473
4034  -102192
4035   -86080
4036    48677
4037   114933
4038    22922
4039   -97711
4040   -86574
4041    42961
4042   116505
4043    28802
4044   -98253
4045   -87614
4046    42191
4047   113962
4048    33406
4049   -94005
4050   -94415
4051    35998
4052   119483
4053    33867
4054   -95817
4055   -90719
4056    33363
4057   114068
4058    42224
4059   -90924
4060   -99663
4061    29705
4062   117594
4063    41629
4064   -88365
4065   -95813
4066    23480
4067   113405
4068    51355
4069   -83246
4070  -103750
4071    19501
4072   112967
4073    51384
4074   -78826
4075  -103310
4076    12595
4077   112664
4078    57220
4079   -77503
4080  -104693
4081    10472
4082   108543
4083    60057
4084   -68146
4085  -108710
4086     2780
4087   114407
4088    63840
4089   -71062
4090  -106885
4091     2960
4092   106539
4093    66857
4094   -64356
4095  -110646
4096    -5175
4097   110614
4098    70967
4099   -65060
4100  -108203
4101    -5539
4102   104524
4103    75482
4104   -57954
4105  -113421
4106   -10240
4107   105451
4108    76806
4109   -55345
4110  -111702
4111   -18784
4112   102339
4113    81664
4114   -52088
4115  -113799
4116   -19140
4117    97708
4118    81256
4119   -42937
4120  -111761
4121   -28048
4122    98545
4123    88279
4124   -43656
4125  -112339
4126   -28344
4127    91531
4128    87446
4129   -34203
4130  -114466
4131   -36205
4132    93622
4133    90982
4134   -34626
4135  -111420
4136   -39044
4137    87192
4138    93579
4139   -28631
4140  -114280
4141   -42215
4142    87012
4143    95157
4144   -25419
4145  -112004
4146   -46096
4147    82587
4148   101128
4149   -21890
4150  -114229
4151   -48325
4152    80020
4153    99285
4154   -16065
4155  -110995
4156   -55723
4157    77252
4158   104586
4159   -13901
4160  -111436
4161   -54869
4162    72841
4163   103050
4164    -5057
4165  -107311
4166   -62954
4167    69935
4168   106690
4169    -5022
4170  -106302
4171   -63455
4172    65181
4173   104780
4174     2956
4175  -105859
4176   -69133
4177    62247
4178   105492
4179     6545
4180   -99932
4181   -73390
4182    57147
4183   110306
4184     9689
4185  -102420
4186   -72087
4187    55804
4188   106681
4189    16106
4190   -97869
4191   -80331
4192    49867
4193   112129
4194    16958
4195  -100882
4196   -78663
4197    47347
4198   108928
4199    23898
4200   -94974
4201   -83779
4202    45197
4203   112956
4204    26928
4205   -94644
4206   -84981
4207    38944
4208   111168
4209    32647
4210   -90463
4211   -89490
4212    35028
4213   110357
4214    35185
4215   -85163
4216   -93159
4217    26750
4218   112177
4219    41076
4220   -87128
4221   -92157
4222    27318
4223   105940
4224    43546
4225   -77345
4226   -96784
4227    19351
4228   109474
4229    47489
4230   -80683
4231   -96780
4232    18461
4233   106657
4234    50387
4235   -74131
4236  -101599
4237    13606
4238   109492
4239    53940
4240   -73964
4241   -99438
4242     7648
4243   107849
4244    59558
4245   -70261
4246  -104391
4247     7040
4248   106647
4249    59821
4250   -65510
4251  -104398
4252    -1709
4253   107067
4254    66561
4255   -66450
4256  -106170
4257     -962
4258   100485
4259    68234
4260   -55217
4261  -106482
4262   -10519
4263   102226
4264    73150
4265   -54705
4266  -105704
4267   -12291
4268    96172
4269    75648
4270   -49109
4271  -108292
4272   -16432
4273    97546
4274    77411
4275   -47333
4276  -107278
4277   -22378
4278    93579
4279    81425
4280   -42059
4281  -110413
4282   -24532
4283    91980
4284    82336
4285   -39262
4286  -106795
4287   -31324
4288    91089
4289    88461
4290   -38178
4291  -111074
4292   -29812
4293    88225
4294    86241
4295   -30331
4296  -108955
4297   -40344
4298    86759
4299    93659
4300   -31340
4301  -109406
4302   -39443
4303    82440
4304    92825
4305   -22673
4306  -109098
4307   -45119
4308    79020
4309    95178
4310   -19226
4311  -104776
4312   -49075
4313    74220
4314    98867
4315   -12380
4316  -106766
4317   -50802
4318    73393
4319    96107
4320    -9614
4321  -102433
4322   -56840
4323    68590
4324   100297
4325    -4637
4326  -104281
4327   -60400
4328    66838
4329    98061
4330    -2246
4331  -100705
4332   -64666
4333    62563
4334   104763
4335     1534
4336  -102853
4337   -65022
4338    59978
4339   102497
4340     5696
4341  -100470
4342   -71026
4343    56462
4344   106863
4345     9221
4346   -98854
4347   -72663
4348    50675
4349   105416
4350    14114
4351   -98218
4352   -76435
4353    49207
4354   105625
4355    18916
4356   -92281
4357   -78261
4358    41593
4359   108219
4360    25069
4361   -92516
4362   -80408
4363    39968
4364   103644
4365    27804
4366   -85070
4367   -84086
4368    34122
4369   106052
4370    31808
4371   -87028
4372   -85748
4373    32458
4374   104250
4375    34826
4376   -82407
4377   -88135
4378    27840
4379   107165
4380    39067
4381   -80278
4382   -90063
4383    22852
4384   106781
4385    43552
4386   -79588
4387   -93599
4388    20900
4389   106095
4390    44895
4391   -75407
4392   -93362
4393    15007
4394   104908
4395    52230
4396   -75015
4397   -96661
4398    12871
4399   104923
4400    52217
4401   -68447
4402   -96971
4403     5693
4404   101990
4405    58323
4406   -66848
4407   -98558
4408     2847
4409    99610
4410    60230
4411   -60644
4412   -98939
4413     -824
4414    98692
4415    63783
4416   -58098
4417  -101307
4418    -6499
4419    95546
4420    67730
4421   -55215
4422  -103218
4423    -9210
4424    96358
4425    69378
4426   -50744
4427  -101446
4428   -14774
4429    93763
4430    73858
4431   -49765
4432  -105447
4433   -15595
4434    93636
4435    74170
4436   -45545
4437  -103770
4438   -21417
4439    91388
4440    79019
4441   -43576
4442  -104865
4443   -23966
4444    89094
4445    81207
4446   -37557
4447  -104308
4448   -27876
4449    85466
4450    83007
4451   -34049
4452  -104141
4453   -32071
4454    82409
4455    84959
4456   -28951
4457  -103002
4458   -36439
4459    80422
4460    85853
4461   -24858
4462  -101362
4463   -41392
4464    75252
4465    89446
4466   -19120
4467  -101804
4468   -43710
4469    74270
4470    89294
4471   -16678
4472  -101270
4473   -47739
4474    71123
4475    93505
4476   -13212
4477  -102666
4478   -52428
4479    69440
4480    94740
4481    -8141
4482  -100463
4483   -56093
4484    68275
4485    96967
4486    -5526
4487   -99641
4488   -57782
4489    61934
4490    98855
4491      271
4492   -98752
4493   -61540
4494    61777
4495    98062
4496     1897
4497   -94325
4498   -64186
4499    53266
4500   101420
4501     8205
4502   -94715
4503   -66993
4504    52776
4505    99179
4506    10716
4507   -90891
4508   -69295
4509    46719
4510    99117
4511    15932
4512   -90733
4513   -71173
4514    45320
4515    99467
4516    19146
4517   -87867
4518   -75552
4519    40621
4520   101360
4521    21157
4522   -86539
4523   -76884
4524    36565
4525   101356
4526    29461
4527   -84964
4528   -83710
4529    35527
4530   103285
4531    29753
4532   -82325
4533   -82742
4534    28990
4535   104071
4536    35483
4537   -80548
4538   -86494
4539    28584
4540   101915
4541    37012
4542   -76460
4543   -88783
4544    19732
4545   101510
4546    42338
4547   -73703
4548   -88330
4549    18390
4550    99409
4551    46259
4552   -69283
4553   -91017
4554    15596
4555   100220
4556    47164
4557   -68024
4558   -88952
4559     9465
4560    96758
4561    53600
4562   -65051
4563   -94028
4564     7201
4565    97156
4566    53152
4567   -61778
4568   -93127
4569     1272
4570    95603
4571    59671
4572   -60310
4573   -96532
4574       40
4575    93886
4576    61039
4577   -55356
4578   -97054
4579    -4595
4580    95752
4581    65143
4582   -54212
4583   -97543
4584   -10039
4585    91383
4586    67892
4587   -49896
4588  -101518
4589   -13358
4590    92184
4591    68292
4592   -46728
4593   -96767
4594   -18253
4595    85634
4596    73853
4597   -41877
4598   -99718
4599   -20352
4600    87162
4601    72289
4602   -37277
4603   -96506
4604   -25849
4605    82432
4606    79382
4607   -35476
4608  -100735
4609   -26080
4610    79242
4611    77993
4612   -28143
4613   -98880
4614   -33224
4615    80219
4616    83290
4617   -28865
4618   -98287
4619   -32928
4620    74780
4621    84646
4622   -21508
4623  -102408
4624   -40423
4625    78799
4626    86067
4627   -20718
4628   -96781
4629   -41898
4630    70348
4631    89306
4632   -15374
4633  -101788
4634   -47200
4635    71522
4636    89277
4637   -13429
4638   -94813
4639   -50460
4640    65639
4641    92999
4642    -8230
4643   -95949
4644   -51861
4645    63111
4646    90606
4647    -3616
4648   -92831
4649   -56620
4650    60166
4651    94105
4652    -2665
4653   -92558
4654   -57566
4655    52248
4656    93774
4657     8233
4658   -93052
4659   -64540
4660    54602
4661    96678
4662     4138
4663   -88494
4664   -63575
4665    47148
4666    97217
4667    14925
4668   -91264
4669   -69428
4670    48939
4671    97697
4672    13320
4673   -87736
4674   -72027
4675    41244
4676    99238
4677    20315
4678   -88697
4679   -73411
4680    41261
4681    97472
4682    24491
4683   -81949
4684   -77577
4685    37669
4686   100077
4687    25362
4688   -81484
4689   -76503
4690    30307
4691    95588
4692    32065
4693   -78056
4694   -82015
4695    29196
4696    98533
4697    31825
4698   -75462
4699   -80603
4700    21176
4701    95692
4702    40354
4703   -74305
4704   -84517
4705    22853
4706    95723
4707    40062
4708   -68840
4709   -84436
4710    14434
4711    96885
4712    44241
4713   -69446
4714   -86083
4715    13306
4716    94118
4717    48515
4718   -65792
4719   -91513
4720     8552
4721    96599
4722    48942
4723   -63759
4724   -89720
4725     5185
4726    92816
4727    56842
4728   -59245
4729   -94992
4730     2573
4731    94258
4732    54997
4733   -57653
4734   -91377
4735    -3716
4736    89430
4737    60726
4738   -52753
4739   -94607
4740    -5632
4741    89698
4742    61838
4743   -48855
4744   -93029
4745   -12415
4746    87305
4747    66685
4748   -46165
4749   -92626
4750   -13188
4751    83240
4752    67494
4753   -40530
4754   -95535
4755   -18584
4756    84586
4757    69979
4758   -40825
4759   -94281
4760   -21242
4761    80045
4762    74289
4763   -34914
4764   -98549
4765   -24951
4766    81304
4767    74927
4768   -33315
4769   -95683
4770   -28706
4771    78002
4772    79897
4773   -29744
4774   -97151
4775   -30793
4776    76066
4777    78401
4778   -24992
4779   -95364
4780   -36750
4781    74481
4782    81843
4783   -21858
4784   -96523
4785   -37069
4786    69106
4787    81693
4788   -16472
4789   -93920
4790   -43053
4791    69033
4792    84005
4793   -14929
4794   -91480
4795   -44016
4796    61945
4797    85862
4798    -7682
4799   -92947
4800   -49167
4801    63523
4802    87007
4803    -7105
4804   -89567
4805   -50577
4806    58766
4807    89437
4808    -2910
4809   -91765
4810   -53563
4811    57392
4812    90030
4813     1497
4814   -90064
4815   -59976
4816    54710
4817    92300
4818     3357
4819   -89075
4820   -59845
4821    49634
4822    92338
4823     9530
4824   -87543
4825   -65114
4826    47782
4827    94890
4828    10274
4829   -85057
4830   -65458
4831    42630
4832    91528
4833    16663
4834   -83030
4835   -69636
4836    40519
4837    92197
4838    18146
4839   -80248
4840   -70619
4841    35137
4842    92404
4843    22015
4844   -78687
4845   -72531
4846    33265
4847    91166
4848    27473
4849   -75241
4850   -73449
4851    29950
4852    94207
4853    28820
4854   -76422
4855   -75938
4856    24603
4857    92589
4858    33281
4859   -72026
4860   -80470
4861    23356
4862    95793
4863    36236
4864   -71657
4865   -81254
4866    18468
4867    92970
4868    41051
4869   -67856
4870   -84953
4871    16358
4872    92803
4873    42930
4874   -65653
4875   -85996
4876    11331
4877    92021
4878    45635
4879   -62580
4880   -85809
4881     8950
4882    89600
4883    48667
4884   -57379
4885   -86774
4886     3824
4887    90183
4888    50110
4889   -55640
4890   -85850
4891      603
4892    85607
4893    55503
4894   -51327
4895   -89860
4896    -4128
4897    87512
4898    57312
4899   -51274
4900   -88204
4901    -6744
4902    84676
4903    61625
4904   -46479
4905   -90304
4906   -10485
4907    85227
4908    64421
4909   -44766
4910   -91120
4911   -14804
4912    81990
4913    66884
4914   -40761
4915   -92445
4916   -16654
4917    79843
4918    68198
4919   -36132
4920   -93718
4921   -23350
4922    80207
4923    71016
4924   -34123
4925   -92060
4926   -23501
4927    75776
4928    71809
4929   -29000
4930   -91443
4931   -28945
4932    74198
4933    74347
4934   -27840
4935   -89372
4936   -29798
4937    70634
4938    75759
4939   -22081
4940   -90465
4941   -34942
4942    69546
4943    76832
4944   -21073
4945   -90497
4946   -38170
4947    66836
4948    80239
4949   -16641
4950   -89547
4951   -40171
4952    64579
4953    81779
4954   -11985
4955   -89534
4956   -45613
4957    61853
4958    84058
4959    -9695
4960   -89797
4961   -46135
4962    58564
4963    83965
4964    -5760
4965   -89108
4966   -52628
4967    56001
4968    86711
4969    -2289
4970   -87992
4971   -52260
4972    54226
4973    85762
4974     3573
4975   -85921
4976   -55433
4977    50839
4978    87375
4979     5028
4980   -82073
4981   -58330
4982    46785
4983    89003
4984     8951
4985   -82565
4986   -59554
4987    45068
4988    86175
4989    11719
4990   -77940
4991   -64352
4992    39990
4993    89947
4994    14988
4995   -78910
4996   -63413
4997    38837
4998    87733
4999    19343
5000   -76751
5001   -69862
5002    33648
5003    91455
5004    22153
5005   -76359
5006   -68817
5007    29958
5008    90273
5009    28164
5010   -74459
5011   -72935
5012    28854
5013    90603
5014    28662
5015   -69777
5016   -74294
5017    23650
5018    90328
5019    33318
5020   -72104
5021   -76999
5022    22352
5023    87427
5024    34464
5025   -65123
5026   -78849
5027    16084
5028    89782
5029    38660
5030   -65631
5031   -77999
5032    15411
5033    85513
5034    40596
5035   -60258
5036   -80136
5037    10971
5038    87956
5039    44105
5040   -59285
5041   -80318
5042     7287
5043    85902
5044    48672
5045   -57089
5046   -84050
5047     4701
5048    86393
5049    50144
5050   -52122
5051   -83256
5052    -2100
5053    85161
5054    54736
5055   -52798
5056   -85852
5057    -2216
5058    83988
5059    56054
5060   -45217
5061   -85378
5062    -7947
5063    84815
5064    60732
5065   -47166
5066   -87570
5067    -9154
5068    78025
5069    62030
5070   -40380
5071   -87818
5072   -14600
5073    79829
5074    62354
5075   -37099
5076   -85494
5077   -17072
5078    74909
5079    66380
5080   -35805
5081   -87669
5082   -17900
5083    74482
5084    64831
5085   -30328
5086   -85731
5087   -26797
5088    73701
5089    69941
5090   -30973
5091   -87759
5092   -25882
5093    69544
5094    71303
5095   -24134
5096   -88298
5097   -32255
5098    70122
5099    75364
5100   -23204
5101   -88247
5102   -32587
5103    64129
5104    76204
5105   -17164
5106   -89809
5107   -36944
5108    65388
5109    77943
5110   -16453
5111   -86099
5112   -40527
5113    60670
5114    80357
5115   -11967
5116   -87813
5117   -41261
5118    59267
5119    77041
5120    -8281
5121   -83416
5122   -46234
5123    55385
5124    81756
5125    -7954
5126   -84689
5127   -45969
5128    52672
5129    79330
5130     -568
5131   -81791
5132   -52443
5133    51069
5134    83716
5135      528
5136   -81170
5137   -52052
5138    46237
5139    81809
5140     7795
5141   -81412
5142   -57562
5143    47366
5144    86067
5145     7439
5146   -77190
5147   -59184
5148    41171
5149    88178
5150    12802
5151   -80030
5152   -59897
5153    39910
5154    84196
5155    15978
5156   -74365
5157   -65282
5158    34919
5159    89663
5160    17113
5161   -76605
5162   -64344
5163    32225
5164    84469
5165    23996
5166   -71114
5167   -69601
5168    30012
5169    88539
5170    22864
5171   -69645
5172   -67268
5173    24187
5174    85038
5175    28776
5176   -68941
5177   -71201
5178    24871
5179    83728
5180    28666
5181   -64111
5182   -72055
5183    17189
5184    85356
5185    35148
5186   -66114
5187   -73887
5188    18202
5189    83375
5190    36849
5191   -58351
5192   -77967
5193    10638
5194    88541
5195    40384
5196   -61362
5197   -76140
5198    11063
5199    82257
5200    45242
5201   -56155
5202   -81510
5203     6027
5204    84808
5205    45280
5206   -54626
5207   -79532
5208     2804
5209    82881
5210    50838
5211   -51756
5212   -81553
5213      707
5214    80306
5215    50971
5216   -46136
5217   -80034
5218    -5638
5219    79818
5220    54421
5221   -47854
5222   -81243
5223    -4635
5224    75624
5225    56019
5226   -40054
5227   -83818
5228   -10211
5229    77002
5230    59162
5231   -39829
5232   -81129
5233   -12378
5234    72963
5235    61232
5236   -34637
5237   -85689
5238   -17878
5239    74179
5240    62719
5241   -32772
5242   -83452
5243   -22229
5244    71059
5245    67452
5246   -29652
5247   -87211
5248   -23415
5249    69563
5250    65923
5251   -24735
5252   -83272
5253   -29808
5254    68551
5255    72846
5256   -25994
5257   -85421
5258   -28897
5259    64239
5260    71080
5261   -17679
5262   -83991
5263   -34139
5264    64240
5265    72117
5266   -18604
5267   -82200
5268   -34356
5269    58088
5270    73812
5271   -13279
5272   -83516
5273   -37421
5274    59399
5275    72327
5276   -10858
5277   -79705
5278   -41871
5279    54969
5280    77514
5281    -7529
5282   -82583
5283   -43033
5284    54501
5285    75376
5286    -3059
5287   -79483
5288   -48618
5289    51247
5290    79388
5291     -701
5292   -80716
5293   -48494
5294    48068
5295    80147
5296     4202
5297   -79322
5298   -54850
5299    45452
5300    82837
5301     4828
5302   -76467
5303   -54669
5304    41423
5305    83614
5306    10236
5307   -76020
5308   -56133
5309    40555
5310    79601
5311    11780
5312   -71857
5313   -60652
5314    34771
5315    83399
5316    15553
5317   -73728
5318   -59031
5319    34754
5320    80117
5321    19486
5322   -69422
5323   -62950
5324    30984
5325    83483
5326    19989
5327   -68688
5328   -62495
5329    27586
5330    81267
5331    25498
5332   -67188
5333   -68238
5334    25437
5335    80628
5336    26350
5337   -63042
5338   -70924
5339    20514
5340    83507
5341    33500
5342   -65268
5343   -69738
5344    18923
5345    81478
5346    33517
5347   -58789
5348   -74000
5349    13824
5350    84205
5351    37636
5352   -59142
5353   -72359
5354    11870
5355    78947
5356    39983
5357   -54402
5358   -76099
5359     9050
5360    80547
5361    41145
5362   -53542
5363   -73335
5364     5022
5365    77995
5366    46141
5367   -49735
5368   -76959
5369     4041
5370    77522
5371    45378
5372   -46534
5373   -76031
5374    -1732
5375    77200
5376    50795
5377   -47761
5378   -78329
5379    -2491
5380    73473
5381    51446
5382   -40342
5383   -79939
5384    -8944
5385    74684
5386    55593
5387   -39833
5388   -79960
5389   -10777
5390    71573
5391    57914
5392   -36050
5393   -82661
5394   -15470
5395    72650
5396    58033
5397   -34744
5398   -78900
5399   -18410
5400    69674
5401    62813
5402   -32038
5403   -82833
5404   -17771
5405    67525
5406    62103
5407   -26861
5408   -79192
5409   -25399
5410    66373
5411    66759
5412   -26177
5413   -80376
5414   -23377
5415    63404
5416    63697
5417   -21512
5418   -80206
5419   -29300
5420    62549
5421    67414
5422   -20749
5423   -79293
5424   -28841
5425    58340
5426    69812
5427   -14987
5428   -80443
5429   -33835
5430    58008
5431    70399
5432   -12888
5433   -77861
5434   -39825
5435    54921
5436    74173
5437    -8521
5438   -80415
5439   -39401
5440    53501
5441    73250
5442    -4804
5443   -76696
5444   -44468
5445    51080
5446    76184
5447    -3889
5448   -77710
5449   -43703
5450    47781
5451    75224
5452      504
5453   -74543
5454   -48959
5455    45914
5456    78125
5457      780
5458   -74870
5459   -49005
5460    41259
5461    77571
5462     6996
5463   -73225
5464   -52396
5465    41035
5466    76095
5467     8085
5468   -70315
5469   -53939
5470    36685
5471    78415
5472    12198
5473   -71979
5474   -55891
5475    34566
5476    76987
5477    16203
5478   -67110
5479   -60634
5480    31525
5481    79898
5482    18854
5483   -68054
5484   -61371
5485    27548
5486    79448
5487    22151
5488   -65073
5489   -64745
5490    26766
5491    81350
5492    24068
5493   -64334
5494   -64786
5495    20773
5496    78463
5497    28684
5498   -62390
5499   -67154
5500    20651
5501    78568
5502    28399
5503   -58738
5504   -67558
5505    16869
5506    79050
5507    32287
5508   -58141
5509   -66205
5510    14474
5511    77190
5512    33664
5513   -54346
5514   -70652
5515    10474
5516    76822
5517    37038
5518   -52501
5519   -69901
5520     7518
5521    75661
5522    42515
5523   -50479
5524   -73526
5525     4744
5526    76815
5527    45264
5528   -47551
5529   -74818
5530      226
5531    75116
5532    47796
5533   -44570
5534   -76796
5535    -2072
5536    73296
5537    48265
5538   -41554
5539   -76726
5540    -6387
5541    72854
5542    52573
5543   -40531
5544   -75555
5545    -7695
5546    69880
5547    53197
5548   -37199
5549   -77228
5550   -11141
5551    70933
5552    54497
5553   -35232
5554   -75658
5555   -13845
5556    68301
5557    56425
5558   -32492
5559   -76960
5560   -15340
5561    66188
5562    56409
5563   -29244
5564   -76024
5565   -19609
5566    64645
5567    60987
5568   -26404
5569   -76912
5570   -22726
5571    62522
5572    63060
5573   -22766
5574   -76994
5575   -26520
5576    60954
5577    64331
5578   -20453
5579   -77742
5580   -28500
5581    58559
5582    66275
5583   -16818
5584   -76936
5585   -32824
5586    57374
5587    68258
5588   -14132
5589   -75425
5590   -34520
5591    54703
5592    69123
5593   -10074
5594   -76249
5595   -36096
5596    52742
5597    69613
5598    -8933
5599   -73924
5600   -38372
5601    50579
5602    71172
5603    -6443
5604   -73091
5605   -41839
5606    47089
5607    70887
5608    -2573
5609   -72359
5610   -42783
5611    45642
5612    72561
5613      -22
5614   -72570
5615   -46383
5616    42964
5617    74190
5618     3287
5619   -72454
5620   -48803
5621    40442
5622    73359
5623     7455
5624   -70384
5625   -52220
5626    37220
5627    75292
5628     9947
5629   -67870
5630   -53148
5631    34308
5632    76661
5633    14152
5634   -67037
5635   -56032
5636    32275
5637    75623
5638    16429
5639   -65669
5640   -58520
5641    30413
5642    76202
5643    18919
5644   -63617
5645   -57958
5646    26220
5647    75602
5648    20513
5649   -62847
5650   -60214
5651    25378
5652    76523
5653    20434
5654   -59846
5655   -62027
5656    21772
5657    75600
5658    27400
5659   -59625
5660   -63104
5661    18269
5662    74822
5663    29127
5664   -56127
5665   -63497
5666    15212
5667    75968
5668    33189
5669   -54583
5670   -67004
5671    12724
5672    74243
5673    36362
5674   -52130
5675   -69065
5676     8071
5677    72551
5678    38101
5679   -51513
5680   -69918
5681     6022
5682    72410
5683    40711
5684   -46336
5685   -71158
5686     2823
5687    73399
5688    41943
5689   -45893
5690   -70068
5691     -945
5692    71237
5693    45355
5694   -43813
5695   -70908
5696    -2902
5697    71325
5698    45199
5699   -39889
5700   -72648
5701    -4758
5702    68633
5703    49577
5704   -37849
5705   -72026
5706    -7424
5707    67499
5708    50571
5709   -36211
5710   -73999
5711    -9827
5712    67985
5713    53115
5714   -32400
5715   -73896
5716   -14292
5717    62364
5718    55828
5719   -29833
5720   -75174
5721   -15828
5722    62292
5723    57740
5724   -26206
5725   -74897
5726   -20585
5727    61812
5728    59950
5729   -25000
5730   -74278
5731   -21946
5732    59544
5733    61968
5734   -20931
5735   -74348
5736   -25581
5737    58034
5738    61792
5739   -19207
5740   -73703
5741   -27546
5742    55891
5743    63477
5744   -16175
5745   -73216
5746   -29267
5747    55075
5748    63682
5749   -13197
5750   -71125
5751   -30834
5752    51582
5753    66529
5754   -10490
5755   -73674
5756   -35555
5757    51920
5758    66594
5759    -8293
5760   -71068
5761   -37679
5762    46814
5763    69078
5764    -3726
5765   -70782
5766   -40111
5767    46341
5768    69431
5769     -502
5770   -70176
5771   -44580
5772    42509
5773    71039
5774      670
5775   -69107
5776   -45118
5777    39196
5778    71078
5779     6583
5780   -68829
5781   -47698
5782    38055
5783    71259
5784     6604
5785   -66481
5786   -49200
5787    34546
5788    72566
5789     9320
5790   -65481
5791   -50857
5792    33493
5793    71020
5794    11475
5795   -63244
5796   -52599
5797    30688
5798    72255
5799    14345
5800   -63526
5801   -54431
5802    28387
5803    72093
5804    17580
5805   -61226
5806   -56676
5807    24881
5808    72309
5809    19772
5810   -58188
5811   -58055
5812    21377
5813    72764
5814    25256
5815   -57515
5816   -60863
5817    18625
5818    72925
5819    26345
5820   -56021
5821   -60878
5822    14334
5823    71571
5824    30313
5825   -54641
5826   -62668
5827    14048
5828    70142
5829    32873
5830   -50322
5831   -64926
5832    10030
5833    71358
5834    33375
5835   -49419
5836   -64409
5837     9160
5838    69474
5839    35668
5840   -47067
5841   -67426
5842     7712
5843    70645
5844    35665
5845   -45537
5846   -66269
5847     2360
5848    69013
5849    41037
5850   -42647
5851   -67717
5852      434
5853    68166
5854    42311
5855   -40421
5856   -68646
5857    -2678
5858    67512
5859    45869
5860   -38830
5861   -69260
5862    -5595
5863    65260
5864    47491
5865   -35809
5866   -69910
5867    -8903
5868    65150
5869    50196
5870   -33480
5871   -68392
5872   -12633
5873    62202
5874    52921
5875   -29803
5876   -71585
5877   -14079
5878    62140
5879    52283
5880   -27918
5881   -71045
5882   -16619
5883    60393
5884    55288
5885   -26452
5886   -71796
5887   -16871
5888    59259
5889    55947
5890   -23172
5891   -70240
5892   -22137
5893    58399
5894    56923
5895   -22302
5896   -69792
5897   -23369
5898    53908
5899    58181
5900   -16395
5901   -71824
5902   -27892
5903    54528
5904    60329
5905   -16128
5906   -69835
5907   -29901
5908    49716
5909    62356
5910   -11419
5911   -70825
5912   -30741
5913    49648
5914    61760
5915    -8832
5916   -69779
5917   -35986
5918    46406
5919    65987
5920    -6997
5921   -69712
5922   -36319
5923    45362
5924    64177
5925    -3715
5926   -67840
5927   -40721
5928    42633
5929    67265
5930    -1979
5931   -67199
5932   -39977
5933    40765
5934    67504
5935     2320
5936   -67423
5937   -43276
5938    39473
5939    66773
5940     2731
5941   -64240
5942   -44628
5943    36286
5944    67345
5945     7152
5946   -63624
5947   -44817
5948    34599
5949    69359
5950     9395
5951   -61559
5952   -49077
5953    30515
5954    69784
5955    12565
5956   -61310
5957   -51600
5958    28785
5959    68270
5960    16528
5961   -58102
5962   -53488
5963    25477
5964    68954
5965    18563
5966   -58269
5967   -54356
5968    21745
5969    68515
5970    23169
5971   -57274
5972   -57425
5973    20485
5974    69279
5975    22668
5976   -54631
5977   -57659
5978    17673
5979    70702
5980    26489
5981   -53292
5982   -60006
5983    16276
5984    67463
5985    27159
5986   -51161
5987   -60526
5988    13424
5989    70248
5990    29392
5991   -49297
5992   -61015
5993    11362
5994    67430
5995    33090
5996   -48107
5997   -63468
5998     7852
5999    68035
6000    34405
6001   -45837
6002   -63540
6003     3941
6004    66742
6005    37782
6006   -43130
6007   -65699
6008     2909
6009    67049
6010    39591
6011   -39897
6012   -65433
6013    -1912
6014    65863
6015    44613
6016   -38885
6017   -66507
6018    -2873
6019    63335
6020    43595
6021   -36470
6022   -67777
6023    -5795
6024    63837
6025    45494
6026   -34496
6027   -66441
6028    -8069
6029    61928
6030    48197
6031   -32444
6032   -69161
6033   -10806
6034    61745
6035    47981
6036   -29231
6037   -66990
6038   -12926
6039    59948
6040    50954
6041   -27083
6042   -69724
6043   -14088
6044    57929
6045    52609
6046   -24105
6047   -67300
6048   -18853
6049    56726
6050    54338
6051   -21780
6052   -68398
6053   -21989
6054    53597
6055    55539
6056   -17281
6057   -68551
6058   -24451
6059    53436
6060    57097
6061   -15441
6062   -67796
6063   -28165
6064    50152
6065    59304
6066   -13906
6067   -69512
6068   -29325
6069    48934
6070    59882
6071   -11367
6072   -66608
6073   -31563
6074    46129
6075    62112
6076   -10370
6077   -66235
6078   -31979
6079    44352
6080    61756
6081    -6022
6082   -66089
6083   -36358
6084    43468
6085    63162
6086    -4714
6087   -64552
6088   -36483
6089    40873
6090    63630
6091     -688
6092   -63991
6093   -40482
6094    40085
6095    63337
6096     2488
6097   -62285
6098   -42927
6099    34594
6100    65085
6101     5216
6102   -61824
6103   -43614
6104    34199
6105    65156
6106     7634
6107   -59207
6108   -47126
6109    30542
6110    67461
6111     9657
6112   -60176
6113   -47281
6114    29515
6115    65923
6116    13439
6117   -58072
6118   -50251
6119    27376
6120    67553
6121    14171
6122   -57119
6123   -49005
6124    22927
6125    68114
6126    18262
6127   -56235
6128   -53037
6129    24017
6130    65834
6131    19179
6132   -53614
6133   -53435
6134    19409
6135    66384
6136    22705
6137   -53429
6138   -54981
6139    19755
6140    66569
6141    24484
6142   -50703
6143   -57498
6144    14377
6145    67461
6146    28491
6147   -49074
6148   -58878
6149    11580
6150    65481
6151    30685
6152   -46151
6153   -60295
6154    10357
6155    64546
6156    31562
6157   -44497
6158   -59887
6159     5805
6160    64450
6161    34154
6162   -43118
6163   -62284
6164     4597
6165    62341
6166    34903
6167   -40056
6168   -61229
6169      -91
6170    64172
6171    37990
6172   -40880
6173   -62118
6174      351
6175    62210
6176    38915
6177   -37152
6178   -63783
6179    -3711
6180    61074
6181    41449
6182   -35239
6183   -63769
6184    -4460
6185    59498
6186    44960
6187   -31893
6188   -65866
6189    -8656
6190    59368
6191    44824
6192   -29724
6193   -63416
6194   -11959
6195    58040
6196    48390
6197   -28490
6198   -66294
6199   -13745
6200    57529
6201    49042
6202   -24940
6203   -65342
6204   -17007
6205    56201
6206    51303
6207   -22648
6208   -65388
6209   -18658
6210    52065
6211    54177
6212   -20380
6213   -66346
6214   -21767
6215    51649
6216    53701
6217   -18330
6218   -65351
6219   -22641
6220    49541
6221    55813
6222   -15966
6223   -65346
6224   -24313
6225    49313
6226    55388
6227   -13165
6228   -64846
6229   -28470
6230    47018
6231    58296
6232   -11433
6233   -63866
6234   -29043
6235    44220
6236    57676
6237    -7010
6238   -63545
6239   -33072
6240    43982
6241    59507
6242    -5346
6243   -63099
6244   -33971
6245    40458
6246    60730
6247    -1790
6248   -60655
6249   -36797
6250    39933
6251    60496
6252      486
6253   -59599
6254   -39682
6255    34565
6256    61832
6257     2384
6258   -60587
6259   -40147
6260    35131
6261    62567
6262     4378
6263   -58416
6264   -43695
6265    32328
6266    63480
6267     7485
6268   -58429
6269   -42617
6270    30306
6271    62468
6272    10133
6273   -57064
6274   -45940
6275    28937
6276    64175
6277    10976
6278   -56606
6279   -47927
6280    25155
6281    63421
6282    14700
6283   -55798
6284   -48743
6285    24235
6286    64102
6287    16358
6288   -53318
6289   -51888
6290    20042
6291    64181
6292    20400
6293   -51909
6294   -52431
6295    17637
6296    63386
6297    23027
6298   -49571
6299   -54019
6300    16091
6301    63821
6302    24260
6303   -47420
6304   -54031
6305    13214
6306    62509
6307    27682
6308   -45924
6309   -56050
6310    10603
6311    62766
6312    27736
6313   -44555
6314   -55901
6315     7941
6316    62766
6317    31480
6318   -44022
6319   -58447
6320     7663
6321    62309
6322    32153
6323   -40112
6324   -59783
6325     2557
6326    62347
6327    34155
6328   -40727
6329   -60607
6330     2675
6331    61057
6332    37035
6333   -37323
6334   -60228
6335     -827
6336    59594
6337    38613
6338   -33842
6339   -61657
6340    -5042
6341    58161
6342    42436
6343   -31147
6344   -62296
6345    -6577
6346    57234
6347    43632
6348   -29465
6349   -61407
6350    -9872
6351    56595
6352    45225
6353   -28325
6354   -62263
6355   -11877
6356    54830
6357    44982
6358   -24736
6359   -62345
6360   -14354
6361    53103
6362    47956
6363   -23428
6364   -64008
6365   -17053
6366    52439
6367    48987
6368   -21414
6369   -62873
6370   -19189
6371    52396
6372    50614
6373   -19843
6374   -61959
6375   -19654
6376    49337
6377    51787
6378   -16631
6379   -62808
6380   -23170
6381    47732
6382    52102
6383   -13398
6384   -62033
6385   -25530
6386    45217
6387    55308
6388   -11222
6389   -62986
6390   -27397
6391    43190
6392    55405
6393    -8137
6394   -61785
6395   -29890
6396    42368
6397    55565
6398    -6201
6399   -60948
6400   -31814
6401    40007
6402    57406
6403    -3593
6404   -60509
6405   -34242
6406    38356
6407    57820
6408    -2529
6409   -59321
6410   -34994
6411    37646
6412    59961
6413      654
6414   -58074
6415   -36710
6416    35820
6417    61487
6418     2774
6419   -58000
6420   -39492
6421    32044
6422    61039
6423     4518
6424   -57242
6425   -40772
6426    30276
6427    61271
6428     6641
6429   -55686
6430   -41855
6431    28315
6432    61411
6433    11892
6434   -54843
6435   -44518
6436    25656
6437    61585
6438    13835
6439   -52973
6440   -46999
6441    23419
6442    61708
6443    15678
6444   -52289
6445   -47949
6446    20976
6447    61096
6448    17917
6449   -49990
6450   -49725
6451    19214
6452    61486
6453    18874
6454   -48974
6455   -49839
6456    16439
6457    61955
6458    21515
6459   -48538
6460   -51584
6461    15202
6462    61970
6463    23988
6464   -47653
6465   -51962
6466    12141
6467    61835
6468    26702
6469   -44603
6470   -54240
6471    11275
6472    61612
6473    28097
6474   -42698
6475   -55584
6476     8040
6477    60247
6478    31601
6479   -39832
6480   -55866
6481     4400
6482    58230
6483    32147
6484   -38810
6485   -57304
6486     2304
6487    58295
6488    34236
6489   -37108
6490   -56642
6491      151
6492    56943
6493    37781
6494   -33453
6495   -58509
6496    -2943
6497    56807
6498    37336
6499   -32174
6500   -59176
6501    -6444
6502    55977
6503    40139
6504   -30482
6505   -58612
6506    -7018
6507    55929
6508    40795
6509   -28978
6510   -60601
6511    -8133
6512    53984
6513    44090
6514   -27163
6515   -60092
6516   -10725
6517    52281
6518    45821
6519   -25850
6520   -60657
6521   -13583
6522    50433
6523    45736
6524   -23060
6525   -58538
6526   -16393
6527    48789
6528    49115
6529   -19207
6530   -60303
6531   -18331
6532    48022
6533    48955
6534   -16984
6535   -59819
6536   -20812
6537    45839
6538    50742
6539   -13227
6540   -59952
6541   -22739
6542    45590
6543    52295
6544   -11824
6545   -59494
6546   -25522
6547    43101
6548    52870
6549   -10684
6550   -59553
6551   -26156
6552    42854
6553    53504
6554    -7362
6555   -58793
6556   -29880
6557    41087
6558    55357
6559    -7831
6560   -57524
6561   -30814
6562    39355
6563    55883
6564    -3967
6565   -58303
6566   -32568
6567    37256
6568    56476
6569    -1497
6570   -56986
6571   -33585
6572    34657
6573    56938
6574     -226
6575   -56344
6576   -36276
6577    32560
6578    56994
6579     4138
6580   -55598
6581   -39699
6582    31020
6583    57091
6584     5254
6585   -54181
6586   -39709
6587    28205
6588    56638
6589     9338
6590   -52411
6591   -40510
6592    25340
6593    57808
6594    10678
6595   -51173
6596   -43233
6597    24378
6598    58533
6599    12815
6600   -50427
6601   -44696
6602    23178
6603    58771
6604    13951
6605   -48603
6606   -46847
6607    19930
6608    61077
6609    17271
6610   -49444
6611   -47186
6612    18763
6613    58988
6614    19582
6615   -47861
6616   -49223
6617    15716
6618    59549
6619    21075
6620   -45685
6621   -50230
6622    12912
6623    59310
6624    22865
6625   -42870
6626   -51916
6627    11294
6628    58492
6629    24574
6630   -41181
6631   -51190
6632     8582
6633    57723
6634    27946
6635   -39597
6636   -54489
6637     7206
6638    57130
6639    30656
6640   -37805
6641   -54618
6642     3347
6643    56551
6644    31591
6645   -37957
6646   -54727
6647     2095
6648    55987
6649    32605
6650   -34354
6651   -55637
6652     -944
6653    56507
6654    33970
6655   -33828
6656   -54900
6657    -1699
6658    54086
6659    35450
6660   -30290
6661   -57364
6662    -4803
6663    53669
6664    37031
6665   -30614
6666   -56315
6667    -6250
6668    50662
6669    40476
6670   -26866
6671   -57993
6672    -9460
6673    50987
6674    41280
6675   -24880
6676   -56682
6677   -11645
6678    50053
6679    42751
6680   -22190
6681   -56580
6682   -13021
6683    48196
6684    43993
6685   -20428
6686   -56426
6687   -17911
6688    46325
6689    46222
6690   -19298
6691   -57763
6692   -16649
6693    46023
6694    47023
6695   -15555
6696   -57411
6697   -19550
6698    46882
6699    48729
6700   -15378
6701   -57693
6702   -21887
6703    43782
6704    50314
6705   -13256
6706   -57978
6707   -23205
6708    41657
6709    49654
6710   -10080
6711   -56712
6712   -25748
6713    40987
6714    52009
6715    -8317
6716   -56487
6717   -28250
6718    37502
6719    52952
6720    -4913
6721   -56719
6722   -29546
6723    35660
6724    53989
6725    -3288
6726   -55050
6727   -31969
6728    32417
6729    53585
6730       80
6731   -54075
6732   -34221
6733    32964
6734    53743
6735     2506
6736   -53101
6737   -35377
6738    30043
6739    54935
6740     3870
6741   -53408
6742   -37809
6743    30813
6744    55630
6745     6102
6746   -51100
6747   -38359
6748    27745
6749    57095
6750     7605
6751   -50612
6752   -40294
6753    25524
6754    56345
6755    10578
6756   -50408
6757   -42356
6758    24084
6759    57201
6760    11159
6761   -47651
6762   -42467
6763    21504
6764    57081
6765    14517
6766   -46498
6767   -45209
6768    18024
6769    57370
6770    16135
6771   -46257
6772   -45932
6773    15948
6774    56587
6775    19036
6776   -43155
6777   -46032
6778    15278
6779    56205
6780    21104
6781   -41053
6782   -47733
6783    12787
6784    56868
6785    23369
6786   -41754
6787   -48687
6788    10459
6789    56082
6790    24765
6791   -39813
6792   -51570
6793     9211
6794    56241
6795    26745
6796   -38968
6797   -51040
6798     6536
6799    54986
6800    28622
6801   -38509
6802   -52852
6803     4821
6804    54890
6805    30254
6806   -35130
6807   -52815
6808     1447
6809    53757
6810    31894
6811   -31790
6812   -52402
6813     -769
6814    52548
6815    34643
6816   -30616
6817   -53693
6818    -4036
6819    52940
6820    36180
6821   -28605
6822   -53477
6823    -4755
6824    49391
6825    37229
6826   -26772
6827   -53857
6828    -7621
6829    50430
6830    38063
6831   -25759
6832   -53826
6833    -9294
6834    49438
6835    40678
6836   -24438
6837   -55857
6838   -11916
6839    46739
6840    41190
6841   -21707
6842   -55184
6843   -13525
6844    47606
6845    43520
6846   -20457
6847   -55898
6848   -15202
6849    46058
6850    45000
6851   -17501
6852   -56012
6853   -18271
6854    43959
6855    47098
6856   -14892
6857   -54829
6858   -19327
6859    42743
6860    46513
6861   -13026
6862   -55458
6863   -21572
6864    42701
6865    46915
6866   -11100
6867   -53369
6868   -24254
6869    39203
6870    48864
6871    -7936
6872   -53757
6873   -24946
6874    36591
6875    49244
6876    -6407
6877   -53494
6878   -27011
6879    36185
6880    51094
6881    -4625
6882   -52405
6883   -29843
6884    34760
6885    50567
6886    -1938
6887   -53682
6888   -30460
6889    34327
6890    52071
6891     -650
6892   -52724
6893   -31528
6894    31052
6895    53046
6896     1380
6897   -52271
6898   -33950
6899    30025
6900    54256
6901     3187
6902   -51084
6903   -36904
6904    26828
6905    53438
6906     6054
6907   -49662
6908   -38532
6909    25926
6910    52884
6911     7604
6912   -46934
6913   -39091
6914    23733
6915    53899
6916     9927
6917   -46978
6918   -40000
6919    21272
6920    53413
6921    13301
6922   -45656
6923   -41199
6924    17675
6925    54505
6926    13397
6927   -44643
6928   -41893
6929    17454
6930    52742
6931    18114
6932   -43000
6933   -43923
6934    16743
6935    55312
6936    18197
6937   -42391
6938   -45029
6939    13292
6940    54045
6941    21789
6942   -41735
6943   -46440
6944    13436
6945    54863
6946    21175
6947   -40097
6948   -47720
6949     9840
6950    54213
6951    24564
6952   -38901
6953   -48162
6954     7939
6955    51776
6956    25907
6957   -37050
6958   -49423
6959     4977
6960    52850
6961    27524
6962   -34694
6963   -48400
6964     2932
6965    51237
6966    30128
6967   -31990
6968   -50009
6969      147
6970    51481
6971    29510
6972   -31598
6973   -50243
6974    -1906
6975    50415
6976    32544
6977   -29756
6978   -52173
6979    -2303
6980    49616
6981    34390
6982   -27040
6983   -51766
6984    -4137
6985    50544
6986    36995
6987   -26632
6988   -52822
6989    -5362
6990    49392
6991    38756
6992   -24733
6993   -53605
6994    -9871
6995    48051
6996    39113
6997   -22359
6998   -52722
6999   -11606
7000    47524
7001    40201
7002   -20831
7003   -52470
7004   -13241
7005    45435
7006    40697
7007   -18200
7008   -52170
7009   -14609
7010    42279
7011    43761
7012   -15896
7013   -52855
7014   -17712
7015    41690
7016    42877
7017   -13521
7018   -53006
7019   -18948
7020    40050
7021    45215
7022   -12798
7023   -52421
7024   -19893
7025    39398
7026    46821
7027   -11094
7028   -51433
7029   -22566
7030    38093
7031    47934
7032    -8445
7033   -52636
7034   -24299
7035    38079
7036    47349
7037    -5862
7038   -53663
7039   -26870
7040    35618
7041    50304
7042    -4049
7043   -52896
7044   -26777
7045    33321
7046    49962
7047    -1738
7048   -52156
7049   -30052
7050    32207
7051    50508
7052     -195
7053   -48703
7054   -31337
7055    30023
7056    51056
7057     2519
7058   -50367
7059   -32743
7060    27373
7061    49292
7062     2991
7063   -47400
7064   -34879
7065    26861
7066    49933
7067     6269
7068   -47623
7069   -36296
7070    23000
7071    51641
7072     8778
7073   -45489
7074   -36891
7075    22363
7076    53174
7077    10095
7078   -44385
7079   -37743
7080    19376
7081    52202
7082    11542
7083   -44335
7084   -40889
7085    18579
7086    50496
7087    14384
7088   -43866
7089   -42098
7090    15561
7091    53719
7092    16429
7093   -42029
7094   -42717
7095    15419
7096    52165
7097    18103
7098   -40444
7099   -44359
7100    12425
7101    51883
7102    19424
7103   -39090
7104   -44829
7105    11308
7106    51797
7107    22540
7108   -37852
7109   -44434
7110     8202
7111    51391
7112    23762
7113   -35742
7114   -46060
7115     6962
7116    50728
7117    24533
7118   -34044
7119   -46712
7120     5155
7121    49796
7122    26471
7123   -32937
7124   -48066
7125     1246
7126    49782
7127    29490
7128   -31803
7129   -48283
7130     1347
7131    49082
7132    31693
7133   -29723
7134   -51344
7135    -1224
7136    49842
7137    32263
7138   -28716
7139   -49494
7140    -2681
7141    48330
7142    33866
7143   -26656
7144   -49332
7145    -3841
7146    46900
7147    35553
7148   -25025
7149   -49684
7150    -7388
7151    45797
7152    36582
7153   -22803
7154   -50435
7155    -9314
7156    44056
7157    35914
7158   -20467
7159   -50152
7160   -10422
7161    42228
7162    37909
7163   -19038
7164   -50339
7165   -13002
7166    42677
7167    39824
7168   -17878
7169   -50676
7170   -13971
7171    42279
7172    40434
7173   -14619
7174   -51070
7175   -16652
7176    41952
7177    43566
7178   -12754
7179   -51813
7180   -18222
7181    38872
7182    44120
7183   -12434
7184   -50967
7185   -19816
7186    39308
7187    44964
7188   -10140
7189   -51041
7190   -22823
7191    38992
7192    45000
7193    -7647
7194   -49300
7195   -23941
7196    35035
7197    45777
7198    -4725
7199   -49661
7200   -26539
7201    33367
7202    44721
7203    -3397
7204   -49429
7205   -27481
7206    32118
7207    46635
7208    -1016
7209   -48285
7210   -28609
7211    29601
7212    47463
7213      603
7214   -48366
7215   -29043
7216    28764
7217    47965
7218     2110
7219   -47644
7220   -32182
7221    26863
7222    49150
7223     5160
7224   -46956
7225   -33136
7226    25292
7227    48715
7228     7132
7229   -44702
7230   -36395
7231    22706
7232    50695
7233     7714
7234   -44998
7235   -34530
7236    20824
7237    50190
7238     9697
7239   -43406
7240   -37721
7241    19193
7242    49586
7243    11462
7244   -43188
7245   -38162
7246    17466
7247    49638
7248    13630
7249   -41383
7250   -40895
7251    16428
7252    49460
7253    15648
7254   -38376
7255   -39529
7256    13141
7257    49452
7258    17760
7259   -38010
7260   -42760
7261    12280
7262    49642
7263    18904
7264   -37306
7265   -42822
7266     9645
7267    49827
7268    21074
7269   -35864
7270   -45271
7271     8057
7272    49589
7273    22797
7274   -34883
7275   -44638
7276     7339
7277    48998
7278    23307
7279   -32984
7280   -45262
7281     4774
7282    49263
7283    26778
7284   -32171
7285   -46588
7286     2861
7287    47879
7288    27856
7289   -29447
7290   -46339
7291     -136
7292    46648
7293    30275
7294   -28670
7295   -46817
7296    -1031
7297    46171
7298    30042
7299   -25985
7300   -46429
7301    -3678
7302    45227
7303    31375
7304   -26359
7305   -48695
7306    -6160
7307    44331
7308    33210
7309   -22821
7310   -49060
7311    -6699
7312    43611
7313    34136
7314   -22749
7315   -47889
7316    -9582
7317    43092
7318    36577
7319   -18845
7320   -49907
7321   -10867
7322    42261
7323    38737
7324   -17904
7325   -49344
7326   -12841
7327    42268
7328    39321
7329   -16886
7330   -49749
7331   -14370
7332    40252
7333    39405
7334   -16036
7335   -49343
7336   -16744
7337    38171
7338    41695
7339   -11789
7340   -49135
7341   -18390
7342    37444
7343    41949
7344    -9435
7345   -47652
7346   -19465
7347    36611
7348    41548
7349    -8994
7350   -48024
7351   -21012
7352    33685
7353    41836
7354    -7515
7355   -47617
7356   -23767
7357    33040
7358    44490
7359    -4619
7360   -46616
7361   -24283
7362    30921
7363    44439
7364    -3830
7365   -47406
7366   -27235
7367    30527
7368    46120
7369     -409
7370   -44729
7371   -28314
7372    28393
7373    46975
7374      490
7375   -46190
7376   -29876
7377    26851
7378    46127
7379     3689
7380   -45158
7381   -30478
7382    26034
7383    47726
7384     3350
7385   -44996
7386   -32279
7387    23068
7388    46764
7389     6957
7390   -44300
7391   -32690
7392    22596
7393    46496
7394     8649
7395   -40914
7396   -35066
7397    18645
7398    48390
7399    10068
7400   -41281
7401   -35587
7402    18389
7403    47584
7404    11181
7405   -39987
7406   -38165
7407    16066
7408    48400
7409    14292
7410   -39734
7411   -37711
7412    14383
7413    47848
7414    15423
7415   -38531
7416   -40128
7417    12512
7418    48075
7419    16794
7420   -37204
7421   -40534
7422    11349
7423    47575
7424    19288
7425   -35826
7426   -43097
7427    10599
7428    49099
7429    20564
7430   -34326
7431   -42217
7432     7382
7433    47881
7434    22814
7435   -33749
7436   -42281
7437     6059
7438    45486
7439    23309
7440   -30684
7441   -42689
7442     3722
7443    45957
7444    25254
7445   -30243
7446   -43219
7447     1284
7448    44293
7449    28332
7450   -28493
7451   -46522
7452       56
7453    45939
7454    27839
7455   -25685
7456   -43990
7457    -2183
7458    45111
7459    29460
7460   -26698
7461   -46396
7462    -4287
7463    45352
7464    31350
7465   -23610
7466   -47476
7467    -5082
7468    43165
7469    33846
7470   -22568
7471   -46398
7472    -6942
7473    41363
7474    34157
7475   -20639
7476   -47312
7477   -10446
7478    41187
7479    36050
7480   -19164
7481   -46502
7482   -11973
7483    39453
7484    36029
7485   -16912
7486   -46937
7487   -12226
7488    39108
7489    35850
7490   -15740
7491   -45582
7492   -14965
7493    37063
7494    39589
7495   -13797
7496   -47118
7497   -15441
7498    36744
7499    39638
7500   -11950
7501   -47294
7502   -17438
7503    36421
7504    41027
7505   -10110
7506   -47104
7507   -18900
7508    33324
7509    41658
7510    -7237
7511   -46751
7512   -21190
7513    32748
7514    42693
7515    -7258
7516   -45994
7517   -22702
7518    29742
7519    42640
7520    -4306
7521   -45530
7522   -24679
7523    31340
7524    44186
7525    -2792
7526   -45578
7527   -25156
7528    28680
7529    43983
7530    -1147
7531   -44544
7532   -27054
7533    27505
7534    42901
7535      473
7536   -45031
7537   -28932
7538    25008
7539    44494
7540     1731
7541   -43523
7542   -29045
7543    23440
7544    43954
7545     3950
7546   -42458
7547   -31528
7548    21804
7549    45979
7550     5395
7551   -40232
7552   -31417
7553    21313
7554    46159
7555     8518
7556   -41721
7557   -33853
7558    19189
7559    47364
7560     8864
7561   -39935
7562   -35052
7563    17099
7564    46283
7565    11641
7566   -39330
7567   -36405
7568    16849
7569    45761
7570    12303
7571   -37429
7572   -37156
7573    13544
7574    46698
7575    14314
7576   -37259
7577   -38233
7578    10915
7579    46227
7580    16218
7581   -34239
7582   -38365
7583    10652
7584    45519
7585    17928
7586   -34399
7587   -39488
7588     8561
7589    45692
7590    20053
7591   -33073
7592   -40401
7593     8097
7594    44792
7595    21048
7596   -31568
7597   -40464
7598     4621
7599    44677
7600    23217
7601   -29916
7602   -42203
7603     2715
7604    44550
7605    24648
7606   -27895
7607   -43002
7608      674
7609    44102
7610    25518
7611   -26484
7612   -44493
7613      271
7614    43662
7615    28459
7616   -25666
7617   -43698
7618    -2120
7619    44381
7620    29530
7621   -24015
7622   -44051
7623    -3846
7624    42257
7625    30891
7626   -22327
7627   -45172
7628    -5242
7629    41311
7630    31028
7631   -20529
7632   -44149
7633    -7499
7634    39422
7635    32546
7636   -19495
7637   -43828
7638    -9146
7639    39132
7640    34928
7641   -16614
7642   -45920
7643   -10316
7644    37182
7645    34972
7646   -15406
7647   -45232
7648   -12156
7649    36701
7650    36274
7651   -13896
7652   -44489
7653   -14184
7654    34878
7655    38161
7656   -12411
7657   -45943
7658   -15909
7659    35766
7660    37989
7661   -10346
7662   -45356
7663   -18121
7664    34128
7665    39056
7666    -9347
7667   -44537
7668   -20289
7669    32336
7670    39992
7671    -7690
7672   -46275
7673   -19315
7674    31193
7675    40301
7676    -4959
7677   -42705
7678   -21055
7679    28802
7680    41095
7681    -4832
7682   -44615
7683   -22732
7684    26299
7685    41030
7686    -1388
7687   -42088
7688   -24889
7689    27608
7690    40862
7691    -1428
7692   -43219
7693   -26510
7694    25954
7695    42915
7696     1091
7697   -41858
7698   -26512
7699    24578
7700    43603
7701     2710
7702   -40745
7703   -29224
7704    21979
7705    44133
7706     4736
7707   -40524
7708   -31722
7709    21340
7710    42985
7711     8664
7712   -39130
7713   -32125
7714    18496
7715    44477
7716     9526
7717   -38864
7718   -32681
7719    18106
7720    43068
7721     9985
7722   -38042
7723   -33023
7724    16214
7725    44277
7726    11995
7727   -36134
7728   -33756
7729    15451
7730    42584
7731    12676
7732   -34914
7733   -35047
7734    12582
7735    44316
7736    13621
7737   -33893
7738   -36163
7739    12130
7740    43082
7741    16311
7742   -34093
7743   -37508
7744     9650
7745    44221
7746    18194
7747   -32004
7748   -38675
7749     8031
7750    43510
7751    19799
7752   -31388
7753   -39651
7754     5730
7755    43838
7756    21812
7757   -30950
7758   -40521
7759     4611
7760    44192
7761    23954
7762   -27956
7763   -42167
7764     2307
7765    42948
7766    23253
7767   -27569
7768   -41700
7769     1625
7770    40938
7771    25501
7772   -25889
7773   -41556
7774    -1076
7775    41292
7776    26629
7777   -23749
7778   -41626
7779    -1423
7780    39609
7781    27369
7782   -23713
7783   -41410
7784    -3862
7785    39431
7786    28740
7787   -21377
7788   -43261
7789    -5791
7790    38630
7791    30393
7792   -19825
7793   -42935
7794    -8470
7795    39256
7796    32138
7797   -18189
7798   -43342
7799    -9396
7800    36951
7801    33766
7802   -15955
7803   -44122
7804   -11901
7805    36657
7806    34090
7807   -14635
7808   -44142
7809   -12676
7810    36286
7811    35058
7812   -13585
7813   -42292
7814   -13682
7815    35061
7816    34763
7817   -12058
7818   -44095
7819   -15330
7820    32398
7821    36550
7822   -10914
7823   -42131
7824   -16470
7825    32800
7826    36197
7827    -8752
7828   -43394
7829   -17116
7830    30553
7831    38303
7832    -5967
7833   -41455
7834   -19047
7835    30900
7836    39193
7837    -5747
7838   -42688
7839   -20912
7840    28148
7841    40044
7842    -3861
7843   -41039
7844   -23616
7845    27860
7846    39626
7847     -587
7848   -41785
7849   -24391
7850    25206
7851    41029
7852     -441
7853   -41625
7854   -27054
7855    25517
7856    41119
7857     2439
7858   -41442
7859   -26724
7860    22114
7861    42087
7862     3164
7863   -39184
7864   -28944
7865    22511
7866    40920
7867     5673
7868   -37247
7869   -28573
7870    20396
7871    41968
7872     5794
7873   -37428
7874   -29725
7875    19775
7876    41014
7877     7030
7878   -37929
7879   -30665
7880    17455
7881    41866
7882     9777
7883   -35853
7884   -32608
7885    16959
7886    41638
7887    11668
7888   -34909
7889   -32516
7890    13066
7891    43535
7892    13065
7893   -34508
7894   -35547
7895    12962
7896    41838
7897    15587
7898   -33983
7899   -34899
7900     9632
7901    43325
7902    16220
7903   -32693
7904   -36713
7905     8782
7906    42039
7907    17273
7908   -31624
7909   -37092
7910     6593
7911    43032
7912    19436
7913   -28851
7914   -37677
7915     5616
7916    41166
7917    19760
7918   -28926
7919   -38365
7920     5402
7921    40639
7922    20371
7923   -27276
7924   -37810
7925     2748
7926    40696
7927    22430
7928   -27456
7929   -38559
7930      595
7931    40769
7932    24215
7933   -24552
7934   -39321
7935     -268
7936    39372
7937    26066
7938   -24391
7939   -39803
7940    -3994
7941    39868
7942    27796
7943   -21803
7944   -40669
7945    -3409
7946    37231
7947    28528
7948   -19730
7949   -41063
7950    -7365
7951    38171
7952    30349
7953   -17943
7954   -40327
7955    -6804
7956    35468
7957    31142
7958   -17854
7959   -41816
7960    -8826
7961    37033
7962    30098
7963   -14380
7964   -42524
7965    -9869
7966    33457
7967    32976
7968   -16555
7969   -41014
7970   -11445
7971    35049
7972    32471
7973   -13057
7974   -41290
7975   -11491
7976    31846
7977    33609
7978   -13214
7979   -41514
7980   -15081
7981    31850
7982    34659
7983    -9005
7984   -42374
7985   -16296
7986    29723
7987    37594
7988    -8593
7989   -41189
7990   -19439
7991    29233
7992    36317
7993    -5554
7994   -40310
7995   -19706
7996    27855
7997    39039
7998    -5048
7999   -40146
8000   -20622
8001    27885
8002    38205
8003    -2533
8004   -40682
8005   -22257
8006    25860
8007    37475
8008    -2719
8009   -39403
8010   -23079
8011    25308
8012    37665
8013      973
8014   -39385
8015   -22826
8016    22354
8017    39911
8018     1068
8019   -38191
8020   -24978
8021    22972
8022    38478
8023     3840
8024   -38063
8025   -26007
8026    20836
8027    40538
8028     4355
8029   -36845
8030   -28625
8031    20234
8032    39844
8033     6529
8034   -36855
8035   -28842
8036    16579
8037    40826
8038     7526
8039   -34295
8040   -31419
8041    15596
8042    39946
8043    11749
8044   -34704
8045   -31510
8046    13066
8047    40993
8048    11169
8049   -32311
8050   -32182
8051    13885
8052    39561
8053    13459
8054   -33041
8055   -33851
8056    10033
8057    42137
8058    12711
8059   -31956
8060   -34520
8061    10406
8062    39665
8063    16072
8064   -31062
8065   -33675
8066     8152
8067    40801
8068    15931
8069   -29205
8070   -35925
8071     8187
8072    38862
8073    18690
8074   -30109
8075   -35955
8076     4102
8077    40033
8078    19435
8079   -26642
8080   -38159
8081     3728
8082    38520
8083    22221
8084   -26564
8085   -36631
8086     1874
8087    39035
8088    21914
8089   -23521
8090   -37855
8091     1258
8092    38635
8093    24450
8094   -24608
8095   -39350
8096    -1795
8097    38541
8098    24415
8099   -20239
8100   -40044
8101    -1329
8102    36196
8103    26225
8104   -21418
8105   -37395
8106    -5066
8107    37957
8108    25717
8109   -18577
8110   -39509
8111    -3853
8112    35316
8113    28020
8114   -18617
8115   -39785
8116    -8921
8117    36271
8118    28447
8119   -15959
8120   -39519
8121   -10079
##END NTUPLES=NMR FID
##END=
