# Supplementary material for: An untargeted multi-technique metabolomics approach to studying intracellular metabolites of HepG2 cells exposed to 2,3,7,8-tetrachlorodibenzo-p-dioxin
Source: BMC Genomics. 2011 May 20;12:251. doi: 10.1186/1471-2164-12-251 (PMC3141663; doi:10.1186/1471-2164-12-251)
Supplement: Additional file 2 — Metadata and NMR raw data: ZIP file containing: -All NMR raw data (in JCAMP-DX format ".dx") -The metadata on NMR (polars & apolars), LC-MS and GC-MS data sets (as Tab delimited files ".txt"). [file 1471-2164-12-251-S2.ZIP › TE/Ainhoa/SAFETY COPY D Disk/TRABAJO/ARTICLES/ARTICLE Metabolomics TCDD_ACCEPTED/JCAMP_DX_NMR_data_and_all_metadata/NMR_polar_Ctrol_p7.1D.dx]

##TITLE=NMR_polar_Ctrol_p7.1D
##JCAMPDX= 6.0         $$ Bruker NMR JCAMP-DX V2.0
##DATA TYPE= NMR FID
##DATA CLASS= NTUPLES
##ORIGIN= Bruker BioSpin GmbH
##OWNER= bruker
$$ 1.72 TOPSPIN		Version 2.1
$$ 2011-04-15 14:52:15.814 +0200  WUR\bruker@RIK1030
$$ Compression mode = fixed
##.OBSERVE FREQUENCY= 400.13188529
##.OBSERVE NUCLEUS= ^1H
##.DELAY= (6, 6)
##.ACQUISITION MODE= SIMULTANEOUS (DQD)
##.ACQUISITION SCHEME= undefined
##.AVERAGES= 1024
##.DIGITISER RES= 18
##SPECTROMETER/DATA SYSTEM= avance400
##.PULSE SEQUENCE= zgpr
##.SOLVENT NAME= D2O
##.SHIFT REFERENCE= INTERNAL, D2O, 1, 12.28285
##AUDIT TRAIL= $$ (NUMBER, WHEN, WHO, WHERE, PROCESS, VERSION, WHAT)
$$ ##TITLE= Audit trail, TOPSPIN		Version 1.3
$$ ##JCAMPDX= 5.01
$$ ##ORIGIN= Bruker BioSpin GmbH
$$ ##OWNER= bruker
$$ $$ D:\NMRautomation/data/WUR-bruker/nmr/AR190608.1D/1/audita.txt
$$ ##AUDIT TRAIL=  $$ (NUMBER, WHEN, WHO, WHERE, VERSION, WHAT)
(   1,<2008-06-30 18:40:55.824 +0200>,<WUR\bruker>,<RIK1030>,<TOPSPIN 1.3>,
      <created by zg, POWCHK disabled, PULCHK disabled
       configuration hash MD5:
       D1 93 94 B6 6B D6 3B BD 35 EA 0D 0D AE B0 63 FA
       data hash MD5: 16K
       C0 23 AD AE 68 63 E2 63 52 02 1E E3 2C 74 B4 19>)
(   2,<2008-06-30 18:41:02.808 +0200>,<WUR\bruker>,<RIK1030>,<TOPSPIN 1.3>,
      <user comment:
       ICON-NMR User ID: WUR\bruker
       data hash MD5: 16K
       C0 23 AD AE 68 63 E2 63 52 02 1E E3 2C 74 B4 19>)
(   3,<2011-04-15 14:52:13.892 +0200>,<WUR\bruker>,<RIK1030>,<proc1d>,<TOPSPIN 2.1>,
      <convdta from       1 "NMR_polar_Ctrol_p7.1D" "Ainhoa_raw_data" "P:\NMR-data"
       data hash MD5: 16244
       0C D0 A3 95 1E E4 3F 0C 6C E5 F6 9A 9F E7 FD 69>)
$$ ##END=
$$ 
$$ $$ hash MD5
$$ $$ 2A 8B 37 88 F8 43 C9 A9 D8 E8 3D F2 9A FA 58 C7
##$RELAX= 
##$BRUKER FILE EXP=format.temp
$$ EDIT_PAR COMMAND FILE
$$ 
$$ DI_MODE         LONG
$$ ED_ENTRY        ACQU
$$ ORDER           FILE
$$ 
$$ 
$$ HEADER		"F2 - Acquisition Parameters"
$$ T_NAME		Date_
$$ 		TYPE	R64
$$ 		CLASS	ACQU
$$ 		SUBRANGE 0.0 50000000
$$ 		REL	"Date_=itodate(DATE)"
$$ 		INV_REL	"DATE=datetoi(Date_,DATE)"
$$ 		FORMAT	"%14.0f"
$$ 		TEXT	" "
$$ END
$$ T_NAME		Time
$$ 		TYPE	R32
$$ 		CLASS	ACQU
$$ 		SUBRANGE 0.0 1000000
$$ 		REL	"Time=itotime(DATE)"
$$ 		INV_REL	"DATE=timetoi(Time,DATE)"
$$ 		FORMAT	"%14.2f"
$$ 		TEXT	" "
$$ END
$$ NAME		INSTRUM
$$ 		TEXT	" "
$$ END
$$ NAME		PROBHD
$$ 		FORMAT	"%14.14s"
$$ 		TEXT	" "
$$ END
$$ NAME		PULPROG
$$ 		TEXT	" "
$$ END
$$ NAME		TD
$$ 		TEXT	" "
$$ END
$$ NAME		SOLVENT
$$ 		TEXT	" "
$$ END
$$ NAME		NS
$$ 		TEXT	" "
$$ END
$$ NAME		DS
$$ 		TEXT	" "
$$ END
$$ T_NAME		SWH
$$ 		TYPE	R32
$$ 		CLASS	ACQU
$$ 		SUBRANGE 0.0 1e8
$$ 		REL	"SWH=SW*SFO1"
$$ 		INV_REL "SW=SWH/SFO1"
$$ 		UNIT	"Hz"
$$ 		FORMAT	"%14.3f Hz"
$$ 		TEXT	" "
$$ END
$$ T_NAME          FIDRES
$$                 TYPE    R32
$$                 CLASS   ACQU
$$                 SUBRANGE 0.0 100000
$$                 REL     "FIDRES=SW*SFO1/TD"
$$                 INV_REL "TD = nextpow(SW*SFO1/FIDRES)"
$$ 		UNIT	"Hz"
$$ 		FORMAT	"%14.6f Hz"
$$ 		TEXT	" "
$$ END
$$ T_NAME          AQ
$$ 		TYPE	R32
$$ 		CLASS	ACQU
$$ 		SUBRANGE 0.0 1000
$$ 		REL	"AQ=aqcalc(SW,SFO1,TD,DIGTYP)"
$$ 		INV_REL	"TD=tdcalc(SW,SFO1,1.0e6*AQ,DIGTYP)"
$$ 		UNIT	"sec"
$$ 		FORMAT	"%14.7f sec"
$$ 		TEXT	" "
$$ END
$$ NAME		RG
$$ 		TEXT	" "
$$ END
$$ T_NAME          DW
$$ 		TYPE	R32
$$ 		CLASS	ACQU
$$ 		SUBRANGE 0.0 1000000
$$ 		REL	"DW=1/(2*SW*SFO1)"
$$ 		INV_REL	"SW=1000000/(2*(0.005+DW)*SFO1)"
$$ 		UNIT	"usec"
$$ 		FORMAT	"%14.3lf usec"
$$ 		TEXT	" "
$$ END
$$ NAME		DE
$$ 		FORMAT	"%14.2f usec"
$$ 		TEXT	" "
$$ END
$$ NAME		TE
$$ 		FORMAT	"%14.1f K"
$$ 		TEXT	" "
$$ END
$$ T_NAME		D1
$$ 		TYPE	R32
$$ 		CLASS	ACQU
$$ 		SUBRANGE 0.0 1e38
$$ 		REL	"D1=D[1]"
$$ 		INV_REL	"D[1]=D1"
$$ 		UNIT	"sec"
$$ 		FORMAT	"%14.8f sec"
$$ 		TEXT	" "
$$ END
$$ T_NAME		d12
$$ 		TYPE	R32
$$ 		SUBRANGE 0.0 1e8
$$ 		CLASS	ACQU
$$ 		REL	"d12=20u"
$$ 		INV_REL	"D[0]=d12"
$$ 		UNIT	"sec"
$$ 		TEXT	" "
$$ 		FORMAT	"%14.8f sec"
$$ 		NONEDIT
$$ END
$$ NAME		TD0
$$ 		TEXT	" "
$$ END
$$ HEADER		"======== CHANNEL f1 ========"
$$ NAME		NUC1
$$ 		NONEDIT
$$ 		TEXT	" "
$$ END
$$ T_NAME		P1
$$ 		TYPE	R32
$$ 		CLASS	ACQU
$$ 		SUBRANGE 0.0 1.0e10
$$ 		REL	"P1=P[1]"
$$ 		INV_REL	"P[1]=P1"
$$ 		UNIT	"usec"
$$ 		FORMAT	"%14.2f usec"
$$ 		TEXT	" "
$$ END
$$ T_NAME		PL1
$$ 		TYPE	R32
$$ 		CLASS	ACQU
$$ 		SUBRANGE -6.0 1e38
$$ 		REL	"PL1=PL[1]"
$$ 		INV_REL	"PL[1]=PL1"
$$ 		UNIT	"dB"
$$ 		FORMAT	"%14.2f dB"
$$ 		TEXT	" "
$$ END
$$ T_NAME		PL9
$$ 		TYPE	R32
$$ 		CLASS	ACQU
$$ 		SUBRANGE -6.0 1e38
$$ 		REL	"PL9=PL[9]"
$$ 		INV_REL	"PL[9]=PL9"
$$ 		UNIT	"dB"
$$ 		FORMAT	"%14.2f dB"
$$ 		TEXT	" "
$$ END
$$ NAME		SFO1
$$ 		FORMAT	"%14.7f MHz"
$$ 		TEXT	" "
$$ END
##$RELAX= 
##$BRUKER FILE EXP=scon
$$ ##TITLE= Parameter file, TOPSPIN		Version 1.3
$$ ##JCAMPDX= 5.0
$$ ##DATATYPE= Parameter Values
$$ ##ORIGIN= Bruker BioSpin GmbH
$$ ##OWNER= bruker
$$ $$ 2008-06-30 17:37:50.982 +0200  WUR\bruker@RIK1030
$$ $$ D:\NMRautomation/data/WUR-bruker/nmr/AR190608.1D/1/scon
$$ ##$BLKPA= (0..15)
3 3 3 3 3 3 3 3 3 3 3 3 3 3 3 3 
$$ ##$BLKTR= (0..15)
3 3 3 3 3 3 3 3 3 3 3 3 3 3 3 3 
$$ ##$DE1= 2
$$ ##$DE2= 2
$$ ##$DEADC= 4
$$ ##$DEPA= 2
$$ ##$DERX= 3
$$ ##$PHASP4= (0..15)
0.5 0.5 0.5 0.5 0.5 0.5 0.5 0.5 0.5 0.5 0.5 0.5 0.5 0.5 0.5 0.5 
$$ ##$PHASPR= (0..15)
3 3 3 3 3 3 3 3 3 3 3 3 3 3 3 3 
$$ ##$SHAPPR= (0..15)
1.6 1.6 1.6 1.6 1.6 1.6 1.6 1.6 1.6 1.6 1.6 1.6 1.6 1.6 1.6 1.6 
$$ ##END=
##$RELAX= 
##$BRUKER FILE EXP=prosol_History
$$ #*******************************************************************
$$ #
$$ # $Source: /sc/CvsTree/sc/gen/src/prg/scripts/tix/prosol/lib/lists/default,v $
$$ #
$$ # Copyright (c) 1999
$$ # BRUKER ANALYTIK GMBH
$$ # D-76287 Rheinstetten, Germany
$$ #
$$ # All Rights Reserved
$$ #
$$ #
$$ # $Id: default,v 1.11.6.4 2006/06/09 10:27:10 ber Exp $
$$ #
$$ #*******************************************************************
$$ #../conf/instr/spect/prosol/relations/default
$$ #avance-version (05/10/24)
$$ #
$$ #pulses
$$ #
$$ P[0]=P90[F1];				#  90 deg pulse F1
$$ P[1]=P90[F1];				#  90 deg pulse F1
$$ P[2]=P90[F1]*2;				# 180 deg pulse F1
$$ P[3]=P90[F2];				#  90 deg pulse F2
$$ P[4]=P90[F2]*2;				# 180 deg pulse F2
$$ P[5]=PTOC[F1]*0.66;			#  60 deg pulse F1, TOCSY 
$$ P[6]=PTOC[F1];				#  90 deg pulse F1, TOCSY
$$ P[7]=PTOC[F1]*2;			# 180 deg pulse F1, TOCSY
$$ P[8]=PSH3[F1];                          #  90 deg selective F1, WET
$$ P[9]=PTOC[F2];				#  90 deg pulse F2, TOCSY
$$ P[10]=PTOC[F2]*2;			# 180 deg pulse F2, TOCSY
$$ P[11]=PSH1[F1];				#  90 deg selective F1
$$ P[12]=PSH2[F1];				# 180 deg selective F1
$$ #
$$ P[14]=PSH3[F2];				# 180 deg inversion, adiabatic
$$ P[15]=TROE[F1];				# cw pulse F1, ROESY
$$ P[18]=PSH7[F1];				# off-resonance presat F1
$$ P[21]=P90[F3];				#  90 deg pulse F3
$$ P[22]=P90[F3]*2;			# 180 deg pulse F3
$$ P[23]=P90[F4];				#  90 deg pulse F4
$$ P[24]=PSH2[F2];				# 180 deg refocussing, adiabatic
$$ P[25]=PROE[F1]*2;			# 180 deg pulse, Shaka ROESY
$$ P[27]=P90[F1];				#  90 deg pulse F1, WATERGATE
$$ #
$$ P[29]=PSH8[F1];                         # flip back pulse
$$ P[31]=PSH15[F2];                        # 180 deg adiabatic, F2, 13C x-filter
$$ P[32]=PSH16[F1];                        # 180 deg adiabatic, F1, z-spoil
$$ #P[33]=PSH[F1];                         #  90 deg, F1, hadamard
$$ #P[34]=PSH[F1];                         # 180 deg, F1, hadamard
$$ #P[35]=PSH[F2];                         #  90 deg, F2, hadamard
$$ #P[36]=PSH[F2];                         # 180 deg, F2, hadamard
$$ #P[37]=PSH[F3];                         #  90 deg, F3, hadamard
$$ #P[38]=PSH[F3];                         # 180 deg, F3, hadamard
$$ #
$$ P[63]=PSH11[F2];                        # 180 deg adiabatic decoupling, F2, 13C
$$ #
$$ #decoupling pulses
$$ #
$$ PCPD[1]=PCPDP[F1];			# 90 deg pulse F1, dec.
$$ PCPD[2]=PCPDP[F2];			# 90 deg pulse F2, dec.
$$ PCPD[3]=PCPDP[F3];			# 90 deg pulse F3, dec.
$$ #
$$ #power levels
$$ #
$$ PL[1]=PL90[F1];				# high power, F1
$$ PL[2]=PL90[F2];				# high power, F2
$$ PL[3]=PL90[F3];				# high power, F3
$$ PL[4]=PL90[F4];				# high power, F4
$$ PL[9]=PLCW[F1];				# presat power, F1
$$ PL[10]=PLTOC[F1];			# TOCSY power, F1
$$ PL[11]=PLROE[F1];			# ROESY power, F1
$$ PL[12]=PLCPDP[F2];			# dec. power, F2
$$ PL[13]=PLCPD2[F2];			# dec. power 2, F2
$$ PL[14]=PLNOE[F2];			# low power cw, F2
$$ PL[15]=PLTOC[F2];			# TOCSY power, F2
$$ PL[16]=PLCPDP[F3];			# dec. power, F3
$$ PL[18]=PL90[F1];			# WATERGATE power, F1
$$ PL[19]=PLCPDP[F1];			# dec. power, F1
$$ PL[21]=PLCW[F2];			# 
$$ PL[23]=PLTOC[F3];			# TOCSY power, F3
$$ PL[24]=PLHD[F2];			# HD decoupling, F2
$$ PL[25]=PLSH8U[F2];			# Eretic, F2
$$ PL[27]=PLROE[F1];			# Shaka Spinlock
$$ PL[30]=PLCPDP[F2];			# dec. power, F2, 13C (=pl12)
$$ PL[31]=PLUSER2[F2];			# dec. power, F2, 13C, cw bilev
$$ #
$$ #shapes
$$ #
$$ SP[1]=PLSH1[F1];			#  90 deg selective F1
$$ SP[2]=PLSH2[F1];			# 180 deg selective F1
$$ SP[3]=PLSH3[F2];			# adiabatic 180 deg, F2, inversion
$$ SP[6]=PLSH7[F1];			# off-resonance presat F1
$$ SP[7]=PLSH2[F2];			# adiabatic 180 deg, F2, refocussing
$$ SP[11]=PLSH8[F1];                       # flip-back pulse, F1, H
$$ SP[14]=PLSH12[F2];			# adiab. bilev dec., F2, 13C
$$ SP[18]=PLSH15[F2];                      # adiabatic 180 deg, F2, 13C, x-filter
$$ SP[19]=PLSH3[F1] +0.87;                 #  90 deg, F1, wet
$$ SP[20]=PLSH3[F1] -1.04;                 #  90 deg, F1, wet
$$ SP[21]=PLSH3[F1] +2.27;                 #  90 deg, F1, wet
$$ SP[22]=PLSH3[F1] -5.05;                 #  90 deg, F1, wet
$$ #SP[23]=PLSH[F1];                       #  90 deg, F1, hadamard
$$ #SP[24]=PLSH[F1];                       # 180 deg, F1, hadamard
$$ #SP[25]=PLSH[F2];                       #  90 deg, F2, hadamard
$$ #SP[26]=PLSH[F2];                       # 180 deg, F2, hadamard
$$ #SP[27]=PLSH[F3];                       #  90 deg, F3, hadamard
$$ #SP[28]=PLSH[F3];                       # 180 deg, F3, hadamard
$$ SP[29]=PLSH16[F1];                      # adiabatic 180 deg, F1, z-spoil
$$ SP[31]=PLSH11[F2];			# adiab. dec., F2, 13C
$$ #
$$ SPNAM1=PNSH1[F1];			#
$$ SPNAM2=PNSH2[F1];			#
$$ SPNAM3=PNSH3[F2];			#
$$ SPNAM6=PNSH7[F1];			#
$$ SPNAM7=PNSH2[F2];			#
$$ SPNAM11=PNSH8[F1];                      #
$$ SPNAM14=PNSH12[F2];			#
$$ SPNAM15=PNSH8U[F2];			# Eretic, F2
$$ SPNAM18=PNSH15[F2];			#
$$ SPNAM19=PNSH3[F1];			#
$$ SPNAM20=PNSH3[F1];			#
$$ SPNAM21=PNSH3[F1];			#
$$ SPNAM22=PNSH3[F1];			#
$$ #SPNAM23=PNSH[];                        #
$$ #SPNAM24=PNSH[];                        #
$$ #SPNAM25=PNSH[];                        #
$$ #SPNAM26=PNSH[];                        #
$$ #SPNAM27=PNSH[];                        #
$$ #SPNAM28=PNSH[];                        #
$$ SPNAM29=PNSH16[F1];                     #
$$ SPNAM31=PNSH11[F2];			#
$$ #
$$ SPOAL[1]=PASH1[F1];			#
$$ SPOAL[2]=PASH2[F1];			#
$$ SPOAL[3]=PASH3[F2];			#
$$ SPOAL[6]=PASH7[F1];			#
$$ SPOAL[7]=PASH2[F2];			#
$$ SPOAL[11]=PASH8[F1];
$$ SPOAL[14]=PASH12[F2];			#
$$ SPOAL[18]=PASH15[F2];			#
$$ SPOAL[19]=PASH3[F1];			#
$$ SPOAL[20]=PASH3[F1];			#
$$ SPOAL[21]=PASH3[F1];			#
$$ SPOAL[22]=PASH3[F1];			#
$$ #SPOAL[23]=PASH[];			#
$$ #SPOAL[24]=PASH[];			#
$$ #SPOAL[25]=PASH[];			#
$$ #SPOAL[26]=PASH[];			#
$$ #SPOAL[27]=PASH[];			#
$$ #SPOAL[28]=PASH[];			#
$$ SPOAL[29]=PASH16[F1];                   #
$$ SPOAL[31]=PASH11[F2];			#
$$ #
$$ #global
$$ #
$$ D[9]=TTOC[F1];				#
$$ D[16]=D_grad;				#
$$ P[16]=P_grad1;				#
$$ P[17]=P_mlev;				#
$$ P[19]=P_grad2;				#
$$ P[20]=P_mlev;				#
$$ P[28]=P_hsqc;				#
$$ #
##$RELAX= 
##$BRUKER FILE EXP=pulseprogram
$$ # 1 "C:/Bruker/TOPSPIN/exp/stan/nmr/lists/pp/zgpr"
$$ ;zgpr
$$ ;avance-version (06/11/09)
$$ ;1D sequence with f1 presaturation
$$ ;
$$ ;$CLASS=HighRes
$$ ;$DIM=1D
$$ ;$TYPE=
$$ ;$SUBTYPE=
$$ ;$COMMENT=
$$ 
$$ 
$$ # 1 "C:/Bruker/TOPSPIN/exp/stan/nmr/lists/pp/Avance.incl" 1
$$ ;Avance2.incl
$$ ;   for 1
$$ ;
$$ ;avance-version (07/01/22)
$$ ;
$$ ;$CLASS=HighRes Incl
$$ ;$COMMENT=
$$ 
$$ 
$$ 
$$ 
$$ 
$$ 
$$ 
$$ 
$$ 
$$ 
$$ 
$$ 
$$ 
$$ 
$$ 
$$ 
$$ 
$$ 
$$ 
$$ 
$$ 
$$ 
$$ 
$$ 
$$ 
$$ 
$$ 
$$ 
$$ 
$$ 
$$ 
$$ 
$$ 
$$ 
$$ 
$$ 
$$ 
$$ 
$$ 
$$ 
$$ 
$$ 
$$ 
$$ 
$$ 
$$ 
$$ 
$$ 
$$ 
$$ 
$$ 
$$ 
$$ 
$$ 
$$ 
$$ 
$$ 
$$ 
$$ 
$$ 
$$ 
$$ 
$$ 
$$ 
$$ 
$$ 
$$ 
$$ 
$$ 
$$ 
$$ 
$$ 
$$ 
$$ 
$$ 
$$ 
$$ 
$$ 
$$ 
$$ 
$$ 
$$ 
$$ 
$$ 
$$ 
$$ 
$$ 
$$ 
$$ 
$$ 
$$ 
$$ 
$$ 
$$ 
$$ 
$$ 
$$ 
$$ 
$$ 
$$ 
$$ 
$$ 
$$ 
$$ 
$$ 
$$ 
$$ 
$$ 
$$ 
$$ 
$$ 
$$ 
$$ 
$$ 
$$ 
$$ 
$$ 
$$ 
$$ 
$$ 
$$ 
$$ 
$$ 
$$ 
$$ 
$$ 
$$ 
$$ 
$$ 
$$ 
$$ 
$$ 
$$ 
$$ ;$Id: Avance2.incl,v 1.10.6.7 2007/01/22 13:54:46 ber Exp $
$$ # 12 "C:/Bruker/TOPSPIN/exp/stan/nmr/lists/pp/zgpr" 2
$$ 
$$ 
$$ 
$$ "d12=20u"
$$ 
$$ 
$$ "acqt0=-p1*2/3.1416"
$$ 
$$ 
$$ # 1 "mc_line 21 file C:/Bruker/TOPSPIN/exp/stan/nmr/lists/pp/zgpr expanding definition part of mc command before ze"
$$ define delay MCWRK
$$ define delay MCREST
$$ "MCWRK = 0.500000*30m"
$$ "MCREST = 30m - 30m"
$$ # 21 "C:/Bruker/TOPSPIN/exp/stan/nmr/lists/pp/zgpr"
$$ 1 ze
$$ # 1 "mc_line 21 file C:/Bruker/TOPSPIN/exp/stan/nmr/lists/pp/zgpr expanding definition of mc command after ze"
$$ # 22 "C:/Bruker/TOPSPIN/exp/stan/nmr/lists/pp/zgpr"
$$ # 1 "mc_line 22 file C:/Bruker/TOPSPIN/exp/stan/nmr/lists/pp/zgpr expanding start label for mc command"
$$ 2 MCWRK  * 2
$$ LBLF0, MCREST
$$ # 23 "C:/Bruker/TOPSPIN/exp/stan/nmr/lists/pp/zgpr"
$$   d12 pl9:f1
$$   d1 cw:f1 ph29
$$   4u do:f1
$$   d12 pl1:f1
$$   p1 ph1
$$   go=2 ph31
$$ # 1 "mc_line 29 file C:/Bruker/TOPSPIN/exp/stan/nmr/lists/pp/zgpr expanding mc command in line"
$$   MCWRK wr #0
$$   MCWRK zd 
$$   lo to LBLF0 times td0
$$ 
$$ # 30 "C:/Bruker/TOPSPIN/exp/stan/nmr/lists/pp/zgpr"
$$ exit
$$ 
$$ 
$$ ph1=0 2 2 0 1 3 3 1
$$ ph29=0
$$ ph31=0 2 2 0 1 3 3 1
$$ 
$$ 
$$ ;pl1 : f1 channel - power level for pulse (default)
$$ ;pl9 : f1 channel - power level for presaturation
$$ ;p1 : f1 channel -  90 degree high power pulse
$$ ;d1 : relaxation delay; 1-5 * T1
$$ ;d12: delay for power switching                      [20 usec]
$$ ;NS: 1 * n, total number of scans: NS * TD0
$$ 
$$ 
$$ 
$$ ;$Id: zgpr,v 1.7.10.2 2006/11/10 11:04:15 ber Exp $
##$RELAX= 
##$BRUKER FILE EXP=uxnmr.par
$$ ##TITLE= Parameter file, TOPSPIN		Version 1.3
$$ ##JCAMPDX= 5.0
$$ ##DATATYPE= Parameter Values
$$ ##ORIGIN= Bruker BioSpin GmbH
$$ ##OWNER= Administrator
$$ $$ 2008-03-03 09:42:28.895 +0100  WUR\bruker@RIK1030
$$ $$ C:/Bruker/TOPSPIN/conf/instr/avance400/uxnmr.par
$$ ##$ACB= 0
$$ ##$ACBTAT= (0..15)
0 88 72 0 0 0 0 0 0 0 0 0 0 0 0 0 
$$ ##$ACBTBA= (0..15)
0 0 0 0 0 0 0 0 0 0 0 0 0 0 0 0 
$$ ##$ACBTCTL= (0..15)
0 0 0 0 0 0 0 0 0 0 0 0 0 0 0 0 
$$ ##$ACBTDI= (0..15)
0 102 102 0 0 0 0 0 0 0 0 0 0 0 0 0 
$$ ##$ACBTDM= (0..15)
0 10 10 0 0 0 0 0 0 0 0 0 0 0 0 0 
$$ ##$ACBTFHI= (0..15)
0 400 400 0 0 0 0 0 0 0 0 0 0 0 0 0 
$$ ##$ACBTFL= (0..15)
0 73 74 0 0 0 0 0 0 0 0 0 0 0 0 0 
$$ ##$ACBTFLO= (0..15)
0 14 14 0 0 0 0 0 0 0 0 0 0 0 0 0 
$$ ##$ACBTOUT= (0..15)
0 1 2 0 0 0 0 0 0 0 0 0 0 0 0 0 
$$ ##$ACBTPO= (0..15)
0 150000 60000 0 0 0 0 0 0 0 0 0 0 0 0 0 
$$ ##$ACBTPW= (0..15)
0 10 10 0 0 0 0 0 0 0 0 0 0 0 0 0 
$$ ##$ACBTSB= (0..15)
0 0 0 0 0 0 0 0 0 0 0 0 0 0 0 0 
$$ ##$ACBTY= <no>
$$ ##$AQSBDHW= (0..31)
255 255 1 4 4 255 255 255 0 0 255 255 255 255 255 255 255 255 255 0 255 
255 255 255 255 255 255 255 255 255 255 255 
$$ ##$AQSBDID= (0..31)
255 255 88 83 83 255 255 255 65 67 255 255 255 255 255 255 255 255 255 
66 255 255 255 255 255 255 255 255 255 255 255 255 
$$ ##$AQSBDNO= (0..31)
255 255 1 1 2 255 255 255 1 1 255 255 255 255 255 255 255 255 255 1 255 
255 255 255 255 255 255 255 255 255 255 255 
$$ ##$AQSBDTY= (0..31)
255 255 3 16 16 255 255 255 5 9 255 255 255 255 255 255 255 255 255 7 
255 255 255 255 255 255 255 255 255 255 255 255 
$$ ##$AQSBUAD= (0..31)
255 255 52 36 37 255 255 255 54 26 255 255 255 255 255 255 255 255 255 
32 255 255 255 255 255 255 255 255 255 255 255 255 
$$ ##$AQSECL= (0..31)
255 255 2 3 3 255 255 255 5 2 255 255 255 255 255 255 255 255 255 255 
255 255 255 255 255 255 255 255 255 255 255 255 
$$ ##$AQSECLS= (0..31)
255 255 3 2 2 255 255 255 0 0 255 255 255 255 255 255 255 255 255 255 
255 255 255 255 255 255 255 255 255 255 255 255 
$$ ##$ATT19F= (0..1)
0 0 
$$ ##$ATT1H= (0..1)
0 0 
$$ ##$ATT3H= (0..1)
0 0 
$$ ##$ATTX= (0..1)
0 0 
$$ ##$ATTY= (0..1)
0 0 
$$ ##$ATTZ= (0..1)
0 0 
$$ ##$BACSAIR= no
$$ ##$BACSCAP= 60
$$ ##$BACSDEL= 10
$$ ##$BACSFCM= no
$$ ##$BACSOPT= <>
$$ ##$BACSTY= <tty08>
$$ ##$BARPTY= <no>
$$ ##$BFREQ= 400.13
$$ ##$BIRDS= yes
$$ ##$BMPC= 0
$$ ##$BMPCTY= <no>
$$ ##$BPSUTY= <no>
$$ ##$BSMS= 1
$$ ##$BSMSTY= <tty02>
$$ ##$CFASMOD= (0..7)
1 1 1 1 1 1 1 1 
$$ ##$CFASMUL= (0..7)
1 1 1 1 1 1 1 1 
$$ ##$CNFTXDR= (0..7)
6 6 0 0 0 0 0 0 
$$ ##$COMDIG2= 0
$$ ##$CPDBTY= <no>
$$ ##$CRCOTY= <no>
$$ ##$DATSTAT= no
$$ ##$DIGI140= (0..7)
0 0 0 0 0 0 0 0 
$$ ##$DIGIB12= (0..7)
0 0 0 0 0 0 0 0 
$$ ##$DIGIB16= (0..7)
0 0 0 0 0 0 0 0 
$$ ##$DIGIFA= (0..7)
0 0 0 0 0 0 0 0 
$$ ##$DIGIHA= (0..7)
0 0 0 0 0 0 0 0 
$$ ##$DIGIHAF= (0..7)
0 0 0 0 0 0 0 0 
$$ ##$DIGIHRD= (0..7)
0 0 0 0 0 0 0 0 
$$ ##$DIGIIA= (0..7)
0 0 0 0 0 0 0 0 
$$ ##$DIGIO16= (0..7)
0 0 0 0 0 0 0 0 
$$ ##$DIGISA= (0..7)
1 0 0 0 0 0 0 0 
$$ ##$DIGISAF= (0..7)
0 0 0 0 0 0 0 0 
$$ ##$DIGISL= (0..7)
0 0 0 0 0 0 0 0 
$$ ##$DIGITYI= (0..7)
0 0 0 0 0 0 0 0 
$$ ##$DIGITYP= (0..7)
0 0 0 0 0 0 0 0 
$$ ##$DIGITZ= 0
$$ ##$DRU= no
$$ ##$FCUMEM= (0..7)
2093056 2093056 0 0 0 0 0 0 
$$ ##$FCUPAL= (0..7)
260 260 0 0 0 0 0 0 
$$ ##$FQMIX= 0
$$ ##$FUNCMOD= <>
$$ ##$GCUTYPE= 2
$$ ##$GTUTY= <no>
$$ ##$HFAC= 3
$$ ##$HPCU= 0
$$ ##$HPCUTY= <no>
$$ ##$HPTXLP= (0..3)
-1 -1 -1 -1 
$$ ##$HPTXPI= (0..3)
0 0 0 0 
$$ ##$HPTXPO= (0..3)
0 0 0 0 
$$ ##$HPTXTY= (0..3)
0 0 0 0 
$$ ##$IF451= 0
$$ ##$IFREQ= 1
$$ ##$INTFPR= 0
$$ ##$IPSO= no
$$ ##$LOCKTY= <tty03>
$$ ##$LOCSWID= 0
$$ ##$M2FAC= 0
$$ ##$MASTY= <no>
$$ ##$MEMPRM= 0
$$ ##$MHFAC= 0
$$ ##$MXFAC= 0
$$ ##$NAMPD1= <2H>
$$ ##$NAMPD10= <>
$$ ##$NAMPD11= <>
$$ ##$NAMPD12= <>
$$ ##$NAMPD13= <>
$$ ##$NAMPD14= <>
$$ ##$NAMPD15= <>
$$ ##$NAMPD16= <>
$$ ##$NAMPD2= <X-BB19F_2HS>
$$ ##$NAMPD3= <1H>
$$ ##$NAMPD4= <>
$$ ##$NAMPD5= <>
$$ ##$NAMPD6= <>
$$ ##$NAMPD7= <>
$$ ##$NAMPD8= <>
$$ ##$NAMPD9= <>
$$ ##$NFCU= 2
$$ ##$NMRCH= 0
$$ ##$NMRMEM= 0
$$ ##$NRCU= 1
$$ ##$NROUT= 1
$$ ##$PAMPF1= (0..15)
75 99 67 27 0 0 0 12 117 46 8 118 1 0 0 0 
$$ ##$PAMPF2= (0..15)
0 0 0 0 0 0 0 0 0 0 0 0 0 0 0 0 
$$ ##$PAMPF3= (0..15)
0 0 0 0 0 0 0 0 0 0 0 0 0 0 0 0 
$$ ##$PAMPF4= (0..15)
0 0 0 0 0 0 0 0 0 0 0 0 0 0 0 0 
$$ ##$PAMPF5= (0..15)
0 0 0 0 0 0 0 0 0 0 0 0 0 0 0 0 
$$ ##$PAMPF6= (0..15)
0 0 0 0 0 0 0 0 0 0 0 0 0 0 0 0 
$$ ##$PAMPF7= (0..15)
0 0 0 0 0 0 0 0 0 0 0 0 0 0 0 0 
$$ ##$PAMPF8= (0..15)
0 0 0 0 0 0 0 0 0 0 0 0 0 0 0 0 
$$ ##$PH4= 0
$$ ##$PHF4TY= <no>
$$ ##$POWCHK= no
$$ ##$PRAMD1= (0..7)
0 1048576 0 0 0 1048576 0 0 
$$ ##$PRAMD10= (0..7)
0 0 0 0 0 0 0 0 
$$ ##$PRAMD11= (0..7)
0 0 0 0 0 0 0 0 
$$ ##$PRAMD12= (0..7)
0 0 0 0 0 0 0 0 
$$ ##$PRAMD13= (0..7)
0 0 0 0 0 0 0 0 
$$ ##$PRAMD14= (0..7)
0 0 0 0 0 0 0 0 
$$ ##$PRAMD15= (0..7)
0 0 0 0 0 0 0 0 
$$ ##$PRAMD16= (0..7)
0 0 0 0 0 0 0 0 
$$ ##$PRAMD17= (0..7)
0 0 0 0 0 0 0 0 
$$ ##$PRAMD18= (0..7)
0 0 0 0 0 0 0 0 
$$ ##$PRAMD19= (0..7)
0 0 0 0 0 0 0 0 
$$ ##$PRAMD2= (0..7)
2147483644 2146435071 2147483647 134217727 2147483644 2146435071 2147483647 
134217727 
$$ ##$PRAMD20= (0..7)
0 0 0 0 0 0 0 0 
$$ ##$PRAMD21= (0..7)
0 0 0 0 0 0 0 0 
$$ ##$PRAMD3= (0..7)
2 0 0 0 2 0 0 0 
$$ ##$PRAMD4= (0..7)
2147483644 2146435071 2147483647 134217727 2147483644 2146435071 2147483647 
134217727 
$$ ##$PRAMD5= (0..7)
0 0 0 0 0 0 0 0 
$$ ##$PRAMD6= (0..7)
0 0 0 0 0 0 0 0 
$$ ##$PRAMD7= (0..7)
0 0 0 0 0 0 0 0 
$$ ##$PRAMD8= (0..7)
0 0 0 0 0 0 0 0 
$$ ##$PRAMD9= (0..7)
0 0 0 0 0 0 0 0 
$$ ##$PRAMLED= (0..1)
15 15 
$$ ##$PRAMP1= <tty01>
$$ ##$PRAMP2= <no>
$$ ##$PRAMP3= <no>
$$ ##$PRAMP4= <no>
$$ ##$PRAMP5= <no>
$$ ##$PRAMP6= <no>
$$ ##$PRAMP7= <no>
$$ ##$PRAMP8= <no>
$$ ##$PRAMPTP= 0
$$ ##$PREPTY= <no>
$$ ##$PRESHLD= 0
$$ ##$PTS160= -1
$$ ##$PTSA2X= (0..7)
0 0 0 0 0 0 0 0 
$$ ##$PTSF2X= (0..7)
0 0 0 0 0 0 0 0 
$$ ##$PTSFMX= (0..7)
429.9 429.9 0 0 0 0 0 0 
$$ ##$PULCHK= no
$$ ##$RCUCDS= (0..7)
8388608 0 0 0 0 0 0 0 
$$ ##$RCUCFS= (0..7)
4096 0 0 0 0 0 0 0 
$$ ##$RCUCSS= (0..7)
1048576 0 0 0 0 0 0 0 
$$ ##$RCUI2C1= (0..7)
78 0 0 0 0 0 0 0 
$$ ##$RCUI2C2= (0..7)
0 0 0 0 0 0 0 0 
$$ ##$RCUI2C3= (0..7)
0 0 0 0 0 0 0 0 
$$ ##$RCUI2C4= (0..7)
0 0 0 0 0 0 0 0 
$$ ##$RCUI2C5= (0..7)
0 0 0 0 0 0 0 0 
$$ ##$RCUI2C6= (0..7)
0 0 0 0 0 0 0 0 
$$ ##$RCUI2C7= (0..7)
0 0 0 0 0 0 0 0 
$$ ##$RCUI2C8= (0..7)
0 0 0 0 0 0 0 0 
$$ ##$RDCU= 0
$$ ##$RGTYPE= (0..7)
5 0 0 0 0 0 0 0 
$$ ##$RG_max= (0..7)
46341 0 0 0 0 0 0 0 
$$ ##$RG_min= (0..7)
1 0 0 0 0 0 0 0 
$$ ##$RG_tab1= (0..255)
1 1.1 1.3 1.4 1.6 1.8 2 2.2 2.5 2.8 3.2 3.6 4 4.5 5 5.7 6.3 7.1 8 9 10.1 
11.3 12.7 14.3 16 18 20.2 22.6 25.4 28.5 32 35.9 40.3 45.3 50.8 57 64 
71.8 80.6 90.5 101.6 114 128 143.7 161.3 181 203.2 228.1 256 287.4 322.5 
362 406.4 456.1 512 574.7 645.1 724.1 812.7 912.3 1024 1149.4 1290.2 1448.2 
1625.5 1824.6 2048 2298.8 2580.3 2896.3 3251 3649.1 4096 4597.6 5160.6 
5792.6 6502 7298.2 8192 9195.2 10321.3 11585.2 13004 14596.5 16384 18390.4 
20642.5 23170.5 26008 29193 32768 36780.8 41285.1 46341 -1 -1 -1 -1 -1 
-1 -1 -1 -1 -1 -1 -1 -1 -1 -1 -1 -1 -1 -1 -1 -1 -1 -1 -1 -1 -1 -1 -1 -1 
-1 -1 -1 -1 -1 -1 -1 -1 -1 -1 -1 -1 -1 -1 -1 -1 -1 -1 -1 -1 -1 -1 -1 -1 
-1 -1 -1 -1 -1 -1 -1 -1 -1 -1 -1 -1 -1 -1 -1 -1 -1 -1 -1 -1 -1 -1 -1 -1 
-1 -1 -1 -1 -1 -1 -1 -1 -1 -1 -1 -1 -1 -1 -1 -1 -1 -1 -1 -1 -1 -1 -1 -1 
-1 -1 -1 -1 -1 -1 -1 -1 -1 -1 -1 -1 -1 -1 -1 -1 -1 -1 -1 -1 -1 -1 -1 -1 
-1 -1 -1 -1 -1 -1 -1 -1 -1 -1 -1 -1 -1 -1 -1 -1 -1 -1 -1 -1 -1 -1 -1 -1 
-1 -1 -1 -1 -1 -1 -1 -1 -1 -1 -1 -1 -1 
$$ ##$RG_tab2= (0..255)
-1 -1 -1 -1 -1 -1 -1 -1 -1 -1 -1 -1 -1 -1 -1 -1 -1 -1 -1 -1 -1 -1 -1 -1 
-1 -1 -1 -1 -1 -1 -1 -1 -1 -1 -1 -1 -1 -1 -1 -1 -1 -1 -1 -1 -1 -1 -1 -1 
-1 -1 -1 -1 -1 -1 -1 -1 -1 -1 -1 -1 -1 -1 -1 -1 -1 -1 -1 -1 -1 -1 -1 -1 
-1 -1 -1 -1 -1 -1 -1 -1 -1 -1 -1 -1 -1 -1 -1 -1 -1 -1 -1 -1 -1 -1 -1 -1 
-1 -1 -1 -1 -1 -1 -1 -1 -1 -1 -1 -1 -1 -1 -1 -1 -1 -1 -1 -1 -1 -1 -1 -1 
-1 -1 -1 -1 -1 -1 -1 -1 -1 -1 -1 -1 -1 -1 -1 -1 -1 -1 -1 -1 -1 -1 -1 -1 
-1 -1 -1 -1 -1 -1 -1 -1 -1 -1 -1 -1 -1 -1 -1 -1 -1 -1 -1 -1 -1 -1 -1 -1 
-1 -1 -1 -1 -1 -1 -1 -1 -1 -1 -1 -1 -1 -1 -1 -1 -1 -1 -1 -1 -1 -1 -1 -1 
-1 -1 -1 -1 -1 -1 -1 -1 -1 -1 -1 -1 -1 -1 -1 -1 -1 -1 -1 -1 -1 -1 -1 -1 
-1 -1 -1 -1 -1 -1 -1 -1 -1 -1 -1 -1 -1 -1 -1 -1 -1 -1 -1 -1 -1 -1 -1 -1 
-1 -1 -1 -1 -1 -1 -1 -1 -1 -1 -1 -1 -1 -1 -1 -1 
$$ ##$RG_tab3= (0..255)
-1 -1 -1 -1 -1 -1 -1 -1 -1 -1 -1 -1 -1 -1 -1 -1 -1 -1 -1 -1 -1 -1 -1 -1 
-1 -1 -1 -1 -1 -1 -1 -1 -1 -1 -1 -1 -1 -1 -1 -1 -1 -1 -1 -1 -1 -1 -1 -1 
-1 -1 -1 -1 -1 -1 -1 -1 -1 -1 -1 -1 -1 -1 -1 -1 -1 -1 -1 -1 -1 -1 -1 -1 
-1 -1 -1 -1 -1 -1 -1 -1 -1 -1 -1 -1 -1 -1 -1 -1 -1 -1 -1 -1 -1 -1 -1 -1 
-1 -1 -1 -1 -1 -1 -1 -1 -1 -1 -1 -1 -1 -1 -1 -1 -1 -1 -1 -1 -1 -1 -1 -1 
-1 -1 -1 -1 -1 -1 -1 -1 -1 -1 -1 -1 -1 -1 -1 -1 -1 -1 -1 -1 -1 -1 -1 -1 
-1 -1 -1 -1 -1 -1 -1 -1 -1 -1 -1 -1 -1 -1 -1 -1 -1 -1 -1 -1 -1 -1 -1 -1 
-1 -1 -1 -1 -1 -1 -1 -1 -1 -1 -1 -1 -1 -1 -1 -1 -1 -1 -1 -1 -1 -1 -1 -1 
-1 -1 -1 -1 -1 -1 -1 -1 -1 -1 -1 -1 -1 -1 -1 -1 -1 -1 -1 -1 -1 -1 -1 -1 
-1 -1 -1 -1 -1 -1 -1 -1 -1 -1 -1 -1 -1 -1 -1 -1 -1 -1 -1 -1 -1 -1 -1 -1 
-1 -1 -1 -1 -1 -1 -1 -1 -1 -1 -1 -1 -1 -1 -1 -1 
$$ ##$RG_tab4= (0..255)
-1 -1 -1 -1 -1 -1 -1 -1 -1 -1 -1 -1 -1 -1 -1 -1 -1 -1 -1 -1 -1 -1 -1 -1 
-1 -1 -1 -1 -1 -1 -1 -1 -1 -1 -1 -1 -1 -1 -1 -1 -1 -1 -1 -1 -1 -1 -1 -1 
-1 -1 -1 -1 -1 -1 -1 -1 -1 -1 -1 -1 -1 -1 -1 -1 -1 -1 -1 -1 -1 -1 -1 -1 
-1 -1 -1 -1 -1 -1 -1 -1 -1 -1 -1 -1 -1 -1 -1 -1 -1 -1 -1 -1 -1 -1 -1 -1 
-1 -1 -1 -1 -1 -1 -1 -1 -1 -1 -1 -1 -1 -1 -1 -1 -1 -1 -1 -1 -1 -1 -1 -1 
-1 -1 -1 -1 -1 -1 -1 -1 -1 -1 -1 -1 -1 -1 -1 -1 -1 -1 -1 -1 -1 -1 -1 -1 
-1 -1 -1 -1 -1 -1 -1 -1 -1 -1 -1 -1 -1 -1 -1 -1 -1 -1 -1 -1 -1 -1 -1 -1 
-1 -1 -1 -1 -1 -1 -1 -1 -1 -1 -1 -1 -1 -1 -1 -1 -1 -1 -1 -1 -1 -1 -1 -1 
-1 -1 -1 -1 -1 -1 -1 -1 -1 -1 -1 -1 -1 -1 -1 -1 -1 -1 -1 -1 -1 -1 -1 -1 
-1 -1 -1 -1 -1 -1 -1 -1 -1 -1 -1 -1 -1 -1 -1 -1 -1 -1 -1 -1 -1 -1 -1 -1 
-1 -1 -1 -1 -1 -1 -1 -1 -1 -1 -1 -1 -1 -1 -1 -1 
$$ ##$RG_tab5= (0..255)
-1 -1 -1 -1 -1 -1 -1 -1 -1 -1 -1 -1 -1 -1 -1 -1 -1 -1 -1 -1 -1 -1 -1 -1 
-1 -1 -1 -1 -1 -1 -1 -1 -1 -1 -1 -1 -1 -1 -1 -1 -1 -1 -1 -1 -1 -1 -1 -1 
-1 -1 -1 -1 -1 -1 -1 -1 -1 -1 -1 -1 -1 -1 -1 -1 -1 -1 -1 -1 -1 -1 -1 -1 
-1 -1 -1 -1 -1 -1 -1 -1 -1 -1 -1 -1 -1 -1 -1 -1 -1 -1 -1 -1 -1 -1 -1 -1 
-1 -1 -1 -1 -1 -1 -1 -1 -1 -1 -1 -1 -1 -1 -1 -1 -1 -1 -1 -1 -1 -1 -1 -1 
-1 -1 -1 -1 -1 -1 -1 -1 -1 -1 -1 -1 -1 -1 -1 -1 -1 -1 -1 -1 -1 -1 -1 -1 
-1 -1 -1 -1 -1 -1 -1 -1 -1 -1 -1 -1 -1 -1 -1 -1 -1 -1 -1 -1 -1 -1 -1 -1 
-1 -1 -1 -1 -1 -1 -1 -1 -1 -1 -1 -1 -1 -1 -1 -1 -1 -1 -1 -1 -1 -1 -1 -1 
-1 -1 -1 -1 -1 -1 -1 -1 -1 -1 -1 -1 -1 -1 -1 -1 -1 -1 -1 -1 -1 -1 -1 -1 
-1 -1 -1 -1 -1 -1 -1 -1 -1 -1 -1 -1 -1 -1 -1 -1 -1 -1 -1 -1 -1 -1 -1 -1 
-1 -1 -1 -1 -1 -1 -1 -1 -1 -1 -1 -1 -1 -1 -1 -1 
$$ ##$RG_tab6= (0..255)
-1 -1 -1 -1 -1 -1 -1 -1 -1 -1 -1 -1 -1 -1 -1 -1 -1 -1 -1 -1 -1 -1 -1 -1 
-1 -1 -1 -1 -1 -1 -1 -1 -1 -1 -1 -1 -1 -1 -1 -1 -1 -1 -1 -1 -1 -1 -1 -1 
-1 -1 -1 -1 -1 -1 -1 -1 -1 -1 -1 -1 -1 -1 -1 -1 -1 -1 -1 -1 -1 -1 -1 -1 
-1 -1 -1 -1 -1 -1 -1 -1 -1 -1 -1 -1 -1 -1 -1 -1 -1 -1 -1 -1 -1 -1 -1 -1 
-1 -1 -1 -1 -1 -1 -1 -1 -1 -1 -1 -1 -1 -1 -1 -1 -1 -1 -1 -1 -1 -1 -1 -1 
-1 -1 -1 -1 -1 -1 -1 -1 -1 -1 -1 -1 -1 -1 -1 -1 -1 -1 -1 -1 -1 -1 -1 -1 
-1 -1 -1 -1 -1 -1 -1 -1 -1 -1 -1 -1 -1 -1 -1 -1 -1 -1 -1 -1 -1 -1 -1 -1 
-1 -1 -1 -1 -1 -1 -1 -1 -1 -1 -1 -1 -1 -1 -1 -1 -1 -1 -1 -1 -1 -1 -1 -1 
-1 -1 -1 -1 -1 -1 -1 -1 -1 -1 -1 -1 -1 -1 -1 -1 -1 -1 -1 -1 -1 -1 -1 -1 
-1 -1 -1 -1 -1 -1 -1 -1 -1 -1 -1 -1 -1 -1 -1 -1 -1 -1 -1 -1 -1 -1 -1 -1 
-1 -1 -1 -1 -1 -1 -1 -1 -1 -1 -1 -1 -1 -1 -1 -1 
$$ ##$RG_tab7= (0..255)
-1 -1 -1 -1 -1 -1 -1 -1 -1 -1 -1 -1 -1 -1 -1 -1 -1 -1 -1 -1 -1 -1 -1 -1 
-1 -1 -1 -1 -1 -1 -1 -1 -1 -1 -1 -1 -1 -1 -1 -1 -1 -1 -1 -1 -1 -1 -1 -1 
-1 -1 -1 -1 -1 -1 -1 -1 -1 -1 -1 -1 -1 -1 -1 -1 -1 -1 -1 -1 -1 -1 -1 -1 
-1 -1 -1 -1 -1 -1 -1 -1 -1 -1 -1 -1 -1 -1 -1 -1 -1 -1 -1 -1 -1 -1 -1 -1 
-1 -1 -1 -1 -1 -1 -1 -1 -1 -1 -1 -1 -1 -1 -1 -1 -1 -1 -1 -1 -1 -1 -1 -1 
-1 -1 -1 -1 -1 -1 -1 -1 -1 -1 -1 -1 -1 -1 -1 -1 -1 -1 -1 -1 -1 -1 -1 -1 
-1 -1 -1 -1 -1 -1 -1 -1 -1 -1 -1 -1 -1 -1 -1 -1 -1 -1 -1 -1 -1 -1 -1 -1 
-1 -1 -1 -1 -1 -1 -1 -1 -1 -1 -1 -1 -1 -1 -1 -1 -1 -1 -1 -1 -1 -1 -1 -1 
-1 -1 -1 -1 -1 -1 -1 -1 -1 -1 -1 -1 -1 -1 -1 -1 -1 -1 -1 -1 -1 -1 -1 -1 
-1 -1 -1 -1 -1 -1 -1 -1 -1 -1 -1 -1 -1 -1 -1 -1 -1 -1 -1 -1 -1 -1 -1 -1 
-1 -1 -1 -1 -1 -1 -1 -1 -1 -1 -1 -1 -1 -1 -1 -1 
$$ ##$RG_tab8= (0..255)
-1 -1 -1 -1 -1 -1 -1 -1 -1 -1 -1 -1 -1 -1 -1 -1 -1 -1 -1 -1 -1 -1 -1 -1 
-1 -1 -1 -1 -1 -1 -1 -1 -1 -1 -1 -1 -1 -1 -1 -1 -1 -1 -1 -1 -1 -1 -1 -1 
-1 -1 -1 -1 -1 -1 -1 -1 -1 -1 -1 -1 -1 -1 -1 -1 -1 -1 -1 -1 -1 -1 -1 -1 
-1 -1 -1 -1 -1 -1 -1 -1 -1 -1 -1 -1 -1 -1 -1 -1 -1 -1 -1 -1 -1 -1 -1 -1 
-1 -1 -1 -1 -1 -1 -1 -1 -1 -1 -1 -1 -1 -1 -1 -1 -1 -1 -1 -1 -1 -1 -1 -1 
-1 -1 -1 -1 -1 -1 -1 -1 -1 -1 -1 -1 -1 -1 -1 -1 -1 -1 -1 -1 -1 -1 -1 -1 
-1 -1 -1 -1 -1 -1 -1 -1 -1 -1 -1 -1 -1 -1 -1 -1 -1 -1 -1 -1 -1 -1 -1 -1 
-1 -1 -1 -1 -1 -1 -1 -1 -1 -1 -1 -1 -1 -1 -1 -1 -1 -1 -1 -1 -1 -1 -1 -1 
-1 -1 -1 -1 -1 -1 -1 -1 -1 -1 -1 -1 -1 -1 -1 -1 -1 -1 -1 -1 -1 -1 -1 -1 
-1 -1 -1 -1 -1 -1 -1 -1 -1 -1 -1 -1 -1 -1 -1 -1 -1 -1 -1 -1 -1 -1 -1 -1 
-1 -1 -1 -1 -1 -1 -1 -1 -1 -1 -1 -1 -1 -1 -1 -1 
$$ ##$ROUTER= 3
$$ ##$RX22TY= <tty10>
$$ ##$SCMTY= <no>
$$ ##$SPECTR= 5
$$ ##$SY2FLAG= 0
$$ ##$TFXNUM= 0
$$ ##$TRIPLO2= 0
$$ ##$VTUTY= <tty05>
$$ ##$WBREFAM= (0..15)
100 100 100 100 100 100 100 100 100 100 100 100 100 100 100 100 
$$ ##$WBREFPH= (0..15)
0 0 0 0 0 0 0 0 0 0 0 0 0 0 0 0 
$$ ##$XFAC= 2
$$ ##END=
##$RELAX= 
$$ Bruker specific parameters
$$ --------------------------
##$DU= <P:\NMR-data>
##$EXPNO= 1
##$NAME= <NMR_polar_Ctrol_p7.1D>
##$PROCNO= 1
##$TYPE= <nmr>
##$USER= <Ainhoa_raw_data>
##$ACQT0= -4.83829889523336
##$AMP= (0..31)
100 100 100 100 100 100 100 100 100 100 100 100 100 100 100 100 100 100
100 100 100 100 100 100 100 100 100 100 100 100 100 100
##$ANAVPT= -1
##$AQSEQ= 0
##$AQ_mod= 3
##$AUNM= <au_zg>
##$AUTOPOS= <1 >
##$BF1= 400.13
##$BF2= 100.612769
##$BF3= 400.13
##$BF4= 400.13
##$BF5= 500.13
##$BF6= 500.13
##$BF7= 500.13
##$BF8= 500.13
##$BYTORDA= 0
##$CFDGTYP= 0
##$CFRGTYP= 5
##$CHEMSTR= <none>
##$CNST= (0..63)
1 1 145 1 1 1 1 1 1 1 1 1 1 1 1 1 1 1 1 1 1 1 1 1 1 1 1 1 1 1 1 1 1 1 1
1 1 1 1 1 1 1 1 1 1 1 1 1 1 1 1 1 1 1 1 1 1 1 1 1 1 1 1 1
##$CPDPRG= <>
##$CPDPRG1= <>
##$CPDPRG2= <>
##$CPDPRG3= <>
##$CPDPRG4= <mlev>
##$CPDPRG5= <mlev>
##$CPDPRG6= <mlev>
##$CPDPRG7= <mlev>
##$CPDPRG8= <mlev>
##$CPDPRGB= <>
##$CPDPRGT= <>
##$D= (0..63)
0 2 0 0 0 0 0 0 0 0.06 0 0 2e-005 0 0 0 0.0002 0 0 0 0 0 0 0 0 0 0 0 0
0 0 0 0 0 0 0 0 0 0 0 0 0 0 0 0 0 0 0 0 0 0 0 0 0 0 0 0 0 0 0 0 0 0 0
##$DATE= 1214844053
##$DBL= (0..7)
120 120 120 120 120 120 120 120
##$DBP= (0..7)
150 150 150 150 150 150 150 150
##$DBP07= 0
##$DBPNAM0= <>
##$DBPNAM1= <>
##$DBPNAM2= <>
##$DBPNAM3= <>
##$DBPNAM4= <>
##$DBPNAM5= <>
##$DBPNAM6= <>
##$DBPNAM7= <>
##$DBPOAL= (0..7)
0.5 0.5 0.5 0.5 0.5 0.5 0.5 0.5
##$DBPOFFS= (0..7)
0 0 0 0 0 0 0 0
##$DE= 6
##$DECBNUC= <off>
##$DECIM= 24
##$DECNUC= <off>
##$DECSTAT= 4
##$DIGMOD= 0
##$DIGTYP= 7
##$DL= (0..7)
0 120 120 120 120 120 120 120
##$DP= (0..7)
150 150 150 150 150 150 150 150
##$DP07= 0
##$DPNAME0= <>
##$DPNAME1= <>
##$DPNAME2= <>
##$DPNAME3= <>
##$DPNAME4= <>
##$DPNAME5= <>
##$DPNAME6= <>
##$DPNAME7= <>
##$DPOAL= (0..7)
0.5 0.5 0.5 0.5 0.5 0.5 0.5 0.5
##$DPOFFS= (0..7)
0 0 0 0 0 0 0 0
##$DQDMODE= 0
##$DR= 18
##$DS= 4
##$DSLIST= <SSSSSSSSSSSSSSS>
##$DSPFIRM= 0
##$DSPFVS= -1
##$DTYPA= 0
##$EXP= <AID_d2o>
##$F1LIST= <111111111111111>
##$F2LIST= <222222222222222>
##$F3LIST= <333333333333333>
##$FCUCHAN= (0..9)
0 2 1 0 0 0 0 0 0 0
##$FL1= 90
##$FL2= 90
##$FL3= 90
##$FL4= 90
##$FOV= 20
##$FQ1LIST= <freqlist>
##$FQ2LIST= <freqlist>
##$FQ3LIST= <freqlist>
##$FQ4LIST= <freqlist>
##$FQ5LIST= <freqlist>
##$FQ6LIST= <freqlist>
##$FQ7LIST= <freqlist>
##$FQ8LIST= <freqlist>
##$FRQLO3= 1882485.02994012
##$FRQLO3N= 0
##$FS= (0..7)
83 83 83 83 83 83 83 83
##$FTLPGN= 0
##$FW= 90000
##$FnMODE= 0
##$FnTYPE= 0
##$GP031= 0
##$GPNAM0= <sine.100>
##$GPNAM1= <sine.100>
##$GPNAM10= <sine.100>
##$GPNAM11= <sine.100>
##$GPNAM12= <sine.100>
##$GPNAM13= <sine.100>
##$GPNAM14= <sine.100>
##$GPNAM15= <sine.100>
##$GPNAM16= <sine.100>
##$GPNAM17= <sine.100>
##$GPNAM18= <sine.100>
##$GPNAM19= <sine.100>
##$GPNAM2= <sine.100>
##$GPNAM20= <sine.100>
##$GPNAM21= <sine.100>
##$GPNAM22= <sine.100>
##$GPNAM23= <sine.100>
##$GPNAM24= <sine.100>
##$GPNAM25= <sine.100>
##$GPNAM26= <sine.100>
##$GPNAM27= <sine.100>
##$GPNAM28= <sine.100>
##$GPNAM29= <sine.100>
##$GPNAM3= <sine.100>
##$GPNAM30= <sine.100>
##$GPNAM31= <sine.100>
##$GPNAM4= <sine.100>
##$GPNAM5= <sine.100>
##$GPNAM6= <sine.100>
##$GPNAM7= <sine.100>
##$GPNAM8= <sine.100>
##$GPNAM9= <sine.100>
##$GPX= (0..31)
0 0 0 0 0 0 0 0 0 0 0 0 0 0 0 0 0 0 0 0 0 0 0 0 0 0 0 0 0 0 0 0
##$GPY= (0..31)
0 0 0 0 0 0 0 0 0 0 0 0 0 0 0 0 0 0 0 0 0 0 0 0 0 0 0 0 0 0 0 0
##$GPZ= (0..31)
0 0 0 0 0 0 0 0 0 0 0 0 0 0 0 0 0 0 0 0 0 0 0 0 0 0 0 0 0 0 0 0
##$GRDPROG= <>
##$GRPDLY= -1
##$HDDUTY= 20
##$HDRATE= 20
##$HGAIN= (0..3)
0 0 0 0
##$HL1= 1
##$HL2= 35
##$HL3= 16
##$HL4= 17
##$HOLDER= 0
##$HPMOD= (0..7)
0 0 0 0 0 0 0 0
##$HPPRGN= 0
##$IN= (0..63)
0.001 0.001 0.001 0.001 0.001 0.001 0.001 0.001 0.001 0.001 0.001 0.001
0.001 0.001 0.001 0.001 0.001 0.001 0.001 0.001 0.001 0.001 0.001 0.001
0.001 0.001 0.001 0.001 0.001 0.001 0.001 0.001 0.001 0.001 0.001 0.001
0.001 0.001 0.001 0.001 0.001 0.001 0.001 0.001 0.001 0.001 0.001 0.001
0.001 0.001 0.001 0.001 0.001 0.001 0.001 0.001 0.001 0.001 0.001 0.001
0.001 0.001 0.001 0.001
##$INF= (0..7)
0 0 0 0 0 0 0 0
##$INP= (0..63)
0 0 0 0 0 0 0 0 0 0 0 0 0 0 0 0 0 0 0 0 0 0 0 0 0 0 0 0 0 0 0 0 0 0 0 0
0 0 0 0 0 0 0 0 0 0 0 0 0 0 0 0 0 0 0 0 0 0 0 0 0 0 0 0
##$INSTRUM= <avance400>
##$L= (0..31)
1 1 1 1 1 1 1 1 1 1 1 1 1 1 1 1 1 1 1 1 1 1 1 1 1 1 1 1 1 1 1 1
##$LFILTER= 200
##$LGAIN= -5
##$LINPSTP= 10
##$LOCKED= yes
##$LOCKFLD= 3193
##$LOCKGN= 97.3000030517578
##$LOCKPOW= -25
##$LOCKPPM= 4.69999980926514
##$LOCNUC= <2H>
##$LOCPHAS= 356
##$LOCSHFT= yes
##$LOCSW= 0
##$LTIME= 0.200000002980232
##$MASR= 4200
##$MASRLST= <masrlst>
##$NBL= 1
##$NC= -2
##$NLOGCH= 1
##$NS= 1024
##$NUC1= <1H>
##$NUC2= <13C>
##$NUC3= <off>
##$NUC4= <off>
##$NUC5= <off>
##$NUC6= <off>
##$NUC7= <off>
##$NUC8= <off>
##$NUCLEI= 0
##$NUCLEUS= <off>
##$O1= 1885.29
##$O2= 4979.85804243228
##$O3= 1900.52349393
##$O4= 1900.52349393
##$O5= 0
##$O6= 0
##$O7= 0
##$O8= 0
##$OBSCHAN= (0..9)
0 0 0 0 0 0 0 0 0 0
##$OVERFLW= 0
##$P= (0..63)
7.6 7.6 15.2 14.9 29.8 16.5 25 50 0 0 0 0 0 0 0 200000 1000 2500 0 600
2500 0 0 0 0 200 0 7.6 1000 0 0 0 0 0 0 0 0 0 0 0 0 0 0 0 0 0 0 0 0 0 0
0 0 0 0 0 0 0 0 0 0 0 0 0
##$PACOIL= (0..15)
0 0 0 0 0 0 0 0 0 0 0 0 0 0 0 0
##$PAPS= 2
##$PARMODE= 0
##$PCPD= (0..9)
100 100 70 100 100 100 100 100 100 100
##$PHCOR= (0..31)
0 0 0 0 0 0 0 0 0 0 0 0 0 0 0 0 0 0 0 0 0 0 0 0 0 0 0 0 0 0 0 0
##$PHLIST= <>
##$PHP= 1
##$PH_ref= 0
##$PL= (0..63)
120 0 -4 120 120 120 120 120 120 80 10.34 22.38 9 120 120 120 120 120 0
120 120 120 120 120 120 120 120 22.38 120 120 9 120 120 120 120 120 120
120 120 120 120 120 120 120 120 120 120 120 120 120 120 120 120 120 120
120 120 120 120 120 120 120 120 120
##$PLSTEP= 0.1
##$PLSTRT= -6
##$POWMOD= 0
##$PQPHASE= 0
##$PQSCALE= 0
##$PR= 1
##$PRECHAN= (0..15)
-1 1 2 -1 -1 -1 -1 -1 -1 -1 -1 -1 -1 -1 -1 -1
##$PRGAIN= 0
##$PROBHD= <5 mm PABBI 1H-BB Z-GRD Z811201/0006
>
##$PROSOL= no
##$PULPROG= <zgpr>
##$PW= 0
##$PYNM= <acqu.py>
##$QNP= 1
##$RD= 0
##$RECCHAN= (0..15)
-1 -1 -1 -1 -1 -1 -1 -1 -1 -1 -1 -1 -1 -1 -1 -1
##$RECPH= 0
##$RECPRE= (0..15)
-1 -1 -1 -1 -1 -1 -1 -1 -1 -1 -1 -1 -1 -1 -1 -1
##$RECPRFX= (0..15)
-1 -1 -1 -1 -1 -1 -1 -1 -1 -1 -1 -1 -1 -1 -1 -1
##$RECSEL= (0..15)
0 0 0 0 0 0 0 0 0 0 0 0 0 0 0 0
##$RG= 406.4
##$RO= 0
##$ROUTWD1= (0..23)
0 0 0 0 0 0 0 0 0 0 0 0 0 0 0 0 0 0 0 0 1 1 0 0
##$ROUTWD2= (0..23)
0 0 0 0 0 1 0 0 0 0 0 0 0 0 0 0 0 0 1 0 1 1 0 0
##$RSEL= (0..9)
0 1 2 0 0 0 0 0 0 0
##$S= (0..7)
83 4 83 83 83 83 83 83
##$SEOUT= 0
##$SFO1= 400.13188529
##$SFO2= 100.617748858042
##$SFO3= 400.131900523494
##$SFO4= 400.131900523494
##$SFO5= 500.13
##$SFO6= 500.13
##$SFO7= 500.13
##$SFO8= 500.13
##$SOLVENT= <D2O>
##$SP= (0..31)
1 120 120 120 0 0 120 120 0 0 0 120 0 0 120 0 150 150 120 120.87 118.96
122.27 114.95 150 150 150 150 150 150 120 120 120
##$SP07= 0
##$SPECTR= 0
##$SPNAM0= <gauss>
##$SPNAM1= <Gaus1.1000>
##$SPNAM10= <gauss>
##$SPNAM11= <Gaus1.1000>
##$SPNAM12= <gauss>
##$SPNAM13= <gauss>
##$SPNAM14= <Gaus1.1000>
##$SPNAM15= <Gaus1.1000>
##$SPNAM16= <gauss>
##$SPNAM17= <gauss>
##$SPNAM18= <Gaus1.1000>
##$SPNAM19= <Gaus1.1000>
##$SPNAM2= <Gaus1.1000>
##$SPNAM20= <Gaus1.1000>
##$SPNAM21= <Gaus1.1000>
##$SPNAM22= <Gaus1.1000>
##$SPNAM23= <gauss>
##$SPNAM24= <gauss>
##$SPNAM25= <gauss>
##$SPNAM26= <gauss>
##$SPNAM27= <gauss>
##$SPNAM28= <gauss>
##$SPNAM29= <Gaus1.1000>
##$SPNAM3= <Gaus1.1000>
##$SPNAM30= <Gaus1.1000>
##$SPNAM31= <Gaus1.1000>
##$SPNAM4= <gauss>
##$SPNAM5= <gauss>
##$SPNAM6= <Gaus1.1000>
##$SPNAM7= <Gaus1.1000>
##$SPNAM8= <gauss>
##$SPNAM9= <gauss>
##$SPOAL= (0..31)
0.5 0.5 0.5 0.5 0.5 0.5 0.5 0.5 0.5 0.5 0.5 0.5 0.5 0.5 0.5 0.5 0.5 0.5
0.5 0.5 0.5 0.5 0.5 0.5 0.5 0.5 0.5 0.5 0.5 0.5 0.5 0.5
##$SPOFFS= (0..31)
0 0 0 0 0 0 0 0 0 0 0 0 0 0 0 0 0 0 0 0 0 0 0 0 0 0 0 0 0 0 0 0
##$SUBNAM0= <"">
##$SUBNAM1= <"">
##$SUBNAM2= <"">
##$SUBNAM3= <"">
##$SUBNAM4= <"">
##$SUBNAM5= <"">
##$SUBNAM6= <"">
##$SUBNAM7= <"">
##$SUBNAM8= <"">
##$SUBNAM9= <"">
##$SW= 12.4709380669908
##$SWIBOX= (0..15)
0 1 2 0 0 0 0 0 0 0 0 0 0 0 0 0
##$SW_h= 4990.01996007984
##$SWfinal= 0
##$TD= 16244
##$TD0= 1
##$TE= 301.7
##$TE2= 300
##$TE3= 300
##$TEG= 300
##$TL= (0..7)
0 120 120 120 120 120 120 120
##$TP= (0..7)
150 150 150 150 150 150 150 150
##$TP07= 0
##$TPNAME0= <>
##$TPNAME1= <>
##$TPNAME2= <>
##$TPNAME3= <>
##$TPNAME4= <>
##$TPNAME5= <>
##$TPNAME6= <>
##$TPNAME7= <>
##$TPOAL= (0..7)
0.5 0.5 0.5 0.5 0.5 0.5 0.5 0.5
##$TPOFFS= (0..7)
0 0 0 0 0 0 0 0
##$TUNHIN= 0
##$TUNHOUT= 0
##$TUNXOUT= 0
##$USERA1= <user>
##$USERA2= <user>
##$USERA3= <user>
##$USERA4= <user>
##$USERA5= <user>
##$V9= 5
##$VALIST= <valist>
##$VCLIST= <CCCCCCCCCCCCCCC>
##$VD= 0
##$VDLIST= <DDDDDDDDDDDDDDD>
##$VPLIST= <PPPPPPPPPPPPPPP>
##$VTLIST= <TTTTTTTTTTTTTTT>
##$WBST= 1024
##$WBSW= 15.53612
##$XGAIN= (0..3)
0 0 0 0
##$XL= 0
##$YL= 0
##$YMAX_a= 25550800
##$YMIN_a= -22241858
##$ZGOPTNS= <>
##$ZL1= 120
##$ZL2= 120
##$ZL3= 120
##$ZL4= 120
##$ABSF1= 10
##$ABSF2= 0
##$ABSG= 5
##$ABSL= 3
##$ALPHA= 0
##$AQORDER= 0
##$ASSFAC= 0
##$ASSFACI= 0
##$ASSFACX= 0
##$ASSWID= 0
##$AUNMP= <proc_1H_AID>
##$AXLEFT= 0
##$AXNAME= <>
##$AXNUC= <off>
##$AXRIGHT= 0
##$AXTYPE= 0
##$AXUNIT= <>
##$AZFE= 0.1
##$AZFW= 0.1
##$BCFW= 1
##$BC_mod= 2
##$BYTORDP= 0
##$COROFFS= 0
##$CY= 12.5
##$DATMOD= 1
##$DC= 2
##$DFILT= <>
##$DTYPP= 0
##$F1P= 9.9967504570787
##$F2P= -9.53364507338961e-007
##$FCOR= 1
##$FTSIZE= 65536
##$FT_mod= 4
##$GAMMA= 1
##$GB= 0
##$INTBC= 1
##$INTSCL= 1
##$ISEN= 128
##$LB= 1
##$LEV0= 0
##$LPBIN= 0
##$MAXI= 10000
##$MC2= 0
##$MEAN= 0
##$ME_mod= 0
##$MI= 0.02
##$NCOEF= 0
##$NC_proc= 0
##$NLEV= 6
##$NOISF1= 8.174992
##$NOISF2= 6.675002
##$NSP= 1
##$NTH_PI= 0
##$NZP= 0
##$OFFSET= 12.28285
##$PC= 1
##$PHC0= -11.48807
##$PHC1= -14.78206
##$PH_mod= 0
##$PKNL= yes
##$PPARMOD= 0
##$PPDIAG= 0
##$PPIPTYP= 0
##$PPMPNUM= 100
##$PPRESOL= 1
##$PSCAL= 0
##$PSIGN= 0
##$PYNMP= <proc.py>
##$REVERSE= no
##$SF= 400.129461838569
##$SI= 65536
##$SIGF1= 5.6
##$SIGF2= 5.2
##$SINO= 400
##$SIOLD= 65536
##$SPECTYP= <>
##$SREGLST= <1H.D2O>
##$SSB= 2
##$STSI= 0
##$STSR= 0
##$SW_p= 4990.01996007983
##$SYMM= 0
##$S_DEV= 0
##$TDeff= 16244
##$TDoff= 0
##$TI= <>
##$TILT= no
##$TM1= 0
##$TM2= 0
##$TOPLEV= 0
##$USERP1= <user>
##$USERP2= <user>
##$USERP3= <user>
##$USERP4= <user>
##$USERP5= <user>
##$WDW= 4
##$XDIM= 8192
##$YMAX_p= 0
##$YMIN_p= 0
##$CURPLOT= <\\rik006s\net8_hp>
##$CURPRIN= <$\\rik006s\net8_hp>
##$DFORMAT= <normdp>
##$LAYOUT= <+/1d_h.xwp>
##$LFORMAT= <normlp>
##$PFORMAT= <normpl>
##$SURQMSG= 1
$$ End of Bruker specific parameters
$$ ---------------------------------
##NTUPLES= NMR FID
##VAR_NAME=  TIME,          FID/REAL,        FID/IMAG
##SYMBOL=    X,             R,               I
##VAR_TYPE=  INDEPENDENT,   DEPENDENT,       DEPENDENT
##VAR_FORM=  AFFN,          ASDF,            ASDF
##VAR_DIM=   8122,          8122,            8122
##UNITS=     SECONDS,       ARBITRARY UNITS, ARBITRARY UNITS
##FACTOR=    0.0002004,     1,               1
##FIRST=     0,             17461859,        -6448456
##LAST=      1.6274484,     2895482,         -2156040
##MIN=       0,             -22241858,       -22241858
##MAX=       1.6274484,     24143114,        24143114
$$ Real data points
##PAGE= N=1
##DATA TABLE= (X++(R..R)), XYDATA
0 17461859
1 24143114
2 18810614
3 21070497
4 22260492
5 22611507
6 19496019
7 20361045
8 22564081
9 23183492
10 22147788
11 20756229
12 21046619
13 23354638
14 21890887
15 20964489
16 20937890
17 21936092
18 22336363
19 20440693
20 19711265
21 21983634
22 22215889
23 21892312
24 20446572
25 21033822
26 22634373
27 21314236
28 19837543
29 20556249
30 21178798
31 22287161
32 20733718
33 19977455
34 21296483
35 21672288
36 21207293
37 20073943
38 19637375
39 21657604
40 20957930
41 19863936
42 20235270
43 20808838
44 21343483
45 20047887
46 19031106
47 20923692
48 21223363
49 20738906
50 19636781
51 19392394
52 21303523
53 20982472
54 19058967
55 19051541
56 19630809
57 21217348
58 20137453
59 18168254
60 19454018
61 20875957
62 20724385
63 19541812
64 18235716
65 20292242
66 20600679
67 19174794
68 18587352
69 18754563
70 19814357
71 19744441
72 18220474
73 19276015
74 19962146
75 19595299
76 18773638
77 17675894
78 19338227
79 20298841
80 18526847
81 17860824
82 18074743
83 19684388
84 19676171
85 17076611
86 17353570
87 18996050
88 19290193
89 18566085
90 16985933
91 18369177
92 19710939
93 18177388
94 17314971
95 17203565
96 18366854
97 19224218
98 17234855
99 16948992
100 17987869
101 18365201
102 18244051
103 16781443
104 17475537
105 19047402
106 17539548
107 16365701
108 16295457
109 17603785
110 18472819
111 16094812
112 15498208
113 17541956
114 18574484
115 18206952
116 15776316
117 15576813
118 17755117
119 17361829
120 16061171
121 15231124
122 16096372
123 18212194
124 16897255
125 15393939
126 16106827
127 16888413
128 17297689
129 15603632
130 14919589
131 16883562
132 16621570
133 15442647
134 14732973
135 15185770
136 17168463
137 16327840
138 14741191
139 15486408
140 16271466
141 16771834
142 14921473
143 13400418
144 15486998
145 16392583
146 15414468
147 14207205
148 13979692
149 16148971
150 15781810
151 13774110
152 14235269
153 15252677
154 16080957
155 14812305
156 12859249
157 14352283
158 15378556
159 14751968
160 13692208
161 12963551
162 14975261
163 15593055
164 13565529
165 13151724
166 13721138
167 15072588
168 14567178
169 12147780
170 12982702
171 14550997
172 14254358
173 13102349
174 11776618
175 13538488
176 14884750
177 13250213
178 12567420
179 12712371
180 13709250
181 13964937
182 11922779
183 12047422
184 13113832
185 13059244
186 12718566
187 11608544
188 12659739
189 14012775
190 12396311
191 11500808
192 11632967
193 12697337
194 13276818
195 11240829
196 11088417
197 12666607
198 12786108
199 12116948
200 10473990
201 11135145
202 13003827
203 11899646
204 10800451
205 10728687
206 11621175
207 12776537
208 10959957
209  9993237
210 11228807
211 11752958
212 11674991
213 10105609
214  9908253
215 11735901
216 11067500
217 10099138
218 10060342
219 10582472
220 11707387
221 10341578
222  9272019
223 10411095
224 10685822
225 10539711
226  9198344
227  8860920
228 11004493
229 10800712
230  9369454
231  8981553
232  9543831
233 11113489
234  9764559
235  7871554
236  8977670
237  9941685
238 10077316
239  8696651
240  7734444
241  9812252
242 10186634
243  8849737
244  8170061
245  8160617
246  9784659
247  9351997
248  7308886
249  7810312
250  8780679
251  9421467
252  8360367
253  6699831
254  8348893
255  9432333
256  8231013
257  7240719
258  6912295
259  8677642
260  8945879
261  6953820
262  7067887
263  7828975
264  8258982
265  7564189
266  5810814
267  7078566
268  8471284
269  7614410
270  6655244
271  5982057
272  7473758
273  8251861
274  6095646
275  5636790
276  6597018
277  7609026
278  7357982
279  5179745
280  5731271
281  7454523
282  6912006
283  5862405
284  4831221
285  6132194
286  7655565
287  5813742
288  4643873
289  5175291
290  6341442
291  6941022
292  4867539
293  4563321
294  6257379
295  6272527
296  5482004
297  4078034
298  4545819
299  6362812
300  5197591
301  4071691
302  4438609
303  5347837
304  6127823
305  4297235
306  3464867
307  5020964
308  5188499
309  4610239
310  3347931
311  3517208
312  5626165
313  4931830
314  3339642
315  3264652
316  3993557
317  5159899
318  3631348
319  2285547
320  3818928
321  4525342
322  4192336
323  2817813
324  2268611
325  4333277
326  4283334
327  2680498
328  2250748
329  2702247
330  4175170
331  3321616
332  1565741
333  2552422
334  3411793
335  3571991
336  2564471
337  1370738
338  2867321
339  3235763
340  1911213
341  1511677
342  1691680
343  3090977
344  2715512
345   916421
346  1658328
347  2513977
348  2539893
349  1717822
350   415368
351  1780678
352  2510138
353  1197599
354   622294
355   687460
356  2161230
357  2308518
358   231415
359   470662
360  1489913
361  1714488
362   954998
363  -646989
364   545861
365  1980539
366   912695
367   -20634
368  -454265
369   820008
370  1621466
371  -309203
372  -695086
373   230118
374   768254
375   621289
376 -1080099
377  -602544
378   871472
379    71186
380  -813999
381 -1335716
382  -389866
383   732919
384  -936717
385 -1530019
386  -545214
387     4925
388  -113110
389 -1939284
390 -1899415
391   -54858
392  -521212
393 -1550465
394 -2213762
395 -1374419
396   155336
397 -1385328
398 -2660512
399 -1767306
400  -894679
401  -572024
402 -2447217
403 -3127880
404 -1278883
405 -1148164
406 -2033677
407 -2993617
408 -2693969
409  -700128
410 -1478569
411 -3188212
412 -3026811
413 -2311919
414 -1496058
415 -2882803
416 -4046429
417 -2360307
418 -1835994
419 -2519257
420 -3477850
421 -3680464
422 -1933022
423 -2345267
424 -4047447
425 -3867394
426 -3138144
427 -2135415
428 -3210483
429 -4873501
430 -3537858
431 -2635258
432 -3164883
433 -4273882
434 -4969697
435 -3104983
436 -2716959
437 -4466821
438 -4759294
439 -4155152
440 -2916247
441 -3540355
442 -5654172
443 -4828934
444 -3577150
445 -3760339
446 -4789747
447 -5977130
448 -4387861
449 -3238474
450 -4730187
451 -5495568
452 -5361200
453 -4091949
454 -3995664
455 -6133721
456 -5975482
457 -4634768
458 -4389534
459 -5012762
460 -6516443
461 -5581659
462 -4183717
463 -5314676
464 -6145143
465 -6274364
466 -5282139
467 -4640138
468 -6477840
469 -6776525
470 -5634773
471 -5290100
472 -5564835
473 -6995122
474 -6462667
475 -4915862
476 -6020399
477 -7155624
478 -7281201
479 -6150698
480 -5111878
481 -6933709
482 -7739685
483 -6483335
484 -5871734
485 -6043640
486 -7789446
487 -7940534
488 -6039098
489 -6230467
490 -7198249
491 -7866857
492 -7496334
493 -6054249
494 -7082894
495 -8262505
496 -7666612
497 -7193969
498 -6824421
499 -8011016
500 -8510439
501 -6808918
502 -6936865
503 -7933883
504 -8422414
505 -8152956
506 -6909608
507 -7957308
508 -9257114
509 -8313853
510 -7628400
511 -7370472
512 -8598999
513 -9479938
514 -7751501
515 -7392491
516 -8469311
517 -9290459
518 -9348581
519 -7649898
520 -7970112
521 -9776690
522 -9506100
523 -8625477
524 -7815892
525 -8710826
526 -10249484
527 -8965653
528 -8186581
529 -9012835
530 -9815816
531 -10161764
532 -8602111
533 -8363856
534 -10089504
535 -10101857
536 -9408031
537 -8626947
538 -9245587
539 -11029606
540 -10034470
541 -8782631
542 -9381591
543 -10264347
544 -10948157
545 -9526899
546 -8736178
547 -10395689
548 -10857497
549 -10394015
550 -9608770
551 -9640690
552 -11340294
553 -10884046
554 -9593136
555 -9888148
556 -10588817
557 -11523765
558 -10532271
559 -9442051
560 -11079899
561 -11822156
562 -11079917
563 -9940014
564 -9811220
565 -11889346
566 -11871655
567 -10157193
568 -10220214
569 -11176002
570 -12502832
571 -11729480
572 -9958707
573 -10985846
574 -12119730
575 -12055558
576 -11111880
577 -10113153
578 -11736124
579 -12648484
580 -11470462
581 -11017146
582 -11255492
583 -12639671
584 -12705418
585 -10905991
586 -11447065
587 -12555103
588 -12469341
589 -11683238
590 -10806446
591 -12410035
592 -13455646
593 -11969935
594 -11404433
595 -11847557
596 -13266351
597 -13474096
598 -11314886
599 -11359927
600 -13014277
601 -13737746
602 -13154798
603 -11269051
604 -11937169
605 -13817463
606 -13281932
607 -12288853
608 -11793947
609 -12997106
610 -14309102
611 -12751847
612 -12102673
613 -13119835
614 -13783533
615 -13816804
616 -12358797
617 -12421642
618 -13953708
619 -13590834
620 -12967119
621 -12638715
622 -13442671
623 -14819456
624 -13527611
625 -12546530
626 -13450429
627 -14108746
628 -14272782
629 -12897766
630 -12680547
631 -14421178
632 -14427740
633 -13715473
634 -13202902
635 -13589923
636 -15123689
637 -14389443
638 -13230396
639 -13717089
640 -14216823
641 -14724066
642 -13801711
643 -13211404
644 -14760273
645 -14996112
646 -14284392
647 -13772317
648 -14016198
649 -15540094
650 -14840876
651 -13402541
652 -14114902
653 -14922745
654 -15383083
655 -14367168
656 -13443553
657 -15008933
658 -15648956
659 -15003034
660 -14308549
661 -13995642
662 -15559946
663 -15741385
664 -14358710
665 -14464179
666 -15034185
667 -15821173
668 -15279192
669 -13892419
670 -15030996
671 -15893386
672 -15264113
673 -14669997
674 -14556832
675 -16212118
676 -16458660
677 -14663120
678 -14610793
679 -15428252
680 -16282148
681 -15773512
682 -14041476
683 -15039387
684 -16621175
685 -16355543
686 -15390937
687 -14437367
688 -15845607
689 -17057227
690 -15605418
691 -14863081
692 -15204132
693 -16375115
694 -16822550
695 -15038841
696 -15058767
697 -16483525
698 -16694673
699 -16174311
700 -15109006
701 -15894448
702 -17197274
703 -16055787
704 -15337749
705 -15645740
706 -16574657
707 -17104051
708 -15413353
709 -15227218
710 -16909554
711 -17248598
712 -16554650
713 -15215159
714 -15808961
715 -17623740
716 -16827415
717 -15681014
718 -15680155
719 -16673499
720 -17879197
721 -16446920
722 -15359898
723 -16484845
724 -17248775
725 -17320515
726 -16057457
727 -15763560
728 -17526109
729 -17463936
730 -16448193
731 -16023314
732 -16486448
733 -17866045
734 -16938967
735 -15674621
736 -16746309
737 -17628025
738 -17713301
739 -16578169
740 -16090804
741 -17712499
742 -17712364
743 -16610066
744 -16262805
745 -16543080
746 -18000361
747 -17660716
748 -16259850
749 -16819044
750 -17622063
751 -18082795
752 -17155372
753 -15997907
754 -17442155
755 -18125504
756 -17157660
757 -16502935
758 -16569065
759 -18177809
760 -18167993
761 -16484953
762 -16879320
763 -17840570
764 -18298359
765 -17462931
766 -16050681
767 -17325772
768 -18518373
769 -17764739
770 -16888093
771 -16429183
772 -17943182
773 -18754175
774 -17171354
775 -16783235
776 -17435220
777 -18344793
778 -18317042
779 -16671688
780 -17060804
781 -18270526
782 -18066750
783 -17605745
784 -16915606
785 -17710545
786 -18571559
787 -17350656
788 -17105347
789 -17717434
790 -18321006
791 -18409947
792 -16991149
793 -17263685
794 -18576815
795 -18229730
796 -17552696
797 -16941637
798 -17871632
799 -19088816
800 -17800132
801 -17066950
802 -17695203
803 -18440008
804 -18770715
805 -17238323
806 -16936189
807 -18342577
808 -18480216
809 -18032952
810 -17189856
811 -17562017
812 -19108120
813 -18378682
814 -17395608
815 -17596578
816 -18199986
817 -18875006
818 -17613125
819 -16955546
820 -18366124
821 -18679789
822 -18201852
823 -17351344
824 -17560691
825 -19183503
826 -18562863
827 -17342773
828 -17606722
829 -18241364
830 -19033345
831 -17925101
832 -16878362
833 -18194838
834 -18892677
835 -18582375
836 -17522806
837 -17119352
838 -18899839
839 -19002887
840 -17583905
841 -17337518
842 -17985177
843 -19323194
844 -18600744
845 -16896505
846 -17796942
847 -18843380
848 -18770728
849 -17708190
850 -16883757
851 -18534807
852 -19222943
853 -18015564
854 -17516244
855 -17718010
856 -19042729
857 -18950701
858 -17149028
859 -17427324
860 -18486180
861 -18875603
862 -18235701
863 -17002646
864 -18192369
865 -19282842
866 -18279841
867 -17547422
868 -17407142
869 -18583095
870 -19025483
871 -17415315
872 -17445314
873 -18466943
874 -18907911
875 -18493584
876 -17120548
877 -17846377
878 -19173209
879 -18406716
880 -17560619
881 -17239133
882 -18358027
883 -19209378
884 -17581667
885 -17086741
886 -18174981
887 -18910732
888 -18763327
889 -17164871
890 -17330097
891 -18876997
892 -18633189
893 -17862870
894 -17121668
895 -17746487
896 -19153516
897 -18155620
898 -17266107
899 -17783747
900 -18435994
901 -18798167
902 -17440319
903 -17039912
904 -18457745
905 -18503375
906 -17956753
907 -17333552
908 -17653416
909 -18984465
910 -18093579
911 -17018549
912 -17539891
913 -18128166
914 -18603521
915 -17538781
916 -16979228
917 -18371825
918 -18574300
919 -17950658
920 -17182908
921 -17142635
922 -18666388
923 -18291032
924 -16995335
925 -17192107
926 -17861944
927 -18685475
928 -17789840
929 -16648736
930 -17820823
931 -18397359
932 -17957644
933 -17190937
934 -16846302
935 -18322928
936 -18391352
937 -17125825
938 -17173329
939 -17579438
940 -18302579
941 -17753610
942 -16523777
943 -17434791
944 -18123824
945 -17768649
946 -17168809
947 -16645218
948 -18007425
949 -18417501
950 -17055603
951 -16878588
952 -17357199
953 -18158599
954 -17755806
955 -16227205
956 -16961672
957 -18023700
958 -17791231
959 -17079866
960 -16280618
961 -17501278
962 -18401703
963 -17061767
964 -16434421
965 -16736287
966 -17803336
967 -17967021
968 -16245107
969 -16386674
970 -17661168
971 -17824033
972 -17224155
973 -15996762
974 -16727556
975 -17999616
976 -17059280
977 -16321313
978 -16409714
979 -17366669
980 -18011658
981 -16447344
982 -16028465
983 -17057372
984 -17382285
985 -17110927
986 -15857083
987 -16165212
988 -17717070
989 -17135696
990 -16224725
991 -16054287
992 -16838243
993 -17763660
994 -16349714
995 -15565813
996 -16670535
997 -17223177
998 -17044294
999 -15703895
1000 -15639730
1001 -17375260
1002 -17162510
1003 -16079255
1004 -15561486
1005 -16087527
1006 -17469191
1007 -16489455
1008 -15193307
1009 -15917776
1010 -16761556
1011 -17120602
1012 -15893692
1013 -15127604
1014 -16666777
1015 -16940470
1016 -16014766
1017 -15292830
1018 -15396111
1019 -16872342
1020 -16533265
1021 -15173577
1022 -15544242
1023 -16205126
1024 -16728379
1025 -15848641
1026 -14737369
1027 -15919432
1028 -16458580
1029 -15779063
1030 -15185871
1031 -15029417
1032 -16402398
1033 -16451944
1034 -15013929
1035 -15095432
1036 -15677905
1037 -16238018
1038 -15590220
1039 -14284341
1040 -15327205
1041 -16233681
1042 -15641967
1043 -14961246
1044 -14544747
1045 -15824958
1046 -16283842
1047 -14781002
1048 -14439134
1049 -14947373
1050 -15815639
1051 -15703156
1052 -14161971
1053 -14598303
1054 -15698718
1055 -15492818
1056 -14907703
1057 -14087598
1058 -14944927
1059 -15824426
1060 -14678646
1061 -14237831
1062 -14560383
1063 -15194616
1064 -15354393
1065 -13948116
1066 -14096133
1067 -15141390
1068 -14956853
1069 -14530283
1070 -13795692
1071 -14409863
1072 -15424043
1073 -14362446
1074 -13783749
1075 -14160426
1076 -14859351
1077 -15157244
1078 -13581852
1079 -13295949
1080 -14586797
1081 -14683158
1082 -14174998
1083 -13205674
1084 -13629973
1085 -15102658
1086 -14365088
1087 -13420576
1088 -13477824
1089 -14082813
1090 -14796831
1091 -13463860
1092 -12686421
1093 -13842055
1094 -14311546
1095 -14084522
1096 -13054720
1097 -12971802
1098 -14454891
1099 -14025925
1100 -12954516
1101 -12868326
1102 -13343836
1103 -14287707
1104 -13393689
1105 -12408259
1106 -13326139
1107 -13770040
1108 -13640728
1109 -12712462
1110 -12292600
1111 -13767243
1112 -13744102
1113 -12591883
1114 -12331657
1115 -12733822
1116 -13862476
1117 -13194151
1118 -11785208
1119 -12504038
1120 -13258416
1121 -13301651
1122 -12356340
1123 -11517067
1124 -12979558
1125 -13485997
1126 -12371119
1127 -11862753
1128 -12011042
1129 -13198152
1130 -12998532
1131 -11404831
1132 -11710779
1133 -12553687
1134 -12920845
1135 -12225115
1136 -10957836
1137 -12030591
1138 -13040300
1139 -12227254
1140 -11506074
1141 -11241227
1142 -12387512
1143 -12756890
1144 -11186136
1145 -11009200
1146 -11775071
1147 -12386469
1148 -12134224
1149 -10697144
1150 -11240673
1151 -12316583
1152 -11673476
1153 -10992837
1154 -10621948
1155 -11595969
1156 -12314034
1157 -10914400
1158 -10552254
1159 -11313501
1160 -11877824
1161 -11691680
1162 -10078074
1163 -10243662
1164 -11667772
1165 -11411984
1166 -10638303
1167 -9910166
1168 -10678577
1169 -11975841
1170 -10851160
1171 -9898544
1172 -10268974
1173 -10993464
1174 -11429232
1175 -9988369
1176 -9539020
1177 -10816933
1178 -10927929
1179 -10453830
1180 -9629423
1181 -9780779
1182 -11023779
1183 -10320690
1184 -9465046
1185 -9754712
1186 -10228278
1187 -10717772
1188 -9619798
1189 -9039393
1190 -10265395
1191 -10412498
1192 -9901640
1193 -9110234
1194 -9055603
1195 -10410662
1196 -9975563
1197 -8829978
1198 -8961147
1199 -9539731
1200 -10347207
1201 -9403938
1202 -8316007
1203 -9370437
1204 -9890381
1205 -9501827
1206 -8613379
1207 -8192289
1208 -9629806
1209 -9718773
1210 -8530720
1211 -8372760
1212 -8761353
1213 -9665422
1214 -9092751
1215 -7685996
1216 -8340336
1217 -9002488
1218 -8958892
1219 -8366031
1220 -7652151
1221 -8817622
1222 -9285094
1223 -8186791
1224 -7802996
1225 -7896650
1226 -8754141
1227 -8577383
1228 -7149813
1229 -7608930
1230 -8438937
1231 -8476671
1232 -7939540
1233 -6981834
1234 -7928734
1235 -8717383
1236 -7690695
1237 -7144977
1238 -7152408
1239 -8027998
1240 -8223421
1241 -6785305
1242 -6940450
1243 -7769936
1244 -7788004
1245 -7350268
1246 -6349342
1247 -7087016
1248 -8100822
1249 -7189850
1250 -6533861
1251 -6455306
1252 -7333104
1253 -7901426
1254 -6394445
1255 -6020587
1256 -6942117
1257 -7329427
1258 -7077416
1259 -5721848
1260 -5934852
1261 -7270124
1262 -6803793
1263 -6117742
1264 -5852407
1265 -6468464
1266 -7259515
1267 -5977760
1268 -5370975
1269 -6224642
1270 -6566586
1271 -6423194
1272 -5240296
1273 -5296909
1274 -6750705
1275 -6368589
1276 -5417010
1277 -4952632
1278 -5506271
1279 -6708029
1280 -5655251
1281 -4505790
1282 -5208931
1283 -6036880
1284 -6375047
1285 -4988856
1286 -4186868
1287 -5642497
1288 -5997456
1289 -5164782
1290 -4258113
1291 -4289404
1292 -5841877
1293 -5568989
1294 -4253358
1295 -4384973
1296 -4948802
1297 -5573968
1298 -4733322
1299 -3645250
1300 -4664777
1301 -5164198
1302 -4699425
1303 -4025991
1304 -3661332
1305 -4880064
1306 -4958953
1307 -3764153
1308 -3748403
1309 -4140602
1310 -4785193
1311 -4267359
1312 -3031209
1313 -3800700
1314 -4471460
1315 -4095977
1316 -3528459
1317 -3022541
1318 -4164617
1319 -4499373
1320 -3147504
1321 -2896879
1322 -3347092
1323 -4115772
1324 -3796587
1325 -2340458
1326 -2961410
1327 -3959889
1328 -3672940
1329 -2970027
1330 -2176295
1331 -3113887
1332 -3905446
1333 -2764988
1334 -2266730
1335 -2486805
1336 -3318430
1337 -3570966
1338 -2113052
1339 -2058010
1340 -2926059
1341 -2908256
1342 -2478366
1343 -1517948
1344 -2159182
1345 -3317558
1346 -2423815
1347 -1706775
1348 -1779024
1349 -2514020
1350 -2961304
1351 -1522340
1352 -1189929
1353 -2124716
1354 -2249853
1355 -2011721
1356 -1121608
1357 -1367878
1358 -2533993
1359 -1890316
1360 -1175884
1361 -1093803
1362 -1575993
1363 -2250370
1364 -1065483
1365  -437774
1366 -1413547
1367 -1779075
1368 -1576554
1369  -466865
1370  -366678
1371 -1824910
1372 -1575910
1373  -607278
1374  -243153
1375  -598105
1376 -1635781
1377  -802507
1378   226282
1379  -455102
1380  -974079
1381 -1126855
1382  -234508
1383   363034
1384  -801474
1385  -812657
1386   -16287
1387   281588
1388   118559
1389  -876507
1390  -390146
1391   699679
1392   160245
1393  -267017
1394  -329037
1395   461816
1396  1193804
1397    -6040
1398  -376160
1399   463656
1400   897345
1401   859954
1402  -259668
1403   -30475
1404  1474580
1405  1272836
1406   517981
1407    68319
1408   728176
1409  1867886
1410   853473
1411   113430
1412   884661
1413  1536869
1414  1805848
1415   744820
1416   462749
1417  1803078
1418  1860494
1419  1288035
1420   807937
1421  1104608
1422  2360548
1423  1790136
1424   909940
1425  1439353
1426  2043056
1427  2543565
1428  1637761
1429   945709
1430  2246388
1431  2660003
1432  2045172
1433  1351996
1434  1481830
1435  2994363
1436  2751295
1437  1544172
1438  1878581
1439  2593337
1440  3243344
1441  2485899
1442  1443179
1443  2551945
1444  3309076
1445  2972143
1446  2256671
1447  1902027
1448  3317072
1449  3684080
1450  2494610
1451  2316051
1452  2780624
1453  3727343
1454  3487457
1455  2180744
1456  2871532
1457  3893437
1458  3845304
1459  3193790
1460  2452735
1461  3560234
1462  4294093
1463  3284128
1464  2948564
1465  3238758
1466  4188959
1467  4402040
1468  3096760
1469  3307899
1470  4238064
1471  4334713
1472  3959066
1473  3151500
1474  3946720
1475  4897316
1476  4092142
1477  3741077
1478  3941507
1479  4681269
1480  5009998
1481  3742438
1482  3726502
1483  4713115
1484  4921061
1485  4668839
1486  3766712
1487  4319017
1488  5637090
1489  5063213
1490  4351578
1491  4243717
1492  5020224
1493  5855524
1494  4663353
1495  4116392
1496  5020453
1497  5463702
1498  5477093
1499  4605968
1500  4737516
1501  5986469
1502  5698655
1503  5148313
1504  4963324
1505  5291340
1506  6159397
1507  5455584
1508  4902563
1509  5651856
1510  5996359
1511  6116630
1512  5346907
1513  5163306
1514  6403642
1515  6296815
1516  5596309
1517  5417226
1518  5858026
1519  6968195
1520  6297781
1521  5364650
1522  6105264
1523  6671205
1524  6779350
1525  5915462
1526  5415036
1527  6740156
1528  7064561
1529  6422698
1530  6072270
1531  6198975
1532  7381069
1533  7133262
1534  5973621
1535  6330536
1536  6945809
1537  7395617
1538  6863567
1539  6050225
1540  7139008
1541  7738212
1542  7133029
1543  6643065
1544  6545916
1545  7675550
1546  7774480
1547  6556828
1548  6758665
1549  7456127
1550  7991943
1551  7625232
1552  6591181
1553  7452671
1554  8315800
1555  7819659
1556  7247614
1557  6954607
1558  8049635
1559  8524230
1560  7242581
1561  7114940
1562  7841625
1563  8551863
1564  8396157
1565  7131768
1566  7633746
1567  8770383
1568  8508038
1569  7894328
1570  7299155
1571  8226274
1572  9249105
1573  8252291
1574  7704356
1575  8099177
1576  8863977
1577  9129510
1578  7764936
1579  7709839
1580  8972994
1581  9161898
1582  8713963
1583  7936568
1584  8502213
1585  9683283
1586  8906392
1587  8216112
1588  8428294
1589  9045114
1590  9630718
1591  8641694
1592  8293448
1593  9328692
1594  9615482
1595  9385123
1596  8532330
1597  8648458
1598  9959942
1599  9573305
1600  8756992
1601  8836748
1602  9481984
1603 10325261
1604  9387587
1605  8608305
1606  9578864
1607 10095794
1608  9934417
1609  9048091
1610  8867162
1611 10270675
1612 10297509
1613  9466902
1614  9262561
1615  9618310
1616 10701012
1617 10269292
1618  9196368
1619  9711358
1620 10282430
1621 10497964
1622  9853027
1623  9269002
1624 10409894
1625 10747561
1626 10077888
1627  9886446
1628  9993100
1629 10874916
1630 10681348
1631  9672814
1632 10137579
1633 10716922
1634 10879584
1635 10440342
1636  9787321
1637 10802784
1638 11300680
1639 10518099
1640 10180005
1641 10247306
1642 11198658
1643 11276645
1644 10094356
1645 10375211
1646 11171400
1647 11490616
1648 11052287
1649 10070838
1650 10829147
1651 11647879
1652 11058899
1653 10682013
1654 10578689
1655 11455913
1656 11936026
1657 10817049
1658 10678159
1659 11282660
1660 11713822
1661 11600501
1662 10531509
1663 10949799
1664 11988886
1665 11656698
1666 11241218
1667 10982970
1668 11665621
1669 12329482
1670 11301523
1671 11001612
1672 11614108
1673 12005823
1674 12005791
1675 11018600
1676 11243851
1677 12373958
1678 12136721
1679 11629640
1680 11235981
1681 11796529
1682 12770393
1683 11896509
1684 11217017
1685 11731817
1686 12342264
1687 12617117
1688 11527656
1689 11306610
1690 12581348
1691 12686389
1692 12118860
1693 11500604
1694 11780786
1695 12990314
1696 12488684
1697 11673418
1698 11992310
1699 12575628
1700 13111741
1701 12200853
1702 11494441
1703 12525942
1704 12921966
1705 12576658
1706 11930098
1707 11932780
1708 13243980
1709 13107829
1710 12111263
1711 12193828
1712 12682188
1713 13325015
1714 12664513
1715 11774935
1716 12677744
1717 13277785
1718 13065318
1719 12469333
1720 12160342
1721 13340990
1722 13498539
1723 12416930
1724 12266271
1725 12739219
1726 13625892
1727 13270752
1728 12052937
1729 12673190
1730 13544401
1731 13530466
1732 12883656
1733 12222983
1734 13307666
1735 13941380
1736 13004685
1737 12563235
1738 12716154
1739 13644007
1740 13815596
1741 12626438
1742 12750853
1743 13506854
1744 13757312
1745 13423509
1746 12526364
1747 13168864
1748 14035300
1749 13437233
1750 13036007
1751 13028102
1752 13731145
1753 14087803
1754 12986024
1755 12932480
1756 13668434
1757 13902034
1758 13657485
1759 12773415
1760 13264775
1761 14357181
1762 13877897
1763 13302630
1764 13119041
1765 13746086
1766 14386607
1767 13349759
1768 12926483
1769 13650128
1770 14143625
1771 14207594
1772 13231981
1773 13229222
1774 14337999
1775 14153475
1776 13588927
1777 13254631
1778 13636605
1779 14503345
1780 13828333
1781 13273139
1782 13814677
1783 14186622
1784 14356505
1785 13550498
1786 13284754
1787 14317237
1788 14306375
1789 13801760
1790 13491960
1791 13758561
1792 14720618
1793 14190450
1794 13391275
1795 13869295
1796 14326041
1797 14541329
1798 13783982
1799 13318974
1800 14358544
1801 14533864
1802 13981660
1803 13657283
1804 13793648
1805 14816447
1806 14534579
1807 13563207
1808 13847539
1809 14358651
1810 14741218
1811 14097837
1812 13314921
1813 14289081
1814 14857801
1815 14389416
1816 13823709
1817 13630973
1818 14710776
1819 14843838
1820 13760709
1821 13748910
1822 14270802
1823 14892811
1824 14581336
1825 13603568
1826 14185133
1827 14813048
1828 14510658
1829 14045742
1830 13640567
1831 14518267
1832 14963518
1833 14039325
1834 13918304
1835 14356684
1836 14919446
1837 14739486
1838 13652155
1839 14052487
1840 14850261
1841 14652545
1842 14170759
1843 13651446
1844 14495030
1845 15270034
1846 14316475
1847 13786552
1848 14113668
1849 14901461
1850 15064221
1851 13790510
1852 13768814
1853 14780942
1854 14948128
1855 14540661
1856 13716590
1857 14188925
1858 15266788
1859 14682868
1860 14005033
1861 14005791
1862 14584558
1863 15100089
1864 14135348
1865 13801652
1866 14634525
1867 14904850
1868 14736266
1869 13935976
1870 14028088
1871 15132949
1872 14781682
1873 14029075
1874 13923588
1875 14474695
1876 15231811
1877 14409097
1878 13748737
1879 14508789
1880 14939630
1881 14838233
1882 13966246
1883 13742297
1884 14909189
1885 14936898
1886 14240807
1887 14019970
1888 14347612
1889 15201559
1890 14625711
1891 13697405
1892 14190252
1893 14703248
1894 14869192
1895 14214599
1896 13697437
1897 14712904
1898 15022782
1899 14411106
1900 14013839
1901 14030666
1902 14930161
1903 14777529
1904 13795850
1905 14034322
1906 14548573
1907 14885775
1908 14429346
1909 13710463
1910 14487590
1911 14920945
1912 14371371
1913 14008547
1914 13917532
1915 14709130
1916 14774568
1917 13846631
1918 13997740
1919 14492470
1920 14775861
1921 14426628
1922 13616191
1923 14268208
1924 14879488
1925 14346043
1926 13863494
1927 13678410
1928 14543179
1929 14966860
1930 13956186
1931 13749472
1932 14259762
1933 14790133
1934 14612788
1935 13474006
1936 13757563
1937 14664541
1938 14474209
1939 14019946
1940 13604323
1941 14211871
1942 14867092
1943 14041007
1944 13672758
1945 13978080
1946 14378195
1947 14497783
1948 13596415
1949 13650669
1950 14492284
1951 14389901
1952 14003025
1953 13522627
1954 13901449
1955 14659448
1956 13951870
1957 13430705
1958 13781545
1959 14288387
1960 14547329
1961 13596762
1962 13356274
1963 14267333
1964 14300478
1965 13853323
1966 13287860
1967 13550215
1968 14528739
1969 14053628
1970 13323379
1971 13518159
1972 14021421
1973 14471645
1974 13598216
1975 13017898
1976 13890732
1977 14205186
1978 13838998
1979 13167503
1980 13143939
1981 14252456
1982 14138549
1983 13334795
1984 13272708
1985 13614509
1986 14267358
1987 13694291
1988 12799787
1989 13383176
1990 13895912
1991 13834566
1992 13203332
1993 12857362
1994 13903171
1995 14095802
1996 13240792
1997 12993539
1998 13247212
1999 13951366
2000 13599671
2001 12618475
2002 13104496
2003 13734030
2004 13749031
2005 13168504
2006 12570629
2007 13429589
2008 13880484
2009 13149212
2010 12752509
2011 12820275
2012 13644905
2013 13740261
2014 12641918
2015 12634936
2016 13244124
2017 13541333
2018 13156918
2019 12298976
2020 12905183
2021 13639009
2022 13093023
2023 12669437
2024 12582826
2025 13211600
2026 13450448
2027 12475203
2028 12376130
2029 12901688
2030 13145317
2031 12977259
2032 12203670
2033 12590802
2034 13364360
2035 12897439
2036 12404674
2037 12232249
2038 12807756
2039 13280481
2040 12314553
2041 11934348
2042 12531573
2043 12955722
2044 12877097
2045 11924453
2046 12041285
2047 13082027
2048 12883035
2049 12243479
2050 11802265
2051 12203996
2052 13000071
2053 12316524
2054 11667828
2055 12043556
2056 12572264
2057 12821688
2058 11925679
2059 11567650
2060 12474501
2061 12553966
2062 12075806
2063 11584231
2064 11736827
2065 12629017
2066 12255306
2067 11568478
2068 11718136
2069 12040511
2070 12405844
2071 11787265
2072 11211903
2073 11927272
2074 12189161
2075 11928829
2076 11481994
2077 11365332
2078 12178110
2079 11994754
2080 11199581
2081 11298683
2082 11668191
2083 12076555
2084 11535628
2085 10915179
2086 11680178
2087 11987825
2088 11536452
2089 11036708
2090 10898095
2091 11763727
2092 11778748
2093 10919634
2094 10853929
2095 11200904
2096 11797109
2097 11526800
2098 10577702
2099 10974160
2100 11548994
2101 11407588
2102 10846057
2103 10332083
2104 11106746
2105 11522164
2106 10744447
2107 10534094
2108 10786858
2109 11313833
2110 11204908
2111 10304787
2112 10578557
2113 11114898
2114 10930340
2115 10495747
2116  9985943
2117 10639644
2118 11237973
2119 10527710
2120 10141227
2121 10321901
2122 10905471
2123 10966965
2124  9887122
2125  9838679
2126 10593178
2127 10738454
2128 10382315
2129  9644252
2130 10029269
2131 10857226
2132 10337561
2133  9764083
2134  9707772
2135 10240052
2136 10670701
2137  9789111
2138  9440052
2139 10082399
2140 10346706
2141 10163614
2142  9327715
2143  9393533
2144 10315235
2145 10036560
2146  9430794
2147  9299201
2148  9748072
2149 10332136
2150  9565204
2151  8998552
2152  9494670
2153  9790795
2154  9766862
2155  9055339
2156  8877376
2157  9779473
2158  9754942
2159  9200360
2160  8900168
2161  9145202
2162  9894002
2163  9344046
2164  8503552
2165  8881870
2166  9363134
2167  9467310
2168  8696630
2169  8268746
2170  9250794
2171  9496480
2172  8877406
2173  8443874
2174  8536792
2175  9344297
2176  9058466
2177  8126042
2178  8259130
2179  8715430
2180  9097573
2181  8619733
2182  7854597
2183  8494226
2184  9013351
2185  8656995
2186  8092912
2187  7820561
2188  8634855
2189  8790941
2190  7909149
2191  7839911
2192  8204393
2193  8581035
2194  8276802
2195  7476956
2196  7904571
2197  8367137
2198  8079984
2199  7745060
2200  7485593
2201  8128003
2202  8414755
2203  7566419
2204  7324379
2205  7611144
2206  8036066
2207  7898286
2208  6977135
2209  7251492
2210  7976754
2211  7841200
2212  7399539
2213  6911560
2214  7421346
2215  7968480
2216  7250730
2217  6857411
2218  7001071
2219  7408716
2220  7561560
2221  6765507
2222  6726961
2223  7364639
2224  7362247
2225  7061725
2226  6473774
2227  6723898
2228  7396570
2229  6834472
2230  6356966
2231  6506927
2232  6922039
2233  7154182
2234  6351501
2235  6199336
2236  6898545
2237  6910498
2238  6558727
2239  5982640
2240  6066814
2241  6816638
2242  6470792
2243  5934504
2244  5974360
2245  6379758
2246  6831448
2247  6077096
2248  5506676
2249  6128447
2250  6414899
2251  6185093
2252  5493893
2253  5422223
2254  6352695
2255  6210560
2256  5503404
2257  5372724
2258  5686997
2259  6246213
2260  5707850
2261  5009519
2262  5482153
2263  5849728
2264  5839209
2265  5293308
2266  4900159
2267  5632995
2268  5734078
2269  5100122
2270  4824072
2271  4965419
2272  5636156
2273  5386613
2274  4584758
2275  4914404
2276  5331522
2277  5313715
2278  4787297
2279  4310060
2280  5042094
2281  5294360
2282  4632511
2283  4325248
2284  4422427
2285  5112086
2286  5035467
2287  4113592
2288  4224110
2289  4744241
2290  4925273
2291  4449111
2292  3642008
2293  4214804
2294  4863882
2295  4392880
2296  3883599
2297  3758129
2298  4462812
2299  4726368
2300  3776054
2301  3560531
2302  3982238
2303  4306385
2304  4115414
2305  3258939
2306  3502469
2307  4248206
2308  4044530
2309  3594965
2310  3212954
2311  3661563
2312  4164638
2313  3404780
2314  3004795
2315  3355424
2316  3747048
2317  3734108
2318  2877709
2319  2912577
2320  3679114
2321  3499942
2322  3032838
2323  2652601
2324  3007376
2325  3649469
2326  3064785
2327  2550690
2328  2751130
2329  3136473
2330  3344537
2331  2499948
2332  2152241
2333  2925066
2334  3073520
2335  2669549
2336  2104462
2337  2266472
2338  3114710
2339  2777229
2340  2100440
2341  2136033
2342  2445131
2343  2791264
2344  2169558
2345  1667869
2346  2261739
2347  2460288
2348  2247519
2349  1803025
2350  1665872
2351  2378843
2352  2271450
2353  1657837
2354  1577029
2355  1775914
2356  2212253
2357  1769858
2358  1133885
2359  1671669
2360  2003152
2361  1801496
2362  1338914
2363  1103716
2364  1778218
2365  1755445
2366  1072273
2367   984425
2368  1190390
2369  1694541
2370  1440987
2371   676131
2372  1006244
2373  1410806
2374  1322055
2375   880965
2376   423874
2377  1046132
2378  1350895
2379   724454
2380   471175
2381   590899
2382  1124210
2383  1045061
2384   183553
2385   316835
2386   773525
2387   771125
2388   462213
2389   -30394
2390   437469
2391   868206
2392   317935
2393     -253
2394   -32077
2395   420482
2396   547627
2397  -276905
2398  -296292
2399   226086
2400   316421
2401     8221
2402  -612977
2403  -223592
2404   419546
2405   -94773
2406  -581109
2407  -639308
2408  -177342
2409   121724
2410  -693593
2411  -921696
2412  -371779
2413  -136326
2414  -319982
2415 -1086573
2416 -1009175
2417  -219835
2418  -456139
2419 -1030752
2420 -1302046
2421  -883174
2422  -258051
2423  -915288
2424 -1454304
2425 -1061034
2426  -724843
2427  -712376
2428 -1469619
2429 -1690498
2430  -950212
2431  -968288
2432 -1380791
2433 -1668735
2434 -1484976
2435  -853515
2436 -1320438
2437 -1965033
2438 -1708732
2439 -1370296
2440 -1217716
2441 -1874825
2442 -2259554
2443 -1465645
2444 -1277729
2445 -1788471
2446 -2265977
2447 -2188607
2448 -1417498
2449 -1662525
2450 -2466565
2451 -2392051
2452 -2007682
2453 -1617255
2454 -2075140
2455 -2769347
2456 -2247582
2457 -1856934
2458 -2123750
2459 -2624566
2460 -2883925
2461 -2161041
2462 -2035627
2463 -2755903
2464 -2878956
2465 -2615604
2466 -2193678
2467 -2455919
2468 -3224169
2469 -2877730
2470 -2430858
2471 -2616672
2472 -3018381
2473 -3379033
2474 -2803983
2475 -2507820
2476 -3133318
2477 -3324527
2478 -3173833
2479 -2777337
2480 -2852311
2481 -3664586
2482 -3537599
2483 -3016465
2484 -3058631
2485 -3376892
2486 -3830173
2487 -3379674
2488 -2931550
2489 -3545695
2490 -3877847
2491 -3771527
2492 -3360130
2493 -3255842
2494 -4051889
2495 -4084469
2496 -3523081
2497 -3466577
2498 -3741103
2499 -4314148
2500 -4079009
2501 -3487881
2502 -3923298
2503 -4335041
2504 -4350111
2505 -3969707
2506 -3623127
2507 -4296814
2508 -4565456
2509 -4120700
2510 -4019224
2511 -4172629
2512 -4697253
2513 -4650314
2514 -4036885
2515 -4318718
2516 -4711286
2517 -4750321
2518 -4510286
2519 -4164410
2520 -4758685
2521 -5095332
2522 -4609589
2523 -4462960
2524 -4616713
2525 -5153416
2526 -5193306
2527 -4434660
2528 -4608889
2529 -5180206
2530 -5327816
2531 -5042394
2532 -4539805
2533 -5085517
2534 -5702351
2535 -5287269
2536 -4921404
2537 -4886857
2538 -5428948
2539 -5778387
2540 -5091335
2541 -4966442
2542 -5443529
2543 -5748264
2544 -5719369
2545 -5129259
2546 -5348192
2547 -6034700
2548 -5789112
2549 -5425009
2550 -5302879
2551 -5745342
2552 -6255825
2553 -5674595
2554 -5422838
2555 -5910161
2556 -6228048
2557 -6187934
2558 -5524336
2559 -5590788
2560 -6394481
2561 -6315396
2562 -5939849
2563 -5749304
2564 -6101366
2565 -6756526
2566 -6299817
2567 -5808138
2568 -6137353
2569 -6524279
2570 -6704056
2571 -6108603
2572 -5910564
2573 -6709699
2574 -6853841
2575 -6494369
2576 -6183280
2577 -6368163
2578 -7130387
2579 -6868817
2580 -6214697
2581 -6402814
2582 -6856408
2583 -7243802
2584 -6742814
2585 -6256167
2586 -6929229
2587 -7280171
2588 -7045306
2589 -6677075
2590 -6603076
2591 -7344042
2592 -7372777
2593 -6781139
2594 -6795565
2595 -7101497
2596 -7556972
2597 -7323167
2598 -6773479
2599 -7242429
2600 -7620922
2601 -7457776
2602 -7131781
2603 -6940194
2604 -7632163
2605 -7846503
2606 -7258340
2607 -7180561
2608 -7481335
2609 -7965487
2610 -7807981
2611 -7083662
2612 -7409353
2613 -7980198
2614 -7968277
2615 -7639414
2616 -7265068
2617 -7863069
2618 -8342057
2619 -7825047
2620 -7563583
2621 -7667727
2622 -8138561
2623 -8280374
2624 -7620602
2625 -7705078
2626 -8223867
2627 -8338841
2628 -8189934
2629 -7739309
2630 -8074106
2631 -8590806
2632 -8207751
2633 -7954169
2634 -8032296
2635 -8452308
2636 -8713158
2637 -8078904
2638 -8000463
2639 -8526715
2640 -8667864
2641 -8534785
2642 -8056666
2643 -8311622
2644 -8970164
2645 -8647038
2646 -8299169
2647 -8343798
2648 -8737559
2649 -9116831
2650 -8542835
2651 -8287447
2652 -8763674
2653 -8979855
2654 -8957741
2655 -8459842
2656 -8482108
2657 -9216649
2658 -9123108
2659 -8746610
2660 -8654987
2661 -8932542
2662 -9459211
2663 -9026069
2664 -8576697
2665 -8959856
2666 -9242265
2667 -9332903
2668 -8896792
2669 -8765077
2670 -9485932
2671 -9523894
2672 -9123996
2673 -8961230
2674 -9113441
2675 -9643067
2676 -9371389
2677 -8906862
2678 -9254333
2679 -9570930
2680 -9710826
2681 -9339911
2682 -9028611
2683 -9652647
2684 -9799343
2685 -9416647
2686 -9224931
2687 -9336830
2688 -9964379
2689 -9833415
2690 -9194411
2691 -9425396
2692 -9848673
2693 -10064090
2694 -9674232
2695 -9152174
2696 -9758148
2697 -10201433
2698 -9888704
2699 -9534331
2700 -9459331
2701 -10136553
2702 -10300273
2703 -9605519
2704 -9553281
2705 -9906462
2706 -10282859
2707 -10151465
2708 -9525156
2709 -9866766
2710 -10380931
2711 -10223259
2712 -9946660
2713 -9728459
2714 -10244140
2715 -10573063
2716 -9964547
2717 -9803584
2718 -10078201
2719 -10438530
2720 -10455837
2721 -9821707
2722 -10024479
2723 -10635364
2724 -10567146
2725 -10231664
2726 -9868793
2727 -10315320
2728 -10862966
2729 -10321728
2730 -9994914
2731 -10247505
2732 -10679395
2733 -10840240
2734 -10177823
2735 -10118207
2736 -10691825
2737 -10752720
2738 -10550075
2739 -10136194
2740 -10346889
2741 -11013513
2742 -10743004
2743 -10368353
2744 -10440063
2745 -10759409
2746 -11072168
2747 -10498913
2748 -10223067
2749 -10757865
2750 -10970721
2751 -10867124
2752 -10435447
2753 -10469215
2754 -11182106
2755 -11018855
2756 -10573203
2757 -10574915
2758 -10850575
2759 -11254718
2760 -10831110
2761 -10463711
2762 -10910496
2763 -11129690
2764 -11085013
2765 -10706434
2766 -10564385
2767 -11222798
2768 -11247323
2769 -10786411
2770 -10706736
2771 -10925762
2772 -11444550
2773 -11166454
2774 -10614806
2775 -10976706
2776 -11324624
2777 -11357358
2778 -10947219
2779 -10599993
2780 -11231029
2781 -11477835
2782 -11066932
2783 -10862890
2784 -10943658
2785 -11516318
2786 -11488696
2787 -10883719
2788 -11040277
2789 -11334387
2790 -11466258
2791 -11219753
2792 -10787371
2793 -11247240
2794 -11604729
2795 -11293586
2796 -11135977
2797 -11112716
2798 -11531972
2799 -11566354
2800 -10978111
2801 -11087590
2802 -11428969
2803 -11570755
2804 -11426912
2805 -10974060
2806 -11353100
2807 -11806549
2808 -11490014
2809 -11206666
2810 -11116847
2811 -11573723
2812 -11818993
2813 -11170595
2814 -11076269
2815 -11483636
2816 -11748241
2817 -11660267
2818 -11091503
2819 -11292379
2820 -11856682
2821 -11647421
2822 -11366781
2823 -11204377
2824 -11555430
2825 -11960334
2826 -11456773
2827 -11217570
2828 -11475748
2829 -11710324
2830 -11788550
2831 -11264699
2832 -11258556
2833 -11842276
2834 -11788906
2835 -11504572
2836 -11260948
2837 -11547985
2838 -12100402
2839 -11652897
2840 -11242666
2841 -11481008
2842 -11769148
2843 -11875558
2844 -11340570
2845 -11212675
2846 -11855193
2847 -11929285
2848 -11663456
2849 -11360713
2850 -11470279
2851 -12090822
2852 -11834539
2853 -11308892
2854 -11393662
2855 -11720476
2856 -12036292
2857 -11582932
2858 -11206290
2859 -11780649
2860 -12050975
2861 -11831217
2862 -11409131
2863 -11306301
2864 -11964507
2865 -11957502
2866 -11434304
2867 -11417736
2868 -11676631
2869 -12102273
2870 -11821333
2871 -11265315
2872 -11622566
2873 -11948880
2874 -11875271
2875 -11546641
2876 -11303190
2877 -11877654
2878 -12038261
2879 -11554498
2880 -11464749
2881 -11630040
2882 -12028371
2883 -11869567
2884 -11279025
2885 -11561624
2886 -11948732
2887 -11906561
2888 -11611986
2889 -11284759
2890 -11787849
2891 -12123892
2892 -11656789
2893 -11412521
2894 -11483299
2895 -11945988
2896 -12024358
2897 -11342724
2898 -11385419
2899 -11837297
2900 -11957740
2901 -11744334
2902 -11271027
2903 -11608556
2904 -12064478
2905 -11708635
2906 -11443420
2907 -11401400
2908 -11762238
2909 -12008110
2910 -11481823
2911 -11409182
2912 -11754015
2913 -11869862
2914 -11782475
2915 -11280074
2916 -11407113
2917 -11921517
2918 -11709307
2919 -11435242
2920 -11356274
2921 -11684374
2922 -12058488
2923 -11538087
2924 -11276039
2925 -11618135
2926 -11786470
2927 -11724766
2928 -11240245
2929 -11277173
2930 -11872316
2931 -11737677
2932 -11427618
2933 -11294677
2934 -11519201
2935 -11964486
2936 -11556829
2937 -11140198
2938 -11400373
2939 -11668871
2940 -11801904
2941 -11318060
2942 -11100567
2943 -11671956
2944 -11739915
2945 -11432756
2946 -11190351
2947 -11265444
2948 -11792029
2949 -11578741
2950 -11137330
2951 -11293585
2952 -11494053
2953 -11674614
2954 -11342610
2955 -11033215
2956 -11505682
2957 -11618740
2958 -11351626
2959 -11130960
2960 -11115734
2961 -11622717
2962 -11536161
2963 -11044783
2964 -11176339
2965 -11413700
2966 -11593075
2967 -11259639
2968 -10831279
2969 -11285294
2970 -11531132
2971 -11264871
2972 -11029821
2973 -10959046
2974 -11472918
2975 -11526351
2976 -10983662
2977 -10961054
2978 -11159701
2979 -11432036
2980 -11236106
2981 -10678386
2982 -10991523
2983 -11425650
2984 -11297194
2985 -11004930
2986 -10761422
2987 -11203441
2988 -11429568
2989 -10885764
2990 -10740464
2991 -10927721
2992 -11233884
2993 -11208942
2994 -10637580
2995 -10784525
2996 -11198482
2997 -11127864
2998 -10891059
2999 -10573721
3000 -10906738
3001 -11280892
3002 -10823394
3003 -10571830
3004 -10704653
3005 -11053613
3006 -11165584
3007 -10534266
3008 -10488361
3009 -10981263
3010 -11027861
3011 -10773471
3012 -10344970
3013 -10594584
3014 -11145832
3015 -10797564
3016 -10414159
3017 -10443476
3018 -10780414
3019 -11055672
3020 -10500383
3021 -10216145
3022 -10628786
3023 -10816664
3024 -10723497
3025 -10238845
3026 -10234254
3027 -10849914
3028 -10749022
3029 -10345851
3030 -10207957
3031 -10399874
3032 -10795131
3033 -10407705
3034 -10036988
3035 -10367830
3036 -10575781
3037 -10580522
3038 -10182052
3039 -10007129
3040 -10527025
3041 -10512817
3042 -10146404
3043 -9988843
3044 -10114684
3045 -10553193
3046 -10312937
3047 -9852297
3048 -10086291
3049 -10333246
3050 -10382538
3051 -9996647
3052 -9684072
3053 -10184867
3054 -10335714
3055 -9982765
3056 -9791289
3057 -9833333
3058 -10299945
3059 -10201695
3060 -9666604
3061 -9751891
3062 -9975523
3063 -10131600
3064 -9896939
3065 -9461669
3066 -9816320
3067 -10091635
3068 -9833795
3069 -9604371
3070 -9508928
3071 -9926065
3072 -9994202
3073 -9463310
3074 -9474554
3075 -9686319
3076 -9833293
3077 -9688231
3078 -9247374
3079 -9519155
3080 -9840452
3081 -9612204
3082 -9389439
3083 -9234060
3084 -9563429
3085 -9746711
3086 -9242790
3087 -9164403
3088 -9395022
3089 -9591335
3090 -9518924
3091 -8996202
3092 -9134456
3093 -9561251
3094 -9390018
3095 -9096127
3096 -8876393
3097 -9200566
3098 -9546641
3099 -9082518
3100 -8866306
3101 -9051402
3102 -9274231
3103 -9298387
3104 -8759923
3105 -8707413
3106 -9143326
3107 -9135395
3108 -8947895
3109 -8661140
3110 -8822586
3111 -9243471
3112 -8896159
3113 -8584193
3114 -8685432
3115 -8879275
3116 -9004493
3117 -8543091
3118 -8408161
3119 -8848870
3120 -8863414
3121 -8652594
3122 -8376007
3123 -8460189
3124 -8911597
3125 -8626809
3126 -8241012
3127 -8316007
3128 -8536586
3129 -8752051
3130 -8328534
3131 -8016036
3132 -8459036
3133 -8609449
3134 -8424317
3135 -8041611
3136 -7982138
3137 -8543643
3138 -8464455
3139 -7976868
3140 -7918204
3141 -8125354
3142 -8472651
3143 -8165193
3144 -7686980
3145 -7990502
3146 -8236863
3147 -8162227
3148 -7818785
3149 -7564555
3150 -8049570
3151 -8187474
3152 -7788975
3153 -7633662
3154 -7709944
3155 -8075543
3156 -7932757
3157 -7375061
3158 -7542880
3159 -7834692
3160 -7846105
3161 -7569374
3162 -7239171
3163 -7646959
3164 -7878547
3165 -7496865
3166 -7270916
3167 -7275262
3168 -7645061
3169 -7650416
3170 -7092803
3171 -7129113
3172 -7458004
3173 -7552283
3174 -7343469
3175 -6888687
3176 -7151029
3177 -7513572
3178 -7208182
3179 -6905793
3180 -6840708
3181 -7222601
3182 -7412365
3183 -6860179
3184 -6722726
3185 -7001575
3186 -7152527
3187 -7061178
3188 -6575221
3189 -6660957
3190 -7077068
3191 -6924224
3192 -6663503
3193 -6468938
3194 -6723066
3195 -7041906
3196 -6613187
3197 -6367275
3198 -6556641
3199 -6706474
3200 -6703830
3201 -6260198
3202 -6240103
3203 -6669133
3204 -6573171
3205 -6316875
3206 -6142928
3207 -6298715
3208 -6644489
3209 -6269700
3210 -5956345
3211 -6130604
3212 -6305086
3213 -6386108
3214 -5974760
3215 -5786954
3216 -6232604
3217 -6273467
3218 -6027048
3219 -5745014
3220 -5751267
3221 -6172788
3222 -5989630
3223 -5611802
3224 -5694993
3225 -5866418
3226 -6038055
3227 -5700740
3228 -5394375
3229 -5738546
3230 -5817159
3231 -5630329
3232 -5404419
3233 -5351802
3234 -5740686
3235 -5653070
3236 -5279715
3237 -5312148
3238 -5426799
3239 -5592269
3240 -5338408
3241 -4978338
3242 -5289467
3243 -5454680
3244 -5267816
3245 -5040790
3246 -4927291
3247 -5333162
3248 -5331764
3249 -4857830
3250 -4825923
3251 -4977573
3252 -5204070
3253 -5011956
3254 -4541281
3255 -4800248
3256 -5088547
3257 -4949003
3258 -4665207
3259 -4449023
3260 -4838696
3261 -4997437
3262 -4537482
3263 -4357722
3264 -4469782
3265 -4770757
3266 -4719556
3267 -4186333
3268 -4283316
3269 -4632500
3270 -4597907
3271 -4338987
3272 -4016480
3273 -4274619
3274 -4563985
3275 -4216366
3276 -3989333
3277 -4016148
3278 -4302235
3279 -4404648
3280 -3878192
3281 -3790914
3282 -4111436
3283 -4152487
3284 -3962237
3285 -3584600
3286 -3761926
3287 -4167642
3288 -3896629
3289 -3608151
3290 -3588351
3291 -3832238
3292 -4012043
3293 -3503397
3294 -3301363
3295 -3628021
3296 -3755684
3297 -3641963
3298 -3231433
3299 -3245190
3300 -3705375
3301 -3575045
3302 -3235680
3303 -3067922
3304 -3245710
3305 -3600188
3306 -3249026
3307 -2895072
3308 -3105122
3309 -3298230
3310 -3301418
3311 -2902403
3312 -2744638
3313 -3171915
3314 -3154606
3315 -2853483
3316 -2682537
3317 -2759991
3318 -3121641
3319 -2890782
3320 -2509669
3321 -2672420
3322 -2854039
3323 -2879660
3324 -2529546
3325 -2263334
3326 -2659424
3327 -2756424
3328 -2475082
3329 -2244750
3330 -2255395
3331 -2676453
3332 -2596023
3333 -2118563
3334 -2147529
3335 -2332485
3336 -2475668
3337 -2204842
3338 -1797316
3339 -2102431
3340 -2338639
3341 -2156121
3342 -1914576
3343 -1779670
3344 -2133985
3345 -2180404
3346 -1730525
3347 -1666130
3348 -1813980
3349 -1999560
3350 -1885616
3351 -1452970
3352 -1626331
3353 -1866470
3354 -1737579
3355 -1526568
3356 -1336110
3357 -1593169
3358 -1731821
3359 -1364568
3360 -1283575
3361 -1371605
3362 -1513294
3363 -1472349
3364 -1064153
3365 -1144723
3366 -1415964
3367 -1294604
3368 -1092113
3369  -899922
3370 -1154243
3371 -1367103
3372  -971585
3373  -788708
3374  -906322
3375 -1093942
3376 -1084954
3377  -627295
3378  -621786
3379  -970888
3380  -932238
3381  -715589
3382  -452092
3383  -604491
3384  -950077
3385  -652988
3386  -378841
3387  -399545
3388  -572902
3389  -706783
3390  -297555
3391  -124703
3392  -442342
3393  -521055
3394  -387911
3395   -73516
3396   -95450
3397  -465166
3398  -259789
3399    61119
3400    68498
3401   -97841
3402  -297551
3403    42019
3404   291627
3405     5183
3406   -96165
3407    29531
3408   350394
3409   415692
3410    17302
3411   109563
3412   453943
3413   511166
3414   352087
3415    89913
3416   370636
3417   768148
3418   545801
3419   354784
3420   396879
3421   730706
3422   920597
3423   499951
3424   425641
3425   777315
3426   955309
3427   903089
3428   579406
3429   712186
3430  1155806
3431  1045933
3432   831378
3433   796361
3434  1051124
3435  1344693
3436  1016399
3437   848495
3438  1147256
3439  1355598
3440  1376848
3441  1066526
3442  1086920
3443  1532728
3444  1505730
3445  1282204
3446  1196185
3447  1392031
3448  1757896
3449  1532040
3450  1264579
3451  1505673
3452  1772985
3453  1881920
3454  1555211
3455  1412125
3456  1848716
3457  1958799
3458  1747331
3459  1598775
3460  1717136
3461  2162858
3462  2087754
3463  1750129
3464  1873360
3465  2103794
3466  2276102
3467  2038896
3468  1787142
3469  2154426
3470  2378681
3471  2267164
3472  2117550
3473  2087506
3474  2477299
3475  2544366
3476  2217887
3477  2241332
3478  2424193
3479  2648330
3480  2539775
3481  2252271
3482  2531952
3483  2788893
3484  2693667
3485  2538006
3486  2457921
3487  2816489
3488  2961949
3489  2646608
3490  2638832
3491  2825858
3492  3056195
3493  3008039
3494  2668379
3495  2866903
3496  3166044
3497  3121515
3498  2973844
3499  2832298
3500  3136628
3501  3391927
3502  3115924
3503  3020788
3504  3161722
3505  3418657
3506  3483742
3507  3126718
3508  3185907
3509  3502566
3510  3524873
3511  3419452
3512  3233014
3513  3461513
3514  3785127
3515  3585061
3516  3443737
3517  3539017
3518  3755400
3519  3864564
3520  3534524
3521  3533970
3522  3864529
3523  3921585
3524  3847446
3525  3672589
3526  3829606
3527  4169625
3528  3979509
3529  3787294
3530  3864802
3531  4089370
3532  4284507
3533  3982162
3534  3861739
3535  4220005
3536  4368124
3537  4298974
3538  4031708
3539  4068404
3540  4495089
3541  4444891
3542  4201395
3543  4199512
3544  4399253
3545  4699654
3546  4468441
3547  4218379
3548  4487667
3549  4685607
3550  4697313
3551  4465973
3552  4396343
3553  4799728
3554  4854882
3555  4633066
3556  4583233
3557  4710346
3558  5019053
3559  4900321
3560  4608675
3561  4792800
3562  5000409
3563  5068708
3564  4877473
3565  4728222
3566  5105053
3567  5257519
3568  5034365
3569  4925453
3570  5004934
3571  5363200
3572  5318692
3573  4950577
3574  5069531
3575  5340548
3576  5465624
3577  5300698
3578  5053664
3579  5380833
3580  5629398
3581  5434058
3582  5261419
3583  5252173
3584  5599288
3585  5735889
3586  5397740
3587  5402320
3588  5633075
3589  5817085
3590  5739675
3591  5401939
3592  5582404
3593  5911450
3594  5811393
3595  5647971
3596  5570772
3597  5873531
3598  6100529
3599  5806818
3600  5714126
3601  5895004
3602  6088114
3603  6091935
3604  5766136
3605  5868748
3606  6207763
3607  6179507
3608  6025071
3609  5910472
3610  6131171
3611  6410894
3612  6156758
3613  6002789
3614  6162762
3615  6375513
3616  6471052
3617  6155807
3618  6114329
3619  6474470
3620  6546508
3621  6418240
3622  6212360
3623  6336656
3624  6702302
3625  6552761
3626  6322147
3627  6399644
3628  6613796
3629  6808093
3630  6556748
3631  6414233
3632  6711132
3633  6822153
3634  6751472
3635  6563756
3636  6578982
3637  6931595
3638  6888007
3639  6671960
3640  6716045
3641  6863630
3642  7075168
3643  6898624
3644  6693461
3645  6938951
3646  7068907
3647  7033025
3648  6883006
3649  6862467
3650  7212275
3651  7222341
3652  6970525
3653  6973254
3654  7111699
3655  7340585
3656  7196159
3657  6920450
3658  7159416
3659  7376890
3660  7384531
3661  7209757
3662  7081288
3663  7408259
3664  7529251
3665  7282029
3666  7211735
3667  7309763
3668  7573896
3669  7545691
3670  7247578
3671  7391495
3672  7600499
3673  7633536
3674  7514071
3675  7331097
3676  7590429
3677  7786835
3678  7577840
3679  7474989
3680  7539421
3681  7797372
3682  7846656
3683  7522422
3684  7590794
3685  7830193
3686  7897168
3687  7786902
3688  7555150
3689  7777537
3690  8047534
3691  7874669
3692  7731090
3693  7748433
3694  8008405
3695  8139562
3696  7807768
3697  7759290
3698  7989608
3699  8123652
3700  8075236
3701  7797375
3702  7924470
3703  8272828
3704  8197462
3705  8000867
3706  7920130
3707  8138458
3708  8374517
3709  8103950
3710  7955871
3711  8160400
3712  8334388
3713  8371336
3714  8088646
3715  8076736
3716  8404140
3717  8405981
3718  8240987
3719  8124857
3720  8269154
3721  8567899
3722  8391012
3723  8186879
3724  8341356
3725  8521041
3726  8587597
3727  8324603
3728  8218245
3729  8553547
3730  8619995
3731  8473302
3732  8337702
3733  8426137
3734  8754896
3735  8648187
3736  8376134
3737  8466810
3738  8656857
3739  8802854
3740  8579483
3741  8368224
3742  8660991
3743  8828867
3744  8730699
3745  8550865
3746  8520592
3747  8868348
3748  8888968
3749  8597856
3750  8589802
3751  8753934
3752  8954460
3753  8844687
3754  8577796
3755  8777232
3756  8971142
3757  8932679
3758  8786112
3759  8681101
3760  8945436
3761  9040438
3762  8800707
3763  8759290
3764  8871236
3765  9079261
3766  9043443
3767  8767434
3768  8903965
3769  9121648
3770  9078922
3771  8932855
3772  8793452
3773  9053770
3774  9231515
3775  8999869
3776  8905447
3777  8989376
3778  9207459
3779  9228618
3780  8907437
3781  8938198
3782  9193997
3783  9239924
3784  9145084
3785  8951937
3786  9105833
3787  9367582
3788  9204847
3789  9063622
3790  9065238
3791  9250215
3792  9367712
3793  9086452
3794  9044602
3795  9273564
3796  9344508
3797  9299216
3798  9100692
3799  9184107
3800  9447855
3801  9332173
3802  9190248
3803  9178103
3804  9328562
3805  9490915
3806  9249279
3807  9140088
3808  9352934
3809  9455678
3810  9425401
3811  9204547
3812  9225883
3813  9528402
3814  9462948
3815  9277938
3816  9247819
3817  9389852
3818  9601767
3819  9409063
3820  9224303
3821  9405289
3822  9527787
3823  9531958
3824  9311594
3825  9245466
3826  9553151
3827  9586752
3828  9413952
3829  9334203
3830  9412036
3831  9675196
3832  9548104
3833  9293819
3834  9405817
3835  9564655
3836  9622050
3837  9446246
3838  9306977
3839  9580629
3840  9677366
3841  9510268
3842  9406911
3843  9421665
3844  9673570
3845  9631756
3846  9369274
3847  9440534
3848  9608442
3849  9703592
3850  9552604
3851  9340630
3852  9574455
3853  9741204
3854  9578932
3855  9435239
3856  9429066
3857  9703261
3858  9748982
3859  9448247
3860  9432295
3861  9600979
3862  9755066
3863  9656789
3864  9367132
3865  9510083
3866  9751184
3867  9683327
3868  9518832
3869  9407583
3870  9638898
3871  9821043
3872  9566876
3873  9451962
3874  9560036
3875  9731467
3876  9718055
3877  9432190
3878  9476771
3879  9729773
3880  9710570
3881  9582988
3882  9451151
3883  9617946
3884  9818391
3885  9602416
3886  9456772
3887  9524574
3888  9684955
3889  9751245
3890  9478141
3891  9447034
3892  9709747
3893  9755997
3894  9631284
3895  9427288
3896  9520427
3897  9793233
3898  9642365
3899  9453326
3900  9489449
3901  9653367
3902  9793493
3903  9547795
3904  9403964
3905  9622044
3906  9708753
3907  9639570
3908  9443715
3909  9445915
3910  9722223
3911  9673503
3912  9486720
3913  9455887
3914  9565759
3915  9751871
3916  9572842
3917  9380435
3918  9534675
3919  9648556
3920  9620250
3921  9462506
3922  9392487
3923  9646965
3924  9651714
3925  9467445
3926  9422384
3927  9484990
3928  9669738
3929  9560333
3930  9335433
3931  9461173
3932  9586472
3933  9604423
3934  9442330
3935  9317617
3936  9566677
3937  9630630
3938  9435532
3939  9344006
3940  9376560
3941  9583528
3942  9548455
3943  9298183
3944  9370019
3945  9511440
3946  9550662
3947  9432931
3948  9239284
3949  9416401
3950  9552712
3951  9411539
3952  9299385
3953  9279106
3954  9475013
3955  9522978
3956  9268128
3957  9269414
3958  9395283
3959  9442945
3960  9356473
3961  9151716
3962  9300381
3963  9480702
3964  9342940
3965  9226780
3966  9200259
3967  9372822
3968  9437584
3969  9173396
3970  9133684
3971  9279727
3972  9348168
3973  9296628
3974  9072021
3975  9156038
3976  9375003
3977  9280727
3978  9125442
3979  9053426
3980  9216228
3981  9377696
3982  9116839
3983  8990248
3984  9124039
3985  9248907
3986  9249841
3987  8984431
3988  8952610
3989  9215918
3990  9201217
3991  9055730
3992  8927995
3993  9022997
3994  9240208
3995  9072335
3996  8895458
3997  8972002
3998  9090678
3999  9148596
4000  8917444
4001  8808244
4002  9021101
4003  9059173
4004  8950825
4005  8812608
4006  8847106
4007  9089790
4008  8985514
4009  8781976
4010  8810954
4011  8914027
4012  9006126
4013  8799574
4014  8635751
4015  8840498
4016  8942430
4017  8847298
4018  8685862
4019  8651547
4020  8909884
4021  8879957
4022  8624787
4023  8605217
4024  8712062
4025  8862922
4026  8730604
4027  8497896
4028  8643305
4029  8773367
4030  8732595
4031  8568342
4032  8443145
4033  8665246
4034  8732213
4035  8527547
4036  8444097
4037  8491381
4038  8668284
4039  8620956
4040  8347114
4041  8423108
4042  8567173
4043  8564849
4044  8422824
4045  8263829
4046  8451550
4047  8574452
4048  8372182
4049  8264857
4050  8294307
4051  8457081
4052  8462741
4053  8199582
4054  8201328
4055  8344824
4056  8378134
4057  8283483
4058  8089957
4059  8201157
4060  8379463
4061  8244457
4062  8096241
4063  8060193
4064  8205245
4065  8291417
4066  8037180
4067  7974731
4068  8110413
4069  8171474
4070  8137260
4071  7927238
4072  7959763
4073  8138946
4074  8043680
4075  7911302
4076  7852415
4077  7944011
4078  8074556
4079  7878196
4080  7780388
4081  7902862
4082  7952393
4083  7925912
4084  7724520
4085  7706737
4086  7888305
4087  7822042
4088  7704894
4089  7653226
4090  7723993
4091  7864056
4092  7687938
4093  7542037
4094  7656817
4095  7717333
4096  7705994
4097  7509691
4098  7440280
4099  7655831
4100  7655329
4101  7492182
4102  7389933
4103  7445196
4104  7638435
4105  7505068
4106  7294250
4107  7354114
4108  7456879
4109  7505798
4110  7325794
4111  7182590
4112  7368593
4113  7422477
4114  7301376
4115  7178048
4116  7150433
4117  7341058
4118  7293841
4119  7076249
4120  7087827
4121  7175919
4122  7249881
4123  7118516
4124  6936194
4125  7091170
4126  7174922
4127  7051665
4128  6916585
4129  6868237
4130  7072592
4131  7077506
4132  6830676
4133  6820953
4134  6917189
4135  7006601
4136  6891924
4137  6648750
4138  6760114
4139  6904487
4140  6822984
4141  6681749
4142  6584559
4143  6769638
4144  6868359
4145  6636962
4146  6534432
4147  6585340
4148  6701342
4149  6673458
4150  6405476
4151  6419315
4152  6594925
4153  6591257
4154  6471972
4155  6313488
4156  6422258
4157  6575181
4158  6392538
4159  6262392
4160  6270604
4161  6392422
4162  6429014
4163  6182033
4164  6133072
4165  6294563
4166  6310547
4167  6212147
4168  6033638
4169  6090488
4170  6264878
4171  6138586
4172  5992184
4173  5970382
4174  6064180
4175  6154720
4176  5949050
4177  5830928
4178  5967418
4179  6010864
4180  5955422
4181  5762972
4182  5735002
4183  5946433
4184  5889325
4185  5721818
4186  5663446
4187  5735133
4188  5871973
4189  5693296
4190  5514448
4191  5620550
4192  5692666
4193  5673072
4194  5500487
4195  5424881
4196  5619871
4197  5613040
4198  5459107
4199  5369798
4200  5371973
4201  5518145
4202  5409070
4203  5222872
4204  5288185
4205  5371331
4206  5388480
4207  5241867
4208  5112891
4209  5277654
4210  5292480
4211  5142616
4212  5049826
4213  5047563
4214  5195520
4215  5136465
4216  4918938
4217  4958917
4218  5052281
4219  5077370
4220  4944928
4221  4771482
4222  4911152
4223  4993197
4224  4863036
4225  4743657
4226  4697934
4227  4853911
4228  4859682
4229  4637591
4230  4615315
4231  4688002
4232  4736263
4233  4662363
4234  4463984
4235  4543317
4236  4643483
4237  4548145
4238  4451289
4239  4380716
4240  4486672
4241  4545535
4242  4340011
4243  4284985
4244  4337799
4245  4387497
4246  4349086
4247  4147632
4248  4193245
4249  4328100
4250  4238161
4251  4116701
4252  4032117
4253  4130093
4254  4214150
4255  4006158
4256  3921627
4257  3997612
4258  4071919
4259  4055192
4260  3836507
4261  3816463
4262  3965130
4263  3923293
4264  3795788
4265  3663541
4266  3730958
4267  3897177
4268  3745046
4269  3592894
4270  3626105
4271  3710007
4272  3743187
4273  3526522
4274  3424682
4275  3584595
4276  3596983
4277  3494966
4278  3345753
4279  3363175
4280  3536575
4281  3432087
4282  3263721
4283  3264838
4284  3324241
4285  3400100
4286  3226328
4287  3077465
4288  3208563
4289  3256959
4290  3178872
4291  3021295
4292  2985145
4293  3174649
4294  3121773
4295  2926970
4296  2884576
4297  2944314
4298  3050358
4299  2919221
4300  2719274
4301  2823831
4302  2910980
4303  2874154
4304  2712144
4305  2600399
4306  2762566
4307  2795446
4308  2615746
4309  2529673
4310  2548115
4311  2687124
4312  2628374
4313  2408539
4314  2429924
4315  2523510
4316  2520327
4317  2397312
4318  2238416
4319  2359728
4320  2440087
4321  2305301
4322  2217689
4323  2186013
4324  2293758
4325  2286174
4326  2073306
4327  2050479
4328  2132326
4329  2153175
4330  2075777
4331  1904401
4332  1984692
4333  2097458
4334  1969760
4335  1860048
4336  1817057
4337  1911917
4338  1942691
4339  1729995
4340  1683692
4341  1770733
4342  1800275
4343  1749981
4344  1559392
4345  1589507
4346  1723409
4347  1638731
4348  1512494
4349  1435076
4350  1509462
4351  1604194
4352  1421567
4353  1315318
4354  1381599
4355  1428896
4356  1415863
4357  1232434
4358  1197482
4359  1339318
4360  1281322
4361  1168555
4362  1085879
4363  1126736
4364  1240847
4365  1088702
4366   967223
4367  1023759
4368  1055004
4369  1054371
4370   883467
4371   822688
4372   961676
4373   946719
4374   837592
4375   726995
4376   745321
4377   885047
4378   769350
4379   596125
4380   621192
4381   679011
4382   720031
4383   571525
4384   452265
4385   577843
4386   603290
4387   505319
4388   390216
4389   345395
4390   481491
4391   433129
4392   268434
4393   259094
4394   301723
4395   371158
4396   250814
4397    86989
4398   179573
4399   237037
4400   154627
4401    39706
4402   -24877
4403   108380
4404   101102
4405   -75597
4406  -101610
4407   -65335
4408    -1506
4409   -82321
4410  -265017
4411  -203886
4412  -132007
4413  -180425
4414  -295136
4415  -394053
4416  -273396
4417  -214462
4418  -402084
4419  -474499
4420  -445714
4421  -360803
4422  -415980
4423  -618527
4424  -601725
4425  -481676
4426  -514283
4427  -621084
4428  -759383
4429  -667434
4430  -558077
4431  -712692
4432  -826062
4433  -846135
4434  -753736
4435  -723482
4436  -924403
4437  -968341
4438  -864902
4439  -853700
4440  -932858
4441 -1100310
4442 -1065340
4443  -941144
4444 -1050042
4445 -1161942
4446 -1183923
4447 -1117580
4448 -1059884
4449 -1241436
4450 -1319834
4451 -1238172
4452 -1222204
4453 -1275630
4454 -1434794
4455 -1439973
4456 -1293302
4457 -1355856
4458 -1496410
4459 -1552010
4460 -1487832
4461 -1399358
4462 -1556792
4463 -1697677
4464 -1614001
4465 -1566709
4466 -1585500
4467 -1751699
4468 -1806854
4469 -1668643
4470 -1677997
4471 -1799480
4472 -1890568
4473 -1886765
4474 -1764775
4475 -1851818
4476 -2015273
4477 -1982221
4478 -1938607
4479 -1910792
4480 -2036597
4481 -2152428
4482 -2031516
4483 -2016748
4484 -2134596
4485 -2216416
4486 -2235750
4487 -2126697
4488 -2175033
4489 -2339001
4490 -2316814
4491 -2269780
4492 -2247032
4493 -2353310
4494 -2498455
4495 -2404411
4496 -2358346
4497 -2437285
4498 -2533276
4499 -2581879
4500 -2462775
4501 -2462686
4502 -2641197
4503 -2669101
4504 -2631561
4505 -2586354
4506 -2662816
4507 -2823377
4508 -2756256
4509 -2675123
4510 -2746127
4511 -2836245
4512 -2910839
4513 -2821459
4514 -2787605
4515 -2948574
4516 -3008757
4517 -2976672
4518 -2925617
4519 -2950957
4520 -3123056
4521 -3104630
4522 -3010794
4523 -3056485
4524 -3145787
4525 -3241410
4526 -3163732
4527 -3104211
4528 -3248717
4529 -3323356
4530 -3293414
4531 -3242731
4532 -3263370
4533 -3422797
4534 -3434442
4535 -3334908
4536 -3369841
4537 -3452950
4538 -3554228
4539 -3515722
4540 -3408597
4541 -3528449
4542 -3635610
4543 -3624773
4544 -3559555
4545 -3534793
4546 -3711360
4547 -3779790
4548 -3672188
4549 -3665449
4550 -3736862
4551 -3865855
4552 -3853950
4553 -3719743
4554 -3796331
4555 -3915060
4556 -3940647
4557 -3900559
4558 -3846475
4559 -3978481
4560 -4084000
4561 -3995722
4562 -3966332
4563 -4003715
4564 -4126511
4565 -4165063
4566 -4037638
4567 -4085254
4568 -4218022
4569 -4249915
4570 -4218173
4571 -4140623
4572 -4248836
4573 -4368254
4574 -4296740
4575 -4249645
4576 -4285809
4577 -4408488
4578 -4475513
4579 -4354729
4580 -4347178
4581 -4484157
4582 -4538762
4583 -4525343
4584 -4417872
4585 -4482241
4586 -4653989
4587 -4623070
4588 -4550667
4589 -4547262
4590 -4660657
4591 -4771305
4592 -4675339
4593 -4625604
4594 -4729326
4595 -4804031
4596 -4826505
4597 -4724197
4598 -4738053
4599 -4898314
4600 -4915302
4601 -4854161
4602 -4828709
4603 -4902958
4604 -5030076
4605 -4965339
4606 -4884045
4607 -4971431
4608 -5059589
4609 -5109655
4610 -5021695
4611 -4996465
4612 -5157127
4613 -5191704
4614 -5131450
4615 -5096524
4616 -5136125
4617 -5280911
4618 -5248825
4619 -5158915
4620 -5224214
4621 -5310167
4622 -5380206
4623 -5310998
4624 -5240181
4625 -5362872
4626 -5445278
4627 -5398949
4628 -5349550
4629 -5363441
4630 -5522189
4631 -5542499
4632 -5434961
4633 -5462722
4634 -5537434
4635 -5615741
4636 -5579082
4637 -5485080
4638 -5584928
4639 -5685868
4640 -5661011
4641 -5627127
4642 -5612629
4643 -5736762
4644 -5790401
4645 -5692052
4646 -5692776
4647 -5760050
4648 -5845391
4649 -5832521
4650 -5736885
4651 -5808667
4652 -5919947
4653 -5909953
4654 -5868145
4655 -5841387
4656 -5949523
4657 -6026295
4658 -5930140
4659 -5912839
4660 -5978242
4661 -6059172
4662 -6085096
4663 -5978058
4664 -6022570
4665 -6140754
4666 -6142053
4667 -6106447
4668 -6045893
4669 -6137314
4670 -6245297
4671 -6174421
4672 -6137016
4673 -6178928
4674 -6272808
4675 -6318854
4676 -6213080
4677 -6211595
4678 -6330924
4679 -6347146
4680 -6328361
4681 -6267402
4682 -6319595
4683 -6454669
4684 -6407466
4685 -6360206
4686 -6376118
4687 -6453640
4688 -6526142
4689 -6431203
4690 -6401628
4691 -6515791
4692 -6558743
4693 -6546510
4694 -6474518
4695 -6512454
4696 -6653069
4697 -6617462
4698 -6541261
4699 -6555343
4700 -6635234
4701 -6726339
4702 -6640168
4703 -6573716
4704 -6683918
4705 -6754933
4706 -6759983
4707 -6676969
4708 -6661631
4709 -6810468
4710 -6823641
4711 -6755280
4712 -6731092
4713 -6785809
4714 -6907251
4715 -6866447
4716 -6771557
4717 -6839306
4718 -6918445
4719 -6940472
4720 -6873243
4721 -6828622
4722 -6956180
4723 -7003994
4724 -6938160
4725 -6911182
4726 -6946255
4727 -7057930
4728 -7049853
4729 -6947211
4730 -6992182
4731 -7063541
4732 -7104400
4733 -7057731
4734 -6987676
4735 -7097804
4736 -7179195
4737 -7126462
4738 -7077163
4739 -7083601
4740 -7202786
4741 -7229965
4742 -7110148
4743 -7114790
4744 -7204302
4745 -7263787
4746 -7235025
4747 -7143450
4748 -7220028
4749 -7320400
4750 -7284346
4751 -7224997
4752 -7203892
4753 -7307632
4754 -7384236
4755 -7282944
4756 -7260916
4757 -7327115
4758 -7398886
4759 -7402861
4760 -7293720
4761 -7317808
4762 -7430968
4763 -7424140
4764 -7384781
4765 -7337495
4766 -7414862
4767 -7507611
4768 -7435471
4769 -7392158
4770 -7440385
4771 -7496518
4772 -7523620
4773 -7427016
4774 -7440803
4775 -7541973
4776 -7547468
4777 -7517328
4778 -7471833
4779 -7522754
4780 -7626789
4781 -7565724
4782 -7509652
4783 -7544997
4784 -7603807
4785 -7649011
4786 -7559608
4787 -7528419
4788 -7630612
4789 -7668741
4790 -7643898
4791 -7587423
4792 -7603390
4793 -7715264
4794 -7684841
4795 -7612297
4796 -7623076
4797 -7680834
4798 -7746138
4799 -7690748
4800 -7629895
4801 -7718985
4802 -7761849
4803 -7741434
4804 -7692179
4805 -7681064
4806 -7786692
4807 -7786410
4808 -7716119
4809 -7728189
4810 -7767923
4811 -7834263
4812 -7788337
4813 -7707925
4814 -7783753
4815 -7836302
4816 -7820254
4817 -7769894
4818 -7748819
4819 -7859953
4820 -7884834
4821 -7805938
4822 -7789465
4823 -7823487
4824 -7899042
4825 -7874120
4826 -7777950
4827 -7825546
4828 -7905436
4829 -7909597
4830 -7858691
4831 -7809297
4832 -7898111
4833 -7954608
4834 -7886566
4835 -7844258
4836 -7862397
4837 -7944645
4838 -7954340
4839 -7849402
4840 -7871447
4841 -7949194
4842 -7963916
4843 -7934166
4844 -7859188
4845 -7930283
4846 -7999592
4847 -7940650
4848 -7896563
4849 -7902470
4850 -7979969
4851 -8008144
4852 -7914962
4853 -7907332
4854 -7973792
4855 -8010907
4856 -7982978
4857 -7895862
4858 -7935829
4859 -8028077
4860 -7992750
4861 -7937752
4862 -7923451
4863 -7995690
4864 -8061333
4865 -7963345
4866 -7921782
4867 -7981715
4868 -8032822
4869 -8025093
4870 -7931385
4871 -7934429
4872 -8048309
4873 -8041097
4874 -7984268
4875 -7935533
4876 -7985017
4877 -8069123
4878 -8001624
4879 -7937199
4880 -7973205
4881 -8034660
4882 -8053934
4883 -7966590
4884 -7941827
4885 -8038111
4886 -8051881
4887 -8000370
4888 -7948407
4889 -7968490
4890 -8061881
4891 -8026648
4892 -7952069
4893 -7979368
4894 -8025859
4895 -8059595
4896 -7988216
4897 -7929944
4898 -8015535
4899 -8043894
4900 -8005205
4901 -7946039
4902 -7952261
4903 -8043679
4904 -8039674
4905 -7954277
4906 -7954235
4907 -7995298
4908 -8040268
4909 -7990932
4910 -7914884
4911 -7971386
4912 -8017746
4913 -8000701
4914 -7942683
4915 -7919160
4916 -8001764
4917 -8023707
4918 -7943788
4919 -7923657
4920 -7944112
4921 -8001764
4922 -7980103
4923 -7892708
4924 -7932719
4925 -7984866
4926 -7965432
4927 -7929477
4928 -7887202
4929 -7947919
4930 -7982761
4931 -7906687
4932 -7890323
4933 -7903652
4934 -7957997
4935 -7950965
4936 -7865417
4937 -7878815
4938 -7939413
4939 -7920955
4940 -7885498
4941 -7827791
4942 -7880666
4943 -7941999
4944 -7879743
4945 -7830825
4946 -7845711
4947 -7893993
4948 -7909418
4949 -7813663
4950 -7809266
4951 -7860921
4952 -7874242
4953 -7836286
4954 -7771308
4955 -7804376
4956 -7878127
4957 -7828615
4958 -7777695
4959 -7776699
4960 -7815917
4961 -7852582
4962 -7754519
4963 -7725874
4964 -7778298
4965 -7798770
4966 -7776423
4967 -7710266
4968 -7717726
4969 -7795195
4970 -7762524
4971 -7703999
4972 -7687650
4973 -7722555
4974 -7766522
4975 -7692124
4976 -7638479
4977 -7690525
4978 -7729694
4979 -7709357
4980 -7630283
4981 -7615298
4982 -7703299
4983 -7685106
4984 -7610383
4985 -7581774
4986 -7618814
4987 -7679204
4988 -7633739
4989 -7548625
4990 -7575862
4991 -7621198
4992 -7619582
4993 -7552874
4994 -7504500
4995 -7575601
4996 -7596180
4997 -7538805
4998 -7487888
4999 -7500958
5000 -7569203
5001 -7541137
5002 -7449006
5003 -7458617
5004 -7502224
5005 -7508621
5006 -7455064
5007 -7396820
5008 -7453516
5009 -7489720
5010 -7433238
5011 -7384317
5012 -7374125
5013 -7437278
5014 -7428087
5015 -7332005
5016 -7333747
5017 -7367147
5018 -7393642
5019 -7354959
5020 -7277608
5021 -7313101
5022 -7359508
5023 -7322732
5024 -7258183
5025 -7230220
5026 -7290081
5027 -7312812
5028 -7220619
5029 -7194268
5030 -7221582
5031 -7261795
5032 -7241743
5033 -7149085
5034 -7157652
5035 -7214340
5036 -7192460
5037 -7141153
5038 -7092081
5039 -7130701
5040 -7175484
5041 -7106769
5042 -7060133
5043 -7069286
5044 -7096317
5045 -7097907
5046 -7009180
5047 -7001503
5048 -7050922
5049 -7040312
5050 -7002475
5051 -6955231
5052 -6973058
5053 -7019698
5054 -6960619
5055 -6906560
5056 -6908425
5057 -6938848
5058 -6946891
5059 -6867811
5060 -6839641
5061 -6887960
5062 -6900073
5063 -6856137
5064 -6786932
5065 -6784300
5066 -6848040
5067 -6817651
5068 -6747021
5069 -6736840
5070 -6763917
5071 -6790388
5072 -6720689
5073 -6664503
5074 -6700088
5075 -6719107
5076 -6688837
5077 -6630748
5078 -6607399
5079 -6661958
5080 -6644739
5081 -6583261
5082 -6561632
5083 -6577234
5084 -6611793
5085 -6553416
5086 -6485574
5087 -6509456
5088 -6528678
5089 -6513303
5090 -6457991
5091 -6420646
5092 -6474117
5093 -6469249
5094 -6405150
5095 -6378804
5096 -6381235
5097 -6414645
5098 -6383080
5099 -6299624
5100 -6314168
5101 -6338151
5102 -6323411
5103 -6277522
5104 -6224674
5105 -6269125
5106 -6283374
5107 -6221353
5108 -6178414
5109 -6173728
5110 -6209399
5111 -6195567
5112 -6105338
5113 -6105275
5114 -6134690
5115 -6139315
5116 -6086615
5117 -6020901
5118 -6047623
5119 -6081750
5120 -6028169
5121 -5977176
5122 -5965430
5123 -5992867
5124 -5999473
5125 -5914823
5126 -5892449
5127 -5916984
5128 -5925032
5129 -5881082
5130 -5804964
5131 -5827129
5132 -5862641
5133 -5823126
5134 -5775560
5135 -5740577
5136 -5772278
5137 -5785391
5138 -5705766
5139 -5670508
5140 -5689630
5141 -5711843
5142 -5682293
5143 -5594399
5144 -5590664
5145 -5642623
5146 -5619862
5147 -5560120
5148 -5514341
5149 -5533280
5150 -5571040
5151 -5503569
5152 -5440485
5153 -5444452
5154 -5474839
5155 -5462969
5156 -5387791
5157 -5354214
5158 -5400921
5159 -5388154
5160 -5342144
5161 -5286354
5162 -5287668
5163 -5325116
5164 -5276472
5165 -5216927
5166 -5211150
5167 -5228071
5168 -5232373
5169 -5164455
5170 -5110858
5171 -5147026
5172 -5139453
5173 -5111011
5174 -5053796
5175 -5038771
5176 -5080528
5177 -5050561
5178 -4980917
5179 -4962119
5180 -4974810
5181 -4991491
5182 -4925939
5183 -4864321
5184 -4891520
5185 -4906133
5186 -4872759
5187 -4816761
5188 -4787333
5189 -4822372
5190 -4815446
5191 -4739492
5192 -4707552
5193 -4714229
5194 -4739141
5195 -4698934
5196 -4618890
5197 -4626141
5198 -4651697
5199 -4624274
5200 -4571549
5201 -4529335
5202 -4554209
5203 -4555545
5204 -4493501
5205 -4456216
5206 -4454265
5207 -4472550
5208 -4445842
5209 -4377080
5210 -4362978
5211 -4387029
5212 -4369368
5213 -4322510
5214 -4257787
5215 -4283632
5216 -4299541
5217 -4238533
5218 -4202660
5219 -4187468
5220 -4210406
5221 -4197359
5222 -4115008
5223 -4095459
5224 -4112736
5225 -4098243
5226 -4056906
5227 -3998489
5228 -4012804
5229 -4033206
5230 -3985173
5231 -3934201
5232 -3909666
5233 -3924093
5234 -3925713
5235 -3848236
5236 -3819652
5237 -3835974
5238 -3835250
5239 -3802414
5240 -3732589
5241 -3726987
5242 -3755781
5243 -3717671
5244 -3666251
5245 -3629973
5246 -3638180
5247 -3650084
5248 -3587892
5249 -3547094
5250 -3552809
5251 -3558750
5252 -3531512
5253 -3465784
5254 -3440270
5255 -3475371
5256 -3449046
5257 -3393421
5258 -3352716
5259 -3359369
5260 -3380506
5261 -3315929
5262 -3259791
5263 -3259233
5264 -3274015
5265 -3254160
5266 -3189626
5267 -3151899
5268 -3183092
5269 -3172400
5270 -3116793
5271 -3066685
5272 -3060743
5273 -3097588
5274 -3051169
5275 -2984855
5276 -2965666
5277 -2982034
5278 -2973839
5279 -2916607
5280 -2858957
5281 -2885999
5282 -2884357
5283 -2846310
5284 -2790231
5285 -2766566
5286 -2798030
5287 -2773859
5288 -2702458
5289 -2684447
5290 -2679570
5291 -2686719
5292 -2647728
5293 -2578126
5294 -2594964
5295 -2601172
5296 -2560088
5297 -2500887
5298 -2471139
5299 -2495494
5300 -2494143
5301 -2420103
5302 -2385714
5303 -2385975
5304 -2398108
5305 -2359264
5306 -2287501
5307 -2282434
5308 -2303117
5309 -2271358
5310 -2219331
5311 -2172555
5312 -2197592
5313 -2204581
5314 -2135546
5315 -2094678
5316 -2088159
5317 -2100300
5318 -2072940
5319 -1999137
5320 -1980410
5321 -2004723
5322 -1982397
5323 -1936607
5324 -1882302
5325 -1886980
5326 -1908362
5327 -1853860
5328 -1797394
5329 -1787045
5330 -1796077
5331 -1784972
5332 -1722269
5333 -1685032
5334 -1696257
5335 -1686489
5336 -1650879
5337 -1590955
5338 -1584792
5339 -1605536
5340 -1559875
5341 -1509190
5342 -1482484
5343 -1487084
5344 -1492148
5345 -1431191
5346 -1386201
5347 -1394559
5348 -1389099
5349 -1354475
5350 -1296350
5351 -1276215
5352 -1302212
5353 -1270287
5354 -1215222
5355 -1188401
5356 -1180920
5357 -1196477
5358 -1139726
5359 -1083912
5360 -1087689
5361 -1083324
5362 -1064103
5363 -1007283
5364  -969013
5365  -996288
5366  -981996
5367  -924467
5368  -888173
5369  -878219
5370  -886934
5371  -847330
5372  -789492
5373  -787770
5374  -786701
5375  -765413
5376  -714068
5377  -671183
5378  -693981
5379  -677074
5380  -626443
5381  -588573
5382  -579514
5383  -589505
5384  -556415
5385  -493014
5386  -474237
5387  -485765
5388  -470494
5389  -426283
5390  -371523
5391  -379231
5392  -384458
5393  -338881
5394  -290775
5395  -264387
5396  -281601
5397  -270771
5398  -201792
5399  -176857
5400  -182999
5401  -169936
5402  -134181
5403   -79704
5404   -68925
5405   -80821
5406   -51316
5407    -3144
5408    28468
5409    22005
5410    22450
5411    91822
5412   122927
5413   122583
5414   126670
5415   159455
5416   215514
5417   230542
5418   212003
5419   244351
5420   291219
5421   332272
5422   328461
5423   319518
5424   377533
5425   418240
5426   426577
5427   420543
5428   445866
5429   511012
5430   529031
5431   515171
5432   533749
5433   575666
5434   627748
5435   625345
5436   612747
5437   660323
5438   705847
5439   721803
5440   723220
5441   732010
5442   792529
5443   829077
5444   815990
5445   828903
5446   866264
5447   913646
5448   930280
5449   909237
5450   940493
5451   995771
5452  1020476
5453  1016120
5454  1020749
5455  1072138
5456  1118163
5457  1114319
5458  1113116
5459  1151379
5460  1199043
5461  1217587
5462  1208142
5463  1228633
5464  1281547
5465  1312838
5466  1313174
5467  1307875
5468  1352323
5469  1406564
5470  1405994
5471  1404010
5472  1425634
5473  1479237
5474  1515379
5475  1499941
5476  1507380
5477  1560417
5478  1590571
5479  1612559
5480  1593478
5481  1628357
5482  1681400
5483  1695779
5484  1691014
5485  1708029
5486  1749728
5487  1792904
5488  1779931
5489  1789168
5490  1833865
5491  1867310
5492  1884487
5493  1885566
5494  1898744
5495  1954184
5496  1979126
5497  1974955
5498  1994113
5499  2023625
5500  2073099
5501  2070564
5502  2066570
5503  2106558
5504  2139319
5505  2163974
5506  2155048
5507  2172064
5508  2223852
5509  2253973
5510  2246819
5511  2260615
5512  2291689
5513  2341197
5514  2348401
5515  2341058
5516  2371901
5517  2415349
5518  2444581
5519  2440958
5520  2442945
5521  2491683
5522  2524161
5523  2523828
5524  2524417
5525  2553410
5526  2602436
5527  2622200
5528  2610132
5529  2634881
5530  2675824
5531  2702229
5532  2709017
5533  2705313
5534  2751850
5535  2785121
5536  2791438
5537  2798683
5538  2814064
5539  2863650
5540  2882856
5541  2871615
5542  2890086
5543  2929893
5544  2961290
5545  2970614
5546  2965418
5547  2999399
5548  3047965
5549  3048980
5550  3058037
5551  3065943
5552  3110264
5553  3141165
5554  3135121
5555  3143273
5556  3178323
5557  3218148
5558  3224201
5559  3220009
5560  3245730
5561  3291824
5562  3306002
5563  3308537
5564  3311032
5565  3353246
5566  3391140
5567  3385128
5568  3393433
5569  3422773
5570  3460159
5571  3480280
5572  3469483
5573  3489877
5574  3532439
5575  3549596
5576  3556411
5577  3555034
5578  3590225
5579  3633454
5580  3636117
5581  3636079
5582  3659410
5583  3700324
5584  3724913
5585  3711711
5586  3722903
5587  3759657
5588  3793188
5589  3797217
5590  3796438
5591  3818821
5592  3861877
5593  3879668
5594  3869047
5595  3888597
5596  3919556
5597  3959133
5598  3954547
5599  3947318
5600  3990004
5601  4021560
5602  4032879
5603  4026812
5604  4046316
5605  4086500
5606  4106007
5607  4097059
5608  4113744
5609  4144568
5610  4183505
5611  4187555
5612  4177353
5613  4205816
5614  4242997
5615  4255573
5616  4253706
5617  4257336
5618  4300721
5619  4327802
5620  4326606
5621  4331933
5622  4358137
5623  4397746
5624  4410538
5625  4395182
5626  4413669
5627  4454697
5628  4472300
5629  4469354
5630  4467582
5631  4510592
5632  4538540
5633  4536735
5634  4540184
5635  4557399
5636  4598781
5637  4616070
5638  4606117
5639  4624442
5640  4649987
5641  4679950
5642  4683904
5643  4676059
5644  4709516
5645  4740611
5646  4747918
5647  4747399
5648  4761403
5649  4792691
5650  4817752
5651  4805923
5652  4818280
5653  4847136
5654  4871501
5655  4883920
5656  4871183
5657  4896356
5658  4926994
5659  4940012
5660  4938424
5661  4944458
5662  4982468
5663  5006137
5664  5003299
5665  5005281
5666  5029594
5667  5061927
5668  5070511
5669  5058994
5670  5071110
5671  5115887
5672  5126725
5673  5128528
5674  5129265
5675  5157237
5676  5186830
5677  5187421
5678  5181068
5679  5203517
5680  5232944
5681  5250417
5682  5239946
5683  5250613
5684  5287768
5685  5297806
5686  5302086
5687  5304499
5688  5328859
5689  5352793
5690  5355792
5691  5360837
5692  5373578
5693  5399172
5694  5417827
5695  5415340
5696  5418778
5697  5449268
5698  5470844
5699  5469138
5700  5466030
5701  5482516
5702  5519999
5703  5522159
5704  5516289
5705  5531664
5706  5559448
5707  5580522
5708  5574696
5709  5568057
5710  5600512
5711  5622667
5712  5624625
5713  5625604
5714  5632248
5715  5662784
5716  5681713
5717  5668044
5718  5682670
5719  5703648
5720  5721181
5721  5731334
5722  5722517
5723  5740505
5724  5770819
5725  5773799
5726  5768701
5727  5773861
5728  5806253
5729  5824695
5730  5820682
5731  5812495
5732  5835942
5733  5864909
5734  5867020
5735  5850733
5736  5877307
5737  5903640
5738  5909486
5739  5909034
5740  5900888
5741  5929869
5742  5956725
5743  5951229
5744  5953665
5745  5964403
5746  5987930
5747  6001723
5748  5985976
5749  5995149
5750  6019592
5751  6036921
5752  6036362
5753  6025914
5754  6051561
5755  6081133
5756  6071632
5757  6063104
5758  6077013
5759  6101175
5760  6118244
5761  6104832
5762  6107192
5763  6127555
5764  6144594
5765  6147206
5766  6139581
5767  6153461
5768  6184179
5769  6182945
5770  6178592
5771  6187253
5772  6204305
5773  6221249
5774  6212446
5775  6215685
5776  6233674
5777  6250188
5778  6253722
5779  6246902
5780  6259801
5781  6275950
5782  6282742
5783  6275720
5784  6271933
5785  6295283
5786  6317450
5787  6313666
5788  6304033
5789  6326425
5790  6335952
5791  6345468
5792  6337470
5793  6337536
5794  6370791
5795  6373471
5796  6371503
5797  6368309
5798  6374690
5799  6398389
5800  6400905
5801  6383051
5802  6398154
5803  6417245
5804  6431053
5805  6419522
5806  6410215
5807  6433515
5808  6445334
5809  6451091
5810  6442158
5811  6450720
5812  6472363
5813  6475084
5814  6460487
5815  6467158
5816  6483048
5817  6490429
5818  6489204
5819  6483713
5820  6499528
5821  6512426
5822  6509408
5823  6500246
5824  6508836
5825  6530572
5826  6529512
5827  6519626
5828  6520852
5829  6540594
5830  6555944
5831  6551187
5832  6537130
5833  6552350
5834  6568934
5835  6562648
5836  6558782
5837  6558902
5838  6577928
5839  6585103
5840  6576592
5841  6571122
5842  6582888
5843  6599802
5844  6598550
5845  6585591
5846  6595879
5847  6610217
5848  6607665
5849  6606444
5850  6603461
5851  6611911
5852  6628893
5853  6617593
5854  6614693
5855  6621217
5856  6636447
5857  6636356
5858  6622580
5859  6624829
5860  6641981
5861  6645038
5862  6634583
5863  6627293
5864  6641725
5865  6654247
5866  6648972
5867  6644169
5868  6645775
5869  6653116
5870  6660473
5871  6642695
5872  6644797
5873  6657215
5874  6662828
5875  6658978
5876  6649087
5877  6653495
5878  6676361
5879  6666334
5880  6655597
5881  6652625
5882  6665529
5883  6675738
5884  6659631
5885  6651161
5886  6666970
5887  6673932
5888  6670619
5889  6656657
5890  6656378
5891  6674519
5892  6667360
5893  6657970
5894  6657617
5895  6661736
5896  6676587
5897  6663361
5898  6653583
5899  6660431
5900  6664522
5901  6668780
5902  6657697
5903  6643401
5904  6670233
5905  6670956
5906  6656705
5907  6646542
5908  6654957
5909  6665389
5910  6653432
5911  6643361
5912  6647860
5913  6657476
5914  6656246
5915  6641051
5916  6632739
5917  6648566
5918  6647010
5919  6636859
5920  6631811
5921  6630082
5922  6639959
5923  6638327
5924  6624811
5925  6624997
5926  6630402
5927  6634684
5928  6614890
5929  6605025
5930  6613491
5931  6623255
5932  6614097
5933  6600446
5934  6601727
5935  6606482
5936  6607323
5937  6590114
5938  6586219
5939  6594093
5940  6594809
5941  6585563
5942  6568906
5943  6571849
5944  6584831
5945  6573401
5946  6560681
5947  6557593
5948  6561048
5949  6564841
5950  6549992
5951  6536983
5952  6538759
5953  6543858
5954  6538946
5955  6519918
5956  6522149
5957  6537605
5958  6519591
5959  6508870
5960  6497876
5961  6506635
5962  6514338
5963  6493246
5964  6487011
5965  6482533
5966  6491802
5967  6484607
5968  6464158
5969  6467943
5970  6473239
5971  6459478
5972  6449464
5973  6436882
5974  6442038
5975  6450729
5976  6431833
5977  6420904
5978  6417482
5979  6421564
5980  6414237
5981  6392802
5982  6393169
5983  6396195
5984  6393461
5985  6376361
5986  6362794
5987  6365872
5988  6372747
5989  6359904
5990  6343979
5991  6334729
5992  6341966
5993  6341549
5994  6320320
5995  6309876
5996  6310619
5997  6313824
5998  6300193
5999  6285090
6000  6277974
6001  6293190
6002  6271830
6003  6254071
6004  6251445
6005  6251320
6006  6249822
6007  6233079
6008  6222871
6009  6223107
6010  6217837
6011  6207570
6012  6188876
6013  6182695
6014  6186337
6015  6179727
6016  6162537
6017  6152408
6018  6151241
6019  6146877
6020  6132242
6021  6119229
6022  6115692
6023  6119039
6024  6107538
6025  6092780
6026  6074780
6027  6078304
6028  6077448
6029  6056659
6030  6047378
6031  6034284
6032  6039653
6033  6030538
6034  6008741
6035  5998992
6036  6004617
6037  5997301
6038  5977119
6039  5963896
6040  5970288
6041  5964303
6042  5944110
6043  5928446
6044  5923786
6045  5923918
6046  5911813
6047  5889512
6048  5886070
6049  5890758
6050  5879849
6051  5861501
6052  5843206
6053  5841072
6054  5837450
6055  5820932
6056  5805670
6057  5795768
6058  5795793
6059  5785213
6060  5768265
6061  5754948
6062  5750575
6063  5741100
6064  5731500
6065  5705225
6066  5703797
6067  5700556
6068  5691693
6069  5674571
6070  5653825
6071  5651528
6072  5649508
6073  5633817
6074  5614797
6075  5610606
6076  5603420
6077  5591225
6078  5572694
6079  5564187
6080  5562628
6081  5551386
6082  5529144
6083  5515665
6084  5514995
6085  5508528
6086  5483527
6087  5473955
6088  5458646
6089  5457806
6090  5448762
6091  5420355
6092  5412244
6093  5414163
6094  5400205
6095  5375367
6096  5360974
6097  5355551
6098  5355354
6099  5334485
6100  5311683
6101  5303104
6102  5300236
6103  5289615
6104  5265653
6105  5255393
6106  5247377
6107  5241345
6108  5217093
6109  5201404
6110  5194833
6111  5192268
6112  5168746
6113  5147614
6114  5137444
6115  5134939
6116  5130030
6117  5100159
6118  5084519
6119  5083535
6120  5074097
6121  5052857
6122  5033545
6123  5018104
6124  5021388
6125  5004270
6126  4980656
6127  4969401
6128  4954730
6129  4951311
6130  4933097
6131  4906416
6132  4899729
6133  4897858
6134  4883753
6135  4856571
6136  4847755
6137  4843446
6138  4823307
6139  4803709
6140  4787850
6141  4778079
6142  4773320
6143  4744486
6144  4727969
6145  4718276
6146  4717049
6147  4697811
6148  4678409
6149  4652111
6150  4656209
6151  4642908
6152  4624188
6153  4600284
6154  4587764
6155  4584350
6156  4567012
6157  4544949
6158  4524936
6159  4523344
6160  4509993
6161  4487636
6162  4462746
6163  4461674
6164  4455932
6165  4426452
6166  4407112
6167  4397956
6168  4385539
6169  4375988
6170  4346339
6171  4333801
6172  4321771
6173  4313396
6174  4295508
6175  4267383
6176  4268658
6177  4251021
6178  4236379
6179  4217983
6180  4196486
6181  4187465
6182  4179223
6183  4147221
6184  4129368
6185  4128814
6186  4113187
6187  4097590
6188  4069632
6189  4056881
6190  4053950
6191  4034978
6192  4009495
6193  3992605
6194  3984446
6195  3967750
6196  3948116
6197  3926380
6198  3915324
6199  3905707
6200  3887725
6201  3858227
6202  3845208
6203  3842764
6204  3822649
6205  3795713
6206  3779042
6207  3766915
6208  3763498
6209  3737623
6210  3705189
6211  3701458
6212  3690351
6213  3673308
6214  3647324
6215  3630627
6216  3623156
6217  3608093
6218  3580669
6219  3563911
6220  3544906
6221  3545749
6222  3517934
6223  3494865
6224  3475881
6225  3470917
6226  3459141
6227  3434865
6228  3407551
6229  3399746
6230  3394225
6231  3364359
6232  3341141
6233  3322674
6234  3325930
6235  3301482
6236  3270846
6237  3258288
6238  3244803
6239  3234302
6240  3212495
6241  3179782
6242  3175251
6243  3167490
6244  3143967
6245  3115974
6246  3095633
6247  3093221
6248  3080978
6249  3042047
6250  3029441
6251  3022492
6252  3009074
6253  2985298
6254  2952801
6255  2942962
6256  2936831
6257  2915639
6258  2892995
6259  2867539
6260  2856349
6261  2843902
6262  2819622
6263  2797749
6264  2781271
6265  2772611
6266  2755225
6267  2721763
6268  2709991
6269  2703891
6270  2683952
6271  2657707
6272  2637171
6273  2629657
6274  2611806
6275  2581781
6276  2562157
6277  2549626
6278  2543374
6279  2524177
6280  2489659
6281  2473899
6282  2467022
6283  2448190
6284  2425756
6285  2395005
6286  2389807
6287  2383240
6288  2356833
6289  2326556
6290  2308579
6291  2300400
6292  2289644
6293  2256378
6294  2229019
6295  2226826
6296  2203745
6297  2185250
6298  2155670
6299  2140955
6300  2140749
6301  2113631
6302  2082777
6303  2075163
6304  2062162
6305  2044482
6306  2011487
6307  1990903
6308  1980289
6309  1968358
6310  1946258
6311  1915458
6312  1899908
6313  1899140
6314  1875155
6315  1843545
6316  1824954
6317  1815811
6318  1802379
6319  1771012
6320  1742473
6321  1735347
6322  1724211
6323  1712966
6324  1672712
6325  1656626
6326  1648791
6327  1632770
6328  1598157
6329  1581725
6330  1565125
6331  1559073
6332  1533913
6333  1501554
6334  1491767
6335  1480920
6336  1455292
6337  1431875
6338  1407004
6339  1399003
6340  1388100
6341  1359747
6342  1337690
6343  1317679
6344  1312134
6345  1294226
6346  1261842
6347  1239738
6348  1228376
6349  1212146
6350  1185758
6351  1157745
6352  1151572
6353  1143505
6354  1112801
6355  1083461
6356  1068432
6357  1063337
6358  1046204
6359  1010746
6360   991396
6361   980714
6362   970418
6363   942584
6364   911529
6365   901094
6366   891812
6367   866085
6368   843929
6369   821476
6370   807975
6371   795450
6372   764885
6373   746392
6374   731416
6375   722846
6376   697503
6377   669440
6378   651173
6379   643960
6380   613397
6381   598196
6382   574146
6383   566129
6384   552284
6385   522848
6386   499380
6387   485103
6388   471493
6389   450527
6390   413402
6391   400406
6392   394694
6393   377366
6394   356487
6395   328078
6396   310436
6397   304621
6398   277375
6399   242274
6400   234724
6401   225193
6402   205276
6403   175290
6404   157184
6405   146664
6406   126792
6407   103004
6408    79221
6409    66256
6410    59805
6411    33326
6412      506
6413   -14071
6414   -20841
6415   -44197
6416   -65449
6417   -90686
6418  -105410
6419  -111789
6420  -138450
6421  -168625
6422  -184087
6423  -187363
6424  -214987
6425  -245210
6426  -253979
6427  -272597
6428  -274545
6429  -303817
6430  -342806
6431  -345593
6432  -358427
6433  -382884
6434  -409363
6435  -431448
6436  -434687
6437  -452235
6438  -485609
6439  -503543
6440  -512143
6441  -521028
6442  -551248
6443  -582711
6444  -592925
6445  -603040
6446  -616874
6447  -654118
6448  -674312
6449  -681147
6450  -693846
6451  -723317
6452  -750226
6453  -764530
6454  -766814
6455  -789389
6456  -818824
6457  -834360
6458  -840830
6459  -863435
6460  -886397
6461  -914531
6462  -925124
6463  -934353
6464  -963856
6465  -980761
6466 -1003467
6467 -1010477
6468 -1021221
6469 -1056706
6470 -1078158
6471 -1080539
6472 -1095719
6473 -1127297
6474 -1154043
6475 -1163564
6476 -1162248
6477 -1190194
6478 -1218841
6479 -1241552
6480 -1247385
6481 -1255656
6482 -1287150
6483 -1314991
6484 -1317743
6485 -1338675
6486 -1342511
6487 -1383822
6488 -1397598
6489 -1402628
6490 -1424495
6491 -1451464
6492 -1472366
6493 -1484385
6494 -1488511
6495 -1522766
6496 -1545000
6497 -1552240
6498 -1563435
6499 -1579315
6500 -1609237
6501 -1632915
6502 -1632705
6503 -1648993
6504 -1676463
6505 -1705733
6506 -1708947
6507 -1715254
6508 -1747636
6509 -1768776
6510 -1779870
6511 -1794052
6512 -1806975
6513 -1835763
6514 -1859472
6515 -1863728
6516 -1878104
6517 -1901779
6518 -1922504
6519 -1935527
6520 -1941884
6521 -1967405
6522 -1996033
6523 -2013060
6524 -2017280
6525 -2027400
6526 -2053526
6527 -2085192
6528 -2088544
6529 -2095416
6530 -2121900
6531 -2145300
6532 -2163544
6533 -2162526
6534 -2179823
6535 -2208682
6536 -2225065
6537 -2243894
6538 -2250622
6539 -2270522
6540 -2299324
6541 -2308689
6542 -2314253
6543 -2333651
6544 -2360039
6545 -2374863
6546 -2384238
6547 -2391136
6548 -2428755
6549 -2443020
6550 -2456008
6551 -2459220
6552 -2482625
6553 -2517233
6554 -2517320
6555 -2523059
6556 -2543778
6557 -2572478
6558 -2594976
6559 -2594436
6560 -2595867
6561 -2628814
6562 -2653815
6563 -2665646
6564 -2666651
6565 -2684901
6566 -2714901
6567 -2731260
6568 -2730687
6569 -2752618
6570 -2775751
6571 -2794184
6572 -2802302
6573 -2810208
6574 -2836384
6575 -2856628
6576 -2868725
6577 -2880338
6578 -2886660
6579 -2914505
6580 -2933057
6581 -2934080
6582 -2951250
6583 -2970073
6584 -3000943
6585 -3000771
6586 -3003495
6587 -3031686
6588 -3061432
6589 -3069673
6590 -3071294
6591 -3079860
6592 -3112937
6593 -3134485
6594 -3131042
6595 -3142312
6596 -3161550
6597 -3193380
6598 -3201034
6599 -3202710
6600 -3215332
6601 -3248608
6602 -3267747
6603 -3269056
6604 -3266393
6605 -3294244
6606 -3326450
6607 -3325739
6608 -3330444
6609 -3344755
6610 -3376003
6611 -3390754
6612 -3388474
6613 -3403907
6614 -3428340
6615 -3445735
6616 -3452899
6617 -3452678
6618 -3476623
6619 -3508210
6620 -3510608
6621 -3516334
6622 -3526814
6623 -3558039
6624 -3573666
6625 -3573827
6626 -3581697
6627 -3605068
6628 -3623957
6629 -3640381
6630 -3631236
6631 -3651906
6632 -3679136
6633 -3693212
6634 -3690862
6635 -3698540
6636 -3721993
6637 -3750835
6638 -3749680
6639 -3748314
6640 -3774134
6641 -3796332
6642 -3806996
6643 -3805386
6644 -3815616
6645 -3845973
6646 -3856656
6647 -3862051
6648 -3864856
6649 -3886850
6650 -3913827
6651 -3921784
6652 -3919727
6653 -3941106
6654 -3952993
6655 -3974863
6656 -3975520
6657 -3973247
6658 -4003802
6659 -4019989
6660 -4027463
6661 -4026138
6662 -4045290
6663 -4072837
6664 -4077412
6665 -4073541
6666 -4091776
6667 -4106669
6668 -4129600
6669 -4126705
6670 -4125463
6671 -4159265
6672 -4180742
6673 -4174781
6674 -4183223
6675 -4193746
6676 -4222371
6677 -4236183
6678 -4230482
6679 -4240009
6680 -4258028
6681 -4280899
6682 -4281447
6683 -4277880
6684 -4301622
6685 -4321409
6686 -4331611
6687 -4339517
6688 -4327177
6689 -4361535
6690 -4375733
6691 -4371127
6692 -4378160
6693 -4401812
6694 -4425285
6695 -4421583
6696 -4416069
6697 -4435654
6698 -4459546
6699 -4469697
6700 -4466360
6701 -4471638
6702 -4494823
6703 -4515956
6704 -4511019
6705 -4514942
6706 -4528788
6707 -4552022
6708 -4560079
6709 -4547517
6710 -4565915
6711 -4582781
6712 -4598881
6713 -4601723
6714 -4599971
6715 -4624413
6716 -4641253
6717 -4641577
6718 -4634382
6719 -4647082
6720 -4676558
6721 -4684252
6722 -4677941
6723 -4686899
6724 -4707137
6725 -4721402
6726 -4729805
6727 -4718676
6728 -4733069
6729 -4764314
6730 -4766288
6731 -4758101
6732 -4764765
6733 -4786397
6734 -4807346
6735 -4793313
6736 -4799308
6737 -4817678
6738 -4832962
6739 -4840012
6740 -4828120
6741 -4838977
6742 -4868454
6743 -4869548
6744 -4865131
6745 -4874751
6746 -4891661
6747 -4914351
6748 -4901360
6749 -4900283
6750 -4922893
6751 -4943579
6752 -4945863
6753 -4933430
6754 -4935420
6755 -4968358
6756 -4976234
6757 -4971464
6758 -4971467
6759 -4986088
6760 -5010644
6761 -5010402
6762 -5000843
6763 -5008478
6764 -5030977
6765 -5043688
6766 -5034541
6767 -5033886
6768 -5060019
6769 -5065172
6770 -5067290
6771 -5066153
6772 -5074254
6773 -5098654
6774 -5103951
6775 -5088553
6776 -5095010
6777 -5116852
6778 -5124789
6779 -5125974
6780 -5115498
6781 -5140498
6782 -5148381
6783 -5152394
6784 -5150502
6785 -5142967
6786 -5172341
6787 -5182960
6788 -5168983
6789 -5174256
6790 -5191643
6791 -5203030
6792 -5200810
6793 -5191043
6794 -5208813
6795 -5229923
6796 -5231916
6797 -5222115
6798 -5219530
6799 -5240931
6800 -5250115
6801 -5243919
6802 -5242771
6803 -5255622
6804 -5271310
6805 -5273907
6806 -5256348
6807 -5275921
6808 -5291905
6809 -5295835
6810 -5289262
6811 -5286679
6812 -5303966
6813 -5315507
6814 -5305335
6815 -5303753
6816 -5314591
6817 -5330994
6818 -5330464
6819 -5321882
6820 -5327616
6821 -5348385
6822 -5348674
6823 -5349334
6824 -5336635
6825 -5348638
6826 -5372346
6827 -5361466
6828 -5358509
6829 -5368886
6830 -5380242
6831 -5384007
6832 -5367885
6833 -5370782
6834 -5390819
6835 -5402511
6836 -5389122
6837 -5384393
6838 -5392854
6839 -5408749
6840 -5412647
6841 -5395566
6842 -5404529
6843 -5415580
6844 -5428980
6845 -5418054
6846 -5406561
6847 -5421792
6848 -5437178
6849 -5432523
6850 -5416806
6851 -5423366
6852 -5448000
6853 -5447075
6854 -5435874
6855 -5432688
6856 -5443021
6857 -5454759
6858 -5450078
6859 -5438610
6860 -5447017
6861 -5460737
6862 -5458050
6863 -5449629
6864 -5446044
6865 -5471764
6866 -5470745
6867 -5458213
6868 -5453946
6869 -5460406
6870 -5481219
6871 -5479649
6872 -5459635
6873 -5470189
6874 -5483018
6875 -5485154
6876 -5472001
6877 -5465259
6878 -5477392
6879 -5491904
6880 -5479873
6881 -5466581
6882 -5472332
6883 -5495216
6884 -5488545
6885 -5469551
6886 -5473109
6887 -5488225
6888 -5491613
6889 -5484817
6890 -5466392
6891 -5482548
6892 -5497025
6893 -5483751
6894 -5471844
6895 -5474788
6896 -5486168
6897 -5496339
6898 -5474017
6899 -5471714
6900 -5487477
6901 -5493803
6902 -5483851
6903 -5469577
6904 -5474629
6905 -5493502
6906 -5486369
6907 -5474700
6908 -5468361
6909 -5479469
6910 -5493035
6911 -5473748
6912 -5465776
6913 -5470063
6914 -5484204
6915 -5484685
6916 -5454732
6917 -5457332
6918 -5475839
6919 -5471575
6920 -5463290
6921 -5448782
6922 -5459071
6923 -5473865
6924 -5457257
6925 -5447539
6926 -5449450
6927 -5464832
6928 -5461148
6929 -5445517
6930 -5439828
6931 -5453815
6932 -5452760
6933 -5444502
6934 -5430166
6935 -5436179
6936 -5449940
6937 -5433581
6938 -5426853
6939 -5424131
6940 -5425996
6941 -5431871
6942 -5415153
6943 -5403966
6944 -5418289
6945 -5427760
6946 -5413244
6947 -5404150
6948 -5398883
6949 -5418741
6950 -5403718
6951 -5388349
6952 -5389800
6953 -5393229
6954 -5399307
6955 -5384382
6956 -5367519
6957 -5382326
6958 -5392207
6959 -5378961
6960 -5361639
6961 -5352655
6962 -5373507
6963 -5366720
6964 -5347402
6965 -5344498
6966 -5342572
6967 -5353244
6968 -5344539
6969 -5319380
6970 -5322558
6971 -5331819
6972 -5329936
6973 -5309807
6974 -5297885
6975 -5314851
6976 -5315962
6977 -5300352
6978 -5284465
6979 -5293235
6980 -5297670
6981 -5292738
6982 -5264573
6983 -5274308
6984 -5276609
6985 -5272381
6986 -5251201
6987 -5242794
6988 -5253399
6989 -5257234
6990 -5241924
6991 -5226773
6992 -5222424
6993 -5232932
6994 -5228587
6995 -5203848
6996 -5197683
6997 -5212006
6998 -5210955
6999 -5196469
7000 -5175088
7001 -5179022
7002 -5193157
7003 -5178478
7004 -5156744
7005 -5150569
7006 -5155512
7007 -5161847
7008 -5136579
7009 -5121370
7010 -5131756
7011 -5136892
7012 -5125459
7013 -5097175
7014 -5096012
7015 -5114162
7016 -5093708
7017 -5077854
7018 -5070629
7019 -5078666
7020 -5080391
7021 -5058811
7022 -5044374
7023 -5049984
7024 -5048173
7025 -5043351
7026 -5019839
7027 -5009959
7028 -5025398
7029 -5014249
7030 -5001446
7031 -4984312
7032 -4984169
7033 -4998176
7034 -4976986
7035 -4958711
7036 -4952201
7037 -4959743
7038 -4954413
7039 -4932692
7040 -4912951
7041 -4929349
7042 -4927044
7043 -4910187
7044 -4887652
7045 -4886157
7046 -4895819
7047 -4880454
7048 -4854691
7049 -4848721
7050 -4857554
7051 -4860538
7052 -4836892
7053 -4813733
7054 -4818875
7055 -4824265
7056 -4808060
7057 -4789176
7058 -4777244
7059 -4791103
7060 -4783042
7061 -4759031
7062 -4749871
7063 -4749154
7064 -4747229
7065 -4735217
7066 -4709686
7067 -4709754
7068 -4716495
7069 -4701325
7070 -4676479
7071 -4665935
7072 -4681009
7073 -4675343
7074 -4645266
7075 -4632447
7076 -4630596
7077 -4638166
7078 -4619805
7079 -4593005
7080 -4589071
7081 -4602842
7082 -4588388
7083 -4573280
7084 -4548584
7085 -4554871
7086 -4560218
7087 -4525670
7088 -4512575
7089 -4510735
7090 -4518281
7091 -4500852
7092 -4470827
7093 -4467729
7094 -4471482
7095 -4463787
7096 -4450854
7097 -4425004
7098 -4423525
7099 -4425571
7100 -4408918
7101 -4385985
7102 -4383465
7103 -4382393
7104 -4371168
7105 -4348471
7106 -4331563
7107 -4341958
7108 -4330535
7109 -4316548
7110 -4287903
7111 -4292269
7112 -4297275
7113 -4276202
7114 -4252965
7115 -4247435
7116 -4246113
7117 -4242566
7118 -4213429
7119 -4198222
7120 -4198212
7121 -4201284
7122 -4185195
7123 -4157988
7124 -4153296
7125 -4161666
7126 -4140189
7127 -4114804
7128 -4099988
7129 -4098133
7130 -4109696
7131 -4086039
7132 -4053994
7133 -4056067
7134 -4054217
7135 -4045138
7136 -4013388
7137 -4005593
7138 -4008067
7139 -3995650
7140 -3971063
7141 -3956663
7142 -3949811
7143 -3958381
7144 -3934743
7145 -3911256
7146 -3908838
7147 -3903127
7148 -3894397
7149 -3865788
7150 -3848843
7151 -3855958
7152 -3855091
7153 -3822303
7154 -3802396
7155 -3793875
7156 -3800770
7157 -3789280
7158 -3749561
7159 -3748539
7160 -3747267
7161 -3743154
7162 -3712888
7163 -3687615
7164 -3692177
7165 -3700456
7166 -3673362
7167 -3644613
7168 -3634088
7169 -3648572
7170 -3632053
7171 -3590393
7172 -3585800
7173 -3582311
7174 -3582127
7175 -3564166
7176 -3528198
7177 -3527544
7178 -3529833
7179 -3515177
7180 -3491799
7181 -3468040
7182 -3470625
7183 -3470804
7184 -3435949
7185 -3423878
7186 -3415729
7187 -3415476
7188 -3403375
7189 -3365117
7190 -3353745
7191 -3362348
7192 -3345049
7193 -3321913
7194 -3294151
7195 -3302666
7196 -3307741
7197 -3270115
7198 -3251125
7199 -3240665
7200 -3238349
7201 -3230961
7202 -3199813
7203 -3181385
7204 -3193269
7205 -3179493
7206 -3151647
7207 -3129398
7208 -3121774
7209 -3130905
7210 -3103969
7211 -3077325
7212 -3064487
7213 -3066550
7214 -3055995
7215 -3027637
7216 -3003929
7217 -3007355
7218 -2999112
7219 -2980933
7220 -2953691
7221 -2945170
7222 -2941555
7223 -2927808
7224 -2902214
7225 -2883209
7226 -2883029
7227 -2878256
7228 -2848228
7229 -2830158
7230 -2830783
7231 -2820954
7232 -2801625
7233 -2776071
7234 -2757499
7235 -2766940
7236 -2751921
7237 -2718385
7238 -2704671
7239 -2702290
7240 -2702998
7241 -2670710
7242 -2638935
7243 -2641728
7244 -2630796
7245 -2619235
7246 -2586373
7247 -2569501
7248 -2578440
7249 -2565742
7250 -2534643
7251 -2521980
7252 -2502160
7253 -2510357
7254 -2488845
7255 -2455684
7256 -2448438
7257 -2445014
7258 -2435208
7259 -2408768
7260 -2380042
7261 -2385812
7262 -2376197
7263 -2352656
7264 -2331351
7265 -2313251
7266 -2315757
7267 -2308293
7268 -2271396
7269 -2250780
7270 -2254883
7271 -2245645
7272 -2220550
7273 -2190807
7274 -2185486
7275 -2187967
7276 -2162307
7277 -2132702
7278 -2124769
7279 -2125011
7280 -2112971
7281 -2079338
7282 -2059017
7283 -2064651
7284 -2054318
7285 -2034333
7286 -1993813
7287 -1988101
7288 -1993248
7289 -1977968
7290 -1944776
7291 -1929957
7292 -1921083
7293 -1927408
7294 -1889887
7295 -1856628
7296 -1860181
7297 -1857455
7298 -1834432
7299 -1806763
7300 -1788185
7301 -1794477
7302 -1779304
7303 -1748365
7304 -1724386
7305 -1727974
7306 -1721130
7307 -1692259
7308 -1660204
7309 -1659028
7310 -1653095
7311 -1649201
7312 -1605294
7313 -1588586
7314 -1593906
7315 -1583912
7316 -1553893
7317 -1527844
7318 -1519774
7319 -1524149
7320 -1503295
7321 -1464495
7322 -1450740
7323 -1457195
7324 -1450860
7325 -1414420
7326 -1385557
7327 -1387077
7328 -1383293
7329 -1354939
7330 -1332372
7331 -1313522
7332 -1319031
7333 -1303575
7334 -1267442
7335 -1255848
7336 -1246416
7337 -1248048
7338 -1216637
7339 -1190564
7340 -1182527
7341 -1176221
7342 -1159061
7343 -1131348
7344 -1115747
7345 -1118517
7346 -1103941
7347 -1071069
7348 -1049814
7349 -1045515
7350 -1045229
7351 -1019457
7352  -981962
7353  -981915
7354  -980237
7355  -959777
7356  -939167
7357  -908147
7358  -907932
7359  -905112
7360  -866613
7361  -845761
7362  -835130
7363  -840180
7364  -824562
7365  -784904
7366  -774107
7367  -770183
7368  -753531
7369  -736775
7370  -702531
7371  -706059
7372  -696303
7373  -677180
7374  -649382
7375  -632888
7376  -633576
7377  -618107
7378  -578615
7379  -571020
7380  -569677
7381  -556701
7382  -535855
7383  -505477
7384  -501210
7385  -499536
7386  -468926
7387  -444648
7388  -430033
7389  -430672
7390  -415591
7391  -386070
7392  -366323
7393  -367761
7394  -355667
7395  -336207
7396  -303089
7397  -289706
7398  -296807
7399  -274097
7400  -246515
7401  -229982
7402  -220553
7403  -224707
7404  -180888
7405  -161646
7406  -158484
7407  -149915
7408  -140198
7409  -105156
7410   -82343
7411   -95501
7412   -73847
7413   -51570
7414   -24865
7415   -16808
7416   -26550
7417     6284
7418    35043
7419    46442
7420    48077
7421    63782
7422    95684
7423   119521
7424   111433
7425   118151
7426   152654
7427   175724
7428   188826
7429   173301
7430   203298
7431   235523
7432   251588
7433   250150
7434   260358
7435   288757
7436   318554
7437   315699
7438   322793
7439   347201
7440   371361
7441   386219
7442   380566
7443   390482
7444   440553
7445   450199
7446   448206
7447   457269
7448   480838
7449   523774
7450   513367
7451   515797
7452   544190
7453   563658
7454   592171
7455   580737
7456   595891
7457   626642
7458   649162
7459   648476
7460   654365
7461   666434
7462   707404
7463   716803
7464   721102
7465   732493
7466   757800
7467   788370
7468   782217
7469   786477
7470   817291
7471   839768
7472   848429
7473   847770
7474   867506
7475   900228
7476   919719
7477   912897
7478   926287
7479   950914
7480   983273
7481   980266
7482   973551
7483  1002181
7484  1037052
7485  1046430
7486  1046127
7487  1048467
7488  1091128
7489  1109988
7490  1109122
7491  1112136
7492  1140685
7493  1165995
7494  1177030
7495  1166512
7496  1192434
7497  1220564
7498  1235079
7499  1239010
7500  1241088
7501  1271102
7502  1300453
7503  1296786
7504  1310135
7505  1316740
7506  1348064
7507  1364976
7508  1363253
7509  1375181
7510  1408298
7511  1421820
7512  1422288
7513  1417584
7514  1452438
7515  1480591
7516  1483669
7517  1482403
7518  1502659
7519  1529901
7520  1553483
7521  1544116
7522  1563251
7523  1582295
7524  1603963
7525  1610316
7526  1605886
7527  1627545
7528  1667250
7529  1667188
7530  1671742
7531  1683549
7532  1712474
7533  1732056
7534  1728551
7535  1731260
7536  1761490
7537  1785163
7538  1798949
7539  1789661
7540  1806019
7541  1832470
7542  1849296
7543  1845969
7544  1857525
7545  1881682
7546  1909595
7547  1903813
7548  1906191
7549  1930496
7550  1962220
7551  1967499
7552  1967864
7553  1972755
7554  2011138
7555  2022199
7556  2026082
7557  2026946
7558  2051063
7559  2086345
7560  2086078
7561  2079182
7562  2098076
7563  2132152
7564  2143294
7565  2135884
7566  2137891
7567  2172570
7568  2189544
7569  2196970
7570  2202143
7571  2215934
7572  2254754
7573  2253728
7574  2244246
7575  2263427
7576  2289264
7577  2309354
7578  2314147
7579  2304613
7580  2341729
7581  2357779
7582  2367982
7583  2357549
7584  2375135
7585  2406455
7586  2423874
7587  2408633
7588  2420676
7589  2442035
7590  2471464
7591  2476264
7592  2469419
7593  2494170
7594  2523730
7595  2521238
7596  2522953
7597  2523558
7598  2560663
7599  2577963
7600  2571981
7601  2576802
7602  2600904
7603  2625582
7604  2636006
7605  2621902
7606  2636882
7607  2666946
7608  2680521
7609  2682934
7610  2683970
7611  2704175
7612  2735333
7613  2725690
7614  2731912
7615  2743069
7616  2773429
7617  2781332
7618  2778143
7619  2781723
7620  2823875
7621  2833589
7622  2835858
7623  2826210
7624  2848931
7625  2876485
7626  2877130
7627  2876731
7628  2889672
7629  2915932
7630  2935466
7631  2920059
7632  2934277
7633  2953312
7634  2972968
7635  2975827
7636  2972827
7637  2982918
7638  3021523
7639  3018811
7640  3021194
7641  3024269
7642  3050338
7643  3068981
7644  3070856
7645  3063499
7646  3091730
7647  3111584
7648  3120106
7649  3111231
7650  3127710
7651  3148787
7652  3162729
7653  3157354
7654  3167963
7655  3178587
7656  3209850
7657  3203875
7658  3200999
7659  3215091
7660  3232139
7661  3247062
7662  3241350
7663  3244525
7664  3276764
7665  3292489
7666  3290522
7667  3290558
7668  3303297
7669  3332335
7670  3331563
7671  3324243
7672  3343636
7673  3366599
7674  3378207
7675  3373664
7676  3376037
7677  3400584
7678  3422088
7679  3408647
7680  3415132
7681  3423745
7682  3451518
7683  3458245
7684  3445044
7685  3456794
7686  3483230
7687  3497620
7688  3490207
7689  3488782
7690  3507108
7691  3530335
7692  3533420
7693  3520569
7694  3533502
7695  3559813
7696  3577533
7697  3561546
7698  3571683
7699  3583763
7700  3608896
7701  3607794
7702  3596410
7703  3610265
7704  3637259
7705  3635347
7706  3638533
7707  3640276
7708  3668744
7709  3683522
7710  3676619
7711  3662901
7712  3695795
7713  3707277
7714  3717968
7715  3702514
7716  3718185
7717  3740884
7718  3745731
7719  3738640
7720  3744697
7721  3761323
7722  3790023
7723  3770316
7724  3768612
7725  3786743
7726  3810133
7727  3819527
7728  3803740
7729  3801809
7730  3838030
7731  3842455
7732  3843307
7733  3835208
7734  3848245
7735  3877445
7736  3875541
7737  3866725
7738  3878713
7739  3900503
7740  3909948
7741  3900424
7742  3892180
7743  3920520
7744  3936241
7745  3936759
7746  3922523
7747  3933425
7748  3965227
7749  3967035
7750  3953111
7751  3956455
7752  3978352
7753  3990649
7754  3989743
7755  3977167
7756  4004993
7757  4017060
7758  4024448
7759  4005255
7760  4011004
7761  4036081
7762  4049624
7763  4037488
7764  4033226
7765  4043059
7766  4073388
7767  4068705
7768  4055361
7769  4064401
7770  4091407
7771  4087910
7772  4094019
7773  4080733
7774  4106782
7775  4115491
7776  4110319
7777  4104300
7778  4115100
7779  4137970
7780  4147637
7781  4121796
7782  4136887
7783  4151139
7784  4164961
7785  4155989
7786  4148495
7787  4166643
7788  4181326
7789  4175814
7790  4178849
7791  4174269
7792  4198106
7793  4208104
7794  4188282
7795  4191329
7796  4215964
7797  4212378
7798  4217698
7799  4200757
7800  4218391
7801  4237002
7802  4239417
7803  4223257
7804  4230637
7805  4245275
7806  4264447
7807  4241247
7808  4240430
7809  4258385
7810  4273739
7811  4269145
7812  4256120
7813  4261274
7814  4291478
7815  4286539
7816  4279865
7817  4276884
7818  4292552
7819  4308916
7820  4293713
7821  4281945
7822  4304250
7823  4312085
7824  4317943
7825  4300339
7826  4302502
7827  4325200
7828  4329094
7829  4318728
7830  4315261
7831  4323293
7832  4353064
7833  4337836
7834  4327348
7835  4339606
7836  4358277
7837  4355740
7838  4341774
7839  4332686
7840  4364255
7841  4362503
7842  4357952
7843  4345862
7844  4359886
7845  4377721
7846  4371591
7847  4351054
7848  4362595
7849  4371674
7850  4394082
7851  4372922
7852  4361869
7853  4381425
7854  4396186
7855  4384842
7856  4378811
7857  4370117
7858  4401677
7859  4394264
7860  4384290
7861  4382212
7862  4398588
7863  4407900
7864  4401213
7865  4377355
7866  4398189
7867  4411844
7868  4404071
7869  4391821
7870  4390316
7871  4410841
7872  4418540
7873  4393385
7874  4400724
7875  4411450
7876  4425555
7877  4417940
7878  4394557
7879  4397894
7880  4428905
7881  4415354
7882  4411022
7883  4392508
7884  4417107
7885  4429260
7886  4419855
7887  4401234
7888  4412179
7889  4420455
7890  4426776
7891  4395817
7892  4409708
7893  4420627
7894  4432531
7895  4413040
7896  4404112
7897  4410166
7898  4429671
7899  4414938
7900  4400165
7901  4401216
7902  4422168
7903  4424911
7904  4409563
7905  4394568
7906  4421086
7907  4418766
7908  4419343
7909  4393021
7910  4404667
7911  4420891
7912  4417127
7913  4398674
7914  4400030
7915  4409813
7916  4428331
7917  4400830
7918  4391562
7919  4401959
7920  4413773
7921  4404057
7922  4382733
7923  4383364
7924  4410766
7925  4401543
7926  4392067
7927  4379915
7928  4394383
7929  4407245
7930  4394894
7931  4368697
7932  4383842
7933  4384552
7934  4399482
7935  4364532
7936  4361863
7937  4379939
7938  4383826
7939  4366657
7940  4359108
7941  4356178
7942  4383701
7943  4361629
7944  4353623
7945  4349205
7946  4368955
7947  4362738
7948  4353471
7949  4336582
7950  4357373
7951  4354875
7952  4343773
7953  4325221
7954  4330312
7955  4342281
7956  4338541
7957  4317802
7958  4322559
7959  4322806
7960  4339728
7961  4314503
7962  4305257
7963  4313637
7964  4323184
7965  4306114
7966  4290281
7967  4288463
7968  4312366
7969  4304711
7970  4288345
7971  4277878
7972  4290544
7973  4290007
7974  4283205
7975  4253028
7976  4263934
7977  4271261
7978  4269309
7979  4251365
7980  4248049
7981  4253496
7982  4267770
7983  4239284
7984  4236308
7985  4227264
7986  4245403
7987  4229978
7988  4213487
7989  4208228
7990  4235160
7991  4219363
7992  4211536
7993  4185864
7994  4208724
7995  4207100
7996  4195621
7997  4169106
7998  4183823
7999  4181842
8000  4189966
8001  4147926
8002  4156951
8003  4166659
8004  4169078
8005  4136220
8006  4143154
8007  4133283
8008  4157119
8009  4133648
8010  4115936
8011  4111729
8012  4131959
8013  4124653
8014  4107057
8015  4080619
8016  4109582
8017  4101075
8018  4096104
8019  4059777
8020  4071431
8021  4081638
8022  4083479
8023  4052103
8024  4054811
8025  4051077
8026  4063076
8027  4030637
8028  4021415
8029  4029204
8030  4037904
8031  4015058
8032  4008659
8033  3991383
8034  4017063
8035  4001406
8036  3983532
8037  3964326
8038  3981417
8039  3980035
8040  3971974
8041  3941001
8042  3953829
8043  3950847
8044  3955729
8045  3917951
8046  3917996
8047  3919333
8048  3936240
8049  3899573
8050  3896622
8051  3884413
8052  3910569
8053  3887856
8054  3871706
8055  3853080
8056  3871116
8057  3861947
8058  3853305
8059  3820883
8060  3851347
8061  3838935
8062  3834105
8063  3801997
8064  3809495
8065  3804328
8066  3815865
8067  3775651
8068  3782032
8069  3770209
8070  3787669
8071  3751728
8072  3747701
8073  3736454
8074  3763727
8075  3726818
8076  3724964
8077  3696180
8078  3726725
8079  3707514
8080  3698539
8081  3666017
8082  3691849
8083  3676412
8084  3684133
8085  3639448
8086  3652422
8087  3647418
8088  3652355
8089  3605925
8090  3618790
8091  3599974
8092  3636333
8093  3581679
8094  3590909
8095  3564699
8096  3597458
8097  3565543
8098  3560031
8099  3522859
8100  3564887
8101  3525976
8102  3536649
8103  3487602
8104  3527574
8105  3494012
8106  3515480
8107  3451582
8108  3490997
8109  3444901
8110  3495057
8111  3411314
8112  3458250
8113  3400253
8114  3478258
8115  3368556
8116  3451503
8117  3331692
8118  3483571
8119  3277226
8120  3544542
8121  2895482
$$ Imaginary data points
##PAGE= N=2
##DATA TABLE= (X++(I..I)), XYDATA
0 -6448456
1 -12733339
2 -9187983
3 -7171757
4 -7145048
5 -9442402
6 -9162509
7 -6344251
8 -6507284
9 -8334196
10 -9342762
11 -8981664
12 -6882607
13 -8149088
14 -9869991
15 -9159987
16 -8517070
17 -8306132
18 -9671212
19 -10449176
20 -7949815
21 -7661976
22 -8994710
23 -9918374
24 -9785125
25 -8317411
26 -9422778
27 -11192402
28 -9899945
29 -9097665
30 -8740019
31 -9847732
32 -11068269
33 -9562586
34 -9178955
35 -10328722
36 -10927996
37 -11184479
38 -9499933
39 -9723640
40 -11381512
41 -10710197
42 -10146141
43 -10122152
44 -10917597
45 -12069863
46 -10255054
47 -9664071
48 -11081264
49 -11770608
50 -11908788
51 -10460456
52 -10467580
53 -12680923
54 -12291285
55 -11168602
56 -10422342
57 -11159771
58 -13162903
59 -11937194
60 -10228866
61 -11258650
62 -12410113
63 -13286093
64 -11661448
65 -10849814
66 -12828417
67 -13307570
68 -12408470
69 -11950314
70 -11816353
71 -13309692
72 -12633257
73 -11581842
74 -12591088
75 -13216836
76 -13773134
77 -12690066
78 -11533551
79 -13556551
80 -14316940
81 -13393340
82 -12331602
83 -12247976
84 -14642687
85 -14507806
86 -12226443
87 -12532928
88 -13552638
89 -14599417
90 -13765805
91 -12195599
92 -13875653
93 -14985203
94 -14261058
95 -13459378
96 -12811130
97 -14638032
98 -15261218
99 -13576053
100 -13534039
101 -14003893
102 -14926405
103 -14832380
104 -13241678
105 -14624539
106 -16041496
107 -15249564
108 -14184890
109 -13513275
110 -15407385
111 -16220944
112 -13756640
113 -13219125
114 -14474883
115 -16361351
116 -16621665
117 -14117993
118 -14306747
119 -16140916
120 -16170115
121 -15258922
122 -13628132
123 -14806031
124 -16856838
125 -15698020
126 -14822767
127 -15059337
128 -16165430
129 -17005352
130 -15137817
131 -15012922
132 -16657619
133 -16696715
134 -16023929
135 -14548630
136 -15166501
137 -17257931
138 -16360968
139 -15419113
140 -15735971
141 -17010342
142 -18218711
143 -16077544
144 -14836713
145 -16520369
146 -17385985
147 -17261120
148 -15616741
149 -15595319
150 -17897746
151 -17381568
152 -15959991
153 -15881729
154 -16945362
155 -18687832
156 -17179837
157 -15634790
158 -16974149
159 -17819239
160 -17958724
161 -16501707
162 -15688864
163 -17949338
164 -18384102
165 -17191757
166 -16499523
167 -16903634
168 -19041191
169 -18349876
170 -16201927
171 -17021285
172 -18229285
173 -18788542
174 -17385759
175 -15890083
176 -17860362
177 -18879269
178 -18023586
179 -17423509
180 -17184298
181 -18896399
182 -18994623
183 -17277855
184 -17583892
185 -18100656
186 -18623865
187 -18168298
188 -16778106
189 -18331238
190 -19535885
191 -18619088
192 -17773374
193 -17363574
194 -19084410
195 -19534081
196 -17466794
197 -17673012
198 -18797568
199 -19577661
200 -19156959
201 -17272157
202 -18230917
203 -19779486
204 -19163657
205 -18347967
206 -17581288
207 -19058056
208 -20330286
209 -18568411
210 -18027815
211 -18750772
212 -19678061
213 -19958589
214 -18128020
215 -18362013
216 -19817232
217 -19416967
218 -18889224
219 -18214678
220 -19207632
221 -20581190
222 -19098105
223 -18566906
224 -19275238
225 -19884194
226 -20130631
227 -18301559
228 -18282515
229 -20244404
230 -20223813
231 -19437324
232 -18406965
233 -19306703
234 -21277649
235 -19844577
236 -18461432
237 -19064215
238 -20048971
239 -20832054
240 -19035700
241 -18300145
242 -20211204
243 -20641071
244 -20120707
245 -18969237
246 -19104494
247 -21221490
248 -20531719
249 -19030230
250 -19138614
251 -19908425
252 -21208564
253 -19873873
254 -18428289
255 -20066355
256 -20967980
257 -20683907
258 -19345545
259 -18838320
260 -20978204
261 -20977431
262 -19552294
263 -19638118
264 -20186971
265 -21402185
266 -20394374
267 -18648776
268 -19956763
269 -21031994
270 -20971257
271 -19911616
272 -19003318
273 -21016693
274 -21598412
275 -19942452
276 -19388509
277 -19790856
278 -21498293
279 -21232950
280 -19052051
281 -19813132
282 -21187834
283 -21378377
284 -20325582
285 -18910082
286 -20631827
287 -21959883
288 -20615427
289 -19655398
290 -19423919
291 -21073235
292 -21750411
293 -19691605
294 -19680648
295 -20972669
296 -21623796
297 -21125177
298 -19320214
299 -20212957
300 -21723582
301 -20772205
302 -19961001
303 -19677855
304 -21039343
305 -22070627
306 -20180758
307 -19791635
308 -20898812
309 -21467311
310 -21223774
311 -19418446
312 -19906589
313 -21872959
314 -21396259
315 -20439274
316 -19721491
317 -20744643
318 -22241858
319 -20488913
320 -19476839
321 -20556912
322 -21465946
323 -21708269
324 -19879674
325 -19670567
326 -21665944
327 -21637151
328 -20794523
329 -19806962
330 -20239166
331 -22104098
332 -21039292
333 -19673882
334 -20217153
335 -21058952
336 -21943200
337 -20624803
338 -19790152
339 -21396921
340 -21491916
341 -20789004
342 -19976278
343 -20027710
344 -21810700
345 -21206664
346 -19842829
347 -20364624
348 -21049144
349 -21891784
350 -20771585
351 -19560289
352 -21120952
353 -21614134
354 -20848513
355 -19934317
356 -19743653
357 -21702602
358 -21601915
359 -19995363
360 -20209599
361 -20888288
362 -21857395
363 -20963858
364 -19205251
365 -20508283
366 -21650229
367 -21307035
368 -20305874
369 -19497627
370 -21246247
371 -21824975
372 -20241022
373 -19977850
374 -20358744
375 -21481440
376 -21306610
377 -19540062
378 -20321084
379 -21475172
380 -21221954
381 -20421497
382 -19390898
383 -20779614
384 -21670324
385 -20171375
386 -19801661
387 -20272067
388 -21449205
389 -21530274
390 -19441580
391 -19779440
392 -21237218
393 -21175397
394 -20363851
395 -19138021
396 -20391052
397 -21851548
398 -20439866
399 -19599293
400 -19782533
401 -21038270
402 -21786470
403 -19708556
404 -19260266
405 -20713114
406 -21115770
407 -20612697
408 -18989585
409 -19624512
410 -21644571
411 -20920308
412 -19886061
413 -19548201
414 -20340232
415 -21497848
416 -19825333
417 -18929190
418 -20193780
419 -20816152
420 -20739945
421 -19284549
422 -19329055
423 -21259653
424 -20710940
425 -19540606
426 -19193637
427 -19906945
428 -21413168
429 -20119930
430 -18754583
431 -19807965
432 -20615975
433 -20800209
434 -19280319
435 -18587210
436 -20555083
437 -20742454
438 -19583483
439 -18928463
440 -19342084
441 -21210737
442 -20427808
443 -18564850
444 -19199417
445 -20204181
446 -20726263
447 -19376584
448 -18055798
449 -19797778
450 -20621740
451 -19792576
452 -18930863
453 -18739920
454 -20536975
455 -20469461
456 -18553306
457 -18647065
458 -19478350
459 -20373811
460 -19680946
461 -18030805
462 -19184638
463 -20245805
464 -19676549
465 -18892394
466 -18279605
467 -19773262
468 -20271651
469 -18559214
470 -18381503
471 -18971673
472 -19797562
473 -19541780
474 -17903445
475 -18834139
476 -20151580
477 -19513556
478 -18459735
479 -17652439
480 -19188027
481 -20204446
482 -18396115
483 -17852257
484 -18556488
485 -19608656
486 -19702727
487 -17714308
488 -17762188
489 -19170450
490 -19294751
491 -18837690
492 -17557839
493 -18222059
494 -19733584
495 -18644134
496 -17858715
497 -17969232
498 -18617749
499 -19150916
500 -17583465
501 -17443062
502 -18845496
503 -18868092
504 -18429887
505 -17446588
506 -17967017
507 -19388433
508 -18126665
509 -17140697
510 -17535644
511 -18333490
512 -19020482
513 -17425798
514 -16766656
515 -18296014
516 -18710816
517 -18307501
518 -16952501
519 -16931763
520 -18863110
521 -18343137
522 -16950073
523 -16762211
524 -17442818
525 -18745102
526 -17615047
527 -16381728
528 -17527437
529 -18137132
530 -17971244
531 -16735069
532 -16222419
533 -18078561
534 -18042043
535 -16731225
536 -16493945
537 -16993707
538 -18296120
539 -17448468
540 -15821931
541 -16707775
542 -17558912
543 -17662837
544 -16559255
545 -15567896
546 -17292158
547 -17878892
548 -16676301
549 -16142584
550 -16213178
551 -17503557
552 -17215366
553 -15523643
554 -16063889
555 -16940413
556 -17233186
557 -16496745
558 -15262042
559 -16645170
560 -17480622
561 -16118460
562 -15300176
563 -15415310
564 -17068715
565 -17212674
566 -15101814
567 -15279318
568 -16552661
569 -17069921
570 -16280677
571 -14482050
572 -15429773
573 -16890583
574 -16143362
575 -15240877
576 -14623216
577 -15881689
578 -16965364
579 -15361990
580 -14764068
581 -15444544
582 -16201844
583 -16219345
584 -14415616
585 -14628222
586 -16102543
587 -15572394
588 -14763167
589 -14299388
590 -15428338
591 -16543871
592 -14768362
593 -13985227
594 -14954483
595 -15750519
596 -15726436
597 -13775004
598 -13666914
599 -15670656
600 -15820830
601 -14769153
602 -13335681
603 -13804908
604 -15853642
605 -15050625
606 -13603382
607 -13733156
608 -14641205
609 -15639581
610 -14187915
611 -13087556
612 -14418555
613 -14862421
614 -14430511
615 -13294180
616 -13087341
617 -14784556
618 -14472612
619 -13315867
620 -13455843
621 -14029227
622 -14890842
623 -13702656
624 -12377042
625 -13579928
626 -14190621
627 -13846959
628 -12890967
629 -12513619
630 -14207139
631 -14236357
632 -12897622
633 -12741596
634 -13068577
635 -14107817
636 -13513642
637 -11978578
638 -12682301
639 -13334470
640 -13345250
641 -12740689
642 -11969121
643 -13333640
644 -13707217
645 -12369272
646 -12101759
647 -12396522
648 -13374745
649 -12913104
650 -11212220
651 -12026493
652 -13079148
653 -12884716
654 -12062386
655 -11147897
656 -12528070
657 -13302949
658 -11942785
659 -11377587
660 -11421737
661 -12478068
662 -12778180
663 -11124171
664 -11169211
665 -12018956
666 -12196061
667 -11790492
668 -10504156
669 -11320840
670 -12510406
671 -11484918
672 -10877667
673 -11010466
674 -12034529
675 -12292073
676 -10253626
677 -10095170
678 -11442633
679 -11727381
680 -11132949
681 -9739680
682 -10534367
683 -12244287
684 -11358021
685 -10161756
686 -9696996
687 -10681847
688 -11923152
689 -10353561
690 -9270076
691 -10189943
692 -11072933
693 -11209739
694 -9534550
695 -9308407
696 -11042852
697 -10845134
698 -9900724
699 -9274086
700 -9684580
701 -10938105
702 -9838961
703 -8779580
704 -9549154
705 -10203411
706 -10427467
707 -9036388
708 -8559503
709 -10373938
710 -10406679
711 -9195863
712 -8357024
713 -8750729
714 -10470855
715 -9710720
716 -8084828
717 -8555547
718 -9492838
719 -10125615
720 -8794188
721 -7463808
722 -8905899
723 -9669018
724 -9098151
725 -8181249
726 -7746291
727 -9298050
728 -9362571
729 -7795970
730 -7661775
731 -8254834
732 -9196215
733 -8487631
734 -7010393
735 -8192632
736 -9090108
737 -8449444
738 -7558704
739 -6984956
740 -8309232
741 -8570776
742 -7056129
743 -6954997
744 -7532915
745 -8493541
746 -8221927
747 -6506632
748 -7060584
749 -8089836
750 -7821815
751 -7039778
752 -6056694
753 -7220831
754 -8155855
755 -6770619
756 -6191009
757 -6606366
758 -7682755
759 -7747491
760 -5878169
761 -6101571
762 -7377145
763 -7196177
764 -6366176
765 -5277319
766 -6304393
767 -7646352
768 -6424773
769 -5490406
770 -5557573
771 -6639594
772 -7394884
773 -5635255
774 -5004003
775 -6110728
776 -6587432
777 -6333692
778 -4874234
779 -5002423
780 -6554596
781 -6037592
782 -5208450
783 -4939334
784 -5396778
785 -6254387
786 -5104092
787 -4541181
788 -5511250
789 -5729548
790 -5541169
791 -4395852
792 -4335749
793 -5811623
794 -5281901
795 -4275914
796 -4192591
797 -4802809
798 -5810038
799 -4583230
800 -3485411
801 -4481397
802 -5019571
803 -4918974
804 -3696683
805 -3219318
806 -4857507
807 -4902976
808 -3925976
809 -3526644
810 -3717739
811 -4945904
812 -4317810
813 -2896460
814 -3385803
815 -3983584
816 -4283773
817 -3330676
818 -2418439
819 -3931501
820 -4333386
821 -3232047
822 -2749777
823 -2930583
824 -4158248
825 -3651722
826 -2070048
827 -2602107
828 -3319461
829 -3559289
830 -2753004
831 -1622581
832 -2932274
833 -3752383
834 -2783049
835 -1958475
836 -1716629
837 -3138812
838 -3389967
839 -1602239
840 -1526826
841 -2443336
842 -3156415
843 -2505745
844  -746800
845 -1599676
846 -2921856
847 -2262340
848 -1331219
849  -799208
850 -2146275
851 -2997792
852 -1336517
853  -766735
854 -1368567
855 -2139317
856 -2052041
857  -266558
858  -485529
859 -1955283
860 -1825825
861 -1094041
862  -159846
863  -959545
864 -2164699
865  -846898
866    53055
867  -326102
868 -1150401
869 -1573903
870   -30036
871   223133
872 -1144053
873 -1140474
874  -465418
875   580956
876   147544
877 -1323075
878  -341530
879   762959
880   504045
881  -311403
882  -977624
883   515606
884  1240691
885  -178096
886  -577399
887   -38097
888  1229324
889  1297224
890  -420354
891   -64447
892  1194510
893  1388010
894   839235
895  -289543
896   613158
897  1863751
898  1044332
899   510718
900   548415
901  1558011
902  2180371
903   647249
904   502850
905  1627647
906  1911922
907  1636678
908   652207
909  1372078
910  2696576
911  1867115
912  1217352
913  1231753
914  1986595
915  2745033
916  1457206
917  1158121
918  2346836
919  2782393
920  2647944
921  1468158
922  1655732
923  3242464
924  2833500
925  1982549
926  1733199
927  2454330
928  3689892
929  2589802
930  1752187
931  2748413
932  3330934
933  3413641
934  2337295
935  2117030
936  3671676
937  3626487
938  2943186
939  2695858
940  3051458
941  4261826
942  3509338
943  2489931
944  3330592
945  3913883
946  4073891
947  3158631
948  2687820
949  4253031
950  4476611
951  3658452
952  3351689
953  3656145
954  5009554
955  4473892
956  3085166
957  3755568
958  4604071
959  4978007
960  4106753
961  3184258
962  4691015
963  5443846
964  4616769
965  3933641
966  3894590
967  5424735
968  5509802
969  3927004
970  4130415
971  5053933
972  5805402
973  5299963
974  3945193
975  4904806
976  5926593
977  5378492
978  4717206
979  4367759
980  5765684
981  6446917
982  5039188
983  4837955
984  5496534
985  6262408
986  6116533
987  4624688
988  5218490
989  6521051
990  6262919
991  5616417
992  5014495
993  6168985
994  7179042
995  5807284
996  5306734
997  5981232
998  6891012
999  7042721
1000  5418088
1001  5570125
1002  7119114
1003  7208590
1004  6548619
1005  5562237
1006  6347057
1007  7852152
1008  6887463
1009  5950004
1010  6192826
1011  7148163
1012  7951239
1013  6532371
1014  6033557
1015  7446343
1016  7891591
1017  7493875
1018  6370509
1019  6580407
1020  8186436
1021  7696852
1022  6810312
1023  6873253
1024  7535475
1025  8564434
1026  7562287
1027  6699447
1028  7768315
1029  8258160
1030  8120959
1031  7138387
1032  6987992
1033  8641122
1034  8559399
1035  7599532
1036  7554080
1037  8061044
1038  9123233
1039  8286755
1040  7126648
1041  8109764
1042  8834772
1043  8854915
1044  7966604
1045  7454791
1046  9074456
1047  9461980
1048  8428972
1049  7963183
1050  8159586
1051  9491605
1052  9284891
1053  7890099
1054  8403286
1055  9225331
1056  9591649
1057  8999732
1058  8044021
1059  9217282
1060  9878438
1061  9107831
1062  8771503
1063  8754783
1064  9869223
1065 10003964
1066  8659850
1067  8969102
1068  9701229
1069 10002385
1070  9619525
1071  8634193
1072  9630886
1073 10492987
1074  9686169
1075  9252230
1076  9277843
1077 10469066
1078 10880811
1079  9338533
1080  9287997
1081 10167104
1082 10655559
1083 10362448
1084  9030571
1085  9694552
1086 11050851
1087 10600261
1088  9984524
1089  9639071
1090 10659789
1091 11522058
1092 10106792
1093  9632866
1094 10381498
1095 11014818
1096 11182045
1097  9916773
1098 10102838
1099 11495809
1100 11292729
1101 10653326
1102 10044841
1103 10712707
1104 11922429
1105 10871660
1106 10235208
1107 10929035
1108 11510914
1109 11782811
1110 10580781
1111 10406256
1112 11849472
1113 11864412
1114 11220838
1115 10553128
1116 11035762
1117 12524933
1118 11736612
1119 10682849
1120 11166795
1121 11897779
1122 12453621
1123 11273150
1124 10570845
1125 12010370
1126 12464659
1127 11955725
1128 11151298
1129 11225633
1130 12843222
1131 12514337
1132 11242096
1133 11401195
1134 12069754
1135 12975676
1136 12160838
1137 10955866
1138 12038164
1139 12866440
1140 12689635
1141 11854217
1142 11397719
1143 12961623
1144 13233610
1145 11962995
1146 11747030
1147 12204970
1148 13283925
1149 12981154
1150 11676103
1151 12426827
1152 13241426
1153 13101360
1154 12392561
1155 11709843
1156 13049808
1157 13649549
1158 12482440
1159 12215124
1160 12657651
1161 13816791
1162 13739728
1163 12092614
1164 12429108
1165 13503254
1166 13704632
1167 13076861
1168 11951874
1169 13000981
1170 14225165
1171 13402925
1172 12725917
1173 12634008
1174 13735112
1175 14339667
1176 12845686
1177 12668096
1178 13602978
1179 14012496
1180 13845304
1181 12730489
1182 13219146
1183 14356967
1184 13709961
1185 13211673
1186 13113864
1187 13845611
1188 14556293
1189 13295314
1190 13002050
1191 13970298
1192 14380269
1193 14301739
1194 13161435
1195 13348260
1196 14729926
1197 14321261
1198 13572040
1199 13246402
1200 13923661
1201 15085059
1202 14013530
1203 13229446
1204 14097408
1205 14708793
1206 14835637
1207 13635943
1208 13354718
1209 14819331
1210 14827099
1211 14129392
1212 13678730
1213 14071102
1214 15430483
1215 14748262
1216 13658206
1217 14139709
1218 14653181
1219 15051731
1220 14204472
1221 13611009
1222 14911174
1223 15243713
1224 14749628
1225 14233483
1226 14182236
1227 15473218
1228 15165451
1229 13912580
1230 14226206
1231 14868429
1232 15464301
1233 14748889
1234 13801104
1235 14994694
1236 15595182
1237 15060726
1238 14507080
1239 14262040
1240 15511001
1241 15576822
1242 14358934
1243 14575427
1244 15136373
1245 15689065
1246 15169516
1247 14037732
1248 15027796
1249 15845026
1250 15383711
1251 14758254
1252 14317077
1253 15599514
1254 16155529
1255 14832002
1256 14594164
1257 15136651
1258 16017184
1259 15896277
1260 14396108
1261 14817436
1262 15830612
1263 15680362
1264 15196633
1265 14575742
1266 15588540
1267 16396833
1268 15200800
1269 14849114
1270 15324935
1271 16028608
1272 16057257
1273 14632167
1274 14941653
1275 16208813
1276 16159771
1277 15550196
1278 14624184
1279 15419141
1280 16722981
1281 15692095
1282 14769953
1283 14992091
1284 16074395
1285 16813677
1286 15290491
1287 14751279
1288 16008958
1289 16508112
1290 16164140
1291 14873175
1292 14963704
1293 16530515
1294 16229137
1295 15389776
1296 15201851
1297 15786848
1298 16829541
1299 15835383
1300 14988479
1301 15856001
1302 16344842
1303 16368922
1304 15405846
1305 15124047
1306 16490155
1307 16411605
1308 15673738
1309 15449095
1310 15747203
1311 16815262
1312 16156641
1313 15120177
1314 15808646
1315 16338617
1316 16476748
1317 15641234
1318 15156591
1319 16583265
1320 16782290
1321 15846350
1322 15447685
1323 15682151
1324 16893553
1325 16450162
1326 15122288
1327 15708310
1328 16500588
1329 16804868
1330 16025910
1331 15095263
1332 16283304
1333 16849768
1334 16108167
1335 15595578
1336 15449161
1337 16678507
1338 16927813
1339 15652975
1340 15746351
1341 16328319
1342 16769585
1343 16281832
1344 15080327
1345 15977228
1346 16897308
1347 16359245
1348 15817317
1349 15508252
1350 16619705
1351 17134748
1352 15796329
1353 15614281
1354 16163058
1355 16649801
1356 16482694
1357 15302892
1358 15897502
1359 16895578
1360 16471824
1361 16022642
1362 15587214
1363 16368717
1364 17108618
1365 15891582
1366 15484992
1367 16060473
1368 16721649
1369 16816297
1370 15420615
1371 15518019
1372 16822830
1373 16783473
1374 16226737
1375 15439576
1376 15983515
1377 17156535
1378 16244633
1379 15501755
1380 15818540
1381 16434224
1382 16934745
1383 15829563
1384 15528577
1385 16583418
1386 16580164
1387 16204054
1388 15531753
1389 15762580
1390 16969217
1391 16350431
1392 15603386
1393 15928582
1394 16414374
1395 16894528
1396 15825304
1397 15215187
1398 16346544
1399 16621855
1400 16262219
1401 15509042
1402 15541334
1403 17004426
1404 16691523
1405 15518918
1406 15480185
1407 16040336
1408 16928804
1409 16088852
1410 15062456
1411 16083691
1412 16690145
1413 16471860
1414 15625294
1415 15209341
1416 16562370
1417 16645432
1418 15595820
1419 15478101
1420 15785525
1421 16695094
1422 16313514
1423 15157856
1424 15798146
1425 16449467
1426 16456598
1427 15737981
1428 14945282
1429 16181555
1430 16716573
1431 15613699
1432 15204090
1433 15517085
1434 16624163
1435 16487481
1436 15032677
1437 15415910
1438 16278560
1439 16410134
1440 15780148
1441 14730160
1442 15743794
1443 16711111
1444 15830605
1445 15185740
1446 15121168
1447 16173234
1448 16592094
1449 15151883
1450 14975781
1451 15755726
1452 16247785
1453 16040367
1454 14770815
1455 15257845
1456 16503870
1457 15972996
1458 15197199
1459 14781931
1460 15607006
1461 16440311
1462 15244432
1463 14779528
1464 15449615
1465 15994776
1466 16081848
1467 14825729
1468 14800296
1469 16004397
1470 15795047
1471 15212286
1472 14735977
1473 15233417
1474 16227682
1475 15318036
1476 14682563
1477 15213971
1478 15616410
1479 15785425
1480 14684128
1481 14429696
1482 15688046
1483 15688519
1484 15110643
1485 14577455
1486 14895228
1487 16121237
1488 15417234
1489 14360096
1490 14649674
1491 15223221
1492 15770985
1493 14758070
1494 13975617
1495 15132529
1496 15537668
1497 15153358
1498 14519967
1499 14424025
1500 15603413
1501 15295709
1502 14282295
1503 14434016
1504 14745781
1505 15313529
1506 14808136
1507 14004194
1508 14820361
1509 15150032
1510 14839361
1511 14347475
1512 14016053
1513 15118194
1514 15137375
1515 14048520
1516 14119096
1517 14597232
1518 15246281
1519 14691021
1520 13537394
1521 14338352
1522 14980703
1523 14603710
1524 13986668
1525 13524024
1526 14695332
1527 15131607
1528 14014397
1529 13768566
1530 14067008
1531 14803058
1532 14656886
1533 13332012
1534 13701945
1535 14545058
1536 14532294
1537 14066557
1538 13277327
1539 14113625
1540 14862792
1541 13834405
1542 13346469
1543 13540508
1544 14286931
1545 14443142
1546 13154569
1547 13292486
1548 14233717
1549 14290805
1550 13892854
1551 12968155
1552 13520011
1553 14550200
1554 13697321
1555 12994636
1556 13062402
1557 13836286
1558 14299049
1559 12968328
1560 12726367
1561 13772042
1562 14047303
1563 13688235
1564 12603987
1565 12859927
1566 14136454
1567 13611323
1568 12759938
1569 12573743
1570 13247587
1571 14160888
1572 13070639
1573 12240089
1574 12992102
1575 13500530
1576 13507016
1577 12388505
1578 12146622
1579 13562215
1580 13545732
1581 12709199
1582 12247653
1583 12590606
1584 13656585
1585 12902583
1586 11881652
1587 12440112
1588 12974300
1589 13217271
1590 12373141
1591 11803398
1592 12938920
1593 13118500
1594 12435263
1595 11920677
1596 11929318
1597 13052339
1598 12770637
1599 11624236
1600 11934119
1601 12555101
1602 12976890
1603 12158753
1604 11183054
1605 12235799
1606 12779245
1607 12124761
1608 11496534
1609 11351343
1610 12544452
1611 12667544
1612 11432123
1613 11385922
1614 11871615
1615 12491010
1616 12106054
1617 10844908
1618 11385534
1619 12149276
1620 11905081
1621 11415042
1622 10874545
1623 11761037
1624 12265163
1625 11221175
1626 10987539
1627 11287845
1628 11791296
1629 11676131
1630 10573665
1631 10986257
1632 11747411
1633 11451093
1634 11050575
1635 10514893
1636 11175954
1637 11801709
1638 10777919
1639 10386467
1640 10742213
1641 11342766
1642 11420281
1643 10178713
1644 10319694
1645 11342186
1646 11185711
1647 10638170
1648  9892913
1649 10399344
1650 11364665
1651 10568577
1652 10009399
1653 10219436
1654 10750015
1655 11119919
1656  9966067
1657  9631889
1658 10543313
1659 10655794
1660 10339109
1661  9537038
1662  9715640
1663 10869782
1664 10383192
1665  9651698
1666  9666939
1667 10087314
1668 10614694
1669  9622807
1670  9060884
1671  9945086
1672 10133107
1673  9879139
1674  9186297
1675  9183334
1676 10317761
1677  9980739
1678  9114481
1679  9043198
1680  9433507
1681 10176789
1682  9364940
1683  8445765
1684  9227529
1685  9744847
1686  9625401
1687  8784828
1688  8392595
1689  9648641
1690  9711491
1691  8714918
1692  8391241
1693  8681834
1694  9658836
1695  9218582
1696  8081151
1697  8570123
1698  9152491
1699  9205356
1700  8468525
1701  7687222
1702  8721552
1703  9218982
1704  8442357
1705  8003455
1706  8045033
1707  9023541
1708  8970706
1709  7666913
1710  7805722
1711  8441828
1712  8665573
1713  8126696
1714  7193755
1715  8051291
1716  8788827
1717  8087366
1718  7549676
1719  7395649
1720  8226369
1721  8454424
1722  7176345
1723  7076818
1724  7778906
1725  8235788
1726  7910382
1727  6705672
1728  7203021
1729  8264594
1730  7793640
1731  7071784
1732  6634641
1733  7428501
1734  8133049
1735  6962985
1736  6436984
1737  6957088
1738  7573094
1739  7644519
1740  6431477
1741  6389542
1742  7385539
1743  7284820
1744  6795543
1745  6169900
1746  6552210
1747  7498408
1748  6752304
1749  6112946
1750  6377673
1751  6798045
1752  7037787
1753  5999158
1754  5750617
1755  6752608
1756  6712744
1757  6249991
1758  5684649
1759  5941062
1760  6979560
1761  6382169
1762  5508769
1763  5619587
1764  6072959
1765  6564403
1766  5644831
1767  4991829
1768  5979680
1769  6334051
1770  5986824
1771  5218950
1772  5068297
1773  6161465
1774  5934643
1775  5034134
1776  4994289
1777  5313514
1778  5957431
1779  5416936
1780  4598685
1781  5256666
1782  5588826
1783  5370938
1784  4786725
1785  4394170
1786  5381538
1787  5447799
1788  4575972
1789  4500225
1790  4776171
1791  5405656
1792  4976168
1793  3948339
1794  4501728
1795  4997682
1796  4814208
1797  4265293
1798  3753022
1799  4696721
1800  5007227
1801  4090473
1802  3885831
1803  4117329
1804  4764539
1805  4545294
1806  3386097
1807  3723779
1808  4388094
1809  4353108
1810  3830379
1811  3094893
1812  3912351
1813  4595549
1814  3725300
1815  3187593
1816  3247156
1817  4006722
1818  4183478
1819  2984929
1820  2945885
1821  3681184
1822  3897379
1823  3564989
1824  2589329
1825  2987595
1826  3839605
1827  3231561
1828  2685365
1829  2596718
1830  3202203
1831  3671301
1832  2655925
1833  2403592
1834  3033302
1835  3232041
1836  2994346
1837  2017907
1838  2209856
1839  3226223
1840  2793503
1841  2150131
1842  1981129
1843  2586024
1844  3256636
1845  2203885
1846  1550357
1847  2177607
1848  2664713
1849  2652032
1850  1559483
1851  1352000
1852  2575838
1853  2567171
1854  1830938
1855  1287889
1856  1614687
1857  2606727
1858  1942389
1859  1014026
1860  1337436
1861  1819986
1862  2143241
1863  1326735
1864   770941
1865  1733100
1866  1932394
1867  1368428
1868   811377
1869   835502
1870  1835015
1871  1507380
1872   512443
1873   688191
1874  1188748
1875  1633394
1876   930484
1877    82643
1878   926079
1879  1381938
1880   871985
1881   239128
1882    47350
1883  1104987
1884  1179951
1885   145403
1886    85185
1887   446350
1888   957397
1889   506919
1890  -542259
1891    30550
1892   702672
1893   469871
1894   -71698
1895  -551524
1896   296761
1897   693866
1898  -261541
1899  -589023
1900  -376441
1901   220314
1902   154013
1903  -925641
1904  -687560
1905    32169
1906   -25380
1907  -439844
1908 -1112037
1909  -546877
1910    39903
1911  -772678
1912 -1150238
1913  -984013
1914  -447975
1915  -340412
1916 -1351077
1917 -1268365
1918  -569435
1919  -669033
1920 -1040389
1921 -1679640
1922 -1259303
1923  -523209
1924 -1233649
1925 -1763303
1926 -1641576
1927 -1033229
1928  -652948
1929 -1751147
1930 -2095837
1931 -1316861
1932 -1105354
1933 -1433165
1934 -2343719
1935 -2198132
1936 -1124146
1937 -1469157
1938 -2148565
1939 -2288602
1940 -1860017
1941 -1276377
1942 -2115857
1943 -2676942
1944 -2092169
1945 -1858413
1946 -1917993
1947 -2607599
1948 -2745172
1949 -1814982
1950 -2002798
1951 -2652770
1952 -2860564
1953 -2601139
1954 -1936969
1955 -2574627
1956 -3275175
1957 -2679242
1958 -2300494
1959 -2338135
1960 -3092680
1961 -3486999
1962 -2525867
1963 -2473230
1964 -3204783
1965 -3498919
1966 -3255739
1967 -2420948
1968 -2853471
1969 -3812904
1970 -3408764
1971 -2915998
1972 -2832656
1973 -3530358
1974 -4180837
1975 -3273675
1976 -2895787
1977 -3571403
1978 -4019032
1979 -3975289
1980 -3050429
1981 -3106026
1982 -4206382
1983 -4156966
1984 -3673716
1985 -3371726
1986 -3823624
1987 -4735554
1988 -4116120
1989 -3444558
1990 -3857333
1991 -4369119
1992 -4614895
1993 -3798047
1994 -3530120
1995 -4629412
1996 -4825080
1997 -4358556
1998 -3943892
1999 -4209877
2000 -5182512
2001 -4726010
2002 -3921502
2003 -4286329
2004 -4847856
2005 -5253205
2006 -4584485
2007 -4046211
2008 -4970799
2009 -5373153
2010 -5022802
2011 -4481857
2012 -4411771
2013 -5519472
2014 -5585861
2015 -4717908
2016 -4705756
2017 -5167815
2018 -5800776
2019 -5365973
2020 -4535907
2021 -5213512
2022 -5791640
2023 -5616849
2024 -5196380
2025 -4983004
2026 -5909732
2027 -6121855
2028 -5316575
2029 -5268251
2030 -5571736
2031 -6107045
2032 -5922719
2033 -5123625
2034 -5664046
2035 -6332833
2036 -6216367
2037 -5784590
2038 -5405601
2039 -6274297
2040 -6758162
2041 -5880821
2042 -5608319
2043 -5951236
2044 -6641093
2045 -6650932
2046 -5628641
2047 -5886258
2048 -6765379
2049 -6910651
2050 -6514264
2051 -5814522
2052 -6410201
2053 -7235825
2054 -6620057
2055 -6122618
2056 -6215360
2057 -6938314
2058 -7361037
2059 -6434288
2060 -6291805
2061 -7041101
2062 -7295918
2063 -7091540
2064 -6364622
2065 -6657489
2066 -7561307
2067 -7244742
2068 -6833020
2069 -6779395
2070 -7228707
2071 -7806025
2072 -7112307
2073 -6723339
2074 -7277908
2075 -7604855
2076 -7676053
2077 -7031190
2078 -7071507
2079 -8016720
2080 -7805510
2081 -7269733
2082 -7183868
2083 -7585320
2084 -8196364
2085 -7561458
2086 -7144824
2087 -7860622
2088 -8232752
2089 -8178455
2090 -7496138
2091 -7370330
2092 -8366394
2093 -8356823
2094 -7771898
2095 -7524192
2096 -7802136
2097 -8695251
2098 -8391399
2099 -7644338
2100 -8024280
2101 -8541625
2102 -8797843
2103 -8167203
2104 -7639658
2105 -8508775
2106 -8812774
2107 -8322546
2108 -8051999
2109 -8186891
2110 -9011937
2111 -8869843
2112 -8123162
2113 -8468210
2114 -8937594
2115 -9124679
2116 -8619634
2117 -8009015
2118 -8794911
2119 -9277280
2120 -8851480
2121 -8503991
2122 -8504349
2123 -9419239
2124 -9547368
2125 -8558068
2126 -8549624
2127 -9101694
2128 -9571253
2129 -9265545
2130 -8432266
2131 -9006535
2132 -9722836
2133 -9451722
2134 -9029874
2135 -8732708
2136 -9477246
2137 -9958552
2138 -9150300
2139 -8931251
2140 -9359385
2141 -9937066
2142 -9893026
2143 -8947492
2144 -9191909
2145 -9989977
2146 -9862043
2147 -9458669
2148 -9083424
2149 -9720905
2150 -10414877
2151 -9727299
2152 -9358306
2153 -9643794
2154 -10128796
2155 -10288816
2156 -9424680
2157 -9401866
2158 -10192851
2159 -10295133
2160 -10013804
2161 -9500906
2162 -9882158
2163 -10806853
2164 -10296542
2165 -9655629
2166 -9839262
2167 -10439853
2168 -10790778
2169 -9850701
2170 -9551871
2171 -10466511
2172 -10751943
2173 -10485004
2174 -9908765
2175 -10066051
2176 -11045364
2177 -10799468
2178 -10115048
2179 -10016702
2180 -10449023
2181 -11123309
2182 -10546460
2183 -9904149
2184 -10522668
2185 -11019211
2186 -11045319
2187 -10400408
2188 -10135555
2189 -11078182
2190 -11163453
2191 -10568129
2192 -10412264
2193 -10693108
2194 -11384324
2195 -11020213
2196 -10341888
2197 -10811248
2198 -11158183
2199 -11169408
2200 -10746112
2201 -10448337
2202 -11310235
2203 -11565347
2204 -10987593
2205 -10743673
2206 -10887586
2207 -11607250
2208 -11441269
2209 -10547144
2210 -10849498
2211 -11428955
2212 -11636247
2213 -11235377
2214 -10669209
2215 -11369665
2216 -11851703
2217 -11394495
2218 -11087147
2219 -11007892
2220 -11644024
2221 -11810526
2222 -11029254
2223 -11100711
2224 -11596151
2225 -11891719
2226 -11690812
2227 -11014785
2228 -11495576
2229 -12074197
2230 -11648182
2231 -11307586
2232 -11220319
2233 -11821352
2234 -12117896
2235 -11318173
2236 -11314213
2237 -11890144
2238 -12180181
2239 -12030599
2240 -11283618
2241 -11547642
2242 -12222277
2243 -11934538
2244 -11569548
2245 -11362452
2246 -11933971
2247 -12565546
2248 -11846237
2249 -11444358
2250 -11901027
2251 -12362689
2252 -12358597
2253 -11482599
2254 -11541085
2255 -12443242
2256 -12347505
2257 -11916291
2258 -11597467
2259 -11980855
2260 -12698438
2261 -12152004
2262 -11643358
2263 -11934160
2264 -12351100
2265 -12642122
2266 -11980223
2267 -11734294
2268 -12499769
2269 -12614815
2270 -12271713
2271 -11811642
2272 -11942697
2273 -12777860
2274 -12467627
2275 -11861805
2276 -12102966
2277 -12537122
2278 -12843167
2279 -12195053
2280 -11806722
2281 -12600387
2282 -12811498
2283 -12450805
2284 -11997202
2285 -12010989
2286 -12906169
2287 -12810832
2288 -12076645
2289 -12124918
2290 -12586842
2291 -13137276
2292 -12599818
2293 -11820923
2294 -12435297
2295 -12954849
2296 -12785714
2297 -12245864
2298 -11997480
2299 -12915303
2300 -13176674
2301 -12446190
2302 -12254167
2303 -12500357
2304 -13114193
2305 -12926963
2306 -12039788
2307 -12337948
2308 -12938167
2309 -13035192
2310 -12672141
2311 -12155217
2312 -12821060
2313 -13283579
2314 -12662812
2315 -12343467
2316 -12492772
2317 -13109972
2318 -13146211
2319 -12281251
2320 -12454044
2321 -13060963
2322 -13144869
2323 -12804374
2324 -12206368
2325 -12718018
2326 -13361136
2327 -12885387
2328 -12513047
2329 -12514983
2330 -13112200
2331 -13437676
2332 -12575768
2333 -12367467
2334 -12948102
2335 -13255082
2336 -13062154
2337 -12276845
2338 -12523921
2339 -13391820
2340 -13143366
2341 -12704798
2342 -12556938
2343 -12991368
2344 -13477033
2345 -12808721
2346 -12482371
2347 -12889031
2348 -13155726
2349 -13208035
2350 -12585289
2351 -12558760
2352 -13321965
2353 -13234911
2354 -12857787
2355 -12615227
2356 -12885628
2357 -13468276
2358 -12922963
2359 -12448231
2360 -12867767
2361 -13216757
2362 -13323653
2363 -12735880
2364 -12586050
2365 -13343946
2366 -13303401
2367 -12849177
2368 -12587014
2369 -12753690
2370 -13451113
2371 -13147592
2372 -12560123
2373 -12828312
2374 -13186167
2375 -13425906
2376 -12880424
2377 -12422650
2378 -13133019
2379 -13367984
2380 -12978222
2381 -12639658
2382 -12691333
2383 -13438561
2384 -13315370
2385 -12620912
2386 -12750096
2387 -13049415
2388 -13325938
2389 -12970697
2390 -12434830
2391 -13021696
2392 -13389026
2393 -13097749
2394 -12759462
2395 -12607846
2396 -13288161
2397 -13363339
2398 -12614699
2399 -12632002
2400 -12996500
2401 -13348324
2402 -13041071
2403 -12342772
2404 -12862033
2405 -13422900
2406 -13155835
2407 -12731240
2408 -12478286
2409 -13131755
2410 -13419206
2411 -12656503
2412 -12484191
2413 -12827749
2414 -13328284
2415 -13255489
2416 -12394688
2417 -12590446
2418 -13275296
2419 -13223095
2420 -12775637
2421 -12255643
2422 -12805839
2423 -13441564
2424 -12845351
2425 -12464896
2426 -12654233
2427 -13164139
2428 -13324268
2429 -12499166
2430 -12405526
2431 -12991886
2432 -13063378
2433 -12833385
2434 -12328788
2435 -12641136
2436 -13342100
2437 -12904822
2438 -12418756
2439 -12475090
2440 -12913094
2441 -13228194
2442 -12445970
2443 -12177272
2444 -12869505
2445 -13125252
2446 -12900656
2447 -12229860
2448 -12330714
2449 -13213180
2450 -12972330
2451 -12355418
2452 -12217175
2453 -12595669
2454 -13176545
2455 -12640644
2456 -12095911
2457 -12540166
2458 -12902325
2459 -12942743
2460 -12330445
2461 -12052438
2462 -12830433
2463 -12904055
2464 -12390496
2465 -12143987
2466 -12341131
2467 -12997251
2468 -12662157
2469 -12006623
2470 -12328358
2471 -12684930
2472 -12783653
2473 -12299128
2474 -11875778
2475 -12537938
2476 -12741577
2477 -12326269
2478 -12091534
2479 -12133094
2480 -12770274
2481 -12651926
2482 -11914152
2483 -12040709
2484 -12396111
2485 -12605257
2486 -12256907
2487 -11719471
2488 -12308354
2489 -12684675
2490 -12258581
2491 -11925822
2492 -11856800
2493 -12468502
2494 -12546051
2495 -11789426
2496 -11805892
2497 -12183358
2498 -12474568
2499 -12266709
2500 -11589243
2501 -11949898
2502 -12442328
2503 -12155797
2504 -11791513
2505 -11554256
2506 -12087745
2507 -12427017
2508 -11788526
2509 -11648605
2510 -11917668
2511 -12177540
2512 -12123494
2513 -11476559
2514 -11655071
2515 -12155068
2516 -11946238
2517 -11690431
2518 -11438356
2519 -11814608
2520 -12211906
2521 -11592242
2522 -11357945
2523 -11682510
2524 -11973422
2525 -11950754
2526 -11218436
2527 -11284569
2528 -11987410
2529 -11878467
2530 -11504237
2531 -11150301
2532 -11503142
2533 -12115650
2534 -11545740
2535 -11040366
2536 -11225345
2537 -11619530
2538 -11862195
2539 -11177385
2540 -10925298
2541 -11564953
2542 -11691813
2543 -11465227
2544 -11005927
2545 -11039694
2546 -11710579
2547 -11408817
2548 -10868601
2549 -10943196
2550 -11281152
2551 -11648148
2552 -11085570
2553 -10669309
2554 -11252799
2555 -11427173
2556 -11155994
2557 -10683471
2558 -10653077
2559 -11419786
2560 -11323174
2561 -10705124
2562 -10655865
2563 -10943295
2564 -11401139
2565 -10950726
2566 -10295402
2567 -10748762
2568 -11109122
2569 -11015428
2570 -10565255
2571 -10285496
2572 -11012568
2573 -11161608
2574 -10532465
2575 -10316646
2576 -10501539
2577 -11072752
2578 -10823398
2579 -10011142
2580 -10303693
2581 -10804391
2582 -10863498
2583 -10422039
2584 -9907530
2585 -10501706
2586 -10897717
2587 -10391348
2588 -10049704
2589 -10044149
2590 -10600164
2591 -10673286
2592 -9898789
2593 -9938194
2594 -10358614
2595 -10529898
2596 -10297367
2597 -9695383
2598 -10040574
2599 -10492345
2600 -10094526
2601 -9776312
2602 -9702811
2603 -10186195
2604 -10435098
2605 -9697221
2606 -9573737
2607 -9997894
2608 -10192742
2609 -9996895
2610 -9303999
2611 -9544216
2612 -10209288
2613 -9959402
2614 -9541202
2615 -9303390
2616 -9721242
2617 -10178132
2618 -9518364
2619 -9140222
2620 -9433400
2621 -9732016
2622 -9799954
2623 -9168173
2624 -9112247
2625 -9731749
2626 -9661637
2627 -9333252
2628 -9023444
2629 -9184249
2630 -9702431
2631 -9260483
2632 -8854376
2633 -9096309
2634 -9356572
2635 -9484125
2636 -8897414
2637 -8670046
2638 -9296000
2639 -9310542
2640 -8979101
2641 -8661751
2642 -8781201
2643 -9370162
2644 -9019890
2645 -8482326
2646 -8677762
2647 -8963642
2648 -9165874
2649 -8625987
2650 -8219209
2651 -8801250
2652 -8959220
2653 -8675678
2654 -8333882
2655 -8295490
2656 -8929028
2657 -8817591
2658 -8222844
2659 -8232295
2660 -8452279
2661 -8773257
2662 -8403229
2663 -7810633
2664 -8254792
2665 -8576857
2666 -8402235
2667 -8055224
2668 -7865235
2669 -8456463
2670 -8489388
2671 -7844509
2672 -7774497
2673 -7958979
2674 -8294119
2675 -8100245
2676 -7515026
2677 -7861338
2678 -8206798
2679 -8040990
2680 -7716589
2681 -7394048
2682 -7877614
2683 -8093219
2684 -7509281
2685 -7367476
2686 -7553090
2687 -7933782
2688 -7829222
2689 -7099390
2690 -7296490
2691 -7799706
2692 -7715176
2693 -7324470
2694 -6866443
2695 -7365104
2696 -7847474
2697 -7289342
2698 -6909168
2699 -6978780
2700 -7441361
2701 -7580520
2702 -6796094
2703 -6687408
2704 -7200110
2705 -7339676
2706 -7129102
2707 -6553548
2708 -6757395
2709 -7344370
2710 -6991829
2711 -6603761
2712 -6529727
2713 -6855887
2714 -7150939
2715 -6495067
2716 -6236351
2717 -6677055
2718 -6865187
2719 -6769320
2720 -6219349
2721 -6256655
2722 -6902543
2723 -6662437
2724 -6160408
2725 -5993415
2726 -6305264
2727 -6789664
2728 -6230197
2729 -5764714
2730 -6171062
2731 -6455926
2732 -6441123
2733 -5834926
2734 -5624790
2735 -6292386
2736 -6276417
2737 -5849255
2738 -5610707
2739 -5750132
2740 -6317033
2741 -6008565
2742 -5444520
2743 -5623789
2744 -5850243
2745 -5976590
2746 -5516087
2747 -5116227
2748 -5709799
2749 -5912121
2750 -5547878
2751 -5221142
2752 -5207859
2753 -5796224
2754 -5642118
2755 -4990774
2756 -5098213
2757 -5359859
2758 -5551548
2759 -5205008
2760 -4702599
2761 -5163281
2762 -5414193
2763 -5101344
2764 -4810363
2765 -4687376
2766 -5204936
2767 -5253338
2768 -4613738
2769 -4598420
2770 -4856612
2771 -5131394
2772 -4897331
2773 -4242891
2774 -4559560
2775 -4987466
2776 -4733661
2777 -4354823
2778 -4086978
2779 -4614061
2780 -4901535
2781 -4284957
2782 -4104009
2783 -4281622
2784 -4616317
2785 -4587522
2786 -3898249
2787 -3952938
2788 -4383866
2789 -4295274
2790 -4035569
2791 -3681532
2792 -4017880
2793 -4425399
2794 -3947070
2795 -3699210
2796 -3782184
2797 -3986464
2798 -4040144
2799 -3453871
2800 -3465852
2801 -3948738
2802 -3883500
2803 -3651177
2804 -3294927
2805 -3508025
2806 -3968876
2807 -3517292
2808 -3133167
2809 -3205586
2810 -3499090
2811 -3703229
2812 -3063996
2813 -2861753
2814 -3420234
2815 -3506206
2816 -3265164
2817 -2797246
2818 -2869599
2819 -3446837
2820 -3152905
2821 -2712274
2822 -2719329
2823 -2943638
2824 -3250814
2825 -2749627
2826 -2369148
2827 -2771339
2828 -2923221
2829 -2828798
2830 -2421424
2831 -2302115
2832 -2889103
2833 -2784170
2834 -2311204
2835 -2218995
2836 -2412830
2837 -2813079
2838 -2387612
2839 -1827184
2840 -2192359
2841 -2450811
2842 -2368880
2843 -1963601
2844 -1764893
2845 -2377165
2846 -2436715
2847 -1913026
2848 -1716789
2849 -1816975
2850 -2273794
2851 -2042245
2852 -1371367
2853 -1587738
2854 -1938329
2855 -2018615
2856 -1653726
2857 -1218156
2858 -1734050
2859 -2007877
2860 -1540988
2861 -1182711
2862 -1145729
2863 -1693932
2864 -1729547
2865 -1047681
2866 -1079730
2867 -1417156
2868 -1571159
2869 -1311475
2870  -719018
2871 -1020181
2872 -1439390
2873 -1156833
2874  -842913
2875  -670656
2876 -1111340
2877 -1309541
2878  -682446
2879  -565189
2880  -850397
2881 -1016581
2882  -871176
2883  -291055
2884  -494896
2885  -962832
2886  -725997
2887  -406272
2888  -183061
2889  -536691
2890  -890583
2891  -296729
2892    -5372
2893  -247911
2894  -526086
2895  -540588
2896   102980
2897   156404
2898  -410517
2899  -372086
2900   -44119
2901   315862
2902   102961
2903  -389525
2904    60085
2905   447782
2906   287842
2907    52794
2908  -115333
2909   386232
2910   606137
2911   163163
2912   169026
2913   399675
2914   743271
2915   719963
2916   171435
2917   407394
2918   830680
2919   760353
2920   536873
2921   305535
2922   796926
2923  1191448
2924   742526
2925   627820
2926   837214
2927  1171170
2928  1204991
2929   645301
2930   779445
2931  1279462
2932  1280075
2933  1106430
2934   806755
2935  1173307
2936  1695501
2937  1318214
2938  1048447
2939  1153321
2940  1528888
2941  1791091
2942  1253529
2943  1156090
2944  1653591
2945  1806255
2946  1697421
2947  1310000
2948  1471482
2949  2055328
2950  1849842
2951  1585472
2952  1625473
2953  1879681
2954  2206676
2955  1821715
2956  1647943
2957  2077368
2958  2229309
2959  2181285
2960  1828279
2961  1866916
2962  2469544
2963  2343209
2964  2027843
2965  2080126
2966  2351166
2967  2726820
2968  2356010
2969  2041694
2970  2455248
2971  2684909
2972  2660764
2973  2314990
2974  2241874
2975  2884941
2976  2935247
2977  2576760
2978  2508053
2979  2693283
2980  3166429
2981  2930142
2982  2436627
2983  2733358
2984  3095047
2985  3213375
2986  2912865
2987  2659673
2988  3255999
2989  3450739
2990  3075825
2991  2930062
2992  3021380
2993  3516762
2994  3461479
2995  2971158
2996  3165443
2997  3493967
2998  3649720
2999  3444021
3000  3071187
3001  3543867
3002  3889586
3003  3585119
3004  3362906
3005  3361703
3006  3907773
3007  4046228
3008  3457859
3009  3496988
3010  3895638
3011  4138025
3012  3959330
3013  3448961
3014  3815574
3015  4322491
3016  4127842
3017  3859508
3018  3725559
3019  4209709
3020  4567465
3021  4057872
3022  3880353
3023  4162351
3024  4501421
3025  4537989
3026  3968905
3027  4066100
3028  4636165
3029  4647528
3030  4432524
3031  4168911
3032  4467434
3033  4932958
3034  4546601
3035  4306464
3036  4511504
3037  4829837
3038  4999921
3039  4533553
3040  4493168
3041  5001508
3042  5039768
3043  4866780
3044  4585080
3045  4758960
3046  5302828
3047  5062664
3048  4745125
3049  4901018
3050  5210766
3051  5461893
3052  5015310
3053  4803322
3054  5296698
3055  5443242
3056  5310380
3057  5021077
3058  5082771
3059  5671702
3060  5581744
3061  5223102
3062  5251210
3063  5465252
3064  5824347
3065  5544435
3066  5196657
3067  5584326
3068  5812080
3069  5781375
3070  5521369
3071  5409657
3072  5955803
3073  6006030
3074  5642748
3075  5639638
3076  5800344
3077  6162566
3078  5976891
3079  5589243
3080  5922890
3081  6190975
3082  6175863
3083  5966827
3084  5783548
3085  6260596
3086  6409394
3087  6040022
3088  5967850
3089  6114780
3090  6531746
3091  6464804
3092  5974949
3093  6216155
3094  6575731
3095  6607810
3096  6371039
3097  6054740
3098  6501844
3099  6817776
3100  6489789
3101  6351878
3102  6427199
3103  6849335
3104  6943596
3105  6418566
3106  6450061
3107  6775780
3108  6908820
3109  6816807
3110  6454450
3111  6754128
3112  7178552
3113  6940772
3114  6760557
3115  6738894
3116  7079491
3117  7272184
3118  6789057
3119  6770429
3120  7141363
3121  7278675
3122  7195788
3123  6825172
3124  7042585
3125  7530267
3126  7322414
3127  7064550
3128  7010890
3129  7336759
3130  7665368
3131  7221049
3132  7020552
3133  7384945
3134  7651135
3135  7646140
3136  7174067
3137  7200374
3138  7786572
3139  7754270
3140  7450621
3141  7276670
3142  7521460
3143  8012136
3144  7705395
3145  7367406
3146  7598398
3147  7887668
3148  8026814
3149  7606950
3150  7414072
3151  7929400
3152  8057854
3153  7861782
3154  7656013
3155  7747678
3156  8275279
3157  8116568
3158  7699741
3159  7826962
3160  8090811
3161  8316307
3162  7996536
3163  7703782
3164  8183421
3165  8397810
3166  8224342
3167  7986285
3168  7949391
3169  8467881
3170  8467946
3171  8011000
3172  8046565
3173  8304842
3174  8631355
3175  8427065
3176  7997225
3177  8361809
3178  8673743
3179  8554475
3180  8275869
3181  8117976
3182  8628423
3183  8833955
3184  8405453
3185  8319006
3186  8494717
3187  8851895
3188  8795290
3189  8311498
3190  8500094
3191  8844832
3192  8853210
3193  8657107
3194  8395128
3195  8766439
3196  9087750
3197  8764041
3198  8617182
3199  8708064
3200  9026027
3201  9083822
3202  8599947
3203  8692502
3204  9062004
3205  9090511
3206  8947407
3207  8672483
3208  8966791
3209  9341791
3210  9037424
3211  8841485
3212  8893132
3213  9187353
3214  9374704
3215  8914993
3216  8849948
3217  9232360
3218  9388332
3219  9319539
3220  8939912
3221  9046329
3222  9499269
3223  9328162
3224  9090455
3225  9071128
3226  9317976
3227  9625664
3228  9274643
3229  9096106
3230  9402635
3231  9523572
3232  9508701
3233  9191002
3234  9203529
3235  9656483
3236  9565117
3237  9356371
3238  9328854
3239  9488428
3240  9798718
3241  9511777
3242  9249275
3243  9541193
3244  9713227
3245  9724155
3246  9415761
3247  9359089
3248  9862475
3249  9851795
3250  9555092
3251  9463765
3252  9611903
3253 10001263
3254  9772115
3255  9390144
3256  9636029
3257  9898867
3258  9992073
3259  9673171
3260  9444428
3261  9942082
3262 10109421
3263  9809883
3264  9610643
3265  9666914
3266 10115014
3267 10054535
3268  9600384
3269  9724489
3270 10006567
3271 10189887
3272  9972431
3273  9605999
3274  9961638
3275 10222194
3276 10011310
3277  9801385
3278  9759228
3279 10191190
3280 10306427
3281  9868778
3282  9861774
3283 10091538
3284 10307433
3285 10158834
3286  9715379
3287  9979456
3288 10359335
3289 10212186
3290  9991268
3291  9883739
3292 10278059
3293 10498906
3294 10047216
3295  9926526
3296 10129768
3297 10402599
3298 10382513
3299  9909503
3300 10015365
3301 10449920
3302 10437893
3303 10216047
3304  9942385
3305 10209342
3306 10601458
3307 10283492
3308 10057382
3309 10167014
3310 10439764
3311 10575800
3312 10137026
3313 10072560
3314 10468017
3315 10522227
3316 10356865
3317 10084645
3318 10234423
3319 10647087
3320 10411687
3321 10177835
3322 10263487
3323 10497468
3324 10702632
3325 10307897
3326 10112309
3327 10491383
3328 10614555
3329 10507344
3330 10165213
3331 10196293
3332 10706051
3333 10628146
3334 10298986
3335 10278433
3336 10485932
3337 10789447
3338 10488555
3339 10144571
3340 10422779
3341 10633387
3342 10643029
3343 10367699
3344 10239531
3345 10698563
3346 10730586
3347 10419190
3348 10314972
3349 10422332
3350 10762011
3351 10614595
3352 10256654
3353 10462760
3354 10657064
3355 10700302
3356 10499830
3357 10286182
3358 10632570
3359 10738315
3360 10488315
3361 10414528
3362 10450236
3363 10755121
3364 10694770
3365 10328926
3366 10477235
3367 10684420
3368 10713810
3369 10518536
3370 10275564
3371 10628369
3372 10844439
3373 10550569
3374 10403629
3375 10444825
3376 10772958
3377 10781999
3378 10340060
3379 10398005
3380 10663963
3381 10760662
3382 10608138
3383 10267905
3384 10519537
3385 10845036
3386 10658910
3387 10459289
3388 10379724
3389 10672275
3390 10845816
3391 10434021
3392 10338303
3393 10565675
3394 10734713
3395 10706074
3396 10332420
3397 10448656
3398 10822940
3399 10680792
3400 10455322
3401 10333464
3402 10568375
3403 10825353
3404 10470091
3405 10320739
3406 10543593
3407 10720658
3408 10721071
3409 10342191
3410 10344739
3411 10739397
3412 10672134
3413 10450275
3414 10276880
3415 10475611
3416 10852435
3417 10563585
3418 10266239
3419 10415656
3420 10645601
3421 10737547
3422 10343429
3423 10187711
3424 10610746
3425 10705427
3426 10514721
3427 10267084
3428 10317068
3429 10738332
3430 10591747
3431 10242881
3432 10297656
3433 10500093
3434 10689893
3435 10384672
3436 10125733
3437 10482150
3438 10633869
3439 10495665
3440 10245956
3441 10209402
3442 10604984
3443 10561254
3444 10200426
3445 10194747
3446 10375655
3447 10624988
3448 10409116
3449 10056230
3450 10320570
3451 10561076
3452 10478435
3453 10204931
3454 10018121
3455 10414751
3456 10541344
3457 10190356
3458 10085667
3459 10225529
3460 10541920
3461 10449333
3462 10000443
3463 10126931
3464 10379187
3465 10374626
3466 10166987
3467  9916147
3468 10222051
3469 10470891
3470 10207988
3471 10039158
3472 10035679
3473 10310384
3474 10362706
3475  9955376
3476  9953423
3477 10196287
3478 10267515
3479 10150477
3480  9859761
3481 10046466
3482 10327652
3483 10099841
3484  9911451
3485  9889797
3486 10131871
3487 10266666
3488  9876770
3489  9811922
3490 10069821
3491 10141136
3492 10043634
3493  9734300
3494  9833782
3495 10171973
3496  9995719
3497  9790100
3498  9732054
3499  9929284
3500 10157395
3501  9819901
3502  9643634
3503  9864304
3504  9982293
3505  9963424
3506  9629389
3507  9595691
3508  9945432
3509  9892576
3510  9687796
3511  9581089
3512  9709589
3513  9999292
3514  9735030
3515  9485224
3516  9652516
3517  9773905
3518  9788569
3519  9500833
3520  9416570
3521  9770563
3522  9765304
3523  9556150
3524  9441813
3525  9503807
3526  9776966
3527  9573735
3528  9271477
3529  9423713
3530  9596471
3531  9664611
3532  9388738
3533  9195759
3534  9551383
3535  9643679
3536  9409294
3537  9196313
3538  9197063
3539  9564076
3540  9501117
3541  9132043
3542  9171441
3543  9365946
3544  9511128
3545  9290678
3546  8960786
3547  9222076
3548  9419216
3549  9272849
3550  9062113
3551  8976308
3552  9291923
3553  9350444
3554  9006257
3555  8955618
3556  9090731
3557  9256687
3558  9136658
3559  8772702
3560  8942751
3561  9181614
3562  9080655
3563  8893604
3564  8747528
3565  9035088
3566  9170755
3567  8815866
3568  8695031
3569  8820179
3570  9021442
3571  8971462
3572  8554155
3573  8637603
3574  8955169
3575  8920444
3576  8708678
3577  8481214
3578  8707489
3579  8956191
3580  8638482
3581  8434610
3582  8500625
3583  8745355
3584  8832720
3585  8434263
3586  8361796
3587  8648752
3588  8681157
3589  8518343
3590  8230496
3591  8332944
3592  8663179
3593  8485231
3594  8245988
3595  8239650
3596  8428459
3597  8612809
3598  8258726
3599  8072597
3600  8315695
3601  8400490
3602  8307755
3603  8029586
3604  8040246
3605  8396225
3606  8286052
3607  8027305
3608  7964854
3609  8097629
3610  8310070
3611  8041662
3612  7790853
3613  8005220
3614  8144699
3615  8107415
3616  7820302
3617  7714559
3618  8065029
3619  8066545
3620  7801946
3621  7661264
3622  7736669
3623  8022258
3624  7862947
3625  7524057
3626  7648737
3627  7827486
3628  7880006
3629  7636287
3630  7412148
3631  7685421
3632  7781794
3633  7566586
3634  7407568
3635  7402396
3636  7671904
3637  7625124
3638  7300963
3639  7351396
3640  7492089
3641  7555851
3642  7378433
3643  7120868
3644  7331210
3645  7474640
3646  7290834
3647  7153552
3648  7124864
3649  7364651
3650  7357274
3651  7006093
3652  6998687
3653  7155327
3654  7242179
3655  7104504
3656  6798078
3657  6989453
3658  7225013
3659  7062994
3660  6857613
3661  6743284
3662  6982588
3663  7088295
3664  6739139
3665  6653263
3666  6794603
3667  6925493
3668  6873945
3669  6544825
3670  6608061
3671  6855801
3672  6751367
3673  6574512
3674  6431597
3675  6597066
3676  6776961
3677  6486107
3678  6345771
3679  6454966
3680  6577897
3681  6586419
3682  6245989
3683  6226134
3684  6504808
3685  6459512
3686  6269601
3687  6091330
3688  6224778
3689  6476534
3690  6223408
3691  6001384
3692  6088612
3693  6235712
3694  6286284
3695  5952380
3696  5828256
3697  6111023
3698  6157091
3699  5997641
3700  5770953
3701  5817211
3702  6134340
3703  5986910
3704  5680463
3705  5669034
3706  5814178
3707  5974144
3708  5696141
3709  5464112
3710  5700298
3711  5825833
3712  5720884
3713  5465140
3714  5389997
3715  5696743
3716  5657502
3717  5377837
3718  5323689
3719  5417719
3720  5623438
3721  5442199
3722  5145288
3723  5307070
3724  5444617
3725  5376440
3726  5135355
3727  4994738
3728  5299299
3729  5354068
3730  5069805
3731  4970458
3732  5037578
3733  5257725
3734  5135708
3735  4783173
3736  4872626
3737  5065859
3738  5065137
3739  4845921
3740  4608615
3741  4859434
3742  5027383
3743  4783659
3744  4599222
3745  4594968
3746  4836828
3747  4841954
3748  4465600
3749  4448921
3750  4640130
3751  4707091
3752  4576459
3753  4288700
3754  4422593
3755  4630837
3756  4462360
3757  4281338
3758  4192063
3759  4371041
3760  4467374
3761  4163510
3762  4086162
3763  4245115
3764  4317756
3765  4246336
3766  3955970
3767  4005861
3768  4236585
3769  4093400
3770  3903008
3771  3812798
3772  3981955
3773  4147132
3774  3842627
3775  3687589
3776  3834813
3777  3932275
3778  3887641
3779  3579185
3780  3543300
3781  3820507
3782  3791440
3783  3606625
3784  3442473
3785  3528482
3786  3760324
3787  3541621
3788  3306181
3789  3379056
3790  3492253
3791  3535575
3792  3269818
3793  3157350
3794  3402440
3795  3411826
3796  3253575
3797  3089637
3798  3095022
3799  3335063
3800  3190812
3801  2947801
3802  2990601
3803  3081492
3804  3159447
3805  2934648
3806  2752970
3807  2980603
3808  3037370
3809  2888607
3810  2707042
3811  2672889
3812  2930575
3813  2847143
3814  2565502
3815  2575052
3816  2684937
3817  2794842
3818  2595768
3819  2347953
3820  2526908
3821  2635098
3822  2507449
3823  2335469
3824  2238886
3825  2499063
3826  2533598
3827  2233369
3828  2166358
3829  2244415
3830  2391016
3831  2265198
3832  1949330
3833  2064390
3834  2237819
3835  2171236
3836  1998775
3837  1846889
3838  2053242
3839  2142536
3840  1867569
3841  1762769
3842  1802827
3843  1955690
3844  1915740
3845  1606580
3846  1653611
3847  1843881
3848  1802719
3849  1634558
3850  1433566
3851  1596075
3852  1766137
3853  1512912
3854  1353607
3855  1381221
3856  1566849
3857  1586057
3858  1239487
3859  1191690
3860  1414253
3861  1434285
3862  1293465
3863  1026938
3864  1112364
3865  1365139
3866  1214792
3867   991923
3868   935889
3869  1096538
3870  1240860
3871   938610
3872   759766
3873   929836
3874  1014138
3875   950918
3876   687997
3877   681103
3878   939787
3879   854847
3880   652941
3881   564417
3882   650880
3883   821305
3884   575443
3885   365330
3886   501583
3887   603213
3888   594711
3889   349311
3890   256670
3891   519866
3892   501439
3893   280474
3894   131716
3895   187460
3896   419739
3897   261369
3898   -13566
3899    77204
3900   209043
3901   241933
3902     5489
3903  -190407
3904    45459
3905   107472
3906   -68914
3907  -219185
3908  -242515
3909   -17936
3910   -61948
3911  -348127
3912  -347743
3913  -243802
3914  -165655
3915  -328810
3916  -574694
3917  -415617
3918  -295049
3919  -418415
3920  -563775
3921  -649503
3922  -447843
3923  -437125
3924  -708625
3925  -740442
3926  -668433
3927  -577607
3928  -678588
3929  -937558
3930  -821688
3931  -679197
3932  -785459
3933  -935533
3934 -1047438
3935  -871828
3936  -797470
3937 -1078575
3938 -1167682
3939 -1085812
3940  -963915
3941 -1003927
3942 -1289982
3943 -1248452
3944 -1077548
3945 -1139974
3946 -1284587
3947 -1445558
3948 -1329544
3949 -1172026
3950 -1391682
3951 -1516478
3952 -1490893
3953 -1373141
3954 -1344176
3955 -1626191
3956 -1678007
3957 -1501676
3958 -1530911
3959 -1648293
3960 -1810922
3961 -1725575
3962 -1540846
3963 -1733443
3964 -1891270
3965 -1867319
3966 -1777328
3967 -1738919
3968 -1999897
3969 -2084147
3970 -1890892
3971 -1875234
3972 -1991813
3973 -2173714
3974 -2147719
3975 -1924457
3976 -2063180
3977 -2276040
3978 -2283096
3979 -2179947
3980 -2061715
3981 -2314015
3982 -2503573
3983 -2310947
3984 -2222076
3985 -2308688
3986 -2539591
3987 -2587971
3988 -2328006
3989 -2370063
3990 -2598798
3991 -2663987
3992 -2597862
3993 -2436164
3994 -2596549
3995 -2842481
3996 -2738129
3997 -2623712
3998 -2645668
3999 -2848191
4000 -2984777
4001 -2762528
4002 -2726238
4003 -2923121
4004 -3004007
4005 -2978244
4006 -2811109
4007 -2901778
4008 -3177449
4009 -3124137
4010 -3008130
4011 -3005201
4012 -3177237
4013 -3347715
4014 -3149361
4015 -3037859
4016 -3223054
4017 -3371811
4018 -3390050
4019 -3193864
4020 -3220319
4021 -3525351
4022 -3527619
4023 -3380664
4024 -3312750
4025 -3446792
4026 -3692342
4027 -3559603
4028 -3399683
4029 -3542804
4030 -3704679
4031 -3781232
4032 -3611990
4033 -3530420
4034 -3794990
4035 -3874286
4036 -3769080
4037 -3678597
4038 -3735680
4039 -4004976
4040 -3965239
4041 -3769986
4042 -3857110
4043 -4012294
4044 -4124590
4045 -3987720
4046 -3857338
4047 -4092185
4048 -4221204
4049 -4133028
4050 -4033490
4051 -4044315
4052 -4313051
4053 -4336715
4054 -4139289
4055 -4167148
4056 -4299475
4057 -4440849
4058 -4368514
4059 -4185463
4060 -4359794
4061 -4539071
4062 -4506257
4063 -4415346
4064 -4350894
4065 -4575693
4066 -4682190
4067 -4492532
4068 -4467448
4069 -4568688
4070 -4742224
4071 -4740238
4072 -4551552
4073 -4660308
4074 -4840182
4075 -4828618
4076 -4754827
4077 -4659663
4078 -4841171
4079 -4985779
4080 -4837017
4081 -4801541
4082 -4890547
4083 -5039188
4084 -5082246
4085 -4890041
4086 -4945839
4087 -5122695
4088 -5125387
4089 -5070324
4090 -4984935
4091 -5123360
4092 -5307704
4093 -5170523
4094 -5108277
4095 -5181530
4096 -5333713
4097 -5405910
4098 -5198393
4099 -5191469
4100 -5411616
4101 -5466206
4102 -5398170
4103 -5264628
4104 -5372803
4105 -5619898
4106 -5530976
4107 -5398480
4108 -5436182
4109 -5577135
4110 -5720319
4111 -5540161
4112 -5463812
4113 -5656715
4114 -5750142
4115 -5737390
4116 -5600639
4117 -5621196
4118 -5864619
4119 -5834760
4120 -5709985
4121 -5718655
4122 -5821249
4123 -5987232
4124 -5863706
4125 -5742510
4126 -5926322
4127 -6035642
4128 -6024202
4129 -5879523
4130 -5853976
4131 -6118255
4132 -6137520
4133 -5990431
4134 -5973273
4135 -6085564
4136 -6282441
4137 -6195907
4138 -5997472
4139 -6131977
4140 -6272769
4141 -6307823
4142 -6173821
4143 -6070714
4144 -6332699
4145 -6447140
4146 -6319271
4147 -6245345
4148 -6287211
4149 -6511900
4150 -6505328
4151 -6281915
4152 -6330439
4153 -6479066
4154 -6577533
4155 -6507186
4156 -6342994
4157 -6523894
4158 -6691129
4159 -6601369
4160 -6508344
4161 -6499422
4162 -6705582
4163 -6775991
4164 -6566660
4165 -6567158
4166 -6708896
4167 -6821042
4168 -6789021
4169 -6598638
4170 -6723897
4171 -6912839
4172 -6857433
4173 -6766878
4174 -6719539
4175 -6888908
4176 -7025476
4177 -6845176
4178 -6801724
4179 -6908361
4180 -7039719
4181 -7057046
4182 -6851884
4183 -6891661
4184 -7107920
4185 -7102819
4186 -7018244
4187 -6941508
4188 -7073720
4189 -7265941
4190 -7121089
4191 -7027140
4192 -7101756
4193 -7218446
4194 -7285101
4195 -7102306
4196 -7086598
4197 -7287752
4198 -7338259
4199 -7292870
4200 -7190025
4201 -7243623
4202 -7428912
4203 -7338385
4204 -7232474
4205 -7282225
4206 -7387330
4207 -7495909
4208 -7355726
4209 -7295365
4210 -7488232
4211 -7542506
4212 -7485667
4213 -7375726
4214 -7404281
4215 -7624930
4216 -7569913
4217 -7428855
4218 -7463633
4219 -7569004
4220 -7706809
4221 -7585285
4222 -7456177
4223 -7624958
4224 -7729516
4225 -7701125
4226 -7578544
4227 -7545109
4228 -7768157
4229 -7792237
4230 -7651482
4231 -7646681
4232 -7713568
4233 -7862625
4234 -7802980
4235 -7650679
4236 -7766925
4237 -7864033
4238 -7866704
4239 -7785825
4240 -7713522
4241 -7905493
4242 -7972493
4243 -7846025
4244 -7821127
4245 -7859746
4246 -8003579
4247 -7979772
4248 -7811346
4249 -7900355
4250 -8037272
4251 -8045128
4252 -7962566
4253 -7866553
4254 -8039291
4255 -8137079
4256 -7995420
4257 -7937096
4258 -7987866
4259 -8145195
4260 -8182721
4261 -7984296
4262 -8022226
4263 -8165149
4264 -8213160
4265 -8140928
4266 -7974539
4267 -8105366
4268 -8280102
4269 -8181374
4270 -8091525
4271 -8093534
4272 -8265080
4273 -8347079
4274 -8151408
4275 -8116829
4276 -8254523
4277 -8327408
4278 -8294706
4279 -8135929
4280 -8198046
4281 -8396597
4282 -8344537
4283 -8243778
4284 -8211145
4285 -8335216
4286 -8472098
4287 -8310069
4288 -8226230
4289 -8346222
4290 -8438122
4291 -8442215
4292 -8271799
4293 -8270936
4294 -8488954
4295 -8486643
4296 -8374578
4297 -8301734
4298 -8399271
4299 -8575585
4300 -8453840
4301 -8315691
4302 -8409483
4303 -8525151
4304 -8579457
4305 -8423819
4306 -8350333
4307 -8545733
4308 -8597282
4309 -8508199
4310 -8405163
4311 -8431798
4312 -8644123
4313 -8601063
4314 -8446990
4315 -8482475
4316 -8574479
4317 -8670579
4318 -8545415
4319 -8416928
4320 -8575359
4321 -8646511
4322 -8610987
4323 -8529574
4324 -8508060
4325 -8694693
4326 -8701306
4327 -8543995
4328 -8547506
4329 -8608220
4330 -8712981
4331 -8643854
4332 -8496858
4333 -8616160
4334 -8736459
4335 -8699385
4336 -8608404
4337 -8558688
4338 -8729040
4339 -8774167
4340 -8612433
4341 -8589334
4342 -8656216
4343 -8768781
4344 -8740722
4345 -8565986
4346 -8640677
4347 -8771715
4348 -8765399
4349 -8687077
4350 -8585280
4351 -8725755
4352 -8828209
4353 -8696506
4354 -8631405
4355 -8667817
4356 -8789001
4357 -8809564
4358 -8635649
4359 -8666029
4360 -8792752
4361 -8789453
4362 -8732875
4363 -8631920
4364 -8723264
4365 -8846842
4366 -8742333
4367 -8679600
4368 -8699929
4369 -8798685
4370 -8847837
4371 -8668277
4372 -8655240
4373 -8795180
4374 -8822513
4375 -8775807
4376 -8647105
4377 -8715881
4378 -8883251
4379 -8798418
4380 -8691436
4381 -8683556
4382 -8778390
4383 -8872364
4384 -8719571
4385 -8650124
4386 -8773175
4387 -8831613
4388 -8822051
4389 -8683171
4390 -8683284
4391 -8852296
4392 -8815400
4393 -8702765
4394 -8671211
4395 -8741902
4396 -8883686
4397 -8753851
4398 -8647824
4399 -8751002
4400 -8812697
4401 -8810202
4402 -8687598
4403 -8653074
4404 -8819723
4405 -8815629
4406 -8714397
4407 -8668491
4408 -8708405
4409 -8841654
4410 -8769295
4411 -8627882
4412 -8701852
4413 -8778288
4414 -8803886
4415 -8683790
4416 -8596223
4417 -8761884
4418 -8811210
4419 -8702504
4420 -8634516
4421 -8655227
4422 -8807570
4423 -8771797
4424 -8597468
4425 -8633810
4426 -8729469
4427 -8778028
4428 -8678579
4429 -8546843
4430 -8680395
4431 -8784289
4432 -8704075
4433 -8611099
4434 -8563662
4435 -8714144
4436 -8751328
4437 -8579479
4438 -8568127
4439 -8644212
4440 -8733533
4441 -8681156
4442 -8511134
4443 -8585624
4444 -8696307
4445 -8642243
4446 -8558494
4447 -8503448
4448 -8630855
4449 -8706311
4450 -8549669
4451 -8508334
4452 -8567502
4453 -8645643
4454 -8628797
4455 -8451489
4456 -8479726
4457 -8620963
4458 -8591047
4459 -8509385
4460 -8426593
4461 -8524153
4462 -8647769
4463 -8510211
4464 -8414137
4465 -8449266
4466 -8545964
4467 -8575738
4468 -8400269
4469 -8374448
4470 -8513318
4471 -8526009
4472 -8470813
4473 -8347289
4474 -8386662
4475 -8528695
4476 -8450622
4477 -8343778
4478 -8345579
4479 -8405168
4480 -8483396
4481 -8343336
4482 -8277337
4483 -8395046
4484 -8425665
4485 -8377034
4486 -8262601
4487 -8263053
4488 -8408721
4489 -8348158
4490 -8240474
4491 -8239293
4492 -8293978
4493 -8383525
4494 -8270911
4495 -8158633
4496 -8252907
4497 -8299814
4498 -8271183
4499 -8163552
4500 -8118415
4501 -8271215
4502 -8266501
4503 -8151983
4504 -8114244
4505 -8149177
4506 -8254101
4507 -8173341
4508 -8021381
4509 -8092879
4510 -8162317
4511 -8156541
4512 -8064232
4513 -7991428
4514 -8120463
4515 -8151689
4516 -8037657
4517 -7979515
4518 -7980690
4519 -8092363
4520 -8062283
4521 -7908988
4522 -7947433
4523 -8014262
4524 -8025669
4525 -7948101
4526 -7850594
4527 -7950394
4528 -8007460
4529 -7896324
4530 -7835897
4531 -7832618
4532 -7930365
4533 -7930321
4534 -7769280
4535 -7779987
4536 -7863475
4537 -7873994
4538 -7814319
4539 -7680475
4540 -7762926
4541 -7853304
4542 -7766902
4543 -7685288
4544 -7656766
4545 -7760533
4546 -7804855
4547 -7639737
4548 -7598535
4549 -7672837
4550 -7716219
4551 -7668912
4552 -7515277
4553 -7549408
4554 -7672640
4555 -7621114
4556 -7545183
4557 -7489395
4558 -7548541
4559 -7630301
4560 -7495476
4561 -7415880
4562 -7464038
4563 -7517437
4564 -7523972
4565 -7370663
4566 -7359043
4567 -7486427
4568 -7454276
4569 -7367478
4570 -7296663
4571 -7340672
4572 -7443199
4573 -7326506
4574 -7222590
4575 -7276010
4576 -7338142
4577 -7348100
4578 -7203928
4579 -7143256
4580 -7274464
4581 -7275131
4582 -7190600
4583 -7088655
4584 -7106820
4585 -7248576
4586 -7178991
4587 -7045197
4588 -7051500
4589 -7105491
4590 -7162110
4591 -7034938
4592 -6923865
4593 -7035267
4594 -7076601
4595 -7010906
4596 -6904602
4597 -6883319
4598 -7017869
4599 -6990649
4600 -6857937
4601 -6833646
4602 -6869384
4603 -6933647
4604 -6855624
4605 -6714012
4606 -6796990
4607 -6858361
4608 -6820481
4609 -6727897
4610 -6656415
4611 -6770219
4612 -6782900
4613 -6645608
4614 -6602095
4615 -6627364
4616 -6704361
4617 -6656425
4618 -6513049
4619 -6551267
4620 -6623685
4621 -6605004
4622 -6509352
4623 -6412109
4624 -6503187
4625 -6556881
4626 -6448636
4627 -6380808
4628 -6378302
4629 -6467940
4630 -6463705
4631 -6293471
4632 -6285051
4633 -6360491
4634 -6367979
4635 -6300541
4636 -6178772
4637 -6238841
4638 -6321547
4639 -6228304
4640 -6161923
4641 -6135661
4642 -6199473
4643 -6220088
4644 -6073349
4645 -6042185
4646 -6100261
4647 -6113255
4648 -6079230
4649 -5953933
4650 -5978158
4651 -6071836
4652 -5994999
4653 -5912384
4654 -5875940
4655 -5931050
4656 -5976519
4657 -5842362
4658 -5773709
4659 -5845870
4660 -5871240
4661 -5830534
4662 -5711093
4663 -5702576
4664 -5806863
4665 -5748228
4666 -5658436
4667 -5610928
4668 -5642452
4669 -5719770
4670 -5611417
4671 -5516480
4672 -5565943
4673 -5606167
4674 -5588038
4675 -5466571
4676 -5410941
4677 -5512934
4678 -5494917
4679 -5409219
4680 -5352521
4681 -5354400
4682 -5444880
4683 -5367359
4684 -5256030
4685 -5272745
4686 -5307744
4687 -5313688
4688 -5213864
4689 -5132207
4690 -5226751
4691 -5241017
4692 -5152897
4693 -5078280
4694 -5079095
4695 -5164129
4696 -5104300
4697 -4968929
4698 -4979503
4699 -5031829
4700 -5052571
4701 -4956094
4702 -4849044
4703 -4923875
4704 -4968880
4705 -4899508
4706 -4802445
4707 -4762081
4708 -4853921
4709 -4853946
4710 -4713300
4711 -4685208
4712 -4718755
4713 -4768242
4714 -4710435
4715 -4569825
4716 -4605039
4717 -4669064
4718 -4621181
4719 -4530144
4720 -4465326
4721 -4543058
4722 -4575348
4723 -4448472
4724 -4399284
4725 -4418940
4726 -4464808
4727 -4431717
4728 -4279624
4729 -4290953
4730 -4366993
4731 -4323154
4732 -4250606
4733 -4172799
4734 -4229760
4735 -4294988
4736 -4175921
4737 -4092412
4738 -4096862
4739 -4151757
4740 -4146456
4741 -4000365
4742 -3963487
4743 -4055041
4744 -4048671
4745 -3982886
4746 -3874311
4747 -3896483
4748 -3981226
4749 -3888974
4750 -3793711
4751 -3774757
4752 -3827505
4753 -3863964
4754 -3733166
4755 -3662312
4756 -3731338
4757 -3740348
4758 -3695828
4759 -3573624
4760 -3557009
4761 -3653403
4762 -3610925
4763 -3507589
4764 -3476353
4765 -3498595
4766 -3552428
4767 -3448869
4768 -3354225
4769 -3396329
4770 -3415120
4771 -3388751
4772 -3292863
4773 -3239346
4774 -3327733
4775 -3300007
4776 -3212701
4777 -3167363
4778 -3176336
4779 -3228657
4780 -3149224
4781 -3037392
4782 -3072646
4783 -3098702
4784 -3078683
4785 -2987847
4786 -2923273
4787 -3005666
4788 -3007030
4789 -2913223
4790 -2850101
4791 -2833092
4792 -2904683
4793 -2858318
4794 -2735564
4795 -2732213
4796 -2770429
4797 -2778971
4798 -2701132
4799 -2605910
4800 -2658090
4801 -2678397
4802 -2597471
4803 -2536631
4804 -2503502
4805 -2567848
4806 -2548750
4807 -2429828
4808 -2421744
4809 -2445720
4810 -2443083
4811 -2384563
4812 -2277869
4813 -2325337
4814 -2363267
4815 -2287087
4816 -2213767
4817 -2184980
4818 -2244179
4819 -2247763
4820 -2119429
4821 -2080224
4822 -2109839
4823 -2129585
4824 -2081364
4825 -1958437
4826 -1976167
4827 -2041614
4828 -1991816
4829 -1906177
4830 -1846269
4831 -1890143
4832 -1930965
4833 -1808874
4834 -1749057
4835 -1763135
4836 -1799025
4837 -1772549
4838 -1652680
4839 -1638694
4840 -1707272
4841 -1663457
4842 -1594909
4843 -1519784
4844 -1545728
4845 -1601626
4846 -1499870
4847 -1421598
4848 -1432877
4849 -1460603
4850 -1459624
4851 -1334983
4852 -1292732
4853 -1363269
4854 -1350182
4855 -1277356
4856 -1190725
4857 -1191606
4858 -1272329
4859 -1196430
4860 -1103484
4861 -1095190
4862 -1129786
4863 -1141666
4864 -1034860
4865  -951827
4866 -1011124
4867 -1025211
4868  -974758
4869  -869951
4870  -852318
4871  -936470
4872  -896591
4873  -786325
4874  -748099
4875  -769277
4876  -816951
4877  -733160
4878  -627009
4879  -665635
4880  -694373
4881  -657774
4882  -569707
4883  -509014
4884  -579418
4885  -572670
4886  -474081
4887  -425087
4888  -428871
4889  -476406
4890  -429706
4891  -311998
4892  -329728
4893  -362444
4894  -337745
4895  -252556
4896  -172549
4897  -238768
4898  -261803
4899  -159365
4900  -102496
4901   -90702
4902  -145262
4903  -117611
4904     7521
4905    11639
4906   -23908
4907   -19369
4908    49637
4909   152469
4910   113964
4911    68105
4912   140069
4913   215225
4914   240446
4915   196407
4916   190887
4917   305471
4918   353115
4919   326302
4920   315514
4921   360263
4922   457408
4923   446796
4924   404438
4925   462082
4926   519390
4927   572221
4928   542959
4929   527167
4930   620389
4931   674567
4932   648258
4933   642959
4934   669071
4935   774577
4936   784504
4937   733483
4938   773267
4939   844969
4940   889883
4941   870508
4942   831521
4943   917545
4944   997690
4945   978429
4946   970571
4947   982888
4948  1080672
4949  1127476
4950  1059215
4951  1079274
4952  1151556
4953  1207917
4954  1209220
4955  1150090
4956  1223692
4957  1307421
4958  1307459
4959  1291845
4960  1293393
4961  1379831
4962  1446623
4963  1387436
4964  1392740
4965  1454459
4966  1511810
4967  1531629
4968  1477116
4969  1524498
4970  1619782
4971  1631047
4972  1613277
4973  1602657
4974  1677986
4975  1758267
4976  1711100
4977  1693924
4978  1752956
4979  1828132
4980  1851994
4981  1793970
4982  1815027
4983  1924974
4984  1948525
4985  1927969
4986  1895095
4987  1960713
4988  2061138
4989  2035014
4990  2011262
4991  2052176
4992  2118448
4993  2176142
4994  2121905
4995  2109804
4996  2201681
4997  2246908
4998  2255304
4999  2217887
5000  2251693
5001  2361728
5002  2361769
5003  2319019
5004  2338207
5005  2405293
5006  2469190
5007  2440915
5008  2414576
5009  2497337
5010  2551432
5011  2557651
5012  2526667
5013  2539298
5014  2642768
5015  2669494
5016  2621986
5017  2631483
5018  2686197
5019  2766883
5020  2752891
5021  2706632
5022  2774456
5023  2842892
5024  2867978
5025  2828855
5026  2818875
5027  2916706
5028  2966852
5029  2924166
5030  2917186
5031  2962475
5032  3051719
5033  3060686
5034  3006857
5035  3047133
5036  3123577
5037  3151780
5038  3129659
5039  3099469
5040  3182170
5041  3251104
5042  3233039
5043  3220303
5044  3237168
5045  3327380
5046  3354411
5047  3294434
5048  3317006
5049  3385797
5050  3427794
5051  3425982
5052  3385803
5053  3452453
5054  3528740
5055  3514248
5056  3499258
5057  3513360
5058  3584966
5059  3631382
5060  3577263
5061  3588506
5062  3656782
5063  3708774
5064  3719637
5065  3668714
5066  3708787
5067  3798119
5068  3795076
5069  3771170
5070  3770906
5071  3846091
5072  3905392
5073  3873551
5074  3862424
5075  3912725
5076  3968404
5077  3990180
5078  3949355
5079  3958040
5080  4042442
5081  4058268
5082  4046963
5083  4040001
5084  4088781
5085  4166424
5086  4149619
5087  4122023
5088  4159350
5089  4216900
5090  4244824
5091  4207862
5092  4207725
5093  4294992
5094  4317117
5095  4312065
5096  4296671
5097  4338859
5098  4419859
5099  4407302
5100  4374786
5101  4404181
5102  4449476
5103  4497347
5104  4471562
5105  4451697
5106  4533733
5107  4579493
5108  4566287
5109  4543944
5110  4562726
5111  4652343
5112  4662370
5113  4615538
5114  4636053
5115  4696765
5116  4748705
5117  4727463
5118  4687981
5119  4755001
5120  4815475
5121  4812705
5122  4785531
5123  4794534
5124  4876957
5125  4905450
5126  4863386
5127  4876769
5128  4913288
5129  4979241
5130  4975089
5131  4923083
5132  4969001
5133  5032504
5134  5044001
5135  5031755
5136  5017645
5137  5087306
5138  5138562
5139  5096262
5140  5096139
5141  5135452
5142  5193901
5143  5197545
5144  5145508
5145  5180314
5146  5251500
5147  5276908
5148  5257087
5149  5227721
5150  5289274
5151  5359499
5152  5331354
5153  5305007
5154  5328837
5155  5391744
5156  5430144
5157  5379787
5158  5384927
5159  5447718
5160  5490362
5161  5476971
5162  5447666
5163  5481285
5164  5554399
5165  5544295
5166  5518128
5167  5533384
5168  5588038
5169  5638483
5170  5595121
5171  5582949
5172  5639865
5173  5686272
5174  5682763
5175  5643754
5176  5666179
5177  5750625
5178  5747685
5179  5731315
5180  5721468
5181  5780130
5182  5827303
5183  5797492
5184  5768184
5185  5814181
5186  5862427
5187  5885667
5188  5845568
5189  5845432
5190  5923971
5191  5939702
5192  5916650
5193  5908589
5194  5942432
5195  6006431
5196  6000139
5197  5957905
5198  5988801
5199  6029021
5200  6066235
5201  6039766
5202  6018671
5203  6086322
5204  6117394
5205  6098765
5206  6083999
5207  6100835
5208  6168336
5209  6174759
5210  6135483
5211  6156644
5212  6202906
5213  6229481
5214  6217521
5215  6183988
5216  6234490
5217  6276426
5218  6267181
5219  6247232
5220  6257865
5221  6325474
5222  6336609
5223  6304526
5224  6309831
5225  6352468
5226  6381673
5227  6372329
5228  6339860
5229  6379814
5230  6430609
5231  6428602
5232  6409732
5233  6407066
5234  6463524
5235  6496005
5236  6454429
5237  6449470
5238  6487501
5239  6530284
5240  6527422
5241  6489162
5242  6515392
5243  6568542
5244  6573416
5245  6560916
5246  6540068
5247  6583464
5248  6626476
5249  6600569
5250  6588097
5251  6614521
5252  6652313
5253  6672596
5254  6629941
5255  6641514
5256  6690838
5257  6705833
5258  6692877
5259  6671254
5260  6702314
5261  6753673
5262  6729600
5263  6711399
5264  6736826
5265  6775392
5266  6802345
5267  6753459
5268  6748786
5269  6803290
5270  6830015
5271  6814734
5272  6775177
5273  6805052
5274  6868149
5275  6865726
5276  6829342
5277  6834096
5278  6866559
5279  6910308
5280  6872974
5281  6851108
5282  6896759
5283  6926888
5284  6922795
5285  6893849
5286  6906647
5287  6962221
5288  6962670
5289  6928245
5290  6925198
5291  6963316
5292  7000557
5293  6978006
5294  6945755
5295  6988193
5296  7022969
5297  7025718
5298  6992483
5299  6980897
5300  7043267
5301  7057510
5302  7030250
5303  7015988
5304  7037220
5305  7089543
5306  7082863
5307  7031694
5308  7059523
5309  7097710
5310  7110037
5311  7079155
5312  7052268
5313  7106943
5314  7135051
5315  7114536
5316  7097363
5317  7105493
5318  7157725
5319  7157115
5320  7114297
5321  7118809
5322  7151600
5323  7182091
5324  7155570
5325  7123640
5326  7165906
5327  7201284
5328  7185793
5329  7159901
5330  7159715
5331  7206832
5332  7222965
5333  7181136
5334  7175690
5335  7205918
5336  7222941
5337  7225048
5338  7188325
5339  7210965
5340  7247835
5341  7235416
5342  7213614
5343  7205251
5344  7238305
5345  7273788
5346  7236602
5347  7223055
5348  7245780
5349  7274823
5350  7271877
5351  7235844
5352  7240213
5353  7280380
5354  7278702
5355  7268275
5356  7247481
5357  7271890
5358  7312638
5359  7281279
5360  7257319
5361  7269342
5362  7296200
5363  7307704
5364  7271237
5365  7260255
5366  7304179
5367  7318522
5368  7301258
5369  7273009
5370  7289900
5371  7325671
5372  7307314
5373  7282270
5374  7286795
5375  7315296
5376  7329984
5377  7297052
5378  7279332
5379  7311948
5380  7328060
5381  7315656
5382  7287321
5383  7294937
5384  7330817
5385  7326633
5386  7285084
5387  7284996
5388  7312461
5389  7337020
5390  7304791
5391  7285476
5392  7313162
5393  7331832
5394  7320260
5395  7298510
5396  7286195
5397  7323266
5398  7326603
5399  7295261
5400  7284298
5401  7301932
5402  7328224
5403  7314675
5404  7271894
5405  7298217
5406  7317381
5407  7307054
5408  7283777
5409  7261751
5410  7307275
5411  7317528
5412  7283791
5413  7269418
5414  7281212
5415  7308672
5416  7298347
5417  7256497
5418  7266455
5419  7295592
5420  7291364
5421  7267360
5422  7240805
5423  7276179
5424  7296100
5425  7264155
5426  7234867
5427  7244337
5428  7274062
5429  7271904
5430  7226511
5431  7229483
5432  7255764
5433  7264041
5434  7241277
5435  7203987
5436  7223039
5437  7255542
5438  7232151
5439  7209246
5440  7197358
5441  7226077
5442  7237757
5443  7194829
5444  7180441
5445  7201745
5446  7215431
5447  7206272
5448  7164000
5449  7166008
5450  7195936
5451  7181621
5452  7156855
5453  7142401
5454  7161648
5455  7186828
5456  7149906
5457  7126057
5458  7135888
5459  7153424
5460  7148888
5461  7106317
5462  7100496
5463  7136879
5464  7129973
5465  7096053
5466  7080468
5467  7085478
5468  7116990
5469  7089345
5470  7053848
5471  7062283
5472  7079384
5473  7082351
5474  7042825
5475  7027885
5476  7050283
5477  7058417
5478  7029237
5479  7001463
5480  7001314
5481  7035780
5482  7016829
5483  6979016
5484  6978070
5485  6991271
5486  7002191
5487  6969219
5488  6940567
5489  6957622
5490  6969901
5491  6947773
5492  6925670
5493  6920040
5494  6940100
5495  6933385
5496  6894714
5497  6889598
5498  6892281
5499  6909346
5500  6881505
5501  6841707
5502  6859000
5503  6870479
5504  6856248
5505  6829377
5506  6809720
5507  6845263
5508  6840679
5509  6796180
5510  6780038
5511  6791559
5512  6798964
5513  6782705
5514  6742814
5515  6746327
5516  6763369
5517  6748597
5518  6726028
5519  6702570
5520  6717706
5521  6725893
5522  6694335
5523  6669812
5524  6669617
5525  6680319
5526  6667693
5527  6636772
5528  6630335
5529  6642817
5530  6629791
5531  6607943
5532  6582950
5533  6588129
5534  6603202
5535  6573716
5536  6547267
5537  6544699
5538  6553442
5539  6551188
5540  6501096
5541  6495953
5542  6504992
5543  6503143
5544  6484678
5545  6454091
5546  6455535
5547  6473385
5548  6441235
5549  6412278
5550  6403499
5551  6413059
5552  6418482
5553  6376087
5554  6356750
5555  6366398
5556  6366715
5557  6349302
5558  6311775
5559  6306726
5560  6327827
5561  6305840
5562  6272410
5563  6258736
5564  6263858
5565  6272517
5566  6236320
5567  6209351
5568  6213003
5569  6214912
5570  6200085
5571  6165593
5572  6148850
5573  6171387
5574  6152557
5575  6127095
5576  6104443
5577  6101231
5578  6116936
5579  6082787
5580  6047705
5581  6054392
5582  6053359
5583  6046258
5584  6008944
5585  5983496
5586  6003615
5587  5997870
5588  5966126
5589  5938700
5590  5933036
5591  5946628
5592  5926090
5593  5883091
5594  5881635
5595  5884670
5596  5879334
5597  5850185
5598  5812808
5599  5821143
5600  5825616
5601  5799912
5602  5769772
5603  5754638
5604  5767051
5605  5755279
5606  5709183
5607  5696186
5608  5703079
5609  5704150
5610  5673956
5611  5638024
5612  5638468
5613  5644098
5614  5624178
5615  5593559
5616  5568730
5617  5580041
5618  5572000
5619  5533421
5620  5515852
5621  5514957
5622  5510216
5623  5490524
5624  5450275
5625  5445308
5626  5452711
5627  5432715
5628  5400332
5629  5377791
5630  5378824
5631  5382276
5632  5347693
5633  5319161
5634  5312307
5635  5320686
5636  5301522
5637  5261362
5638  5245900
5639  5250132
5640  5242610
5641  5210014
5642  5177536
5643  5176302
5644  5180423
5645  5150561
5646  5119754
5647  5110332
5648  5111295
5649  5102543
5650  5058532
5651  5038775
5652  5039722
5653  5033528
5654  5013324
5655  4975200
5656  4962121
5657  4975318
5658  4947812
5659  4917691
5660  4900874
5661  4898319
5662  4891707
5663  4861177
5664  4829720
5665  4832844
5666  4822419
5667  4794870
5668  4761888
5669  4746635
5670  4754513
5671  4740063
5672  4699234
5673  4681313
5674  4674259
5675  4679667
5676  4641620
5677  4605244
5678  4606072
5679  4599123
5680  4583143
5681  4548736
5682  4528274
5683  4532644
5684  4519706
5685  4483919
5686  4459177
5687  4445626
5688  4446623
5689  4423102
5690  4386920
5691  4384463
5692  4375371
5693  4357468
5694  4324550
5695  4298608
5696  4305093
5697  4284646
5698  4260507
5699  4231748
5700  4216510
5701  4222145
5702  4193590
5703  4158936
5704  4143926
5705  4136787
5706  4121592
5707  4090239
5708  4063689
5709  4064798
5710  4054922
5711  4025547
5712  3994664
5713  3973696
5714  3976091
5715  3960403
5716  3919261
5717  3903713
5718  3901865
5719  3891731
5720  3852940
5721  3820772
5722  3817113
5723  3814900
5724  3792843
5725  3759926
5726  3729017
5727  3734275
5728  3722405
5729  3684185
5730  3658192
5731  3649532
5732  3643097
5733  3616170
5734  3578558
5735  3563856
5736  3572497
5737  3546290
5738  3513111
5739  3490553
5740  3484388
5741  3475277
5742  3438908
5743  3407989
5744  3402277
5745  3394485
5746  3373478
5747  3338514
5748  3314945
5749  3319927
5750  3295570
5751  3267840
5752  3236643
5753  3225173
5754  3224874
5755  3192140
5756  3153931
5757  3142431
5758  3139066
5759  3128766
5760  3083096
5761  3062363
5762  3059502
5763  3043664
5764  3013278
5765  2984368
5766  2966408
5767  2966382
5768  2936016
5769  2909778
5770  2886926
5771  2877610
5772  2872843
5773  2833916
5774  2799038
5775  2794601
5776  2777328
5777  2761088
5778  2722856
5779  2706734
5780  2707060
5781  2678674
5782  2640903
5783  2620035
5784  2616492
5785  2608560
5786  2573793
5787  2542250
5788  2529495
5789  2527642
5790  2500475
5791  2463944
5792  2444725
5793  2437063
5794  2422229
5795  2387549
5796  2361411
5797  2347511
5798  2340257
5799  2318805
5800  2278853
5801  2262435
5802  2256646
5803  2235879
5804  2202560
5805  2174483
5806  2171102
5807  2162266
5808  2125422
5809  2099365
5810  2079135
5811  2071076
5812  2056077
5813  2014218
5814  1991756
5815  1991733
5816  1968610
5817  1940872
5818  1904241
5819  1897768
5820  1889932
5821  1858102
5822  1829138
5823  1809711
5824  1803804
5825  1786287
5826  1753325
5827  1727547
5828  1712636
5829  1698954
5830  1672442
5831  1640633
5832  1630833
5833  1616257
5834  1586494
5835  1562644
5836  1536919
5837  1533220
5838  1515230
5839  1480180
5840  1451117
5841  1448505
5842  1434662
5843  1405221
5844  1369598
5845  1353010
5846  1351606
5847  1317150
5848  1291162
5849  1267996
5850  1258318
5851  1244671
5852  1212639
5853  1185566
5854  1169104
5855  1158268
5856  1134255
5857  1096963
5858  1079495
5859  1073830
5860  1056870
5861  1018965
5862   993917
5863   983209
5864   976047
5865   938181
5866   905656
5867   896816
5868   882576
5869   867608
5870   828168
5871   807556
5872   796071
5873   788160
5874   752343
5875   723292
5876   709002
5877   703799
5878   675771
5879   636217
5880   615624
5881   614934
5882   597354
5883   562799
5884   528286
5885   526275
5886   510740
5887   485834
5888   454281
5889   428090
5890   427025
5891   408767
5892   367291
5893   345259
5894   333423
5895   323651
5896   291910
5897   260282
5898   254550
5899   232574
5900   215281
5901   184444
5902   160581
5903   154105
5904   136864
5905   103084
5906    72529
5907    61201
5908    53318
5909    22653
5910    -8168
5911   -21258
5912   -33810
5913   -53102
5914   -87320
5915  -117048
5916  -118413
5917  -130617
5918  -173545
5919  -196247
5920  -207045
5921  -219074
5922  -241893
5923  -274844
5924  -300072
5925  -303831
5926  -324086
5927  -351564
5928  -388035
5929  -395233
5930  -406669
5931  -432689
5932  -461619
5933  -482596
5934  -491549
5935  -503316
5936  -541945
5937  -562075
5938  -570304
5939  -593002
5940  -621151
5941  -645062
5942  -660437
5943  -669641
5944  -699872
5945  -722140
5946  -745463
5947  -758611
5948  -775461
5949  -808558
5950  -831276
5951  -833831
5952  -860032
5953  -880578
5954  -914326
5955  -926757
5956  -938049
5957  -960575
5958  -991883
5959 -1013955
5960 -1020671
5961 -1034627
5962 -1069721
5963 -1098968
5964 -1102776
5965 -1114166
5966 -1138636
5967 -1175201
5968 -1189014
5969 -1192600
5970 -1224815
5971 -1239284
5972 -1271567
5973 -1285502
5974 -1287664
5975 -1327036
5976 -1353705
5977 -1362956
5978 -1381243
5979 -1395789
5980 -1428455
5981 -1446468
5982 -1459190
5983 -1477755
5984 -1508293
5985 -1529634
5986 -1544421
5987 -1549862
5988 -1579074
5989 -1615257
5990 -1624586
5991 -1630650
5992 -1653834
5993 -1679377
5994 -1712348
5995 -1713976
5996 -1727534
5997 -1757222
5998 -1783916
5999 -1796828
6000 -1808671
6001 -1822727
6002 -1867270
6003 -1874963
6004 -1890306
6005 -1903502
6006 -1928050
6007 -1961674
6008 -1965317
6009 -1978250
6010 -2010100
6011 -2025890
6012 -2054349
6013 -2054626
6014 -2072464
6015 -2103632
6016 -2126121
6017 -2134149
6018 -2152339
6019 -2174915
6020 -2202083
6021 -2214142
6022 -2225506
6023 -2247600
6024 -2272531
6025 -2298024
6026 -2303597
6027 -2316051
6028 -2344079
6029 -2371612
6030 -2377137
6031 -2392088
6032 -2415197
6033 -2446984
6034 -2459800
6035 -2463395
6036 -2482489
6037 -2514749
6038 -2536868
6039 -2545734
6040 -2555012
6041 -2584395
6042 -2614159
6043 -2619858
6044 -2637447
6045 -2652829
6046 -2678173
6047 -2695432
6048 -2709412
6049 -2714847
6050 -2742871
6051 -2765220
6052 -2780189
6053 -2784805
6054 -2809367
6055 -2838296
6056 -2852977
6057 -2863194
6058 -2878359
6059 -2909055
6060 -2924322
6061 -2934809
6062 -2945973
6063 -2970409
6064 -2995221
6065 -3011531
6066 -3014242
6067 -3038635
6068 -3062962
6069 -3077502
6070 -3094276
6071 -3098289
6072 -3133920
6073 -3149318
6074 -3161445
6075 -3172271
6076 -3193608
6077 -3220486
6078 -3229449
6079 -3234110
6080 -3260215
6081 -3282551
6082 -3302094
6083 -3313029
6084 -3320026
6085 -3341965
6086 -3373423
6087 -3375606
6088 -3396597
6089 -3406031
6090 -3433752
6091 -3451287
6092 -3458784
6093 -3471824
6094 -3497619
6095 -3514557
6096 -3529659
6097 -3535800
6098 -3551554
6099 -3581092
6100 -3589585
6101 -3599583
6102 -3616006
6103 -3639249
6104 -3661764
6105 -3666655
6106 -3680695
6107 -3701025
6108 -3719410
6109 -3732063
6110 -3741105
6111 -3755130
6112 -3788461
6113 -3795859
6114 -3807224
6115 -3814982
6116 -3836287
6117 -3863807
6118 -3868975
6119 -3875199
6120 -3899205
6121 -3918431
6122 -3934159
6123 -3936759
6124 -3956987
6125 -3983054
6126 -3996926
6127 -4000656
6128 -4015268
6129 -4030627
6130 -4058871
6131 -4060924
6132 -4071360
6133 -4089925
6134 -4112219
6135 -4120018
6136 -4127998
6137 -4137971
6138 -4171489
6139 -4185592
6140 -4192174
6141 -4197851
6142 -4221104
6143 -4247655
6144 -4251254
6145 -4256280
6146 -4278841
6147 -4295842
6148 -4314169
6149 -4319669
6150 -4325699
6151 -4349004
6152 -4367896
6153 -4374475
6154 -4380232
6155 -4396626
6156 -4422639
6157 -4431690
6158 -4435231
6159 -4447247
6160 -4470605
6161 -4493346
6162 -4485408
6163 -4491689
6164 -4528807
6165 -4536722
6166 -4545291
6167 -4550957
6168 -4563792
6169 -4593231
6170 -4607462
6171 -4602088
6172 -4615193
6173 -4636786
6174 -4655496
6175 -4662365
6176 -4665876
6177 -4681047
6178 -4701262
6179 -4711921
6180 -4719576
6181 -4728811
6182 -4751884
6183 -4766644
6184 -4765289
6185 -4775885
6186 -4793607
6187 -4808495
6188 -4824983
6189 -4820642
6190 -4835240
6191 -4860493
6192 -4872513
6193 -4873011
6194 -4880100
6195 -4902692
6196 -4921246
6197 -4920784
6198 -4924761
6199 -4940951
6200 -4966259
6201 -4975068
6202 -4969502
6203 -4980152
6204 -5003089
6205 -5015313
6206 -5020549
6207 -5022139
6208 -5043977
6209 -5065753
6210 -5068756
6211 -5069775
6212 -5088424
6213 -5100496
6214 -5110262
6215 -5112299
6216 -5119009
6217 -5141611
6218 -5152673
6219 -5159683
6220 -5167937
6221 -5170913
6222 -5197153
6223 -5205704
6224 -5206799
6225 -5218587
6226 -5231916
6227 -5249776
6228 -5242128
6229 -5249498
6230 -5266859
6231 -5282507
6232 -5294681
6233 -5287094
6234 -5299279
6235 -5322367
6236 -5329127
6237 -5326313
6238 -5334375
6239 -5347970
6240 -5365852
6241 -5368168
6242 -5373006
6243 -5382903
6244 -5398059
6245 -5413313
6246 -5404689
6247 -5414803
6248 -5433650
6249 -5445610
6250 -5447577
6251 -5452727
6252 -5462586
6253 -5482507
6254 -5486058
6255 -5483655
6256 -5494351
6257 -5507775
6258 -5518022
6259 -5516618
6260 -5519693
6261 -5542171
6262 -5555478
6263 -5552784
6264 -5553234
6265 -5567316
6266 -5583696
6267 -5588872
6268 -5577787
6269 -5591331
6270 -5613851
6271 -5617498
6272 -5618241
6273 -5617911
6274 -5639924
6275 -5645907
6276 -5649056
6277 -5648290
6278 -5656631
6279 -5680059
6280 -5684014
6281 -5673864
6282 -5684934
6283 -5697968
6284 -5710081
6285 -5709809
6286 -5700991
6287 -5720995
6288 -5733978
6289 -5736497
6290 -5732173
6291 -5736398
6292 -5753165
6293 -5765441
6294 -5758922
6295 -5764519
6296 -5778847
6297 -5785384
6298 -5786757
6299 -5780584
6300 -5792622
6301 -5808572
6302 -5815398
6303 -5810939
6304 -5810799
6305 -5824198
6306 -5841605
6307 -5830547
6308 -5832271
6309 -5842106
6310 -5857421
6311 -5861402
6312 -5849892
6313 -5855474
6314 -5876176
6315 -5879942
6316 -5887863
6317 -5872625
6318 -5889072
6319 -5904013
6320 -5896446
6321 -5891065
6322 -5904881
6323 -5912247
6324 -5924204
6325 -5916160
6326 -5911882
6327 -5926963
6328 -5938963
6329 -5929902
6330 -5926677
6331 -5933060
6332 -5957376
6333 -5949277
6334 -5951197
6335 -5950058
6336 -5963884
6337 -5972812
6338 -5962081
6339 -5961827
6340 -5978264
6341 -5978627
6342 -5979679
6343 -5975360
6344 -5977156
6345 -5998108
6346 -5997410
6347 -5991768
6348 -5989541
6349 -5999840
6350 -6005167
6351 -5998809
6352 -5992516
6353 -6005481
6354 -6016016
6355 -6020185
6356 -6004682
6357 -6006865
6358 -6024818
6359 -6029300
6360 -6020337
6361 -6019039
6362 -6022448
6363 -6042602
6364 -6030261
6365 -6018981
6366 -6036766
6367 -6040669
6368 -6043033
6369 -6035814
6370 -6032210
6371 -6037450
6372 -6053047
6373 -6042022
6374 -6043103
6375 -6038366
6376 -6056684
6377 -6051326
6378 -6039104
6379 -6045501
6380 -6055569
6381 -6055898
6382 -6045525
6383 -6043909
6384 -6056335
6385 -6064943
6386 -6058099
6387 -6048125
6388 -6050374
6389 -6068375
6390 -6059723
6391 -6045171
6392 -6049587
6393 -6059874
6394 -6058075
6395 -6055758
6396 -6047770
6397 -6053416
6398 -6064087
6399 -6055278
6400 -6049270
6401 -6048834
6402 -6058081
6403 -6062153
6404 -6045991
6405 -6045203
6406 -6049545
6407 -6058277
6408 -6049594
6409 -6038914
6410 -6042552
6411 -6051961
6412 -6049122
6413 -6034131
6414 -6034393
6415 -6042595
6416 -6048658
6417 -6038546
6418 -6030416
6419 -6035974
6420 -6041667
6421 -6034234
6422 -6025415
6423 -6026237
6424 -6038260
6425 -6028343
6426 -6018444
6427 -6007219
6428 -6021093
6429 -6029758
6430 -6011557
6431 -6004160
6432 -6013327
6433 -6012693
6434 -6014233
6435 -5993673
6436 -5988741
6437 -6001693
6438 -6005080
6439 -5988257
6440 -5986046
6441 -5985489
6442 -5995415
6443 -5982446
6444 -5967317
6445 -5968940
6446 -5977551
6447 -5976020
6448 -5961647
6449 -5946444
6450 -5960601
6451 -5962760
6452 -5952698
6453 -5940230
6454 -5937893
6455 -5946309
6456 -5939266
6457 -5920936
6458 -5925246
6459 -5924463
6460 -5931280
6461 -5917142
6462 -5903269
6463 -5909540
6464 -5916998
6465 -5906181
6466 -5894844
6467 -5889458
6468 -5898335
6469 -5895520
6470 -5873808
6471 -5863748
6472 -5870603
6473 -5873883
6474 -5865545
6475 -5843427
6476 -5853591
6477 -5853920
6478 -5851509
6479 -5831976
6480 -5822433
6481 -5833301
6482 -5832111
6483 -5815824
6484 -5799947
6485 -5802374
6486 -5806360
6487 -5801830
6488 -5778423
6489 -5778835
6490 -5784171
6491 -5777076
6492 -5771102
6493 -5748603
6494 -5757655
6495 -5762040
6496 -5745900
6497 -5732275
6498 -5727084
6499 -5733261
6500 -5721153
6501 -5706230
6502 -5706387
6503 -5707522
6504 -5708441
6505 -5690092
6506 -5669484
6507 -5670472
6508 -5683411
6509 -5662523
6510 -5650835
6511 -5642157
6512 -5648106
6513 -5643078
6514 -5629941
6515 -5618821
6516 -5624442
6517 -5615305
6518 -5605797
6519 -5583022
6520 -5585697
6521 -5586902
6522 -5575391
6523 -5556130
6524 -5549599
6525 -5548619
6526 -5553290
6527 -5536089
6528 -5518569
6529 -5518971
6530 -5516129
6531 -5514364
6532 -5493767
6533 -5484284
6534 -5490423
6535 -5480544
6536 -5464313
6537 -5447417
6538 -5446848
6539 -5453375
6540 -5434329
6541 -5410342
6542 -5416482
6543 -5410078
6544 -5406723
6545 -5383273
6546 -5373316
6547 -5380561
6548 -5374010
6549 -5353361
6550 -5337131
6551 -5338533
6552 -5343461
6553 -5324546
6554 -5295639
6555 -5303342
6556 -5305344
6557 -5298574
6558 -5274538
6559 -5254163
6560 -5264632
6561 -5263571
6562 -5240735
6563 -5219125
6564 -5218833
6565 -5224382
6566 -5214318
6567 -5187022
6568 -5180376
6569 -5181206
6570 -5169686
6571 -5154464
6572 -5136827
6573 -5131214
6574 -5131007
6575 -5118581
6576 -5097521
6577 -5087472
6578 -5090576
6579 -5083583
6580 -5060892
6581 -5047026
6582 -5044761
6583 -5044235
6584 -5026391
6585 -4993863
6586 -5003959
6587 -5002713
6588 -4989614
6589 -4966093
6590 -4949808
6591 -4954028
6592 -4956377
6593 -4923739
6594 -4910576
6595 -4902100
6596 -4905707
6597 -4893916
6598 -4865600
6599 -4853346
6600 -4862771
6601 -4849727
6602 -4828521
6603 -4808838
6604 -4811589
6605 -4812754
6606 -4789033
6607 -4766438
6608 -4757624
6609 -4761786
6610 -4754451
6611 -4717298
6612 -4708372
6613 -4715991
6614 -4700539
6615 -4682506
6616 -4659916
6617 -4653857
6618 -4659391
6619 -4636638
6620 -4620432
6621 -4610928
6622 -4606738
6623 -4598294
6624 -4571506
6625 -4554177
6626 -4552766
6627 -4548501
6628 -4530639
6629 -4510537
6630 -4499594
6631 -4506789
6632 -4484601
6633 -4456397
6634 -4445980
6635 -4443624
6636 -4438039
6637 -4414010
6638 -4390572
6639 -4394806
6640 -4389411
6641 -4369906
6642 -4342822
6643 -4322753
6644 -4336872
6645 -4321408
6646 -4298929
6647 -4279694
6648 -4275724
6649 -4273194
6650 -4255971
6651 -4224901
6652 -4221033
6653 -4214580
6654 -4201911
6655 -4182750
6656 -4159636
6657 -4161855
6658 -4152519
6659 -4130175
6660 -4113456
6661 -4097343
6662 -4097606
6663 -4080875
6664 -4049504
6665 -4046392
6666 -4045952
6667 -4029861
6668 -4005356
6669 -3981081
6670 -3988072
6671 -3977383
6672 -3952731
6673 -3928554
6674 -3924482
6675 -3921634
6676 -3908033
6677 -3875860
6678 -3865384
6679 -3862934
6680 -3852265
6681 -3827005
6682 -3804696
6683 -3802478
6684 -3799096
6685 -3776725
6686 -3751157
6687 -3737055
6688 -3731949
6689 -3722092
6690 -3695921
6691 -3678124
6692 -3671090
6693 -3666052
6694 -3648955
6695 -3610621
6696 -3607047
6697 -3608133
6698 -3585561
6699 -3563900
6700 -3544514
6701 -3537530
6702 -3539968
6703 -3502471
6704 -3485283
6705 -3481333
6706 -3473866
6707 -3458427
6708 -3427364
6709 -3412885
6710 -3419970
6711 -3397944
6712 -3370252
6713 -3350084
6714 -3347638
6715 -3342711
6716 -3314657
6717 -3286457
6718 -3287073
6719 -3274523
6720 -3263166
6721 -3225060
6722 -3213690
6723 -3219692
6724 -3205540
6725 -3177605
6726 -3153495
6727 -3139046
6728 -3151619
6729 -3121743
6730 -3085632
6731 -3079031
6732 -3074865
6733 -3067107
6734 -3037248
6735 -3011669
6736 -3015368
6737 -3003148
6738 -2982065
6739 -2952226
6740 -2940357
6741 -2940277
6742 -2920440
6743 -2888781
6744 -2882195
6745 -2876009
6746 -2863587
6747 -2836847
6748 -2809905
6749 -2802380
6750 -2799682
6751 -2778021
6752 -2746524
6753 -2726821
6754 -2735919
6755 -2718456
6756 -2682731
6757 -2662564
6758 -2659403
6759 -2657188
6760 -2632111
6761 -2593115
6762 -2589349
6763 -2590425
6764 -2568653
6765 -2540314
6766 -2514614
6767 -2516153
6768 -2509258
6769 -2478444
6770 -2456678
6771 -2439803
6772 -2439491
6773 -2422725
6774 -2387068
6775 -2375489
6776 -2378259
6777 -2356344
6778 -2335033
6779 -2304477
6780 -2301147
6781 -2291095
6782 -2268837
6783 -2243376
6784 -2230649
6785 -2224842
6786 -2208615
6787 -2172383
6788 -2162460
6789 -2153000
6790 -2143917
6791 -2118975
6792 -2089508
6793 -2080082
6794 -2082304
6795 -2052870
6796 -2029127
6797 -2009881
6798 -2003615
6799 -1994404
6800 -1958315
6801 -1935998
6802 -1935365
6803 -1926120
6804 -1904597
6805 -1875940
6806 -1862413
6807 -1863524
6808 -1835078
6809 -1808208
6810 -1788618
6811 -1777830
6812 -1781937
6813 -1741205
6814 -1717302
6815 -1713525
6816 -1706962
6817 -1686317
6818 -1658447
6819 -1639582
6820 -1638124
6821 -1618987
6822 -1593838
6823 -1568045
6824 -1559906
6825 -1557257
6826 -1527432
6827 -1499523
6828 -1495021
6829 -1478563
6830 -1471182
6831 -1431506
6832 -1413258
6833 -1414308
6834 -1400158
6835 -1367597
6836 -1348942
6837 -1331691
6838 -1337971
6839 -1303467
6840 -1271104
6841 -1265424
6842 -1259392
6843 -1247581
6844 -1218110
6845 -1186388
6846 -1186190
6847 -1178468
6848 -1153701
6849 -1124991
6850 -1109819
6851 -1104181
6852 -1090356
6853 -1054330
6854 -1039225
6855 -1030721
6856 -1022888
6857  -994591
6858  -969682
6859  -960934
6860  -954440
6861  -927209
6862  -903667
6863  -880590
6864  -878998
6865  -866542
6866  -834118
6867  -811744
6868  -803767
6869  -798393
6870  -780418
6871  -737752
6872  -736730
6873  -731249
6874  -706352
6875  -675346
6876  -654589
6877  -651155
6878  -649787
6879  -617061
6880  -588522
6881  -576116
6882  -576557
6883  -557076
6884  -516880
6885  -499063
6886  -507186
6887  -486896
6888  -461161
6889  -426804
6890  -424301
6891  -423260
6892  -393032
6893  -363321
6894  -349730
6895  -348530
6896  -335731
6897  -294067
6898  -273923
6899  -274706
6900  -256500
6901  -240711
6902  -204676
6903  -198973
6904  -199673
6905  -173255
6906  -141046
6907  -124044
6908  -117057
6909  -112223
6910   -79996
6911   -49395
6912   -48859
6913   -34532
6914   -16452
6915    14971
6916    31236
6917    25693
6918    40307
6919    80076
6920   100216
6921   110646
6922   106794
6923   139240
6924   170994
6925   178859
6926   179419
6927   205531
6928   233147
6929   259643
6930   252387
6931   269021
6932   296343
6933   315737
6934   336292
6935   333337
6936   351660
6937   389631
6938   403117
6939   404436
6940   422122
6941   450260
6942   474363
6943   473437
6944   483851
6945   516086
6946   538407
6947   557238
6948   552723
6949   574339
6950   603631
6951   623147
6952   621549
6953   636274
6954   664483
6955   699295
6956   697236
6957   705619
6958   729605
6959   756046
6960   772692
6961   772881
6962   785374
6963   825036
6964   837243
6965   847042
6966   856227
6967   877428
6968   912223
6969   922785
6970   919406
6971   942153
6972   971601
6973   989013
6974   989604
6975   998926
6976  1033968
6977  1053454
6978  1062594
6979  1074634
6980  1091374
6981  1126365
6982  1133447
6983  1129351
6984  1153682
6985  1177713
6986  1200174
6987  1207082
6988  1208260
6989  1246037
6990  1268392
6991  1280979
6992  1273710
6993  1297292
6994  1328986
6995  1346405
6996  1339651
6997  1362476
6998  1384547
6999  1415950
7000  1418992
7001  1414401
7002  1442142
7003  1472431
7004  1486821
7005  1485578
7006  1496448
7007  1534762
7008  1560491
7009  1555739
7010  1566123
7011  1592799
7012  1619930
7013  1630148
7014  1630637
7015  1646101
7016  1678018
7017  1691676
7018  1702105
7019  1701440
7020  1733559
7021  1762122
7022  1756902
7023  1777812
7024  1787854
7025  1819169
7026  1830758
7027  1829272
7028  1844099
7029  1879771
7030  1894067
7031  1896016
7032  1906812
7033  1936771
7034  1961205
7035  1966048
7036  1973844
7037  1983735
7038  2011159
7039  2037472
7040  2029641
7041  2040863
7042  2071658
7043  2094751
7044  2100224
7045  2099578
7046  2121531
7047  2160726
7048  2166861
7049  2165744
7050  2176929
7051  2198715
7052  2227682
7053  2230397
7054  2236416
7055  2259174
7056  2281095
7057  2293889
7058  2296955
7059  2312871
7060  2337980
7061  2355636
7062  2352151
7063  2369558
7064  2391323
7065  2423309
7066  2420382
7067  2422906
7068  2446212
7069  2473642
7070  2482584
7071  2480771
7072  2493281
7073  2529503
7074  2541770
7075  2546626
7076  2547713
7077  2573264
7078  2600819
7079  2608166
7080  2604947
7081  2625897
7082  2648996
7083  2674226
7084  2667216
7085  2675700
7086  2700362
7087  2724956
7088  2728198
7089  2727593
7090  2743900
7091  2780813
7092  2784789
7093  2787046
7094  2796905
7095  2823876
7096  2844013
7097  2847387
7098  2851273
7099  2875466
7100  2900926
7101  2900403
7102  2910197
7103  2914804
7104  2947248
7105  2965435
7106  2952596
7107  2974507
7108  2992194
7109  3022333
7110  3021701
7111  3022573
7112  3040051
7113  3065996
7114  3073068
7115  3071512
7116  3086646
7117  3117413
7118  3134151
7119  3126486
7120  3128703
7121  3158048
7122  3177335
7123  3186866
7124  3181104
7125  3195950
7126  3223981
7127  3242470
7128  3237948
7129  3242000
7130  3266070
7131  3303248
7132  3290599
7133  3291860
7134  3307827
7135  3341909
7136  3352754
7137  3345498
7138  3352981
7139  3382911
7140  3399412
7141  3397756
7142  3400621
7143  3419168
7144  3450361
7145  3449998
7146  3444015
7147  3463567
7148  3489495
7149  3503751
7150  3496669
7151  3496053
7152  3527904
7153  3544850
7154  3546336
7155  3543911
7156  3562465
7157  3598479
7158  3598986
7159  3598163
7160  3603776
7161  3629793
7162  3653942
7163  3647436
7164  3639963
7165  3665893
7166  3684586
7167  3698990
7168  3692635
7169  3698523
7170  3735165
7171  3746966
7172  3742391
7173  3743017
7174  3758539
7175  3791604
7176  3786720
7177  3777673
7178  3802907
7179  3819493
7180  3836997
7181  3834086
7182  3831005
7183  3861498
7184  3877164
7185  3875513
7186  3874986
7187  3898884
7188  3920236
7189  3926087
7190  3906976
7191  3932611
7192  3950657
7193  3966558
7194  3963233
7195  3954181
7196  3982761
7197  4008177
7198  3997865
7199  4007758
7200  4013816
7201  4037707
7202  4046340
7203  4037509
7204  4041610
7205  4068652
7206  4078858
7207  4089759
7208  4073520
7209  4100293
7210  4117664
7211  4122962
7212  4120130
7213  4128327
7214  4152078
7215  4166694
7216  4158666
7217  4158684
7218  4178819
7219  4196513
7220  4204421
7221  4188137
7222  4202033
7223  4240255
7224  4233255
7225  4234558
7226  4232434
7227  4262694
7228  4269398
7229  4268709
7230  4266944
7231  4288917
7232  4302080
7233  4309221
7234  4295020
7235  4309895
7236  4338313
7237  4340649
7238  4331736
7239  4337542
7240  4354222
7241  4382516
7242  4371411
7243  4366783
7244  4382837
7245  4397011
7246  4412017
7247  4399244
7248  4396705
7249  4426291
7250  4440224
7251  4441254
7252  4435566
7253  4444874
7254  4466315
7255  4469550
7256  4459358
7257  4470355
7258  4484149
7259  4501397
7260  4490775
7261  4494266
7262  4511268
7263  4529411
7264  4522927
7265  4520894
7266  4526184
7267  4559451
7268  4558790
7269  4542777
7270  4547170
7271  4568335
7272  4586447
7273  4579023
7274  4567636
7275  4587517
7276  4612490
7277  4606023
7278  4593293
7279  4602222
7280  4622299
7281  4634040
7282  4624169
7283  4624904
7284  4635563
7285  4661358
7286  4655532
7287  4644364
7288  4655024
7289  4678552
7290  4679453
7291  4674414
7292  4669461
7293  4692441
7294  4706282
7295  4695624
7296  4689381
7297  4710315
7298  4719436
7299  4726714
7300  4701483
7301  4717281
7302  4735318
7303  4744824
7304  4737803
7305  4726427
7306  4746951
7307  4769212
7308  4751780
7309  4748682
7310  4757142
7311  4777869
7312  4783797
7313  4760048
7314  4769800
7315  4794847
7316  4801166
7317  4793440
7318  4780335
7319  4798297
7320  4819872
7321  4814299
7322  4794352
7323  4805362
7324  4820761
7325  4834773
7326  4816262
7327  4813229
7328  4829083
7329  4842829
7330  4842851
7331  4829435
7332  4829670
7333  4859624
7334  4854294
7335  4843908
7336  4840299
7337  4854938
7338  4880972
7339  4860591
7340  4853270
7341  4869745
7342  4877871
7343  4881029
7344  4866701
7345  4869717
7346  4890425
7347  4896925
7348  4878452
7349  4875780
7350  4886499
7351  4910799
7352  4892581
7353  4881041
7354  4894769
7355  4905843
7356  4918558
7357  4900592
7358  4888854
7359  4920572
7360  4922004
7361  4907703
7362  4901386
7363  4910929
7364  4928499
7365  4931073
7366  4911532
7367  4914595
7368  4926719
7369  4937018
7370  4921641
7371  4909566
7372  4927032
7373  4936408
7374  4931183
7375  4925136
7376  4917864
7377  4937746
7378  4943124
7379  4927561
7380  4926099
7381  4936975
7382  4947208
7383  4937333
7384  4920093
7385  4935186
7386  4945986
7387  4942014
7388  4931044
7389  4932224
7390  4942993
7391  4951833
7392  4926799
7393  4930334
7394  4936589
7395  4948675
7396  4943562
7397  4922843
7398  4933090
7399  4949974
7400  4947248
7401  4931423
7402  4925293
7403  4940420
7404  4952638
7405  4932329
7406  4923530
7407  4935360
7408  4939792
7409  4946314
7410  4921245
7411  4926490
7412  4940257
7413  4940642
7414  4929882
7415  4914848
7416  4923079
7417  4943924
7418  4923862
7419  4920204
7420  4914668
7421  4929256
7422  4929993
7423  4914277
7424  4903222
7425  4924886
7426  4927523
7427  4915641
7428  4894026
7429  4904635
7430  4925179
7431  4912074
7432  4892633
7433  4899738
7434  4901900
7435  4911807
7436  4891884
7437  4882830
7438  4894123
7439  4901929
7440  4895879
7441  4872846
7442  4871280
7443  4897079
7444  4887197
7445  4868351
7446  4864828
7447  4871088
7448  4884144
7449  4869248
7450  4847517
7451  4862229
7452  4867371
7453  4870164
7454  4847832
7455  4838715
7456  4855386
7457  4864659
7458  4838676
7459  4831822
7460  4826444
7461  4844625
7462  4835619
7463  4810260
7464  4815854
7465  4826217
7466  4829688
7467  4805839
7468  4787996
7469  4810660
7470  4814291
7471  4798165
7472  4785492
7473  4782391
7474  4798180
7475  4796190
7476  4766543
7477  4769811
7478  4775664
7479  4782120
7480  4764797
7481  4740639
7482  4750393
7483  4768291
7484  4752445
7485  4733714
7486  4724974
7487  4748312
7488  4744068
7489  4715499
7490  4701111
7491  4715499
7492  4719870
7493  4717021
7494  4683398
7495  4692941
7496  4699852
7497  4693884
7498  4680413
7499  4663221
7500  4671566
7501  4681705
7502  4658018
7503  4647403
7504  4649894
7505  4663239
7506  4647949
7507  4628597
7508  4623193
7509  4637079
7510  4622722
7511  4615675
7512  4598148
7513  4605238
7514  4616807
7515  4591839
7516  4579484
7517  4580561
7518  4582366
7519  4584294
7520  4553762
7521  4549902
7522  4564103
7523  4558651
7524  4542105
7525  4520723
7526  4522395
7527  4539812
7528  4523980
7529  4503106
7530  4495671
7531  4499727
7532  4501707
7533  4484901
7534  4463996
7535  4481138
7536  4474080
7537  4461213
7538  4436870
7539  4445198
7540  4451522
7541  4447269
7542  4414576
7543  4417680
7544  4413502
7545  4421144
7546  4397994
7547  4378777
7548  4391950
7549  4390669
7550  4374023
7551  4356526
7552  4343148
7553  4365121
7554  4351097
7555  4325222
7556  4320985
7557  4320574
7558  4330021
7559  4316260
7560  4283335
7561  4289791
7562  4292185
7563  4288502
7564  4258399
7565  4243866
7566  4257206
7567  4257904
7568  4240682
7569  4218032
7570  4214878
7571  4228292
7572  4213113
7573  4187253
7574  4176318
7575  4192203
7576  4181486
7577  4171036
7578  4144879
7579  4150941
7580  4161150
7581  4135205
7582  4115206
7583  4113792
7584  4116014
7585  4115538
7586  4073991
7587  4075368
7588  4081459
7589  4078498
7590  4062529
7591  4031037
7592  4039094
7593  4045983
7594  4024836
7595  4005763
7596  3991217
7597  4000765
7598  4002790
7599  3977709
7600  3959280
7601  3969897
7602  3969352
7603  3945702
7604  3916106
7605  3910688
7606  3920838
7607  3915335
7608  3891818
7609  3881735
7610  3879414
7611  3891642
7612  3859730
7613  3840345
7614  3842127
7615  3838358
7616  3833318
7617  3803254
7618  3792617
7619  3804144
7620  3791539
7621  3777644
7622  3750750
7623  3754345
7624  3755594
7625  3738470
7626  3707528
7627  3712357
7628  3711764
7629  3709133
7630  3678802
7631  3666264
7632  3669442
7633  3667789
7634  3646457
7635  3624489
7636  3612761
7637  3625813
7638  3609315
7639  3582744
7640  3580224
7641  3576409
7642  3577760
7643  3550631
7644  3524648
7645  3537055
7646  3530641
7647  3513672
7648  3482470
7649  3482163
7650  3486622
7651  3481298
7652  3451763
7653  3443777
7654  3437478
7655  3440778
7656  3417888
7657  3389027
7658  3383909
7659  3392840
7660  3377972
7661  3356325
7662  3337464
7663  3349775
7664  3344095
7665  3314370
7666  3292889
7667  3291925
7668  3295753
7669  3279382
7670  3248458
7671  3245601
7672  3249223
7673  3239665
7674  3209395
7675  3196271
7676  3197401
7677  3203014
7678  3169037
7679  3148233
7680  3141335
7681  3152235
7682  3133422
7683  3101245
7684  3093047
7685  3102351
7686  3083505
7687  3067723
7688  3037983
7689  3043378
7690  3048957
7691  3026888
7692  2995784
7693  2992640
7694  2993831
7695  2986521
7696  2954410
7697  2941373
7698  2941011
7699  2939488
7700  2913188
7701  2890712
7702  2879016
7703  2893529
7704  2868994
7705  2847745
7706  2834712
7707  2840287
7708  2827521
7709  2804208
7710  2784299
7711  2786175
7712  2778763
7713  2765264
7714  2727059
7715  2728006
7716  2733141
7717  2722043
7718  2687929
7719  2673920
7720  2676203
7721  2675844
7722  2644247
7723  2616764
7724  2616561
7725  2619637
7726  2603489
7727  2574197
7728  2560664
7729  2570603
7730  2555856
7731  2533168
7732  2509449
7733  2505042
7734  2509658
7735  2491901
7736  2453317
7737  2454667
7738  2452067
7739  2443223
7740  2414519
7741  2390707
7742  2399520
7743  2396103
7744  2367788
7745  2349023
7746  2337619
7747  2341262
7748  2326735
7749  2292864
7750  2276545
7751  2286555
7752  2274617
7753  2252573
7754  2218257
7755  2226348
7756  2224743
7757  2205985
7758  2174191
7759  2162607
7760  2169869
7761  2164281
7762  2127031
7763  2114352
7764  2109052
7765  2107804
7766  2083798
7767  2055966
7768  2048774
7769  2055151
7770  2032330
7771  2009677
7772  1980914
7773  1998072
7774  1982164
7775  1958066
7776  1933778
7777  1935815
7778  1931824
7779  1920569
7780  1882483
7781  1878340
7782  1878639
7783  1858409
7784  1842018
7785  1817144
7786  1817706
7787  1820761
7788  1783284
7789  1770699
7790  1759657
7791  1754749
7792  1742827
7793  1714766
7794  1693267
7795  1700232
7796  1686402
7797  1664048
7798  1637096
7799  1636422
7800  1641181
7801  1618172
7802  1586958
7803  1579672
7804  1577728
7805  1571728
7806  1534257
7807  1519122
7808  1518620
7809  1511143
7810  1484680
7811  1475426
7812  1451616
7813  1462444
7814  1441369
7815  1412158
7816  1395791
7817  1395644
7818  1394604
7819  1371563
7820  1335251
7821  1342828
7822  1330144
7823  1312781
7824  1285331
7825  1271472
7826  1279029
7827  1267468
7828  1228758
7829  1223713
7830  1205852
7831  1216779
7832  1187195
7833  1161980
7834  1151229
7835  1149097
7836  1133626
7837  1107349
7838  1090569
7839  1098645
7840  1080597
7841  1063353
7842  1034777
7843  1032258
7844  1031685
7845  1015076
7846   974364
7847   971111
7848   963587
7849   965616
7850   933945
7851   906195
7852   906673
7853   911166
7854   876909
7855   859455
7856   841818
7857   849523
7858   827828
7859   799136
7860   778991
7861   794137
7862   777555
7863   756937
7864   722394
7865   721597
7866   727101
7867   701466
7868   677999
7869   657785
7870   662685
7871   663558
7872   616611
7873   602914
7874   598232
7875   606830
7876   576869
7877   540408
7878   532776
7879   545519
7880   519906
7881   496897
7882   471307
7883   481511
7884   477069
7885   444982
7886   416994
7887   417087
7888   405350
7889   396105
7890   355118
7891   348475
7892   353380
7893   345274
7894   312845
7895   296103
7896   285353
7897   298478
7898   258118
7899   242755
7900   223886
7901   235292
7902   220428
7903   186628
7904   165813
7905   173423
7906   162755
7907   139268
7908   105913
7909   108428
7910   109907
7911    91201
7912    54221
7913    52187
7914    44496
7915    44668
7916     4997
7917   -17019
7918   -13916
7919   -17654
7920   -42680
7921   -63316
7922   -78929
7923   -66729
7924   -88425
7925  -111269
7926  -132910
7927  -133911
7928  -146085
7929  -165022
7930  -198217
7931  -191274
7932  -192674
7933  -204112
7934  -238911
7935  -259362
7936  -257295
7937  -254711
7938  -299886
7939  -316224
7940  -323196
7941  -318723
7942  -335485
7943  -366403
7944  -384691
7945  -375680
7946  -395416
7947  -414032
7948  -442373
7949  -428995
7950  -445031
7951  -466469
7952  -489391
7953  -489289
7954  -494854
7955  -503752
7956  -547364
7957  -551188
7958  -554817
7959  -559209
7960  -591520
7961  -614314
7962  -618537
7963  -609756
7964  -648441
7965  -656976
7966  -672150
7967  -672463
7968  -682288
7969  -712523
7970  -735163
7971  -732051
7972  -738858
7973  -753077
7974  -789032
7975  -788744
7976  -788762
7977  -804094
7978  -834839
7979  -845358
7980  -851430
7981  -844031
7982  -889067
7983  -901916
7984  -907352
7985  -906436
7986  -929368
7987  -955783
7988  -968699
7989  -955489
7990  -979099
7991  -997899
7992 -1022490
7993 -1016439
7994 -1024266
7995 -1051477
7996 -1080905
7997 -1071844
7998 -1083129
7999 -1088170
8000 -1128107
8001 -1135904
8002 -1131636
8003 -1133421
8004 -1173406
8005 -1187607
8006 -1195952
8007 -1181246
8008 -1214463
8009 -1237726
8010 -1251678
8011 -1241559
8012 -1255926
8013 -1281681
8014 -1312484
8015 -1291297
8016 -1308909
8017 -1325450
8018 -1358133
8019 -1355218
8020 -1357325
8021 -1367274
8022 -1405618
8023 -1409177
8024 -1415785
8025 -1410694
8026 -1443082
8027 -1467381
8028 -1469036
8029 -1460841
8030 -1490763
8031 -1506577
8032 -1530761
8033 -1509707
8034 -1523597
8035 -1555293
8036 -1582771
8037 -1566347
8038 -1577427
8039 -1587995
8040 -1634632
8041 -1625358
8042 -1626833
8043 -1636478
8044 -1674028
8045 -1686198
8046 -1682762
8047 -1674733
8048 -1717208
8049 -1726966
8050 -1738283
8051 -1726758
8052 -1750693
8053 -1775152
8054 -1797091
8055 -1777714
8056 -1797363
8057 -1809903
8058 -1850134
8059 -1832241
8060 -1846391
8061 -1857035
8062 -1883957
8063 -1882871
8064 -1895415
8065 -1887973
8066 -1937048
8067 -1931098
8068 -1947210
8069 -1939514
8070 -1971144
8071 -1978052
8072 -1997520
8073 -1979599
8074 -2009400
8075 -2020077
8076 -2049763
8077 -2030688
8078 -2047498
8079 -2063015
8080 -2095459
8081 -2074924
8082 -2094012
8083 -2095533
8084 -2141652
8085 -2132731
8086 -2139859
8087 -2137750
8088 -2189624
8089 -2171433
8090 -2198596
8091 -2170686
8092 -2218919
8093 -2219039
8094 -2239791
8095 -2223276
8096 -2257064
8097 -2265440
8098 -2293600
8099 -2266322
8100 -2297675
8101 -2303181
8102 -2335481
8103 -2307958
8104 -2337834
8105 -2329207
8106 -2390526
8107 -2350840
8108 -2391805
8109 -2356988
8110 -2425246
8111 -2399096
8112 -2438235
8113 -2384841
8114 -2477059
8115 -2422832
8116 -2507470
8117 -2408015
8118 -2542518
8119 -2418787
8120 -2643822
8121 -2156040
##END NTUPLES=NMR FID
##END=
