# Supplementary material for: An untargeted multi-technique metabolomics approach to studying intracellular metabolites of HepG2 cells exposed to 2,3,7,8-tetrachlorodibenzo-p-dioxin
Source: BMC Genomics. 2011 May 20;12:251. doi: 10.1186/1471-2164-12-251 (PMC3141663; doi:10.1186/1471-2164-12-251)
Supplement: Additional file 2 — Metadata and NMR raw data: ZIP file containing: -All NMR raw data (in JCAMP-DX format ".dx") -The metadata on NMR (polars & apolars), LC-MS and GC-MS data sets (as Tab delimited files ".txt"). [file 1471-2164-12-251-S2.ZIP › TE/Ainhoa/SAFETY COPY D Disk/TRABAJO/ARTICLES/ARTICLE Metabolomics TCDD_ACCEPTED/JCAMP_DX_NMR_data_and_all_metadata/NMR_polar_Ctrol_p7.2D.dx]

##TITLE=NMR_polar_Ctrol_p7.2D
##JCAMPDX= 6.0         $$ Bruker NMR JCAMP-DX V2.0
##DATA TYPE= NMR FID
##DATA CLASS= NTUPLES
##ORIGIN= Bruker BioSpin GmbH
##OWNER= bruker
$$ 1.72 TOPSPIN		Version 2.1
$$ 2011-04-15 14:52:22.377 +0200  WUR\bruker@RIK1030
$$ Compression mode = fixed
##.OBSERVE FREQUENCY= 400.13188529
##.OBSERVE NUCLEUS= ^1H
##.DELAY= (6, 6)
##.ACQUISITION MODE= SIMULTANEOUS (DQD)
##.ACQUISITION SCHEME= undefined
##.AVERAGES= 1024
##.DIGITISER RES= 18
##SPECTROMETER/DATA SYSTEM= avance400
##.PULSE SEQUENCE= zgpr
##.SOLVENT NAME= D2O
##.SHIFT REFERENCE= INTERNAL, D2O, 1, 12.28285
##AUDIT TRAIL= $$ (NUMBER, WHEN, WHO, WHERE, PROCESS, VERSION, WHAT)
$$ ##TITLE= Audit trail, TOPSPIN		Version 1.3
$$ ##JCAMPDX= 5.01
$$ ##ORIGIN= Bruker BioSpin GmbH
$$ ##OWNER= bruker
$$ $$ D:\NMRautomation/data/WUR-bruker/nmr/AR190608.2D/1/audita.txt
$$ ##AUDIT TRAIL=  $$ (NUMBER, WHEN, WHO, WHERE, VERSION, WHAT)
(   1,<2008-06-30 20:35:00.955 +0200>,<WUR\bruker>,<RIK1030>,<TOPSPIN 1.3>,
      <created by zg, POWCHK disabled, PULCHK disabled
       configuration hash MD5:
       D1 93 94 B6 6B D6 3B BD 35 EA 0D 0D AE B0 63 FA
       data hash MD5: 16K
       B9 A6 3F B3 E8 66 07 43 2E 3E DC 98 65 11 03 76>)
(   2,<2008-06-30 20:35:07.455 +0200>,<WUR\bruker>,<RIK1030>,<TOPSPIN 1.3>,
      <user comment:
       ICON-NMR User ID: WUR\bruker
       data hash MD5: 16K
       B9 A6 3F B3 E8 66 07 43 2E 3E DC 98 65 11 03 76>)
(   3,<2011-04-15 14:52:20.533 +0200>,<WUR\bruker>,<RIK1030>,<proc1d>,<TOPSPIN 2.1>,
      <convdta from       1 "NMR_polar_Ctrol_p7.2D" "Ainhoa_raw_data" "P:\NMR-data"
       data hash MD5: 16244
       58 2E BC BA BA 5D E7 F5 E0 21 0A 5A 86 3E 90 A3>)
$$ ##END=
$$ 
$$ $$ hash MD5
$$ $$ 8B 19 47 EC 57 E3 27 C6 6C 52 F7 AE 41 9B 1D C4
##$RELAX= 
##$BRUKER FILE EXP=format.temp
$$ EDIT_PAR COMMAND FILE
$$ 
$$ DI_MODE         LONG
$$ ED_ENTRY        ACQU
$$ ORDER           FILE
$$ 
$$ 
$$ HEADER		"F2 - Acquisition Parameters"
$$ T_NAME		Date_
$$ 		TYPE	R64
$$ 		CLASS	ACQU
$$ 		SUBRANGE 0.0 50000000
$$ 		REL	"Date_=itodate(DATE)"
$$ 		INV_REL	"DATE=datetoi(Date_,DATE)"
$$ 		FORMAT	"%14.0f"
$$ 		TEXT	" "
$$ END
$$ T_NAME		Time
$$ 		TYPE	R32
$$ 		CLASS	ACQU
$$ 		SUBRANGE 0.0 1000000
$$ 		REL	"Time=itotime(DATE)"
$$ 		INV_REL	"DATE=timetoi(Time,DATE)"
$$ 		FORMAT	"%14.2f"
$$ 		TEXT	" "
$$ END
$$ NAME		INSTRUM
$$ 		TEXT	" "
$$ END
$$ NAME		PROBHD
$$ 		FORMAT	"%14.14s"
$$ 		TEXT	" "
$$ END
$$ NAME		PULPROG
$$ 		TEXT	" "
$$ END
$$ NAME		TD
$$ 		TEXT	" "
$$ END
$$ NAME		SOLVENT
$$ 		TEXT	" "
$$ END
$$ NAME		NS
$$ 		TEXT	" "
$$ END
$$ NAME		DS
$$ 		TEXT	" "
$$ END
$$ T_NAME		SWH
$$ 		TYPE	R32
$$ 		CLASS	ACQU
$$ 		SUBRANGE 0.0 1e8
$$ 		REL	"SWH=SW*SFO1"
$$ 		INV_REL "SW=SWH/SFO1"
$$ 		UNIT	"Hz"
$$ 		FORMAT	"%14.3f Hz"
$$ 		TEXT	" "
$$ END
$$ T_NAME          FIDRES
$$                 TYPE    R32
$$                 CLASS   ACQU
$$                 SUBRANGE 0.0 100000
$$                 REL     "FIDRES=SW*SFO1/TD"
$$                 INV_REL "TD = nextpow(SW*SFO1/FIDRES)"
$$ 		UNIT	"Hz"
$$ 		FORMAT	"%14.6f Hz"
$$ 		TEXT	" "
$$ END
$$ T_NAME          AQ
$$ 		TYPE	R32
$$ 		CLASS	ACQU
$$ 		SUBRANGE 0.0 1000
$$ 		REL	"AQ=aqcalc(SW,SFO1,TD,DIGTYP)"
$$ 		INV_REL	"TD=tdcalc(SW,SFO1,1.0e6*AQ,DIGTYP)"
$$ 		UNIT	"sec"
$$ 		FORMAT	"%14.7f sec"
$$ 		TEXT	" "
$$ END
$$ NAME		RG
$$ 		TEXT	" "
$$ END
$$ T_NAME          DW
$$ 		TYPE	R32
$$ 		CLASS	ACQU
$$ 		SUBRANGE 0.0 1000000
$$ 		REL	"DW=1/(2*SW*SFO1)"
$$ 		INV_REL	"SW=1000000/(2*(0.005+DW)*SFO1)"
$$ 		UNIT	"usec"
$$ 		FORMAT	"%14.3lf usec"
$$ 		TEXT	" "
$$ END
$$ NAME		DE
$$ 		FORMAT	"%14.2f usec"
$$ 		TEXT	" "
$$ END
$$ NAME		TE
$$ 		FORMAT	"%14.1f K"
$$ 		TEXT	" "
$$ END
$$ T_NAME		D1
$$ 		TYPE	R32
$$ 		CLASS	ACQU
$$ 		SUBRANGE 0.0 1e38
$$ 		REL	"D1=D[1]"
$$ 		INV_REL	"D[1]=D1"
$$ 		UNIT	"sec"
$$ 		FORMAT	"%14.8f sec"
$$ 		TEXT	" "
$$ END
$$ T_NAME		d12
$$ 		TYPE	R32
$$ 		SUBRANGE 0.0 1e8
$$ 		CLASS	ACQU
$$ 		REL	"d12=20u"
$$ 		INV_REL	"D[0]=d12"
$$ 		UNIT	"sec"
$$ 		TEXT	" "
$$ 		FORMAT	"%14.8f sec"
$$ 		NONEDIT
$$ END
$$ NAME		TD0
$$ 		TEXT	" "
$$ END
$$ HEADER		"======== CHANNEL f1 ========"
$$ NAME		NUC1
$$ 		NONEDIT
$$ 		TEXT	" "
$$ END
$$ T_NAME		P1
$$ 		TYPE	R32
$$ 		CLASS	ACQU
$$ 		SUBRANGE 0.0 1.0e10
$$ 		REL	"P1=P[1]"
$$ 		INV_REL	"P[1]=P1"
$$ 		UNIT	"usec"
$$ 		FORMAT	"%14.2f usec"
$$ 		TEXT	" "
$$ END
$$ T_NAME		PL1
$$ 		TYPE	R32
$$ 		CLASS	ACQU
$$ 		SUBRANGE -6.0 1e38
$$ 		REL	"PL1=PL[1]"
$$ 		INV_REL	"PL[1]=PL1"
$$ 		UNIT	"dB"
$$ 		FORMAT	"%14.2f dB"
$$ 		TEXT	" "
$$ END
$$ T_NAME		PL9
$$ 		TYPE	R32
$$ 		CLASS	ACQU
$$ 		SUBRANGE -6.0 1e38
$$ 		REL	"PL9=PL[9]"
$$ 		INV_REL	"PL[9]=PL9"
$$ 		UNIT	"dB"
$$ 		FORMAT	"%14.2f dB"
$$ 		TEXT	" "
$$ END
$$ NAME		SFO1
$$ 		FORMAT	"%14.7f MHz"
$$ 		TEXT	" "
$$ END
##$RELAX= 
##$BRUKER FILE EXP=scon
$$ ##TITLE= Parameter file, TOPSPIN		Version 1.3
$$ ##JCAMPDX= 5.0
$$ ##DATATYPE= Parameter Values
$$ ##ORIGIN= Bruker BioSpin GmbH
$$ ##OWNER= bruker
$$ $$ 2008-06-30 19:31:55.941 +0200  WUR\bruker@RIK1030
$$ $$ D:\NMRautomation/data/WUR-bruker/nmr/AR190608.2D/1/scon
$$ ##$BLKPA= (0..15)
3 3 3 3 3 3 3 3 3 3 3 3 3 3 3 3 
$$ ##$BLKTR= (0..15)
3 3 3 3 3 3 3 3 3 3 3 3 3 3 3 3 
$$ ##$DE1= 2
$$ ##$DE2= 2
$$ ##$DEADC= 4
$$ ##$DEPA= 2
$$ ##$DERX= 3
$$ ##$PHASP4= (0..15)
0.5 0.5 0.5 0.5 0.5 0.5 0.5 0.5 0.5 0.5 0.5 0.5 0.5 0.5 0.5 0.5 
$$ ##$PHASPR= (0..15)
3 3 3 3 3 3 3 3 3 3 3 3 3 3 3 3 
$$ ##$SHAPPR= (0..15)
1.6 1.6 1.6 1.6 1.6 1.6 1.6 1.6 1.6 1.6 1.6 1.6 1.6 1.6 1.6 1.6 
$$ ##END=
##$RELAX= 
##$BRUKER FILE EXP=prosol_History
$$ #*******************************************************************
$$ #
$$ # $Source: /sc/CvsTree/sc/gen/src/prg/scripts/tix/prosol/lib/lists/default,v $
$$ #
$$ # Copyright (c) 1999
$$ # BRUKER ANALYTIK GMBH
$$ # D-76287 Rheinstetten, Germany
$$ #
$$ # All Rights Reserved
$$ #
$$ #
$$ # $Id: default,v 1.11.6.4 2006/06/09 10:27:10 ber Exp $
$$ #
$$ #*******************************************************************
$$ #../conf/instr/spect/prosol/relations/default
$$ #avance-version (05/10/24)
$$ #
$$ #pulses
$$ #
$$ P[0]=P90[F1];				#  90 deg pulse F1
$$ P[1]=P90[F1];				#  90 deg pulse F1
$$ P[2]=P90[F1]*2;				# 180 deg pulse F1
$$ P[3]=P90[F2];				#  90 deg pulse F2
$$ P[4]=P90[F2]*2;				# 180 deg pulse F2
$$ P[5]=PTOC[F1]*0.66;			#  60 deg pulse F1, TOCSY 
$$ P[6]=PTOC[F1];				#  90 deg pulse F1, TOCSY
$$ P[7]=PTOC[F1]*2;			# 180 deg pulse F1, TOCSY
$$ P[8]=PSH3[F1];                          #  90 deg selective F1, WET
$$ P[9]=PTOC[F2];				#  90 deg pulse F2, TOCSY
$$ P[10]=PTOC[F2]*2;			# 180 deg pulse F2, TOCSY
$$ P[11]=PSH1[F1];				#  90 deg selective F1
$$ P[12]=PSH2[F1];				# 180 deg selective F1
$$ #
$$ P[14]=PSH3[F2];				# 180 deg inversion, adiabatic
$$ P[15]=TROE[F1];				# cw pulse F1, ROESY
$$ P[18]=PSH7[F1];				# off-resonance presat F1
$$ P[21]=P90[F3];				#  90 deg pulse F3
$$ P[22]=P90[F3]*2;			# 180 deg pulse F3
$$ P[23]=P90[F4];				#  90 deg pulse F4
$$ P[24]=PSH2[F2];				# 180 deg refocussing, adiabatic
$$ P[25]=PROE[F1]*2;			# 180 deg pulse, Shaka ROESY
$$ P[27]=P90[F1];				#  90 deg pulse F1, WATERGATE
$$ #
$$ P[29]=PSH8[F1];                         # flip back pulse
$$ P[31]=PSH15[F2];                        # 180 deg adiabatic, F2, 13C x-filter
$$ P[32]=PSH16[F1];                        # 180 deg adiabatic, F1, z-spoil
$$ #P[33]=PSH[F1];                         #  90 deg, F1, hadamard
$$ #P[34]=PSH[F1];                         # 180 deg, F1, hadamard
$$ #P[35]=PSH[F2];                         #  90 deg, F2, hadamard
$$ #P[36]=PSH[F2];                         # 180 deg, F2, hadamard
$$ #P[37]=PSH[F3];                         #  90 deg, F3, hadamard
$$ #P[38]=PSH[F3];                         # 180 deg, F3, hadamard
$$ #
$$ P[63]=PSH11[F2];                        # 180 deg adiabatic decoupling, F2, 13C
$$ #
$$ #decoupling pulses
$$ #
$$ PCPD[1]=PCPDP[F1];			# 90 deg pulse F1, dec.
$$ PCPD[2]=PCPDP[F2];			# 90 deg pulse F2, dec.
$$ PCPD[3]=PCPDP[F3];			# 90 deg pulse F3, dec.
$$ #
$$ #power levels
$$ #
$$ PL[1]=PL90[F1];				# high power, F1
$$ PL[2]=PL90[F2];				# high power, F2
$$ PL[3]=PL90[F3];				# high power, F3
$$ PL[4]=PL90[F4];				# high power, F4
$$ PL[9]=PLCW[F1];				# presat power, F1
$$ PL[10]=PLTOC[F1];			# TOCSY power, F1
$$ PL[11]=PLROE[F1];			# ROESY power, F1
$$ PL[12]=PLCPDP[F2];			# dec. power, F2
$$ PL[13]=PLCPD2[F2];			# dec. power 2, F2
$$ PL[14]=PLNOE[F2];			# low power cw, F2
$$ PL[15]=PLTOC[F2];			# TOCSY power, F2
$$ PL[16]=PLCPDP[F3];			# dec. power, F3
$$ PL[18]=PL90[F1];			# WATERGATE power, F1
$$ PL[19]=PLCPDP[F1];			# dec. power, F1
$$ PL[21]=PLCW[F2];			# 
$$ PL[23]=PLTOC[F3];			# TOCSY power, F3
$$ PL[24]=PLHD[F2];			# HD decoupling, F2
$$ PL[25]=PLSH8U[F2];			# Eretic, F2
$$ PL[27]=PLROE[F1];			# Shaka Spinlock
$$ PL[30]=PLCPDP[F2];			# dec. power, F2, 13C (=pl12)
$$ PL[31]=PLUSER2[F2];			# dec. power, F2, 13C, cw bilev
$$ #
$$ #shapes
$$ #
$$ SP[1]=PLSH1[F1];			#  90 deg selective F1
$$ SP[2]=PLSH2[F1];			# 180 deg selective F1
$$ SP[3]=PLSH3[F2];			# adiabatic 180 deg, F2, inversion
$$ SP[6]=PLSH7[F1];			# off-resonance presat F1
$$ SP[7]=PLSH2[F2];			# adiabatic 180 deg, F2, refocussing
$$ SP[11]=PLSH8[F1];                       # flip-back pulse, F1, H
$$ SP[14]=PLSH12[F2];			# adiab. bilev dec., F2, 13C
$$ SP[18]=PLSH15[F2];                      # adiabatic 180 deg, F2, 13C, x-filter
$$ SP[19]=PLSH3[F1] +0.87;                 #  90 deg, F1, wet
$$ SP[20]=PLSH3[F1] -1.04;                 #  90 deg, F1, wet
$$ SP[21]=PLSH3[F1] +2.27;                 #  90 deg, F1, wet
$$ SP[22]=PLSH3[F1] -5.05;                 #  90 deg, F1, wet
$$ #SP[23]=PLSH[F1];                       #  90 deg, F1, hadamard
$$ #SP[24]=PLSH[F1];                       # 180 deg, F1, hadamard
$$ #SP[25]=PLSH[F2];                       #  90 deg, F2, hadamard
$$ #SP[26]=PLSH[F2];                       # 180 deg, F2, hadamard
$$ #SP[27]=PLSH[F3];                       #  90 deg, F3, hadamard
$$ #SP[28]=PLSH[F3];                       # 180 deg, F3, hadamard
$$ SP[29]=PLSH16[F1];                      # adiabatic 180 deg, F1, z-spoil
$$ SP[31]=PLSH11[F2];			# adiab. dec., F2, 13C
$$ #
$$ SPNAM1=PNSH1[F1];			#
$$ SPNAM2=PNSH2[F1];			#
$$ SPNAM3=PNSH3[F2];			#
$$ SPNAM6=PNSH7[F1];			#
$$ SPNAM7=PNSH2[F2];			#
$$ SPNAM11=PNSH8[F1];                      #
$$ SPNAM14=PNSH12[F2];			#
$$ SPNAM15=PNSH8U[F2];			# Eretic, F2
$$ SPNAM18=PNSH15[F2];			#
$$ SPNAM19=PNSH3[F1];			#
$$ SPNAM20=PNSH3[F1];			#
$$ SPNAM21=PNSH3[F1];			#
$$ SPNAM22=PNSH3[F1];			#
$$ #SPNAM23=PNSH[];                        #
$$ #SPNAM24=PNSH[];                        #
$$ #SPNAM25=PNSH[];                        #
$$ #SPNAM26=PNSH[];                        #
$$ #SPNAM27=PNSH[];                        #
$$ #SPNAM28=PNSH[];                        #
$$ SPNAM29=PNSH16[F1];                     #
$$ SPNAM31=PNSH11[F2];			#
$$ #
$$ SPOAL[1]=PASH1[F1];			#
$$ SPOAL[2]=PASH2[F1];			#
$$ SPOAL[3]=PASH3[F2];			#
$$ SPOAL[6]=PASH7[F1];			#
$$ SPOAL[7]=PASH2[F2];			#
$$ SPOAL[11]=PASH8[F1];
$$ SPOAL[14]=PASH12[F2];			#
$$ SPOAL[18]=PASH15[F2];			#
$$ SPOAL[19]=PASH3[F1];			#
$$ SPOAL[20]=PASH3[F1];			#
$$ SPOAL[21]=PASH3[F1];			#
$$ SPOAL[22]=PASH3[F1];			#
$$ #SPOAL[23]=PASH[];			#
$$ #SPOAL[24]=PASH[];			#
$$ #SPOAL[25]=PASH[];			#
$$ #SPOAL[26]=PASH[];			#
$$ #SPOAL[27]=PASH[];			#
$$ #SPOAL[28]=PASH[];			#
$$ SPOAL[29]=PASH16[F1];                   #
$$ SPOAL[31]=PASH11[F2];			#
$$ #
$$ #global
$$ #
$$ D[9]=TTOC[F1];				#
$$ D[16]=D_grad;				#
$$ P[16]=P_grad1;				#
$$ P[17]=P_mlev;				#
$$ P[19]=P_grad2;				#
$$ P[20]=P_mlev;				#
$$ P[28]=P_hsqc;				#
$$ #
##$RELAX= 
##$BRUKER FILE EXP=pulseprogram
$$ # 1 "C:/Bruker/TOPSPIN/exp/stan/nmr/lists/pp/zgpr"
$$ ;zgpr
$$ ;avance-version (06/11/09)
$$ ;1D sequence with f1 presaturation
$$ ;
$$ ;$CLASS=HighRes
$$ ;$DIM=1D
$$ ;$TYPE=
$$ ;$SUBTYPE=
$$ ;$COMMENT=
$$ 
$$ 
$$ # 1 "C:/Bruker/TOPSPIN/exp/stan/nmr/lists/pp/Avance.incl" 1
$$ ;Avance2.incl
$$ ;   for 1
$$ ;
$$ ;avance-version (07/01/22)
$$ ;
$$ ;$CLASS=HighRes Incl
$$ ;$COMMENT=
$$ 
$$ 
$$ 
$$ 
$$ 
$$ 
$$ 
$$ 
$$ 
$$ 
$$ 
$$ 
$$ 
$$ 
$$ 
$$ 
$$ 
$$ 
$$ 
$$ 
$$ 
$$ 
$$ 
$$ 
$$ 
$$ 
$$ 
$$ 
$$ 
$$ 
$$ 
$$ 
$$ 
$$ 
$$ 
$$ 
$$ 
$$ 
$$ 
$$ 
$$ 
$$ 
$$ 
$$ 
$$ 
$$ 
$$ 
$$ 
$$ 
$$ 
$$ 
$$ 
$$ 
$$ 
$$ 
$$ 
$$ 
$$ 
$$ 
$$ 
$$ 
$$ 
$$ 
$$ 
$$ 
$$ 
$$ 
$$ 
$$ 
$$ 
$$ 
$$ 
$$ 
$$ 
$$ 
$$ 
$$ 
$$ 
$$ 
$$ 
$$ 
$$ 
$$ 
$$ 
$$ 
$$ 
$$ 
$$ 
$$ 
$$ 
$$ 
$$ 
$$ 
$$ 
$$ 
$$ 
$$ 
$$ 
$$ 
$$ 
$$ 
$$ 
$$ 
$$ 
$$ 
$$ 
$$ 
$$ 
$$ 
$$ 
$$ 
$$ 
$$ 
$$ 
$$ 
$$ 
$$ 
$$ 
$$ 
$$ 
$$ 
$$ 
$$ 
$$ 
$$ 
$$ 
$$ 
$$ 
$$ 
$$ 
$$ 
$$ 
$$ 
$$ ;$Id: Avance2.incl,v 1.10.6.7 2007/01/22 13:54:46 ber Exp $
$$ # 12 "C:/Bruker/TOPSPIN/exp/stan/nmr/lists/pp/zgpr" 2
$$ 
$$ 
$$ 
$$ "d12=20u"
$$ 
$$ 
$$ "acqt0=-p1*2/3.1416"
$$ 
$$ 
$$ # 1 "mc_line 21 file C:/Bruker/TOPSPIN/exp/stan/nmr/lists/pp/zgpr expanding definition part of mc command before ze"
$$ define delay MCWRK
$$ define delay MCREST
$$ "MCWRK = 0.500000*30m"
$$ "MCREST = 30m - 30m"
$$ # 21 "C:/Bruker/TOPSPIN/exp/stan/nmr/lists/pp/zgpr"
$$ 1 ze
$$ # 1 "mc_line 21 file C:/Bruker/TOPSPIN/exp/stan/nmr/lists/pp/zgpr expanding definition of mc command after ze"
$$ # 22 "C:/Bruker/TOPSPIN/exp/stan/nmr/lists/pp/zgpr"
$$ # 1 "mc_line 22 file C:/Bruker/TOPSPIN/exp/stan/nmr/lists/pp/zgpr expanding start label for mc command"
$$ 2 MCWRK  * 2
$$ LBLF0, MCREST
$$ # 23 "C:/Bruker/TOPSPIN/exp/stan/nmr/lists/pp/zgpr"
$$   d12 pl9:f1
$$   d1 cw:f1 ph29
$$   4u do:f1
$$   d12 pl1:f1
$$   p1 ph1
$$   go=2 ph31
$$ # 1 "mc_line 29 file C:/Bruker/TOPSPIN/exp/stan/nmr/lists/pp/zgpr expanding mc command in line"
$$   MCWRK wr #0
$$   MCWRK zd 
$$   lo to LBLF0 times td0
$$ 
$$ # 30 "C:/Bruker/TOPSPIN/exp/stan/nmr/lists/pp/zgpr"
$$ exit
$$ 
$$ 
$$ ph1=0 2 2 0 1 3 3 1
$$ ph29=0
$$ ph31=0 2 2 0 1 3 3 1
$$ 
$$ 
$$ ;pl1 : f1 channel - power level for pulse (default)
$$ ;pl9 : f1 channel - power level for presaturation
$$ ;p1 : f1 channel -  90 degree high power pulse
$$ ;d1 : relaxation delay; 1-5 * T1
$$ ;d12: delay for power switching                      [20 usec]
$$ ;NS: 1 * n, total number of scans: NS * TD0
$$ 
$$ 
$$ 
$$ ;$Id: zgpr,v 1.7.10.2 2006/11/10 11:04:15 ber Exp $
##$RELAX= 
##$BRUKER FILE EXP=uxnmr.par
$$ ##TITLE= Parameter file, TOPSPIN		Version 1.3
$$ ##JCAMPDX= 5.0
$$ ##DATATYPE= Parameter Values
$$ ##ORIGIN= Bruker BioSpin GmbH
$$ ##OWNER= Administrator
$$ $$ 2008-03-03 09:42:28.895 +0100  WUR\bruker@RIK1030
$$ $$ C:/Bruker/TOPSPIN/conf/instr/avance400/uxnmr.par
$$ ##$ACB= 0
$$ ##$ACBTAT= (0..15)
0 88 72 0 0 0 0 0 0 0 0 0 0 0 0 0 
$$ ##$ACBTBA= (0..15)
0 0 0 0 0 0 0 0 0 0 0 0 0 0 0 0 
$$ ##$ACBTCTL= (0..15)
0 0 0 0 0 0 0 0 0 0 0 0 0 0 0 0 
$$ ##$ACBTDI= (0..15)
0 102 102 0 0 0 0 0 0 0 0 0 0 0 0 0 
$$ ##$ACBTDM= (0..15)
0 10 10 0 0 0 0 0 0 0 0 0 0 0 0 0 
$$ ##$ACBTFHI= (0..15)
0 400 400 0 0 0 0 0 0 0 0 0 0 0 0 0 
$$ ##$ACBTFL= (0..15)
0 73 74 0 0 0 0 0 0 0 0 0 0 0 0 0 
$$ ##$ACBTFLO= (0..15)
0 14 14 0 0 0 0 0 0 0 0 0 0 0 0 0 
$$ ##$ACBTOUT= (0..15)
0 1 2 0 0 0 0 0 0 0 0 0 0 0 0 0 
$$ ##$ACBTPO= (0..15)
0 150000 60000 0 0 0 0 0 0 0 0 0 0 0 0 0 
$$ ##$ACBTPW= (0..15)
0 10 10 0 0 0 0 0 0 0 0 0 0 0 0 0 
$$ ##$ACBTSB= (0..15)
0 0 0 0 0 0 0 0 0 0 0 0 0 0 0 0 
$$ ##$ACBTY= <no>
$$ ##$AQSBDHW= (0..31)
255 255 1 4 4 255 255 255 0 0 255 255 255 255 255 255 255 255 255 0 255 
255 255 255 255 255 255 255 255 255 255 255 
$$ ##$AQSBDID= (0..31)
255 255 88 83 83 255 255 255 65 67 255 255 255 255 255 255 255 255 255 
66 255 255 255 255 255 255 255 255 255 255 255 255 
$$ ##$AQSBDNO= (0..31)
255 255 1 1 2 255 255 255 1 1 255 255 255 255 255 255 255 255 255 1 255 
255 255 255 255 255 255 255 255 255 255 255 
$$ ##$AQSBDTY= (0..31)
255 255 3 16 16 255 255 255 5 9 255 255 255 255 255 255 255 255 255 7 
255 255 255 255 255 255 255 255 255 255 255 255 
$$ ##$AQSBUAD= (0..31)
255 255 52 36 37 255 255 255 54 26 255 255 255 255 255 255 255 255 255 
32 255 255 255 255 255 255 255 255 255 255 255 255 
$$ ##$AQSECL= (0..31)
255 255 2 3 3 255 255 255 5 2 255 255 255 255 255 255 255 255 255 255 
255 255 255 255 255 255 255 255 255 255 255 255 
$$ ##$AQSECLS= (0..31)
255 255 3 2 2 255 255 255 0 0 255 255 255 255 255 255 255 255 255 255 
255 255 255 255 255 255 255 255 255 255 255 255 
$$ ##$ATT19F= (0..1)
0 0 
$$ ##$ATT1H= (0..1)
0 0 
$$ ##$ATT3H= (0..1)
0 0 
$$ ##$ATTX= (0..1)
0 0 
$$ ##$ATTY= (0..1)
0 0 
$$ ##$ATTZ= (0..1)
0 0 
$$ ##$BACSAIR= no
$$ ##$BACSCAP= 60
$$ ##$BACSDEL= 10
$$ ##$BACSFCM= no
$$ ##$BACSOPT= <>
$$ ##$BACSTY= <tty08>
$$ ##$BARPTY= <no>
$$ ##$BFREQ= 400.13
$$ ##$BIRDS= yes
$$ ##$BMPC= 0
$$ ##$BMPCTY= <no>
$$ ##$BPSUTY= <no>
$$ ##$BSMS= 1
$$ ##$BSMSTY= <tty02>
$$ ##$CFASMOD= (0..7)
1 1 1 1 1 1 1 1 
$$ ##$CFASMUL= (0..7)
1 1 1 1 1 1 1 1 
$$ ##$CNFTXDR= (0..7)
6 6 0 0 0 0 0 0 
$$ ##$COMDIG2= 0
$$ ##$CPDBTY= <no>
$$ ##$CRCOTY= <no>
$$ ##$DATSTAT= no
$$ ##$DIGI140= (0..7)
0 0 0 0 0 0 0 0 
$$ ##$DIGIB12= (0..7)
0 0 0 0 0 0 0 0 
$$ ##$DIGIB16= (0..7)
0 0 0 0 0 0 0 0 
$$ ##$DIGIFA= (0..7)
0 0 0 0 0 0 0 0 
$$ ##$DIGIHA= (0..7)
0 0 0 0 0 0 0 0 
$$ ##$DIGIHAF= (0..7)
0 0 0 0 0 0 0 0 
$$ ##$DIGIHRD= (0..7)
0 0 0 0 0 0 0 0 
$$ ##$DIGIIA= (0..7)
0 0 0 0 0 0 0 0 
$$ ##$DIGIO16= (0..7)
0 0 0 0 0 0 0 0 
$$ ##$DIGISA= (0..7)
1 0 0 0 0 0 0 0 
$$ ##$DIGISAF= (0..7)
0 0 0 0 0 0 0 0 
$$ ##$DIGISL= (0..7)
0 0 0 0 0 0 0 0 
$$ ##$DIGITYI= (0..7)
0 0 0 0 0 0 0 0 
$$ ##$DIGITYP= (0..7)
0 0 0 0 0 0 0 0 
$$ ##$DIGITZ= 0
$$ ##$DRU= no
$$ ##$FCUMEM= (0..7)
2093056 2093056 0 0 0 0 0 0 
$$ ##$FCUPAL= (0..7)
260 260 0 0 0 0 0 0 
$$ ##$FQMIX= 0
$$ ##$FUNCMOD= <>
$$ ##$GCUTYPE= 2
$$ ##$GTUTY= <no>
$$ ##$HFAC= 3
$$ ##$HPCU= 0
$$ ##$HPCUTY= <no>
$$ ##$HPTXLP= (0..3)
-1 -1 -1 -1 
$$ ##$HPTXPI= (0..3)
0 0 0 0 
$$ ##$HPTXPO= (0..3)
0 0 0 0 
$$ ##$HPTXTY= (0..3)
0 0 0 0 
$$ ##$IF451= 0
$$ ##$IFREQ= 1
$$ ##$INTFPR= 0
$$ ##$IPSO= no
$$ ##$LOCKTY= <tty03>
$$ ##$LOCSWID= 0
$$ ##$M2FAC= 0
$$ ##$MASTY= <no>
$$ ##$MEMPRM= 0
$$ ##$MHFAC= 0
$$ ##$MXFAC= 0
$$ ##$NAMPD1= <2H>
$$ ##$NAMPD10= <>
$$ ##$NAMPD11= <>
$$ ##$NAMPD12= <>
$$ ##$NAMPD13= <>
$$ ##$NAMPD14= <>
$$ ##$NAMPD15= <>
$$ ##$NAMPD16= <>
$$ ##$NAMPD2= <X-BB19F_2HS>
$$ ##$NAMPD3= <1H>
$$ ##$NAMPD4= <>
$$ ##$NAMPD5= <>
$$ ##$NAMPD6= <>
$$ ##$NAMPD7= <>
$$ ##$NAMPD8= <>
$$ ##$NAMPD9= <>
$$ ##$NFCU= 2
$$ ##$NMRCH= 0
$$ ##$NMRMEM= 0
$$ ##$NRCU= 1
$$ ##$NROUT= 1
$$ ##$PAMPF1= (0..15)
75 99 67 27 0 0 0 12 117 46 8 118 1 0 0 0 
$$ ##$PAMPF2= (0..15)
0 0 0 0 0 0 0 0 0 0 0 0 0 0 0 0 
$$ ##$PAMPF3= (0..15)
0 0 0 0 0 0 0 0 0 0 0 0 0 0 0 0 
$$ ##$PAMPF4= (0..15)
0 0 0 0 0 0 0 0 0 0 0 0 0 0 0 0 
$$ ##$PAMPF5= (0..15)
0 0 0 0 0 0 0 0 0 0 0 0 0 0 0 0 
$$ ##$PAMPF6= (0..15)
0 0 0 0 0 0 0 0 0 0 0 0 0 0 0 0 
$$ ##$PAMPF7= (0..15)
0 0 0 0 0 0 0 0 0 0 0 0 0 0 0 0 
$$ ##$PAMPF8= (0..15)
0 0 0 0 0 0 0 0 0 0 0 0 0 0 0 0 
$$ ##$PH4= 0
$$ ##$PHF4TY= <no>
$$ ##$POWCHK= no
$$ ##$PRAMD1= (0..7)
0 1048576 0 0 0 1048576 0 0 
$$ ##$PRAMD10= (0..7)
0 0 0 0 0 0 0 0 
$$ ##$PRAMD11= (0..7)
0 0 0 0 0 0 0 0 
$$ ##$PRAMD12= (0..7)
0 0 0 0 0 0 0 0 
$$ ##$PRAMD13= (0..7)
0 0 0 0 0 0 0 0 
$$ ##$PRAMD14= (0..7)
0 0 0 0 0 0 0 0 
$$ ##$PRAMD15= (0..7)
0 0 0 0 0 0 0 0 
$$ ##$PRAMD16= (0..7)
0 0 0 0 0 0 0 0 
$$ ##$PRAMD17= (0..7)
0 0 0 0 0 0 0 0 
$$ ##$PRAMD18= (0..7)
0 0 0 0 0 0 0 0 
$$ ##$PRAMD19= (0..7)
0 0 0 0 0 0 0 0 
$$ ##$PRAMD2= (0..7)
2147483644 2146435071 2147483647 134217727 2147483644 2146435071 2147483647 
134217727 
$$ ##$PRAMD20= (0..7)
0 0 0 0 0 0 0 0 
$$ ##$PRAMD21= (0..7)
0 0 0 0 0 0 0 0 
$$ ##$PRAMD3= (0..7)
2 0 0 0 2 0 0 0 
$$ ##$PRAMD4= (0..7)
2147483644 2146435071 2147483647 134217727 2147483644 2146435071 2147483647 
134217727 
$$ ##$PRAMD5= (0..7)
0 0 0 0 0 0 0 0 
$$ ##$PRAMD6= (0..7)
0 0 0 0 0 0 0 0 
$$ ##$PRAMD7= (0..7)
0 0 0 0 0 0 0 0 
$$ ##$PRAMD8= (0..7)
0 0 0 0 0 0 0 0 
$$ ##$PRAMD9= (0..7)
0 0 0 0 0 0 0 0 
$$ ##$PRAMLED= (0..1)
15 15 
$$ ##$PRAMP1= <tty01>
$$ ##$PRAMP2= <no>
$$ ##$PRAMP3= <no>
$$ ##$PRAMP4= <no>
$$ ##$PRAMP5= <no>
$$ ##$PRAMP6= <no>
$$ ##$PRAMP7= <no>
$$ ##$PRAMP8= <no>
$$ ##$PRAMPTP= 0
$$ ##$PREPTY= <no>
$$ ##$PRESHLD= 0
$$ ##$PTS160= -1
$$ ##$PTSA2X= (0..7)
0 0 0 0 0 0 0 0 
$$ ##$PTSF2X= (0..7)
0 0 0 0 0 0 0 0 
$$ ##$PTSFMX= (0..7)
429.9 429.9 0 0 0 0 0 0 
$$ ##$PULCHK= no
$$ ##$RCUCDS= (0..7)
8388608 0 0 0 0 0 0 0 
$$ ##$RCUCFS= (0..7)
4096 0 0 0 0 0 0 0 
$$ ##$RCUCSS= (0..7)
1048576 0 0 0 0 0 0 0 
$$ ##$RCUI2C1= (0..7)
78 0 0 0 0 0 0 0 
$$ ##$RCUI2C2= (0..7)
0 0 0 0 0 0 0 0 
$$ ##$RCUI2C3= (0..7)
0 0 0 0 0 0 0 0 
$$ ##$RCUI2C4= (0..7)
0 0 0 0 0 0 0 0 
$$ ##$RCUI2C5= (0..7)
0 0 0 0 0 0 0 0 
$$ ##$RCUI2C6= (0..7)
0 0 0 0 0 0 0 0 
$$ ##$RCUI2C7= (0..7)
0 0 0 0 0 0 0 0 
$$ ##$RCUI2C8= (0..7)
0 0 0 0 0 0 0 0 
$$ ##$RDCU= 0
$$ ##$RGTYPE= (0..7)
5 0 0 0 0 0 0 0 
$$ ##$RG_max= (0..7)
46341 0 0 0 0 0 0 0 
$$ ##$RG_min= (0..7)
1 0 0 0 0 0 0 0 
$$ ##$RG_tab1= (0..255)
1 1.1 1.3 1.4 1.6 1.8 2 2.2 2.5 2.8 3.2 3.6 4 4.5 5 5.7 6.3 7.1 8 9 10.1 
11.3 12.7 14.3 16 18 20.2 22.6 25.4 28.5 32 35.9 40.3 45.3 50.8 57 64 
71.8 80.6 90.5 101.6 114 128 143.7 161.3 181 203.2 228.1 256 287.4 322.5 
362 406.4 456.1 512 574.7 645.1 724.1 812.7 912.3 1024 1149.4 1290.2 1448.2 
1625.5 1824.6 2048 2298.8 2580.3 2896.3 3251 3649.1 4096 4597.6 5160.6 
5792.6 6502 7298.2 8192 9195.2 10321.3 11585.2 13004 14596.5 16384 18390.4 
20642.5 23170.5 26008 29193 32768 36780.8 41285.1 46341 -1 -1 -1 -1 -1 
-1 -1 -1 -1 -1 -1 -1 -1 -1 -1 -1 -1 -1 -1 -1 -1 -1 -1 -1 -1 -1 -1 -1 -1 
-1 -1 -1 -1 -1 -1 -1 -1 -1 -1 -1 -1 -1 -1 -1 -1 -1 -1 -1 -1 -1 -1 -1 -1 
-1 -1 -1 -1 -1 -1 -1 -1 -1 -1 -1 -1 -1 -1 -1 -1 -1 -1 -1 -1 -1 -1 -1 -1 
-1 -1 -1 -1 -1 -1 -1 -1 -1 -1 -1 -1 -1 -1 -1 -1 -1 -1 -1 -1 -1 -1 -1 -1 
-1 -1 -1 -1 -1 -1 -1 -1 -1 -1 -1 -1 -1 -1 -1 -1 -1 -1 -1 -1 -1 -1 -1 -1 
-1 -1 -1 -1 -1 -1 -1 -1 -1 -1 -1 -1 -1 -1 -1 -1 -1 -1 -1 -1 -1 -1 -1 -1 
-1 -1 -1 -1 -1 -1 -1 -1 -1 -1 -1 -1 -1 
$$ ##$RG_tab2= (0..255)
-1 -1 -1 -1 -1 -1 -1 -1 -1 -1 -1 -1 -1 -1 -1 -1 -1 -1 -1 -1 -1 -1 -1 -1 
-1 -1 -1 -1 -1 -1 -1 -1 -1 -1 -1 -1 -1 -1 -1 -1 -1 -1 -1 -1 -1 -1 -1 -1 
-1 -1 -1 -1 -1 -1 -1 -1 -1 -1 -1 -1 -1 -1 -1 -1 -1 -1 -1 -1 -1 -1 -1 -1 
-1 -1 -1 -1 -1 -1 -1 -1 -1 -1 -1 -1 -1 -1 -1 -1 -1 -1 -1 -1 -1 -1 -1 -1 
-1 -1 -1 -1 -1 -1 -1 -1 -1 -1 -1 -1 -1 -1 -1 -1 -1 -1 -1 -1 -1 -1 -1 -1 
-1 -1 -1 -1 -1 -1 -1 -1 -1 -1 -1 -1 -1 -1 -1 -1 -1 -1 -1 -1 -1 -1 -1 -1 
-1 -1 -1 -1 -1 -1 -1 -1 -1 -1 -1 -1 -1 -1 -1 -1 -1 -1 -1 -1 -1 -1 -1 -1 
-1 -1 -1 -1 -1 -1 -1 -1 -1 -1 -1 -1 -1 -1 -1 -1 -1 -1 -1 -1 -1 -1 -1 -1 
-1 -1 -1 -1 -1 -1 -1 -1 -1 -1 -1 -1 -1 -1 -1 -1 -1 -1 -1 -1 -1 -1 -1 -1 
-1 -1 -1 -1 -1 -1 -1 -1 -1 -1 -1 -1 -1 -1 -1 -1 -1 -1 -1 -1 -1 -1 -1 -1 
-1 -1 -1 -1 -1 -1 -1 -1 -1 -1 -1 -1 -1 -1 -1 -1 
$$ ##$RG_tab3= (0..255)
-1 -1 -1 -1 -1 -1 -1 -1 -1 -1 -1 -1 -1 -1 -1 -1 -1 -1 -1 -1 -1 -1 -1 -1 
-1 -1 -1 -1 -1 -1 -1 -1 -1 -1 -1 -1 -1 -1 -1 -1 -1 -1 -1 -1 -1 -1 -1 -1 
-1 -1 -1 -1 -1 -1 -1 -1 -1 -1 -1 -1 -1 -1 -1 -1 -1 -1 -1 -1 -1 -1 -1 -1 
-1 -1 -1 -1 -1 -1 -1 -1 -1 -1 -1 -1 -1 -1 -1 -1 -1 -1 -1 -1 -1 -1 -1 -1 
-1 -1 -1 -1 -1 -1 -1 -1 -1 -1 -1 -1 -1 -1 -1 -1 -1 -1 -1 -1 -1 -1 -1 -1 
-1 -1 -1 -1 -1 -1 -1 -1 -1 -1 -1 -1 -1 -1 -1 -1 -1 -1 -1 -1 -1 -1 -1 -1 
-1 -1 -1 -1 -1 -1 -1 -1 -1 -1 -1 -1 -1 -1 -1 -1 -1 -1 -1 -1 -1 -1 -1 -1 
-1 -1 -1 -1 -1 -1 -1 -1 -1 -1 -1 -1 -1 -1 -1 -1 -1 -1 -1 -1 -1 -1 -1 -1 
-1 -1 -1 -1 -1 -1 -1 -1 -1 -1 -1 -1 -1 -1 -1 -1 -1 -1 -1 -1 -1 -1 -1 -1 
-1 -1 -1 -1 -1 -1 -1 -1 -1 -1 -1 -1 -1 -1 -1 -1 -1 -1 -1 -1 -1 -1 -1 -1 
-1 -1 -1 -1 -1 -1 -1 -1 -1 -1 -1 -1 -1 -1 -1 -1 
$$ ##$RG_tab4= (0..255)
-1 -1 -1 -1 -1 -1 -1 -1 -1 -1 -1 -1 -1 -1 -1 -1 -1 -1 -1 -1 -1 -1 -1 -1 
-1 -1 -1 -1 -1 -1 -1 -1 -1 -1 -1 -1 -1 -1 -1 -1 -1 -1 -1 -1 -1 -1 -1 -1 
-1 -1 -1 -1 -1 -1 -1 -1 -1 -1 -1 -1 -1 -1 -1 -1 -1 -1 -1 -1 -1 -1 -1 -1 
-1 -1 -1 -1 -1 -1 -1 -1 -1 -1 -1 -1 -1 -1 -1 -1 -1 -1 -1 -1 -1 -1 -1 -1 
-1 -1 -1 -1 -1 -1 -1 -1 -1 -1 -1 -1 -1 -1 -1 -1 -1 -1 -1 -1 -1 -1 -1 -1 
-1 -1 -1 -1 -1 -1 -1 -1 -1 -1 -1 -1 -1 -1 -1 -1 -1 -1 -1 -1 -1 -1 -1 -1 
-1 -1 -1 -1 -1 -1 -1 -1 -1 -1 -1 -1 -1 -1 -1 -1 -1 -1 -1 -1 -1 -1 -1 -1 
-1 -1 -1 -1 -1 -1 -1 -1 -1 -1 -1 -1 -1 -1 -1 -1 -1 -1 -1 -1 -1 -1 -1 -1 
-1 -1 -1 -1 -1 -1 -1 -1 -1 -1 -1 -1 -1 -1 -1 -1 -1 -1 -1 -1 -1 -1 -1 -1 
-1 -1 -1 -1 -1 -1 -1 -1 -1 -1 -1 -1 -1 -1 -1 -1 -1 -1 -1 -1 -1 -1 -1 -1 
-1 -1 -1 -1 -1 -1 -1 -1 -1 -1 -1 -1 -1 -1 -1 -1 
$$ ##$RG_tab5= (0..255)
-1 -1 -1 -1 -1 -1 -1 -1 -1 -1 -1 -1 -1 -1 -1 -1 -1 -1 -1 -1 -1 -1 -1 -1 
-1 -1 -1 -1 -1 -1 -1 -1 -1 -1 -1 -1 -1 -1 -1 -1 -1 -1 -1 -1 -1 -1 -1 -1 
-1 -1 -1 -1 -1 -1 -1 -1 -1 -1 -1 -1 -1 -1 -1 -1 -1 -1 -1 -1 -1 -1 -1 -1 
-1 -1 -1 -1 -1 -1 -1 -1 -1 -1 -1 -1 -1 -1 -1 -1 -1 -1 -1 -1 -1 -1 -1 -1 
-1 -1 -1 -1 -1 -1 -1 -1 -1 -1 -1 -1 -1 -1 -1 -1 -1 -1 -1 -1 -1 -1 -1 -1 
-1 -1 -1 -1 -1 -1 -1 -1 -1 -1 -1 -1 -1 -1 -1 -1 -1 -1 -1 -1 -1 -1 -1 -1 
-1 -1 -1 -1 -1 -1 -1 -1 -1 -1 -1 -1 -1 -1 -1 -1 -1 -1 -1 -1 -1 -1 -1 -1 
-1 -1 -1 -1 -1 -1 -1 -1 -1 -1 -1 -1 -1 -1 -1 -1 -1 -1 -1 -1 -1 -1 -1 -1 
-1 -1 -1 -1 -1 -1 -1 -1 -1 -1 -1 -1 -1 -1 -1 -1 -1 -1 -1 -1 -1 -1 -1 -1 
-1 -1 -1 -1 -1 -1 -1 -1 -1 -1 -1 -1 -1 -1 -1 -1 -1 -1 -1 -1 -1 -1 -1 -1 
-1 -1 -1 -1 -1 -1 -1 -1 -1 -1 -1 -1 -1 -1 -1 -1 
$$ ##$RG_tab6= (0..255)
-1 -1 -1 -1 -1 -1 -1 -1 -1 -1 -1 -1 -1 -1 -1 -1 -1 -1 -1 -1 -1 -1 -1 -1 
-1 -1 -1 -1 -1 -1 -1 -1 -1 -1 -1 -1 -1 -1 -1 -1 -1 -1 -1 -1 -1 -1 -1 -1 
-1 -1 -1 -1 -1 -1 -1 -1 -1 -1 -1 -1 -1 -1 -1 -1 -1 -1 -1 -1 -1 -1 -1 -1 
-1 -1 -1 -1 -1 -1 -1 -1 -1 -1 -1 -1 -1 -1 -1 -1 -1 -1 -1 -1 -1 -1 -1 -1 
-1 -1 -1 -1 -1 -1 -1 -1 -1 -1 -1 -1 -1 -1 -1 -1 -1 -1 -1 -1 -1 -1 -1 -1 
-1 -1 -1 -1 -1 -1 -1 -1 -1 -1 -1 -1 -1 -1 -1 -1 -1 -1 -1 -1 -1 -1 -1 -1 
-1 -1 -1 -1 -1 -1 -1 -1 -1 -1 -1 -1 -1 -1 -1 -1 -1 -1 -1 -1 -1 -1 -1 -1 
-1 -1 -1 -1 -1 -1 -1 -1 -1 -1 -1 -1 -1 -1 -1 -1 -1 -1 -1 -1 -1 -1 -1 -1 
-1 -1 -1 -1 -1 -1 -1 -1 -1 -1 -1 -1 -1 -1 -1 -1 -1 -1 -1 -1 -1 -1 -1 -1 
-1 -1 -1 -1 -1 -1 -1 -1 -1 -1 -1 -1 -1 -1 -1 -1 -1 -1 -1 -1 -1 -1 -1 -1 
-1 -1 -1 -1 -1 -1 -1 -1 -1 -1 -1 -1 -1 -1 -1 -1 
$$ ##$RG_tab7= (0..255)
-1 -1 -1 -1 -1 -1 -1 -1 -1 -1 -1 -1 -1 -1 -1 -1 -1 -1 -1 -1 -1 -1 -1 -1 
-1 -1 -1 -1 -1 -1 -1 -1 -1 -1 -1 -1 -1 -1 -1 -1 -1 -1 -1 -1 -1 -1 -1 -1 
-1 -1 -1 -1 -1 -1 -1 -1 -1 -1 -1 -1 -1 -1 -1 -1 -1 -1 -1 -1 -1 -1 -1 -1 
-1 -1 -1 -1 -1 -1 -1 -1 -1 -1 -1 -1 -1 -1 -1 -1 -1 -1 -1 -1 -1 -1 -1 -1 
-1 -1 -1 -1 -1 -1 -1 -1 -1 -1 -1 -1 -1 -1 -1 -1 -1 -1 -1 -1 -1 -1 -1 -1 
-1 -1 -1 -1 -1 -1 -1 -1 -1 -1 -1 -1 -1 -1 -1 -1 -1 -1 -1 -1 -1 -1 -1 -1 
-1 -1 -1 -1 -1 -1 -1 -1 -1 -1 -1 -1 -1 -1 -1 -1 -1 -1 -1 -1 -1 -1 -1 -1 
-1 -1 -1 -1 -1 -1 -1 -1 -1 -1 -1 -1 -1 -1 -1 -1 -1 -1 -1 -1 -1 -1 -1 -1 
-1 -1 -1 -1 -1 -1 -1 -1 -1 -1 -1 -1 -1 -1 -1 -1 -1 -1 -1 -1 -1 -1 -1 -1 
-1 -1 -1 -1 -1 -1 -1 -1 -1 -1 -1 -1 -1 -1 -1 -1 -1 -1 -1 -1 -1 -1 -1 -1 
-1 -1 -1 -1 -1 -1 -1 -1 -1 -1 -1 -1 -1 -1 -1 -1 
$$ ##$RG_tab8= (0..255)
-1 -1 -1 -1 -1 -1 -1 -1 -1 -1 -1 -1 -1 -1 -1 -1 -1 -1 -1 -1 -1 -1 -1 -1 
-1 -1 -1 -1 -1 -1 -1 -1 -1 -1 -1 -1 -1 -1 -1 -1 -1 -1 -1 -1 -1 -1 -1 -1 
-1 -1 -1 -1 -1 -1 -1 -1 -1 -1 -1 -1 -1 -1 -1 -1 -1 -1 -1 -1 -1 -1 -1 -1 
-1 -1 -1 -1 -1 -1 -1 -1 -1 -1 -1 -1 -1 -1 -1 -1 -1 -1 -1 -1 -1 -1 -1 -1 
-1 -1 -1 -1 -1 -1 -1 -1 -1 -1 -1 -1 -1 -1 -1 -1 -1 -1 -1 -1 -1 -1 -1 -1 
-1 -1 -1 -1 -1 -1 -1 -1 -1 -1 -1 -1 -1 -1 -1 -1 -1 -1 -1 -1 -1 -1 -1 -1 
-1 -1 -1 -1 -1 -1 -1 -1 -1 -1 -1 -1 -1 -1 -1 -1 -1 -1 -1 -1 -1 -1 -1 -1 
-1 -1 -1 -1 -1 -1 -1 -1 -1 -1 -1 -1 -1 -1 -1 -1 -1 -1 -1 -1 -1 -1 -1 -1 
-1 -1 -1 -1 -1 -1 -1 -1 -1 -1 -1 -1 -1 -1 -1 -1 -1 -1 -1 -1 -1 -1 -1 -1 
-1 -1 -1 -1 -1 -1 -1 -1 -1 -1 -1 -1 -1 -1 -1 -1 -1 -1 -1 -1 -1 -1 -1 -1 
-1 -1 -1 -1 -1 -1 -1 -1 -1 -1 -1 -1 -1 -1 -1 -1 
$$ ##$ROUTER= 3
$$ ##$RX22TY= <tty10>
$$ ##$SCMTY= <no>
$$ ##$SPECTR= 5
$$ ##$SY2FLAG= 0
$$ ##$TFXNUM= 0
$$ ##$TRIPLO2= 0
$$ ##$VTUTY= <tty05>
$$ ##$WBREFAM= (0..15)
100 100 100 100 100 100 100 100 100 100 100 100 100 100 100 100 
$$ ##$WBREFPH= (0..15)
0 0 0 0 0 0 0 0 0 0 0 0 0 0 0 0 
$$ ##$XFAC= 2
$$ ##END=
##$RELAX= 
$$ Bruker specific parameters
$$ --------------------------
##$DU= <P:\NMR-data>
##$EXPNO= 1
##$NAME= <NMR_polar_Ctrol_p7.2D>
##$PROCNO= 1
##$TYPE= <nmr>
##$USER= <Ainhoa_raw_data>
##$ACQT0= -4.83829889523336
##$AMP= (0..31)
100 100 100 100 100 100 100 100 100 100 100 100 100 100 100 100 100 100
100 100 100 100 100 100 100 100 100 100 100 100 100 100
##$ANAVPT= -1
##$AQSEQ= 0
##$AQ_mod= 3
##$AUNM= <au_zg>
##$AUTOPOS= <2 >
##$BF1= 400.13
##$BF2= 100.612769
##$BF3= 400.13
##$BF4= 400.13
##$BF5= 500.13
##$BF6= 500.13
##$BF7= 500.13
##$BF8= 500.13
##$BYTORDA= 0
##$CFDGTYP= 0
##$CFRGTYP= 5
##$CHEMSTR= <none>
##$CNST= (0..63)
1 1 145 1 1 1 1 1 1 1 1 1 1 1 1 1 1 1 1 1 1 1 1 1 1 1 1 1 1 1 1 1 1 1 1
1 1 1 1 1 1 1 1 1 1 1 1 1 1 1 1 1 1 1 1 1 1 1 1 1 1 1 1 1
##$CPDPRG= <>
##$CPDPRG1= <>
##$CPDPRG2= <>
##$CPDPRG3= <>
##$CPDPRG4= <mlev>
##$CPDPRG5= <mlev>
##$CPDPRG6= <mlev>
##$CPDPRG7= <mlev>
##$CPDPRG8= <mlev>
##$CPDPRGB= <>
##$CPDPRGT= <>
##$D= (0..63)
0 2 0 0 0 0 0 0 0 0.06 0 0 2e-005 0 0 0 0.0002 0 0 0 0 0 0 0 0 0 0 0 0
0 0 0 0 0 0 0 0 0 0 0 0 0 0 0 0 0 0 0 0 0 0 0 0 0 0 0 0 0 0 0 0 0 0 0
##$DATE= 1214850898
##$DBL= (0..7)
120 120 120 120 120 120 120 120
##$DBP= (0..7)
150 150 150 150 150 150 150 150
##$DBP07= 0
##$DBPNAM0= <>
##$DBPNAM1= <>
##$DBPNAM2= <>
##$DBPNAM3= <>
##$DBPNAM4= <>
##$DBPNAM5= <>
##$DBPNAM6= <>
##$DBPNAM7= <>
##$DBPOAL= (0..7)
0.5 0.5 0.5 0.5 0.5 0.5 0.5 0.5
##$DBPOFFS= (0..7)
0 0 0 0 0 0 0 0
##$DE= 6
##$DECBNUC= <off>
##$DECIM= 24
##$DECNUC= <off>
##$DECSTAT= 4
##$DIGMOD= 0
##$DIGTYP= 7
##$DL= (0..7)
0 120 120 120 120 120 120 120
##$DP= (0..7)
150 150 150 150 150 150 150 150
##$DP07= 0
##$DPNAME0= <>
##$DPNAME1= <>
##$DPNAME2= <>
##$DPNAME3= <>
##$DPNAME4= <>
##$DPNAME5= <>
##$DPNAME6= <>
##$DPNAME7= <>
##$DPOAL= (0..7)
0.5 0.5 0.5 0.5 0.5 0.5 0.5 0.5
##$DPOFFS= (0..7)
0 0 0 0 0 0 0 0
##$DQDMODE= 0
##$DR= 18
##$DS= 4
##$DSLIST= <SSSSSSSSSSSSSSS>
##$DSPFIRM= 0
##$DSPFVS= -1
##$DTYPA= 0
##$EXP= <AID_d2o>
##$F1LIST= <111111111111111>
##$F2LIST= <222222222222222>
##$F3LIST= <333333333333333>
##$FCUCHAN= (0..9)
0 2 1 0 0 0 0 0 0 0
##$FL1= 90
##$FL2= 90
##$FL3= 90
##$FL4= 90
##$FOV= 20
##$FQ1LIST= <freqlist>
##$FQ2LIST= <freqlist>
##$FQ3LIST= <freqlist>
##$FQ4LIST= <freqlist>
##$FQ5LIST= <freqlist>
##$FQ6LIST= <freqlist>
##$FQ7LIST= <freqlist>
##$FQ8LIST= <freqlist>
##$FRQLO3= 1882485.02994012
##$FRQLO3N= 0
##$FS= (0..7)
83 83 83 83 83 83 83 83
##$FTLPGN= 0
##$FW= 90000
##$FnMODE= 0
##$FnTYPE= 0
##$GP031= 0
##$GPNAM0= <sine.100>
##$GPNAM1= <sine.100>
##$GPNAM10= <sine.100>
##$GPNAM11= <sine.100>
##$GPNAM12= <sine.100>
##$GPNAM13= <sine.100>
##$GPNAM14= <sine.100>
##$GPNAM15= <sine.100>
##$GPNAM16= <sine.100>
##$GPNAM17= <sine.100>
##$GPNAM18= <sine.100>
##$GPNAM19= <sine.100>
##$GPNAM2= <sine.100>
##$GPNAM20= <sine.100>
##$GPNAM21= <sine.100>
##$GPNAM22= <sine.100>
##$GPNAM23= <sine.100>
##$GPNAM24= <sine.100>
##$GPNAM25= <sine.100>
##$GPNAM26= <sine.100>
##$GPNAM27= <sine.100>
##$GPNAM28= <sine.100>
##$GPNAM29= <sine.100>
##$GPNAM3= <sine.100>
##$GPNAM30= <sine.100>
##$GPNAM31= <sine.100>
##$GPNAM4= <sine.100>
##$GPNAM5= <sine.100>
##$GPNAM6= <sine.100>
##$GPNAM7= <sine.100>
##$GPNAM8= <sine.100>
##$GPNAM9= <sine.100>
##$GPX= (0..31)
0 0 0 0 0 0 0 0 0 0 0 0 0 0 0 0 0 0 0 0 0 0 0 0 0 0 0 0 0 0 0 0
##$GPY= (0..31)
0 0 0 0 0 0 0 0 0 0 0 0 0 0 0 0 0 0 0 0 0 0 0 0 0 0 0 0 0 0 0 0
##$GPZ= (0..31)
0 0 0 0 0 0 0 0 0 0 0 0 0 0 0 0 0 0 0 0 0 0 0 0 0 0 0 0 0 0 0 0
##$GRDPROG= <>
##$GRPDLY= -1
##$HDDUTY= 20
##$HDRATE= 20
##$HGAIN= (0..3)
0 0 0 0
##$HL1= 1
##$HL2= 35
##$HL3= 16
##$HL4= 17
##$HOLDER= 0
##$HPMOD= (0..7)
0 0 0 0 0 0 0 0
##$HPPRGN= 0
##$IN= (0..63)
0.001 0.001 0.001 0.001 0.001 0.001 0.001 0.001 0.001 0.001 0.001 0.001
0.001 0.001 0.001 0.001 0.001 0.001 0.001 0.001 0.001 0.001 0.001 0.001
0.001 0.001 0.001 0.001 0.001 0.001 0.001 0.001 0.001 0.001 0.001 0.001
0.001 0.001 0.001 0.001 0.001 0.001 0.001 0.001 0.001 0.001 0.001 0.001
0.001 0.001 0.001 0.001 0.001 0.001 0.001 0.001 0.001 0.001 0.001 0.001
0.001 0.001 0.001 0.001
##$INF= (0..7)
0 0 0 0 0 0 0 0
##$INP= (0..63)
0 0 0 0 0 0 0 0 0 0 0 0 0 0 0 0 0 0 0 0 0 0 0 0 0 0 0 0 0 0 0 0 0 0 0 0
0 0 0 0 0 0 0 0 0 0 0 0 0 0 0 0 0 0 0 0 0 0 0 0 0 0 0 0
##$INSTRUM= <avance400>
##$L= (0..31)
1 1 1 1 1 1 1 1 1 1 1 1 1 1 1 1 1 1 1 1 1 1 1 1 1 1 1 1 1 1 1 1
##$LFILTER= 200
##$LGAIN= -5
##$LINPSTP= 10
##$LOCKED= yes
##$LOCKFLD= 3193
##$LOCKGN= 97.4000015258789
##$LOCKPOW= -25
##$LOCKPPM= 4.69999980926514
##$LOCNUC= <2H>
##$LOCPHAS= 356
##$LOCSHFT= yes
##$LOCSW= 0
##$LTIME= 0.200000002980232
##$MASR= 4200
##$MASRLST= <masrlst>
##$NBL= 1
##$NC= -2
##$NLOGCH= 1
##$NS= 1024
##$NUC1= <1H>
##$NUC2= <13C>
##$NUC3= <off>
##$NUC4= <off>
##$NUC5= <off>
##$NUC6= <off>
##$NUC7= <off>
##$NUC8= <off>
##$NUCLEI= 0
##$NUCLEUS= <off>
##$O1= 1885.29
##$O2= 4979.85804243228
##$O3= 1900.52349393
##$O4= 1900.52349393
##$O5= 0
##$O6= 0
##$O7= 0
##$O8= 0
##$OBSCHAN= (0..9)
0 0 0 0 0 0 0 0 0 0
##$OVERFLW= 0
##$P= (0..63)
7.6 7.6 15.2 14.9 29.8 16.5 25 50 0 0 0 0 0 0 0 200000 1000 2500 0 600
2500 0 0 0 0 200 0 7.6 1000 0 0 0 0 0 0 0 0 0 0 0 0 0 0 0 0 0 0 0 0 0 0
0 0 0 0 0 0 0 0 0 0 0 0 0
##$PACOIL= (0..15)
0 0 0 0 0 0 0 0 0 0 0 0 0 0 0 0
##$PAPS= 2
##$PARMODE= 0
##$PCPD= (0..9)
100 100 70 100 100 100 100 100 100 100
##$PHCOR= (0..31)
0 0 0 0 0 0 0 0 0 0 0 0 0 0 0 0 0 0 0 0 0 0 0 0 0 0 0 0 0 0 0 0
##$PHLIST= <>
##$PHP= 1
##$PH_ref= 0
##$PL= (0..63)
120 0 -4 120 120 120 120 120 120 80 10.34 22.38 9 120 120 120 120 120 0
120 120 120 120 120 120 120 120 22.38 120 120 9 120 120 120 120 120 120
120 120 120 120 120 120 120 120 120 120 120 120 120 120 120 120 120 120
120 120 120 120 120 120 120 120 120
##$PLSTEP= 0.1
##$PLSTRT= -6
##$POWMOD= 0
##$PQPHASE= 0
##$PQSCALE= 0
##$PR= 1
##$PRECHAN= (0..15)
-1 1 2 -1 -1 -1 -1 -1 -1 -1 -1 -1 -1 -1 -1 -1
##$PRGAIN= 0
##$PROBHD= <5 mm PABBI 1H-BB Z-GRD Z811201/0006
>
##$PROSOL= no
##$PULPROG= <zgpr>
##$PW= 0
##$PYNM= <acqu.py>
##$QNP= 1
##$RD= 0
##$RECCHAN= (0..15)
-1 -1 -1 -1 -1 -1 -1 -1 -1 -1 -1 -1 -1 -1 -1 -1
##$RECPH= 0
##$RECPRE= (0..15)
-1 -1 -1 -1 -1 -1 -1 -1 -1 -1 -1 -1 -1 -1 -1 -1
##$RECPRFX= (0..15)
-1 -1 -1 -1 -1 -1 -1 -1 -1 -1 -1 -1 -1 -1 -1 -1
##$RECSEL= (0..15)
0 0 0 0 0 0 0 0 0 0 0 0 0 0 0 0
##$RG= 362
##$RO= 0
##$ROUTWD1= (0..23)
0 0 0 0 0 0 0 0 0 0 0 0 0 0 0 0 0 0 0 0 1 1 0 0
##$ROUTWD2= (0..23)
0 0 0 0 0 1 0 0 0 0 0 0 0 0 0 0 0 0 1 0 1 1 0 0
##$RSEL= (0..9)
0 1 2 0 0 0 0 0 0 0
##$S= (0..7)
83 4 83 83 83 83 83 83
##$SEOUT= 0
##$SFO1= 400.13188529
##$SFO2= 100.617748858042
##$SFO3= 400.131900523494
##$SFO4= 400.131900523494
##$SFO5= 500.13
##$SFO6= 500.13
##$SFO7= 500.13
##$SFO8= 500.13
##$SOLVENT= <D2O>
##$SP= (0..31)
1 120 120 120 0 0 120 120 0 0 0 120 0 0 120 0 150 150 120 120.87 118.96
122.27 114.95 150 150 150 150 150 150 120 120 120
##$SP07= 0
##$SPECTR= 0
##$SPNAM0= <gauss>
##$SPNAM1= <Gaus1.1000>
##$SPNAM10= <gauss>
##$SPNAM11= <Gaus1.1000>
##$SPNAM12= <gauss>
##$SPNAM13= <gauss>
##$SPNAM14= <Gaus1.1000>
##$SPNAM15= <Gaus1.1000>
##$SPNAM16= <gauss>
##$SPNAM17= <gauss>
##$SPNAM18= <Gaus1.1000>
##$SPNAM19= <Gaus1.1000>
##$SPNAM2= <Gaus1.1000>
##$SPNAM20= <Gaus1.1000>
##$SPNAM21= <Gaus1.1000>
##$SPNAM22= <Gaus1.1000>
##$SPNAM23= <gauss>
##$SPNAM24= <gauss>
##$SPNAM25= <gauss>
##$SPNAM26= <gauss>
##$SPNAM27= <gauss>
##$SPNAM28= <gauss>
##$SPNAM29= <Gaus1.1000>
##$SPNAM3= <Gaus1.1000>
##$SPNAM30= <Gaus1.1000>
##$SPNAM31= <Gaus1.1000>
##$SPNAM4= <gauss>
##$SPNAM5= <gauss>
##$SPNAM6= <Gaus1.1000>
##$SPNAM7= <Gaus1.1000>
##$SPNAM8= <gauss>
##$SPNAM9= <gauss>
##$SPOAL= (0..31)
0.5 0.5 0.5 0.5 0.5 0.5 0.5 0.5 0.5 0.5 0.5 0.5 0.5 0.5 0.5 0.5 0.5 0.5
0.5 0.5 0.5 0.5 0.5 0.5 0.5 0.5 0.5 0.5 0.5 0.5 0.5 0.5
##$SPOFFS= (0..31)
0 0 0 0 0 0 0 0 0 0 0 0 0 0 0 0 0 0 0 0 0 0 0 0 0 0 0 0 0 0 0 0
##$SUBNAM0= <"">
##$SUBNAM1= <"">
##$SUBNAM2= <"">
##$SUBNAM3= <"">
##$SUBNAM4= <"">
##$SUBNAM5= <"">
##$SUBNAM6= <"">
##$SUBNAM7= <"">
##$SUBNAM8= <"">
##$SUBNAM9= <"">
##$SW= 12.4709380669908
##$SWIBOX= (0..15)
0 1 2 0 0 0 0 0 0 0 0 0 0 0 0 0
##$SW_h= 4990.01996007984
##$SWfinal= 0
##$TD= 16244
##$TD0= 1
##$TE= 301.7
##$TE2= 300
##$TE3= 300
##$TEG= 300
##$TL= (0..7)
0 120 120 120 120 120 120 120
##$TP= (0..7)
150 150 150 150 150 150 150 150
##$TP07= 0
##$TPNAME0= <>
##$TPNAME1= <>
##$TPNAME2= <>
##$TPNAME3= <>
##$TPNAME4= <>
##$TPNAME5= <>
##$TPNAME6= <>
##$TPNAME7= <>
##$TPOAL= (0..7)
0.5 0.5 0.5 0.5 0.5 0.5 0.5 0.5
##$TPOFFS= (0..7)
0 0 0 0 0 0 0 0
##$TUNHIN= 0
##$TUNHOUT= 0
##$TUNXOUT= 0
##$USERA1= <user>
##$USERA2= <user>
##$USERA3= <user>
##$USERA4= <user>
##$USERA5= <user>
##$V9= 5
##$VALIST= <valist>
##$VCLIST= <CCCCCCCCCCCCCCC>
##$VD= 0
##$VDLIST= <DDDDDDDDDDDDDDD>
##$VPLIST= <PPPPPPPPPPPPPPP>
##$VTLIST= <TTTTTTTTTTTTTTT>
##$WBST= 1024
##$WBSW= 15.53612
##$XGAIN= (0..3)
0 0 0 0
##$XL= 0
##$YL= 0
##$YMAX_a= 27088509
##$YMIN_a= -21853220
##$ZGOPTNS= <>
##$ZL1= 120
##$ZL2= 120
##$ZL3= 120
##$ZL4= 120
##$ABSF1= 10
##$ABSF2= 0
##$ABSG= 5
##$ABSL= 3
##$ALPHA= 0
##$AQORDER= 0
##$ASSFAC= 0
##$ASSFACI= 0
##$ASSFACX= 0
##$ASSWID= 0
##$AUNMP= <proc_1H_AID>
##$AXLEFT= 0
##$AXNAME= <>
##$AXNUC= <off>
##$AXRIGHT= 0
##$AXTYPE= 0
##$AXUNIT= <>
##$AZFE= 0.1
##$AZFW= 0.1
##$BCFW= 1
##$BC_mod= 2
##$BYTORDP= 0
##$COROFFS= 0
##$CY= 12.5
##$DATMOD= 1
##$DC= 2
##$DFILT= <>
##$DTYPP= 0
##$F1P= 9.9967504570787
##$F2P= -9.53364507338961e-007
##$FCOR= 1
##$FTSIZE= 65536
##$FT_mod= 4
##$GAMMA= 1
##$GB= 0
##$INTBC= 1
##$INTSCL= 1
##$ISEN= 128
##$LB= 1
##$LEV0= 0
##$LPBIN= 0
##$MAXI= 10000
##$MC2= 0
##$MEAN= 0
##$ME_mod= 0
##$MI= 0.02
##$NCOEF= 0
##$NC_proc= 0
##$NLEV= 6
##$NOISF1= 8.174992
##$NOISF2= 6.675002
##$NSP= 1
##$NTH_PI= 0
##$NZP= 0
##$OFFSET= 12.28285
##$PC= 1
##$PHC0= -6.985138
##$PHC1= -12.1308
##$PH_mod= 0
##$PKNL= yes
##$PPARMOD= 0
##$PPDIAG= 0
##$PPIPTYP= 0
##$PPMPNUM= 100
##$PPRESOL= 1
##$PSCAL= 0
##$PSIGN= 0
##$PYNMP= <proc.py>
##$REVERSE= no
##$SF= 400.129461838569
##$SI= 65536
##$SIGF1= 5.6
##$SIGF2= 5.2
##$SINO= 400
##$SIOLD= 65536
##$SPECTYP= <>
##$SREGLST= <1H.D2O>
##$SSB= 2
##$STSI= 0
##$STSR= 0
##$SW_p= 4990.01996007983
##$SYMM= 0
##$S_DEV= 0
##$TDeff= 16244
##$TDoff= 0
##$TI= <>
##$TILT= no
##$TM1= 0
##$TM2= 0
##$TOPLEV= 0
##$USERP1= <user>
##$USERP2= <user>
##$USERP3= <user>
##$USERP4= <user>
##$USERP5= <user>
##$WDW= 4
##$XDIM= 8192
##$YMAX_p= 0
##$YMIN_p= 0
##$CURPLOT= <\\rik006s\net8_hp>
##$CURPRIN= <$\\rik006s\net8_hp>
##$DFORMAT= <normdp>
##$LAYOUT= <+/1d_h.xwp>
##$LFORMAT= <normlp>
##$PFORMAT= <normpl>
##$SURQMSG= 1
$$ End of Bruker specific parameters
$$ ---------------------------------
##NTUPLES= NMR FID
##VAR_NAME=  TIME,          FID/REAL,        FID/IMAG
##SYMBOL=    X,             R,               I
##VAR_TYPE=  INDEPENDENT,   DEPENDENT,       DEPENDENT
##VAR_FORM=  AFFN,          ASDF,            ASDF
##VAR_DIM=   8122,          8122,            8122
##UNITS=     SECONDS,       ARBITRARY UNITS, ARBITRARY UNITS
##FACTOR=    0.0002004,     1,               1
##FIRST=     0,             18281140,        -4734595
##LAST=      1.6274484,     3740310,         128675
##MIN=       0,             -21853220,       -21853220
##MAX=       1.6274484,     25612205,        25612205
$$ Real data points
##PAGE= N=1
##DATA TABLE= (X++(R..R)), XYDATA
0 18281140
1 25612205
2 19818080
3 21803657
4 22895015
5 23587174
6 20464799
7 21053162
8 23242021
9 24012889
10 23236310
11 21835637
12 21755386
13 24178082
14 22897811
15 22024066
16 21888575
17 22696254
18 23322470
19 21594246
20 20607302
21 22796606
22 23075917
23 23033869
24 21666173
25 21945904
26 23557285
27 22432691
28 20969480
29 21600389
30 21999098
31 23298466
32 21975340
33 21093397
34 22311922
35 22682275
36 22402284
37 21397477
38 20640987
39 22621325
40 22088061
41 21074233
42 21445228
43 21845146
44 22481881
45 21419445
46 20255270
47 22028434
48 22283161
49 21951091
50 21018808
51 20557552
52 22355639
53 22224515
54 20406144
55 20433978
56 20734201
57 22333498
58 21559041
59 19592286
60 20695361
61 22011686
62 21954776
63 21055565
64 19552224
65 21456341
66 21841408
67 20610294
68 20074700
69 20094456
70 21013434
71 21146052
72 19674618
73 20691157
74 21263452
75 20898343
76 20337386
77 19177825
78 20661014
79 21699063
80 20017284
81 19466863
82 19502736
83 20964811
84 21195878
85 18680219
86 18870853
87 20376261
88 20626029
89 20177947
90 18627420
91 19828826
92 21193366
93 19731355
94 19007269
95 18798565
96 19747593
97 20746215
98 18863253
99 18586578
100 19532879
101 19801890
102 19900852
103 18525840
104 19079995
105 20646862
106 19162939
107 18124231
108 18021377
109 19124448
110 20070002
111 17782769
112 17178685
113 19181601
114 20128256
115 19982293
116 17665719
117 17294229
118 19394052
119 19017356
120 17858075
121 17061590
122 17716966
123 19884442
124 18699489
125 17224001
126 17904489
127 18537954
128 19065666
129 17531473
130 16740518
131 18658041
132 18377579
133 17307077
134 16646560
135 16921094
136 18901704
137 18201326
138 16680483
139 17431001
140 18047658
141 18627807
142 16945149
143 15317418
144 17311036
145 18179211
146 17329104
147 16257340
148 15867470
149 17975318
150 17719054
151 15772131
152 16252993
153 17108817
154 17969822
155 16895063
156 14880693
157 16284064
158 17257414
159 16723135
160 15836489
161 14955857
162 16860899
163 17589117
164 15653762
165 15295308
166 15687559
167 16997037
168 16699551
169 14295431
170 15043256
171 16510087
172 16266378
173 15335284
174 13912240
175 15513386
176 16913188
177 15375977
178 14806844
179 14797127
180 15674928
181 16115308
182 14163426
183 14252040
184 15192188
185 15081227
186 14958923
187 13854987
188 14759364
189 16108231
190 14560622
191 13796636
192 13840141
193 14728269
194 15446395
195 13515964
196 13366720
197 14854452
198 14881733
199 14402650
200 12823531
201 13339103
202 15154413
203 14083943
204 13160130
205 13066819
206 13749860
207 14976908
208 13289409
209 12363100
210 13515379
211 13913767
212 13999257
213 12538245
214 12231910
215 13982042
216 13294848
217 12486493
218 12501628
219 12834888
220 13956608
221 12696308
222 11715273
223 12824787
224 12908451
225 12846767
226 11663630
227 11281256
228 13340087
229 13064031
230 11768267
231 11510688
232 11922458
233 13440511
234 12160790
235 10355449
236 11478331
237 12264666
238 12421384
239 11185088
240 10213791
241 12247079
242 12528732
243 11280654
244 10757929
245 10635550
246 12194332
247 11783889
248  9812241
249 10373079
250 11176750
251 11785703
252 10885981
253  9251169
254 10893897
255 11859672
256 10678833
257  9864795
258  9456495
259 11135027
260 11401585
261  9490532
262  9724081
263 10338235
264 10685095
265 10106631
266  8402707
267  9690473
268 10972343
269 10100376
270  9304439
271  8598850
272 10005441
273 10757239
274  8630673
275  8313964
276  9200316
277 10119173
278  9963532
279  7820501
280  8393349
281 10032280
282  9408291
283  8524842
284  7512285
285  8739234
286 10235707
287  8400868
288  7360554
289  7848864
290  8902394
291  9572914
292  7539501
293  7267146
294  8890470
295  8824421
296  8179006
297  6808433
298  7200488
299  8973542
300  7810371
301  6832414
302  7190677
303  7951863
304  8790116
305  7009390
306  6230224
307  7728107
308  7753285
309  7309985
310  6130878
311  6250429
312  8303313
313  7555768
314  6106814
315  6075167
316  6647767
317  7826794
318  6355892
319  5099028
320  6611797
321  7158453
322  6902261
323  5628052
324  5032314
325  7059987
326  6939388
327  5465714
328  5118701
329  5418127
330  6872047
331  6058908
332  4392629
333  5403866
334  6082082
335  6286775
336  5413038
337  4199950
338  5635883
339  5901470
340  4683987
341  4447732
342  4481722
343  5800808
344  5440011
345  3753113
346  4579392
347  5234413
348  5235262
349  4568092
350  3294506
351  4629538
352  5195971
353  3927281
354  3549995
355  3550344
356  4934243
357  5050102
358  3060836
359  3436356
360  4283471
361  4410312
362  3773962
363  2248636
364  3475391
365  4740258
366  3621517
367  2892695
368  2449795
369  3647386
370  4380198
371  2486164
372  2287196
373  3106445
374  3502170
375  3437952
376  1812038
377  2339970
378  3663962
379  2766910
380  2095679
381  1625112
382  2487195
383  3512007
384  1850241
385  1466495
386  2392826
387  2756098
388  2668013
389   918381
390  1081589
391  2831286
392  2197997
393  1337430
394   769910
395  1556098
396  2970917
397  1339165
398   292601
399  1227372
400  1935174
401  2216690
402   382688
403  -149302
404  1665262
405  1595638
406   811058
407   -32992
408   265648
409  2193152
410  1268971
411  -282900
412   -40628
413   538430
414  1329725
415   -42505
416 -1083843
417   628126
418   933055
419   308430
420  -537118
421  -727006
422   973145
423   403498
424 -1158870
425  -840987
426  -245081
427   691338
428  -403677
429 -1939935
430  -522373
431   178169
432  -365879
433 -1363282
434 -2015023
435  -145321
436    65979
437 -1633328
438 -1756186
439 -1244839
440   -79067
441  -758592
442 -2776241
443 -1791762
444  -724382
445  -960848
446 -1895209
447 -3038779
448 -1409486
449  -430681
450 -1931810
451 -2514608
452 -2452864
453 -1230123
454 -1197791
455 -3283536
456 -2941254
457 -1748608
458 -1602627
459 -2142920
460 -3604580
461 -2622712
462 -1371510
463 -2547696
464 -3185832
465 -3345039
466 -2418163
467 -1842208
468 -3657052
469 -3772409
470 -2748932
471 -2521696
472 -2703465
473 -4080843
474 -3496984
475 -2111645
476 -3333814
477 -4248084
478 -4322131
479 -3270423
480 -2332897
481 -4175857
482 -4736082
483 -3537204
484 -3130647
485 -3266135
486 -4942466
487 -4963007
488 -3151114
489 -3524425
490 -4336319
491 -4965606
492 -4631045
493 -3243439
494 -4365470
495 -5337299
496 -4732440
497 -4436384
498 -4029549
499 -5171335
500 -5557967
501 -3934586
502 -4281804
503 -5116779
504 -5496227
505 -5287403
506 -4155468
507 -5313460
508 -6346660
509 -5306842
510 -4867195
511 -4665141
512 -5848563
513 -6545946
514 -4823145
515 -4752799
516 -5769055
517 -6427307
518 -6450154
519 -4827733
520 -5374023
521 -7023589
522 -6540682
523 -5813192
524 -5092560
525 -6029232
526 -7415782
527 -6028055
528 -5516242
529 -6358158
530 -6999126
531 -7298723
532 -5776099
533 -5770253
534 -7387026
535 -7161900
536 -6615244
537 -5963493
538 -6629083
539 -8253087
540 -7072666
541 -6078025
542 -6798687
543 -7544770
544 -8120912
545 -6652260
546 -6123336
547 -7812312
548 -8010783
549 -7600982
550 -6910394
551 -7028574
552 -8665245
553 -7993381
554 -6893110
555 -7326186
556 -7922622
557 -8787522
558 -7716922
559 -6845943
560 -8554888
561 -8998777
562 -8263351
563 -7248457
564 -7273930
565 -9321698
566 -9000999
567 -7416436
568 -7730050
569 -8626904
570 -9833162
571 -8898670
572 -7310047
573 -8531199
574 -9440547
575 -9301130
576 -8406172
577 -7537776
578 -9272517
579 -9944877
580 -8763887
581 -8486217
582 -8706168
583 -10058814
584 -9970769
585 -8273924
586 -9023753
587 -9908159
588 -9739374
589 -9054502
590 -8319612
591 -10003065
592 -10752159
593 -9242987
594 -8949520
595 -9413936
596 -10744237
597 -10741477
598 -8646073
599 -9042173
600 -10586286
601 -11114114
602 -10472091
603 -8685687
604 -9618274
605 -11318022
606 -10595474
607 -9766952
608 -9340465
609 -10607628
610 -11770853
611 -10116286
612 -9722016
613 -10698504
614 -11241561
615 -11287862
616 -9843729
617 -10068345
618 -11479429
619 -10972871
620 -10556914
621 -10296573
622 -11085743
623 -12297800
624 -10900493
625 -10224214
626 -11135358
627 -11615385
628 -11753689
629 -10432301
630 -10458387
631 -12105366
632 -11850289
633 -11286476
634 -10887423
635 -11309837
636 -12737852
637 -11829703
638 -10915973
639 -11456233
640 -11813593
641 -12318340
642 -11389887
643 -11011040
644 -12552754
645 -12500479
646 -11916526
647 -11536810
648 -11820112
649 -13205894
650 -12278454
651 -11145991
652 -12051435
653 -12639988
654 -12977848
655 -11954430
656 -11315224
657 -12951662
658 -13254770
659 -12632734
660 -12082413
661 -11870989
662 -13411021
663 -13305141
664 -12064579
665 -12381018
666 -12847785
667 -13569110
668 -12911292
669 -11729038
670 -13054129
671 -13610029
672 -12949579
673 -12540675
674 -12555159
675 -14173972
676 -14051863
677 -12353757
678 -12654658
679 -13387076
680 -14074594
681 -13428834
682 -11937676
683 -13259615
684 -14531232
685 -14063982
686 -13186831
687 -12412160
688 -13992096
689 -14865513
690 -13305597
691 -12869713
692 -13291628
693 -14411797
694 -14625842
695 -12878928
696 -13247041
697 -14522842
698 -14541814
699 -14086270
700 -13120550
701 -14079407
702 -15144641
703 -13861919
704 -13429285
705 -13789584
706 -14651668
707 -14990988
708 -13316185
709 -13548633
710 -15127688
711 -15160659
712 -14462341
713 -13270720
714 -14141871
715 -15738074
716 -14651759
717 -13766462
718 -13966048
719 -14977882
720 -15949071
721 -14310763
722 -13591408
723 -14823882
724 -15404604
725 -15399481
726 -14114998
727 -14093247
728 -15835965
729 -15465103
730 -14570913
731 -14280404
732 -14825033
733 -16089870
734 -14952598
735 -14020956
736 -15208267
737 -15845548
738 -15890774
739 -14753082
740 -14497066
741 -16102343
742 -15755817
743 -14808212
744 -14649707
745 -14998793
746 -16392607
747 -15761459
748 -14589203
749 -15362552
750 -15980643
751 -16363975
752 -15366661
753 -14447766
754 -16029966
755 -16360881
756 -15411719
757 -14954854
758 -15122970
759 -16684199
760 -16368015
761 -14889887
762 -15575053
763 -16327066
764 -16646839
765 -15748878
766 -14592216
767 -16094667
768 -16922718
769 -16074488
770 -15370911
771 -15072423
772 -16675045
773 -17134921
774 -15551988
775 -15503237
776 -16118792
777 -16924443
778 -16706105
779 -15171595
780 -15890006
781 -16882608
782 -16561673
783 -16231833
784 -15589381
785 -16490467
786 -17096154
787 -15883352
788 -15957138
789 -16476850
790 -16965975
791 -16945538
792 -15624839
793 -16233179
794 -17304709
795 -16727693
796 -16254655
797 -15815916
798 -16855438
799 -17736643
800 -16298214
801 -15958659
802 -16626240
803 -17235317
804 -17389743
805 -15874561
806 -16007427
807 -17312695
808 -17170364
809 -16800715
810 -16063775
811 -16663437
812 -18012241
813 -17003599
814 -16308305
815 -16621781
816 -17176969
817 -17687843
818 -16329300
819 -16098839
820 -17509330
821 -17463517
822 -17032914
823 -16349763
824 -16802702
825 -18219043
826 -17246368
827 -16351792
828 -16807699
829 -17374448
830 -17987758
831 -16692096
832 -16069221
833 -17552222
834 -17890453
835 -17478974
836 -16492933
837 -16435863
838 -18221777
839 -17857371
840 -16585782
841 -16635857
842 -17336220
843 -18494531
844 -17423504
845 -16053356
846 -17283466
847 -18037218
848 -17826625
849 -16764515
850 -16260804
851 -18065932
852 -18308672
853 -17092720
854 -16846559
855 -17150524
856 -18418677
857 -17949585
858 -16329591
859 -17003469
860 -17891678
861 -18146997
862 -17413223
863 -16417593
864 -17858868
865 -18540072
866 -17422220
867 -16924610
868 -16928805
869 -18170079
870 -18270651
871 -16724675
872 -17138813
873 -18023871
874 -18297012
875 -17778878
876 -16565100
877 -17638697
878 -18636923
879 -17663931
880 -17053990
881 -16885110
882 -18083793
883 -18581913
884 -16900985
885 -16886755
886 -17944607
887 -18488102
888 -18179307
889 -16645989
890 -17240665
891 -18596391
892 -18066089
893 -17418397
894 -16792104
895 -17632820
896 -18816799
897 -17607919
898 -17072277
899 -17636925
900 -18199593
901 -18421822
902 -16996940
903 -17011978
904 -18355245
905 -18097718
906 -17686197
907 -17167321
908 -17646481
909 -18752498
910 -17621369
911 -16947545
912 -17562173
913 -18022835
914 -18401752
915 -17256301
916 -17078361
917 -18458746
918 -18280658
919 -17732535
920 -17092842
921 -17305632
922 -18709129
923 -17935064
924 -16936143
925 -17378609
926 -17970382
927 -18634921
928 -17536263
929 -16788358
930 -18122006
931 -18319771
932 -17874184
933 -17215623
934 -17121123
935 -18571348
936 -18230299
937 -17158755
938 -17435895
939 -17765274
940 -18404299
941 -17660399
942 -16762640
943 -17917438
944 -18208671
945 -17802928
946 -17326278
947 -17048680
948 -18443384
949 -18376374
950 -17144654
951 -17323495
952 -17758772
953 -18430198
954 -17738016
955 -16497850
956 -17641702
957 -18349116
958 -17921917
959 -17280281
960 -16760710
961 -18187527
962 -18582449
963 -17157412
964 -16940501
965 -17358121
966 -18358544
967 -18116847
968 -16501340
969 -17178258
970 -18245657
971 -18139113
972 -17498535
973 -16476414
974 -17566628
975 -18472663
976 -17315873
977 -16920344
978 -17152835
979 -18124264
980 -18379911
981 -16742738
982 -16836490
983 -17815007
984 -17904416
985 -17540367
986 -16432047
987 -17181283
988 -18433137
989 -17507820
990 -16872770
991 -16880469
992 -17760889
993 -18351877
994 -16745175
995 -16505336
996 -17654184
997 -17912711
998 -17600993
999 -16318298
1000 -16757567
1001 -18342408
1002 -17672525
1003 -16755553
1004 -16460926
1005 -17218432
1006 -18333527
1007 -16983429
1008 -16135117
1009 -17094175
1010 -17746625
1011 -17894926
1012 -16538535
1013 -16253923
1014 -17860253
1015 -17683817
1016 -16799835
1017 -16252833
1018 -16610203
1019 -17989872
1020 -17218277
1021 -16175279
1022 -16798867
1023 -17316739
1024 -17719011
1025 -16641715
1026 -15887240
1027 -17264652
1028 -17401568
1029 -16739154
1030 -16296850
1031 -16369714
1032 -17726786
1033 -17293232
1034 -16069483
1035 -16479378
1036 -16934263
1037 -17371020
1038 -16534877
1039 -15568875
1040 -16916278
1041 -17384359
1042 -16699745
1043 -16152366
1044 -15981395
1045 -17345347
1046 -17301729
1047 -15846344
1048 -15922500
1049 -16431143
1050 -17210862
1051 -16801495
1052 -15444885
1053 -16320315
1054 -17099543
1055 -16721698
1056 -16195796
1057 -15549460
1058 -16637483
1059 -17104454
1060 -15896184
1061 -15828307
1062 -16115074
1063 -16712428
1064 -16630743
1065 -15311354
1066 -15910083
1067 -16698085
1068 -16318324
1069 -15997604
1070 -15404342
1071 -16249927
1072 -16860385
1073 -15641680
1074 -15517793
1075 -15942476
1076 -16526236
1077 -16500380
1078 -14956015
1079 -15264641
1080 -16401999
1081 -16164481
1082 -15689304
1083 -14898085
1084 -15708156
1085 -16822593
1086 -15710326
1087 -15138475
1088 -15374356
1089 -15983924
1090 -16369718
1091 -14875255
1092 -14700503
1093 -15899621
1094 -16035449
1095 -15764152
1096 -14785851
1097 -15092719
1098 -16388118
1099 -15517314
1100 -14738741
1101 -14886125
1102 -15446664
1103 -16136516
1104 -14940685
1105 -14465896
1106 -15519616
1107 -15600284
1108 -15396337
1109 -14509708
1110 -14523974
1111 -15956855
1112 -15397382
1113 -14448697
1114 -14478161
1115 -14991686
1116 -15899468
1117 -14792869
1118 -13853018
1119 -14909994
1120 -15338059
1121 -15201810
1122 -14191660
1123 -13822870
1124 -15440250
1125 -15370641
1126 -14272757
1127 -14037775
1128 -14382431
1129 -15494868
1130 -14773035
1131 -13479866
1132 -14257065
1133 -14876950
1134 -15020533
1135 -14140129
1136 -13250659
1137 -14690877
1138 -15191608
1139 -14221364
1140 -13705985
1141 -13689992
1142 -14923897
1143 -14739353
1144 -13243389
1145 -13596713
1146 -14282331
1147 -14731337
1148 -14197620
1149 -12969149
1150 -13942976
1151 -14621983
1152 -13788636
1153 -13320753
1154 -13179152
1155 -14325653
1156 -14534833
1157 -13059396
1158 -13234729
1159 -13935912
1160 -14307769
1161 -13834503
1162 -12374211
1163 -13137933
1164 -14269392
1165 -13654615
1166 -12996727
1167 -12504630
1168 -13616222
1169 -14449221
1170 -12993339
1171 -12514778
1172 -13030759
1173 -13713948
1174 -13824489
1175 -12288912
1176 -12426410
1177 -13624240
1178 -13396052
1179 -12944694
1180 -12195751
1181 -12690870
1182 -13695202
1183 -12674056
1184 -12238044
1185 -12606727
1186 -13011084
1187 -13314722
1188 -12084745
1189 -12050615
1190 -13221201
1191 -12955311
1192 -12491797
1193 -11807137
1194 -12113524
1195 -13266286
1196 -12369518
1197 -11629622
1198 -11996021
1199 -12540177
1200 -13105177
1201 -11853005
1202 -11307637
1203 -12552235
1204 -12618213
1205 -12150213
1206 -11316063
1207 -11341123
1208 -12762331
1209 -12282746
1210 -11323337
1211 -11466326
1212 -11867079
1213 -12598059
1214 -11603819
1215 -10633191
1216 -11627676
1217 -11948941
1218 -11814748
1219 -11206487
1220 -10834444
1221 -12107785
1222 -12014601
1223 -11001869
1224 -10904219
1225 -11063227
1226 -11876724
1227 -11256672
1228 -10150168
1229 -11071933
1230 -11574603
1231 -11409349
1232 -10800449
1233 -10197188
1234 -11436655
1235 -11626152
1236 -10530905
1237 -10327306
1238 -10462350
1239 -11342172
1240 -11073549
1241 -9787344
1242 -10463239
1243 -11013494
1244 -10827092
1245 -10328771
1246 -9606573
1247 -10708433
1248 -11178804
1249 -10079215
1250 -9797357
1251 -9892124
1252 -10824923
1253 -10856044
1254 -9313943
1255 -9596333
1256 -10436616
1257 -10547666
1258 -10066525
1259 -8864297
1260 -9664067
1261 -10647007
1262 -9834173
1263 -9409696
1264 -9300668
1265 -10074196
1266 -10425807
1267 -8950489
1268 -8964733
1269 -9792926
1270 -9870989
1271 -9564280
1272 -8494796
1273 -9125868
1274 -10266167
1275 -9387504
1276 -8681065
1277 -8495363
1278 -9308310
1279 -10082196
1280 -8597779
1281 -8076880
1282 -9053696
1283 -9635654
1284 -9571064
1285 -8038563
1286 -7960380
1287 -9484727
1288 -9229106
1289 -8370747
1290 -7690655
1291 -8213946
1292 -9607403
1293 -8685999
1294 -7685277
1295 -8130792
1296 -8649175
1297 -9066857
1298 -7905813
1299 -7315624
1300 -8575507
1301 -8619765
1302 -8103532
1303 -7489287
1304 -7465176
1305 -8706510
1306 -8234248
1307 -7265053
1308 -7552948
1309 -7886764
1310 -8404033
1311 -7549764
1312 -6714072
1313 -7820237
1314 -8050706
1315 -7585538
1316 -7069544
1317 -6889882
1318 -8108776
1319 -7800769
1320 -6587585
1321 -6786288
1322 -7229893
1323 -7863692
1324 -7134580
1325 -6031842
1326 -7139046
1327 -7686708
1328 -7158311
1329 -6476794
1330 -6017179
1331 -7250541
1332 -7420692
1333 -6217661
1334 -6161029
1335 -6456792
1336 -7266688
1337 -7031006
1338 -5644735
1339 -6153322
1340 -6766274
1341 -6542018
1342 -6080461
1343 -5374156
1344 -6424249
1345 -7016576
1346 -5891198
1347 -5587093
1348 -5772519
1349 -6533463
1350 -6509808
1351 -5012330
1352 -5318854
1353 -6140122
1354 -6006518
1355 -5693948
1356 -4934527
1357 -5646313
1358 -6379828
1359 -5395013
1360 -5058812
1361 -5095773
1362 -5642887
1363 -5948066
1364 -4609137
1365 -4630782
1366 -5563166
1367 -5579314
1368 -5236565
1369 -4215961
1370 -4707636
1371 -5903126
1372 -5092823
1373 -4389484
1374 -4253509
1375 -4828916
1376 -5527960
1377 -4268320
1378 -3830470
1379 -4721167
1380 -4966170
1381 -4915301
1382 -3914988
1383 -3844973
1384 -4958386
1385 -4448587
1386 -3877591
1387 -3783173
1388 -4113736
1389 -4909328
1390 -3954637
1391 -3342037
1392 -4123024
1393 -4223874
1394 -4123428
1395 -3237870
1396 -3072557
1397 -4365747
1398 -4078825
1399 -3318563
1400 -3147316
1401 -3451884
1402 -4418140
1403 -3513954
1404 -2400188
1405 -3141069
1406 -3687686
1407 -3853155
1408 -2899638
1409 -2270181
1410 -3637164
1411 -3737744
1412 -2825976
1413 -2386057
1414 -2457065
1415 -3615234
1416 -3215040
1417 -2013148
1418 -2475167
1419 -2914757
1420 -3219065
1421 -2576338
1422 -1641583
1423 -2670092
1424 -3060736
1425 -2350486
1426 -1883100
1427 -1669220
1428 -2819446
1429 -2821732
1430 -1476270
1431 -1678618
1432 -2282620
1433 -2740847
1434 -2162765
1435  -884092
1436 -1794431
1437 -2587316
1438 -1896601
1439 -1273708
1440  -921334
1441 -2067285
1442 -2477931
1443 -1057852
1444  -886348
1445 -1392200
1446 -2010184
1447 -1871896
1448  -414492
1449  -767648
1450 -1815771
1451 -1610458
1452 -1069563
1453  -255932
1454 -1024876
1455 -1919739
1456  -724830
1457  -153386
1458  -481230
1459 -1184898
1460 -1486277
1461  -119062
1462   -59902
1463 -1083775
1464 -1018327
1465  -603241
1466   305807
1467   -45960
1468 -1180542
1469  -403094
1470   213146
1471   108999
1472  -359365
1473  -882061
1474   283982
1475   672454
1476  -250220
1477  -239247
1478    17329
1479   754760
1480   593067
1481  -594577
1482    27181
1483   777720
1484   705903
1485   351027
1486  -288903
1487   774853
1488  1529040
1489   579470
1490   232877
1491   333575
1492  1243544
1493  1541222
1494   164826
1495   312151
1496  1197144
1497  1401272
1498  1230339
1499   421704
1500  1108092
1501  2020365
1502  1300668
1503  1015043
1504   944914
1505  1468296
1506  2040879
1507  1084071
1508  1096877
1509  1806465
1510  1905120
1511  1904108
1512  1112741
1513  1497739
1514  2530731
1515  1876860
1516  1473345
1517  1553257
1518  2189991
1519  2877224
1520  1762585
1521  1488105
1522  2415939
1523  2635352
1524  2513327
1525  1584262
1526  1771561
1527  3116528
1528  2771094
1529  2229085
1530  2115856
1531  2546634
1532  3502873
1533  2637451
1534  1923715
1535  2660654
1536  3102518
1537  3359177
1538  2535493
1539  2275420
1540  3595619
1541  3532233
1542  2886358
1543  2627433
1544  2863791
1545  3937816
1546  3356655
1547  2484031
1548  3180962
1549  3718085
1550  4030715
1551  3305339
1552  2740379
1553  4013701
1554  4249567
1555  3550008
1556  3188270
1557  3297342
1558  4487328
1559  4203355
1560  3051429
1561  3561091
1562  4240213
1563  4710730
1564  4074603
1565  3154676
1566  4301483
1567  4920169
1568  4305624
1569  3776811
1570  3589856
1571  4891783
1572  5191618
1573  3973945
1574  3986462
1575  4511629
1576  5190170
1577  4900498
1578  3633657
1579  4385540
1580  5399669
1581  5159468
1582  4639200
1583  4120970
1584  5181092
1585  5805849
1586  4659499
1587  4459520
1588  4868991
1589  5541892
1590  5675381
1591  4537901
1592  4899504
1593  5820800
1594  5728808
1595  5386734
1596  4645430
1597  5337913
1598  6303224
1599  5421072
1600  5022400
1601  5363592
1602  6113739
1603  6485167
1604  5202502
1605  5178782
1606  6240794
1607  6313280
1608  5984254
1609  5159446
1610  5642979
1611  6897519
1612  6283109
1613  5671305
1614  5731514
1615  6340587
1616  7125695
1617  6125948
1618  5579978
1619  6396596
1620  6712915
1621  6773202
1622  5978327
1623  5940974
1624  7179659
1625  6917464
1626  6376120
1627  6370899
1628  6650445
1629  7403561
1630  6703026
1631  6171299
1632  6962085
1633  7195823
1634  7250974
1635  6676867
1636  6481351
1637  7666900
1638  7499203
1639  6783670
1640  6759190
1641  7060145
1642  7938804
1643  7364600
1644  6548424
1645  7371760
1646  7859690
1647  7916308
1648  7234378
1649  6707876
1650  7892380
1651  8099300
1652  7409070
1653  7301842
1654  7457531
1655  8422048
1656  8206255
1657  7181276
1658  7624959
1659  8098477
1660  8349311
1661  7925530
1662  7152367
1663  8147034
1664  8693073
1665  8108059
1666  7903029
1667  7877650
1668  8746604
1669  8767128
1670  7680769
1671  8033853
1672  8550916
1673  8753031
1674  8469946
1675  7690893
1676  8561652
1677  9242422
1678  8609395
1679  8304442
1680  8188419
1681  9072823
1682  9426492
1683  8245139
1684  8259856
1685  8927961
1686  9357417
1687  9187427
1688  8097755
1689  8703054
1690  9768683
1691  9306140
1692  8763153
1693  8421284
1694  9225471
1695 10003311
1696  8981411
1697  8720214
1698  9285618
1699  9764772
1700  9874023
1701  8720386
1702  8806120
1703  9929443
1704  9806077
1705  9396154
1706  8895256
1707  9466412
1708 10554405
1709  9704164
1710  9093420
1711  9517575
1712 10013979
1713 10333592
1714  9296868
1715  9122984
1716 10291183
1717 10355278
1718 10002442
1719  9455036
1720  9685454
1721 10815880
1722 10209765
1723  9401107
1724  9704364
1725 10303678
1726 10928449
1727  9991887
1728  9361532
1729 10495176
1730 10891851
1731 10579061
1732  9850199
1733  9783999
1734 11107128
1735 10955113
1736  9976941
1737  9968213
1738 10408789
1739 11298461
1740 10775764
1741  9823589
1742 10550661
1743 11062614
1744 11091297
1745 10532733
1746 10010699
1747 11113484
1748 11391135
1749 10638944
1750 10544849
1751 10716158
1752 11486007
1753 11242240
1754 10273531
1755 10855224
1756 11358652
1757 11356955
1758 10953531
1759 10380856
1760 11414549
1761 11932924
1762 11117613
1763 10843875
1764 10902433
1765 11720057
1766 11746793
1767 10599304
1768 10928897
1769 11657383
1770 11905391
1771 11624968
1772 10746926
1773 11423250
1774 12174198
1775 11562024
1776 11218004
1777 11090257
1778 11790347
1779 12230475
1780 11263743
1781 11311910
1782 11871261
1783 12058255
1784 11988676
1785 11155208
1786 11549010
1787 12384819
1788 11894321
1789 11610658
1790 11517432
1791 12086356
1792 12641460
1793 11669061
1794 11501549
1795 12140848
1796 12351588
1797 12312658
1798 11467184
1799 11710966
1800 12714606
1801 12293144
1802 11884917
1803 11786950
1804 12277983
1805 13007275
1806 12131522
1807 11683367
1808 12310520
1809 12636757
1810 12716925
1811 11830325
1812 11778629
1813 12968526
1814 12847152
1815 12286527
1816 11927225
1817 12236433
1818 13235507
1819 12620030
1820 11865870
1821 12355530
1822 12845222
1823 13212305
1824 12431597
1825 11953927
1826 12965302
1827 13061223
1828 12598456
1829 12241313
1830 12281302
1831 13305375
1832 13048551
1833 12279874
1834 12642737
1835 13046542
1836 13416107
1837 12743069
1838 12062902
1839 13049519
1840 13357718
1841 12890240
1842 12510313
1843 12482619
1844 13587236
1845 13540530
1846 12473122
1847 12557332
1848 13077813
1849 13735883
1850 13226621
1851 12150905
1852 12966793
1853 13719391
1854 13453237
1855 12887090
1856 12447254
1857 13500178
1858 13936358
1859 12960044
1860 12732627
1861 12988275
1862 13695412
1863 13666151
1864 12588755
1865 12996815
1866 13744724
1867 13661993
1868 13300350
1869 12684186
1870 13428423
1871 14084470
1872 13235648
1873 12898659
1874 13093811
1875 13816569
1876 14040346
1877 12905379
1878 13015877
1879 13867922
1880 13895096
1881 13541194
1882 12750961
1883 13276271
1884 14248068
1885 13660095
1886 13209826
1887 13243349
1888 13823864
1889 14281524
1890 13201499
1891 12933771
1892 13729239
1893 13984691
1894 13901930
1895 13107594
1896 13277804
1897 14332670
1898 13980827
1899 13452498
1900 13272067
1901 13643970
1902 14377317
1903 13610579
1904 13089278
1905 13715035
1906 14060565
1907 14178941
1908 13457565
1909 13292092
1910 14275400
1911 14097885
1912 13572060
1913 13429146
1914 13652251
1915 14395699
1916 13844780
1917 13290124
1918 13871810
1919 14114399
1920 14212683
1921 13626695
1922 13321829
1923 14289187
1924 14258542
1925 13646942
1926 13435027
1927 13651782
1928 14584685
1929 14224452
1930 13331420
1931 13762416
1932 14230548
1933 14471859
1934 13814570
1935 13103634
1936 14062833
1937 14492288
1938 13987587
1939 13641814
1940 13570407
1941 14467522
1942 14431985
1943 13526541
1944 13717655
1945 14032727
1946 14350307
1947 14081000
1948 13354989
1949 14047389
1950 14502250
1951 14088954
1952 13782688
1953 13568524
1954 14313864
1955 14482031
1956 13549901
1957 13661361
1958 14129129
1959 14512739
1960 14294912
1961 13351401
1962 13878893
1963 14558431
1964 14137099
1965 13744276
1966 13469133
1967 14239807
1968 14699242
1969 13761445
1970 13612249
1971 14041005
1972 14484152
1973 14451469
1974 13402225
1975 13649764
1976 14522928
1977 14302558
1978 13851306
1979 13388823
1980 14022695
1981 14831424
1982 14026098
1983 13593498
1984 13857946
1985 14322248
1986 14579669
1987 13566653
1988 13408317
1989 14281899
1990 14365081
1991 14087064
1992 13475618
1993 13804437
1994 14788067
1995 14194864
1996 13539979
1997 13688564
1998 14141256
1999 14557429
2000 13661905
2001 13318933
2002 14237807
2003 14433725
2004 14155840
2005 13501231
2006 13536093
2007 14575529
2008 14269753
2009 13559955
2010 13539725
2011 13935104
2012 14668693
2013 14002884
2014 13199401
2015 13836995
2016 14271197
2017 14272466
2018 13584129
2019 13241011
2020 14304606
2021 14397293
2022 13705677
2023 13536103
2024 13703285
2025 14392363
2026 13998629
2027 13195954
2028 13683650
2029 14058202
2030 14122601
2031 13717382
2032 13279855
2033 14117368
2034 14294896
2035 13611854
2036 13412446
2037 13529243
2038 14240841
2039 14030036
2040 13070289
2041 13455444
2042 14004790
2043 14132074
2044 13684694
2045 13019071
2046 13843161
2047 14389719
2048 13704651
2049 13248939
2050 13157853
2051 13958792
2052 14160795
2053 13142481
2054 13176631
2055 13732607
2056 14077939
2057 13867275
2058 12934429
2059 13353356
2060 14098102
2061 13677971
2062 13268230
2063 13021802
2064 13654325
2065 14126922
2066 13259694
2067 13079852
2068 13439670
2069 13698335
2070 13755395
2071 12932596
2072 13039920
2073 13809005
2074 13642879
2075 13349737
2076 12962195
2077 13300540
2078 13897154
2079 13140469
2080 12821216
2081 13231759
2082 13530611
2083 13640726
2084 12865728
2085 12920944
2086 13721311
2087 13423342
2088 12978687
2089 12695286
2090 13055498
2091 13760652
2092 13077763
2093 12599489
2094 12977930
2095 13343973
2096 13630250
2097 12848575
2098 12460921
2099 13271651
2100 13372332
2101 13000302
2102 12450042
2103 12524825
2104 13492496
2105 13153770
2106 12489849
2107 12725932
2108 13040587
2109 13378854
2110 12759774
2111 12275198
2112 13003248
2113 13079637
2114 12715857
2115 12325045
2116 12310325
2117 13231709
2118 13075238
2119 12319135
2120 12431375
2121 12753671
2122 13191002
2123 12606322
2124 11801787
2125 12528665
2126 13019969
2127 12772727
2128 12235457
2129 11928285
2130 12853188
2131 12996585
2132 12157413
2133 12023500
2134 12248330
2135 12875223
2136 12682584
2137 11729736
2138 12119702
2139 12691677
2140 12624380
2141 12144467
2142 11565878
2143 12317957
2144 12775865
2145 12050218
2146 11807472
2147 11957831
2148 12559488
2149 12546870
2150 11531008
2151 11695988
2152 12263336
2153 12281826
2154 11997912
2155 11389283
2156 11906439
2157 12539465
2158 11964043
2159 11599302
2160 11542501
2161 12103138
2162 12396190
2163 11361752
2164 11214773
2165 11891925
2166 12092943
2167 11814288
2168 11023700
2169 11432375
2170 12319203
2171 11827269
2172 11290725
2173 11160370
2174 11641717
2175 12124910
2176 11216829
2177 10825044
2178 11393544
2179 11749599
2180 11777846
2181 10958470
2182 10883944
2183 11794203
2184 11682786
2185 11175862
2186 10755374
2187 11013328
2188 11818621
2189 11242945
2190 10621955
2191 10992519
2192 11313244
2193 11453578
2194 10759655
2195 10486149
2196 11267326
2197 11219165
2198 10879790
2199 10667868
2200 10742299
2201 11420549
2202 10980682
2203 10299900
2204 10565350
2205 10865104
2206 11112394
2207 10519594
2208 10047140
2209 10888601
2210 11104502
2211 10656456
2212 10251058
2213 10184493
2214 10973300
2215 10802333
2216 10014272
2217 10118757
2218 10380904
2219 10755677
2220 10430002
2221  9782306
2222 10348664
2223 10668003
2224 10362649
2225 10000751
2226  9709441
2227 10386293
2228 10471239
2229  9713009
2230  9759050
2231 10039690
2232 10390770
2233 10141559
2234  9428036
2235  9954119
2236 10353546
2237  9944725
2238  9569059
2239  9260463
2240  9880840
2241 10163481
2242  9459701
2243  9411452
2244  9644232
2245 10049132
2246  9961858
2247  9000943
2248  9213706
2249  9870284
2250  9703918
2251  9271867
2252  8795677
2253  9431831
2254  9980737
2255  9204806
2256  8884450
2257  9081329
2258  9511044
2259  9621160
2260  8735305
2261  8737145
2262  9390255
2263  9382377
2264  9125952
2265  8541115
2266  8802498
2267  9450785
2268  8902690
2269  8478675
2270  8524242
2271  8943454
2272  9324325
2273  8525804
2274  8269832
2275  8911471
2276  8964931
2277  8702895
2278  8120623
2279  8312837
2280  9071392
2281  8583522
2282  8053493
2283  8128193
2284  8505001
2285  8961106
2286  8221066
2287  7731069
2288  8362326
2289  8613277
2290  8428585
2291  7683992
2292  7564057
2293  8547626
2294  8450331
2295  7801267
2296  7609066
2297  7896235
2298  8581832
2299  8020697
2300  7232456
2301  7658423
2302  8032774
2303  8090393
2304  7496005
2305  7061384
2306  7910549
2307  8124927
2308  7601826
2309  7246360
2310  7196718
2311  7911564
2312  7726572
2313  6892004
2314  7121111
2315  7525123
2316  7709441
2317  7237474
2318  6634127
2319  7324770
2320  7635529
2321  7097081
2322  6772947
2323  6720864
2324  7411431
2325  7424221
2326  6571085
2327  6642353
2328  6978217
2329  7229874
2330  6938553
2331  6125599
2332  6589376
2333  7167646
2334  6827528
2335  6387897
2336  6110554
2337  6828027
2338  7177832
2339  6296858
2340  6085182
2341  6364882
2342  6677470
2343  6607237
2344  5811354
2345  6019653
2346  6583720
2347  6396481
2348  6122775
2349  5738039
2350  6120937
2351  6583514
2352  5928265
2353  5651247
2354  5806913
2355  6078005
2356  6199724
2357  5463422
2358  5517133
2359  6148282
2360  5993896
2361  5679838
2362  5279505
2363  5551820
2364  6066838
2365  5429384
2366  5094033
2367  5362191
2368  5642478
2369  5840468
2370  5119813
2371  4912775
2372  5531460
2373  5520172
2374  5244401
2375  4761123
2376  4876629
2377  5614807
2378  5196877
2379  4674408
2380  4808141
2381  5082711
2382  5389881
2383  4735426
2384  4314704
2385  4914916
2386  5020291
2387  4834765
2388  4425237
2389  4358853
2390  5056657
2391  4799756
2392  4231177
2393  4260165
2394  4436028
2395  4837773
2396  4363792
2397  3810112
2398  4379891
2399  4595943
2400  4388791
2401  3934054
2402  3754737
2403  4553127
2404  4461454
2405  3734387
2406  3666592
2407  3881965
2408  4368294
2409  3997928
2410  3284332
2411  3773455
2412  4161690
2413  4033182
2414  3531160
2415  3082430
2416  3818180
2417  4070784
2418  3376841
2419  3093327
2420  3233106
2421  3896150
2422  3809739
2423  2878590
2424  3063224
2425  3539383
2426  3580871
2427  3179629
2428  2530820
2429  3069988
2430  3539109
2431  3061913
2432  2784734
2433  2710552
2434  3214109
2435  3334883
2436  2468765
2437  2454037
2438  2905965
2439  3052382
2440  2817368
2441  2119169
2442  2513252
2443  3159158
2444  2680313
2445  2207232
2446  2045953
2447  2612628
2448  2964744
2449  2059655
2450  1797820
2451  2280027
2452  2584835
2453  2536158
2454  1735995
2455  1759909
2456  2481144
2457  2321498
2458  1904273
2459  1493901
2460  1796706
2461  2457026
2462  1866410
2463  1386879
2464  1662262
2465  1960582
2466  2096450
2467  1371465
2468  1162366
2469  1848741
2470  1793253
2471  1456155
2472  1081355
2473  1207004
2474  1882598
2475  1495795
2476   977752
2477  1162757
2478  1358398
2479  1567957
2480   974588
2481   575720
2482  1218749
2483  1335068
2484  1068857
2485   690459
2486   645593
2487  1328284
2488  1057625
2489   420510
2490   543185
2491   781818
2492  1093879
2493   631796
2494    83328
2495   652938
2496   873319
2497   626298
2498   226159
2499    -1671
2500   665243
2501   642974
2502     1431
2503    -2237
2504   191071
2505   613786
2506   339154
2507  -359641
2508     4778
2509   282583
2510   130159
2511  -163005
2512  -500911
2513    40876
2514   182371
2515  -391116
2516  -428836
2517  -347509
2518   -31300
2519  -155789
2520  -828828
2521  -514353
2522  -170744
2523  -369886
2524  -675278
2525 -1021142
2526  -448947
2527  -155573
2528  -854460
2529 -1054559
2530  -905896
2531  -510003
2532  -549994
2533 -1395107
2534 -1257192
2535  -670704
2536  -682232
2537  -985675
2538 -1546614
2539 -1173865
2540  -626110
2541 -1147383
2542 -1504147
2543 -1567383
2544 -1220535
2545  -917767
2546 -1649538
2547 -1772563
2548 -1262170
2549 -1177583
2550 -1375786
2551 -1989349
2552 -1820114
2553 -1196541
2554 -1624523
2555 -2006894
2556 -2009138
2557 -1649986
2558 -1279865
2559 -2022384
2560 -2364378
2561 -1853414
2562 -1700504
2563 -1826608
2564 -2470614
2565 -2467326
2566 -1687801
2567 -1888168
2568 -2368352
2569 -2547270
2570 -2319077
2571 -1764187
2572 -2326846
2573 -2898233
2574 -2498204
2575 -2207121
2576 -2181986
2577 -2810583
2578 -3058228
2579 -2247590
2580 -2227411
2581 -2751074
2582 -3077784
2583 -2986519
2584 -2294832
2585 -2597004
2586 -3312906
2587 -3114090
2588 -2790043
2589 -2554539
2590 -3038195
2591 -3551553
2592 -2929520
2593 -2720136
2594 -3092990
2595 -3432821
2596 -3584864
2597 -2970465
2598 -3004303
2599 -3648043
2600 -3546648
2601 -3303275
2602 -3058639
2603 -3385850
2604 -4018135
2605 -3538236
2606 -3212419
2607 -3537485
2608 -3866572
2609 -4053535
2610 -3413305
2611 -3281609
2612 -4046999
2613 -4141566
2614 -3885506
2615 -3533119
2616 -3711578
2617 -4486878
2618 -4195636
2619 -3680192
2620 -3813157
2621 -4112881
2622 -4523719
2623 -4094646
2624 -3736410
2625 -4339040
2626 -4548248
2627 -4458259
2628 -4146797
2629 -4045273
2630 -4720029
2631 -4647264
2632 -4197374
2633 -4315240
2634 -4535278
2635 -4950023
2636 -4641376
2637 -4165452
2638 -4704129
2639 -4970401
2640 -4863719
2641 -4587411
2642 -4444381
2643 -5142054
2644 -5186878
2645 -4640865
2646 -4712342
2647 -4960349
2648 -5397511
2649 -5180321
2650 -4589757
2651 -5021120
2652 -5380740
2653 -5314120
2654 -5090588
2655 -4808429
2656 -5432402
2657 -5725899
2658 -5227448
2659 -5133873
2660 -5264933
2661 -5747197
2662 -5755164
2663 -5055522
2664 -5282299
2665 -5741459
2666 -5784486
2667 -5628531
2668 -5263699
2669 -5776596
2670 -6176514
2671 -5681807
2672 -5525466
2673 -5596517
2674 -6006031
2675 -6172396
2676 -5553862
2677 -5707754
2678 -6190372
2679 -6235646
2680 -6118765
2681 -5669903
2682 -5998426
2683 -6519127
2684 -6133101
2685 -5915702
2686 -5972063
2687 -6392940
2688 -6686741
2689 -6022191
2690 -5974690
2691 -6546095
2692 -6697431
2693 -6549622
2694 -5987944
2695 -6230664
2696 -7000000
2697 -6732790
2698 -6340246
2699 -6252648
2700 -6654798
2701 -7187283
2702 -6592658
2703 -6238131
2704 -6693217
2705 -7012199
2706 -7116987
2707 -6557154
2708 -6470814
2709 -7215169
2710 -7190284
2711 -6869775
2712 -6692759
2713 -6884704
2714 -7479515
2715 -7098171
2716 -6643737
2717 -6992633
2718 -7279406
2719 -7482613
2720 -7054852
2721 -6818825
2722 -7542261
2723 -7642780
2724 -7262342
2725 -6997345
2726 -7099125
2727 -7825197
2728 -7618284
2729 -7014967
2730 -7275756
2731 -7650540
2732 -7941033
2733 -7523171
2734 -7047679
2735 -7671515
2736 -7960524
2737 -7701672
2738 -7438826
2739 -7346906
2740 -8045666
2741 -8143322
2742 -7583515
2743 -7614487
2744 -7825233
2745 -8175492
2746 -7991076
2747 -7389917
2748 -7848516
2749 -8285727
2750 -8149386
2751 -7890725
2752 -7666049
2753 -8267284
2754 -8511297
2755 -7924678
2756 -7895451
2757 -8110351
2758 -8474199
2759 -8433248
2760 -7824641
2761 -8114157
2762 -8549607
2763 -8457352
2764 -8279159
2765 -7975832
2766 -8431958
2767 -8828042
2768 -8316719
2769 -8184302
2770 -8362055
2771 -8757876
2772 -8881793
2773 -8208226
2774 -8308201
2775 -8853777
2776 -8845570
2777 -8625927
2778 -8202822
2779 -8555241
2780 -9151429
2781 -8762026
2782 -8497383
2783 -8574891
2784 -8954253
2785 -9287357
2786 -8675161
2787 -8520874
2788 -8985906
2789 -9076212
2790 -9024157
2791 -8608227
2792 -8748364
2793 -9377211
2794 -9144498
2795 -8893279
2796 -8907431
2797 -9086794
2798 -9424782
2799 -8956559
2800 -8775649
2801 -9264347
2802 -9372766
2803 -9345974
2804 -9004279
2805 -9024149
2806 -9651751
2807 -9466632
2808 -9100404
2809 -9086400
2810 -9306648
2811 -9763146
2812 -9334283
2813 -8930951
2814 -9443372
2815 -9709989
2816 -9699403
2817 -9277492
2818 -9128826
2819 -9812259
2820 -9802896
2821 -9400088
2822 -9345204
2823 -9469401
2824 -9988266
2825 -9756962
2826 -9250378
2827 -9563582
2828 -9807863
2829 -9918189
2830 -9639044
2831 -9319951
2832 -9913714
2833 -10085781
2834 -9714581
2835 -9581174
2836 -9644268
2837 -10218112
2838 -10120901
2839 -9467581
2840 -9692408
2841 -10019608
2842 -10132473
2843 -9881670
2844 -9497162
2845 -10071650
2846 -10406909
2847 -10040153
2848 -9818699
2849 -9767091
2850 -10319820
2851 -10430053
2852 -9738324
2853 -9771182
2854 -10131029
2855 -10419981
2856 -10306516
2857 -9727365
2858 -10106190
2859 -10623102
2860 -10357398
2861 -10025435
2862 -9814024
2863 -10330284
2864 -10696905
2865 -10099825
2866 -9977773
2867 -10282825
2868 -10602023
2869 -10635905
2870 -9987687
2871 -10084430
2872 -10641875
2873 -10575965
2874 -10361012
2875 -10053253
2876 -10385367
2877 -10879870
2878 -10402947
2879 -10187421
2880 -10403922
2881 -10662186
2882 -10787925
2883 -10218787
2884 -10208123
2885 -10784598
2886 -10759956
2887 -10561356
2888 -10254745
2889 -10461788
2890 -11065831
2891 -10687981
2892 -10303156
2893 -10447841
2894 -10744292
2895 -11054435
2896 -10501676
2897 -10222652
2898 -10810427
2899 -10981501
2900 -10834805
2901 -10436262
2902 -10455784
2903 -11115357
2904 -10928099
2905 -10497590
2906 -10544928
2907 -10757178
2908 -11152554
2909 -10828291
2910 -10465027
2911 -10883447
2912 -11024868
2913 -10957734
2914 -10644695
2915 -10463007
2916 -11084375
2917 -11105166
2918 -10714326
2919 -10707018
2920 -10864184
2921 -11302937
2922 -11050767
2923 -10523852
2924 -10872833
2925 -11104974
2926 -11065616
2927 -10795632
2928 -10568879
2929 -11161312
2930 -11297228
2931 -10861488
2932 -10797932
2933 -10895229
2934 -11324054
2935 -11214802
2936 -10605778
2937 -10849370
2938 -11190908
2939 -11266446
2940 -11048045
2941 -10617403
2942 -11086806
2943 -11422023
2944 -11043237
2945 -10866765
2946 -10850063
2947 -11297906
2948 -11422151
2949 -10825375
2950 -10896149
2951 -11193263
2952 -11292565
2953 -11221230
2954 -10794684
2955 -11073845
2956 -11434070
2957 -11124807
2958 -10972362
2959 -10921662
2960 -11280365
2961 -11497113
2962 -10937317
2963 -10945075
2964 -11283157
2965 -11351149
2966 -11252741
2967 -10793320
2968 -11023101
2969 -11512282
2970 -11241853
2971 -11023726
2972 -10964877
2973 -11291444
2974 -11626922
2975 -11059069
2976 -10860287
2977 -11200957
2978 -11370286
2979 -11373779
2980 -10866357
2981 -10923841
2982 -11556314
2983 -11462399
2984 -11165865
2985 -10935004
2986 -11149794
2987 -11623716
2988 -11162212
2989 -10834736
2990 -11156603
2991 -11376030
2992 -11481904
2993 -11020807
2994 -10892634
2995 -11451231
2996 -11442004
2997 -11195687
2998 -10973149
2999 -11053043
3000 -11594252
3001 -11309875
3002 -10879134
3003 -11098877
3004 -11361765
3005 -11565412
3006 -11122284
3007 -10781451
3008 -11359227
3009 -11511672
3010 -11239631
3011 -10932803
3012 -10942390
3013 -11578754
3014 -11462162
3015 -10904777
3016 -10986609
3017 -11248761
3018 -11571311
3019 -11248616
3020 -10717635
3021 -11138209
3022 -11464706
3023 -11346154
3024 -11018533
3025 -10806085
3026 -11409968
3027 -11568724
3028 -11025929
3029 -10911790
3030 -11039836
3031 -11429101
3032 -11345878
3033 -10778022
3034 -11045679
3035 -11388988
3036 -11338859
3037 -11094867
3038 -10769386
3039 -11185999
3040 -11448905
3041 -11006539
3042 -10894762
3043 -10978399
3044 -11324276
3045 -11390575
3046 -10809315
3047 -10918902
3048 -11286113
3049 -11266256
3050 -11068258
3051 -10671209
3052 -11019363
3053 -11435693
3054 -11044040
3055 -10849585
3056 -10885901
3057 -11202527
3058 -11382109
3059 -10795531
3060 -10734626
3061 -11103290
3062 -11184624
3063 -11110367
3064 -10681702
3065 -10818207
3066 -11298681
3067 -11046625
3068 -10816163
3069 -10746843
3070 -10984921
3071 -11300046
3072 -10820613
3073 -10626245
3074 -10965003
3075 -11058972
3076 -11043621
3077 -10659949
3078 -10692376
3079 -11180825
3080 -10974571
3081 -10730332
3082 -10663662
3083 -10800380
3084 -11153756
3085 -10773624
3086 -10508023
3087 -10843190
3088 -10982808
3089 -10982895
3090 -10577923
3091 -10468482
3092 -11006764
3093 -10917844
3094 -10595211
3095 -10479035
3096 -10615554
3097 -11084175
3098 -10795522
3099 -10374351
3100 -10638594
3101 -10820069
3102 -10880191
3103 -10500962
3104 -10232316
3105 -10751571
3106 -10863038
3107 -10607626
3108 -10442783
3109 -10412349
3110 -10869833
3111 -10741865
3112 -10252460
3113 -10395782
3114 -10584842
3115 -10720930
3116 -10464781
3117 -10125210
3118 -10581274
3119 -10729519
3120 -10441472
3121 -10276215
3122 -10232865
3123 -10661062
3124 -10611996
3125 -10080212
3126 -10189711
3127 -10427993
3128 -10591712
3129 -10384629
3130 -9928602
3131 -10312892
3132 -10628721
3133 -10352385
3134 -10085255
3135 -9943617
3136 -10429736
3137 -10597229
3138 -9994511
3139 -9917814
3140 -10169227
3141 -10451472
3142 -10363771
3143 -9771517
3144 -9954213
3145 -10387452
3146 -10246327
3147 -9990473
3148 -9710402
3149 -10071332
3150 -10451108
3151 -9995589
3152 -9788049
3153 -9895175
3154 -10144620
3155 -10227626
3156 -9652617
3157 -9646292
3158 -10101020
3159 -10092425
3160 -9906296
3161 -9574844
3162 -9790152
3163 -10232529
3164 -9849027
3165 -9555590
3166 -9623587
3167 -9858507
3168 -10059671
3169 -9550461
3170 -9401817
3171 -9851028
3172 -9923486
3173 -9770223
3174 -9370696
3175 -9419180
3176 -9950418
3177 -9705676
3178 -9346884
3179 -9363088
3180 -9594756
3181 -9922888
3182 -9478657
3183 -9128886
3184 -9498250
3185 -9655215
3186 -9601153
3187 -9217018
3188 -9092336
3189 -9627499
3190 -9569517
3191 -9227925
3192 -9137827
3193 -9232365
3194 -9628227
3195 -9367382
3196 -8934672
3197 -9164589
3198 -9334664
3199 -9359910
3200 -9064835
3201 -8839573
3202 -9322041
3203 -9362421
3204 -9011563
3205 -8920590
3206 -8960957
3207 -9313939
3208 -9134017
3209 -8675219
3210 -8885218
3211 -9085753
3212 -9133128
3213 -8895464
3214 -8565029
3215 -8980868
3216 -9157074
3217 -8823839
3218 -8625937
3219 -8555959
3220 -8953321
3221 -8991371
3222 -8491141
3223 -8564205
3224 -8784970
3225 -8891678
3226 -8729254
3227 -8293618
3228 -8567941
3229 -8821679
3230 -8567332
3231 -8422350
3232 -8323496
3233 -8624703
3234 -8745801
3235 -8283222
3236 -8285588
3237 -8454460
3238 -8523745
3239 -8459194
3240 -8056515
3241 -8243082
3242 -8557960
3243 -8321866
3244 -8153564
3245 -8035041
3246 -8302275
3247 -8492780
3248 -7989618
3249 -7896046
3250 -8147869
3251 -8265616
3252 -8218331
3253 -7759290
3254 -7859496
3255 -8298343
3256 -8122044
3257 -7865752
3258 -7671461
3259 -7913088
3260 -8252181
3261 -7790153
3262 -7521456
3263 -7747312
3264 -7948329
3265 -8013656
3266 -7533504
3267 -7464940
3268 -7930684
3269 -7873490
3270 -7624760
3271 -7349170
3272 -7454647
3273 -7903453
3274 -7610600
3275 -7270152
3276 -7407919
3277 -7593612
3278 -7751618
3279 -7317710
3280 -7056864
3281 -7464907
3282 -7537908
3283 -7356081
3284 -7065959
3285 -7072739
3286 -7580762
3287 -7411907
3288 -6983909
3289 -7031754
3290 -7209403
3291 -7412992
3292 -7046331
3293 -6683251
3294 -7080845
3295 -7255727
3296 -7117951
3297 -6804155
3298 -6663318
3299 -7157696
3300 -7160137
3301 -6694733
3302 -6613143
3303 -6741932
3304 -7100103
3305 -6909839
3306 -6395334
3307 -6608652
3308 -6869707
3309 -6838818
3310 -6570335
3311 -6264084
3312 -6664144
3313 -6832475
3314 -6443754
3315 -6306872
3316 -6350814
3317 -6666771
3318 -6630486
3319 -6134162
3320 -6262026
3321 -6483362
3322 -6457022
3323 -6261815
3324 -5909997
3325 -6219939
3326 -6486092
3327 -6143910
3328 -5958683
3329 -5964536
3330 -6299275
3331 -6380884
3332 -5823547
3333 -5787966
3334 -6063261
3335 -6132557
3336 -5985541
3337 -5550799
3338 -5742931
3339 -6142127
3340 -5920324
3341 -5689059
3342 -5549737
3343 -5792570
3344 -6010917
3345 -5546851
3346 -5384813
3347 -5629010
3348 -5755921
3349 -5729001
3350 -5306226
3351 -5323661
3352 -5702671
3353 -5552323
3354 -5350027
3355 -5202901
3356 -5315099
3357 -5598507
3358 -5273555
3359 -5075223
3360 -5255980
3361 -5314651
3362 -5344159
3363 -4999027
3364 -4928512
3365 -5291703
3366 -5181198
3367 -4970547
3368 -4854006
3369 -4947793
3370 -5261179
3371 -4931507
3372 -4631490
3373 -4854578
3374 -4968585
3375 -4993029
3376 -4631749
3377 -4482676
3378 -4908065
3379 -4880818
3380 -4622536
3381 -4450490
3382 -4486783
3383 -4876761
3384 -4671983
3385 -4267904
3386 -4372508
3387 -4506822
3388 -4648884
3389 -4360606
3390 -4055361
3391 -4416174
3392 -4544048
3393 -4337729
3394 -4115008
3395 -4021718
3396 -4403566
3397 -4331453
3398 -3897048
3399 -3948951
3400 -4099377
3401 -4279196
3402 -4066465
3403 -3690781
3404 -3982277
3405 -4145606
3406 -3936784
3407 -3723795
3408 -3592169
3409 -3963131
3410 -4004402
3411 -3557942
3412 -3543703
3413 -3701489
3414 -3899964
3415 -3743554
3416 -3248784
3417 -3445666
3418 -3750119
3419 -3629147
3420 -3389704
3421 -3143045
3422 -3494743
3423 -3716709
3424 -3273246
3425 -3089108
3426 -3175977
3427 -3439829
3428 -3445659
3429 -2927708
3430 -2963445
3431 -3300490
3432 -3274333
3433 -3085304
3434 -2765351
3435 -2983190
3436 -3301982
3437 -2944571
3438 -2711203
3439 -2742844
3440 -2957717
3441 -3069709
3442 -2610935
3443 -2549175
3444 -2866166
3445 -2887999
3446 -2740030
3447 -2377954
3448 -2481842
3449 -2871280
3450 -2620206
3451 -2312477
3452 -2283943
3453 -2502046
3454 -2760924
3455 -2339822
3456 -2102831
3457 -2391461
3458 -2509280
3459 -2402803
3460 -1979951
3461 -1941526
3462 -2394487
3463 -2304482
3464 -2015607
3465 -1910534
3466 -2022701
3467 -2340548
3468 -2042609
3469 -1687639
3470 -1851280
3471 -1991215
3472 -2040509
3473 -1727025
3474 -1524345
3475 -1904045
3476 -1937663
3477 -1687421
3478 -1534575
3479 -1529054
3480 -1848889
3481 -1678638
3482 -1311068
3483 -1448969
3484 -1586634
3485 -1652774
3486 -1393513
3487 -1120209
3488 -1457568
3489 -1529288
3490 -1275191
3491 -1128706
3492 -1107501
3493 -1415584
3494 -1337553
3495  -936435
3496 -1012119
3497 -1167006
3498 -1256043
3499 -1054724
3500  -711673
3501  -969097
3502 -1141791
3503  -916573
3504  -735780
3505  -639794
3506  -942351
3507 -1018889
3508  -608078
3509  -585108
3510  -713778
3511  -824829
3512  -713067
3513  -309540
3514  -472756
3515  -714150
3516  -553911
3517  -407032
3518  -264869
3519  -504363
3520  -625743
3521  -224537
3522  -149619
3523  -267579
3524  -371050
3525  -320465
3526    43372
3527   -69946
3528  -357792
3529  -197754
3530    -8828
3531   171538
3532   -24102
3533  -237430
3534   146389
3535   313466
3536   166386
3537    -7754
3538   -42778
3539   402720
3540   446910
3541    96269
3542   148690
3543   348244
3544   611684
3545   479139
3546   128453
3547   410903
3548   679237
3549   618792
3550   465657
3551   341729
3552   715008
3553   890223
3554   591530
3555   551894
3556   680282
3557   942063
3558   937219
3559   570328
3560   733887
3561  1032594
3562  1026283
3563   908345
3564   741760
3565  1058126
3566  1312105
3567  1017994
3568   922930
3569  1042367
3570  1320250
3571  1386211
3572   966689
3573  1049520
3574  1427506
3575  1488627
3576  1367196
3577  1112087
3578  1349839
3579  1716193
3580  1469377
3581  1285313
3582  1336594
3583  1635600
3584  1868344
3585  1502396
3586  1416935
3587  1743418
3588  1874201
3589  1817528
3590  1508998
3591  1598887
3592  2026858
3593  1935760
3594  1756317
3595  1730746
3596  1942063
3597  2263391
3598  1977085
3599  1784650
3600  2050789
3601  2207084
3602  2226750
3603  1958055
3604  1954546
3605  2389215
3606  2370946
3607  2186255
3608  2124854
3609  2251661
3610  2587330
3611  2396057
3612  2147530
3613  2381178
3614  2575484
3615  2660115
3616  2414659
3617  2283036
3618  2702277
3619  2800739
3620  2611930
3621  2483343
3622  2532651
3623  2934151
3624  2863621
3625  2542269
3626  2684602
3627  2895558
3628  3071829
3629  2899572
3630  2655535
3631  2971753
3632  3151123
3633  3014339
3634  2899084
3635  2858451
3636  3210869
3637  3278570
3638  2992654
3639  3060695
3640  3219599
3641  3394858
3642  3312395
3643  3028712
3644  3271899
3645  3477270
3646  3375878
3647  3317119
3648  3260522
3649  3564249
3650  3661020
3651  3351394
3652  3381443
3653  3546668
3654  3712975
3655  3671700
3656  3372264
3657  3587519
3658  3893780
3659  3820721
3660  3677190
3661  3555604
3662  3835237
3663  4055047
3664  3750934
3665  3690453
3666  3850486
3667  4061859
3668  4109226
3669  3780872
3670  3867874
3671  4189939
3672  4170218
3673  4078125
3674  3919153
3675  4110049
3676  4380420
3677  4152168
3678  4053845
3679  4174089
3680  4350130
3681  4473266
3682  4162040
3683  4160729
3684  4500071
3685  4528041
3686  4426803
3687  4246008
3688  4397467
3689  4753308
3690  4560445
3691  4383797
3692  4488064
3693  4678983
3694  4839848
3695  4537818
3696  4420863
3697  4758440
3698  4873741
3699  4810333
3700  4597870
3701  4646159
3702  5068373
3703  4994818
3704  4736526
3705  4730776
3706  4900705
3707  5179089
3708  4965498
3709  4732921
3710  5004718
3711  5191782
3712  5189677
3713  4978145
3714  4889587
3715  5278096
3716  5320131
3717  5091321
3718  5053699
3719  5169366
3720  5476612
3721  5378611
3722  5089712
3723  5285836
3724  5476503
3725  5505592
3726  5312397
3727  5158511
3728  5525567
3729  5665465
3730  5436641
3731  5367128
3732  5445422
3733  5758700
3734  5731144
3735  5384486
3736  5516318
3737  5744804
3738  5840140
3739  5692000
3740  5433256
3741  5740816
3742  5992770
3743  5822018
3744  5680515
3745  5666451
3746  5989745
3747  6087209
3748  5728245
3749  5740839
3750  5967427
3751  6129286
3752  6076576
3753  5778646
3754  5951802
3755  6244734
3756  6146901
3757  6022521
3758  5918371
3759  6142791
3760  6351477
3761  6082929
3762  6039162
3763  6221297
3764  6371508
3765  6398742
3766  6116610
3767  6194064
3768  6486513
3769  6417362
3770  6282444
3771  6197087
3772  6403254
3773  6667906
3774  6410832
3775  6289615
3776  6454633
3777  6608055
3778  6671924
3779  6379053
3780  6360832
3781  6702270
3782  6737625
3783  6632971
3784  6471399
3785  6578047
3786  6920205
3787  6750806
3788  6551110
3789  6641607
3790  6793555
3791  6942993
3792  6713804
3793  6608864
3794  6907500
3795  6974489
3796  6908016
3797  6763919
3798  6791710
3799  7112135
3800  7022943
3801  6828395
3802  6897509
3803  7012403
3804  7179150
3805  7010206
3806  6835820
3807  7116364
3808  7223959
3809  7156956
3810  7016016
3811  6978118
3812  7316685
3813  7292606
3814  7042156
3815  7093635
3816  7241350
3817  7439523
3818  7297158
3819  7055673
3820  7283842
3821  7440689
3822  7385654
3823  7247781
3824  7154811
3825  7489106
3826  7585328
3827  7335788
3828  7307124
3829  7396428
3830  7625266
3831  7569366
3832  7257952
3833  7418500
3834  7626706
3835  7641441
3836  7522425
3837  7372021
3838  7643187
3839  7798862
3840  7568624
3841  7498403
3842  7553559
3843  7771684
3844  7817027
3845  7518650
3846  7606083
3847  7830363
3848  7851553
3849  7758846
3850  7549609
3851  7767269
3852  8007596
3853  7799328
3854  7674496
3855  7718920
3856  7957262
3857  8059016
3858  7725158
3859  7715912
3860  7976370
3861  8060831
3862  7990633
3863  7721889
3864  7843478
3865  8181595
3866  8063526
3867  7898428
3868  7838678
3869  8049164
3870  8290183
3871  8012578
3872  7855005
3873  8053391
3874  8200465
3875  8214686
3876  7945940
3877  7959942
3878  8294494
3879  8267800
3880  8120197
3881  8036330
3882  8157228
3883  8408814
3884  8199790
3885  8018664
3886  8177069
3887  8318388
3888  8400552
3889  8174142
3890  8091774
3891  8413359
3892  8448906
3893  8284966
3894  8152248
3895  8215353
3896  8544072
3897  8427031
3898  8175633
3899  8288999
3900  8451287
3901  8578365
3902  8371572
3903  8181606
3904  8463055
3905  8572844
3906  8465623
3907  8334067
3908  8301902
3909  8622322
3910  8628372
3911  8370684
3912  8389996
3913  8515396
3914  8686874
3915  8569677
3916  8317725
3917  8518165
3918  8677333
3919  8619470
3920  8510890
3921  8416250
3922  8676707
3923  8750143
3924  8516251
3925  8520468
3926  8606853
3927  8757218
3928  8700725
3929  8451751
3930  8609328
3931  8795140
3932  8742342
3933  8641432
3934  8514125
3935  8748103
3936  8875071
3937  8625211
3938  8574589
3939  8659934
3940  8844005
3941  8863794
3942  8577928
3943  8666201
3944  8876371
3945  8863136
3946  8764833
3947  8594388
3948  8755823
3949  8964369
3950  8779667
3951  8689430
3952  8726261
3953  8889558
3954  8986568
3955  8710120
3956  8691476
3957  8906273
3958  8908317
3959  8855005
3960  8691381
3961  8809761
3962  9055626
3963  8892661
3964  8766543
3965  8803519
3966  8925204
3967  9035653
3968  8777564
3969  8726276
3970  8958988
3971  8994811
3972  8944158
3973  8764171
3974  8828156
3975  9109707
3976  8983976
3977  8813470
3978  8821553
3979  8959982
3980  9139988
3981  8892740
3982  8724070
3983  8952819
3984  9075300
3985  9045457
3986  8819736
3987  8781009
3988  9112424
3989  9089867
3990  8890989
3991  8840277
3992  8928217
3993  9175068
3994  9025868
3995  8786507
3996  8930978
3997  9070009
3998  9110116
3999  8918888
4000  8773517
4001  9049186
4002  9120006
4003  8966482
4004  8896395
4005  8928645
4006  9169728
4007  9105619
4008  8834011
4009  8917142
4010  9049574
4011  9111534
4012  8971163
4013  8778155
4014  9034184
4015  9180487
4016  9020172
4017  8904917
4018  8879413
4019  9132966
4020  9149309
4021  8845998
4022  8869782
4023  9032351
4024  9157969
4025  9055894
4026  8789147
4027  8961783
4028  9171181
4029  9058003
4030  8922239
4031  8830805
4032  9045183
4033  9182163
4034  8922277
4035  8860967
4036  8964464
4037  9109920
4038  9103527
4039  8813383
4040  8883501
4041  9117914
4042  9065947
4043  8948281
4044  8816650
4045  8982720
4046  9169918
4047  8934277
4048  8829359
4049  8934890
4050  9062888
4051  9097663
4052  8815505
4053  8812174
4054  9051026
4055  9044596
4056  8957806
4057  8797792
4058  8894957
4059  9138665
4060  8974200
4061  8808116
4062  8836369
4063  8951529
4064  9081664
4065  8842753
4066  8744767
4067  8966807
4068  9016810
4069  8962222
4070  8783927
4071  8784109
4072  9028540
4073  8929347
4074  8769947
4075  8786775
4076  8864062
4077  9021133
4078  8858992
4079  8717786
4080  8886419
4081  8927517
4082  8887064
4083  8731610
4084  8692226
4085  8925630
4086  8884092
4087  8725330
4088  8741412
4089  8796357
4090  8940380
4091  8802418
4092  8627556
4093  8791829
4094  8856538
4095  8811624
4096  8679301
4097  8595450
4098  8849666
4099  8858768
4100  8643844
4101  8618472
4102  8692760
4103  8867165
4104  8767103
4105  8503469
4106  8641611
4107  8771743
4108  8772421
4109  8635063
4110  8478491
4111  8702917
4112  8797545
4113  8610761
4114  8536732
4115  8537468
4116  8710219
4117  8712025
4118  8447187
4119  8510412
4120  8645057
4121  8673749
4122  8593264
4123  8384804
4124  8549380
4125  8693442
4126  8504876
4127  8417919
4128  8413325
4129  8601205
4130  8644356
4131  8371840
4132  8380640
4133  8527473
4134  8561122
4135  8464924
4136  8234438
4137  8370226
4138  8585453
4139  8450579
4140  8317068
4141  8270039
4142  8448106
4143  8580221
4144  8290397
4145  8186831
4146  8323421
4147  8423275
4148  8412957
4149  8143126
4150  8160438
4151  8421039
4152  8372017
4153  8243960
4154  8120942
4155  8217023
4156  8414809
4157  8219204
4158  8062221
4159  8148411
4160  8247426
4161  8302652
4162  8062455
4163  7993859
4164  8238375
4165  8234215
4166  8118370
4167  7975226
4168  8016013
4169  8245886
4170  8108522
4171  7916438
4172  7981259
4173  8071469
4174  8169820
4175  7973212
4176  7817261
4177  8027870
4178  8071591
4179  7979743
4180  7835919
4181  7803909
4182  8054237
4183  8009771
4184  7788925
4185  7790980
4186  7876505
4187  8004260
4188  7845283
4189  7628357
4190  7805610
4191  7898161
4192  7839171
4193  7712011
4194  7619376
4195  7851016
4196  7863612
4197  7640488
4198  7598618
4199  7632474
4200  7774083
4201  7713745
4202  7496747
4203  7598537
4204  7714872
4205  7683679
4206  7580429
4207  7440434
4208  7600557
4209  7668820
4210  7461678
4211  7409751
4212  7447485
4213  7577824
4214  7553734
4215  7310726
4216  7383240
4217  7521858
4218  7485022
4219  7387296
4220  7217285
4221  7366024
4222  7492314
4223  7308389
4224  7206728
4225  7219411
4226  7352445
4227  7402426
4228  7141366
4229  7132539
4230  7273995
4231  7279551
4232  7222412
4233  7025539
4234  7098655
4235  7265222
4236  7130105
4237  7039485
4238  7018130
4239  7096578
4240  7189870
4241  6961393
4242  6898509
4243  7025818
4244  7047056
4245  7014345
4246  6839287
4247  6866438
4248  7058432
4249  6926949
4250  6799143
4251  6776542
4252  6855047
4253  6978062
4254  6760079
4255  6664357
4256  6808938
4257  6853512
4258  6811582
4259  6618991
4260  6587781
4261  6794334
4262  6728509
4263  6579270
4264  6512781
4265  6584302
4266  6770779
4267  6603871
4268  6413480
4269  6518148
4270  6603881
4271  6608681
4272  6404301
4273  6291172
4274  6520517
4275  6532476
4276  6387458
4277  6288391
4278  6305672
4279  6502471
4280  6403336
4281  6179579
4282  6236400
4283  6319434
4284  6366064
4285  6212642
4286  6041299
4287  6228799
4288  6285403
4289  6157364
4290  6053508
4291  6020692
4292  6223614
4293  6193149
4294  5936498
4295  5946827
4296  6044807
4297  6124573
4298  6000886
4299  5783225
4300  5931693
4301  6053498
4302  5944081
4303  5812900
4304  5713091
4305  5898475
4306  5969121
4307  5731114
4308  5665769
4309  5732793
4310  5861782
4311  5814212
4312  5541253
4313  5588979
4314  5740868
4315  5683944
4316  5587505
4317  5445408
4318  5579237
4319  5710379
4320  5519168
4321  5430743
4322  5440761
4323  5523350
4324  5540364
4325  5308514
4326  5294553
4327  5438213
4328  5424977
4329  5351503
4330  5197880
4331  5267016
4332  5423665
4333  5254982
4334  5135014
4335  5147719
4336  5223471
4337  5275710
4338  5052455
4339  5005456
4340  5162369
4341  5151644
4342  5085282
4343  4916234
4344  4945355
4345  5122744
4346  5004026
4347  4866750
4348  4836962
4349  4902315
4350  5015835
4351  4825014
4352  4691676
4353  4825450
4354  4869812
4355  4831440
4356  4657318
4357  4609851
4358  4794919
4359  4732353
4360  4586659
4361  4552685
4362  4589210
4363  4710320
4364  4563693
4365  4415019
4366  4520814
4367  4540225
4368  4514943
4369  4385773
4370  4305446
4371  4491962
4372  4465960
4373  4303038
4374  4255622
4375  4268634
4376  4405297
4377  4292765
4378  4083143
4379  4175225
4380  4256461
4381  4255233
4382  4117966
4383  3983918
4384  4156248
4385  4185990
4386  4027851
4387  3944138
4388  3918377
4389  4061256
4390  4039399
4391  3824637
4392  3851651
4393  3921719
4394  3950253
4395  3855709
4396  3665758
4397  3796016
4398  3878662
4399  3738601
4400  3652419
4401  3610801
4402  3739260
4403  3739407
4404  3524472
4405  3531125
4406  3597270
4407  3626784
4408  3557312
4409  3364110
4410  3444470
4411  3561837
4412  3445895
4413  3351698
4414  3287812
4415  3402892
4416  3471373
4417  3240023
4418  3183531
4419  3259582
4420  3317936
4421  3270830
4422  3043162
4423  3083467
4424  3254244
4425  3172892
4426  3046958
4427  2950859
4428  3041806
4429  3166000
4430  2961743
4431  2846099
4432  2898337
4433  2976208
4434  3003275
4435  2778734
4436  2726003
4437  2897282
4438  2873541
4439  2763571
4440  2616759
4441  2650672
4442  2825106
4443  2689493
4444  2551047
4445  2577301
4446  2633955
4447  2691121
4448  2495720
4449  2390486
4450  2531211
4451  2526851
4452  2445515
4453  2324554
4454  2311619
4455  2493777
4456  2401937
4457  2232710
4458  2231090
4459  2287012
4460  2363121
4461  2194058
4462  2030396
4463  2175896
4464  2233295
4465  2162385
4466  2018811
4467  1946340
4468  2136008
4469  2115791
4470  1930726
4471  1880023
4472  1901840
4473  2019284
4474  1937807
4475  1730883
4476  1806070
4477  1876929
4478  1861975
4479  1751568
4480  1612547
4481  1753872
4482  1788418
4483  1623883
4484  1561976
4485  1558280
4486  1669550
4487  1632631
4488  1423525
4489  1478096
4490  1541430
4491  1516311
4492  1425350
4493  1276789
4494  1384635
4495  1460825
4496  1323298
4497  1245622
4498  1223257
4499  1334616
4500  1337394
4501  1112163
4502  1097938
4503  1182551
4504  1191827
4505  1122674
4506   951558
4507  1031250
4508  1149695
4509  1026644
4510   932339
4511   876949
4512   957245
4513  1005668
4514   806843
4515   757865
4516   836406
4517   856415
4518   831033
4519   655114
4520   664224
4521   794467
4522   709415
4523   607618
4524   541669
4525   596195
4526   681855
4527   499890
4528   421540
4529   507265
4530   520967
4531   501596
4532   345236
4533   319452
4534   456449
4535   378890
4536   280102
4537   210418
4538   251665
4539   367483
4540   219088
4541    86891
4542   157783
4543   198329
4544   199297
4545    24113
4546   -62702
4547   107394
4548    84121
4549   -23094
4550  -122686
4551  -103894
4552    45129
4553   -60907
4554  -233329
4555  -206444
4556  -165309
4557  -123259
4558  -262407
4559  -385610
4560  -259109
4561  -230812
4562  -318965
4563  -423982
4564  -476431
4565  -326549
4566  -367832
4567  -548318
4568  -543588
4569  -504189
4570  -434176
4571  -555148
4572  -713325
4573  -595260
4574  -547694
4575  -642838
4576  -746332
4577  -810463
4578  -663825
4579  -659110
4580  -857399
4581  -881216
4582  -839727
4583  -761596
4584  -830992
4585 -1045203
4586  -976240
4587  -872300
4588  -921701
4589 -1039123
4590 -1162042
4591 -1032664
4592  -961527
4593 -1135495
4594 -1206628
4595 -1198397
4596 -1103401
4597 -1116154
4598 -1334260
4599 -1327307
4600 -1226927
4601 -1244875
4602 -1316446
4603 -1452989
4604 -1387148
4605 -1281630
4606 -1420578
4607 -1519031
4608 -1536165
4609 -1456422
4610 -1427840
4611 -1621305
4612 -1657209
4613 -1543070
4614 -1548262
4615 -1611255
4616 -1754697
4617 -1735004
4618 -1610280
4619 -1724624
4620 -1831710
4621 -1855503
4622 -1796072
4623 -1709105
4624 -1885357
4625 -1977769
4626 -1887236
4627 -1864999
4628 -1900885
4629 -2070330
4630 -2098077
4631 -1935900
4632 -1983537
4633 -2104197
4634 -2162359
4635 -2132609
4636 -2019976
4637 -2155106
4638 -2283226
4639 -2220186
4640 -2202152
4641 -2204351
4642 -2330263
4643 -2400654
4644 -2271839
4645 -2292825
4646 -2392177
4647 -2448260
4648 -2455362
4649 -2352551
4650 -2438095
4651 -2586873
4652 -2544118
4653 -2503668
4654 -2490054
4655 -2605927
4656 -2707519
4657 -2574479
4658 -2570785
4659 -2686961
4660 -2753888
4661 -2775760
4662 -2667130
4663 -2714165
4664 -2878563
4665 -2844179
4666 -2793669
4667 -2776597
4668 -2871420
4669 -3008199
4670 -2907205
4671 -2862702
4672 -2973847
4673 -3051234
4674 -3093318
4675 -2977223
4676 -2969345
4677 -3137888
4678 -3143279
4679 -3105214
4680 -3079468
4681 -3145480
4682 -3297221
4683 -3232543
4684 -3159524
4685 -3233141
4686 -3307456
4687 -3365664
4688 -3280293
4689 -3246921
4690 -3410205
4691 -3444218
4692 -3409181
4693 -3372298
4694 -3407614
4695 -3572763
4696 -3525545
4697 -3422779
4698 -3496684
4699 -3586496
4700 -3657550
4701 -3583098
4702 -3508338
4703 -3678141
4704 -3745471
4705 -3697700
4706 -3641396
4707 -3646045
4708 -3824272
4709 -3845083
4710 -3728409
4711 -3737808
4712 -3826821
4713 -3947164
4714 -3900620
4715 -3776887
4716 -3899029
4717 -4014414
4718 -3994229
4719 -3945119
4720 -3888018
4721 -4052203
4722 -4121667
4723 -4020047
4724 -4024670
4725 -4082091
4726 -4190215
4727 -4179044
4728 -4052684
4729 -4137666
4730 -4247780
4731 -4255497
4732 -4217543
4733 -4156223
4734 -4290809
4735 -4411101
4736 -4304761
4737 -4266611
4738 -4309459
4739 -4433098
4740 -4470891
4741 -4320998
4742 -4354000
4743 -4497637
4744 -4539953
4745 -4508129
4746 -4411130
4747 -4504687
4748 -4651929
4749 -4576966
4750 -4516107
4751 -4532039
4752 -4647726
4753 -4741059
4754 -4616757
4755 -4597300
4756 -4716412
4757 -4775998
4758 -4778145
4759 -4663323
4760 -4706705
4761 -4866437
4762 -4841127
4763 -4788946
4764 -4779289
4765 -4861583
4766 -4978973
4767 -4889452
4768 -4837456
4769 -4931717
4770 -4988700
4771 -5018359
4772 -4928191
4773 -4926949
4774 -5090519
4775 -5086511
4776 -5044603
4777 -5021687
4778 -5078812
4779 -5200625
4780 -5131014
4781 -5059375
4782 -5140166
4783 -5211123
4784 -5242795
4785 -5166640
4786 -5140700
4787 -5301333
4788 -5332992
4789 -5272090
4790 -5243947
4791 -5269819
4792 -5401688
4793 -5374107
4794 -5278670
4795 -5335495
4796 -5418267
4797 -5487830
4798 -5437413
4799 -5352288
4800 -5475692
4801 -5538965
4802 -5495183
4803 -5463390
4804 -5460315
4805 -5596999
4806 -5610352
4807 -5510265
4808 -5557339
4809 -5619150
4810 -5672954
4811 -5634667
4812 -5557727
4813 -5671880
4814 -5741339
4815 -5699947
4816 -5668091
4817 -5670112
4818 -5799285
4819 -5830901
4820 -5710720
4821 -5727923
4822 -5805503
4823 -5875673
4824 -5855085
4825 -5745220
4826 -5834147
4827 -5951456
4828 -5920606
4829 -5870406
4830 -5836594
4831 -5955443
4832 -6036287
4833 -5928462
4834 -5913389
4835 -5966645
4836 -6053610
4837 -6069763
4838 -5948508
4839 -5998364
4840 -6118859
4841 -6107371
4842 -6079281
4843 -6027188
4844 -6111766
4845 -6214228
4846 -6128412
4847 -6088481
4848 -6132776
4849 -6220398
4850 -6267113
4851 -6148070
4852 -6150267
4853 -6283040
4854 -6291624
4855 -6261701
4856 -6188227
4857 -6246296
4858 -6384227
4859 -6324010
4860 -6256817
4861 -6288246
4862 -6372498
4863 -6440452
4864 -6334811
4865 -6285445
4866 -6410311
4867 -6457782
4868 -6440441
4869 -6357972
4870 -6384181
4871 -6537105
4872 -6512272
4873 -6423903
4874 -6426717
4875 -6491832
4876 -6600606
4877 -6524501
4878 -6439202
4879 -6536650
4880 -6606732
4881 -6620435
4882 -6535260
4883 -6502382
4884 -6651575
4885 -6663912
4886 -6587616
4887 -6573675
4888 -6611028
4889 -6727569
4890 -6693469
4891 -6603271
4892 -6665564
4893 -6739047
4894 -6760119
4895 -6688835
4896 -6630965
4897 -6763203
4898 -6812382
4899 -6731651
4900 -6704712
4901 -6729835
4902 -6846663
4903 -6850463
4904 -6732818
4905 -6773734
4906 -6848310
4907 -6889951
4908 -6845175
4909 -6744473
4910 -6847575
4911 -6939692
4912 -6884002
4913 -6840704
4914 -6832479
4915 -6946159
4916 -6986601
4917 -6871743
4918 -6870849
4919 -6934663
4920 -6990199
4921 -6983028
4922 -6884113
4923 -6949953
4924 -7038636
4925 -7003373
4926 -6971699
4927 -6942578
4928 -7017564
4929 -7078912
4930 -6992789
4931 -6981179
4932 -7040534
4933 -7089144
4934 -7091745
4935 -7004279
4936 -7028113
4937 -7131760
4938 -7096483
4939 -7067005
4940 -7040515
4941 -7108372
4942 -7201973
4943 -7108952
4944 -7067691
4945 -7121522
4946 -7175625
4947 -7190351
4948 -7089454
4949 -7089418
4950 -7210345
4951 -7204806
4952 -7164727
4953 -7119375
4954 -7167190
4955 -7276810
4956 -7210087
4957 -7149909
4958 -7190226
4959 -7242800
4960 -7281936
4961 -7183336
4962 -7153977
4963 -7266656
4964 -7281690
4965 -7254412
4966 -7211759
4967 -7228955
4968 -7338443
4969 -7296469
4970 -7218712
4971 -7245944
4972 -7292316
4973 -7345267
4974 -7275269
4975 -7220526
4976 -7327988
4977 -7363692
4978 -7324772
4979 -7262927
4980 -7258399
4981 -7380924
4982 -7368984
4983 -7270767
4984 -7286819
4985 -7343874
4986 -7419215
4987 -7358666
4988 -7262203
4989 -7345528
4990 -7404091
4991 -7389929
4992 -7327110
4993 -7286646
4994 -7408814
4995 -7440587
4996 -7353456
4997 -7331264
4998 -7362407
4999 -7442831
5000 -7425651
5001 -7309641
5002 -7354512
5003 -7433353
5004 -7435159
5005 -7388063
5006 -7326504
5007 -7421326
5008 -7481983
5009 -7399054
5010 -7358682
5011 -7376775
5012 -7455291
5013 -7469047
5014 -7355998
5015 -7368502
5016 -7452391
5017 -7477015
5018 -7438052
5019 -7346565
5020 -7419918
5021 -7500878
5022 -7429765
5023 -7384867
5024 -7374657
5025 -7454986
5026 -7502255
5027 -7389575
5028 -7371794
5029 -7456234
5030 -7489260
5031 -7465841
5032 -7365142
5033 -7394562
5034 -7497417
5035 -7460528
5036 -7397346
5037 -7380059
5038 -7443402
5039 -7518543
5040 -7427865
5041 -7374546
5042 -7420258
5043 -7466440
5044 -7474573
5045 -7381792
5046 -7379886
5047 -7477116
5048 -7465453
5049 -7421492
5050 -7380053
5051 -7412953
5052 -7495161
5053 -7430199
5054 -7366192
5055 -7406331
5056 -7444720
5057 -7463447
5058 -7391828
5059 -7360042
5060 -7457966
5061 -7466258
5062 -7405368
5063 -7357792
5064 -7372589
5065 -7476341
5066 -7432864
5067 -7342036
5068 -7378477
5069 -7426313
5070 -7461090
5071 -7387797
5072 -7321338
5073 -7402682
5074 -7436149
5075 -7395192
5076 -7345523
5077 -7327257
5078 -7416436
5079 -7417526
5080 -7337270
5081 -7338358
5082 -7367940
5083 -7411844
5084 -7366240
5085 -7285682
5086 -7344336
5087 -7385622
5088 -7355523
5089 -7315361
5090 -7290585
5091 -7373228
5092 -7381968
5093 -7292098
5094 -7291471
5095 -7322106
5096 -7354159
5097 -7321749
5098 -7232512
5099 -7280693
5100 -7345674
5101 -7316075
5102 -7275638
5103 -7231399
5104 -7303109
5105 -7338221
5106 -7246863
5107 -7218070
5108 -7238202
5109 -7296488
5110 -7292849
5111 -7187021
5112 -7209544
5113 -7276592
5114 -7260339
5115 -7211363
5116 -7150786
5117 -7211295
5118 -7268023
5119 -7196364
5120 -7154138
5121 -7165323
5122 -7218345
5123 -7237476
5124 -7125482
5125 -7116581
5126 -7185854
5127 -7185130
5128 -7154232
5129 -7079120
5130 -7108957
5131 -7194453
5132 -7134012
5133 -7076864
5134 -7078177
5135 -7122102
5136 -7157768
5137 -7050115
5138 -7023785
5139 -7088613
5140 -7103879
5141 -7072340
5142 -6999574
5143 -7006906
5144 -7099810
5145 -7068463
5146 -6990632
5147 -6972401
5148 -7010322
5149 -7071723
5150 -6988216
5151 -6913424
5152 -6973256
5153 -7013867
5154 -7003923
5155 -6920645
5156 -6889063
5157 -6979032
5158 -6978273
5159 -6904091
5160 -6866072
5161 -6879823
5162 -6956336
5163 -6910293
5164 -6829423
5165 -6852680
5166 -6892232
5167 -6896507
5168 -6826938
5169 -6767205
5170 -6845735
5171 -6861931
5172 -6798103
5173 -6769101
5174 -6755441
5175 -6835948
5176 -6815148
5177 -6708603
5178 -6722996
5179 -6762032
5180 -6770853
5181 -6717484
5182 -6647540
5183 -6713645
5184 -6752105
5185 -6699246
5186 -6641657
5187 -6614639
5188 -6694957
5189 -6700584
5190 -6594467
5191 -6581050
5192 -6616219
5193 -6647899
5194 -6617958
5195 -6521688
5196 -6557966
5197 -6613692
5198 -6571736
5199 -6524285
5200 -6483184
5201 -6531939
5202 -6561385
5203 -6480685
5204 -6451589
5205 -6466947
5206 -6494635
5207 -6486367
5208 -6400067
5209 -6409740
5210 -6453557
5211 -6424606
5212 -6383928
5213 -6333276
5214 -6365344
5215 -6418641
5216 -6342615
5217 -6300630
5218 -6316870
5219 -6350908
5220 -6339326
5221 -6246674
5222 -6235305
5223 -6296615
5224 -6280562
5225 -6234475
5226 -6187404
5227 -6207948
5228 -6265910
5229 -6204816
5230 -6141720
5231 -6140574
5232 -6168145
5233 -6189373
5234 -6101938
5235 -6068225
5236 -6129814
5237 -6126097
5238 -6087057
5239 -6024700
5240 -6021711
5241 -6094023
5242 -6047142
5243 -5975216
5244 -5968409
5245 -5991804
5246 -6025867
5247 -5957143
5248 -5899187
5249 -5941594
5250 -5953316
5251 -5918148
5252 -5855950
5253 -5838402
5254 -5905954
5255 -5884609
5256 -5804931
5257 -5792753
5258 -5805890
5259 -5845755
5260 -5788380
5261 -5708186
5262 -5754390
5263 -5774614
5264 -5748231
5265 -5681866
5266 -5642291
5267 -5709914
5268 -5720141
5269 -5636535
5270 -5601472
5271 -5611037
5272 -5659283
5273 -5629458
5274 -5527330
5275 -5538631
5276 -5572840
5277 -5573196
5278 -5512338
5279 -5445803
5280 -5502058
5281 -5531729
5282 -5464740
5283 -5414298
5284 -5397756
5285 -5453336
5286 -5436856
5287 -5334412
5288 -5337497
5289 -5376602
5290 -5371538
5291 -5330754
5292 -5259864
5293 -5288182
5294 -5321765
5295 -5260650
5296 -5212450
5297 -5195125
5298 -5237000
5299 -5250948
5300 -5152615
5301 -5127124
5302 -5159712
5303 -5175206
5304 -5132688
5305 -5039050
5306 -5053135
5307 -5110732
5308 -5070698
5309 -5011953
5310 -4977487
5311 -5015870
5312 -5047242
5313 -4961760
5314 -4909880
5315 -4930585
5316 -4949283
5317 -4939201
5318 -4841061
5319 -4820600
5320 -4881283
5321 -4864033
5322 -4815243
5323 -4763042
5324 -4777683
5325 -4824340
5326 -4759054
5327 -4692790
5328 -4703869
5329 -4721048
5330 -4722706
5331 -4646289
5332 -4600411
5333 -4651300
5334 -4649404
5335 -4596937
5336 -4542912
5337 -4532586
5338 -4589311
5339 -4542097
5340 -4469323
5341 -4477110
5342 -4488304
5343 -4509526
5344 -4436733
5345 -4372067
5346 -4413029
5347 -4417166
5348 -4377495
5349 -4321028
5350 -4295659
5351 -4351331
5352 -4328242
5353 -4250357
5354 -4239492
5355 -4240903
5356 -4259132
5357 -4212047
5358 -4136499
5359 -4164475
5360 -4179448
5361 -4153772
5362 -4103901
5363 -4054056
5364 -4103642
5365 -4099826
5366 -4024032
5367 -3993705
5368 -3995303
5369 -4014198
5370 -3981953
5371 -3906484
5372 -3917697
5373 -3936552
5374 -3913569
5375 -3867169
5376 -3818485
5377 -3850623
5378 -3864656
5379 -3787634
5380 -3750339
5381 -3754431
5382 -3770250
5383 -3749630
5384 -3666267
5385 -3663099
5386 -3694695
5387 -3674827
5388 -3622385
5389 -3556910
5390 -3581714
5391 -3614094
5392 -3549187
5393 -3496515
5394 -3495129
5395 -3517712
5396 -3518119
5397 -3428882
5398 -3403782
5399 -3428117
5400 -3419572
5401 -3391069
5402 -3311318
5403 -3321637
5404 -3354788
5405 -3307416
5406 -3262883
5407 -3237152
5408 -3246839
5409 -3269149
5410 -3177486
5411 -3142616
5412 -3167459
5413 -3167378
5414 -3141225
5415 -3069772
5416 -3055698
5417 -3103385
5418 -3067905
5419 -2997607
5420 -2968924
5421 -2981146
5422 -3009457
5423 -2927631
5424 -2872535
5425 -2903929
5426 -2913313
5427 -2893763
5428 -2816816
5429 -2778488
5430 -2832552
5431 -2814198
5432 -2746931
5433 -2705242
5434 -2709842
5435 -2747684
5436 -2697067
5437 -2620932
5438 -2629513
5439 -2643263
5440 -2633883
5441 -2568473
5442 -2513415
5443 -2554684
5444 -2554468
5445 -2496294
5446 -2444763
5447 -2426389
5448 -2474767
5449 -2446244
5450 -2362593
5451 -2357366
5452 -2360299
5453 -2370442
5454 -2316449
5455 -2243250
5456 -2273730
5457 -2288079
5458 -2238978
5459 -2192726
5460 -2155887
5461 -2197086
5462 -2182482
5463 -2103046
5464 -2084008
5465 -2083341
5466 -2098968
5467 -2061035
5468 -1980118
5469 -1994551
5470 -2024993
5471 -1987851
5472 -1925316
5473 -1875237
5474 -1910368
5475 -1924495
5476 -1839956
5477 -1802222
5478 -1807887
5479 -1824570
5480 -1810242
5481 -1719387
5482 -1707020
5483 -1735169
5484 -1715312
5485 -1668499
5486 -1607769
5487 -1624126
5488 -1651250
5489 -1587090
5490 -1544436
5491 -1537981
5492 -1538832
5493 -1536100
5494 -1459089
5495 -1430931
5496 -1456966
5497 -1440012
5498 -1401521
5499 -1348477
5500 -1343896
5501 -1378692
5502 -1318859
5503 -1268431
5504 -1257570
5505 -1267271
5506 -1272018
5507 -1189786
5508 -1147411
5509 -1175202
5510 -1170621
5511 -1143984
5512 -1077446
5513 -1060170
5514 -1100127
5515 -1060518
5516 -1000601
5517  -972535
5518  -974423
5519  -991741
5520  -935845
5521  -879650
5522  -896319
5523  -889423
5524  -868640
5525  -813539
5526  -774353
5527  -811673
5528  -781257
5529  -730120
5530  -707488
5531  -697735
5532  -716455
5533  -673948
5534  -605056
5535  -613948
5536  -615124
5537  -598825
5538  -541082
5539  -498322
5540  -533790
5541  -525054
5542  -466033
5543  -430893
5544  -419186
5545  -446413
5546  -401464
5547  -329538
5548  -331390
5549  -346055
5550  -329621
5551  -276712
5552  -223187
5553  -246758
5554  -255426
5555  -200117
5556  -161051
5557  -130690
5558  -161148
5559  -145748
5560   -58592
5561   -45801
5562   -52625
5563   -59652
5564   -18725
5565    50606
5566    36179
5567    21064
5568    66472
5569   112340
5570   139870
5571   124986
5572   123174
5573   198673
5574   221806
5575   213100
5576   216820
5577   247658
5578   321738
5579   318539
5580   291364
5581   330444
5582   382447
5583   420208
5584   401144
5585   385867
5586   460883
5587   502271
5588   497601
5589   488176
5590   507635
5591   586538
5592   601355
5593   571673
5594   589954
5595   635664
5596   687588
5597   684466
5598   662417
5599   711155
5600   766091
5601   773690
5602   769963
5603   769589
5604   836643
5605   872941
5606   845553
5607   855917
5608   904247
5609   953368
5610   962109
5611   928956
5612   970615
5613  1025333
5614  1044658
5615  1038594
5616  1031787
5617  1092901
5618  1143393
5619  1122961
5620  1126074
5621  1158292
5622  1210794
5623  1233314
5624  1201793
5625  1225820
5626  1284539
5627  1310086
5628  1309573
5629  1295826
5630  1336867
5631  1409499
5632  1392891
5633  1389236
5634  1414401
5635  1464034
5636  1496819
5637  1467143
5638  1476541
5639  1531621
5640  1572113
5641  1583949
5642  1564344
5643  1591924
5644  1664666
5645  1662337
5646  1649680
5647  1669450
5648  1705202
5649  1759019
5650  1738166
5651  1732833
5652  1793868
5653  1822875
5654  1842594
5655  1832524
5656  1841808
5657  1907717
5658  1919624
5659  1910858
5660  1927712
5661  1961138
5662  2014030
5663  2001853
5664  1985642
5665  2039116
5666  2077814
5667  2092481
5668  2082432
5669  2085901
5670  2156837
5671  2178842
5672  2167507
5673  2176535
5674  2197792
5675  2263513
5676  2259222
5677  2238103
5678  2276475
5679  2309465
5680  2346937
5681  2335807
5682  2325726
5683  2387756
5684  2429011
5685  2421485
5686  2424700
5687  2441497
5688  2500958
5689  2511986
5690  2486209
5691  2517316
5692  2554637
5693  2582049
5694  2583591
5695  2574191
5696  2627580
5697  2672213
5698  2659811
5699  2662790
5700  2673274
5701  2729665
5702  2761116
5703  2726018
5704  2748632
5705  2797240
5706  2832418
5707  2836130
5708  2809637
5709  2844581
5710  2910822
5711  2901104
5712  2896718
5713  2901316
5714  2958556
5715  3005513
5716  2974180
5717  2981583
5718  3017765
5719  3054564
5720  3074798
5721  3041361
5722  3071125
5723  3128343
5724  3141264
5725  3136565
5726  3133361
5727  3174730
5728  3227739
5729  3217743
5730  3200683
5731  3234413
5732  3277720
5733  3306660
5734  3280261
5735  3287075
5736  3348045
5737  3366705
5738  3364608
5739  3357419
5740  3384212
5741  3451794
5742  3439315
5743  3427250
5744  3453155
5745  3485767
5746  3528992
5747  3506758
5748  3499949
5749  3556223
5750  3591932
5751  3593109
5752  3575171
5753  3586953
5754  3656877
5755  3665778
5756  3647692
5757  3664981
5758  3695796
5759  3749048
5760  3732252
5761  3713841
5762  3755392
5763  3793853
5764  3807258
5765  3799462
5766  3795332
5767  3856905
5768  3879843
5769  3861273
5770  3879588
5771  3893483
5772  3938589
5773  3939694
5774  3920057
5775  3957734
5776  3990939
5777  4009193
5778  4006362
5779  4001691
5780  4051509
5781  4077268
5782  4061068
5783  4073169
5784  4092667
5785  4136782
5786  4149301
5787  4118984
5788  4148098
5789  4192274
5790  4206831
5791  4209681
5792  4193671
5793  4230999
5794  4276966
5795  4266609
5796  4267581
5797  4276403
5798  4326905
5799  4351217
5800  4325484
5801  4335167
5802  4373207
5803  4392758
5804  4403074
5805  4385119
5806  4409110
5807  4461201
5808  4454394
5809  4453713
5810  4461846
5811  4495250
5812  4529945
5813  4507999
5814  4512042
5815  4546670
5816  4571743
5817  4587697
5818  4566476
5819  4583088
5820  4640459
5821  4633985
5822  4636109
5823  4631722
5824  4669668
5825  4705448
5826  4684126
5827  4681437
5828  4720996
5829  4746211
5830  4762260
5831  4743547
5832  4752360
5833  4805122
5834  4811025
5835  4800945
5836  4799729
5837  4829230
5838  4872436
5839  4864539
5840  4849353
5841  4872193
5842  4904302
5843  4933807
5844  4915942
5845  4899978
5846  4951583
5847  4970207
5848  4974788
5849  4964001
5850  4974133
5851  5027684
5852  5028341
5853  5004755
5854  5027713
5855  5054119
5856  5082882
5857  5072599
5858  5056830
5859  5104166
5860  5131745
5861  5127643
5862  5116679
5863  5122454
5864  5175878
5865  5185877
5866  5156213
5867  5165161
5868  5195458
5869  5227456
5870  5231525
5871  5193342
5872  5228622
5873  5273970
5874  5276069
5875  5263590
5876  5257159
5877  5304316
5878  5334458
5879  5308988
5880  5309237
5881  5320934
5882  5359658
5883  5375404
5884  5347652
5885  5360861
5886  5401269
5887  5415431
5888  5407924
5889  5388365
5890  5419088
5891  5463896
5892  5443006
5893  5440832
5894  5459586
5895  5488474
5896  5509996
5897  5476490
5898  5482452
5899  5524177
5900  5529352
5901  5532005
5902  5511945
5903  5543012
5904  5583906
5905  5570620
5906  5563903
5907  5568565
5908  5599116
5909  5628486
5910  5600026
5911  5597799
5912  5629150
5913  5649454
5914  5660573
5915  5638780
5916  5648585
5917  5688137
5918  5692714
5919  5671671
5920  5675960
5921  5695616
5922  5733362
5923  5718433
5924  5699902
5925  5732751
5926  5751376
5927  5759674
5928  5747827
5929  5743781
5930  5789800
5931  5792558
5932  5782839
5933  5776974
5934  5795981
5935  5836499
5936  5819868
5937  5802978
5938  5826752
5939  5847767
5940  5858238
5941  5841246
5942  5835438
5943  5878391
5944  5892082
5945  5871968
5946  5876456
5947  5881734
5948  5921043
5949  5914611
5950  5887897
5951  5907964
5952  5932137
5953  5947262
5954  5933405
5955  5911150
5956  5949857
5957  5977538
5958  5960319
5959  5952521
5960  5955839
5961  5992369
5962  6004546
5963  5970820
5964  5983592
5965  5997744
5966  6025105
5967  6019532
5968  5992504
5969  6015826
5970  6044449
5971  6032486
5972  6023183
5973  6027644
5974  6052519
5975  6073194
5976  6044516
5977  6049099
5978  6067423
5979  6089362
5980  6085514
5981  6057095
5982  6076507
5983  6104690
5984  6107764
5985  6089814
5986  6079690
5987  6109554
5988  6134639
5989  6115880
5990  6102310
5991  6116533
5992  6134463
5993  6143753
5994  6117141
5995  6116081
5996  6152053
5997  6160181
5998  6155684
5999  6132364
6000  6144284
6001  6184808
6002  6168644
6003  6147884
6004  6158718
6005  6179745
6006  6198470
6007  6168535
6008  6155847
6009  6196860
6010  6205296
6011  6196811
6012  6176263
6013  6181365
6014  6221901
6015  6210899
6016  6191758
6017  6197030
6018  6211982
6019  6235793
6020  6208071
6021  6188316
6022  6222873
6023  6234101
6024  6230414
6025  6207361
6026  6209832
6027  6241467
6028  6243655
6029  6224093
6030  6216172
6031  6231314
6032  6256276
6033  6243314
6034  6217842
6035  6231752
6036  6251056
6037  6254525
6038  6234013
6039  6221722
6040  6256655
6041  6265695
6042  6248706
6043  6234496
6044  6237489
6045  6269613
6046  6265076
6047  6231411
6048  6246358
6049  6256505
6050  6263385
6051  6256291
6052  6235077
6053  6258209
6054  6275608
6055  6252930
6056  6247205
6057  6243705
6058  6262739
6059  6267900
6060  6241461
6061  6243169
6062  6252986
6063  6266444
6064  6262274
6065  6232451
6066  6247802
6067  6270600
6068  6259468
6069  6240434
6070  6237476
6071  6258808
6072  6268559
6073  6228688
6074  6234541
6075  6248246
6076  6259543
6077  6257319
6078  6221568
6079  6227151
6080  6252407
6081  6245430
6082  6230639
6083  6220332
6084  6238609
6085  6257272
6086  6233554
6087  6212147
6088  6229308
6089  6232010
6090  6234371
6091  6208449
6092  6211905
6093  6229583
6094  6221135
6095  6215769
6096  6198423
6097  6205090
6098  6228853
6099  6200550
6100  6185248
6101  6198673
6102  6199478
6103  6208687
6104  6178323
6105  6172966
6106  6199964
6107  6190834
6108  6179845
6109  6157990
6110  6159112
6111  6188362
6112  6174704
6113  6154930
6114  6155102
6115  6160960
6116  6181272
6117  6155328
6118  6129903
6119  6152466
6120  6156249
6121  6139956
6122  6126382
6123  6113589
6124  6138508
6125  6136569
6126  6111288
6127  6104916
6128  6113099
6129  6124814
6130  6103839
6131  6075293
6132  6089043
6133  6101939
6134  6090610
6135  6071612
6136  6062628
6137  6079626
6138  6085158
6139  6052476
6140  6048344
6141  6046254
6142  6061989
6143  6054653
6144  6017514
6145  6032334
6146  6041839
6147  6036301
6148  6013734
6149  5992517
6150  6016451
6151  6026704
6152  5996969
6153  5972936
6154  5978319
6155  5990845
6156  5996326
6157  5954935
6158  5945746
6159  5963514
6160  5964753
6161  5947122
6162  5921035
6163  5927713
6164  5947428
6165  5925206
6166  5904909
6167  5895950
6168  5908202
6169  5917777
6170  5878973
6171  5868936
6172  5882877
6173  5879960
6174  5871358
6175  5841384
6176  5840396
6177  5855687
6178  5839039
6179  5822370
6180  5812885
6181  5816381
6182  5833894
6183  5799345
6184  5777840
6185  5788426
6186  5794195
6187  5781532
6188  5753510
6189  5743385
6190  5770723
6191  5757127
6192  5738617
6193  5708698
6194  5712211
6195  5729101
6196  5708899
6197  5684738
6198  5684746
6199  5689936
6200  5690748
6201  5663607
6202  5640563
6203  5658353
6204  5650832
6205  5632683
6206  5612105
6207  5605425
6208  5625868
6209  5603366
6210  5579147
6211  5579663
6212  5581623
6213  5580919
6214  5557635
6215  5530028
6216  5547501
6217  5547472
6218  5527871
6219  5507771
6220  5493321
6221  5508045
6222  5503822
6223  5465716
6224  5462525
6225  5462179
6226  5465182
6227  5448728
6228  5413908
6229  5417460
6230  5430828
6231  5404453
6232  5384240
6233  5372497
6234  5382871
6235  5375270
6236  5343227
6237  5340839
6238  5337407
6239  5338734
6240  5326920
6241  5287854
6242  5290580
6243  5300554
6244  5280427
6245  5263471
6246  5239859
6247  5244174
6248  5254361
6249  5221674
6250  5203194
6251  5201058
6252  5201101
6253  5198107
6254  5157730
6255  5145203
6256  5162691
6257  5139582
6258  5125351
6259  5101211
6260  5106143
6261  5119659
6262  5085462
6263  5064330
6264  5059860
6265  5059187
6266  5058769
6267  5019166
6268  5003272
6269  5021769
6270  5006410
6271  4989730
6272  4960322
6273  4955425
6274  4970084
6275  4948303
6276  4914733
6277  4910160
6278  4911684
6279  4915985
6280  4876401
6281  4858149
6282  4865355
6283  4859305
6284  4844160
6285  4814481
6286  4798428
6287  4810301
6288  4797666
6289  4768195
6290  4756064
6291  4749258
6292  4760163
6293  4730665
6294  4701641
6295  4704234
6296  4700471
6297  4689653
6298  4658317
6299  4632811
6300  4648476
6301  4641469
6302  4607719
6303  4591811
6304  4585170
6305  4595166
6306  4573782
6307  4535653
6308  4530066
6309  4529725
6310  4522177
6311  4495780
6312  4462737
6313  4483918
6314  4476093
6315  4448546
6316  4423486
6317  4410406
6318  4421892
6319  4407860
6320  4369760
6321  4353477
6322  4356545
6323  4353411
6324  4333362
6325  4295913
6326  4303282
6327  4302326
6328  4281386
6329  4255480
6330  4232331
6331  4235570
6332  4237548
6333  4202357
6334  4185228
6335  4174247
6336  4168729
6337  4164172
6338  4115827
6339  4122988
6340  4120539
6341  4096217
6342  4074535
6343  4050382
6344  4054437
6345  4052652
6346  4018482
6347  3998445
6348  3995723
6349  3991099
6350  3984375
6351  3940621
6352  3923807
6353  3939405
6354  3921825
6355  3893181
6356  3869770
6357  3866999
6358  3869652
6359  3839497
6360  3813557
6361  3800965
6362  3798928
6363  3791407
6364  3762722
6365  3727077
6366  3738626
6367  3729316
6368  3711952
6369  3683177
6370  3669973
6371  3669686
6372  3648620
6373  3619006
6374  3608674
6375  3597400
6376  3602005
6377  3569147
6378  3542205
6379  3544026
6380  3534169
6381  3511672
6382  3482707
6383  3467735
6384  3474326
6385  3453941
6386  3422979
6387  3413292
6388  3407150
6389  3401108
6390  3372381
6391  3333140
6392  3338442
6393  3330227
6394  3312787
6395  3283056
6396  3264125
6397  3267122
6398  3257464
6399  3223458
6400  3204510
6401  3196493
6402  3190690
6403  3172941
6404  3136799
6405  3128338
6406  3124760
6407  3108696
6408  3080052
6409  3052052
6410  3062962
6411  3050440
6412  3019575
6413  2991205
6414  2983411
6415  2978613
6416  2968454
6417  2922601
6418  2915505
6419  2915339
6420  2901604
6421  2879866
6422  2842189
6423  2838635
6424  2843869
6425  2811678
6426  2788385
6427  2765292
6428  2767344
6429  2763349
6430  2717256
6431  2703482
6432  2703429
6433  2691106
6434  2667687
6435  2633661
6436  2623199
6437  2627278
6438  2603974
6439  2570752
6440  2553148
6441  2552023
6442  2549668
6443  2512144
6444  2480512
6445  2475730
6446  2471762
6447  2450962
6448  2414659
6449  2398315
6450  2409432
6451  2385493
6452  2360110
6453  2331048
6454  2324495
6455  2329579
6456  2297687
6457  2264984
6458  2252127
6459  2251252
6460  2240383
6461  2204819
6462  2179102
6463  2183660
6464  2170532
6465  2140016
6466  2110785
6467  2100199
6468  2104667
6469  2080823
6470  2040402
6471  2033514
6472  2030745
6473  2023098
6474  1982825
6475  1955139
6476  1955899
6477  1945936
6478  1921042
6479  1891750
6480  1871937
6481  1876802
6482  1866859
6483  1823968
6484  1805574
6485  1798389
6486  1788034
6487  1771258
6488  1730993
6489  1722094
6490  1717082
6491  1699355
6492  1675226
6493  1646533
6494  1650511
6495  1638477
6496  1599028
6497  1580373
6498  1563221
6499  1564717
6500  1542603
6501  1497387
6502  1501523
6503  1494663
6504  1475902
6505  1446641
6506  1420021
6507  1418421
6508  1405624
6509  1367956
6510  1350624
6511  1337727
6512  1338960
6513  1316547
6514  1282440
6515  1264185
6516  1258571
6517  1247082
6518  1216910
6519  1188537
6520  1183612
6521  1185914
6522  1152259
6523  1118951
6524  1107135
6525  1101419
6526  1090722
6527  1053514
6528  1031466
6529  1032098
6530  1016190
6531   996528
6532   961469
6533   949604
6534   952582
6535   921515
6536   899000
6537   874529
6538   873933
6539   857616
6540   830160
6541   801621
6542   798365
6543   785593
6544   765611
6545   729817
6546   715851
6547   723242
6548   702779
6549   663270
6550   643245
6551   637744
6552   633967
6553   598015
6554   567872
6555   568535
6556   555804
6557   541113
6558   511651
6559   482002
6560   485469
6561   473285
6562   439965
6563   418009
6564   405941
6565   407057
6566   380197
6567   338828
6568   334467
6569   320826
6570   312292
6571   283856
6572   250168
6573   250112
6574   246217
6575   210397
6576   183877
6577   166885
6578   169102
6579   152887
6580   109924
6581    97939
6582    91119
6583    84955
6584    53492
6585    21107
6586    15808
6587    14242
6588   -10730
6589   -40581
6590   -67641
6591   -56586
6592   -73252
6593  -114683
6594  -135218
6595  -140104
6596  -141654
6597  -168385
6598  -204690
6599  -215886
6600  -217115
6601  -235592
6602  -266520
6603  -295527
6604  -288373
6605  -299550
6606  -333156
6607  -366672
6608  -371303
6609  -369895
6610  -388576
6611  -428910
6612  -443695
6613  -447547
6614  -464962
6615  -488667
6616  -524644
6617  -526723
6618  -522915
6619  -556557
6620  -587236
6621  -594675
6622  -605735
6623  -615511
6624  -647034
6625  -672640
6626  -673616
6627  -691112
6628  -710893
6629  -740019
6630  -748716
6631  -752395
6632  -780740
6633  -808037
6634  -821297
6635  -832494
6636  -832794
6637  -874244
6638  -896633
6639  -903902
6640  -909125
6641  -931276
6642  -965247
6643  -982996
6644  -975540
6645  -990545
6646 -1027635
6647 -1051607
6648 -1054897
6649 -1054974
6650 -1083275
6651 -1114925
6652 -1119750
6653 -1128873
6654 -1149060
6655 -1176106
6656 -1204617
6657 -1198695
6658 -1213040
6659 -1242622
6660 -1262864
6661 -1281984
6662 -1279333
6663 -1301889
6664 -1332141
6665 -1347167
6666 -1354301
6667 -1364628
6668 -1392428
6669 -1424642
6670 -1418874
6671 -1429048
6672 -1454671
6673 -1479185
6674 -1492817
6675 -1494732
6676 -1511224
6677 -1551221
6678 -1563907
6679 -1561901
6680 -1580601
6681 -1603176
6682 -1636437
6683 -1635037
6684 -1638130
6685 -1666298
6686 -1695364
6687 -1711803
6688 -1714984
6689 -1723922
6690 -1759512
6691 -1775497
6692 -1778034
6693 -1787109
6694 -1809922
6695 -1841720
6696 -1844689
6697 -1849091
6698 -1870083
6699 -1902564
6700 -1916607
6701 -1919363
6702 -1926090
6703 -1962140
6704 -1979600
6705 -1990224
6706 -1997567
6707 -2015924
6708 -2054193
6709 -2062396
6710 -2055962
6711 -2076489
6712 -2099353
6713 -2134926
6714 -2133473
6715 -2131990
6716 -2167328
6717 -2192476
6718 -2192777
6719 -2197439
6720 -2208714
6721 -2255492
6722 -2271000
6723 -2256217
6724 -2275129
6725 -2299016
6726 -2333196
6727 -2340722
6728 -2325702
6729 -2358364
6730 -2390454
6731 -2401790
6732 -2405175
6733 -2405033
6734 -2445428
6735 -2468055
6736 -2466315
6737 -2474548
6738 -2492734
6739 -2524311
6740 -2536187
6741 -2528798
6742 -2549248
6743 -2578642
6744 -2592902
6745 -2598096
6746 -2600650
6747 -2624303
6748 -2660739
6749 -2661693
6750 -2662204
6751 -2684154
6752 -2708977
6753 -2735413
6754 -2716548
6755 -2731904
6756 -2771660
6757 -2789006
6758 -2787441
6759 -2785733
6760 -2811470
6761 -2851800
6762 -2848066
6763 -2851129
6764 -2863176
6765 -2893097
6766 -2920802
6767 -2919177
6768 -2912253
6769 -2946270
6770 -2964022
6771 -2982764
6772 -2980443
6773 -2985506
6774 -3025483
6775 -3036572
6776 -3036489
6777 -3047790
6778 -3063244
6779 -3094230
6780 -3097356
6781 -3098309
6782 -3127298
6783 -3141556
6784 -3158280
6785 -3159971
6786 -3168064
6787 -3201760
6788 -3211168
6789 -3203339
6790 -3219608
6791 -3239913
6792 -3272061
6793 -3274651
6794 -3263840
6795 -3294824
6796 -3317349
6797 -3333963
6798 -3330778
6799 -3333289
6800 -3370011
6801 -3385120
6802 -3379375
6803 -3391515
6804 -3407827
6805 -3438433
6806 -3451518
6807 -3444574
6808 -3458133
6809 -3481814
6810 -3502161
6811 -3503472
6812 -3501152
6813 -3527299
6814 -3553692
6815 -3554382
6816 -3557459
6817 -3567902
6818 -3600925
6819 -3614086
6820 -3600092
6821 -3616418
6822 -3641692
6823 -3660027
6824 -3666046
6825 -3662224
6826 -3685131
6827 -3708060
6828 -3712578
6829 -3718308
6830 -3715628
6831 -3755649
6832 -3775739
6833 -3762259
6834 -3766085
6835 -3791845
6836 -3815995
6837 -3826784
6838 -3809084
6839 -3826485
6840 -3859886
6841 -3866643
6842 -3869125
6843 -3869233
6844 -3895986
6845 -3924355
6846 -3915652
6847 -3918371
6848 -3936465
6849 -3961880
6850 -3971721
6851 -3963592
6852 -3966021
6853 -4005307
6854 -4012096
6855 -4018108
6856 -4019222
6857 -4034641
6858 -4065251
6859 -4064832
6860 -4054300
6861 -4073512
6862 -4091757
6863 -4112598
6864 -4103035
6865 -4110711
6866 -4136904
6867 -4158617
6868 -4160473
6869 -4154683
6870 -4159097
6871 -4203639
6872 -4197240
6873 -4188348
6874 -4204456
6875 -4223628
6876 -4246821
6877 -4241024
6878 -4232094
6879 -4267277
6880 -4280174
6881 -4293294
6882 -4280509
6883 -4284803
6884 -4325386
6885 -4333659
6886 -4329054
6887 -4330854
6888 -4343264
6889 -4371223
6890 -4372852
6891 -4357259
6892 -4378803
6893 -4398281
6894 -4411225
6895 -4410552
6896 -4407911
6897 -4436939
6898 -4455361
6899 -4444282
6900 -4447693
6901 -4460080
6902 -4490036
6903 -4493651
6904 -4474402
6905 -4490039
6906 -4511479
6907 -4527381
6908 -4527587
6909 -4517969
6910 -4546603
6911 -4568790
6912 -4560002
6913 -4557745
6914 -4563769
6915 -4592153
6916 -4606045
6917 -4585399
6918 -4598464
6919 -4626213
6920 -4636350
6921 -4641372
6922 -4625571
6923 -4645219
6924 -4666901
6925 -4667259
6926 -4665618
6927 -4671720
6928 -4688809
6929 -4714587
6930 -4693888
6931 -4700888
6932 -4716172
6933 -4735626
6934 -4745096
6935 -4731931
6936 -4733328
6937 -4769599
6938 -4765914
6939 -4764592
6940 -4759336
6941 -4777613
6942 -4802159
6943 -4790283
6944 -4789446
6945 -4808219
6946 -4818451
6947 -4828901
6948 -4817417
6949 -4826494
6950 -4854359
6951 -4853431
6952 -4850579
6953 -4849697
6954 -4869055
6955 -4891902
6956 -4873927
6957 -4871102
6958 -4884886
6959 -4898170
6960 -4920691
6961 -4904656
6962 -4899923
6963 -4934614
6964 -4938006
6965 -4932229
6966 -4927026
6967 -4936894
6968 -4965158
6969 -4966235
6970 -4949318
6971 -4960365
6972 -4973537
6973 -4987861
6974 -4974646
6975 -4966465
6976 -4995179
6977 -5006767
6978 -5001998
6979 -4996264
6980 -5006008
6981 -5037224
6982 -5037131
6983 -5018704
6984 -5028193
6985 -5039645
6986 -5051060
6987 -5052003
6988 -5031144
6989 -5057362
6990 -5069684
6991 -5071564
6992 -5061266
6993 -5066018
6994 -5095132
6995 -5103012
6996 -5078796
6997 -5080209
6998 -5093035
6999 -5117892
7000 -5109369
7001 -5093498
7002 -5102475
7003 -5128244
7004 -5129836
7005 -5127461
7006 -5102786
7007 -5138956
7008 -5147254
7009 -5133274
7010 -5135308
7011 -5140086
7012 -5159301
7013 -5166444
7014 -5139289
7015 -5154185
7016 -5170036
7017 -5177424
7018 -5171312
7019 -5152416
7020 -5172461
7021 -5195328
7022 -5180993
7023 -5175019
7024 -5186618
7025 -5199006
7026 -5209745
7027 -5187228
7028 -5189180
7029 -5211889
7030 -5212437
7031 -5214415
7032 -5192241
7033 -5206933
7034 -5235314
7035 -5224258
7036 -5210394
7037 -5211397
7038 -5223156
7039 -5244755
7040 -5219211
7041 -5208926
7042 -5231253
7043 -5246697
7044 -5252502
7045 -5226862
7046 -5230674
7047 -5251787
7048 -5251900
7049 -5237836
7050 -5232495
7051 -5243777
7052 -5264429
7053 -5257354
7054 -5237213
7055 -5249589
7056 -5260512
7057 -5267517
7058 -5255059
7059 -5241014
7060 -5264078
7061 -5272618
7062 -5255788
7063 -5259950
7064 -5259619
7065 -5280334
7066 -5269508
7067 -5258191
7068 -5269735
7069 -5275292
7070 -5284325
7071 -5259422
7072 -5248838
7073 -5278963
7074 -5277891
7075 -5271976
7076 -5258145
7077 -5257983
7078 -5282215
7079 -5283576
7080 -5254706
7081 -5258234
7082 -5271967
7083 -5284011
7084 -5271758
7085 -5248425
7086 -5270660
7087 -5282182
7088 -5276269
7089 -5271289
7090 -5262983
7091 -5276239
7092 -5273541
7093 -5263939
7094 -5258139
7095 -5269495
7096 -5279058
7097 -5268979
7098 -5249751
7099 -5265101
7100 -5272856
7101 -5267678
7102 -5258281
7103 -5243402
7104 -5259421
7105 -5273132
7106 -5247357
7107 -5253100
7108 -5257577
7109 -5265280
7110 -5262456
7111 -5231987
7112 -5240999
7113 -5259625
7114 -5248575
7115 -5245279
7116 -5229102
7117 -5242497
7118 -5257216
7119 -5238505
7120 -5223981
7121 -5226642
7122 -5245601
7123 -5242145
7124 -5213713
7125 -5214658
7126 -5231424
7127 -5228424
7128 -5223054
7129 -5201606
7130 -5208865
7131 -5230461
7132 -5207421
7133 -5194420
7134 -5194347
7135 -5203363
7136 -5212955
7137 -5192293
7138 -5184653
7139 -5195922
7140 -5193542
7141 -5195883
7142 -5169752
7143 -5173873
7144 -5193835
7145 -5185353
7146 -5158012
7147 -5161210
7148 -5160652
7149 -5181728
7150 -5153543
7151 -5141312
7152 -5157038
7153 -5160453
7154 -5150479
7155 -5131891
7156 -5122076
7157 -5147718
7158 -5145660
7159 -5123790
7160 -5105776
7161 -5110296
7162 -5135531
7163 -5119353
7164 -5085432
7165 -5096783
7166 -5107899
7167 -5107947
7168 -5090545
7169 -5069433
7170 -5092648
7171 -5090547
7172 -5075880
7173 -5064370
7174 -5053975
7175 -5074084
7176 -5066269
7177 -5036833
7178 -5039950
7179 -5048257
7180 -5048037
7181 -5037885
7182 -5005330
7183 -5027596
7184 -5034899
7185 -5017699
7186 -4998355
7187 -4992051
7188 -5007382
7189 -5011609
7190 -4972538
7191 -4972178
7192 -4983442
7193 -4986649
7194 -4969242
7195 -4944797
7196 -4954788
7197 -4963096
7198 -4948481
7199 -4934927
7200 -4920211
7201 -4928819
7202 -4940682
7203 -4911793
7204 -4903125
7205 -4906254
7206 -4906925
7207 -4909489
7208 -4873933
7209 -4867323
7210 -4886650
7211 -4879492
7212 -4859530
7213 -4842264
7214 -4846690
7215 -4872182
7216 -4834600
7217 -4825007
7218 -4820657
7219 -4824511
7220 -4824178
7221 -4796855
7222 -4787941
7223 -4801714
7224 -4794447
7225 -4787448
7226 -4761933
7227 -4762748
7228 -4774715
7229 -4748561
7230 -4737002
7231 -4738226
7232 -4739891
7233 -4743562
7234 -4718278
7235 -4698333
7236 -4715434
7237 -4707938
7238 -4690555
7239 -4669795
7240 -4664573
7241 -4683797
7242 -4670129
7243 -4645551
7244 -4639084
7245 -4642370
7246 -4643635
7247 -4624281
7248 -4595029
7249 -4616111
7250 -4610820
7251 -4595624
7252 -4576237
7253 -4563887
7254 -4581209
7255 -4572732
7256 -4543829
7257 -4546190
7258 -4531388
7259 -4539462
7260 -4522070
7261 -4495791
7262 -4506363
7263 -4503068
7264 -4492716
7265 -4472567
7266 -4455833
7267 -4476974
7268 -4468067
7269 -4437728
7270 -4427750
7271 -4426061
7272 -4435905
7273 -4424087
7274 -4383218
7275 -4396556
7276 -4399287
7277 -4387819
7278 -4368854
7279 -4340976
7280 -4356755
7281 -4359540
7282 -4331352
7283 -4313492
7284 -4308334
7285 -4322175
7286 -4311727
7287 -4277417
7288 -4268016
7289 -4275401
7290 -4267291
7291 -4258765
7292 -4222184
7293 -4237467
7294 -4241731
7295 -4213639
7296 -4200097
7297 -4191756
7298 -4193648
7299 -4195797
7300 -4152607
7301 -4143302
7302 -4155015
7303 -4152760
7304 -4134171
7305 -4103887
7306 -4102327
7307 -4115164
7308 -4086174
7309 -4068039
7310 -4056058
7311 -4061248
7312 -4062843
7313 -4035108
7314 -4010599
7315 -4019030
7316 -4017709
7317 -4008529
7318 -3973805
7319 -3965625
7320 -3979558
7321 -3965583
7322 -3934448
7323 -3916054
7324 -3914422
7325 -3932878
7326 -3906345
7327 -3878101
7328 -3879327
7329 -3880229
7330 -3881164
7331 -3848081
7332 -3819984
7333 -3840378
7334 -3827960
7335 -3808574
7336 -3789420
7337 -3780120
7338 -3790337
7339 -3776915
7340 -3745217
7341 -3742386
7342 -3732298
7343 -3740728
7344 -3709672
7345 -3682021
7346 -3688038
7347 -3686553
7348 -3665701
7349 -3652550
7350 -3635579
7351 -3650723
7352 -3632078
7353 -3599596
7354 -3588259
7355 -3587677
7356 -3587491
7357 -3565320
7358 -3532292
7359 -3543252
7360 -3541881
7361 -3524669
7362 -3498651
7363 -3481997
7364 -3493498
7365 -3487095
7366 -3452765
7367 -3437190
7368 -3438572
7369 -3440263
7370 -3419689
7371 -3384396
7372 -3385226
7373 -3384529
7374 -3372335
7375 -3355550
7376 -3320037
7377 -3335523
7378 -3332795
7379 -3302935
7380 -3283712
7381 -3276179
7382 -3278077
7383 -3270895
7384 -3228493
7385 -3226533
7386 -3227649
7387 -3217244
7388 -3194017
7389 -3170402
7390 -3166681
7391 -3178919
7392 -3142824
7393 -3124018
7394 -3113875
7395 -3120015
7396 -3111579
7397 -3068569
7398 -3056997
7399 -3066917
7400 -3055738
7401 -3042411
7402 -3002184
7403 -3007375
7404 -3016756
7405 -2987616
7406 -2956440
7407 -2946889
7408 -2946932
7409 -2955003
7410 -2912685
7411 -2894172
7412 -2897671
7413 -2891961
7414 -2874977
7415 -2842235
7416 -2829330
7417 -2840865
7418 -2814620
7419 -2794976
7420 -2773456
7421 -2776591
7422 -2782577
7423 -2750121
7424 -2719887
7425 -2725315
7426 -2719158
7427 -2708589
7428 -2669411
7429 -2662905
7430 -2673207
7431 -2657324
7432 -2621316
7433 -2609077
7434 -2603601
7435 -2615612
7436 -2578418
7437 -2546552
7438 -2551110
7439 -2555956
7440 -2538210
7441 -2506524
7442 -2479250
7443 -2491624
7444 -2484510
7445 -2456397
7446 -2433643
7447 -2419884
7448 -2436134
7449 -2412078
7450 -2371752
7451 -2368673
7452 -2364804
7453 -2364694
7454 -2331964
7455 -2304496
7456 -2306449
7457 -2310056
7458 -2284192
7459 -2258696
7460 -2236230
7461 -2248104
7462 -2236693
7463 -2198668
7464 -2189012
7465 -2184749
7466 -2185813
7467 -2163726
7468 -2115523
7469 -2126404
7470 -2125654
7471 -2105654
7472 -2079537
7473 -2051445
7474 -2064152
7475 -2068936
7476 -2022091
7477 -2001362
7478 -1996226
7479 -2007206
7480 -1979906
7481 -1942110
7482 -1935240
7483 -1949051
7484 -1922638
7485 -1904511
7486 -1871179
7487 -1873426
7488 -1877891
7489 -1843820
7490 -1821899
7491 -1812068
7492 -1811189
7493 -1804567
7494 -1766369
7495 -1751699
7496 -1751782
7497 -1742337
7498 -1718588
7499 -1690813
7500 -1679934
7501 -1697963
7502 -1665789
7503 -1642447
7504 -1629720
7505 -1620674
7506 -1619018
7507 -1583850
7508 -1560368
7509 -1568750
7510 -1553602
7511 -1535979
7512 -1498018
7513 -1494099
7514 -1503346
7515 -1476753
7516 -1451669
7517 -1442590
7518 -1431172
7519 -1432546
7520 -1390764
7521 -1375055
7522 -1373307
7523 -1362520
7524 -1350182
7525 -1319338
7526 -1298561
7527 -1320658
7528 -1297294
7529 -1262787
7530 -1247708
7531 -1240164
7532 -1238959
7533 -1215903
7534 -1177732
7535 -1187177
7536 -1182918
7537 -1162513
7538 -1134637
7539 -1112088
7540 -1115629
7541 -1110164
7542 -1071902
7543 -1055555
7544 -1045699
7545 -1058480
7546 -1027725
7547  -999314
7548  -989251
7549  -983125
7550  -968073
7551  -948173
7552  -909507
7553  -928489
7554  -920469
7555  -886293
7556  -864601
7557  -853357
7558  -861272
7559  -847642
7560  -798119
7561  -797588
7562  -796326
7563  -785120
7564  -756347
7565  -722815
7566  -729552
7567  -733982
7568  -697184
7569  -684074
7570  -659144
7571  -668949
7572  -657517
7573  -618302
7574  -596076
7575  -597137
7576  -593963
7577  -573313
7578  -533170
7579  -530768
7580  -544565
7581  -516695
7582  -484820
7583  -464601
7584  -466893
7585  -467885
7586  -427405
7587  -408519
7588  -404928
7589  -406447
7590  -388038
7591  -351751
7592  -332317
7593  -350456
7594  -323973
7595  -298799
7596  -273345
7597  -273502
7598  -285594
7599  -244566
7600  -214640
7601  -220870
7602  -209053
7603  -203218
7604  -150744
7605  -141631
7606  -152593
7607  -140617
7608  -114045
7609   -85824
7610   -73133
7611   -90378
7612   -60723
7613   -25463
7614   -12330
7615   -13400
7616   -16117
7617    21783
7618    55534
7619    42821
7620    49528
7621    73115
7622   106741
7623   114884
7624   108470
7625   122530
7626   166844
7627   173448
7628   184468
7629   176278
7630   206105
7631   239663
7632   236227
7633   236313
7634   255991
7635   285485
7636   310042
7637   297766
7638   311552
7639   342364
7640   366109
7641   366384
7642   362116
7643   384407
7644   431462
7645   420552
7646   428965
7647   446217
7648   470231
7649   496218
7650   491542
7651   493218
7652   528943
7653   548473
7654   563461
7655   553373
7656   570448
7657   616123
7658   624546
7659   621098
7660   628697
7661   645620
7662   685319
7663   680074
7664   677714
7665   707248
7666   731453
7667   745002
7668   743916
7669   747247
7670   793447
7671   795209
7672   799926
7673   806749
7674   838521
7675   863444
7676   867294
7677   853629
7678   896199
7679   917061
7680   933766
7681   931069
7682   928963
7683   970068
7684   989375
7685   985186
7686   996934
7687  1009698
7688  1048973
7689  1052424
7690  1046170
7691  1066911
7692  1098968
7693  1107163
7694  1112992
7695  1107073
7696  1145980
7697  1170771
7698  1170028
7699  1175656
7700  1185551
7701  1221675
7702  1240447
7703  1224254
7704  1245059
7705  1267596
7706  1289830
7707  1288994
7708  1284381
7709  1318148
7710  1346477
7711  1347421
7712  1351679
7713  1354285
7714  1396765
7715  1411667
7716  1404154
7717  1402544
7718  1439213
7719  1461582
7720  1476652
7721  1454790
7722  1486802
7723  1524044
7724  1527532
7725  1522990
7726  1527087
7727  1559521
7728  1592825
7729  1579130
7730  1583607
7731  1609114
7732  1634439
7733  1646778
7734  1631441
7735  1643527
7736  1692640
7737  1691205
7738  1707041
7739  1696576
7740  1723218
7741  1762182
7742  1756436
7743  1750429
7744  1771988
7745  1791032
7746  1822549
7747  1806408
7748  1813543
7749  1847240
7750  1866592
7751  1873126
7752  1872187
7753  1880039
7754  1928166
7755  1925509
7756  1921570
7757  1932162
7758  1958583
7759  1985332
7760  1979645
7761  1971234
7762  2016352
7763  2029842
7764  2046569
7765  2030852
7766  2041502
7767  2081572
7768  2093658
7769  2077013
7770  2089979
7771  2112427
7772  2149498
7773  2140562
7774  2140240
7775  2161275
7776  2187585
7777  2197516
7778  2197914
7779  2183179
7780  2232619
7781  2245769
7782  2249777
7783  2252260
7784  2271413
7785  2296807
7786  2308832
7787  2281185
7788  2313113
7789  2337518
7790  2354192
7791  2348811
7792  2344478
7793  2379831
7794  2409675
7795  2396288
7796  2407294
7797  2411764
7798  2449673
7799  2457827
7800  2441583
7801  2458818
7802  2492336
7803  2500661
7804  2507925
7805  2490469
7806  2528393
7807  2553711
7808  2550940
7809  2550730
7810  2562636
7811  2590704
7812  2617169
7813  2592955
7814  2607873
7815  2627441
7816  2647151
7817  2655887
7818  2646717
7819  2668461
7820  2704421
7821  2688274
7822  2704215
7823  2701469
7824  2732660
7825  2753563
7826  2743462
7827  2745894
7828  2773347
7829  2783974
7830  2797543
7831  2780083
7832  2797097
7833  2832395
7834  2839573
7835  2831962
7836  2845025
7837  2858481
7838  2896526
7839  2878544
7840  2882756
7841  2902625
7842  2930032
7843  2928246
7844  2924797
7845  2928233
7846  2968498
7847  2971398
7848  2976446
7849  2973234
7850  2990025
7851  3027056
7852  3018490
7853  3004486
7854  3030071
7855  3047881
7856  3075514
7857  3056682
7858  3052581
7859  3087048
7860  3102558
7861  3093178
7862  3105030
7863  3105807
7864  3151661
7865  3149204
7866  3139192
7867  3143966
7868  3173548
7869  3194028
7870  3189540
7871  3171973
7872  3212887
7873  3225305
7874  3228732
7875  3220088
7876  3230508
7877  3265208
7878  3279605
7879  3254791
7880  3271920
7881  3288855
7882  3318013
7883  3307162
7884  3294468
7885  3310418
7886  3348037
7887  3343211
7888  3346438
7889  3333229
7890  3377071
7891  3395052
7892  3380821
7893  3377740
7894  3394378
7895  3417778
7896  3434053
7897  3405739
7898  3430474
7899  3448942
7900  3464401
7901  3455989
7902  3448945
7903  3471625
7904  3505257
7905  3486662
7906  3490753
7907  3495311
7908  3525366
7909  3534875
7910  3523975
7911  3524585
7912  3558469
7913  3564789
7914  3573887
7915  3547309
7916  3575009
7917  3601285
7918  3602130
7919  3583422
7920  3596930
7921  3615862
7922  3646387
7923  3615815
7924  3627480
7925  3643990
7926  3666861
7927  3667971
7928  3652944
7929  3657616
7930  3705243
7931  3689950
7932  3694347
7933  3686490
7934  3709017
7935  3730152
7936  3730440
7937  3710961
7938  3741059
7939  3745566
7940  3768303
7941  3747086
7942  3757455
7943  3779287
7944  3795381
7945  3778697
7946  3783748
7947  3786380
7948  3824096
7949  3809583
7950  3805618
7951  3819481
7952  3838261
7953  3846384
7954  3839568
7955  3824605
7956  3873636
7957  3865250
7958  3863504
7959  3857848
7960  3879925
7961  3904561
7962  3903861
7963  3880519
7964  3907476
7965  3911623
7966  3927609
7967  3914773
7968  3909083
7969  3927619
7970  3956102
7971  3945966
7972  3945471
7973  3936261
7974  3980427
7975  3971834
7976  3964210
7977  3964383
7978  3987918
7979  3997417
7980  4001620
7981  3969435
7982  4011303
7983  4020431
7984  4023177
7985  4008688
7986  4012326
7987  4032938
7988  4054487
7989  4028893
7990  4039048
7991  4042299
7992  4071625
7993  4059550
7994  4049388
7995  4060846
7996  4094924
7997  4081916
7998  4080536
7999  4064414
8000  4102347
8001  4107749
8002  4099656
8003  4086701
8004  4116733
8005  4115316
8006  4135555
8007  4100806
8008  4116743
8009  4138301
8010  4150406
8011  4130758
8012  4126484
8013  4141188
8014  4179057
8015  4146810
8016  4145376
8017  4148823
8018  4178924
8019  4177067
8020  4164443
8021  4152896
8022  4194503
8023  4188604
8024  4192952
8025  4173519
8026  4190030
8027  4210786
8028  4211730
8029  4188215
8030  4202269
8031  4210979
8032  4238176
8033  4201486
8034  4212276
8035  4221933
8036  4245715
8037  4230737
8038  4221776
8039  4211293
8040  4267067
8041  4246615
8042  4239966
8043  4226914
8044  4253873
8045  4263977
8046  4266839
8047  4232359
8048  4262312
8049  4261475
8050  4283855
8051  4250395
8052  4260158
8053  4271417
8054  4294425
8055  4263373
8056  4274753
8057  4267979
8058  4309236
8059  4284993
8060  4280539
8061  4270900
8062  4306766
8063  4297489
8064  4302488
8065  4272355
8066  4312453
8067  4307793
8068  4313306
8069  4284991
8070  4306762
8071  4306385
8072  4335121
8073  4281417
8074  4310341
8075  4308320
8076  4337652
8077  4304430
8078  4314053
8079  4310872
8080  4346860
8081  4314131
8082  4320352
8083  4300611
8084  4351132
8085  4327284
8086  4332414
8087  4299474
8088  4346777
8089  4329267
8090  4345599
8091  4296309
8092  4343736
8093  4332453
8094  4356140
8095  4310978
8096  4338180
8097  4323347
8098  4371579
8099  4308897
8100  4345952
8101  4313911
8102  4369718
8103  4328724
8104  4346904
8105  4305077
8106  4376529
8107  4314130
8108  4366540
8109  4294550
8110  4372865
8111  4327067
8112  4375775
8113  4279075
8114  4390330
8115  4290642
8116  4417137
8117  4238085
8118  4429472
8119  4212099
8120  4586589
8121  3740310
$$ Imaginary data points
##PAGE= N=2
##DATA TABLE= (X++(I..I)), XYDATA
0 -4734595
1 -10403697
2 -7416989
3 -5172784
4 -4923259
5 -7094004
6 -7203536
7 -4288118
8 -4277759
9 -5939056
10 -7015073
11 -6960563
12 -4855186
13 -5804238
14 -7621957
15 -7007340
16 -6525449
17 -6119209
18 -7320588
19 -8332190
20 -5966098
21 -5476582
22 -6693398
23 -7530775
24 -7755410
25 -6308921
26 -7180475
27 -8959165
28 -7807634
29 -7097324
30 -6640004
31 -7451446
32 -8884501
33 -7515963
34 -7090793
35 -8102872
36 -8646808
37 -9163100
38 -7601009
39 -7515712
40 -9162549
41 -8531747
42 -8108274
43 -8044496
44 -8629604
45 -9916777
46 -8319677
47 -7636454
48 -8973739
49 -9489881
50 -9857417
51 -8525193
52 -8334462
53 -10442628
54 -10142163
55 -9187161
56 -8504554
57 -8885552
58 -10958224
59 -9955449
60 -8329207
61 -9196362
62 -10179776
63 -11136537
64 -9824474
65 -8756420
66 -10711252
67 -11041337
68 -10508556
69 -10098159
70 -9755091
71 -11144610
72 -10612497
73 -9591937
74 -10617830
75 -11057076
76 -11649327
77 -10799682
78 -9563500
79 -11468525
80 -12224515
81 -11406118
82 -10516164
83 -10202310
84 -12499176
85 -12546291
86 -10355994
87 -10649871
88 -11455516
89 -12451252
90 -11878462
91 -10273619
92 -11864314
93 -12929615
94 -12283312
95 -11693218
96 -10915997
97 -12569347
98 -13267431
99 -11669275
100 -11704646
101 -12006794
102 -12827153
103 -12928501
104 -11380702
105 -12704101
106 -14069939
107 -13289576
108 -12439377
109 -11690761
110 -13423785
111 -14311630
112 -11894126
113 -11392500
114 -12519263
115 -14290174
116 -14784632
117 -12368741
118 -12488464
119 -14240402
120 -14231016
121 -13521296
122 -11879713
123 -12866966
124 -14955613
125 -13853837
126 -13084612
127 -13254259
128 -14196327
129 -15182284
130 -13400497
131 -13241013
132 -14851993
133 -14821633
134 -14304573
135 -12855475
136 -13292299
137 -15377834
138 -14539533
139 -13725926
140 -14038977
141 -15128175
142 -16461208
143 -14444885
144 -13161835
145 -14751452
146 -15521083
147 -15555562
148 -14019193
149 -13830984
150 -16119313
151 -15637665
152 -14324565
153 -14261552
154 -15144250
155 -16947933
156 -15578548
157 -14020678
158 -15306051
159 -16020338
160 -16284377
161 -14987354
162 -14037444
163 -16212435
164 -16665094
165 -15613074
166 -15008911
167 -15190970
168 -17321784
169 -16793385
170 -14691111
171 -15470214
172 -16500436
173 -17149319
174 -15966590
175 -14364327
176 -16225785
177 -17216108
178 -16481481
179 -16023310
180 -15594929
181 -17219966
182 -17450766
183 -15826047
184 -16167660
185 -16503483
186 -17004847
187 -16749998
188 -15345049
189 -16812875
190 -17955337
191 -17105269
192 -16455556
193 -15910807
194 -17489266
195 -18010299
196 -16049975
197 -16330766
198 -17303493
199 -18009578
200 -17797173
201 -15947113
202 -16828372
203 -18272931
204 -17675970
205 -17078717
206 -16249609
207 -17563404
208 -18868631
209 -17194312
210 -16771938
211 -17383781
212 -18176429
213 -18621682
214 -16871199
215 -17078978
216 -18432364
217 -17974816
218 -17660523
219 -17012043
220 -17846010
221 -19203348
222 -17785085
223 -17403680
224 -18065656
225 -18485727
226 -18832465
227 -17104704
228 -17111537
229 -18978555
230 -18841104
231 -18230146
232 -17290207
233 -18067041
234 -20017217
235 -18577868
236 -17350273
237 -17969408
238 -18781966
239 -19589938
240 -17889028
241 -17203792
242 -19065263
243 -19345903
244 -18958647
245 -17936934
246 -18002462
247 -20079412
248 -19365623
249 -17987707
250 -18146411
251 -18747248
252 -20035454
253 -18785285
254 -17414428
255 -19054065
256 -19812635
257 -19597109
258 -18410973
259 -17840102
260 -19927835
261 -19866118
262 -18555125
263 -18759570
264 -19168464
265 -20325557
266 -19372654
267 -17705884
268 -19067853
269 -19996629
270 -19952150
271 -19038284
272 -18119261
273 -20099852
274 -20595538
275 -18983577
276 -18574767
277 -18879286
278 -20548435
279 -20326152
280 -18208109
281 -19042611
282 -20281196
283 -20431182
284 -19512918
285 -18096330
286 -19812530
287 -21065627
288 -19739423
289 -18933348
290 -18644831
291 -20221252
292 -20932531
293 -18925431
294 -19006985
295 -20172387
296 -20759049
297 -20404637
298 -18628951
299 -19511171
300 -20934263
301 -19970010
302 -19336313
303 -19025611
304 -20286204
305 -21336488
306 -19505012
307 -19224551
308 -20237406
309 -20694538
310 -20581552
311 -18820244
312 -19325310
313 -21209505
314 -20679910
315 -19895493
316 -19188034
317 -20111198
318 -21589554
319 -19862929
320 -19020638
321 -20038534
322 -20809962
323 -21155803
324 -19386761
325 -19199245
326 -21121927
327 -21000558
328 -20328756
329 -19399885
330 -19737239
331 -21569243
332 -20497209
333 -19286778
334 -19829693
335 -20516595
336 -21459733
337 -20228394
338 -19442414
339 -20986814
340 -20940076
341 -20387086
342 -19703808
343 -19668776
344 -21376621
345 -20735730
346 -19551938
347 -20125720
348 -20628859
349 -21477739
350 -20441966
351 -19336905
352 -20894328
353 -21184482
354 -20490832
355 -19728370
356 -19517613
357 -21409783
358 -21222101
359 -19762404
360 -20119519
361 -20638408
362 -21540729
363 -20691217
364 -19068323
365 -20427757
366 -21367726
367 -21031609
368 -20180389
369 -19386563
370 -21100480
371 -21562580
372 -20061454
373 -19981243
374 -20245309
375 -21291193
376 -21144652
377 -19480374
378 -20364204
379 -21328343
380 -21012240
381 -20370527
382 -19412118
383 -20785909
384 -21525521
385 -20054183
386 -19920932
387 -20333685
388 -21397231
389 -21438653
390 -19420700
391 -19933812
392 -21249658
393 -21067336
394 -20399575
395 -19268720
396 -20561512
397 -21853220
398 -20383265
399 -19762204
400 -19966723
401 -21142071
402 -21818148
403 -19754127
404 -19509014
405 -20888747
406 -21142909
407 -20712227
408 -19177089
409 -19902424
410 -21834731
411 -20987729
412 -20119233
413 -19830665
414 -20557407
415 -21659315
416 -19956450
417 -19272383
418 -20529983
419 -20974869
420 -20955774
421 -19563491
422 -19711246
423 -21567344
424 -20857377
425 -19856199
426 -19601327
427 -20270709
428 -21712025
429 -20342622
430 -19177342
431 -20283404
432 -20923742
433 -21103538
434 -19625856
435 -19059784
436 -21032046
437 -21023932
438 -19987539
439 -19440174
440 -19838052
441 -21650691
442 -20732872
443 -19031488
444 -19795612
445 -20652906
446 -21148781
447 -19823879
448 -18618538
449 -20411630
450 -21051499
451 -20276828
452 -19538547
453 -19334167
454 -21100088
455 -20917708
456 -19101897
457 -19357381
458 -20071764
459 -20931351
460 -20245216
461 -18696366
462 -19934995
463 -20789481
464 -20235243
465 -19603453
466 -18989272
467 -20470081
468 -20840044
469 -19200046
470 -19206326
471 -19676532
472 -20446353
473 -20220232
474 -18684875
475 -19735070
476 -20827650
477 -20117537
478 -19243743
479 -18492593
480 -20031480
481 -20881759
482 -19093360
483 -18802966
484 -19441168
485 -20383180
486 -20440983
487 -18511677
488 -18764565
489 -20042666
490 -20055913
491 -19717852
492 -18480690
493 -19191517
494 -20572567
495 -19434544
496 -18863065
497 -18951420
498 -19503006
499 -20019699
500 -18502296
501 -18581557
502 -19851931
503 -19693363
504 -19422530
505 -18524833
506 -19073590
507 -20310682
508 -18951029
509 -18246401
510 -18713583
511 -19383037
512 -19984479
513 -18382719
514 -18007301
515 -19495890
516 -19664681
517 -19309039
518 -18064220
519 -18192019
520 -20026150
521 -19272837
522 -18069672
523 -18023380
524 -18661527
525 -19868859
526 -18647581
527 -17652703
528 -18867410
529 -19236076
530 -19082390
531 -17939671
532 -17576024
533 -19379428
534 -19104988
535 -17945886
536 -17885540
537 -18336048
538 -19533822
539 -18536155
540 -17156945
541 -18213829
542 -18845055
543 -18869765
544 -17806571
545 -17004963
546 -18791318
547 -19106909
548 -17941793
549 -17589155
550 -17672036
551 -18920956
552 -18458817
553 -16914330
554 -17669794
555 -18366012
556 -18574743
557 -17854834
558 -16755881
559 -18254056
560 -18805579
561 -17425882
562 -16860152
563 -17041674
564 -18649993
565 -18554165
566 -16526494
567 -17011944
568 -18153640
569 -18511857
570 -17687370
571 -16020881
572 -17181763
573 -18431113
574 -17568819
575 -16815445
576 -16301070
577 -17624283
578 -18517510
579 -16847154
580 -16487934
581 -17140211
582 -17824531
583 -17789557
584 -16020434
585 -16464017
586 -17772405
587 -17099018
588 -16482184
589 -16113521
590 -17269125
591 -18160291
592 -16327514
593 -15873817
594 -16823220
595 -17456859
596 -17356651
597 -15452502
598 -15653665
599 -17574743
600 -17442338
601 -16447528
602 -15138722
603 -15808552
604 -17745873
605 -16699451
606 -15452297
607 -15697399
608 -16565889
609 -17467142
610 -15912993
611 -15065235
612 -16409760
613 -16648548
614 -16299900
615 -15210393
616 -15090658
617 -16738658
618 -16255058
619 -15324399
620 -15543243
621 -15986459
622 -16796766
623 -15520373
624 -14453033
625 -15739654
626 -16090545
627 -15781130
628 -14918215
629 -14670360
630 -16332609
631 -16076011
632 -14895377
633 -14928495
634 -15193661
635 -16174165
636 -15424520
637 -14087074
638 -14948703
639 -15374363
640 -15383495
641 -14863833
642 -14201844
643 -15586948
644 -15685468
645 -14441113
646 -14385824
647 -14610993
648 -15499364
649 -14901004
650 -13438513
651 -14483862
652 -15235663
653 -14947599
654 -14231313
655 -13491731
656 -14964009
657 -15401830
658 -14012450
659 -13708777
660 -13782034
661 -14810092
662 -14881480
663 -13295460
664 -13656651
665 -14353439
666 -14406292
667 -14016108
668 -12862783
669 -13868918
670 -14770055
671 -13647069
672 -13327675
673 -13504243
674 -14434182
675 -14444218
676 -12471880
677 -12717238
678 -13941158
679 -14005338
680 -13413854
681 -12180034
682 -13252360
683 -14685620
684 -13524135
685 -12551338
686 -12267936
687 -13329982
688 -14311124
689 -12562511
690 -11883476
691 -12870277
692 -13572637
693 -13592731
694 -11912720
695 -12008822
696 -13665044
697 -13171815
698 -12383063
699 -11878105
700 -12374440
701 -13460261
702 -12179118
703 -11446588
704 -12293161
705 -12762148
706 -12913095
707 -11530802
708 -11386996
709 -13148984
710 -12784280
711 -11648262
712 -11034895
713 -11604462
714 -13159446
715 -12072246
716 -10748763
717 -11455999
718 -12240167
719 -12716789
720 -11242395
721 -10222593
722 -11848661
723 -12316029
724 -11683731
725 -10832241
726 -10575893
727 -12161582
728 -11898938
729 -10455696
730 -10556439
731 -11087096
732 -11966453
733 -11090416
734 -9823574
735 -11212296
736 -11792359
737 -11091572
738 -10314811
739 -9878125
740 -11234660
741 -11171546
742 -9794373
743 -9977495
744 -10474175
745 -11356401
746 -10895989
747 -9311331
748 -10145279
749 -10949119
750 -10562907
751 -9835458
752 -9000623
753 -10314658
754 -10914597
755 -9498667
756 -9231988
757 -9642254
758 -10644893
759 -10498963
760 -8723218
761 -9295388
762 -10339812
763 -9968313
764 -9225821
765 -8309974
766 -9532378
767 -10538737
768 -9155344
769 -8530954
770 -8696748
771 -9770648
772 -10273111
773 -8443652
774 -8199100
775 -9259629
776 -9520900
777 -9231243
778 -7846339
779 -8259952
780 -9654343
781 -8912752
782 -8289245
783 -8060457
784 -8535317
785 -9260103
786 -8030200
787 -7799997
788 -8699880
789 -8685775
790 -8520506
791 -7460271
792 -7649738
793 -8962987
794 -8143837
795 -7410216
796 -7491406
797 -8072015
798 -8838307
799 -7424141
800 -6749099
801 -7857238
802 -8103750
803 -7934094
804 -6751603
805 -6625676
806 -8209159
807 -7874255
808 -7026328
809 -6790716
810 -7060854
811 -8168389
812 -7243781
813 -6103012
814 -6810071
815 -7208868
816 -7408570
817 -6420451
818 -5814138
819 -7383538
820 -7368107
821 -6336512
822 -6079666
823 -6353369
824 -7457268
825 -6601645
826 -5310569
827 -6134838
828 -6626639
829 -6722179
830 -5847451
831 -5019103
832 -6541513
833 -6922056
834 -5851123
835 -5241757
836 -5206392
837 -6650170
838 -6451068
839 -4743918
840 -5094251
841 -5910175
842 -6427617
843 -5570707
844 -4052193
845 -5294359
846 -6275734
847 -5409934
848 -4629026
849 -4293167
850 -5767431
851 -6189089
852 -4468337
853 -4283434
854 -4880814
855 -5550817
856 -5222619
857 -3522546
858 -4184542
859 -5460671
860 -5066363
861 -4388188
862 -3601054
863 -4624252
864 -5471339
865 -3961747
866 -3445541
867 -3911166
868 -4679804
869 -4874434
870 -3286423
871 -3448489
872 -4684000
873 -4397326
874 -3767145
875 -2842668
876 -3549492
877 -4763921
878 -3500936
879 -2724730
880 -3117721
881 -3891040
882 -4337150
883 -2721011
884 -2460408
885 -3874416
886 -3920512
887 -3320636
888 -2161423
889 -2433844
890 -4019437
891 -3269375
892 -2227646
893 -2202438
894 -2803652
895 -3807139
896 -2625726
897 -1710187
898 -2656240
899 -2935748
900 -2844626
901 -1816089
902 -1502742
903 -3039583
904 -2790407
905 -1830628
906 -1706280
907 -1974252
908 -2859088
909 -1887146
910  -901306
911 -1933008
912 -2275952
913 -2199521
914 -1441368
915  -933259
916 -2272350
917 -2123826
918 -1047492
919  -859449
920 -1049864
921 -2162622
922 -1607924
923  -252128
924 -1005366
925 -1615182
926 -1708398
927  -908624
928    53412
929 -1253924
930 -1654512
931  -618365
932  -282433
933  -283431
934 -1353355
935 -1195845
936   257244
937  -161588
938  -671796
939  -794230
940  -369430
941   652581
942  -363886
943  -967058
944   -20336
945   301630
946   376755
947  -570819
948  -642251
949   905502
950   652865
951   -42190
952  -119223
953   299648
954  1443963
955   523148
956  -489163
957   471912
958  1072719
959  1267467
960   283365
961  -230664
962  1445110
963  1681618
964   794482
965   342392
966   547276
967  2037616
968  1609374
969   213287
970   821018
971  1626032
972  2192091
973  1429434
974   359770
975  1656814
976  2260097
977  1582207
978  1097269
979   979845
980  2484352
981  2665124
982  1256317
983  1450878
984  2061095
985  2696951
986  2264316
987   963007
988  2012017
989  2990631
990  2485440
991  1944365
992  1566689
993  2917495
994  3447207
995  1953558
996  1909763
997  2622924
998  3411035
999  3224660
1000  1674822
1001  2379340
1002  3716074
1003  3467320
1004  2807859
1005  2009395
1006  3147851
1007  4269484
1008  2980424
1009  2422948
1010  2844122
1011  3813995
1012  4278423
1013  2711443
1014  2754431
1015  4112953
1016  4238943
1017  3781919
1018  2724388
1019  3340777
1020  4752006
1021  3886661
1022  3271458
1023  3490681
1024  4208201
1025  4997800
1026  3736971
1027  3335256
1028  4447053
1029  4642241
1030  4465531
1031  3522345
1032  3751757
1033  5320462
1034  4790109
1035  4049280
1036  4178038
1037  4727625
1038  5582686
1039  4445302
1040  3749458
1041  4917404
1042  5316497
1043  5245373
1044  4341795
1045  4215195
1046  5876822
1047  5743996
1048  4778004
1049  4549791
1050  4891595
1051  6140622
1052  5510568
1053  4407066
1054  5246013
1055  5828925
1056  6087554
1057  5363382
1058  4710600
1059  6077189
1060  6292881
1061  5547045
1062  5404464
1063  5474520
1064  6564510
1065  6298443
1066  5185118
1067  5840879
1068  6321717
1069  6523110
1070  6067654
1071  5339029
1072  6582792
1073  6959057
1074  6094365
1075  5950884
1076  6118047
1077  7310287
1078  7195768
1079  5743325
1080  6211793
1081  6940356
1082  7226499
1083  6758060
1084  5667260
1085  6784644
1086  7725157
1087  7024669
1088  6620764
1089  6462717
1090  7621139
1091  8002185
1092  6461038
1093  6507453
1094  7266700
1095  7768504
1096  7691165
1097  6517053
1098  7211227
1099  8296561
1100  7740324
1101  7278625
1102  6864316
1103  7762546
1104  8593540
1105  7314552
1106  7156380
1107  7889232
1108  8324442
1109  8357189
1110  7135028
1111  7527114
1112  8818142
1113  8398291
1114  7859717
1115  7402562
1116  8195854
1117  9345979
1118  8132607
1119  7529945
1120  8242289
1121  8864782
1122  9131547
1123  7773144
1124  7674962
1125  9174341
1126  9157843
1127  8628858
1128  7972961
1129  8418498
1130  9856068
1131  9000001
1132  8063608
1133  8519692
1134  9189067
1135  9850089
1136  8670610
1137  7984766
1138  9352590
1139  9764975
1140  9454669
1141  8641572
1142  8587867
1143 10192548
1144  9875901
1145  8738526
1146  8865517
1147  9416895
1148 10395515
1149  9655940
1150  8677818
1151  9772679
1152 10202530
1153  9924657
1154  9234536
1155  8913859
1156 10420783
1157 10458016
1158  9348076
1159  9444394
1160  9965942
1161 11012251
1162 10420824
1163  9013952
1164  9894040
1165 10698019
1166 10651976
1167  9915137
1168  9124333
1169 10586199
1170 11289977
1171 10247315
1172  9852585
1173  9957119
1174 11157956
1175 11266568
1176  9761635
1177 10112063
1178 10929162
1179 11197440
1180 10875963
1181  9861673
1182 10751454
1183 11526676
1184 10695243
1185 10476019
1186 10469758
1187 11297443
1188 11616383
1189 10317475
1190 10590151
1191 11439706
1192 11624160
1193 11413405
1194 10362662
1195 11031157
1196 12089817
1197 11310973
1198 10841747
1199 10734183
1200 11606010
1201 12344741
1202 11013289
1203 10821202
1204 11742591
1205 12120947
1206 12042787
1207 10808205
1208 11091373
1209 12444233
1210 12004381
1211 11478035
1212 11212024
1213 11861194
1214 12914934
1215 11798037
1216 11169250
1217 11828014
1218 12195092
1219 12464344
1220 11481583
1221 11394348
1222 12740470
1223 12594967
1224 12152455
1225 11775858
1226 12004545
1227 13129799
1228 12312362
1229 11487840
1230 12112230
1231 12591369
1232 13006830
1233 12055529
1234 11617982
1235 13020258
1236 13099485
1237 12539478
1238 12108185
1239 12178562
1240 13408077
1241 12915416
1242 11986926
1243 12560827
1244 12973545
1245 13368873
1246 12583895
1247 11895957
1248 13222231
1249 13519634
1250 12927318
1251 12451066
1252 12367287
1253 13764149
1254 13640676
1255 12398959
1256 12648766
1257 13217980
1258 13961419
1259 13381165
1260 12148872
1261 13101818
1262 13757078
1263 13408850
1264 12986934
1265 12641207
1266 13889084
1267 14113000
1268 12863678
1269 13000218
1270 13485074
1271 14079948
1272 13709012
1273 12489820
1274 13434407
1275 14336236
1276 13924575
1277 13339236
1278 12735350
1279 13955780
1280 14692630
1281 13322841
1282 12910639
1283 13406547
1284 14519256
1285 14686886
1286 13004150
1287 13214767
1288 14464710
1289 14568922
1290 14005194
1291 12855720
1292 13610123
1293 14929519
1294 14124418
1295 13529722
1296 13549334
1297 14340272
1298 15016517
1299 13706846
1300 13439977
1301 14396581
1302 14634565
1303 14529324
1304 13509127
1305 13739582
1306 15018045
1307 14485266
1308 13961137
1309 13907317
1310 14389990
1311 15218347
1312 14149691
1313 13639000
1314 14515882
1315 14779590
1316 14798946
1317 13895223
1318 13933346
1319 15350986
1320 14951051
1321 14155174
1322 14020744
1323 14484504
1324 15498005
1325 14530690
1326 13704170
1327 14658390
1328 15175748
1329 15272450
1330 14301188
1331 13881474
1332 15289257
1333 15285726
1334 14533731
1335 14224973
1336 14378552
1337 15643115
1338 15278696
1339 14226797
1340 14714759
1341 15120407
1342 15428926
1343 14685853
1344 13912113
1345 15209061
1346 15591062
1347 14913137
1348 14566914
1349 14542802
1350 15760665
1351 15639160
1352 14392224
1353 14704709
1354 15142866
1355 15540996
1356 15108245
1357 14189284
1358 15243399
1359 15797438
1360 15195904
1361 14903322
1362 14673213
1363 15671946
1364 15832230
1365 14572563
1366 14742853
1367 15306372
1368 15818201
1369 15536325
1370 14288786
1371 15070114
1372 16061323
1373 15632005
1374 15131892
1375 14594278
1376 15524876
1377 16195290
1378 14980687
1379 14755178
1380 15203875
1381 15812196
1382 15977361
1383 14780781
1384 15075606
1385 15958139
1386 15609405
1387 15310194
1388 14788102
1389 15428611
1390 16285527
1391 15291730
1392 15035409
1393 15485767
1394 15890094
1395 16047813
1396 14811899
1397 14911876
1398 16035429
1399 15834110
1400 15465227
1401 14879127
1402 15433668
1403 16621445
1404 15656551
1405 14865601
1406 15198529
1407 15848125
1408 16397848
1409 15162053
1410 14805427
1411 16060815
1412 16191849
1413 15810483
1414 14972490
1415 15103705
1416 16459693
1417 15921476
1418 15097982
1419 15275190
1420 15719804
1421 16453353
1422 15574339
1423 14898877
1424 15882198
1425 16150317
1426 15997947
1427 15212638
1428 14938192
1429 16356873
1430 16192989
1431 15153185
1432 15151543
1433 15676416
1434 16647149
1435 15854964
1436 14771755
1437 15725530
1438 16262282
1439 16134795
1440 15347932
1441 14783190
1442 16187429
1443 16477263
1444 15447760
1445 15137705
1446 15363687
1447 16510890
1448 16249836
1449 14875407
1450 15326462
1451 16026448
1452 16315775
1453 15798294
1454 14790321
1455 15861446
1456 16595928
1457 15732734
1458 15185488
1459 15066754
1460 16177315
1461 16428517
1462 15088508
1463 15239331
1464 15911948
1465 16280845
1466 16023533
1467 14841249
1468 15474645
1469 16391811
1470 15825576
1471 15409229
1472 15116852
1473 15932318
1474 16474976
1475 15287354
1476 15206827
1477 15769001
1478 16022159
1479 15958306
1480 14871972
1481 15281604
1482 16341106
1483 15887455
1484 15450233
1485 15104972
1486 15793397
1487 16612094
1488 15413744
1489 14903394
1490 15456478
1491 15958576
1492 16169575
1493 14933884
1494 14873584
1495 16112198
1496 16021056
1497 15629636
1498 15078942
1499 15396627
1500 16389648
1501 15537667
1502 14923532
1503 15305524
1504 15610029
1505 16060653
1506 15250813
1507 14954624
1508 15894555
1509 15753566
1510 15483334
1511 15063460
1512 15108030
1513 16157254
1514 15563006
1515 14838424
1516 15269817
1517 15676278
1518 16082621
1519 15128347
1520 14547346
1521 15713465
1522 15807357
1523 15302953
1524 14809565
1525 14839867
1526 16109326
1527 15795665
1528 14780590
1529 14972108
1530 15337106
1531 15933517
1532 15268732
1533 14314568
1534 15270840
1535 15738494
1536 15497316
1537 14968587
1538 14531277
1539 15685641
1540 15764419
1541 14670630
1542 14657924
1543 14993453
1544 15712474
1545 15322236
1546 14230422
1547 15028932
1548 15658906
1549 15400176
1550 14889252
1551 14295596
1552 15315874
1553 15714907
1554 14605366
1555 14389806
1556 14687453
1557 15505403
1558 15384907
1559 14052803
1560 14585801
1561 15487823
1562 15357535
1563 14788059
1564 13954118
1565 14855239
1566 15671002
1567 14661120
1568 14182993
1569 14315432
1570 15213741
1571 15559829
1572 14129061
1573 14032712
1574 14891795
1575 15113499
1576 14832174
1577 13754956
1578 14284155
1579 15511329
1580 14861093
1581 14177103
1582 13982395
1583 14672904
1584 15345845
1585 14108264
1586 13737671
1587 14544125
1588 14863532
1589 14859087
1590 13836155
1591 13891680
1592 15031979
1593 14641061
1594 14041827
1595 13716162
1596 14131118
1597 15087957
1598 14187155
1599 13526978
1600 14190381
1601 14607103
1602 14736533
1603 13653006
1604 13327980
1605 14631952
1606 14548177
1607 13842250
1608 13420016
1609 13723298
1610 14871441
1611 14233476
1612 13271313
1613 13699956
1614 14143546
1615 14573279
1616 13730698
1617 12908111
1618 13931559
1619 14260263
1620 13875049
1621 13398369
1622 13216682
1623 14319885
1624 14153386
1625 13179344
1626 13360113
1627 13616175
1628 14056728
1629 13586704
1630 12783717
1631 13671358
1632 13986115
1633 13527437
1634 13203984
1635 12948129
1636 13847507
1637 13816324
1638 12787135
1639 12974349
1640 13334036
1641 13814236
1642 13452775
1643 12416630
1644 13208967
1645 13819728
1646 13311564
1647 12798043
1648 12389593
1649 13363981
1650 13735020
1651 12681617
1652 12643803
1653 12941402
1654 13431829
1655 13323601
1656 12133580
1657 12521987
1658 13291288
1659 13070514
1660 12697759
1661 12076616
1662 12805648
1663 13507867
1664 12579977
1665 12293403
1666 12474778
1667 12924849
1668 13050503
1669 11887764
1670 12066466
1671 12899583
1672 12690641
1673 12381851
1674 11821115
1675 12376112
1676 13165895
1677 12246497
1678 11811533
1679 12019918
1680 12503799
1681 12842234
1682 11659106
1683 11478199
1684 12469240
1685 12538554
1686 12194737
1687 11373596
1688 11686428
1689 12836847
1690 12138737
1691 11364211
1692 11425293
1693 11971283
1694 12657427
1695 11634938
1696 11047695
1697 11911692
1698 12133046
1699 11926909
1700 11054440
1701 10944899
1702 12204847
1703 11969440
1704 11200684
1705 11067994
1706 11408473
1707 12266581
1708 11475458
1709 10539851
1710 11239676
1711 11643924
1712 11632551
1713 10860177
1714 10467178
1715 11693914
1716 11720993
1717 10888082
1718 10622530
1719 10775974
1720 11664236
1721 11183914
1722 10102447
1723 10670997
1724 11245231
1725 11417355
1726 10685810
1727  9902893
1728 11023445
1729 11479557
1730 10661012
1731 10145320
1732 10102230
1733 11160141
1734 11098778
1735  9805159
1736  9977285
1737 10590775
1738 11031458
1739 10623638
1740  9515028
1741 10176713
1742 10881568
1743 10411203
1744  9951230
1745  9557326
1746 10387690
1747 10809942
1748  9742604
1749  9624896
1750  9975533
1751 10340872
1752 10210237
1753  9152677
1754  9607950
1755 10375997
1756  9953208
1757  9562375
1758  9190528
1759  9890561
1760 10436666
1761  9342611
1762  9009866
1763  9366450
1764  9789065
1765  9903642
1766  8801096
1767  8928399
1768  9915492
1769  9760717
1770  9285116
1771  8601636
1772  9025749
1773  9910841
1774  9084727
1775  8567504
1776  8814160
1777  9199186
1778  9577934
1779  8644143
1780  8410367
1781  9215550
1782  9117517
1783  8861768
1784  8283332
1785  8406863
1786  9327371
1787  8752061
1788  8183545
1789  8401752
1790  8705127
1791  9102814
1792  8220724
1793  7767853
1794  8645965
1795  8665268
1796  8336577
1797  7812786
1798  7831817
1799  8838323
1800  8413669
1801  7681905
1802  7878957
1803  8168343
1804  8631497
1805  7857407
1806  7147523
1807  7988952
1808  8237281
1809  7965548
1810  7387879
1811  7171048
1812  8284121
1813  8161421
1814  7192843
1815  7110139
1816  7416682
1817  8143919
1818  7645816
1819  6642131
1820  7300213
1821  7801247
1822  7679292
1823  7079511
1824  6473360
1825  7408650
1826  7654542
1827  6832787
1828  6653802
1829  6784528
1830  7518531
1831  7363075
1832  6304911
1833  6712353
1834  7184644
1835  7076902
1836  6612166
1837  5937217
1838  6754303
1839  7244478
1840  6425865
1841  6141047
1842  6231751
1843  7010552
1844  7009003
1845  5710077
1846  5849229
1847  6605725
1848  6750453
1849  6298463
1850  5317077
1851  5973853
1852  6892449
1853  6239247
1854  5638503
1855  5419136
1856  6175137
1857  6667239
1858  5452101
1859  5142090
1860  5754761
1861  6110882
1862  6049844
1863  5068106
1864  5247257
1865  6164600
1866  5782258
1867  5260755
1868  4882501
1869  5342078
1870  6087947
1871  5130579
1872  4625863
1873  5183731
1874  5578380
1875  5643479
1876  4608373
1877  4480349
1878  5508969
1879  5326715
1880  4748297
1881  4285705
1882  4636765
1883  5621083
1884  4912559
1885  4150897
1886  4498083
1887  4850693
1888  5081005
1889  4196903
1890  3751192
1891  4751212
1892  4899286
1893  4477541
1894  3936529
1895  3911481
1896  4900849
1897  4544767
1898  3655532
1899  3784386
1900  4092583
1901  4586211
1902  3974485
1903  3228669
1904  4013329
1905  4324765
1906  4041042
1907  3529167
1908  3219678
1909  4105373
1910  4023655
1911  3181602
1912  3246889
1913  3484044
1914  3967584
1915  3576079
1916  2766715
1917  3414835
1918  3725619
1919  3394658
1920  2995926
1921  2664457
1922  3472747
1923  3538498
1924  2646772
1925  2653406
1926  2942066
1927  3494534
1928  3238619
1929  2157139
1930  2576474
1931  3183803
1932  3000615
1933  2464376
1934  1852085
1935  2701425
1936  3262061
1937  2394494
1938  2072416
1939  2173821
1940  2738864
1941  2796239
1942  1731485
1943  1862568
1944  2445551
1945  2410751
1946  2168029
1947  1521425
1948  1988925
1949  2594804
1950  1880041
1951  1544223
1952  1569772
1953  2013597
1954  2265650
1955  1277685
1956  1262862
1957  1977023
1958  1964486
1959  1658349
1960   889003
1961  1207200
1962  2039731
1963  1428257
1964   936879
1965   956748
1966  1436679
1967  1899178
1968   905410
1969   549275
1970  1276901
1971  1434926
1972  1214998
1973   378522
1974   439387
1975  1458461
1976  1081946
1977   438275
1978   325164
1979   737558
1980  1443171
1981   612753
1982   -79591
1983   473275
1984   772921
1985   790356
1986     2393
1987  -316175
1988   715793
1989   731734
1990   125382
1991  -205581
1992   -41891
1993   798090
1994   244299
1995  -675466
1996  -257411
1997   155402
1998   311342
1999  -375414
2000  -879314
2001    99961
2002   276524
2003  -392368
2004  -802072
2005  -777725
2006   109157
2007  -133421
2008 -1114570
2009  -906421
2010  -478023
2011  -114158
2012  -631327
2013 -1559819
2014  -865221
2015  -301804
2016  -690145
2017 -1223083
2018 -1528716
2019  -620051
2020  -443637
2021 -1450579
2022 -1514963
2023 -1207363
2024  -830815
2025 -1071296
2026 -1969049
2027 -1486236
2028  -927874
2029 -1236255
2030 -1563334
2031 -1938465
2032 -1336011
2033 -1050249
2034 -1952673
2035 -2086605
2036 -1787943
2037 -1408555
2038 -1493239
2039 -2478655
2040 -2168655
2041 -1382505
2042 -1625710
2043 -2103718
2044 -2600547
2045 -1989898
2046 -1392315
2047 -2331468
2048 -2780588
2049 -2534726
2050 -2013264
2051 -1766233
2052 -2777540
2053 -2902322
2054 -2096928
2055 -2048687
2056 -2423834
2057 -3179380
2058 -2906337
2059 -2024562
2060 -2601895
2061 -3145342
2062 -3072972
2063 -2685933
2064 -2246397
2065 -3093181
2066 -3493290
2067 -2855921
2068 -2756486
2069 -2881350
2070 -3496139
2071 -3532740
2072 -2675519
2073 -2957144
2074 -3483566
2075 -3598445
2076 -3443290
2077 -2897718
2078 -3503885
2079 -4046189
2080 -3409691
2081 -3201325
2082 -3338109
2083 -3919657
2084 -4058632
2085 -3219436
2086 -3542145
2087 -4203368
2088 -4152800
2089 -3882264
2090 -3342951
2091 -3900913
2092 -4587719
2093 -4003520
2094 -3674532
2095 -3727370
2096 -4351325
2097 -4838068
2098 -3974508
2099 -3826498
2100 -4497555
2101 -4754388
2102 -4643886
2103 -3849010
2104 -4062427
2105 -4973720
2106 -4648668
2107 -4278966
2108 -4271438
2109 -4737528
2110 -5299039
2111 -4586602
2112 -4358318
2113 -4989815
2114 -5156286
2115 -5072532
2116 -4396544
2117 -4471250
2118 -5459110
2119 -5277224
2120 -4834350
2121 -4754798
2122 -5171001
2123 -5907308
2124 -5219281
2125 -4591731
2126 -5168872
2127 -5639314
2128 -5795768
2129 -5073338
2130 -4815903
2131 -5859486
2132 -5960355
2133 -5450264
2134 -5155161
2135 -5326193
2136 -6229655
2137 -5948480
2138 -5200452
2139 -5548124
2140 -6013301
2141 -6373095
2142 -5809085
2143 -5210586
2144 -6086020
2145 -6423063
2146 -5997159
2147 -5688309
2148 -5734037
2149 -6650583
2150 -6604650
2151 -5782772
2152 -5965356
2153 -6338012
2154 -6710990
2155 -6375673
2156 -5686201
2157 -6385076
2158 -6893588
2159 -6624787
2160 -6301343
2161 -6094274
2162 -6971509
2163 -7233452
2164 -6337877
2165 -6258513
2166 -6689583
2167 -7237564
2168 -6977595
2169 -6055612
2170 -6632668
2171 -7417344
2172 -7213693
2173 -6821753
2174 -6490857
2175 -7227542
2176 -7715281
2177 -6911736
2178 -6651758
2179 -6888863
2180 -7495812
2181 -7687051
2182 -6762534
2183 -6855889
2184 -7654034
2185 -7777626
2186 -7491360
2187 -6841053
2188 -7305848
2189 -8099204
2190 -7563674
2191 -7204484
2192 -7337267
2193 -7816244
2194 -8160047
2195 -7367915
2196 -7282881
2197 -7911023
2198 -7959377
2199 -7862619
2200 -7424250
2201 -7708818
2202 -8517138
2203 -8093218
2204 -7662528
2205 -7714843
2206 -8108226
2207 -8577287
2208 -7820639
2209 -7513630
2210 -8260105
2211 -8536611
2212 -8464206
2213 -7880081
2214 -7911013
2215 -8818254
2216 -8622535
2217 -8127815
2218 -8064488
2219 -8293587
2220 -8918092
2221 -8472581
2222 -8002563
2223 -8555427
2224 -8859819
2225 -8949929
2226 -8446402
2227 -8179629
2228 -9038302
2229 -9017712
2230 -8499071
2231 -8447374
2232 -8657740
2233 -9283286
2234 -8920049
2235 -8376556
2236 -8965268
2237 -9304934
2238 -9319717
2239 -8852355
2240 -8462134
2241 -9241918
2242 -9403685
2243 -8908329
2244 -8798293
2245 -8950485
2246 -9723273
2247 -9588351
2248 -8772371
2249 -9060707
2250 -9538831
2251 -9736472
2252 -9284865
2253 -8682568
2254 -9482587
2255 -9961931
2256 -9444192
2257 -9159298
2258 -9179018
2259 -9898622
2260 -9992540
2261 -9169062
2262 -9294621
2263 -9728186
2264 -10038614
2265 -9906323
2266 -9211033
2267 -9674930
2268 -10253416
2269 -9894634
2270 -9561006
2271 -9360043
2272 -10009018
2273 -10409404
2274 -9639756
2275 -9588498
2276 -10049128
2277 -10340610
2278 -10230305
2279 -9502134
2280 -9888220
2281 -10597779
2282 -10246370
2283 -9880189
2284 -9680036
2285 -10255790
2286 -10818738
2287 -10078619
2288 -9801352
2289 -10234352
2290 -10696570
2291 -10770026
2292 -9837736
2293 -9831666
2294 -10752941
2295 -10743591
2296 -10349306
2297 -9917911
2298 -10352197
2299 -11196981
2300 -10655010
2301 -10121947
2302 -10336296
2303 -10756314
2304 -11105043
2305 -10345926
2306 -10020444
2307 -10812296
2308 -11061428
2309 -10902113
2310 -10397868
2311 -10422952
2312 -11298901
2313 -11038794
2314 -10426301
2315 -10519496
2316 -10913374
2317 -11394449
2318 -10805261
2319 -10335342
2320 -11063866
2321 -11307931
2322 -11110184
2323 -10655525
2324 -10562857
2325 -11434427
2326 -11410890
2327 -10814169
2328 -10786604
2329 -11058637
2330 -11678300
2331 -11290258
2332 -10531562
2333 -11054718
2334 -11520384
2335 -11484863
2336 -10985542
2337 -10619258
2338 -11509682
2339 -11805826
2340 -11225330
2341 -11033836
2342 -11144929
2343 -11758820
2344 -11647581
2345 -10898878
2346 -11208171
2347 -11592275
2348 -11679904
2349 -11451534
2350 -10962495
2351 -11547658
2352 -11957921
2353 -11518149
2354 -11316381
2355 -11278223
2356 -11813430
2357 -11895894
2358 -11131772
2359 -11344008
2360 -11829407
2361 -11933625
2362 -11745843
2363 -11224276
2364 -11722070
2365 -12171968
2366 -11649174
2367 -11415623
2368 -11413367
2369 -11943115
2370 -12230872
2371 -11486044
2372 -11484937
2373 -11940162
2374 -12123048
2375 -12025236
2376 -11363888
2377 -11629001
2378 -12306616
2379 -11986868
2380 -11677032
2381 -11568947
2382 -12042125
2383 -12503922
2384 -11773889
2385 -11562953
2386 -12000051
2387 -12187220
2388 -12207890
2389 -11640290
2390 -11746801
2391 -12450105
2392 -12248801
2393 -11945829
2394 -11742867
2395 -12019254
2396 -12600467
2397 -12015258
2398 -11641629
2399 -12091793
2400 -12367627
2401 -12433486
2402 -11792344
2403 -11743577
2404 -12603718
2405 -12519527
2406 -12081372
2407 -11817237
2408 -12056922
2409 -12739637
2410 -12261265
2411 -11714138
2412 -12109187
2413 -12499922
2414 -12727034
2415 -12106037
2416 -11714528
2417 -12516544
2418 -12708563
2419 -12305530
2420 -11868757
2421 -11914844
2422 -12818278
2423 -12670806
2424 -11946161
2425 -12109171
2426 -12493593
2427 -12885601
2428 -12406867
2429 -11762111
2430 -12354900
2431 -12686592
2432 -12494738
2433 -12187452
2434 -12024482
2435 -12776423
2436 -12850238
2437 -12134487
2438 -12114938
2439 -12398748
2440 -12846594
2441 -12569557
2442 -11833272
2443 -12385239
2444 -12923371
2445 -12725298
2446 -12289985
2447 -11957300
2448 -12710166
2449 -13050218
2450 -12299590
2451 -12068408
2452 -12284420
2453 -12880985
2454 -12910386
2455 -12049357
2456 -12221765
2457 -12800863
2458 -12863491
2459 -12566449
2460 -11970650
2461 -12442087
2462 -13051468
2463 -12551493
2464 -12248571
2465 -12274765
2466 -12771835
2467 -13026971
2468 -12240732
2469 -12201994
2470 -12741542
2471 -12827633
2472 -12667212
2473 -12087071
2474 -12343118
2475 -12994705
2476 -12647347
2477 -12371298
2478 -12346398
2479 -12698282
2480 -13085073
2481 -12376824
2482 -12123494
2483 -12621915
2484 -12797155
2485 -12765609
2486 -12208830
2487 -12304830
2488 -13043867
2489 -12762409
2490 -12368018
2491 -12274057
2492 -12557268
2493 -13071942
2494 -12485462
2495 -12108732
2496 -12586999
2497 -12826875
2498 -12868082
2499 -12325498
2500 -12163004
2501 -12875465
2502 -12790876
2503 -12392509
2504 -12212961
2505 -12378991
2506 -13032135
2507 -12692283
2508 -12168459
2509 -12492043
2510 -12698045
2511 -12823172
2512 -12398655
2513 -12105551
2514 -12739515
2515 -12775276
2516 -12438834
2517 -12311430
2518 -12338453
2519 -12884239
2520 -12647223
2521 -12095487
2522 -12420506
2523 -12672143
2524 -12773307
2525 -12365293
2526 -11967267
2527 -12669612
2528 -12900155
2529 -12439384
2530 -12178309
2531 -12211437
2532 -12868460
2533 -12757746
2534 -11975725
2535 -12126046
2536 -12510315
2537 -12799683
2538 -12520868
2539 -11868059
2540 -12369810
2541 -12830890
2542 -12557756
2543 -12237632
2544 -11983962
2545 -12541362
2546 -12750617
2547 -12054203
2548 -12041401
2549 -12347906
2550 -12674282
2551 -12576461
2552 -11870200
2553 -12173115
2554 -12683562
2555 -12404155
2556 -12078174
2557 -11841393
2558 -12426110
2559 -12814032
2560 -12098568
2561 -11908976
2562 -12207179
2563 -12530349
2564 -12539580
2565 -11751112
2566 -11839150
2567 -12507532
2568 -12439924
2569 -12135458
2570 -11726399
2571 -12113679
2572 -12725519
2573 -12140234
2574 -11761218
2575 -11936182
2576 -12312426
2577 -12528905
2578 -11747561
2579 -11580436
2580 -12309807
2581 -12422722
2582 -12150917
2583 -11583825
2584 -11761057
2585 -12543535
2586 -12174090
2587 -11673555
2588 -11680767
2589 -11992833
2590 -12430954
2591 -11843461
2592 -11449757
2593 -11994794
2594 -12206192
2595 -12141835
2596 -11632006
2597 -11487468
2598 -12179386
2599 -12035858
2600 -11588756
2601 -11557077
2602 -11757903
2603 -12259108
2604 -11819500
2605 -11293427
2606 -11749892
2607 -11999241
2608 -11929912
2609 -11443683
2610 -11216178
2611 -11997367
2612 -12058261
2613 -11519529
2614 -11333131
2615 -11459089
2616 -12057331
2617 -11801164
2618 -11071698
2619 -11341034
2620 -11695247
2621 -11835495
2622 -11503001
2623 -11034239
2624 -11613747
2625 -11862244
2626 -11447269
2627 -11228632
2628 -11133114
2629 -11643001
2630 -11667795
2631 -11025699
2632 -11184545
2633 -11472789
2634 -11589353
2635 -11363300
2636 -10819917
2637 -11278790
2638 -11645497
2639 -11252874
2640 -11034507
2641 -10946293
2642 -11426926
2643 -11548642
2644 -10825691
2645 -10894154
2646 -11249579
2647 -11376401
2648 -11199053
2649 -10589365
2650 -10915707
2651 -11407934
2652 -11099023
2653 -10845075
2654 -10670748
2655 -11096607
2656 -11421777
2657 -10748324
2658 -10587211
2659 -10886349
2660 -11088486
2661 -11074797
2662 -10415288
2663 -10519763
2664 -11122249
2665 -10960099
2666 -10710306
2667 -10441165
2668 -10723999
2669 -11159098
2670 -10546342
2671 -10262902
2672 -10556001
2673 -10776063
2674 -10872775
2675 -10309543
2676 -10286716
2677 -10861461
2678 -10714806
2679 -10436351
2680 -10139913
2681 -10297756
2682 -10848450
2683 -10400750
2684 -10027284
2685 -10286703
2686 -10519481
2687 -10673220
2688 -10080258
2689 -9874372
2690 -10529150
2691 -10538050
2692 -10184756
2693 -9805885
2694 -9927039
2695 -10657821
2696 -10330367
2697 -9716521
2698 -9827912
2699 -10133510
2700 -10484479
2701 -9948973
2702 -9431326
2703 -10019145
2704 -10299402
2705 -10109631
2706 -9669381
2707 -9488423
2708 -10182218
2709 -10156016
2710 -9573916
2711 -9530117
2712 -9685424
2713 -10081027
2714 -9786364
2715 -9181612
2716 -9600755
2717 -9917672
2718 -9831747
2719 -9502977
2720 -9192120
2721 -9793671
2722 -9910958
2723 -9276673
2724 -9127973
2725 -9288922
2726 -9796903
2727 -9653361
2728 -8887261
2729 -9175749
2730 -9628394
2731 -9570366
2732 -9213072
2733 -8736492
2734 -9255331
2735 -9632429
2736 -9127069
2737 -8896139
2738 -8908540
2739 -9374447
2740 -9490645
2741 -8742460
2742 -8729228
2743 -9087894
2744 -9160282
2745 -8994541
2746 -8457953
2747 -8788506
2748 -9303933
2749 -8932525
2750 -8625869
2751 -8513033
2752 -8892953
2753 -9175394
2754 -8468803
2755 -8325616
2756 -8734233
2757 -8844601
2758 -8748796
2759 -8190827
2760 -8332338
2761 -8870025
2762 -8588799
2763 -8308811
2764 -8169305
2765 -8418398
2766 -8824199
2767 -8244145
2768 -7959557
2769 -8324993
2770 -8505990
2771 -8490676
2772 -7899087
2773 -7842162
2774 -8475675
2775 -8312098
2776 -7957039
2777 -7715795
2778 -7926214
2779 -8510927
2780 -8064149
2781 -7592508
2782 -7857755
2783 -8087442
2784 -8221915
2785 -7671560
2786 -7365820
2787 -7926550
2788 -7960879
2789 -7714273
2790 -7461732
2791 -7461587
2792 -8044560
2793 -7803986
2794 -7287010
2795 -7431230
2796 -7552884
2797 -7708482
2798 -7365443
2799 -7048320
2800 -7583813
2801 -7648216
2802 -7368166
2803 -7158789
2804 -7064278
2805 -7576657
2806 -7427257
2807 -6838852
2808 -6959609
2809 -7173975
2810 -7409852
2811 -7080721
2812 -6572376
2813 -7090532
2814 -7355678
2815 -7040724
2816 -6719479
2817 -6538449
2818 -7108786
2819 -7162413
2820 -6517760
2821 -6533515
2822 -6725006
2823 -6988766
2824 -6813493
2825 -6198956
2826 -6504869
2827 -6835493
2828 -6671587
2829 -6455998
2830 -6139234
2831 -6568659
2832 -6823463
2833 -6240263
2834 -6110609
2835 -6273386
2836 -6576713
2837 -6508234
2838 -5780856
2839 -5958072
2840 -6432898
2841 -6300649
2842 -6062485
2843 -5730673
2844 -6133754
2845 -6506740
2846 -5916359
2847 -5651782
2848 -5762565
2849 -6074589
2850 -6182516
2851 -5467039
2852 -5427511
2853 -5964211
2854 -6016199
2855 -5806092
2856 -5305866
2857 -5504849
2858 -6060118
2859 -5620054
2860 -5202733
2861 -5195396
2862 -5543144
2863 -5897541
2864 -5269372
2865 -4980466
2866 -5448357
2867 -5579735
2868 -5458819
2869 -4901890
2870 -4871320
2871 -5509659
2872 -5326561
2873 -4933385
2874 -4815278
2875 -4993838
2876 -5427116
2877 -4968452
2878 -4548941
2879 -4916934
2880 -5062447
2881 -5019431
2882 -4562481
2883 -4421991
2884 -5044984
2885 -4952329
2886 -4535591
2887 -4407439
2888 -4511282
2889 -4980842
2890 -4629735
2891 -4070651
2892 -4360483
2893 -4607705
2894 -4693748
2895 -4247732
2896 -3859546
2897 -4474499
2898 -4636154
2899 -4223869
2900 -3948013
2901 -3919944
2902 -4455593
2903 -4333264
2904 -3706568
2905 -3851745
2906 -4099972
2907 -4260241
2908 -3997362
2909 -3498629
2910 -3892983
2911 -4084547
2912 -3765153
2913 -3569873
2914 -3424750
2915 -3902463
2916 -3999697
2917 -3416217
2918 -3423405
2919 -3622938
2920 -3791471
2921 -3601416
2922 -2998359
2923 -3304151
2924 -3657135
2925 -3381837
2926 -3169583
2927 -3005787
2928 -3434322
2929 -3607703
2930 -2981108
2931 -2915876
2932 -3121358
2933 -3289565
2934 -3216758
2935 -2601987
2936 -2762895
2937 -3225628
2938 -3077815
2939 -2813883
2940 -2478725
2941 -2794710
2942 -3198280
2943 -2664947
2944 -2425040
2945 -2573244
2946 -2802721
2947 -2901364
2948 -2295726
2949 -2247299
2950 -2683446
2951 -2615542
2952 -2443777
2953 -2112092
2954 -2235859
2955 -2659382
2956 -2255996
2957 -2004394
2958 -2127496
2959 -2287874
2960 -2449446
2961 -1929567
2962 -1768950
2963 -2216476
2964 -2156414
2965 -1943420
2966 -1632721
2967 -1739239
2968 -2265522
2969 -1916105
2970 -1531435
2971 -1658938
2972 -1828246
2973 -2019573
2974 -1509085
2975 -1193469
2976 -1666693
2977 -1752015
2978 -1602057
2979 -1246854
2980 -1187971
2981 -1803243
2982 -1646236
2983 -1118943
2984 -1062586
2985 -1210650
2986 -1568549
2987 -1196587
2988  -728852
2989 -1145043
2990 -1346673
2991 -1240111
2992  -883824
2993  -653815
2994 -1207558
2995 -1203388
2996  -726584
2997  -639884
2998  -719703
2999 -1098240
3000  -889580
3001  -323036
3002  -610905
3003  -881500
3004  -841511
3005  -493803
3006  -112794
3007  -634531
3008  -848387
3009  -340029
3010  -137605
3011  -197820
3012  -655962
3013  -584424
3014   106551
3015    -9849
3016  -367479
3017  -427764
3018  -149288
3019   372326
3020    -9529
3021  -420542
3022   -64305
3023   233505
3024   356794
3025   -75647
3026  -273623
3027   412974
3028   553229
3029   251734
3030    57737
3031   136911
3032   693239
3033   526389
3034    82556
3035   337585
3036   611109
3037   816770
3038   550778
3039   221848
3040   738301
3041   932759
3042   684401
3043   518000
3044   507034
3045  1069810
3046  1072480
3047   596406
3048   757886
3049  1032644
3050  1266754
3051  1046956
3052   608592
3053  1062732
3054  1384342
3055  1177412
3056  1015041
3057   925946
3058  1447429
3059  1618593
3060  1120544
3061  1138001
3062  1351505
3063  1640287
3064  1620528
3065  1119645
3066  1380689
3067  1784329
3068  1683705
3069  1537090
3070  1343223
3071  1753458
3072  2059948
3073  1620200
3074  1574663
3075  1757083
3076  1996106
3077  2072498
3078  1613370
3079  1795670
3080  2217079
3081  2135152
3082  2014238
3083  1805992
3084  2089479
3085  2473047
3086  2087127
3087  1968304
3088  2164608
3089  2434023
3090  2593928
3091  2100770
3092  2121088
3093  2619180
3094  2610650
3095  2441633
3096  2156565
3097  2397342
3098  2927945
3099  2636527
3100  2398313
3101  2552760
3102  2813355
3103  3061582
3104  2598551
3105  2421815
3106  2890155
3107  3012333
3108  2977303
3109  2694226
3110  2749021
3111  3315189
3112  3157043
3113  2860091
3114  2920846
3115  3113431
3116  3426009
3117  3093123
3118  2848490
3119  3307907
3120  3457874
3121  3390452
3122  3140945
3123  3129417
3124  3704302
3125  3607593
3126  3244057
3127  3286245
3128  3476748
3129  3865838
3130  3599227
3131  3206908
3132  3628193
3133  3913693
3134  3893879
3135  3570893
3136  3377018
3137  4007396
3138  4140030
3139  3716399
3140  3616968
3141  3768396
3142  4275358
3143  4180205
3144  3646032
3145  3901994
3146  4226736
3147  4328527
3148  4089553
3149  3721858
3150  4200315
3151  4538573
3152  4257847
3153  4106823
3154  4104997
3155  4568685
3156  4659870
3157  4109094
3158  4190459
3159  4520367
3160  4694221
3161  4583724
3162  4164181
3163  4522349
3164  4942391
3165  4703591
3166  4504852
3167  4429773
3168  4834253
3169  5072581
3170  4558361
3171  4525146
3172  4851756
3173  5092042
3174  5087567
3175  4596742
3176  4772193
3177  5269720
3178  5129246
3179  4895170
3180  4735608
3181  5112694
3182  5523894
3183  5084039
3184  4898327
3185  5139129
3186  5390337
3187  5516442
3188  5049101
3189  5025646
3190  5522838
3191  5539189
3192  5377141
3193  5142418
3194  5332215
3195  5836586
3196  5565835
3197  5308154
3198  5468235
3199  5659116
3200  5853323
3201  5470960
3202  5352521
3203  5837544
3204  5888636
3205  5760648
3206  5559800
3207  5661215
3208  6151277
3209  5942119
3210  5623075
3211  5776537
3212  5965507
3213  6216331
3214  5916265
3215  5662764
3216  6119732
3217  6298414
3218  6202269
3219  5934623
3220  5851335
3221  6377346
3222  6355163
3223  6013982
3224  6075841
3225  6244477
3226  6581250
3227  6390913
3228  6026230
3229  6361502
3230  6539371
3231  6492939
3232  6331302
3233  6186856
3234  6636081
3235  6717191
3236  6403269
3237  6440707
3238  6539681
3239  6823630
3240  6730229
3241  6335639
3242  6628522
3243  6879054
3244  6823781
3245  6678227
3246  6500454
3247  6939874
3248  7106819
3249  6713664
3250  6681128
3251  6810079
3252  7130633
3253  7109337
3254  6624592
3255  6841545
3256  7217503
3257  7213376
3258  7038343
3259  6753383
3260  7136695
3261  7480593
3262  7115624
3263  6943097
3264  7001679
3265  7364268
3266  7508262
3267  7000708
3268  7044730
3269  7453115
3270  7546986
3271  7434627
3272  7046409
3273  7271700
3274  7702418
3275  7471068
3276  7279706
3277  7267108
3278  7583161
3279  7884109
3280  7420150
3281  7279221
3282  7626197
3283  7778427
3284  7742002
3285  7339217
3286  7441720
3287  7967936
3288  7839612
3289  7605422
3290  7540260
3291  7795824
3292  8161913
3293  7744687
3294  7486226
3295  7815457
3296  8034708
3297  8084825
3298  7691306
3299  7630185
3300  8172432
3301  8190917
3302  7934663
3303  7739260
3304  7860931
3305  8382860
3306  8177231
3307  7791486
3308  7971135
3309  8214065
3310  8404758
3311  8079687
3312  7835838
3313  8296391
3314  8422079
3315  8223301
3316  8045989
3317  8051167
3318  8522456
3319  8464169
3320  8088411
3321  8235223
3322  8428745
3323  8622427
3324  8377684
3325  8048091
3326  8444817
3327  8653197
3328  8474452
3329  8285511
3330  8222539
3331  8720471
3332  8810455
3333  8369815
3334  8379523
3335  8570313
3336  8846681
3337  8711882
3338  8249946
3339  8516740
3340  8857539
3341  8804448
3342  8631256
3343  8422203
3344  8815450
3345  9027417
3346  8646117
3347  8558359
3348  8679657
3349  8967467
3350  9006371
3351  8562355
3352  8700584
3353  9009419
3354  8992296
3355  8885636
3356  8647068
3357  8899654
3358  9177852
3359  8889473
3360  8815230
3361  8888393
3362  9086542
3363  9202033
3364  8802121
3365  8860518
3366  9172637
3367  9153829
3368  9059707
3369  8832280
3370  9065048
3371  9405426
3372  9099709
3373  8940986
3374  9043883
3375  9265376
3376  9410521
3377  8990323
3378  8949998
3379  9329006
3380  9376084
3381  9268935
3382  8991900
3383  9121329
3384  9570999
3385  9386986
3386  9144640
3387  9146103
3388  9316649
3389  9593815
3390  9259078
3391  9046505
3392  9385055
3393  9535325
3394  9527175
3395  9234714
3396  9205146
3397  9660208
3398  9563581
3399  9284495
3400  9252981
3401  9404469
3402  9736342
3403  9489819
3404  9206192
3405  9508761
3406  9664275
3407  9667288
3408  9385874
3409  9274679
3410  9727431
3411  9740511
3412  9438511
3413  9379485
3414  9501489
3415  9897953
3416  9723722
3417  9302015
3418  9509150
3419  9758132
3420  9831777
3421  9575439
3422  9307605
3423  9758066
3424  9951772
3425  9671797
3426  9498297
3427  9500348
3428  9917360
3429  9921505
3430  9463392
3431  9549483
3432  9782464
3433  9940908
3434  9791258
3435  9433029
3436  9759946
3437 10039737
3438  9822343
3439  9647195
3440  9574618
3441  9922486
3442 10032928
3443  9609235
3444  9613362
3445  9845805
3446 10032513
3447  9957707
3448  9547233
3449  9744502
3450 10105105
3451  9967746
3452  9742444
3453  9562358
3454  9901667
3455 10192816
3456  9798834
3457  9671664
3458  9871109
3459 10116468
3460 10130072
3461  9650466
3462  9670253
3463 10076765
3464 10055384
3465  9894036
3466  9664488
3467  9880605
3468 10264189
3469  9988302
3470  9761167
3471  9836135
3472 10021719
3473 10196733
3474  9825685
3475  9700692
3476 10049940
3477 10117737
3478 10035667
3479  9788383
3480  9849084
3481 10243823
3482 10050691
3483  9803607
3484  9864753
3485 10021464
3486 10239481
3487  9930295
3488  9737868
3489 10072945
3490 10142508
3491 10053058
3492  9821295
3493  9824105
3494 10236169
3495 10121543
3496  9842400
3497  9872968
3498 10013354
3499 10264917
3500 10029087
3501  9745994
3502 10027277
3503 10167078
3504 10114370
3505  9880852
3506  9757281
3507 10168647
3508 10188860
3509  9911427
3510  9888452
3511  9973461
3512 10251695
3513 10111462
3514  9756018
3515  9947844
3516 10113556
3517 10113864
3518  9942949
3519  9773087
3520 10136964
3521 10223829
3522  9934162
3523  9888435
3524  9929120
3525 10164329
3526 10095020
3527  9739677
3528  9913966
3529 10137399
3530 10146675
3531  9978402
3532  9734865
3533 10049619
3534 10244580
3535  9933920
3536  9788661
3537  9820314
3538 10136324
3539 10197313
3540  9764594
3541  9799696
3542 10062212
3543 10143566
3544 10008260
3545  9660284
3546  9874099
3547 10208362
3548  9996306
3549  9817378
3550  9754227
3551 10014247
3552 10196395
3553  9802143
3554  9732143
3555  9942080
3556 10043611
3557 10011723
3558  9663217
3559  9752043
3560 10106283
3561  9981690
3562  9809437
3563  9715866
3564  9907530
3565 10145398
3566  9797424
3567  9617691
3568  9840545
3569  9985167
3570  9988884
3571  9622870
3572  9617916
3573 10045349
3574  9994402
3575  9767634
3576  9586474
3577  9730634
3578 10077879
3579  9794629
3580  9504353
3581  9686310
3582  9899954
3583 10013943
3584  9661838
3585  9478345
3586  9850893
3587  9899152
3588  9721546
3589  9505097
3590  9535744
3591  9950086
3592  9834724
3593  9506265
3594  9565775
3595  9727191
3596  9915204
3597  9646728
3598  9356071
3599  9653696
3600  9783959
3601  9669569
3602  9472091
3603  9410354
3604  9793934
3605  9777136
3606  9427383
3607  9432493
3608  9555815
3609  9761139
3610  9592046
3611  9258423
3612  9499378
3613  9686316
3614  9598202
3615  9404349
3616  9247404
3617  9593210
3618  9699293
3619  9357252
3620  9266804
3621  9347038
3622  9611106
3623  9564386
3624  9162164
3625  9294435
3626  9545937
3627  9535869
3628  9355531
3629  9091822
3630  9333779
3631  9541352
3632  9279237
3633  9153333
3634  9176818
3635  9407747
3636  9475648
3637  9108570
3638  9121820
3639  9336301
3640  9338950
3641  9238271
3642  8979171
3643  9129914
3644  9385755
3645  9172188
3646  9055407
3647  9052371
3648  9208378
3649  9305722
3650  8940005
3651  8910359
3652  9158880
3653  9181593
3654  9099795
3655  8841129
3656  8958916
3657  9265151
3658  9070631
3659  8853227
3660  8815992
3661  8980644
3662  9180577
3663  8843382
3664  8694388
3665  8943944
3666  9038333
3667  9000687
3668  8707381
3669  8698459
3670  9031281
3671  8928799
3672  8726897
3673  8651149
3674  8730746
3675  8976208
3676  8736756
3677  8524044
3678  8712647
3679  8819205
3680  8820559
3681  8552348
3682  8458815
3683  8805710
3684  8767975
3685  8539631
3686  8443236
3687  8512638
3688  8804129
3689  8609154
3690  8309113
3691  8466046
3692  8605939
3693  8637778
3694  8371392
3695  8187282
3696  8539637
3697  8615300
3698  8401013
3699  8251379
3700  8252663
3701  8580636
3702  8483688
3703  8108111
3704  8154100
3705  8334830
3706  8468515
3707  8271008
3708  7965534
3709  8237635
3710  8411829
3711  8238182
3712  8051422
3713  7953627
3714  8258438
3715  8317646
3716  7961299
3717  7941365
3718  8074655
3719  8237068
3720  8127480
3721  7768768
3722  7931433
3723  8144320
3724  8014957
3725  7842451
3726  7707317
3727  7978025
3728  8131348
3729  7781043
3730  7692500
3731  7810721
3732  7977690
3733  7929665
3734  7539045
3735  7616253
3736  7901552
3737  7829171
3738  7658854
3739  7440969
3740  7648617
3741  7910320
3742  7617914
3743  7429094
3744  7477917
3745  7672685
3746  7750301
3747  7360010
3748  7299615
3749  7588078
3750  7628591
3751  7493498
3752  7225342
3753  7302997
3754  7615981
3755  7415293
3756  7203603
3757  7187560
3758  7315516
3759  7486138
3760  7199421
3761  7061034
3762  7287523
3763  7340483
3764  7262019
3765  7013203
3766  6986666
3767  7286519
3768  7159666
3769  6943706
3770  6933934
3771  7048509
3772  7239753
3773  6974981
3774  6749102
3775  6959271
3776  7043513
3777  6989234
3778  6742413
3779  6666761
3780  7004570
3781  6981698
3782  6733416
3783  6638315
3784  6683984
3785  6931251
3786  6770588
3787  6473148
3788  6594272
3789  6720895
3790  6750270
3791  6549398
3792  6364267
3793  6653312
3794  6702145
3795  6474457
3796  6378187
3797  6374597
3798  6593700
3799  6518593
3800  6212698
3801  6298170
3802  6412786
3803  6440434
3804  6296435
3805  6075290
3806  6302156
3807  6417530
3808  6196373
3809  6074439
3810  6038481
3811  6272905
3812  6259316
3813  5914318
3814  5966456
3815  6129372
3816  6169474
3817  6033418
3818  5743860
3819  5923820
3820  6108800
3821  5915400
3822  5780196
3823  5724907
3824  5936217
3825  6026724
3826  5681359
3827  5610756
3828  5752024
3829  5835362
3830  5765716
3831  5446167
3832  5542180
3833  5800732
3834  5671227
3835  5510923
3836  5389088
3837  5551232
3838  5706512
3839  5395021
3840  5270311
3841  5393876
3842  5500151
3843  5497677
3844  5194121
3845  5205952
3846  5457328
3847  5368581
3848  5196772
3849  5055692
3850  5165754
3851  5398961
3852  5127109
3853  4935878
3854  5056465
3855  5179159
3856  5221054
3857  4890662
3858  4794076
3859  5099265
3860  5092144
3861  4915469
3862  4710133
3863  4762148
3864  5076894
3865  4905314
3866  4624974
3867  4651685
3868  4791213
3869  4936932
3870  4657652
3871  4408593
3872  4652893
3873  4750690
3874  4651830
3875  4429925
3876  4368615
3877  4692876
3878  4632715
3879  4340412
3880  4308755
3881  4390521
3882  4546947
3883  4358767
3884  4092131
3885  4291784
3886  4406019
3887  4347200
3888  4156789
3889  4014270
3890  4288777
3891  4308302
3892  4017864
3893  3931487
3894  4002030
3895  4215499
3896  4109727
3897  3776412
3898  3886635
3899  4062857
3900  4034099
3901  3839479
3902  3617293
3903  3855756
3904  3985083
3905  3737212
3906  3619238
3907  3616373
3908  3818260
3909  3828230
3910  3478429
3911  3491539
3912  3642230
3913  3667580
3914  3558487
3915  3282022
3916  3428957
3917  3628107
3918  3444890
3919  3311143
3920  3251156
3921  3399811
3922  3478786
3923  3171896
3924  3137031
3925  3267467
3926  3293685
3927  3232930
3928  2977926
3929  3052507
3930  3267047
3931  3109632
3932  2953627
3933  2885018
3934  3009129
3935  3138440
3936  2841692
3937  2736448
3938  2896177
3939  2958153
3940  2922734
3941  2650330
3942  2647306
3943  2897567
3944  2786345
3945  2615830
3946  2503557
3947  2588671
3948  2791953
3949  2562295
3950  2385411
3951  2493202
3952  2566927
3953  2590197
3954  2334509
3955  2228204
3956  2468567
3957  2431850
3958  2287389
3959  2188013
3960  2222070
3961  2424918
3962  2242977
3963  2012001
3964  2112139
3965  2177244
3966  2199581
3967  1986762
3968  1863403
3969  2116180
3970  2109358
3971  1946961
3972  1825988
3973  1818528
3974  2049008
3975  1921714
3976  1651417
3977  1715598
3978  1819928
3979  1890647
3980  1667776
3981  1440837
3982  1685549
3983  1789512
3984  1625380
3985  1449841
3986  1388661
3987  1653012
3988  1642111
3989  1331086
3990  1304739
3991  1406255
3992  1538479
3993  1400441
3994  1092564
3995  1243707
3996  1391437
3997  1299397
3998  1133960
3999   986051
4000  1213335
4001  1302552
4002  1035853
4003   961201
4004  1017584
4005  1142610
4006  1080010
4007   750271
4008   825804
4009   999481
4010   943705
4011   810635
4012   636906
4013   821153
4014   972993
4015   710452
4016   568757
4017   594933
4018   748778
4019   761559
4020   413601
4021   418279
4022   639744
4023   636530
4024   500171
4025   263299
4026   366691
4027   596942
4028   384039
4029   210616
4030   185206
4031   324793
4032   445259
4033   152067
4034    35657
4035   207691
4036   250334
4037   195471
4038   -65859
4039   -65271
4040   195008
4041    78558
4042  -108005
4043  -178603
4044   -81095
4045    85943
4046  -164775
4047  -335173
4048  -179414
4049  -118967
4050  -158006
4051  -393530
4052  -459090
4053  -195377
4054  -242667
4055  -431230
4056  -525171
4057  -480512
4058  -280336
4059  -457225
4060  -708749
4061  -612232
4062  -517045
4063  -477598
4064  -678728
4065  -837207
4066  -601135
4067  -584120
4068  -752251
4069  -874191
4070  -908730
4071  -698344
4072  -781630
4073 -1021058
4074  -962925
4075  -884444
4076  -833702
4077  -969983
4078 -1177515
4079 -1007660
4080  -970190
4081 -1118367
4082 -1209583
4083 -1267366
4084 -1085688
4085 -1092760
4086 -1334475
4087 -1305991
4088 -1250649
4089 -1213321
4090 -1320921
4091 -1541787
4092 -1392453
4093 -1304296
4094 -1455964
4095 -1556678
4096 -1613152
4097 -1439260
4098 -1408790
4099 -1687812
4100 -1713277
4101 -1610646
4102 -1540887
4103 -1630619
4104 -1909212
4105 -1797614
4106 -1620393
4107 -1737933
4108 -1877105
4109 -1992782
4110 -1838562
4111 -1728649
4112 -1984278
4113 -2073481
4114 -2010559
4115 -1929726
4116 -1921295
4117 -2189262
4118 -2172347
4119 -1996020
4120 -2063007
4121 -2179487
4122 -2332657
4123 -2239226
4124 -2076227
4125 -2294435
4126 -2423734
4127 -2352581
4128 -2255179
4129 -2228801
4130 -2503798
4131 -2552975
4132 -2348087
4133 -2389597
4134 -2526608
4135 -2685332
4136 -2599679
4137 -2369035
4138 -2555395
4139 -2747288
4140 -2721081
4141 -2607625
4142 -2529796
4143 -2806754
4144 -2962403
4145 -2751589
4146 -2691789
4147 -2777943
4148 -2982511
4149 -3003851
4150 -2732820
4151 -2809196
4152 -3041016
4153 -3086164
4154 -3026542
4155 -2869015
4156 -3041370
4157 -3269296
4158 -3119143
4159 -3034017
4160 -3067312
4161 -3257143
4162 -3359165
4163 -3113819
4164 -3121670
4165 -3336789
4166 -3412712
4167 -3375888
4168 -3202753
4169 -3314087
4170 -3563560
4171 -3463717
4172 -3363842
4173 -3365543
4174 -3526101
4175 -3698647
4176 -3505939
4177 -3432782
4178 -3621046
4179 -3713925
4180 -3725250
4181 -3535211
4182 -3563960
4183 -3848108
4184 -3822363
4185 -3710850
4186 -3672347
4187 -3797875
4188 -4025489
4189 -3856260
4190 -3717768
4191 -3880279
4192 -3988700
4193 -4046471
4194 -3886609
4195 -3851794
4196 -4134262
4197 -4155149
4198 -4063167
4199 -4002157
4200 -4038148
4201 -4261263
4202 -4188846
4203 -4032500
4204 -4158981
4205 -4260488
4206 -4363519
4207 -4255415
4208 -4154245
4209 -4390970
4210 -4443034
4211 -4353746
4212 -4292778
4213 -4314736
4214 -4541864
4215 -4518905
4216 -4332879
4217 -4437202
4218 -4560075
4219 -4662296
4220 -4566462
4221 -4415794
4222 -4627854
4223 -4745816
4224 -4667065
4225 -4590451
4226 -4569975
4227 -4799876
4228 -4859918
4229 -4664318
4230 -4693379
4231 -4803004
4232 -4924779
4233 -4895877
4234 -4712903
4235 -4853105
4236 -4996947
4237 -4952307
4238 -4913614
4239 -4852259
4240 -5039803
4241 -5143682
4242 -4972843
4243 -4973376
4244 -5053537
4245 -5166963
4246 -5178093
4247 -4991988
4248 -5107681
4249 -5289156
4250 -5242246
4251 -5179730
4252 -5110071
4253 -5275120
4254 -5417904
4255 -5225782
4256 -5200322
4257 -5317358
4258 -5440148
4259 -5487334
4260 -5276864
4261 -5324266
4262 -5535616
4263 -5527310
4264 -5453863
4265 -5333914
4266 -5462599
4267 -5700748
4268 -5559630
4269 -5461297
4270 -5529327
4271 -5682092
4272 -5778310
4273 -5563990
4274 -5515716
4275 -5738424
4276 -5792923
4277 -5740690
4278 -5609112
4279 -5672241
4280 -5927346
4281 -5843385
4282 -5722306
4283 -5755693
4284 -5872733
4285 -6019126
4286 -5861342
4287 -5748971
4288 -5937021
4289 -6023251
4290 -6012862
4291 -5870929
4292 -5878426
4293 -6148495
4294 -6123727
4295 -5958278
4296 -5961835
4297 -6063684
4298 -6247281
4299 -6128218
4300 -5967051
4301 -6126288
4302 -6266030
4303 -6284157
4304 -6137811
4305 -6053549
4306 -6306438
4307 -6373693
4308 -6224957
4309 -6174757
4310 -6230694
4311 -6459052
4312 -6430834
4313 -6214447
4314 -6306642
4315 -6430571
4316 -6496289
4317 -6396275
4318 -6258451
4319 -6457883
4320 -6583968
4321 -6484267
4322 -6440839
4323 -6434060
4324 -6612333
4325 -6652957
4326 -6453821
4327 -6485427
4328 -6589267
4329 -6684755
4330 -6649606
4331 -6487496
4332 -6640980
4333 -6790316
4334 -6701091
4335 -6638483
4336 -6612257
4337 -6780705
4338 -6854616
4339 -6653912
4340 -6667969
4341 -6788834
4342 -6878486
4343 -6868642
4344 -6689622
4345 -6786638
4346 -6972173
4347 -6905344
4348 -6840610
4349 -6773649
4350 -6911712
4351 -7072340
4352 -6892159
4353 -6836069
4354 -6931654
4355 -7041048
4356 -7092179
4357 -6905671
4358 -6931047
4359 -7118957
4360 -7094848
4361 -7029406
4362 -6959434
4363 -7054037
4364 -7231422
4365 -7098807
4366 -7030954
4367 -7113053
4368 -7176095
4369 -7238882
4370 -7085629
4371 -7067073
4372 -7267602
4373 -7276079
4374 -7220176
4375 -7134650
4376 -7195656
4377 -7398486
4378 -7287028
4379 -7151276
4380 -7227439
4381 -7321664
4382 -7426681
4383 -7279649
4384 -7203638
4385 -7396370
4386 -7447359
4387 -7401839
4388 -7296218
4389 -7283566
4390 -7501849
4391 -7469825
4392 -7329792
4393 -7362297
4394 -7442027
4395 -7568804
4396 -7468809
4397 -7336755
4398 -7495198
4399 -7570465
4400 -7541025
4401 -7456397
4402 -7414550
4403 -7626377
4404 -7627582
4405 -7473918
4406 -7499116
4407 -7553994
4408 -7687046
4409 -7631553
4410 -7463587
4411 -7588507
4412 -7690433
4413 -7673149
4414 -7595232
4415 -7508248
4416 -7720052
4417 -7791237
4418 -7623004
4419 -7596568
4420 -7654756
4421 -7806600
4422 -7773233
4423 -7566387
4424 -7662773
4425 -7804398
4426 -7809452
4427 -7735420
4428 -7612268
4429 -7778584
4430 -7915169
4431 -7778383
4432 -7700477
4433 -7708845
4434 -7871078
4435 -7929443
4436 -7722950
4437 -7731907
4438 -7871815
4439 -7927570
4440 -7882811
4441 -7708382
4442 -7804877
4443 -7978275
4444 -7893134
4445 -7810233
4446 -7804239
4447 -7926883
4448 -8034549
4449 -7855745
4450 -7818750
4451 -7939832
4452 -7985529
4453 -7970680
4454 -7821998
4455 -7858866
4456 -8060746
4457 -8004459
4458 -7913718
4459 -7871162
4460 -7976245
4461 -8127716
4462 -7951314
4463 -7850962
4464 -7974916
4465 -8060982
4466 -8089254
4467 -7911869
4468 -7887055
4469 -8095651
4470 -8102422
4471 -8014008
4472 -7938408
4473 -7974560
4474 -8160898
4475 -8071250
4476 -7935138
4477 -7996106
4478 -8078523
4479 -8157916
4480 -8036829
4481 -7942817
4482 -8124622
4483 -8155024
4484 -8073252
4485 -8007974
4486 -8006738
4487 -8180959
4488 -8139220
4489 -8004331
4490 -8056942
4491 -8123362
4492 -8197128
4493 -8099804
4494 -7970917
4495 -8126631
4496 -8186263
4497 -8128103
4498 -8065940
4499 -8022815
4500 -8207164
4501 -8222742
4502 -8059106
4503 -8068531
4504 -8128961
4505 -8218891
4506 -8157775
4507 -7995846
4508 -8122855
4509 -8222845
4510 -8181602
4511 -8118556
4512 -8046463
4513 -8199264
4514 -8253769
4515 -8089780
4516 -8074114
4517 -8113068
4518 -8216790
4519 -8207627
4520 -8037539
4521 -8111072
4522 -8231809
4523 -8197346
4524 -8143233
4525 -8053934
4526 -8179215
4527 -8266869
4528 -8118647
4529 -8080848
4530 -8124539
4531 -8217217
4532 -8231213
4533 -8056924
4534 -8098948
4535 -8221621
4536 -8198658
4537 -8148252
4538 -8041824
4539 -8136658
4540 -8271008
4541 -8140199
4542 -8071335
4543 -8102976
4544 -8206642
4545 -8266013
4546 -8064331
4547 -8035148
4548 -8182189
4549 -8202502
4550 -8156397
4551 -8023444
4552 -8075256
4553 -8258604
4554 -8170131
4555 -8071554
4556 -8064104
4557 -8135316
4558 -8226644
4559 -8085184
4560 -7995537
4561 -8127040
4562 -8169130
4563 -8166403
4564 -8034546
4565 -8019602
4566 -8201920
4567 -8148805
4568 -8041373
4569 -8019751
4570 -8075936
4571 -8200333
4572 -8074669
4573 -7961602
4574 -8081817
4575 -8146418
4576 -8133429
4577 -7994729
4578 -7948744
4579 -8132794
4580 -8132346
4581 -8006532
4582 -7965836
4583 -8006965
4584 -8163050
4585 -8084698
4586 -7911091
4587 -7982761
4588 -8073517
4589 -8108710
4590 -7981442
4591 -7869647
4592 -8035093
4593 -8092509
4594 -7993173
4595 -7919708
4596 -7908603
4597 -8061486
4598 -8056910
4599 -7875776
4600 -7895856
4601 -7965779
4602 -8026944
4603 -7963233
4604 -7812474
4605 -7937400
4606 -8027828
4607 -7948218
4608 -7866552
4609 -7822840
4610 -7955308
4611 -7986061
4612 -7812322
4613 -7809047
4614 -7879709
4615 -7945691
4616 -7912540
4617 -7751484
4618 -7828397
4619 -7933409
4620 -7868751
4621 -7789371
4622 -7717643
4623 -7826192
4624 -7916366
4625 -7772854
4626 -7723253
4627 -7767490
4628 -7852380
4629 -7848027
4630 -7663907
4631 -7666826
4632 -7811368
4633 -7788875
4634 -7723155
4635 -7635600
4636 -7696155
4637 -7823823
4638 -7704949
4639 -7627722
4640 -7654477
4641 -7705533
4642 -7755513
4643 -7601232
4644 -7564278
4645 -7682975
4646 -7674395
4647 -7634978
4648 -7544912
4649 -7564777
4650 -7699943
4651 -7607099
4652 -7513298
4653 -7525900
4654 -7578775
4655 -7640335
4656 -7502232
4657 -7426819
4658 -7564248
4659 -7575331
4660 -7528073
4661 -7427458
4662 -7419343
4663 -7561368
4664 -7496619
4665 -7384277
4666 -7391420
4667 -7433617
4668 -7522545
4669 -7414682
4670 -7300783
4671 -7407311
4672 -7449983
4673 -7405364
4674 -7293056
4675 -7249124
4676 -7399796
4677 -7382325
4678 -7271633
4679 -7263063
4680 -7285179
4681 -7371920
4682 -7299450
4683 -7152988
4684 -7231241
4685 -7278921
4686 -7264508
4687 -7187155
4688 -7107508
4689 -7242293
4690 -7255555
4691 -7139779
4692 -7099990
4693 -7117366
4694 -7207930
4695 -7156180
4696 -7001397
4697 -7064205
4698 -7139294
4699 -7128425
4700 -7045550
4701 -6939700
4702 -7060259
4703 -7128992
4704 -6989272
4705 -6925234
4706 -6927197
4707 -7036930
4708 -7043315
4709 -6867724
4710 -6864744
4711 -6948223
4712 -6982467
4713 -6919362
4714 -6770676
4715 -6835991
4716 -6944049
4717 -6858300
4718 -6780544
4719 -6737759
4720 -6837146
4721 -6892107
4722 -6730538
4723 -6690023
4724 -6754548
4725 -6792412
4726 -6755753
4727 -6603619
4728 -6633460
4729 -6758778
4730 -6694065
4731 -6614980
4732 -6564491
4733 -6638759
4734 -6718188
4735 -6564028
4736 -6486069
4737 -6546621
4738 -6592285
4739 -6595195
4740 -6431623
4741 -6414554
4742 -6570863
4743 -6537676
4744 -6446546
4745 -6355630
4746 -6393237
4747 -6517705
4748 -6402292
4749 -6284789
4750 -6329116
4751 -6394015
4752 -6430426
4753 -6284444
4754 -6205657
4755 -6325757
4756 -6331196
4757 -6270418
4758 -6164567
4759 -6154391
4760 -6295912
4761 -6237450
4762 -6110957
4763 -6113209
4764 -6158220
4765 -6212933
4766 -6104498
4767 -5992833
4768 -6085203
4769 -6119406
4770 -6072316
4771 -5986978
4772 -5939440
4773 -6065981
4774 -6046740
4775 -5916511
4776 -5907697
4777 -5922828
4778 -5989204
4779 -5910517
4780 -5779085
4781 -5851124
4782 -5900412
4783 -5857667
4784 -5786011
4785 -5717715
4786 -5832470
4787 -5842648
4788 -5702621
4789 -5665233
4790 -5676773
4791 -5748702
4792 -5712879
4793 -5567486
4794 -5606416
4795 -5676832
4796 -5656951
4797 -5584998
4798 -5480997
4799 -5552238
4800 -5607687
4801 -5491254
4802 -5447179
4803 -5438027
4804 -5503768
4805 -5502590
4806 -5358176
4807 -5366192
4808 -5429187
4809 -5402939
4810 -5341848
4811 -5249387
4812 -5310158
4813 -5374498
4814 -5271584
4815 -5210017
4816 -5208066
4817 -5265025
4818 -5274130
4819 -5113927
4820 -5098240
4821 -5177774
4822 -5172932
4823 -5119561
4824 -5006444
4825 -5038124
4826 -5148960
4827 -5060713
4828 -4961549
4829 -4931891
4830 -4994314
4831 -5047151
4832 -4898049
4833 -4828448
4834 -4902756
4835 -4922348
4836 -4898209
4837 -4774550
4838 -4769303
4839 -4878180
4840 -4818545
4841 -4725115
4842 -4678783
4843 -4708349
4844 -4781323
4845 -4670953
4846 -4578318
4847 -4642497
4848 -4672611
4849 -4655066
4850 -4535315
4851 -4485216
4852 -4600914
4853 -4565890
4854 -4476676
4855 -4416229
4856 -4432151
4857 -4527434
4858 -4450354
4859 -4320295
4860 -4360406
4861 -4401297
4862 -4400981
4863 -4283210
4864 -4198465
4865 -4305137
4866 -4330399
4867 -4240040
4868 -4159108
4869 -4148252
4870 -4258103
4871 -4208332
4872 -4060070
4873 -4059395
4874 -4102835
4875 -4146957
4876 -4054660
4877 -3928390
4878 -4010216
4879 -4060954
4880 -3989306
4881 -3902246
4882 -3848866
4883 -3944786
4884 -3955465
4885 -3813572
4886 -3786313
4887 -3817549
4888 -3863186
4889 -3817460
4890 -3675023
4891 -3706811
4892 -3777275
4893 -3719003
4894 -3635894
4895 -3564881
4896 -3653361
4897 -3686872
4898 -3549004
4899 -3505444
4900 -3526474
4901 -3579457
4902 -3557231
4903 -3401170
4904 -3407971
4905 -3482294
4906 -3451909
4907 -3382688
4908 -3276324
4909 -3328616
4910 -3413564
4911 -3305378
4912 -3226317
4913 -3222547
4914 -3275222
4915 -3290077
4916 -3140562
4917 -3098877
4918 -3173332
4919 -3168202
4920 -3124259
4921 -3022277
4922 -3031205
4923 -3111631
4924 -3029813
4925 -2947039
4926 -2932528
4927 -2953983
4928 -2991475
4929 -2878419
4930 -2825591
4931 -2885784
4932 -2872246
4933 -2844094
4934 -2748042
4935 -2723503
4936 -2810832
4937 -2748957
4938 -2664288
4939 -2642294
4940 -2668530
4941 -2712597
4942 -2603888
4943 -2511827
4944 -2574544
4945 -2582415
4946 -2548501
4947 -2449470
4948 -2413316
4949 -2507669
4950 -2484297
4951 -2383651
4952 -2344090
4953 -2355076
4954 -2420147
4955 -2336400
4956 -2220292
4957 -2261219
4958 -2276845
4959 -2266785
4960 -2178826
4961 -2105413
4962 -2198804
4963 -2200022
4964 -2103613
4965 -2053660
4966 -2046298
4967 -2105788
4968 -2057269
4969 -1926518
4970 -1949211
4971 -1977661
4972 -1974639
4973 -1903156
4974 -1813936
4975 -1886455
4976 -1909515
4977 -1806125
4978 -1743428
4979 -1725794
4980 -1802696
4981 -1777841
4982 -1633848
4983 -1641416
4984 -1687767
4985 -1692604
4986 -1621088
4987 -1504563
4988 -1556636
4989 -1613211
4990 -1527435
4991 -1461821
4992 -1415347
4993 -1487742
4994 -1508944
4995 -1366615
4996 -1322951
4997 -1358131
4998 -1380718
4999 -1351838
5000 -1214472
5001 -1224794
5002 -1309316
5003 -1244600
5004 -1177846
5005 -1115255
5006 -1163059
5007 -1208018
5008 -1080318
5009 -1022712
5010 -1043563
5011 -1073058
5012 -1057307
5013  -929245
5014  -908732
5015  -994707
5016  -962193
5017  -886674
5018  -813351
5019  -831248
5020  -905268
5021  -800888
5022  -716341
5023  -728281
5024  -769778
5025  -777096
5026  -650645
5027  -597628
5028  -674871
5029  -671917
5030  -603805
5031  -506382
5032  -506778
5033  -596699
5034  -531366
5035  -429947
5036  -410001
5037  -440470
5038  -487114
5039  -381616
5040  -279535
5041  -337834
5042  -362011
5043  -320608
5044  -237185
5045  -195122
5046  -282422
5047  -246836
5048  -147159
5049  -118589
5050  -121667
5051  -163876
5052   -91868
5053     5197
5054   -43151
5055   -57302
5056   -26345
5057    49277
5058   104453
5059    38753
5060    50641
5061   153248
5062   192722
5063   184599
5064   128157
5065   177356
5066   295694
5067   281284
5068   239315
5069   262397
5070   338369
5071   421344
5072   359690
5073   333844
5074   422798
5075   476841
5076   496674
5077   445187
5078   447694
5079   572526
5080   582428
5081   559101
5082   563252
5083   620749
5084   709930
5085   675887
5086   632020
5087   702567
5088   759580
5089   782127
5090   744777
5091   747269
5092   863785
5093   890161
5094   852586
5095   867309
5096   905983
5097   998476
5098   974057
5099   916254
5100   986785
5101  1052260
5102  1084458
5103  1057581
5104  1031900
5105  1149769
5106  1190711
5107  1152696
5108  1143829
5109  1172624
5110  1274315
5111  1285228
5112  1217956
5113  1263720
5114  1342026
5115  1383501
5116  1359709
5117  1314697
5118  1405656
5119  1478300
5120  1450277
5121  1438976
5122  1451430
5123  1554700
5124  1596232
5125  1520619
5126  1544637
5127  1616786
5128  1671469
5129  1667013
5130  1597412
5131  1664758
5132  1759006
5133  1751192
5134  1729162
5135  1731668
5136  1821753
5137  1886938
5138  1810440
5139  1821025
5140  1883349
5141  1948199
5142  1955192
5143  1881714
5144  1931426
5145  2042954
5146  2046297
5147  2025243
5148  2002406
5149  2073939
5150  2173797
5151  2109824
5152  2077758
5153  2135053
5154  2216504
5155  2262951
5156  2187676
5157  2192657
5158  2303181
5159  2331090
5160  2317725
5161  2275397
5162  2319407
5163  2431087
5164  2409166
5165  2370959
5166  2398462
5167  2471465
5168  2539315
5169  2478685
5170  2454326
5171  2558911
5172  2592311
5173  2586205
5174  2551225
5175  2578048
5176  2699303
5177  2690752
5178  2645267
5179  2673838
5180  2726378
5181  2794065
5182  2759228
5183  2714433
5184  2801515
5185  2866780
5186  2872764
5187  2827612
5188  2829266
5189  2949125
5190  2974200
5191  2921541
5192  2922672
5193  2966805
5194  3057952
5195  3043548
5196  2981858
5197  3049465
5198  3113205
5199  3140340
5200  3114184
5201  3088188
5202  3179531
5203  3226260
5204  3182166
5205  3182311
5206  3212385
5207  3294883
5208  3315280
5209  3256026
5210  3293667
5211  3356419
5212  3389593
5213  3374747
5214  3333662
5215  3412498
5216  3476111
5217  3442694
5218  3434758
5219  3462048
5220  3544235
5221  3575602
5222  3506282
5223  3534635
5224  3595463
5225  3635057
5226  3626812
5227  3577561
5228  3645041
5229  3728111
5230  3703517
5231  3694904
5232  3694905
5233  3764761
5234  3817147
5235  3758908
5236  3760097
5237  3823238
5238  3871099
5239  3886519
5240  3831835
5241  3864146
5242  3954649
5243  3950895
5244  3927984
5245  3923923
5246  3981505
5247  4054678
5248  4001501
5249  3996382
5250  4057107
5251  4098196
5252  4122554
5253  4068486
5254  4085185
5255  4184280
5256  4187208
5257  4161569
5258  4159147
5259  4201410
5260  4282693
5261  4241989
5262  4216683
5263  4276574
5264  4320296
5265  4354661
5266  4300171
5267  4292356
5268  4393077
5269  4420332
5270  4392537
5271  4373668
5272  4406231
5273  4503099
5274  4494375
5275  4433831
5276  4469357
5277  4521127
5278  4576821
5279  4537692
5280  4496451
5281  4585244
5282  4640784
5283  4628321
5284  4592210
5285  4611472
5286  4699043
5287  4712112
5288  4650885
5289  4670406
5290  4719079
5291  4776359
5292  4764136
5293  4713386
5294  4776865
5295  4837543
5296  4834712
5297  4803404
5298  4790560
5299  4881787
5300  4918810
5301  4863457
5302  4869644
5303  4915540
5304  4979658
5305  4977079
5306  4903254
5307  4956155
5308  5026789
5309  5040174
5310  5007071
5311  4977087
5312  5061775
5313  5124242
5314  5071850
5315  5062964
5316  5092311
5317  5159523
5318  5182012
5319  5114003
5320  5127463
5321  5203273
5322  5223822
5323  5217885
5324  5168143
5325  5225561
5326  5300656
5327  5268194
5328  5245323
5329  5258105
5330  5323048
5331  5370745
5332  5301099
5333  5309337
5334  5369818
5335  5405015
5336  5408074
5337  5359914
5338  5388241
5339  5470808
5340  5453520
5341  5422501
5342  5428058
5343  5479531
5344  5540357
5345  5495025
5346  5469947
5347  5534898
5348  5565129
5349  5580926
5350  5528487
5351  5538793
5352  5619557
5353  5631704
5354  5599592
5355  5594229
5356  5636918
5357  5705070
5358  5672476
5359  5628580
5360  5674884
5361  5716242
5362  5740486
5363  5697975
5364  5693239
5365  5771883
5366  5788168
5367  5766882
5368  5755374
5369  5770255
5370  5843912
5371  5822873
5372  5785897
5373  5823854
5374  5857945
5375  5881715
5376  5862903
5377  5835526
5378  5908832
5379  5934179
5380  5907722
5381  5895769
5382  5908657
5383  5984557
5384  5973603
5385  5919536
5386  5947185
5387  6000335
5388  6034271
5389  6005821
5390  5955377
5391  6026595
5392  6075420
5393  6057421
5394  6030416
5395  6027297
5396  6096490
5397  6126361
5398  6069478
5399  6073254
5400  6110207
5401  6151924
5402  6152295
5403  6094792
5404  6133764
5405  6190364
5406  6177970
5407  6162250
5408  6144695
5409  6210745
5410  6250877
5411  6192766
5412  6184646
5413  6221410
5414  6262682
5415  6270384
5416  6211066
5417  6241457
5418  6307037
5419  6308750
5420  6278561
5421  6256579
5422  6311534
5423  6360711
5424  6311302
5425  6286259
5426  6321244
5427  6372663
5428  6393999
5429  6329684
5430  6333432
5431  6399430
5432  6410609
5433  6389485
5434  6356194
5435  6386847
5436  6456131
5437  6426754
5438  6388074
5439  6407712
5440  6456309
5441  6487438
5442  6434229
5443  6414130
5444  6476220
5445  6503359
5446  6498480
5447  6455302
5448  6456734
5449  6539600
5450  6531643
5451  6488457
5452  6485926
5453  6526728
5454  6576832
5455  6533607
5456  6493162
5457  6541592
5458  6581316
5459  6575210
5460  6543275
5461  6535054
5462  6607671
5463  6606279
5464  6569184
5465  6563290
5466  6587166
5467  6643883
5468  6622431
5469  6563980
5470  6599111
5471  6649298
5472  6664967
5473  6620475
5474  6585858
5475  6666021
5476  6682427
5477  6649847
5478  6624006
5479  6636594
5480  6695269
5481  6698128
5482  6641523
5483  6658206
5484  6694795
5485  6718233
5486  6691520
5487  6651229
5488  6696318
5489  6728789
5490  6714946
5491  6692158
5492  6692018
5493  6740833
5494  6752441
5495  6697220
5496  6700558
5497  6742433
5498  6760082
5499  6745812
5500  6691550
5501  6734856
5502  6780127
5503  6761305
5504  6738983
5505  6726470
5506  6774690
5507  6801223
5508  6742500
5509  6734364
5510  6761494
5511  6796692
5512  6792464
5513  6740001
5514  6748061
5515  6811968
5516  6796299
5517  6774808
5518  6747655
5519  6782995
5520  6823824
5521  6782806
5522  6762361
5523  6784915
5524  6815595
5525  6829113
5526  6775812
5527  6773968
5528  6822627
5529  6811645
5530  6792831
5531  6772378
5532  6790691
5533  6842791
5534  6807723
5535  6783388
5536  6793988
5537  6819571
5538  6840544
5539  6789414
5540  6769886
5541  6830042
5542  6837960
5543  6815223
5544  6787717
5545  6798979
5546  6846701
5547  6820403
5548  6777375
5549  6795490
5550  6813894
5551  6842587
5552  6801372
5553  6768265
5554  6814318
5555  6841471
5556  6822687
5557  6788785
5558  6774981
5559  6834345
5560  6835299
5561  6773683
5562  6775831
5563  6801875
5564  6832697
5565  6807011
5566  6754858
5567  6795273
5568  6822495
5569  6811609
5570  6779227
5571  6750444
5572  6808989
5573  6816987
5574  6770788
5575  6761083
5576  6773483
5577  6816482
5578  6798002
5579  6740729
5580  6760200
5581  6799224
5582  6784610
5583  6756100
5584  6721258
5585  6772639
5586  6801196
5587  6750006
5588  6729856
5589  6737132
5590  6775518
5591  6782428
5592  6709428
5593  6715810
5594  6752055
5595  6762113
5596  6742017
5597  6692398
5598  6716316
5599  6763708
5600  6728102
5601  6699429
5602  6682465
5603  6715888
5604  6747908
5605  6682287
5606  6666342
5607  6700283
5608  6710804
5609  6705969
5610  6650251
5611  6659417
5612  6703017
5613  6678950
5614  6646378
5615  6641458
5616  6655744
5617  6690513
5618  6639953
5619  6612026
5620  6638641
5621  6648850
5622  6649724
5623  6598613
5624  6589263
5625  6637317
5626  6632093
5627  6596694
5628  6573081
5629  6586963
5630  6623269
5631  6590262
5632  6549697
5633  6562834
5634  6583048
5635  6584357
5636  6539059
5637  6509044
5638  6552559
5639  6563787
5640  6535299
5641  6511807
5642  6495389
5643  6542631
5644  6520945
5645  6471446
5646  6479658
5647  6490845
5648  6506562
5649  6485132
5650  6445448
5651  6477155
5652  6482810
5653  6452366
5654  6428142
5655  6418773
5656  6450715
5657  6439291
5658  6395271
5659  6397048
5660  6406760
5661  6425830
5662  6391565
5663  6347784
5664  6375323
5665  6390535
5666  6365046
5667  6339562
5668  6323007
5669  6356554
5670  6357090
5671  6307267
5672  6292894
5673  6303177
5674  6324412
5675  6307667
5676  6253481
5677  6259523
5678  6288120
5679  6268128
5680  6246483
5681  6212709
5682  6239259
5683  6262938
5684  6212719
5685  6186740
5686  6187479
5687  6212526
5688  6203564
5689  6145453
5690  6146856
5691  6176012
5692  6161198
5693  6139144
5694  6104494
5695  6124732
5696  6143021
5697  6102606
5698  6067080
5699  6064122
5700  6090213
5701  6095575
5702  6033615
5703  6028340
5704  6055470
5705  6050812
5706  6026593
5707  5978496
5708  5984863
5709  6024638
5710  5981044
5711  5946329
5712  5941199
5713  5954046
5714  5974910
5715  5918780
5716  5885438
5717  5910916
5718  5915360
5719  5900367
5720  5851774
5721  5846836
5722  5886929
5723  5870936
5724  5825753
5725  5809725
5726  5806226
5727  5839717
5728  5794115
5729  5750897
5730  5764523
5731  5778866
5732  5767182
5733  5726025
5734  5700302
5735  5737467
5736  5728464
5737  5691053
5738  5662522
5739  5659220
5740  5685101
5741  5661215
5742  5601929
5743  5621967
5744  5624755
5745  5622340
5746  5588676
5747  5545307
5748  5576350
5749  5589857
5750  5545626
5751  5508058
5752  5495666
5753  5536259
5754  5525760
5755  5461704
5756  5456188
5757  5466558
5758  5469360
5759  5446766
5760  5389960
5761  5411233
5762  5422459
5763  5393625
5764  5364534
5765  5337423
5766  5361753
5767  5366308
5768  5308064
5769  5298864
5770  5292940
5771  5303300
5772  5281982
5773  5233061
5774  5236476
5775  5248710
5776  5229176
5777  5201494
5778  5165715
5779  5179711
5780  5195422
5781  5138444
5782  5122376
5783  5120946
5784  5129658
5785  5121789
5786  5065507
5787  5054302
5788  5082016
5789  5058318
5790  5030830
5791  4993058
5792  4995874
5793  5020474
5794  4974786
5795  4939042
5796  4938731
5797  4943755
5798  4943038
5799  4891619
5800  4870504
5801  4888688
5802  4878059
5803  4855639
5804  4811453
5805  4808047
5806  4833122
5807  4799448
5808  4761670
5809  4748695
5810  4757340
5811  4754954
5812  4717815
5813  4681206
5814  4701803
5815  4690440
5816  4664476
5817  4630504
5818  4610526
5819  4643269
5820  4612103
5821  4571227
5822  4557293
5823  4558858
5824  4563963
5825  4517930
5826  4483428
5827  4498544
5828  4488711
5829  4478108
5830  4431917
5831  4412135
5832  4437143
5833  4424230
5834  4372063
5835  4348124
5836  4351382
5837  4371070
5838  4333593
5839  4282404
5840  4293618
5841  4291426
5842  4277763
5843  4238722
5844  4198669
5845  4218261
5846  4223323
5847  4174128
5848  4153104
5849  4140638
5850  4158136
5851  4134345
5852  4081991
5853  4077456
5854  4081865
5855  4071012
5856  4041044
5857  3996552
5858  4009776
5859  4018125
5860  3975380
5861  3943425
5862  3929171
5863  3944996
5864  3930344
5865  3868003
5866  3852703
5867  3864093
5868  3863029
5869  3834610
5870  3782862
5871  3786889
5872  3799078
5873  3767804
5874  3730643
5875  3699127
5876  3713760
5877  3723017
5878  3665153
5879  3633200
5880  3638982
5881  3636126
5882  3623948
5883  3571560
5884  3557754
5885  3575062
5886  3553273
5887  3517968
5888  3484289
5889  3482397
5890  3496086
5891  3455330
5892  3415214
5893  3412662
5894  3410050
5895  3401110
5896  3347744
5897  3322099
5898  3340428
5899  3331330
5900  3299996
5901  3262191
5902  3247219
5903  3273194
5904  3233253
5905  3186149
5906  3180814
5907  3181531
5908  3174075
5909  3131203
5910  3089217
5911  3109077
5912  3101113
5913  3073969
5914  3035898
5915  3009964
5916  3032569
5917  3013449
5918  2957695
5919  2945200
5920  2939871
5921  2940029
5922  2907260
5923  2863879
5924  2869383
5925  2864924
5926  2839445
5927  2805497
5928  2774505
5929  2793687
5930  2773854
5931  2728863
5932  2709691
5933  2698062
5934  2700795
5935  2677793
5936  2627626
5937  2625146
5938  2628171
5939  2597310
5940  2567775
5941  2536436
5942  2545215
5943  2543899
5944  2493208
5945  2473772
5946  2458102
5947  2464115
5948  2442918
5949  2386507
5950  2380294
5951  2383087
5952  2367094
5953  2334419
5954  2296934
5955  2305258
5956  2305470
5957  2260832
5958  2226902
5959  2209334
5960  2215386
5961  2203525
5962  2155568
5963  2136587
5964  2137652
5965  2127112
5966  2096692
5967  2057131
5968  2045352
5969  2055868
5970  2012695
5971  1987137
5972  1971356
5973  1967430
5974  1961922
5975  1912918
5976  1880283
5977  1895164
5978  1882516
5979  1855340
5980  1807941
5981  1795597
5982  1816369
5983  1777868
5984  1738811
5985  1718370
5986  1717582
5987  1720346
5988  1674958
5989  1636923
5990  1636130
5991  1637698
5992  1614771
5993  1563174
5994  1540272
5995  1559465
5996  1542391
5997  1497897
5998  1472850
5999  1461168
6000  1472573
6001  1432343
6002  1382077
6003  1384663
6004  1374343
6005  1367219
6006  1322103
6007  1293397
6008  1305809
6009  1295727
6010  1253846
6011  1221899
6012  1206420
6013  1219352
6014  1186152
6015  1138023
6016  1129892
6017  1123677
6018  1118479
6019  1086644
6020  1038547
6021  1050323
6022  1045652
6023  1005893
6024   969011
6025   947439
6026   962926
6027   948504
6028   892706
6029   877910
6030   868278
6031   869169
6032   840921
6033   785220
6034   786370
6035   791397
6036   760881
6037   723704
6038   694240
6039   709854
6040   699256
6041   648221
6042   625385
6043   611284
6044   615762
6045   592914
6046   542847
6047   526243
6048   531329
6049   518049
6050   483331
6051   441470
6052   449960
6053   447037
6054   406362
6055   376154
6056   361214
6057   358175
6058   342000
6059   296145
6060   273033
6061   286230
6062   265830
6063   232265
6064   194559
6065   190791
6066   194471
6067   156183
6068   120155
6069   112126
6070   107504
6071    99213
6072    54207
6073    23346
6074    28955
6075    13544
6076   -14593
6077   -52788
6078   -64714
6079   -50092
6080   -82286
6081  -122962
6082  -140468
6083  -153664
6084  -151388
6085  -190195
6086  -230205
6087  -227880
6088  -236628
6089  -258072
6090  -294041
6091  -316958
6092  -303382
6093  -334002
6094  -374626
6095  -389837
6096  -395594
6097  -395102
6098  -432218
6099  -475951
6100  -475981
6101  -485768
6102  -500115
6103  -538345
6104  -567003
6105  -550432
6106  -578479
6107  -615050
6108  -639463
6109  -654692
6110  -643165
6111  -678835
6112  -718319
6113  -724197
6114  -732451
6115  -743071
6116  -773753
6117  -817111
6118  -816065
6119  -815596
6120  -851950
6121  -878535
6122  -902049
6123  -897165
6124  -905912
6125  -960049
6126  -976127
6127  -975628
6128  -992596
6129 -1023890
6130 -1062402
6131 -1056420
6132 -1063843
6133 -1091451
6134 -1112894
6135 -1140893
6136 -1140760
6137 -1148133
6138 -1200224
6139 -1212786
6140 -1219570
6141 -1234107
6142 -1252074
6143 -1293065
6144 -1300982
6145 -1294564
6146 -1324261
6147 -1354195
6148 -1382954
6149 -1392310
6150 -1382684
6151 -1432590
6152 -1458339
6153 -1459306
6154 -1466047
6155 -1483608
6156 -1529138
6157 -1550301
6158 -1541196
6159 -1557032
6160 -1592723
6161 -1624558
6162 -1630873
6163 -1624353
6164 -1650780
6165 -1691745
6166 -1703669
6167 -1704407
6168 -1713194
6169 -1752181
6170 -1780660
6171 -1771432
6172 -1793612
6173 -1813318
6174 -1854860
6175 -1866644
6176 -1853967
6177 -1876777
6178 -1913797
6179 -1938590
6180 -1944772
6181 -1941365
6182 -1980985
6183 -2018092
6184 -2007417
6185 -2013195
6186 -2037817
6187 -2074472
6188 -2099115
6189 -2078336
6190 -2109147
6191 -2144301
6192 -2167072
6193 -2176304
6194 -2168445
6195 -2195880
6196 -2240916
6197 -2239798
6198 -2241900
6199 -2259125
6200 -2295861
6201 -2332491
6202 -2319636
6203 -2323807
6204 -2363675
6205 -2386816
6206 -2395031
6207 -2388449
6208 -2416923
6209 -2458442
6210 -2469730
6211 -2465925
6212 -2480170
6213 -2506089
6214 -2541577
6215 -2537929
6216 -2545811
6217 -2578218
6218 -2604100
6219 -2614193
6220 -2616174
6221 -2627357
6222 -2670185
6223 -2682360
6224 -2686227
6225 -2697390
6226 -2716855
6227 -2756504
6228 -2757088
6229 -2751411
6230 -2778810
6231 -2807851
6232 -2827104
6233 -2831096
6234 -2832686
6235 -2876811
6236 -2896425
6237 -2894810
6238 -2906899
6239 -2926030
6240 -2964184
6241 -2971430
6242 -2963037
6243 -2987223
6244 -3022623
6245 -3041699
6246 -3043315
6247 -3036595
6248 -3079199
6249 -3099851
6250 -3097469
6251 -3106427
6252 -3123284
6253 -3160574
6254 -3181941
6255 -3172364
6256 -3192705
6257 -3213754
6258 -3240666
6259 -3241788
6260 -3241491
6261 -3268642
6262 -3304072
6263 -3309553
6264 -3310946
6265 -3325232
6266 -3357920
6267 -3380488
6268 -3364989
6269 -3380879
6270 -3404761
6271 -3431096
6272 -3442549
6273 -3429518
6274 -3462601
6275 -3499292
6276 -3505783
6277 -3502781
6278 -3508802
6279 -3535414
6280 -3574301
6281 -3562499
6282 -3571597
6283 -3595710
6284 -3619147
6285 -3634850
6286 -3630274
6287 -3645133
6288 -3675264
6289 -3691435
6290 -3693175
6291 -3685185
6292 -3720027
6293 -3750599
6294 -3755494
6295 -3748798
6296 -3774470
6297 -3803955
6298 -3821340
6299 -3812360
6300 -3820502
6301 -3854038
6302 -3869482
6303 -3873382
6304 -3869635
6305 -3892602
6306 -3936816
6307 -3931456
6308 -3932786
6309 -3946290
6310 -3969019
6311 -3995982
6312 -3989974
6313 -3983333
6314 -4024799
6315 -4045266
6316 -4049200
6317 -4052057
6318 -4056914
6319 -4096947
6320 -4112992
6321 -4104373
6322 -4114961
6323 -4132518
6324 -4163082
6325 -4161536
6326 -4153556
6327 -4186668
6328 -4209899
6329 -4223139
6330 -4217783
6331 -4218457
6332 -4252805
6333 -4276592
6334 -4267566
6335 -4274997
6336 -4293652
6337 -4316707
6338 -4325663
6339 -4318137
6340 -4338567
6341 -4366283
6342 -4379659
6343 -4380621
6344 -4372572
6345 -4407479
6346 -4434107
6347 -4420621
6348 -4425686
6349 -4439269
6350 -4470240
6351 -4481317
6352 -4469651
6353 -4484105
6354 -4509887
6355 -4529577
6356 -4529998
6357 -4520330
6358 -4547393
6359 -4580684
6360 -4582813
6361 -4580494
6362 -4584564
6363 -4605891
6364 -4631934
6365 -4617915
6366 -4631640
6367 -4650868
6368 -4662622
6369 -4680970
6370 -4671616
6371 -4686339
6372 -4716264
6373 -4717575
6374 -4717713
6375 -4718377
6376 -4740964
6377 -4768247
6378 -4759291
6379 -4760591
6380 -4781353
6381 -4800428
6382 -4812944
6383 -4802266
6384 -4809220
6385 -4844540
6386 -4845840
6387 -4845284
6388 -4853133
6389 -4861860
6390 -4902280
6391 -4885241
6392 -4886855
6393 -4905168
6394 -4926310
6395 -4939338
6396 -4932960
6397 -4932795
6398 -4959491
6399 -4973324
6400 -4974856
6401 -4979475
6402 -4980805
6403 -5016990
6404 -5016715
6405 -5007221
6406 -5025416
6407 -5039437
6408 -5058887
6409 -5049104
6410 -5045285
6411 -5073667
6412 -5094847
6413 -5087135
6414 -5083967
6415 -5087980
6416 -5123951
6417 -5125809
6418 -5112704
6419 -5127011
6420 -5147713
6421 -5165650
6422 -5163270
6423 -5145103
6424 -5179107
6425 -5193556
6426 -5189136
6427 -5188218
6428 -5186900
6429 -5222792
6430 -5233999
6431 -5216418
6432 -5230230
6433 -5241314
6434 -5268066
6435 -5265010
6436 -5244682
6437 -5269146
6438 -5295638
6439 -5291891
6440 -5291838
6441 -5281646
6442 -5313562
6443 -5332446
6444 -5322826
6445 -5314367
6446 -5326628
6447 -5350691
6448 -5361581
6449 -5340871
6450 -5350566
6451 -5371967
6452 -5384070
6453 -5385128
6454 -5371136
6455 -5392561
6456 -5414777
6457 -5405844
6458 -5403447
6459 -5409920
6460 -5432100
6461 -5441228
6462 -5424075
6463 -5427263
6464 -5456839
6465 -5461775
6466 -5456284
6467 -5449876
6468 -5456978
6469 -5489202
6470 -5485332
6471 -5476674
6472 -5474442
6473 -5496171
6474 -5518303
6475 -5504805
6476 -5499481
6477 -5517012
6478 -5532632
6479 -5535381
6480 -5529587
6481 -5524423
6482 -5552659
6483 -5556408
6484 -5550297
6485 -5545020
6486 -5553076
6487 -5583687
6488 -5571679
6489 -5555412
6490 -5572762
6491 -5584019
6492 -5595014
6493 -5583787
6494 -5582339
6495 -5606256
6496 -5611991
6497 -5605906
6498 -5604274
6499 -5605431
6500 -5635036
6501 -5625536
6502 -5614289
6503 -5624385
6504 -5640587
6505 -5646174
6506 -5641120
6507 -5636972
6508 -5650302
6509 -5660786
6510 -5654812
6511 -5645810
6512 -5649323
6513 -5673489
6514 -5676160
6515 -5653835
6516 -5665376
6517 -5678255
6518 -5689282
6519 -5686982
6520 -5671663
6521 -5685563
6522 -5703849
6523 -5696981
6524 -5686690
6525 -5685507
6526 -5702704
6527 -5710081
6528 -5694685
6529 -5695718
6530 -5706948
6531 -5717088
6532 -5718611
6533 -5696997
6534 -5710919
6535 -5729699
6536 -5724424
6537 -5717576
6538 -5708353
6539 -5725540
6540 -5745726
6541 -5718866
6542 -5723797
6543 -5726846
6544 -5740923
6545 -5744165
6546 -5721456
6547 -5727553
6548 -5751629
6549 -5745241
6550 -5740453
6551 -5724300
6552 -5738499
6553 -5755516
6554 -5740386
6555 -5734692
6556 -5742587
6557 -5751310
6558 -5762860
6559 -5732843
6560 -5732543
6561 -5757854
6562 -5760837
6563 -5749814
6564 -5732773
6565 -5738183
6566 -5766017
6567 -5752028
6568 -5743253
6569 -5744893
6570 -5754127
6571 -5763851
6572 -5746960
6573 -5736528
6574 -5752211
6575 -5760052
6576 -5753882
6577 -5743451
6578 -5737271
6579 -5762308
6580 -5754871
6581 -5733872
6582 -5735205
6583 -5741288
6584 -5757928
6585 -5737272
6586 -5727581
6587 -5740895
6588 -5752460
6589 -5749480
6590 -5725831
6591 -5722386
6592 -5745876
6593 -5746247
6594 -5726773
6595 -5718543
6596 -5726479
6597 -5742846
6598 -5735846
6599 -5711478
6600 -5719427
6601 -5725818
6602 -5730733
6603 -5716938
6604 -5700178
6605 -5722655
6606 -5724398
6607 -5715307
6608 -5701232
6609 -5696440
6610 -5715732
6611 -5719005
6612 -5687394
6613 -5694022
6614 -5704462
6615 -5705171
6616 -5694608
6617 -5671792
6618 -5680194
6619 -5695093
6620 -5688930
6621 -5673620
6622 -5667822
6623 -5677762
6624 -5683583
6625 -5662548
6626 -5657617
6627 -5659194
6628 -5663793
6629 -5660809
6630 -5636606
6631 -5648344
6632 -5662475
6633 -5649925
6634 -5631078
6635 -5623886
6636 -5636359
6637 -5643521
6638 -5615712
6639 -5615137
6640 -5615320
6641 -5626421
6642 -5623455
6643 -5592869
6644 -5591163
6645 -5607906
6646 -5597540
6647 -5587051
6648 -5577234
6649 -5573243
6650 -5597197
6651 -5571541
6652 -5558610
6653 -5560070
6654 -5567363
6655 -5571524
6656 -5547295
6657 -5532854
6658 -5551046
6659 -5542480
6660 -5533813
6661 -5514699
6662 -5519146
6663 -5536762
6664 -5513225
6665 -5497567
6666 -5503013
6667 -5504255
6668 -5502511
6669 -5474682
6670 -5463330
6671 -5484011
6672 -5482484
6673 -5464340
6674 -5451557
6675 -5446577
6676 -5465748
6677 -5454075
6678 -5425025
6679 -5426952
6680 -5433221
6681 -5428502
6682 -5414894
6683 -5395297
6684 -5403316
6685 -5401420
6686 -5395198
6687 -5384219
6688 -5364653
6689 -5381161
6690 -5375420
6691 -5346715
6692 -5349419
6693 -5345885
6694 -5357636
6695 -5338055
6696 -5315668
6697 -5317375
6698 -5317367
6699 -5308365
6700 -5294926
6701 -5274502
6702 -5294077
6703 -5293408
6704 -5274113
6705 -5257064
6706 -5263078
6707 -5267696
6708 -5253158
6709 -5219346
6710 -5227111
6711 -5233696
6712 -5223446
6713 -5206736
6714 -5185995
6715 -5199716
6716 -5209576
6717 -5187062
6718 -5164271
6719 -5156470
6720 -5164907
6721 -5162644
6722 -5129789
6723 -5124423
6724 -5133298
6725 -5128803
6726 -5115403
6727 -5088507
6728 -5090960
6729 -5105416
6730 -5084647
6731 -5060198
6732 -5048085
6733 -5054656
6734 -5062309
6735 -5033235
6736 -5020573
6737 -5021790
6738 -5021838
6739 -5016892
6740 -4980962
6741 -4974595
6742 -4990179
6743 -4970463
6744 -4953195
6745 -4940725
6746 -4944312
6747 -4948167
6748 -4925984
6749 -4903773
6750 -4907617
6751 -4908371
6752 -4900041
6753 -4867209
6754 -4856909
6755 -4868101
6756 -4868987
6757 -4842409
6758 -4824427
6759 -4819175
6760 -4828534
6761 -4806498
6762 -4784087
6763 -4776570
6764 -4782464
6765 -4781986
6766 -4756575
6767 -4731467
6768 -4743035
6769 -4732999
6770 -4724264
6771 -4700015
6772 -4688145
6773 -4699888
6774 -4687468
6775 -4658295
6776 -4655356
6777 -4649301
6778 -4655875
6779 -4629988
6780 -4605736
6781 -4613107
6782 -4605856
6783 -4588061
6784 -4568677
6785 -4556323
6786 -4564461
6787 -4554447
6788 -4521845
6789 -4516740
6790 -4516321
6791 -4509338
6792 -4497125
6793 -4465789
6794 -4468019
6795 -4473862
6796 -4453088
6797 -4431727
6798 -4410003
6799 -4420751
6800 -4420517
6801 -4387989
6802 -4374878
6803 -4366068
6804 -4364802
6805 -4358861
6806 -4324410
6807 -4320413
6808 -4321331
6809 -4308012
6810 -4295314
6811 -4260818
6812 -4272556
6813 -4268512
6814 -4252096
6815 -4224200
6816 -4215717
6817 -4217261
6818 -4212940
6819 -4177805
6820 -4173122
6821 -4169383
6822 -4161694
6823 -4143818
6824 -4121124
6825 -4117789
6826 -4119809
6827 -4096263
6828 -4077208
6829 -4062312
6830 -4063476
6831 -4054659
6832 -4030567
6833 -4009742
6834 -4013705
6835 -4001308
6836 -3988791
6837 -3956384
6838 -3949757
6839 -3967598
6840 -3939569
6841 -3916700
6842 -3904039
6843 -3899830
6844 -3901664
6845 -3870822
6846 -3842069
6847 -3846899
6848 -3842247
6849 -3827605
6850 -3799460
6851 -3785904
6852 -3796740
6853 -3780238
6854 -3754398
6855 -3735605
6856 -3727212
6857 -3734168
6858 -3710536
6859 -3676978
6860 -3676429
6861 -3674379
6862 -3664587
6863 -3638480
6864 -3611909
6865 -3622400
6866 -3619858
6867 -3586687
6868 -3560822
6869 -3553202
6870 -3560031
6871 -3536601
6872 -3506681
6873 -3504837
6874 -3501132
6875 -3496375
6876 -3469135
6877 -3430106
6878 -3442847
6879 -3446478
6880 -3413630
6881 -3385236
6882 -3371450
6883 -3386053
6884 -3367017
6885 -3333717
6886 -3317547
6887 -3318438
6888 -3314326
6889 -3296680
6890 -3258657
6891 -3252421
6892 -3259765
6893 -3240354
6894 -3212978
6895 -3194284
6896 -3200297
6897 -3194233
6898 -3157624
6899 -3138344
6900 -3132796
6901 -3131405
6902 -3111999
6903 -3075742
6904 -3066714
6905 -3070437
6906 -3059078
6907 -3032606
6908 -3000753
6909 -3008561
6910 -3007101
6911 -2967576
6912 -2954635
6913 -2943406
6914 -2944087
6915 -2928998
6916 -2897538
6917 -2876215
6918 -2884932
6919 -2863198
6920 -2847787
6921 -2814497
6922 -2811861
6923 -2820178
6924 -2796660
6925 -2761965
6926 -2751933
6927 -2747874
6928 -2750989
6929 -2708198
6930 -2687758
6931 -2690343
6932 -2673592
6933 -2653266
6934 -2632009
6935 -2618541
6936 -2624295
6937 -2600360
6938 -2573231
6939 -2556679
6940 -2550998
6941 -2552976
6942 -2518502
6943 -2488175
6944 -2489917
6945 -2483217
6946 -2466942
6947 -2433237
6948 -2422309
6949 -2427171
6950 -2409857
6951 -2372939
6952 -2359300
6953 -2348886
6954 -2353512
6955 -2319546
6956 -2289068
6957 -2292404
6958 -2289801
6959 -2267397
6960 -2239681
6961 -2212058
6962 -2224282
6963 -2217063
6964 -2174074
6965 -2157622
6966 -2148722
6967 -2150884
6968 -2137807
6969 -2092041
6970 -2089065
6971 -2080961
6972 -2074426
6973 -2038077
6974 -2012272
6975 -2016269
6976 -2007738
6977 -1980165
6978 -1959290
6979 -1940131
6980 -1945061
6981 -1933618
6982 -1890389
6983 -1878655
6984 -1879500
6985 -1865357
6986 -1836477
6987 -1805594
6988 -1813126
6989 -1810867
6990 -1778391
6991 -1754916
6992 -1737517
6993 -1736591
6994 -1726966
6995 -1685171
6996 -1671568
6997 -1668123
6998 -1664365
6999 -1639152
7000 -1599813
7001 -1593244
7002 -1600974
7003 -1569301
7004 -1547956
7005 -1524984
7006 -1523316
7007 -1522062
7008 -1488719
7009 -1458981
7010 -1457245
7011 -1448245
7012 -1441312
7013 -1396498
7014 -1383119
7015 -1389832
7016 -1371776
7017 -1345762
7018 -1321993
7019 -1312422
7020 -1318707
7021 -1281710
7022 -1254902
7023 -1246023
7024 -1239627
7025 -1233328
7026 -1195154
7027 -1168854
7028 -1184675
7029 -1166041
7030 -1138837
7031 -1112330
7032 -1102580
7033 -1110082
7034 -1079825
7035 -1039666
7036 -1033273
7037 -1025532
7038 -1024298
7039  -988260
7040  -959529
7041  -967158
7042  -954399
7043  -935979
7044  -903723
7045  -881622
7046  -897164
7047  -870246
7048  -836338
7049  -823054
7050  -805760
7051  -817087
7052  -787178
7053  -748843
7054  -752630
7055  -745039
7056  -721918
7057  -697835
7058  -668813
7059  -676702
7060  -663070
7061  -634856
7062  -614631
7063  -601857
7064  -607676
7065  -584986
7066  -540465
7067  -536746
7068  -535289
7069  -508827
7070  -484281
7071  -455697
7072  -467737
7073  -455920
7074  -419018
7075  -401724
7076  -388360
7077  -386665
7078  -374122
7079  -330726
7080  -326360
7081  -321109
7082  -310492
7083  -290240
7084  -249117
7085  -249098
7086  -251722
7087  -218283
7088  -196306
7089  -168412
7090  -174313
7091  -165892
7092  -128010
7093  -107352
7094  -109087
7095   -95722
7096   -80217
7097   -40992
7098   -36557
7099   -40513
7100    -8845
7101    13133
7102    34451
7103    39955
7104    36850
7105    76056
7106    99745
7107   100062
7108   113528
7109   128014
7110   160886
7111   184006
7112   168162
7113   194729
7114   219136
7115   244600
7116   247245
7117   246186
7118   280203
7119   310578
7120   310805
7121   324324
7122   338465
7123   370053
7124   390473
7125   382982
7126   394219
7127   429110
7128   451467
7129   460808
7130   448967
7131   482657
7132   522223
7133   525170
7134   526189
7135   534678
7136   573563
7137   597169
7138   585259
7139   598548
7140   627816
7141   654515
7142   670714
7143   664007
7144   685965
7145   725098
7146   724385
7147   733533
7148   741271
7149   766695
7150   804225
7151   799986
7152   804936
7153   832768
7154   858958
7155   879343
7156   868462
7157   879450
7158   913507
7159   935946
7160   940482
7161   938245
7162   965706
7163  1012461
7164  1011703
7165  1004910
7166  1024423
7167  1055008
7168  1082531
7169  1070370
7170  1072659
7171  1116655
7172  1133542
7173  1146619
7174  1143638
7175  1163541
7176  1197249
7177  1217650
7178  1203639
7179  1220704
7180  1250471
7181  1279611
7182  1278422
7183  1277810
7184  1311547
7185  1336212
7186  1344375
7187  1343870
7188  1352615
7189  1397225
7190  1410218
7191  1410161
7192  1415734
7193  1438570
7194  1480207
7195  1479579
7196  1465605
7197  1501568
7198  1528521
7199  1545657
7200  1544542
7201  1544591
7202  1580897
7203  1604529
7204  1601991
7205  1616705
7206  1632028
7207  1662477
7208  1678571
7209  1662691
7210  1683811
7211  1716247
7212  1737016
7213  1738535
7214  1733804
7215  1766533
7216  1801280
7217  1800612
7218  1806643
7219  1816667
7220  1847112
7221  1869484
7222  1855190
7223  1867714
7224  1897961
7225  1918413
7226  1933801
7227  1930694
7228  1950765
7229  1978240
7230  1980863
7231  1988768
7232  1994627
7233  2032883
7234  2053319
7235  2039857
7236  2056486
7237  2086449
7238  2106766
7239  2114848
7240  2107606
7241  2130949
7242  2168581
7243  2170154
7244  2171860
7245  2183088
7246  2207237
7247  2236997
7248  2228546
7249  2230831
7250  2250762
7251  2276306
7252  2298703
7253  2287548
7254  2298464
7255  2340808
7256  2346268
7257  2352296
7258  2364954
7259  2377977
7260  2410742
7261  2407444
7262  2405281
7263  2430823
7264  2448663
7265  2473169
7266  2464434
7267  2468627
7268  2512096
7269  2526854
7270  2520714
7271  2524745
7272  2548248
7273  2583023
7274  2584647
7275  2582787
7276  2596269
7277  2625367
7278  2643106
7279  2636471
7280  2631105
7281  2679032
7282  2694626
7283  2692297
7284  2695375
7285  2709375
7286  2748936
7287  2760097
7288  2748350
7289  2760528
7290  2784934
7291  2811196
7292  2808021
7293  2797896
7294  2829244
7295  2857114
7296  2862176
7297  2869530
7298  2866109
7299  2909459
7300  2923374
7301  2910216
7302  2920655
7303  2939323
7304  2966598
7305  2977443
7306  2956436
7307  2985505
7308  3016775
7309  3022163
7310  3023613
7311  3022990
7312  3054683
7313  3082145
7314  3065606
7315  3074025
7316  3090776
7317  3120260
7318  3138177
7319  3122122
7320  3129729
7321  3163392
7322  3175301
7323  3183726
7324  3174355
7325  3198400
7326  3225783
7327  3225732
7328  3219585
7329  3235665
7330  3264663
7331  3291301
7332  3269417
7333  3276681
7334  3304449
7335  3322055
7336  3330524
7337  3318530
7338  3334204
7339  3372148
7340  3373708
7341  3370820
7342  3379220
7343  3404238
7344  3426965
7345  3411094
7346  3409894
7347  3445479
7348  3459479
7349  3469177
7350  3461970
7351  3474871
7352  3508475
7353  3515768
7354  3507456
7355  3516747
7356  3531338
7357  3563414
7358  3556404
7359  3549859
7360  3573872
7361  3592574
7362  3605134
7363  3599281
7364  3603534
7365  3642813
7366  3644545
7367  3643074
7368  3643830
7369  3662613
7370  3697763
7371  3693980
7372  3676710
7373  3702075
7374  3720542
7375  3733379
7376  3730155
7377  3723944
7378  3755273
7379  3768812
7380  3772091
7381  3778677
7382  3774577
7383  3815731
7384  3821340
7385  3809479
7386  3827348
7387  3837431
7388  3855919
7389  3851625
7390  3845204
7391  3870456
7392  3891890
7393  3894696
7394  3896673
7395  3897800
7396  3926910
7397  3942145
7398  3920023
7399  3932774
7400  3949796
7401  3972411
7402  3973804
7403  3959211
7404  3979771
7405  4013528
7406  4002199
7407  4004420
7408  4001397
7409  4034204
7410  4049426
7411  4038374
7412  4035669
7413  4062036
7414  4079718
7415  4082954
7416  4066754
7417  4091347
7418  4111469
7419  4109809
7420  4106318
7421  4105670
7422  4128283
7423  4158064
7424  4145140
7425  4143919
7426  4152697
7427  4177082
7428  4182265
7429  4163146
7430  4176750
7431  4203583
7432  4210808
7433  4209004
7434  4199768
7435  4222803
7436  4250714
7437  4237626
7438  4227881
7439  4244147
7440  4262451
7441  4287946
7442  4264230
7443  4265994
7444  4295661
7445  4305813
7446  4305193
7447  4292353
7448  4297337
7449  4342291
7450  4331678
7451  4325072
7452  4329263
7453  4345492
7454  4371537
7455  4360515
7456  4344058
7457  4376472
7458  4389232
7459  4397449
7460  4379583
7461  4384095
7462  4417131
7463  4420985
7464  4407287
7465  4408404
7466  4421526
7467  4450940
7468  4441663
7469  4426788
7470  4440113
7471  4470093
7472  4468890
7473  4457524
7474  4453150
7475  4487854
7476  4496635
7477  4480947
7478  4485045
7479  4492006
7480  4517599
7481  4517542
7482  4490283
7483  4509857
7484  4524091
7485  4539435
7486  4536052
7487  4517777
7488  4544406
7489  4564832
7490  4555142
7491  4545492
7492  4546403
7493  4571299
7494  4583769
7495  4567174
7496  4570094
7497  4589982
7498  4603773
7499  4603484
7500  4580448
7501  4596097
7502  4614780
7503  4616435
7504  4609159
7505  4605113
7506  4630686
7507  4644153
7508  4619606
7509  4630831
7510  4639064
7511  4650311
7512  4651487
7513  4631888
7514  4646862
7515  4675135
7516  4664033
7517  4662531
7518  4657105
7519  4680138
7520  4696006
7521  4673201
7522  4669885
7523  4680436
7524  4692858
7525  4699814
7526  4676258
7527  4680498
7528  4712523
7529  4714524
7530  4711527
7531  4695282
7532  4709464
7533  4731250
7534  4720714
7535  4702187
7536  4716627
7537  4733642
7538  4739353
7539  4725726
7540  4713810
7541  4745061
7542  4741069
7543  4741102
7544  4731496
7545  4736854
7546  4762126
7547  4759261
7548  4733824
7549  4749750
7550  4758459
7551  4772633
7552  4751320
7553  4744472
7554  4766936
7555  4775075
7556  4769510
7557  4755828
7558  4756413
7559  4795780
7560  4779043
7561  4760313
7562  4767695
7563  4786446
7564  4797669
7565  4785166
7566  4759027
7567  4785019
7568  4792583
7569  4790862
7570  4773653
7571  4771275
7572  4800165
7573  4803377
7574  4782468
7575  4787562
7576  4787551
7577  4812792
7578  4799697
7579  4776383
7580  4793892
7581  4809040
7582  4809289
7583  4798812
7584  4779398
7585  4802014
7586  4820761
7587  4793980
7588  4786002
7589  4793524
7590  4816246
7591  4816290
7592  4783698
7593  4795768
7594  4809109
7595  4814598
7596  4797801
7597  4782045
7598  4802113
7599  4820457
7600  4797584
7601  4788923
7602  4785933
7603  4813591
7604  4821906
7605  4791422
7606  4779283
7607  4798575
7608  4807749
7609  4806051
7610  4777342
7611  4787167
7612  4812512
7613  4804610
7614  4784165
7615  4781558
7616  4791494
7617  4815625
7618  4781557
7619  4775406
7620  4785196
7621  4802284
7622  4802862
7623  4773495
7624  4767736
7625  4800868
7626  4794214
7627  4780123
7628  4767810
7629  4777692
7630  4788022
7631  4774892
7632  4756819
7633  4770142
7634  4778431
7635  4780490
7636  4754344
7637  4749812
7638  4770184
7639  4772836
7640  4755413
7641  4739175
7642  4741710
7643  4769852
7644  4753469
7645  4733166
7646  4742310
7647  4758557
7648  4748991
7649  4731997
7650  4714738
7651  4733849
7652  4744400
7653  4727998
7654  4714608
7655  4710746
7656  4735105
7657  4729267
7658  4704747
7659  4705118
7660  4708656
7661  4716426
7662  4704458
7663  4685670
7664  4698458
7665  4709630
7666  4690740
7667  4685495
7668  4676321
7669  4696207
7670  4691115
7671  4662669
7672  4663057
7673  4676952
7674  4675126
7675  4669401
7676  4635682
7677  4654066
7678  4667708
7679  4653678
7680  4639064
7681  4618402
7682  4644677
7683  4652166
7684  4622841
7685  4617469
7686  4617155
7687  4630590
7688  4627811
7689  4587980
7690  4597906
7691  4614204
7692  4605563
7693  4594547
7694  4565889
7695  4590513
7696  4590222
7697  4576203
7698  4563997
7699  4563141
7700  4569917
7701  4575835
7702  4537984
7703  4533025
7704  4551002
7705  4549653
7706  4533226
7707  4512668
7708  4523174
7709  4543763
7710  4511409
7711  4504036
7712  4498037
7713  4501912
7714  4510101
7715  4479537
7716  4472751
7717  4488304
7718  4487055
7719  4475921
7720  4444904
7721  4446682
7722  4473575
7723  4458217
7724  4427196
7725  4422900
7726  4433602
7727  4450704
7728  4416413
7729  4397100
7730  4416649
7731  4416188
7732  4404989
7733  4375148
7734  4363494
7735  4389148
7736  4388708
7737  4364924
7738  4346649
7739  4354099
7740  4366334
7741  4344034
7742  4320013
7743  4328909
7744  4336207
7745  4329390
7746  4303778
7747  4284554
7748  4307278
7749  4311781
7750  4282379
7751  4273114
7752  4263824
7753  4285237
7754  4275101
7755  4235587
7756  4241132
7757  4250517
7758  4247449
7759  4225180
7760  4200167
7761  4218643
7762  4229543
7763  4202901
7764  4181892
7765  4173966
7766  4191564
7767  4184883
7768  4146327
7769  4143807
7770  4151781
7771  4159156
7772  4139049
7773  4109418
7774  4115009
7775  4130007
7776  4110768
7777  4087687
7778  4069843
7779  4087074
7780  4089940
7781  4063610
7782  4049342
7783  4051161
7784  4060276
7785  4047224
7786  4018335
7787  4019605
7788  4024673
7789  4008580
7790  3996288
7791  3976883
7792  3981839
7793  3997367
7794  3956804
7795  3946508
7796  3948334
7797  3951475
7798  3945278
7799  3912731
7800  3906093
7801  3927979
7802  3912694
7803  3895897
7804  3868314
7805  3876449
7806  3883741
7807  3863469
7808  3836934
7809  3841799
7810  3840631
7811  3839279
7812  3807630
7813  3792089
7814  3804477
7815  3803465
7816  3784516
7817  3760890
7818  3753280
7819  3779430
7820  3752253
7821  3726941
7822  3716852
7823  3728498
7824  3724032
7825  3701005
7826  3673716
7827  3695065
7828  3687529
7829  3667034
7830  3637804
7831  3638564
7832  3654798
7833  3638967
7834  3604165
7835  3600696
7836  3602638
7837  3611240
7838  3581630
7839  3553238
7840  3562614
7841  3565597
7842  3545925
7843  3524131
7844  3503920
7845  3532066
7846  3521109
7847  3487501
7848  3472116
7849  3473247
7850  3481048
7851  3464397
7852  3421658
7853  3435535
7854  3437904
7855  3427894
7856  3402416
7857  3381619
7858  3392489
7859  3393772
7860  3357110
7861  3348326
7862  3340812
7863  3352376
7864  3337085
7865  3300943
7866  3299866
7867  3303906
7868  3291651
7869  3275964
7870  3243586
7871  3259928
7872  3257377
7873  3233002
7874  3212420
7875  3205972
7876  3220269
7877  3213114
7878  3166230
7879  3162261
7880  3167188
7881  3167435
7882  3144079
7883  3106811
7884  3114069
7885  3127881
7886  3103725
7887  3083379
7888  3057025
7889  3071521
7890  3080573
7891  3032800
7892  3011931
7893  3023522
7894  3019872
7895  3013576
7896  2970040
7897  2972169
7898  2983438
7899  2969572
7900  2941097
7901  2918018
7902  2919616
7903  2935177
7904  2900716
7905  2879072
7906  2879137
7907  2875951
7908  2875866
7909  2838926
7910  2821995
7911  2834430
7912  2815895
7913  2792309
7914  2772127
7915  2775575
7916  2784921
7917  2757051
7918  2726290
7919  2724881
7920  2724705
7921  2724887
7922  2691348
7923  2670652
7924  2672350
7925  2672713
7926  2647915
7927  2622507
7928  2613612
7929  2636405
7930  2613641
7931  2580986
7932  2568522
7933  2572850
7934  2568848
7935  2550701
7936  2511687
7937  2519100
7938  2519948
7939  2506685
7940  2478519
7941  2455996
7942  2473515
7943  2466406
7944  2420980
7945  2418703
7946  2413035
7947  2418590
7948  2396564
7949  2362524
7950  2361704
7951  2365116
7952  2347204
7953  2325068
7954  2297694
7955  2320106
7956  2304434
7957  2273094
7958  2260150
7959  2261265
7960  2252996
7961  2243345
7962  2202310
7963  2204683
7964  2212116
7965  2193866
7966  2164524
7967  2140744
7968  2146518
7969  2153455
7970  2122436
7971  2097158
7972  2092896
7973  2088974
7974  2082175
7975  2039874
7976  2036671
7977  2046758
7978  2029132
7979  2012592
7980  1981073
7981  1983982
7982  1991691
7983  1968702
7984  1936272
7985  1926642
7986  1923237
7987  1925456
7988  1880369
7989  1876026
7990  1882304
7991  1871032
7992  1844966
7993  1820127
7994  1811411
7995  1832007
7996  1797079
7997  1770253
7998  1760497
7999  1760259
8000  1758148
8001  1726136
8002  1695886
8003  1711184
8004  1706827
8005  1689176
8006  1650486
8007  1639947
8008  1655253
8009  1642421
8010  1603180
8011  1590516
8012  1582502
8013  1601686
8014  1567002
8015  1535344
8016  1531809
8017  1534141
8018  1521619
8019  1491485
8020  1466715
8021  1488351
8022  1471638
8023  1443127
8024  1416614
8025  1416767
8026  1428935
8027  1410143
8028  1364906
8029  1364857
8030  1362984
8031  1362539
8032  1322672
8033  1302251
8034  1312832
8035  1309133
8036  1273296
8037  1255997
8038  1236359
8039  1263299
8040  1235099
8041  1205411
8042  1193910
8043  1190477
8044  1187278
8045  1165267
8046  1119381
8047  1128199
8048  1135127
8049  1117040
8050  1085874
8051  1066055
8052  1075174
8053  1080177
8054  1031819
8055  1017568
8056  1016026
8057  1019825
8058   995583
8059   961349
8060   953827
8061   963682
8062   943669
8063   925516
8064   892770
8065   904897
8066   900742
8067   877778
8068   845196
8069   840713
8070   838867
8071   831330
8072   785024
8073   788163
8074   792070
8075   775967
8076   750438
8077   722673
8078   725559
8079   739097
8080   694108
8081   673803
8082   665310
8083   671422
8084   658140
8085   625780
8086   604353
8087   620880
8088   606375
8089   588160
8090   544185
8091   545683
8092   554866
8093   540234
8094   502657
8095   491181
8096   486356
8097   502983
8098   451301
8099   432161
8100   438490
8101   430408
8102   406417
8103   388486
8104   364884
8105   386085
8106   359732
8107   333650
8108   318038
8109   321263
8110   316818
8111   292859
8112   256085
8113   269178
8114   254267
8115   242711
8116   207172
8117   199074
8118   213343
8119   197750
8120   165582
8121   128675
##END NTUPLES=NMR FID
##END=
