# Supplementary material for: An untargeted multi-technique metabolomics approach to studying intracellular metabolites of HepG2 cells exposed to 2,3,7,8-tetrachlorodibenzo-p-dioxin
Source: BMC Genomics. 2011 May 20;12:251. doi: 10.1186/1471-2164-12-251 (PMC3141663; doi:10.1186/1471-2164-12-251)
Supplement: Additional file 2 — Metadata and NMR raw data: ZIP file containing: -All NMR raw data (in JCAMP-DX format ".dx") -The metadata on NMR (polars & apolars), LC-MS and GC-MS data sets (as Tab delimited files ".txt"). [file 1471-2164-12-251-S2.ZIP › TE/Ainhoa/SAFETY COPY D Disk/TRABAJO/ARTICLES/ARTICLE Metabolomics TCDD_ACCEPTED/JCAMP_DX_NMR_data_and_all_metadata/NMR_polar_Ctrol_p7.3D.dx]

##TITLE=NMR_polar_Ctrol_p7.3D
##JCAMPDX= 6.0         $$ Bruker NMR JCAMP-DX V2.0
##DATA TYPE= NMR FID
##DATA CLASS= NTUPLES
##ORIGIN= Bruker BioSpin GmbH
##OWNER= bruker
$$ 1.72 TOPSPIN		Version 2.1
$$ 2011-04-15 14:52:28.986 +0200  WUR\bruker@RIK1030
$$ Compression mode = fixed
##.OBSERVE FREQUENCY= 400.13188529
##.OBSERVE NUCLEUS= ^1H
##.DELAY= (6, 6)
##.ACQUISITION MODE= SIMULTANEOUS (DQD)
##.ACQUISITION SCHEME= undefined
##.AVERAGES= 1024
##.DIGITISER RES= 18
##SPECTROMETER/DATA SYSTEM= avance400
##.PULSE SEQUENCE= zgpr
##.SOLVENT NAME= D2O
##.SHIFT REFERENCE= INTERNAL, D2O, 1, 12.28285
##AUDIT TRAIL= $$ (NUMBER, WHEN, WHO, WHERE, PROCESS, VERSION, WHAT)
$$ ##TITLE= Audit trail, TOPSPIN		Version 1.3
$$ ##JCAMPDX= 5.01
$$ ##ORIGIN= Bruker BioSpin GmbH
$$ ##OWNER= bruker
$$ $$ D:\NMRautomation/data/WUR-bruker/nmr/AR190608.3D/1/audita.txt
$$ ##AUDIT TRAIL=  $$ (NUMBER, WHEN, WHO, WHERE, VERSION, WHAT)
(   1,<2008-06-30 22:29:03.946 +0200>,<WUR\bruker>,<RIK1030>,<TOPSPIN 1.3>,
      <created by zg, POWCHK disabled, PULCHK disabled
       configuration hash MD5:
       D1 93 94 B6 6B D6 3B BD 35 EA 0D 0D AE B0 63 FA
       data hash MD5: 16K
       D8 42 D6 7F CE CD 94 89 D1 BC 3D D5 29 6A 10 76>)
(   2,<2008-06-30 22:29:10.445 +0200>,<WUR\bruker>,<RIK1030>,<TOPSPIN 1.3>,
      <user comment:
       ICON-NMR User ID: WUR\bruker
       data hash MD5: 16K
       D8 42 D6 7F CE CD 94 89 D1 BC 3D D5 29 6A 10 76>)
(   3,<2011-04-15 14:52:27.080 +0200>,<WUR\bruker>,<RIK1030>,<proc1d>,<TOPSPIN 2.1>,
      <convdta from       1 "NMR_polar_Ctrol_p7.3D" "Ainhoa_raw_data" "P:\NMR-data"
       data hash MD5: 16244
       2B BD C2 F2 BA 33 74 B7 6C 42 EF 14 BE E3 8C 77>)
$$ ##END=
$$ 
$$ $$ hash MD5
$$ $$ D9 7C 59 A6 27 E1 E3 27 77 B6 28 07 E8 3A 71 59
##$RELAX= 
##$BRUKER FILE EXP=format.temp
$$ EDIT_PAR COMMAND FILE
$$ 
$$ DI_MODE         LONG
$$ ED_ENTRY        ACQU
$$ ORDER           FILE
$$ 
$$ 
$$ HEADER		"F2 - Acquisition Parameters"
$$ T_NAME		Date_
$$ 		TYPE	R64
$$ 		CLASS	ACQU
$$ 		SUBRANGE 0.0 50000000
$$ 		REL	"Date_=itodate(DATE)"
$$ 		INV_REL	"DATE=datetoi(Date_,DATE)"
$$ 		FORMAT	"%14.0f"
$$ 		TEXT	" "
$$ END
$$ T_NAME		Time
$$ 		TYPE	R32
$$ 		CLASS	ACQU
$$ 		SUBRANGE 0.0 1000000
$$ 		REL	"Time=itotime(DATE)"
$$ 		INV_REL	"DATE=timetoi(Time,DATE)"
$$ 		FORMAT	"%14.2f"
$$ 		TEXT	" "
$$ END
$$ NAME		INSTRUM
$$ 		TEXT	" "
$$ END
$$ NAME		PROBHD
$$ 		FORMAT	"%14.14s"
$$ 		TEXT	" "
$$ END
$$ NAME		PULPROG
$$ 		TEXT	" "
$$ END
$$ NAME		TD
$$ 		TEXT	" "
$$ END
$$ NAME		SOLVENT
$$ 		TEXT	" "
$$ END
$$ NAME		NS
$$ 		TEXT	" "
$$ END
$$ NAME		DS
$$ 		TEXT	" "
$$ END
$$ T_NAME		SWH
$$ 		TYPE	R32
$$ 		CLASS	ACQU
$$ 		SUBRANGE 0.0 1e8
$$ 		REL	"SWH=SW*SFO1"
$$ 		INV_REL "SW=SWH/SFO1"
$$ 		UNIT	"Hz"
$$ 		FORMAT	"%14.3f Hz"
$$ 		TEXT	" "
$$ END
$$ T_NAME          FIDRES
$$                 TYPE    R32
$$                 CLASS   ACQU
$$                 SUBRANGE 0.0 100000
$$                 REL     "FIDRES=SW*SFO1/TD"
$$                 INV_REL "TD = nextpow(SW*SFO1/FIDRES)"
$$ 		UNIT	"Hz"
$$ 		FORMAT	"%14.6f Hz"
$$ 		TEXT	" "
$$ END
$$ T_NAME          AQ
$$ 		TYPE	R32
$$ 		CLASS	ACQU
$$ 		SUBRANGE 0.0 1000
$$ 		REL	"AQ=aqcalc(SW,SFO1,TD,DIGTYP)"
$$ 		INV_REL	"TD=tdcalc(SW,SFO1,1.0e6*AQ,DIGTYP)"
$$ 		UNIT	"sec"
$$ 		FORMAT	"%14.7f sec"
$$ 		TEXT	" "
$$ END
$$ NAME		RG
$$ 		TEXT	" "
$$ END
$$ T_NAME          DW
$$ 		TYPE	R32
$$ 		CLASS	ACQU
$$ 		SUBRANGE 0.0 1000000
$$ 		REL	"DW=1/(2*SW*SFO1)"
$$ 		INV_REL	"SW=1000000/(2*(0.005+DW)*SFO1)"
$$ 		UNIT	"usec"
$$ 		FORMAT	"%14.3lf usec"
$$ 		TEXT	" "
$$ END
$$ NAME		DE
$$ 		FORMAT	"%14.2f usec"
$$ 		TEXT	" "
$$ END
$$ NAME		TE
$$ 		FORMAT	"%14.1f K"
$$ 		TEXT	" "
$$ END
$$ T_NAME		D1
$$ 		TYPE	R32
$$ 		CLASS	ACQU
$$ 		SUBRANGE 0.0 1e38
$$ 		REL	"D1=D[1]"
$$ 		INV_REL	"D[1]=D1"
$$ 		UNIT	"sec"
$$ 		FORMAT	"%14.8f sec"
$$ 		TEXT	" "
$$ END
$$ T_NAME		d12
$$ 		TYPE	R32
$$ 		SUBRANGE 0.0 1e8
$$ 		CLASS	ACQU
$$ 		REL	"d12=20u"
$$ 		INV_REL	"D[0]=d12"
$$ 		UNIT	"sec"
$$ 		TEXT	" "
$$ 		FORMAT	"%14.8f sec"
$$ 		NONEDIT
$$ END
$$ NAME		TD0
$$ 		TEXT	" "
$$ END
$$ HEADER		"======== CHANNEL f1 ========"
$$ NAME		NUC1
$$ 		NONEDIT
$$ 		TEXT	" "
$$ END
$$ T_NAME		P1
$$ 		TYPE	R32
$$ 		CLASS	ACQU
$$ 		SUBRANGE 0.0 1.0e10
$$ 		REL	"P1=P[1]"
$$ 		INV_REL	"P[1]=P1"
$$ 		UNIT	"usec"
$$ 		FORMAT	"%14.2f usec"
$$ 		TEXT	" "
$$ END
$$ T_NAME		PL1
$$ 		TYPE	R32
$$ 		CLASS	ACQU
$$ 		SUBRANGE -6.0 1e38
$$ 		REL	"PL1=PL[1]"
$$ 		INV_REL	"PL[1]=PL1"
$$ 		UNIT	"dB"
$$ 		FORMAT	"%14.2f dB"
$$ 		TEXT	" "
$$ END
$$ T_NAME		PL9
$$ 		TYPE	R32
$$ 		CLASS	ACQU
$$ 		SUBRANGE -6.0 1e38
$$ 		REL	"PL9=PL[9]"
$$ 		INV_REL	"PL[9]=PL9"
$$ 		UNIT	"dB"
$$ 		FORMAT	"%14.2f dB"
$$ 		TEXT	" "
$$ END
$$ NAME		SFO1
$$ 		FORMAT	"%14.7f MHz"
$$ 		TEXT	" "
$$ END
##$RELAX= 
##$BRUKER FILE EXP=scon
$$ ##TITLE= Parameter file, TOPSPIN		Version 1.3
$$ ##JCAMPDX= 5.0
$$ ##DATATYPE= Parameter Values
$$ ##ORIGIN= Bruker BioSpin GmbH
$$ ##OWNER= bruker
$$ $$ 2008-06-30 21:25:59.166 +0200  WUR\bruker@RIK1030
$$ $$ D:\NMRautomation/data/WUR-bruker/nmr/AR190608.3D/1/scon
$$ ##$BLKPA= (0..15)
3 3 3 3 3 3 3 3 3 3 3 3 3 3 3 3 
$$ ##$BLKTR= (0..15)
3 3 3 3 3 3 3 3 3 3 3 3 3 3 3 3 
$$ ##$DE1= 2
$$ ##$DE2= 2
$$ ##$DEADC= 4
$$ ##$DEPA= 2
$$ ##$DERX= 3
$$ ##$PHASP4= (0..15)
0.5 0.5 0.5 0.5 0.5 0.5 0.5 0.5 0.5 0.5 0.5 0.5 0.5 0.5 0.5 0.5 
$$ ##$PHASPR= (0..15)
3 3 3 3 3 3 3 3 3 3 3 3 3 3 3 3 
$$ ##$SHAPPR= (0..15)
1.6 1.6 1.6 1.6 1.6 1.6 1.6 1.6 1.6 1.6 1.6 1.6 1.6 1.6 1.6 1.6 
$$ ##END=
##$RELAX= 
##$BRUKER FILE EXP=prosol_History
$$ #*******************************************************************
$$ #
$$ # $Source: /sc/CvsTree/sc/gen/src/prg/scripts/tix/prosol/lib/lists/default,v $
$$ #
$$ # Copyright (c) 1999
$$ # BRUKER ANALYTIK GMBH
$$ # D-76287 Rheinstetten, Germany
$$ #
$$ # All Rights Reserved
$$ #
$$ #
$$ # $Id: default,v 1.11.6.4 2006/06/09 10:27:10 ber Exp $
$$ #
$$ #*******************************************************************
$$ #../conf/instr/spect/prosol/relations/default
$$ #avance-version (05/10/24)
$$ #
$$ #pulses
$$ #
$$ P[0]=P90[F1];				#  90 deg pulse F1
$$ P[1]=P90[F1];				#  90 deg pulse F1
$$ P[2]=P90[F1]*2;				# 180 deg pulse F1
$$ P[3]=P90[F2];				#  90 deg pulse F2
$$ P[4]=P90[F2]*2;				# 180 deg pulse F2
$$ P[5]=PTOC[F1]*0.66;			#  60 deg pulse F1, TOCSY 
$$ P[6]=PTOC[F1];				#  90 deg pulse F1, TOCSY
$$ P[7]=PTOC[F1]*2;			# 180 deg pulse F1, TOCSY
$$ P[8]=PSH3[F1];                          #  90 deg selective F1, WET
$$ P[9]=PTOC[F2];				#  90 deg pulse F2, TOCSY
$$ P[10]=PTOC[F2]*2;			# 180 deg pulse F2, TOCSY
$$ P[11]=PSH1[F1];				#  90 deg selective F1
$$ P[12]=PSH2[F1];				# 180 deg selective F1
$$ #
$$ P[14]=PSH3[F2];				# 180 deg inversion, adiabatic
$$ P[15]=TROE[F1];				# cw pulse F1, ROESY
$$ P[18]=PSH7[F1];				# off-resonance presat F1
$$ P[21]=P90[F3];				#  90 deg pulse F3
$$ P[22]=P90[F3]*2;			# 180 deg pulse F3
$$ P[23]=P90[F4];				#  90 deg pulse F4
$$ P[24]=PSH2[F2];				# 180 deg refocussing, adiabatic
$$ P[25]=PROE[F1]*2;			# 180 deg pulse, Shaka ROESY
$$ P[27]=P90[F1];				#  90 deg pulse F1, WATERGATE
$$ #
$$ P[29]=PSH8[F1];                         # flip back pulse
$$ P[31]=PSH15[F2];                        # 180 deg adiabatic, F2, 13C x-filter
$$ P[32]=PSH16[F1];                        # 180 deg adiabatic, F1, z-spoil
$$ #P[33]=PSH[F1];                         #  90 deg, F1, hadamard
$$ #P[34]=PSH[F1];                         # 180 deg, F1, hadamard
$$ #P[35]=PSH[F2];                         #  90 deg, F2, hadamard
$$ #P[36]=PSH[F2];                         # 180 deg, F2, hadamard
$$ #P[37]=PSH[F3];                         #  90 deg, F3, hadamard
$$ #P[38]=PSH[F3];                         # 180 deg, F3, hadamard
$$ #
$$ P[63]=PSH11[F2];                        # 180 deg adiabatic decoupling, F2, 13C
$$ #
$$ #decoupling pulses
$$ #
$$ PCPD[1]=PCPDP[F1];			# 90 deg pulse F1, dec.
$$ PCPD[2]=PCPDP[F2];			# 90 deg pulse F2, dec.
$$ PCPD[3]=PCPDP[F3];			# 90 deg pulse F3, dec.
$$ #
$$ #power levels
$$ #
$$ PL[1]=PL90[F1];				# high power, F1
$$ PL[2]=PL90[F2];				# high power, F2
$$ PL[3]=PL90[F3];				# high power, F3
$$ PL[4]=PL90[F4];				# high power, F4
$$ PL[9]=PLCW[F1];				# presat power, F1
$$ PL[10]=PLTOC[F1];			# TOCSY power, F1
$$ PL[11]=PLROE[F1];			# ROESY power, F1
$$ PL[12]=PLCPDP[F2];			# dec. power, F2
$$ PL[13]=PLCPD2[F2];			# dec. power 2, F2
$$ PL[14]=PLNOE[F2];			# low power cw, F2
$$ PL[15]=PLTOC[F2];			# TOCSY power, F2
$$ PL[16]=PLCPDP[F3];			# dec. power, F3
$$ PL[18]=PL90[F1];			# WATERGATE power, F1
$$ PL[19]=PLCPDP[F1];			# dec. power, F1
$$ PL[21]=PLCW[F2];			# 
$$ PL[23]=PLTOC[F3];			# TOCSY power, F3
$$ PL[24]=PLHD[F2];			# HD decoupling, F2
$$ PL[25]=PLSH8U[F2];			# Eretic, F2
$$ PL[27]=PLROE[F1];			# Shaka Spinlock
$$ PL[30]=PLCPDP[F2];			# dec. power, F2, 13C (=pl12)
$$ PL[31]=PLUSER2[F2];			# dec. power, F2, 13C, cw bilev
$$ #
$$ #shapes
$$ #
$$ SP[1]=PLSH1[F1];			#  90 deg selective F1
$$ SP[2]=PLSH2[F1];			# 180 deg selective F1
$$ SP[3]=PLSH3[F2];			# adiabatic 180 deg, F2, inversion
$$ SP[6]=PLSH7[F1];			# off-resonance presat F1
$$ SP[7]=PLSH2[F2];			# adiabatic 180 deg, F2, refocussing
$$ SP[11]=PLSH8[F1];                       # flip-back pulse, F1, H
$$ SP[14]=PLSH12[F2];			# adiab. bilev dec., F2, 13C
$$ SP[18]=PLSH15[F2];                      # adiabatic 180 deg, F2, 13C, x-filter
$$ SP[19]=PLSH3[F1] +0.87;                 #  90 deg, F1, wet
$$ SP[20]=PLSH3[F1] -1.04;                 #  90 deg, F1, wet
$$ SP[21]=PLSH3[F1] +2.27;                 #  90 deg, F1, wet
$$ SP[22]=PLSH3[F1] -5.05;                 #  90 deg, F1, wet
$$ #SP[23]=PLSH[F1];                       #  90 deg, F1, hadamard
$$ #SP[24]=PLSH[F1];                       # 180 deg, F1, hadamard
$$ #SP[25]=PLSH[F2];                       #  90 deg, F2, hadamard
$$ #SP[26]=PLSH[F2];                       # 180 deg, F2, hadamard
$$ #SP[27]=PLSH[F3];                       #  90 deg, F3, hadamard
$$ #SP[28]=PLSH[F3];                       # 180 deg, F3, hadamard
$$ SP[29]=PLSH16[F1];                      # adiabatic 180 deg, F1, z-spoil
$$ SP[31]=PLSH11[F2];			# adiab. dec., F2, 13C
$$ #
$$ SPNAM1=PNSH1[F1];			#
$$ SPNAM2=PNSH2[F1];			#
$$ SPNAM3=PNSH3[F2];			#
$$ SPNAM6=PNSH7[F1];			#
$$ SPNAM7=PNSH2[F2];			#
$$ SPNAM11=PNSH8[F1];                      #
$$ SPNAM14=PNSH12[F2];			#
$$ SPNAM15=PNSH8U[F2];			# Eretic, F2
$$ SPNAM18=PNSH15[F2];			#
$$ SPNAM19=PNSH3[F1];			#
$$ SPNAM20=PNSH3[F1];			#
$$ SPNAM21=PNSH3[F1];			#
$$ SPNAM22=PNSH3[F1];			#
$$ #SPNAM23=PNSH[];                        #
$$ #SPNAM24=PNSH[];                        #
$$ #SPNAM25=PNSH[];                        #
$$ #SPNAM26=PNSH[];                        #
$$ #SPNAM27=PNSH[];                        #
$$ #SPNAM28=PNSH[];                        #
$$ SPNAM29=PNSH16[F1];                     #
$$ SPNAM31=PNSH11[F2];			#
$$ #
$$ SPOAL[1]=PASH1[F1];			#
$$ SPOAL[2]=PASH2[F1];			#
$$ SPOAL[3]=PASH3[F2];			#
$$ SPOAL[6]=PASH7[F1];			#
$$ SPOAL[7]=PASH2[F2];			#
$$ SPOAL[11]=PASH8[F1];
$$ SPOAL[14]=PASH12[F2];			#
$$ SPOAL[18]=PASH15[F2];			#
$$ SPOAL[19]=PASH3[F1];			#
$$ SPOAL[20]=PASH3[F1];			#
$$ SPOAL[21]=PASH3[F1];			#
$$ SPOAL[22]=PASH3[F1];			#
$$ #SPOAL[23]=PASH[];			#
$$ #SPOAL[24]=PASH[];			#
$$ #SPOAL[25]=PASH[];			#
$$ #SPOAL[26]=PASH[];			#
$$ #SPOAL[27]=PASH[];			#
$$ #SPOAL[28]=PASH[];			#
$$ SPOAL[29]=PASH16[F1];                   #
$$ SPOAL[31]=PASH11[F2];			#
$$ #
$$ #global
$$ #
$$ D[9]=TTOC[F1];				#
$$ D[16]=D_grad;				#
$$ P[16]=P_grad1;				#
$$ P[17]=P_mlev;				#
$$ P[19]=P_grad2;				#
$$ P[20]=P_mlev;				#
$$ P[28]=P_hsqc;				#
$$ #
##$RELAX= 
##$BRUKER FILE EXP=pulseprogram
$$ # 1 "C:/Bruker/TOPSPIN/exp/stan/nmr/lists/pp/zgpr"
$$ ;zgpr
$$ ;avance-version (06/11/09)
$$ ;1D sequence with f1 presaturation
$$ ;
$$ ;$CLASS=HighRes
$$ ;$DIM=1D
$$ ;$TYPE=
$$ ;$SUBTYPE=
$$ ;$COMMENT=
$$ 
$$ 
$$ # 1 "C:/Bruker/TOPSPIN/exp/stan/nmr/lists/pp/Avance.incl" 1
$$ ;Avance2.incl
$$ ;   for 1
$$ ;
$$ ;avance-version (07/01/22)
$$ ;
$$ ;$CLASS=HighRes Incl
$$ ;$COMMENT=
$$ 
$$ 
$$ 
$$ 
$$ 
$$ 
$$ 
$$ 
$$ 
$$ 
$$ 
$$ 
$$ 
$$ 
$$ 
$$ 
$$ 
$$ 
$$ 
$$ 
$$ 
$$ 
$$ 
$$ 
$$ 
$$ 
$$ 
$$ 
$$ 
$$ 
$$ 
$$ 
$$ 
$$ 
$$ 
$$ 
$$ 
$$ 
$$ 
$$ 
$$ 
$$ 
$$ 
$$ 
$$ 
$$ 
$$ 
$$ 
$$ 
$$ 
$$ 
$$ 
$$ 
$$ 
$$ 
$$ 
$$ 
$$ 
$$ 
$$ 
$$ 
$$ 
$$ 
$$ 
$$ 
$$ 
$$ 
$$ 
$$ 
$$ 
$$ 
$$ 
$$ 
$$ 
$$ 
$$ 
$$ 
$$ 
$$ 
$$ 
$$ 
$$ 
$$ 
$$ 
$$ 
$$ 
$$ 
$$ 
$$ 
$$ 
$$ 
$$ 
$$ 
$$ 
$$ 
$$ 
$$ 
$$ 
$$ 
$$ 
$$ 
$$ 
$$ 
$$ 
$$ 
$$ 
$$ 
$$ 
$$ 
$$ 
$$ 
$$ 
$$ 
$$ 
$$ 
$$ 
$$ 
$$ 
$$ 
$$ 
$$ 
$$ 
$$ 
$$ 
$$ 
$$ 
$$ 
$$ 
$$ 
$$ 
$$ 
$$ 
$$ 
$$ ;$Id: Avance2.incl,v 1.10.6.7 2007/01/22 13:54:46 ber Exp $
$$ # 12 "C:/Bruker/TOPSPIN/exp/stan/nmr/lists/pp/zgpr" 2
$$ 
$$ 
$$ 
$$ "d12=20u"
$$ 
$$ 
$$ "acqt0=-p1*2/3.1416"
$$ 
$$ 
$$ # 1 "mc_line 21 file C:/Bruker/TOPSPIN/exp/stan/nmr/lists/pp/zgpr expanding definition part of mc command before ze"
$$ define delay MCWRK
$$ define delay MCREST
$$ "MCWRK = 0.500000*30m"
$$ "MCREST = 30m - 30m"
$$ # 21 "C:/Bruker/TOPSPIN/exp/stan/nmr/lists/pp/zgpr"
$$ 1 ze
$$ # 1 "mc_line 21 file C:/Bruker/TOPSPIN/exp/stan/nmr/lists/pp/zgpr expanding definition of mc command after ze"
$$ # 22 "C:/Bruker/TOPSPIN/exp/stan/nmr/lists/pp/zgpr"
$$ # 1 "mc_line 22 file C:/Bruker/TOPSPIN/exp/stan/nmr/lists/pp/zgpr expanding start label for mc command"
$$ 2 MCWRK  * 2
$$ LBLF0, MCREST
$$ # 23 "C:/Bruker/TOPSPIN/exp/stan/nmr/lists/pp/zgpr"
$$   d12 pl9:f1
$$   d1 cw:f1 ph29
$$   4u do:f1
$$   d12 pl1:f1
$$   p1 ph1
$$   go=2 ph31
$$ # 1 "mc_line 29 file C:/Bruker/TOPSPIN/exp/stan/nmr/lists/pp/zgpr expanding mc command in line"
$$   MCWRK wr #0
$$   MCWRK zd 
$$   lo to LBLF0 times td0
$$ 
$$ # 30 "C:/Bruker/TOPSPIN/exp/stan/nmr/lists/pp/zgpr"
$$ exit
$$ 
$$ 
$$ ph1=0 2 2 0 1 3 3 1
$$ ph29=0
$$ ph31=0 2 2 0 1 3 3 1
$$ 
$$ 
$$ ;pl1 : f1 channel - power level for pulse (default)
$$ ;pl9 : f1 channel - power level for presaturation
$$ ;p1 : f1 channel -  90 degree high power pulse
$$ ;d1 : relaxation delay; 1-5 * T1
$$ ;d12: delay for power switching                      [20 usec]
$$ ;NS: 1 * n, total number of scans: NS * TD0
$$ 
$$ 
$$ 
$$ ;$Id: zgpr,v 1.7.10.2 2006/11/10 11:04:15 ber Exp $
##$RELAX= 
##$BRUKER FILE EXP=uxnmr.par
$$ ##TITLE= Parameter file, TOPSPIN		Version 1.3
$$ ##JCAMPDX= 5.0
$$ ##DATATYPE= Parameter Values
$$ ##ORIGIN= Bruker BioSpin GmbH
$$ ##OWNER= Administrator
$$ $$ 2008-03-03 09:42:28.895 +0100  WUR\bruker@RIK1030
$$ $$ C:/Bruker/TOPSPIN/conf/instr/avance400/uxnmr.par
$$ ##$ACB= 0
$$ ##$ACBTAT= (0..15)
0 88 72 0 0 0 0 0 0 0 0 0 0 0 0 0 
$$ ##$ACBTBA= (0..15)
0 0 0 0 0 0 0 0 0 0 0 0 0 0 0 0 
$$ ##$ACBTCTL= (0..15)
0 0 0 0 0 0 0 0 0 0 0 0 0 0 0 0 
$$ ##$ACBTDI= (0..15)
0 102 102 0 0 0 0 0 0 0 0 0 0 0 0 0 
$$ ##$ACBTDM= (0..15)
0 10 10 0 0 0 0 0 0 0 0 0 0 0 0 0 
$$ ##$ACBTFHI= (0..15)
0 400 400 0 0 0 0 0 0 0 0 0 0 0 0 0 
$$ ##$ACBTFL= (0..15)
0 73 74 0 0 0 0 0 0 0 0 0 0 0 0 0 
$$ ##$ACBTFLO= (0..15)
0 14 14 0 0 0 0 0 0 0 0 0 0 0 0 0 
$$ ##$ACBTOUT= (0..15)
0 1 2 0 0 0 0 0 0 0 0 0 0 0 0 0 
$$ ##$ACBTPO= (0..15)
0 150000 60000 0 0 0 0 0 0 0 0 0 0 0 0 0 
$$ ##$ACBTPW= (0..15)
0 10 10 0 0 0 0 0 0 0 0 0 0 0 0 0 
$$ ##$ACBTSB= (0..15)
0 0 0 0 0 0 0 0 0 0 0 0 0 0 0 0 
$$ ##$ACBTY= <no>
$$ ##$AQSBDHW= (0..31)
255 255 1 4 4 255 255 255 0 0 255 255 255 255 255 255 255 255 255 0 255 
255 255 255 255 255 255 255 255 255 255 255 
$$ ##$AQSBDID= (0..31)
255 255 88 83 83 255 255 255 65 67 255 255 255 255 255 255 255 255 255 
66 255 255 255 255 255 255 255 255 255 255 255 255 
$$ ##$AQSBDNO= (0..31)
255 255 1 1 2 255 255 255 1 1 255 255 255 255 255 255 255 255 255 1 255 
255 255 255 255 255 255 255 255 255 255 255 
$$ ##$AQSBDTY= (0..31)
255 255 3 16 16 255 255 255 5 9 255 255 255 255 255 255 255 255 255 7 
255 255 255 255 255 255 255 255 255 255 255 255 
$$ ##$AQSBUAD= (0..31)
255 255 52 36 37 255 255 255 54 26 255 255 255 255 255 255 255 255 255 
32 255 255 255 255 255 255 255 255 255 255 255 255 
$$ ##$AQSECL= (0..31)
255 255 2 3 3 255 255 255 5 2 255 255 255 255 255 255 255 255 255 255 
255 255 255 255 255 255 255 255 255 255 255 255 
$$ ##$AQSECLS= (0..31)
255 255 3 2 2 255 255 255 0 0 255 255 255 255 255 255 255 255 255 255 
255 255 255 255 255 255 255 255 255 255 255 255 
$$ ##$ATT19F= (0..1)
0 0 
$$ ##$ATT1H= (0..1)
0 0 
$$ ##$ATT3H= (0..1)
0 0 
$$ ##$ATTX= (0..1)
0 0 
$$ ##$ATTY= (0..1)
0 0 
$$ ##$ATTZ= (0..1)
0 0 
$$ ##$BACSAIR= no
$$ ##$BACSCAP= 60
$$ ##$BACSDEL= 10
$$ ##$BACSFCM= no
$$ ##$BACSOPT= <>
$$ ##$BACSTY= <tty08>
$$ ##$BARPTY= <no>
$$ ##$BFREQ= 400.13
$$ ##$BIRDS= yes
$$ ##$BMPC= 0
$$ ##$BMPCTY= <no>
$$ ##$BPSUTY= <no>
$$ ##$BSMS= 1
$$ ##$BSMSTY= <tty02>
$$ ##$CFASMOD= (0..7)
1 1 1 1 1 1 1 1 
$$ ##$CFASMUL= (0..7)
1 1 1 1 1 1 1 1 
$$ ##$CNFTXDR= (0..7)
6 6 0 0 0 0 0 0 
$$ ##$COMDIG2= 0
$$ ##$CPDBTY= <no>
$$ ##$CRCOTY= <no>
$$ ##$DATSTAT= no
$$ ##$DIGI140= (0..7)
0 0 0 0 0 0 0 0 
$$ ##$DIGIB12= (0..7)
0 0 0 0 0 0 0 0 
$$ ##$DIGIB16= (0..7)
0 0 0 0 0 0 0 0 
$$ ##$DIGIFA= (0..7)
0 0 0 0 0 0 0 0 
$$ ##$DIGIHA= (0..7)
0 0 0 0 0 0 0 0 
$$ ##$DIGIHAF= (0..7)
0 0 0 0 0 0 0 0 
$$ ##$DIGIHRD= (0..7)
0 0 0 0 0 0 0 0 
$$ ##$DIGIIA= (0..7)
0 0 0 0 0 0 0 0 
$$ ##$DIGIO16= (0..7)
0 0 0 0 0 0 0 0 
$$ ##$DIGISA= (0..7)
1 0 0 0 0 0 0 0 
$$ ##$DIGISAF= (0..7)
0 0 0 0 0 0 0 0 
$$ ##$DIGISL= (0..7)
0 0 0 0 0 0 0 0 
$$ ##$DIGITYI= (0..7)
0 0 0 0 0 0 0 0 
$$ ##$DIGITYP= (0..7)
0 0 0 0 0 0 0 0 
$$ ##$DIGITZ= 0
$$ ##$DRU= no
$$ ##$FCUMEM= (0..7)
2093056 2093056 0 0 0 0 0 0 
$$ ##$FCUPAL= (0..7)
260 260 0 0 0 0 0 0 
$$ ##$FQMIX= 0
$$ ##$FUNCMOD= <>
$$ ##$GCUTYPE= 2
$$ ##$GTUTY= <no>
$$ ##$HFAC= 3
$$ ##$HPCU= 0
$$ ##$HPCUTY= <no>
$$ ##$HPTXLP= (0..3)
-1 -1 -1 -1 
$$ ##$HPTXPI= (0..3)
0 0 0 0 
$$ ##$HPTXPO= (0..3)
0 0 0 0 
$$ ##$HPTXTY= (0..3)
0 0 0 0 
$$ ##$IF451= 0
$$ ##$IFREQ= 1
$$ ##$INTFPR= 0
$$ ##$IPSO= no
$$ ##$LOCKTY= <tty03>
$$ ##$LOCSWID= 0
$$ ##$M2FAC= 0
$$ ##$MASTY= <no>
$$ ##$MEMPRM= 0
$$ ##$MHFAC= 0
$$ ##$MXFAC= 0
$$ ##$NAMPD1= <2H>
$$ ##$NAMPD10= <>
$$ ##$NAMPD11= <>
$$ ##$NAMPD12= <>
$$ ##$NAMPD13= <>
$$ ##$NAMPD14= <>
$$ ##$NAMPD15= <>
$$ ##$NAMPD16= <>
$$ ##$NAMPD2= <X-BB19F_2HS>
$$ ##$NAMPD3= <1H>
$$ ##$NAMPD4= <>
$$ ##$NAMPD5= <>
$$ ##$NAMPD6= <>
$$ ##$NAMPD7= <>
$$ ##$NAMPD8= <>
$$ ##$NAMPD9= <>
$$ ##$NFCU= 2
$$ ##$NMRCH= 0
$$ ##$NMRMEM= 0
$$ ##$NRCU= 1
$$ ##$NROUT= 1
$$ ##$PAMPF1= (0..15)
75 99 67 27 0 0 0 12 117 46 8 118 1 0 0 0 
$$ ##$PAMPF2= (0..15)
0 0 0 0 0 0 0 0 0 0 0 0 0 0 0 0 
$$ ##$PAMPF3= (0..15)
0 0 0 0 0 0 0 0 0 0 0 0 0 0 0 0 
$$ ##$PAMPF4= (0..15)
0 0 0 0 0 0 0 0 0 0 0 0 0 0 0 0 
$$ ##$PAMPF5= (0..15)
0 0 0 0 0 0 0 0 0 0 0 0 0 0 0 0 
$$ ##$PAMPF6= (0..15)
0 0 0 0 0 0 0 0 0 0 0 0 0 0 0 0 
$$ ##$PAMPF7= (0..15)
0 0 0 0 0 0 0 0 0 0 0 0 0 0 0 0 
$$ ##$PAMPF8= (0..15)
0 0 0 0 0 0 0 0 0 0 0 0 0 0 0 0 
$$ ##$PH4= 0
$$ ##$PHF4TY= <no>
$$ ##$POWCHK= no
$$ ##$PRAMD1= (0..7)
0 1048576 0 0 0 1048576 0 0 
$$ ##$PRAMD10= (0..7)
0 0 0 0 0 0 0 0 
$$ ##$PRAMD11= (0..7)
0 0 0 0 0 0 0 0 
$$ ##$PRAMD12= (0..7)
0 0 0 0 0 0 0 0 
$$ ##$PRAMD13= (0..7)
0 0 0 0 0 0 0 0 
$$ ##$PRAMD14= (0..7)
0 0 0 0 0 0 0 0 
$$ ##$PRAMD15= (0..7)
0 0 0 0 0 0 0 0 
$$ ##$PRAMD16= (0..7)
0 0 0 0 0 0 0 0 
$$ ##$PRAMD17= (0..7)
0 0 0 0 0 0 0 0 
$$ ##$PRAMD18= (0..7)
0 0 0 0 0 0 0 0 
$$ ##$PRAMD19= (0..7)
0 0 0 0 0 0 0 0 
$$ ##$PRAMD2= (0..7)
2147483644 2146435071 2147483647 134217727 2147483644 2146435071 2147483647 
134217727 
$$ ##$PRAMD20= (0..7)
0 0 0 0 0 0 0 0 
$$ ##$PRAMD21= (0..7)
0 0 0 0 0 0 0 0 
$$ ##$PRAMD3= (0..7)
2 0 0 0 2 0 0 0 
$$ ##$PRAMD4= (0..7)
2147483644 2146435071 2147483647 134217727 2147483644 2146435071 2147483647 
134217727 
$$ ##$PRAMD5= (0..7)
0 0 0 0 0 0 0 0 
$$ ##$PRAMD6= (0..7)
0 0 0 0 0 0 0 0 
$$ ##$PRAMD7= (0..7)
0 0 0 0 0 0 0 0 
$$ ##$PRAMD8= (0..7)
0 0 0 0 0 0 0 0 
$$ ##$PRAMD9= (0..7)
0 0 0 0 0 0 0 0 
$$ ##$PRAMLED= (0..1)
15 15 
$$ ##$PRAMP1= <tty01>
$$ ##$PRAMP2= <no>
$$ ##$PRAMP3= <no>
$$ ##$PRAMP4= <no>
$$ ##$PRAMP5= <no>
$$ ##$PRAMP6= <no>
$$ ##$PRAMP7= <no>
$$ ##$PRAMP8= <no>
$$ ##$PRAMPTP= 0
$$ ##$PREPTY= <no>
$$ ##$PRESHLD= 0
$$ ##$PTS160= -1
$$ ##$PTSA2X= (0..7)
0 0 0 0 0 0 0 0 
$$ ##$PTSF2X= (0..7)
0 0 0 0 0 0 0 0 
$$ ##$PTSFMX= (0..7)
429.9 429.9 0 0 0 0 0 0 
$$ ##$PULCHK= no
$$ ##$RCUCDS= (0..7)
8388608 0 0 0 0 0 0 0 
$$ ##$RCUCFS= (0..7)
4096 0 0 0 0 0 0 0 
$$ ##$RCUCSS= (0..7)
1048576 0 0 0 0 0 0 0 
$$ ##$RCUI2C1= (0..7)
78 0 0 0 0 0 0 0 
$$ ##$RCUI2C2= (0..7)
0 0 0 0 0 0 0 0 
$$ ##$RCUI2C3= (0..7)
0 0 0 0 0 0 0 0 
$$ ##$RCUI2C4= (0..7)
0 0 0 0 0 0 0 0 
$$ ##$RCUI2C5= (0..7)
0 0 0 0 0 0 0 0 
$$ ##$RCUI2C6= (0..7)
0 0 0 0 0 0 0 0 
$$ ##$RCUI2C7= (0..7)
0 0 0 0 0 0 0 0 
$$ ##$RCUI2C8= (0..7)
0 0 0 0 0 0 0 0 
$$ ##$RDCU= 0
$$ ##$RGTYPE= (0..7)
5 0 0 0 0 0 0 0 
$$ ##$RG_max= (0..7)
46341 0 0 0 0 0 0 0 
$$ ##$RG_min= (0..7)
1 0 0 0 0 0 0 0 
$$ ##$RG_tab1= (0..255)
1 1.1 1.3 1.4 1.6 1.8 2 2.2 2.5 2.8 3.2 3.6 4 4.5 5 5.7 6.3 7.1 8 9 10.1 
11.3 12.7 14.3 16 18 20.2 22.6 25.4 28.5 32 35.9 40.3 45.3 50.8 57 64 
71.8 80.6 90.5 101.6 114 128 143.7 161.3 181 203.2 228.1 256 287.4 322.5 
362 406.4 456.1 512 574.7 645.1 724.1 812.7 912.3 1024 1149.4 1290.2 1448.2 
1625.5 1824.6 2048 2298.8 2580.3 2896.3 3251 3649.1 4096 4597.6 5160.6 
5792.6 6502 7298.2 8192 9195.2 10321.3 11585.2 13004 14596.5 16384 18390.4 
20642.5 23170.5 26008 29193 32768 36780.8 41285.1 46341 -1 -1 -1 -1 -1 
-1 -1 -1 -1 -1 -1 -1 -1 -1 -1 -1 -1 -1 -1 -1 -1 -1 -1 -1 -1 -1 -1 -1 -1 
-1 -1 -1 -1 -1 -1 -1 -1 -1 -1 -1 -1 -1 -1 -1 -1 -1 -1 -1 -1 -1 -1 -1 -1 
-1 -1 -1 -1 -1 -1 -1 -1 -1 -1 -1 -1 -1 -1 -1 -1 -1 -1 -1 -1 -1 -1 -1 -1 
-1 -1 -1 -1 -1 -1 -1 -1 -1 -1 -1 -1 -1 -1 -1 -1 -1 -1 -1 -1 -1 -1 -1 -1 
-1 -1 -1 -1 -1 -1 -1 -1 -1 -1 -1 -1 -1 -1 -1 -1 -1 -1 -1 -1 -1 -1 -1 -1 
-1 -1 -1 -1 -1 -1 -1 -1 -1 -1 -1 -1 -1 -1 -1 -1 -1 -1 -1 -1 -1 -1 -1 -1 
-1 -1 -1 -1 -1 -1 -1 -1 -1 -1 -1 -1 -1 
$$ ##$RG_tab2= (0..255)
-1 -1 -1 -1 -1 -1 -1 -1 -1 -1 -1 -1 -1 -1 -1 -1 -1 -1 -1 -1 -1 -1 -1 -1 
-1 -1 -1 -1 -1 -1 -1 -1 -1 -1 -1 -1 -1 -1 -1 -1 -1 -1 -1 -1 -1 -1 -1 -1 
-1 -1 -1 -1 -1 -1 -1 -1 -1 -1 -1 -1 -1 -1 -1 -1 -1 -1 -1 -1 -1 -1 -1 -1 
-1 -1 -1 -1 -1 -1 -1 -1 -1 -1 -1 -1 -1 -1 -1 -1 -1 -1 -1 -1 -1 -1 -1 -1 
-1 -1 -1 -1 -1 -1 -1 -1 -1 -1 -1 -1 -1 -1 -1 -1 -1 -1 -1 -1 -1 -1 -1 -1 
-1 -1 -1 -1 -1 -1 -1 -1 -1 -1 -1 -1 -1 -1 -1 -1 -1 -1 -1 -1 -1 -1 -1 -1 
-1 -1 -1 -1 -1 -1 -1 -1 -1 -1 -1 -1 -1 -1 -1 -1 -1 -1 -1 -1 -1 -1 -1 -1 
-1 -1 -1 -1 -1 -1 -1 -1 -1 -1 -1 -1 -1 -1 -1 -1 -1 -1 -1 -1 -1 -1 -1 -1 
-1 -1 -1 -1 -1 -1 -1 -1 -1 -1 -1 -1 -1 -1 -1 -1 -1 -1 -1 -1 -1 -1 -1 -1 
-1 -1 -1 -1 -1 -1 -1 -1 -1 -1 -1 -1 -1 -1 -1 -1 -1 -1 -1 -1 -1 -1 -1 -1 
-1 -1 -1 -1 -1 -1 -1 -1 -1 -1 -1 -1 -1 -1 -1 -1 
$$ ##$RG_tab3= (0..255)
-1 -1 -1 -1 -1 -1 -1 -1 -1 -1 -1 -1 -1 -1 -1 -1 -1 -1 -1 -1 -1 -1 -1 -1 
-1 -1 -1 -1 -1 -1 -1 -1 -1 -1 -1 -1 -1 -1 -1 -1 -1 -1 -1 -1 -1 -1 -1 -1 
-1 -1 -1 -1 -1 -1 -1 -1 -1 -1 -1 -1 -1 -1 -1 -1 -1 -1 -1 -1 -1 -1 -1 -1 
-1 -1 -1 -1 -1 -1 -1 -1 -1 -1 -1 -1 -1 -1 -1 -1 -1 -1 -1 -1 -1 -1 -1 -1 
-1 -1 -1 -1 -1 -1 -1 -1 -1 -1 -1 -1 -1 -1 -1 -1 -1 -1 -1 -1 -1 -1 -1 -1 
-1 -1 -1 -1 -1 -1 -1 -1 -1 -1 -1 -1 -1 -1 -1 -1 -1 -1 -1 -1 -1 -1 -1 -1 
-1 -1 -1 -1 -1 -1 -1 -1 -1 -1 -1 -1 -1 -1 -1 -1 -1 -1 -1 -1 -1 -1 -1 -1 
-1 -1 -1 -1 -1 -1 -1 -1 -1 -1 -1 -1 -1 -1 -1 -1 -1 -1 -1 -1 -1 -1 -1 -1 
-1 -1 -1 -1 -1 -1 -1 -1 -1 -1 -1 -1 -1 -1 -1 -1 -1 -1 -1 -1 -1 -1 -1 -1 
-1 -1 -1 -1 -1 -1 -1 -1 -1 -1 -1 -1 -1 -1 -1 -1 -1 -1 -1 -1 -1 -1 -1 -1 
-1 -1 -1 -1 -1 -1 -1 -1 -1 -1 -1 -1 -1 -1 -1 -1 
$$ ##$RG_tab4= (0..255)
-1 -1 -1 -1 -1 -1 -1 -1 -1 -1 -1 -1 -1 -1 -1 -1 -1 -1 -1 -1 -1 -1 -1 -1 
-1 -1 -1 -1 -1 -1 -1 -1 -1 -1 -1 -1 -1 -1 -1 -1 -1 -1 -1 -1 -1 -1 -1 -1 
-1 -1 -1 -1 -1 -1 -1 -1 -1 -1 -1 -1 -1 -1 -1 -1 -1 -1 -1 -1 -1 -1 -1 -1 
-1 -1 -1 -1 -1 -1 -1 -1 -1 -1 -1 -1 -1 -1 -1 -1 -1 -1 -1 -1 -1 -1 -1 -1 
-1 -1 -1 -1 -1 -1 -1 -1 -1 -1 -1 -1 -1 -1 -1 -1 -1 -1 -1 -1 -1 -1 -1 -1 
-1 -1 -1 -1 -1 -1 -1 -1 -1 -1 -1 -1 -1 -1 -1 -1 -1 -1 -1 -1 -1 -1 -1 -1 
-1 -1 -1 -1 -1 -1 -1 -1 -1 -1 -1 -1 -1 -1 -1 -1 -1 -1 -1 -1 -1 -1 -1 -1 
-1 -1 -1 -1 -1 -1 -1 -1 -1 -1 -1 -1 -1 -1 -1 -1 -1 -1 -1 -1 -1 -1 -1 -1 
-1 -1 -1 -1 -1 -1 -1 -1 -1 -1 -1 -1 -1 -1 -1 -1 -1 -1 -1 -1 -1 -1 -1 -1 
-1 -1 -1 -1 -1 -1 -1 -1 -1 -1 -1 -1 -1 -1 -1 -1 -1 -1 -1 -1 -1 -1 -1 -1 
-1 -1 -1 -1 -1 -1 -1 -1 -1 -1 -1 -1 -1 -1 -1 -1 
$$ ##$RG_tab5= (0..255)
-1 -1 -1 -1 -1 -1 -1 -1 -1 -1 -1 -1 -1 -1 -1 -1 -1 -1 -1 -1 -1 -1 -1 -1 
-1 -1 -1 -1 -1 -1 -1 -1 -1 -1 -1 -1 -1 -1 -1 -1 -1 -1 -1 -1 -1 -1 -1 -1 
-1 -1 -1 -1 -1 -1 -1 -1 -1 -1 -1 -1 -1 -1 -1 -1 -1 -1 -1 -1 -1 -1 -1 -1 
-1 -1 -1 -1 -1 -1 -1 -1 -1 -1 -1 -1 -1 -1 -1 -1 -1 -1 -1 -1 -1 -1 -1 -1 
-1 -1 -1 -1 -1 -1 -1 -1 -1 -1 -1 -1 -1 -1 -1 -1 -1 -1 -1 -1 -1 -1 -1 -1 
-1 -1 -1 -1 -1 -1 -1 -1 -1 -1 -1 -1 -1 -1 -1 -1 -1 -1 -1 -1 -1 -1 -1 -1 
-1 -1 -1 -1 -1 -1 -1 -1 -1 -1 -1 -1 -1 -1 -1 -1 -1 -1 -1 -1 -1 -1 -1 -1 
-1 -1 -1 -1 -1 -1 -1 -1 -1 -1 -1 -1 -1 -1 -1 -1 -1 -1 -1 -1 -1 -1 -1 -1 
-1 -1 -1 -1 -1 -1 -1 -1 -1 -1 -1 -1 -1 -1 -1 -1 -1 -1 -1 -1 -1 -1 -1 -1 
-1 -1 -1 -1 -1 -1 -1 -1 -1 -1 -1 -1 -1 -1 -1 -1 -1 -1 -1 -1 -1 -1 -1 -1 
-1 -1 -1 -1 -1 -1 -1 -1 -1 -1 -1 -1 -1 -1 -1 -1 
$$ ##$RG_tab6= (0..255)
-1 -1 -1 -1 -1 -1 -1 -1 -1 -1 -1 -1 -1 -1 -1 -1 -1 -1 -1 -1 -1 -1 -1 -1 
-1 -1 -1 -1 -1 -1 -1 -1 -1 -1 -1 -1 -1 -1 -1 -1 -1 -1 -1 -1 -1 -1 -1 -1 
-1 -1 -1 -1 -1 -1 -1 -1 -1 -1 -1 -1 -1 -1 -1 -1 -1 -1 -1 -1 -1 -1 -1 -1 
-1 -1 -1 -1 -1 -1 -1 -1 -1 -1 -1 -1 -1 -1 -1 -1 -1 -1 -1 -1 -1 -1 -1 -1 
-1 -1 -1 -1 -1 -1 -1 -1 -1 -1 -1 -1 -1 -1 -1 -1 -1 -1 -1 -1 -1 -1 -1 -1 
-1 -1 -1 -1 -1 -1 -1 -1 -1 -1 -1 -1 -1 -1 -1 -1 -1 -1 -1 -1 -1 -1 -1 -1 
-1 -1 -1 -1 -1 -1 -1 -1 -1 -1 -1 -1 -1 -1 -1 -1 -1 -1 -1 -1 -1 -1 -1 -1 
-1 -1 -1 -1 -1 -1 -1 -1 -1 -1 -1 -1 -1 -1 -1 -1 -1 -1 -1 -1 -1 -1 -1 -1 
-1 -1 -1 -1 -1 -1 -1 -1 -1 -1 -1 -1 -1 -1 -1 -1 -1 -1 -1 -1 -1 -1 -1 -1 
-1 -1 -1 -1 -1 -1 -1 -1 -1 -1 -1 -1 -1 -1 -1 -1 -1 -1 -1 -1 -1 -1 -1 -1 
-1 -1 -1 -1 -1 -1 -1 -1 -1 -1 -1 -1 -1 -1 -1 -1 
$$ ##$RG_tab7= (0..255)
-1 -1 -1 -1 -1 -1 -1 -1 -1 -1 -1 -1 -1 -1 -1 -1 -1 -1 -1 -1 -1 -1 -1 -1 
-1 -1 -1 -1 -1 -1 -1 -1 -1 -1 -1 -1 -1 -1 -1 -1 -1 -1 -1 -1 -1 -1 -1 -1 
-1 -1 -1 -1 -1 -1 -1 -1 -1 -1 -1 -1 -1 -1 -1 -1 -1 -1 -1 -1 -1 -1 -1 -1 
-1 -1 -1 -1 -1 -1 -1 -1 -1 -1 -1 -1 -1 -1 -1 -1 -1 -1 -1 -1 -1 -1 -1 -1 
-1 -1 -1 -1 -1 -1 -1 -1 -1 -1 -1 -1 -1 -1 -1 -1 -1 -1 -1 -1 -1 -1 -1 -1 
-1 -1 -1 -1 -1 -1 -1 -1 -1 -1 -1 -1 -1 -1 -1 -1 -1 -1 -1 -1 -1 -1 -1 -1 
-1 -1 -1 -1 -1 -1 -1 -1 -1 -1 -1 -1 -1 -1 -1 -1 -1 -1 -1 -1 -1 -1 -1 -1 
-1 -1 -1 -1 -1 -1 -1 -1 -1 -1 -1 -1 -1 -1 -1 -1 -1 -1 -1 -1 -1 -1 -1 -1 
-1 -1 -1 -1 -1 -1 -1 -1 -1 -1 -1 -1 -1 -1 -1 -1 -1 -1 -1 -1 -1 -1 -1 -1 
-1 -1 -1 -1 -1 -1 -1 -1 -1 -1 -1 -1 -1 -1 -1 -1 -1 -1 -1 -1 -1 -1 -1 -1 
-1 -1 -1 -1 -1 -1 -1 -1 -1 -1 -1 -1 -1 -1 -1 -1 
$$ ##$RG_tab8= (0..255)
-1 -1 -1 -1 -1 -1 -1 -1 -1 -1 -1 -1 -1 -1 -1 -1 -1 -1 -1 -1 -1 -1 -1 -1 
-1 -1 -1 -1 -1 -1 -1 -1 -1 -1 -1 -1 -1 -1 -1 -1 -1 -1 -1 -1 -1 -1 -1 -1 
-1 -1 -1 -1 -1 -1 -1 -1 -1 -1 -1 -1 -1 -1 -1 -1 -1 -1 -1 -1 -1 -1 -1 -1 
-1 -1 -1 -1 -1 -1 -1 -1 -1 -1 -1 -1 -1 -1 -1 -1 -1 -1 -1 -1 -1 -1 -1 -1 
-1 -1 -1 -1 -1 -1 -1 -1 -1 -1 -1 -1 -1 -1 -1 -1 -1 -1 -1 -1 -1 -1 -1 -1 
-1 -1 -1 -1 -1 -1 -1 -1 -1 -1 -1 -1 -1 -1 -1 -1 -1 -1 -1 -1 -1 -1 -1 -1 
-1 -1 -1 -1 -1 -1 -1 -1 -1 -1 -1 -1 -1 -1 -1 -1 -1 -1 -1 -1 -1 -1 -1 -1 
-1 -1 -1 -1 -1 -1 -1 -1 -1 -1 -1 -1 -1 -1 -1 -1 -1 -1 -1 -1 -1 -1 -1 -1 
-1 -1 -1 -1 -1 -1 -1 -1 -1 -1 -1 -1 -1 -1 -1 -1 -1 -1 -1 -1 -1 -1 -1 -1 
-1 -1 -1 -1 -1 -1 -1 -1 -1 -1 -1 -1 -1 -1 -1 -1 -1 -1 -1 -1 -1 -1 -1 -1 
-1 -1 -1 -1 -1 -1 -1 -1 -1 -1 -1 -1 -1 -1 -1 -1 
$$ ##$ROUTER= 3
$$ ##$RX22TY= <tty10>
$$ ##$SCMTY= <no>
$$ ##$SPECTR= 5
$$ ##$SY2FLAG= 0
$$ ##$TFXNUM= 0
$$ ##$TRIPLO2= 0
$$ ##$VTUTY= <tty05>
$$ ##$WBREFAM= (0..15)
100 100 100 100 100 100 100 100 100 100 100 100 100 100 100 100 
$$ ##$WBREFPH= (0..15)
0 0 0 0 0 0 0 0 0 0 0 0 0 0 0 0 
$$ ##$XFAC= 2
$$ ##END=
##$RELAX= 
$$ Bruker specific parameters
$$ --------------------------
##$DU= <P:\NMR-data>
##$EXPNO= 1
##$NAME= <NMR_polar_Ctrol_p7.3D>
##$PROCNO= 1
##$TYPE= <nmr>
##$USER= <Ainhoa_raw_data>
##$ACQT0= -4.83829889523336
##$AMP= (0..31)
100 100 100 100 100 100 100 100 100 100 100 100 100 100 100 100 100 100
100 100 100 100 100 100 100 100 100 100 100 100 100 100
##$ANAVPT= -1
##$AQSEQ= 0
##$AQ_mod= 3
##$AUNM= <au_zg>
##$AUTOPOS= <3 >
##$BF1= 400.13
##$BF2= 100.612769
##$BF3= 400.13
##$BF4= 400.13
##$BF5= 500.13
##$BF6= 500.13
##$BF7= 500.13
##$BF8= 500.13
##$BYTORDA= 0
##$CFDGTYP= 0
##$CFRGTYP= 5
##$CHEMSTR= <none>
##$CNST= (0..63)
1 1 145 1 1 1 1 1 1 1 1 1 1 1 1 1 1 1 1 1 1 1 1 1 1 1 1 1 1 1 1 1 1 1 1
1 1 1 1 1 1 1 1 1 1 1 1 1 1 1 1 1 1 1 1 1 1 1 1 1 1 1 1 1
##$CPDPRG= <>
##$CPDPRG1= <>
##$CPDPRG2= <>
##$CPDPRG3= <>
##$CPDPRG4= <mlev>
##$CPDPRG5= <mlev>
##$CPDPRG6= <mlev>
##$CPDPRG7= <mlev>
##$CPDPRG8= <mlev>
##$CPDPRGB= <>
##$CPDPRGT= <>
##$D= (0..63)
0 2 0 0 0 0 0 0 0 0.06 0 0 2e-005 0 0 0 0.0002 0 0 0 0 0 0 0 0 0 0 0 0
0 0 0 0 0 0 0 0 0 0 0 0 0 0 0 0 0 0 0 0 0 0 0 0 0 0 0 0 0 0 0 0 0 0 0
##$DATE= 1214857741
##$DBL= (0..7)
120 120 120 120 120 120 120 120
##$DBP= (0..7)
150 150 150 150 150 150 150 150
##$DBP07= 0
##$DBPNAM0= <>
##$DBPNAM1= <>
##$DBPNAM2= <>
##$DBPNAM3= <>
##$DBPNAM4= <>
##$DBPNAM5= <>
##$DBPNAM6= <>
##$DBPNAM7= <>
##$DBPOAL= (0..7)
0.5 0.5 0.5 0.5 0.5 0.5 0.5 0.5
##$DBPOFFS= (0..7)
0 0 0 0 0 0 0 0
##$DE= 6
##$DECBNUC= <off>
##$DECIM= 24
##$DECNUC= <off>
##$DECSTAT= 4
##$DIGMOD= 0
##$DIGTYP= 7
##$DL= (0..7)
0 120 120 120 120 120 120 120
##$DP= (0..7)
150 150 150 150 150 150 150 150
##$DP07= 0
##$DPNAME0= <>
##$DPNAME1= <>
##$DPNAME2= <>
##$DPNAME3= <>
##$DPNAME4= <>
##$DPNAME5= <>
##$DPNAME6= <>
##$DPNAME7= <>
##$DPOAL= (0..7)
0.5 0.5 0.5 0.5 0.5 0.5 0.5 0.5
##$DPOFFS= (0..7)
0 0 0 0 0 0 0 0
##$DQDMODE= 0
##$DR= 18
##$DS= 4
##$DSLIST= <SSSSSSSSSSSSSSS>
##$DSPFIRM= 0
##$DSPFVS= -1
##$DTYPA= 0
##$EXP= <AID_d2o>
##$F1LIST= <111111111111111>
##$F2LIST= <222222222222222>
##$F3LIST= <333333333333333>
##$FCUCHAN= (0..9)
0 2 1 0 0 0 0 0 0 0
##$FL1= 90
##$FL2= 90
##$FL3= 90
##$FL4= 90
##$FOV= 20
##$FQ1LIST= <freqlist>
##$FQ2LIST= <freqlist>
##$FQ3LIST= <freqlist>
##$FQ4LIST= <freqlist>
##$FQ5LIST= <freqlist>
##$FQ6LIST= <freqlist>
##$FQ7LIST= <freqlist>
##$FQ8LIST= <freqlist>
##$FRQLO3= 1882485.02994012
##$FRQLO3N= 0
##$FS= (0..7)
83 83 83 83 83 83 83 83
##$FTLPGN= 0
##$FW= 90000
##$FnMODE= 0
##$FnTYPE= 0
##$GP031= 0
##$GPNAM0= <sine.100>
##$GPNAM1= <sine.100>
##$GPNAM10= <sine.100>
##$GPNAM11= <sine.100>
##$GPNAM12= <sine.100>
##$GPNAM13= <sine.100>
##$GPNAM14= <sine.100>
##$GPNAM15= <sine.100>
##$GPNAM16= <sine.100>
##$GPNAM17= <sine.100>
##$GPNAM18= <sine.100>
##$GPNAM19= <sine.100>
##$GPNAM2= <sine.100>
##$GPNAM20= <sine.100>
##$GPNAM21= <sine.100>
##$GPNAM22= <sine.100>
##$GPNAM23= <sine.100>
##$GPNAM24= <sine.100>
##$GPNAM25= <sine.100>
##$GPNAM26= <sine.100>
##$GPNAM27= <sine.100>
##$GPNAM28= <sine.100>
##$GPNAM29= <sine.100>
##$GPNAM3= <sine.100>
##$GPNAM30= <sine.100>
##$GPNAM31= <sine.100>
##$GPNAM4= <sine.100>
##$GPNAM5= <sine.100>
##$GPNAM6= <sine.100>
##$GPNAM7= <sine.100>
##$GPNAM8= <sine.100>
##$GPNAM9= <sine.100>
##$GPX= (0..31)
0 0 0 0 0 0 0 0 0 0 0 0 0 0 0 0 0 0 0 0 0 0 0 0 0 0 0 0 0 0 0 0
##$GPY= (0..31)
0 0 0 0 0 0 0 0 0 0 0 0 0 0 0 0 0 0 0 0 0 0 0 0 0 0 0 0 0 0 0 0
##$GPZ= (0..31)
0 0 0 0 0 0 0 0 0 0 0 0 0 0 0 0 0 0 0 0 0 0 0 0 0 0 0 0 0 0 0 0
##$GRDPROG= <>
##$GRPDLY= -1
##$HDDUTY= 20
##$HDRATE= 20
##$HGAIN= (0..3)
0 0 0 0
##$HL1= 1
##$HL2= 35
##$HL3= 16
##$HL4= 17
##$HOLDER= 0
##$HPMOD= (0..7)
0 0 0 0 0 0 0 0
##$HPPRGN= 0
##$IN= (0..63)
0.001 0.001 0.001 0.001 0.001 0.001 0.001 0.001 0.001 0.001 0.001 0.001
0.001 0.001 0.001 0.001 0.001 0.001 0.001 0.001 0.001 0.001 0.001 0.001
0.001 0.001 0.001 0.001 0.001 0.001 0.001 0.001 0.001 0.001 0.001 0.001
0.001 0.001 0.001 0.001 0.001 0.001 0.001 0.001 0.001 0.001 0.001 0.001
0.001 0.001 0.001 0.001 0.001 0.001 0.001 0.001 0.001 0.001 0.001 0.001
0.001 0.001 0.001 0.001
##$INF= (0..7)
0 0 0 0 0 0 0 0
##$INP= (0..63)
0 0 0 0 0 0 0 0 0 0 0 0 0 0 0 0 0 0 0 0 0 0 0 0 0 0 0 0 0 0 0 0 0 0 0 0
0 0 0 0 0 0 0 0 0 0 0 0 0 0 0 0 0 0 0 0 0 0 0 0 0 0 0 0
##$INSTRUM= <avance400>
##$L= (0..31)
1 1 1 1 1 1 1 1 1 1 1 1 1 1 1 1 1 1 1 1 1 1 1 1 1 1 1 1 1 1 1 1
##$LFILTER= 200
##$LGAIN= -5
##$LINPSTP= 10
##$LOCKED= yes
##$LOCKFLD= 3193
##$LOCKGN= 97.4000015258789
##$LOCKPOW= -25
##$LOCKPPM= 4.69999980926514
##$LOCNUC= <2H>
##$LOCPHAS= 356
##$LOCSHFT= yes
##$LOCSW= 0
##$LTIME= 0.200000002980232
##$MASR= 4200
##$MASRLST= <masrlst>
##$NBL= 1
##$NC= -2
##$NLOGCH= 1
##$NS= 1024
##$NUC1= <1H>
##$NUC2= <13C>
##$NUC3= <off>
##$NUC4= <off>
##$NUC5= <off>
##$NUC6= <off>
##$NUC7= <off>
##$NUC8= <off>
##$NUCLEI= 0
##$NUCLEUS= <off>
##$O1= 1885.29
##$O2= 4979.85804243228
##$O3= 1900.52349393
##$O4= 1900.52349393
##$O5= 0
##$O6= 0
##$O7= 0
##$O8= 0
##$OBSCHAN= (0..9)
0 0 0 0 0 0 0 0 0 0
##$OVERFLW= 0
##$P= (0..63)
7.6 7.6 15.2 14.9 29.8 16.5 25 50 0 0 0 0 0 0 0 200000 1000 2500 0 600
2500 0 0 0 0 200 0 7.6 1000 0 0 0 0 0 0 0 0 0 0 0 0 0 0 0 0 0 0 0 0 0 0
0 0 0 0 0 0 0 0 0 0 0 0 0
##$PACOIL= (0..15)
0 0 0 0 0 0 0 0 0 0 0 0 0 0 0 0
##$PAPS= 2
##$PARMODE= 0
##$PCPD= (0..9)
100 100 70 100 100 100 100 100 100 100
##$PHCOR= (0..31)
0 0 0 0 0 0 0 0 0 0 0 0 0 0 0 0 0 0 0 0 0 0 0 0 0 0 0 0 0 0 0 0
##$PHLIST= <>
##$PHP= 1
##$PH_ref= 0
##$PL= (0..63)
120 0 -4 120 120 120 120 120 120 80 10.34 22.38 9 120 120 120 120 120 0
120 120 120 120 120 120 120 120 22.38 120 120 9 120 120 120 120 120 120
120 120 120 120 120 120 120 120 120 120 120 120 120 120 120 120 120 120
120 120 120 120 120 120 120 120 120
##$PLSTEP= 0.1
##$PLSTRT= -6
##$POWMOD= 0
##$PQPHASE= 0
##$PQSCALE= 0
##$PR= 1
##$PRECHAN= (0..15)
-1 1 2 -1 -1 -1 -1 -1 -1 -1 -1 -1 -1 -1 -1 -1
##$PRGAIN= 0
##$PROBHD= <5 mm PABBI 1H-BB Z-GRD Z811201/0006
>
##$PROSOL= no
##$PULPROG= <zgpr>
##$PW= 0
##$PYNM= <acqu.py>
##$QNP= 1
##$RD= 0
##$RECCHAN= (0..15)
-1 -1 -1 -1 -1 -1 -1 -1 -1 -1 -1 -1 -1 -1 -1 -1
##$RECPH= 0
##$RECPRE= (0..15)
-1 -1 -1 -1 -1 -1 -1 -1 -1 -1 -1 -1 -1 -1 -1 -1
##$RECPRFX= (0..15)
-1 -1 -1 -1 -1 -1 -1 -1 -1 -1 -1 -1 -1 -1 -1 -1
##$RECSEL= (0..15)
0 0 0 0 0 0 0 0 0 0 0 0 0 0 0 0
##$RG= 362
##$RO= 0
##$ROUTWD1= (0..23)
0 0 0 0 0 0 0 0 0 0 0 0 0 0 0 0 0 0 0 0 1 1 0 0
##$ROUTWD2= (0..23)
0 0 0 0 0 1 0 0 0 0 0 0 0 0 0 0 0 0 1 0 1 1 0 0
##$RSEL= (0..9)
0 1 2 0 0 0 0 0 0 0
##$S= (0..7)
83 4 83 83 83 83 83 83
##$SEOUT= 0
##$SFO1= 400.13188529
##$SFO2= 100.617748858042
##$SFO3= 400.131900523494
##$SFO4= 400.131900523494
##$SFO5= 500.13
##$SFO6= 500.13
##$SFO7= 500.13
##$SFO8= 500.13
##$SOLVENT= <D2O>
##$SP= (0..31)
1 120 120 120 0 0 120 120 0 0 0 120 0 0 120 0 150 150 120 120.87 118.96
122.27 114.95 150 150 150 150 150 150 120 120 120
##$SP07= 0
##$SPECTR= 0
##$SPNAM0= <gauss>
##$SPNAM1= <Gaus1.1000>
##$SPNAM10= <gauss>
##$SPNAM11= <Gaus1.1000>
##$SPNAM12= <gauss>
##$SPNAM13= <gauss>
##$SPNAM14= <Gaus1.1000>
##$SPNAM15= <Gaus1.1000>
##$SPNAM16= <gauss>
##$SPNAM17= <gauss>
##$SPNAM18= <Gaus1.1000>
##$SPNAM19= <Gaus1.1000>
##$SPNAM2= <Gaus1.1000>
##$SPNAM20= <Gaus1.1000>
##$SPNAM21= <Gaus1.1000>
##$SPNAM22= <Gaus1.1000>
##$SPNAM23= <gauss>
##$SPNAM24= <gauss>
##$SPNAM25= <gauss>
##$SPNAM26= <gauss>
##$SPNAM27= <gauss>
##$SPNAM28= <gauss>
##$SPNAM29= <Gaus1.1000>
##$SPNAM3= <Gaus1.1000>
##$SPNAM30= <Gaus1.1000>
##$SPNAM31= <Gaus1.1000>
##$SPNAM4= <gauss>
##$SPNAM5= <gauss>
##$SPNAM6= <Gaus1.1000>
##$SPNAM7= <Gaus1.1000>
##$SPNAM8= <gauss>
##$SPNAM9= <gauss>
##$SPOAL= (0..31)
0.5 0.5 0.5 0.5 0.5 0.5 0.5 0.5 0.5 0.5 0.5 0.5 0.5 0.5 0.5 0.5 0.5 0.5
0.5 0.5 0.5 0.5 0.5 0.5 0.5 0.5 0.5 0.5 0.5 0.5 0.5 0.5
##$SPOFFS= (0..31)
0 0 0 0 0 0 0 0 0 0 0 0 0 0 0 0 0 0 0 0 0 0 0 0 0 0 0 0 0 0 0 0
##$SUBNAM0= <"">
##$SUBNAM1= <"">
##$SUBNAM2= <"">
##$SUBNAM3= <"">
##$SUBNAM4= <"">
##$SUBNAM5= <"">
##$SUBNAM6= <"">
##$SUBNAM7= <"">
##$SUBNAM8= <"">
##$SUBNAM9= <"">
##$SW= 12.4709380669908
##$SWIBOX= (0..15)
0 1 2 0 0 0 0 0 0 0 0 0 0 0 0 0
##$SW_h= 4990.01996007984
##$SWfinal= 0
##$TD= 16244
##$TD0= 1
##$TE= 301.7
##$TE2= 300
##$TE3= 300
##$TEG= 300
##$TL= (0..7)
0 120 120 120 120 120 120 120
##$TP= (0..7)
150 150 150 150 150 150 150 150
##$TP07= 0
##$TPNAME0= <>
##$TPNAME1= <>
##$TPNAME2= <>
##$TPNAME3= <>
##$TPNAME4= <>
##$TPNAME5= <>
##$TPNAME6= <>
##$TPNAME7= <>
##$TPOAL= (0..7)
0.5 0.5 0.5 0.5 0.5 0.5 0.5 0.5
##$TPOFFS= (0..7)
0 0 0 0 0 0 0 0
##$TUNHIN= 0
##$TUNHOUT= 0
##$TUNXOUT= 0
##$USERA1= <user>
##$USERA2= <user>
##$USERA3= <user>
##$USERA4= <user>
##$USERA5= <user>
##$V9= 5
##$VALIST= <valist>
##$VCLIST= <CCCCCCCCCCCCCCC>
##$VD= 0
##$VDLIST= <DDDDDDDDDDDDDDD>
##$VPLIST= <PPPPPPPPPPPPPPP>
##$VTLIST= <TTTTTTTTTTTTTTT>
##$WBST= 1024
##$WBSW= 15.53612
##$XGAIN= (0..3)
0 0 0 0
##$XL= 0
##$YL= 0
##$YMAX_a= 28274365
##$YMIN_a= -23340102
##$ZGOPTNS= <>
##$ZL1= 120
##$ZL2= 120
##$ZL3= 120
##$ZL4= 120
##$ABSF1= 10
##$ABSF2= 0
##$ABSG= 5
##$ABSL= 3
##$ALPHA= 0
##$AQORDER= 0
##$ASSFAC= 0
##$ASSFACI= 0
##$ASSFACX= 0
##$ASSWID= 0
##$AUNMP= <proc_1H_AID>
##$AXLEFT= 0
##$AXNAME= <>
##$AXNUC= <off>
##$AXRIGHT= 0
##$AXTYPE= 0
##$AXUNIT= <>
##$AZFE= 0.1
##$AZFW= 0.1
##$BCFW= 1
##$BC_mod= 2
##$BYTORDP= 0
##$COROFFS= 0
##$CY= 12.5
##$DATMOD= 1
##$DC= 2
##$DFILT= <>
##$DTYPP= 0
##$F1P= 9.9967504570787
##$F2P= -9.53364507338961e-007
##$FCOR= 1
##$FTSIZE= 65536
##$FT_mod= 4
##$GAMMA= 1
##$GB= 0
##$INTBC= 1
##$INTSCL= 1
##$ISEN= 128
##$LB= 1
##$LEV0= 0
##$LPBIN= 0
##$MAXI= 10000
##$MC2= 0
##$MEAN= 0
##$ME_mod= 0
##$MI= 0.02
##$NCOEF= 0
##$NC_proc= 0
##$NLEV= 6
##$NOISF1= 8.174992
##$NOISF2= 6.675002
##$NSP= 1
##$NTH_PI= 0
##$NZP= 0
##$OFFSET= 12.28285
##$PC= 1
##$PHC0= -8.691167
##$PHC1= -13.35325
##$PH_mod= 0
##$PKNL= yes
##$PPARMOD= 0
##$PPDIAG= 0
##$PPIPTYP= 0
##$PPMPNUM= 100
##$PPRESOL= 1
##$PSCAL= 0
##$PSIGN= 0
##$PYNMP= <proc.py>
##$REVERSE= no
##$SF= 400.129461838569
##$SI= 65536
##$SIGF1= 5.6
##$SIGF2= 5.2
##$SINO= 400
##$SIOLD= 65536
##$SPECTYP= <>
##$SREGLST= <1H.D2O>
##$SSB= 2
##$STSI= 0
##$STSR= 0
##$SW_p= 4990.01996007983
##$SYMM= 0
##$S_DEV= 0
##$TDeff= 16244
##$TDoff= 0
##$TI= <>
##$TILT= no
##$TM1= 0
##$TM2= 0
##$TOPLEV= 0
##$USERP1= <user>
##$USERP2= <user>
##$USERP3= <user>
##$USERP4= <user>
##$USERP5= <user>
##$WDW= 4
##$XDIM= 8192
##$YMAX_p= 0
##$YMIN_p= 0
##$CURPLOT= <\\rik006s\net8_hp>
##$CURPRIN= <$\\rik006s\net8_hp>
##$DFORMAT= <normdp>
##$LAYOUT= <+/1d_h.xwp>
##$LFORMAT= <normlp>
##$PFORMAT= <normpl>
##$SURQMSG= 1
$$ End of Bruker specific parameters
$$ ---------------------------------
##NTUPLES= NMR FID
##VAR_NAME=  TIME,          FID/REAL,        FID/IMAG
##SYMBOL=    X,             R,               I
##VAR_TYPE=  INDEPENDENT,   DEPENDENT,       DEPENDENT
##VAR_FORM=  AFFN,          ASDF,            ASDF
##VAR_DIM=   8122,          8122,            8122
##UNITS=     SECONDS,       ARBITRARY UNITS, ARBITRARY UNITS
##FACTOR=    0.0002004,     1,               1
##FIRST=     0,             18870154,        -5677973
##LAST=      1.6274484,     3774558,         357150
##MIN=       0,             -23340102,       -23340102
##MAX=       1.6274484,     26750727,        26750727
$$ Real data points
##PAGE= N=1
##DATA TABLE= (X++(R..R)), XYDATA
0 18870154
1 26750727
2 21122001
3 23153840
4 24110821
5 24767930
6 21704631
7 22420801
8 24522844
9 25214354
10 24440414
11 23081994
12 23078964
13 25452966
14 24077400
15 23264185
16 23134699
17 23958612
18 24517864
19 22742887
20 21831719
21 24040776
22 24257393
23 24190589
24 22776558
25 23147243
26 24775053
27 23591307
28 22143460
29 22766476
30 23157167
31 24462577
32 23112034
33 22298903
34 23483011
35 23785504
36 23536826
37 22538215
38 21800848
39 23725351
40 23101155
41 22200967
42 22633227
43 22965513
44 23498453
45 22408820
46 21396109
47 23227426
48 23348376
49 22954028
50 22038260
51 21706415
52 23531133
53 23182690
54 21322607
55 21459490
56 21880631
57 23458510
58 22496622
59 20539854
60 21785886
61 23115166
62 22991884
63 21984857
64 20512679
65 22521226
66 22824106
67 21572855
68 21027715
69 21029441
70 21983402
71 22097021
72 20653269
73 21680575
74 22159109
75 21794182
76 21241643
77 20127848
78 21651705
79 22544350
80 20825272
81 20381620
82 20476772
83 21926964
84 21993389
85 19502738
86 19867327
87 21346170
88 21494196
89 20961717
90 19457343
91 20807295
92 22057029
93 20487170
94 19815101
95 19649676
96 20657432
97 21567486
98 19615661
99 19432595
100 20391862
101 20669516
102 20717771
103 19300034
104 19937316
105 21428314
106 19865835
107 18895323
108 18808229
109 19932125
110 20811000
111 18496931
112 18013443
113 19991511
114 20886102
115 20680946
116 18342315
117 18100310
118 20151823
119 19651139
120 18563190
121 17844463
122 18531202
123 20583279
124 19295870
125 17970898
126 18683983
127 19239630
128 19691295
129 18123887
130 17502567
131 19410127
132 18951387
133 17872678
134 17293202
135 17684940
136 19625767
137 18743661
138 17282327
139 18129207
140 18740990
141 19235251
142 17414222
143 15905337
144 18001300
145 18776732
146 17896627
147 16807417
148 16470984
149 18622409
150 18255377
151 16372298
152 16904168
153 17702335
154 18508943
155 17359867
156 15469982
157 16945929
158 17740801
159 17178932
160 16353651
161 15570058
162 17480501
163 17999494
164 16088451
165 15881315
166 16287410
167 17502526
168 17010469
169 14694459
170 15670151
171 17031062
172 16652830
173 15690517
174 14407360
175 16165790
176 17379977
177 15722893
178 15223122
179 15294658
180 16217025
181 16500588
182 14473707
183 14704894
184 15637586
185 15522047
186 15360385
187 14250084
188 15274468
189 16521876
190 14893727
191 14197832
192 14248083
193 15170916
194 15785537
195 13837500
196 13859338
197 15270807
198 15200701
199 14702058
200 13153321
201 13799624
202 15511378
203 14308459
204 13486591
205 13470012
206 14186714
207 15255275
208 13458196
209 12746177
210 13940645
211 14222706
212 14202312
213 12724812
214 12617795
215 14353084
216 13500332
217 12707609
218 12758602
219 13198484
220 14270324
221 12849334
222 11963782
223 13121550
224 13175917
225 13091059
226 11834233
227 11574484
228 13658310
229 13260745
230 11983800
231 11728870
232 12173433
233 13643986
234 12221932
235 10560357
236 11743912
237 12446378
238 12586002
239 11322468
240 10486357
241 12524679
242 12608748
243 11385894
244 10937323
245 10880366
246 12386194
247 11770893
248  9901022
249 10626117
250 11385419
251 11907240
252 10890540
253  9405177
254 11197025
255 11971624
256 10697350
257  9890658
258  9610988
259 11373708
260 11441627
261  9511197
262  9862730
263 10455276
264 10785110
265 10084494
266  8446438
267  9875805
268 11039403
269 10127722
270  9346272
271  8664891
272 10119815
273 10707546
274  8595414
275  8431083
276  9280815
277 10149996
278  9875191
279  7813529
280  8577642
281 10043306
282  9290119
283  8464619
284  7561319
285  8888114
286 10155379
287  8205061
288  7381574
289  7948884
290  8975447
291  9444177
292  7374262
293  7382552
294  8965879
295  8711226
296  7993259
297  6684431
298  7296580
299  8973847
300  7617290
301  6733827
302  7167753
303  7986321
304  8689404
305  6787869
306  6180285
307  7685241
308  7611345
309  7147933
310  5963509
311  6250012
312  8243001
313  7310311
314  5950332
315  5986306
316  6597688
317  7673265
318  6081256
319  5041948
320  6598396
321  6961472
322  6652130
323  5394172
324  4995154
325  7000595
326  6617265
327  5195029
328  4979236
329  5370919
330  6712657
331  5666884
332  4188062
333  5393842
334  5961244
335  6052657
336  5039477
337  3993906
338  5553791
339  5611219
340  4368968
341  4185725
342  4328108
343  5690936
344  5099331
345  3449054
346  4414600
347  5010571
348  4997775
349  4216455
350  3032366
351  4478493
352  4877457
353  3592370
354  3288922
355  3324258
356  4728895
357  4658000
358  2723870
359  3256524
360  4001041
361  4058500
362  3363410
363  1958022
364  3356158
365  4413906
366  3165660
367  2529536
368  2198754
369  3455139
370  3931167
371  1999157
372  2009676
373  2847486
374  3195136
375  2982803
376  1361071
377  2124662
378  3358520
379  2313972
380  1640703
381  1237558
382  2250770
383  3127756
384  1352298
385  1119220
386  2042996
387  2386113
388  2199743
389   411647
390   787436
391  2456634
392  1717324
393   901198
394   369209
395  1244814
396  2497215
397   772393
398   -68763
399   874704
400  1509735
401  1680757
402  -212039
403  -490364
404  1296873
405  1023366
406   274900
407  -469403
408   -11400
409  1751547
410   577877
411  -818035
412  -457713
413   122258
414   794436
415  -740818
416 -1515757
417   296619
418   410667
419  -300699
420 -1139425
421 -1128387
422   560645
423  -266230
424 -1751195
425 -1319663
426  -712205
427   169498
428 -1109829
429 -2472313
430  -936487
431  -408942
432  -985701
433 -1994356
434 -2502612
435  -596224
436  -641516
437 -2258994
438 -2250825
439 -1741784
440  -654435
441 -1545724
442 -3379596
443 -2185016
444 -1314503
445 -1687323
446 -2625102
447 -3542196
448 -1797539
449 -1151983
450 -2717947
451 -3125820
452 -2941774
453 -1754220
454 -2018209
455 -4052110
456 -3418312
457 -2272313
458 -2259385
459 -2950186
460 -4307656
461 -3078691
462 -2018778
463 -3335920
464 -3918234
465 -3984618
466 -2943509
467 -2582018
468 -4482026
469 -4376504
470 -3356018
471 -3175905
472 -3457926
473 -4820422
474 -4053539
475 -2855294
476 -4204618
477 -4969951
478 -4951414
479 -3833903
480 -3140041
481 -5073453
482 -5334574
483 -4143325
484 -3883274
485 -4139004
486 -5776271
487 -5494525
488 -3785796
489 -4389275
490 -5188297
491 -5742907
492 -5219965
493 -3987863
494 -5345416
495 -6110964
496 -5406118
497 -5140659
498 -4853670
499 -6083606
500 -6219297
501 -4597431
502 -5138685
503 -5980698
504 -6343378
505 -5999116
506 -4927528
507 -6287511
508 -7137961
509 -6011679
510 -5635918
511 -5497142
512 -6793189
513 -7291732
514 -5536653
515 -5676692
516 -6665715
517 -7290333
518 -7189965
519 -5604997
520 -6396399
521 -7881568
522 -7262436
523 -6594184
524 -5962420
525 -7046849
526 -8230203
527 -6732001
528 -6451997
529 -7334311
530 -7928764
531 -8046609
532 -6499108
533 -6819671
534 -8380251
535 -7945941
536 -7404832
537 -6852099
538 -7733906
539 -9184366
540 -7778804
541 -6963610
542 -7790215
543 -8564752
544 -9001746
545 -7377239
546 -7114052
547 -8852437
548 -8927267
549 -8507527
550 -7788165
551 -8058763
552 -9636625
553 -8782335
554 -7850314
555 -8352644
556 -8925840
557 -9710443
558 -8540468
559 -7938143
560 -9651393
561 -9835511
562 -9082417
563 -8170405
564 -8457541
565 -10417734
566 -9742422
567 -8328143
568 -8870337
569 -9781276
570 -10816314
571 -9620389
572 -8301895
573 -9754562
574 -10474123
575 -10185021
576 -9226500
577 -8636074
578 -10527682
579 -10883592
580 -9662824
581 -9522383
582 -9852231
583 -11204421
584 -10836382
585 -9221855
586 -10187980
587 -10962941
588 -10722780
589 -9980773
590 -9430036
591 -11278779
592 -11709003
593 -10164698
594 -10057686
595 -10590213
596 -11897543
597 -11598705
598 -9602383
599 -10320104
600 -11783356
601 -12141958
602 -11334809
603 -9710677
604 -10960597
605 -12413302
606 -11502385
607 -10778121
608 -10527154
609 -11927450
610 -12791704
611 -11023742
612 -10916237
613 -11926048
614 -12386365
615 -12227938
616 -10805147
617 -11383899
618 -12669791
619 -11963352
620 -11620872
621 -11481589
622 -12434387
623 -13393135
624 -11791695
625 -11358901
626 -12368367
627 -12836714
628 -12829189
629 -11423482
630 -11745961
631 -13359625
632 -12936656
633 -12416052
634 -12016490
635 -12596013
636 -13934966
637 -12833448
638 -12086473
639 -12655793
640 -12994766
641 -13447483
642 -12452513
643 -12363579
644 -13857794
645 -13559235
646 -13033593
647 -12741800
648 -13164674
649 -14397461
650 -13212119
651 -12339299
652 -13409519
653 -13928619
654 -14101916
655 -12944331
656 -12639294
657 -14392097
658 -14410477
659 -13719007
660 -13186570
661 -13200312
662 -14798786
663 -14393512
664 -13202151
665 -13644437
666 -14145133
667 -14845387
668 -13972141
669 -12952785
670 -14428649
671 -14807772
672 -14164274
673 -13780690
674 -13914810
675 -15543085
676 -15097074
677 -13499668
678 -14019881
679 -14698000
680 -15294958
681 -14467138
682 -13238965
683 -14798684
684 -15797056
685 -15182771
686 -14326695
687 -13775076
688 -15491534
689 -16005566
690 -14369633
691 -14166991
692 -14715516
693 -15828913
694 -15723706
695 -14023846
696 -14748199
697 -15904147
698 -15776570
699 -15248049
700 -14398618
701 -15584542
702 -16370572
703 -14960204
704 -14723116
705 -15166007
706 -16077173
707 -16161072
708 -14506469
709 -15085149
710 -16546975
711 -16398635
712 -15632690
713 -14531729
714 -15675750
715 -17065984
716 -15791863
717 -15094048
718 -15405278
719 -16475973
720 -17156087
721 -15400139
722 -15042918
723 -16300507
724 -16736691
725 -16630409
726 -15352796
727 -15650318
728 -17257281
729 -16599506
730 -15821578
731 -15671766
732 -16357901
733 -17404712
734 -16049378
735 -15475149
736 -16782238
737 -17229487
738 -17111929
739 -15928520
740 -16005984
741 -17587757
742 -16926783
743 -16025546
744 -15988227
745 -16575230
746 -17875382
747 -16913426
748 -15934625
749 -16868141
750 -17425868
751 -17678472
752 -16520046
753 -15876097
754 -17558878
755 -17609649
756 -16684728
757 -16313015
758 -16665490
759 -18181783
760 -17532756
761 -16238205
762 -17137472
763 -17772497
764 -17930958
765 -16886509
766 -16066546
767 -17756331
768 -18221173
769 -17271354
770 -16677199
771 -16640263
772 -18313035
773 -18340759
774 -16757421
775 -16978110
776 -17665161
777 -18407145
778 -17863067
779 -16454067
780 -17514166
781 -18358610
782 -17897661
783 -17481241
784 -16967417
785 -18065448
786 -18425800
787 -17175647
788 -17434227
789 -17961398
790 -18468442
791 -18236790
792 -16952841
793 -17817582
794 -18690946
795 -18032973
796 -17615784
797 -17273532
798 -18460250
799 -19055145
800 -17537946
801 -17454415
802 -18135141
803 -18706401
804 -18627986
805 -17138674
806 -17631006
807 -18802621
808 -18482656
809 -18135058
810 -17496030
811 -18327477
812 -19434555
813 -18201698
814 -17706406
815 -18119851
816 -18700562
817 -18981990
818 -17509722
819 -17678041
820 -19082663
821 -18827837
822 -18357008
823 -17736370
824 -18445561
825 -19689338
826 -18440629
827 -17730573
828 -18281334
829 -18884194
830 -19344680
831 -17896737
832 -17622083
833 -19141039
834 -19266968
835 -18796521
836 -17804957
837 -18032530
838 -19745434
839 -19057953
840 -17959999
841 -18165994
842 -18917720
843 -19888194
844 -18548009
845 -17530118
846 -18923384
847 -19429684
848 -19078575
849 -18014873
850 -17888363
851 -19732944
852 -19532476
853 -18360114
854 -18318744
855 -18768908
856 -19903121
857 -19042286
858 -17650065
859 -18642443
860 -19420623
861 -19521721
862 -18624886
863 -17892397
864 -19533609
865 -19868400
866 -18662101
867 -18268350
868 -18461144
869 -19760756
870 -19514521
871 -18040810
872 -18725861
873 -19517317
874 -19688177
875 -18998002
876 -17971022
877 -19291616
878 -19965574
879 -18887606
880 -18420503
881 -18410315
882 -19663325
883 -19791684
884 -18151519
885 -18505169
886 -19510555
887 -19886308
888 -19339210
889 -17951751
890 -18936152
891 -20041483
892 -19264248
893 -18678962
894 -18266548
895 -19325626
896 -20158933
897 -18755191
898 -18511219
899 -19162212
900 -19688594
901 -19648303
902 -18182381
903 -18613487
904 -19906438
905 -19417924
906 -18969975
907 -18507286
908 -19230811
909 -20107795
910 -18761485
911 -18360361
912 -19051965
913 -19518436
914 -19736973
915 -18483940
916 -18645950
917 -19944413
918 -19528439
919 -18996764
920 -18413076
921 -18882209
922 -20119069
923 -19070557
924 -18325104
925 -18878725
926 -19465615
927 -19942852
928 -18666766
929 -18305089
930 -19700569
931 -19594902
932 -19094995
933 -18504463
934 -18709049
935 -20084262
936 -19356475
937 -18446130
938 -18868749
939 -19238320
940 -19771397
941 -18765767
942 -18168772
943 -19471931
944 -19536629
945 -19076871
946 -18573286
947 -18555458
948 -19980916
949 -19551871
950 -18413522
951 -18722205
952 -19177491
953 -19776918
954 -18815505
955 -17830265
956 -19198232
957 -19664300
958 -19164961
959 -18508032
960 -18223438
961 -19722031
962 -19703965
963 -18325608
964 -18345977
965 -18819919
966 -19747502
967 -19166251
968 -17763962
969 -18780517
970 -19618948
971 -19328673
972 -18594522
973 -17832814
974 -19168033
975 -19691641
976 -18429886
977 -18255925
978 -18624656
979 -19615122
980 -19463220
981 -17822734
982 -18315492
983 -19220633
984 -19169579
985 -18662093
986 -17679633
987 -18758002
988 -19725035
989 -18602401
990 -18114554
991 -18238610
992 -19232953
993 -19504023
994 -17817325
995 -17958342
996 -19044512
997 -19142830
998 -18698933
999 -17510765
1000 -18316008
1001 -19654931
1002 -18691918
1003 -17931047
1004 -17805393
1005 -18704376
1006 -19496250
1007 -17937084
1008 -17517932
1009 -18556930
1010 -19044677
1011 -18969379
1012 -17580594
1013 -17753991
1014 -19270395
1015 -18701893
1016 -17850433
1017 -17484144
1018 -18134228
1019 -19284104
1020 -18143368
1021 -17413075
1022 -18201206
1023 -18659229
1024 -18863409
1025 -17587396
1026 -17225112
1027 -18677673
1028 -18516454
1029 -17841376
1030 -17456546
1031 -17795711
1032 -19074147
1033 -18232235
1034 -17208020
1035 -17788656
1036 -18192987
1037 -18525131
1038 -17499777
1039 -16874034
1040 -18348212
1041 -18485295
1042 -17771128
1043 -17287548
1044 -17345841
1045 -18681866
1046 -18187226
1047 -16880905
1048 -17243127
1049 -17745559
1050 -18406036
1051 -17686785
1052 -16598788
1053 -17775145
1054 -18269141
1055 -17736672
1056 -17180468
1057 -16788592
1058 -18042420
1059 -18082852
1060 -16852731
1061 -17019108
1062 -17371319
1063 -17952362
1064 -17535512
1065 -16332260
1066 -17266402
1067 -17862899
1068 -17375472
1069 -16984806
1070 -16541243
1071 -17606073
1072 -17868032
1073 -16607878
1074 -16710102
1075 -17131894
1076 -17688290
1077 -17369701
1078 -15897977
1079 -16590257
1080 -17555425
1081 -17172045
1082 -16666321
1083 -16013905
1084 -17097578
1085 -17856678
1086 -16555312
1087 -16236674
1088 -16563669
1089 -17179161
1090 -17228050
1091 -15707351
1092 -16011407
1093 -17131340
1094 -17048221
1095 -16671939
1096 -15752130
1097 -16412477
1098 -17464784
1099 -16300669
1100 -15725521
1101 -16005139
1102 -16699219
1103 -17110163
1104 -15690549
1105 -15619086
1106 -16694174
1107 -16591346
1108 -16294205
1109 -15397746
1110 -15765473
1111 -17060794
1112 -16193107
1113 -15399204
1114 -15532304
1115 -16164111
1116 -16861257
1117 -15494226
1118 -14935316
1119 -16085448
1120 -16290822
1121 -16051374
1122 -15027326
1123 -15036143
1124 -16585821
1125 -16105792
1126 -15134032
1127 -15058389
1128 -15536702
1129 -16466085
1130 -15378089
1131 -14438859
1132 -15459620
1133 -15871982
1134 -15830753
1135 -14828354
1136 -14361166
1137 -15952273
1138 -15996944
1139 -14951695
1140 -14564594
1141 -14807732
1142 -16018630
1143 -15353118
1144 -14012129
1145 -14710097
1146 -15341514
1147 -15628443
1148 -14821133
1149 -13842824
1150 -15084834
1151 -15423164
1152 -14531752
1153 -14160426
1154 -14211303
1155 -15411378
1156 -15187361
1157 -13795609
1158 -14284522
1159 -14897004
1160 -15128649
1161 -14399858
1162 -13180035
1163 -14304826
1164 -15083875
1165 -14299170
1166 -13744231
1167 -13487830
1168 -14762818
1169 -15111521
1170 -13552217
1171 -13450796
1172 -14039143
1173 -14642675
1174 -14379662
1175 -12896714
1176 -13532152
1177 -14561872
1178 -14069164
1179 -13562806
1180 -12971447
1181 -13784321
1182 -14440922
1183 -13228921
1184 -13096342
1185 -13526359
1186 -13921095
1187 -13947890
1188 -12662576
1189 -13056264
1190 -14108604
1191 -13618565
1192 -13112423
1193 -12479737
1194 -13113998
1195 -14032962
1196 -12870332
1197 -12398195
1198 -12874538
1199 -13437057
1200 -13736351
1201 -12320398
1202 -12221447
1203 -13440776
1204 -13227038
1205 -12691337
1206 -11936340
1207 -12325530
1208 -13585059
1209 -12716830
1210 -11978551
1211 -12268931
1212 -12725155
1213 -13209636
1214 -11929637
1215 -11392798
1216 -12553705
1217 -12629351
1218 -12385222
1219 -11728913
1220 -11719594
1221 -12975942
1222 -12432616
1223 -11507166
1224 -11552249
1225 -11857408
1226 -12589911
1227 -11613480
1228 -10790999
1229 -11941778
1230 -12267895
1231 -11980401
1232 -11233353
1233 -10937313
1234 -12285825
1235 -12056186
1236 -11005787
1237 -10943078
1238 -11172631
1239 -12043475
1240 -11433711
1241 -10373888
1242 -11268369
1243 -11585031
1244 -11322776
1245 -10749236
1246 -10296932
1247 -11531027
1248 -11560042
1249 -10477484
1250 -10417275
1251 -10626980
1252 -11529617
1253 -11105844
1254 -9707809
1255 -10392930
1256 -11084627
1257 -11005435
1258 -10311552
1259 -9376144
1260 -10551570
1261 -11163305
1262 -10180053
1263 -9894799
1264 -9925497
1265 -10795665
1266 -10712180
1267 -9225062
1268 -9645560
1269 -10385975
1270 -10340288
1271 -9879612
1272 -8951847
1273 -9927097
1274 -10715057
1275 -9625857
1276 -9087663
1277 -9046315
1278 -10022669
1279 -10383899
1280 -8764927
1281 -8725040
1282 -9744611
1283 -10141838
1284 -9757773
1285 -8266349
1286 -8716822
1287 -10037831
1288 -9399658
1289 -8607653
1290 -8143557
1291 -8990704
1292 -10045186
1293 -8759563
1294 -8126210
1295 -8725630
1296 -9185937
1297 -9321987
1298 -8002261
1299 -7906094
1300 -9170487
1301 -8880528
1302 -8312834
1303 -7766878
1304 -8106434
1305 -9209384
1306 -8313388
1307 -7588613
1308 -8029219
1309 -8358059
1310 -8695434
1311 -7601149
1312 -7172856
1313 -8388995
1314 -8323466
1315 -7827783
1316 -7307940
1317 -7406559
1318 -8555082
1319 -7812370
1320 -6826704
1321 -7248413
1322 -7689113
1323 -8149600
1324 -7133402
1325 -6427910
1326 -7730097
1327 -7889105
1328 -7246261
1329 -6600668
1330 -6501149
1331 -7770356
1332 -7421913
1333 -6332963
1334 -6552971
1335 -6916670
1336 -7618960
1337 -6955891
1338 -5796101
1339 -6649826
1340 -7041020
1341 -6666631
1342 -6101550
1343 -5726852
1344 -7025870
1345 -7117685
1346 -5882009
1347 -5825158
1348 -6135914
1349 -6900707
1350 -6446123
1351 -5034963
1352 -5753374
1353 -6433438
1354 -6189534
1355 -5736403
1356 -5127478
1357 -6113596
1358 -6465561
1359 -5369361
1360 -5245038
1361 -5330276
1362 -5953393
1363 -5925633
1364 -4604078
1365 -5031716
1366 -5826788
1367 -5660497
1368 -5187918
1369 -4317795
1370 -5204849
1371 -6022404
1372 -4933960
1373 -4442298
1374 -4471415
1375 -5191254
1376 -5509540
1377 -4092116
1378 -4129607
1379 -5038320
1380 -5093145
1381 -4831546
1382 -3812151
1383 -4186346
1384 -5138708
1385 -4343640
1386 -3916377
1387 -3906651
1388 -4417785
1389 -4964914
1390 -3744714
1391 -3488332
1392 -4297775
1393 -4262955
1394 -4051283
1395 -3141529
1396 -3390529
1397 -4552404
1398 -3929562
1399 -3326684
1400 -3238885
1401 -3683886
1402 -4431271
1403 -3181987
1404 -2473902
1405 -3391508
1406 -3779533
1407 -3739628
1408 -2669421
1409 -2505431
1410 -3869535
1411 -3500987
1412 -2639837
1413 -2363305
1414 -2705907
1415 -3713275
1416 -2851833
1417 -1967136
1418 -2685015
1419 -3001745
1420 -3130782
1421 -2261947
1422 -1699481
1423 -2893583
1424 -2889569
1425 -2137549
1426 -1730590
1427 -1809818
1428 -2998371
1429 -2485496
1430 -1270878
1431 -1829394
1432 -2391011
1433 -2644785
1434 -1754195
1435  -815560
1436 -2034551
1437 -2416235
1438 -1621235
1439 -1074077
1440  -986399
1441 -2243684
1442 -2131675
1443  -735936
1444  -939721
1445 -1465664
1446 -1959568
1447 -1437092
1448  -179790
1449  -992575
1450 -1757986
1451 -1322533
1452  -743328
1453  -167481
1454 -1221656
1455 -1620902
1456  -243847
1457   -69952
1458  -552274
1459 -1230976
1460 -1080759
1461   276239
1462  -188703
1463 -1068891
1464  -735799
1465  -198041
1466   574264
1467  -218642
1468 -1034497
1469    67677
1470   447672
1471   201373
1472  -361575
1473  -562258
1474   746537
1475   697933
1476  -186957
1477    16450
1478   337808
1479  1039680
1480   512835
1481  -434640
1482   513223
1483  1033744
1484   852387
1485   433902
1486    75100
1487  1356029
1488  1614412
1489   581121
1490   482639
1491   756414
1492  1672055
1493  1477955
1494   213487
1495   843248
1496  1613997
1497  1656479
1498  1299539
1499   695659
1500  1743682
1501  2256009
1502  1350139
1503  1239803
1504  1298270
1505  1980865
1506  2213546
1507  1203441
1508  1577966
1509  2188656
1510  2224729
1511  2076487
1512  1321405
1513  2084714
1514  2855880
1515  2001210
1516  1773882
1517  1974638
1518  2754414
1519  3071161
1520  1831733
1521  2017657
1522  2883640
1523  2918937
1524  2672097
1525  1816929
1526  2454073
1527  3573180
1528  2916829
1529  2526367
1530  2537785
1531  3160611
1532  3797371
1533  2661445
1534  2403008
1535  3246114
1536  3554493
1537  3611050
1538  2701584
1539  2930515
1540  4172468
1541  3700230
1542  3113808
1543  3013848
1544  3529005
1545  4372738
1546  3420760
1547  2943885
1548  3817592
1549  4240586
1550  4381579
1551  3465527
1552  3326160
1553  4683228
1554  4500267
1555  3801036
1556  3552503
1557  3953966
1558  5042485
1559  4306943
1560  3466926
1561  4251610
1562  4809689
1563  5093645
1564  4229086
1565  3725132
1566  5061546
1567  5234541
1568  4553215
1569  4151892
1570  4305722
1571  5619172
1572  5352432
1573  4260823
1574  4621626
1575  5163087
1576  5678760
1577  5014080
1578  4081616
1579  5269148
1580  5935987
1581  5466269
1582  4936623
1583  4758012
1584  6012783
1585  6092030
1586  4902609
1587  5054803
1588  5562123
1589  6212408
1590  5934639
1591  4900085
1592  5703155
1593  6420801
1594  6140636
1595  5712272
1596  5164313
1597  6183801
1598  6750768
1599  5724609
1600  5629693
1601  6069030
1602  6835782
1603  6787595
1604  5509417
1605  5993928
1606  6920287
1607  6727947
1608  6311473
1609  5689388
1610  6588633
1611  7459881
1612  6543410
1613  6204610
1614  6449286
1615  7169820
1616  7559131
1617  6344645
1618  6291714
1619  7167636
1620  7293859
1621  7175147
1622  6392418
1623  6838661
1624  7923986
1625  7284737
1626  6874198
1627  6980645
1628  7451639
1629  7966445
1630  7002018
1631  6886159
1632  7746012
1633  7820214
1634  7763362
1635  7105908
1636  7297857
1637  8413425
1638  7881410
1639  7314758
1640  7412127
1641  7890637
1642  8585807
1643  7668323
1644  7261317
1645  8248055
1646  8493269
1647  8392938
1648  7632696
1649  7549001
1650  8758018
1651  8539092
1652  7945724
1653  7986159
1654  8315107
1655  9165839
1656  8505344
1657  7758944
1658  8485835
1659  8836098
1660  8944052
1661  8301383
1662  7904322
1663  9136198
1664  9259346
1665  8627942
1666  8513995
1667  8703749
1668  9587046
1669  9134067
1670  8215905
1671  8880502
1672  9294682
1673  9408449
1674  8923368
1675  8417530
1676  9543950
1677  9842232
1678  9144275
1679  8931493
1680  8995190
1681  9969734
1682  9857280
1683  8740919
1684  9141850
1685  9750721
1686 10042738
1687  9613192
1688  8772321
1689  9787331
1690 10449454
1691  9757599
1692  9337124
1693  9237210
1694 10263220
1695 10546141
1696  9427334
1697  9585019
1698 10175934
1699 10537914
1700 10290869
1701  9226951
1702  9860890
1703 10783484
1704 10366169
1705  9951135
1706  9642832
1707 10555859
1708 11235111
1709 10099262
1710  9839796
1711 10391133
1712 10887017
1713 10888708
1714  9773973
1715 10125112
1716 11208998
1717 10961830
1718 10578114
1719 10128299
1720 10703368
1721 11557386
1722 10617951
1723 10142375
1724 10623129
1725 11236314
1726 11557356
1727 10421737
1728 10337020
1729 11522571
1730 11544816
1731 11108818
1732 10473504
1733 10851912
1734 12017124
1735 11337337
1736 10588955
1737 10854040
1738 11445640
1739 12083694
1740 11161516
1741 10634871
1742 11600983
1743 11862938
1744 11721427
1745 11062529
1746 10968527
1747 12169812
1748 11967481
1749 11253928
1750 11328185
1751 11667177
1752 12345761
1753 11682371
1754 11000942
1755 11874865
1756 12170497
1757 12047531
1758 11534959
1759 11313459
1760 12489915
1761 12532117
1762 11708252
1763 11598940
1764 11817606
1765 12640256
1766 12225471
1767 11283010
1768 12007168
1769 12592140
1770 12646413
1771 12135614
1772 11547443
1773 12548739
1774 12863675
1775 12131688
1776 11963892
1777 12016281
1778 12822456
1779 12818134
1780 11887744
1781 12313302
1782 12781535
1783 12848065
1784 12554182
1785 11877366
1786 12674032
1787 13192425
1788 12518065
1789 12361230
1790 12415834
1791 13159686
1792 13292284
1793 12222563
1794 12449832
1795 13061154
1796 13162146
1797 12917923
1798 12150957
1799 12823374
1800 13568511
1801 12925470
1802 12661575
1803 12675769
1804 13340543
1805 13708545
1806 12653443
1807 12630140
1808 13263581
1809 13466468
1810 13335835
1811 12482752
1812 12921215
1813 13931991
1814 13430979
1815 12937653
1816 12761851
1817 13378219
1818 14067457
1819 13086386
1820 12745496
1821 13403557
1822 13813070
1823 13900063
1824 12944109
1825 12952934
1826 13989812
1827 13736085
1828 13268811
1829 12990469
1830 13379437
1831 14276035
1832 13604307
1833 13105683
1834 13620040
1835 13967385
1836 14166431
1837 13276128
1838 13004351
1839 14096519
1840 14061611
1841 13583707
1842 13285919
1843 13581351
1844 14598099
1845 14020364
1846 13193122
1847 13588387
1848 14092726
1849 14528093
1850 13688803
1851 13047270
1852 14155447
1853 14541979
1854 14091366
1855 13535265
1856 13486574
1857 14645162
1858 14500478
1859 13545529
1860 13630383
1861 14011326
1862 14642943
1863 14196054
1864 13347256
1865 14147431
1866 14649188
1867 14378978
1868 13894538
1869 13576191
1870 14588952
1871 14767089
1872 13814863
1873 13767756
1874 14119491
1875 14832944
1876 14599940
1877 13536430
1878 14110731
1879 14798574
1880 14618926
1881 14129493
1882 13571744
1883 14489330
1884 15062687
1885 14247874
1886 14027649
1887 14196632
1888 14832027
1889 14884073
1890 13764271
1891 13997173
1892 14739596
1893 14805121
1894 14529722
1895 13850654
1896 14467731
1897 15228477
1898 14542229
1899 14170919
1900 14167756
1901 14737901
1902 15113848
1903 14112304
1904 14054561
1905 14763751
1906 14958262
1907 14854803
1908 14072855
1909 14364667
1910 15240812
1911 14709651
1912 14283941
1913 14254052
1914 14716181
1915 15238949
1916 14390526
1917 14202659
1918 14867638
1919 14975036
1920 14926043
1921 14263144
1922 14359969
1923 15256654
1924 14858263
1925 14363856
1926 14304748
1927 14745696
1928 15488128
1929 14709224
1930 14147790
1931 14799807
1932 15133139
1933 15146698
1934 14310612
1935 14090088
1936 15212505
1937 15200435
1938 14635421
1939 14391547
1940 14619939
1941 15465613
1942 14939076
1943 14227026
1944 14676255
1945 14975120
1946 15173835
1947 14634977
1948 14212714
1949 15138943
1950 15248641
1951 14749912
1952 14486701
1953 14511207
1954 15339216
1955 15053197
1956 14238552
1957 14660078
1958 15081153
1959 15357060
1960 14823083
1961 14120600
1962 14958781
1963 15321819
1964 14795670
1965 14454083
1966 14407829
1967 15319348
1968 15311478
1969 14365949
1970 14573927
1971 15005501
1972 15325628
1973 14957412
1974 14103719
1975 14790338
1976 15356366
1977 14901863
1978 14500146
1979 14305422
1980 15207248
1981 15526561
1982 14524568
1983 14438754
1984 14811217
1985 15255706
1986 15135070
1987 14105683
1988 14459914
1989 15262026
1990 15095359
1991 14696963
1992 14234674
1993 14950603
1994 15594462
1995 14671697
1996 14293737
1997 14602504
1998 15107915
1999 15197664
2000 14198893
2001 14349148
2002 15241300
2003 15146715
2004 14753733
2005 14180916
2006 14617529
2007 15445896
2008 14761475
2009 14287462
2010 14448996
2011 14959802
2012 15385836
2013 14416504
2014 14075615
2015 14873682
2016 15073613
2017 14870598
2018 14151321
2019 14296899
2020 15309140
2021 14914782
2022 14331714
2023 14347300
2024 14684468
2025 15193896
2026 14435924
2027 13982139
2028 14688893
2029 14883616
2030 14808939
2031 14290716
2032 14222146
2033 15122240
2034 14864260
2035 14221046
2036 14193581
2037 14475653
2038 15096272
2039 14463871
2040 13778613
2041 14492582
2042 14879452
2043 14806861
2044 14197238
2045 13921505
2046 14931286
2047 14975047
2048 14207857
2049 13937637
2050 14095667
2051 14927322
2052 14641561
2053 13735503
2054 14174000
2055 14674009
2056 14813053
2057 14296295
2058 13639193
2059 14453377
2060 14810173
2061 14208538
2062 13902616
2063 13892825
2064 14684787
2065 14686664
2066 13749015
2067 13928395
2068 14316496
2069 14520570
2070 14266880
2071 13519037
2072 14064003
2073 14631507
2074 14256445
2075 13942131
2076 13666300
2077 14282099
2078 14535113
2079 13622406
2080 13649828
2081 14105361
2082 14350530
2083 14204881
2084 13462197
2085 13896422
2086 14451570
2087 13930351
2088 13607108
2089 13457885
2090 14042741
2091 14412957
2092 13516392
2093 13406831
2094 13885997
2095 14179545
2096 14160144
2097 13275613
2098 13384786
2099 14148738
2100 13922053
2101 13507244
2102 13089949
2103 13566534
2104 14309771
2105 13582371
2106 13186089
2107 13572928
2108 13892833
2109 13982846
2110 13156734
2111 13101856
2112 13861852
2113 13651386
2114 13277963
2115 12960975
2116 13289328
2117 14078874
2118 13496608
2119 12956731
2120 13246022
2121 13570653
2122 13803178
2123 12956667
2124 12590992
2125 13515004
2126 13674218
2127 13294095
2128 12751652
2129 12825487
2130 13749012
2131 13395468
2132 12681569
2133 12804044
2134 13122782
2135 13616139
2136 13026460
2137 12376287
2138 13070991
2139 13382514
2140 13140142
2141 12562873
2142 12353298
2143 13301202
2144 13260544
2145 12503872
2146 12529581
2147 12814663
2148 13328421
2149 12875070
2150 12044098
2151 12601915
2152 13007452
2153 12868330
2154 12437040
2155 12071726
2156 12887748
2157 13109272
2158 12390543
2159 12211478
2160 12301444
2161 12927711
2162 12782220
2163 11775464
2164 12075354
2165 12680138
2166 12677226
2167 12205278
2168 11654385
2169 12467433
2170 12932658
2171 12175577
2172 11849829
2173 11909464
2174 12481351
2175 12538882
2176 11540266
2177 11631136
2178 12247530
2179 12441209
2180 12184368
2181 11403281
2182 11833470
2183 12553048
2184 12057908
2185 11584080
2186 11379279
2187 11946414
2188 12415151
2189 11509152
2190 11263811
2191 11779390
2192 12020534
2193 11910184
2194 11129449
2195 11299455
2196 12036764
2197 11705574
2198 11399669
2199 11237400
2200 11547135
2201 12012076
2202 11249996
2203 10886689
2204 11319018
2205 11564368
2206 11606209
2207 10877112
2208 10852403
2209 11712064
2210 11537330
2211 11070566
2212 10757368
2213 10993185
2214 11663317
2215 11068583
2216 10514925
2217 10851287
2218 11104565
2219 11326357
2220 10732363
2221 10424714
2222 11165583
2223 11166100
2224 10763107
2225 10403666
2226 10429060
2227 11161377
2228 10800390
2229 10173187
2230 10478331
2231 10757590
2232 10973741
2233 10435474
2234  9997600
2235 10744735
2236 10812548
2237 10324309
2238  9960481
2239  9920421
2240 10686192
2241 10556702
2242  9891172
2243 10075359
2244 10323069
2245 10633526
2246 10191994
2247  9434501
2248 10015503
2249 10416284
2250 10089873
2251  9631277
2252  9436678
2253 10281038
2254 10354988
2255  9488124
2256  9482348
2257  9784728
2258 10149483
2259  9892579
2260  9104769
2261  9536868
2262 10000368
2263  9792990
2264  9425032
2265  9010137
2266  9594673
2267  9904227
2268  9151070
2269  8992073
2270  9197569
2271  9683175
2272  9687624
2273  8784177
2274  8969334
2275  9539852
2276  9383304
2277  9015516
2278  8555048
2279  9096955
2280  9555018
2281  8805314
2282  8547852
2283  8764022
2284  9191022
2285  9320894
2286  8425212
2287  8387966
2288  9027352
2289  9023859
2290  8668068
2291  8003330
2292  8374738
2293  9193542
2294  8659353
2295  8152746
2296  8185704
2297  8635949
2298  8991290
2299  8098874
2300  7748979
2301  8358134
2302  8549834
2303  8400803
2304  7716970
2305  7773057
2306  8657767
2307  8406651
2308  7854702
2309  7635332
2310  7877616
2311  8468408
2312  7843241
2313  7281260
2314  7795783
2315  8100330
2316  8069440
2317  7399842
2318  7193428
2319  8041036
2320  7930320
2321  7371793
2322  7176029
2323  7352132
2324  8007887
2325  7579609
2326  6881835
2327  7230020
2328  7513207
2329  7618470
2330  7056259
2331  6581453
2332  7352959
2333  7557166
2334  7051390
2335  6702120
2336  6721729
2337  7515352
2338  7345906
2339  6469289
2340  6602663
2341  6928526
2342  7130292
2343  6733888
2344  6139828
2345  6730559
2346  7030123
2347  6672788
2348  6391342
2349  6181558
2350  6786496
2351  6866254
2352  6088659
2353  6077001
2354  6314595
2355  6591676
2356  6403145
2357  5736413
2358  6179793
2359  6611135
2360  6235855
2361  5909007
2362  5640049
2363  6154330
2364  6345054
2365  5573004
2366  5564166
2367  5880126
2368  6137972
2369  6048840
2370  5284042
2371  5494084
2372  5998697
2373  5755728
2374  5459121
2375  5093664
2376  5527289
2377  5994193
2378  5287635
2379  5041334
2380  5300314
2381  5587357
2382  5596798
2383  4791377
2384  4841606
2385  5447623
2386  5298840
2387  5051078
2388  4679743
2389  4940521
2390  5476210
2391  4873114
2392  4497800
2393  4672751
2394  4946656
2395  5155122
2396  4416365
2397  4252193
2398  4913489
2399  4879808
2400  4592784
2401  4135704
2402  4311443
2403  5014185
2404  4496595
2405  3940262
2406  4080501
2407  4380728
2408  4687161
2409  4027468
2410  3683383
2411  4347722
2412  4445235
2413  4160923
2414  3619717
2415  3571462
2416  4373101
2417  4146630
2418  3490550
2419  3474264
2420  3798715
2421  4320280
2422  3758870
2423  3075690
2424  3614245
2425  3908971
2426  3740083
2427  3170954
2428  2890694
2429  3697516
2430  3763480
2431  3181170
2432  3035038
2433  3136065
2434  3651809
2435  3337798
2436  2567837
2437  2936441
2438  3305595
2439  3301204
2440  2855531
2441  2412248
2442  3123969
2443  3354529
2444  2685481
2445  2388684
2446  2449961
2447  3100187
2448  3005106
2449  2084974
2450  2249134
2451  2741987
2452  2888426
2453  2530860
2454  1842403
2455  2321198
2456  2800799
2457  2345836
2458  1991346
2459  1796746
2460  2355374
2461  2632989
2462  1812435
2463  1704359
2464  2071256
2465  2293468
2466  2116355
2467  1374507
2468  1649029
2469  2224604
2470  1865644
2471  1533146
2472  1305358
2473  1731253
2474  2145846
2475  1445354
2476  1207004
2477  1481585
2478  1672847
2479  1653225
2480   924955
2481   966378
2482  1630672
2483  1464113
2484  1164857
2485   825623
2486  1074999
2487  1593608
2488   969288
2489   594470
2490   879077
2491  1115022
2492  1225606
2493   560514
2494   424727
2495  1075530
2496   967702
2497   649234
2498   285874
2499   391952
2500  1007768
2501   582390
2502   105066
2503   316212
2504   572118
2505   812405
2506   195976
2507  -186817
2508   401979
2509   439411
2510   189133
2511  -149127
2512  -201348
2513   424214
2514   172124
2515  -335768
2516  -208153
2517   -75840
2518   188384
2519  -230031
2520  -682906
2521  -141435
2522   -38359
2523  -316497
2524  -655884
2525  -749581
2526   -61974
2527  -210924
2528  -898388
2529  -844771
2530  -618308
2531  -297547
2532  -693998
2533 -1338446
2534  -804023
2535  -440674
2536  -651685
2537 -1063864
2538 -1389233
2539  -731012
2540  -589504
2541 -1267013
2542 -1413695
2543 -1326777
2544  -892706
2545  -985678
2546 -1699753
2547 -1418615
2548 -1021384
2549 -1121526
2550 -1479854
2551 -1952740
2552 -1417864
2553 -1088794
2554 -1731913
2555 -1907929
2556 -1763743
2557 -1333688
2558 -1360989
2559 -2198819
2560 -2097604
2561 -1609118
2562 -1627242
2563 -1917699
2564 -2483631
2565 -2061718
2566 -1495453
2567 -2009293
2568 -2375837
2569 -2402417
2570 -2002731
2571 -1760672
2572 -2550849
2573 -2701433
2574 -2218518
2575 -2092642
2576 -2267958
2577 -2914976
2578 -2693279
2579 -1983098
2580 -2384643
2581 -2872403
2582 -2994181
2583 -2621219
2584 -2179039
2585 -2890658
2586 -3261302
2587 -2836884
2588 -2598116
2589 -2595821
2590 -3250823
2591 -3339533
2592 -2625361
2593 -2778063
2594 -3219178
2595 -3496552
2596 -3333829
2597 -2756647
2598 -3197649
2599 -3644926
2600 -3344371
2601 -3146423
2602 -3049799
2603 -3622853
2604 -3915451
2605 -3252073
2606 -3253923
2607 -3640615
2608 -3903953
2609 -3818740
2610 -3180359
2611 -3526152
2612 -4174147
2613 -3966589
2614 -3699070
2615 -3495812
2616 -3991098
2617 -4480255
2618 -3835829
2619 -3617409
2620 -3930668
2621 -4266863
2622 -4418217
2623 -3822692
2624 -3895282
2625 -4536532
2626 -4487401
2627 -4310078
2628 -4011518
2629 -4250912
2630 -4825818
2631 -4396679
2632 -4148972
2633 -4417646
2634 -4701497
2635 -4918501
2636 -4358088
2637 -4261573
2638 -4927023
2639 -4938293
2640 -4751809
2641 -4477548
2642 -4658957
2643 -5309561
2644 -4965520
2645 -4588725
2646 -4833594
2647 -5126062
2648 -5424290
2649 -4919715
2650 -4630651
2651 -5261927
2652 -5398679
2653 -5245717
2654 -4974793
2655 -4994111
2656 -5702337
2657 -5565613
2658 -5115369
2659 -5229531
2660 -5444797
2661 -5858226
2662 -5497847
2663 -5020291
2664 -5568772
2665 -5844115
2666 -5771660
2667 -5502879
2668 -5393122
2669 -6086742
2670 -6066854
2671 -5520064
2672 -5578982
2673 -5773991
2674 -6207270
2675 -6029473
2676 -5526686
2677 -6003037
2678 -6322679
2679 -6248008
2680 -5981496
2681 -5710878
2682 -6319078
2683 -6508778
2684 -6018343
2685 -6009114
2686 -6166219
2687 -6632216
2688 -6569649
2689 -5937284
2690 -6286862
2691 -6738812
2692 -6702806
2693 -6409422
2694 -6032218
2695 -6653607
2696 -7092200
2697 -6562008
2698 -6349077
2699 -6457546
2700 -7001086
2701 -7133733
2702 -6379906
2703 -6472636
2704 -7005132
2705 -7166788
2706 -7021060
2707 -6481187
2708 -6855225
2709 -7449880
2710 -7111626
2711 -6866219
2712 -6810178
2713 -7221220
2714 -7555105
2715 -6902519
2716 -6811593
2717 -7281633
2718 -7499292
2719 -7494789
2720 -6971931
2721 -7162611
2722 -7826406
2723 -7569968
2724 -7219902
2725 -7096489
2726 -7486990
2727 -8014405
2728 -7432621
2729 -7149675
2730 -7616613
2731 -7897883
2732 -7954137
2733 -7378603
2734 -7332532
2735 -8038726
2736 -7992426
2737 -7700125
2738 -7513121
2739 -7733414
2740 -8381287
2741 -8027639
2742 -7615137
2743 -7874866
2744 -8095672
2745 -8290999
2746 -7848273
2747 -7611017
2748 -8295997
2749 -8424982
2750 -8161695
2751 -7906310
2752 -7989783
2753 -8666498
2754 -8445547
2755 -7924542
2756 -8157074
2757 -8421497
2758 -8688611
2759 -8337026
2760 -7948872
2761 -8519776
2762 -8727639
2763 -8519073
2764 -8312438
2765 -8236917
2766 -8863499
2767 -8850716
2768 -8322074
2769 -8447425
2770 -8692967
2771 -9041960
2772 -8819546
2773 -8278160
2774 -8745401
2775 -9085943
2776 -8908010
2777 -8624830
2778 -8426019
2779 -9075114
2780 -9289745
2781 -8728106
2782 -8719527
2783 -8935621
2784 -9336268
2785 -9286151
2786 -8641615
2787 -8893876
2788 -9291884
2789 -9249326
2790 -9068222
2791 -8760026
2792 -9264504
2793 -9635137
2794 -9170518
2795 -9073281
2796 -9162368
2797 -9454636
2798 -9526904
2799 -8974145
2800 -9171001
2801 -9614621
2802 -9581481
2803 -9466571
2804 -9139832
2805 -9484758
2806 -9920324
2807 -9460464
2808 -9265640
2809 -9375431
2810 -9720418
2811 -9922079
2812 -9301921
2813 -9328308
2814 -9886215
2815 -9939002
2816 -9779912
2817 -9358913
2818 -9603757
2819 -10188191
2820 -9822597
2821 -9559151
2822 -9634715
2823 -9917537
2824 -10236148
2825 -9703677
2826 -9528416
2827 -9991836
2828 -10107624
2829 -10092818
2830 -9695303
2831 -9737786
2832 -10379818
2833 -10188217
2834 -9855278
2835 -9843308
2836 -10118330
2837 -10567065
2838 -10060252
2839 -9681223
2840 -10140596
2841 -10351118
2842 -10353877
2843 -9964783
2844 -9917932
2845 -10618623
2846 -10558507
2847 -10151798
2848 -10048877
2849 -10211432
2850 -10744666
2851 -10421264
2852 -9903111
2853 -10249097
2854 -10566113
2855 -10710390
2856 -10363299
2857 -10059385
2858 -10688812
2859 -10833909
2860 -10426829
2861 -10190928
2862 -10244790
2863 -10888406
2864 -10810736
2865 -10205388
2866 -10422287
2867 -10753261
2868 -10953339
2869 -10659004
2870 -10174434
2871 -10671085
2872 -10998417
2873 -10739837
2874 -10523600
2875 -10403270
2876 -10970830
2877 -11089999
2878 -10491463
2879 -10559239
2880 -10846850
2881 -11058825
2882 -10902305
2883 -10387308
2884 -10786380
2885 -11187716
2886 -10961781
2887 -10764203
2888 -10579019
2889 -11069001
2890 -11330869
2891 -10733300
2892 -10653884
2893 -10915440
2894 -11228731
2895 -11218201
2896 -10589337
2897 -10782141
2898 -11333451
2899 -11234375
2900 -11008176
2901 -10689789
2902 -11060882
2903 -11505690
2904 -10994541
2905 -10801336
2906 -11010424
2907 -11297957
2908 -11453380
2909 -10912311
2910 -10909096
2911 -11380043
2912 -11317469
2913 -11157005
2914 -10841136
2915 -11037123
2916 -11603715
2917 -11278243
2918 -11011496
2919 -11129364
2920 -11399637
2921 -11655418
2922 -11099996
2923 -10902295
2924 -11403041
2925 -11456485
2926 -11325009
2927 -11020844
2928 -11131157
2929 -11731396
2930 -11480179
2931 -11142958
2932 -11221128
2933 -11410698
2934 -11735949
2935 -11297108
2936 -10964328
2937 -11442384
2938 -11628036
2939 -11566039
2940 -11209164
2941 -11101251
2942 -11729494
2943 -11672705
2944 -11265409
2945 -11243787
2946 -11402597
2947 -11834931
2948 -11562522
2949 -11101489
2950 -11456373
2951 -11663579
2952 -11675794
2953 -11413648
2954 -11178812
2955 -11696747
2956 -11739258
2957 -11375412
2958 -11351824
2959 -11430824
2960 -11850231
2961 -11713220
2962 -11202449
2963 -11502170
2964 -11740995
2965 -11712500
2966 -11461710
2967 -11179333
2968 -11710911
2969 -11884416
2970 -11490338
2971 -11423386
2972 -11482216
2973 -11882618
2974 -11844721
2975 -11251974
2976 -11419108
2977 -11729537
2978 -11793862
2979 -11604744
2980 -11211107
2981 -11658771
2982 -12036238
2983 -11678101
2984 -11457764
2985 -11385221
2986 -11792300
2987 -11942101
2988 -11324119
2989 -11370210
2990 -11748809
2991 -11883368
2992 -11755501
2993 -11268886
2994 -11565203
2995 -12009342
2996 -11715972
2997 -11506167
2998 -11392592
2999 -11727859
3000 -12031175
3001 -11480513
3002 -11357114
3003 -11694062
3004 -11901067
3005 -11881956
3006 -11310449
3007 -11407063
3008 -11987199
3009 -11827715
3010 -11528773
3011 -11338808
3012 -11648615
3013 -12107688
3014 -11610188
3015 -11301972
3016 -11589944
3017 -11832846
3018 -11943968
3019 -11391337
3020 -11269802
3021 -11854308
3022 -11876395
3023 -11644305
3024 -11342529
3025 -11480422
3026 -12073735
3027 -11763341
3028 -11313180
3029 -11431201
3030 -11679973
3031 -11947660
3032 -11532323
3033 -11234469
3034 -11755941
3035 -11860102
3036 -11686936
3037 -11383558
3038 -11318118
3039 -11879192
3040 -11762919
3041 -11335004
3042 -11410242
3043 -11602752
3044 -11914721
3045 -11619921
3046 -11199802
3047 -11600466
3048 -11783566
3049 -11649006
3050 -11358181
3051 -11198485
3052 -11771516
3053 -11806299
3054 -11347532
3055 -11354847
3056 -11493695
3057 -11814943
3058 -11632898
3059 -11120181
3060 -11408699
3061 -11675138
3062 -11632114
3063 -11415783
3064 -11124440
3065 -11575695
3066 -11769750
3067 -11344408
3068 -11270272
3069 -11336648
3070 -11662726
3071 -11634476
3072 -11095192
3073 -11261161
3074 -11568171
3075 -11553245
3076 -11396024
3077 -11067863
3078 -11427918
3079 -11691711
3080 -11280864
3081 -11163504
3082 -11201814
3083 -11484244
3084 -11586715
3085 -11065382
3086 -11135180
3087 -11462119
3088 -11477008
3089 -11340619
3090 -10931783
3091 -11179065
3092 -11588739
3093 -11230967
3094 -11025986
3095 -11047253
3096 -11351341
3097 -11569103
3098 -11033366
3099 -10946481
3100 -11291593
3101 -11342790
3102 -11250480
3103 -10812399
3104 -10945855
3105 -11462722
3106 -11252736
3107 -11014734
3108 -10918513
3109 -11107368
3110 -11431741
3111 -10976690
3112 -10741136
3113 -11048072
3114 -11179843
3115 -11179840
3116 -10780552
3117 -10772041
3118 -11292067
3119 -11127304
3120 -10841330
3121 -10757077
3122 -10902482
3123 -11255663
3124 -10871852
3125 -10565885
3126 -10878891
3127 -11039737
3128 -11078909
3129 -10689818
3130 -10536045
3131 -11075376
3132 -11054496
3133 -10714374
3134 -10533585
3135 -10639937
3136 -11129954
3137 -10871520
3138 -10381171
3139 -10605554
3140 -10862152
3141 -10987820
3142 -10609980
3143 -10259812
3144 -10757475
3145 -10905487
3146 -10618434
3147 -10389022
3148 -10355672
3149 -10878174
3150 -10844691
3151 -10317071
3152 -10365781
3153 -10546277
3154 -10760490
3155 -10524171
3156 -10058846
3157 -10435591
3158 -10726713
3159 -10533022
3160 -10290273
3161 -10122060
3162 -10584258
3163 -10684799
3164 -10150051
3165 -10098377
3166 -10277505
3167 -10540231
3168 -10438583
3169 -9919914
3170 -10156616
3171 -10500400
3172 -10368990
3173 -10142113
3174 -9847760
3175 -10218901
3176 -10486952
3177 -10016917
3178 -9886641
3179 -10039304
3180 -10325128
3181 -10328497
3182 -9748401
3183 -9813348
3184 -10200514
3185 -10159838
3186 -9981781
3187 -9622982
3188 -9876444
3189 -10282751
3190 -9910790
3191 -9685895
3192 -9734388
3193 -9982353
3194 -10150759
3195 -9629914
3196 -9523591
3197 -9862754
3198 -9899239
3199 -9802351
3200 -9456024
3201 -9568918
3202 -10020605
3203 -9738117
3204 -9465843
3205 -9480683
3206 -9659236
3207 -9877651
3208 -9433310
3209 -9245843
3210 -9605936
3211 -9669674
3212 -9605122
3213 -9271292
3214 -9249167
3215 -9720221
3216 -9548621
3217 -9219369
3218 -9141097
3219 -9275122
3220 -9633330
3221 -9318713
3222 -8992366
3223 -9284869
3224 -9401853
3225 -9386085
3226 -9049944
3227 -8875021
3228 -9336279
3229 -9286769
3230 -9006131
3231 -8942020
3232 -8988286
3233 -9318105
3234 -9106301
3235 -8737904
3236 -8960369
3237 -9065432
3238 -9074830
3239 -8823863
3240 -8590583
3241 -9021583
3242 -9069158
3243 -8746805
3244 -8651047
3245 -8677867
3246 -9009158
3247 -8860131
3248 -8402411
3249 -8589208
3250 -8793602
3251 -8822478
3252 -8588227
3253 -8273158
3254 -8680866
3255 -8840018
3256 -8500275
3257 -8334350
3258 -8297016
3259 -8669913
3260 -8661340
3261 -8116198
3262 -8190110
3263 -8445485
3264 -8574223
3265 -8384957
3266 -7955628
3267 -8269403
3268 -8553310
3269 -8250375
3270 -8031482
3271 -7906403
3272 -8257482
3273 -8425034
3274 -7929569
3275 -7864862
3276 -8083117
3277 -8246443
3278 -8157510
3279 -7636727
3280 -7780069
3281 -8171379
3282 -8003067
3283 -7777977
3284 -7584037
3285 -7871199
3286 -8172676
3287 -7713972
3288 -7504494
3289 -7687327
3290 -7864205
3291 -7859047
3292 -7356298
3293 -7385810
3294 -7828782
3295 -7735967
3296 -7512919
3297 -7260782
3298 -7427012
3299 -7814631
3300 -7460959
3301 -7149380
3302 -7253547
3303 -7475204
3304 -7649049
3305 -7167323
3306 -6964148
3307 -7377900
3308 -7430472
3309 -7261314
3310 -6942510
3311 -6956294
3312 -7404204
3313 -7202778
3314 -6860637
3315 -6894284
3316 -7064158
3317 -7286423
3318 -6921858
3319 -6631099
3320 -6975032
3321 -7040174
3322 -6895470
3323 -6615980
3324 -6540400
3325 -6994439
3326 -6918476
3327 -6547814
3328 -6525714
3329 -6663123
3330 -6961152
3331 -6668832
3332 -6229767
3333 -6491204
3334 -6671967
3335 -6616793
3336 -6319791
3337 -6110162
3338 -6568577
3339 -6654331
3340 -6283383
3341 -6159099
3342 -6182781
3343 -6482435
3344 -6374359
3345 -5900445
3346 -6066896
3347 -6282218
3348 -6293060
3349 -6077810
3350 -5760706
3351 -6090921
3352 -6255702
3353 -5933578
3354 -5805696
3355 -5768958
3356 -6036219
3357 -6053441
3358 -5619145
3359 -5685906
3360 -5862914
3361 -5871260
3362 -5747787
3363 -5419326
3364 -5640878
3365 -5864062
3366 -5574897
3367 -5447282
3368 -5412094
3369 -5641039
3370 -5708374
3371 -5243500
3372 -5242444
3373 -5481850
3374 -5510419
3375 -5377921
3376 -5022762
3377 -5203119
3378 -5522864
3379 -5238676
3380 -5038223
3381 -4989635
3382 -5210135
3383 -5380846
3384 -4927289
3385 -4789742
3386 -5008059
3387 -5101429
3388 -5077354
3389 -4675674
3390 -4721819
3391 -5117547
3392 -4951055
3393 -4713493
3394 -4551757
3395 -4701212
3396 -4981921
3397 -4603186
3398 -4370436
3399 -4580625
3400 -4722265
3401 -4755398
3402 -4354985
3403 -4261875
3404 -4655679
3405 -4559485
3406 -4315933
3407 -4148879
3408 -4249542
3409 -4585392
3410 -4297448
3411 -4000997
3412 -4159683
3413 -4302903
3414 -4369979
3415 -3983429
3416 -3761085
3417 -4180160
3418 -4225654
3419 -3990471
3420 -3762110
3421 -3775223
3422 -4189550
3423 -4012357
3424 -3589044
3425 -3652296
3426 -3820859
3427 -3991992
3428 -3695768
3429 -3340733
3430 -3688585
3431 -3841127
3432 -3656241
3433 -3411679
3434 -3310343
3435 -3701956
3436 -3661258
3437 -3231159
3438 -3223125
3439 -3346454
3440 -3549151
3441 -3372710
3442 -2970659
3443 -3220363
3444 -3430781
3445 -3284365
3446 -3043461
3447 -2834743
3448 -3193695
3449 -3309056
3450 -2883569
3451 -2772159
3452 -2881844
3453 -3161100
3454 -3084276
3455 -2606627
3456 -2704942
3457 -2969273
3458 -2900198
3459 -2659872
3460 -2363631
3461 -2664378
3462 -2936159
3463 -2584784
3464 -2407755
3465 -2434462
3466 -2670947
3467 -2711127
3468 -2244827
3469 -2207699
3470 -2457030
3471 -2489984
3472 -2376803
3473 -2029196
3474 -2164786
3475 -2496145
3476 -2252680
3477 -2031190
3478 -1973939
3479 -2142362
3480 -2303536
3481 -1894746
3482 -1782009
3483 -2026523
3484 -2081976
3485 -2005975
3486 -1656141
3487 -1682713
3488 -2033892
3489 -1846282
3490 -1619242
3491 -1560309
3492 -1696380
3493 -1908063
3494 -1547744
3495 -1361819
3496 -1586626
3497 -1646544
3498 -1614886
3499 -1286742
3500 -1204935
3501 -1565155
3502 -1467795
3503 -1222450
3504 -1133239
3505 -1229831
3506 -1504865
3507 -1239444
3508  -949134
3509 -1117574
3510 -1205142
3511 -1220825
3512  -919019
3513  -738049
3514 -1100694
3515 -1102098
3516  -869110
3517  -744477
3518  -770076
3519 -1056437
3520  -850178
3521  -507242
3522  -654740
3523  -751742
3524  -796513
3525  -565507
3526  -353619
3527  -681033
3528  -730116
3529  -470206
3530  -316254
3531  -280432
3532  -589110
3533  -492232
3534   -95036
3535  -186718
3536  -354404
3537  -452970
3538  -230985
3539   113669
3540  -153874
3541  -329492
3542  -109341
3543    92946
3544   191122
3545  -141858
3546  -187546
3547   235575
3548   270617
3549   124512
3550   -17904
3551   104545
3552   510221
3553   344869
3554   110336
3555   259939
3556   435272
3557   601942
3558   350524
3559   191904
3560   573857
3561   693088
3562   581760
3563   444346
3564   485054
3565   892650
3566   815014
3567   522487
3568   621315
3569   813456
3570  1018724
3571   812465
3572   560013
3573   930631
3574  1147325
3575  1060063
3576   870381
3577   817293
3578  1235277
3579  1275036
3580   941734
3581   970782
3582  1157805
3583  1451613
3584  1357890
3585  1022608
3586  1258913
3587  1498645
3588  1479577
3589  1302977
3590  1150748
3591  1530028
3592  1725563
3593  1450080
3594  1399461
3595  1511280
3596  1813895
3597  1828540
3598  1449374
3599  1566854
3600  1849067
3601  1895443
3602  1768546
3603  1563154
3604  1870670
3605  2150780
3606  1901618
3607  1800975
3608  1858797
3609  2120595
3610  2235704
3611  1895093
3612  1932216
3613  2223440
3614  2303383
3615  2243076
3616  1974132
3617  2171010
3618  2525341
3619  2359250
3620  2202046
3621  2193049
3622  2435168
3623  2666314
3624  2350909
3625  2278082
3626  2558811
3627  2709863
3628  2707325
3629  2421453
3630  2480742
3631  2851988
3632  2773810
3633  2621821
3634  2579579
3635  2762116
3636  3050158
3637  2828320
3638  2683668
3639  2898678
3640  3028856
3641  3092556
3642  2847781
3643  2811530
3644  3168819
3645  3176110
3646  3053988
3647  3014096
3648  3117032
3649  3406870
3650  3224331
3651  3027845
3652  3229923
3653  3375463
3654  3461962
3655  3262721
3656  3174440
3657  3560815
3658  3621207
3659  3448967
3660  3353879
3661  3413323
3662  3757594
3663  3661577
3664  3392069
3665  3557887
3666  3738767
3667  3873467
3668  3701967
3669  3518984
3670  3843304
3671  3986658
3672  3852423
3673  3746379
3674  3737607
3675  4065780
3676  4081778
3677  3793288
3678  3892449
3679  4068349
3680  4219406
3681  4103159
3682  3857868
3683  4142154
3684  4344554
3685  4230658
3686  4103903
3687  4061573
3688  4398927
3689  4501074
3690  4190890
3691  4214647
3692  4383655
3693  4558066
3694  4501067
3695  4193968
3696  4401577
3697  4680463
3698  4621532
3699  4512539
3700  4384392
3701  4685274
3702  4897024
3703  4597677
3704  4505157
3705  4641825
3706  4880530
3707  4924087
3708  4587201
3709  4679834
3710  4995618
3711  5005175
3712  4896729
3713  4704013
3714  4912616
3715  5213996
3716  4990946
3717  4861524
3718  4958134
3719  5180459
3720  5320179
3721  4999732
3722  4975731
3723  5279195
3724  5328439
3725  5247434
3726  5029041
3727  5170611
3728  5537578
3729  5384942
3730  5207170
3731  5265151
3732  5456987
3733  5654985
3734  5365113
3735  5248597
3736  5543558
3737  5658085
3738  5614819
3739  5386740
3740  5415697
3741  5806886
3742  5767930
3743  5564379
3744  5538470
3745  5698949
3746  5970287
3747  5754565
3748  5531661
3749  5780537
3750  5961514
3751  5983984
3752  5772382
3753  5684688
3754  6055216
3755  6098003
3756  5901625
3757  5843299
3758  5910152
3759  6205461
3760  6125065
3761  5885690
3762  6050948
3763  6222688
3764  6303325
3765  6142990
3766  5973357
3767  6278755
3768  6381017
3769  6202144
3770  6140884
3771  6195615
3772  6495232
3773  6475757
3774  6185093
3775  6291771
3776  6477058
3777  6563618
3778  6440282
3779  6224593
3780  6499193
3781  6705063
3782  6566822
3783  6467662
3784  6424177
3785  6711039
3786  6811544
3787  6500247
3788  6510726
3789  6676864
3790  6823814
3791  6783257
3792  6527113
3793  6717052
3794  6963036
3795  6858209
3796  6763873
3797  6693550
3798  6913101
3799  7072166
3800  6807533
3801  6780104
3802  6920514
3803  7061536
3804  7080588
3805  6815464
3806  6922937
3807  7201671
3808  7131558
3809  7025029
3810  6922520
3811  7108048
3812  7339427
3813  7091375
3814  7000334
3815  7170883
3816  7317983
3817  7371811
3818  7088136
3819  7111344
3820  7396129
3821  7376217
3822  7285205
3823  7171447
3824  7306588
3825  7595280
3826  7416246
3827  7254055
3828  7363101
3829  7508622
3830  7616578
3831  7355632
3832  7285617
3833  7599818
3834  7652780
3835  7562226
3836  7425869
3837  7486099
3838  7793919
3839  7671571
3840  7469936
3841  7548781
3842  7677915
3843  7852842
3844  7652415
3845  7515353
3846  7788413
3847  7869659
3848  7807937
3849  7646442
3850  7635147
3851  7970121
3852  7935998
3853  7695929
3854  7729698
3855  7872824
3856  8076676
3857  7909604
3858  7683728
3859  7924978
3860  8091751
3861  8039799
3862  7869172
3863  7777409
3864  8121626
3865  8190783
3866  7951187
3867  7904548
3868  7995702
3869  8266056
3870  8201948
3871  7890717
3872  8015219
3873  8227147
3874  8262895
3875  8122105
3876  7947183
3877  8235346
3878  8403442
3879  8200024
3880  8108038
3881  8151080
3882  8372804
3883  8393253
3884  8099027
3885  8167661
3886  8364633
3887  8452234
3888  8372520
3889  8138147
3890  8344745
3891  8567206
3892  8394960
3893  8264879
3894  8252319
3895  8493736
3896  8622586
3897  8327513
3898  8304811
3899  8514070
3900  8613626
3901  8574929
3902  8303624
3903  8408380
3904  8693741
3905  8590228
3906  8466670
3907  8412062
3908  8585078
3909  8787895
3910  8547188
3911  8443223
3912  8600381
3913  8719958
3914  8752220
3915  8488878
3916  8495866
3917  8793977
3918  8758022
3919  8651418
3920  8564172
3921  8667763
3922  8903583
3923  8716289
3924  8589761
3925  8709902
3926  8817175
3927  8887836
3928  8677772
3929  8608104
3930  8898622
3931  8903923
3932  8789831
3933  8690232
3934  8743279
3935  9000363
3936  8866163
3937  8676235
3938  8783882
3939  8922417
3940  9030022
3941  8843515
3942  8708311
3943  8972327
3944  9030122
3945  8925758
3946  8801433
3947  8795473
3948  9068735
3949  9035818
3950  8825256
3951  8880608
3952  8979282
3953  9124042
3954  9002358
3955  8787271
3956  8997247
3957  9101604
3958  9032478
3959  8928181
3960  8887181
3961  9160494
3962  9174689
3963  8929605
3964  8953901
3965  9042401
3966  9172631
3967  9082564
3968  8864732
3969  9054301
3970  9200802
3971  9134262
3972  9034806
3973  8948288
3974  9187742
3975  9273288
3976  9025504
3977  8994999
3978  9094667
3979  9261936
3980  9213544
3981  8922287
3982  9057022
3983  9274743
3984  9245837
3985  9117994
3986  8960499
3987  9185109
3988  9372427
3989  9138384
3990  9043946
3991  9109010
3992  9286782
3993  9335480
3994  9038732
3995  9056623
3996  9270335
3997  9297476
3998  9218178
3999  9008840
4000  9129083
4001  9391607
4002  9236801
4003  9122480
4004  9137759
4005  9292753
4006  9400040
4007  9122283
4008  9058033
4009  9255254
4010  9309630
4011  9279642
4012  9072152
4013  9135759
4014  9422628
4015  9317988
4016  9158625
4017  9120078
4018  9246345
4019  9430159
4020  9185762
4021  9053051
4022  9258436
4023  9364394
4024  9349152
4025  9126913
4026  9101664
4027  9387105
4028  9356261
4029  9187906
4030  9110005
4031  9194881
4032  9435738
4033  9285304
4034  9083653
4035  9211272
4036  9326398
4037  9382014
4038  9186254
4039  9061673
4040  9341568
4041  9378770
4042  9227510
4043  9123666
4044  9151263
4045  9411369
4046  9326060
4047  9078323
4048  9175620
4049  9295116
4050  9366370
4051  9208933
4052  9028354
4053  9260391
4054  9367891
4055  9252182
4056  9142418
4057  9105543
4058  9349390
4059  9359351
4060  9091497
4061  9097858
4062  9201291
4063  9331048
4064  9253745
4065  9027413
4066  9183921
4067  9333981
4068  9247394
4069  9145824
4070  9038363
4071  9232530
4072  9316250
4073  9085367
4074  9069692
4075  9161913
4076  9275573
4077  9259406
4078  9019145
4079  9107837
4080  9262112
4081  9178978
4082  9097123
4083  8983191
4084  9137718
4085  9275922
4086  9079535
4087  9037109
4088  9107022
4089  9189908
4090  9205639
4091  8967966
4092  9014258
4093  9191954
4094  9127860
4095  9050492
4096  8931231
4097  9055950
4098  9229858
4099  9034816
4100  8936914
4101  9006512
4102  9115115
4103  9162617
4104  8904703
4105  8880652
4106  9109757
4107  9102395
4108  9008998
4109  8858791
4110  8929544
4111  9155965
4112  9001322
4113  8851889
4114  8887980
4115  8983820
4116  9095606
4117  8883691
4118  8787333
4119  8981838
4120  9016749
4121  8957031
4122  8793656
4123  8784296
4124  9027247
4125  8928107
4126  8761933
4127  8771860
4128  8871694
4129  9025649
4130  8822080
4131  8665723
4132  8849410
4133  8908941
4134  8845626
4135  8684066
4136  8635827
4137  8908002
4138  8893799
4139  8693099
4140  8653261
4141  8730375
4142  8917984
4143  8768787
4144  8516502
4145  8648295
4146  8771104
4147  8779512
4148  8619817
4149  8481419
4150  8731343
4151  8811534
4152  8620771
4153  8534826
4154  8533951
4155  8737666
4156  8702954
4157  8434751
4158  8488726
4159  8613928
4160  8657523
4161  8542273
4162  8343792
4163  8539435
4164  8670810
4165  8504459
4166  8396825
4167  8363705
4168  8550932
4169  8591678
4170  8323761
4171  8333623
4172  8452267
4173  8518737
4174  8455593
4175  8224538
4176  8327342
4177  8485838
4178  8382679
4179  8272984
4180  8199174
4181  8353264
4182  8467238
4183  8230680
4184  8157273
4185  8260935
4186  8341802
4187  8316117
4188  8063431
4189  8113483
4190  8324853
4191  8257505
4192  8146988
4193  8046524
4194  8152084
4195  8302711
4196  8092581
4197  7973548
4198  8033774
4199  8124903
4200  8185141
4201  7964111
4202  7933335
4203  8130875
4204  8097357
4205  8006776
4206  7869738
4207  7911910
4208  8090418
4209  7940681
4210  7799719
4211  7858812
4212  7947356
4213  8010576
4214  7803692
4215  7721396
4216  7922118
4217  7918341
4218  7817344
4219  7686432
4220  7688121
4221  7896711
4222  7797528
4223  7619289
4224  7654330
4225  7723688
4226  7828043
4227  7657030
4228  7503559
4229  7669497
4230  7711711
4231  7645919
4232  7516454
4233  7460685
4234  7663695
4235  7629595
4236  7453859
4237  7453218
4238  7481113
4239  7593293
4240  7482858
4241  7294429
4242  7423356
4243  7489862
4244  7446057
4245  7343166
4246  7244115
4247  7434115
4248  7442290
4249  7230723
4250  7213997
4251  7252037
4252  7377364
4253  7294169
4254  7081706
4255  7197853
4256  7299476
4257  7240019
4258  7126305
4259  6986224
4260  7159821
4261  7224515
4262  7026571
4263  6975704
4264  7002952
4265  7148561
4266  7142199
4267  6873113
4268  6902750
4269  7036288
4270  7028728
4271  6918285
4272  6734272
4273  6878681
4274  7023064
4275  6851143
4276  6752635
4277  6742250
4278  6873456
4279  6919911
4280  6659365
4281  6632291
4282  6762067
4283  6791477
4284  6717980
4285  6513592
4286  6585175
4287  6772081
4288  6645486
4289  6522675
4290  6474244
4291  6593308
4292  6684345
4293  6445079
4294  6353641
4295  6486841
4296  6544295
4297  6511544
4298  6291018
4299  6291588
4300  6500707
4301  6428296
4302  6276833
4303  6189102
4304  6267360
4305  6434733
4306  6251436
4307  6096771
4308  6194283
4309  6268321
4310  6290134
4311  6067727
4312  5974976
4313  6185241
4314  6173123
4315  6043651
4316  5948603
4317  5974455
4318  6159372
4319  6038053
4320  5857904
4321  5892441
4322  5941477
4323  6000488
4324  5847100
4325  5706406
4326  5875851
4327  5913009
4328  5816897
4329  5710424
4330  5661715
4331  5844021
4332  5786778
4333  5583179
4334  5599346
4335  5651372
4336  5719368
4337  5601436
4338  5427103
4339  5580565
4340  5636634
4341  5541790
4342  5440247
4343  5360648
4344  5534431
4345  5524279
4346  5314827
4347  5302473
4348  5348621
4349  5437231
4350  5364926
4351  5154109
4352  5242274
4353  5351261
4354  5282500
4355  5170227
4356  5044627
4357  5196255
4358  5249065
4359  5052924
4360  5007877
4361  5044303
4362  5133299
4363  5100304
4364  4877622
4365  4921274
4366  5029231
4367  4967904
4368  4898515
4369  4769347
4370  4875066
4371  4974996
4372  4791002
4373  4708584
4374  4719442
4375  4805229
4376  4814092
4377  4584112
4378  4583385
4379  4730349
4380  4701832
4381  4628114
4382  4467735
4383  4528517
4384  4671236
4385  4517718
4386  4398130
4387  4385917
4388  4464255
4389  4532990
4390  4332191
4391  4270281
4392  4389828
4393  4392786
4394  4339802
4395  4168699
4396  4172062
4397  4344960
4398  4237326
4399  4108030
4400  4084625
4401  4139630
4402  4226034
4403  4040799
4404  3941062
4405  4060858
4406  4075819
4407  4029990
4408  3879088
4409  3834742
4410  4007458
4411  3948897
4412  3811743
4413  3765272
4414  3800783
4415  3933883
4416  3772113
4417  3605536
4418  3703852
4419  3751665
4420  3730537
4421  3574303
4422  3491798
4423  3673918
4424  3666696
4425  3512642
4426  3440700
4427  3450477
4428  3593260
4429  3490794
4430  3279818
4431  3346466
4432  3421749
4433  3444285
4434  3312536
4435  3148889
4436  3305423
4437  3351083
4438  3214080
4439  3110364
4440  3069934
4441  3242673
4442  3224424
4443  2999393
4444  3011915
4445  3078100
4446  3111231
4447  3009608
4448  2822197
4449  2924276
4450  3007625
4451  2900116
4452  2815881
4453  2744995
4454  2876537
4455  2909356
4456  2697704
4457  2661613
4458  2711745
4459  2768546
4460  2704149
4461  2496515
4462  2564441
4463  2697861
4464  2608057
4465  2497219
4466  2393199
4467  2507775
4468  2599511
4469  2391678
4470  2311922
4471  2351887
4472  2419734
4473  2424077
4474  2202954
4475  2196428
4476  2330175
4477  2297146
4478  2209606
4479  2074070
4480  2123389
4481  2243728
4482  2090691
4483  1986029
4484  2003887
4485  2065628
4486  2100844
4487  1911778
4488  1860270
4489  1981930
4490  1950510
4491  1873658
4492  1740496
4493  1759835
4494  1911680
4495  1793132
4496  1666833
4497  1666220
4498  1708410
4499  1776192
4500  1599781
4501  1485719
4502  1604961
4503  1617536
4504  1558240
4505  1435016
4506  1403688
4507  1570306
4508  1486907
4509  1336286
4510  1315816
4511  1336985
4512  1418609
4513  1289586
4514  1155550
4515  1252410
4516  1281979
4517  1250763
4518  1124354
4519  1045686
4520  1196237
4521  1166943
4522  1023319
4523   979443
4524   986241
4525  1085591
4526   980941
4527   812826
4528   902776
4529   947830
4530   913099
4531   801961
4532   697439
4533   831886
4534   835257
4535   687959
4536   638813
4537   632107
4538   742269
4539   695002
4540   489423
4541   538360
4542   607502
4543   582993
4544   478131
4545   334465
4546   459385
4547   522704
4548   380162
4549   309847
4550   293161
4551   395243
4552   382940
4553   174326
4554   157329
4555   234894
4556   245516
4557   184488
4558    18830
4559    93475
4560   192466
4561    80533
4562   -17194
4563   -75401
4564     8594
4565    61139
4566  -133200
4567  -176730
4568  -106129
4569   -81155
4570  -130290
4571  -305620
4572  -271045
4573  -145648
4574  -244521
4575  -357096
4576  -416476
4577  -339905
4578  -250734
4579  -431105
4580  -526135
4581  -452596
4582  -409853
4583  -423619
4584  -624187
4585  -653509
4586  -498494
4587  -544894
4588  -651896
4589  -762371
4590  -709608
4591  -578751
4592  -720255
4593  -853237
4594  -814914
4595  -766748
4596  -744102
4597  -914348
4598 -1005383
4599  -865030
4600  -860003
4601  -952105
4602 -1058605
4603 -1065158
4604  -927142
4605 -1023904
4606 -1181299
4607 -1171756
4608 -1127136
4609 -1067081
4610 -1199378
4611 -1327286
4612 -1207714
4613 -1177879
4614 -1261791
4615 -1365518
4616 -1421072
4617 -1284683
4618 -1328040
4619 -1480951
4620 -1487324
4621 -1463588
4622 -1386049
4623 -1477014
4624 -1652212
4625 -1569029
4626 -1517946
4627 -1569664
4628 -1682244
4629 -1771219
4630 -1625658
4631 -1607510
4632 -1767632
4633 -1808412
4634 -1802909
4635 -1723608
4636 -1771608
4637 -1962265
4638 -1919202
4639 -1853881
4640 -1877846
4641 -1953078
4642 -2067123
4643 -1979192
4644 -1925691
4645 -2061611
4646 -2117377
4647 -2133991
4648 -2066498
4649 -2075066
4650 -2253111
4651 -2246461
4652 -2166043
4653 -2180287
4654 -2250303
4655 -2383144
4656 -2311763
4657 -2229181
4658 -2365117
4659 -2437366
4660 -2458604
4661 -2389192
4662 -2359645
4663 -2537641
4664 -2551803
4665 -2475844
4666 -2489519
4667 -2545496
4668 -2684726
4669 -2657181
4670 -2546964
4671 -2657281
4672 -2749174
4673 -2769952
4674 -2705897
4675 -2639336
4676 -2805564
4677 -2878848
4678 -2803728
4679 -2799397
4680 -2834054
4681 -2975790
4682 -2976182
4683 -2855510
4684 -2921850
4685 -3010142
4686 -3062683
4687 -3030667
4688 -2952313
4689 -3087915
4690 -3196703
4691 -3123414
4692 -3100566
4693 -3114851
4694 -3241684
4695 -3282854
4696 -3153461
4697 -3192780
4698 -3312803
4699 -3365021
4700 -3348934
4701 -3242002
4702 -3351171
4703 -3488515
4704 -3429829
4705 -3383310
4706 -3379341
4707 -3510293
4708 -3601219
4709 -3472507
4710 -3463270
4711 -3564388
4712 -3655838
4713 -3669665
4714 -3534428
4715 -3587175
4716 -3753046
4717 -3738858
4718 -3688993
4719 -3651579
4720 -3750928
4721 -3886465
4722 -3792210
4723 -3750386
4724 -3834136
4725 -3911968
4726 -3947090
4727 -3830801
4728 -3842555
4729 -4010043
4730 -4019030
4731 -3974923
4732 -3934874
4733 -4008920
4734 -4167761
4735 -4093354
4736 -4007136
4737 -4067108
4738 -4168503
4739 -4241690
4740 -4125032
4741 -4087082
4742 -4261934
4743 -4314627
4744 -4272466
4745 -4202297
4746 -4232715
4747 -4403320
4748 -4376302
4749 -4278287
4750 -4321702
4751 -4408697
4752 -4515990
4753 -4439181
4754 -4348953
4755 -4486017
4756 -4556207
4757 -4539481
4758 -4474128
4759 -4465573
4760 -4640987
4761 -4660965
4762 -4564595
4763 -4573102
4764 -4641087
4765 -4762534
4766 -4719658
4767 -4603801
4768 -4704932
4769 -4793201
4770 -4811321
4771 -4757678
4772 -4707504
4773 -4855738
4774 -4919916
4775 -4835175
4776 -4827475
4777 -4868510
4778 -4975797
4779 -4971858
4780 -4855856
4781 -4933718
4782 -5022901
4783 -5043885
4784 -5014828
4785 -4953068
4786 -5077707
4787 -5172865
4788 -5087790
4789 -5063827
4790 -5079875
4791 -5190656
4792 -5222612
4793 -5112045
4794 -5152636
4795 -5255407
4796 -5293982
4797 -5280269
4798 -5182843
4799 -5268358
4800 -5381448
4801 -5322512
4802 -5297129
4803 -5307732
4804 -5395728
4805 -5472883
4806 -5361384
4807 -5371520
4808 -5465169
4809 -5497892
4810 -5494526
4811 -5410985
4812 -5473042
4813 -5600300
4814 -5555330
4815 -5517150
4816 -5527209
4817 -5610118
4818 -5694988
4819 -5583052
4820 -5563333
4821 -5662280
4822 -5711450
4823 -5718996
4824 -5631998
4825 -5655731
4826 -5810837
4827 -5796046
4828 -5737479
4829 -5713582
4830 -5783379
4831 -5905751
4832 -5819189
4833 -5755977
4834 -5840639
4835 -5910818
4836 -5941544
4837 -5854992
4838 -5839119
4839 -5994555
4840 -6000004
4841 -5942493
4842 -5911094
4843 -5954059
4844 -6084195
4845 -6033836
4846 -5954286
4847 -6025791
4848 -6096342
4849 -6144641
4850 -6072875
4851 -6015800
4852 -6151260
4853 -6192213
4854 -6142734
4855 -6100184
4856 -6118934
4857 -6267216
4858 -6250025
4859 -6146316
4860 -6191057
4861 -6262904
4862 -6324703
4863 -6265799
4864 -6178702
4865 -6298347
4866 -6372523
4867 -6342586
4868 -6287713
4869 -6284666
4870 -6422435
4871 -6441057
4872 -6331292
4873 -6335104
4874 -6409280
4875 -6495590
4876 -6470612
4877 -6352912
4878 -6440952
4879 -6535480
4880 -6528803
4881 -6470198
4882 -6422811
4883 -6541997
4884 -6615254
4885 -6516138
4886 -6497942
4887 -6550079
4888 -6639065
4889 -6656296
4890 -6530777
4891 -6572998
4892 -6674933
4893 -6680971
4894 -6642999
4895 -6573941
4896 -6666127
4897 -6772757
4898 -6681948
4899 -6645144
4900 -6681555
4901 -6773348
4902 -6813173
4903 -6690307
4904 -6697015
4905 -6804198
4906 -6826613
4907 -6801130
4908 -6718505
4909 -6771533
4910 -6903818
4911 -6851471
4912 -6799860
4913 -6805796
4914 -6886897
4915 -6950294
4916 -6852126
4917 -6814173
4918 -6915272
4919 -6949283
4920 -6948783
4921 -6872777
4922 -6886427
4923 -7012838
4924 -6983313
4925 -6929928
4926 -6927770
4927 -6977036
4928 -7064960
4929 -6989296
4930 -6946688
4931 -7024825
4932 -7066927
4933 -7075292
4934 -7001431
4935 -6986550
4936 -7114296
4937 -7103857
4938 -7043775
4939 -7041914
4940 -7083416
4941 -7185877
4942 -7126250
4943 -7044265
4944 -7111207
4945 -7162591
4946 -7173721
4947 -7115610
4948 -7078296
4949 -7199449
4950 -7228743
4951 -7164590
4952 -7146979
4953 -7174998
4954 -7270393
4955 -7244857
4956 -7139770
4957 -7194859
4958 -7247724
4959 -7280318
4960 -7224601
4961 -7161392
4962 -7272266
4963 -7320622
4964 -7275015
4965 -7244972
4966 -7240306
4967 -7333107
4968 -7338002
4969 -7235826
4970 -7266719
4971 -7321105
4972 -7359422
4973 -7326738
4974 -7244663
4975 -7326776
4976 -7405199
4977 -7355909
4978 -7307249
4979 -7298035
4980 -7394342
4981 -7431966
4982 -7312956
4983 -7327416
4984 -7392560
4985 -7437584
4986 -7418420
4987 -7311020
4988 -7363676
4989 -7460359
4990 -7431013
4991 -7384061
4992 -7347649
4993 -7434019
4994 -7511739
4995 -7415817
4996 -7367882
4997 -7421636
4998 -7478750
4999 -7493916
5000 -7378957
5001 -7402722
5002 -7505429
5003 -7500161
5004 -7456205
5005 -7400223
5006 -7462714
5007 -7560308
5008 -7473819
5009 -7411134
5010 -7453023
5011 -7512708
5012 -7547198
5013 -7447570
5014 -7429930
5015 -7535280
5016 -7552333
5017 -7512339
5018 -7448378
5019 -7471183
5020 -7580428
5021 -7526894
5022 -7452395
5023 -7471946
5024 -7522360
5025 -7587619
5026 -7505499
5027 -7443199
5028 -7543410
5029 -7578306
5030 -7548518
5031 -7473220
5032 -7476736
5033 -7587983
5034 -7569933
5035 -7489007
5036 -7488268
5037 -7532673
5038 -7615365
5039 -7553566
5040 -7461972
5041 -7523563
5042 -7581284
5043 -7575174
5044 -7508653
5045 -7465007
5046 -7579362
5047 -7594028
5048 -7521732
5049 -7507520
5050 -7518667
5051 -7595613
5052 -7565394
5053 -7472376
5054 -7524336
5055 -7576454
5056 -7582920
5057 -7530272
5058 -7475577
5059 -7569702
5060 -7599952
5061 -7515932
5062 -7489893
5063 -7502424
5064 -7588746
5065 -7580245
5066 -7468488
5067 -7496672
5068 -7563779
5069 -7575935
5070 -7529280
5071 -7449370
5072 -7524916
5073 -7587401
5074 -7521579
5075 -7489028
5076 -7476109
5077 -7550063
5078 -7576725
5079 -7480112
5080 -7474760
5081 -7522332
5082 -7547146
5083 -7523880
5084 -7429734
5085 -7476887
5086 -7550015
5087 -7506853
5088 -7464781
5089 -7452980
5090 -7510309
5091 -7552572
5092 -7454173
5093 -7434704
5094 -7477882
5095 -7499905
5096 -7487536
5097 -7397786
5098 -7434653
5099 -7515358
5100 -7485805
5101 -7431778
5102 -7404603
5103 -7448464
5104 -7505512
5105 -7423839
5106 -7373220
5107 -7422241
5108 -7461237
5109 -7468735
5110 -7371563
5111 -7361887
5112 -7458983
5113 -7441881
5114 -7385172
5115 -7343957
5116 -7381025
5117 -7451939
5118 -7386809
5119 -7318020
5120 -7360678
5121 -7397358
5122 -7418624
5123 -7331561
5124 -7287508
5125 -7368618
5126 -7384243
5127 -7333794
5128 -7281897
5129 -7293676
5130 -7387448
5131 -7341025
5132 -7260369
5133 -7273774
5134 -7303615
5135 -7343350
5136 -7273494
5137 -7206206
5138 -7290612
5139 -7311321
5140 -7264952
5141 -7215213
5142 -7205555
5143 -7296624
5144 -7279714
5145 -7190018
5146 -7178734
5147 -7212776
5148 -7259453
5149 -7210740
5150 -7120170
5151 -7181641
5152 -7237754
5153 -7207079
5154 -7144407
5155 -7095845
5156 -7181721
5157 -7201502
5158 -7103166
5159 -7086034
5160 -7110224
5161 -7170619
5162 -7142904
5163 -7040438
5164 -7070471
5165 -7122346
5166 -7111637
5167 -7053007
5168 -6997229
5169 -7054113
5170 -7103152
5171 -7021334
5172 -6987735
5173 -6998449
5174 -7049058
5175 -7050370
5176 -6940443
5177 -6943269
5178 -6999570
5179 -6997807
5180 -6961390
5181 -6885556
5182 -6929633
5183 -7000192
5184 -6926575
5185 -6875139
5186 -6860879
5187 -6916674
5188 -6939843
5189 -6837448
5190 -6812861
5191 -6873617
5192 -6885517
5193 -6863817
5194 -6776314
5195 -6780861
5196 -6867434
5197 -6819484
5198 -6762143
5199 -6738856
5200 -6770316
5201 -6813336
5202 -6735648
5203 -6689680
5204 -6732055
5205 -6750136
5206 -6742739
5207 -6661409
5208 -6642315
5209 -6717478
5210 -6693752
5211 -6634184
5212 -6598857
5213 -6617662
5214 -6685339
5215 -6616009
5216 -6548458
5217 -6583626
5218 -6603460
5219 -6598771
5220 -6523822
5221 -6479072
5222 -6565142
5223 -6552626
5224 -6496878
5225 -6462996
5226 -6471780
5227 -6530606
5228 -6476211
5229 -6399775
5230 -6414370
5231 -6440212
5232 -6452894
5233 -6385433
5234 -6335308
5235 -6399888
5236 -6409484
5237 -6355567
5238 -6307027
5239 -6292796
5240 -6364478
5241 -6332063
5242 -6241743
5243 -6247720
5244 -6270692
5245 -6300806
5246 -6244396
5247 -6175720
5248 -6218717
5249 -6244858
5250 -6190730
5251 -6155502
5252 -6120077
5253 -6181687
5254 -6175773
5255 -6090800
5256 -6076767
5257 -6102392
5258 -6119952
5259 -6084989
5260 -5996722
5261 -6027567
5262 -6077064
5263 -6024650
5264 -5979228
5265 -5938355
5266 -5994176
5267 -6022076
5268 -5918053
5269 -5887066
5270 -5914153
5271 -5938269
5272 -5923857
5273 -5818015
5274 -5822565
5275 -5883206
5276 -5867657
5277 -5809064
5278 -5747124
5279 -5791807
5280 -5841566
5281 -5759849
5282 -5700712
5283 -5703997
5284 -5736979
5285 -5742435
5286 -5646344
5287 -5628305
5288 -5687158
5289 -5679166
5290 -5624801
5291 -5562079
5292 -5578492
5293 -5634229
5294 -5567841
5295 -5506873
5296 -5503391
5297 -5539522
5298 -5557755
5299 -5463917
5300 -5420254
5301 -5473005
5302 -5468923
5303 -5431814
5304 -5352158
5305 -5360248
5306 -5428835
5307 -5388421
5308 -5316022
5309 -5296987
5310 -5313652
5311 -5352509
5312 -5276221
5313 -5212413
5314 -5242492
5315 -5264175
5316 -5239821
5317 -5169380
5318 -5135804
5319 -5203129
5320 -5185814
5321 -5119193
5322 -5085631
5323 -5090418
5324 -5137718
5325 -5088664
5326 -4997184
5327 -5022946
5328 -5042543
5329 -5031394
5330 -4968668
5331 -4914908
5332 -4977305
5333 -4972084
5334 -4904880
5335 -4864269
5336 -4850248
5337 -4904898
5338 -4878570
5339 -4789750
5340 -4797084
5341 -4824774
5342 -4816386
5343 -4760038
5344 -4685045
5345 -4730609
5346 -4751549
5347 -4690258
5348 -4645187
5349 -4626567
5350 -4672284
5351 -4663819
5352 -4570492
5353 -4558813
5354 -4573628
5355 -4581798
5356 -4539493
5357 -4459468
5358 -4493699
5359 -4520020
5360 -4471484
5361 -4421367
5362 -4391331
5363 -4423032
5364 -4433893
5365 -4347172
5366 -4316288
5367 -4334173
5368 -4339813
5369 -4319016
5370 -4230574
5371 -4236495
5372 -4282291
5373 -4236797
5374 -4190832
5375 -4152427
5376 -4176102
5377 -4194710
5378 -4113644
5379 -4078171
5380 -4091082
5381 -4099893
5382 -4076701
5383 -3999315
5384 -3988410
5385 -4035546
5386 -4000886
5387 -3949749
5388 -3897612
5389 -3914648
5390 -3955062
5391 -3882723
5392 -3820813
5393 -3833266
5394 -3855494
5395 -3849421
5396 -3758061
5397 -3728574
5398 -3770770
5399 -3755257
5400 -3711253
5401 -3648205
5402 -3650012
5403 -3700037
5404 -3648128
5405 -3584616
5406 -3573015
5407 -3581324
5408 -3593266
5409 -3520394
5410 -3466679
5411 -3501815
5412 -3506792
5413 -3472000
5414 -3409497
5415 -3387334
5416 -3446164
5417 -3402060
5418 -3328527
5419 -3306770
5420 -3322207
5421 -3342614
5422 -3276586
5423 -3210962
5424 -3242897
5425 -3257861
5426 -3218098
5427 -3153588
5428 -3115897
5429 -3169343
5430 -3156915
5431 -3071961
5432 -3045944
5433 -3053899
5434 -3078656
5435 -3033085
5436 -2949745
5437 -2962160
5438 -2988328
5439 -2965393
5440 -2900758
5441 -2847302
5442 -2889955
5443 -2900349
5444 -2827492
5445 -2780846
5446 -2775479
5447 -2811232
5448 -2787560
5449 -2689595
5450 -2685088
5451 -2706678
5452 -2704148
5453 -2647806
5454 -2581387
5455 -2606468
5456 -2636603
5457 -2571574
5458 -2519882
5459 -2496974
5460 -2524204
5461 -2523624
5462 -2424656
5463 -2411377
5464 -2432395
5465 -2433155
5466 -2394392
5467 -2317240
5468 -2327154
5469 -2361649
5470 -2311385
5471 -2249566
5472 -2217071
5473 -2244795
5474 -2262668
5475 -2176249
5476 -2132027
5477 -2153178
5478 -2158403
5479 -2136011
5480 -2045928
5481 -2031736
5482 -2074049
5483 -2045296
5484 -1991408
5485 -1950547
5486 -1955196
5487 -1986965
5488 -1921996
5489 -1862087
5490 -1870131
5491 -1870429
5492 -1861068
5493 -1791919
5494 -1752110
5495 -1799410
5496 -1772469
5497 -1720247
5498 -1676966
5499 -1672305
5500 -1709907
5501 -1655147
5502 -1586238
5503 -1592470
5504 -1593867
5505 -1587888
5506 -1523717
5507 -1472061
5508 -1512976
5509 -1507715
5510 -1456080
5511 -1406788
5512 -1382700
5513 -1421651
5514 -1387838
5515 -1315799
5516 -1305391
5517 -1306836
5518 -1317671
5519 -1262206
5520 -1196545
5521 -1225263
5522 -1225255
5523 -1180650
5524 -1131762
5525 -1095051
5526 -1131014
5527 -1114520
5528 -1043725
5529 -1030064
5530 -1034008
5531 -1035183
5532  -995091
5533  -918293
5534  -933589
5535  -944635
5536  -908294
5537  -857196
5538  -820882
5539  -852623
5540  -846960
5541  -766832
5542  -751099
5543  -744072
5544  -748133
5545  -717774
5546  -641150
5547  -648831
5548  -664798
5549  -639117
5550  -587285
5551  -538590
5552  -564678
5553  -578115
5554  -500575
5555  -459711
5556  -452328
5557  -472583
5558  -452070
5559  -372935
5560  -352891
5561  -385299
5562  -365851
5563  -328106
5564  -258606
5565  -271202
5566  -299178
5567  -234852
5568  -185544
5569  -176144
5570  -183828
5571  -186735
5572  -112372
5573   -77606
5574  -101359
5575   -91646
5576   -56544
5577    14902
5578    17027
5579   -12073
5580    26804
5581    85203
5582   104635
5583    93061
5584    80938
5585   155301
5586   213402
5587   183279
5588   185721
5589   215163
5590   284520
5591   304907
5592   259385
5593   292903
5594   346980
5595   386763
5596   385558
5597   363466
5598   422783
5599   481676
5600   469846
5601   463069
5602   477773
5603   540442
5604   585362
5605   551910
5606   566462
5607   615785
5608   660633
5609   669084
5610   641708
5611   681126
5612   748755
5613   749405
5614   744033
5615   751758
5616   806646
5617   864774
5618   834202
5619   835283
5620   885375
5621   921289
5622   946670
5623   919107
5624   941570
5625  1017884
5626  1028525
5627  1018902
5628  1018007
5629  1062998
5630  1132737
5631  1113053
5632  1097990
5633  1141537
5634  1185694
5635  1223453
5636  1195784
5637  1198745
5638  1269179
5639  1303822
5640  1297480
5641  1289262
5642  1317339
5643  1392305
5644  1387959
5645  1369142
5646  1397008
5647  1445291
5648  1486937
5649  1469768
5650  1466491
5651  1531777
5652  1565856
5653  1562628
5654  1559714
5655  1569315
5656  1643950
5657  1659288
5658  1640943
5659  1665713
5660  1705150
5661  1748075
5662  1742326
5663  1722891
5664  1781071
5665  1819318
5666  1830305
5667  1818519
5668  1832592
5669  1898652
5670  1930186
5671  1898069
5672  1918202
5673  1955343
5674  2006102
5675  2002755
5676  1979850
5677  2023282
5678  2074218
5679  2089829
5680  2086855
5681  2087982
5682  2146402
5683  2182076
5684  2161444
5685  2169578
5686  2206065
5687  2252223
5688  2267898
5689  2234133
5690  2272784
5691  2320692
5692  2343803
5693  2342522
5694  2331002
5695  2391623
5696  2440222
5697  2417252
5698  2414887
5699  2444093
5700  2490581
5701  2517116
5702  2488056
5703  2514190
5704  2574268
5705  2594591
5706  2593027
5707  2574527
5708  2618548
5709  2681848
5710  2669732
5711  2661503
5712  2682453
5713  2736382
5714  2774774
5715  2739803
5716  2744746
5717  2801410
5718  2831230
5719  2844862
5720  2815995
5721  2842467
5722  2918687
5723  2914673
5724  2908893
5725  2917320
5726  2965711
5727  3009850
5728  2990713
5729  2979836
5730  3024294
5731  3071163
5732  3087732
5733  3061481
5734  3077549
5735  3143043
5736  3158371
5737  3146266
5738  3148831
5739  3180175
5740  3243402
5741  3231818
5742  3208386
5743  3251834
5744  3291976
5745  3318470
5746  3301883
5747  3299251
5748  3357609
5749  3388096
5750  3378894
5751  3377051
5752  3397751
5753  3461257
5754  3470340
5755  3435282
5756  3471901
5757  3513159
5758  3545980
5759  3534901
5760  3512478
5761  3570094
5762  3614290
5763  3606672
5764  3603550
5765  3614503
5766  3670671
5767  3700113
5768  3664429
5769  3681385
5770  3724355
5771  3755617
5772  3759879
5773  3734788
5774  3778890
5775  3825365
5776  3826624
5777  3821627
5778  3824802
5779  3880766
5780  3906359
5781  3878986
5782  3889486
5783  3923185
5784  3968199
5785  3976442
5786  3943953
5787  3976792
5788  4028194
5789  4036550
5790  4033781
5791  4027416
5792  4065142
5793  4113432
5794  4090147
5795  4096235
5796  4127248
5797  4161666
5798  4185321
5799  4155841
5800  4169013
5801  4221714
5802  4232764
5803  4238215
5804  4226740
5805  4259540
5806  4309993
5807  4293243
5808  4290510
5809  4314185
5810  4353467
5811  4378661
5812  4347166
5813  4355895
5814  4406249
5815  4421082
5816  4432894
5817  4418874
5818  4444579
5819  4504416
5820  4496178
5821  4479833
5822  4499943
5823  4532893
5824  4567545
5825  4543717
5826  4541694
5827  4588244
5828  4621331
5829  4620648
5830  4601583
5831  4622130
5832  4670633
5833  4678973
5834  4660256
5835  4670418
5836  4707590
5837  4743859
5838  4734023
5839  4714112
5840  4760137
5841  4785208
5842  4796094
5843  4780351
5844  4781642
5845  4843089
5846  4856189
5847  4839795
5848  4844616
5849  4866222
5850  4913679
5851  4908404
5852  4883231
5853  4920441
5854  4955516
5855  4965697
5856  4958218
5857  4945569
5858  5000701
5859  5027390
5860  5006148
5861  5013426
5862  5028550
5863  5075964
5864  5080101
5865  5048552
5866  5071223
5867  5102620
5868  5132259
5869  5121147
5870  5101673
5871  5145198
5872  5181089
5873  5173253
5874  5163769
5875  5164029
5876  5216556
5877  5234044
5878  5205399
5879  5211847
5880  5247015
5881  5273111
5882  5279796
5883  5255967
5884  5275491
5885  5325845
5886  5320575
5887  5315928
5888  5307662
5889  5345617
5890  5382759
5891  5358514
5892  5357142
5893  5384025
5894  5418306
5895  5423767
5896  5389812
5897  5406449
5898  5458782
5899  5462730
5900  5451568
5901  5446862
5902  5480571
5903  5519825
5904  5495984
5905  5483084
5906  5505181
5907  5535056
5908  5560587
5909  5528413
5910  5532696
5911  5580594
5912  5589012
5913  5587925
5914  5575459
5915  5588233
5916  5636109
5917  5624395
5918  5608881
5919  5629860
5920  5656569
5921  5678572
5922  5658219
5923  5647123
5924  5692254
5925  5707805
5926  5708264
5927  5694604
5928  5703192
5929  5745533
5930  5745533
5931  5723216
5932  5740045
5933  5763401
5934  5789312
5935  5779619
5936  5760878
5937  5792137
5938  5815851
5939  5812010
5940  5798489
5941  5801548
5942  5850014
5943  5854728
5944  5834294
5945  5838637
5946  5858103
5947  5886685
5948  5881767
5949  5856097
5950  5886879
5951  5907687
5952  5910478
5953  5901658
5954  5895043
5955  5932376
5956  5950186
5957  5932796
5958  5932926
5959  5947372
5960  5974164
5961  5977809
5962  5950014
5963  5963192
5964  5996310
5965  6001244
5966  5997642
5967  5974787
5968  6008344
5969  6040318
5970  6015599
5971  6012333
5972  6029494
5973  6054549
5974  6064315
5975  6031477
5976  6048730
5977  6076651
5978  6076801
5979  6074219
5980  6053888
5981  6081744
5982  6112459
5983  6095031
5984  6086016
5985  6093816
5986  6121980
5987  6140963
5988  6102226
5989  6103522
5990  6131771
5991  6149225
5992  6152968
5993  6117721
5994  6138376
5995  6175018
5996  6166713
5997  6148442
5998  6150068
5999  6173020
6000  6202649
6001  6181220
6002  6160448
6003  6185165
6004  6203928
6005  6212195
6006  6187399
6007  6185879
6008  6224913
6009  6227264
6010  6209889
6011  6199559
6012  6212470
6013  6244932
6014  6233774
6015  6210961
6016  6230192
6017  6244782
6018  6260278
6019  6237840
6020  6219989
6021  6260612
6022  6273631
6023  6253976
6024  6239414
6025  6247301
6026  6285766
6027  6280394
6028  6252184
6029  6257384
6030  6280639
6031  6293570
6032  6282106
6033  6257151
6034  6288373
6035  6299551
6036  6292030
6037  6278934
6038  6277298
6039  6306099
6040  6317694
6041  6286271
6042  6283025
6043  6299127
6044  6319940
6045  6302824
6046  6278564
6047  6305529
6048  6320081
6049  6320345
6050  6306907
6051  6295068
6052  6323454
6053  6340690
6054  6311574
6055  6304823
6056  6313027
6057  6334069
6058  6328574
6059  6303282
6060  6308906
6061  6335306
6062  6334929
6063  6323367
6064  6300453
6065  6323395
6066  6342536
6067  6314796
6068  6306112
6069  6320062
6070  6338326
6071  6340134
6072  6307779
6073  6310704
6074  6329607
6075  6335858
6076  6319767
6077  6299514
6078  6315749
6079  6348420
6080  6323570
6081  6306240
6082  6305531
6083  6317326
6084  6337333
6085  6307506
6086  6301800
6087  6321562
6088  6326591
6089  6316465
6090  6298963
6091  6301430
6092  6329158
6093  6315230
6094  6296167
6095  6290899
6096  6304109
6097  6319345
6098  6288780
6099  6286756
6100  6306000
6101  6310887
6102  6302630
6103  6272225
6104  6274626
6105  6304147
6106  6294960
6107  6273497
6108  6265948
6109  6269369
6110  6300137
6111  6275339
6112  6251920
6113  6268586
6114  6276579
6115  6273429
6116  6249744
6117  6236288
6118  6267190
6119  6265902
6120  6244879
6121  6237147
6122  6237082
6123  6262956
6124  6246455
6125  6214810
6126  6226502
6127  6236883
6128  6230317
6129  6209965
6130  6192360
6131  6218014
6132  6224365
6133  6206111
6134  6192497
6135  6190760
6136  6214057
6137  6197675
6138  6170018
6139  6173722
6140  6182951
6141  6190127
6142  6168056
6143  6145782
6144  6168882
6145  6175705
6146  6157764
6147  6140536
6148  6134017
6149  6151657
6150  6151771
6151  6114329
6152  6111235
6153  6119066
6154  6138296
6155  6117808
6156  6087287
6157  6090534
6158  6107279
6159  6093720
6160  6072504
6161  6063445
6162  6080499
6163  6092335
6164  6058605
6165  6046842
6166  6050770
6167  6061364
6168  6057154
6169  6025638
6170  6022295
6171  6038038
6172  6026933
6173  6012872
6174  5990382
6175  5999423
6176  6017956
6177  5987410
6178  5967360
6179  5964713
6180  5978267
6181  5974956
6182  5950114
6183  5935090
6184  5960350
6185  5952063
6186  5933420
6187  5908843
6188  5914040
6189  5929876
6190  5911264
6191  5881421
6192  5875991
6193  5886163
6194  5895153
6195  5862579
6196  5842103
6197  5863367
6198  5862346
6199  5849250
6200  5815051
6201  5808406
6202  5833913
6203  5820093
6204  5796271
6205  5785294
6206  5791114
6207  5801794
6208  5768510
6209  5744114
6210  5756874
6211  5755006
6212  5752647
6213  5729001
6214  5711126
6215  5733508
6216  5724207
6217  5695576
6218  5676207
6219  5680098
6220  5687519
6221  5671502
6222  5634142
6223  5648108
6224  5648907
6225  5642885
6226  5618511
6227  5599024
6228  5614120
6229  5613969
6230  5579872
6231  5564309
6232  5565347
6233  5573153
6234  5561706
6235  5521441
6236  5525055
6237  5535472
6238  5523095
6239  5504017
6240  5475833
6241  5487299
6242  5493942
6243  5465432
6244  5448712
6245  5440368
6246  5441872
6247  5445660
6248  5408366
6249  5400981
6250  5405590
6251  5400503
6252  5379323
6253  5348210
6254  5352239
6255  5359862
6256  5336946
6257  5316937
6258  5308142
6259  5315253
6260  5316203
6261  5275688
6262  5264826
6263  5268326
6264  5262418
6265  5248856
6266  5219599
6267  5216014
6268  5232510
6269  5212281
6270  5181330
6271  5167160
6272  5174231
6273  5176063
6274  5150031
6275  5120960
6276  5122604
6277  5119507
6278  5113151
6279  5073446
6280  5064104
6281  5083222
6282  5066739
6283  5041074
6284  5019304
6285  5016342
6286  5030288
6287  4999545
6288  4974333
6289  4971701
6290  4977308
6291  4968833
6292  4935015
6293  4913205
6294  4925384
6295  4918084
6296  4897035
6297  4865228
6298  4863496
6299  4871893
6300  4855801
6301  4824229
6302  4818595
6303  4815047
6304  4811748
6305  4783915
6306  4751160
6307  4759888
6308  4757357
6309  4736928
6310  4711150
6311  4698439
6312  4712771
6313  4697048
6314  4657975
6315  4645650
6316  4650308
6317  4645877
6318  4626611
6319  4582973
6320  4586657
6321  4595070
6322  4579258
6323  4546844
6324  4521315
6325  4537099
6326  4530924
6327  4495720
6328  4474344
6329  4474168
6330  4473465
6331  4457480
6332  4420292
6333  4418846
6334  4419968
6335  4407552
6336  4379486
6337  4348621
6338  4359259
6339  4353746
6340  4332414
6341  4307591
6342  4291433
6343  4299955
6344  4284246
6345  4249167
6346  4235579
6347  4236998
6348  4228904
6349  4206150
6350  4169418
6351  4173596
6352  4179865
6353  4145839
6354  4128238
6355  4111333
6356  4110414
6357  4106307
6358  4067948
6359  4048569
6360  4048439
6361  4040315
6362  4025928
6363  3991650
6364  3983086
6365  3986078
6366  3964423
6367  3938243
6368  3920842
6369  3909589
6370  3920135
6371  3877696
6372  3860101
6373  3857630
6374  3852795
6375  3833547
6376  3805268
6377  3783388
6378  3791838
6379  3775568
6380  3743422
6381  3725935
6382  3724615
6383  3719927
6384  3688748
6385  3665311
6386  3658881
6387  3651240
6388  3638990
6389  3605963
6390  3586777
6391  3595437
6392  3575333
6393  3554174
6394  3534264
6395  3518674
6396  3521713
6397  3495284
6398  3461820
6399  3457109
6400  3447540
6401  3439553
6402  3410515
6403  3382093
6404  3385071
6405  3374746
6406  3350853
6407  3322427
6408  3308822
6409  3312840
6410  3296493
6411  3262032
6412  3250063
6413  3244675
6414  3236559
6415  3207626
6416  3173893
6417  3177964
6418  3171736
6419  3147985
6420  3117000
6421  3099644
6422  3108578
6423  3090602
6424  3057459
6425  3034116
6426  3033202
6427  3029451
6428  3007938
6429  2967848
6430  2961169
6431  2961722
6432  2934211
6433  2914032
6434  2888873
6435  2887059
6436  2883324
6437  2848871
6438  2826623
6439  2810667
6440  2807802
6441  2791916
6442  2750729
6443  2741023
6444  2742333
6445  2726517
6446  2699985
6447  2665921
6448  2662901
6449  2668752
6450  2633341
6451  2604907
6452  2590235
6453  2590454
6454  2577643
6455  2542630
6456  2525673
6457  2521804
6458  2505555
6459  2482508
6460  2453408
6461  2440413
6462  2450327
6463  2420646
6464  2393013
6465  2370920
6466  2364194
6467  2362884
6468  2323827
6469  2290518
6470  2295434
6471  2286885
6472  2268755
6473  2229409
6474  2216372
6475  2216651
6476  2201792
6477  2169404
6478  2151147
6479  2139697
6480  2144598
6481  2106069
6482  2073864
6483  2069357
6484  2060033
6485  2043506
6486  2010924
6487  1987586
6488  1991619
6489  1978711
6490  1946731
6491  1921109
6492  1911988
6493  1907918
6494  1888647
6495  1847746
6496  1842460
6497  1833113
6498  1819203
6499  1786785
6500  1756839
6501  1765000
6502  1752768
6503  1721603
6504  1701472
6505  1681695
6506  1681185
6507  1658120
6508  1621347
6509  1613312
6510  1601174
6511  1595633
6512  1570989
6513  1531531
6514  1532038
6515  1517342
6516  1496189
6517  1470198
6518  1449567
6519  1445955
6520  1436441
6521  1394190
6522  1382237
6523  1374052
6524  1359423
6525  1335292
6526  1304509
6527  1299955
6528  1292049
6529  1271136
6530  1241124
6531  1216367
6532  1214757
6533  1203869
6534  1167555
6535  1147992
6536  1138476
6537  1128562
6538  1109279
6539  1078581
6540  1064497
6541  1060569
6542  1037222
6543  1014367
6544   989897
6545   983318
6546   975151
6547   937546
6548   912829
6549   900075
6550   895402
6551   877004
6552   841569
6553   824941
6554   832502
6555   807578
6556   781153
6557   751103
6558   743158
6559   743985
6560   712426
6561   680496
6562   669517
6563   664657
6564   657966
6565   612552
6566   592237
6567   588934
6568   576604
6569   555880
6570   521281
6571   508043
6572   503594
6573   484615
6574   453327
6575   435258
6576   430573
6577   426094
6578   389347
6579   356236
6580   358334
6581   346037
6582   323656
6583   283487
6584   271414
6585   274029
6586   259572
6587   222777
6588   199745
6589   198234
6590   194654
6591   162993
6592   125737
6593   120813
6594   114837
6595    97605
6596    64273
6597    39265
6598    39722
6599    25188
6600    -3565
6601   -28030
6602   -47083
6603   -42905
6604   -65260
6605  -101146
6606  -113959
6607  -117933
6608  -133145
6609  -162894
6610  -193074
6611  -191209
6612  -195888
6613  -230191
6614  -262109
6615  -273689
6616  -273709
6617  -290914
6618  -327934
6619  -345671
6620  -350837
6621  -365475
6622  -382204
6623  -419197
6624  -426231
6625  -431005
6626  -450770
6627  -488622
6628  -498597
6629  -512384
6630  -519386
6631  -555975
6632  -574183
6633  -580358
6634  -589324
6635  -613486
6636  -645150
6637  -655082
6638  -658424
6639  -680601
6640  -705061
6641  -729340
6642  -742409
6643  -739703
6644  -775559
6645  -799653
6646  -808464
6647  -820219
6648  -835143
6649  -864809
6650  -891456
6651  -881594
6652  -907851
6653  -927144
6654  -958830
6655  -966370
6656  -966974
6657  -994893
6658 -1020982
6659 -1039541
6660 -1045172
6661 -1060439
6662 -1090962
6663 -1103172
6664 -1110869
6665 -1126966
6666 -1146513
6667 -1182127
6668 -1190459
6669 -1191484
6670 -1208837
6671 -1243838
6672 -1256888
6673 -1271963
6674 -1270266
6675 -1309379
6676 -1326583
6677 -1336418
6678 -1338880
6679 -1363477
6680 -1387717
6681 -1412019
6682 -1409392
6683 -1424676
6684 -1463385
6685 -1477546
6686 -1483453
6687 -1493101
6688 -1516132
6689 -1547808
6690 -1552332
6691 -1561181
6692 -1582816
6693 -1613177
6694 -1629343
6695 -1629762
6696 -1641046
6697 -1671772
6698 -1688431
6699 -1706321
6700 -1705782
6701 -1728697
6702 -1763034
6703 -1768017
6704 -1771049
6705 -1789826
6706 -1816510
6707 -1836893
6708 -1845071
6709 -1846636
6710 -1878507
6711 -1903010
6712 -1913428
6713 -1914087
6714 -1931402
6715 -1963556
6716 -1981779
6717 -1983666
6718 -1999865
6719 -2026144
6720 -2046042
6721 -2052363
6722 -2055990
6723 -2082017
6724 -2109919
6725 -2126556
6726 -2126577
6727 -2138963
6728 -2165980
6729 -2189461
6730 -2187265
6731 -2197635
6732 -2222566
6733 -2253527
6734 -2261753
6735 -2264244
6736 -2281809
6737 -2309122
6738 -2324715
6739 -2331957
6740 -2344635
6741 -2364733
6742 -2389521
6743 -2395918
6744 -2403261
6745 -2420737
6746 -2451506
6747 -2466169
6748 -2460375
6749 -2480068
6750 -2508380
6751 -2522671
6752 -2529708
6753 -2534103
6754 -2561705
6755 -2583538
6756 -2590659
6757 -2596811
6758 -2613494
6759 -2644314
6760 -2658801
6761 -2657774
6762 -2667592
6763 -2696363
6764 -2710195
6765 -2727992
6766 -2725628
6767 -2746117
6768 -2775138
6769 -2787045
6770 -2790989
6771 -2804998
6772 -2827336
6773 -2852191
6774 -2846692
6775 -2858090
6776 -2882061
6777 -2905419
6778 -2917465
6779 -2919801
6780 -2932034
6781 -2965934
6782 -2971792
6783 -2977964
6784 -2985134
6785 -3006571
6786 -3034776
6787 -3039448
6788 -3035253
6789 -3061404
6790 -3078158
6791 -3099588
6792 -3099248
6793 -3108831
6794 -3143119
6795 -3147643
6796 -3163010
6797 -3166893
6798 -3178787
6799 -3214276
6800 -3220893
6801 -3221193
6802 -3235970
6803 -3254019
6804 -3284080
6805 -3281011
6806 -3280001
6807 -3309836
6808 -3326296
6809 -3336358
6810 -3343939
6811 -3349889
6812 -3382470
6813 -3393444
6814 -3393245
6815 -3408294
6816 -3425379
6817 -3446784
6818 -3448053
6819 -3454024
6820 -3475973
6821 -3499814
6822 -3504787
6823 -3509835
6824 -3513858
6825 -3547274
6826 -3552101
6827 -3560902
6828 -3573294
6829 -3588800
6830 -3612653
6831 -3624071
6832 -3615883
6833 -3640710
6834 -3657813
6835 -3668587
6836 -3672811
6837 -3675507
6838 -3703064
6839 -3724769
6840 -3721951
6841 -3731980
6842 -3746850
6843 -3766024
6844 -3776638
6845 -3775366
6846 -3787055
6847 -3813198
6848 -3824544
6849 -3833452
6850 -3827448
6851 -3850802
6852 -3876640
6853 -3871809
6854 -3878026
6855 -3891964
6856 -3917565
6857 -3931287
6858 -3926179
6859 -3932778
6860 -3960954
6861 -3973288
6862 -3979877
6863 -3979388
6864 -3997478
6865 -4019742
6866 -4022479
6867 -4026571
6868 -4035820
6869 -4058432
6870 -4072736
6871 -4071523
6872 -4076318
6873 -4104291
6874 -4118048
6875 -4119484
6876 -4114041
6877 -4128607
6878 -4158236
6879 -4172170
6880 -4166470
6881 -4170255
6882 -4192218
6883 -4220638
6884 -4213239
6885 -4210348
6886 -4234975
6887 -4246939
6888 -4264604
6889 -4251658
6890 -4258364
6891 -4285148
6892 -4298779
6893 -4299428
6894 -4304574
6895 -4314194
6896 -4338845
6897 -4345039
6898 -4344092
6899 -4353980
6900 -4372192
6901 -4384613
6902 -4387050
6903 -4382220
6904 -4408164
6905 -4430312
6906 -4424459
6907 -4428475
6908 -4430060
6909 -4458174
6910 -4465710
6911 -4463030
6912 -4475273
6913 -4492638
6914 -4506413
6915 -4509430
6916 -4504252
6917 -4527592
6918 -4541219
6919 -4543441
6920 -4543049
6921 -4546123
6922 -4571276
6923 -4584706
6924 -4569230
6925 -4586505
6926 -4596561
6927 -4613808
6928 -4620300
6929 -4615533
6930 -4622083
6931 -4645309
6932 -4650391
6933 -4654949
6934 -4656132
6935 -4676821
6936 -4693435
6937 -4688068
6938 -4692569
6939 -4704721
6940 -4715062
6941 -4723204
6942 -4717320
6943 -4723397
6944 -4748003
6945 -4755387
6946 -4756751
6947 -4752862
6948 -4773285
6949 -4788970
6950 -4780454
6951 -4783797
6952 -4794391
6953 -4812377
6954 -4820202
6955 -4810686
6956 -4821737
6957 -4841889
6958 -4850132
6959 -4852292
6960 -4843582
6961 -4855584
6962 -4884712
6963 -4876808
6964 -4876315
6965 -4886281
6966 -4895363
6967 -4916156
6968 -4900631
6969 -4907590
6970 -4923034
6971 -4930757
6972 -4931267
6973 -4933371
6974 -4938526
6975 -4958795
6976 -4953628
6977 -4955464
6978 -4966811
6979 -4978072
6980 -4988108
6981 -4983285
6982 -4978556
6983 -5001628
6984 -5010063
6985 -5012335
6986 -5003110
6987 -5008518
6988 -5034855
6989 -5037179
6990 -5025115
6991 -5036694
6992 -5045919
6993 -5062722
6994 -5055609
6995 -5051065
6996 -5061623
6997 -5074940
6998 -5082650
6999 -5078932
7000 -5070369
7001 -5100656
7002 -5100193
7003 -5095295
7004 -5094849
7005 -5097888
7006 -5119050
7007 -5123024
7008 -5105246
7009 -5126948
7010 -5134731
7011 -5138124
7012 -5138605
7013 -5132856
7014 -5144137
7015 -5158340
7016 -5152216
7017 -5157642
7018 -5155705
7019 -5173572
7020 -5181620
7021 -5167075
7022 -5167360
7023 -5184619
7024 -5193715
7025 -5195716
7026 -5180758
7027 -5196808
7028 -5208234
7029 -5206052
7030 -5196090
7031 -5193563
7032 -5211380
7033 -5233954
7034 -5209224
7035 -5211476
7036 -5218152
7037 -5231753
7038 -5234797
7039 -5223111
7040 -5224950
7041 -5246117
7042 -5249291
7043 -5242687
7044 -5235832
7045 -5247745
7046 -5262445
7047 -5249829
7048 -5249078
7049 -5252420
7050 -5270217
7051 -5278837
7052 -5256181
7053 -5257964
7054 -5274905
7055 -5277283
7056 -5274699
7057 -5266359
7058 -5274902
7059 -5290017
7060 -5280300
7061 -5279108
7062 -5281321
7063 -5291645
7064 -5294949
7065 -5286453
7066 -5280899
7067 -5297798
7068 -5295033
7069 -5298066
7070 -5286478
7071 -5291821
7072 -5308789
7073 -5308340
7074 -5298553
7075 -5296173
7076 -5304972
7077 -5311997
7078 -5307066
7079 -5295476
7080 -5307254
7081 -5311536
7082 -5315553
7083 -5300062
7084 -5300662
7085 -5320627
7086 -5313832
7087 -5307043
7088 -5299780
7089 -5310208
7090 -5321119
7091 -5310356
7092 -5302525
7093 -5312826
7094 -5311711
7095 -5318923
7096 -5314477
7097 -5304530
7098 -5315001
7099 -5315376
7100 -5307138
7101 -5308852
7102 -5311591
7103 -5318265
7104 -5317680
7105 -5298232
7106 -5309852
7107 -5316938
7108 -5312637
7109 -5307255
7110 -5297496
7111 -5306555
7112 -5314683
7113 -5308592
7114 -5297794
7115 -5302709
7116 -5312029
7117 -5308678
7118 -5286397
7119 -5297957
7120 -5296379
7121 -5306169
7122 -5295761
7123 -5284305
7124 -5290093
7125 -5311006
7126 -5288705
7127 -5281434
7128 -5278388
7129 -5287870
7130 -5290435
7131 -5271009
7132 -5266618
7133 -5276872
7134 -5284106
7135 -5277429
7136 -5264543
7137 -5265387
7138 -5279255
7139 -5270266
7140 -5258510
7141 -5255038
7142 -5261754
7143 -5270551
7144 -5249784
7145 -5246888
7146 -5252944
7147 -5253422
7148 -5249860
7149 -5234561
7150 -5227608
7151 -5245057
7152 -5239363
7153 -5227038
7154 -5217598
7155 -5225123
7156 -5236500
7157 -5224417
7158 -5208600
7159 -5214067
7160 -5217762
7161 -5219870
7162 -5200812
7163 -5191588
7164 -5203031
7165 -5205790
7166 -5191661
7167 -5187477
7168 -5185380
7169 -5195689
7170 -5181184
7171 -5169238
7172 -5164058
7173 -5170335
7174 -5173285
7175 -5155346
7176 -5145152
7177 -5153308
7178 -5159433
7179 -5144256
7180 -5129368
7181 -5131283
7182 -5138036
7183 -5133762
7184 -5114239
7185 -5114552
7186 -5116067
7187 -5120036
7188 -5107605
7189 -5089548
7190 -5096172
7191 -5100845
7192 -5091725
7193 -5078409
7194 -5062606
7195 -5079542
7196 -5078360
7197 -5059629
7198 -5051115
7199 -5052740
7200 -5054060
7201 -5051872
7202 -5029546
7203 -5027541
7204 -5033116
7205 -5027177
7206 -5018970
7207 -5004955
7208 -5015013
7209 -5016990
7210 -4991108
7211 -4986339
7212 -4983513
7213 -4984562
7214 -4983506
7215 -4961438
7216 -4960858
7217 -4966771
7218 -4955533
7219 -4952522
7220 -4927317
7221 -4939702
7222 -4939087
7223 -4923423
7224 -4909141
7225 -4904918
7226 -4909065
7227 -4910970
7228 -4884881
7229 -4876550
7230 -4887094
7231 -4883988
7232 -4864362
7233 -4850026
7234 -4851472
7235 -4857354
7236 -4841333
7237 -4832543
7238 -4821230
7239 -4824572
7240 -4831469
7241 -4803431
7242 -4789751
7243 -4800803
7244 -4794985
7245 -4786939
7246 -4763038
7247 -4763746
7248 -4771870
7249 -4758080
7250 -4743918
7251 -4732045
7252 -4727050
7253 -4734318
7254 -4714302
7255 -4699804
7256 -4699813
7257 -4697857
7258 -4688936
7259 -4678552
7260 -4665545
7261 -4672550
7262 -4661059
7263 -4649098
7264 -4636216
7265 -4634021
7266 -4637426
7267 -4625871
7268 -4600076
7269 -4598387
7270 -4596822
7271 -4595677
7272 -4573569
7273 -4562169
7274 -4568440
7275 -4563443
7276 -4544506
7277 -4531335
7278 -4524740
7279 -4531861
7280 -4520516
7281 -4491613
7282 -4492683
7283 -4494671
7284 -4487302
7285 -4472358
7286 -4445981
7287 -4458872
7288 -4452145
7289 -4433526
7290 -4424581
7291 -4412409
7292 -4416563
7293 -4412562
7294 -4385002
7295 -4377434
7296 -4372468
7297 -4376168
7298 -4354633
7299 -4332126
7300 -4336772
7301 -4341252
7302 -4325690
7303 -4310941
7304 -4288764
7305 -4302379
7306 -4296934
7307 -4268833
7308 -4253884
7309 -4246762
7310 -4255359
7311 -4244213
7312 -4219848
7313 -4216495
7314 -4209174
7315 -4203685
7316 -4184362
7317 -4167990
7318 -4164898
7319 -4177338
7320 -4152595
7321 -4133312
7322 -4126668
7323 -4126684
7324 -4118151
7325 -4091859
7326 -4082104
7327 -4083292
7328 -4070671
7329 -4062653
7330 -4036943
7331 -4029763
7332 -4039047
7333 -4020605
7334 -4000870
7335 -3988711
7336 -3989733
7337 -3991431
7338 -3961283
7339 -3948110
7340 -3945620
7341 -3943852
7342 -3930090
7343 -3904702
7344 -3888483
7345 -3905133
7346 -3884130
7347 -3869646
7348 -3857591
7349 -3849078
7350 -3844808
7351 -3827017
7352 -3802542
7353 -3808487
7354 -3802154
7355 -3790884
7356 -3764939
7357 -3756894
7358 -3763587
7359 -3748559
7360 -3723817
7361 -3715760
7362 -3701335
7363 -3706661
7364 -3681491
7365 -3659079
7366 -3661454
7367 -3654937
7368 -3639634
7369 -3624241
7370 -3607335
7371 -3607178
7372 -3603175
7373 -3576669
7374 -3565159
7375 -3555405
7376 -3557926
7377 -3535866
7378 -3516664
7379 -3508735
7380 -3501117
7381 -3493357
7382 -3473425
7383 -3452155
7384 -3453290
7385 -3453524
7386 -3428985
7387 -3412098
7388 -3394781
7389 -3403259
7390 -3385888
7391 -3363241
7392 -3351228
7393 -3348949
7394 -3335483
7395 -3322386
7396 -3299832
7397 -3296429
7398 -3293557
7399 -3276331
7400 -3245594
7401 -3236033
7402 -3238524
7403 -3231330
7404 -3201059
7405 -3188408
7406 -3189856
7407 -3186175
7408 -3167778
7409 -3140321
7410 -3132611
7411 -3135203
7412 -3111848
7413 -3095129
7414 -3076009
7415 -3072982
7416 -3071343
7417 -3043342
7418 -3027972
7419 -3023343
7420 -3010005
7421 -3000909
7422 -2970307
7423 -2959879
7424 -2967475
7425 -2947716
7426 -2927691
7427 -2911985
7428 -2905184
7429 -2908214
7430 -2876570
7431 -2858258
7432 -2843872
7433 -2852503
7434 -2835443
7435 -2806886
7436 -2791826
7437 -2796705
7438 -2778427
7439 -2767222
7440 -2741155
7441 -2736844
7442 -2739796
7443 -2713678
7444 -2687574
7445 -2679214
7446 -2673078
7447 -2673009
7448 -2636402
7449 -2622829
7450 -2618424
7451 -2612843
7452 -2590270
7453 -2567107
7454 -2548445
7455 -2561513
7456 -2539454
7457 -2511777
7458 -2500815
7459 -2498011
7460 -2490379
7461 -2468429
7462 -2442834
7463 -2445604
7464 -2435531
7465 -2419523
7466 -2394264
7467 -2375714
7468 -2382590
7469 -2372840
7470 -2342621
7471 -2325947
7472 -2313430
7473 -2318491
7474 -2289075
7475 -2261754
7476 -2256276
7477 -2252169
7478 -2240466
7479 -2216925
7480 -2193990
7481 -2198630
7482 -2186296
7483 -2165879
7484 -2141782
7485 -2131563
7486 -2132616
7487 -2115624
7488 -2078148
7489 -2077952
7490 -2068480
7491 -2062798
7492 -2041071
7493 -2010661
7494 -2006110
7495 -2011033
7496 -1982103
7497 -1967965
7498 -1941292
7499 -1944632
7500 -1936728
7501 -1906424
7502 -1888908
7503 -1888166
7504 -1870258
7505 -1862200
7506 -1829003
7507 -1818589
7508 -1822803
7509 -1800794
7510 -1776214
7511 -1765377
7512 -1756781
7513 -1757256
7514 -1722480
7515 -1709628
7516 -1696062
7517 -1691417
7518 -1670755
7519 -1639562
7520 -1627117
7521 -1635862
7522 -1613663
7523 -1595318
7524 -1572688
7525 -1572019
7526 -1563599
7527 -1535982
7528 -1514753
7529 -1508960
7530 -1502928
7531 -1491756
7532 -1456711
7533 -1444909
7534 -1441288
7535 -1437526
7536 -1406232
7537 -1381228
7538 -1367043
7539 -1379303
7540 -1351698
7541 -1322460
7542 -1314939
7543 -1311015
7544 -1302011
7545 -1272596
7546 -1251598
7547 -1254408
7548 -1237120
7549 -1214866
7550 -1191729
7551 -1179330
7552 -1183851
7553 -1165688
7554 -1136503
7555 -1121727
7556 -1116636
7557 -1113282
7558 -1082428
7559 -1056960
7560 -1058112
7561 -1054845
7562 -1029987
7563 -1015027
7564  -986065
7565 -1001430
7566  -973111
7567  -947655
7568  -928472
7569  -921522
7570  -917786
7571  -898269
7572  -866626
7573  -864808
7574  -859526
7575  -843939
7576  -818785
7577  -795056
7578  -792498
7579  -788942
7580  -755041
7581  -745021
7582  -727759
7583  -728851
7584  -709114
7585  -671025
7586  -663704
7587  -670865
7588  -647132
7589  -624782
7590  -596916
7591  -604772
7592  -590584
7593  -568618
7594  -547857
7595  -542391
7596  -533499
7597  -525177
7598  -484498
7599  -482062
7600  -469565
7601  -462711
7602  -435945
7603  -403672
7604  -397694
7605  -407181
7606  -378680
7607  -354620
7608  -338439
7609  -338625
7610  -331617
7611  -300038
7612  -277856
7613  -282844
7614  -270155
7615  -249471
7616  -216074
7617  -211847
7618  -209708
7619  -195551
7620  -167034
7621  -145109
7622  -140727
7623  -143961
7624  -108470
7625   -87118
7626   -79921
7627   -78571
7628   -59674
7629   -34347
7630   -15994
7631   -17779
7632      138
7633    27898
7634    45918
7635    49874
7636    54692
7637    73793
7638   108705
7639   106703
7640   116722
7641   121070
7642   158097
7643   181847
7644   173807
7645   184328
7646   209827
7647   229235
7648   242835
7649   239371
7650   259013
7651   290565
7652   304683
7653   302253
7654   320291
7655   341714
7656   371675
7657   360741
7658   377688
7659   394311
7660   418056
7661   437233
7662   435536
7663   440037
7664   480195
7665   486166
7666   499126
7667   500730
7668   522432
7669   553247
7670   551886
7671   556962
7672   588067
7673   595583
7674   625666
7675   620902
7676   632383
7677   661093
7678   673773
7679   682606
7680   686309
7681   701087
7682   741637
7683   744765
7684   749360
7685   765329
7686   789229
7687   804388
7688   809776
7689   812260
7690   852970
7691   859695
7692   872118
7693   876727
7694   887000
7695   921133
7696   935342
7697   927871
7698   951190
7699   964926
7700   994610
7701   992725
7702   998056
7703  1014580
7704  1047172
7705  1053767
7706  1063333
7707  1067285
7708  1101257
7709  1119803
7710  1114668
7711  1124305
7712  1147742
7713  1169797
7714  1175514
7715  1172742
7716  1199182
7717  1224443
7718  1239532
7719  1241695
7720  1249418
7721  1274338
7722  1298462
7723  1288838
7724  1304994
7725  1316181
7726  1346914
7727  1361743
7728  1357660
7729  1371583
7730  1403865
7731  1412429
7732  1421529
7733  1418646
7734  1448810
7735  1470718
7736  1483819
7737  1473016
7738  1493521
7739  1513535
7740  1543441
7741  1535053
7742  1543747
7743  1570973
7744  1589970
7745  1597271
7746  1593356
7747  1608840
7748  1648439
7749  1644633
7750  1656337
7751  1662594
7752  1690338
7753  1716755
7754  1707360
7755  1712131
7756  1740633
7757  1753085
7758  1770407
7759  1757587
7760  1784499
7761  1810719
7762  1821389
7763  1815675
7764  1827259
7765  1849390
7766  1876136
7767  1872584
7768  1875869
7769  1901918
7770  1922845
7771  1935286
7772  1938851
7773  1941686
7774  1976163
7775  1981968
7776  1993479
7777  1990404
7778  2012351
7779  2038296
7780  2043285
7781  2036213
7782  2061729
7783  2077150
7784  2103588
7785  2095842
7786  2107790
7787  2130485
7788  2151289
7789  2145991
7790  2162070
7791  2168430
7792  2199578
7793  2212766
7794  2202257
7795  2216246
7796  2241407
7797  2258639
7798  2260457
7799  2256336
7800  2293004
7801  2300881
7802  2312722
7803  2314249
7804  2325842
7805  2355731
7806  2362624
7807  2354304
7808  2373840
7809  2386584
7810  2418101
7811  2416338
7812  2411932
7813  2434323
7814  2459439
7815  2459882
7816  2471758
7817  2469544
7818  2502799
7819  2515503
7820  2513878
7821  2521096
7822  2547934
7823  2556120
7824  2577871
7825  2564935
7826  2589527
7827  2608483
7828  2615756
7829  2614768
7830  2623681
7831  2640182
7832  2672622
7833  2661266
7834  2674002
7835  2680122
7836  2710117
7837  2718010
7838  2705361
7839  2716253
7840  2747971
7841  2759187
7842  2761828
7843  2760277
7844  2785336
7845  2806185
7846  2810956
7847  2805913
7848  2820452
7849  2837588
7850  2865312
7851  2846705
7852  2861158
7853  2884811
7854  2901942
7855  2904788
7856  2908536
7857  2909997
7858  2946995
7859  2940710
7860  2946279
7861  2956349
7862  2981293
7863  2991642
7864  2991139
7865  2989257
7866  3020033
7867  3028955
7868  3041148
7869  3027670
7870  3042912
7871  3072048
7872  3079621
7873  3075274
7874  3089898
7875  3096749
7876  3129367
7877  3121435
7878  3121443
7879  3135774
7880  3162740
7881  3167290
7882  3166803
7883  3162518
7884  3200342
7885  3205692
7886  3207227
7887  3205104
7888  3221520
7889  3248805
7890  3249178
7891  3239185
7892  3263740
7893  3276205
7894  3292195
7895  3288035
7896  3291977
7897  3310910
7898  3330223
7899  3325311
7900  3330385
7901  3331648
7902  3369180
7903  3373332
7904  3365863
7905  3372419
7906  3395808
7907  3403671
7908  3414859
7909  3394878
7910  3426879
7911  3439018
7912  3443107
7913  3434538
7914  3448904
7915  3466795
7916  3495828
7917  3471755
7918  3491557
7919  3499041
7920  3519448
7921  3513354
7922  3510580
7923  3525350
7924  3558921
7925  3555185
7926  3557216
7927  3546564
7928  3579245
7929  3588751
7930  3586918
7931  3587027
7932  3605412
7933  3614853
7934  3633912
7935  3615272
7936  3632816
7937  3650241
7938  3664072
7939  3653354
7940  3658935
7941  3669040
7942  3699295
7943  3680892
7944  3687515
7945  3695081
7946  3717578
7947  3719433
7948  3723359
7949  3718873
7950  3749235
7951  3746083
7952  3755903
7953  3743576
7954  3765416
7955  3782647
7956  3786204
7957  3773582
7958  3796991
7959  3799392
7960  3821444
7961  3803267
7962  3810809
7963  3827194
7964  3853282
7965  3841832
7966  3843542
7967  3843251
7968  3877990
7969  3867993
7970  3869456
7971  3870920
7972  3897031
7973  3898598
7974  3899106
7975  3882642
7976  3914467
7977  3921135
7978  3933334
7979  3920669
7980  3931866
7981  3943996
7982  3960275
7983  3941814
7984  3956505
7985  3958193
7986  3987093
7987  3973741
7988  3972631
7989  3981821
7990  4011459
7991  3999790
7992  4007354
7993  3996827
7994  4028536
7995  4028184
7996  4029472
7997  4019524
7998  4041912
7999  4048489
8000  4062620
8001  4033208
8002  4060150
8003  4067464
8004  4084369
8005  4067493
8006  4065417
8007  4076507
8008  4107611
8009  4089011
8010  4092409
8011  4094966
8012  4120534
8013  4118986
8014  4112124
8015  4109001
8016  4137125
8017  4129185
8018  4149857
8019  4119352
8020  4146391
8021  4161547
8022  4159807
8023  4148458
8024  4160314
8025  4158752
8026  4189660
8027  4155360
8028  4176521
8029  4179740
8030  4203691
8031  4191905
8032  4187976
8033  4185143
8034  4222126
8035  4206672
8036  4205697
8037  4198104
8038  4226175
8039  4226551
8040  4231954
8041  4210976
8042  4240190
8043  4234620
8044  4259418
8045  4219458
8046  4241055
8047  4251436
8048  4267064
8049  4242330
8050  4256452
8051  4255178
8052  4293873
8053  4263730
8054  4268160
8055  4261019
8056  4293393
8057  4289405
8058  4285932
8059  4259731
8060  4306613
8061  4292911
8062  4305195
8063  4283413
8064  4305964
8065  4310611
8066  4320314
8067  4288264
8068  4306628
8069  4305102
8070  4334467
8071  4306572
8072  4314017
8073  4314223
8074  4347842
8075  4318387
8076  4331652
8077  4307054
8078  4351904
8079  4329005
8080  4341702
8081  4314999
8082  4358773
8083  4340941
8084  4360211
8085  4319355
8086  4361953
8087  4347941
8088  4370730
8089  4331886
8090  4357679
8091  4349624
8092  4383586
8093  4337161
8094  4372466
8095  4344261
8096  4389226
8097  4353616
8098  4373802
8099  4345195
8100  4397552
8101  4352570
8102  4392374
8103  4337623
8104  4400742
8105  4359757
8106  4400591
8107  4342444
8108  4412044
8109  4357981
8110  4420320
8111  4334060
8112  4418467
8113  4345206
8114  4434807
8115  4330276
8116  4439589
8117  4298544
8118  4504842
8119  4236222
8120  4616713
8121  3774558
$$ Imaginary data points
##PAGE= N=2
##DATA TABLE= (X++(I..I)), XYDATA
0 -5677973
1 -11750137
2 -8625624
3 -6618281
4 -6347060
5 -8442966
6 -8443209
7 -5630151
8 -5715961
9 -7341185
10 -8363197
11 -8275216
12 -6183684
13 -7263191
14 -9010641
15 -8352229
16 -7908638
17 -7553851
18 -8784376
19 -9724733
20 -7312674
21 -6916796
22 -8121916
23 -8980180
24 -9139358
25 -7649895
26 -8602059
27 -10389949
28 -9215973
29 -8533154
30 -8043809
31 -8887783
32 -10296094
33 -8935150
34 -8573370
35 -9576235
36 -10077025
37 -10605349
38 -9061706
39 -9048828
40 -10592873
41 -9890541
42 -9578047
43 -9575997
44 -10162372
45 -11319269
46 -9660279
47 -9141131
48 -10531801
49 -10979663
50 -11264379
51 -9928784
52 -9916326
53 -12045628
54 -11593121
55 -10555945
56 -9929438
57 -10473899
58 -12553457
59 -11357837
60 -9758014
61 -10722717
62 -11777862
63 -12703411
64 -11273992
65 -10258696
66 -12288128
67 -12566606
68 -12063823
69 -11591002
70 -11252795
71 -12683317
72 -12097440
73 -11166420
74 -12202063
75 -12563301
76 -13142178
77 -12274692
78 -11152361
79 -13094234
80 -13696191
81 -12858483
82 -12017545
83 -11811572
84 -14090646
85 -13955366
86 -11818679
87 -12259029
88 -13079470
89 -14032325
90 -13341151
91 -11818358
92 -13528113
93 -14509553
94 -13794351
95 -13170403
96 -12467401
97 -14221449
98 -14809605
99 -13164464
100 -13260509
101 -13591997
102 -14438459
103 -14478979
104 -12960047
105 -14355233
106 -15647816
107 -14836921
108 -13996803
109 -13274062
110 -15051143
111 -15815828
112 -13398756
113 -13018890
114 -14147491
115 -15912434
116 -16330585
117 -13916701
118 -14140351
119 -15820012
120 -15738912
121 -15033833
122 -13471105
123 -14559863
124 -16525298
125 -15354994
126 -14724124
127 -14934553
128 -15851143
129 -16700632
130 -14910282
131 -14937493
132 -16519392
133 -16375685
134 -15808326
135 -14390799
136 -15014956
137 -17052346
138 -16063914
139 -15303727
140 -15688504
141 -16851885
142 -18081606
143 -15922529
144 -14757636
145 -16411818
146 -17135766
147 -17130809
148 -15549343
149 -15477859
150 -17731806
151 -17162952
152 -15965826
153 -15935624
154 -16802303
155 -18548130
156 -17102904
157 -15690638
158 -17007153
159 -17622015
160 -17832000
161 -16532440
162 -15760719
163 -17929593
164 -18182582
165 -17162154
166 -16680054
167 -16958782
168 -19005567
169 -18246929
170 -16246458
171 -17182804
172 -18186575
173 -18706411
174 -17396490
175 -15993294
176 -18010638
177 -18848803
178 -18042596
179 -17586709
180 -17266713
181 -18957755
182 -19024290
183 -17366119
184 -17780615
185 -18126991
186 -18640116
187 -18300569
188 -16956794
189 -18544984
190 -19570326
191 -18686230
192 -18058031
193 -17557060
194 -19171229
195 -19564097
196 -17631170
197 -18049147
198 -18994424
199 -19643405
200 -19326333
201 -17552122
202 -18593936
203 -19899675
204 -19215013
205 -18657097
206 -17929572
207 -19341851
208 -20452477
209 -18696934
210 -18442832
211 -19107448
212 -19882025
213 -20162198
214 -18400494
215 -18811993
216 -20116356
217 -19569011
218 -19222680
219 -18584889
220 -19576987
221 -20867263
222 -19327506
223 -19016041
224 -19691241
225 -20156134
226 -20420926
227 -18645236
228 -18801846
229 -20657356
230 -20455374
231 -19858894
232 -18922318
233 -19798547
234 -21632875
235 -20081314
236 -18976931
237 -19620311
238 -20418349
239 -21164022
240 -19430268
241 -18938245
242 -20780847
243 -20910718
244 -20523712
245 -19532982
246 -19752336
247 -21741211
248 -20825449
249 -19553181
250 -19824059
251 -20442582
252 -21631809
253 -20222851
254 -19059748
255 -20820614
256 -21451769
257 -21156145
258 -19907492
259 -19499998
260 -21658717
261 -21418187
262 -20136613
263 -20381279
264 -20831039
265 -21973306
266 -20868253
267 -19296075
268 -20763812
269 -21607797
270 -21558475
271 -20600902
272 -19775620
273 -21783174
274 -22089453
275 -20518465
276 -20222132
277 -20558146
278 -22171238
279 -21788379
280 -19805897
281 -20794031
282 -21893521
283 -21949719
284 -20990722
285 -19753021
286 -21596740
287 -22589144
288 -21182754
289 -20502419
290 -20333518
291 -21945820
292 -22398076
293 -20397711
294 -20728102
295 -21890917
296 -22370094
297 -21840075
298 -20128394
299 -21249118
300 -22545260
301 -21465714
302 -20868417
303 -20627984
304 -22019456
305 -22899294
306 -20986561
307 -20861786
308 -21860224
309 -22284203
310 -22063577
311 -20333963
312 -21044711
313 -22816471
314 -22159531
315 -21429167
316 -20757976
317 -21778460
318 -23110718
319 -21291946
320 -20665756
321 -21719015
322 -22405037
323 -22611958
324 -20838853
325 -20913555
326 -22770073
327 -22443198
328 -21778026
329 -20952458
330 -21450830
331 -23142739
332 -21845370
333 -20803796
334 -21495421
335 -22200384
336 -23014409
337 -21623805
338 -21036170
339 -22643038
340 -22444595
341 -21839517
342 -21145643
343 -21294128
344 -23010953
345 -22165036
346 -21045241
347 -21695109
348 -22224042
349 -23034416
350 -21860290
351 -20895993
352 -22503097
353 -22658372
354 -21968950
355 -21211992
356 -21120396
357 -23017299
358 -22627530
359 -21260237
360 -21721373
361 -22207614
362 -23016304
363 -22031514
364 -20607902
365 -22114982
366 -22893253
367 -22465365
368 -21599161
369 -20981975
370 -22781001
371 -22968818
372 -21441346
373 -21496458
374 -21835099
375 -22865836
376 -22497412
377 -20905248
378 -21994765
379 -22861491
380 -22479245
381 -21744695
382 -20872268
383 -22419975
384 -22981353
385 -21466560
386 -21416231
387 -21852000
388 -22946815
389 -22816767
390 -20828677
391 -21512583
392 -22724396
393 -22508783
394 -21820903
395 -20748439
396 -22174097
397 -23269399
398 -21724519
399 -21269495
400 -21522566
401 -22687466
402 -23162358
403 -21092233
404 -21088407
405 -22387756
406 -22523796
407 -22049733
408 -20603252
409 -21585639
410 -23340102
411 -22273187
412 -21500150
413 -21322347
414 -22133457
415 -23017915
416 -21188985
417 -20772866
418 -22077214
419 -22437343
420 -22307015
421 -20883520
422 -21270340
423 -23077943
424 -22179461
425 -21222245
426 -21031994
427 -21809975
428 -23130936
429 -21581697
430 -20619069
431 -21782615
432 -22347928
433 -22449990
434 -20911112
435 -20574772
436 -22530166
437 -22294206
438 -21318357
439 -20882680
440 -21380433
441 -23041860
442 -21913490
443 -20436393
444 -21328817
445 -22080587
446 -22441446
447 -21012995
448 -20093902
449 -22004593
450 -22354063
451 -21497303
452 -20842102
453 -20849059
454 -22602078
455 -22074855
456 -20336515
457 -20816435
458 -21559635
459 -22329884
460 -21408345
461 -20012642
462 -21462764
463 -22159460
464 -21508150
465 -20835895
466 -20371556
467 -21967191
468 -22079441
469 -20424311
470 -20572517
471 -21060984
472 -21839910
473 -21451209
474 -20015192
475 -21232925
476 -22112679
477 -21314804
478 -20474849
479 -19874478
480 -21510827
481 -22084668
482 -20264379
483 -20180351
484 -20858386
485 -21742320
486 -21565290
487 -19688532
488 -20260671
489 -21441367
490 -21304114
491 -20885888
492 -19740095
493 -20677715
494 -21846212
495 -20556103
496 -20115385
497 -20266934
498 -20900929
499 -21219703
500 -19622722
501 -19966576
502 -21221873
503 -20959770
504 -20615779
505 -19726303
506 -20465988
507 -21562449
508 -20047881
509 -19486259
510 -20005150
511 -20722431
512 -21185326
513 -19490437
514 -19354067
515 -20813266
516 -20870454
517 -20483364
518 -19222681
519 -19566752
520 -21287583
521 -20319796
522 -19249587
523 -19301463
524 -20000655
525 -21056523
526 -19674687
527 -18937948
528 -20214796
529 -20409430
530 -20173151
531 -19016795
532 -18925373
533 -20719764
534 -20152805
535 -19043349
536 -19116216
537 -19673682
538 -20751267
539 -19482023
540 -18313456
541 -19538299
542 -20063615
543 -19990720
544 -18806999
545 -18225159
546 -20127217
547 -20222418
548 -19046981
549 -18713376
550 -18864208
551 -20132713
552 -19464880
553 -18050490
554 -18926965
555 -19507634
556 -19685669
557 -18885583
558 -17960873
559 -19526380
560 -19765132
561 -18406005
562 -18024378
563 -18330397
564 -19857936
565 -19425381
566 -17557124
567 -18336669
568 -19357290
569 -19547764
570 -18546460
571 -17086715
572 -18536362
573 -19517864
574 -18487184
575 -17799005
576 -17472303
577 -18946508
578 -19513900
579 -17732840
580 -17607257
581 -18298596
582 -18953303
583 -18686658
584 -16947745
585 -17692372
586 -18857269
587 -18043533
588 -17486390
589 -17213783
590 -18485466
591 -19100982
592 -17175952
593 -16986059
594 -17951255
595 -18504318
596 -18202189
597 -16337820
598 -16909042
599 -18701095
600 -18292812
601 -17282130
602 -16123040
603 -17054289
604 -18771118
605 -17459547
606 -16410221
607 -16799892
608 -17710570
609 -18378492
610 -16639148
611 -16135732
612 -17547346
613 -17570871
614 -17120584
615 -16061841
616 -16236523
617 -17809442
618 -17047257
619 -16241704
620 -16573168
621 -17074535
622 -17706289
623 -16186721
624 -15400446
625 -16838568
626 -17043037
627 -16644327
628 -15722452
629 -15706642
630 -17399963
631 -16883140
632 -15749395
633 -15830079
634 -16165733
635 -17107165
636 -16129463
637 -14959072
638 -15945041
639 -16252130
640 -16256564
641 -15701932
642 -15189084
643 -16581581
644 -16378906
645 -15213871
646 -15292917
647 -15556181
648 -16369401
649 -15516455
650 -14285900
651 -15555664
652 -16098118
653 -15677462
654 -14907896
655 -14409262
656 -16024529
657 -16124523
658 -14670371
659 -14487282
660 -14687372
661 -15779321
662 -15534207
663 -13959528
664 -14554703
665 -15210139
666 -15209551
667 -14688608
668 -13619475
669 -14831303
670 -15523468
671 -14346267
672 -14130767
673 -14320966
674 -15272988
675 -15019957
676 -13095464
677 -13626899
678 -14744535
679 -14692428
680 -14029627
681 -12941799
682 -14273556
683 -15396512
684 -14014488
685 -13208645
686 -13084393
687 -14230758
688 -14875119
689 -13042080
690 -12703511
691 -13716908
692 -14331808
693 -14156765
694 -12468561
695 -12900822
696 -14450817
697 -13714968
698 -12933593
699 -12532365
700 -13225842
701 -14104194
702 -12615850
703 -12161496
704 -13085427
705 -13480024
706 -13484870
707 -12038947
708 -12217123
709 -13910866
710 -13253948
711 -12155952
712 -11650108
713 -12416270
714 -13804523
715 -12460968
716 -11383162
717 -12202320
718 -12904303
719 -13223835
720 -11615275
721 -10939685
722 -12634273
723 -12813000
724 -12145141
725 -11336460
726 -11310760
727 -12825172
728 -12217588
729 -10939353
730 -11234015
731 -11775499
732 -12508276
733 -11394806
734 -10429102
735 -12001239
736 -12272786
737 -11432035
738 -10687730
739 -10531096
740 -11907840
741 -11470418
742 -10179254
743 -10590244
744 -11147402
745 -11956157
746 -11174574
747 -9734401
748 -10810342
749 -11438539
750 -10944304
751 -10139631
752 -9499567
753 -10986842
754 -11280153
755 -9859341
756 -9775466
757 -10222776
758 -11190258
759 -10740056
760 -9074030
761 -9941109
762 -10782850
763 -10262318
764 -9491578
765 -8801531
766 -10237967
767 -10850618
768 -9315683
769 -8944646
770 -9268318
771 -10353586
772 -10474566
773 -8599512
774 -8744999
775 -9783150
776 -9894021
777 -9405620
778 -8078268
779 -8868467
780 -10105272
781 -9123638
782 -8553349
783 -8406662
784 -9056954
785 -9592913
786 -8209784
787 -8234786
788 -9115536
789 -9015986
790 -8758381
791 -7670013
792 -8124428
793 -9286944
794 -8298420
795 -7719531
796 -7836252
797 -8491119
798 -9060125
799 -7491664
800 -7140015
801 -8242486
802 -8338713
803 -8083299
804 -6903229
805 -7081289
806 -8597813
807 -7974244
808 -7213440
809 -7075406
810 -7485627
811 -8398690
812 -7181489
813 -6331240
814 -7167805
815 -7444093
816 -7536753
817 -6463209
818 -6186025
819 -7790535
820 -7448121
821 -6438563
822 -6264584
823 -6694467
824 -7697620
825 -6510464
826 -5436771
827 -6450890
828 -6846648
829 -6842801
830 -5829470
831 -5282133
832 -6902081
833 -6960684
834 -5879888
835 -5352019
836 -5480718
837 -6914663
838 -6350026
839 -4805347
840 -5373457
841 -6110722
842 -6493664
843 -5435216
844 -4192999
845 -5673422
846 -6306588
847 -5310598
848 -4642878
849 -4561736
850 -6077484
851 -6043907
852 -4343099
853 -4490068
854 -5090678
855 -5630143
856 -5004161
857 -3468600
858 -4523726
859 -5588753
860 -4996067
861 -4261414
862 -3669399
863 -4918171
864 -5410206
865 -3735903
866 -3483218
867 -4039658
868 -4823012
869 -4739190
870 -3134391
871 -3641662
872 -4736586
873 -4280662
874 -3617387
875 -2808257
876 -3743585
877 -4675426
878 -3238435
879 -2727409
880 -3206052
881 -3965364
882 -4146454
883 -2487802
884 -2634740
885 -3965552
886 -3733700
887 -3053432
888 -2010843
889 -2636452
890 -3987078
891 -2908672
892 -2068975
893 -2226078
894 -2927591
895 -3658207
896 -2217941
897 -1661858
898 -2725198
899 -2824665
900 -2570763
901 -1509688
902 -1572936
903 -3085744
904 -2488685
905 -1583356
906 -1544378
907 -1959877
908 -2723972
909 -1472363
910  -772045
911 -1948700
912 -2151611
913 -1969498
914 -1117523
915  -878282
916 -2210648
917 -1741841
918  -756786
919  -676092
920  -972874
921 -2017619
922 -1161622
923   -43633
924 -1003476
925 -1445976
926 -1412783
927  -476484
928   191909
929 -1234946
930 -1252537
931  -212483
932   -21163
933  -195092
934 -1255690
935  -670770
936   652476
937   -50505
938  -458528
939  -485414
940   100890
941   904870
942  -324035
943  -619111
944   388311
945   628406
946   600037
947  -423212
948  -143718
949  1389333
950   863441
951   236461
952   229868
953   809712
954  1793552
955   598807
956  -118306
957   955988
958  1447617
959  1543592
960   467909
961   303149
962  2009307
963  1896771
964  1047858
965   717904
966  1134066
967  2501231
968  1698627
969   561352
970  1426459
971  2154014
972  2543957
973  1562462
974   830758
975  2338579
976  2587856
977  1836704
978  1442895
979  1605166
980  3139060
981  2882896
982  1549443
983  2013000
984  2629781
985  3181780
986  2469279
987  1380447
988  2731872
989  3457096
990  2844057
991  2312677
992  2140676
993  3637661
994  3772282
995  2292713
996  2531700
997  3243493
998  3944918
999  3482421
1000  2118375
1001  3196384
1002  4268393
1003  3834968
1004  3186192
1005  2590832
1006  3951676
1007  4670684
1008  3244539
1009  3020649
1010  3573818
1011  4524454
1012  4612986
1013  3070408
1014  3577849
1015  4822020
1016  4681942
1017  4126094
1018  3221978
1019  4227443
1020  5362727
1021  4213470
1022  3813486
1023  4195803
1024  5018239
1025  5489560
1026  4068172
1027  4063366
1028  5177539
1029  5205174
1030  4939948
1031  4024927
1032  4627749
1033  6037776
1034  5225701
1035  4627199
1036  4848364
1037  5509350
1038  6143627
1039  4806436
1040  4506910
1041  5734267
1042  5939247
1043  5774004
1044  4878190
1045  5126653
1046  6695359
1047  6161478
1048  5313280
1049  5256929
1050  5787125
1051  6857421
1052  5872899
1053  5112514
1054  6162452
1055  6612649
1056  6701242
1057  5829798
1058  5550744
1059  7025315
1060  6870237
1061  6125780
1062  6085765
1063  6351572
1064  7405961
1065  6761372
1066  5839355
1067  6709503
1068  7112055
1069  7241086
1070  6603757
1071  6133045
1072  7530300
1073  7590154
1074  6745873
1075  6707481
1076  7024927
1077  8197232
1078  7685794
1079  6387126
1080  7128477
1081  7752099
1082  7948384
1083  7307384
1084  6486867
1085  7866923
1086  8447422
1087  7657882
1088  7370277
1089  7389422
1090  8612489
1091  8548002
1092  7041439
1093  7450502
1094  8206676
1095  8624997
1096  8286489
1097  7268231
1098  8351388
1099  9132120
1100  8369520
1101  7979612
1102  7744363
1103  8843344
1104  9303075
1105  7942859
1106  8097701
1107  8829158
1108  9248870
1109  9042961
1110  7830439
1111  8629972
1112  9738430
1113  9113107
1114  8626452
1115  8287762
1116  9307195
1117 10137534
1118  8756314
1119  8478607
1120  9234895
1121  9809445
1122  9829938
1123  8453612
1124  8813424
1125 10193907
1126  9876900
1127  9386337
1128  8872823
1129  9596582
1130 10744691
1131  9581439
1132  8966130
1133  9591747
1134 10248324
1135 10627765
1136  9249964
1137  9079702
1138 10551304
1139 10638083
1140 10202285
1141  9434943
1142  9780055
1143 11275096
1144 10524996
1145  9552195
1146  9878782
1147 10575084
1148 11393650
1149 10309686
1150  9662050
1151 10908330
1152 11092637
1153 10747186
1154 10031939
1155 10053059
1156 11574180
1157 11205039
1158 10241011
1159 10532610
1160 11121058
1161 12012398
1162 11051394
1163  9972195
1164 11116394
1165 11661630
1166 11468412
1167 10671578
1168 10262656
1169 11900416
1170 12115514
1171 11022120
1172 10851747
1173 11158032
1174 12326943
1175 11949145
1176 10606427
1177 11353962
1178 12048762
1179 12168577
1180 11637873
1181 10844411
1182 12037413
1183 12455285
1184 11531304
1185 11464495
1186 11607753
1187 12526478
1188 12443965
1189 11180940
1190 11822737
1191 12580916
1192 12652852
1193 12251391
1194 11320448
1195 12332499
1196 13089632
1197 12159106
1198 11836660
1199 11876325
1200 12900073
1201 13255617
1202 11838708
1203 12052841
1204 12932313
1205 13163588
1206 12877853
1207 11731015
1208 12452447
1209 13574606
1210 12874827
1211 12467479
1212 12360860
1213 13204936
1214 13890367
1215 12530071
1216 12294592
1217 13040508
1218 13350400
1219 13412787
1220 12357488
1221 12738846
1222 14013077
1223 13545413
1224 13092780
1225 12787211
1226 13311541
1227 14219574
1228 13091061
1229 12585366
1230 13336885
1231 13801195
1232 14046667
1233 12924832
1234 12878007
1235 14302408
1236 14093955
1237 13538108
1238 13120732
1239 13460007
1240 14581303
1241 13760282
1242 13128804
1243 13810170
1244 14131430
1245 14394842
1246 13456457
1247 13175756
1248 14549632
1249 14477926
1250 13901276
1251 13520784
1252 13724659
1253 15054781
1254 14459068
1255 13406397
1256 13938501
1257 14518892
1258 15085469
1259 14141815
1260 13247970
1261 14515902
1262 14880425
1263 14419889
1264 13991386
1265 13934601
1266 15278422
1267 15019875
1268 13851656
1269 14239830
1270 14725654
1271 15252209
1272 14578433
1273 13626692
1274 14876436
1275 15469987
1276 14913749
1277 14319638
1278 13977536
1279 15384985
1280 15622128
1281 14213928
1282 14151936
1283 14783914
1284 15839537
1285 15536925
1286 13973809
1287 14677168
1288 15737256
1289 15576919
1290 14874955
1291 13974164
1292 15141925
1293 16069251
1294 15005052
1295 14657769
1296 14849355
1297 15736385
1298 15998650
1299 14594632
1300 14801599
1301 15715230
1302 15777171
1303 15483426
1304 14522128
1305 15194755
1306 16253126
1307 15446732
1308 15069019
1309 15133417
1310 15783433
1311 16301559
1312 15022041
1313 14913516
1314 15815539
1315 15956632
1316 15852673
1317 14929177
1318 15360050
1319 16615259
1320 15865143
1321 15233941
1322 15247315
1323 15884102
1324 16607130
1325 15370084
1326 15013281
1327 16086373
1328 16364905
1329 16262734
1330 15243565
1331 15293805
1332 16656582
1333 16223548
1334 15552848
1335 15402067
1336 15830420
1337 16930394
1338 16120827
1339 15354522
1340 16057499
1341 16373240
1342 16505203
1343 15540578
1344 15205155
1345 16706519
1346 16687483
1347 15923731
1348 15646497
1349 15939619
1350 17130268
1351 16499862
1352 15436500
1353 16007505
1354 16397254
1355 16722424
1356 16059151
1357 15430718
1358 16681827
1359 16902267
1360 16270647
1361 15993648
1362 15951352
1363 17027225
1364 16748148
1365 15604498
1366 16090465
1367 16601453
1368 17001443
1369 16420262
1370 15452323
1371 16602246
1372 17238100
1373 16625046
1374 16143984
1375 15845896
1376 16979845
1377 17164154
1378 15894275
1379 16031116
1380 16547492
1381 17134624
1382 16935589
1383 15782195
1384 16485394
1385 17157864
1386 16655268
1387 16339974
1388 15967164
1389 16896122
1390 17390569
1391 16262434
1392 16278795
1393 16731885
1394 17119773
1395 17005044
1396 15794683
1397 16334479
1398 17278170
1399 16888036
1400 16530360
1401 16062995
1402 16908365
1403 17733159
1404 16493147
1405 16041811
1406 16503558
1407 17171151
1408 17399717
1409 16057826
1410 16228305
1411 17420657
1412 17231288
1413 16773337
1414 16032398
1415 16571668
1416 17677959
1417 16754840
1418 16214960
1419 16560352
1420 17076553
1421 17553247
1422 16410718
1423 16176039
1424 17251682
1425 17258758
1426 16972320
1427 16152250
1428 16318196
1429 17686102
1430 17065629
1431 16181739
1432 16393538
1433 17069053
1434 17813849
1435 16633442
1436 15958600
1437 17123602
1438 17381865
1439 17100453
1440 16254177
1441 16132246
1442 17581344
1443 17376630
1444 16410871
1445 16307787
1446 16726769
1447 17750113
1448 17012830
1449 15902334
1450 16717368
1451 17265709
1452 17372793
1453 16635966
1454 16014214
1455 17341019
1456 17546948
1457 16562635
1458 16222440
1459 16397765
1460 17538430
1461 17260882
1462 16020488
1463 16579935
1464 17192297
1465 17413436
1466 16826265
1467 15864988
1468 16911524
1469 17505960
1470 16756282
1471 16388927
1472 16298231
1473 17305121
1474 17401165
1475 16167336
1476 16440802
1477 16947969
1478 17135981
1479 16844711
1480 15883997
1481 16700592
1482 17457908
1483 16812276
1484 16476344
1485 16260921
1486 17136029
1487 17518386
1488 16170842
1489 16076557
1490 16700405
1491 17136623
1492 17022619
1493 15791903
1494 16275347
1495 17376985
1496 16953592
1497 16538912
1498 16128460
1499 16756370
1500 17409938
1501 16275529
1502 16006571
1503 16479338
1504 16810995
1505 17058989
1506 16081549
1507 16171828
1508 17083341
1509 16714957
1510 16434850
1511 16016075
1512 16385967
1513 17261777
1514 16343503
1515 15905743
1516 16449401
1517 16828931
1518 17022619
1519 15885514
1520 15755030
1521 16931554
1522 16700767
1523 16213475
1524 15794594
1525 16159437
1526 17275858
1527 16503630
1528 15750186
1529 16119089
1530 16472863
1531 16909162
1532 15959108
1533 15433629
1534 16577627
1535 16719297
1536 16355461
1537 15799461
1538 15731222
1539 16898456
1540 16472084
1541 15519047
1542 15767987
1543 16181573
1544 16775477
1545 15999252
1546 15217833
1547 16329250
1548 16658283
1549 16255507
1550 15653267
1551 15378317
1552 16565555
1553 16473810
1554 15383465
1555 15434927
1556 15831278
1557 16603517
1558 16075745
1559 14954198
1560 15866679
1561 16502373
1562 16185795
1563 15520732
1564 14980340
1565 16142817
1566 16455733
1567 15354406
1568 15188851
1569 15474863
1570 16367181
1571 16218137
1572 14827949
1573 15219386
1574 15978875
1575 15991652
1576 15502032
1577 14648025
1578 15656978
1579 16480795
1580 15491183
1581 14986709
1582 15029604
1583 15883756
1584 16084709
1585 14701509
1586 14848104
1587 15674843
1588 15816765
1589 15565429
1590 14571321
1591 15086661
1592 16019384
1593 15330879
1594 14820762
1595 14626441
1596 15323791
1597 15969923
1598 14786854
1599 14528903
1600 15268468
1601 15543973
1602 15407570
1603 14278088
1604 14488410
1605 15674784
1606 15199542
1607 14584669
1608 14325206
1609 14908071
1610 15771817
1611 14717489
1612 14137803
1613 14771344
1614 15136591
1615 15303466
1616 14229718
1617 13911289
1618 15063593
1619 15019672
1620 14563890
1621 14131707
1622 14315579
1623 15352665
1624 14681812
1625 13907213
1626 14311129
1627 14573664
1628 14878244
1629 14134740
1630 13687672
1631 14748192
1632 14729102
1633 14235399
1634 13901743
1635 13902829
1636 14848867
1637 14361665
1638 13494171
1639 13921985
1640 14270406
1641 14641972
1642 13978749
1643 13251964
1644 14295139
1645 14530461
1646 13923308
1647 13446107
1648 13332695
1649 14427287
1650 14291040
1651 13301173
1652 13551866
1653 13857476
1654 14253292
1655 13777693
1656 12794465
1657 13584085
1658 14098217
1659 13720722
1660 13287426
1661 12904529
1662 13904372
1663 14142922
1664 13075203
1665 13071398
1666 13318275
1667 13775384
1668 13526350
1669 12456981
1670 13062244
1671 13710232
1672 13345661
1673 12972358
1674 12548226
1675 13398064
1676 13799983
1677 12718250
1678 12562936
1679 12833817
1680 13354322
1681 13353354
1682 12134783
1683 12432131
1684 13312038
1685 13145376
1686 12704967
1687 12020148
1688 12732684
1689 13516418
1690 12477518
1691 12015278
1692 12264658
1693 12894373
1694 13209854
1695 11991055
1696 11899946
1697 12773897
1698 12727779
1699 12365630
1700 11544236
1701 11938318
1702 13043010
1703 12365616
1704 11738325
1705 11784380
1706 12318004
1707 12887404
1708 11715739
1709 11219228
1710 12105528
1711 12320994
1712 12123154
1713 11272656
1714 11348301
1715 12535244
1716 12114124
1717 11365731
1718 11239132
1719 11581993
1720 12336738
1721 11452608
1722 10726491
1723 11551616
1724 11940193
1725 11891312
1726 11000998
1727 10676179
1728 11923133
1729 11860939
1730 11014505
1731 10693043
1732 10926784
1733 11902111
1734 11294263
1735 10243513
1736 10820728
1737 11360736
1738 11573248
1739 10837828
1740 10085314
1741 11095244
1742 11400015
1743 10768109
1744 10352613
1745 10241573
1746 11234524
1747 11128075
1748 10047470
1749 10279022
1750 10648760
1751 10925269
1752 10474794
1753  9614286
1754 10438135
1755 10910006
1756 10338644
1757  9975506
1758  9788652
1759 10682229
1760 10757375
1761  9557695
1762  9603471
1763 10012093
1764 10388291
1765 10172602
1766  9180320
1767  9773746
1768 10504273
1769 10084017
1770  9582274
1771  9069535
1772  9822343
1773 10327083
1774  9275977
1775  9097059
1776  9443947
1777  9844222
1778  9875892
1779  8873597
1780  9109075
1781  9795485
1782  9464456
1783  9156735
1784  8667959
1785  9160407
1786  9822770
1787  8927771
1788  8629513
1789  8953699
1790  9298494
1791  9424351
1792  8355513
1793  8368098
1794  9235052
1795  9006172
1796  8639368
1797  8138438
1798  8529639
1799  9359427
1800  8558839
1801  8090850
1802  8400581
1803  8705415
1804  8953351
1805  7952281
1806  7675798
1807  8585778
1808  8558002
1809  8219528
1810  7656576
1811  7834393
1812  8839735
1813  8219110
1814  7445431
1815  7613815
1816  8016643
1817  8550585
1818  7658854
1819  7046999
1820  7963846
1821  8186565
1822  7875939
1823  7161029
1824  6971332
1825  8032652
1826  7807825
1827  7032510
1828  7052374
1829  7336800
1830  8015756
1831  7421261
1832  6565943
1833  7253150
1834  7531918
1835  7302787
1836  6698043
1837  6357796
1838  7380590
1839  7409323
1840  6593606
1841  6518282
1842  6718630
1843  7435771
1844  6993884
1845  5869348
1846  6431459
1847  7031331
1848  6968589
1849  6294940
1850  5634442
1851  6665849
1852  7108894
1853  6236455
1854  5842861
1855  5872044
1856  6721064
1857  6694822
1858  5435300
1859  5606442
1860  6224831
1861  6426269
1862  6070125
1863  5214695
1864  5859712
1865  6471146
1866  5803148
1867  5377700
1868  5184769
1869  5893330
1870  6205028
1871  5059366
1872  4993604
1873  5627763
1874  5907421
1875  5653920
1876  4610979
1877  4998578
1878  5864588
1879  5343992
1880  4810353
1881  4523615
1882  5189727
1883  5840450
1884  4799841
1885  4389518
1886  4854657
1887  5145513
1888  5123286
1889  4138818
1890  4213064
1891  5190715
1892  4957768
1893  4508024
1894  4066604
1895  4375596
1896  5158401
1897  4365931
1898  3762371
1899  4100472
1900  4444296
1901  4704315
1902  3821006
1903  3532131
1904  4461531
1905  4445260
1906  4025763
1907  3509871
1908  3577654
1909  4443247
1910  3900950
1911  3226969
1912  3510313
1913  3792311
1914  4141852
1915  3444490
1916  2955181
1917  3773623
1918  3806928
1919  3422362
1920  2989745
1921  2927937
1922  3786798
1923  3419081
1924  2648041
1925  2916493
1926  3242812
1927  3644667
1928  3013263
1929  2215303
1930  2968150
1931  3283814
1932  2921741
1933  2345699
1934  2096103
1935  3164023
1936  3198610
1937  2250580
1938  2194475
1939  2426567
1940  2952142
1941  2584581
1942  1646696
1943  2185615
1944  2614328
1945  2436161
1946  2050440
1947  1588255
1948  2359317
1949  2578511
1950  1720530
1951  1591866
1952  1733714
1953  2259274
1954  2147700
1955  1162238
1956  1553415
1957  2130765
1958  1942529
1959  1481637
1960   858766
1961  1547190
1962  2061791
1963  1241054
1964   984697
1965  1124262
1966  1667863
1967  1756581
1968   676592
1969   781379
1970  1436650
1971  1382795
1972  1010182
1973   278615
1974   794715
1975  1540656
1976   800728
1977   377569
1978   474165
1979  1029816
1980  1326847
1981   229736
1982    -2866
1983   667137
1984   791524
1985   599519
1986  -239997
1987   -50780
1988   926277
1989   528696
1990   -39968
1991  -229939
1992   194982
1993   792755
1994  -170163
1995  -721429
1996   -85735
1997   209806
1998   170021
1999  -648846
2000  -704927
2001   300249
2002    28320
2003  -616342
2004  -891800
2005  -597838
2006   172298
2007  -508946
2008 -1224271
2009  -749452
2010  -404034
2011  -258383
2012 -1048161
2013 -1545229
2014  -607307
2015  -431120
2016  -956479
2017 -1418688
2018 -1386978
2019  -460219
2020  -822124
2021 -1718656
2022 -1463017
2023 -1137907
2024  -902360
2025 -1456744
2026 -2055850
2027 -1259573
2028 -1023787
2029 -1460372
2030 -1800473
2031 -1947658
2032 -1200055
2033 -1369364
2034 -2270397
2035 -2079733
2036 -1739336
2037 -1455290
2038 -1879008
2039 -2652086
2040 -1946762
2041 -1464153
2042 -1913273
2043 -2387347
2044 -2660221
2045 -1826708
2046 -1706557
2047 -2772962
2048 -2859521
2049 -2469898
2050 -1973912
2051 -2141321
2052 -3121162
2053 -2746175
2054 -2091019
2055 -2329615
2056 -2820879
2057 -3374592
2058 -2703884
2059 -2185814
2060 -3062633
2061 -3332027
2062 -3081801
2063 -2625225
2064 -2578317
2065 -3555419
2066 -3485341
2067 -2854589
2068 -2941082
2069 -3207270
2070 -3804478
2071 -3436547
2072 -2728809
2073 -3357542
2074 -3778233
2075 -3764827
2076 -3427600
2077 -3101094
2078 -3956317
2079 -4093062
2080 -3403411
2081 -3408556
2082 -3662528
2083 -4268998
2084 -4057039
2085 -3349801
2086 -4000367
2087 -4432185
2088 -4225646
2089 -3892829
2090 -3586697
2091 -4410413
2092 -4680474
2093 -3978472
2094 -3899630
2095 -4116442
2096 -4804141
2097 -4852592
2098 -3954363
2099 -4243309
2100 -4874677
2101 -4939158
2102 -4581513
2103 -3946470
2104 -4622599
2105 -5252283
2106 -4669294
2107 -4475128
2108 -4622510
2109 -5225646
2110 -5432577
2111 -4578820
2112 -4748567
2113 -5340966
2114 -5348824
2115 -5109162
2116 -4500628
2117 -5022617
2118 -5821091
2119 -5336254
2120 -5028296
2121 -5091283
2122 -5681392
2123 -6072708
2124 -5123167
2125 -4939466
2126 -5647244
2127 -5969997
2128 -5892208
2129 -5128936
2130 -5349940
2131 -6317475
2132 -6024857
2133 -5575051
2134 -5432416
2135 -5882988
2136 -6575239
2137 -5888745
2138 -5485071
2139 -6058021
2140 -6423674
2141 -6530988
2142 -5780375
2143 -5666567
2144 -6643083
2145 -6574266
2146 -6121309
2147 -5941906
2148 -6299600
2149 -7109035
2150 -6570431
2151 -5968726
2152 -6413807
2153 -6765966
2154 -6988692
2155 -6390158
2156 -6057223
2157 -6987139
2158 -7180154
2159 -6797505
2160 -6490535
2161 -6589793
2162 -7515276
2163 -7267978
2164 -6463289
2165 -6716973
2166 -7169443
2167 -7537420
2168 -6971808
2169 -6394374
2170 -7327959
2171 -7751324
2172 -7368267
2173 -7006199
2174 -6964342
2175 -7847783
2176 -7807055
2177 -6961070
2178 -7048081
2179 -7437146
2180 -7974960
2181 -7744558
2182 -6944235
2183 -7525216
2184 -8158377
2185 -8019569
2186 -7579921
2187 -7179689
2188 -8007098
2189 -8406397
2190 -7648267
2191 -7539491
2192 -7835435
2193 -8355547
2194 -8322108
2195 -7502598
2196 -7837851
2197 -8379306
2198 -8291133
2199 -8111552
2200 -7772710
2201 -8373589
2202 -8872380
2203 -8207714
2204 -7989439
2205 -8167986
2206 -8660733
2207 -8798151
2208 -7937037
2209 -8106664
2210 -8837603
2211 -8881046
2212 -8664265
2213 -8145326
2214 -8584462
2215 -9288523
2216 -8750390
2217 -8426689
2218 -8499118
2219 -8902848
2220 -9286487
2221 -8585042
2222 -8510047
2223 -9162582
2224 -9290947
2225 -9196149
2226 -8621339
2227 -8786038
2228 -9581210
2229 -9187580
2230 -8788827
2231 -8886426
2232 -9288095
2233 -9730506
2234 -9054705
2235 -8870529
2236 -9588604
2237 -9717393
2238 -9584088
2239 -9017031
2240 -8998514
2241 -9829689
2242 -9661059
2243 -9252745
2244 -9252637
2245 -9587809
2246 -10250299
2247 -9695958
2248 -9123881
2249 -9701031
2250 -10033675
2251 -10020360
2252 -9431609
2253 -9243666
2254 -10209813
2255 -10240086
2256 -9693494
2257 -9567814
2258 -9797096
2259 -10497039
2260 -10141396
2261 -9478571
2262 -9940328
2263 -10312730
2264 -10474943
2265 -10068721
2266 -9642909
2267 -10398451
2268 -10617943
2269 -10125283
2270 -9873704
2271 -9928287
2272 -10721211
2273 -10660546
2274 -9907663
2275 -10206754
2276 -10626596
2277 -10800568
2278 -10435433
2279 -9907408
2280 -10630823
2281 -11005011
2282 -10492173
2283 -10239702
2284 -10246436
2285 -10998494
2286 -11125419
2287 -10293096
2288 -10403080
2289 -10887358
2290 -11206467
2291 -10929224
2292 -10105269
2293 -10627748
2294 -11340771
2295 -11027803
2296 -10648446
2297 -10453206
2298 -11181667
2299 -11612212
2300 -10776019
2301 -10593805
2302 -10969435
2303 -11374771
2304 -11371082
2305 -10530654
2306 -10739385
2307 -11535072
2308 -11488126
2309 -11189411
2310 -10753986
2311 -11192084
2312 -11861547
2313 -11208282
2314 -10841729
2315 -11135334
2316 -11595906
2317 -11797384
2318 -10991153
2319 -10968546
2320 -11755732
2321 -11721031
2322 -11430898
2323 -11017765
2324 -11310654
2325 -12076047
2326 -11644934
2327 -11220982
2328 -11373214
2329 -11740189
2330 -12147119
2331 -11425823
2332 -11061266
2333 -11804845
2334 -12028084
2335 -11816177
2336 -11272757
2337 -11358012
2338 -12304232
2339 -12110417
2340 -11546476
2341 -11561697
2342 -11832715
2343 -12336889
2344 -11828590
2345 -11344894
2346 -11935441
2347 -12181091
2348 -12133429
2349 -11741495
2350 -11555086
2351 -12344772
2352 -12350925
2353 -11860087
2354 -11780589
2355 -11905436
2356 -12466166
2357 -12167198
2358 -11564881
2359 -12082574
2360 -12437954
2361 -12417920
2362 -12055442
2363 -11770072
2364 -12476186
2365 -12551198
2366 -11986038
2367 -11930268
2368 -12070938
2369 -12666764
2370 -12555176
2371 -11852459
2372 -12186422
2373 -12566677
2374 -12616598
2375 -12312023
2376 -11835162
2377 -12465672
2378 -12815892
2379 -12317301
2380 -12155252
2381 -12217004
2382 -12813820
2383 -12864397
2384 -12055831
2385 -12228001
2386 -12666487
2387 -12751925
2388 -12568121
2389 -12062743
2390 -12563347
2391 -13047657
2392 -12596204
2393 -12363775
2394 -12297002
2395 -12791279
2396 -13063165
2397 -12294109
2398 -12285021
2399 -12782236
2400 -12966952
2401 -12814086
2402 -12183687
2403 -12561169
2404 -13251879
2405 -12849854
2406 -12493033
2407 -12378688
2408 -12836996
2409 -13248240
2410 -12523619
2411 -12350415
2412 -12866430
2413 -13137845
2414 -13106812
2415 -12383533
2416 -12469370
2417 -13266385
2418 -13080248
2419 -12649204
2420 -12373308
2421 -12787077
2422 -13505201
2423 -12895688
2424 -12444580
2425 -12841574
2426 -13210953
2427 -13342115
2428 -12612745
2429 -12393836
2430 -13168323
2431 -13207166
2432 -12924638
2433 -12627599
2434 -12789858
2435 -13513593
2436 -13127506
2437 -12554985
2438 -12791695
2439 -13122759
2440 -13416293
2441 -12829563
2442 -12455961
2443 -13255379
2444 -13467954
2445 -13102444
2446 -12668624
2447 -12695725
2448 -13541372
2449 -13353218
2450 -12648049
2451 -12723559
2452 -13057162
2453 -13556021
2454 -13185664
2455 -12519711
2456 -13060336
2457 -13459233
2458 -13314413
2459 -12878602
2460 -12577401
2461 -13349169
2462 -13529864
2463 -12891247
2464 -12823880
2465 -13017456
2466 -13528455
2467 -13355174
2468 -12609352
2469 -12989388
2470 -13419360
2471 -13330289
2472 -13003520
2473 -12611544
2474 -13240483
2475 -13581225
2476 -13033366
2477 -12919085
2478 -13015818
2479 -13467017
2480 -13489232
2481 -12693119
2482 -12845752
2483 -13336579
2484 -13388461
2485 -13186734
2486 -12694732
2487 -13169160
2488 -13649377
2489 -13111069
2490 -12880324
2491 -12921032
2492 -13346175
2493 -13545708
2494 -12799720
2495 -12822131
2496 -13345737
2497 -13426835
2498 -13278053
2499 -12722709
2500 -12987858
2501 -13566639
2502 -13151309
2503 -12855466
2504 -12834967
2505 -13223808
2506 -13642999
2507 -12984225
2508 -12778031
2509 -13222535
2510 -13344574
2511 -13303835
2512 -12760382
2513 -12839686
2514 -13479315
2515 -13212440
2516 -12929499
2517 -12876962
2518 -13108576
2519 -13529162
2520 -12981909
2521 -12708574
2522 -13164156
2523 -13292983
2524 -13264266
2525 -12735614
2526 -12725369
2527 -13488286
2528 -13323181
2529 -12881506
2530 -12752079
2531 -12992163
2532 -13543130
2533 -13003470
2534 -12470422
2535 -12935205
2536 -13244883
2537 -13345812
2538 -12826821
2539 -12525654
2540 -13257363
2541 -13361216
2542 -12967158
2543 -12680874
2544 -12685251
2545 -13338226
2546 -13111794
2547 -12501804
2548 -12790761
2549 -13104443
2550 -13298983
2551 -12885948
2552 -12412874
2553 -13030620
2554 -13235933
2555 -12832809
2556 -12566233
2557 -12572013
2558 -13285294
2559 -13223566
2560 -12470077
2561 -12609695
2562 -12933626
2563 -13180573
2564 -12858481
2565 -12215774
2566 -12733673
2567 -13170323
2568 -12906238
2569 -12580851
2570 -12362587
2571 -12995629
2572 -13207318
2573 -12461382
2574 -12394816
2575 -12680726
2576 -13019318
2577 -12874006
2578 -12141414
2579 -12489837
2580 -13069264
2581 -12896314
2582 -12518737
2583 -12126307
2584 -12684819
2585 -13143026
2586 -12465533
2587 -12193594
2588 -12405222
2589 -12810420
2590 -12902013
2591 -12149442
2592 -12212698
2593 -12793186
2594 -12782373
2595 -12540583
2596 -12037527
2597 -12306071
2598 -12873469
2599 -12410985
2600 -12126783
2601 -12226632
2602 -12551744
2603 -12803597
2604 -12118593
2605 -11964583
2606 -12516028
2607 -12566502
2608 -12373620
2609 -11877027
2610 -12060150
2611 -12778393
2612 -12404369
2613 -11961298
2614 -11969223
2615 -12270632
2616 -12664007
2617 -12031518
2618 -11653399
2619 -12171706
2620 -12382135
2621 -12353607
2622 -11862331
2623 -11765612
2624 -12451966
2625 -12301303
2626 -11874942
2627 -11759346
2628 -11884548
2629 -12375235
2630 -12008535
2631 -11548487
2632 -11957744
2633 -12141535
2634 -12136970
2635 -11714578
2636 -11463789
2637 -12137099
2638 -12147895
2639 -11691607
2640 -11575704
2641 -11667939
2642 -12187300
2643 -11894072
2644 -11297705
2645 -11664803
2646 -11926856
2647 -11926374
2648 -11538746
2649 -11176620
2650 -11790317
2651 -11954948
2652 -11540743
2653 -11386632
2654 -11367742
2655 -11889646
2656 -11809635
2657 -11120957
2658 -11296278
2659 -11578519
2660 -11700731
2661 -11424863
2662 -10899534
2663 -11412561
2664 -11758317
2665 -11387946
2666 -11179588
2667 -11074273
2668 -11542111
2669 -11588629
2670 -10873725
2671 -10948831
2672 -11292300
2673 -11457274
2674 -11302148
2675 -10751813
2676 -11111724
2677 -11495197
2678 -11136692
2679 -10885078
2680 -10703062
2681 -11113752
2682 -11396861
2683 -10756696
2684 -10681188
2685 -10997306
2686 -11183558
2687 -11103838
2688 -10468893
2689 -10682086
2690 -11223962
2691 -10926875
2692 -10606270
2693 -10382685
2694 -10801549
2695 -11256913
2696 -10578336
2697 -10267980
2698 -10572506
2699 -10885418
2700 -10935511
2701 -10214556
2702 -10181430
2703 -10863093
2704 -10811715
2705 -10496149
2706 -10098981
2707 -10292016
2708 -10908700
2709 -10466588
2710 -10029100
2711 -10170943
2712 -10421483
2713 -10648753
2714 -10063942
2715 -9822479
2716 -10429690
2717 -10498955
2718 -10285019
2719 -9895242
2720 -9902617
2721 -10539449
2722 -10227745
2723 -9682171
2724 -9774046
2725 -10063972
2726 -10431170
2727 -9905371
2728 -9440286
2729 -10005547
2730 -10209225
2731 -9992216
2732 -9551891
2733 -9407315
2734 -10106485
2735 -10043374
2736 -9507086
2737 -9486144
2738 -9640066
2739 -10066306
2740 -9772947
2741 -9143910
2742 -9472495
2743 -9713763
2744 -9672577
2745 -9349726
2746 -9051427
2747 -9672521
2748 -9805734
2749 -9267434
2750 -9122475
2751 -9194487
2752 -9647876
2753 -9501180
2754 -8799193
2755 -9051350
2756 -9402537
2757 -9381724
2758 -9084889
2759 -8663676
2760 -9164566
2761 -9430285
2762 -8965217
2763 -8803496
2764 -8780119
2765 -9178689
2766 -9245538
2767 -8568272
2768 -8645796
2769 -9002595
2770 -9054912
2771 -8839044
2772 -8293511
2773 -8648025
2774 -9078249
2775 -8653449
2776 -8397865
2777 -8332589
2778 -8753494
2779 -9007370
2780 -8314246
2781 -8192279
2782 -8550218
2783 -8697382
2784 -8583766
2785 -7948855
2786 -8089332
2787 -8637202
2788 -8377438
2789 -8131536
2790 -7975779
2791 -8243083
2792 -8627360
2793 -8056301
2794 -7793821
2795 -8053179
2796 -8164749
2797 -8201365
2798 -7707004
2799 -7741521
2800 -8280350
2801 -8060034
2802 -7784333
2803 -7604544
2804 -7749370
2805 -8159387
2806 -7670543
2807 -7329091
2808 -7629502
2809 -7802242
2810 -7883902
2811 -7358854
2812 -7216749
2813 -7847239
2814 -7759470
2815 -7390348
2816 -7136197
2817 -7237933
2818 -7787517
2819 -7412771
2820 -6937088
2821 -7178180
2822 -7360726
2823 -7498823
2824 -7048623
2825 -6726713
2826 -7278114
2827 -7338380
2828 -7075939
2829 -6836792
2830 -6766605
2831 -7306255
2832 -7144250
2833 -6587169
2834 -6706006
2835 -6912467
2836 -7139164
2837 -6721381
2838 -6208300
2839 -6738087
2840 -6980377
2841 -6719594
2842 -6445553
2843 -6318740
2844 -6885783
2845 -6832469
2846 -6184271
2847 -6195344
2848 -6387099
2849 -6676557
2850 -6443915
2851 -5822526
2852 -6195316
2853 -6575310
2854 -6432883
2855 -6110599
2856 -5769986
2857 -6267661
2858 -6455360
2859 -5824963
2860 -5676663
2861 -5857252
2862 -6251420
2863 -6210926
2864 -5513674
2865 -5668588
2866 -6077754
2867 -6007529
2868 -5717429
2869 -5261837
2870 -5639929
2871 -6071495
2872 -5578728
2873 -5327761
2874 -5361548
2875 -5691647
2876 -5832128
2877 -5162407
2878 -5137852
2879 -5537008
2880 -5528399
2881 -5355162
2882 -4900204
2883 -5133907
2884 -5629396
2885 -5220639
2886 -4913134
2887 -4908000
2888 -5176797
2889 -5412709
2890 -4784642
2891 -4595447
2892 -5025695
2893 -5123602
2894 -5026620
2895 -4486115
2896 -4534562
2897 -5161024
2898 -4918107
2899 -4510968
2900 -4379103
2901 -4589790
2902 -4996824
2903 -4487330
2904 -4135861
2905 -4506567
2906 -4649282
2907 -4650137
2908 -4183669
2909 -4010259
2910 -4548805
2911 -4420316
2912 -4079631
2913 -3960519
2914 -4063769
2915 -4542536
2916 -4218324
2917 -3747716
2918 -3992593
2919 -4141067
2920 -4198336
2921 -3754354
2922 -3432224
2923 -3995872
2924 -4057115
2925 -3714431
2926 -3544311
2927 -3575424
2928 -4063152
2929 -3827202
2930 -3262973
2931 -3457779
2932 -3637301
2933 -3723899
2934 -3396373
2935 -2991823
2936 -3469447
2937 -3659224
2938 -3351792
2939 -3105812
2940 -2972330
2941 -3467622
2942 -3477707
2943 -2863696
2944 -2916448
2945 -3117721
2946 -3317464
2947 -3090409
2948 -2546451
2949 -2887555
2950 -3160743
2951 -2924666
2952 -2715166
2953 -2488173
2954 -2873957
2955 -3008044
2956 -2461319
2957 -2452159
2958 -2628181
2959 -2793566
2960 -2698683
2961 -2131865
2962 -2354578
2963 -2678833
2964 -2445637
2965 -2233270
2966 -2024034
2967 -2382667
2968 -2647082
2969 -2077550
2970 -1953720
2971 -2144364
2972 -2308911
2973 -2259485
2974 -1659175
2975 -1765116
2976 -2209356
2977 -2062348
2978 -1858411
2979 -1568088
2980 -1829910
2981 -2246317
2982 -1727180
2983 -1396643
2984 -1517488
2985 -1760662
2986 -1886634
2987 -1300634
2988 -1242807
2989 -1743027
2990 -1680418
2991 -1458267
2992 -1102782
2993 -1223957
2994 -1713991
2995 -1344681
2996  -979872
2997 -1048793
2998 -1249817
2999 -1480371
3000  -966013
3001  -711943
3002 -1179163
3003 -1245921
3004 -1061236
3005  -634723
3006  -608556
3007 -1212777
3008 -1011005
3009  -537218
3010  -518842
3011  -733485
3012 -1081692
3013  -616199
3014  -163370
3015  -583765
3016  -765756
3017  -664167
3018  -249366
3019   -45729
3020  -651427
3021  -655533
3022  -199187
3023   -44983
3024  -138878
3025  -584140
3026  -320184
3027   282473
3028    49276
3029  -225699
3030  -287846
3031    39443
3032   422338
3033   -62420
3034  -213792
3035   210459
3036   407311
3037   425119
3038     -797
3039    54239
3040   620133
3041   494163
3042   254989
3043   180867
3044   410352
3045   885835
3046   531957
3047   272110
3048   625553
3049   834419
3050   907390
3051   499317
3052   398925
3053  1010281
3054  1013572
3055   769781
3056   673626
3057   822638
3058  1334425
3059  1098275
3060   720371
3061   978584
3062  1192856
3063  1382893
3064  1097841
3065   837730
3066  1360113
3067  1498497
3068  1302147
3069  1157051
3070  1179253
3071  1716942
3072  1633871
3073  1195062
3074  1389086
3075  1612207
3076  1809886
3077  1607305
3078  1300541
3079  1772781
3080  1974442
3081  1774712
3082  1647918
3083  1578265
3084  2063882
3085  2111577
3086  1672467
3087  1807606
3088  2036851
3089  2282220
3090  2166238
3091  1734667
3092  2100228
3093  2426575
3094  2239875
3095  2061738
3096  1945326
3097  2437358
3098  2660992
3099  2197775
3100  2212714
3101  2447198
3102  2696855
3103  2654105
3104  2161492
3105  2390551
3106  2802958
3107  2761706
3108  2641887
3109  2423686
3110  2790712
3111  3133966
3112  2716127
3113  2622460
3114  2788538
3115  3047136
3116  3135982
3117  2666181
3118  2800492
3119  3258859
3120  3205124
3121  3077918
3122  2858836
3123  3145196
3124  3559847
3125  3176695
3126  3003573
3127  3176494
3128  3450490
3129  3635644
3130  3151513
3131  3136810
3132  3647436
3133  3703557
3134  3552518
3135  3234481
3136  3427331
3137  4001318
3138  3737066
3139  3414280
3140  3505956
3141  3817636
3142  4149824
3143  3708262
3144  3476563
3145  3953176
3146  4112837
3147  4045508
3148  3693810
3149  3692211
3150  4314511
3151  4273001
3152  3955802
3153  3937082
3154  4120406
3155  4536831
3156  4230779
3157  3847566
3158  4226599
3159  4479378
3160  4513363
3161  4213703
3162  4074053
3163  4662286
3164  4727362
3165  4394747
3166  4303029
3167  4413801
3168  4878383
3169  4736548
3170  4290949
3171  4566537
3172  4859525
3173  4979025
3174  4728865
3175  4424656
3176  4911134
3177  5121993
3178  4825799
3179  4691747
3180  4737546
3181  5241967
3182  5261581
3183  4742176
3184  4889045
3185  5177257
3186  5346467
3187  5189696
3188  4803796
3189  5171162
3190  5501461
3191  5298211
3192  5148386
3193  5061302
3194  5498023
3195  5714789
3196  5242649
3197  5236418
3198  5467822
3199  5668111
3200  5622852
3201  5209507
3202  5473023
3203  5865486
3204  5712044
3205  5571454
3206  5464224
3207  5794368
3208  6068316
3209  5633369
3210  5563411
3211  5803853
3212  5999379
3213  6065901
3214  5645939
3215  5768003
3216  6225005
3217  6151081
3218  5993308
3219  5755198
3220  5987037
3221  6414274
3222  6089053
3223  5925290
3224  6122245
3225  6343642
3226  6496869
3227  6090730
3228  6040417
3229  6475945
3230  6455347
3231  6358261
3232  6171924
3233  6305362
3234  6741727
3235  6504292
3236  6303777
3237  6457512
3238  6609135
3239  6805790
3240  6472363
3241  6342152
3242  6781950
3243  6833868
3244  6725634
3245  6536349
3246  6606466
3247  7079645
3248  6894658
3249  6584780
3250  6726885
3251  6914526
3252  7163045
3253  6855307
3254  6610002
3255  7063593
3256  7224477
3257  7109618
3258  6879149
3259  6847694
3260  7368388
3261  7318659
3262  6921513
3263  6970424
3264  7158819
3265  7492521
3266  7288667
3267  6915302
3268  7291110
3269  7558721
3270  7479957
3271  7231631
3272  7059194
3273  7557614
3274  7675601
3275  7306978
3276  7281486
3277  7422637
3278  7798597
3279  7728882
3280  7246812
3281  7449501
3282  7763551
3283  7794092
3284  7588200
3285  7313609
3286  7761844
3287  8046679
3288  7703379
3289  7591965
3290  7664812
3291  8022056
3292  8061678
3293  7551103
3294  7662369
3295  8013143
3296  8111132
3297  7972815
3298  7629184
3299  7937868
3300  8324515
3301  8058967
3302  7858483
3303  7831032
3304  8186285
3305  8440500
3306  7973513
3307  7885478
3308  8198389
3309  8381999
3310  8355243
3311  7939951
3312  8079547
3313  8530372
3314  8371503
3315  8174752
3316  8097849
3317  8359460
3318  8688364
3319  8323275
3320  8172947
3321  8444999
3322  8601123
3323  8632422
3324  8235583
3325  8243874
3326  8721424
3327  8658419
3328  8450959
3329  8326094
3330  8540208
3331  8979019
3332  8680997
3333  8391094
3334  8591281
3335  8797646
3336  8920270
3337  8548938
3338  8392710
3339  8876974
3340  8973331
3341  8820661
3342  8620775
3343  8671829
3344  9120316
3345  8960094
3346  8624849
3347  8756568
3348  8946554
3349  9158682
3350  8905014
3351  8657642
3352  9037810
3353  9161661
3354  9041637
3355  8887380
3356  8831707
3357  9247940
3358  9214590
3359  8905669
3360  8994994
3361  9122612
3362  9327475
3363  9178805
3364  8867389
3365  9180838
3366  9353962
3367  9238994
3368  9107864
3369  9021653
3370  9428898
3371  9479520
3372  9093015
3373  9151064
3374  9311595
3375  9523052
3376  9400931
3377  9040146
3378  9330245
3379  9574922
3380  9462982
3381  9306553
3382  9164177
3383  9549713
3384  9735318
3385  9358333
3386  9291494
3387  9404663
3388  9653930
3389  9659650
3390  9240180
3391  9388181
3392  9720736
3393  9713474
3394  9579247
3395  9323910
3396  9611687
3397  9910907
3398  9561576
3399  9420147
3400  9515995
3401  9785017
3402  9903320
3403  9485127
3404  9518432
3405  9853151
3406  9865773
3407  9753007
3408  9464511
3409  9662958
3410 10035665
3411  9772205
3412  9590500
3413  9668457
3414  9909738
3415 10104116
3416  9671456
3417  9557460
3418  9910986
3419 10021991
3420  9951901
3421  9625840
3422  9710174
3423 10185286
3424 10030897
3425  9761841
3426  9721447
3427  9928944
3428 10247222
3429  9899670
3430  9660579
3431  9958071
3432 10134830
3433 10141490
3434  9825563
3435  9770815
3436 10237655
3437 10194620
3438  9925375
3439  9842038
3440  9964537
3441 10310991
3442 10083964
3443  9775586
3444 10027091
3445 10224009
3446 10285623
3447 10003176
3448  9805987
3449 10251635
3450 10333348
3451 10062321
3452  9899619
3453  9956376
3454 10392562
3455 10315924
3456  9925642
3457 10064904
3458 10286047
3459 10412478
3460 10152052
3461  9829049
3462 10193972
3463 10404661
3464 10218431
3465 10064432
3466 10017207
3467 10410751
3468 10466189
3469 10061449
3470 10069172
3471 10235448
3472 10421205
3473 10329587
3474  9955803
3475 10187165
3476 10457609
3477 10355498
3478 10199076
3479 10055129
3480 10362161
3481 10521531
3482 10156189
3483 10110360
3484 10263847
3485 10465158
3486 10444903
3487 10064413
3488 10199598
3489 10485030
3490 10392890
3491 10255890
3492 10095796
3493 10341069
3494 10584160
3495 10247109
3496 10150446
3497 10290108
3498 10466016
3499 10532689
3500 10142244
3501 10179710
3502 10490176
3503 10440537
3504 10320177
3505 10113784
3506 10278930
3507 10616476
3508 10362407
3509 10186615
3510 10286119
3511 10462958
3512 10577936
3513 10204648
3514 10124749
3515 10450076
3516 10469574
3517 10379300
3518 10181154
3519 10272319
3520 10625721
3521 10411271
3522 10190481
3523 10259181
3524 10387215
3525 10551927
3526 10249706
3527 10117321
3528 10455130
3529 10512191
3530 10423765
3531 10197061
3532 10187935
3533 10576408
3534 10456264
3535 10162984
3536 10184621
3537 10348989
3538 10613213
3539 10349000
3540 10064478
3541 10349269
3542 10499623
3543 10447997
3544 10191039
3545 10080935
3546 10493236
3547 10517237
3548 10214285
3549 10162579
3550 10252843
3551 10544200
3552 10405041
3553 10047096
3554 10234532
3555 10413730
3556 10423638
3557 10227709
3558 10018016
3559 10378609
3560 10504285
3561 10237241
3562 10140667
3563 10175272
3564 10455203
3565 10406152
3566 10001141
3567 10127377
3568 10351115
3569 10396077
3570 10222202
3571  9947686
3572 10261940
3573 10501068
3574 10227923
3575 10058054
3576 10039621
3577 10333982
3578 10400560
3579  9985344
3580 10009597
3581 10266422
3582 10377836
3583 10267002
3584  9896933
3585 10065216
3586 10366311
3587 10191611
3588 10010448
3589  9928780
3590 10185487
3591 10395421
3592 10031982
3593  9922693
3594 10107718
3595 10255798
3596 10233015
3597  9837169
3598  9884032
3599 10242490
3600 10147910
3601  9973651
3602  9846359
3603 10030040
3604 10298424
3605  9986894
3606  9802328
3607  9936297
3608 10091058
3609 10157926
3610  9818327
3611  9763120
3612 10107038
3613 10084011
3614  9916415
3615  9738147
3616  9835917
3617 10166002
3618  9950146
3619  9692721
3620  9768641
3621  9938361
3622 10084243
3623  9780180
3624  9605782
3625  9936405
3626 10001641
3627  9858979
3628  9633514
3629  9614239
3630  9973040
3631  9877681
3632  9602028
3633  9639410
3634  9760826
3635  9955267
3636  9745469
3637  9479893
3638  9720682
3639  9822090
3640  9731377
3641  9544743
3642  9450969
3643  9792174
3644  9784923
3645  9520629
3646  9521896
3647  9580028
3648  9749656
3649  9601364
3650  9310829
3651  9532605
3652  9676701
3653  9600770
3654  9445890
3655  9315181
3656  9620360
3657  9680721
3658  9353533
3659  9296248
3660  9368797
3661  9589615
3662  9511728
3663  9161546
3664  9316635
3665  9518517
3666  9480404
3667  9319471
3668  9107285
3669  9367422
3670  9519246
3671  9235859
3672  9139482
3673  9163889
3674  9367379
3675  9388002
3676  9039121
3677  9098115
3678  9299524
3679  9301453
3680  9181395
3681  8919848
3682  9114856
3683  9351174
3684  9092381
3685  8939049
3686  8957506
3687  9166569
3688  9253271
3689  8882212
3690  8851216
3691  9074406
3692  9102989
3693  9012150
3694  8724977
3695  8848723
3696  9161119
3697  8978225
3698  8782614
3699  8728914
3700  8900346
3701  9081846
3702  8726017
3703  8571678
3704  8789192
3705  8907545
3706  8882040
3707  8572746
3708  8563475
3709  8911739
3710  8814622
3711  8591911
3712  8482007
3713  8603226
3714  8868399
3715  8614120
3716  8388183
3717  8550773
3718  8671852
3719  8705872
3720  8409814
3721  8278782
3722  8609728
3723  8602129
3724  8389351
3725  8261047
3726  8330227
3727  8647224
3728  8458629
3729  8167056
3730  8274162
3731  8403761
3732  8476115
3733  8220485
3734  8010332
3735  8321813
3736  8402867
3737  8214242
3738  8040009
3739  8030453
3740  8357942
3741  8296658
3742  7948706
3743  7974796
3744  8107572
3745  8246534
3746  8049656
3747  7758297
3748  8007812
3749  8177771
3750  8037982
3751  7843878
3752  7728308
3753  8016508
3754  8067615
3755  7740811
3756  7694032
3757  7786924
3758  7957318
3759  7891166
3760  7564779
3761  7697104
3762  7876434
3763  7790240
3764  7631569
3765  7450129
3766  7671085
3767  7799350
3768  7511439
3769  7440143
3770  7529053
3771  7686263
3772  7652419
3773  7286338
3774  7360274
3775  7570987
3776  7511931
3777  7384869
3778  7187914
3779  7367335
3780  7583562
3781  7320436
3782  7159091
3783  7185604
3784  7339600
3785  7411643
3786  7059505
3787  7017396
3788  7239169
3789  7258310
3790  7169047
3791  6936350
3792  7021224
3793  7269795
3794  7069719
3795  6895313
3796  6879368
3797  7007300
3798  7118586
3799  6833356
3800  6715876
3801  6928059
3802  6949569
3803  6892029
3804  6664033
3805  6675167
3806  6945323
3807  6810190
3808  6601332
3809  6561325
3810  6671291
3811  6848373
3812  6587271
3813  6403526
3814  6611596
3815  6676079
3816  6612881
3817  6378532
3818  6314594
3819  6598936
3820  6539079
3821  6326468
3822  6273794
3823  6344022
3824  6548572
3825  6347603
3826  6085972
3827  6232946
3828  6327427
3829  6323722
3830  6107731
3831  5961758
3832  6260472
3833  6279859
3834  6059343
3835  5950925
3836  5969317
3837  6198662
3838  6074703
3839  5760660
3840  5872069
3841  5995796
3842  6033465
3843  5864443
3844  5648139
3845  5884833
3846  5968466
3847  5749999
3848  5626072
3849  5604265
3850  5843046
3851  5812257
3852  5470122
3853  5514180
3854  5660225
3855  5719725
3856  5563658
3857  5291621
3858  5494324
3859  5664214
3860  5465998
3861  5305543
3862  5226689
3863  5471160
3864  5549733
3865  5199528
3866  5131778
3867  5272238
3868  5397834
3869  5311724
3870  4958573
3871  5041013
3872  5291840
3873  5198666
3874  5031273
3875  4878823
3876  5058900
3877  5233955
3878  4924734
3879  4791853
3880  4878649
3881  4995563
3882  4991150
3883  4675168
3884  4677524
3885  4934900
3886  4882674
3887  4738140
3888  4547794
3889  4641678
3890  4869213
3891  4625980
3892  4433036
3893  4490505
3894  4631973
3895  4715046
3896  4392149
3897  4288684
3898  4541856
3899  4543165
3900  4403947
3901  4191437
3902  4223130
3903  4499149
3904  4345045
3905  4125812
3906  4130445
3907  4231895
3908  4368400
3909  4116102
3910  3914758
3911  4126448
3912  4170733
3913  4095364
3914  3882898
3915  3823299
3916  4102780
3917  4036457
3918  3812877
3919  3770617
3920  3820176
3921  3982877
3922  3804856
3923  3565877
3924  3730183
3925  3798023
3926  3748578
3927  3580977
3928  3452017
3929  3705660
3930  3694991
3931  3464357
3932  3397509
3933  3423960
3934  3596517
3935  3481720
3936  3205426
3937  3339740
3938  3452463
3939  3425472
3940  3255541
3941  3073169
3942  3288247
3943  3350988
3944  3120515
3945  3029852
3946  3024221
3947  3210913
3948  3186066
3949  2887805
3950  2925648
3951  3045519
3952  3056591
3953  2930952
3954  2699138
3955  2857380
3956  2987053
3957  2800864
3958  2698738
3959  2675918
3960  2823302
3961  2837848
3962  2523151
3963  2518141
3964  2650977
3965  2660902
3966  2575643
3967  2350064
3968  2472557
3969  2639022
3970  2457657
3971  2333846
3972  2277433
3973  2415077
3974  2488018
3975  2181535
3976  2118333
3977  2267672
3978  2312735
3979  2242794
3980  1960447
3981  2029668
3982  2279560
3983  2142701
3984  1956864
3985  1861243
3986  1998897
3987  2166800
3988  1880841
3989  1727037
3990  1850700
3991  1935539
3992  1928372
3993  1642198
3994  1586260
3995  1845580
3996  1797363
3997  1634117
3998  1481298
3999  1551239
4000  1783895
4001  1597490
4002  1388803
4003  1452258
4004  1518257
4005  1563074
4006  1308838
4007  1172513
4008  1422168
4009  1433917
4010  1300236
4011  1149981
4012  1155641
4013  1398459
4014  1260595
4015  1003096
4016  1030269
4017  1110369
4018  1211095
4019   999108
4020   798796
4021  1019588
4022  1094233
4023   965952
4024   775295
4025   716706
4026   973129
4027   930236
4028   652995
4029   631543
4030   708250
4031   845203
4032   714652
4033   438951
4034   578954
4035   694726
4036   621323
4037   456093
4038   313246
4039   537067
4040   593500
4041   334103
4042   255764
4043   298616
4044   456399
4045   385474
4046    78998
4047   162311
4048   311986
4049   263838
4050   109616
4051   -69797
4052   115164
4053   246275
4054    10202
4055   -99611
4056  -100816
4057    40299
4058    53917
4059  -256780
4060  -271816
4061  -111138
4062   -89450
4063  -172345
4064  -407659
4065  -312565
4066  -136504
4067  -313201
4068  -456747
4069  -506563
4070  -393721
4071  -303758
4072  -558036
4073  -619829
4074  -485345
4075  -463319
4076  -522999
4077  -746985
4078  -732711
4079  -553672
4080  -688758
4081  -810560
4082  -856723
4083  -770845
4084  -643946
4085  -878289
4086  -986413
4087  -866582
4088  -855832
4089  -896367
4090 -1089944
4091 -1116821
4092  -917625
4093 -1020925
4094 -1159535
4095 -1210415
4096 -1156316
4097 -1003767
4098 -1212596
4099 -1386007
4100 -1254443
4101 -1207368
4102 -1234114
4103 -1443101
4104 -1522937
4105 -1281969
4106 -1316433
4107 -1498677
4108 -1594826
4109 -1563643
4110 -1371245
4111 -1520858
4112 -1750479
4113 -1663542
4114 -1589901
4115 -1558894
4116 -1737039
4117 -1890878
4118 -1686620
4119 -1661511
4120 -1819439
4121 -1938871
4122 -1963705
4123 -1764978
4124 -1830525
4125 -2087056
4126 -2030957
4127 -1936201
4128 -1895465
4129 -2053236
4130 -2266530
4131 -2085701
4132 -2006988
4133 -2166153
4134 -2283059
4135 -2322541
4136 -2107348
4137 -2113558
4138 -2400296
4139 -2410435
4140 -2322214
4141 -2243345
4142 -2368450
4143 -2636726
4144 -2508913
4145 -2346585
4146 -2441458
4147 -2579398
4148 -2694192
4149 -2509207
4150 -2418095
4151 -2683350
4152 -2784118
4153 -2723249
4154 -2614441
4155 -2634095
4156 -2922380
4157 -2890029
4158 -2708128
4159 -2758583
4160 -2883398
4161 -3048560
4162 -2918732
4163 -2765995
4164 -2989390
4165 -3114488
4166 -3079284
4167 -2970675
4168 -2935975
4169 -3213207
4170 -3245851
4171 -3063390
4172 -3082729
4173 -3172464
4174 -3368738
4175 -3321194
4176 -3120390
4177 -3277413
4178 -3420935
4179 -3421826
4180 -3339000
4181 -3235896
4182 -3481909
4183 -3606825
4184 -3441358
4185 -3416842
4186 -3480906
4187 -3674645
4188 -3674393
4189 -3439950
4190 -3548819
4191 -3722378
4192 -3756885
4193 -3700207
4194 -3570044
4195 -3778198
4196 -3939772
4197 -3794100
4198 -3737399
4199 -3753774
4200 -3927279
4201 -4004141
4202 -3805154
4203 -3851367
4204 -4020997
4205 -4083789
4206 -4074317
4207 -3912292
4208 -4035559
4209 -4228435
4210 -4116906
4211 -4047089
4212 -4058529
4213 -4219774
4214 -4338008
4215 -4145059
4216 -4147323
4217 -4319470
4218 -4384921
4219 -4383053
4220 -4217011
4221 -4288329
4222 -4528888
4223 -4449854
4224 -4368967
4225 -4357008
4226 -4486123
4227 -4664917
4228 -4495518
4229 -4430327
4230 -4577385
4231 -4662989
4232 -4702025
4233 -4551166
4234 -4547038
4235 -4778759
4236 -4765862
4237 -4698582
4238 -4670034
4239 -4749051
4240 -4944218
4241 -4819473
4242 -4713915
4243 -4842985
4244 -4928327
4245 -4988183
4246 -4869008
4247 -4828728
4248 -5071037
4249 -5076326
4250 -4986424
4251 -4937106
4252 -4995275
4253 -5212224
4254 -5125809
4255 -4982708
4256 -5120595
4257 -5227002
4258 -5296421
4259 -5175149
4260 -5077723
4261 -5302132
4262 -5362635
4263 -5266021
4264 -5203032
4265 -5216561
4266 -5477688
4267 -5476396
4268 -5284082
4269 -5344748
4270 -5473644
4271 -5581729
4272 -5479784
4273 -5307114
4274 -5508774
4275 -5643118
4276 -5578478
4277 -5497936
4278 -5471195
4279 -5705136
4280 -5770924
4281 -5566933
4282 -5577850
4283 -5691377
4284 -5821185
4285 -5787743
4286 -5587143
4287 -5720235
4288 -5889498
4289 -5850775
4290 -5787482
4291 -5712094
4292 -5912340
4293 -6047279
4294 -5850735
4295 -5803326
4296 -5905227
4297 -6053809
4298 -6076837
4299 -5850419
4300 -5934652
4301 -6125403
4302 -6133869
4303 -6064850
4304 -5933259
4305 -6079785
4306 -6279060
4307 -6143172
4308 -6050745
4309 -6104587
4310 -6263503
4311 -6362900
4312 -6140116
4313 -6124743
4314 -6313091
4315 -6355914
4316 -6324563
4317 -6181410
4318 -6267843
4319 -6494225
4320 -6414179
4321 -6326454
4322 -6331938
4323 -6437660
4324 -6572143
4325 -6405584
4326 -6330037
4327 -6497555
4328 -6571689
4329 -6575605
4330 -6447631
4331 -6460870
4332 -6694172
4333 -6651609
4334 -6540975
4335 -6536341
4336 -6626013
4337 -6773080
4338 -6642706
4339 -6540717
4340 -6701207
4341 -6783022
4342 -6799850
4343 -6681556
4344 -6646563
4345 -6865763
4346 -6871055
4347 -6760035
4348 -6731905
4349 -6785222
4350 -6981801
4351 -6898180
4352 -6743873
4353 -6863360
4354 -6969487
4355 -7021318
4356 -6911669
4357 -6812883
4358 -7021558
4359 -7067593
4360 -6968689
4361 -6938850
4362 -6965409
4363 -7145962
4364 -7123187
4365 -6956847
4366 -7043612
4367 -7123330
4368 -7178513
4369 -7116746
4370 -6994579
4371 -7177837
4372 -7273320
4373 -7178932
4374 -7133445
4375 -7119490
4376 -7302347
4377 -7326661
4378 -7131257
4379 -7172180
4380 -7287362
4381 -7370971
4382 -7325018
4383 -7167558
4384 -7311769
4385 -7452615
4386 -7371469
4387 -7304528
4388 -7256169
4389 -7412953
4390 -7505420
4391 -7337121
4392 -7336576
4393 -7428637
4394 -7523797
4395 -7527258
4396 -7341488
4397 -7421464
4398 -7588134
4399 -7536035
4400 -7473904
4401 -7417515
4402 -7548437
4403 -7674068
4404 -7515050
4405 -7473566
4406 -7570447
4407 -7655418
4408 -7685107
4409 -7504425
4410 -7530523
4411 -7716127
4412 -7696318
4413 -7635133
4414 -7552406
4415 -7651902
4416 -7832836
4417 -7697288
4418 -7600445
4419 -7674146
4420 -7776068
4421 -7839808
4422 -7652214
4423 -7620426
4424 -7830833
4425 -7846677
4426 -7790037
4427 -7690492
4428 -7743501
4429 -7940746
4430 -7849242
4431 -7719073
4432 -7759885
4433 -7855658
4434 -7982158
4435 -7843077
4436 -7727703
4437 -7904680
4438 -7973476
4439 -7937022
4440 -7801337
4441 -7794482
4442 -8014315
4443 -7999518
4444 -7864887
4445 -7874369
4446 -7945607
4447 -8081852
4448 -7981277
4449 -7839151
4450 -7969472
4451 -8043536
4452 -8039453
4453 -7939228
4454 -7881527
4455 -8082409
4456 -8122672
4457 -7983910
4458 -7964350
4459 -8016577
4460 -8166700
4461 -8092543
4462 -7917569
4463 -8023442
4464 -8141986
4465 -8148522
4466 -8058175
4467 -7955920
4468 -8134187
4469 -8224870
4470 -8100087
4471 -8042749
4472 -8050750
4473 -8203963
4474 -8227905
4475 -8034884
4476 -8072432
4477 -8187168
4478 -8233491
4479 -8185169
4480 -8036430
4481 -8158705
4482 -8286441
4483 -8172758
4484 -8110724
4485 -8104726
4486 -8235272
4487 -8301649
4488 -8129533
4489 -8134655
4490 -8246805
4491 -8283213
4492 -8257249
4493 -8099557
4494 -8180702
4495 -8322489
4496 -8265361
4497 -8202854
4498 -8157185
4499 -8263041
4500 -8382664
4501 -8208061
4502 -8157219
4503 -8247059
4504 -8313322
4505 -8318691
4506 -8159968
4507 -8197839
4508 -8369248
4509 -8328869
4510 -8254198
4511 -8204076
4512 -8267153
4513 -8399953
4514 -8264799
4515 -8188003
4516 -8267220
4517 -8330821
4518 -8374328
4519 -8235306
4520 -8200995
4521 -8375179
4522 -8366635
4523 -8293338
4524 -8231990
4525 -8270888
4526 -8424527
4527 -8310005
4528 -8209217
4529 -8282515
4530 -8349291
4531 -8402466
4532 -8279690
4533 -8208689
4534 -8368178
4535 -8379444
4536 -8311650
4537 -8242989
4538 -8251446
4539 -8417999
4540 -8364678
4541 -8231634
4542 -8279686
4543 -8339031
4544 -8417145
4545 -8310105
4546 -8175670
4547 -8334001
4548 -8388118
4549 -8326870
4550 -8247864
4551 -8231874
4552 -8413662
4553 -8397839
4554 -8244419
4555 -8257052
4556 -8303767
4557 -8396967
4558 -8325802
4559 -8178144
4560 -8291257
4561 -8383221
4562 -8352083
4563 -8275927
4564 -8192480
4565 -8339798
4566 -8397300
4567 -8234479
4568 -8222182
4569 -8265690
4570 -8366153
4571 -8336843
4572 -8170378
4573 -8251269
4574 -8358045
4575 -8319602
4576 -8247231
4577 -8150795
4578 -8279396
4579 -8373630
4580 -8234898
4581 -8187097
4582 -8217983
4583 -8325999
4584 -8343901
4585 -8148751
4586 -8164287
4587 -8296950
4588 -8310786
4589 -8235963
4590 -8097887
4591 -8195525
4592 -8335727
4593 -8227663
4594 -8147532
4595 -8141832
4596 -8241138
4597 -8307166
4598 -8135047
4599 -8091710
4600 -8210143
4601 -8235921
4602 -8213844
4603 -8081989
4604 -8112321
4605 -8270072
4606 -8205537
4607 -8099124
4608 -8067050
4609 -8139151
4610 -8247275
4611 -8093370
4612 -8019387
4613 -8136396
4614 -8177966
4615 -8168131
4616 -8034299
4617 -8016002
4618 -8171102
4619 -8133396
4620 -8038654
4621 -7996944
4622 -8039961
4623 -8175248
4624 -8069882
4625 -7953779
4626 -8026487
4627 -8083500
4628 -8104981
4629 -7969191
4630 -7895595
4631 -8054105
4632 -8074163
4633 -7989793
4634 -7917104
4635 -7932602
4636 -8081356
4637 -8011276
4638 -7872849
4639 -7920218
4640 -7965104
4641 -7999118
4642 -7916934
4643 -7809291
4644 -7936679
4645 -7975938
4646 -7902617
4647 -7847814
4648 -7822604
4649 -7949676
4650 -7925134
4651 -7770362
4652 -7802936
4653 -7849995
4654 -7907027
4655 -7834770
4656 -7702582
4657 -7811469
4658 -7879523
4659 -7806409
4660 -7731353
4661 -7687758
4662 -7806791
4663 -7828147
4664 -7673902
4665 -7678351
4666 -7729660
4667 -7786297
4668 -7752038
4669 -7597223
4670 -7671675
4671 -7751052
4672 -7687793
4673 -7611506
4674 -7545610
4675 -7658878
4676 -7725975
4677 -7579892
4678 -7551241
4679 -7586239
4680 -7642049
4681 -7627278
4682 -7466375
4683 -7503506
4684 -7603699
4685 -7567478
4686 -7512958
4687 -7426706
4688 -7503164
4689 -7598233
4690 -7465603
4691 -7399596
4692 -7426245
4693 -7479499
4694 -7502007
4695 -7340052
4696 -7341277
4697 -7462191
4698 -7445715
4699 -7378018
4700 -7279132
4701 -7327818
4702 -7449164
4703 -7324082
4704 -7239496
4705 -7257184
4706 -7319718
4707 -7380746
4708 -7224618
4709 -7153846
4710 -7280016
4711 -7290354
4712 -7251038
4713 -7123538
4714 -7122322
4715 -7270392
4716 -7211517
4717 -7092743
4718 -7079764
4719 -7133459
4720 -7223953
4721 -7096204
4722 -6987532
4723 -7084286
4724 -7112191
4725 -7081340
4726 -6971198
4727 -6942764
4728 -7084020
4729 -7052887
4730 -6947591
4731 -6920365
4732 -6941370
4733 -7045156
4734 -6942871
4735 -6800477
4736 -6872302
4737 -6935760
4738 -6935543
4739 -6821394
4740 -6736174
4741 -6881639
4742 -6904529
4743 -6774515
4744 -6710928
4745 -6721497
4746 -6835604
4747 -6790378
4748 -6632151
4749 -6676195
4750 -6742412
4751 -6754089
4752 -6666336
4753 -6535744
4754 -6648595
4755 -6699260
4756 -6601322
4757 -6536212
4758 -6510079
4759 -6623520
4760 -6632072
4761 -6463358
4762 -6461401
4763 -6518448
4764 -6551731
4765 -6495007
4766 -6354408
4767 -6411606
4768 -6493832
4769 -6421243
4770 -6357400
4771 -6301219
4772 -6388103
4773 -6436249
4774 -6282439
4775 -6244279
4776 -6285718
4777 -6322188
4778 -6302873
4779 -6150106
4780 -6178009
4781 -6281619
4782 -6229601
4783 -6160320
4784 -6092948
4785 -6155226
4786 -6219110
4787 -6081657
4788 -6021799
4789 -6049418
4790 -6091306
4791 -6097409
4792 -5961092
4793 -5945663
4794 -6055583
4795 -6021511
4796 -5950177
4797 -5861340
4798 -5886638
4799 -5983429
4800 -5887081
4801 -5797670
4802 -5825412
4803 -5859477
4804 -5894579
4805 -5754604
4806 -5701734
4807 -5792669
4808 -5780579
4809 -5722947
4810 -5642087
4811 -5656978
4812 -5758922
4813 -5672357
4814 -5574383
4815 -5594050
4816 -5622645
4817 -5645784
4818 -5525431
4819 -5445058
4820 -5545755
4821 -5560168
4822 -5502370
4823 -5410670
4824 -5395621
4825 -5510799
4826 -5460240
4827 -5336823
4828 -5320016
4829 -5356335
4830 -5414576
4831 -5317226
4832 -5198156
4833 -5276566
4834 -5320495
4835 -5271508
4836 -5185122
4837 -5128383
4838 -5243063
4839 -5225805
4840 -5100082
4841 -5066133
4842 -5089506
4843 -5152344
4844 -5094219
4845 -4959890
4846 -5018666
4847 -5062628
4848 -5030881
4849 -4944180
4850 -4858939
4851 -4956748
4852 -4983131
4853 -4856770
4854 -4808073
4855 -4814561
4856 -4897578
4857 -4870633
4858 -4710359
4859 -4723047
4860 -4789758
4861 -4771046
4862 -4696918
4863 -4588138
4864 -4668161
4865 -4734555
4866 -4626433
4867 -4554418
4868 -4544883
4869 -4610212
4870 -4620366
4871 -4450742
4872 -4430835
4873 -4505044
4874 -4524533
4875 -4463327
4876 -4332896
4877 -4371668
4878 -4462977
4879 -4381623
4880 -4288821
4881 -4249868
4882 -4303813
4883 -4363655
4884 -4220120
4885 -4160413
4886 -4214451
4887 -4242971
4888 -4216919
4889 -4076751
4890 -4065129
4891 -4167101
4892 -4117708
4893 -4029079
4894 -3968931
4895 -4011086
4896 -4091652
4897 -3961732
4898 -3880781
4899 -3928320
4900 -3956066
4901 -3951955
4902 -3818610
4903 -3763873
4904 -3875141
4905 -3852057
4906 -3769750
4907 -3693766
4908 -3699480
4909 -3807863
4910 -3728492
4911 -3604675
4912 -3621034
4913 -3652076
4914 -3672245
4915 -3555780
4916 -3468770
4917 -3572722
4918 -3569265
4919 -3507881
4920 -3432237
4921 -3408349
4922 -3499448
4923 -3437420
4924 -3329755
4925 -3331252
4926 -3345692
4927 -3376774
4928 -3301394
4929 -3199670
4930 -3269867
4931 -3281685
4932 -3221455
4933 -3148606
4934 -3098980
4935 -3188273
4936 -3170083
4937 -3049124
4938 -3042042
4939 -3059024
4940 -3091355
4941 -3021184
4942 -2898619
4943 -2948468
4944 -2985853
4945 -2939083
4946 -2866936
4947 -2808045
4948 -2886240
4949 -2895974
4950 -2773572
4951 -2737830
4952 -2751295
4953 -2786943
4954 -2745871
4955 -2607587
4956 -2632300
4957 -2681544
4958 -2646938
4959 -2584600
4960 -2504041
4961 -2574142
4962 -2611244
4963 -2490526
4964 -2438054
4965 -2435959
4966 -2475250
4967 -2459884
4968 -2324634
4969 -2320739
4970 -2385273
4971 -2356212
4972 -2299526
4973 -2213599
4974 -2246678
4975 -2304231
4976 -2208906
4977 -2123551
4978 -2126510
4979 -2166982
4980 -2181719
4981 -2041996
4982 -2007672
4983 -2086020
4984 -2068450
4985 -2005061
4986 -1891405
4987 -1914633
4988 -2005367
4989 -1922374
4990 -1836031
4991 -1815494
4992 -1848753
4993 -1894349
4994 -1767156
4995 -1689814
4996 -1745769
4997 -1760354
4998 -1732366
4999 -1618761
5000 -1589035
5001 -1689554
5002 -1641439
5003 -1546956
5004 -1498583
5005 -1521581
5006 -1585118
5007 -1482720
5008 -1380667
5009 -1428075
5010 -1451480
5011 -1432973
5012 -1328903
5013 -1277904
5014 -1371229
5015 -1348101
5016 -1255990
5017 -1197633
5018 -1189265
5019 -1270157
5020 -1209158
5021 -1082054
5022 -1101063
5023 -1138135
5024 -1140436
5025 -1044942
5026  -966115
5027 -1035417
5028 -1049699
5029  -957429
5030  -889111
5031  -872639
5032  -951941
5033  -927700
5034  -797532
5035  -787014
5036  -825164
5037  -831081
5038  -764638
5039  -642774
5040  -698937
5041  -742799
5042  -685807
5043  -605143
5044  -557071
5045  -621795
5046  -639755
5047  -509898
5048  -475482
5049  -490766
5050  -515991
5051  -472981
5052  -356212
5053  -385045
5054  -434927
5055  -382704
5056  -315460
5057  -253070
5058  -300785
5059  -331757
5060  -210258
5061  -164442
5062  -186073
5063  -211917
5064  -194317
5065   -64183
5066   -61261
5067  -124408
5068   -89779
5069   -26038
5070    57188
5071    19997
5072   -39259
5073    64527
5074   138345
5075   126558
5076   101436
5077    97741
5078   215027
5079   255885
5080   201441
5081   219354
5082   267652
5083   353460
5084   346574
5085   277632
5086   342759
5087   428486
5088   428797
5089   412388
5090   401227
5091   506976
5092   568263
5093   510226
5094   514463
5095   566850
5096   640873
5097   648493
5098   574419
5099   633893
5100   724780
5101   741144
5102   734334
5103   702517
5104   788747
5105   871309
5106   819360
5107   800252
5108   843338
5109   928429
5110   968640
5111   899494
5112   926940
5113  1024625
5114  1046022
5115  1035899
5116   993004
5117  1064966
5118  1165199
5119  1128568
5120  1105753
5121  1137439
5122  1216492
5123  1282512
5124  1201567
5125  1208028
5126  1291022
5127  1344665
5128  1345453
5129  1286228
5130  1329629
5131  1455334
5132  1441333
5133  1406798
5134  1422388
5135  1492247
5136  1568020
5137  1512609
5138  1486625
5139  1579924
5140  1624979
5141  1639180
5142  1587829
5143  1610400
5144  1732856
5145  1745627
5146  1705269
5147  1704522
5148  1761079
5149  1862102
5150  1819877
5151  1761595
5152  1837206
5153  1913597
5154  1951489
5155  1900770
5156  1881774
5157  2003710
5158  2039900
5159  1996286
5160  1982084
5161  2019909
5162  2131820
5163  2138456
5164  2067922
5165  2120180
5166  2178911
5167  2235112
5168  2200880
5169  2158851
5170  2252109
5171  2309365
5172  2296962
5173  2279839
5174  2296481
5175  2400352
5176  2424488
5177  2353253
5178  2381667
5179  2450718
5180  2501045
5181  2485960
5182  2433771
5183  2523495
5184  2598982
5185  2589637
5186  2561867
5187  2557674
5188  2651648
5189  2715337
5190  2639809
5191  2645785
5192  2703999
5193  2781388
5194  2791257
5195  2714556
5196  2767840
5197  2864043
5198  2865250
5199  2846679
5200  2819691
5201  2900794
5202  2974596
5203  2918841
5204  2910815
5205  2959282
5206  3032162
5207  3062806
5208  3003514
5209  3024798
5210  3112752
5211  3126516
5212  3115088
5213  3085308
5214  3147781
5215  3237198
5216  3203623
5217  3180821
5218  3218519
5219  3288958
5220  3326181
5221  3261436
5222  3267183
5223  3360109
5224  3383220
5225  3380916
5226  3350376
5227  3394715
5228  3492077
5229  3474240
5230  3437020
5231  3463615
5232  3520265
5233  3578070
5234  3527436
5235  3517931
5236  3602181
5237  3642938
5238  3645528
5239  3603305
5240  3629793
5241  3729857
5242  3723114
5243  3692541
5244  3704475
5245  3758741
5246  3826652
5247  3793320
5248  3760755
5249  3833576
5250  3881317
5251  3897727
5252  3859444
5253  3862134
5254  3964192
5255  3976579
5256  3939707
5257  3943714
5258  3983960
5259  4072022
5260  4050121
5261  3995904
5262  4063642
5263  4125330
5264  4133466
5265  4098762
5266  4088516
5267  4184177
5268  4224236
5269  4178482
5270  4171247
5271  4210696
5272  4295499
5273  4298046
5274  4225266
5275  4266887
5276  4333922
5277  4371343
5278  4345421
5279  4306598
5280  4389597
5281  4457129
5282  4421863
5283  4404672
5284  4414944
5285  4502634
5286  4530270
5287  4463921
5288  4481650
5289  4546131
5290  4590904
5291  4585563
5292  4537318
5293  4597212
5294  4670078
5295  4645167
5296  4619214
5297  4623332
5298  4701431
5299  4755102
5300  4689928
5301  4696480
5302  4750307
5303  4802837
5304  4806375
5305  4742823
5306  4782234
5307  4877972
5308  4868121
5309  4844270
5310  4830876
5311  4896741
5312  4970244
5313  4915537
5314  4898386
5315  4943528
5316  4998361
5317  5021694
5318  4964483
5319  4966360
5320  5061398
5321  5074091
5322  5060514
5323  5029669
5324  5074747
5325  5156693
5326  5125273
5327  5093050
5328  5126174
5329  5179304
5330  5225064
5331  5171235
5332  5156461
5333  5237211
5334  5267778
5335  5257633
5336  5220075
5337  5244186
5338  5333748
5339  5319758
5340  5277311
5341  5306921
5342  5353723
5343  5416902
5344  5376392
5345  5338664
5346  5407798
5347  5450299
5348  5444578
5349  5418327
5350  5412995
5351  5502993
5352  5514611
5353  5472020
5354  5483168
5355  5524238
5356  5574925
5357  5558648
5358  5504590
5359  5565793
5360  5614171
5361  5627310
5362  5592873
5363  5572279
5364  5664757
5365  5691877
5366  5651999
5367  5652434
5368  5675561
5369  5736707
5370  5729028
5371  5680531
5372  5719506
5373  5774252
5374  5784598
5375  5761742
5376  5746286
5377  5808302
5378  5852494
5379  5810934
5380  5799557
5381  5823863
5382  5881913
5383  5899542
5384  5833826
5385  5865840
5386  5921251
5387  5944043
5388  5928666
5389  5882782
5390  5933472
5391  6003695
5392  5970393
5393  5943227
5394  5957160
5395  6024284
5396  6058380
5397  5989683
5398  5998106
5399  6051250
5400  6078934
5401  6076334
5402  6027625
5403  6060038
5404  6133046
5405  6114504
5406  6095374
5407  6094658
5408  6142281
5409  6192630
5410  6135991
5411  6126434
5412  6178432
5413  6208106
5414  6210487
5415  6165027
5416  6183419
5417  6264115
5418  6257462
5419  6219232
5420  6211021
5421  6250077
5422  6315135
5423  6267221
5424  6241810
5425  6290305
5426  6329736
5427  6347379
5428  6296062
5429  6287203
5430  6364892
5431  6376301
5432  6339558
5433  6319717
5434  6352604
5435  6426993
5436  6395227
5437  6354046
5438  6383947
5439  6429340
5440  6456768
5441  6412601
5442  6379703
5443  6454177
5444  6490109
5445  6461085
5446  6431807
5447  6444493
5448  6518540
5449  6517371
5450  6459891
5451  6479696
5452  6515365
5453  6554298
5454  6521529
5455  6478439
5456  6535808
5457  6580914
5458  6563937
5459  6539488
5460  6526143
5461  6605301
5462  6611284
5463  6558160
5464  6555156
5465  6588522
5466  6633606
5467  6619102
5468  6561222
5469  6609750
5470  6660108
5471  6651437
5472  6624353
5473  6596610
5474  6655682
5475  6700215
5476  6646494
5477  6634869
5478  6660203
5479  6711638
5480  6717505
5481  6648183
5482  6663583
5483  6718365
5484  6729837
5485  6708203
5486  6669953
5487  6713120
5488  6765365
5489  6730175
5490  6709314
5491  6712673
5492  6762317
5493  6777696
5494  6727805
5495  6725751
5496  6768406
5497  6786687
5498  6773024
5499  6737707
5500  6762979
5501  6822390
5502  6792159
5503  6766328
5504  6772424
5505  6804323
5506  6836739
5507  6777866
5508  6761582
5509  6817541
5510  6837885
5511  6827673
5512  6784560
5513  6797100
5514  6862128
5515  6850410
5516  6809760
5517  6808854
5518  6831799
5519  6882703
5520  6836855
5521  6805943
5522  6846652
5523  6868843
5524  6869824
5525  6833013
5526  6829510
5527  6887466
5528  6879117
5529  6847769
5530  6840571
5531  6855338
5532  6905911
5533  6878348
5534  6832254
5535  6869848
5536  6888765
5537  6898429
5538  6861934
5539  6839773
5540  6900743
5541  6912727
5542  6877966
5543  6858893
5544  6868421
5545  6921058
5546  6899101
5547  6853829
5548  6875253
5549  6907318
5550  6918740
5551  6883100
5552  6851424
5553  6906231
5554  6929751
5555  6895521
5556  6872782
5557  6869316
5558  6923614
5559  6926054
5560  6859911
5561  6869804
5562  6902949
5563  6929807
5564  6901534
5565  6854465
5566  6890443
5567  6926352
5568  6902177
5569  6874373
5570  6860932
5571  6901228
5572  6926635
5573  6866957
5574  6856831
5575  6891446
5576  6917353
5577  6899945
5578  6846751
5579  6868636
5580  6905084
5581  6888145
5582  6867165
5583  6841478
5584  6883445
5585  6920836
5586  6864809
5587  6840412
5588  6859493
5589  6890869
5590  6890100
5591  6829663
5592  6831142
5593  6886033
5594  6883953
5595  6853467
5596  6815787
5597  6844441
5598  6892294
5599  6850270
5600  6809509
5601  6820973
5602  6852660
5603  6871748
5604  6813116
5605  6794284
5606  6837366
5607  6846557
5608  6823606
5609  6785909
5610  6792002
5611  6848877
5612  6817106
5613  6778937
5614  6781609
5615  6802381
5616  6829434
5617  6783944
5618  6743722
5619  6782860
5620  6805922
5621  6785912
5622  6749407
5623  6735592
5624  6788596
5625  6780959
5626  6734773
5627  6727326
5628  6741065
5629  6775646
5630  6738418
5631  6692989
5632  6719163
5633  6746013
5634  6736376
5635  6693791
5636  6681825
5637  6721206
5638  6730321
5639  6686331
5640  6665399
5641  6667751
5642  6707026
5643  6692248
5644  6631185
5645  6650920
5646  6673523
5647  6679176
5648  6642254
5649  6607475
5650  6644138
5651  6655946
5652  6613308
5653  6594233
5654  6588104
5655  6623847
5656  6620986
5657  6566625
5658  6566440
5659  6589905
5660  6589130
5661  6569827
5662  6519687
5663  6552022
5664  6574572
5665  6545505
5666  6516336
5667  6509474
5668  6538630
5669  6542014
5670  6486042
5671  6474076
5672  6500090
5673  6509716
5674  6483561
5675  6432918
5676  6447313
5677  6487618
5678  6455207
5679  6430160
5680  6408173
5681  6432356
5682  6449354
5683  6392500
5684  6372864
5685  6395735
5686  6403894
5687  6395406
5688  6343953
5689  6347038
5690  6384956
5691  6363844
5692  6326340
5693  6307341
5694  6321803
5695  6347925
5696  6298408
5697  6266510
5698  6284609
5699  6300791
5700  6290163
5701  6239638
5702  6228784
5703  6267397
5704  6248983
5705  6215102
5706  6186216
5707  6198640
5708  6237588
5709  6199583
5710  6152581
5711  6161661
5712  6178704
5713  6179949
5714  6129167
5715  6100574
5716  6137629
5717  6134692
5718  6104074
5719  6072847
5720  6066642
5721  6111911
5722  6085507
5723  6033897
5724  6026306
5725  6040301
5726  6053336
5727  6014920
5728  5969321
5729  5992971
5730  6013988
5731  5987019
5732  5942952
5733  5930478
5734  5966494
5735  5953446
5736  5906124
5737  5887589
5738  5895328
5739  5914103
5740  5884476
5741  5836012
5742  5852746
5743  5872832
5744  5849859
5745  5808444
5746  5777716
5747  5814393
5748  5813660
5749  5768517
5750  5736173
5751  5742720
5752  5766595
5753  5749826
5754  5688061
5755  5693621
5756  5713711
5757  5706540
5758  5669192
5759  5624593
5760  5647107
5761  5671058
5762  5622614
5763  5596380
5764  5586903
5765  5603125
5766  5606691
5767  5540006
5768  5528220
5769  5553730
5770  5542759
5771  5521786
5772  5476945
5773  5483108
5774  5512362
5775  5465748
5776  5437791
5777  5420144
5778  5432924
5779  5439211
5780  5382815
5781  5363585
5782  5382728
5783  5380813
5784  5359871
5785  5314838
5786  5306208
5787  5333935
5788  5309800
5789  5270043
5790  5245057
5791  5259068
5792  5273524
5793  5220200
5794  5187809
5795  5207680
5796  5204779
5797  5193234
5798  5139803
5799  5124393
5800  5151035
5801  5135304
5802  5093672
5803  5073488
5804  5076863
5805  5097893
5806  5054847
5807  5010253
5808  5017966
5809  5017463
5810  5013167
5811  4970717
5812  4942490
5813  4967944
5814  4957629
5815  4919800
5816  4886831
5817  4889126
5818  4907531
5819  4877333
5820  4826384
5821  4826367
5822  4825280
5823  4823245
5824  4787597
5825  4747476
5826  4773938
5827  4774479
5828  4731857
5829  4703310
5830  4682540
5831  4707029
5832  4687651
5833  4633136
5834  4620422
5835  4641584
5836  4633563
5837  4603856
5838  4550763
5839  4567133
5840  4569972
5841  4537366
5842  4501558
5843  4474435
5844  4505905
5845  4499953
5846  4438750
5847  4421690
5848  4426083
5849  4430090
5850  4398717
5851  4346902
5852  4353066
5853  4364017
5854  4336940
5855  4307401
5856  4271341
5857  4291345
5858  4293867
5859  4239387
5860  4211177
5861  4217564
5862  4222128
5863  4205827
5864  4140393
5865  4131955
5866  4154410
5867  4132447
5868  4100363
5869  4063656
5870  4067271
5871  4086881
5872  4036999
5873  3999220
5874  3988641
5875  4000666
5876  3997361
5877  3935457
5878  3911224
5879  3928492
5880  3925293
5881  3896697
5882  3844166
5883  3840298
5884  3855745
5885  3827192
5886  3785425
5887  3771167
5888  3772274
5889  3777026
5890  3723962
5891  3693877
5892  3704615
5893  3696981
5894  3673495
5895  3628763
5896  3615427
5897  3638154
5898  3612959
5899  3567767
5900  3546627
5901  3547959
5902  3556200
5903  3512461
5904  3462062
5905  3474326
5906  3470528
5907  3450960
5908  3408858
5909  3383109
5910  3398175
5911  3393217
5912  3347122
5913  3314061
5914  3303526
5915  3321287
5916  3289904
5917  3238803
5918  3233992
5919  3238148
5920  3229277
5921  3181004
5922  3143842
5923  3166475
5924  3157023
5925  3114788
5926  3084677
5927  3067203
5928  3080615
5929  3064432
5930  3003550
5931  2997967
5932  3000165
5933  2989916
5934  2959169
5935  2905855
5936  2917490
5937  2912458
5938  2881249
5939  2853413
5940  2830461
5941  2839640
5942  2824744
5943  2776855
5944  2758787
5945  2760680
5946  2749343
5947  2720912
5948  2667418
5949  2672758
5950  2686665
5951  2646210
5952  2617118
5953  2590894
5954  2594506
5955  2587792
5956  2537078
5957  2508852
5958  2513427
5959  2504865
5960  2486095
5961  2431977
5962  2424621
5963  2442250
5964  2406001
5965  2371254
5966  2340854
5967  2341235
5968  2348239
5969  2302411
5970  2260272
5971  2260129
5972  2259673
5973  2251049
5974  2193724
5975  2170022
5976  2189576
5977  2170336
5978  2127166
5979  2094589
5980  2094798
5981  2099927
5982  2055763
5983  2017328
5984  2010014
5985  2009856
5986  2005174
5987  1954824
5988  1919461
5989  1930156
5990  1917284
5991  1883961
5992  1841203
5993  1834249
5994  1850584
5995  1822280
5996  1771442
5997  1756829
5998  1747739
5999  1749052
6000  1703901
6001  1667312
6002  1672654
6003  1672100
6004  1645233
6005  1600634
6006  1579444
6007  1594722
6008  1578267
6009  1521238
6010  1502694
6011  1492810
6012  1498682
6013  1463025
6014  1416385
6015  1420189
6016  1413360
6017  1400091
6018  1349824
6019  1320296
6020  1335422
6021  1325729
6022  1276233
6023  1250149
6024  1238023
6025  1248281
6026  1222076
6027  1168780
6028  1153708
6029  1158459
6030  1141842
6031  1098715
6032  1064077
6033  1075532
6034  1071310
6035  1031934
6036   999732
6037   977619
6038   991581
6039   971026
6040   912541
6041   897657
6042   902682
6043   894397
6044   856155
6045   815025
6046   812247
6047   820598
6048   781013
6049   750052
6050   727112
6051   730665
6052   724175
6053   665966
6054   641910
6055   641291
6056   631681
6057   616936
6058   564914
6059   556681
6060   562240
6061   532658
6062   491606
6063   467350
6064   467558
6065   468413
6066   420342
6067   391807
6068   387640
6069   381338
6070   362146
6071   315096
6072   292334
6073   303383
6074   276387
6075   245039
6076   213341
6077   208224
6078   214823
6079   175807
6080   135848
6081   129505
6082   121743
6083   107892
6084    64466
6085    35338
6086    44374
6087    31178
6088     -378
6089   -31907
6090   -50419
6091   -38570
6092   -76062
6093  -114221
6094  -123532
6095  -127804
6096  -140244
6097  -180813
6098  -211934
6099  -206231
6100  -216174
6101  -249365
6102  -284028
6103  -304389
6104  -304196
6105  -315564
6106  -369330
6107  -375027
6108  -380882
6109  -387168
6110  -426920
6111  -467829
6112  -464150
6113  -470234
6114  -499798
6115  -529017
6116  -561952
6117  -548803
6118  -564076
6119  -609171
6120  -631606
6121  -636952
6122  -641666
6123  -668119
6124  -714577
6125  -717964
6126  -725054
6127  -745666
6128  -781097
6129  -807229
6130  -802297
6131  -803276
6132  -848693
6133  -880809
6134  -894983
6135  -886310
6136  -905963
6137  -961682
6138  -975145
6139  -972990
6140  -983869
6141 -1017273
6142 -1057591
6143 -1051766
6144 -1049358
6145 -1091903
6146 -1125732
6147 -1135487
6148 -1139501
6149 -1149268
6150 -1198223
6151 -1218240
6152 -1213966
6153 -1223759
6154 -1257510
6155 -1298285
6156 -1303732
6157 -1291178
6158 -1330307
6159 -1367383
6160 -1380905
6161 -1386008
6162 -1384782
6163 -1431662
6164 -1466884
6165 -1458512
6166 -1470790
6167 -1489627
6168 -1534638
6169 -1545173
6170 -1537457
6171 -1564157
6172 -1598597
6173 -1618482
6174 -1627958
6175 -1620243
6176 -1662106
6177 -1703295
6178 -1703047
6179 -1703766
6180 -1723956
6181 -1761973
6182 -1789234
6183 -1773218
6184 -1791821
6185 -1834300
6186 -1858163
6187 -1863499
6188 -1861773
6189 -1894496
6190 -1936232
6191 -1937701
6192 -1940295
6193 -1950318
6194 -1989047
6195 -2022564
6196 -2012553
6197 -2025302
6198 -2058637
6199 -2087848
6200 -2105836
6201 -2094224
6202 -2114313
6203 -2153390
6204 -2171906
6205 -2176192
6206 -2182626
6207 -2217772
6208 -2253229
6209 -2246811
6210 -2254552
6211 -2278564
6212 -2308240
6213 -2332471
6214 -2325423
6215 -2339239
6216 -2382602
6217 -2393466
6218 -2405420
6219 -2408915
6220 -2435242
6221 -2473124
6222 -2479385
6223 -2475864
6224 -2497644
6225 -2532366
6226 -2550351
6227 -2548461
6228 -2556478
6229 -2594835
6230 -2620357
6231 -2623264
6232 -2631738
6233 -2650212
6234 -2695536
6235 -2699796
6236 -2691870
6237 -2713991
6238 -2746307
6239 -2769757
6240 -2773050
6241 -2773028
6242 -2800630
6243 -2833842
6244 -2841975
6245 -2847799
6246 -2855725
6247 -2896889
6248 -2910954
6249 -2905947
6250 -2926850
6251 -2948237
6252 -2980874
6253 -2987662
6254 -2985017
6255 -3011636
6256 -3044551
6257 -3049074
6258 -3056969
6259 -3068026
6260 -3104970
6261 -3124595
6262 -3120218
6263 -3126896
6264 -3159695
6265 -3186742
6266 -3191820
6267 -3184959
6268 -3215159
6269 -3246993
6270 -3258607
6271 -3259488
6272 -3266957
6273 -3298200
6274 -3328392
6275 -3316657
6276 -3327306
6277 -3350762
6278 -3382855
6279 -3400682
6280 -3392906
6281 -3403665
6282 -3442301
6283 -3455518
6284 -3467049
6285 -3457043
6286 -3484500
6287 -3526862
6288 -3519920
6289 -3525504
6290 -3542237
6291 -3570697
6292 -3596605
6293 -3586992
6294 -3593992
6295 -3626407
6296 -3651987
6297 -3651282
6298 -3650300
6299 -3672869
6300 -3712631
6301 -3716989
6302 -3718187
6303 -3731123
6304 -3759317
6305 -3788784
6306 -3780906
6307 -3780411
6308 -3807790
6309 -3833501
6310 -3840955
6311 -3835849
6312 -3851025
6313 -3889850
6314 -3899212
6315 -3894446
6316 -3902575
6317 -3925780
6318 -3968573
6319 -3962096
6320 -3955301
6321 -3974678
6322 -4004505
6323 -4021000
6324 -4020938
6325 -4020733
6326 -4062161
6327 -4077367
6328 -4075869
6329 -4077133
6330 -4098471
6331 -4130415
6332 -4138380
6333 -4128610
6334 -4147066
6335 -4173150
6336 -4194421
6337 -4194175
6338 -4185605
6339 -4226638
6340 -4239098
6341 -4244803
6342 -4250253
6343 -4259252
6344 -4293817
6345 -4304425
6346 -4296015
6347 -4309247
6348 -4327235
6349 -4353971
6350 -4360449
6351 -4349156
6352 -4376793
6353 -4402662
6354 -4408478
6355 -4410795
6356 -4416285
6357 -4439613
6358 -4461006
6359 -4452220
6360 -4462028
6361 -4482841
6362 -4507605
6363 -4518377
6364 -4506307
6365 -4530373
6366 -4553177
6367 -4562954
6368 -4566081
6369 -4566425
6370 -4596383
6371 -4612589
6372 -4606697
6373 -4612576
6374 -4634009
6375 -4654696
6376 -4663598
6377 -4651715
6378 -4666423
6379 -4698085
6380 -4708721
6381 -4707038
6382 -4708866
6383 -4729729
6384 -4757540
6385 -4745387
6386 -4751097
6387 -4765854
6388 -4791029
6389 -4805555
6390 -4796269
6391 -4804437
6392 -4826593
6393 -4840450
6394 -4846140
6395 -4845847
6396 -4854977
6397 -4890030
6398 -4888326
6399 -4882724
6400 -4898985
6401 -4916818
6402 -4942917
6403 -4931553
6404 -4929124
6405 -4953408
6406 -4965007
6407 -4973830
6408 -4973035
6409 -4977057
6410 -5014186
6411 -5012627
6412 -5008124
6413 -5019272
6414 -5035043
6415 -5053469
6416 -5052485
6417 -5048145
6418 -5073726
6419 -5086776
6420 -5098466
6421 -5091128
6422 -5097472
6423 -5124686
6424 -5128250
6425 -5128297
6426 -5130558
6427 -5143469
6428 -5169518
6429 -5168478
6430 -5156685
6431 -5177289
6432 -5195323
6433 -5207784
6434 -5203437
6435 -5195736
6436 -5223445
6437 -5236941
6438 -5235470
6439 -5235238
6440 -5244947
6441 -5273136
6442 -5280821
6443 -5260216
6444 -5271453
6445 -5299976
6446 -5306085
6447 -5300400
6448 -5296024
6449 -5317745
6450 -5337814
6451 -5335552
6452 -5334191
6453 -5337952
6454 -5365429
6455 -5375087
6456 -5360725
6457 -5366784
6458 -5381841
6459 -5403019
6460 -5399898
6461 -5390809
6462 -5412793
6463 -5430933
6464 -5421697
6465 -5422871
6466 -5422448
6467 -5443159
6468 -5456690
6469 -5446933
6470 -5449002
6471 -5466746
6472 -5485653
6473 -5489558
6474 -5472169
6475 -5474706
6476 -5505615
6477 -5505068
6478 -5497422
6479 -5498818
6480 -5519368
6481 -5540434
6482 -5534181
6483 -5530790
6484 -5538521
6485 -5548588
6486 -5557708
6487 -5547959
6488 -5548282
6489 -5575863
6490 -5577419
6491 -5576264
6492 -5571126
6493 -5578715
6494 -5608668
6495 -5599757
6496 -5599916
6497 -5600232
6498 -5608932
6499 -5628044
6500 -5614627
6501 -5609005
6502 -5634765
6503 -5644447
6504 -5636043
6505 -5631918
6506 -5633572
6507 -5658401
6508 -5658030
6509 -5647052
6510 -5656047
6511 -5662453
6512 -5679480
6513 -5672395
6514 -5667891
6515 -5676724
6516 -5689895
6517 -5688620
6518 -5682419
6519 -5680027
6520 -5709598
6521 -5709425
6522 -5700875
6523 -5696859
6524 -5710992
6525 -5726025
6526 -5722026
6527 -5701315
6528 -5722346
6529 -5736291
6530 -5731284
6531 -5730093
6532 -5723275
6533 -5742498
6534 -5754336
6535 -5734703
6536 -5741560
6537 -5744216
6538 -5759817
6539 -5759910
6540 -5741899
6541 -5757206
6542 -5770076
6543 -5768629
6544 -5765330
6545 -5749688
6546 -5773839
6547 -5780479
6548 -5769251
6549 -5763762
6550 -5773258
6551 -5783546
6552 -5786996
6553 -5766704
6554 -5770282
6555 -5791461
6556 -5796948
6557 -5786116
6558 -5774041
6559 -5782867
6560 -5801162
6561 -5790636
6562 -5782264
6563 -5780102
6564 -5802068
6565 -5809458
6566 -5788802
6567 -5782327
6568 -5802712
6569 -5805109
6570 -5801462
6571 -5788795
6572 -5786319
6573 -5811390
6574 -5807393
6575 -5797056
6576 -5797226
6577 -5804123
6578 -5809712
6579 -5801904
6580 -5786753
6581 -5799807
6582 -5806857
6583 -5809004
6584 -5789959
6585 -5789286
6586 -5810246
6587 -5807010
6588 -5794677
6589 -5786538
6590 -5801848
6591 -5814953
6592 -5799946
6593 -5784160
6594 -5798257
6595 -5807174
6596 -5811257
6597 -5792136
6598 -5785203
6599 -5797209
6600 -5807341
6601 -5792408
6602 -5779616
6603 -5781901
6604 -5795562
6605 -5789374
6606 -5773389
6607 -5779421
6608 -5791412
6609 -5794345
6610 -5781606
6611 -5762383
6612 -5782610
6613 -5790928
6614 -5775233
6615 -5769522
6616 -5761885
6617 -5775064
6618 -5781522
6619 -5756237
6620 -5756691
6621 -5759961
6622 -5769749
6623 -5756962
6624 -5741060
6625 -5747945
6626 -5759908
6627 -5757436
6628 -5731686
6629 -5737505
6630 -5747153
6631 -5750694
6632 -5735117
6633 -5717869
6634 -5726644
6635 -5734938
6636 -5725647
6637 -5704957
6638 -5713398
6639 -5721474
6640 -5720547
6641 -5706659
6642 -5694016
6643 -5697836
6644 -5709097
6645 -5691409
6646 -5685232
6647 -5685824
6648 -5693226
6649 -5691737
6650 -5672307
6651 -5665279
6652 -5674156
6653 -5672115
6654 -5664868
6655 -5648668
6656 -5648269
6657 -5663645
6658 -5647653
6659 -5635481
6660 -5626111
6661 -5636106
6662 -5645926
6663 -5619887
6664 -5613085
6665 -5617843
6666 -5619176
6667 -5611980
6668 -5593461
6669 -5587291
6670 -5612427
6671 -5590985
6672 -5574387
6673 -5572037
6674 -5576318
6675 -5580453
6676 -5560910
6677 -5544162
6678 -5560375
6679 -5555734
6680 -5553814
6681 -5534641
6682 -5529519
6683 -5536427
6684 -5528960
6685 -5518205
6686 -5505350
6687 -5502331
6688 -5512604
6689 -5494283
6690 -5477186
6691 -5483510
6692 -5486244
6693 -5477332
6694 -5464472
6695 -5448366
6696 -5461253
6697 -5453483
6698 -5436769
6699 -5431497
6700 -5430595
6701 -5435115
6702 -5421185
6703 -5399755
6704 -5403787
6705 -5402770
6706 -5401123
6707 -5385403
6708 -5371057
6709 -5374592
6710 -5374958
6711 -5362252
6712 -5343841
6713 -5341215
6714 -5345599
6715 -5344618
6716 -5315286
6717 -5309671
6718 -5317135
6719 -5315589
6720 -5300302
6721 -5277135
6722 -5280037
6723 -5285763
6724 -5272672
6725 -5256943
6726 -5245889
6727 -5253405
6728 -5249233
6729 -5219505
6730 -5215845
6731 -5210725
6732 -5220495
6733 -5207181
6734 -5185004
6735 -5180312
6736 -5186081
6737 -5174369
6738 -5159144
6739 -5143897
6740 -5148408
6741 -5147911
6742 -5132372
6743 -5109813
6744 -5115757
6745 -5111889
6746 -5108016
6747 -5076198
6748 -5076855
6749 -5079708
6750 -5073593
6751 -5054781
6752 -5034030
6753 -5034080
6754 -5044856
6755 -5019214
6756 -5007627
6757 -4996290
6758 -5000336
6759 -4997245
6760 -4968605
6761 -4951975
6762 -4965231
6763 -4954673
6764 -4937059
6765 -4923071
6766 -4915344
6767 -4922647
6768 -4904944
6769 -4884854
6770 -4880274
6771 -4875014
6772 -4875876
6773 -4855429
6774 -4838099
6775 -4840219
6776 -4838846
6777 -4821599
6778 -4804296
6779 -4789450
6780 -4795700
6781 -4783671
6782 -4769460
6783 -4746860
6784 -4747933
6785 -4748368
6786 -4729123
6787 -4701816
6788 -4710306
6789 -4708035
6790 -4693413
6791 -4678558
6792 -4659155
6793 -4660381
6794 -4656760
6795 -4632403
6796 -4624695
6797 -4614108
6798 -4614421
6799 -4601892
6800 -4569398
6801 -4570773
6802 -4574245
6803 -4557992
6804 -4539844
6805 -4518996
6806 -4526512
6807 -4516728
6808 -4503120
6809 -4486287
6810 -4472728
6811 -4473049
6812 -4460100
6813 -4436684
6814 -4432654
6815 -4424704
6816 -4423042
6817 -4400521
6818 -4378162
6819 -4373393
6820 -4373642
6821 -4353979
6822 -4338450
6823 -4327902
6824 -4322992
6825 -4318735
6826 -4289089
6827 -4276665
6828 -4278066
6829 -4273022
6830 -4250646
6831 -4229844
6832 -4228593
6833 -4225688
6834 -4205429
6835 -4181038
6836 -4176371
6837 -4170127
6838 -4170919
6839 -4141257
6840 -4126902
6841 -4118552
6842 -4115941
6843 -4101528
6844 -4074136
6845 -4060133
6846 -4068853
6847 -4054964
6848 -4035099
6849 -4016569
6850 -4007104
6851 -4008664
6852 -3986721
6853 -3954123
6854 -3956739
6855 -3949302
6856 -3945691
6857 -3914976
6858 -3900948
6859 -3904580
6860 -3888906
6861 -3870483
6862 -3847054
6863 -3838898
6864 -3848206
6865 -3822459
6866 -3795606
6867 -3784323
6868 -3780052
6869 -3772416
6870 -3748323
6871 -3724377
6872 -3731559
6873 -3725284
6874 -3700090
6875 -3681783
6876 -3664965
6877 -3668496
6878 -3657709
6879 -3627829
6880 -3617116
6881 -3609560
6882 -3607699
6883 -3578768
6884 -3554805
6885 -3560941
6886 -3548356
6887 -3529570
6888 -3504650
6889 -3485187
6890 -3493425
6891 -3480306
6892 -3456511
6893 -3445698
6894 -3428468
6895 -3425319
6896 -3408431
6897 -3375567
6898 -3368541
6899 -3369023
6900 -3356808
6901 -3331117
6902 -3309781
6903 -3310120
6904 -3300861
6905 -3277011
6906 -3258609
6907 -3247855
6908 -3250725
6909 -3233679
6910 -3195498
6911 -3187329
6912 -3186969
6913 -3173285
6914 -3159088
6915 -3125417
6916 -3121613
6917 -3119205
6918 -3095035
6919 -3077828
6920 -3063160
6921 -3054911
6922 -3043616
6923 -3015035
6924 -2999263
6925 -2994863
6926 -2987427
6927 -2971305
6928 -2947389
6929 -2926058
6930 -2926373
6931 -2909367
6932 -2890921
6933 -2869135
6934 -2867031
6935 -2861864
6936 -2827127
6937 -2813598
6938 -2804810
6939 -2795036
6940 -2774792
6941 -2748927
6942 -2739798
6943 -2735893
6944 -2721020
6945 -2692474
6946 -2678879
6947 -2665629
6948 -2670076
6949 -2637831
6950 -2614977
6951 -2612880
6952 -2597876
6953 -2581895
6954 -2556410
6955 -2540116
6956 -2539606
6957 -2523490
6958 -2501873
6959 -2479591
6960 -2468880
6961 -2467365
6962 -2447090
6963 -2416747
6964 -2402204
6965 -2399263
6966 -2389612
6967 -2359923
6968 -2335982
6969 -2339306
6970 -2328296
6971 -2301512
6972 -2281774
6973 -2266238
6974 -2266673
6975 -2250990
6976 -2222262
6977 -2206989
6978 -2199663
6979 -2189350
6980 -2155073
6981 -2140760
6982 -2132662
6983 -2123167
6984 -2106594
6985 -2080169
6986 -2068198
6987 -2065391
6988 -2048198
6989 -2017644
6990 -2006364
6991 -1992163
6992 -1986735
6993 -1958100
6994 -1932779
6995 -1927934
6996 -1923556
6997 -1902324
6998 -1883030
6999 -1857562
7000 -1856559
7001 -1841281
7002 -1814201
7003 -1799276
7004 -1788001
7005 -1774873
7006 -1764171
7007 -1728477
7008 -1715317
7009 -1721359
7010 -1702912
7011 -1670092
7012 -1653668
7013 -1642430
7014 -1640260
7015 -1611057
7016 -1587212
7017 -1575347
7018 -1572828
7019 -1551755
7020 -1521606
7021 -1506934
7022 -1504798
7023 -1484813
7024 -1470407
7025 -1441640
7026 -1435620
7027 -1431848
7028 -1408151
7029 -1377291
7030 -1372453
7031 -1360096
7032 -1346707
7033 -1315674
7034 -1292459
7035 -1295048
7036 -1281388
7037 -1263342
7038 -1233293
7039 -1216294
7040 -1220787
7041 -1198528
7042 -1173156
7043 -1152548
7044 -1144341
7045 -1140799
7046 -1111649
7047 -1079948
7048 -1083179
7049 -1069437
7050 -1059288
7051 -1028686
7052 -1004394
7053 -1004942
7054  -992773
7055  -960083
7056  -942211
7057  -929918
7058  -931256
7059  -904226
7060  -879421
7061  -871440
7062  -858152
7063  -844602
7064  -819028
7065  -793521
7066  -799701
7067  -779174
7068  -759603
7069  -734391
7070  -719734
7071  -717109
7072  -697673
7073  -660631
7074  -656197
7075  -646345
7076  -630094
7077  -612720
7078  -583148
7079  -578102
7080  -567903
7081  -546999
7082  -521331
7083  -500592
7084  -502248
7085  -493188
7086  -454294
7087  -437729
7088  -432245
7089  -424087
7090  -402814
7091  -373865
7092  -367321
7093  -356522
7094  -336895
7095  -314090
7096  -291240
7097  -292458
7098  -274323
7099  -243366
7100  -228859
7101  -218111
7102  -210404
7103  -191898
7104  -162436
7105  -146270
7106  -152005
7107  -122995
7108  -105805
7109   -80723
7110   -79849
7111   -70984
7112   -39368
7113   -16223
7114   -11849
7115     5750
7116    13412
7117    52516
7118    57671
7119    63839
7120    82871
7121   100192
7122   125839
7123   134924
7124   138359
7125   167040
7126   188530
7127   204919
7128   211419
7129   225840
7130   256279
7131   274111
7132   275323
7133   292773
7134   306519
7135   336716
7136   348989
7137   347344
7138   374219
7139   397610
7140   415537
7141   423885
7142   428578
7143   457255
7144   484461
7145   482400
7146   494603
7147   514162
7148   542786
7149   559817
7150   562328
7151   577344
7152   606273
7153   619646
7154   629374
7155   636599
7156   659201
7157   691278
7158   687500
7159   701760
7160   722212
7161   747467
7162   766174
7163   763330
7164   776795
7165   807603
7166   827952
7167   842398
7168   838771
7169   858318
7170   890597
7171   902253
7172   906568
7173   923917
7174   945774
7175   972798
7176   965286
7177   982638
7178  1005419
7179  1032604
7180  1040975
7181  1044836
7182  1063078
7183  1102990
7184  1106343
7185  1111124
7186  1125439
7187  1143171
7188  1174218
7189  1181271
7190  1179030
7191  1209063
7192  1230060
7193  1242314
7194  1247304
7195  1261336
7196  1286770
7197  1304716
7198  1317159
7199  1324668
7200  1340861
7201  1371894
7202  1375531
7203  1374841
7204  1401784
7205  1424390
7206  1442500
7207  1448397
7208  1452052
7209  1483374
7210  1501073
7211  1506286
7212  1518923
7213  1531092
7214  1559808
7215  1576809
7216  1567932
7217  1589790
7218  1611167
7219  1632772
7220  1642376
7221  1647899
7222  1671609
7223  1693894
7224  1703536
7225  1711577
7226  1722037
7227  1751859
7228  1769138
7229  1773837
7230  1785709
7231  1804021
7232  1825385
7233  1838382
7234  1833484
7235  1864552
7236  1878026
7237  1893703
7238  1899911
7239  1911543
7240  1935559
7241  1961184
7242  1953280
7243  1970632
7244  1990048
7245  2009945
7246  2029289
7247  2022727
7248  2041375
7249  2068165
7250  2079854
7251  2089252
7252  2092419
7253  2115589
7254  2141762
7255  2144385
7256  2147775
7257  2169244
7258  2191316
7259  2208876
7260  2205115
7261  2217719
7262  2250379
7263  2261806
7264  2264652
7265  2276401
7266  2296738
7267  2319243
7268  2323003
7269  2329392
7270  2346981
7271  2366521
7272  2386902
7273  2386561
7274  2392760
7275  2426190
7276  2436692
7277  2450212
7278  2445774
7279  2468710
7280  2498517
7281  2500270
7282  2508206
7283  2515691
7284  2537286
7285  2562152
7286  2563987
7287  2569798
7288  2589980
7289  2606278
7290  2620129
7291  2623337
7292  2633426
7293  2665100
7294  2681548
7295  2680292
7296  2688164
7297  2707970
7298  2728614
7299  2734113
7300  2730257
7301  2756651
7302  2772181
7303  2793598
7304  2790861
7305  2797157
7306  2825448
7307  2841810
7308  2840127
7309  2850303
7310  2858340
7311  2895565
7312  2901101
7313  2890922
7314  2913108
7315  2936017
7316  2951457
7317  2952446
7318  2953062
7319  2981925
7320  3001077
7321  3008721
7322  3007098
7323  3016986
7324  3044825
7325  3066003
7326  3056783
7327  3066795
7328  3093207
7329  3110839
7330  3110313
7331  3111380
7332  3128850
7333  3160166
7334  3157839
7335  3168402
7336  3168179
7337  3195880
7338  3220404
7339  3218709
7340  3221741
7341  3238405
7342  3259328
7343  3268345
7344  3257079
7345  3281392
7346  3304604
7347  3314089
7348  3314976
7349  3323688
7350  3336270
7351  3365966
7352  3358126
7353  3364067
7354  3373551
7355  3397302
7356  3415188
7357  3407709
7358  3418132
7359  3446199
7360  3455638
7361  3459908
7362  3465686
7363  3481002
7364  3502264
7365  3506207
7366  3509430
7367  3518138
7368  3535568
7369  3559177
7370  3552889
7371  3553776
7372  3573121
7373  3593149
7374  3593506
7375  3594835
7376  3612445
7377  3635437
7378  3638897
7379  3642172
7380  3647354
7381  3667170
7382  3682602
7383  3685702
7384  3684955
7385  3706425
7386  3717800
7387  3725566
7388  3724838
7389  3734689
7390  3764678
7391  3772831
7392  3765259
7393  3779888
7394  3789251
7395  3810541
7396  3812224
7397  3804805
7398  3827510
7399  3846726
7400  3851172
7401  3855040
7402  3850089
7403  3881944
7404  3895063
7405  3885677
7406  3887103
7407  3911608
7408  3929942
7409  3931038
7410  3924969
7411  3948391
7412  3963683
7413  3968796
7414  3969506
7415  3970420
7416  3989825
7417  4007181
7418  4002691
7419  4007554
7420  4020400
7421  4042915
7422  4043343
7423  4042060
7424  4049079
7425  4071177
7426  4077512
7427  4082060
7428  4073380
7429  4100156
7430  4115395
7431  4112836
7432  4115510
7433  4119999
7434  4143839
7435  4153583
7436  4145072
7437  4151553
7438  4170237
7439  4184129
7440  4187891
7441  4177790
7442  4196859
7443  4223027
7444  4214470
7445  4209942
7446  4215780
7447  4231106
7448  4255465
7449  4247849
7450  4245573
7451  4268027
7452  4281078
7453  4284323
7454  4277422
7455  4281958
7456  4311799
7457  4313842
7458  4305695
7459  4311198
7460  4318480
7461  4348977
7462  4340328
7463  4341175
7464  4351723
7465  4367086
7466  4371698
7467  4373998
7468  4364890
7469  4391013
7470  4397025
7471  4395307
7472  4393505
7473  4411119
7474  4424256
7475  4427569
7476  4417849
7477  4427939
7478  4445444
7479  4458882
7480  4451587
7481  4450067
7482  4469009
7483  4480006
7484  4478886
7485  4473518
7486  4478999
7487  4503182
7488  4506200
7489  4496020
7490  4506241
7491  4510516
7492  4529963
7493  4524120
7494  4511658
7495  4540991
7496  4549258
7497  4551859
7498  4547515
7499  4547388
7500  4565074
7501  4578507
7502  4559622
7503  4570438
7504  4581593
7505  4598062
7506  4594445
7507  4582604
7508  4598476
7509  4617170
7510  4612752
7511  4615665
7512  4609935
7513  4624707
7514  4634719
7515  4630673
7516  4626648
7517  4642013
7518  4657349
7519  4660109
7520  4643145
7521  4651112
7522  4669757
7523  4670991
7524  4665840
7525  4661073
7526  4679495
7527  4697718
7528  4687643
7529  4679417
7530  4688124
7531  4698386
7532  4703735
7533  4694495
7534  4703321
7535  4715934
7536  4717663
7537  4719583
7538  4709471
7539  4723960
7540  4739143
7541  4739220
7542  4728895
7543  4735540
7544  4744710
7545  4753360
7546  4745278
7547  4739763
7548  4756791
7549  4760832
7550  4763061
7551  4754750
7552  4755758
7553  4778117
7554  4766217
7555  4763971
7556  4765920
7557  4775727
7558  4788700
7559  4778275
7560  4768783
7561  4785402
7562  4795114
7563  4794992
7564  4786624
7565  4784452
7566  4803279
7567  4812136
7568  4794107
7569  4790887
7570  4802299
7571  4820238
7572  4806296
7573  4795249
7574  4805823
7575  4816561
7576  4823640
7577  4816648
7578  4812516
7579  4831433
7580  4830862
7581  4819609
7582  4813936
7583  4823662
7584  4834163
7585  4831990
7586  4814694
7587  4827783
7588  4834319
7589  4843282
7590  4828511
7591  4824624
7592  4836089
7593  4845651
7594  4837392
7595  4830353
7596  4823383
7597  4848397
7598  4850923
7599  4830225
7600  4831651
7601  4845209
7602  4851568
7603  4845329
7604  4820423
7605  4836991
7606  4850519
7607  4845058
7608  4841297
7609  4834204
7610  4848348
7611  4863011
7612  4840910
7613  4835380
7614  4838427
7615  4851245
7616  4845611
7617  4829703
7618  4831713
7619  4850968
7620  4848545
7621  4842230
7622  4828492
7623  4839478
7624  4853995
7625  4838615
7626  4826553
7627  4831812
7628  4840759
7629  4845137
7630  4824540
7631  4827529
7632  4842163
7633  4836208
7634  4833969
7635  4815286
7636  4827563
7637  4839235
7638  4823917
7639  4813877
7640  4813195
7641  4834320
7642  4830838
7643  4819845
7644  4805861
7645  4829090
7646  4822012
7647  4815502
7648  4808006
7649  4801281
7650  4823074
7651  4811946
7652  4802005
7653  4798306
7654  4796878
7655  4813064
7656  4801519
7657  4786468
7658  4797584
7659  4800558
7660  4793851
7661  4779545
7662  4779424
7663  4799977
7664  4786973
7665  4772932
7666  4778856
7667  4772543
7668  4783049
7669  4771058
7670  4750157
7671  4764360
7672  4768434
7673  4762112
7674  4752261
7675  4744000
7676  4755864
7677  4763180
7678  4738508
7679  4734444
7680  4739664
7681  4751061
7682  4742805
7683  4718605
7684  4715888
7685  4732618
7686  4725644
7687  4715091
7688  4696112
7689  4714686
7690  4712628
7691  4703439
7692  4691384
7693  4690396
7694  4701266
7695  4695016
7696  4673634
7697  4678135
7698  4677051
7699  4679780
7700  4666317
7701  4652685
7702  4662808
7703  4677475
7704  4660868
7705  4645826
7706  4643929
7707  4648503
7708  4645253
7709  4626471
7710  4620517
7711  4630033
7712  4626961
7713  4620453
7714  4601112
7715  4611697
7716  4619754
7717  4607699
7718  4587966
7719  4580969
7720  4588650
7721  4594979
7722  4567277
7723  4561244
7724  4570281
7725  4574941
7726  4564143
7727  4543616
7728  4538312
7729  4554897
7730  4538958
7731  4528355
7732  4508093
7733  4525631
7734  4533912
7735  4510729
7736  4489330
7737  4500811
7738  4499862
7739  4503951
7740  4476034
7741  4468440
7742  4482508
7743  4478694
7744  4464476
7745  4450454
7746  4444235
7747  4459878
7748  4445095
7749  4424518
7750  4427181
7751  4428954
7752  4428847
7753  4406441
7754  4389712
7755  4406575
7756  4406419
7757  4386237
7758  4371010
7759  4365088
7760  4380154
7761  4370623
7762  4340247
7763  4341177
7764  4344025
7765  4351659
7766  4331099
7767  4311220
7768  4317855
7769  4319674
7770  4308312
7771  4291801
7772  4278177
7773  4291613
7774  4288860
7775  4268571
7776  4256373
7777  4254353
7778  4255742
7779  4252660
7780  4220947
7781  4227205
7782  4226647
7783  4218987
7784  4200281
7785  4191112
7786  4196069
7787  4195130
7788  4174939
7789  4159980
7790  4161485
7791  4160950
7792  4156037
7793  4131734
7794  4127653
7795  4132791
7796  4122678
7797  4109383
7798  4090401
7799  4097997
7800  4097545
7801  4081190
7802  4070470
7803  4061357
7804  4060456
7805  4064465
7806  4027389
7807  4026704
7808  4031812
7809  4033148
7810  4010695
7811  3993705
7812  3988533
7813  3999996
7814  3971525
7815  3962570
7816  3956499
7817  3956919
7818  3949625
7819  3931105
7820  3918682
7821  3924301
7822  3914831
7823  3910776
7824  3884042
7825  3877363
7826  3886818
7827  3872854
7828  3852656
7829  3845186
7830  3844851
7831  3850513
7832  3821600
7833  3809523
7834  3812047
7835  3809466
7836  3798935
7837  3774596
7838  3763217
7839  3769934
7840  3757117
7841  3743125
7842  3724443
7843  3728386
7844  3732240
7845  3709936
7846  3684941
7847  3683383
7848  3684478
7849  3685872
7850  3658747
7851  3637299
7852  3652445
7853  3644416
7854  3614730
7855  3605913
7856  3594928
7857  3612497
7858  3595380
7859  3565767
7860  3564523
7861  3563470
7862  3555773
7863  3530768
7864  3516973
7865  3521949
7866  3519037
7867  3503937
7868  3482603
7869  3472461
7870  3482317
7871  3472756
7872  3442934
7873  3437331
7874  3434597
7875  3433668
7876  3414090
7877  3388341
7878  3387157
7879  3391147
7880  3380457
7881  3355283
7882  3333317
7883  3350519
7884  3342352
7885  3315594
7886  3297637
7887  3298546
7888  3297852
7889  3286456
7890  3253941
7891  3249719
7892  3257315
7893  3245570
7894  3222837
7895  3199528
7896  3205155
7897  3207025
7898  3177847
7899  3163094
7900  3156234
7901  3162129
7902  3153731
7903  3119987
7904  3106592
7905  3123809
7906  3103792
7907  3083940
7908  3060519
7909  3065017
7910  3068846
7911  3042841
7912  3017176
7913  3023389
7914  3011385
7915  3013569
7916  2980453
7917  2969872
7918  2966245
7919  2968150
7920  2944448
7921  2920481
7922  2907495
7923  2926432
7924  2900088
7925  2879521
7926  2869119
7927  2866472
7928  2863720
7929  2841528
7930  2813839
7931  2821269
7932  2811058
7933  2800596
7934  2773981
7935  2761888
7936  2766365
7937  2757354
7938  2731385
7939  2721308
7940  2706748
7941  2718206
7942  2693639
7943  2673757
7944  2673358
7945  2661363
7946  2652463
7947  2628834
7948  2608867
7949  2620883
7950  2598981
7951  2583555
7952  2571239
7953  2557923
7954  2558124
7955  2540110
7956  2514078
7957  2520649
7958  2510338
7959  2501145
7960  2474519
7961  2453322
7962  2458186
7963  2456097
7964  2425850
7965  2413824
7966  2404960
7967  2410970
7968  2388851
7969  2356960
7970  2351550
7971  2350566
7972  2335873
7973  2323723
7974  2298707
7975  2297851
7976  2297222
7977  2280112
7978  2250822
7979  2242270
7980  2238484
7981  2236103
7982  2204034
7983  2192040
7984  2190031
7985  2184184
7986  2169862
7987  2139841
7988  2131096
7989  2135856
7990  2108507
7991  2094658
7992  2075907
7993  2082956
7994  2066936
7995  2042814
7996  2023786
7997  2026471
7998  2022107
7999  2009569
8000  1972424
8001  1969301
8002  1973467
8003  1955249
8004  1929039
8005  1915418
8006  1905628
8007  1919271
8008  1881018
8009  1863715
8010  1856218
8011  1860189
8012  1842878
8013  1809393
8014  1793876
8015  1805893
8016  1787631
8017  1774728
8018  1740465
8019  1741890
8020  1741635
8021  1724807
8022  1691167
8023  1691604
8024  1682085
8025  1682609
8026  1647152
8027  1630786
8028  1628750
8029  1628042
8030  1602898
8031  1583399
8032  1563128
8033  1575270
8034  1554795
8035  1530274
8036  1514260
8037  1514247
8038  1517646
8039  1488420
8040  1455341
8041  1469326
8042  1454235
8043  1443277
8044  1408519
8045  1397926
8046  1409015
8047  1395007
8048  1358055
8049  1346056
8050  1339901
8051  1345779
8052  1313885
8053  1292451
8054  1282340
8055  1285935
8056  1271271
8057  1244058
8058  1217438
8059  1231038
8060  1221987
8061  1198494
8062  1175136
8063  1167519
8064  1172571
8065  1157412
8066  1112695
8067  1119065
8068  1110258
8069  1105038
8070  1077918
8071  1057889
8072  1051828
8073  1050974
8074  1028227
8075  1005468
8076   987879
8077   992803
8078   976059
8079   948733
8080   936752
8081   940945
8082   926338
8083   911379
8084   880358
8085   881886
8086   877955
8087   853945
8088   827085
8089   816980
8090   813175
8091   812970
8092   773437
8093   763490
8094   761322
8095   756892
8096   734866
8097   708715
8098   694474
8099   707597
8100   682465
8101   664702
8102   643032
8103   646516
8104   636482
8105   610569
8106   590366
8107   585290
8108   574939
8109   565919
8110   538194
8111   528989
8112   527718
8113   513646
8114   491427
8115   469163
8116   468917
8117   465148
8118   442688
8119   405579
8120   426090
8121   357150
##END NTUPLES=NMR FID
##END=
