# Supplementary material for: An untargeted multi-technique metabolomics approach to studying intracellular metabolites of HepG2 cells exposed to 2,3,7,8-tetrachlorodibenzo-p-dioxin
Source: BMC Genomics. 2011 May 20;12:251. doi: 10.1186/1471-2164-12-251 (PMC3141663; doi:10.1186/1471-2164-12-251)
Supplement: Additional file 2 — Metadata and NMR raw data: ZIP file containing: -All NMR raw data (in JCAMP-DX format ".dx") -The metadata on NMR (polars & apolars), LC-MS and GC-MS data sets (as Tab delimited files ".txt"). [file 1471-2164-12-251-S2.ZIP › TE/Ainhoa/SAFETY COPY D Disk/TRABAJO/ARTICLES/ARTICLE Metabolomics TCDD_ACCEPTED/JCAMP_DX_NMR_data_and_all_metadata/NMR_polar_Ctrol_p7.5D.dx]

##TITLE=NMR_polar_Ctrol_p7.5D
##JCAMPDX= 6.0         $$ Bruker NMR JCAMP-DX V2.0
##DATA TYPE= NMR FID
##DATA CLASS= NTUPLES
##ORIGIN= Bruker BioSpin GmbH
##OWNER= bruker
$$ 1.72 TOPSPIN		Version 2.1
$$ 2011-04-15 14:52:35.642 +0200  WUR\bruker@RIK1030
$$ Compression mode = fixed
##.OBSERVE FREQUENCY= 400.13188529
##.OBSERVE NUCLEUS= ^1H
##.DELAY= (6, 6)
##.ACQUISITION MODE= SIMULTANEOUS (DQD)
##.ACQUISITION SCHEME= undefined
##.AVERAGES= 1024
##.DIGITISER RES= 18
##SPECTROMETER/DATA SYSTEM= avance400
##.PULSE SEQUENCE= zgpr
##.SOLVENT NAME= D2O
##.SHIFT REFERENCE= INTERNAL, D2O, 1, 10.98847
##AUDIT TRAIL= $$ (NUMBER, WHEN, WHO, WHERE, PROCESS, VERSION, WHAT)
$$ ##TITLE= Audit trail, TOPSPIN		Version 1.3
$$ ##JCAMPDX= 5.01
$$ ##ORIGIN= Bruker BioSpin GmbH
$$ ##OWNER= bruker
$$ $$ D:\NMRautomation/data/WUR-bruker/nmr/AR190608.5D/1/audita.txt
$$ ##AUDIT TRAIL=  $$ (NUMBER, WHEN, WHO, WHERE, VERSION, WHAT)
(   1,<2008-07-01 02:18:36.453 +0200>,<WUR\bruker>,<RIK1030>,<TOPSPIN 1.3>,
      <created by zg, POWCHK disabled, PULCHK disabled
       configuration hash MD5:
       D1 93 94 B6 6B D6 3B BD 35 EA 0D 0D AE B0 63 FA
       data hash MD5: 16K
       07 BE D1 EF 5E 3D 00 04 3A 97 A5 F0 22 42 1A 0C>)
(   2,<2008-07-01 02:18:42.843 +0200>,<WUR\bruker>,<RIK1030>,<TOPSPIN 1.3>,
      <user comment:
       ICON-NMR User ID: WUR\bruker
       data hash MD5: 16K
       07 BE D1 EF 5E 3D 00 04 3A 97 A5 F0 22 42 1A 0C>)
(   3,<2011-04-15 14:52:33.830 +0200>,<WUR\bruker>,<RIK1030>,<proc1d>,<TOPSPIN 2.1>,
      <convdta from       1 "NMR_polar_Ctrol_p7.5D" "Ainhoa_raw_data" "P:\NMR-data"
       data hash MD5: 16244
       F8 54 65 3D 89 1A E3 1D DF B7 F4 82 DA 34 83 3B>)
$$ ##END=
$$ 
$$ $$ hash MD5
$$ $$ 97 E6 DA 40 BD D8 F5 48 9A 2F 17 04 60 80 F7 50
##$RELAX= 
##$BRUKER FILE EXP=format.temp
$$ EDIT_PAR COMMAND FILE
$$ 
$$ DI_MODE         LONG
$$ ED_ENTRY        ACQU
$$ ORDER           FILE
$$ 
$$ 
$$ HEADER		"F2 - Acquisition Parameters"
$$ T_NAME		Date_
$$ 		TYPE	R64
$$ 		CLASS	ACQU
$$ 		SUBRANGE 0.0 50000000
$$ 		REL	"Date_=itodate(DATE)"
$$ 		INV_REL	"DATE=datetoi(Date_,DATE)"
$$ 		FORMAT	"%14.0f"
$$ 		TEXT	" "
$$ END
$$ T_NAME		Time
$$ 		TYPE	R32
$$ 		CLASS	ACQU
$$ 		SUBRANGE 0.0 1000000
$$ 		REL	"Time=itotime(DATE)"
$$ 		INV_REL	"DATE=timetoi(Time,DATE)"
$$ 		FORMAT	"%14.2f"
$$ 		TEXT	" "
$$ END
$$ NAME		INSTRUM
$$ 		TEXT	" "
$$ END
$$ NAME		PROBHD
$$ 		FORMAT	"%14.14s"
$$ 		TEXT	" "
$$ END
$$ NAME		PULPROG
$$ 		TEXT	" "
$$ END
$$ NAME		TD
$$ 		TEXT	" "
$$ END
$$ NAME		SOLVENT
$$ 		TEXT	" "
$$ END
$$ NAME		NS
$$ 		TEXT	" "
$$ END
$$ NAME		DS
$$ 		TEXT	" "
$$ END
$$ T_NAME		SWH
$$ 		TYPE	R32
$$ 		CLASS	ACQU
$$ 		SUBRANGE 0.0 1e8
$$ 		REL	"SWH=SW*SFO1"
$$ 		INV_REL "SW=SWH/SFO1"
$$ 		UNIT	"Hz"
$$ 		FORMAT	"%14.3f Hz"
$$ 		TEXT	" "
$$ END
$$ T_NAME          FIDRES
$$                 TYPE    R32
$$                 CLASS   ACQU
$$                 SUBRANGE 0.0 100000
$$                 REL     "FIDRES=SW*SFO1/TD"
$$                 INV_REL "TD = nextpow(SW*SFO1/FIDRES)"
$$ 		UNIT	"Hz"
$$ 		FORMAT	"%14.6f Hz"
$$ 		TEXT	" "
$$ END
$$ T_NAME          AQ
$$ 		TYPE	R32
$$ 		CLASS	ACQU
$$ 		SUBRANGE 0.0 1000
$$ 		REL	"AQ=aqcalc(SW,SFO1,TD,DIGTYP)"
$$ 		INV_REL	"TD=tdcalc(SW,SFO1,1.0e6*AQ,DIGTYP)"
$$ 		UNIT	"sec"
$$ 		FORMAT	"%14.7f sec"
$$ 		TEXT	" "
$$ END
$$ NAME		RG
$$ 		TEXT	" "
$$ END
$$ T_NAME          DW
$$ 		TYPE	R32
$$ 		CLASS	ACQU
$$ 		SUBRANGE 0.0 1000000
$$ 		REL	"DW=1/(2*SW*SFO1)"
$$ 		INV_REL	"SW=1000000/(2*(0.005+DW)*SFO1)"
$$ 		UNIT	"usec"
$$ 		FORMAT	"%14.3lf usec"
$$ 		TEXT	" "
$$ END
$$ NAME		DE
$$ 		FORMAT	"%14.2f usec"
$$ 		TEXT	" "
$$ END
$$ NAME		TE
$$ 		FORMAT	"%14.1f K"
$$ 		TEXT	" "
$$ END
$$ T_NAME		D1
$$ 		TYPE	R32
$$ 		CLASS	ACQU
$$ 		SUBRANGE 0.0 1e38
$$ 		REL	"D1=D[1]"
$$ 		INV_REL	"D[1]=D1"
$$ 		UNIT	"sec"
$$ 		FORMAT	"%14.8f sec"
$$ 		TEXT	" "
$$ END
$$ T_NAME		d12
$$ 		TYPE	R32
$$ 		SUBRANGE 0.0 1e8
$$ 		CLASS	ACQU
$$ 		REL	"d12=20u"
$$ 		INV_REL	"D[0]=d12"
$$ 		UNIT	"sec"
$$ 		TEXT	" "
$$ 		FORMAT	"%14.8f sec"
$$ 		NONEDIT
$$ END
$$ NAME		TD0
$$ 		TEXT	" "
$$ END
$$ HEADER		"======== CHANNEL f1 ========"
$$ NAME		NUC1
$$ 		NONEDIT
$$ 		TEXT	" "
$$ END
$$ T_NAME		P1
$$ 		TYPE	R32
$$ 		CLASS	ACQU
$$ 		SUBRANGE 0.0 1.0e10
$$ 		REL	"P1=P[1]"
$$ 		INV_REL	"P[1]=P1"
$$ 		UNIT	"usec"
$$ 		FORMAT	"%14.2f usec"
$$ 		TEXT	" "
$$ END
$$ T_NAME		PL1
$$ 		TYPE	R32
$$ 		CLASS	ACQU
$$ 		SUBRANGE -6.0 1e38
$$ 		REL	"PL1=PL[1]"
$$ 		INV_REL	"PL[1]=PL1"
$$ 		UNIT	"dB"
$$ 		FORMAT	"%14.2f dB"
$$ 		TEXT	" "
$$ END
$$ T_NAME		PL9
$$ 		TYPE	R32
$$ 		CLASS	ACQU
$$ 		SUBRANGE -6.0 1e38
$$ 		REL	"PL9=PL[9]"
$$ 		INV_REL	"PL[9]=PL9"
$$ 		UNIT	"dB"
$$ 		FORMAT	"%14.2f dB"
$$ 		TEXT	" "
$$ END
$$ NAME		SFO1
$$ 		FORMAT	"%14.7f MHz"
$$ 		TEXT	" "
$$ END
##$RELAX= 
##$BRUKER FILE EXP=scon
$$ ##TITLE= Parameter file, TOPSPIN		Version 1.3
$$ ##JCAMPDX= 5.0
$$ ##DATATYPE= Parameter Values
$$ ##ORIGIN= Bruker BioSpin GmbH
$$ ##OWNER= bruker
$$ $$ 2008-07-01 01:15:31.423 +0200  WUR\bruker@RIK1030
$$ $$ D:\NMRautomation/data/WUR-bruker/nmr/AR190608.5D/1/scon
$$ ##$BLKPA= (0..15)
3 3 3 3 3 3 3 3 3 3 3 3 3 3 3 3 
$$ ##$BLKTR= (0..15)
3 3 3 3 3 3 3 3 3 3 3 3 3 3 3 3 
$$ ##$DE1= 2
$$ ##$DE2= 2
$$ ##$DEADC= 4
$$ ##$DEPA= 2
$$ ##$DERX= 3
$$ ##$PHASP4= (0..15)
0.5 0.5 0.5 0.5 0.5 0.5 0.5 0.5 0.5 0.5 0.5 0.5 0.5 0.5 0.5 0.5 
$$ ##$PHASPR= (0..15)
3 3 3 3 3 3 3 3 3 3 3 3 3 3 3 3 
$$ ##$SHAPPR= (0..15)
1.6 1.6 1.6 1.6 1.6 1.6 1.6 1.6 1.6 1.6 1.6 1.6 1.6 1.6 1.6 1.6 
$$ ##END=
##$RELAX= 
##$BRUKER FILE EXP=prosol_History
$$ #*******************************************************************
$$ #
$$ # $Source: /sc/CvsTree/sc/gen/src/prg/scripts/tix/prosol/lib/lists/default,v $
$$ #
$$ # Copyright (c) 1999
$$ # BRUKER ANALYTIK GMBH
$$ # D-76287 Rheinstetten, Germany
$$ #
$$ # All Rights Reserved
$$ #
$$ #
$$ # $Id: default,v 1.11.6.4 2006/06/09 10:27:10 ber Exp $
$$ #
$$ #*******************************************************************
$$ #../conf/instr/spect/prosol/relations/default
$$ #avance-version (05/10/24)
$$ #
$$ #pulses
$$ #
$$ P[0]=P90[F1];				#  90 deg pulse F1
$$ P[1]=P90[F1];				#  90 deg pulse F1
$$ P[2]=P90[F1]*2;				# 180 deg pulse F1
$$ P[3]=P90[F2];				#  90 deg pulse F2
$$ P[4]=P90[F2]*2;				# 180 deg pulse F2
$$ P[5]=PTOC[F1]*0.66;			#  60 deg pulse F1, TOCSY 
$$ P[6]=PTOC[F1];				#  90 deg pulse F1, TOCSY
$$ P[7]=PTOC[F1]*2;			# 180 deg pulse F1, TOCSY
$$ P[8]=PSH3[F1];                          #  90 deg selective F1, WET
$$ P[9]=PTOC[F2];				#  90 deg pulse F2, TOCSY
$$ P[10]=PTOC[F2]*2;			# 180 deg pulse F2, TOCSY
$$ P[11]=PSH1[F1];				#  90 deg selective F1
$$ P[12]=PSH2[F1];				# 180 deg selective F1
$$ #
$$ P[14]=PSH3[F2];				# 180 deg inversion, adiabatic
$$ P[15]=TROE[F1];				# cw pulse F1, ROESY
$$ P[18]=PSH7[F1];				# off-resonance presat F1
$$ P[21]=P90[F3];				#  90 deg pulse F3
$$ P[22]=P90[F3]*2;			# 180 deg pulse F3
$$ P[23]=P90[F4];				#  90 deg pulse F4
$$ P[24]=PSH2[F2];				# 180 deg refocussing, adiabatic
$$ P[25]=PROE[F1]*2;			# 180 deg pulse, Shaka ROESY
$$ P[27]=P90[F1];				#  90 deg pulse F1, WATERGATE
$$ #
$$ P[29]=PSH8[F1];                         # flip back pulse
$$ P[31]=PSH15[F2];                        # 180 deg adiabatic, F2, 13C x-filter
$$ P[32]=PSH16[F1];                        # 180 deg adiabatic, F1, z-spoil
$$ #P[33]=PSH[F1];                         #  90 deg, F1, hadamard
$$ #P[34]=PSH[F1];                         # 180 deg, F1, hadamard
$$ #P[35]=PSH[F2];                         #  90 deg, F2, hadamard
$$ #P[36]=PSH[F2];                         # 180 deg, F2, hadamard
$$ #P[37]=PSH[F3];                         #  90 deg, F3, hadamard
$$ #P[38]=PSH[F3];                         # 180 deg, F3, hadamard
$$ #
$$ P[63]=PSH11[F2];                        # 180 deg adiabatic decoupling, F2, 13C
$$ #
$$ #decoupling pulses
$$ #
$$ PCPD[1]=PCPDP[F1];			# 90 deg pulse F1, dec.
$$ PCPD[2]=PCPDP[F2];			# 90 deg pulse F2, dec.
$$ PCPD[3]=PCPDP[F3];			# 90 deg pulse F3, dec.
$$ #
$$ #power levels
$$ #
$$ PL[1]=PL90[F1];				# high power, F1
$$ PL[2]=PL90[F2];				# high power, F2
$$ PL[3]=PL90[F3];				# high power, F3
$$ PL[4]=PL90[F4];				# high power, F4
$$ PL[9]=PLCW[F1];				# presat power, F1
$$ PL[10]=PLTOC[F1];			# TOCSY power, F1
$$ PL[11]=PLROE[F1];			# ROESY power, F1
$$ PL[12]=PLCPDP[F2];			# dec. power, F2
$$ PL[13]=PLCPD2[F2];			# dec. power 2, F2
$$ PL[14]=PLNOE[F2];			# low power cw, F2
$$ PL[15]=PLTOC[F2];			# TOCSY power, F2
$$ PL[16]=PLCPDP[F3];			# dec. power, F3
$$ PL[18]=PL90[F1];			# WATERGATE power, F1
$$ PL[19]=PLCPDP[F1];			# dec. power, F1
$$ PL[21]=PLCW[F2];			# 
$$ PL[23]=PLTOC[F3];			# TOCSY power, F3
$$ PL[24]=PLHD[F2];			# HD decoupling, F2
$$ PL[25]=PLSH8U[F2];			# Eretic, F2
$$ PL[27]=PLROE[F1];			# Shaka Spinlock
$$ PL[30]=PLCPDP[F2];			# dec. power, F2, 13C (=pl12)
$$ PL[31]=PLUSER2[F2];			# dec. power, F2, 13C, cw bilev
$$ #
$$ #shapes
$$ #
$$ SP[1]=PLSH1[F1];			#  90 deg selective F1
$$ SP[2]=PLSH2[F1];			# 180 deg selective F1
$$ SP[3]=PLSH3[F2];			# adiabatic 180 deg, F2, inversion
$$ SP[6]=PLSH7[F1];			# off-resonance presat F1
$$ SP[7]=PLSH2[F2];			# adiabatic 180 deg, F2, refocussing
$$ SP[11]=PLSH8[F1];                       # flip-back pulse, F1, H
$$ SP[14]=PLSH12[F2];			# adiab. bilev dec., F2, 13C
$$ SP[18]=PLSH15[F2];                      # adiabatic 180 deg, F2, 13C, x-filter
$$ SP[19]=PLSH3[F1] +0.87;                 #  90 deg, F1, wet
$$ SP[20]=PLSH3[F1] -1.04;                 #  90 deg, F1, wet
$$ SP[21]=PLSH3[F1] +2.27;                 #  90 deg, F1, wet
$$ SP[22]=PLSH3[F1] -5.05;                 #  90 deg, F1, wet
$$ #SP[23]=PLSH[F1];                       #  90 deg, F1, hadamard
$$ #SP[24]=PLSH[F1];                       # 180 deg, F1, hadamard
$$ #SP[25]=PLSH[F2];                       #  90 deg, F2, hadamard
$$ #SP[26]=PLSH[F2];                       # 180 deg, F2, hadamard
$$ #SP[27]=PLSH[F3];                       #  90 deg, F3, hadamard
$$ #SP[28]=PLSH[F3];                       # 180 deg, F3, hadamard
$$ SP[29]=PLSH16[F1];                      # adiabatic 180 deg, F1, z-spoil
$$ SP[31]=PLSH11[F2];			# adiab. dec., F2, 13C
$$ #
$$ SPNAM1=PNSH1[F1];			#
$$ SPNAM2=PNSH2[F1];			#
$$ SPNAM3=PNSH3[F2];			#
$$ SPNAM6=PNSH7[F1];			#
$$ SPNAM7=PNSH2[F2];			#
$$ SPNAM11=PNSH8[F1];                      #
$$ SPNAM14=PNSH12[F2];			#
$$ SPNAM15=PNSH8U[F2];			# Eretic, F2
$$ SPNAM18=PNSH15[F2];			#
$$ SPNAM19=PNSH3[F1];			#
$$ SPNAM20=PNSH3[F1];			#
$$ SPNAM21=PNSH3[F1];			#
$$ SPNAM22=PNSH3[F1];			#
$$ #SPNAM23=PNSH[];                        #
$$ #SPNAM24=PNSH[];                        #
$$ #SPNAM25=PNSH[];                        #
$$ #SPNAM26=PNSH[];                        #
$$ #SPNAM27=PNSH[];                        #
$$ #SPNAM28=PNSH[];                        #
$$ SPNAM29=PNSH16[F1];                     #
$$ SPNAM31=PNSH11[F2];			#
$$ #
$$ SPOAL[1]=PASH1[F1];			#
$$ SPOAL[2]=PASH2[F1];			#
$$ SPOAL[3]=PASH3[F2];			#
$$ SPOAL[6]=PASH7[F1];			#
$$ SPOAL[7]=PASH2[F2];			#
$$ SPOAL[11]=PASH8[F1];
$$ SPOAL[14]=PASH12[F2];			#
$$ SPOAL[18]=PASH15[F2];			#
$$ SPOAL[19]=PASH3[F1];			#
$$ SPOAL[20]=PASH3[F1];			#
$$ SPOAL[21]=PASH3[F1];			#
$$ SPOAL[22]=PASH3[F1];			#
$$ #SPOAL[23]=PASH[];			#
$$ #SPOAL[24]=PASH[];			#
$$ #SPOAL[25]=PASH[];			#
$$ #SPOAL[26]=PASH[];			#
$$ #SPOAL[27]=PASH[];			#
$$ #SPOAL[28]=PASH[];			#
$$ SPOAL[29]=PASH16[F1];                   #
$$ SPOAL[31]=PASH11[F2];			#
$$ #
$$ #global
$$ #
$$ D[9]=TTOC[F1];				#
$$ D[16]=D_grad;				#
$$ P[16]=P_grad1;				#
$$ P[17]=P_mlev;				#
$$ P[19]=P_grad2;				#
$$ P[20]=P_mlev;				#
$$ P[28]=P_hsqc;				#
$$ #
##$RELAX= 
##$BRUKER FILE EXP=pulseprogram
$$ # 1 "C:/Bruker/TOPSPIN/exp/stan/nmr/lists/pp/zgpr"
$$ ;zgpr
$$ ;avance-version (06/11/09)
$$ ;1D sequence with f1 presaturation
$$ ;
$$ ;$CLASS=HighRes
$$ ;$DIM=1D
$$ ;$TYPE=
$$ ;$SUBTYPE=
$$ ;$COMMENT=
$$ 
$$ 
$$ # 1 "C:/Bruker/TOPSPIN/exp/stan/nmr/lists/pp/Avance.incl" 1
$$ ;Avance2.incl
$$ ;   for 1
$$ ;
$$ ;avance-version (07/01/22)
$$ ;
$$ ;$CLASS=HighRes Incl
$$ ;$COMMENT=
$$ 
$$ 
$$ 
$$ 
$$ 
$$ 
$$ 
$$ 
$$ 
$$ 
$$ 
$$ 
$$ 
$$ 
$$ 
$$ 
$$ 
$$ 
$$ 
$$ 
$$ 
$$ 
$$ 
$$ 
$$ 
$$ 
$$ 
$$ 
$$ 
$$ 
$$ 
$$ 
$$ 
$$ 
$$ 
$$ 
$$ 
$$ 
$$ 
$$ 
$$ 
$$ 
$$ 
$$ 
$$ 
$$ 
$$ 
$$ 
$$ 
$$ 
$$ 
$$ 
$$ 
$$ 
$$ 
$$ 
$$ 
$$ 
$$ 
$$ 
$$ 
$$ 
$$ 
$$ 
$$ 
$$ 
$$ 
$$ 
$$ 
$$ 
$$ 
$$ 
$$ 
$$ 
$$ 
$$ 
$$ 
$$ 
$$ 
$$ 
$$ 
$$ 
$$ 
$$ 
$$ 
$$ 
$$ 
$$ 
$$ 
$$ 
$$ 
$$ 
$$ 
$$ 
$$ 
$$ 
$$ 
$$ 
$$ 
$$ 
$$ 
$$ 
$$ 
$$ 
$$ 
$$ 
$$ 
$$ 
$$ 
$$ 
$$ 
$$ 
$$ 
$$ 
$$ 
$$ 
$$ 
$$ 
$$ 
$$ 
$$ 
$$ 
$$ 
$$ 
$$ 
$$ 
$$ 
$$ 
$$ 
$$ 
$$ 
$$ 
$$ 
$$ ;$Id: Avance2.incl,v 1.10.6.7 2007/01/22 13:54:46 ber Exp $
$$ # 12 "C:/Bruker/TOPSPIN/exp/stan/nmr/lists/pp/zgpr" 2
$$ 
$$ 
$$ 
$$ "d12=20u"
$$ 
$$ 
$$ "acqt0=-p1*2/3.1416"
$$ 
$$ 
$$ # 1 "mc_line 21 file C:/Bruker/TOPSPIN/exp/stan/nmr/lists/pp/zgpr expanding definition part of mc command before ze"
$$ define delay MCWRK
$$ define delay MCREST
$$ "MCWRK = 0.500000*30m"
$$ "MCREST = 30m - 30m"
$$ # 21 "C:/Bruker/TOPSPIN/exp/stan/nmr/lists/pp/zgpr"
$$ 1 ze
$$ # 1 "mc_line 21 file C:/Bruker/TOPSPIN/exp/stan/nmr/lists/pp/zgpr expanding definition of mc command after ze"
$$ # 22 "C:/Bruker/TOPSPIN/exp/stan/nmr/lists/pp/zgpr"
$$ # 1 "mc_line 22 file C:/Bruker/TOPSPIN/exp/stan/nmr/lists/pp/zgpr expanding start label for mc command"
$$ 2 MCWRK  * 2
$$ LBLF0, MCREST
$$ # 23 "C:/Bruker/TOPSPIN/exp/stan/nmr/lists/pp/zgpr"
$$   d12 pl9:f1
$$   d1 cw:f1 ph29
$$   4u do:f1
$$   d12 pl1:f1
$$   p1 ph1
$$   go=2 ph31
$$ # 1 "mc_line 29 file C:/Bruker/TOPSPIN/exp/stan/nmr/lists/pp/zgpr expanding mc command in line"
$$   MCWRK wr #0
$$   MCWRK zd 
$$   lo to LBLF0 times td0
$$ 
$$ # 30 "C:/Bruker/TOPSPIN/exp/stan/nmr/lists/pp/zgpr"
$$ exit
$$ 
$$ 
$$ ph1=0 2 2 0 1 3 3 1
$$ ph29=0
$$ ph31=0 2 2 0 1 3 3 1
$$ 
$$ 
$$ ;pl1 : f1 channel - power level for pulse (default)
$$ ;pl9 : f1 channel - power level for presaturation
$$ ;p1 : f1 channel -  90 degree high power pulse
$$ ;d1 : relaxation delay; 1-5 * T1
$$ ;d12: delay for power switching                      [20 usec]
$$ ;NS: 1 * n, total number of scans: NS * TD0
$$ 
$$ 
$$ 
$$ ;$Id: zgpr,v 1.7.10.2 2006/11/10 11:04:15 ber Exp $
##$RELAX= 
##$BRUKER FILE EXP=uxnmr.par
$$ ##TITLE= Parameter file, TOPSPIN		Version 1.3
$$ ##JCAMPDX= 5.0
$$ ##DATATYPE= Parameter Values
$$ ##ORIGIN= Bruker BioSpin GmbH
$$ ##OWNER= Administrator
$$ $$ 2008-03-03 09:42:28.895 +0100  WUR\bruker@RIK1030
$$ $$ C:/Bruker/TOPSPIN/conf/instr/avance400/uxnmr.par
$$ ##$ACB= 0
$$ ##$ACBTAT= (0..15)
0 88 72 0 0 0 0 0 0 0 0 0 0 0 0 0 
$$ ##$ACBTBA= (0..15)
0 0 0 0 0 0 0 0 0 0 0 0 0 0 0 0 
$$ ##$ACBTCTL= (0..15)
0 0 0 0 0 0 0 0 0 0 0 0 0 0 0 0 
$$ ##$ACBTDI= (0..15)
0 102 102 0 0 0 0 0 0 0 0 0 0 0 0 0 
$$ ##$ACBTDM= (0..15)
0 10 10 0 0 0 0 0 0 0 0 0 0 0 0 0 
$$ ##$ACBTFHI= (0..15)
0 400 400 0 0 0 0 0 0 0 0 0 0 0 0 0 
$$ ##$ACBTFL= (0..15)
0 73 74 0 0 0 0 0 0 0 0 0 0 0 0 0 
$$ ##$ACBTFLO= (0..15)
0 14 14 0 0 0 0 0 0 0 0 0 0 0 0 0 
$$ ##$ACBTOUT= (0..15)
0 1 2 0 0 0 0 0 0 0 0 0 0 0 0 0 
$$ ##$ACBTPO= (0..15)
0 150000 60000 0 0 0 0 0 0 0 0 0 0 0 0 0 
$$ ##$ACBTPW= (0..15)
0 10 10 0 0 0 0 0 0 0 0 0 0 0 0 0 
$$ ##$ACBTSB= (0..15)
0 0 0 0 0 0 0 0 0 0 0 0 0 0 0 0 
$$ ##$ACBTY= <no>
$$ ##$AQSBDHW= (0..31)
255 255 1 4 4 255 255 255 0 0 255 255 255 255 255 255 255 255 255 0 255 
255 255 255 255 255 255 255 255 255 255 255 
$$ ##$AQSBDID= (0..31)
255 255 88 83 83 255 255 255 65 67 255 255 255 255 255 255 255 255 255 
66 255 255 255 255 255 255 255 255 255 255 255 255 
$$ ##$AQSBDNO= (0..31)
255 255 1 1 2 255 255 255 1 1 255 255 255 255 255 255 255 255 255 1 255 
255 255 255 255 255 255 255 255 255 255 255 
$$ ##$AQSBDTY= (0..31)
255 255 3 16 16 255 255 255 5 9 255 255 255 255 255 255 255 255 255 7 
255 255 255 255 255 255 255 255 255 255 255 255 
$$ ##$AQSBUAD= (0..31)
255 255 52 36 37 255 255 255 54 26 255 255 255 255 255 255 255 255 255 
32 255 255 255 255 255 255 255 255 255 255 255 255 
$$ ##$AQSECL= (0..31)
255 255 2 3 3 255 255 255 5 2 255 255 255 255 255 255 255 255 255 255 
255 255 255 255 255 255 255 255 255 255 255 255 
$$ ##$AQSECLS= (0..31)
255 255 3 2 2 255 255 255 0 0 255 255 255 255 255 255 255 255 255 255 
255 255 255 255 255 255 255 255 255 255 255 255 
$$ ##$ATT19F= (0..1)
0 0 
$$ ##$ATT1H= (0..1)
0 0 
$$ ##$ATT3H= (0..1)
0 0 
$$ ##$ATTX= (0..1)
0 0 
$$ ##$ATTY= (0..1)
0 0 
$$ ##$ATTZ= (0..1)
0 0 
$$ ##$BACSAIR= no
$$ ##$BACSCAP= 60
$$ ##$BACSDEL= 10
$$ ##$BACSFCM= no
$$ ##$BACSOPT= <>
$$ ##$BACSTY= <tty08>
$$ ##$BARPTY= <no>
$$ ##$BFREQ= 400.13
$$ ##$BIRDS= yes
$$ ##$BMPC= 0
$$ ##$BMPCTY= <no>
$$ ##$BPSUTY= <no>
$$ ##$BSMS= 1
$$ ##$BSMSTY= <tty02>
$$ ##$CFASMOD= (0..7)
1 1 1 1 1 1 1 1 
$$ ##$CFASMUL= (0..7)
1 1 1 1 1 1 1 1 
$$ ##$CNFTXDR= (0..7)
6 6 0 0 0 0 0 0 
$$ ##$COMDIG2= 0
$$ ##$CPDBTY= <no>
$$ ##$CRCOTY= <no>
$$ ##$DATSTAT= no
$$ ##$DIGI140= (0..7)
0 0 0 0 0 0 0 0 
$$ ##$DIGIB12= (0..7)
0 0 0 0 0 0 0 0 
$$ ##$DIGIB16= (0..7)
0 0 0 0 0 0 0 0 
$$ ##$DIGIFA= (0..7)
0 0 0 0 0 0 0 0 
$$ ##$DIGIHA= (0..7)
0 0 0 0 0 0 0 0 
$$ ##$DIGIHAF= (0..7)
0 0 0 0 0 0 0 0 
$$ ##$DIGIHRD= (0..7)
0 0 0 0 0 0 0 0 
$$ ##$DIGIIA= (0..7)
0 0 0 0 0 0 0 0 
$$ ##$DIGIO16= (0..7)
0 0 0 0 0 0 0 0 
$$ ##$DIGISA= (0..7)
1 0 0 0 0 0 0 0 
$$ ##$DIGISAF= (0..7)
0 0 0 0 0 0 0 0 
$$ ##$DIGISL= (0..7)
0 0 0 0 0 0 0 0 
$$ ##$DIGITYI= (0..7)
0 0 0 0 0 0 0 0 
$$ ##$DIGITYP= (0..7)
0 0 0 0 0 0 0 0 
$$ ##$DIGITZ= 0
$$ ##$DRU= no
$$ ##$FCUMEM= (0..7)
2093056 2093056 0 0 0 0 0 0 
$$ ##$FCUPAL= (0..7)
260 260 0 0 0 0 0 0 
$$ ##$FQMIX= 0
$$ ##$FUNCMOD= <>
$$ ##$GCUTYPE= 2
$$ ##$GTUTY= <no>
$$ ##$HFAC= 3
$$ ##$HPCU= 0
$$ ##$HPCUTY= <no>
$$ ##$HPTXLP= (0..3)
-1 -1 -1 -1 
$$ ##$HPTXPI= (0..3)
0 0 0 0 
$$ ##$HPTXPO= (0..3)
0 0 0 0 
$$ ##$HPTXTY= (0..3)
0 0 0 0 
$$ ##$IF451= 0
$$ ##$IFREQ= 1
$$ ##$INTFPR= 0
$$ ##$IPSO= no
$$ ##$LOCKTY= <tty03>
$$ ##$LOCSWID= 0
$$ ##$M2FAC= 0
$$ ##$MASTY= <no>
$$ ##$MEMPRM= 0
$$ ##$MHFAC= 0
$$ ##$MXFAC= 0
$$ ##$NAMPD1= <2H>
$$ ##$NAMPD10= <>
$$ ##$NAMPD11= <>
$$ ##$NAMPD12= <>
$$ ##$NAMPD13= <>
$$ ##$NAMPD14= <>
$$ ##$NAMPD15= <>
$$ ##$NAMPD16= <>
$$ ##$NAMPD2= <X-BB19F_2HS>
$$ ##$NAMPD3= <1H>
$$ ##$NAMPD4= <>
$$ ##$NAMPD5= <>
$$ ##$NAMPD6= <>
$$ ##$NAMPD7= <>
$$ ##$NAMPD8= <>
$$ ##$NAMPD9= <>
$$ ##$NFCU= 2
$$ ##$NMRCH= 0
$$ ##$NMRMEM= 0
$$ ##$NRCU= 1
$$ ##$NROUT= 1
$$ ##$PAMPF1= (0..15)
75 99 67 27 0 0 0 12 117 46 8 118 1 0 0 0 
$$ ##$PAMPF2= (0..15)
0 0 0 0 0 0 0 0 0 0 0 0 0 0 0 0 
$$ ##$PAMPF3= (0..15)
0 0 0 0 0 0 0 0 0 0 0 0 0 0 0 0 
$$ ##$PAMPF4= (0..15)
0 0 0 0 0 0 0 0 0 0 0 0 0 0 0 0 
$$ ##$PAMPF5= (0..15)
0 0 0 0 0 0 0 0 0 0 0 0 0 0 0 0 
$$ ##$PAMPF6= (0..15)
0 0 0 0 0 0 0 0 0 0 0 0 0 0 0 0 
$$ ##$PAMPF7= (0..15)
0 0 0 0 0 0 0 0 0 0 0 0 0 0 0 0 
$$ ##$PAMPF8= (0..15)
0 0 0 0 0 0 0 0 0 0 0 0 0 0 0 0 
$$ ##$PH4= 0
$$ ##$PHF4TY= <no>
$$ ##$POWCHK= no
$$ ##$PRAMD1= (0..7)
0 1048576 0 0 0 1048576 0 0 
$$ ##$PRAMD10= (0..7)
0 0 0 0 0 0 0 0 
$$ ##$PRAMD11= (0..7)
0 0 0 0 0 0 0 0 
$$ ##$PRAMD12= (0..7)
0 0 0 0 0 0 0 0 
$$ ##$PRAMD13= (0..7)
0 0 0 0 0 0 0 0 
$$ ##$PRAMD14= (0..7)
0 0 0 0 0 0 0 0 
$$ ##$PRAMD15= (0..7)
0 0 0 0 0 0 0 0 
$$ ##$PRAMD16= (0..7)
0 0 0 0 0 0 0 0 
$$ ##$PRAMD17= (0..7)
0 0 0 0 0 0 0 0 
$$ ##$PRAMD18= (0..7)
0 0 0 0 0 0 0 0 
$$ ##$PRAMD19= (0..7)
0 0 0 0 0 0 0 0 
$$ ##$PRAMD2= (0..7)
2147483644 2146435071 2147483647 134217727 2147483644 2146435071 2147483647 
134217727 
$$ ##$PRAMD20= (0..7)
0 0 0 0 0 0 0 0 
$$ ##$PRAMD21= (0..7)
0 0 0 0 0 0 0 0 
$$ ##$PRAMD3= (0..7)
2 0 0 0 2 0 0 0 
$$ ##$PRAMD4= (0..7)
2147483644 2146435071 2147483647 134217727 2147483644 2146435071 2147483647 
134217727 
$$ ##$PRAMD5= (0..7)
0 0 0 0 0 0 0 0 
$$ ##$PRAMD6= (0..7)
0 0 0 0 0 0 0 0 
$$ ##$PRAMD7= (0..7)
0 0 0 0 0 0 0 0 
$$ ##$PRAMD8= (0..7)
0 0 0 0 0 0 0 0 
$$ ##$PRAMD9= (0..7)
0 0 0 0 0 0 0 0 
$$ ##$PRAMLED= (0..1)
15 15 
$$ ##$PRAMP1= <tty01>
$$ ##$PRAMP2= <no>
$$ ##$PRAMP3= <no>
$$ ##$PRAMP4= <no>
$$ ##$PRAMP5= <no>
$$ ##$PRAMP6= <no>
$$ ##$PRAMP7= <no>
$$ ##$PRAMP8= <no>
$$ ##$PRAMPTP= 0
$$ ##$PREPTY= <no>
$$ ##$PRESHLD= 0
$$ ##$PTS160= -1
$$ ##$PTSA2X= (0..7)
0 0 0 0 0 0 0 0 
$$ ##$PTSF2X= (0..7)
0 0 0 0 0 0 0 0 
$$ ##$PTSFMX= (0..7)
429.9 429.9 0 0 0 0 0 0 
$$ ##$PULCHK= no
$$ ##$RCUCDS= (0..7)
8388608 0 0 0 0 0 0 0 
$$ ##$RCUCFS= (0..7)
4096 0 0 0 0 0 0 0 
$$ ##$RCUCSS= (0..7)
1048576 0 0 0 0 0 0 0 
$$ ##$RCUI2C1= (0..7)
78 0 0 0 0 0 0 0 
$$ ##$RCUI2C2= (0..7)
0 0 0 0 0 0 0 0 
$$ ##$RCUI2C3= (0..7)
0 0 0 0 0 0 0 0 
$$ ##$RCUI2C4= (0..7)
0 0 0 0 0 0 0 0 
$$ ##$RCUI2C5= (0..7)
0 0 0 0 0 0 0 0 
$$ ##$RCUI2C6= (0..7)
0 0 0 0 0 0 0 0 
$$ ##$RCUI2C7= (0..7)
0 0 0 0 0 0 0 0 
$$ ##$RCUI2C8= (0..7)
0 0 0 0 0 0 0 0 
$$ ##$RDCU= 0
$$ ##$RGTYPE= (0..7)
5 0 0 0 0 0 0 0 
$$ ##$RG_max= (0..7)
46341 0 0 0 0 0 0 0 
$$ ##$RG_min= (0..7)
1 0 0 0 0 0 0 0 
$$ ##$RG_tab1= (0..255)
1 1.1 1.3 1.4 1.6 1.8 2 2.2 2.5 2.8 3.2 3.6 4 4.5 5 5.7 6.3 7.1 8 9 10.1 
11.3 12.7 14.3 16 18 20.2 22.6 25.4 28.5 32 35.9 40.3 45.3 50.8 57 64 
71.8 80.6 90.5 101.6 114 128 143.7 161.3 181 203.2 228.1 256 287.4 322.5 
362 406.4 456.1 512 574.7 645.1 724.1 812.7 912.3 1024 1149.4 1290.2 1448.2 
1625.5 1824.6 2048 2298.8 2580.3 2896.3 3251 3649.1 4096 4597.6 5160.6 
5792.6 6502 7298.2 8192 9195.2 10321.3 11585.2 13004 14596.5 16384 18390.4 
20642.5 23170.5 26008 29193 32768 36780.8 41285.1 46341 -1 -1 -1 -1 -1 
-1 -1 -1 -1 -1 -1 -1 -1 -1 -1 -1 -1 -1 -1 -1 -1 -1 -1 -1 -1 -1 -1 -1 -1 
-1 -1 -1 -1 -1 -1 -1 -1 -1 -1 -1 -1 -1 -1 -1 -1 -1 -1 -1 -1 -1 -1 -1 -1 
-1 -1 -1 -1 -1 -1 -1 -1 -1 -1 -1 -1 -1 -1 -1 -1 -1 -1 -1 -1 -1 -1 -1 -1 
-1 -1 -1 -1 -1 -1 -1 -1 -1 -1 -1 -1 -1 -1 -1 -1 -1 -1 -1 -1 -1 -1 -1 -1 
-1 -1 -1 -1 -1 -1 -1 -1 -1 -1 -1 -1 -1 -1 -1 -1 -1 -1 -1 -1 -1 -1 -1 -1 
-1 -1 -1 -1 -1 -1 -1 -1 -1 -1 -1 -1 -1 -1 -1 -1 -1 -1 -1 -1 -1 -1 -1 -1 
-1 -1 -1 -1 -1 -1 -1 -1 -1 -1 -1 -1 -1 
$$ ##$RG_tab2= (0..255)
-1 -1 -1 -1 -1 -1 -1 -1 -1 -1 -1 -1 -1 -1 -1 -1 -1 -1 -1 -1 -1 -1 -1 -1 
-1 -1 -1 -1 -1 -1 -1 -1 -1 -1 -1 -1 -1 -1 -1 -1 -1 -1 -1 -1 -1 -1 -1 -1 
-1 -1 -1 -1 -1 -1 -1 -1 -1 -1 -1 -1 -1 -1 -1 -1 -1 -1 -1 -1 -1 -1 -1 -1 
-1 -1 -1 -1 -1 -1 -1 -1 -1 -1 -1 -1 -1 -1 -1 -1 -1 -1 -1 -1 -1 -1 -1 -1 
-1 -1 -1 -1 -1 -1 -1 -1 -1 -1 -1 -1 -1 -1 -1 -1 -1 -1 -1 -1 -1 -1 -1 -1 
-1 -1 -1 -1 -1 -1 -1 -1 -1 -1 -1 -1 -1 -1 -1 -1 -1 -1 -1 -1 -1 -1 -1 -1 
-1 -1 -1 -1 -1 -1 -1 -1 -1 -1 -1 -1 -1 -1 -1 -1 -1 -1 -1 -1 -1 -1 -1 -1 
-1 -1 -1 -1 -1 -1 -1 -1 -1 -1 -1 -1 -1 -1 -1 -1 -1 -1 -1 -1 -1 -1 -1 -1 
-1 -1 -1 -1 -1 -1 -1 -1 -1 -1 -1 -1 -1 -1 -1 -1 -1 -1 -1 -1 -1 -1 -1 -1 
-1 -1 -1 -1 -1 -1 -1 -1 -1 -1 -1 -1 -1 -1 -1 -1 -1 -1 -1 -1 -1 -1 -1 -1 
-1 -1 -1 -1 -1 -1 -1 -1 -1 -1 -1 -1 -1 -1 -1 -1 
$$ ##$RG_tab3= (0..255)
-1 -1 -1 -1 -1 -1 -1 -1 -1 -1 -1 -1 -1 -1 -1 -1 -1 -1 -1 -1 -1 -1 -1 -1 
-1 -1 -1 -1 -1 -1 -1 -1 -1 -1 -1 -1 -1 -1 -1 -1 -1 -1 -1 -1 -1 -1 -1 -1 
-1 -1 -1 -1 -1 -1 -1 -1 -1 -1 -1 -1 -1 -1 -1 -1 -1 -1 -1 -1 -1 -1 -1 -1 
-1 -1 -1 -1 -1 -1 -1 -1 -1 -1 -1 -1 -1 -1 -1 -1 -1 -1 -1 -1 -1 -1 -1 -1 
-1 -1 -1 -1 -1 -1 -1 -1 -1 -1 -1 -1 -1 -1 -1 -1 -1 -1 -1 -1 -1 -1 -1 -1 
-1 -1 -1 -1 -1 -1 -1 -1 -1 -1 -1 -1 -1 -1 -1 -1 -1 -1 -1 -1 -1 -1 -1 -1 
-1 -1 -1 -1 -1 -1 -1 -1 -1 -1 -1 -1 -1 -1 -1 -1 -1 -1 -1 -1 -1 -1 -1 -1 
-1 -1 -1 -1 -1 -1 -1 -1 -1 -1 -1 -1 -1 -1 -1 -1 -1 -1 -1 -1 -1 -1 -1 -1 
-1 -1 -1 -1 -1 -1 -1 -1 -1 -1 -1 -1 -1 -1 -1 -1 -1 -1 -1 -1 -1 -1 -1 -1 
-1 -1 -1 -1 -1 -1 -1 -1 -1 -1 -1 -1 -1 -1 -1 -1 -1 -1 -1 -1 -1 -1 -1 -1 
-1 -1 -1 -1 -1 -1 -1 -1 -1 -1 -1 -1 -1 -1 -1 -1 
$$ ##$RG_tab4= (0..255)
-1 -1 -1 -1 -1 -1 -1 -1 -1 -1 -1 -1 -1 -1 -1 -1 -1 -1 -1 -1 -1 -1 -1 -1 
-1 -1 -1 -1 -1 -1 -1 -1 -1 -1 -1 -1 -1 -1 -1 -1 -1 -1 -1 -1 -1 -1 -1 -1 
-1 -1 -1 -1 -1 -1 -1 -1 -1 -1 -1 -1 -1 -1 -1 -1 -1 -1 -1 -1 -1 -1 -1 -1 
-1 -1 -1 -1 -1 -1 -1 -1 -1 -1 -1 -1 -1 -1 -1 -1 -1 -1 -1 -1 -1 -1 -1 -1 
-1 -1 -1 -1 -1 -1 -1 -1 -1 -1 -1 -1 -1 -1 -1 -1 -1 -1 -1 -1 -1 -1 -1 -1 
-1 -1 -1 -1 -1 -1 -1 -1 -1 -1 -1 -1 -1 -1 -1 -1 -1 -1 -1 -1 -1 -1 -1 -1 
-1 -1 -1 -1 -1 -1 -1 -1 -1 -1 -1 -1 -1 -1 -1 -1 -1 -1 -1 -1 -1 -1 -1 -1 
-1 -1 -1 -1 -1 -1 -1 -1 -1 -1 -1 -1 -1 -1 -1 -1 -1 -1 -1 -1 -1 -1 -1 -1 
-1 -1 -1 -1 -1 -1 -1 -1 -1 -1 -1 -1 -1 -1 -1 -1 -1 -1 -1 -1 -1 -1 -1 -1 
-1 -1 -1 -1 -1 -1 -1 -1 -1 -1 -1 -1 -1 -1 -1 -1 -1 -1 -1 -1 -1 -1 -1 -1 
-1 -1 -1 -1 -1 -1 -1 -1 -1 -1 -1 -1 -1 -1 -1 -1 
$$ ##$RG_tab5= (0..255)
-1 -1 -1 -1 -1 -1 -1 -1 -1 -1 -1 -1 -1 -1 -1 -1 -1 -1 -1 -1 -1 -1 -1 -1 
-1 -1 -1 -1 -1 -1 -1 -1 -1 -1 -1 -1 -1 -1 -1 -1 -1 -1 -1 -1 -1 -1 -1 -1 
-1 -1 -1 -1 -1 -1 -1 -1 -1 -1 -1 -1 -1 -1 -1 -1 -1 -1 -1 -1 -1 -1 -1 -1 
-1 -1 -1 -1 -1 -1 -1 -1 -1 -1 -1 -1 -1 -1 -1 -1 -1 -1 -1 -1 -1 -1 -1 -1 
-1 -1 -1 -1 -1 -1 -1 -1 -1 -1 -1 -1 -1 -1 -1 -1 -1 -1 -1 -1 -1 -1 -1 -1 
-1 -1 -1 -1 -1 -1 -1 -1 -1 -1 -1 -1 -1 -1 -1 -1 -1 -1 -1 -1 -1 -1 -1 -1 
-1 -1 -1 -1 -1 -1 -1 -1 -1 -1 -1 -1 -1 -1 -1 -1 -1 -1 -1 -1 -1 -1 -1 -1 
-1 -1 -1 -1 -1 -1 -1 -1 -1 -1 -1 -1 -1 -1 -1 -1 -1 -1 -1 -1 -1 -1 -1 -1 
-1 -1 -1 -1 -1 -1 -1 -1 -1 -1 -1 -1 -1 -1 -1 -1 -1 -1 -1 -1 -1 -1 -1 -1 
-1 -1 -1 -1 -1 -1 -1 -1 -1 -1 -1 -1 -1 -1 -1 -1 -1 -1 -1 -1 -1 -1 -1 -1 
-1 -1 -1 -1 -1 -1 -1 -1 -1 -1 -1 -1 -1 -1 -1 -1 
$$ ##$RG_tab6= (0..255)
-1 -1 -1 -1 -1 -1 -1 -1 -1 -1 -1 -1 -1 -1 -1 -1 -1 -1 -1 -1 -1 -1 -1 -1 
-1 -1 -1 -1 -1 -1 -1 -1 -1 -1 -1 -1 -1 -1 -1 -1 -1 -1 -1 -1 -1 -1 -1 -1 
-1 -1 -1 -1 -1 -1 -1 -1 -1 -1 -1 -1 -1 -1 -1 -1 -1 -1 -1 -1 -1 -1 -1 -1 
-1 -1 -1 -1 -1 -1 -1 -1 -1 -1 -1 -1 -1 -1 -1 -1 -1 -1 -1 -1 -1 -1 -1 -1 
-1 -1 -1 -1 -1 -1 -1 -1 -1 -1 -1 -1 -1 -1 -1 -1 -1 -1 -1 -1 -1 -1 -1 -1 
-1 -1 -1 -1 -1 -1 -1 -1 -1 -1 -1 -1 -1 -1 -1 -1 -1 -1 -1 -1 -1 -1 -1 -1 
-1 -1 -1 -1 -1 -1 -1 -1 -1 -1 -1 -1 -1 -1 -1 -1 -1 -1 -1 -1 -1 -1 -1 -1 
-1 -1 -1 -1 -1 -1 -1 -1 -1 -1 -1 -1 -1 -1 -1 -1 -1 -1 -1 -1 -1 -1 -1 -1 
-1 -1 -1 -1 -1 -1 -1 -1 -1 -1 -1 -1 -1 -1 -1 -1 -1 -1 -1 -1 -1 -1 -1 -1 
-1 -1 -1 -1 -1 -1 -1 -1 -1 -1 -1 -1 -1 -1 -1 -1 -1 -1 -1 -1 -1 -1 -1 -1 
-1 -1 -1 -1 -1 -1 -1 -1 -1 -1 -1 -1 -1 -1 -1 -1 
$$ ##$RG_tab7= (0..255)
-1 -1 -1 -1 -1 -1 -1 -1 -1 -1 -1 -1 -1 -1 -1 -1 -1 -1 -1 -1 -1 -1 -1 -1 
-1 -1 -1 -1 -1 -1 -1 -1 -1 -1 -1 -1 -1 -1 -1 -1 -1 -1 -1 -1 -1 -1 -1 -1 
-1 -1 -1 -1 -1 -1 -1 -1 -1 -1 -1 -1 -1 -1 -1 -1 -1 -1 -1 -1 -1 -1 -1 -1 
-1 -1 -1 -1 -1 -1 -1 -1 -1 -1 -1 -1 -1 -1 -1 -1 -1 -1 -1 -1 -1 -1 -1 -1 
-1 -1 -1 -1 -1 -1 -1 -1 -1 -1 -1 -1 -1 -1 -1 -1 -1 -1 -1 -1 -1 -1 -1 -1 
-1 -1 -1 -1 -1 -1 -1 -1 -1 -1 -1 -1 -1 -1 -1 -1 -1 -1 -1 -1 -1 -1 -1 -1 
-1 -1 -1 -1 -1 -1 -1 -1 -1 -1 -1 -1 -1 -1 -1 -1 -1 -1 -1 -1 -1 -1 -1 -1 
-1 -1 -1 -1 -1 -1 -1 -1 -1 -1 -1 -1 -1 -1 -1 -1 -1 -1 -1 -1 -1 -1 -1 -1 
-1 -1 -1 -1 -1 -1 -1 -1 -1 -1 -1 -1 -1 -1 -1 -1 -1 -1 -1 -1 -1 -1 -1 -1 
-1 -1 -1 -1 -1 -1 -1 -1 -1 -1 -1 -1 -1 -1 -1 -1 -1 -1 -1 -1 -1 -1 -1 -1 
-1 -1 -1 -1 -1 -1 -1 -1 -1 -1 -1 -1 -1 -1 -1 -1 
$$ ##$RG_tab8= (0..255)
-1 -1 -1 -1 -1 -1 -1 -1 -1 -1 -1 -1 -1 -1 -1 -1 -1 -1 -1 -1 -1 -1 -1 -1 
-1 -1 -1 -1 -1 -1 -1 -1 -1 -1 -1 -1 -1 -1 -1 -1 -1 -1 -1 -1 -1 -1 -1 -1 
-1 -1 -1 -1 -1 -1 -1 -1 -1 -1 -1 -1 -1 -1 -1 -1 -1 -1 -1 -1 -1 -1 -1 -1 
-1 -1 -1 -1 -1 -1 -1 -1 -1 -1 -1 -1 -1 -1 -1 -1 -1 -1 -1 -1 -1 -1 -1 -1 
-1 -1 -1 -1 -1 -1 -1 -1 -1 -1 -1 -1 -1 -1 -1 -1 -1 -1 -1 -1 -1 -1 -1 -1 
-1 -1 -1 -1 -1 -1 -1 -1 -1 -1 -1 -1 -1 -1 -1 -1 -1 -1 -1 -1 -1 -1 -1 -1 
-1 -1 -1 -1 -1 -1 -1 -1 -1 -1 -1 -1 -1 -1 -1 -1 -1 -1 -1 -1 -1 -1 -1 -1 
-1 -1 -1 -1 -1 -1 -1 -1 -1 -1 -1 -1 -1 -1 -1 -1 -1 -1 -1 -1 -1 -1 -1 -1 
-1 -1 -1 -1 -1 -1 -1 -1 -1 -1 -1 -1 -1 -1 -1 -1 -1 -1 -1 -1 -1 -1 -1 -1 
-1 -1 -1 -1 -1 -1 -1 -1 -1 -1 -1 -1 -1 -1 -1 -1 -1 -1 -1 -1 -1 -1 -1 -1 
-1 -1 -1 -1 -1 -1 -1 -1 -1 -1 -1 -1 -1 -1 -1 -1 
$$ ##$ROUTER= 3
$$ ##$RX22TY= <tty10>
$$ ##$SCMTY= <no>
$$ ##$SPECTR= 5
$$ ##$SY2FLAG= 0
$$ ##$TFXNUM= 0
$$ ##$TRIPLO2= 0
$$ ##$VTUTY= <tty05>
$$ ##$WBREFAM= (0..15)
100 100 100 100 100 100 100 100 100 100 100 100 100 100 100 100 
$$ ##$WBREFPH= (0..15)
0 0 0 0 0 0 0 0 0 0 0 0 0 0 0 0 
$$ ##$XFAC= 2
$$ ##END=
##$RELAX= 
$$ Bruker specific parameters
$$ --------------------------
##$DU= <P:\NMR-data>
##$EXPNO= 1
##$NAME= <NMR_polar_Ctrol_p7.5D>
##$PROCNO= 1
##$TYPE= <nmr>
##$USER= <Ainhoa_raw_data>
##$ACQT0= -4.83829889523336
##$AMP= (0..31)
100 100 100 100 100 100 100 100 100 100 100 100 100 100 100 100 100 100
100 100 100 100 100 100 100 100 100 100 100 100 100 100
##$ANAVPT= -1
##$AQSEQ= 0
##$AQ_mod= 3
##$AUNM= <au_zg>
##$AUTOPOS= <5 >
##$BF1= 400.13
##$BF2= 100.612769
##$BF3= 400.13
##$BF4= 400.13
##$BF5= 500.13
##$BF6= 500.13
##$BF7= 500.13
##$BF8= 500.13
##$BYTORDA= 0
##$CFDGTYP= 0
##$CFRGTYP= 5
##$CHEMSTR= <none>
##$CNST= (0..63)
1 1 145 1 1 1 1 1 1 1 1 1 1 1 1 1 1 1 1 1 1 1 1 1 1 1 1 1 1 1 1 1 1 1 1
1 1 1 1 1 1 1 1 1 1 1 1 1 1 1 1 1 1 1 1 1 1 1 1 1 1 1 1 1
##$CPDPRG= <>
##$CPDPRG1= <>
##$CPDPRG2= <>
##$CPDPRG3= <>
##$CPDPRG4= <mlev>
##$CPDPRG5= <mlev>
##$CPDPRG6= <mlev>
##$CPDPRG7= <mlev>
##$CPDPRG8= <mlev>
##$CPDPRGB= <>
##$CPDPRGT= <>
##$D= (0..63)
0 2 0 0 0 0 0 0 0 0.06 0 0 2e-005 0 0 0 0.0002 0 0 0 0 0 0 0 0 0 0 0 0
0 0 0 0 0 0 0 0 0 0 0 0 0 0 0 0 0 0 0 0 0 0 0 0 0 0 0 0 0 0 0 0 0 0 0
##$DATE= 1214871514
##$DBL= (0..7)
120 120 120 120 120 120 120 120
##$DBP= (0..7)
150 150 150 150 150 150 150 150
##$DBP07= 0
##$DBPNAM0= <>
##$DBPNAM1= <>
##$DBPNAM2= <>
##$DBPNAM3= <>
##$DBPNAM4= <>
##$DBPNAM5= <>
##$DBPNAM6= <>
##$DBPNAM7= <>
##$DBPOAL= (0..7)
0.5 0.5 0.5 0.5 0.5 0.5 0.5 0.5
##$DBPOFFS= (0..7)
0 0 0 0 0 0 0 0
##$DE= 6
##$DECBNUC= <off>
##$DECIM= 24
##$DECNUC= <off>
##$DECSTAT= 4
##$DIGMOD= 0
##$DIGTYP= 7
##$DL= (0..7)
0 120 120 120 120 120 120 120
##$DP= (0..7)
150 150 150 150 150 150 150 150
##$DP07= 0
##$DPNAME0= <>
##$DPNAME1= <>
##$DPNAME2= <>
##$DPNAME3= <>
##$DPNAME4= <>
##$DPNAME5= <>
##$DPNAME6= <>
##$DPNAME7= <>
##$DPOAL= (0..7)
0.5 0.5 0.5 0.5 0.5 0.5 0.5 0.5
##$DPOFFS= (0..7)
0 0 0 0 0 0 0 0
##$DQDMODE= 0
##$DR= 18
##$DS= 4
##$DSLIST= <SSSSSSSSSSSSSSS>
##$DSPFIRM= 0
##$DSPFVS= -1
##$DTYPA= 0
##$EXP= <AID_d2o>
##$F1LIST= <111111111111111>
##$F2LIST= <222222222222222>
##$F3LIST= <333333333333333>
##$FCUCHAN= (0..9)
0 2 1 0 0 0 0 0 0 0
##$FL1= 90
##$FL2= 90
##$FL3= 90
##$FL4= 90
##$FOV= 20
##$FQ1LIST= <freqlist>
##$FQ2LIST= <freqlist>
##$FQ3LIST= <freqlist>
##$FQ4LIST= <freqlist>
##$FQ5LIST= <freqlist>
##$FQ6LIST= <freqlist>
##$FQ7LIST= <freqlist>
##$FQ8LIST= <freqlist>
##$FRQLO3= 1882485.02994012
##$FRQLO3N= 0
##$FS= (0..7)
83 83 83 83 83 83 83 83
##$FTLPGN= 0
##$FW= 90000
##$FnMODE= 0
##$FnTYPE= 0
##$GP031= 0
##$GPNAM0= <sine.100>
##$GPNAM1= <sine.100>
##$GPNAM10= <sine.100>
##$GPNAM11= <sine.100>
##$GPNAM12= <sine.100>
##$GPNAM13= <sine.100>
##$GPNAM14= <sine.100>
##$GPNAM15= <sine.100>
##$GPNAM16= <sine.100>
##$GPNAM17= <sine.100>
##$GPNAM18= <sine.100>
##$GPNAM19= <sine.100>
##$GPNAM2= <sine.100>
##$GPNAM20= <sine.100>
##$GPNAM21= <sine.100>
##$GPNAM22= <sine.100>
##$GPNAM23= <sine.100>
##$GPNAM24= <sine.100>
##$GPNAM25= <sine.100>
##$GPNAM26= <sine.100>
##$GPNAM27= <sine.100>
##$GPNAM28= <sine.100>
##$GPNAM29= <sine.100>
##$GPNAM3= <sine.100>
##$GPNAM30= <sine.100>
##$GPNAM31= <sine.100>
##$GPNAM4= <sine.100>
##$GPNAM5= <sine.100>
##$GPNAM6= <sine.100>
##$GPNAM7= <sine.100>
##$GPNAM8= <sine.100>
##$GPNAM9= <sine.100>
##$GPX= (0..31)
0 0 0 0 0 0 0 0 0 0 0 0 0 0 0 0 0 0 0 0 0 0 0 0 0 0 0 0 0 0 0 0
##$GPY= (0..31)
0 0 0 0 0 0 0 0 0 0 0 0 0 0 0 0 0 0 0 0 0 0 0 0 0 0 0 0 0 0 0 0
##$GPZ= (0..31)
0 0 0 0 0 0 0 0 0 0 0 0 0 0 0 0 0 0 0 0 0 0 0 0 0 0 0 0 0 0 0 0
##$GRDPROG= <>
##$GRPDLY= -1
##$HDDUTY= 20
##$HDRATE= 20
##$HGAIN= (0..3)
0 0 0 0
##$HL1= 1
##$HL2= 35
##$HL3= 16
##$HL4= 17
##$HOLDER= 0
##$HPMOD= (0..7)
0 0 0 0 0 0 0 0
##$HPPRGN= 0
##$IN= (0..63)
0.001 0.001 0.001 0.001 0.001 0.001 0.001 0.001 0.001 0.001 0.001 0.001
0.001 0.001 0.001 0.001 0.001 0.001 0.001 0.001 0.001 0.001 0.001 0.001
0.001 0.001 0.001 0.001 0.001 0.001 0.001 0.001 0.001 0.001 0.001 0.001
0.001 0.001 0.001 0.001 0.001 0.001 0.001 0.001 0.001 0.001 0.001 0.001
0.001 0.001 0.001 0.001 0.001 0.001 0.001 0.001 0.001 0.001 0.001 0.001
0.001 0.001 0.001 0.001
##$INF= (0..7)
0 0 0 0 0 0 0 0
##$INP= (0..63)
0 0 0 0 0 0 0 0 0 0 0 0 0 0 0 0 0 0 0 0 0 0 0 0 0 0 0 0 0 0 0 0 0 0 0 0
0 0 0 0 0 0 0 0 0 0 0 0 0 0 0 0 0 0 0 0 0 0 0 0 0 0 0 0
##$INSTRUM= <avance400>
##$L= (0..31)
1 1 1 1 1 1 1 1 1 1 1 1 1 1 1 1 1 1 1 1 1 1 1 1 1 1 1 1 1 1 1 1
##$LFILTER= 200
##$LGAIN= -5
##$LINPSTP= 10
##$LOCKED= yes
##$LOCKFLD= 3193
##$LOCKGN= 97.4000015258789
##$LOCKPOW= -25
##$LOCKPPM= 4.69999980926514
##$LOCNUC= <2H>
##$LOCPHAS= 356
##$LOCSHFT= yes
##$LOCSW= 0
##$LTIME= 0.200000002980232
##$MASR= 4200
##$MASRLST= <masrlst>
##$NBL= 1
##$NC= -2
##$NLOGCH= 1
##$NS= 1024
##$NUC1= <1H>
##$NUC2= <13C>
##$NUC3= <off>
##$NUC4= <off>
##$NUC5= <off>
##$NUC6= <off>
##$NUC7= <off>
##$NUC8= <off>
##$NUCLEI= 0
##$NUCLEUS= <off>
##$O1= 1885.29
##$O2= 4979.85804243228
##$O3= 1900.52349393
##$O4= 1900.52349393
##$O5= 0
##$O6= 0
##$O7= 0
##$O8= 0
##$OBSCHAN= (0..9)
0 0 0 0 0 0 0 0 0 0
##$OVERFLW= 0
##$P= (0..63)
7.6 7.6 15.2 14.9 29.8 16.5 25 50 0 0 0 0 0 0 0 200000 1000 2500 0 600
2500 0 0 0 0 200 0 7.6 1000 0 0 0 0 0 0 0 0 0 0 0 0 0 0 0 0 0 0 0 0 0 0
0 0 0 0 0 0 0 0 0 0 0 0 0
##$PACOIL= (0..15)
0 0 0 0 0 0 0 0 0 0 0 0 0 0 0 0
##$PAPS= 2
##$PARMODE= 0
##$PCPD= (0..9)
100 100 70 100 100 100 100 100 100 100
##$PHCOR= (0..31)
0 0 0 0 0 0 0 0 0 0 0 0 0 0 0 0 0 0 0 0 0 0 0 0 0 0 0 0 0 0 0 0
##$PHLIST= <>
##$PHP= 1
##$PH_ref= 0
##$PL= (0..63)
120 0 -4 120 120 120 120 120 120 80 10.34 22.38 9 120 120 120 120 120 0
120 120 120 120 120 120 120 120 22.38 120 120 9 120 120 120 120 120 120
120 120 120 120 120 120 120 120 120 120 120 120 120 120 120 120 120 120
120 120 120 120 120 120 120 120 120
##$PLSTEP= 0.1
##$PLSTRT= -6
##$POWMOD= 0
##$PQPHASE= 0
##$PQSCALE= 0
##$PR= 1
##$PRECHAN= (0..15)
-1 1 2 -1 -1 -1 -1 -1 -1 -1 -1 -1 -1 -1 -1 -1
##$PRGAIN= 0
##$PROBHD= <5 mm PABBI 1H-BB Z-GRD Z811201/0006
>
##$PROSOL= no
##$PULPROG= <zgpr>
##$PW= 0
##$PYNM= <acqu.py>
##$QNP= 1
##$RD= 0
##$RECCHAN= (0..15)
-1 -1 -1 -1 -1 -1 -1 -1 -1 -1 -1 -1 -1 -1 -1 -1
##$RECPH= 0
##$RECPRE= (0..15)
-1 -1 -1 -1 -1 -1 -1 -1 -1 -1 -1 -1 -1 -1 -1 -1
##$RECPRFX= (0..15)
-1 -1 -1 -1 -1 -1 -1 -1 -1 -1 -1 -1 -1 -1 -1 -1
##$RECSEL= (0..15)
0 0 0 0 0 0 0 0 0 0 0 0 0 0 0 0
##$RG= 362
##$RO= 0
##$ROUTWD1= (0..23)
0 0 0 0 0 0 0 0 0 0 0 0 0 0 0 0 0 0 0 0 1 1 0 0
##$ROUTWD2= (0..23)
0 0 0 0 0 1 0 0 0 0 0 0 0 0 0 0 0 0 1 0 1 1 0 0
##$RSEL= (0..9)
0 1 2 0 0 0 0 0 0 0
##$S= (0..7)
83 4 83 83 83 83 83 83
##$SEOUT= 0
##$SFO1= 400.13188529
##$SFO2= 100.617748858042
##$SFO3= 400.131900523494
##$SFO4= 400.131900523494
##$SFO5= 500.13
##$SFO6= 500.13
##$SFO7= 500.13
##$SFO8= 500.13
##$SOLVENT= <D2O>
##$SP= (0..31)
1 120 120 120 0 0 120 120 0 0 0 120 0 0 120 0 150 150 120 120.87 118.96
122.27 114.95 150 150 150 150 150 150 120 120 120
##$SP07= 0
##$SPECTR= 0
##$SPNAM0= <gauss>
##$SPNAM1= <Gaus1.1000>
##$SPNAM10= <gauss>
##$SPNAM11= <Gaus1.1000>
##$SPNAM12= <gauss>
##$SPNAM13= <gauss>
##$SPNAM14= <Gaus1.1000>
##$SPNAM15= <Gaus1.1000>
##$SPNAM16= <gauss>
##$SPNAM17= <gauss>
##$SPNAM18= <Gaus1.1000>
##$SPNAM19= <Gaus1.1000>
##$SPNAM2= <Gaus1.1000>
##$SPNAM20= <Gaus1.1000>
##$SPNAM21= <Gaus1.1000>
##$SPNAM22= <Gaus1.1000>
##$SPNAM23= <gauss>
##$SPNAM24= <gauss>
##$SPNAM25= <gauss>
##$SPNAM26= <gauss>
##$SPNAM27= <gauss>
##$SPNAM28= <gauss>
##$SPNAM29= <Gaus1.1000>
##$SPNAM3= <Gaus1.1000>
##$SPNAM30= <Gaus1.1000>
##$SPNAM31= <Gaus1.1000>
##$SPNAM4= <gauss>
##$SPNAM5= <gauss>
##$SPNAM6= <Gaus1.1000>
##$SPNAM7= <Gaus1.1000>
##$SPNAM8= <gauss>
##$SPNAM9= <gauss>
##$SPOAL= (0..31)
0.5 0.5 0.5 0.5 0.5 0.5 0.5 0.5 0.5 0.5 0.5 0.5 0.5 0.5 0.5 0.5 0.5 0.5
0.5 0.5 0.5 0.5 0.5 0.5 0.5 0.5 0.5 0.5 0.5 0.5 0.5 0.5
##$SPOFFS= (0..31)
0 0 0 0 0 0 0 0 0 0 0 0 0 0 0 0 0 0 0 0 0 0 0 0 0 0 0 0 0 0 0 0
##$SUBNAM0= <"">
##$SUBNAM1= <"">
##$SUBNAM2= <"">
##$SUBNAM3= <"">
##$SUBNAM4= <"">
##$SUBNAM5= <"">
##$SUBNAM6= <"">
##$SUBNAM7= <"">
##$SUBNAM8= <"">
##$SUBNAM9= <"">
##$SW= 12.4709380669908
##$SWIBOX= (0..15)
0 1 2 0 0 0 0 0 0 0 0 0 0 0 0 0
##$SW_h= 4990.01996007984
##$SWfinal= 0
##$TD= 16244
##$TD0= 1
##$TE= 301.7
##$TE2= 300
##$TE3= 300
##$TEG= 300
##$TL= (0..7)
0 120 120 120 120 120 120 120
##$TP= (0..7)
150 150 150 150 150 150 150 150
##$TP07= 0
##$TPNAME0= <>
##$TPNAME1= <>
##$TPNAME2= <>
##$TPNAME3= <>
##$TPNAME4= <>
##$TPNAME5= <>
##$TPNAME6= <>
##$TPNAME7= <>
##$TPOAL= (0..7)
0.5 0.5 0.5 0.5 0.5 0.5 0.5 0.5
##$TPOFFS= (0..7)
0 0 0 0 0 0 0 0
##$TUNHIN= 0
##$TUNHOUT= 0
##$TUNXOUT= 0
##$USERA1= <user>
##$USERA2= <user>
##$USERA3= <user>
##$USERA4= <user>
##$USERA5= <user>
##$V9= 5
##$VALIST= <valist>
##$VCLIST= <CCCCCCCCCCCCCCC>
##$VD= 0
##$VDLIST= <DDDDDDDDDDDDDDD>
##$VPLIST= <PPPPPPPPPPPPPPP>
##$VTLIST= <TTTTTTTTTTTTTTT>
##$WBST= 1024
##$WBSW= 15.53612
##$XGAIN= (0..3)
0 0 0 0
##$XL= 0
##$YL= 0
##$YMAX_a= 25639182
##$YMIN_a= -20965093
##$ZGOPTNS= <>
##$ZL1= 120
##$ZL2= 120
##$ZL3= 120
##$ZL4= 120
##$ABSF1= 10
##$ABSF2= 0
##$ABSG= 5
##$ABSL= 3
##$ALPHA= 0
##$AQORDER= 0
##$ASSFAC= 0
##$ASSFACI= 0
##$ASSFACX= 0
##$ASSWID= 0
##$AUNMP= <proc_1H_AID>
##$AXLEFT= 0
##$AXNAME= <>
##$AXNUC= <off>
##$AXRIGHT= 0
##$AXTYPE= 0
##$AXUNIT= <>
##$AZFE= 0.1
##$AZFW= 0.1
##$BCFW= 1
##$BC_mod= 2
##$BYTORDP= 0
##$COROFFS= 0
##$CY= 12.5
##$DATMOD= 1
##$DC= 2
##$DFILT= <>
##$DTYPP= 0
##$F1P= 9.9967504570787
##$F2P= -9.53364507338961e-007
##$FCOR= 1
##$FTSIZE= 65536
##$FT_mod= 4
##$GAMMA= 1
##$GB= 0
##$INTBC= 1
##$INTSCL= 1
##$ISEN= 128
##$LB= 1
##$LEV0= 0
##$LPBIN= 0
##$MAXI= 10000
##$MC2= 0
##$MEAN= 0
##$ME_mod= 0
##$MI= 0.02
##$NCOEF= 0
##$NC_proc= 0
##$NLEV= 6
##$NOISF1= 8.174992
##$NOISF2= 6.675002
##$NSP= 1
##$NTH_PI= 0
##$NZP= 0
##$OFFSET= 10.98847
##$PC= 1
##$PHC0= -6.317362
##$PHC1= -14.44878
##$PH_mod= 0
##$PKNL= yes
##$PPARMOD= 0
##$PPDIAG= 0
##$PPIPTYP= 0
##$PPMPNUM= 100
##$PPRESOL= 1
##$PSCAL= 0
##$PSIGN= 0
##$PYNMP= <proc.py>
##$REVERSE= no
##$SF= 400.129983482866
##$SI= 131072
##$SIGF1= 5.6
##$SIGF2= 5.2
##$SINO= 400
##$SIOLD= 131072
##$SPECTYP= <>
##$SREGLST= <1H.D2O>
##$SSB= 2
##$STSI= 0
##$STSR= 0
##$SW_p= 4990.01996007986
##$SYMM= 0
##$S_DEV= 0
##$TDeff= 16244
##$TDoff= 0
##$TI= <>
##$TILT= no
##$TM1= 0
##$TM2= 0
##$TOPLEV= 0
##$USERP1= <user>
##$USERP2= <user>
##$USERP3= <user>
##$USERP4= <user>
##$USERP5= <user>
##$WDW= 4
##$XDIM= 8192
##$YMAX_p= 0
##$YMIN_p= 0
##$CURPLOT= <\\rik006s\net8_hp>
##$CURPRIN= <$\\rik006s\net8_hp>
##$DFORMAT= <normdp>
##$LAYOUT= <+/1d_h.xwp>
##$LFORMAT= <normlp>
##$PFORMAT= <normpl>
##$SURQMSG= 1
$$ End of Bruker specific parameters
$$ ---------------------------------
##NTUPLES= NMR FID
##VAR_NAME=  TIME,          FID/REAL,        FID/IMAG
##SYMBOL=    X,             R,               I
##VAR_TYPE=  INDEPENDENT,   DEPENDENT,       DEPENDENT
##VAR_FORM=  AFFN,          ASDF,            ASDF
##VAR_DIM=   8122,          8122,            8122
##UNITS=     SECONDS,       ARBITRARY UNITS, ARBITRARY UNITS
##FACTOR=    0.0002004,     1,               1
##FIRST=     0,             18019597,        -5010827
##LAST=      1.6274484,     1369747,         -111370
##MIN=       0,             -20965093,       -20965093
##MAX=       1.6274484,     24170929,        24170929
$$ Real data points
##PAGE= N=1
##DATA TABLE= (X++(R..R)), XYDATA
0 18019597
1 24170929
2 17647590
3 20372992
4 22394319
5 22577676
6 18450044
7 19239255
8 22497747
9 23379836
10 21569411
11 19691354
12 20583168
13 23723834
14 21757226
15 19988405
16 20291295
17 22118387
18 22566426
19 19734497
20 18623618
21 21810912
22 22550965
23 21591363
24 19504826
25 20516191
26 23064776
27 21464284
28 19022472
29 19797483
30 21262997
31 22723589
32 20434101
33 19069570
34 21066184
35 22100410
36 21279438
37 19411631
38 19051786
39 21939476
40 21289238
41 19329597
42 19604221
43 20887211
44 21845550
45 19884978
46 18215666
47 20704631
48 21767269
49 20925257
50 19083169
51 18856187
52 21722324
53 21570882
54 18715040
55 18319654
56 19636547
57 21916493
58 20376794
59 17411910
60 19074546
61 21466787
62 21344860
63 19227591
64 17608043
65 20489296
66 21453500
67 19198786
68 18061691
69 18542962
70 20410023
71 20221110
72 17786457
73 18910562
74 20511731
75 20325050
76 18741104
77 17101364
78 19455343
79 21156689
80 18815435
81 17396028
82 17887556
83 20388841
84 20463749
85 16880134
86 16919653
87 19449338
88 20182221
89 18813468
90 16527095
91 18435075
92 20686813
93 18788680
94 17035506
95 16922305
96 18971542
97 20207308
98 17355856
99 16565084
100 18344410
101 19385565
102 18827337
103 16491309
104 17431841
105 20001758
106 18436204
107 16366841
108 16054258
109 18139779
110 19593894
111 16468509
112 15123577
113 17703435
114 19606430
115 19135071
116 15793429
117 15467546
118 18542987
119 18389276
120 16359156
121 15091753
122 16534423
123 19399352
124 17639434
125 15307196
126 16292249
127 17871303
128 18319675
129 15766651
130 14833550
131 17703231
132 17857561
133 15971500
134 14645491
135 15563961
136 18424820
137 17310180
138 14794697
139 15631021
140 17294926
141 18088844
142 15370633
143 13231720
144 16095150
145 17767708
146 16339818
147 14296673
148 14180577
149 17332906
150 17068615
151 14132721
152 14337015
153 16098883
154 17513225
155 15665244
156 12945793
157 14901600
158 16709984
159 15869362
160 14042203
161 13206998
162 16080485
163 16992560
164 14156451
165 13355841
166 14549537
167 16549950
168 15606660
169 12333320
170 13495731
171 15932024
172 15590418
173 13602496
174 11965241
175 14589689
176 16500506
177 14145531
178 12834580
179 13430401
180 15260758
181 15345217
182 12330955
183 12424018
184 14378338
185 14588206
186 13547914
187 11895407
188 13618933
189 15734743
190 13623984
191 11934134
192 12236767
193 14131370
194 14849798
195 11944115
196 11564423
197 13914326
198 14474382
199 13232832
200 10883522
201 11970369
202 14708358
203 13348510
204 11459041
205 11379272
206 13038647
207 14496034
208 11880299
209 10461324
210 12382057
211 13546564
212 13080286
213 10677130
214 10694869
215 13467992
216 12728822
217 10879913
218 10617222
219 11950528
220 13661776
221 11578118
222  9802361
223 11443382
224 12506992
225 12218562
226  9969167
227  9554728
228 12667898
229 12748684
230 10527123
231  9621293
232 10743411
233 13081267
234 11288281
235  8559848
236  9907954
237 11711202
238 11984533
239  9778147
240  8469854
241 11356990
242 12184150
243 10244729
244  8945472
245  9314992
246 11786217
247 11130865
248  8200180
249  8745904
250 10529187
251 11461182
252  9653860
253  7456290
254  9849041
255 11590237
256  9889589
257  8103484
258  7950109
259 10678081
260 11019745
261  8135387
262  8022613
263  9505059
264 10460218
265  9158352
266  6631800
267  8366793
268 10592691
269  9596433
270  7831826
271  6985576
272  9341206
273 10474626
274  7546784
275  6645143
276  8147298
277  9822259
278  9234746
279  6230787
280  7016482
281  9537776
282  9006328
283  7249383
284  5905443
285  7976888
286 10004325
287  7484724
288  5721750
289  6668077
290  8617048
291  9050333
292  6084434
293  5815184
294  8373583
295  8608096
296  7086339
297  5121219
298  6258790
299  8842527
300  7187180
301  5257644
302  5813231
303  7612623
304  8545322
305  5787143
306  4644250
307  6967679
308  7624806
309  6542174
310  4538244
311  5094540
312  8085013
313  7160541
314  4749455
315  4607288
316  6140123
317  7697350
318  5395214
319  3569264
320  5719276
321  7014352
322  6353252
323  4183307
324  3767540
325  6759482
326  6712695
327  4316393
328  3632381
329  4786677
330  6811413
331  5282778
332  2889992
333  4413080
334  6006866
335  6023498
336  4114937
337  2796341
338  5205730
339  5842078
340  3778960
341  2897421
342  3646200
343  5849817
344  5037411
345  2392750
346  3358815
347  4990786
348  5175209
349  3557176
350  1859241
351  4015932
352  5246289
353  3370593
354  2169585
355  2526131
356  4860166
357  4871886
358  1952055
359  2163884
360  3886780
361  4435035
362  3018492
363   876299
364  2740040
365  4798803
366  3300141
367  1672517
368  1365462
369  3522568
370  4360821
371  1545255
372   940722
373  2569308
374  3644442
375  2958353
376   493679
377  1466629
378  3759747
379  2725840
380  1041741
381   364191
382  2197921
383  3689780
384  1216467
385   152636
386  1671403
387  2934326
388  2526871
389  -200614
390    28580
391  2727745
392  2334708
393   598304
394  -456518
395  1082999
396  3171826
397  1018495
398  -839781
399   390208
400  2024707
401  2259791
402  -506793
403 -1227404
404  1440021
405  1790840
406   309819
407 -1150615
408  -282494
409  2410768
410  1157219
411 -1267713
412  -951264
413   561078
414  1537873
415  -745576
416 -2185598
417   309608
418  1257971
419    55165
420 -1599621
421 -1436797
422  1187886
423   549805
424 -1928899
425 -1847434
426  -381360
427  1064309
428  -779457
429 -2976517
430 -1027447
431   481800
432  -317803
433 -2217379
434 -2848035
435   -75956
436   367370
437 -2103328
438 -2692582
439 -1502600
440   330497
441  -884341
442 -3658523
443 -2367773
444  -471639
445  -774742
446 -2574743
447 -3862761
448 -1382165
449    -6515
450 -2218534
451 -3418232
452 -2786134
453  -756829
454 -1092805
455 -4094361
456 -3641196
457 -1487732
458 -1120242
459 -2573263
460 -4503413
461 -2732340
462  -798724
463 -2520588
464 -4024789
465 -3890642
466 -1985479
467 -1435662
468 -4208692
469 -4554465
470 -2653303
471 -1900320
472 -2783557
473 -4870520
474 -3767095
475 -1578519
476 -3079239
477 -4878242
478 -4942344
479 -2956892
480 -1785429
481 -4444504
482 -5442426
483 -3551495
484 -2474170
485 -3122535
486 -5632853
487 -5339935
488 -2627310
489 -3027669
490 -4752436
491 -5607174
492 -4394136
493 -2531285
494 -4383303
495 -6026154
496 -4909357
497 -3755691
498 -3619160
499 -5696056
500 -6049309
501 -3483476
502 -3561453
503 -5244683
504 -6149534
505 -5227454
506 -3367957
507 -5025213
508 -6905664
509 -5637866
510 -4252525
511 -3986021
512 -6099453
513 -7102752
514 -4545903
515 -3918166
516 -5555883
517 -6959266
518 -6562169
519 -4084706
520 -4819772
521 -7331998
522 -6920605
523 -5332813
524 -4285871
525 -5995480
526 -7893475
527 -5864040
528 -4677221
529 -5946030
530 -7397032
531 -7458800
532 -5030304
533 -5025661
534 -7518313
535 -7563498
536 -6200624
537 -5017869
538 -6381662
539 -8722763
540 -7036208
541 -5166584
542 -6091170
543 -7791229
544 -8423004
545 -6004056
546 -5124610
547 -7627829
548 -8421976
549 -7411838
550 -5933006
551 -6424762
552 -8898078
553 -8087130
554 -6127401
555 -6440524
556 -7843749
557 -9043225
558 -7250648
559 -5869293
560 -8132945
561 -9229649
562 -8100972
563 -6298590
564 -6522679
565 -9388048
566 -9071190
567 -6665731
568 -6707750
569 -8375616
570 -10087291
571 -8493996
572 -6233602
573 -7905837
574 -9599832
575 -9241216
576 -7434849
577 -6518476
578 -9128628
579 -10089938
580 -8149227
581 -7335829
582 -8149001
583 -10234836
584 -9731441
585 -7195815
586 -8102247
587 -9844324
588 -9752124
589 -8192419
590 -7142489
591 -9624990
592 -10880326
593 -8770126
594 -7760645
595 -8594432
596 -10754980
597 -10579347
598 -7623069
599 -7919887
600 -10294015
601 -11179995
602 -9770594
603 -7422448
604 -8949003
605 -11325699
606 -10217135
607 -8580359
608 -8296192
609 -10449065
610 -11687954
611 -9178001
612 -8445307
613 -10166657
614 -11265845
615 -10698403
616 -8527920
617 -9175864
618 -11376729
619 -10681407
620 -9392359
621 -9041098
622 -10715180
623 -12263475
624 -10065226
625 -8796403
626 -10327840
627 -11609669
628 -11350485
629 -9089808
630 -9239678
631 -11788099
632 -11701839
633 -10310216
634 -9471125
635 -10602722
636 -12645146
637 -11208163
638 -9538496
639 -10369287
640 -11524426
641 -11942361
642 -10177821
643 -9719593
644 -12030529
645 -12292108
646 -11005539
647 -10093173
648 -10916364
649 -12984963
650 -11677572
651 -9747066
652 -10804565
653 -12254174
654 -12679531
655 -10777285
656 -9803766
657 -12216775
658 -13074638
659 -11861251
660 -10515915
661 -10665931
662 -13106539
663 -12902549
664 -10753876
665 -10866718
666 -12172949
667 -13355816
668 -11954765
669 -10125244
670 -11946911
671 -13273611
672 -12348373
673 -11098264
674 -11142662
675 -13615558
676 -13676751
677 -11204137
678 -11077514
679 -12433568
680 -13719858
681 -12577209
682 -10358578
683 -11966944
684 -14035032
685 -13521566
686 -11808371
687 -10851574
688 -13236829
689 -14491245
690 -12226703
691 -11190668
692 -12120989
693 -13987020
694 -13889354
695 -11308476
696 -11762912
697 -13870282
698 -14078821
699 -12820373
700 -11437091
701 -13082807
702 -14699224
703 -12899013
704 -11727215
705 -12381698
706 -14088780
707 -14369994
708 -11845185
709 -11893575
710 -14235143
711 -14710922
712 -13340239
713 -11479515
714 -12842150
715 -15213542
716 -13864046
717 -12169971
718 -12362837
719 -14194534
720 -15353559
721 -12976317
722 -11850415
723 -13682930
724 -14844572
725 -14401394
726 -12392147
727 -12645084
728 -15134537
729 -14701919
730 -13035536
731 -12574509
732 -13852411
733 -15480038
734 -13690928
735 -12207552
736 -13894362
737 -15235628
738 -14985804
739 -13020574
740 -12843535
741 -15288302
742 -15079820
743 -13323084
744 -12737298
745 -13792059
746 -15815145
747 -14680285
748 -12747700
749 -13764694
750 -15232021
751 -15608959
752 -13746316
753 -12587967
754 -14917059
755 -15688691
756 -14121510
757 -13044302
758 -13663700
759 -15970288
760 -15395947
761 -13131690
762 -13836569
763 -15370222
764 -15881035
765 -14214176
766 -12659980
767 -14814378
768 -16220002
769 -14897738
770 -13441302
771 -13410857
772 -15857821
773 -16248528
774 -13815769
775 -13552219
776 -14965767
777 -16245470
778 -15328099
779 -13136433
780 -14352361
781 -16129126
782 -15573317
783 -14347559
784 -13671089
785 -15425183
786 -16296325
787 -14311945
788 -13904828
789 -15056326
790 -16235200
791 -15778150
792 -13657068
793 -14444760
794 -16328257
795 -15813133
796 -14534302
797 -13797749
798 -15577863
799 -16939574
800 -14903277
801 -13924951
802 -14980521
803 -16353675
804 -16301408
805 -13982698
806 -14066242
807 -16129722
808 -16250023
809 -15191663
810 -13990549
811 -15185112
812 -17163868
813 -15738941
814 -14299743
815 -14792407
816 -16133129
817 -16649607
818 -14477301
819 -14015683
820 -16154322
821 -16586772
822 -15581868
823 -14231460
824 -15094454
825 -17289177
826 -16124674
827 -14369987
828 -14748134
829 -16133546
830 -17051292
831 -15036585
832 -13909528
833 -15945935
834 -16964590
835 -16215424
836 -14425016
837 -14479485
838 -17059648
839 -16804688
840 -14787384
841 -14517035
842 -15880519
843 -17525119
844 -15908797
845 -13930468
846 -15499124
847 -16953024
848 -16598877
849 -14758773
850 -14214270
851 -16776937
852 -17258128
853 -15361048
854 -14669410
855 -15544859
856 -17427085
857 -16533575
858 -14163718
859 -15031277
860 -16715798
861 -17038478
862 -15504094
863 -14211176
864 -16378227
865 -17561461
866 -15871608
867 -14684289
868 -15047137
869 -17074629
870 -17024688
871 -14680384
872 -15000674
873 -16634622
874 -17247461
875 -16053403
876 -14330195
877 -15935694
878 -17549013
879 -16250576
880 -14895735
881 -14835815
882 -16800724
883 -17369133
884 -14975065
885 -14696450
886 -16404404
887 -17421787
888 -16558770
889 -14400626
890 -15373694
891 -17422911
892 -16729269
893 -15308473
894 -14636159
895 -16249698
896 -17689066
897 -15793022
898 -14780578
899 -15892390
900 -17112850
901 -16952643
902 -14750972
903 -14923323
904 -17086296
905 -16926641
906 -15723147
907 -14852358
908 -16018650
909 -17660684
910 -15994527
911 -14637717
912 -15573714
913 -16820760
914 -17097996
915 -15132087
916 -14850595
917 -16975277
918 -17136347
919 -15943607
920 -14770101
921 -15470517
922 -17535477
923 -16456023
924 -14718466
925 -15227425
926 -16591578
927 -17394854
928 -15553619
929 -14508894
930 -16491103
931 -17148276
932 -16190325
933 -14885037
934 -15133055
935 -17352566
936 -16875338
937 -15007098
938 -15162861
939 -16280551
940 -17268963
941 -15803820
942 -14373890
943 -16057001
944 -17032421
945 -16310442
946 -15032797
947 -14865363
948 -17087861
949 -17182295
950 -15180462
951 -14946198
952 -16037074
953 -17284474
954 -16080568
955 -14124266
956 -15552127
957 -17040126
958 -16587770
959 -15178701
960 -14463117
961 -16593717
962 -17364021
963 -15364428
964 -14592521
965 -15434462
966 -17099227
967 -16601396
968 -14263813
969 -15002077
970 -16793712
971 -16852446
972 -15499801
973 -14132873
974 -15828857
975 -17249589
976 -15640569
977 -14574466
978 -15079595
979 -16828442
980 -17009333
981 -14582571
982 -14526482
983 -16220581
984 -16697739
985 -15715622
986 -14025112
987 -15225616
988 -17173803
989 -16019988
990 -14619409
991 -14634302
992 -16297741
993 -17103756
994 -14797124
995 -14137956
996 -15835253
997 -16665958
998 -15943894
999 -13991556
1000 -14664876
1001 -16975531
1002 -16290467
1003 -14657856
1004 -14164965
1005 -15572328
1006 -17044341
1007 -15130796
1008 -13784730
1009 -15152487
1010 -16446948
1011 -16363881
1012 -14281916
1013 -14070467
1014 -16410696
1015 -16354679
1016 -14772844
1017 -13876132
1018 -14856410
1019 -16757379
1020 -15521520
1021 -13825159
1022 -14711220
1023 -15988843
1024 -16352980
1025 -14479152
1026 -13551395
1027 -15643069
1028 -16157448
1029 -14903800
1030 -13895088
1031 -14415432
1032 -16465190
1033 -15780412
1034 -13825554
1035 -14230687
1036 -15431477
1037 -16103067
1038 -14566894
1039 -13201758
1040 -15111639
1041 -16127251
1042 -15055739
1043 -13851098
1044 -13889112
1045 -15970918
1046 -15894606
1047 -13739896
1048 -13623863
1049 -14775806
1050 -15945413
1051 -14956941
1052 -13089267
1053 -14396764
1054 -15833758
1055 -15212530
1056 -13941071
1057 -13333377
1058 -15176679
1059 -15813654
1060 -13902288
1061 -13435047
1062 -14316932
1063 -15509190
1064 -14980447
1065 -12964676
1066 -13795332
1067 -15347203
1068 -14978447
1069 -13880288
1070 -13048360
1071 -14603755
1072 -15655399
1073 -13889808
1074 -13161279
1075 -13953621
1076 -15264297
1077 -15049551
1078 -12733253
1079 -12992506
1080 -14872989
1081 -14913989
1082 -13780565
1083 -12545846
1084 -13899332
1085 -15591606
1086 -14114508
1087 -12879134
1088 -13280473
1089 -14623962
1090 -15024210
1091 -12796920
1092 -12401604
1093 -14245521
1094 -14813118
1095 -14020805
1096 -12454291
1097 -13150403
1098 -15147437
1099 -14078788
1100 -12544019
1101 -12658028
1102 -13987581
1103 -14914013
1104 -13020591
1105 -12121489
1106 -13724950
1107 -14427261
1108 -13860329
1109 -12236059
1110 -12416558
1111 -14603590
1112 -14128446
1113 -12448268
1114 -12165125
1115 -13322561
1116 -14711411
1117 -13127025
1118 -11592363
1119 -12943163
1120 -14045610
1121 -13808411
1122 -12087340
1123 -11627650
1124 -13915851
1125 -14134106
1126 -12457239
1127 -11786350
1128 -12605569
1129 -14273034
1130 -13216127
1131 -11294818
1132 -12212188
1133 -13508525
1134 -13714112
1135 -12142880
1136 -11033125
1137 -13104838
1138 -14040955
1139 -12558582
1140 -11448561
1141 -11789836
1142 -13716556
1143 -13360593
1144 -11140936
1145 -11433674
1146 -12836059
1147 -13579694
1148 -12426407
1149 -10717224
1150 -12172372
1151 -13449090
1152 -12319461
1153 -11160166
1154 -11121367
1155 -12998539
1156 -13301057
1157 -11165221
1158 -11055796
1159 -12349872
1160 -13186536
1161 -12242997
1162 -10198508
1163 -11251732
1164 -13017180
1165 -12300887
1166 -10964872
1167 -10410973
1168 -12205194
1169 -13287564
1170 -11245982
1171 -10355836
1172 -11349947
1173 -12595459
1174 -12361147
1175 -10155268
1176 -10467786
1177 -12371697
1178 -12198624
1179 -11055165
1180 -10055166
1181 -11195141
1182 -12614754
1183 -11095392
1184 -10092670
1185 -10797704
1186 -11885574
1187 -12039645
1188 -10089917
1189 -9983998
1190 -11883146
1191 -11920362
1192 -10824329
1193 -9641145
1194 -10438746
1195 -12209208
1196 -11025440
1197 -9584238
1198 -10046085
1199 -11320208
1200 -12004909
1201 -10074029
1202 -9233197
1203 -11051436
1204 -11592406
1205 -10681346
1206 -9248026
1207 -9557705
1208 -11652885
1209 -11095432
1210 -9456934
1211 -9486883
1212 -10562730
1213 -11574416
1214 -9979498
1215 -8564360
1216 -10020614
1217 -10923220
1218 -10502932
1219 -9214528
1220 -8962302
1221 -10982358
1222 -10996072
1223 -9277632
1224 -8837897
1225 -9626266
1226 -10961458
1227 -9853749
1228 -8094378
1229 -9292727
1230 -10545807
1231 -10344983
1232 -9000044
1233 -8233070
1234 -10149553
1235 -10718672
1236 -9069623
1237 -8323114
1238 -8836694
1239 -10377651
1240 -9893189
1241 -7948460
1242 -8642422
1243 -9873348
1244 -9854635
1245 -8719304
1246 -7666359
1247 -9312643
1248 -10257599
1249 -8781502
1250 -7908007
1251 -8246197
1252 -9851977
1253 -9803827
1254 -7589017
1255 -7751503
1256 -9233226
1257 -9664298
1258 -8612746
1259 -6949426
1260 -8179537
1261 -9777236
1262 -8727802
1263 -7614898
1264 -7570164
1265 -9068692
1266 -9541286
1267 -7394626
1268 -7060998
1269 -8459229
1270 -9072479
1271 -8370087
1272 -6676382
1273 -7526665
1274 -9355913
1275 -8469115
1276 -7068309
1277 -6694468
1278 -8153875
1279 -9277637
1280 -7280270
1281 -6266745
1282 -7622992
1283 -8828314
1284 -8580785
1285 -6394285
1286 -6334208
1287 -8486439
1288 -8415324
1289 -6952370
1290 -5921994
1291 -6953843
1292 -8832868
1293 -7567717
1294 -5997536
1295 -6639534
1296 -7821369
1297 -8217732
1298 -6396414
1299 -5660034
1300 -7522319
1301 -7913176
1302 -6869197
1303 -5756931
1304 -6144195
1305 -7990726
1306 -7297121
1307 -5688065
1308 -5998510
1309 -6998894
1310 -7692661
1311 -6209933
1312 -5030544
1313 -6674494
1314 -7412966
1315 -6589591
1316 -5460505
1317 -5482118
1318 -7353270
1319 -7058238
1320 -5202864
1321 -5201624
1322 -6249785
1323 -7244485
1324 -6018565
1325 -4434005
1326 -5909324
1327 -7050181
1328 -6318293
1329 -5005898
1330 -4591573
1331 -6461584
1332 -6776663
1333 -4976368
1334 -4601238
1335 -5428538
1336 -6740996
1337 -6103332
1338 -4125487
1339 -4873876
1340 -6163179
1341 -5879557
1342 -4714215
1343 -3875095
1344 -5593934
1345 -6556340
1346 -4883795
1347 -4041516
1348 -4616753
1349 -6067116
1350 -5862597
1351 -3635123
1352 -3915342
1353 -5434069
1354 -5543344
1355 -4601522
1356 -3460026
1357 -4668216
1358 -5949693
1359 -4643710
1360 -3683200
1361 -3852310
1362 -5089677
1363 -5445853
1364 -3446004
1365 -3234899
1366 -4765795
1367 -5195625
1368 -4382444
1369 -2837358
1370 -3671094
1371 -5475976
1372 -4522122
1373 -3171935
1374 -3009508
1375 -4221793
1376 -5136772
1377 -3303964
1378 -2490377
1379 -3869564
1380 -4652920
1381 -4268181
1382 -2633957
1383 -2736018
1384 -4520235
1385 -4066432
1386 -2834134
1387 -2501416
1388 -3443563
1389 -4671850
1390 -3242081
1391 -2063923
1392 -3151371
1393 -3920392
1394 -3695284
1395 -2145589
1396 -1913261
1397 -3845563
1398 -3835354
1399 -2537932
1400 -1946537
1401 -2687505
1402 -4212352
1403 -3023995
1404 -1294977
1405 -2129028
1406 -3318433
1407 -3576853
1408 -2021236
1409 -1170549
1410 -3075470
1411 -3569666
1412 -2239290
1413 -1280832
1414 -1654469
1415 -3387519
1416 -2866094
1417 -1059189
1418 -1483684
1419 -2558620
1420 -3088250
1421 -1891459
1422  -583025
1423 -2067126
1424 -2974970
1425 -1955398
1426  -873008
1427  -808433
1428 -2610387
1429 -2672935
1430  -706655
1431  -674394
1432 -1853489
1433 -2735155
1434 -1727686
1435    93896
1436 -1074911
1437 -2492149
1438 -1736538
1439  -470194
1440   -27907
1441 -1781677
1442 -2465711
1443  -549434
1444    25085
1445  -879083
1446 -2013231
1447 -1627914
1448   407434
1449   -32752
1450 -1693007
1451 -1595879
1452  -472863
1453   572246
1454  -736153
1455 -1992243
1456  -366643
1457   694397
1458    71810
1459 -1232668
1460 -1423813
1461   559867
1462   663987
1463  -978842
1464 -1166967
1465  -196580
1466  1129869
1467   327382
1468 -1355729
1469  -303395
1470   945594
1471   740684
1472  -397340
1473 -1047335
1474   736145
1475  1411758
1476   -59286
1477  -494242
1478   171754
1479  1461001
1480  1035669
1481  -766881
1482   -84467
1483  1271970
1484  1299737
1485   355069
1486  -547272
1487  1019882
1488  2178240
1489   841517
1490   -45487
1491   303158
1492  1799844
1493  1988427
1494    -8516
1495    40190
1496  1524892
1497  1973515
1498  1248999
1499    40432
1500  1162306
1501  2605910
1502  1602014
1503   679029
1504   690469
1505  1848326
1506  2512647
1507   942340
1508   653126
1509  1882973
1510  2444759
1511  2040933
1512   670053
1513  1271834
1514  2933497
1515  2233474
1516  1155997
1517  1092036
1518  2327246
1519  3331226
1520  1727551
1521   976926
1522  2242181
1523  3023975
1524  2698994
1525  1143731
1526  1335092
1527  3274456
1528  3099461
1529  1989717
1530  1568559
1531  2467268
1532  3839997
1533  2628594
1534  1376413
1535  2284054
1536  3316412
1537  3525819
1538  2093256
1539  1708986
1540  3586131
1541  3815031
1542  2675006
1543  1979159
1544  2585378
1545  4177929
1546  3374601
1547  1884732
1548  2585403
1549  3752162
1550  4233295
1551  2909891
1552  2013590
1553  3787101
1554  4480318
1555  3426325
1556  2474915
1557  2741581
1558  4542780
1559  4261128
1560  2509589
1561  2806897
1562  4031781
1563  4843414
1564  3757042
1565  2380827
1566  3825555
1567  4958579
1568  4176227
1569  3071724
1570  2904708
1571  4746242
1572  5182877
1573  3458754
1574  3165737
1575  4128730
1576  5215325
1577  4570951
1578  2777267
1579  3710018
1580  5298593
1581  5030766
1582  3918680
1583  3265879
1584  4867763
1585  5787722
1586  4162308
1587  3501114
1588  4242451
1589  5461118
1590  5396530
1591  3660235
1592  4019021
1593  5537797
1594  5624598
1595  4732199
1596  3646281
1597  4754336
1598  6167951
1599  4990701
1600  4045595
1601  4515196
1602  5850244
1603  6225840
1604  4380571
1605  4159361
1606  5738204
1607  6116258
1608  5356180
1609  4096969
1610  4865121
1611  6617115
1612  5841726
1613  4662194
1614  4722372
1615  5898112
1616  6830328
1617  5309715
1618  4447304
1619  5686947
1620  6434542
1621  6149096
1622  4815378
1623  4962184
1624  6787318
1625  6519559
1626  5360814
1627  5179625
1628  6018556
1629  7073181
1630  5914916
1631  4909166
1632  6008899
1633  6810452
1634  6699259
1635  5504977
1636  5281950
1637  7065354
1638  7110428
1639  5841187
1640  5435421
1641  6161534
1642  7500934
1643  6640561
1644  5272495
1645  6212813
1646  7282840
1647  7376040
1648  6126317
1649  5390973
1650  7060670
1651  7598189
1652  6477054
1653  5914182
1654  6367299
1655  7850831
1656  7497517
1657  5895379
1658  6300746
1659  7347341
1660  7785909
1661  6819469
1662  5686725
1663  7099392
1664  8115545
1665  7224340
1666  6458211
1667  6583845
1668  8047784
1669  8089275
1670  6411796
1671  6520464
1672  7571044
1673  8141427
1674  7438376
1675  6146402
1676  7254337
1677  8526675
1678  7817788
1679  6897596
1680  6679856
1681  8113111
1682  8713562
1683  7066691
1684  6668275
1685  7681095
1686  8589786
1687  8193722
1688  6570848
1689  7237566
1690  8854220
1691  8465921
1692  7379155
1693  6797644
1694  8061838
1695  9177775
1696  7797169
1697  7085766
1698  7888244
1699  8892959
1700  8888817
1701  7175277
1702  7186171
1703  8840112
1704  8937690
1705  8017857
1706  7146159
1707  8098625
1708  9657901
1709  8588030
1710  7400870
1711  7898577
1712  8984067
1713  9370972
1714  7763509
1715  7338916
1716  8969905
1717  9412923
1718  8696325
1719  7679334
1720  8112779
1721  9761947
1722  9115176
1723  7736777
1724  7924211
1725  9033844
1726  9881343
1727  8510265
1728  7523997
1729  8982291
1730  9822743
1731  9287786
1732  8063557
1733  8063152
1734  9903221
1735  9810926
1736  8309994
1737  8068486
1738  8975463
1739 10189669
1740  9304624
1741  7916173
1742  8864409
1743  9896142
1744  9830791
1745  8710257
1746  8113682
1747  9731975
1748 10247665
1749  9011765
1750  8530111
1751  9084295
1752 10321419
1753  9834330
1754  8316918
1755  8948812
1756 10014715
1757 10105734
1758  9168100
1759  8336825
1760  9805127
1761 10724245
1762  9590984
1763  8800459
1764  9055944
1765 10398023
1766 10353763
1767  8667701
1768  8879402
1769 10113102
1770 10597843
1771  9890592
1772  8661100
1773  9638349
1774 10849050
1775 10044534
1776  9156821
1777  9086674
1778 10317226
1779 10825975
1780  9346403
1781  9153318
1782 10171778
1783 10720299
1784 10285915
1785  8982251
1786  9583941
1787 10957043
1788 10402048
1789  9521161
1790  9323936
1791 10443762
1792 11261912
1793  9828074
1794  9231787
1795 10221878
1796 10934440
1797 10687182
1798  9271129
1799  9530904
1800 11089144
1801 10820603
1802  9877988
1803  9485174
1804 10407087
1805 11540408
1806 10371537
1807  9423318
1808 10190195
1809 11034819
1810 11093245
1811  9683302
1812  9494806
1813 11158629
1814 11325652
1815 10326905
1816  9586331
1817 10205373
1818 11656947
1819 10857489
1820  9583293
1821 10088639
1822 11121544
1823 11608520
1824 10321348
1825  9566081
1826 10990737
1827 11495833
1828 10710662
1829  9830405
1830 10029007
1831 11588522
1832 11344748
1833 10025626
1834 10206404
1835 11121852
1836 11806289
1837 10733505
1838  9608799
1839 10842352
1840 11653763
1841 11055095
1842 10141726
1843 10091783
1844 11686283
1845 11823842
1846 10311221
1847 10077594
1848 10955603
1849 12010103
1850 11259807
1851  9707443
1852 10610136
1853 11859774
1854 11609961
1855 10564242
1856  9986789
1857 11456874
1858 12176937
1859 10834866
1860 10202506
1861 10720712
1862 11873813
1863 11693935
1864 10123641
1865 10530158
1866 11788725
1867 11849949
1868 10997229
1869 10114844
1870 11235866
1871 12278306
1872 11158524
1873 10314290
1874 10648183
1875 11890247
1876 12122352
1877 10473736
1878 10410467
1879 11729332
1880 12069789
1881 11322772
1882 10131139
1883 10889059
1884 12320038
1885 11639039
1886 10680130
1887 10682939
1888 11744123
1889 12362571
1890 10853797
1891 10285745
1892 11421662
1893 12055510
1894 11694973
1895 10487635
1896 10788936
1897 12309671
1898 11972575
1899 10949409
1900 10635565
1901 11446644
1902 12432833
1903 11284280
1904 10371775
1905 11262484
1906 12086545
1907 12060296
1908 10827683
1909 10650324
1910 12146502
1911 12142218
1912 11127643
1913 10667883
1914 11274630
1915 12413725
1916 11614670
1917 10564132
1918 11245528
1919 12022264
1920 12158468
1921 11076332
1922 10580519
1923 11983077
1924 12277819
1925 11293816
1926 10653400
1927 11097770
1928 12492429
1929 12057856
1930 10674154
1931 11041723
1932 12003935
1933 12422510
1934 11330885
1935 10301926
1936 11603266
1937 12440514
1938 11701751
1939 10867774
1940 10925163
1941 12308470
1942 12311881
1943 10903975
1944 10898957
1945 11676473
1946 12297526
1947 11660130
1948 10507765
1949 11425725
1950 12412323
1951 11881140
1952 11042496
1953 10779273
1954 12013704
1955 12395995
1956 11022794
1957 10770664
1958 11583319
1959 12424326
1960 12000947
1961 10569807
1962 11119017
1963 12323396
1964 11999035
1965 11101767
1966 10609408
1967 11760104
1968 12559785
1969 11334938
1970 10753834
1971 11372934
1972 12273211
1973 12198009
1974 10704295
1975 10833888
1976 12155791
1977 12138655
1978 11270975
1979 10517715
1980 11449152
1981 12652225
1982 11660685
1983 10759386
1984 11107778
1985 12051634
1986 12369302
1987 10902700
1988 10498804
1989 11791335
1990 12212874
1991 11593774
1992 10581079
1993 11088314
1994 12554663
1995 11944996
1996 10784636
1997 10823700
1998 11725483
1999 12384513
2000 11101464
2001 10394302
2002 11594953
2003 12240098
2004 11795355
2005 10668617
2006 10719723
2007 12217009
2008 12038210
2009 10898581
2010 10648905
2011 11398558
2012 12445761
2013 11536359
2014 10338600
2015 11107832
2016 11986031
2017 11935337
2018 10810913
2019 10396849
2020 11861732
2021 12164451
2022 11102326
2023 10627730
2024 11104443
2025 12171887
2026 11591989
2027 10335808
2028 10873871
2029 11712982
2030 11836721
2031 10995026
2032 10361313
2033 11596954
2034 12117774
2035 11124115
2036 10498518
2037 10806235
2038 11979402
2039 11720883
2040 10266809
2041 10538713
2042 11554357
2043 11900434
2044 11085710
2045 10098415
2046 11187100
2047 12166993
2048 11333719
2049 10408543
2050 10349521
2051 11585807
2052 11886139
2053 10456217
2054 10254606
2055 11192462
2056 11847401
2057 11363803
2058 10053059
2059 10632373
2060 11825956
2061 11374685
2062 10471309
2063 10143851
2064 11219326
2065 11914769
2066 10668542
2067 10140124
2068 10807210
2069 11497701
2070 11372006
2071 10082883
2072 10191959
2073 11456099
2074 11427630
2075 10675853
2076 10046703
2077 10755334
2078 11713821
2079 10703148
2080  9920473
2081 10464413
2082 11244411
2083 11365178
2084 10150784
2085 10034938
2086 11262080
2087 11267017
2088 10459226
2089  9810664
2090 10406908
2091 11525099
2092 10734570
2093  9792494
2094 10171637
2095 10992375
2096 11392679
2097 10239427
2098  9608602
2099 10754764
2100 11208948
2101 10571410
2102  9608314
2103  9808681
2104 11216339
2105 10894912
2106  9770559
2107  9881182
2108 10645360
2109 11228938
2110 10265063
2111  9424818
2112 10393587
2113 10925741
2114 10419857
2115  9558538
2116  9524597
2117 10898633
2118 10916444
2119  9752252
2120  9582620
2121 10256018
2122 11050049
2123 10264657
2124  9027542
2125  9826735
2126 10782553
2127 10578710
2128  9615300
2129  9151340
2130 10429802
2131 10865019
2132  9738464
2133  9243755
2134  9681540
2135 10697613
2136 10425716
2137  9067164
2138  9407470
2139 10406540
2140 10484284
2141  9641910
2142  8820200
2143  9856726
2144 10651342
2145  9723466
2146  9069658
2147  9347783
2148 10390966
2149 10406092
2150  8970185
2151  8970210
2152  9947320
2153 10215385
2154  9600700
2155  8642978
2156  9369023
2157 10437361
2158  9797350
2159  8974979
2160  8890239
2161  9880683
2162 10361414
2163  8969022
2164  8511247
2165  9473427
2166 10035470
2167  9567534
2168  8394497
2169  8860551
2170 10169939
2171  9768671
2172  8826168
2173  8544604
2174  9377002
2175 10114755
2176  8925879
2177  8178215
2178  8958213
2179  9704941
2180  9624032
2181  8430673
2182  8330332
2183  9655366
2184  9700671
2185  8815082
2186  8150550
2187  8712959
2188  9855916
2189  9079451
2190  8040078
2191  8516488
2192  9297078
2193  9461538
2194  8349780
2195  7913616
2196  9070596
2197  9321478
2198  8652582
2199  8096281
2200  8385470
2201  9478057
2202  8993695
2203  7868136
2204  8080679
2205  8804721
2206  9210786
2207  8266592
2208  7519504
2209  8623339
2210  9223112
2211  8605038
2212  7810706
2213  7822552
2214  9021708
2215  8929803
2216  7729228
2217  7660531
2218  8282082
2219  8907154
2220  8320106
2221  7330807
2222  8091510
2223  8837827
2224  8464598
2225  7669855
2226  7331942
2227  8420690
2228  8694292
2229  7560028
2230  7307411
2231  7904107
2232  8624255
2233  8209202
2234  7068338
2235  7648815
2236  8534667
2237  8213331
2238  7383412
2239  6891594
2240  7849914
2241  8455332
2242  7497954
2243  7051382
2244  7454760
2245  8292405
2246  8196431
2247  6839104
2248  6914567
2249  7982836
2250  8048239
2251  7270662
2252  6500361
2253  7363678
2254  8298826
2255  7407908
2256  6675342
2257  6924394
2258  7748178
2259  7951922
2260  6713241
2261  6514146
2262  7490692
2263  7788340
2264  7271324
2265  6358287
2266  6774610
2267  7821525
2268  7245016
2269  6384993
2270  6370425
2271  7184051
2272  7765933
2273  6655679
2274  6093707
2275  7002046
2276  7451064
2277  7033630
2278  6052908
2279  6256142
2280  7431268
2281  7070168
2282  6145088
2283  6009628
2284  6708527
2285  7481764
2286  6553846
2287  5697685
2288  6437394
2289  7102675
2290  6898093
2291  5781571
2292  5551897
2293  6876737
2294  7016870
2295  6067570
2296  5611411
2297  6125524
2298  7143504
2299  6495625
2300  5334263
2301  5769574
2302  6544915
2303  6673471
2304  5722355
2305  5121538
2306  6274802
2307  6785829
2308  6032675
2309  5345824
2310  5462742
2311  6545712
2312  6355738
2313  5117081
2314  5234775
2315  6042840
2316  6442738
2317  5663961
2318  4761858
2319  5676439
2320  6389561
2321  5740131
2322  5000285
2323  4962100
2324  6044197
2325  6197152
2326  4994050
2327  4834662
2328  5495212
2329  6041441
2330  5553472
2331  4414841
2332  4957986
2333  5933549
2334  5598899
2335  4779465
2336  4418263
2337  5469174
2338  6051796
2339  4905952
2340  4405214
2341  4914183
2342  5556752
2343  5358484
2344  4210639
2345  4429193
2346  5403497
2347  5317743
2348  4667104
2349  4117180
2350  4807832
2351  5584493
2352  4708135
2353  4056228
2354  4358950
2355  5024198
2356  5131165
2357  4027205
2358  3953074
2359  4974539
2360  5066063
2361  4438471
2362  3746117
2363  4236555
2364  5131254
2365  4410371
2366  3651829
2367  3912961
2368  4593713
2369  4927348
2370  3896012
2371  3454121
2372  4356071
2373  4667785
2374  4206087
2375  3380373
2376  3582225
2377  4694071
2378  4319499
2379  3413511
2380  3450278
2381  4077312
2382  4604602
2383  3695533
2384  2971804
2385  3767190
2386  4255671
2387  3960655
2388  3171908
2389  3107691
2390  4208595
2391  4109081
2392  3161921
2393  2958614
2394  3453979
2395  4171222
2396  3524048
2397  2585628
2398  3204620
2399  3884328
2400  3731829
2401  2886228
2402  2557797
2403  3695241
2404  3898797
2405  2905960
2406  2501851
2407  2904952
2408  3739227
2409  3341687
2410  2258667
2411  2684357
2412  3463216
2413  3498715
2414  2692269
2415  2021769
2416  2986382
2417  3566115
2418  2722376
2419  2096169
2420  2304403
2421  3330349
2422  3305535
2423  2040919
2424  2073062
2425  2897266
2426  3173236
2427  2516467
2428  1581782
2429  2273529
2430  3124192
2431  2575703
2432  1916945
2433  1850497
2434  2710531
2435  2988493
2436  1821026
2437  1546534
2438  2282181
2439  2748398
2440  2349959
2441  1321248
2442  1751628
2443  2791502
2444  2399558
2445  1566909
2446  1261866
2447  2120828
2448  2735751
2449  1633954
2450  1036645
2451  1675171
2452  2332171
2453  2242892
2454  1139586
2455  1103839
2456  2152948
2457  2154341
2458  1447221
2459   837433
2460  1357925
2461  2306290
2462  1601460
2463   787393
2464  1141158
2465  1807132
2466  1955538
2467   926260
2468   587170
2469  1576782
2470  1772903
2471  1173857
2472   527155
2473   816359
2474  1843189
2475  1425206
2476   536196
2477   683327
2478  1265028
2479  1614237
2480   733243
2481    83820
2482   957356
2483  1424327
2484  1022029
2485   302227
2486   292376
2487  1349421
2488  1186866
2489   191513
2490   143981
2491   697090
2492  1240679
2493   594530
2494  -250003
2495   445387
2496  1029351
2497   750784
2498    22370
2499  -250119
2500   739473
2501   883091
2502   -62517
2503  -288929
2504   174948
2505   880208
2506   484282
2507  -538090
2508  -128613
2509   538278
2510   435060
2511  -209805
2512  -689458
2513   150802
2514   574307
2515  -234206
2516  -602894
2517  -331391
2518   346664
2519   199460
2520  -834909
2521  -614535
2522   121948
2523   106144
2524  -505082
2525 -1094477
2526  -322293
2527   344094
2528  -450093
2529 -1027849
2530  -851067
2531   -96449
2532   -33100
2533 -1181646
2534 -1253249
2535  -372835
2536   -97735
2537  -594547
2538 -1443812
2539  -979992
2540   -74184
2541  -566313
2542 -1293108
2543 -1413123
2544  -752113
2545  -281639
2546 -1253128
2547 -1647367
2548  -904115
2549  -482221
2550  -788588
2551 -1729472
2552 -1566133
2553  -569518
2554  -868244
2555 -1606074
2556 -1794038
2557 -1151856
2558  -490299
2559 -1389838
2560 -2084766
2561 -1470870
2562  -918479
2563 -1053686
2564 -2017461
2565 -2142048
2566 -1053864
2567 -1002320
2568 -1734713
2569 -2180339
2570 -1778597
2571  -902575
2572 -1493819
2573 -2411414
2574 -2040369
2575 -1394986
2576 -1276839
2577 -2168338
2578 -2592761
2579 -1546821
2580 -1241940
2581 -1938186
2582 -2537315
2583 -2354668
2584 -1361481
2585 -1625777
2586 -2673189
2587 -2560322
2588 -1908787
2589 -1508823
2590 -2223011
2591 -2968601
2592 -2168490
2593 -1615216
2594 -2093707
2595 -2767237
2596 -2892072
2597 -1957776
2598 -1866608
2599 -2813787
2600 -2910454
2601 -2380333
2602 -1872621
2603 -2364168
2604 -3288677
2605 -2744208
2606 -2058445
2607 -2359917
2608 -3004787
2609 -3285168
2610 -2373002
2611 -2010726
2612 -2991504
2613 -3351135
2614 -2912108
2615 -2271104
2616 -2515643
2617 -3585406
2618 -3325192
2619 -2468324
2620 -2501173
2621 -3082046
2622 -3632957
2623 -2968039
2624 -2342197
2625 -3106264
2626 -3639018
2627 -3425174
2628 -2796410
2629 -2691148
2630 -3663512
2631 -3695752
2632 -2907508
2633 -2828886
2634 -3316902
2635 -3959550
2636 -3486104
2637 -2683660
2638 -3279006
2639 -3908744
2640 -3791244
2641 -3164303
2642 -2904252
2643 -3875142
2644 -4155953
2645 -3341841
2646 -3101925
2647 -3529492
2648 -4276305
2649 -3996910
2650 -3051029
2651 -3423193
2652 -4119301
2653 -4153599
2654 -3632139
2655 -3149534
2656 -3969375
2657 -4538765
2658 -3887350
2659 -3475559
2660 -3674118
2661 -4451990
2662 -4483269
2663 -3468205
2664 -3554798
2665 -4305815
2666 -4520083
2667 -4103052
2668 -3488116
2669 -4140560
2670 -4872817
2671 -4299116
2672 -3768544
2673 -3822873
2674 -4551843
2675 -4827754
2676 -3907246
2677 -3817524
2678 -4553921
2679 -4883763
2680 -4595313
2681 -3824997
2682 -4178607
2683 -5047788
2684 -4706239
2685 -4127568
2686 -4044793
2687 -4727408
2688 -5237017
2689 -4371646
2690 -4009550
2691 -4708915
2692 -5179761
2693 -4982344
2694 -4107973
2695 -4249496
2696 -5305617
2697 -5219482
2698 -4538558
2699 -4239809
2700 -4826788
2701 -5614476
2702 -4910283
2703 -4205573
2704 -4702558
2705 -5335373
2706 -5462587
2707 -4609555
2708 -4373366
2709 -5368269
2710 -5568956
2711 -5026331
2712 -4585036
2713 -4891763
2714 -5773829
2715 -5356971
2716 -4550347
2717 -4832969
2718 -5446770
2719 -5751626
2720 -5067667
2721 -4603816
2722 -5512329
2723 -5916093
2724 -5406809
2725 -4807589
2726 -4926046
2727 -5932609
2728 -5825895
2729 -4912774
2730 -4990703
2731 -5626073
2732 -6104362
2733 -5532026
2734 -4787764
2735 -5477546
2736 -6075970
2737 -5768328
2738 -5205385
2739 -5059885
2740 -5996676
2741 -6243061
2742 -5435017
2743 -5269884
2744 -5681388
2745 -6239980
2746 -5928984
2747 -5051409
2748 -5514015
2749 -6262864
2750 -6141813
2751 -5583406
2752 -5255434
2753 -6091274
2754 -6549556
2755 -5754798
2756 -5423069
2757 -5795611
2758 -6436811
2759 -6345185
2760 -5423368
2761 -5624272
2762 -6388634
2763 -6414127
2764 -5963135
2765 -5459572
2766 -6077815
2767 -6744123
2768 -6133003
2769 -5660439
2770 -5865866
2771 -6549985
2772 -6742008
2773 -5803389
2774 -5719643
2775 -6520047
2776 -6728093
2777 -6294265
2778 -5619824
2779 -6048486
2780 -6922596
2781 -6518107
2782 -5928921
2783 -5963364
2784 -6615350
2785 -7083332
2786 -6245204
2787 -5843306
2788 -6499227
2789 -6858155
2790 -6653569
2791 -5951114
2792 -6101152
2793 -7028325
2794 -6873829
2795 -6308444
2796 -6182975
2797 -6621073
2798 -7164364
2799 -6502286
2800 -6000775
2801 -6597987
2802 -7036909
2803 -6960076
2804 -6317526
2805 -6245894
2806 -7161712
2807 -7163943
2808 -6526942
2809 -6278685
2810 -6661552
2811 -7376936
2812 -6873987
2813 -6145857
2814 -6639789
2815 -7223166
2816 -7282545
2817 -6595395
2818 -6269211
2819 -7164737
2820 -7401473
2821 -6820943
2822 -6479136
2823 -6700392
2824 -7484635
2825 -7259395
2826 -6438862
2827 -6672552
2828 -7209224
2829 -7437563
2830 -6919520
2831 -6382443
2832 -7125806
2833 -7593908
2834 -7113932
2835 -6659309
2836 -6742504
2837 -7608325
2838 -7622853
2839 -6679680
2840 -6687805
2841 -7251445
2842 -7598168
2843 -7181457
2844 -6491454
2845 -7128991
2846 -7804078
2847 -7436910
2848 -6908620
2849 -6767041
2850 -7555168
2851 -7858227
2852 -6969866
2853 -6721612
2854 -7217298
2855 -7762951
2856 -7599854
2857 -6747443
2858 -7064033
2859 -7885332
2860 -7722671
2861 -7125105
2862 -6752015
2863 -7439127
2864 -8030454
2865 -7295289
2866 -6883593
2867 -7271529
2868 -7858477
2869 -7900524
2870 -7002837
2871 -6970475
2872 -7789076
2873 -7883810
2874 -7432715
2875 -6918132
2876 -7378993
2877 -8140708
2878 -7602947
2879 -7060088
2880 -7295127
2881 -7834711
2882 -8048217
2883 -7231486
2884 -7006503
2885 -7783660
2886 -8016603
2887 -7654608
2888 -7088637
2889 -7346364
2890 -8225925
2891 -7883917
2892 -7205860
2893 -7253829
2894 -7790161
2895 -8245783
2896 -7521409
2897 -7005688
2898 -7707122
2899 -8146042
2900 -7935668
2901 -7284184
2902 -7270262
2903 -8177039
2904 -8098734
2905 -7396331
2906 -7300238
2907 -7715275
2908 -8299089
2909 -7846902
2910 -7211119
2911 -7710009
2912 -8156443
2913 -8061031
2914 -7456291
2915 -7193096
2916 -8045331
2917 -8249029
2918 -7628541
2919 -7393533
2920 -7705029
2921 -8394977
2922 -8111009
2923 -7283823
2924 -7589780
2925 -8128320
2926 -8176677
2927 -7636653
2928 -7224607
2929 -7992532
2930 -8401827
2931 -7837813
2932 -7480387
2933 -7635111
2934 -8345167
2935 -8288127
2936 -7409365
2937 -7503935
2938 -8094547
2939 -8327923
2940 -7924484
2941 -7286820
2942 -7837343
2943 -8457968
2944 -8036904
2945 -7555275
2946 -7538865
2947 -8234334
2948 -8461492
2949 -7629491
2950 -7503367
2951 -8023545
2952 -8343681
2953 -8121371
2954 -7441479
2955 -7761088
2956 -8420129
2957 -8133450
2958 -7675004
2959 -7533278
2960 -8135017
2961 -8535644
2962 -7797700
2963 -7523465
2964 -8011325
2965 -8357162
2966 -8205339
2967 -7470090
2968 -7620851
2969 -8395337
2970 -8258746
2971 -7787221
2972 -7547053
2973 -8047012
2974 -8620537
2975 -7972583
2976 -7482917
2977 -7856835
2978 -8292867
2979 -8331195
2980 -7589154
2981 -7491405
2982 -8344304
2983 -8457669
2984 -7975919
2985 -7537972
2986 -7848208
2987 -8579294
2988 -8101977
2989 -7462938
2990 -7752372
2991 -8249063
2992 -8451280
2993 -7772758
2994 -7453832
2995 -8190192
2996 -8437225
2997 -8059872
2998 -7572265
2999 -7689983
3000 -8492313
3001 -8285986
3002 -7556656
3003 -7647710
3004 -8150311
3005 -8536491
3006 -7954691
3007 -7356979
3008 -8007384
3009 -8464162
3010 -8170292
3011 -7590430
3012 -7527593
3013 -8400377
3014 -8455842
3015 -7672318
3016 -7553443
3017 -7981643
3018 -8510455
3019 -8127091
3020 -7346717
3021 -7757273
3022 -8355250
3023 -8278038
3024 -7720658
3025 -7389212
3026 -8175193
3027 -8543097
3028 -7842596
3029 -7489974
3030 -7732282
3031 -8351695
3032 -8242863
3033 -7424777
3034 -7629566
3035 -8252458
3036 -8315231
3037 -7862871
3038 -7358622
3039 -7927061
3040 -8435757
3041 -7888012
3042 -7495507
3043 -7615658
3044 -8222277
3045 -8345943
3046 -7532470
3047 -7497555
3048 -8095400
3049 -8277295
3050 -7909471
3051 -7292052
3052 -7690591
3053 -8378018
3054 -7988336
3055 -7514723
3056 -7509175
3057 -8064476
3058 -8370341
3059 -7602556
3060 -7341239
3061 -7874341
3062 -8175185
3063 -7997095
3064 -7342692
3065 -7486191
3066 -8221097
3067 -8031103
3068 -7554680
3069 -7388704
3070 -7824300
3071 -8309531
3072 -7687338
3073 -7252209
3074 -7694715
3075 -8059915
3076 -8004577
3077 -7371230
3078 -7343731
3079 -8091126
3080 -8038822
3081 -7541116
3082 -7290820
3083 -7598839
3084 -8183380
3085 -7740840
3086 -7183744
3087 -7534954
3088 -7966315
3089 -8030351
3090 -7397194
3091 -7127098
3092 -7858310
3093 -8003589
3094 -7517142
3095 -7166157
3096 -7372701
3097 -8094097
3098 -7838775
3099 -7150776
3100 -7341300
3101 -7780316
3102 -7966871
3103 -7403056
3104 -6928790
3105 -7582498
3106 -7940731
3107 -7610108
3108 -7201830
3109 -7187119
3110 -7891021
3111 -7853026
3112 -7120472
3113 -7118229
3114 -7530917
3115 -7846903
3116 -7449687
3117 -6867691
3118 -7389353
3119 -7851989
3120 -7542126
3121 -7117386
3122 -7006252
3123 -7661282
3124 -7799116
3125 -7060919
3126 -6939194
3127 -7335494
3128 -7745998
3129 -7481529
3130 -6772799
3131 -7123833
3132 -7722360
3133 -7541752
3134 -7044338
3135 -6760580
3136 -7395315
3137 -7797683
3138 -7090491
3139 -6759261
3140 -7081450
3141 -7605412
3142 -7542656
3143 -6732516
3144 -6805573
3145 -7465750
3146 -7476598
3147 -7039137
3148 -6591065
3149 -7052600
3150 -7670540
3151 -7186642
3152 -6718621
3153 -6837215
3154 -7326307
3155 -7482332
3156 -6708538
3157 -6535931
3158 -7181103
3159 -7385111
3160 -7062287
3161 -6507871
3162 -6784807
3163 -7493465
3164 -7150328
3165 -6585972
3166 -6577733
3167 -7032065
3168 -7388719
3169 -6732534
3170 -6357632
3171 -6922581
3172 -7254227
3173 -7051956
3174 -6437495
3175 -6449500
3176 -7208857
3177 -7091342
3178 -6502410
3179 -6374642
3180 -6774885
3181 -7291277
3182 -6775342
3183 -6188831
3184 -6608035
3185 -7030454
3186 -6971400
3187 -6365275
3188 -6173950
3189 -6907399
3190 -7011166
3191 -6483165
3192 -6220244
3193 -6454026
3194 -7055426
3195 -6775475
3196 -6095934
3197 -6312797
3198 -6736882
3199 -6827313
3200 -6315480
3201 -5958414
3202 -6622433
3203 -6887113
3204 -6408398
3205 -6087773
3206 -6204097
3207 -6799873
3208 -6662196
3209 -5950779
3210 -6058354
3211 -6497847
3212 -6694317
3213 -6298363
3214 -5780127
3215 -6303757
3216 -6734849
3217 -6353241
3218 -5928194
3219 -5854865
3220 -6443612
3221 -6587971
3222 -5905893
3223 -5824235
3224 -6230479
3225 -6529708
3226 -6264046
3227 -5631096
3228 -5935425
3229 -6442348
3230 -6210198
3231 -5820498
3232 -5669683
3233 -6167028
3234 -6443599
3235 -5826332
3236 -5623587
3237 -5950963
3238 -6252075
3239 -6123168
3240 -5479400
3241 -5638316
3242 -6224823
3243 -6096648
3244 -5698066
3245 -5445686
3246 -5877841
3247 -6287848
3248 -5704371
3249 -5351610
3250 -5645599
3251 -6025235
3252 -6016453
3253 -5342511
3254 -5314977
3255 -5981452
3256 -6001012
3257 -5583153
3258 -5204797
3259 -5523872
3260 -6107498
3261 -5643790
3262 -5117585
3263 -5303506
3264 -5741032
3265 -5912051
3266 -5272190
3267 -5026592
3268 -5662057
3269 -5837036
3270 -5477987
3271 -4985281
3272 -5124796
3273 -5810542
3274 -5575937
3275 -4995521
3276 -5041679
3277 -5444917
3278 -5768076
3279 -5213579
3280 -4740411
3281 -5240477
3282 -5573443
3283 -5355753
3284 -4835684
3285 -4792518
3286 -5525822
3287 -5510973
3288 -4881687
3289 -4772453
3290 -5107218
3291 -5523992
3292 -5096600
3293 -4495898
3294 -4896534
3295 -5331442
3296 -5234731
3297 -4741679
3298 -4502152
3299 -5157618
3300 -5346789
3301 -4763825
3302 -4481953
3303 -4701522
3304 -5253481
3305 -5083371
3306 -4365383
3307 -4518589
3308 -5005379
3309 -5083721
3310 -4660136
3311 -4213930
3312 -4732122
3313 -5115157
3314 -4637506
3315 -4295312
3316 -4390777
3317 -4919576
3318 -4941872
3319 -4242235
3320 -4265916
3321 -4708360
3322 -4838236
3323 -4496092
3324 -3970170
3325 -4345105
3326 -4865251
3327 -4515096
3328 -4085632
3329 -4068538
3330 -4613727
3331 -4832070
3332 -4118018
3333 -3906232
3334 -4337076
3335 -4605385
3336 -4387925
3337 -3756703
3338 -3942770
3339 -4577780
3340 -4428896
3341 -3987030
3342 -3775959
3343 -4178206
3344 -4573342
3345 -3993691
3346 -3626921
3347 -3978604
3348 -4315627
3349 -4270791
3350 -3662357
3351 -3632866
3352 -4230906
3353 -4199759
3354 -3803221
3355 -3530623
3356 -3793050
3357 -4273601
3358 -3872233
3359 -3451181
3360 -3675947
3361 -3988126
3362 -4045465
3363 -3511739
3364 -3323378
3365 -3884070
3366 -3963133
3367 -3610696
3368 -3303197
3369 -3487664
3370 -4025408
3371 -3719473
3372 -3186531
3373 -3346121
3374 -3698774
3375 -3835091
3376 -3324233
3377 -3007998
3378 -3560340
3379 -3762316
3380 -3426754
3381 -3059029
3382 -3115862
3383 -3720735
3384 -3609396
3385 -2996136
3386 -2991050
3387 -3320891
3388 -3604453
3389 -3209442
3390 -2719605
3391 -3159172
3392 -3526623
3393 -3312330
3394 -2885010
3395 -2750593
3396 -3339612
3397 -3411869
3398 -2802358
3399 -2662713
3400 -2968423
3401 -3356830
3402 -3103526
3403 -2511257
3404 -2803213
3405 -3221199
3406 -3086223
3407 -2677502
3408 -2426054
3409 -2943381
3410 -3212581
3411 -2653839
3412 -2411564
3413 -2650154
3414 -3084356
3415 -2961108
3416 -2261893
3417 -2368873
3418 -2880875
3419 -2905399
3420 -2519661
3421 -2133191
3422 -2565802
3423 -3008620
3424 -2543086
3425 -2142858
3426 -2244062
3427 -2704455
3428 -2794986
3429 -2117135
3430 -2016876
3431 -2523398
3432 -2675504
3433 -2386755
3434 -1902990
3435 -2163499
3436 -2705826
3437 -2378647
3438 -1933081
3439 -1922637
3440 -2331326
3441 -2563352
3442 -1965308
3443 -1721761
3444 -2179815
3445 -2429274
3446 -2228950
3447 -1680906
3448 -1754235
3449 -2370861
3450 -2214429
3451 -1718159
3452 -1566979
3453 -1934223
3454 -2370259
3455 -1886961
3456 -1451462
3457 -1805094
3458 -2139848
3459 -2055456
3460 -1465268
3461 -1332101
3462 -1966257
3463 -2026060
3464 -1597399
3465 -1348850
3466 -1567445
3467 -2067823
3468 -1757496
3469 -1217563
3470 -1385081
3471 -1732490
3472 -1832998
3473 -1364323
3474 -1053582
3475 -1589235
3476 -1798174
3477 -1443589
3478 -1126503
3479 -1189153
3480 -1700545
3481 -1565963
3482  -995550
3483 -1060834
3484 -1421136
3485 -1607592
3486 -1218302
3487  -785756
3488 -1221847
3489 -1527466
3490 -1219213
3491  -875131
3492  -852317
3493 -1358104
3494 -1388374
3495  -809528
3496  -755573
3497 -1081606
3498 -1342103
3499 -1068093
3500  -544322
3501  -838999
3502 -1231186
3503 -1018463
3504  -654137
3505  -510974
3506  -986644
3507 -1197637
3508  -656501
3509  -474382
3510  -736076
3511 -1046114
3512  -884416
3513  -291636
3514  -438491
3515  -909265
3516  -822045
3517  -489412
3518  -258510
3519  -646041
3520  -961201
3521  -473755
3522  -191300
3523  -380667
3524  -693163
3525  -672470
3526  -109565
3527  -138317
3528  -640645
3529  -641229
3530  -307925
3531    28525
3532  -250926
3533  -686070
3534  -290685
3535    97142
3536   -28657
3537  -418186
3538  -548849
3539    38610
3540   226887
3541  -266854
3542  -415826
3543  -130795
3544   309576
3545   149805
3546  -405508
3547  -183083
3548   280663
3549   291415
3550   -48460
3551  -309032
3552   170470
3553   512615
3554   120527
3555  -122275
3556    40313
3557   480380
3558   496723
3559   -75937
3560   -14651
3561   456629
3562   561681
3563   302309
3564   -45133
3565   337408
3566   797592
3567   470441
3568   142790
3569   218272
3570   677862
3571   836909
3572   243245
3573   143565
3574   643734
3575   883243
3576   676845
3577   238310
3578   461136
3579  1021594
3580   811543
3581   416311
3582   368380
3583   801440
3584  1156851
3585   676942
3586   410239
3587   805361
3588  1109941
3589  1017249
3590   526445
3591   560992
3592  1150825
3593  1139913
3594   776897
3595   619026
3596   947553
3597  1414362
3598  1059797
3599   652766
3600   945731
3601  1292380
3602  1317062
3603   866886
3604   753813
3605  1333112
3606  1452134
3607  1121489
3608   885951
3609  1083886
3610  1584415
3611  1386135
3612   926732
3613  1105490
3614  1475690
3615  1630879
3616  1229171
3617   956724
3618  1464008
3619  1736472
3620  1467566
3621  1152337
3622  1212447
3623  1754358
3624  1725959
3625  1225677
3626  1258574
3627  1626858
3628  1905139
3629  1622504
3630  1210663
3631  1587982
3632  1936259
3633  1763083
3634  1450356
3635  1378625
3636  1879399
3637  2033095
3638  1573977
3639  1498912
3640  1790070
3641  2105755
3642  1944464
3643  1470380
3644  1708992
3645  2115774
3646  2028974
3647  1759637
3648  1622610
3649  2065712
3650  2315607
3651  1868240
3652  1699040
3653  1935577
3654  2273671
3655  2218358
3656  1716511
3657  1861488
3658  2346742
3659  2358000
3660  2064952
3661  1807832
3662  2178236
3663  2554038
3664  2177458
3665  1907340
3666  2080353
3667  2451293
3668  2541749
3669  2037067
3670  2018613
3671  2487678
3672  2594403
3673  2362052
3674  2043032
3675  2286326
3676  2736501
3677  2484671
3678  2171640
3679  2255831
3680  2604308
3681  2804872
3682  2345975
3683  2173893
3684  2626578
3685  2830555
3686  2643104
3687  2264700
3688  2398583
3689  2937226
3690  2808574
3691  2434816
3692  2432279
3693  2754974
3694  3057267
3695  2659712
3696  2344362
3697  2710175
3698  3009000
3699  2936426
3700  2536751
3701  2518331
3702  3093020
3703  3130964
3704  2727720
3705  2581832
3706  2825631
3707  3245827
3708  2986148
3709  2560016
3710  2831487
3711  3192043
3712  3222061
3713  2836618
3714  2657164
3715  3166828
3716  3334423
3717  2990592
3718  2783515
3719  2937450
3720  3406877
3721  3311808
3722  2831333
3723  2968377
3724  3335736
3725  3449845
3726  3115022
3727  2800424
3728  3241537
3729  3563375
3730  3272391
3731  3006284
3732  3075725
3733  3555467
3734  3582751
3735  3074472
3736  3078896
3737  3437303
3738  3653693
3739  3419292
3740  2985080
3741  3310256
3742  3737530
3743  3562258
3744  3250067
3745  3181858
3746  3634053
3747  3832920
3748  3345371
3749  3200904
3750  3518490
3751  3818041
3752  3715727
3753  3247166
3754  3407016
3755  3877315
3756  3815424
3757  3521955
3758  3333266
3759  3667117
3760  3993951
3761  3620872
3762  3401165
3763  3622210
3764  3939516
3765  3972131
3766  3518139
3767  3526619
3768  3975040
3769  3995269
3770  3716071
3771  3489403
3772  3768866
3773  4191536
3774  3903940
3775  3590708
3776  3744002
3777  4060268
3778  4164614
3779  3723570
3780  3590032
3781  4038116
3782  4202966
3783  4003546
3784  3693777
3785  3826325
3786  4329841
3787  4177718
3788  3790330
3789  3821517
3790  4114872
3791  4344121
3792  3984336
3793  3735227
3794  4125865
3795  4356748
3796  4218715
3797  3909887
3798  3920846
3799  4409306
3800  4375659
3801  3994051
3802  3964442
3803  4209228
3804  4499532
3805  4232875
3806  3887213
3807  4195477
3808  4492607
3809  4427019
3810  4101955
3811  3993967
3812  4480248
3813  4572652
3814  4171760
3815  4072986
3816  4298863
3817  4654725
3818  4490356
3819  4058615
3820  4256995
3821  4582347
3822  4583870
3823  4297303
3824  4088058
3825  4524517
3826  4760546
3827  4429747
3828  4236606
3829  4362216
3830  4742855
3831  4701587
3832  4220253
3833  4298941
3834  4663272
3835  4755843
3836  4519781
3837  4230663
3838  4566668
3839  4900315
3840  4622832
3841  4368527
3842  4411003
3843  4780442
3844  4879817
3845  4426374
3846  4395058
3847  4740733
3848  4908332
3849  4730314
3850  4354083
3851  4583054
3852  5006392
3853  4809288
3854  4508381
3855  4476179
3856  4846102
3857  5065955
3858  4617283
3859  4455198
3860  4775192
3861  5028299
3862  4928868
3863  4500367
3864  4579125
3865  5063901
3866  5013989
3867  4689456
3868  4534302
3869  4846380
3870  5215293
3871  4876539
3872  4553567
3873  4772286
3874  5066421
3875  5098979
3876  4675995
3877  4604089
3878  5080562
3879  5163587
3880  4892569
3881  4668375
3882  4865102
3883  5277492
3884  5039717
3885  4658868
3886  4801425
3887  5103073
3888  5237367
3889  4875314
3890  4674537
3891  5111181
3892  5283470
3893  5051481
3894  4762336
3895  4830055
3896  5306128
3897  5226493
3898  4809596
3899  4848300
3900  5152543
3901  5373603
3902  5068160
3903  4736091
3904  5080917
3905  5342122
3906  5201373
3907  4909479
3908  4849269
3909  5306590
3910  5381605
3911  4984670
3912  4909325
3913  5140766
3914  5425686
3915  5245079
3916  4836013
3917  5051655
3918  5375911
3919  5323461
3920  5061674
3921  4908802
3922  5297043
3923  5474552
3924  5119668
3925  4984009
3926  5147158
3927  5449299
3928  5371714
3929  4945967
3930  5069219
3931  5416182
3932  5436304
3933  5199279
3934  4962281
3935  5281453
3936  5555395
3937  5243035
3938  5016506
3939  5124852
3940  5459526
3941  5507675
3942  5078018
3943  5080374
3944  5430569
3945  5518104
3946  5320600
3947  5018751
3948  5224914
3949  5586001
3950  5386284
3951  5128173
3952  5136980
3953  5447957
3954  5613541
3955  5209224
3956  5075734
3957  5397006
3958  5541144
3959  5406121
3960  5080617
3961  5218410
3962  5633464
3963  5495711
3964  5210690
3965  5181469
3966  5432363
3967  5651144
3968  5292789
3969  5084416
3970  5384469
3971  5577376
3972  5509776
3973  5165154
3974  5186457
3975  5624673
3976  5596152
3977  5278717
3978  5169462
3979  5400248
3980  5719200
3981  5433788
3982  5091488
3983  5329386
3984  5603630
3985  5609817
3986  5245286
3987  5127226
3988  5569817
3989  5668990
3990  5368139
3991  5182585
3992  5324352
3993  5724356
3994  5566209
3995  5170137
3996  5281051
3997  5565666
3998  5677731
3999  5357876
4000  5100365
4001  5464169
4002  5674409
4003  5456293
4004  5244097
4005  5290273
4006  5689099
4007  5662914
4008  5243845
4009  5244080
4010  5498212
4011  5674066
4012  5444416
4013  5108181
4014  5412243
4015  5713794
4016  5550997
4017  5290046
4018  5226178
4019  5605390
4020  5710522
4021  5292183
4022  5194510
4023  5444556
4024  5692645
4025  5556679
4026  5149548
4027  5323595
4028  5680793
4029  5603566
4030  5335313
4031  5168943
4032  5490489
4033  5733073
4034  5395085
4035  5199969
4036  5364324
4037  5645812
4038  5630131
4039  5196126
4040  5234159
4041  5612005
4042  5630701
4043  5391422
4044  5154209
4045  5400550
4046  5742173
4047  5451857
4048  5196588
4049  5302845
4050  5589572
4051  5666770
4052  5237723
4053  5152092
4054  5519073
4055  5626502
4056  5443815
4057  5160884
4058  5295192
4059  5698051
4060  5536109
4061  5224298
4062  5206391
4063  5448910
4064  5656701
4065  5318379
4066  5113201
4067  5423903
4068  5597241
4069  5503964
4070  5197208
4071  5199632
4072  5588871
4073  5518248
4074  5229451
4075  5172803
4076  5364559
4077  5624462
4078  5380162
4079  5114678
4080  5347359
4081  5531798
4082  5481215
4083  5190347
4084  5098123
4085  5483421
4086  5518564
4087  5240801
4088  5149278
4089  5295006
4090  5570075
4091  5396996
4092  5076515
4093  5246609
4094  5463010
4095  5464491
4096  5186506
4097  5023671
4098  5390684
4099  5523886
4100  5236436
4101  5079866
4102  5188999
4103  5514207
4104  5417311
4105  5018504
4106  5111472
4107  5378340
4108  5457334
4109  5211476
4110  4949102
4111  5263456
4112  5494133
4113  5253359
4114  5041988
4115  5056250
4116  5376416
4117  5416887
4118  5022716
4119  5009151
4120  5263169
4121  5413114
4122  5249198
4123  4915214
4124  5114062
4125  5415207
4126  5233104
4127  4982782
4128  4945820
4129  5267101
4130  5411619
4131  5026120
4132  4922009
4133  5163546
4134  5334278
4135  5210381
4136  4827405
4137  4944058
4138  5328031
4139  5236698
4140  4971781
4141  4854799
4142  5135191
4143  5395492
4144  5045951
4145  4809829
4146  4984328
4147  5218996
4148  5216630
4149  4815624
4150  4786540
4151  5179798
4152  5221951
4153  4992986
4154  4769267
4155  4942642
4156  5278719
4157  5048308
4158  4760148
4159  4848016
4160  5082493
4161  5181405
4162  4822162
4163  4679405
4164  5035869
4165  5147169
4166  4953922
4167  4698579
4168  4778022
4169  5149256
4170  5024764
4171  4694132
4172  4713144
4173  4938185
4174  5122056
4175  4836167
4176  4579383
4177  4848739
4178  5034492
4179  4912393
4180  4637447
4181  4604391
4182  4996546
4183  5005802
4184  4666968
4185  4600648
4186  4784659
4187  5019423
4188  4798198
4189  4459431
4190  4672110
4191  4911538
4192  4858113
4193  4607362
4194  4489179
4195  4841893
4196  4945157
4197  4619291
4198  4478558
4199  4585617
4200  4851157
4201  4759998
4202  4399353
4203  4525511
4204  4774424
4205  4798155
4206  4581511
4207  4362490
4208  4642240
4209  4822726
4210  4547568
4211  4370953
4212  4444254
4213  4721184
4214  4706057
4215  4330315
4216  4371006
4217  4638565
4218  4696777
4219  4505424
4220  4239855
4221  4442291
4222  4707854
4223  4501895
4224  4280991
4225  4285123
4226  4560023
4227  4659606
4228  4283271
4229  4199361
4230  4445406
4231  4564973
4232  4440237
4233  4135185
4234  4244140
4235  4554903
4236  4433140
4237  4218963
4238  4151824
4239  4366187
4240  4542698
4241  4218625
4242  4062535
4243  4263063
4244  4407500
4245  4358890
4246  4057224
4247  4077948
4248  4420977
4249  4346127
4250  4097024
4251  3986127
4252  4176203
4253  4414573
4254  4135517
4255  3918883
4256  4112840
4257  4296752
4258  4282015
4259  3959790
4260  3883039
4261  4227157
4262  4243236
4263  4004825
4264  3836638
4265  3964938
4266  4298607
4267  4120049
4268  3798227
4269  3907526
4270  4120432
4271  4190969
4272  3875151
4273  3682138
4274  4013663
4275  4137259
4276  3929830
4277  3723657
4278  3769911
4279  4116914
4280  4035566
4281  3690090
4282  3704117
4283  3918287
4284  4054046
4285  3811688
4286  3535438
4287  3789169
4288  3993548
4289  3849345
4290  3614873
4291  3569155
4292  3916378
4293  3946247
4294  3584441
4295  3516317
4296  3700246
4297  3914753
4298  3747317
4299  3398107
4300  3581454
4301  3840835
4302  3755563
4303  3513344
4304  3365448
4305  3659707
4306  3829303
4307  3509496
4308  3358002
4309  3487788
4310  3740415
4311  3686105
4312  3292223
4313  3342653
4314  3615975
4315  3614780
4316  3412272
4317  3205910
4318  3433450
4319  3679589
4320  3444534
4321  3244650
4322  3281826
4323  3504978
4324  3553775
4325  3191187
4326  3136415
4327  3402836
4328  3479195
4329  3329364
4330  3077886
4331  3214085
4332  3506343
4333  3324475
4334  3088369
4335  3083590
4336  3293858
4337  3412379
4338  3079430
4339  2954150
4340  3211917
4341  3323641
4342  3214721
4343  2941010
4344  2987905
4345  3303629
4346  3200240
4347  2956689
4348  2890315
4349  3069411
4350  3276355
4351  3003411
4352  2778922
4353  2991252
4354  3152514
4355  3106038
4356  2809262
4357  2758686
4358  3083009
4359  3063713
4360  2825483
4361  2723406
4362  2856785
4363  3096649
4364  2902811
4365  2638898
4366  2775461
4367  2935349
4368  2937401
4369  2682862
4370  2562744
4371  2878374
4372  2941599
4373  2703786
4374  2553529
4375  2634488
4376  2910164
4377  2776707
4378  2448687
4379  2532986
4380  2747051
4381  2805023
4382  2577044
4383  2370904
4384  2636913
4385  2785565
4386  2587731
4387  2391982
4388  2387070
4389  2670497
4390  2662919
4391  2342032
4392  2336624
4393  2516760
4394  2640641
4395  2475003
4396  2193004
4397  2383624
4398  2594263
4399  2443426
4400  2250547
4401  2194088
4402  2457052
4403  2524266
4404  2201378
4405  2140585
4406  2304256
4407  2447779
4408  2336534
4409  2030727
4410  2140745
4411  2397760
4412  2304916
4413  2101770
4414  1986293
4415  2227864
4416  2398850
4417  2086942
4418  1934485
4419  2072526
4420  2252726
4421  2214255
4422  1860762
4423  1889318
4424  2195648
4425  2175099
4426  1961280
4427  1791052
4428  1977922
4429  2211532
4430  1969564
4431  1745408
4432  1825985
4433  2031409
4434  2101394
4435  1761760
4436  1666777
4437  1955628
4438  2016825
4439  1841504
4440  1596797
4441  1692028
4442  2005540
4443  1854211
4444  1604213
4445  1628107
4446  1807951
4447  1934919
4448  1646892
4449  1463979
4450  1694314
4451  1809539
4452  1700556
4453  1459402
4454  1468405
4455  1788482
4456  1728333
4457  1462445
4458  1414377
4459  1565997
4460  1751752
4461  1511385
4462  1251063
4463  1458831
4464  1632179
4465  1568144
4466  1311842
4467  1232076
4468  1547851
4469  1586186
4470  1324958
4471  1207166
4472  1300340
4473  1541267
4474  1414401
4475  1109050
4476  1207455
4477  1395705
4478  1425092
4479  1209956
4480  1035210
4481  1291211
4482  1403422
4483  1168613
4484  1014825
4485  1075799
4486  1321639
4487  1269582
4488   958346
4489  1004555
4490  1197379
4491  1238232
4492  1055306
4493   824584
4494  1037313
4495  1222664
4496  1043384
4497   860585
4498   853723
4499  1100066
4500  1149017
4501   809156
4502   761339
4503   951178
4504  1049908
4505   918084
4506   647201
4507   797400
4508  1033369
4509   912066
4510   712256
4511   645250
4512   857945
4513   962066
4514   667954
4515   558237
4516   722176
4517   849768
4518   795239
4519   507714
4520   552340
4521   818789
4522   752932
4523   553926
4524   443772
4525   617258
4526   790172
4527   531899
4528   366008
4529   513494
4530   653536
4531   643764
4532   354632
4533   323356
4534   591706
4535   580453
4536   395573
4537   246751
4538   365247
4539   613322
4540   426282
4541   200350
4542   280758
4543   447166
4544   494799
4545   205351
4546    86463
4547   352594
4548   417373
4549   254087
4550    72012
4551   135427
4552   419220
4553   305887
4554    36389
4555    51010
4556   203493
4557   314219
4558    92416
4559  -102274
4560   118569
4561   250809
4562   138617
4563   -74387
4564  -109927
4565   173720
4566   152298
4567  -126491
4568  -152822
4569   -11447
4570   143933
4571   -24027
4572  -279940
4573  -104871
4574    65252
4575   -31696
4576  -244195
4577  -325388
4578   -47912
4579    11649
4580  -260683
4581  -354831
4582  -234239
4583   -38602
4584  -143561
4585  -459397
4586  -360369
4587  -141698
4588  -161317
4589  -367124
4590  -540638
4591  -298530
4592  -135924
4593  -371093
4594  -528018
4595  -468735
4596  -255086
4597  -268653
4598  -590308
4599  -590568
4600  -380760
4601  -333230
4602  -481737
4603  -694627
4604  -537301
4605  -313678
4606  -492074
4607  -691283
4608  -694566
4609  -492957
4610  -413216
4611  -724771
4612  -788065
4613  -571970
4614  -495686
4615  -609148
4616  -855423
4617  -767780
4618  -523437
4619  -645408
4620  -841804
4621  -896033
4622  -710011
4623  -555751
4624  -816574
4625  -974255
4626  -811849
4627  -683652
4628  -739296
4629 -1011853
4630 -1025179
4631  -740634
4632  -759953
4633  -957584
4634 -1065793
4635  -936431
4636  -733110
4637  -932678
4638 -1148381
4639 -1030135
4640  -890333
4641  -886345
4642 -1119947
4643 -1202500
4644  -948485
4645  -922102
4646 -1083579
4647 -1217065
4648 -1151201
4649  -927019
4650 -1062025
4651 -1312982
4652 -1236778
4653 -1075828
4654 -1027355
4655 -1238986
4656 -1390491
4657 -1152676
4658 -1062328
4659 -1224997
4660 -1389694
4661 -1369412
4662 -1130060
4663 -1186149
4664 -1443120
4665 -1415781
4666 -1264590
4667 -1166983
4668 -1350464
4669 -1560287
4670 -1373457
4671 -1235595
4672 -1364561
4673 -1542701
4674 -1579180
4675 -1320217
4676 -1286322
4677 -1552839
4678 -1594446
4679 -1473364
4680 -1344801
4681 -1466203
4682 -1724875
4683 -1597117
4684 -1405516
4685 -1483450
4686 -1644664
4687 -1736225
4688 -1520271
4689 -1427628
4690 -1673566
4691 -1773925
4692 -1673557
4693 -1522966
4694 -1583882
4695 -1856304
4696 -1786478
4697 -1560943
4698 -1603898
4699 -1777895
4700 -1909917
4701 -1726975
4702 -1566533
4703 -1795103
4704 -1947364
4705 -1865875
4706 -1688328
4707 -1670337
4708 -1969058
4709 -1993351
4710 -1760745
4711 -1727704
4712 -1867542
4713 -2078174
4714 -1957480
4715 -1722236
4716 -1877117
4717 -2070253
4718 -2049740
4719 -1870938
4720 -1787460
4721 -2052133
4722 -2160570
4723 -1959104
4724 -1880682
4725 -1991889
4726 -2203330
4727 -2142418
4728 -1890121
4729 -1979444
4730 -2179528
4731 -2207609
4732 -2061709
4733 -1925879
4734 -2155027
4735 -2340398
4736 -2154679
4737 -2022393
4738 -2077264
4739 -2308217
4740 -2330337
4741 -2050928
4742 -2066327
4743 -2295652
4744 -2392198
4745 -2270611
4746 -2070064
4747 -2227158
4748 -2453956
4749 -2332033
4750 -2168851
4751 -2168923
4752 -2393438
4753 -2513202
4754 -2263410
4755 -2199410
4756 -2392004
4757 -2507838
4758 -2445055
4759 -2220553
4760 -2298648
4761 -2559511
4762 -2509667
4763 -2344139
4764 -2295160
4765 -2479803
4766 -2655115
4767 -2450969
4768 -2313259
4769 -2464508
4770 -2615631
4771 -2601543
4772 -2392728
4773 -2391714
4774 -2652728
4775 -2665790
4776 -2525184
4777 -2430713
4778 -2558083
4779 -2768766
4780 -2617156
4781 -2441542
4782 -2556478
4783 -2707019
4784 -2747803
4785 -2540890
4786 -2493442
4787 -2752568
4788 -2813275
4789 -2681373
4790 -2560123
4791 -2625087
4792 -2860204
4793 -2781468
4794 -2571761
4795 -2643701
4796 -2800509
4797 -2904993
4798 -2740420
4799 -2599826
4800 -2813992
4801 -2919397
4802 -2823938
4803 -2682289
4804 -2700042
4805 -2951381
4806 -2941047
4807 -2735293
4808 -2754591
4809 -2893530
4810 -3007333
4811 -2871397
4812 -2699185
4813 -2884645
4814 -3028231
4815 -2948929
4816 -2817703
4817 -2806691
4818 -3042594
4819 -3092862
4820 -2863469
4821 -2826382
4822 -2968330
4823 -3122498
4824 -3028992
4825 -2803466
4826 -2938021
4827 -3140085
4828 -3099721
4829 -2957452
4830 -2869502
4831 -3095060
4832 -3226848
4833 -3014616
4834 -2923502
4835 -3026017
4836 -3195408
4837 -3177235
4838 -2939546
4839 -3004561
4840 -3221747
4841 -3229379
4842 -3095307
4843 -2969654
4844 -3133950
4845 -3312464
4846 -3143364
4847 -3022453
4848 -3093486
4849 -3277899
4850 -3324032
4851 -3072814
4852 -3065314
4853 -3281457
4854 -3340053
4855 -3216443
4856 -3053042
4857 -3170700
4858 -3400123
4859 -3290872
4860 -3135191
4861 -3156754
4862 -3332429
4863 -3442760
4864 -3210712
4865 -3113467
4866 -3311744
4867 -3418581
4868 -3346349
4869 -3165375
4870 -3219105
4871 -3477560
4872 -3427229
4873 -3240798
4874 -3202835
4875 -3356665
4876 -3530233
4877 -3356832
4878 -3196918
4879 -3346887
4880 -3505258
4881 -3486378
4882 -3285534
4883 -3248476
4884 -3506491
4885 -3534679
4886 -3354648
4887 -3277292
4888 -3382341
4889 -3598557
4890 -3490284
4891 -3287323
4892 -3391411
4893 -3552269
4894 -3581150
4895 -3393607
4896 -3305301
4897 -3541320
4898 -3625206
4899 -3467751
4900 -3354484
4901 -3426327
4902 -3654818
4903 -3606400
4904 -3383962
4905 -3426837
4906 -3587481
4907 -3664238
4908 -3513266
4909 -3350011
4910 -3537928
4911 -3692330
4912 -3584703
4913 -3447913
4914 -3457327
4915 -3681707
4916 -3707407
4917 -3479936
4918 -3454986
4919 -3601888
4920 -3717428
4921 -3625660
4922 -3437800
4923 -3568720
4924 -3744018
4925 -3668247
4926 -3538508
4927 -3495807
4928 -3682303
4929 -3768295
4930 -3567758
4931 -3520980
4932 -3634595
4933 -3766879
4934 -3719937
4935 -3518382
4936 -3580509
4937 -3776483
4938 -3737240
4939 -3610827
4940 -3532027
4941 -3701641
4942 -3848513
4943 -3667549
4944 -3567444
4945 -3657966
4946 -3796489
4947 -3795897
4948 -3579342
4949 -3586136
4950 -3802510
4951 -3810952
4952 -3695863
4953 -3577076
4954 -3704640
4955 -3893697
4956 -3757770
4957 -3615249
4958 -3669699
4959 -3813317
4960 -3867331
4961 -3649955
4962 -3600739
4963 -3803638
4964 -3870127
4965 -3778350
4966 -3634365
4967 -3708505
4968 -3916794
4969 -3826944
4970 -3656475
4971 -3680830
4972 -3821116
4973 -3910703
4974 -3730860
4975 -3626910
4976 -3820165
4977 -3911315
4978 -3834514
4979 -3668233
4980 -3701542
4981 -3925919
4982 -3891485
4983 -3695675
4984 -3693573
4985 -3837529
4986 -3977118
4987 -3812047
4988 -3642065
4989 -3794918
4990 -3926443
4991 -3893260
4992 -3721456
4993 -3675489
4994 -3917056
4995 -3964625
4996 -3779317
4997 -3711174
4998 -3797268
4999 -3978652
5000 -3891288
5001 -3676776
5002 -3765064
5003 -3926725
5004 -3936092
5005 -3786214
5006 -3682633
5007 -3892729
5008 -3992590
5009 -3823174
5010 -3725523
5011 -3774545
5012 -3968680
5013 -3935663
5014 -3720722
5015 -3751547
5016 -3917625
5017 -3975033
5018 -3850653
5019 -3689375
5020 -3849631
5021 -4006547
5022 -3882893
5023 -3745070
5024 -3748508
5025 -3938061
5026 -3986316
5027 -3761805
5028 -3742028
5029 -3891864
5030 -3987991
5031 -3898494
5032 -3696768
5033 -3802108
5034 -3988676
5035 -3921544
5036 -3774577
5037 -3737152
5038 -3912654
5039 -4023905
5040 -3824370
5041 -3721016
5042 -3844348
5043 -3967541
5044 -3930676
5045 -3728311
5046 -3759875
5047 -3967308
5048 -3950705
5049 -3816719
5050 -3734902
5051 -3860517
5052 -4003184
5053 -3839355
5054 -3717567
5055 -3811506
5056 -3943266
5057 -3953979
5058 -3766228
5059 -3734942
5060 -3941011
5061 -3964112
5062 -3826019
5063 -3711810
5064 -3798474
5065 -3995345
5066 -3877624
5067 -3717376
5068 -3776484
5069 -3922361
5070 -3968789
5071 -3783729
5072 -3690223
5073 -3880192
5074 -3944366
5075 -3845644
5076 -3720619
5077 -3746891
5078 -3950978
5079 -3908738
5080 -3739526
5081 -3748205
5082 -3858369
5083 -3951647
5084 -3808834
5085 -3663003
5086 -3815548
5087 -3917450
5088 -3851214
5089 -3721086
5090 -3708058
5091 -3916682
5092 -3916874
5093 -3737013
5094 -3707895
5095 -3808704
5096 -3915578
5097 -3803333
5098 -3638380
5099 -3756211
5100 -3896435
5101 -3859723
5102 -3725439
5103 -3658990
5104 -3848898
5105 -3906825
5106 -3726589
5107 -3654887
5108 -3731227
5109 -3886358
5110 -3835868
5111 -3633895
5112 -3700200
5113 -3855124
5114 -3838794
5115 -3701114
5116 -3603038
5117 -3770252
5118 -3881577
5119 -3721139
5120 -3630264
5121 -3681575
5122 -3838979
5123 -3831190
5124 -3613783
5125 -3619181
5126 -3784076
5127 -3814581
5128 -3701659
5129 -3553807
5130 -3688117
5131 -3846160
5132 -3729663
5133 -3594351
5134 -3613800
5135 -3763391
5136 -3811150
5137 -3594619
5138 -3549515
5139 -3706625
5140 -3773997
5141 -3686981
5142 -3528462
5143 -3599079
5144 -3790104
5145 -3725290
5146 -3563331
5147 -3535197
5148 -3680664
5149 -3781964
5150 -3587671
5151 -3475418
5152 -3614703
5153 -3728444
5154 -3690017
5155 -3499151
5156 -3502763
5157 -3710752
5158 -3685216
5159 -3532290
5160 -3460191
5161 -3569359
5162 -3727722
5163 -3593355
5164 -3443128
5165 -3536319
5166 -3652934
5167 -3650281
5168 -3479698
5169 -3417926
5170 -3607252
5171 -3639365
5172 -3514850
5173 -3419273
5174 -3482599
5175 -3659772
5176 -3570910
5177 -3386780
5178 -3436950
5179 -3568008
5180 -3601634
5181 -3443442
5182 -3341646
5183 -3521616
5184 -3599691
5185 -3488923
5186 -3362398
5187 -3373659
5188 -3572820
5189 -3541623
5190 -3348044
5191 -3336326
5192 -3463939
5193 -3549259
5194 -3426657
5195 -3266429
5196 -3398354
5197 -3528735
5198 -3453317
5199 -3315487
5200 -3279911
5201 -3447962
5202 -3489731
5203 -3299516
5204 -3262323
5205 -3365418
5206 -3469704
5207 -3393023
5208 -3216874
5209 -3296886
5210 -3432008
5211 -3387219
5212 -3259932
5213 -3187194
5214 -3346112
5215 -3436751
5216 -3255696
5217 -3193577
5218 -3269609
5219 -3387128
5220 -3347272
5221 -3139870
5222 -3174776
5223 -3330864
5224 -3323387
5225 -3209898
5226 -3119868
5227 -3235120
5228 -3366065
5229 -3219703
5230 -3103495
5231 -3148199
5232 -3269228
5233 -3284063
5234 -3090939
5235 -3070884
5236 -3231586
5237 -3257944
5238 -3159588
5239 -3025845
5240 -3106672
5241 -3263730
5242 -3162137
5243 -3024724
5244 -3038084
5245 -3156768
5246 -3221574
5247 -3041970
5248 -2971782
5249 -3116141
5250 -3174732
5251 -3095207
5252 -2944250
5253 -2980839
5254 -3157482
5255 -3096072
5256 -2954831
5257 -2937025
5258 -3047190
5259 -3144106
5260 -2982989
5261 -2865659
5262 -2993199
5263 -3080198
5264 -3026348
5265 -2861123
5266 -2851966
5267 -3049871
5268 -3034042
5269 -2875314
5270 -2828265
5271 -2918477
5272 -3051375
5273 -2930391
5274 -2760186
5275 -2839640
5276 -2959071
5277 -2962688
5278 -2805306
5279 -2733798
5280 -2917667
5281 -2967398
5282 -2811836
5283 -2720374
5284 -2766431
5285 -2922059
5286 -2864715
5287 -2676222
5288 -2723841
5289 -2838898
5290 -2876265
5291 -2745331
5292 -2625629
5293 -2773928
5294 -2858206
5295 -2732492
5296 -2628147
5297 -2643763
5298 -2809489
5299 -2795980
5300 -2595024
5301 -2597858
5302 -2724159
5303 -2773716
5304 -2661431
5305 -2498023
5306 -2619438
5307 -2756656
5308 -2662356
5309 -2532791
5310 -2511665
5311 -2677800
5312 -2719687
5313 -2523942
5314 -2469898
5315 -2568627
5316 -2658326
5317 -2598690
5318 -2408393
5319 -2462619
5320 -2623760
5321 -2583558
5322 -2457334
5323 -2386082
5324 -2514133
5325 -2615944
5326 -2443471
5327 -2346838
5328 -2426949
5329 -2535363
5330 -2515604
5331 -2324642
5332 -2325827
5333 -2492327
5334 -2488177
5335 -2369640
5336 -2258863
5337 -2352032
5338 -2490100
5339 -2371224
5340 -2240720
5341 -2285350
5342 -2401703
5343 -2427270
5344 -2247701
5345 -2184833
5346 -2339820
5347 -2374265
5348 -2271657
5349 -2151176
5350 -2201597
5351 -2363549
5352 -2289285
5353 -2140419
5354 -2148713
5355 -2250380
5356 -2310660
5357 -2160163
5358 -2052638
5359 -2185094
5360 -2256454
5361 -2188330
5362 -2053428
5363 -2049203
5364 -2229444
5365 -2191861
5366 -2035822
5367 -2008981
5368 -2093889
5369 -2184515
5370 -2060787
5371 -1929210
5372 -2043155
5373 -2127967
5374 -2074836
5375 -1951962
5376 -1914679
5377 -2079205
5378 -2086170
5379 -1926673
5380 -1877164
5381 -1948741
5382 -2057206
5383 -1971962
5384 -1810922
5385 -1889932
5386 -2000099
5387 -1978786
5388 -1840854
5389 -1759335
5390 -1917239
5391 -1976185
5392 -1827417
5393 -1744308
5394 -1796679
5395 -1938489
5396 -1893176
5397 -1699553
5398 -1723074
5399 -1838162
5400 -1857653
5401 -1747514
5402 -1623356
5403 -1744124
5404 -1850590
5405 -1739204
5406 -1642604
5407 -1649285
5408 -1770884
5409 -1780974
5410 -1586565
5411 -1573505
5412 -1687975
5413 -1732308
5414 -1652072
5415 -1510743
5416 -1593133
5417 -1728026
5418 -1621348
5419 -1504005
5420 -1484513
5421 -1615201
5422 -1665551
5423 -1486042
5424 -1425152
5425 -1546120
5426 -1615040
5427 -1554617
5428 -1381813
5429 -1419148
5430 -1575137
5431 -1526373
5432 -1393560
5433 -1326397
5434 -1446820
5435 -1544140
5436 -1396048
5437 -1289069
5438 -1376960
5439 -1478173
5440 -1445996
5441 -1272543
5442 -1250777
5443 -1412896
5444 -1415282
5445 -1284464
5446 -1199207
5447 -1268229
5448 -1418201
5449 -1302022
5450 -1157441
5451 -1206140
5452 -1309530
5453 -1333572
5454 -1158441
5455 -1088715
5456 -1251356
5457 -1292122
5458 -1187890
5459 -1079420
5460 -1111437
5461 -1264390
5462 -1187858
5463 -1031241
5464 -1041781
5465 -1144466
5466 -1206170
5467 -1068547
5468  -951103
5469 -1085399
5470 -1159702
5471 -1079292
5472  -943064
5473  -926642
5474 -1102664
5475 -1095543
5476  -923511
5477  -896884
5478  -983480
5479 -1075467
5480  -972801
5481  -815755
5482  -901487
5483 -1009329
5484  -957521
5485  -837730
5486  -783985
5487  -931945
5488  -975258
5489  -822519
5490  -765527
5491  -817320
5492  -918127
5493  -863283
5494  -692074
5495  -738994
5496  -854137
5497  -834974
5498  -719252
5499  -641643
5500  -769259
5501  -844364
5502  -711637
5503  -623174
5504  -658018
5505  -766323
5506  -755841
5507  -563497
5508  -570457
5509  -703768
5510  -713191
5511  -620788
5512  -501294
5513  -590067
5514  -709790
5515  -590749
5516  -483172
5517  -489611
5518  -604730
5519  -640987
5520  -461013
5521  -433494
5522  -542170
5523  -578200
5524  -499869
5525  -369558
5526  -419385
5527  -545490
5528  -481731
5529  -366694
5530  -353033
5531  -441436
5532  -517958
5533  -355064
5534  -268957
5535  -371982
5536  -432426
5537  -382525
5538  -241000
5539  -258678
5540  -416708
5541  -373889
5542  -243656
5543  -200679
5544  -286114
5545  -373770
5546  -238683
5547  -126871
5548  -212162
5549  -298427
5550  -276232
5551  -128628
5552   -99241
5553  -254213
5554  -255265
5555  -131680
5556   -54050
5557  -111955
5558  -234125
5559  -141689
5560     8763
5561   -41915
5562  -147215
5563  -159526
5564   -20906
5565    57568
5566   -80355
5567  -128730
5568   -15975
5569    78058
5570    50705
5571   -89978
5572   -43208
5573   122745
5574   103478
5575     9058
5576   -31897
5577    83416
5578   210533
5579    91347
5580     5969
5581    95566
5582   206789
5583   209559
5584    64405
5585    57075
5586   238987
5587   267595
5588   170923
5589    97876
5590   189134
5591   347962
5592   255308
5593   136505
5594   187058
5595   314159
5596   372943
5597   233219
5598   177338
5599   338149
5600   408377
5601   341271
5602   241424
5603   281282
5604   458699
5605   422869
5606   292656
5607   316767
5608   422254
5609   515550
5610   405265
5611   310471
5612   436826
5613   531321
5614   488286
5615   384842
5616   386439
5617   564007
5618   582294
5619   445881
5620   433287
5621   530893
5622   645917
5623   572711
5624   436141
5625   539976
5626   659011
5627   639567
5628   540085
5629   497817
5630   667045
5631   731623
5632   608440
5633   562883
5634   630223
5635   757297
5636   730129
5637   579945
5638   628742
5639   765851
5640   788931
5641   708812
5642   632248
5643   763540
5644   864997
5645   765472
5646   694560
5647   725987
5648   856046
5649   884735
5650   738437
5651   748986
5652   879225
5653   923260
5654   854460
5655   753863
5656   851016
5657   971916
5658   903647
5659   831372
5660   843065
5661   974237
5662  1022295
5663   885700
5664   857643
5665   977760
5666  1041340
5667   991433
5668   880375
5669   943988
5670  1105485
5671  1059668
5672   960050
5673   951891
5674  1070618
5675  1164552
5676  1036569
5677   968482
5678  1077821
5679  1157231
5680  1140143
5681  1021194
5682  1039913
5683  1204193
5684  1203185
5685  1104371
5686  1079759
5687  1154837
5688  1277745
5689  1177226
5690  1084586
5691  1183085
5692  1267862
5693  1277191
5694  1166700
5695  1150307
5696  1313592
5697  1331891
5698  1231543
5699  1180166
5700  1247683
5701  1390755
5702  1327630
5703  1205636
5704  1271521
5705  1380254
5706  1422800
5707  1298763
5708  1229043
5709  1388500
5710  1454925
5711  1371777
5712  1296327
5713  1335869
5714  1500733
5715  1476430
5716  1334584
5717  1364209
5718  1468422
5719  1534582
5720  1445288
5721  1336525
5722  1465682
5723  1575345
5724  1523586
5725  1423391
5726  1426515
5727  1578572
5728  1614527
5729  1466958
5730  1451346
5731  1547037
5732  1651018
5733  1589441
5734  1457930
5735  1543038
5736  1675648
5737  1652328
5738  1556758
5739  1515252
5740  1653321
5741  1732363
5742  1602710
5743  1561677
5744  1632636
5745  1744149
5746  1736472
5747  1581123
5748  1624422
5749  1766040
5750  1772906
5751  1682522
5752  1600927
5753  1727156
5754  1841478
5755  1740977
5756  1663038
5757  1717690
5758  1836000
5759  1863168
5760  1705039
5761  1695331
5762  1834419
5763  1877178
5764  1815311
5765  1714230
5766  1788852
5767  1941274
5768  1876533
5769  1784335
5770  1794423
5771  1895058
5772  1963689
5773  1828071
5774  1786959
5775  1912424
5776  1974185
5777  1935382
5778  1833089
5779  1872748
5780  2018585
5781  1983537
5782  1879853
5783  1876903
5784  1969978
5785  2068519
5786  1961341
5787  1875015
5788  1988560
5789  2070370
5790  2051218
5791  1935649
5792  1928568
5793  2091949
5794  2098462
5795  1998979
5796  1967158
5797  2038928
5798  2157086
5799  2086874
5800  1973866
5801  2047080
5802  2149307
5803  2155449
5804  2052938
5805  2004411
5806  2151841
5807  2194201
5808  2109221
5809  2057746
5810  2109871
5811  2230761
5812  2200982
5813  2065964
5814  2117590
5815  2213060
5816  2241925
5817  2160388
5818  2078578
5819  2220182
5820  2299030
5821  2217944
5822  2142372
5823  2165167
5824  2299291
5825  2299526
5826  2158347
5827  2180740
5828  2280185
5829  2338058
5830  2273315
5831  2164735
5832  2273799
5833  2372912
5834  2310971
5835  2230034
5836  2228327
5837  2364387
5838  2404595
5839  2260298
5840  2246805
5841  2347664
5842  2418746
5843  2369607
5844  2239662
5845  2306111
5846  2438524
5847  2411670
5848  2322749
5849  2281607
5850  2405882
5851  2496448
5852  2372273
5853  2306508
5854  2388818
5855  2475810
5856  2461821
5857  2330096
5858  2355044
5859  2498388
5860  2497466
5861  2411184
5862  2352234
5863  2447067
5864  2566423
5865  2461464
5866  2369681
5867  2433532
5868  2538444
5869  2566294
5870  2418583
5871  2403345
5872  2552525
5873  2587196
5874  2506879
5875  2414872
5876  2479383
5877  2623828
5878  2557888
5879  2450074
5880  2471591
5881  2570487
5882  2647510
5883  2531512
5884  2454006
5885  2570958
5886  2639634
5887  2596920
5888  2488486
5889  2497418
5890  2662518
5891  2647642
5892  2535905
5893  2525496
5894  2613091
5895  2695867
5896  2607881
5897  2504002
5898  2598746
5899  2687462
5900  2666584
5901  2565312
5902  2542577
5903  2703516
5904  2728941
5905  2604041
5906  2566216
5907  2636658
5908  2751876
5909  2684747
5910  2555457
5911  2629021
5912  2737024
5913  2740318
5914  2644008
5915  2582561
5916  2719677
5917  2782328
5918  2680511
5919  2613557
5920  2661206
5921  2780954
5922  2768828
5923  2625181
5924  2660286
5925  2764499
5926  2793038
5927  2717776
5928  2629546
5929  2735914
5930  2829225
5931  2743467
5932  2670074
5933  2689053
5934  2813371
5935  2833827
5936  2695396
5937  2688816
5938  2787782
5939  2831382
5940  2776658
5941  2666121
5942  2747948
5943  2863964
5944  2807695
5945  2731227
5946  2721804
5947  2827826
5948  2881770
5949  2750023
5950  2710544
5951  2804736
5952  2867715
5953  2836612
5954  2717688
5955  2767444
5956  2893750
5957  2868303
5958  2772390
5959  2739629
5960  2835309
5961  2917129
5962  2809392
5963  2741021
5964  2819414
5965  2903864
5966  2894875
5967  2772909
5968  2763090
5969  2902262
5970  2902082
5971  2824296
5972  2767016
5973  2832726
5974  2952531
5975  2867989
5976  2775298
5977  2831409
5978  2911462
5979  2931629
5980  2809263
5981  2779820
5982  2916456
5983  2942489
5984  2858755
5985  2789209
5986  2841368
5987  2982317
5988  2923609
5989  2798482
5990  2827326
5991  2922759
5992  2975326
5993  2854297
5994  2779243
5995  2905572
5996  2976368
5997  2914899
5998  2827711
5999  2834767
6000  2980853
6001  2970844
6002  2836894
6003  2828684
6004  2902928
6005  2984796
6006  2906320
6007  2799853
6008  2894707
6009  2987228
6010  2957579
6011  2859325
6012  2826465
6013  2957173
6014  2987187
6015  2867089
6016  2835285
6017  2902818
6018  3003317
6019  2952267
6020  2807412
6021  2880589
6022  2980701
6023  2971436
6024  2883763
6025  2814709
6026  2941414
6027  3019033
6028  2902948
6029  2851437
6030  2891674
6031  2995698
6032  2989133
6033  2833537
6034  2847904
6035  2974746
6036  2988672
6037  2910733
6038  2823890
6039  2922386
6040  3029940
6041  2938528
6042  2846197
6043  2867806
6044  2974226
6045  3004304
6046  2862344
6047  2829709
6048  2945233
6049  2994497
6050  2949406
6051  2835968
6052  2884992
6053  3014987
6054  2955514
6055  2865166
6056  2847831
6057  2937506
6058  3013010
6059  2895831
6060  2835173
6061  2926927
6062  2994010
6063  2960693
6064  2841499
6065  2852878
6066  2989688
6067  2963672
6068  2867831
6069  2838181
6070  2916753
6071  3007234
6072  2912597
6073  2821564
6074  2889238
6075  2961553
6076  2956525
6077  2848454
6078  2820989
6079  2951774
6080  2975935
6081  2881207
6082  2832260
6083  2883833
6084  2989959
6085  2924522
6086  2806949
6087  2852089
6088  2937030
6089  2960755
6090  2866666
6091  2803166
6092  2926982
6093  2961824
6094  2881902
6095  2813512
6096  2838093
6097  2957402
6098  2923177
6099  2804421
6100  2823198
6101  2908591
6102  2946356
6103  2858801
6104  2770220
6105  2877578
6106  2949945
6107  2874136
6108  2793512
6109  2794514
6110  2924059
6111  2928365
6112  2796653
6113  2791364
6114  2868576
6115  2931739
6116  2870436
6117  2743702
6118  2814844
6119  2910189
6120  2875402
6121  2783819
6122  2760485
6123  2870617
6124  2923658
6125  2794755
6126  2754923
6127  2817162
6128  2893685
6129  2852991
6130  2716242
6131  2762783
6132  2875139
6133  2861128
6134  2779790
6135  2724211
6136  2816440
6137  2893539
6138  2786649
6139  2714643
6140  2762214
6141  2847949
6142  2848257
6143  2709480
6144  2709535
6145  2828349
6146  2835660
6147  2753914
6148  2673120
6149  2752419
6150  2860933
6151  2767681
6152  2678267
6153  2708646
6154  2802888
6155  2830559
6156  2689887
6157  2654000
6158  2764643
6159  2801720
6160  2740142
6161  2639205
6162  2676113
6163  2812909
6164  2757192
6165  2657542
6166  2644284
6167  2731772
6168  2795137
6169  2681705
6170  2598630
6171  2689465
6172  2753243
6173  2719124
6174  2615545
6175  2613841
6176  2748418
6177  2732968
6178  2626616
6179  2597548
6180  2656261
6181  2746422
6182  2658582
6183  2547235
6184  2619291
6185  2703192
6186  2697269
6187  2589453
6188  2547534
6189  2680825
6190  2704685
6191  2591213
6192  2534380
6193  2578785
6194  2690327
6195  2644484
6196  2508683
6197  2553743
6198  2639258
6199  2655017
6200  2564946
6201  2472581
6202  2586915
6203  2647168
6204  2564161
6205  2491457
6206  2506693
6207  2627406
6208  2606794
6209  2475776
6210  2477223
6211  2556104
6212  2596660
6213  2523347
6214  2424888
6215  2505372
6216  2592058
6217  2523983
6218  2441717
6219  2435792
6220  2546879
6221  2563094
6222  2430940
6223  2407565
6224  2483019
6225  2531357
6226  2487950
6227  2369807
6228  2422140
6229  2524355
6230  2487349
6231  2394865
6232  2362387
6233  2455555
6234  2512022
6235  2387902
6236  2331191
6237  2404490
6238  2468718
6239  2450437
6240  2320823
6241  2335355
6242  2446716
6243  2428846
6244  2341200
6245  2286146
6246  2356473
6247  2451189
6248  2349624
6249  2273573
6250  2320700
6251  2389857
6252  2392646
6253  2265438
6254  2244851
6255  2359127
6256  2358769
6257  2291592
6258  2228283
6259  2273574
6260  2380366
6261  2308302
6262  2206459
6263  2234188
6264  2306090
6265  2330845
6266  2209926
6267  2156627
6268  2270497
6269  2305734
6270  2240326
6271  2154317
6272  2173815
6273  2293414
6274  2252701
6275  2133696
6276  2140849
6277  2210768
6278  2271332
6279  2169570
6280  2079515
6281  2170394
6282  2230464
6283  2188074
6284  2089679
6285  2071578
6286  2197028
6287  2198874
6288  2079392
6289  2048803
6290  2109753
6291  2200357
6292  2119574
6293  2005269
6294  2067546
6295  2146701
6296  2117186
6297  2014821
6298  1972321
6299  2097632
6300  2133338
6301  2021333
6302  1971130
6303  2020093
6304  2109701
6305  2063876
6306  1925003
6307  1957453
6308  2051601
6309  2052447
6310  1963314
6311  1890730
6312  1987749
6313  2065112
6314  1961989
6315  1885952
6316  1901503
6317  1997935
6318  1999813
6319  1853871
6320  1856831
6321  1947991
6322  1983610
6323  1915616
6324  1806275
6325  1870257
6326  1965536
6327  1891915
6328  1813224
6329  1797649
6330  1896084
6331  1938672
6332  1802203
6333  1758610
6334  1839112
6335  1888658
6336  1843154
6337  1724522
6338  1756535
6339  1866509
6340  1830847
6341  1737485
6342  1713536
6343  1777385
6344  1855536
6345  1744622
6346  1667946
6347  1729704
6348  1792293
6349  1771267
6350  1657097
6351  1642142
6352  1764460
6353  1757978
6354  1666906
6355  1611672
6356  1664083
6357  1761588
6358  1672071
6359  1563493
6360  1617112
6361  1684394
6362  1695697
6363  1581945
6364  1540291
6365  1650754
6366  1679730
6367  1600698
6368  1523046
6369  1540131
6370  1649717
6371  1595087
6372  1486441
6373  1507084
6374  1574025
6375  1611377
6376  1513047
6377  1434787
6378  1530600
6379  1572861
6380  1505242
6381  1425880
6382  1437414
6383  1541688
6384  1526924
6385  1406996
6386  1409031
6387  1471865
6388  1520403
6389  1432821
6390  1330289
6391  1414836
6392  1470742
6393  1427955
6394  1348642
6395  1318576
6396  1435327
6397  1448141
6398  1323064
6399  1291476
6400  1344579
6401  1415761
6402  1357693
6403  1242839
6404  1289070
6405  1377063
6406  1350731
6407  1258025
6408  1212857
6409  1309392
6410  1359440
6411  1240139
6412  1187296
6413  1228847
6414  1308717
6415  1282863
6416  1150251
6417  1173020
6418  1270951
6419  1266111
6420  1176568
6421  1103007
6422  1181475
6423  1258815
6424  1160575
6425  1088434
6426  1113524
6427  1203934
6428  1206518
6429  1069056
6430  1048853
6431  1150077
6432  1162241
6433  1092594
6434   994598
6435  1051207
6436  1168232
6437  1095810
6438   995711
6439   994463
6440  1082249
6441  1116044
6442   987685
6443   924878
6444  1018621
6445  1063934
6446  1022490
6447   903956
6448   926002
6449  1045352
6450  1014244
6451   909310
6452   871473
6453   944708
6454  1014483
6455   912090
6456   825563
6457   890898
6458   963544
6459   936101
6460   821304
6461   796467
6462   920908
6463   918697
6464   818462
6465   770078
6466   822117
6467   920802
6468   831207
6469   725488
6470   773596
6471   847016
6472   847565
6473   730030
6474   671409
6475   788846
6476   832827
6477   737190
6478   659731
6479   691864
6480   805437
6481   766273
6482   632095
6483   647371
6484   719222
6485   745761
6486   655820
6487   564931
6488   653692
6489   716155
6490   657546
6491   577412
6492   570463
6493   672902
6494   665398
6495   539774
6496   525808
6497   590417
6498   640470
6499   578166
6500   475472
6501   534285
6502   617443
6503   563897
6504   474188
6505   449039
6506   543692
6507   572807
6508   452866
6509   416749
6510   470050
6511   533277
6512   497881
6513   375738
6514   398944
6515   493562
6516   469019
6517   393843
6518   334425
6519   414403
6520   475461
6521   372060
6522   307922
6523   352432
6524   417878
6525   403666
6526   284867
6527   277138
6528   373942
6529   372076
6530   295772
6531   229738
6532   287353
6533   375152
6534   288861
6535   205412
6536   228945
6537   286573
6538   312633
6539   192350
6540   161337
6541   252949
6542   276414
6543   212563
6544   131678
6545   162502
6546   261259
6547   197505
6548   103540
6549   109138
6550   178780
6551   211403
6552   100315
6553    42466
6554   134547
6555   177013
6556   121610
6557    22716
6558    26107
6559   142869
6560   116277
6561     7746
6562   -10432
6563    57964
6564   121130
6565    36334
6566   -74258
6567    -2264
6568    57161
6569    32722
6570   -67441
6571   -96157
6572    19743
6573    28759
6574   -69061
6575  -114739
6576   -72230
6577     8849
6578   -58767
6579  -171427
6580  -124518
6581   -51515
6582   -59448
6583  -148812
6584  -209560
6585  -102814
6586   -60846
6587  -160824
6588  -227437
6589  -201504
6590  -103478
6591  -132539
6592  -263384
6593  -254016
6594  -161825
6595  -145539
6596  -225384
6597  -320719
6598  -241026
6599  -159690
6600  -234864
6601  -325478
6602  -328695
6603  -229491
6604  -210292
6605  -339874
6606  -370509
6607  -287193
6608  -244264
6609  -303862
6610  -414626
6611  -372004
6612  -280422
6613  -321363
6614  -412523
6615  -438668
6616  -353027
6617  -299104
6618  -417774
6619  -475162
6620  -417791
6621  -356669
6622  -390283
6623  -513276
6624  -492733
6625  -388245
6626  -399449
6627  -490530
6628  -533481
6629  -481131
6630  -398768
6631  -494105
6632  -577526
6633  -537698
6634  -462026
6635  -467985
6636  -583325
6637  -600435
6638  -497413
6639  -493568
6640  -568797
6641  -646219
6642  -599630
6643  -503665
6644  -570912
6645  -671161
6646  -644801
6647  -577221
6648  -556032
6649  -655495
6650  -717516
6651  -622494
6652  -592852
6653  -655013
6654  -734125
6655  -718249
6656  -618549
6657  -648816
6658  -750441
6659  -747649
6660  -684476
6661  -646755
6662  -735872
6663  -819794
6664  -741796
6665  -688540
6666  -743491
6667  -815710
6668  -823947
6669  -719288
6670  -721645
6671  -832940
6672  -853812
6673  -808407
6674  -741764
6675  -811389
6676  -915975
6677  -850770
6678  -778186
6679  -810372
6680  -889329
6681  -936987
6682  -835758
6683  -810611
6684  -911077
6685  -959823
6686  -923181
6687  -839124
6688  -878157
6689  -997523
6690  -960803
6691  -879267
6692  -890821
6693  -975961
6694 -1034513
6695  -947692
6696  -894564
6697  -989517
6698 -1040796
6699 -1019985
6700  -936972
6701  -947317
6702 -1073916
6703 -1074179
6704  -985749
6705  -972702
6706 -1044431
6707 -1124001
6708 -1059577
6709  -975423
6710 -1048436
6711 -1125973
6712 -1124147
6713 -1036474
6714 -1014832
6715 -1149037
6716 -1182193
6717 -1094038
6718 -1053946
6719 -1109931
6720 -1208529
6721 -1172640
6722 -1069092
6723 -1115366
6724 -1206205
6725 -1227524
6726 -1154101
6727 -1098339
6728 -1207759
6729 -1267780
6730 -1200174
6731 -1142098
6732 -1162657
6733 -1284236
6734 -1281861
6735 -1167813
6736 -1177434
6737 -1280951
6738 -1317446
6739 -1263174
6740 -1172536
6741 -1254911
6742 -1351353
6743 -1295546
6744 -1234739
6745 -1237654
6746 -1343449
6747 -1387244
6748 -1270992
6749 -1251012
6750 -1336526
6751 -1395049
6752 -1356949
6753 -1258926
6754 -1315250
6755 -1425129
6756 -1410127
6757 -1329772
6758 -1308932
6759 -1404621
6760 -1468315
6761 -1370978
6762 -1318221
6763 -1391732
6764 -1467311
6765 -1463873
6766 -1355955
6767 -1370589
6768 -1481821
6769 -1496340
6770 -1431591
6771 -1375039
6772 -1449725
6773 -1543288
6774 -1469112
6775 -1401746
6776 -1447730
6777 -1526207
6778 -1545168
6779 -1454762
6780 -1436979
6781 -1546713
6782 -1570231
6783 -1516398
6784 -1456944
6785 -1502437
6786 -1604081
6787 -1564034
6788 -1486030
6789 -1514727
6790 -1587607
6791 -1630478
6792 -1544403
6793 -1491072
6794 -1588520
6795 -1639257
6796 -1603409
6797 -1533428
6798 -1552103
6799 -1677324
6800 -1658796
6801 -1570087
6802 -1571365
6803 -1636651
6804 -1705184
6805 -1630281
6806 -1556003
6807 -1644002
6808 -1706277
6809 -1690127
6810 -1618939
6811 -1610620
6812 -1718699
6813 -1734372
6814 -1644093
6815 -1627128
6816 -1684027
6817 -1767919
6818 -1723810
6819 -1628643
6820 -1696022
6821 -1773305
6822 -1758242
6823 -1698637
6824 -1659098
6825 -1768561
6826 -1809312
6827 -1723491
6828 -1691454
6829 -1738532
6830 -1821269
6831 -1805024
6832 -1699176
6833 -1735239
6834 -1820945
6835 -1835002
6836 -1769360
6837 -1705625
6838 -1801777
6839 -1872896
6840 -1804170
6841 -1751141
6842 -1779755
6843 -1875242
6844 -1884054
6845 -1772262
6846 -1767650
6847 -1864303
6848 -1897824
6849 -1847717
6850 -1768232
6851 -1835027
6852 -1932581
6853 -1883682
6854 -1814327
6855 -1817977
6856 -1898224
6857 -1950420
6858 -1848117
6859 -1814891
6860 -1901956
6861 -1953958
6862 -1927425
6863 -1836503
6864 -1872152
6865 -1978353
6866 -1950686
6867 -1876738
6868 -1856125
6869 -1935027
6870 -2005297
6871 -1922425
6872 -1867549
6873 -1934769
6874 -2001508
6875 -1995717
6876 -1890220
6877 -1893598
6878 -2010415
6879 -2014908
6880 -1944528
6881 -1901545
6882 -1961248
6883 -2066851
6884 -2001263
6885 -1910000
6886 -1959726
6887 -2034969
6888 -2047683
6889 -1959566
6890 -1922182
6891 -2035966
6892 -2068610
6893 -2010716
6894 -1955292
6895 -1990527
6896 -2095920
6897 -2062841
6898 -1965968
6899 -1986350
6900 -2061370
6901 -2100232
6902 -2026457
6903 -1963650
6904 -2059233
6905 -2120589
6906 -2065406
6907 -2001212
6908 -2004980
6909 -2120140
6910 -2119915
6911 -2017516
6912 -2019013
6913 -2085531
6914 -2155367
6915 -2096250
6916 -2001662
6917 -2075547
6918 -2149364
6919 -2129893
6920 -2048950
6921 -2027481
6922 -2135792
6923 -2171206
6924 -2079053
6925 -2052291
6926 -2107274
6927 -2179310
6928 -2159404
6929 -2039994
6930 -2082741
6931 -2171451
6932 -2167191
6933 -2101264
6934 -2058257
6935 -2148288
6936 -2213276
6937 -2131993
6938 -2087490
6939 -2123857
6940 -2191392
6941 -2192441
6942 -2087719
6943 -2100759
6944 -2196861
6945 -2209610
6946 -2151942
6947 -2089342
6948 -2159623
6949 -2239648
6950 -2170767
6951 -2116172
6952 -2134907
6953 -2211672
6954 -2237638
6955 -2137231
6956 -2116611
6957 -2206405
6958 -2237546
6959 -2198956
6960 -2118094
6961 -2161250
6962 -2262337
6963 -2220314
6964 -2145796
6965 -2145847
6966 -2222741
6967 -2272365
6968 -2181589
6969 -2134878
6970 -2213916
6971 -2263334
6972 -2233746
6973 -2147543
6974 -2161808
6975 -2274181
6976 -2265019
6977 -2182460
6978 -2164104
6979 -2227788
6980 -2301038
6981 -2221037
6982 -2150431
6983 -2207363
6984 -2270003
6985 -2262878
6986 -2181133
6987 -2167369
6988 -2280429
6989 -2290071
6990 -2211622
6991 -2172202
6992 -2218814
6993 -2310756
6994 -2249597
6995 -2163968
6996 -2209452
6997 -2286265
6998 -2303657
6999 -2219968
7000 -2164490
7001 -2271491
7002 -2316608
7003 -2240092
7004 -2179915
7005 -2213364
7006 -2313504
7007 -2291433
7008 -2191099
7009 -2209842
7010 -2278381
7011 -2313810
7012 -2250090
7013 -2174607
7014 -2252123
7015 -2323067
7016 -2270527
7017 -2206860
7018 -2200542
7019 -2309551
7020 -2317484
7021 -2219615
7022 -2206116
7023 -2273819
7024 -2320451
7025 -2277514
7026 -2181750
7027 -2237971
7028 -2326597
7029 -2295534
7030 -2219887
7031 -2199058
7032 -2297741
7033 -2342045
7034 -2239588
7035 -2200310
7036 -2259830
7037 -2320536
7038 -2299233
7039 -2195749
7040 -2224688
7041 -2319919
7042 -2312830
7043 -2245411
7044 -2193791
7045 -2264927
7046 -2334793
7047 -2258977
7048 -2195774
7049 -2233245
7050 -2311529
7051 -2323347
7052 -2213057
7053 -2202256
7054 -2300151
7055 -2315235
7056 -2253202
7057 -2187904
7058 -2238643
7059 -2336363
7060 -2282167
7061 -2208798
7062 -2221710
7063 -2298009
7064 -2326751
7065 -2229443
7066 -2185369
7067 -2280758
7068 -2311855
7069 -2266717
7070 -2191170
7071 -2213003
7072 -2327058
7073 -2294203
7074 -2207629
7075 -2208611
7076 -2266347
7077 -2326383
7078 -2234254
7079 -2171237
7080 -2243829
7081 -2303930
7082 -2276730
7083 -2199090
7084 -2190464
7085 -2302019
7086 -2301300
7087 -2212180
7088 -2184042
7089 -2230936
7090 -2306741
7091 -2251133
7092 -2169479
7093 -2219050
7094 -2282317
7095 -2282581
7096 -2203814
7097 -2164408
7098 -2263683
7099 -2286546
7100 -2208943
7101 -2177491
7102 -2208776
7103 -2287019
7104 -2253876
7105 -2158651
7106 -2193760
7107 -2261928
7108 -2260903
7109 -2198280
7110 -2140579
7111 -2227301
7112 -2271872
7113 -2210295
7114 -2162366
7115 -2179195
7116 -2259236
7117 -2260338
7118 -2140610
7119 -2151492
7120 -2222508
7121 -2254512
7122 -2196015
7123 -2118292
7124 -2185066
7125 -2262051
7126 -2209149
7127 -2139589
7128 -2135766
7129 -2221957
7130 -2245789
7131 -2139754
7132 -2120752
7133 -2184015
7134 -2225463
7135 -2187803
7136 -2101851
7137 -2139133
7138 -2227617
7139 -2198078
7140 -2122105
7141 -2098628
7142 -2168390
7143 -2232226
7144 -2134081
7145 -2089174
7146 -2146436
7147 -2201884
7148 -2187023
7149 -2084835
7150 -2086559
7151 -2187839
7152 -2178955
7153 -2112865
7154 -2066014
7155 -2122253
7156 -2205555
7157 -2129346
7158 -2051720
7159 -2094552
7160 -2158293
7161 -2172685
7162 -2061214
7163 -2038883
7164 -2141815
7165 -2169568
7166 -2102439
7167 -2038698
7168 -2067895
7169 -2166579
7170 -2118416
7171 -2023694
7172 -2039280
7173 -2110786
7174 -2140180
7175 -2058805
7176 -2002954
7177 -2089114
7178 -2130126
7179 -2082253
7180 -2009896
7181 -2007197
7182 -2112522
7183 -2092722
7184 -1996541
7185 -1995672
7186 -2059118
7187 -2108785
7188 -2041223
7189 -1959836
7190 -2021064
7191 -2087846
7192 -2049902
7193 -1974273
7194 -1960840
7195 -2062297
7196 -2075361
7197 -1986080
7198 -1951636
7199 -2001332
7200 -2065008
7201 -2022754
7202 -1924339
7203 -1965866
7204 -2031069
7205 -2025243
7206 -1956610
7207 -1903429
7208 -1997833
7209 -2044462
7210 -1961497
7211 -1916944
7212 -1932067
7213 -2008883
7214 -1993753
7215 -1896131
7216 -1904022
7217 -1987358
7218 -1990992
7219 -1934402
7220 -1862406
7221 -1931503
7222 -2003091
7223 -1929370
7224 -1867771
7225 -1876823
7226 -1948266
7227 -1967141
7228 -1856454
7229 -1846693
7230 -1926784
7231 -1945843
7232 -1897409
7233 -1818314
7234 -1856753
7235 -1941551
7236 -1893181
7237 -1829479
7238 -1823868
7239 -1890602
7240 -1924958
7241 -1830420
7242 -1784798
7243 -1851704
7244 -1890910
7245 -1861784
7246 -1771362
7247 -1784367
7248 -1882399
7249 -1858831
7250 -1788951
7251 -1764540
7252 -1816758
7253 -1879412
7254 -1798358
7255 -1734546
7256 -1782834
7257 -1834056
7258 -1816726
7259 -1737626
7260 -1722799
7261 -1819359
7262 -1812872
7263 -1749828
7264 -1712375
7265 -1748212
7266 -1815819
7267 -1756612
7268 -1676043
7269 -1717381
7270 -1773562
7271 -1777948
7272 -1693297
7273 -1660603
7274 -1745255
7275 -1770095
7276 -1703012
7277 -1644239
7278 -1669286
7279 -1756582
7280 -1721066
7281 -1625783
7282 -1643820
7283 -1703924
7284 -1729524
7285 -1656767
7286 -1584426
7287 -1663166
7288 -1711179
7289 -1659135
7290 -1590366
7291 -1595477
7292 -1693335
7293 -1690261
7294 -1584601
7295 -1572506
7296 -1631150
7297 -1667740
7298 -1612677
7299 -1523428
7300 -1583004
7301 -1652534
7302 -1619402
7303 -1553588
7304 -1517633
7305 -1610823
7306 -1629172
7307 -1534773
7308 -1505887
7309 -1546204
7310 -1610081
7311 -1575366
7312 -1469862
7313 -1498815
7314 -1579852
7315 -1571275
7316 -1495779
7317 -1444719
7318 -1525246
7319 -1575870
7320 -1491133
7321 -1432813
7322 -1468026
7323 -1538085
7324 -1531970
7325 -1422637
7326 -1422976
7327 -1505747
7328 -1504391
7329 -1446514
7330 -1373003
7331 -1428526
7332 -1514286
7333 -1451190
7334 -1375950
7335 -1386409
7336 -1451245
7337 -1480133
7338 -1376050
7339 -1336118
7340 -1409913
7341 -1440750
7342 -1401161
7343 -1320537
7344 -1346406
7345 -1437311
7346 -1393764
7347 -1326830
7348 -1311594
7349 -1358867
7350 -1407002
7351 -1319466
7352 -1263698
7353 -1337536
7354 -1373445
7355 -1347353
7356 -1261703
7357 -1253511
7358 -1354492
7359 -1341031
7360 -1256453
7361 -1233138
7362 -1275290
7363 -1338380
7364 -1279632
7365 -1191190
7366 -1242894
7367 -1290586
7368 -1282619
7369 -1205854
7370 -1173984
7371 -1263000
7372 -1278664
7373 -1205793
7374 -1158254
7375 -1190683
7376 -1267798
7377 -1227869
7378 -1127163
7379 -1154784
7380 -1207421
7381 -1224564
7382 -1142336
7383 -1088765
7384 -1171138
7385 -1207227
7386 -1138220
7387 -1096673
7388 -1110064
7389 -1183815
7390 -1167507
7391 -1068725
7392 -1070612
7393 -1128462
7394 -1148060
7395 -1091754
7396 -1018915
7397 -1088144
7398 -1139165
7399 -1087500
7400 -1018424
7401 -1012515
7402 -1095613
7403 -1103779
7404 -1000338
7405  -983715
7406 -1038376
7407 -1080139
7408 -1042263
7409  -948341
7410  -988330
7411 -1056138
7412 -1022954
7413  -951525
7414  -928022
7415  -994936
7416 -1034259
7417  -949226
7418  -907273
7419  -955216
7420  -997981
7421  -981215
7422  -869851
7423  -887343
7424  -968417
7425  -956383
7426  -886667
7427  -847000
7428  -902282
7429  -971717
7430  -887280
7431  -823820
7432  -859514
7433  -912530
7434  -910836
7435  -810880
7436  -795068
7437  -884125
7438  -892733
7439  -826620
7440  -768881
7441  -804254
7442  -888298
7443  -833251
7444  -744762
7445  -760434
7446  -823879
7447  -849660
7448  -752283
7449  -712278
7450  -790917
7451  -822411
7452  -771893
7453  -697895
7454  -702018
7455  -796379
7456  -767472
7457  -679830
7458  -671003
7459  -727641
7460  -776365
7461  -701258
7462  -628229
7463  -686202
7464  -731284
7465  -704265
7466  -630820
7467  -611739
7468  -698932
7469  -711141
7470  -617228
7471  -591275
7472  -634034
7473  -698033
7474  -638103
7475  -545253
7476  -591683
7477  -648307
7478  -634954
7479  -565287
7480  -528416
7481  -607477
7482  -640717
7483  -560668
7484  -508691
7485  -534009
7486  -603367
7487  -579416
7488  -482099
7489  -493449
7490  -557512
7491  -571092
7492  -505100
7493  -441643
7494  -498639
7495  -555452
7496  -489407
7497  -438718
7498  -436247
7499  -511140
7500  -514805
7501  -419924
7502  -406146
7503  -464426
7504  -483071
7505  -436271
7506  -358767
7507  -405039
7508  -468357
7509  -427259
7510  -360064
7511  -353132
7512  -413930
7513  -448766
7514  -353516
7515  -319434
7516  -377997
7517  -406648
7518  -369034
7519  -284289
7520  -305793
7521  -388507
7522  -359320
7523  -295971
7524  -262814
7525  -323847
7526  -371270
7527  -282659
7528  -230486
7529  -274634
7530  -318413
7531  -309777
7532  -214453
7533  -212799
7534  -297978
7535  -298489
7536  -228818
7537  -186079
7538  -218123
7539  -289245
7540  -221519
7541  -150576
7542  -185418
7543  -239139
7544  -237850
7545  -159455
7546  -119105
7547  -201612
7548  -218785
7549  -161369
7550  -105922
7551  -127944
7552  -199430
7553  -165076
7554   -78561
7555   -91162
7556  -146966
7557  -172377
7558   -86213
7559   -34797
7560  -106293
7561  -141671
7562   -90766
7563   -25907
7564   -30089
7565  -119402
7566  -107963
7567   -10471
7568    -2252
7569   -52618
7570   -93023
7571   -34013
7572    47861
7573    -6648
7574   -62103
7575   -36326
7576    33409
7577    53592
7578   -20516
7579   -42144
7580    52090
7581    84913
7582    43751
7583    -8935
7584    25774
7585   117694
7586    82470
7587    16406
7588    38607
7589   100414
7590   152362
7591    79127
7592    43826
7593   118239
7594   168101
7595   139209
7596    73676
7597    81914
7598   194114
7599   178704
7600   112414
7601   101594
7602   170349
7603   225421
7604   176608
7605   108772
7606   171732
7607   228575
7608   232079
7609   164018
7610   151902
7611   251314
7612   276596
7613   205901
7614   177346
7615   219699
7616   297082
7617   266239
7618   195408
7619   226311
7620   300462
7621   314059
7622   257251
7623   221423
7624   303271
7625   350887
7626   293041
7627   249053
7628   283807
7629   358647
7630   355802
7631   275678
7632   293982
7633   365148
7634   394716
7635   350037
7636   290382
7637   355155
7638   425691
7639   388240
7640   334014
7641   339797
7642   424538
7643   451802
7644   363136
7645   360036
7646   435451
7647   463039
7648   437175
7649   366652
7650   408860
7651   492549
7652   470127
7653   421968
7654   417490
7655   483104
7656   533428
7657   455849
7658   431997
7659   483272
7660   528877
7661   519971
7662   449631
7663   467753
7664   560354
7665   553398
7666   504731
7667   481048
7668   538480
7669   599373
7670   539393
7671   493698
7672   547933
7673   594458
7674   611751
7675   528470
7676   531116
7677   620239
7678   633191
7679   584897
7680   550039
7681   586869
7682   672434
7683   628526
7684   568670
7685   602316
7686   663839
7687   687308
7688   615603
7689   588443
7690   672540
7691   701131
7692   662279
7693   618513
7694   640508
7695   732428
7696   717445
7697   646403
7698   661982
7699   718174
7700   764565
7701   699668
7702   649053
7703   716834
7704   772496
7705   745628
7706   697268
7707   695050
7708   798547
7709   788947
7710   722965
7711   721746
7712   769604
7713   824593
7714   783465
7715   715888
7716   778466
7717   836374
7718   824781
7719   768503
7720   752888
7721   837149
7722   874818
7723   796604
7724   774785
7725   813412
7726   894648
7727   863944
7728   791690
7729   816002
7730   893518
7731   898997
7732   842304
7733   805567
7734   880992
7735   937260
7736   881628
7737   841179
7738   867546
7739   944429
7740   946967
7741   860089
7742   868526
7743   935215
7744   969337
7745   922675
7746   867769
7747   916018
7748   999717
7749   957411
7750   915342
7751   913994
7752   981909
7753  1015253
7754   934490
7755   909333
7756   988298
7757  1031833
7758  1007918
7759   935493
7760   962719
7761  1059862
7762  1034642
7763   971874
7764   955133
7765  1021428
7766  1083732
7767  1010605
7768   973862
7769  1024699
7770  1086840
7771  1074539
7772  1002926
7773  1002155
7774  1095513
7775  1098949
7776  1037970
7777  1014396
7778  1064534
7779  1136410
7780  1094700
7781  1028479
7782  1072610
7783  1127775
7784  1142916
7785  1072789
7786  1048899
7787  1133577
7788  1160899
7789  1112491
7790  1076206
7791  1110184
7792  1191229
7793  1162088
7794  1090233
7795  1108705
7796  1169700
7797  1192897
7798  1137883
7799  1094539
7800  1177764
7801  1214206
7802  1178374
7803  1133095
7804  1143994
7805  1222926
7806  1228669
7807  1145882
7808  1152675
7809  1200612
7810  1253315
7811  1203689
7812  1148211
7813  1209762
7814  1269033
7815  1235542
7816  1192455
7817  1180987
7818  1257951
7819  1279076
7820  1214146
7821  1200905
7822  1249634
7823  1299454
7824  1269365
7825  1196922
7826  1240759
7827  1300392
7828  1293848
7829  1244603
7830  1225300
7831  1297852
7832  1339472
7833  1272488
7834  1242978
7835  1277535
7836  1348452
7837  1326594
7838  1247587
7839  1262454
7840  1349710
7841  1341245
7842  1306779
7843  1264563
7844  1326984
7845  1386347
7846  1329794
7847  1280951
7848  1312256
7849  1369079
7850  1388349
7851  1306104
7852  1300686
7853  1374876
7854  1399789
7855  1363461
7856  1307643
7857  1342439
7858  1422588
7859  1386131
7860  1327864
7861  1332268
7862  1407253
7863  1429673
7864  1367053
7865  1331232
7866  1401207
7867  1437665
7868  1409386
7869  1345321
7870  1366473
7871  1447674
7872  1441211
7873  1369204
7874  1369429
7875  1423239
7876  1480825
7877  1415850
7878  1366575
7879  1418825
7880  1474186
7881  1457413
7882  1395455
7883  1383032
7884  1484745
7885  1486382
7886  1432476
7887  1400564
7888  1446468
7889  1506521
7890  1471032
7891  1401459
7892  1439192
7893  1490018
7894  1507684
7895  1444694
7896  1418587
7897  1491527
7898  1533402
7899  1470107
7900  1433191
7901  1454069
7902  1536753
7903  1519733
7904  1449538
7905  1465060
7906  1522814
7907  1545289
7908  1502887
7909  1436693
7910  1503289
7911  1555291
7912  1520331
7913  1470578
7914  1478214
7915  1552688
7916  1568344
7917  1482369
7918  1484105
7919  1533005
7920  1576097
7921  1532526
7922  1467675
7923  1515430
7924  1585633
7925  1555605
7926  1519741
7927  1495911
7928  1573075
7929  1595073
7930  1533077
7931  1498598
7932  1548792
7933  1594799
7934  1583690
7935  1502907
7936  1532140
7937  1596892
7938  1595255
7939  1542882
7940  1516315
7941  1569399
7942  1628715
7943  1561503
7944  1521759
7945  1555505
7946  1607395
7947  1610416
7948  1540492
7949  1543547
7950  1616704
7951  1618093
7952  1577573
7953  1533389
7954  1577755
7955  1636551
7956  1603142
7957  1543599
7958  1573985
7959  1623740
7960  1643362
7961  1568492
7962  1548928
7963  1614929
7964  1645438
7965  1601824
7966  1562090
7967  1582164
7968  1663993
7969  1635828
7970  1577525
7971  1580439
7972  1630679
7973  1658188
7974  1606901
7975  1556210
7976  1628327
7977  1655749
7978  1647762
7979  1576500
7980  1590795
7981  1661019
7982  1668966
7983  1598223
7984  1590860
7985  1624662
7986  1681437
7987  1629351
7988  1579544
7989  1624019
7990  1680148
7991  1659752
7992  1611956
7993  1580849
7994  1665440
7995  1680446
7996  1619842
7997  1587267
7998  1636593
7999  1687999
8000  1670758
8001  1588953
8002  1627221
8003  1675391
8004  1682477
8005  1617974
8006  1591732
8007  1654567
8008  1704102
8009  1645401
8010  1611222
8011  1626086
8012  1700311
8013  1688409
8014  1611865
8015  1612819
8016  1678565
8017  1690466
8018  1659333
8019  1588971
8020  1654716
8021  1709585
8022  1676073
8023  1612933
8024  1621212
8025  1682484
8026  1715124
8027  1620066
8028  1614844
8029  1675014
8030  1706255
8031  1669568
8032  1610685
8033  1638048
8034  1718180
8035  1677752
8036  1635427
8037  1608240
8038  1681823
8039  1710641
8040  1652354
8041  1605016
8042  1663269
8043  1703748
8044  1695308
8045  1610262
8046  1627228
8047  1697064
8048  1700496
8049  1636532
8050  1613757
8051  1650794
8052  1725179
8053  1662751
8054  1623471
8055  1636628
8056  1700082
8057  1694104
8058  1638524
8059  1609640
8060  1685898
8061  1692778
8062  1657946
8063  1610926
8064  1646591
8065  1705776
8066  1686792
8067  1609561
8068  1637911
8069  1675451
8070  1700105
8071  1634820
8072  1614622
8073  1664173
8074  1707166
8075  1663014
8076  1628176
8077  1619405
8078  1700504
8079  1675032
8080  1622495
8081  1612971
8082  1671653
8083  1695425
8084  1660854
8085  1586277
8086  1657328
8087  1686659
8088  1673140
8089  1602934
8090  1613430
8091  1667937
8092  1694689
8093  1612044
8094  1613911
8095  1636236
8096  1699998
8097  1645035
8098  1604816
8099  1617597
8100  1687716
8101  1656500
8102  1627583
8103  1581998
8104  1665159
8105  1667996
8106  1632371
8107  1585762
8108  1639046
8109  1661686
8110  1669168
8111  1571302
8112  1618008
8113  1638392
8114  1685192
8115  1590542
8116  1603157
8117  1598625
8118  1721721
8119  1567252
8120  1674875
8121  1369747
$$ Imaginary data points
##PAGE= N=2
##DATA TABLE= (X++(I..I)), XYDATA
0 -5010827
1 -11182637
2 -7306608
3 -4242259
4 -4568485
5 -7703559
6 -7474571
7 -3500132
8 -3514247
9 -6235426
10 -7603366
11 -6489629
12 -3771277
13 -5577637
14 -8194467
15 -7010735
16 -5608675
17 -5523036
18 -7780666
19 -8768786
20 -5317879
21 -4520571
22 -6685801
23 -8124404
24 -7502819
25 -5203108
26 -6689070
27 -9426820
28 -7969970
29 -6215983
30 -5742554
31 -7597826
32 -9364409
33 -7110859
34 -6090304
35 -7778194
36 -9078165
37 -9103391
38 -6649572
39 -6837434
40 -9403737
41 -8768777
42 -7433798
43 -7152086
44 -8633676
45 -10314822
46 -7877787
47 -6534750
48 -8475834
49 -9864060
50 -9864276
51 -7543844
52 -7479464
53 -10650464
54 -10556416
55 -8545453
56 -7290973
57 -8584584
58 -11487695
59 -9820723
60 -7136110
61 -8310602
62 -10441342
63 -11463031
64 -9026480
65 -7626902
66 -10558691
67 -11560686
68 -10245445
69 -8932599
70 -9047204
71 -11392819
72 -10599627
73 -8608563
74 -9605243
75 -11063158
76 -11999204
77 -10201148
78 -8377043
79 -11032997
80 -12548036
81 -11167961
82 -9284342
83 -9285888
84 -12636049
85 -12672582
86 -9452519
87 -9438968
88 -11205668
89 -12824543
90 -11451957
91 -9008172
92 -11141469
93 -13188241
94 -12263809
95 -10553408
96 -9712049
97 -12447463
98 -13497071
99 -10976329
100 -10406403
101 -11453181
102 -13116367
103 -12715844
104 -10182203
105 -11715283
106 -14112700
107 -13406362
108 -11513150
109 -10396106
110 -13070787
111 -14551659
112 -11401372
113 -10069268
114 -11641003
115 -14399114
116 -14732784
117 -11302327
118 -11281037
119 -13961935
120 -14320223
121 -12740270
122 -10503446
123 -12221497
124 -15096068
125 -13531610
126 -11875197
127 -12236299
128 -14131369
129 -15139889
130 -12376198
131 -11902222
132 -14376274
133 -14940263
134 -13681788
135 -11426907
136 -12431621
137 -15464203
138 -14354620
139 -12511288
140 -12755217
141 -14892055
142 -16570342
143 -13587021
144 -11632215
145 -13943639
146 -15613644
147 -15221294
148 -12664817
149 -12626926
150 -15907226
151 -15560363
152 -13300845
153 -12801316
154 -14516961
155 -16978717
156 -14947565
157 -12596605
158 -14312241
159 -15941335
160 -16010874
161 -13725018
162 -12724921
163 -15832680
164 -16584445
165 -14679723
166 -13497394
167 -14405178
168 -17336777
169 -16271359
170 -13224838
171 -14255820
172 -16307703
173 -16987674
174 -14730599
175 -12780100
176 -15565429
177 -17184478
178 -15744549
179 -14429042
180 -14482757
181 -17121902
182 -17171749
183 -14480067
184 -14659348
185 -15953773
186 -16881880
187 -15747698
188 -13685533
189 -15851399
190 -17848313
191 -16586604
192 -14945035
193 -14518152
194 -17111747
195 -17763264
196 -14852021
197 -14753372
198 -16558798
199 -17893986
200 -16983832
201 -14304945
202 -15602253
203 -17981008
204 -17261160
205 -15682075
206 -14725118
207 -17019440
208 -18680992
209 -16119793
210 -15060573
211 -16342552
212 -17994657
213 -17980818
214 -15259850
215 -15655239
216 -18016799
217 -17688982
218 -16340502
219 -15214057
220 -16986394
221 -19047956
222 -16927483
223 -15636243
224 -16687544
225 -18138959
226 -18363025
227 -15582492
228 -15406231
229 -18263025
230 -18639000
231 -17222972
232 -15511190
233 -16893705
234 -19711216
235 -17891425
236 -15652658
237 -16335211
238 -18169771
239 -19201194
240 -16575264
241 -15458258
242 -18088023
243 -19034418
244 -18036355
245 -16142339
246 -16588174
247 -19601044
248 -18760442
249 -16411883
250 -16393778
251 -17926663
252 -19670207
253 -17576070
254 -15543085
255 -17827595
256 -19440452
257 -18843167
258 -16616465
259 -16130325
260 -19236443
261 -19388490
262 -17157254
263 -16877762
264 -18092511
265 -19983457
266 -18423453
267 -15842587
268 -17498884
269 -19376286
270 -19323232
271 -17435256
272 -16268060
273 -19117953
274 -20102281
275 -17800702
276 -16699188
277 -17516981
278 -20006930
279 -19462511
280 -16441850
281 -17327081
282 -19457113
283 -19807063
284 -18012754
285 -16185673
286 -18670744
287 -20538041
288 -18651403
289 -17009556
290 -17042474
291 -19551133
292 -20144273
293 -17184011
294 -17116760
295 -19213909
296 -20250486
297 -19053692
298 -16566399
299 -18085938
300 -20372641
301 -19060190
302 -17438389
303 -17151720
304 -19445750
305 -20736346
306 -17959428
307 -17179960
308 -18943883
309 -20125792
310 -19449308
311 -16820177
312 -17642799
313 -20439831
314 -19886148
315 -18147171
316 -17151607
317 -18980394
318 -20960191
319 -18489742
320 -16957042
321 -18520493
322 -20134938
323 -20143890
324 -17427543
325 -17328495
326 -20172126
327 -20246045
328 -18709392
329 -17303841
330 -18402123
331 -20902906
332 -19219172
333 -17159576
334 -18068592
335 -19748507
336 -20642221
337 -18390517
338 -17380291
339 -19830629
340 -20254436
341 -18920919
342 -17465404
343 -18003046
344 -20647079
345 -19717021
346 -17553573
347 -18104216
348 -19583565
349 -20736389
350 -18792340
351 -17143461
352 -19402936
353 -20441953
354 -19263507
355 -17600490
356 -17629953
357 -20474269
358 -20306356
359 -17936444
360 -17997164
361 -19332218
362 -20753722
363 -19182511
364 -16854914
365 -18719623
366 -20526853
367 -19940493
368 -18132800
369 -17353477
370 -20045434
371 -20735866
372 -18337800
373 -17716368
374 -18701626
375 -20496928
376 -19811243
377 -17254202
378 -18417679
379 -20377626
380 -20119154
381 -18459300
382 -17139779
383 -19430738
384 -20731163
385 -18547394
386 -17615371
387 -18487827
388 -20497807
389 -20342056
390 -17365019
391 -17780859
392 -20010464
393 -20209066
394 -18709494
395 -16969885
396 -18923076
397 -20965093
398 -19050431
399 -17571411
400 -17958526
401 -20055178
402 -20806656
403 -17853473
404 -17275835
405 -19414388
406 -20218030
407 -19149674
408 -16889657
409 -18104650
410 -20862329
411 -19766031
412 -18006621
413 -17687497
414 -19312721
415 -20689655
416 -18163308
417 -16945414
418 -18856744
419 -20067697
420 -19588854
421 -17280507
422 -17644300
423 -20455823
424 -19823433
425 -17901987
426 -17288869
427 -18763225
428 -20789840
429 -18781007
430 -16869764
431 -18366591
432 -19879056
433 -19919516
434 -17503021
435 -16838330
436 -19665791
437 -19988115
438 -18214849
439 -17131336
440 -18127497
441 -20638458
442 -19321817
443 -16834215
444 -17749225
445 -19460266
446 -20010982
447 -17795567
448 -16310455
449 -18917931
450 -20065195
451 -18627850
452 -17174502
453 -17452459
454 -20082592
455 -19638301
456 -16887081
457 -17088846
458 -18738030
459 -19965572
460 -18413380
461 -16268932
462 -18188276
463 -19823364
464 -18846222
465 -17279704
466 -16831044
467 -19288044
468 -19746375
469 -17187683
470 -16813456
471 -18065067
472 -19480541
473 -18638092
474 -16340063
475 -17790059
476 -19732230
477 -18883147
478 -17080954
479 -16195001
480 -18625408
481 -19825640
482 -17256678
483 -16415510
484 -17666419
485 -19377304
486 -19007111
487 -16205673
488 -16646217
489 -18816717
490 -18937965
491 -17701371
492 -16092902
493 -17623404
494 -19576059
495 -17813399
496 -16481432
497 -16953790
498 -18419146
499 -18774938
500 -16306858
501 -16264967
502 -18440387
503 -18693263
504 -17633250
505 -16090010
506 -17256522
507 -19298635
508 -17559415
509 -15950958
510 -16502957
511 -18122154
512 -18898927
513 -16415595
514 -15593183
515 -17808796
516 -18663160
517 -17791186
518 -15714945
519 -16152713
520 -18864400
521 -18040806
522 -15961571
523 -15728172
524 -17186919
525 -18801053
526 -16873128
527 -15306778
528 -17046704
529 -18157065
530 -17669928
531 -15659560
532 -15410604
533 -18132862
534 -17994134
535 -15965317
536 -15522844
537 -16735158
538 -18551138
539 -16943975
540 -14771116
541 -16181794
542 -17719105
543 -17681823
544 -15658839
545 -14645791
546 -17334021
547 -18146653
548 -16262104
549 -15196492
550 -15777861
551 -17846531
552 -17112549
553 -14716173
554 -15482033
555 -17022528
556 -17478250
557 -15969599
558 -14460234
559 -16606852
560 -17721642
561 -15873383
562 -14589357
563 -15057022
564 -17471626
565 -17289501
566 -14452690
567 -14805798
568 -16736677
569 -17497516
570 -15944969
571 -13675686
572 -15391055
573 -17381410
574 -16187386
575 -14579385
576 -14144049
577 -16389114
578 -17458764
579 -14944782
580 -14174212
581 -15524982
582 -16853278
583 -16286268
584 -13738061
585 -14479431
586 -16622206
587 -15901609
588 -14441864
589 -13874825
590 -15856391
591 -17178831
592 -14659329
593 -13559558
594 -15004488
595 -16429166
596 -16047251
597 -13283704
598 -13547717
599 -16324102
600 -16415693
601 -14619058
602 -12847889
603 -14189778
604 -16761562
605 -15219377
606 -13205665
607 -13731060
608 -15483808
609 -16352637
610 -13902123
611 -12870728
612 -15029092
613 -15691815
614 -14661085
615 -12931619
616 -13319183
617 -15744930
618 -14975324
619 -13192157
620 -13458598
621 -14818821
622 -15832542
623 -13668920
624 -12161707
625 -14183493
626 -15210530
627 -14401661
628 -12677805
629 -12684427
630 -15286966
631 -15071279
632 -13000632
633 -12712691
634 -13769425
635 -15274853
636 -13883285
637 -11877361
638 -13167938
639 -14362325
640 -14199917
641 -12877042
642 -12197446
643 -14384210
644 -14688535
645 -12712078
646 -12208500
647 -13078132
648 -14604124
649 -13513092
650 -11308029
651 -12644562
652 -14225132
653 -13905140
654 -12310038
655 -11361375
656 -13670139
657 -14567817
658 -12500805
659 -11499909
660 -12057654
661 -13950693
662 -13781481
663 -11298576
664 -11618634
665 -13199218
666 -13568060
667 -12391698
668 -10681033
669 -12305362
670 -13927595
671 -12440611
672 -11316058
673 -11627553
674 -13437717
675 -13522894
676 -10704839
677 -10637694
678 -12580536
679 -13175508
680 -12003648
681 -10110621
682 -11612222
683 -13812750
684 -12462456
685 -10678611
686 -10334181
687 -12204787
688 -13459057
689 -10992983
690 -9815990
691 -11393945
692 -12806799
693 -12434058
694 -9940678
695 -10226987
696 -12734490
697 -12302462
698 -10671928
699 -9872200
700 -11128734
701 -12706816
702 -10817388
703 -9436285
704 -10689768
705 -11967412
706 -11956544
707 -9704860
708 -9518230
709 -12116920
710 -12052623
711 -10176240
712 -9013786
713 -10175874
714 -12446615
715 -10998968
716 -8889179
717 -9705459
718 -11333495
719 -11931856
720 -9654993
721 -8326795
722 -10635829
723 -11595556
724 -10443309
725 -8946732
726 -9058092
727 -11373526
728 -10952781
729 -8757781
730 -8788137
731 -10090266
732 -11264102
733 -9660186
734 -7952296
735 -9948984
736 -11150610
737 -10029758
738 -8488557
739 -8258087
740 -10435998
741 -10394467
742 -8212395
743 -8121158
744 -9380394
745 -10823710
746 -9751443
747 -7450143
748 -8673367
749 -10283078
750 -9768704
751 -8181592
752 -7224816
753 -9364909
754 -10324703
755 -8240509
756 -7436416
757 -8367274
758 -10083121
759 -9573793
760 -7021239
761 -7746759
762 -9583494
763 -9309637
764 -7780868
765 -6568039
766 -8518692
767 -10008748
768 -8057056
769 -6775631
770 -7322439
771 -9213077
772 -9551118
773 -6873705
774 -6551995
775 -8436502
776 -9043945
777 -8013095
778 -6053953
779 -7089298
780 -9227182
781 -8112542
782 -6641200
783 -6515130
784 -7878924
785 -8756714
786 -6708233
787 -6120899
788 -7722510
789 -8312412
790 -7626412
791 -5806674
792 -6308102
793 -8432236
794 -7551945
795 -6011069
796 -5907778
797 -7283694
798 -8451862
799 -6367485
800 -5134767
801 -6716037
802 -7685871
803 -7239365
804 -5256178
805 -5192839
806 -7604888
807 -7426945
808 -5838336
809 -5260719
810 -6198291
811 -7833119
812 -6381691
813 -4584371
814 -5570961
815 -6731471
816 -6873523
817 -5086917
818 -4356082
819 -6722549
820 -7077140
821 -5384715
822 -4547989
823 -5344263
824 -7174396
825 -5991314
826 -3893760
827 -4790233
828 -6107546
829 -6414877
830 -4769096
831 -3534774
832 -5706060
833 -6694426
834 -5180532
835 -3823843
836 -4028480
837 -6277244
838 -6057853
839 -3597825
840 -3736971
841 -5250036
842 -6201202
843 -4745533
844 -2667955
845 -4357161
846 -6003279
847 -4886109
848 -3356650
849 -3101396
850 -5349932
851 -5920339
852 -3490244
853 -2965606
854 -4178999
855 -5398309
856 -4574480
857 -2164646
858 -3151560
859 -5224219
860 -4785506
861 -3291817
862 -2337748
863 -4147458
864 -5383953
865 -3205967
866 -2109442
867 -3032600
868 -4554520
869 -4517745
870 -2129288
871 -2334205
872 -4355203
873 -4292574
874 -2940771
875 -1592450
876 -2903380
877 -4682559
878 -2992097
879 -1543826
880 -2157070
881 -3693537
882 -4135472
883 -1779888
884 -1357042
885 -3470436
886 -3885261
887 -2693651
888  -973634
889 -1709744
890 -3971471
891 -2957701
892 -1173938
893 -1213848
894 -2606804
895 -3777392
896 -1856761
897  -580967
898 -2152847
899 -2999368
900 -2438105
901  -699270
902  -654118
903 -3000820
904 -2743672
905  -977534
906  -616616
907 -1640465
908 -2977525
909 -1378755
910   202650
911 -1265693
912 -2360479
913 -2079217
914  -530031
915   -20804
916 -2131888
917 -2227127
918  -447837
919   198489
920  -575161
921 -2313506
922 -1361616
923   689197
924  -267245
925 -1644330
926 -1772160
927  -209332
928   974875
929 -1026772
930 -1823443
931  -215114
932   695790
933   227402
934 -1578078
935 -1156756
936  1083476
937   642030
938  -645860
939 -1002788
940   145679
941  1603311
942   -27501
943 -1262338
944    94537
945  1162034
946  1026117
947  -751397
948  -855907
949  1513961
950  1521835
951   115423
952  -449249
953   540763
954  2332654
955  1012581
956  -758934
957   317792
958  1703828
959  1984529
960   245894
961  -564579
962  1774375
963  2472521
964  1078924
965    11215
966   546585
967  2721223
968  2121115
969   -12642
970   542021
971  2077532
972  2903661
973  1459074
974   -54262
975  1782151
976  2955874
977  1898974
978   692279
979   750371
980  3038817
981  3259305
982  1094494
983  1008498
984  2278064
985  3400579
986  2411289
987   455776
988  1840473
989  3555191
990  2938136
991  1608123
992  1117064
993  3223096
994  4053914
995  1923055
996  1383073
997  2568093
998  3965356
999  3457727
1000  1214874
1001  2029987
1002  4078161
1003  3930882
1004  2573864
1005  1477428
1006  3228028
1007  4781460
1008  2984835
1009  1862458
1010  2608187
1011  4249276
1012  4536462
1013  2249364
1014  2252754
1015  4330603
1016  4700548
1017  3577846
1018  2061704
1019  3225056
1020  5222172
1021  3964527
1022  2635214
1023  3025401
1024  4511923
1025  5355468
1026  3349353
1027  2652495
1028  4396998
1029  5078870
1030  4380031
1031  2775622
1032  3350385
1033  5655728
1034  4990463
1035  3476175
1036  3509288
1037  4783399
1038  5937488
1039  4165068
1040  2986485
1041  4609870
1042  5617042
1043  5253518
1044  3642237
1045  3636062
1046  6022119
1047  5954223
1048  4293440
1049  3774434
1050  4726685
1051  6416472
1052  5271955
1053  3591293
1054  4757014
1055  6043943
1056  6168095
1057  4661714
1058  3940775
1059  6042917
1060  6544443
1061  5137535
1062  4489275
1063  5066415
1064  6801505
1065  6194855
1066  4333404
1067  5083536
1068  6337465
1069  6681731
1070  5452925
1071  4367056
1072  6254911
1073  7149653
1074  5813513
1075  4996322
1076  5447368
1077  7382520
1078  7188851
1079  4975752
1080  5268973
1081  6689799
1082  7329918
1083  6255882
1084  4652508
1085  6218985
1086  7774330
1087  6814735
1088  5691536
1089  5600571
1090  7510445
1091  7997443
1092  5736894
1093  5440652
1094  6799041
1095  7817996
1096  7258096
1097  5452171
1098  6454445
1099  8238074
1100  7596932
1101  6368848
1102  5796967
1103  7427132
1104  8593434
1105  6691416
1106  5988451
1107  7180760
1108  8313020
1109  8071042
1110  6067125
1111  6507278
1112  8538896
1113  8308470
1114  7085402
1115  6208737
1116  7575091
1117  9272837
1118  7672146
1119  6399720
1120  7298397
1121  8629626
1122  8869128
1123  6803957
1124  6530902
1125  8644742
1126  8973529
1127  7927812
1128  6757750
1129  7602656
1130  9634904
1131  8541832
1132  6926984
1133  7424868
1134  8785489
1135  9571085
1136  7716370
1137  6708468
1138  8651491
1139  9549235
1140  8820281
1141  7362916
1142  7552484
1143  9869518
1144  9505036
1145  7621257
1146  7552033
1147  8802224
1148 10166019
1149  8851658
1150  7331879
1151  8812819
1152  9886667
1153  9395367
1154  7980879
1155  7650747
1156  9864998
1157 10096098
1158  8340171
1159  8048376
1160  9114114
1161 10692601
1162  9709381
1163  7677615
1164  8748279
1165 10200500
1166 10127753
1167  8692493
1168  7744515
1169  9838125
1170 10873920
1171  9296658
1172  8394118
1173  8914238
1174 10725202
1175 10566858
1176  8378135
1177  8780392
1178 10286695
1179 10716593
1180  9713970
1181  8339536
1182  9801471
1183 11077078
1184  9817721
1185  8957760
1186  9193064
1187 10745814
1188 10998404
1189  8955484
1190  9050059
1191 10581121
1192 11156348
1193 10386561
1194  8766365
1195  9828116
1196 11531781
1197 10557806
1198  9370661
1199  9238733
1200 10819779
1201 11775133
1202  9790938
1203  9203204
1204 10634414
1205 11549506
1206 11105988
1207  9214288
1208  9684623
1209 11705252
1210 11275923
1211 10076792
1212  9601217
1213 10886125
1214 12314464
1215 10651455
1216  9482672
1217 10518074
1218 11529278
1219 11565659
1220  9848803
1221  9795934
1222 11868678
1223 11926430
1224 10817996
1225 10010825
1226 10789265
1227 12480787
1228 11294018
1229  9757820
1230 10509042
1231 11748776
1232 12234891
1233 10552592
1234  9828137
1235 11864364
1236 12411142
1237 11361750
1238 10327058
1239 10696104
1240 12571530
1241 11958622
1242 10351871
1243 10835314
1244 11920959
1245 12563846
1246 11166063
1247 10064922
1248 11862443
1249 12688167
1250 11778936
1251 10680597
1252 10741786
1253 12793060
1254 12708555
1255 10798562
1256 10814461
1257 11993814
1258 13136599
1259 12027722
1260 10237240
1261 11551580
1262 12853515
1263 12328494
1264 11204822
1265 10829748
1266 12780187
1267 13237332
1268 11363667
1269 11036084
1270 12003010
1271 13178297
1272 12485290
1273 10601481
1274 11652498
1275 13257572
1276 12934659
1277 11677621
1278 10791858
1279 12576633
1280 13736699
1281 11913615
1282 10924884
1283 11696490
1284 13458871
1285 13523766
1286 11190490
1287 11325591
1288 13198292
1289 13560497
1290 12428048
1291 10841072
1292 12024639
1293 13867408
1294 12772277
1295 11570921
1296 11698881
1297 13147810
1298 13892688
1299 11941504
1300 11421651
1301 12939363
1302 13593238
1303 13023957
1304 11432618
1305 11969817
1306 13876970
1307 13225094
1308 12030073
1309 11898342
1310 13035733
1311 14118945
1312 12459941
1313 11497408
1314 12817177
1315 13660774
1316 13412741
1317 11846907
1318 11971819
1319 14055857
1320 13744563
1321 12317332
1322 11896444
1323 12909875
1324 14331707
1325 12931214
1326 11577485
1327 12801815
1328 13928302
1329 13918877
1330 12299897
1331 11810469
1332 13841125
1333 14056428
1334 12723707
1335 12007784
1336 12638526
1337 14432403
1338 13751824
1339 12072179
1340 12693921
1341 13793829
1342 14149246
1343 12691851
1344 11647633
1345 13572325
1346 14413496
1347 13233598
1348 12272240
1349 12575089
1350 14489040
1351 14264373
1352 12323611
1353 12478596
1354 13568640
1355 14293892
1356 13295776
1357 11886667
1358 13349336
1359 14508310
1360 13669756
1361 12701444
1362 12525285
1363 14191911
1364 14473343
1365 12598289
1366 12432204
1367 13521484
1368 14502955
1369 13822320
1370 12009700
1371 13019688
1372 14637179
1373 14152278
1374 12993571
1375 12330075
1376 13884246
1377 14833126
1378 13070711
1379 12397076
1380 13257446
1381 14458414
1382 14367112
1383 12504456
1384 12843613
1385 14395496
1386 14196285
1387 13242409
1388 12394610
1389 13582007
1390 14931580
1391 13542998
1392 12669224
1393 13323773
1394 14397156
1395 14531006
1396 12627393
1397 12544621
1398 14269015
1399 14420401
1400 13539861
1401 12464470
1402 13382456
1403 15160213
1404 14009650
1405 12576960
1406 12899509
1407 14170411
1408 14875694
1409 13065521
1410 12391462
1411 14136324
1412 14734496
1413 13985327
1414 12590209
1415 12916793
1416 14876959
1417 14284432
1418 12834253
1419 12878965
1420 13918186
1421 14953451
1422 13554908
1423 12438717
1424 13810564
1425 14646505
1426 14272687
1427 12835750
1428 12574733
1429 14649955
1430 14646946
1431 12988946
1432 12646919
1433 13688543
1434 15152869
1435 13996905
1436 12325454
1437 13451818
1438 14602943
1439 14492548
1440 13081930
1441 12324344
1442 14284152
1443 14925548
1444 13432507
1445 12640177
1446 13201091
1447 14901137
1448 14456956
1449 12482616
1450 12944697
1451 14226467
1452 14682072
1453 13616541
1454 12309597
1455 13843003
1456 15014121
1457 13787001
1458 12677846
1459 12777170
1460 14499552
1461 14704629
1462 12736145
1463 12736663
1464 14006441
1465 14715907
1466 13951244
1467 12281381
1468 13265240
1469 14787739
1470 14033022
1471 12938743
1472 12637664
1473 14110471
1474 14843388
1475 13078666
1476 12640027
1477 13666219
1478 14421008
1479 14025963
1480 12341581
1481 12900080
1482 14575482
1483 14152247
1484 13114299
1485 12581056
1486 13831448
1487 14985158
1488 13322214
1489 12344935
1490 13208820
1491 14270380
1492 14308482
1493 12454477
1494 12397522
1495 14253708
1496 14345815
1497 13374471
1498 12495581
1499 13309455
1500 14771438
1501 13554066
1502 12346108
1503 12900646
1504 13856422
1505 14308714
1506 12863292
1507 12373617
1508 13895510
1509 14137229
1510 13378685
1511 12439309
1512 12811335
1513 14455815
1514 13732626
1515 12352587
1516 12728556
1517 13770589
1518 14426991
1519 12909401
1520 11924055
1521 13520184
1522 14136410
1523 13354151
1524 12257267
1525 12396563
1526 14277311
1527 14044737
1528 12453246
1529 12402812
1530 13273434
1531 14254808
1532 13171690
1533 11727246
1534 12946718
1535 13982900
1536 13617499
1537 12491309
1538 12026801
1539 13765305
1540 14065968
1541 12442851
1542 12041467
1543 12814551
1544 14031200
1545 13318138
1546 11639912
1547 12585599
1548 13850407
1549 13658504
1550 12541251
1551 11698591
1552 13251674
1553 14053082
1554 12530322
1555 11760923
1556 12317040
1557 13763935
1558 13558108
1559 11601947
1560 12034167
1561 13524260
1562 13653360
1563 12595557
1564 11376738
1565 12643394
1566 13934459
1567 12704884
1568 11670225
1569 11888736
1570 13354960
1571 13769315
1572 11789261
1573 11472947
1574 12829291
1575 13399519
1576 12712867
1577 11171644
1578 11979344
1579 13750891
1580 13006737
1581 11719832
1582 11478120
1583 12753910
1584 13642366
1585 11886846
1586 11134273
1587 12356945
1588 13170689
1589 12894818
1590 11309026
1591 11452845
1592 13211519
1593 12920281
1594 11731569
1595 11134639
1596 12049919
1597 13409308
1598 12139588
1599 10971565
1600 11866057
1601 12858319
1602 12922666
1603 11261665
1604 10840525
1605 12672043
1606 12848566
1607 11671294
1608 10864387
1609 11531426
1610 13157828
1611 12294777
1612 10803524
1613 11314560
1614 12330485
1615 12832782
1616 11430079
1617 10382789
1618 11883350
1619 12588855
1620 11808593
1621 10857324
1622 10954938
1623 12620573
1624 12363781
1625 10779913
1626 10870926
1627 11720948
1628 12416471
1629 11429196
1630 10226878
1631 11516950
1632 12362271
1633 11656044
1634 10735780
1635 10557895
1636 12072255
1637 12164695
1638 10558644
1639 10442713
1640 11294127
1641 12206146
1642 11486800
1643  9934777
1644 10930462
1645 12130816
1646 11584228
1647 10479314
1648  9959356
1649 11461578
1650 12096489
1651 10598004
1652 10156401
1653 10827436
1654 11820434
1655 11495298
1656  9747044
1657 10189592
1658 11545706
1659 11433173
1660 10492782
1661  9609666
1662 10817225
1663 11929408
1664 10666147
1665  9866958
1666 10267223
1667 11298644
1668 11366764
1669  9602153
1670  9639117
1671 11055249
1672 11157594
1673 10347496
1674  9355757
1675 10267194
1676 11608073
1677 10534100
1678  9491500
1679  9687420
1680 10761536
1681 11279105
1682  9583497
1683  9071082
1684 10483627
1685 11008011
1686 10367591
1687  9037169
1688  9512087
1689 11203383
1690 10520474
1691  9201218
1692  9098189
1693 10151384
1694 11139871
1695  9720076
1696  8726437
1697  9890895
1698 10607490
1699 10230947
1700  8805922
1701  8725675
1702 10534300
1703 10449036
1704  9154416
1705  8727219
1706  9530505
1707 10812529
1708  9719650
1709  8274703
1710  9129796
1711 10114221
1712 10089378
1713  8751942
1714  8192033
1715  9934353
1716 10304728
1717  9059634
1718  8353193
1719  8803137
1720 10206778
1721  9582133
1722  7961861
1723  8498890
1724  9620850
1725  9963199
1726  8775829
1727  7695591
1728  9198446
1729 10071675
1730  8977042
1731  7985811
1732  8103174
1733  9666339
1734  9600116
1735  7792980
1736  7827089
1737  8949725
1738  9663607
1739  8853431
1740  7357982
1741  8318591
1742  9517204
1743  8881836
1744  7877299
1745  7508127
1746  8892884
1747  9458643
1748  7889258
1749  7476778
1750  8271531
1751  9061632
1752  8620234
1753  7064236
1754  7641965
1755  8999973
1756  8604352
1757  7645187
1758  7107576
1759  8314661
1760  9194266
1761  7709126
1762  6945043
1763  7560372
1764  8486202
1765  8482241
1766  6864294
1767  6943501
1768  8467220
1769  8523127
1770  7580538
1771  6584718
1772  7395094
1773  8707789
1774  7608293
1775  6596402
1776  6982290
1777  7900055
1778  8276704
1779  6841991
1780  6459790
1781  7756416
1782  7982345
1783  7298532
1784  6308476
1785  6728165
1786  8163745
1787  7448166
1788  6316176
1789  6537580
1790  7417378
1791  8003098
1792  6613065
1793  5818633
1794  7092734
1795  7600552
1796  6998256
1797  5925606
1798  6067388
1799  7657727
1800  7307493
1801  6029836
1802  6003401
1803  6787594
1804  7601950
1805  6477349
1806  5314448
1807  6372016
1808  7148520
1809  6789565
1810  5696864
1811  5432647
1812  7046922
1813  7145951
1814  5721080
1815  5318770
1816  5998485
1817  7160331
1818  6421755
1819  4923087
1820  5686689
1821  6739289
1822  6662454
1823  5538327
1824  4748858
1825  6139895
1826  6746000
1827  5554836
1828  4905903
1829  5288904
1830  6564907
1831  6339942
1832  4749562
1833  5067762
1834  6089263
1835  6215462
1836  5300593
1837  4264566
1838  5401223
1839  6356543
1840  5368129
1841  4565865
1842  4724622
1843  6019176
1844  6148897
1845  4371526
1846  4256060
1847  5437316
1848  5944617
1849  5173140
1850  3773392
1851  4602881
1852  6018216
1853  5347741
1854  4253683
1855  3962206
1856  5183127
1857  5890401
1858  4273741
1859  3623253
1860  4573563
1861  5354203
1862  5089764
1863  3650693
1864  3908716
1865  5333917
1866  5044398
1867  4020066
1868  3432691
1869  4341706
1870  5415562
1871  4141778
1872  3190892
1873  3965107
1874  4879407
1875  4882333
1876  3353542
1877  3128351
1878  4650829
1879  4725182
1880  3716768
1881  2907876
1882  3578911
1883  5007433
1884  4145683
1885  2896505
1886  3290573
1887  4146217
1888  4469102
1889  3139750
1890  2471654
1891  3855009
1892  4353757
1893  3634846
1894  2697127
1895  2870398
1896  4329307
1897  3931007
1898  2553407
1899  2607600
1900  3405153
1901  4083368
1902  3059948
1903  2008387
1904  3125388
1905  3890507
1906  3402618
1907  2413378
1908  2179656
1909  3570183
1910  3590488
1911  2248475
1912  2071992
1913  2749935
1914  3602591
1915  2917785
1916  1665843
1917  2488671
1918  3345515
1919  2976533
1920  2058206
1921  1620745
1922  2901335
1923  3237596
1924  1945830
1925  1583915
1926  2180459
1927  3190711
1928  2792942
1929  1231682
1930  1666010
1931  2782382
1932  2714345
1933  1721195
1934   884304
1935  2113229
1936  3043870
1937  1912503
1938  1144080
1939  1427772
1940  2481814
1941  2523021
1942   959800
1943   968775
1944  2057521
1945  2280219
1946  1618706
1947   610586
1948  1389262
1949  2471076
1950  1618543
1951   749670
1952   799813
1953  1780552
1954  2180344
1955   720465
1956   412706
1957  1548656
1958  1960077
1959  1374093
1960   146971
1961   574372
1962  1917624
1963  1352609
1964   359016
1965   230281
1966  1146166
1967  1913459
1968   602421
1969  -145187
1970   826816
1971  1455329
1972  1112113
1973  -181083
1974  -133062
1975  1333232
1976  1110613
1977    52669
1978  -299970
1979   492435
1980  1548710
1981   486370
1982  -648760
1983    45660
1984   842072
1985   850250
1986  -402533
1987  -860560
1988   611166
1989   926176
1990   -32379
1991  -742345
1992  -309401
1993   996208
1994   351093
1995 -1064903
1996  -699034
1997   223746
1998   551424
1999  -550346
2000 -1344896
2001   -27987
2002   571056
2003  -305126
2004 -1172473
2005 -1048292
2006   303528
2007   145849
2008 -1283863
2009 -1252889
2010  -418312
2011   224132
2012  -593026
2013 -1860592
2014  -967782
2015    21372
2016  -453341
2017 -1423154
2018 -1730965
2019  -391879
2020   -47534
2021 -1445805
2022 -1763551
2023 -1100628
2024  -378068
2025  -863286
2026 -2163033
2027 -1570975
2028  -524334
2029  -817658
2030 -1603687
2031 -2077915
2032 -1040773
2033  -481668
2034 -1747263
2035 -2256968
2036 -1698004
2037  -870906
2038 -1068156
2039 -2506857
2040 -2249220
2041  -974014
2042 -1014598
2043 -1903718
2044 -2672363
2045 -1733010
2046  -743963
2047 -1884603
2048 -2788212
2049 -2440938
2050 -1466187
2051 -1181026
2052 -2603345
2053 -2885897
2054 -1666322
2055 -1329201
2056 -2023856
2057 -3117249
2058 -2626406
2059 -1318709
2060 -1989156
2061 -3003921
2062 -2933453
2063 -2070164
2064 -1480371
2065 -2717191
2066 -3407029
2067 -2416516
2068 -1907728
2069 -2278144
2070 -3329256
2071 -3266764
2072 -1918327
2073 -2113904
2074 -3128344
2075 -3421795
2076 -2839438
2077 -1984089
2078 -2893353
2079 -3843801
2080 -3013061
2081 -2300166
2082 -2501336
2083 -3539589
2084 -3749166
2085 -2459689
2086 -2543793
2087 -3611716
2088 -3873173
2089 -3303880
2090 -2375204
2091 -3078734
2092 -4203960
2093 -3562983
2094 -2749928
2095 -2733067
2096 -3765084
2097 -4428605
2098 -3204445
2099 -2745684
2100 -3727132
2101 -4356519
2102 -4035812
2103 -2810193
2104 -3058873
2105 -4417056
2106 -4157655
2107 -3305151
2108 -3104926
2109 -3963514
2110 -4827499
2111 -3822699
2112 -3169724
2113 -3991316
2114 -4622327
2115 -4456581
2116 -3307209
2117 -3270798
2118 -4683972
2119 -4722457
2120 -3880220
2121 -3477646
2122 -4169466
2123 -5301858
2124 -4479773
2125 -3376248
2126 -3947695
2127 -4876893
2128 -5118701
2129 -3995732
2130 -3504906
2131 -4866162
2132 -5291640
2133 -4509721
2134 -3839621
2135 -4148143
2136 -5430025
2137 -5131342
2138 -3960226
2139 -4191936
2140 -5060837
2141 -5603715
2142 -4704860
2143 -3816543
2144 -4922242
2145 -5629476
2146 -5010463
2147 -4261437
2148 -4366206
2149 -5705217
2150 -5750963
2151 -4509741
2152 -4466621
2153 -5219796
2154 -5883572
2155 -5256776
2156 -4160211
2157 -4979321
2158 -5943519
2159 -5637151
2160 -4862184
2161 -4555909
2162 -5803476
2163 -6321070
2164 -5109508
2165 -4672580
2166 -5327165
2167 -6242844
2168 -5862032
2169 -4507346
2170 -5054278
2171 -6264568
2172 -6165284
2173 -5377882
2174 -4860060
2175 -5908887
2176 -6678886
2177 -5635636
2178 -4984610
2179 -5367244
2180 -6349259
2181 -6491449
2182 -5151837
2183 -5150014
2184 -6347991
2185 -6668205
2186 -6018982
2187 -5092531
2188 -5783733
2189 -6954392
2190 -6267851
2191 -5447509
2192 -5621484
2193 -6534464
2194 -6960652
2195 -5763526
2196 -5433492
2197 -6412541
2198 -6777119
2199 -6392215
2200 -5570490
2201 -5978655
2202 -7208419
2203 -6794295
2204 -5911778
2205 -5845823
2206 -6623042
2207 -7305876
2208 -6237343
2209 -5567211
2210 -6533175
2211 -7196101
2212 -6979595
2213 -5990478
2214 -6023989
2215 -7338017
2216 -7273986
2217 -6381684
2218 -6087324
2219 -6626494
2220 -7530378
2221 -6847085
2222 -5983637
2223 -6658698
2224 -7391057
2225 -7458215
2226 -6535262
2227 -6160263
2228 -7382570
2229 -7610553
2230 -6732592
2231 -6324911
2232 -6783700
2233 -7793859
2234 -7316914
2235 -6300396
2236 -6868164
2237 -7682528
2238 -7835859
2239 -6968221
2240 -6294737
2241 -7363683
2242 -7895073
2243 -7168248
2244 -6622210
2245 -6873143
2246 -8046797
2247 -7978649
2248 -6742723
2249 -6862881
2250 -7710187
2251 -8137230
2252 -7411255
2253 -6456750
2254 -7406157
2255 -8288924
2256 -7691684
2257 -6977508
2258 -6969992
2259 -8067609
2260 -8310536
2261 -7116597
2262 -6998193
2263 -7724494
2264 -8334759
2265 -7986505
2266 -6930195
2267 -7477629
2268 -8472761
2269 -8126585
2270 -7356968
2271 -7016357
2272 -8011299
2273 -8655861
2274 -7591472
2275 -7192204
2276 -7853331
2277 -8548755
2278 -8345705
2279 -7196576
2280 -7511511
2281 -8633282
2282 -8448162
2283 -7702371
2284 -7228779
2285 -8061659
2286 -8953028
2287 -8063753
2288 -7387618
2289 -7889266
2290 -8731895
2291 -8853088
2292 -7559956
2293 -7370662
2294 -8600706
2295 -8837906
2296 -8161656
2297 -7430317
2298 -8016658
2299 -9215934
2300 -8618374
2301 -7686012
2302 -7875572
2303 -8659360
2304 -9127041
2305 -8041741
2306 -7455328
2307 -8508536
2308 -9079438
2309 -8711250
2310 -7841330
2311 -7957874
2312 -9219963
2313 -9002577
2314 -7976201
2315 -7906982
2316 -8643644
2317 -9376564
2318 -8525960
2319 -7686262
2320 -8572726
2321 -9233993
2322 -8966869
2323 -8110767
2324 -7940278
2325 -9168926
2326 -9320378
2327 -8391666
2328 -8106894
2329 -8630493
2330 -9555084
2331 -9019389
2332 -7887621
2333 -8439984
2334 -9295449
2335 -9308475
2336 -8427767
2337 -7902666
2338 -9085385
2339 -9650486
2340 -8807672
2341 -8296780
2342 -8594342
2343 -9550415
2344 -9363110
2345 -8220077
2346 -8480738
2347 -9258702
2348 -9462663
2349 -8879004
2350 -8164832
2351 -8995509
2352 -9753575
2353 -9136760
2354 -8544372
2355 -8568902
2356 -9488544
2357 -9621913
2358 -8464439
2359 -8478626
2360 -9317980
2361 -9685749
2362 -9231229
2363 -8381161
2364 -9016452
2365 -9867017
2366 -9307409
2367 -8644663
2368 -8566822
2369 -9448299
2370 -9921811
2371 -8874996
2372 -8579143
2373 -9285154
2374 -9787060
2375 -9546641
2376 -8533404
2377 -8809194
2378 -9855047
2379 -9612914
2380 -8914538
2381 -8638992
2382 -9430180
2383 -10153784
2384 -9189703
2385 -8613315
2386 -9220375
2387 -9773759
2388 -9735955
2389 -8775350
2390 -8796083
2391 -9889937
2392 -9888104
2393 -9223051
2394 -8740541
2395 -9265417
2396 -10195322
2397 -9484693
2398 -8686059
2399 -9137628
2400 -9825775
2401 -9991013
2402 -8997132
2403 -8702439
2404 -9854658
2405 -10111284
2406 -9444416
2407 -8828768
2408 -9152551
2409 -10204260
2410 -9741290
2411 -8796682
2412 -9077798
2413 -9822059
2414 -10233613
2415 -9354869
2416 -8674784
2417 -9658781
2418 -10205350
2419 -9671976
2420 -8879295
2421 -8925296
2422 -10166871
2423 -10131299
2424 -9057411
2425 -9025998
2426 -9725165
2427 -10357650
2428 -9689506
2429 -8710596
2430 -9401376
2431 -10109268
2432 -9877990
2433 -9189363
2434 -8955276
2435 -10029980
2436 -10313495
2437 -9305799
2438 -8993642
2439 -9495242
2440 -10269091
2441 -9887592
2442 -8782637
2443 -9295671
2444 -10228865
2445 -10141106
2446 -9372282
2447 -8841153
2448 -9833986
2449 -10464534
2450 -9545782
2451 -8968564
2452 -9264268
2453 -10186285
2454 -10237319
2455 -9053082
2456 -9095087
2457 -10002311
2458 -10250542
2459 -9687003
2460 -8855883
2461 -9488722
2462 -10396326
2463 -9806967
2464 -9146166
2465 -9202384
2466 -10032423
2467 -10378777
2468 -9271541
2469 -9019704
2470 -9864052
2471 -10213273
2472 -9814733
2473 -8925776
2474 -9282806
2475 -10289549
2476 -9952849
2477 -9290013
2478 -9177500
2479 -9871006
2480 -10463743
2481 -9489253
2482 -8912242
2483 -9605632
2484 -10137430
2485 -9992225
2486 -9096039
2487 -9156753
2488 -10251000
2489 -10120827
2490 -9373947
2491 -9071606
2492 -9613435
2493 -10391293
2494 -9652578
2495 -8924138
2496 -9496529
2497 -10089183
2498 -10128820
2499 -9262738
2500 -8998763
2501 -10018977
2502 -10133060
2503 -9441895
2504 -8999952
2505 -9353077
2506 -10328536
2507 -9907743
2508 -9011419
2509 -9332440
2510 -9933199
2511 -10133766
2512 -9377674
2513 -8876740
2514 -9784444
2515 -10121746
2516 -9567068
2517 -9103783
2518 -9234822
2519 -10137233
2520 -9949386
2521 -9014850
2522 -9194511
2523 -9798224
2524 -10113739
2525 -9455976
2526 -8733910
2527 -9590161
2528 -10201625
2529 -9682894
2530 -9052782
2531 -9044721
2532 -10035507
2533 -10093254
2534 -8997112
2535 -8896516
2536 -9533843
2537 -10098805
2538 -9681685
2539 -8705164
2540 -9241718
2541 -10074395
2542 -9839836
2543 -9180787
2544 -8815954
2545 -9650295
2546 -10074839
2547 -9141929
2548 -8818141
2549 -9308319
2550 -9967579
2551 -9808153
2552 -8754370
2553 -8997409
2554 -9885060
2555 -9760291
2556 -9094151
2557 -8633503
2558 -9433334
2559 -10148961
2560 -9307751
2561 -8751187
2562 -9095090
2563 -9788818
2564 -9852472
2565 -8746919
2566 -8647561
2567 -9605008
2568 -9795927
2569 -9266013
2570 -8564972
2571 -9064308
2572 -10004429
2573 -9426909
2574 -8697835
2575 -8815567
2576 -9489510
2577 -9850310
2578 -8837657
2579 -8425905
2580 -9356342
2581 -9776377
2582 -9358517
2583 -8497790
2584 -8709313
2585 -9810992
2586 -9509367
2587 -8675038
2588 -8566254
2589 -9151493
2590 -9780206
2591 -8997434
2592 -8313630
2593 -9004281
2594 -9561034
2595 -9429720
2596 -8595621
2597 -8411726
2598 -9419806
2599 -9438117
2600 -8684037
2601 -8435780
2602 -8865064
2603 -9642671
2604 -9106825
2605 -8240791
2606 -8716076
2607 -9318376
2608 -9312944
2609 -8520286
2610 -8138295
2611 -9162055
2612 -9476659
2613 -8734892
2614 -8284338
2615 -8539724
2616 -9426744
2617 -9165525
2618 -8109872
2619 -8310572
2620 -8989873
2621 -9254594
2622 -8658047
2623 -8001380
2624 -8773577
2625 -9321668
2626 -8769384
2627 -8238967
2628 -8200632
2629 -9016851
2630 -9104263
2631 -8142249
2632 -8141482
2633 -8744504
2634 -9080470
2635 -8633601
2636 -7829404
2637 -8393952
2638 -9121299
2639 -8691375
2640 -8108737
2641 -7980564
2642 -8787702
2643 -9069625
2644 -8082279
2645 -7885738
2646 -8479438
2647 -8906614
2648 -8618824
2649 -7688372
2650 -8004714
2651 -8848550
2652 -8625823
2653 -8057580
2654 -7741741
2655 -8408298
2656 -8990624
2657 -8149589
2658 -7674458
2659 -8106687
2660 -8615811
2661 -8573199
2662 -7615983
2663 -7626079
2664 -8538497
2665 -8552508
2666 -8018890
2667 -7559112
2668 -8046285
2669 -8777305
2670 -8056878
2671 -7417495
2672 -7754142
2673 -8316709
2674 -8477398
2675 -7618224
2676 -7420154
2677 -8279919
2678 -8410885
2679 -7916775
2680 -7323769
2681 -7574579
2682 -8466301
2683 -8043585
2684 -7307467
2685 -7485039
2686 -8036167
2687 -8370406
2688 -7567000
2689 -7075639
2690 -7906275
2691 -8250631
2692 -7805819
2693 -7117673
2694 -7218585
2695 -8251684
2696 -8070528
2697 -7165072
2698 -7097425
2699 -7652977
2700 -8218558
2701 -7553806
2702 -6745867
2703 -7400911
2704 -8011986
2705 -7824563
2706 -7087665
2707 -6827746
2708 -7802449
2709 -7981908
2710 -7153980
2711 -6862545
2712 -7211976
2713 -7880056
2714 -7515765
2715 -6585255
2716 -6992066
2717 -7658095
2718 -7665642
2719 -7054001
2720 -6584787
2721 -7404549
2722 -7813986
2723 -7016313
2724 -6547601
2725 -6798960
2726 -7602456
2727 -7516617
2728 -6464058
2729 -6607261
2730 -7363712
2731 -7515187
2732 -6935907
2733 -6227523
2734 -6877430
2735 -7551608
2736 -6979297
2737 -6441823
2738 -6470897
2739 -7214853
2740 -7458152
2741 -6465089
2742 -6272846
2743 -6863443
2744 -7148884
2745 -6820890
2746 -6051213
2747 -6434123
2748 -7271120
2749 -6909388
2750 -6299983
2751 -6136575
2752 -6788428
2753 -7241019
2754 -6320095
2755 -5915119
2756 -6512411
2757 -6926856
2758 -6729033
2759 -5889375
2760 -6007303
2761 -6875286
2762 -6713798
2763 -6137004
2764 -5829538
2765 -6314009
2766 -6964680
2767 -6262396
2768 -5667049
2769 -6116651
2770 -6620843
2771 -6632710
2772 -5775309
2773 -5588685
2774 -6477499
2775 -6537960
2776 -5949606
2777 -5487004
2778 -5830234
2779 -6696485
2780 -6224321
2781 -5442923
2782 -5707011
2783 -6262169
2784 -6477184
2785 -5687465
2786 -5197122
2787 -5966327
2788 -6264822
2789 -5846925
2790 -5336318
2791 -5416747
2792 -6305334
2793 -6124400
2794 -5291196
2795 -5331094
2796 -5768171
2797 -6097103
2798 -5519675
2799 -4949421
2800 -5636955
2801 -6044974
2802 -5697285
2803 -5171038
2804 -5069877
2805 -5879477
2806 -5885321
2807 -5025070
2808 -4932740
2809 -5383034
2810 -5863728
2811 -5425696
2812 -4625490
2813 -5173060
2814 -5792873
2815 -5529823
2816 -4917694
2817 -4626237
2818 -5429960
2819 -5703344
2820 -4880627
2821 -4631121
2822 -4986594
2823 -5519148
2824 -5303547
2825 -4415443
2826 -4672289
2827 -5324817
2828 -5271365
2829 -4785721
2830 -4327517
2831 -4952736
2832 -5470491
2833 -4770528
2834 -4340576
2835 -4576156
2836 -5199775
2837 -5179569
2838 -4175669
2839 -4178014
2840 -4934921
2841 -5034279
2842 -4588224
2843 -4024018
2844 -4533554
2845 -5233632
2846 -4646565
2847 -4060946
2848 -4119483
2849 -4715852
2850 -4979652
2851 -4044621
2852 -3759842
2853 -4487055
2854 -4826436
2855 -4519424
2856 -3780532
2857 -3983394
2858 -4827017
2859 -4481236
2860 -3780105
2861 -3653319
2862 -4218280
2863 -4774600
2864 -4009657
2865 -3470376
2866 -4054601
2867 -4494214
2868 -4326458
2869 -3520776
2870 -3433729
2871 -4337343
2872 -4309062
2873 -3669160
2874 -3388237
2875 -3749464
2876 -4421706
2877 -3890558
2878 -3184057
2879 -3582759
2880 -4059268
2881 -4055219
2882 -3342038
2883 -3048358
2884 -3914706
2885 -4066820
2886 -3466252
2887 -3098858
2888 -3324493
2889 -4057989
2890 -3722661
2891 -2886516
2892 -3101099
2893 -3645048
2894 -3854076
2895 -3210765
2896 -2645558
2897 -3405046
2898 -3840852
2899 -3338032
2900 -2807972
2901 -2814558
2902 -3600406
2903 -3561702
2904 -2682883
2905 -2703596
2906 -3213504
2907 -3543119
2908 -3120226
2909 -2413874
2910 -2916068
2911 -3407162
2912 -3035753
2913 -2548841
2914 -2396291
2915 -3131870
2916 -3385324
2917 -2577531
2918 -2375931
2919 -2781651
2920 -3222277
2921 -2930039
2922 -2060328
2923 -2363962
2924 -3049020
2925 -2838133
2926 -2331904
2927 -2057240
2928 -2713800
2929 -3135699
2930 -2365658
2931 -2021556
2932 -2342297
2933 -2796548
2934 -2728477
2935 -1854813
2936 -1916219
2937 -2652448
2938 -2670264
2939 -2196226
2940 -1684872
2941 -2144736
2942 -2810476
2943 -2217486
2944 -1683385
2945 -1872439
2946 -2395021
2947 -2553887
2948 -1724700
2949 -1511057
2950 -2198799
2951 -2355660
2952 -1995346
2953 -1441578
2954 -1660826
2955 -2377407
2956 -1983627
2957 -1429029
2958 -1511639
2959 -1961205
2960 -2268140
2961 -1544611
2962 -1153835
2963 -1777766
2964 -2017295
2965 -1705143
2966 -1120837
2967 -1222662
2968 -2049808
2969 -1821179
2970 -1172327
2971 -1154900
2972 -1551718
2973 -1964149
2974 -1341009
2975  -752689
2976 -1294357
2977 -1678228
2978 -1527319
2979  -924593
2980  -788932
2981 -1647552
2982 -1689361
2983  -964205
2984  -716355
2985 -1015040
2986 -1594472
2987 -1181778
2988  -451943
2989  -856722
2990 -1369723
2991 -1333463
2992  -745932
2993  -375560
2994 -1135234
2995 -1394890
2996  -746822
2997  -407139
2998  -589477
2999 -1228360
3000 -1063121
3001  -228798
3002  -409971
3003  -966542
3004 -1098546
3005  -562153
3006    26592
3007  -611024
3008 -1124166
3009  -576615
3010   -84729
3011  -143816
3012  -863635
3013  -926580
3014   -14571
3015    53679
3016  -504887
3017  -790187
3018  -412341
3019   334253
3020   -74337
3021  -764652
3022  -449053
3023    91906
3024   274594
3025  -358145
3026  -730168
3027   110007
3028   465008
3029    18769
3030  -425685
3031  -289158
3032   497334
3033   359199
3034  -373285
3035  -216815
3036   303962
3037   632368
3038   178333
3039  -366886
3040   261138
3041   712990
3042   382482
3043   -59186
3044   -94893
3045   678518
3046   796128
3047    78083
3048    50982
3049   529994
3050   947820
3051   619557
3052   -76564
3053   389217
3054   988949
3055   768475
3056   346406
3057   174573
3058   878622
3059  1207009
3060   538095
3061   330794
3062   667519
3063  1153098
3064  1077807
3065   332982
3066   552437
3067  1211712
3068  1174916
3069   778486
3070   441646
3071  1022874
3072  1530718
3073   961226
3074   630206
3075   893349
3076  1375599
3077  1443434
3078   727331
3079   781659
3080  1462130
3081  1544096
3082  1195823
3083   765845
3084  1163060
3085  1792735
3086  1357003
3087   930381
3088  1098873
3089  1611959
3090  1882440
3091  1180235
3092   977084
3093  1657593
3094  1869981
3095  1569272
3096  1033272
3097  1269816
3098  2053286
3099  1805021
3100  1293040
3101  1346928
3102  1820216
3103  2226274
3104  1601920
3105  1172468
3106  1736395
3107  2109506
3108  1994953
3109  1462565
3110  1477064
3111  2277347
3112  2234627
3113  1697743
3114  1583882
3115  1945021
3116  2459039
3117  2014228
3118  1475202
3119  1959746
3120  2397169
3121  2344229
3122  1835909
3123  1699151
3124  2475522
3125  2579506
3126  2017117
3127  1813972
3128  2107917
3129  2723512
3130  2447279
3131  1770472
3132  2115013
3133  2656712
3134  2740782
3135  2214700
3136  1828678
3137  2575199
3138  2953142
3139  2426259
3140  2063622
3141  2238018
3142  2958497
3143  2922749
3144  2157407
3145  2268699
3146  2801766
3147  3043013
3148  2648103
3149  2069552
3150  2604324
3151  3191426
3152  2873239
3153  2465223
3154  2431046
3155  3098253
3156  3306922
3157  2545957
3158  2426701
3159  2909469
3160  3282488
3161  3061360
3162  2407098
3163  2751206
3164  3440328
3165  3254960
3166  2797360
3167  2604298
3168  3180879
3169  3600438
3170  2942516
3171  2651212
3172  3055080
3173  3521234
3174  3501980
3175  2789298
3176  2873683
3177  3591528
3178  3569124
3179  3117826
3180  2802854
3181  3276735
3182  3890423
3183  3389046
3184  2940015
3185  3217175
3186  3687021
3187  3832552
3188  3159553
3189  3004910
3190  3690839
3191  3859549
3192  3519868
3193  3085221
3194  3345055
3195  4078504
3196  3790821
3197  3268956
3198  3394256
3199  3812838
3200  4084866
3201  3520226
3202  3190292
3203  3819560
3204  4100409
3205  3853976
3206  3415792
3207  3519918
3208  4250427
3209  4110970
3210  3535329
3211  3556639
3212  3932779
3213  4337360
3214  3903629
3215  3418071
3216  3929543
3217  4361428
3218  4241289
3219  3748740
3220  3596195
3221  4304589
3222  4420806
3223  3865010
3224  3738923
3225  4054338
3226  4568389
3227  4315382
3228  3714165
3229  4049538
3230  4479619
3231  4448419
3232  4056310
3233  3800748
3234  4420033
3235  4675178
3236  4182811
3237  3999483
3238  4206976
3239  4707980
3240  4609121
3241  3949045
3242  4148569
3243  4657616
3244  4711358
3245  4357384
3246  3991296
3247  4548187
3248  4962452
3249  4492242
3250  4179351
3251  4316812
3252  4860746
3253  4907765
3254  4202358
3255  4243827
3256  4801720
3257  4989509
3258  4687402
3259  4186907
3260  4598708
3261  5196429
3262  4835994
3263  4396662
3264  4388974
3265  4938738
3266  5206355
3267  4532203
3268  4367080
3269  4908373
3270  5217618
3271  5017600
3272  4415041
3273  4608998
3274  5277902
3275  5115632
3276  4668806
3277  4528256
3278  5016613
3279  5498637
3280  4920929
3281  4528421
3282  4940941
3283  5337148
3284  5289204
3285  4658441
3286  4646628
3287  5378390
3288  5407748
3289  4976894
3290  4726484
3291  5083525
3292  5659554
3293  5214251
3294  4696822
3295  4996782
3296  5435309
3297  5555207
3298  4984315
3299  4757341
3300  5440721
3301  5651919
3302  5271879
3303  4882550
3304  5044260
3305  5748714
3306  5573547
3307  4954132
3308  5055320
3309  5494251
3310  5784413
3311  5328698
3312  4900740
3313  5452421
3314  5789179
3315  5518661
3316  5113536
3317  5105263
3318  5781562
3319  5800118
3320  5211799
3321  5212724
3322  5599500
3323  5954233
3324  5605333
3325  5047429
3326  5465273
3327  5918556
3328  5741705
3329  5316285
3330  5165165
3331  5841468
3332  6086623
3333  5489971
3334  5300358
3335  5600530
3336  6071121
3337  5897860
3338  5207343
3339  5430555
3340  5987612
3341  6000905
3342  5632719
3343  5310471
3344  5824375
3345  6223257
3346  5738294
3347  5428690
3348  5606147
3349  6089878
3350  6138201
3351  5492516
3352  5524779
3353  6050036
3354  6144894
3355  5861484
3356  5462126
3357  5815477
3358  6299104
3359  5945733
3360  5627288
3361  5705661
3362  6121737
3363  6305488
3364  5714381
3365  5608956
3366  6091414
3367  6254669
3368  6032981
3369  5597068
3370  5839567
3371  6425408
3372  6155778
3373  5753355
3374  5773524
3375  6186035
3376  6466935
3377  5904703
3378  5640876
3379  6133364
3380  6391066
3381  6228767
3382  5736245
3383  5823944
3384  6481678
3385  6395201
3386  5954410
3387  5824433
3388  6141216
3389  6585425
3390  6150464
3391  5703634
3392  6080225
3393  6461739
3394  6462910
3395  5956500
3396  5837437
3397  6481770
3398  6551784
3399  6099438
3400  5870527
3401  6109684
3402  6648348
3403  6383389
3404  5852149
3405  6113850
3406  6518810
3407  6597158
3408  6129992
3409  5846108
3410  6437316
3411  6663428
3412  6263903
3413  5968165
3414  6111385
3415  6717957
3416  6617851
3417  5976620
3418  6058666
3419  6489420
3420  6708036
3421  6320707
3422  5869558
3423  6380567
3424  6793206
3425  6493837
3426  6100745
3427  6071394
3428  6664619
3429  6779778
3430  6144749
3431  6055472
3432  6449106
3433  6766729
3434  6528939
3435  5978079
3436  6315541
3437  6815774
3438  6637305
3439  6249921
3440  6087767
3441  6593211
3442  6865782
3443  6299645
3444  6083104
3445  6412410
3446  6815278
3447  6724448
3448  6098162
3449  6236066
3450  6806045
3451  6770879
3452  6365736
3453  6055329
3454  6474635
3455  6950849
3456  6503332
3457  6159257
3458  6386696
3459  6823125
3460  6892409
3461  6238014
3462  6139961
3463  6697215
3464  6822905
3465  6522967
3466  6138899
3467  6409685
3468  6972727
3469  6690180
3470  6266450
3471  6319839
3472  6686575
3473  6929994
3474  6408561
3475  6137332
3476  6616995
3477  6861179
3478  6683815
3479  6252036
3480  6331652
3481  6928329
3482  6780977
3483  6316804
3484  6294472
3485  6623490
3486  6971027
3487  6551565
3488  6171912
3489  6569165
3490  6863871
3491  6750256
3492  6313811
3493  6254065
3494  6859612
3495  6866351
3496  6401285
3497  6285753
3498  6555167
3499  6976599
3500  6696656
3501  6209967
3502  6492286
3503  6846126
3504  6821820
3505  6395924
3506  6180415
3507  6738276
3508  6917849
3509  6503456
3510  6300094
3511  6483374
3512  6949051
3513  6804467
3514  6239945
3515  6377207
3516  6754014
3517  6838019
3518  6494402
3519  6178011
3520  6667619
3521  6964712
3522  6586302
3523  6317193
3524  6400763
3525  6837157
3526  6824922
3527  6258191
3528  6314088
3529  6710220
3530  6878369
3531  6596849
3532  6168526
3533  6537188
3534  6956159
3535  6650963
3536  6283987
3537  6257642
3538  6753622
3539  6933145
3540  6360291
3541  6221567
3542  6599765
3543  6872877
3544  6688153
3545  6149905
3546  6338941
3547  6879917
3548  6732200
3549  6350868
3550  6195713
3551  6608614
3552  6947084
3553  6454113
3554  6183527
3555  6468184
3556  6770789
3557  6724390
3558  6192862
3559  6209858
3560  6756951
3561  6751203
3562  6413245
3563  6177571
3564  6476079
3565  6911671
3566  6505632
3567  6113553
3568  6331889
3569  6692257
3570  6755467
3571  6213656
3572  6072069
3573  6654928
3574  6789401
3575  6454327
3576  6105756
3577  6276444
3578  6821819
3579  6566257
3580  6076503
3581  6187822
3582  6573640
3583  6799320
3584  6343614
3585  5999497
3586  6455809
3587  6699753
3588  6463680
3589  6067624
3590  6088398
3591  6678372
3592  6640816
3593  6142627
3594  6097455
3595  6421945
3596  6736658
3597  6384672
3598  5919178
3599  6261594
3600  6599181
3601  6478177
3602  6090753
3603  5972563
3604  6528777
3605  6644083
3606  6147144
3607  5987865
3608  6219594
3609  6603582
3610  6403821
3611  5884010
3612  6106492
3613  6497169
3614  6469477
3615  6115180
3616  5854415
3617  6320358
3618  6598975
3619  6170597
3620  5898203
3621  6033175
3622  6465322
3623  6436605
3624  5869937
3625  5931543
3626  6356617
3627  6456036
3628  6154286
3629  5761538
3630  6087579
3631  6476767
3632  6160618
3633  5841257
3634  5885144
3635  6290164
3636  6418763
3637  5894154
3638  5797201
3639  6166918
3640  6323333
3641  6125616
3642  5694212
3643  5883674
3644  6340454
3645  6151899
3646  5831052
3647  5786974
3648  6117164
3649  6332368
3650  5834173
3651  5630079
3652  5983701
3653  6203531
3654  6088355
3655  5638353
3656  5733156
3657  6245978
3658  6136136
3659  5746273
3660  5598163
3661  5899062
3662  6247855
3663  5834490
3664  5497617
3665  5795213
3666  6087792
3667  6066505
3668  5605142
3669  5529938
3670  6037231
3671  6058757
3672  5707816
3673  5496464
3674  5677385
3675  6097018
3676  5834632
3677  5415791
3678  5607944
3679  5913787
3680  5978838
3681  5552058
3682  5342186
3683  5832876
3684  5970713
3685  5644485
3686  5363845
3687  5481588
3688  5960405
3689  5817290
3690  5328548
3691  5405054
3692  5718445
3693  5872752
3694  5501431
3695  5155379
3696  5573723
3697  5856744
3698  5617659
3699  5293958
3700  5273707
3701  5767044
3702  5783885
3703  5256591
3704  5172323
3705  5469391
3706  5763640
3707  5507224
3708  5034760
3709  5336031
3710  5705148
3711  5555457
3712  5202466
3713  5049535
3714  5489427
3715  5677331
3716  5213355
3717  5034196
3718  5268449
3719  5604756
3720  5481035
3721  4950421
3722  5087373
3723  5495050
3724  5448593
3725  5110323
3726  4863280
3727  5246946
3728  5575776
3729  5169633
3730  4894389
3731  5045778
3732  5400974
3733  5399165
3734  4848906
3735  4839910
3736  5279784
3737  5342503
3738  5057117
3739  4709250
3740  4968436
3741  5411673
3742  5128532
3743  4764103
3744  4801753
3745  5151291
3746  5307758
3747  4792913
3748  4608645
3749  5023594
3750  5215076
3751  5020711
3752  4603025
3753  4713511
3754  5192759
3755  5037740
3756  4656450
3757  4584152
3758  4860456
3759  5135745
3760  4764851
3761  4474768
3762  4781599
3763  5015279
3764  4921702
3765  4515331
3766  4461402
3767  4934919
3768  4895528
3769  4524833
3770  4410928
3771  4653944
3772  4996908
3773  4682710
3774  4284069
3775  4518801
3776  4798173
3777  4774378
3778  4379732
3779  4224891
3780  4701491
3781  4819580
3782  4467174
3783  4247882
3784  4367269
3785  4771133
3786  4613534
3787  4138656
3788  4239619
3789  4534789
3790  4643341
3791  4314048
3792  4026228
3793  4427338
3794  4646248
3795  4353816
3796  4097835
3797  4128484
3798  4514770
3799  4487122
3800  4015032
3801  4027220
3802  4305468
3803  4460317
3804  4214129
3805  3839431
3806  4143630
3807  4459941
3808  4220613
3809  3916457
3810  3868859
3811  4261577
3812  4362409
3813  3883000
3814  3796773
3815  4080258
3816  4294046
3817  4117335
3818  3659438
3819  3847041
3820  4219337
3821  4075900
3822  3782334
3823  3649672
3824  4002634
3825  4233984
3826  3801849
3827  3590040
3828  3792950
3829  4047474
3830  3980022
3831  3500268
3832  3553650
3833  3990959
3834  3951005
3835  3669673
3836  3445580
3837  3709075
3838  4034334
3839  3669344
3840  3371843
3841  3520349
3842  3804888
3843  3846896
3844  3402129
3845  3322733
3846  3732183
3847  3782485
3848  3527523
3849  3232475
3850  3404595
3851  3812525
3852  3554701
3853  3188338
3854  3266201
3855  3563260
3856  3702515
3857  3268411
3858  3049859
3859  3445218
3860  3611089
3861  3394966
3862  3037980
3863  3094818
3864  3572661
3865  3465426
3866  3044973
3867  2996979
3868  3272096
3869  3540442
3870  3195828
3871  2811755
3872  3098682
3873  3373828
3874  3272146
3875  2906367
3876  2810565
3877  3288727
3878  3340797
3879  2927996
3880  2787621
3881  2969597
3882  3274828
3883  3050072
3884  2628038
3885  2825863
3886  3121922
3887  3123270
3888  2790856
3889  2574502
3890  2978271
3891  3152391
3892  2766795
3893  2545319
3894  2656001
3895  3046773
3896  2958880
3897  2471569
3898  2546366
3899  2877123
3900  2943338
3901  2649496
3902  2313845
3903  2637547
3904  2929017
3905  2649479
3906  2382750
3907  2391634
3908  2754023
3909  2813490
3910  2346371
3911  2281849
3912  2567232
3913  2717959
3914  2528249
3915  2126462
3916  2312599
3917  2692662
3918  2506569
3919  2222394
3920  2148181
3921  2445215
3922  2613391
3923  2203179
3924  2058226
3925  2290828
3926  2470365
3927  2369747
3928  1964526
3929  2048089
3930  2438239
3931  2348366
3932  2051157
3933  1898022
3934  2137778
3935  2416699
3936  2041901
3937  1790702
3938  2009482
3939  2249502
3940  2235898
3941  1818657
3942  1766122
3943  2167774
3944  2158770
3945  1877903
3946  1657367
3947  1827640
3948  2186666
3949  1935021
3950  1609862
3951  1729891
3952  1963709
3953  2041178
3954  1662216
3955  1480244
3956  1848583
3957  1951491
3958  1719259
3959  1475755
3960  1571470
3961  1961621
3962  1789280
3963  1400677
3964  1460018
3965  1692376
3966  1814635
3967  1491071
3968  1248295
3969  1589633
3970  1755353
3971  1558082
3972  1287896
3973  1288068
3974  1689276
3975  1635500
3976  1222036
3977  1195517
3978  1424537
3979  1634190
3980  1356147
3981   984550
3982  1268298
3983  1547322
3984  1410384
3985  1091006
3986   977789
3987  1389919
3988  1487625
3989  1078347
3990   941055
3991  1127188
3992  1404980
3993  1254100
3994   801763
3995   948368
3996  1260414
3997  1227633
3998   943419
3999   705736
4000  1042191
4001  1284982
4002   953049
4003   749853
4004   849300
4005  1147195
4006  1103274
4007   629627
4008   649822
4009   973866
4010  1015242
4011   793194
4012   504748
4013   755732
4014  1079695
4015   812680
4016   527075
4017   539365
4018   840689
4019   930306
4020   475066
4021   384672
4022   715594
4023   846279
4024   663112
4025   297489
4026   435823
4027   824725
4028   649227
4029   337314
4030   270679
4031   537084
4032   753794
4033   376206
4034   147918
4035   406819
4036   600363
4037   516320
4038   130213
4039   126819
4040   542065
4041   494196
4042   176208
4043    36691
4044   247854
4045   544242
4046   244354
4047   -66970
4048   122806
4049   356987
4050   337428
4051   -35702
4052  -146441
4053   262417
4054   318780
4055    35185
4056  -165223
4057   -45736
4058   312540
4059   127917
4060  -270553
4061  -190071
4062    54480
4063   165873
4064  -139215
4065  -371554
4066   -42879
4067   116876
4068  -105961
4069  -345878
4070  -349117
4071    -2024
4072   -49645
4073  -421924
4074  -410270
4075  -191325
4076   -34810
4077  -262410
4078  -575270
4079  -331764
4080  -137733
4081  -307356
4082  -543693
4083  -595688
4084  -261709
4085  -205288
4086  -572025
4087  -621915
4088  -444623
4089  -275312
4090  -430993
4091  -789490
4092  -601906
4093  -348397
4094  -477965
4095  -715506
4096  -829570
4097  -516492
4098  -374328
4099  -734750
4100  -878541
4101  -706422
4102  -487220
4103  -578514
4104  -998935
4105  -903079
4106  -566974
4107  -609649
4108  -865567
4109 -1070151
4110  -806990
4111  -555682
4112  -871050
4113 -1099229
4114  -991046
4115  -748366
4116  -715270
4117 -1116755
4118 -1162160
4119  -822948
4120  -787056
4121  -999651
4122 -1264183
4123 -1104580
4124  -787536
4125 -1023134
4126 -1287962
4127 -1224911
4128  -976135
4129  -864421
4130 -1266165
4131 -1407153
4132 -1089994
4133  -993500
4134 -1179146
4135 -1474263
4136 -1363046
4137  -979111
4138 -1122788
4139 -1440286
4140 -1466074
4141 -1229848
4142 -1035237
4143 -1386769
4144 -1662424
4145 -1394112
4146 -1196481
4147 -1275861
4148 -1610150
4149 -1651175
4150 -1233407
4151 -1235814
4152 -1564966
4153 -1696755
4154 -1540090
4155 -1255816
4156 -1478684
4157 -1818211
4158 -1652890
4159 -1416127
4160 -1417948
4161 -1726569
4162 -1887713
4163 -1512971
4164 -1410486
4165 -1707074
4166 -1889333
4167 -1797865
4168 -1474666
4169 -1583499
4170 -1979748
4171 -1887394
4172 -1638678
4173 -1570272
4174 -1829104
4175 -2093421
4176 -1809305
4177 -1607994
4178 -1832384
4179 -2048525
4180 -2042045
4181 -1709410
4182 -1689374
4183 -2094185
4184 -2123507
4185 -1893849
4186 -1759621
4187 -1954549
4188 -2286555
4189 -2063396
4190 -1787957
4191 -1946427
4192 -2184939
4193 -2243020
4194 -1950550
4195 -1846573
4196 -2232792
4197 -2348287
4198 -2153750
4199 -1970176
4200 -2049853
4201 -2392703
4202 -2294945
4203 -1987760
4204 -2066435
4205 -2311800
4206 -2460968
4207 -2231543
4208 -2028555
4209 -2341894
4210 -2513246
4211 -2352544
4212 -2148474
4213 -2174140
4214 -2531432
4215 -2531225
4216 -2191350
4217 -2220715
4218 -2451770
4219 -2643483
4220 -2463381
4221 -2177038
4222 -2441569
4223 -2681277
4224 -2570552
4225 -2363966
4226 -2298491
4227 -2646870
4228 -2758187
4229 -2442284
4230 -2372694
4231 -2551188
4232 -2784074
4233 -2697415
4234 -2376241
4235 -2517099
4236 -2793336
4237 -2760315
4238 -2587585
4239 -2455433
4240 -2749644
4241 -2937908
4242 -2665467
4243 -2532425
4244 -2669750
4245 -2900486
4246 -2896524
4247 -2561908
4248 -2644558
4249 -2956840
4250 -2965851
4251 -2778914
4252 -2600419
4253 -2839848
4254 -3097312
4255 -2847399
4256 -2675333
4257 -2787184
4258 -3048503
4259 -3122344
4260 -2773877
4261 -2746317
4262 -3058276
4263 -3134122
4264 -2975786
4265 -2725934
4266 -2885796
4267 -3248489
4268 -3099968
4269 -2855302
4270 -2884953
4271 -3154559
4272 -3322161
4273 -2988047
4274 -2833657
4275 -3133866
4276 -3289738
4277 -3176057
4278 -2907025
4279 -2977566
4280 -3362268
4281 -3296875
4282 -3048336
4283 -3000992
4284 -3212057
4285 -3459141
4286 -3211065
4287 -2969537
4288 -3201360
4289 -3410383
4290 -3383690
4291 -3098012
4292 -3062558
4293 -3458304
4294 -3498547
4295 -3223570
4296 -3116197
4297 -3282021
4298 -3583921
4299 -3414133
4300 -3115492
4301 -3272410
4302 -3520378
4303 -3582372
4304 -3313313
4305 -3145602
4306 -3492412
4307 -3644759
4308 -3419150
4309 -3249327
4310 -3327501
4311 -3680039
4312 -3647159
4313 -3298212
4314 -3356037
4315 -3585358
4316 -3707187
4317 -3506658
4318 -3254730
4319 -3530429
4320 -3757620
4321 -3617071
4322 -3445380
4323 -3430694
4324 -3736268
4325 -3800508
4326 -3473429
4327 -3428312
4328 -3631192
4329 -3805023
4330 -3696832
4331 -3403292
4332 -3596049
4333 -3875313
4334 -3777266
4335 -3582746
4336 -3513463
4337 -3793737
4338 -3935245
4339 -3620721
4340 -3538944
4341 -3717485
4342 -3911514
4343 -3866144
4344 -3548580
4345 -3651261
4346 -3961509
4347 -3917240
4348 -3732926
4349 -3590635
4350 -3825149
4351 -4067911
4352 -3805752
4353 -3636087
4354 -3769157
4355 -3994654
4356 -4031434
4357 -3709179
4358 -3701678
4359 -4011018
4360 -4030544
4361 -3866746
4362 -3696922
4363 -3865193
4364 -4151908
4365 -3968419
4366 -3771109
4367 -3859703
4368 -4049258
4369 -4137377
4370 -3849105
4371 -3756458
4372 -4059737
4373 -4157403
4374 -4022952
4375 -3813431
4376 -3909862
4377 -4241114
4378 -4119933
4379 -3851382
4380 -3882312
4381 -4094083
4382 -4256667
4383 -4006945
4384 -3828906
4385 -4091351
4386 -4250961
4387 -4175004
4388 -3947484
4389 -3916241
4390 -4250438
4391 -4247861
4392 -3997138
4393 -3952277
4394 -4122049
4395 -4348794
4396 -4177304
4397 -3916063
4398 -4120853
4399 -4305003
4400 -4272249
4401 -4053150
4402 -3975365
4403 -4297411
4404 -4353936
4405 -4113286
4406 -4034791
4407 -4164615
4408 -4400301
4409 -4309124
4410 -4003916
4411 -4127916
4412 -4349591
4413 -4368253
4414 -4176817
4415 -4000919
4416 -4312083
4417 -4479580
4418 -4246625
4419 -4101874
4420 -4177739
4421 -4452936
4422 -4422394
4423 -4086974
4424 -4139389
4425 -4387873
4426 -4463196
4427 -4304249
4428 -4071160
4429 -4297169
4430 -4547674
4431 -4366801
4432 -4173707
4433 -4172085
4434 -4452129
4435 -4549663
4436 -4219766
4437 -4158893
4438 -4398333
4439 -4546193
4440 -4435066
4441 -4134000
4442 -4259755
4443 -4557221
4444 -4462278
4445 -4261395
4446 -4214546
4447 -4449212
4448 -4629762
4449 -4355506
4450 -4222781
4451 -4395111
4452 -4551853
4453 -4515273
4454 -4221659
4455 -4258582
4456 -4578101
4457 -4561772
4458 -4359093
4459 -4247364
4460 -4448781
4461 -4691035
4462 -4443242
4463 -4232204
4464 -4382856
4465 -4577632
4466 -4611456
4467 -4315689
4468 -4257659
4469 -4573158
4470 -4635950
4471 -4463031
4472 -4288372
4473 -4386301
4474 -4684784
4475 -4561356
4476 -4309328
4477 -4363500
4478 -4555175
4479 -4672579
4480 -4437575
4481 -4283730
4482 -4547894
4483 -4661153
4484 -4532501
4485 -4340877
4486 -4364820
4487 -4672183
4488 -4621978
4489 -4362253
4490 -4387417
4491 -4565722
4492 -4713007
4493 -4510751
4494 -4288187
4495 -4506194
4496 -4679082
4497 -4586288
4498 -4397007
4499 -4351813
4500 -4662128
4501 -4714711
4502 -4438927
4503 -4379980
4504 -4519917
4505 -4717724
4506 -4580984
4507 -4302507
4508 -4470599
4509 -4682138
4510 -4646045
4511 -4471017
4512 -4365550
4513 -4621325
4514 -4734508
4515 -4491117
4516 -4386537
4517 -4480493
4518 -4692757
4519 -4653277
4520 -4354550
4521 -4443277
4522 -4669105
4523 -4673853
4524 -4515423
4525 -4345857
4526 -4575448
4527 -4760422
4528 -4533464
4529 -4386213
4530 -4455886
4531 -4674057
4532 -4701791
4533 -4405953
4534 -4415313
4535 -4638835
4536 -4686460
4537 -4549787
4538 -4341073
4539 -4495697
4540 -4743355
4541 -4587800
4542 -4410770
4543 -4428480
4544 -4646898
4545 -4751654
4546 -4445829
4547 -4353697
4548 -4583945
4549 -4676799
4550 -4583806
4551 -4342773
4552 -4435828
4553 -4733645
4554 -4647806
4555 -4444225
4556 -4395936
4557 -4556404
4558 -4739499
4559 -4496055
4560 -4329879
4561 -4510934
4562 -4662068
4563 -4637044
4564 -4389158
4565 -4371351
4566 -4665563
4567 -4652323
4568 -4446129
4569 -4352328
4570 -4491075
4571 -4724170
4572 -4529355
4573 -4315725
4574 -4471585
4575 -4640370
4576 -4648159
4577 -4400416
4578 -4302058
4579 -4596345
4580 -4658729
4581 -4457228
4582 -4322203
4583 -4413980
4584 -4696187
4585 -4585584
4586 -4302144
4587 -4372020
4588 -4569556
4589 -4657315
4590 -4430223
4591 -4237625
4592 -4506106
4593 -4646767
4594 -4486491
4595 -4316967
4596 -4331937
4597 -4610657
4598 -4606361
4599 -4319097
4600 -4309876
4601 -4469623
4602 -4602382
4603 -4454322
4604 -4216074
4605 -4407362
4606 -4611659
4607 -4506402
4608 -4317006
4609 -4257031
4610 -4517017
4611 -4584701
4612 -4303172
4613 -4243346
4614 -4393844
4615 -4565059
4616 -4476282
4617 -4200157
4618 -4319389
4619 -4538157
4620 -4479145
4621 -4304536
4622 -4179595
4623 -4395921
4624 -4565313
4625 -4333520
4626 -4198798
4627 -4302356
4628 -4496143
4629 -4485452
4630 -4176763
4631 -4185468
4632 -4437296
4633 -4452254
4634 -4301567
4635 -4137994
4636 -4295694
4637 -4512114
4638 -4332820
4639 -4172950
4640 -4214406
4641 -4385297
4642 -4445179
4643 -4178227
4644 -4115545
4645 -4333956
4646 -4392954
4647 -4288013
4648 -4098000
4649 -4190107
4650 -4446786
4651 -4311737
4652 -4109808
4653 -4115330
4654 -4281530
4655 -4401966
4656 -4157501
4657 -4029011
4658 -4247402
4659 -4344991
4660 -4262338
4661 -4050651
4662 -4067008
4663 -4334117
4664 -4271733
4665 -4060396
4666 -4032085
4667 -4173139
4668 -4347324
4669 -4148643
4670 -3963739
4671 -4136280
4672 -4268076
4673 -4218420
4674 -3995097
4675 -3940826
4676 -4217089
4677 -4237433
4678 -4035708
4679 -3960909
4680 -4065446
4681 -4261525
4682 -4128527
4683 -3881395
4684 -3997221
4685 -4153186
4686 -4159972
4687 -3969294
4688 -3853117
4689 -4105447
4690 -4190894
4691 -3993745
4692 -3884207
4693 -3938383
4694 -4155913
4695 -4081893
4696 -3810980
4697 -3877264
4698 -4056567
4699 -4103578
4700 -3931548
4701 -3756560
4702 -3970117
4703 -4117490
4704 -3939941
4705 -3787010
4706 -3799869
4707 -4033552
4708 -4052831
4709 -3766292
4710 -3748737
4711 -3924056
4712 -4030697
4713 -3908407
4714 -3664962
4715 -3801302
4716 -4008965
4717 -3900731
4718 -3719518
4719 -3665977
4720 -3892928
4721 -3994795
4722 -3741665
4723 -3653693
4724 -3796001
4725 -3911464
4726 -3841025
4727 -3584130
4728 -3652956
4729 -3889653
4730 -3835105
4731 -3662950
4732 -3571855
4733 -3752757
4734 -3917335
4735 -3677223
4736 -3523300
4737 -3637411
4738 -3796562
4739 -3793646
4740 -3511325
4741 -3503294
4742 -3768689
4743 -3777814
4744 -3610923
4745 -3448444
4746 -3566768
4747 -3794353
4748 -3625743
4749 -3425584
4750 -3493340
4751 -3668246
4752 -3732151
4753 -3481825
4754 -3373084
4755 -3597338
4756 -3669762
4757 -3533023
4758 -3348941
4759 -3407570
4760 -3668363
4761 -3568635
4762 -3351367
4763 -3358829
4764 -3505961
4765 -3627881
4766 -3427279
4767 -3245008
4768 -3429539
4769 -3546811
4770 -3461044
4771 -3274988
4772 -3251449
4773 -3513395
4774 -3504402
4775 -3277888
4776 -3231807
4777 -3343566
4778 -3496055
4779 -3342334
4780 -3126361
4781 -3266353
4782 -3412389
4783 -3372851
4784 -3202776
4785 -3121250
4786 -3362554
4787 -3410730
4788 -3191395
4789 -3099800
4790 -3173231
4791 -3353617
4792 -3277115
4793 -3030546
4794 -3114551
4795 -3283423
4796 -3294599
4797 -3124872
4798 -2973739
4799 -3159743
4800 -3285338
4801 -3100400
4802 -2985781
4803 -3024474
4804 -3209455
4805 -3197596
4806 -2945645
4807 -2958059
4808 -3117710
4809 -3143528
4810 -3018785
4811 -2848695
4812 -3000838
4813 -3161202
4814 -3004810
4815 -2866151
4816 -2888126
4817 -3068150
4818 -3095728
4819 -2823298
4820 -2792147
4821 -2964172
4822 -3030827
4823 -2929553
4824 -2716905
4825 -2826175
4826 -3033706
4827 -2928783
4828 -2754556
4829 -2709710
4830 -2880026
4831 -2994981
4832 -2741571
4833 -2633381
4834 -2784020
4835 -2892908
4836 -2840533
4837 -2618867
4838 -2642090
4839 -2875670
4840 -2818397
4841 -2640810
4842 -2555653
4843 -2691887
4844 -2849217
4845 -2656807
4846 -2501968
4847 -2619133
4848 -2749889
4849 -2742724
4850 -2508006
4851 -2464709
4852 -2691047
4853 -2699333
4854 -2529912
4855 -2410859
4856 -2504661
4857 -2713470
4858 -2579808
4859 -2374430
4860 -2438127
4861 -2581984
4862 -2624555
4863 -2400083
4864 -2275540
4865 -2495486
4866 -2583021
4867 -2437549
4868 -2287726
4869 -2315976
4870 -2553856
4871 -2482309
4872 -2237703
4873 -2246879
4874 -2396385
4875 -2489010
4876 -2320167
4877 -2134900
4878 -2305976
4879 -2440251
4880 -2343597
4881 -2165298
4882 -2121577
4883 -2357082
4884 -2369621
4885 -2136730
4886 -2084437
4887 -2210720
4888 -2352822
4889 -2238946
4890 -1999145
4891 -2116943
4892 -2280431
4893 -2217254
4894 -2045147
4895 -1952602
4896 -2167047
4897 -2245171
4898 -2026847
4899 -1929858
4900 -2024499
4901 -2188776
4902 -2128134
4903 -1869018
4904 -1916049
4905 -2096889
4906 -2085379
4907 -1935078
4908 -1790537
4909 -1956206
4910 -2110173
4911 -1936227
4912 -1797057
4913 -1836823
4914 -1992524
4915 -2008514
4916 -1746082
4917 -1717998
4918 -1904621
4919 -1952978
4920 -1835692
4921 -1664847
4922 -1764170
4923 -1942472
4924 -1810120
4925 -1659082
4926 -1658826
4927 -1793932
4928 -1865919
4929 -1644098
4930 -1570869
4931 -1730497
4932 -1801076
4933 -1712432
4934 -1523382
4935 -1562463
4936 -1765914
4937 -1680675
4938 -1518732
4939 -1495393
4940 -1618984
4941 -1732507
4942 -1534414
4943 -1395828
4944 -1529542
4945 -1625443
4946 -1571983
4947 -1382058
4948 -1366019
4949 -1587846
4950 -1560902
4951 -1393215
4952 -1328776
4953 -1424227
4954 -1579312
4955 -1423098
4956 -1237105
4957 -1332215
4958 -1451892
4959 -1445976
4960 -1253391
4961 -1184104
4962 -1395866
4963 -1430582
4964 -1276549
4965 -1176568
4966 -1225465
4967 -1398215
4968 -1304865
4969 -1088470
4970 -1139482
4971 -1274646
4972 -1308828
4973 -1142601
4974 -1016564
4975 -1206477
4976 -1287323
4977 -1134003
4978  -999217
4979 -1025138
4980 -1225474
4981 -1183533
4982  -946226
4983  -965562
4984 -1108236
4985 -1175512
4986 -1024400
4987  -828651
4988  -985667
4989 -1125844
4990 -1016708
4991  -867523
4992  -833846
4993 -1029049
4994 -1078594
4995  -839049
4996  -777362
4997  -893967
4998 -1004663
4999  -911530
5000  -687000
5001  -779250
5002  -963642
5003  -900609
5004  -734506
5005  -659283
5006  -830111
5007  -925197
5008  -709548
5009  -605946
5010  -701955
5011  -830002
5012  -794869
5013  -560481
5014  -587849
5015  -780542
5016  -763359
5017  -617741
5018  -488926
5019  -618243
5020  -759968
5021  -597391
5022  -443307
5023  -501441
5024  -648913
5025  -674988
5026  -441018
5027  -393068
5028  -593928
5029  -618537
5030  -485392
5031  -325530
5032  -402291
5033  -594136
5034  -485524
5035  -318886
5036  -320017
5037  -465836
5038  -544345
5039  -331292
5040  -198488
5041  -365140
5042  -453941
5043  -371019
5044  -194611
5045  -206622
5046  -421956
5047  -362701
5048  -186453
5049  -151952
5050  -256639
5051  -359091
5052  -208905
5053   -51817
5054  -183634
5055  -285732
5056  -244834
5057   -72793
5058   -28533
5059  -227498
5060  -231540
5061   -38353
5062    24824
5063   -57947
5064  -218295
5065  -100748
5066   100471
5067     9649
5068  -120971
5069  -109123
5070    61984
5071   164741
5072   -28395
5073   -91363
5074    71253
5075   176674
5076   132615
5077   -34425
5078     1629
5079   217905
5080   190966
5081    70452
5082    46422
5083   178223
5084   328926
5085   176204
5086    63663
5087   193237
5088   310243
5089   293387
5090   136818
5091   138101
5092   358139
5093   369598
5094   250016
5095   203101
5096   304848
5097   466103
5098   351122
5099   206858
5100   300672
5101   448531
5102   484452
5103   328955
5104   276468
5105   490868
5106   553187
5107   434233
5108   340487
5109   407157
5110   603019
5111   548598
5112   382444
5113   454494
5114   593748
5115   653546
5116   521585
5117   409257
5118   592890
5119   700212
5120   606634
5121   501453
5122   527549
5123   738356
5124   747636
5125   562336
5126   572350
5127   709361
5128   804696
5129   703922
5130   544731
5131   696902
5132   856583
5133   794971
5134   670820
5135   655432
5136   857531
5137   920343
5138   737157
5139   704405
5140   824090
5141   953887
5142   885842
5143   701511
5144   802459
5145   994951
5146   970900
5147   850099
5148   784977
5149   966561
5150  1087065
5151   914112
5152   824631
5153   922365
5154  1085393
5155  1087565
5156   884283
5157   913648
5158  1110976
5159  1136852
5160  1020376
5161   910432
5162  1037003
5163  1216099
5164  1106184
5165  1000421
5166  1042988
5167  1191758
5168  1260362
5169  1063784
5170  1032246
5171  1207635
5172  1274661
5173  1194424
5174  1060952
5175  1149712
5176  1351666
5177  1277313
5178  1147381
5179  1164272
5180  1307788
5181  1396273
5182  1234754
5183  1144587
5184  1314671
5185  1425790
5186  1376701
5187  1217903
5188  1239659
5189  1469847
5190  1461472
5191  1306117
5192  1272580
5193  1395051
5194  1541236
5195  1425723
5196  1283331
5197  1407486
5198  1546591
5199  1543617
5200  1396488
5201  1358937
5202  1556619
5203  1600807
5204  1461518
5205  1414993
5206  1495198
5207  1659087
5208  1592233
5209  1439912
5210  1523756
5211  1652605
5212  1680059
5213  1550211
5214  1465683
5215  1652986
5216  1741936
5217  1619868
5218  1540583
5219  1609468
5220  1784578
5221  1759091
5222  1578440
5223  1622711
5224  1754025
5225  1805865
5226  1707094
5227  1596680
5228  1749553
5229  1882803
5230  1781162
5231  1685757
5232  1704755
5233  1875386
5234  1900673
5235  1721510
5236  1722950
5237  1859813
5238  1941119
5239  1873956
5240  1721727
5241  1835427
5242  1996737
5243  1929016
5244  1820032
5245  1801289
5246  1962519
5247  2042982
5248  1878309
5249  1836840
5250  1953839
5251  2056765
5252  2030148
5253  1864807
5254  1916089
5255  2095725
5256  2072276
5257  1954979
5258  1907864
5259  2048308
5260  2171004
5261  2026603
5262  1942595
5263  2043908
5264  2171971
5265  2171388
5266  1990793
5267  1996265
5268  2189671
5269  2211804
5270  2101760
5271  2013992
5272  2134803
5273  2305633
5274  2187816
5275  2057879
5276  2112852
5277  2248872
5278  2306397
5279  2140089
5280  2077096
5281  2267027
5282  2341422
5283  2260274
5284  2137086
5285  2186712
5286  2382561
5287  2321587
5288  2173409
5289  2202278
5290  2323947
5291  2420822
5292  2284508
5293  2188464
5294  2341808
5295  2434233
5296  2375996
5297  2252532
5298  2259948
5299  2464641
5300  2460058
5301  2302029
5302  2293506
5303  2413537
5304  2536004
5305  2420368
5306  2273360
5307  2394241
5308  2525289
5309  2505675
5310  2372005
5311  2331655
5312  2530556
5313  2591558
5314  2439770
5315  2386221
5316  2464635
5317  2614098
5318  2564750
5319  2393011
5320  2452792
5321  2599480
5322  2621431
5323  2506269
5324  2426099
5325  2583439
5326  2689716
5327  2560535
5328  2476758
5329  2527552
5330  2688764
5331  2693187
5332  2504515
5333  2525740
5334  2676591
5335  2732877
5336  2636030
5337  2512573
5338  2628417
5339  2775544
5340  2682525
5341  2576614
5342  2585396
5343  2747651
5344  2804872
5345  2635636
5346  2598420
5347  2733235
5348  2810674
5349  2747443
5350  2598172
5351  2673738
5352  2841604
5353  2793328
5354  2688935
5355  2666599
5356  2794959
5357  2895776
5358  2737658
5359  2665893
5360  2772433
5361  2876155
5362  2855472
5363  2701245
5364  2725863
5365  2912257
5366  2897437
5367  2787552
5368  2736638
5369  2838698
5370  2970230
5371  2847084
5372  2739586
5373  2832796
5374  2935333
5375  2945049
5376  2811263
5377  2783857
5378  2956212
5379  2978240
5380  2885506
5381  2805663
5382  2882246
5383  3032060
5384  2948238
5385  2811322
5386  2875223
5387  3004762
5388  3048926
5389  2904990
5390  2820157
5391  3000018
5392  3066882
5393  2966440
5394  2865562
5395  2915319
5396  3089181
5397  3061708
5398  2903616
5399  2921707
5400  3033578
5401  3106791
5402  3002695
5403  2882661
5404  3015357
5405  3117991
5406  3061736
5407  2964270
5408  2948255
5409  3126344
5410  3140541
5411  2980575
5412  2959809
5413  3063223
5414  3164063
5415  3086953
5416  2942234
5417  3048878
5418  3190584
5419  3149034
5420  3028688
5421  2984382
5422  3146606
5423  3215988
5424  3057747
5425  3001847
5426  3086707
5427  3222281
5428  3181744
5429  3010155
5430  3063593
5431  3216029
5432  3218617
5433  3108916
5434  3016892
5435  3155270
5436  3271217
5437  3141709
5438  3058368
5439  3109663
5440  3247325
5441  3261894
5442  3077173
5443  3082887
5444  3236024
5445  3268441
5446  3178611
5447  3057519
5448  3159493
5449  3320859
5450  3224650
5451  3106942
5452  3127027
5453  3261939
5454  3325722
5455  3151638
5456  3092856
5457  3237655
5458  3307777
5459  3252434
5460  3118476
5461  3175549
5462  3342634
5463  3282100
5464  3158221
5465  3144473
5466  3252058
5467  3359807
5468  3217878
5469  3122232
5470  3246658
5471  3345897
5472  3321686
5473  3169794
5474  3163161
5475  3344540
5476  3347397
5477  3218775
5478  3165853
5479  3260496
5480  3401834
5481  3298432
5482  3165885
5483  3242304
5484  3344808
5485  3362294
5486  3222347
5487  3171329
5488  3331655
5489  3382746
5490  3280664
5491  3209662
5492  3255900
5493  3401849
5494  3351417
5495  3206117
5496  3246778
5497  3353462
5498  3395080
5499  3276964
5500  3181282
5501  3330228
5502  3412827
5503  3325117
5504  3231179
5505  3259551
5506  3403093
5507  3395113
5508  3234331
5509  3238321
5510  3342717
5511  3418283
5512  3328653
5513  3203584
5514  3314184
5515  3428369
5516  3365714
5517  3264485
5518  3233995
5519  3387279
5520  3423477
5521  3274642
5522  3243915
5523  3338340
5524  3416029
5525  3370378
5526  3221117
5527  3289610
5528  3419105
5529  3382240
5530  3280532
5531  3236840
5532  3377257
5533  3454636
5534  3312097
5535  3249343
5536  3317399
5537  3413391
5538  3389098
5539  3230081
5540  3266409
5541  3414325
5542  3402575
5543  3309710
5544  3239026
5545  3343980
5546  3455171
5547  3329096
5548  3240877
5549  3293811
5550  3398704
5551  3416799
5552  3251562
5553  3240556
5554  3386081
5555  3419079
5556  3335193
5557  3230864
5558  3299214
5559  3452173
5560  3359002
5561  3234954
5562  3259726
5563  3370335
5564  3433299
5565  3281307
5566  3219786
5567  3356524
5568  3412273
5569  3353731
5570  3228268
5571  3252764
5572  3421667
5573  3376628
5574  3249057
5575  3245265
5576  3339687
5577  3437606
5578  3312202
5579  3193321
5580  3307566
5581  3394364
5582  3355458
5583  3224433
5584  3212276
5585  3392328
5586  3400150
5587  3253163
5588  3211256
5589  3290919
5590  3411502
5591  3319531
5592  3178578
5593  3254798
5594  3361554
5595  3366247
5596  3243871
5597  3172746
5598  3335159
5599  3391421
5600  3261716
5601  3185150
5602  3226226
5603  3370231
5604  3340341
5605  3176966
5606  3211058
5607  3324390
5608  3352108
5609  3245597
5610  3142199
5611  3266149
5612  3356119
5613  3262510
5614  3174044
5615  3183794
5616  3329386
5617  3334174
5618  3169444
5619  3163529
5620  3270138
5621  3329449
5622  3241906
5623  3107273
5624  3197691
5625  3327419
5626  3255823
5627  3157911
5628  3136670
5629  3269628
5630  3317897
5631  3161342
5632  3109527
5633  3202374
5634  3281934
5635  3244064
5636  3081309
5637  3128055
5638  3271591
5639  3250222
5640  3147343
5641  3080658
5642  3185003
5643  3285035
5644  3152600
5645  3068657
5646  3139002
5647  3229472
5648  3225534
5649  3077726
5650  3072899
5651  3213199
5652  3214131
5653  3120511
5654  3038960
5655  3113498
5656  3231887
5657  3136476
5658  3035367
5659  3090612
5660  3170609
5661  3190072
5662  3050278
5663  3003574
5664  3140592
5665  3166260
5666  3086056
5667  2996755
5668  3049754
5669  3190445
5670  3120688
5671  2989267
5672  3011639
5673  3097481
5674  3155416
5675  3020870
5676  2933143
5677  3061526
5678  3122378
5679  3061955
5680  2960373
5681  2962923
5682  3119825
5683  3086120
5684  2953719
5685  2942335
5686  3019955
5687  3098003
5688  2998203
5689  2878711
5690  2987321
5691  3064907
5692  3016278
5693  2918511
5694  2888158
5695  3036746
5696  3044685
5697  2902240
5698  2865871
5699  2938934
5700  3041988
5701  2973021
5702  2822705
5703  2899279
5704  3000139
5705  2978373
5706  2868335
5707  2797372
5708  2937544
5709  3001465
5710  2874643
5711  2807535
5712  2853220
5713  2972701
5714  2936924
5715  2766229
5716  2799954
5717  2911500
5718  2919040
5719  2829446
5720  2731609
5721  2834732
5722  2947115
5723  2842338
5724  2741854
5725  2754128
5726  2870956
5727  2897866
5728  2719910
5729  2706409
5730  2824892
5731  2868125
5732  2797211
5733  2665679
5734  2723833
5735  2865907
5736  2781751
5737  2678121
5738  2663575
5739  2769031
5740  2835203
5741  2678812
5742  2623652
5743  2715834
5744  2783772
5745  2746697
5746  2599466
5747  2619935
5748  2774487
5749  2734898
5750  2618588
5751  2574319
5752  2661964
5753  2772891
5754  2646146
5755  2537187
5756  2615007
5757  2696182
5758  2686626
5759  2541984
5760  2507195
5761  2659574
5762  2676159
5763  2574762
5764  2498707
5765  2551428
5766  2687965
5767  2598319
5768  2468145
5769  2506632
5770  2587732
5771  2617074
5772  2489147
5773  2421221
5774  2557193
5775  2598529
5776  2504220
5777  2424102
5778  2445151
5779  2576648
5780  2523820
5781  2385867
5782  2398618
5783  2487073
5784  2544845
5785  2438683
5786  2323185
5787  2438871
5788  2509858
5789  2438777
5790  2341883
5791  2326415
5792  2466737
5793  2468547
5794  2322930
5795  2304523
5796  2378439
5797  2456486
5798  2377401
5799  2245063
5800  2313072
5801  2400621
5802  2363373
5803  2273209
5804  2227060
5805  2350116
5806  2389182
5807  2251633
5808  2209555
5809  2262562
5810  2342696
5811  2304476
5812  2152495
5813  2200789
5814  2312368
5815  2283180
5816  2195320
5817  2126491
5818  2231273
5819  2305547
5820  2185071
5821  2108078
5822  2145797
5823  2237186
5824  2228130
5825  2077883
5826  2082537
5827  2201006
5828  2203265
5829  2117652
5830  2017686
5831  2104579
5832  2201128
5833  2094798
5834  2002235
5835  2027914
5836  2126980
5837  2156813
5838  1995112
5839  1962293
5840  2082765
5841  2114306
5842  2032610
5843  1918582
5844  1965687
5845  2101314
5846  2036862
5847  1920030
5848  1917065
5849  2002380
5850  2060038
5851  1923060
5852  1842080
5853  1942797
5854  1996893
5855  1958058
5856  1829789
5857  1835759
5858  1984545
5859  1944187
5860  1830568
5861  1802446
5862  1874230
5863  1963732
5864  1845600
5865  1728888
5866  1813131
5867  1895349
5868  1869498
5869  1748735
5870  1707620
5871  1860344
5872  1865587
5873  1747874
5874  1672479
5875  1722524
5876  1844928
5877  1776368
5878  1631618
5879  1680197
5880  1770801
5881  1795149
5882  1673003
5883  1578917
5884  1705383
5885  1760673
5886  1663168
5887  1574116
5888  1592707
5889  1721911
5890  1700155
5891  1548578
5892  1557286
5893  1632311
5894  1678187
5895  1581788
5896  1466927
5897  1569659
5898  1646080
5899  1576363
5900  1486237
5901  1466861
5902  1597688
5903  1601738
5904  1447395
5905  1416454
5906  1498837
5907  1566069
5908  1499761
5909  1361355
5910  1427124
5911  1535189
5912  1491263
5913  1390732
5914  1335993
5915  1443208
5916  1504950
5917  1359643
5918  1299143
5919  1364479
5920  1437570
5921  1416803
5922  1265589
5923  1285358
5924  1404720
5925  1384407
5926  1289106
5927  1219218
5928  1298202
5929  1391737
5930  1273786
5931  1194085
5932  1229753
5933  1316354
5934  1316225
5935  1168490
5936  1148247
5937  1261902
5938  1267921
5939  1192979
5940  1101874
5941  1154869
5942  1271739
5943  1189708
5944  1089112
5945  1107386
5946  1173811
5947  1201472
5948  1066526
5949  1014861
5950  1132785
5951  1164018
5952  1093744
5953   995579
5954  1024852
5955  1150719
5956  1089871
5957   966262
5958   962408
5959  1041425
5960  1101930
5961   981858
5962   893813
5963   990059
5964  1042663
5965  1000571
5966   891552
5967   865464
5968   998927
5969   981922
5970   868701
5971   834166
5972   901806
5973   979195
5974   896245
5975   779180
5976   849897
5977   918481
5978   892847
5979   780150
5980   735432
5981   869004
5982   887967
5983   767702
5984   712529
5985   759994
5986   865493
5987   801175
5988   656873
5989   696057
5990   796000
5991   787983
5992   685609
5993   598869
5994   718813
5995   787854
5996   683377
5997   602972
5998   607107
5999   725754
6000   704218
6001   549066
6002   550252
6003   650333
6004   675051
6005   601528
6006   483257
6007   572355
6008   658855
6009   574353
6010   482870
6011   471514
6012   574596
6013   600820
6014   454769
6015   426414
6016   517480
6017   559602
6018   496797
6019   363445
6020   409424
6021   525954
6022   478791
6023   372347
6024   333863
6025   432600
6026   504289
6027   364709
6028   296830
6029   367384
6030   430153
6031   401053
6032   252614
6033   257450
6034   395785
6035   376487
6036   279299
6037   217555
6038   282355
6039   394418
6040   276627
6041   166162
6042   213830
6043   293379
6044   296627
6045   164333
6046   118981
6047   248057
6048   267980
6049   189484
6050    93954
6051   129890
6052   251059
6053   185066
6054    63709
6055    72602
6056   148950
6057   194954
6058    77694
6059     2075
6060   108828
6061   148391
6062    76178
6063   -18576
6064   -13904
6065   113960
6066    79429
6067   -49143
6068   -49925
6069    24332
6070    85744
6071   -20759
6072  -128231
6073   -42156
6074    19363
6075   -23308
6076  -126263
6077  -151509
6078   -22649
6079    -8021
6080  -137991
6081  -177009
6082  -127184
6083   -49837
6084  -114580
6085  -245742
6086  -184282
6087   -98164
6088  -124950
6089  -210505
6090  -278067
6091  -174665
6092  -130832
6093  -245102
6094  -298196
6095  -256252
6096  -176896
6097  -208424
6098  -347291
6099  -316928
6100  -225018
6101  -229390
6102  -319479
6103  -400050
6104  -305992
6105  -229619
6106  -339891
6107  -415740
6108  -391641
6109  -298602
6110  -297361
6111  -443963
6112  -456237
6113  -360671
6114  -333500
6115  -412782
6116  -516234
6117  -460351
6118  -349856
6119  -431236
6120  -518064
6121  -523494
6122  -429737
6123  -392357
6124  -534214
6125  -586608
6126  -497932
6127  -458665
6128  -512094
6129  -625013
6130  -599871
6131  -469180
6132  -520734
6133  -619114
6134  -647291
6135  -575278
6136  -505642
6137  -625029
6138  -705425
6139  -628719
6140  -571222
6141  -594557
6142  -717065
6143  -725918
6144  -601323
6145  -614982
6146  -721426
6147  -766580
6148  -712740
6149  -609919
6150  -704882
6151  -818499
6152  -757270
6153  -684314
6154  -684866
6155  -816191
6156  -863542
6157  -740735
6158  -708661
6159  -805517
6160  -877710
6161  -844582
6162  -723179
6163  -773294
6164  -916594
6165  -891653
6166  -813846
6167  -779371
6168  -898995
6169  -987783
6170  -880025
6171  -813136
6172  -892960
6173  -971689
6174  -979054
6175  -850477
6176  -863607
6177 -1006819
6178 -1018278
6179  -949643
6180  -897032
6181  -968315
6182 -1083939
6183 -1002499
6184  -920362
6185  -969249
6186 -1071161
6187 -1103162
6188  -981665
6189  -957593
6190 -1096866
6191 -1139351
6192 -1075044
6193  -995923
6194 -1042243
6195 -1179101
6196 -1139724
6197 -1031722
6198 -1061595
6199 -1153946
6200 -1226756
6201 -1121672
6202 -1049990
6203 -1165304
6204 -1226487
6205 -1188034
6206 -1111427
6207 -1123962
6208 -1265215
6209 -1264045
6210 -1166087
6211 -1154041
6212 -1228849
6213 -1313652
6214 -1244406
6215 -1149722
6216 -1251653
6217 -1326396
6218 -1310438
6219 -1230125
6220 -1206544
6221 -1346390
6222 -1375790
6223 -1265030
6224 -1245912
6225 -1307139
6226 -1406535
6227 -1364443
6228 -1254522
6229 -1321156
6230 -1418780
6231 -1419068
6232 -1344560
6233 -1294694
6234 -1411334
6235 -1476243
6236 -1378305
6237 -1331208
6238 -1383597
6239 -1491545
6240 -1488371
6241 -1365886
6242 -1397588
6243 -1501534
6244 -1523011
6245 -1453093
6246 -1379454
6247 -1477651
6248 -1567064
6249 -1496830
6250 -1443041
6251 -1462821
6252 -1574443
6253 -1599561
6254 -1477950
6255 -1469512
6256 -1572292
6257 -1605129
6258 -1558853
6259 -1479573
6260 -1547707
6261 -1661921
6262 -1613232
6263 -1537591
6264 -1544336
6265 -1639642
6266 -1694838
6267 -1574930
6268 -1537460
6269 -1643702
6270 -1706328
6271 -1679744
6272 -1568770
6273 -1606341
6274 -1743290
6275 -1713843
6276 -1632867
6277 -1606862
6278 -1700411
6279 -1790337
6280 -1697987
6281 -1622349
6282 -1700656
6283 -1787154
6284 -1786544
6285 -1674223
6286 -1660494
6287 -1803150
6288 -1813819
6289 -1734030
6290 -1691806
6291 -1752751
6292 -1866834
6293 -1809479
6294 -1710723
6295 -1768430
6296 -1854630
6297 -1872028
6298 -1768042
6299 -1724282
6300 -1859607
6301 -1900280
6302 -1831136
6303 -1775284
6304 -1815504
6305 -1947403
6306 -1911141
6307 -1791632
6308 -1826995
6309 -1911483
6310 -1957966
6311 -1865850
6312 -1793111
6313 -1912425
6314 -1991203
6315 -1939334
6316 -1857686
6317 -1864570
6318 -2000282
6319 -1999208
6320 -1880030
6321 -1874516
6322 -1961101
6323 -2040054
6324 -1981348
6325 -1874389
6326 -1952406
6327 -2049302
6328 -2025719
6329 -1937316
6330 -1914735
6331 -2043910
6332 -2084748
6333 -1980218
6334 -1948045
6335 -2013986
6336 -2104063
6337 -2076661
6338 -1954920
6339 -2002503
6340 -2103376
6341 -2098418
6342 -2028005
6343 -1979258
6344 -2085460
6345 -2161081
6346 -2070155
6347 -2014514
6348 -2061591
6349 -2153467
6350 -2162539
6351 -2035325
6352 -2044058
6353 -2161618
6354 -2178435
6355 -2116412
6356 -2046339
6357 -2122572
6358 -2236583
6359 -2156124
6360 -2083568
6361 -2096332
6362 -2193940
6363 -2234802
6364 -2122337
6365 -2091122
6366 -2200881
6367 -2243670
6368 -2210143
6369 -2114660
6370 -2149971
6371 -2271628
6372 -2232514
6373 -2149104
6374 -2142676
6375 -2227090
6376 -2300893
6377 -2202100
6378 -2149762
6379 -2244248
6380 -2296884
6381 -2269078
6382 -2172533
6383 -2183461
6384 -2314183
6385 -2302587
6386 -2220070
6387 -2198618
6388 -2271709
6389 -2358469
6390 -2275556
6391 -2186907
6392 -2265140
6393 -2339110
6394 -2337291
6395 -2240368
6396 -2221155
6397 -2352845
6398 -2379034
6399 -2284388
6400 -2247984
6401 -2295413
6402 -2405137
6403 -2353493
6404 -2245486
6405 -2297877
6406 -2380107
6407 -2393426
6408 -2310845
6409 -2261532
6410 -2373730
6411 -2429635
6412 -2348263
6413 -2291631
6414 -2320605
6415 -2437461
6416 -2414383
6417 -2296436
6418 -2324873
6419 -2417105
6420 -2454246
6421 -2380779
6422 -2293126
6423 -2387151
6424 -2471766
6425 -2405068
6426 -2338297
6427 -2342677
6428 -2458957
6429 -2482696
6430 -2363486
6431 -2354839
6432 -2433671
6433 -2494575
6434 -2439909
6435 -2326067
6436 -2391449
6437 -2503880
6438 -2469606
6439 -2390979
6440 -2369049
6441 -2482574
6442 -2540887
6443 -2415769
6444 -2370944
6445 -2442680
6446 -2519976
6447 -2493509
6448 -2375682
6449 -2408048
6450 -2529089
6451 -2522679
6452 -2444005
6453 -2387992
6454 -2476258
6455 -2563356
6456 -2474228
6457 -2408800
6458 -2463211
6459 -2537481
6460 -2551481
6461 -2430136
6462 -2426153
6463 -2545179
6464 -2556016
6465 -2488040
6466 -2418837
6467 -2478354
6468 -2595945
6469 -2520150
6470 -2434205
6471 -2463503
6472 -2557868
6473 -2594768
6474 -2479479
6475 -2430547
6476 -2538187
6477 -2587709
6478 -2533361
6479 -2444071
6480 -2468320
6481 -2601772
6482 -2582103
6483 -2480664
6484 -2479160
6485 -2554754
6486 -2618910
6487 -2528552
6488 -2442523
6489 -2532281
6490 -2597253
6491 -2571764
6492 -2491853
6493 -2477905
6494 -2604056
6495 -2608040
6496 -2511217
6497 -2482395
6498 -2541212
6499 -2624317
6500 -2561556
6501 -2461395
6502 -2531332
6503 -2609527
6504 -2609944
6505 -2525608
6506 -2485414
6507 -2593047
6508 -2632135
6509 -2539558
6510 -2492831
6511 -2536543
6512 -2628885
6513 -2605933
6514 -2494205
6515 -2534167
6516 -2611062
6517 -2624757
6518 -2545588
6519 -2481522
6520 -2581681
6521 -2645895
6522 -2568290
6523 -2507061
6524 -2534399
6525 -2631039
6526 -2624649
6527 -2507598
6528 -2519925
6529 -2606492
6530 -2636411
6531 -2574975
6532 -2489092
6533 -2563292
6534 -2653909
6535 -2593914
6536 -2520504
6537 -2522354
6538 -2607373
6539 -2645500
6540 -2529164
6541 -2506138
6542 -2591441
6543 -2633003
6544 -2594795
6545 -2497029
6546 -2551465
6547 -2654153
6548 -2607433
6549 -2527041
6550 -2509636
6551 -2591172
6552 -2655160
6553 -2542887
6554 -2494861
6555 -2574060
6556 -2638985
6557 -2615892
6558 -2503907
6559 -2520928
6560 -2635272
6561 -2616160
6562 -2538966
6563 -2492382
6564 -2569997
6565 -2665255
6566 -2581767
6567 -2490616
6568 -2542674
6569 -2619722
6570 -2621219
6571 -2508981
6572 -2487819
6573 -2600337
6574 -2624194
6575 -2553738
6576 -2492153
6577 -2534965
6578 -2635248
6579 -2583053
6580 -2483948
6581 -2512008
6582 -2588617
6583 -2622761
6584 -2523018
6585 -2462238
6586 -2577840
6587 -2622137
6588 -2564180
6589 -2481031
6590 -2493002
6591 -2618657
6592 -2594732
6593 -2478603
6594 -2477103
6595 -2555523
6596 -2615799
6597 -2536140
6598 -2444752
6599 -2530064
6600 -2602860
6601 -2568788
6602 -2474837
6603 -2457621
6604 -2572880
6605 -2591245
6606 -2489346
6607 -2456927
6608 -2516481
6609 -2597943
6610 -2549290
6611 -2430926
6612 -2486410
6613 -2568251
6614 -2556680
6615 -2467903
6616 -2424948
6617 -2535599
6618 -2589085
6619 -2490669
6620 -2438962
6621 -2469823
6622 -2560086
6623 -2541135
6624 -2418279
6625 -2437000
6626 -2524741
6627 -2540362
6628 -2471551
6629 -2405772
6630 -2482338
6631 -2559446
6632 -2476644
6633 -2414626
6634 -2426597
6635 -2515324
6636 -2531864
6637 -2409873
6638 -2396298
6639 -2487260
6640 -2523123
6641 -2468608
6642 -2375496
6643 -2417177
6644 -2523131
6645 -2468459
6646 -2389413
6647 -2383322
6648 -2466907
6649 -2516752
6650 -2403009
6651 -2356154
6652 -2442195
6653 -2478409
6654 -2449944
6655 -2349714
6656 -2369824
6657 -2475345
6658 -2447414
6659 -2371734
6660 -2350514
6661 -2408905
6662 -2479246
6663 -2387169
6664 -2322113
6665 -2378369
6666 -2436453
6667 -2418807
6668 -2329029
6669 -2312264
6670 -2431371
6671 -2433691
6672 -2341029
6673 -2311689
6674 -2356461
6675 -2435461
6676 -2366908
6677 -2277008
6678 -2318262
6679 -2390220
6680 -2403208
6681 -2306694
6682 -2261367
6683 -2365275
6684 -2394757
6685 -2320590
6686 -2256164
6687 -2292934
6688 -2382676
6689 -2345548
6690 -2241796
6691 -2261226
6692 -2340552
6693 -2364885
6694 -2276187
6695 -2207546
6696 -2305265
6697 -2351273
6698 -2286262
6699 -2215774
6700 -2235161
6701 -2334791
6702 -2323473
6703 -2206652
6704 -2205154
6705 -2269888
6706 -2320987
6707 -2247029
6708 -2155509
6709 -2224073
6710 -2303935
6711 -2257820
6712 -2181099
6713 -2159707
6714 -2270049
6715 -2295177
6716 -2172059
6717 -2138635
6718 -2198194
6719 -2264171
6720 -2222730
6721 -2106862
6722 -2155890
6723 -2244038
6724 -2224178
6725 -2146435
6726 -2097563
6727 -2188512
6728 -2243665
6729 -2138311
6730 -2077368
6731 -2123548
6732 -2207041
6733 -2194508
6734 -2071606
6735 -2076791
6736 -2178364
6737 -2179694
6738 -2106951
6739 -2032543
6740 -2094191
6741 -2185459
6742 -2106044
6743 -2028591
6744 -2058008
6745 -2132012
6746 -2157150
6747 -2030871
6748 -1999410
6749 -2090212
6750 -2116711
6751 -2061285
6752 -1975820
6753 -2014446
6754 -2125956
6755 -2076364
6756 -1984585
6757 -1976014
6758 -2044168
6759 -2100715
6760 -1984233
6761 -1923803
6762 -2004791
6763 -2056280
6764 -2026128
6765 -1928226
6766 -1929141
6767 -2044376
6768 -2031092
6769 -1934743
6770 -1902283
6771 -1959912
6772 -2032607
6773 -1955750
6774 -1867244
6775 -1925710
6776 -1986575
6777 -1978391
6778 -1884787
6779 -1854370
6780 -1959473
6781 -1968035
6782 -1878824
6783 -1839989
6784 -1874861
6785 -1957989
6786 -1905056
6787 -1801891
6788 -1844303
6789 -1911970
6790 -1915122
6791 -1829569
6792 -1766936
6793 -1860686
6794 -1912215
6795 -1830885
6796 -1773858
6797 -1795251
6798 -1887417
6799 -1866240
6800 -1750096
6801 -1755173
6802 -1819012
6803 -1850731
6804 -1778257
6805 -1698275
6806 -1778493
6807 -1841877
6808 -1783666
6809 -1710783
6810 -1705099
6811 -1785916
6812 -1803903
6813 -1683464
6814 -1671232
6815 -1735506
6816 -1780559
6817 -1725402
6818 -1626737
6819 -1680856
6820 -1762777
6821 -1717535
6822 -1643800
6823 -1617168
6824 -1699391
6825 -1735544
6826 -1630925
6827 -1587554
6828 -1651635
6829 -1698372
6830 -1668634
6831 -1557637
6832 -1583084
6833 -1675922
6834 -1652209
6835 -1570105
6836 -1530614
6837 -1599551
6838 -1673162
6839 -1575946
6840 -1506921
6841 -1556896
6842 -1615184
6843 -1605549
6844 -1494692
6845 -1482524
6846 -1582445
6847 -1589343
6848 -1517643
6849 -1450175
6850 -1501865
6851 -1594239
6852 -1523942
6853 -1436673
6854 -1452929
6855 -1518768
6856 -1537532
6857 -1429748
6858 -1389129
6859 -1488819
6860 -1520048
6861 -1452216
6862 -1384172
6863 -1397174
6864 -1501186
6865 -1454588
6866 -1358605
6867 -1361016
6868 -1427339
6869 -1472995
6870 -1376280
6871 -1303585
6872 -1387208
6873 -1430586
6874 -1387852
6875 -1298425
6876 -1289181
6877 -1399108
6878 -1395979
6879 -1293512
6880 -1267632
6881 -1326139
6882 -1395365
6883 -1319494
6884 -1216402
6885 -1268690
6886 -1339360
6887 -1324454
6888 -1237450
6889 -1188247
6890 -1292070
6891 -1326141
6892 -1233870
6893 -1176786
6894 -1218618
6895 -1293617
6896 -1259961
6897 -1140115
6898 -1163669
6899 -1238167
6900 -1247950
6901 -1169257
6902 -1094710
6903 -1180993
6904 -1247159
6905 -1164663
6906 -1094246
6907 -1112135
6908 -1192522
6909 -1187918
6910 -1064181
6911 -1063306
6912 -1143792
6913 -1164406
6914 -1106767
6915 -1014321
6916 -1070953
6917 -1148084
6918 -1090621
6919 -1008026
6920 -1003499
6921 -1085854
6922 -1125558
6923 -1012637
6924  -967731
6925 -1038359
6926 -1074238
6927 -1030281
6928  -933502
6929  -956061
6930 -1050923
6931 -1020544
6932  -943750
6933  -918589
6934  -981299
6935 -1035846
6936  -937325
6937  -873057
6938  -922408
6939  -972073
6940  -955860
6941  -853846
6942  -859749
6943  -955709
6944  -939483
6945  -864518
6946  -820843
6947  -872514
6948  -936139
6949  -860810
6950  -786816
6951  -822094
6952  -881724
6953  -882280
6954  -781310
6955  -757040
6956  -848639
6957  -856618
6958  -786131
6959  -719845
6960  -758177
6961  -845844
6962  -793521
6963  -695207
6964  -721841
6965  -775731
6966  -802924
6967  -710480
6968  -646624
6969  -737902
6970  -767032
6971  -705912
6972  -643162
6973  -646118
6974  -748706
6975  -720376
6976  -615669
6977  -611594
6978  -671324
6979  -709599
6980  -632782
6981  -552387
6982  -622970
6983  -674536
6984  -633632
6985  -557378
6986  -547342
6987  -639634
6988  -646868
6989  -530257
6990  -506871
6991  -559275
6992  -616974
6993  -564088
6994  -461043
6995  -508499
6996  -583967
6997  -555969
6998  -477012
6999  -427388
7000  -523023
7001  -557778
7002  -458558
7003  -408490
7004  -449708
7005  -524642
7006  -497206
7007  -380369
7008  -395464
7009  -478230
7010  -477606
7011  -402689
7012  -337691
7013  -401087
7014  -466370
7015  -386330
7016  -326561
7017  -339178
7018  -413245
7019  -418877
7020  -305560
7021  -286505
7022  -368174
7023  -385274
7024  -329451
7025  -242637
7026  -286772
7027  -382765
7028  -320788
7029  -241222
7030  -240983
7031  -303175
7032  -339700
7033  -222762
7034  -181175
7035  -250652
7036  -292694
7037  -262888
7038  -158954
7039  -176310
7040  -278955
7041  -246396
7042  -159397
7043  -125911
7044  -187938
7045  -252627
7046  -164454
7047   -89713
7048  -145841
7049  -204551
7050  -188901
7051   -85809
7052   -57211
7053  -164688
7054  -166049
7055   -79619
7056   -32444
7057   -78187
7058  -162766
7059  -104946
7060    -6397
7061   -40428
7062   -96839
7063   -95191
7064   -11723
7065    45148
7066   -51243
7067   -86424
7068    -9794
7069    50800
7070    31437
7071   -61468
7072   -26897
7073    81204
7074    70869
7075     7482
7076   -16904
7077    62066
7078   137304
7079    58313
7080     1841
7081    61526
7082   132130
7083   139426
7084    48292
7085    47125
7086   158198
7087   172893
7088   116701
7089    79912
7090   127458
7091   219084
7092   172541
7093   104451
7094   141888
7095   211416
7096   237299
7097   164247
7098   130707
7099   231807
7100   262425
7101   218632
7102   168153
7103   201360
7104   302460
7105   276002
7106   204531
7107   230478
7108   300222
7109   342085
7110   261383
7111   213668
7112   301124
7113   355513
7114   321538
7115   267353
7116   273866
7117   387857
7118   384788
7119   295532
7120   294750
7121   367373
7122   421337
7123   370520
7124   287726
7125   374539
7126   448461
7127   427923
7128   364521
7129   342126
7130   454583
7131   486289
7132   399501
7133   376813
7134   433730
7135   511150
7136   479487
7137   393185
7138   437792
7139   527201
7140   527777
7141   463521
7142   425957
7143   524734
7144   576453
7145   503359
7146   463491
7147   507538
7148   587747
7149   589483
7150   487678
7151   511493
7152   601577
7153   621232
7154   563035
7155   498657
7156   575703
7157   663824
7158   608827
7159   552205
7160   575464
7161   659725
7162   687190
7163   586521
7164   567388
7165   665549
7166   701648
7167   672833
7168   593608
7169   637970
7170   748358
7171   715581
7172   645889
7173   642856
7174   721399
7175   777519
7176   692090
7177   650952
7178   731996
7179   789376
7180   766903
7181   686248
7182   705605
7183   815037
7184   806436
7185   736293
7186   719698
7187   785322
7188   859743
7189   795550
7190   734881
7191   793346
7192   862193
7193   866424
7194   781714
7195   764083
7196   870461
7197   903387
7198   832329
7199   792435
7200   838901
7201   940569
7202   902547
7203   824266
7204   849548
7205   924463
7206   950990
7207   880503
7208   827054
7209   933331
7210   981737
7211   931870
7212   879030
7213   904349
7214  1001323
7215   999411
7216   899292
7217   911476
7218   982070
7219  1024306
7220   975337
7221   909678
7222   990692
7223  1060490
7224  1022594
7225   960297
7226   954521
7227  1059529
7228  1075196
7229   989586
7230   984859
7231  1048888
7232  1107569
7233  1068845
7234   989889
7235  1041401
7236  1122165
7237  1102365
7238  1038852
7239  1023361
7240  1122378
7241  1161223
7242  1080171
7243  1052077
7244  1102487
7245  1175141
7246  1158645
7247  1067598
7248  1095016
7249  1184738
7250  1184938
7251  1132612
7252  1091571
7253  1164679
7254  1235496
7255  1173408
7256  1122848
7257  1159736
7258  1227099
7259  1240073
7260  1144248
7261  1148427
7262  1241906
7263  1260444
7264  1215474
7265  1159691
7266  1221806
7267  1304923
7268  1253422
7269  1190916
7270  1212214
7271  1284702
7272  1315650
7273  1232394
7274  1208685
7275  1295882
7276  1335294
7277  1294412
7278  1220237
7279  1255886
7280  1366818
7281  1337543
7282  1262658
7283  1268785
7284  1332189
7285  1396716
7286  1314350
7287  1263600
7288  1330148
7289  1389320
7290  1371689
7291  1299325
7292  1294885
7293  1412230
7294  1419776
7295  1348345
7296  1323908
7297  1379419
7298  1454199
7299  1394419
7300  1318775
7301  1374981
7302  1447517
7303  1455958
7304  1377760
7305  1352406
7306  1455672
7307  1491434
7308  1410226
7309  1376692
7310  1413693
7311  1507689
7312  1476544
7313  1387064
7314  1419628
7315  1493783
7316  1518835
7317  1456977
7318  1394159
7319  1486878
7320  1546424
7321  1489244
7322  1433069
7323  1449694
7324  1551452
7325  1561013
7326  1455312
7327  1463192
7328  1534323
7329  1577267
7330  1528519
7331  1456179
7332  1508869
7333  1591306
7334  1562457
7335  1503174
7336  1489495
7337  1584948
7338  1626729
7339  1529871
7340  1504488
7341  1572514
7342  1622795
7343  1595214
7344  1509748
7345  1549959
7346  1645106
7347  1628048
7348  1571169
7349  1538490
7350  1612856
7351  1669612
7352  1591994
7353  1548829
7354  1600165
7355  1666376
7356  1661392
7357  1568962
7358  1583185
7359  1681273
7360  1681699
7361  1624281
7362  1580068
7363  1637743
7364  1714779
7365  1659877
7366  1598551
7367  1634841
7368  1697210
7369  1722125
7370  1639785
7371  1611380
7372  1696608
7373  1727151
7374  1685214
7375  1626957
7376  1659728
7377  1759403
7378  1721563
7379  1655624
7380  1667663
7381  1733036
7382  1769279
7383  1696221
7384  1648125
7385  1728109
7386  1767438
7387  1732571
7388  1675641
7389  1692123
7390  1790163
7391  1787797
7392  1700646
7393  1694587
7394  1747870
7395  1809629
7396  1747172
7397  1687034
7398  1756515
7399  1810199
7400  1792247
7401  1731653
7402  1714091
7403  1813191
7404  1822838
7405  1748623
7406  1723163
7407  1774067
7408  1848410
7409  1809652
7410  1726601
7411  1774680
7412  1842056
7413  1838261
7414  1778501
7415  1732013
7416  1821066
7417  1869567
7418  1797434
7419  1761108
7420  1794022
7421  1872533
7422  1858894
7423  1762639
7424  1785723
7425  1862933
7426  1877435
7427  1822294
7428  1764563
7429  1838615
7430  1903287
7431  1850357
7432  1795626
7433  1813680
7434  1890368
7435  1902684
7436  1804544
7437  1802434
7438  1876012
7439  1910329
7440  1866218
7441  1784436
7442  1843399
7443  1935082
7444  1894289
7445  1831740
7446  1813811
7447  1898867
7448  1941320
7449  1850068
7450  1813979
7451  1881275
7452  1937474
7453  1917218
7454  1829422
7455  1847782
7456  1945081
7457  1931872
7458  1861131
7459  1838797
7460  1887443
7461  1966713
7462  1894772
7463  1843985
7464  1891411
7465  1946403
7466  1948446
7467  1860923
7468  1841119
7469  1945729
7470  1953639
7471  1899508
7472  1858758
7473  1902881
7474  1986365
7475  1941851
7476  1861370
7477  1892009
7478  1952293
7479  1972543
7480  1892985
7481  1858998
7482  1943723
7483  1987620
7484  1933963
7485  1882449
7486  1898986
7487  1990079
7488  1965910
7489  1886436
7490  1893727
7491  1952691
7492  1993078
7493  1935658
7494  1869887
7495  1947595
7496  1989172
7497  1964008
7498  1902384
7499  1892950
7500  1987072
7501  1997140
7502  1910358
7503  1902289
7504  1951398
7505  2004780
7506  1960601
7507  1885678
7508  1940708
7509  1998109
7510  1979932
7511  1921881
7512  1893488
7513  1983151
7514  2013580
7515  1930700
7516  1901340
7517  1950340
7518  2009201
7519  1990435
7520  1887943
7521  1920469
7522  1996668
7523  1996604
7524  1941227
7525  1899611
7526  1971107
7527  2031352
7528  1959039
7529  1914132
7530  1939653
7531  2003052
7532  2005947
7533  1910079
7534  1916828
7535  1998059
7536  2009247
7537  1960280
7538  1897959
7539  1958699
7540  2026197
7541  1971724
7542  1917344
7543  1926865
7544  1994535
7545  2026005
7546  1932734
7547  1910976
7548  1982592
7549  2012540
7550  1972060
7551  1907012
7552  1932941
7553  2026123
7554  1985694
7555  1927438
7556  1919283
7557  1985420
7558  2028692
7559  1951425
7560  1898228
7561  1964499
7562  2007355
7563  1987916
7564  1903241
7565  1918036
7566  2007600
7567  1999708
7568  1931927
7569  1913355
7570  1957669
7571  2024887
7572  1957110
7573  1898966
7574  1935783
7575  1994603
7576  1996007
7577  1919072
7578  1893850
7579  1988295
7580  2008593
7581  1938043
7582  1898360
7583  1936020
7584  2008285
7585  1972325
7586  1887459
7587  1924392
7588  1981020
7589  2000595
7590  1925819
7591  1880362
7592  1955791
7593  1999989
7594  1936942
7595  1884422
7596  1900528
7597  1989885
7598  1982481
7599  1888494
7600  1897072
7601  1957314
7602  1990770
7603  1929982
7604  1857544
7605  1922402
7606  1987144
7607  1947558
7608  1884967
7609  1876423
7610  1961502
7611  1985530
7612  1886180
7613  1865409
7614  1914407
7615  1969633
7616  1933818
7617  1850814
7618  1879758
7619  1967034
7620  1949162
7621  1885830
7622  1851148
7623  1922990
7624  1966933
7625  1890948
7626  1845922
7627  1895010
7628  1939972
7629  1930180
7630  1838338
7631  1857844
7632  1935779
7633  1935912
7634  1880617
7635  1826005
7636  1877607
7637  1950464
7638  1880688
7639  1830925
7640  1850120
7641  1915952
7642  1922305
7643  1838125
7644  1815422
7645  1893440
7646  1913106
7647  1865716
7648  1805312
7649  1834430
7650  1919025
7651  1883116
7652  1816191
7653  1822546
7654  1873773
7655  1908051
7656  1823795
7657  1786822
7658  1849144
7659  1884785
7660  1857896
7661  1792455
7662  1797747
7663  1890399
7664  1864065
7665  1799139
7666  1779448
7667  1830577
7668  1877930
7669  1816479
7670  1757730
7671  1817348
7672  1857833
7673  1839652
7674  1775281
7675  1759782
7676  1846806
7677  1852108
7678  1770355
7679  1747226
7680  1787105
7681  1852859
7682  1801836
7683  1727860
7684  1766384
7685  1825251
7686  1822621
7687  1749937
7688  1717851
7689  1794180
7690  1823881
7691  1760372
7692  1717380
7693  1740418
7694  1811350
7695  1787782
7696  1705118
7697  1721046
7698  1779375
7699  1790105
7700  1732377
7701  1676241
7702  1736908
7703  1792004
7704  1735621
7705  1692208
7706  1694886
7707  1767047
7708  1766757
7709  1673619
7710  1671510
7711  1728521
7712  1755322
7713  1711266
7714  1637455
7715  1691266
7716  1756081
7717  1714524
7718  1654525
7719  1643031
7720  1712535
7721  1739912
7722  1648461
7723  1626920
7724  1678484
7725  1725608
7726  1689499
7727  1605719
7728  1628493
7729  1705142
7730  1687842
7731  1626402
7732  1594563
7733  1658460
7734  1706891
7735  1632991
7736  1579600
7737  1622844
7738  1666370
7739  1665714
7740  1575800
7741  1575810
7742  1651494
7743  1654025
7744  1599813
7745  1551202
7746  1591422
7747  1665441
7748  1605494
7749  1538791
7750  1560871
7751  1617613
7752  1626551
7753  1549114
7754  1518483
7755  1602307
7756  1613477
7757  1570705
7758  1509475
7759  1538741
7760  1610616
7761  1582279
7762  1496263
7763  1507812
7764  1553441
7765  1595953
7766  1529052
7767  1461121
7768  1531099
7769  1573122
7770  1535416
7771  1469830
7772  1461189
7773  1548402
7774  1540449
7775  1472542
7776  1449688
7777  1495209
7778  1544050
7779  1493405
7780  1428139
7781  1460890
7782  1511799
7783  1491635
7784  1439572
7785  1405439
7786  1487315
7787  1505480
7788  1431530
7789  1408822
7790  1431293
7791  1484868
7792  1455642
7793  1377612
7794  1398048
7795  1458139
7796  1453603
7797  1405229
7798  1352755
7799  1421735
7800  1459676
7801  1390333
7802  1351462
7803  1374672
7804  1420646
7805  1420123
7806  1328893
7807  1338501
7808  1394687
7809  1404460
7810  1364608
7811  1299153
7812  1345925
7813  1405445
7814  1355431
7815  1303543
7816  1299819
7817  1366594
7818  1373634
7819  1291796
7820  1271995
7821  1331780
7822  1353447
7823  1317311
7824  1244545
7825  1275457
7826  1341435
7827  1310793
7828  1244705
7829  1245140
7830  1292639
7831  1330690
7832  1253923
7833  1214453
7834  1259906
7835  1288487
7836  1273467
7837  1204081
7838  1206478
7839  1283571
7840  1273341
7841  1205123
7842  1180280
7843  1224474
7844  1271427
7845  1211369
7846  1143327
7847  1187514
7848  1235437
7849  1235945
7850  1154963
7851  1133314
7852  1213038
7853  1225887
7854  1159068
7855  1113454
7856  1144217
7857  1213283
7858  1168823
7859  1097856
7860  1117082
7861  1167944
7862  1181378
7863  1112449
7864  1060758
7865  1140285
7866  1161033
7867  1111796
7868  1059884
7869  1076555
7870  1142510
7871  1126939
7872  1040661
7873  1052038
7874  1096175
7875  1130861
7876  1062422
7877  1002681
7878  1055507
7879  1108249
7880  1070966
7881  1010060
7882   997475
7883  1081277
7884  1080582
7885   996256
7886   973508
7887  1020593
7888  1058602
7889  1022998
7890   937621
7891   974958
7892  1037468
7893  1023176
7894   959967
7895   924930
7896   992417
7897  1023760
7898   947882
7899   906015
7900   940694
7901   997665
7902   974316
7903   895697
7904   902807
7905   962047
7906   958744
7907   907960
7908   855507
7909   912022
7910   960575
7911   899981
7912   846688
7913   867956
7914   917709
7915   925880
7916   834707
7917   827071
7918   889850
7919   902638
7920   851114
7921   799788
7922   825199
7923   898202
7924   856422
7925   791683
7926   791554
7927   846888
7928   873238
7929   791445
7930   748207
7931   810039
7932   844947
7933   803336
7934   734709
7935   753256
7936   824683
7937   803147
7938   731919
7939   722054
7940   757843
7941   800555
7942   736702
7943   688002
7944   729565
7945   765699
7946   752478
7947   686904
7948   672083
7949   747744
7950   736514
7951   674460
7952   654105
7953   687204
7954   735431
7955   691246
7956   620492
7957   656871
7958   695452
7959   694522
7960   621643
7961   595730
7962   664152
7963   684070
7964   618143
7965   590066
7966   607760
7967   675265
7968   633240
7969   565697
7970   573484
7971   622258
7972   623912
7973   576207
7974   526866
7975   587353
7976   616011
7977   571959
7978   519919
7979   529338
7980   590641
7981   582272
7982   500328
7983   502846
7984   541688
7985   570532
7986   516730
7987   459238
7988   501575
7989   555850
7990   514813
7991   463431
7992   446359
7993   513827
7994   521131
7995   444671
7996   425925
7997   473028
7998   503345
7999   468913
8000   389610
8001   422069
8002   485336
8003   461971
8004   395990
8005   371445
8006   427419
8007   471368
8008   392361
8009   355087
8010   385363
8011   436267
8012   412534
8013   333509
8014   331737
8015   400829
8016   396873
8017   350654
8018   302082
8019   348710
8020   400981
8021   351297
8022   280111
8023   309949
8024   349485
8025   362603
8026   278251
8027   256989
8028   325051
8029   338911
8030   291020
8031   239731
8032   258950
8033   332018
8034   285663
8035   229183
8036   226923
8037   273410
8038   298323
8039   231182
8040   184545
8041   248294
8042   268301
8043   245459
8044   176430
8045   179082
8046   244022
8047   240281
8048   162454
8049   154252
8050   195285
8051   239808
8052   176184
8053   122723
8054   152805
8055   204147
8056   181779
8057   123251
8058    90921
8059   170401
8060   179800
8061   116006
8062    82694
8063   116549
8064   159579
8065   138235
8066    50268
8067    75313
8068   123326
8069   121934
8070    67872
8071    31342
8072    85851
8073   124030
8074    57372
8075    26714
8076    31460
8077    92936
8078    69722
8079      631
8080    -2410
8081    55286
8082    67542
8083    20638
8084   -43366
8085    14943
8086    56216
8087     5375
8088   -46770
8089   -37353
8090    10692
8091    27707
8092   -56807
8093   -61947
8094   -30908
8095     7714
8096   -42232
8097   -99896
8098   -78955
8099   -14699
8100   -54363
8101   -92417
8102  -119817
8103   -62273
8104   -39836
8105  -100941
8106  -144323
8107   -97244
8108   -68099
8109   -84113
8110  -166648
8111  -147276
8112   -93248
8113   -99096
8114  -159572
8115  -176770
8116  -143071
8117   -94262
8118  -171113
8119  -198331
8120  -187306
8121  -111370
##END NTUPLES=NMR FID
##END=
