# Supplementary material for: An untargeted multi-technique metabolomics approach to studying intracellular metabolites of HepG2 cells exposed to 2,3,7,8-tetrachlorodibenzo-p-dioxin
Source: BMC Genomics. 2011 May 20;12:251. doi: 10.1186/1471-2164-12-251 (PMC3141663; doi:10.1186/1471-2164-12-251)
Supplement: Additional file 2 — Metadata and NMR raw data: ZIP file containing: -All NMR raw data (in JCAMP-DX format ".dx") -The metadata on NMR (polars & apolars), LC-MS and GC-MS data sets (as Tab delimited files ".txt"). [file 1471-2164-12-251-S2.ZIP › TE/Ainhoa/SAFETY COPY D Disk/TRABAJO/ARTICLES/ARTICLE Metabolomics TCDD_ACCEPTED/JCAMP_DX_NMR_data_and_all_metadata/NMR_polar_Ctrol_p11a.1D.dx]

##TITLE=NMR_polar_Ctrol_p11a.1D
##JCAMPDX= 6.0         $$ Bruker NMR JCAMP-DX V2.0
##DATA TYPE= NMR FID
##DATA CLASS= NTUPLES
##ORIGIN= Bruker BioSpin GmbH
##OWNER= bruker
$$ 1.72 TOPSPIN		Version 2.1
$$ 2011-04-15 14:49:22.098 +0200  WUR\bruker@RIK1030
$$ Compression mode = fixed
##.OBSERVE FREQUENCY= 400.13188529
##.OBSERVE NUCLEUS= ^1H
##.DELAY= (6, 6)
##.ACQUISITION MODE= SIMULTANEOUS (DQD)
##.ACQUISITION SCHEME= undefined
##.AVERAGES= 1024
##.DIGITISER RES= 18
##SPECTROMETER/DATA SYSTEM= avance400
##.PULSE SEQUENCE= zgpr
##.SOLVENT NAME= D2O
##.SHIFT REFERENCE= INTERNAL, D2O, 1, 9.546583
##AUDIT TRAIL= $$ (NUMBER, WHEN, WHO, WHERE, PROCESS, VERSION, WHAT)
$$ ##TITLE= Audit trail, TOPSPIN		Version 1.3
$$ ##JCAMPDX= 5.01
$$ ##ORIGIN= Bruker BioSpin GmbH
$$ ##OWNER= bruker
$$ $$ P:\NMR-data/data/WUR-bruker/nmr/AR210608.1D/1/audita.txt
$$ ##AUDIT TRAIL=  $$ (NUMBER, WHEN, WHO, WHERE, VERSION, WHAT)
(   1,<2008-07-28 19:40:08.416 +0200>,<WUR\bruker>,<RIK1030>,<TOPSPIN 1.3>,
      <created by zg, POWCHK disabled, PULCHK disabled
       configuration hash MD5:
       D1 93 94 B6 6B D6 3B BD 35 EA 0D 0D AE B0 63 FA
       data hash MD5: 16K
       31 55 3E 2E 5C 7C D3 E3 6A E0 30 15 F5 56 3C 48>)
(   2,<2008-07-28 19:40:15.478 +0200>,<WUR\bruker>,<RIK1030>,<TOPSPIN 1.3>,
      <user comment:
       ICON-NMR User ID: WUR\bruker
       data hash MD5: 16K
       31 55 3E 2E 5C 7C D3 E3 6A E0 30 15 F5 56 3C 48>)
(   3,<2008-07-28 19:40:15.900 +0200>,<WUR\bruker>,<RIK1030>,<TOPSPIN 1.3>,
      <wrpa from 1 1 "AR210608.1D" "WUR-bruker" "D:\NMRautomation"
       data hash MD5: 16K
       31 55 3E 2E 5C 7C D3 E3 6A E0 30 15 F5 56 3C 48>)
(   4,<2011-04-15 14:49:19.770 +0200>,<WUR\bruker>,<RIK1030>,<proc1d>,<TOPSPIN 2.1>,
      <convdta from       1 "NMR_polar_Ctrol_p11a.1D" "Ainhoa_raw_data" "P:\NMR-data"
       data hash MD5: 16244
       33 0A B1 5C 90 10 10 BA A7 8B FF 12 9D 86 D3 69>)
$$ ##END=
$$ 
$$ $$ hash MD5
$$ $$ 2F 3E D4 A8 0E 94 12 0D CC 01 B6 76 89 C5 29 6A
##$RELAX= 
##$BRUKER FILE EXP=format.temp
$$ EDIT_PAR COMMAND FILE
$$ 
$$ DI_MODE         LONG
$$ ED_ENTRY        ACQU
$$ ORDER           FILE
$$ 
$$ 
$$ HEADER		"F2 - Acquisition Parameters"
$$ T_NAME		Date_
$$ 		TYPE	R64
$$ 		CLASS	ACQU
$$ 		SUBRANGE 0.0 50000000
$$ 		REL	"Date_=itodate(DATE)"
$$ 		INV_REL	"DATE=datetoi(Date_,DATE)"
$$ 		FORMAT	"%14.0f"
$$ 		TEXT	" "
$$ END
$$ T_NAME		Time
$$ 		TYPE	R32
$$ 		CLASS	ACQU
$$ 		SUBRANGE 0.0 1000000
$$ 		REL	"Time=itotime(DATE)"
$$ 		INV_REL	"DATE=timetoi(Time,DATE)"
$$ 		FORMAT	"%14.2f"
$$ 		TEXT	" "
$$ END
$$ NAME		INSTRUM
$$ 		TEXT	" "
$$ END
$$ NAME		PROBHD
$$ 		FORMAT	"%14.14s"
$$ 		TEXT	" "
$$ END
$$ NAME		PULPROG
$$ 		TEXT	" "
$$ END
$$ NAME		TD
$$ 		TEXT	" "
$$ END
$$ NAME		SOLVENT
$$ 		TEXT	" "
$$ END
$$ NAME		NS
$$ 		TEXT	" "
$$ END
$$ NAME		DS
$$ 		TEXT	" "
$$ END
$$ T_NAME		SWH
$$ 		TYPE	R32
$$ 		CLASS	ACQU
$$ 		SUBRANGE 0.0 1e8
$$ 		REL	"SWH=SW*SFO1"
$$ 		INV_REL "SW=SWH/SFO1"
$$ 		UNIT	"Hz"
$$ 		FORMAT	"%14.3f Hz"
$$ 		TEXT	" "
$$ END
$$ T_NAME          FIDRES
$$                 TYPE    R32
$$                 CLASS   ACQU
$$                 SUBRANGE 0.0 100000
$$                 REL     "FIDRES=SW*SFO1/TD"
$$                 INV_REL "TD = nextpow(SW*SFO1/FIDRES)"
$$ 		UNIT	"Hz"
$$ 		FORMAT	"%14.6f Hz"
$$ 		TEXT	" "
$$ END
$$ T_NAME          AQ
$$ 		TYPE	R32
$$ 		CLASS	ACQU
$$ 		SUBRANGE 0.0 1000
$$ 		REL	"AQ=aqcalc(SW,SFO1,TD,DIGTYP)"
$$ 		INV_REL	"TD=tdcalc(SW,SFO1,1.0e6*AQ,DIGTYP)"
$$ 		UNIT	"sec"
$$ 		FORMAT	"%14.7f sec"
$$ 		TEXT	" "
$$ END
$$ NAME		RG
$$ 		TEXT	" "
$$ END
$$ T_NAME          DW
$$ 		TYPE	R32
$$ 		CLASS	ACQU
$$ 		SUBRANGE 0.0 1000000
$$ 		REL	"DW=1/(2*SW*SFO1)"
$$ 		INV_REL	"SW=1000000/(2*(0.005+DW)*SFO1)"
$$ 		UNIT	"usec"
$$ 		FORMAT	"%14.3lf usec"
$$ 		TEXT	" "
$$ END
$$ NAME		DE
$$ 		FORMAT	"%14.2f usec"
$$ 		TEXT	" "
$$ END
$$ NAME		TE
$$ 		FORMAT	"%14.1f K"
$$ 		TEXT	" "
$$ END
$$ T_NAME		D1
$$ 		TYPE	R32
$$ 		CLASS	ACQU
$$ 		SUBRANGE 0.0 1e38
$$ 		REL	"D1=D[1]"
$$ 		INV_REL	"D[1]=D1"
$$ 		UNIT	"sec"
$$ 		FORMAT	"%14.8f sec"
$$ 		TEXT	" "
$$ END
$$ T_NAME		d12
$$ 		TYPE	R32
$$ 		SUBRANGE 0.0 1e8
$$ 		CLASS	ACQU
$$ 		REL	"d12=20u"
$$ 		INV_REL	"D[0]=d12"
$$ 		UNIT	"sec"
$$ 		TEXT	" "
$$ 		FORMAT	"%14.8f sec"
$$ 		NONEDIT
$$ END
$$ NAME		TD0
$$ 		TEXT	" "
$$ END
$$ HEADER		"======== CHANNEL f1 ========"
$$ NAME		NUC1
$$ 		NONEDIT
$$ 		TEXT	" "
$$ END
$$ T_NAME		P1
$$ 		TYPE	R32
$$ 		CLASS	ACQU
$$ 		SUBRANGE 0.0 1.0e10
$$ 		REL	"P1=P[1]"
$$ 		INV_REL	"P[1]=P1"
$$ 		UNIT	"usec"
$$ 		FORMAT	"%14.2f usec"
$$ 		TEXT	" "
$$ END
$$ T_NAME		PL1
$$ 		TYPE	R32
$$ 		CLASS	ACQU
$$ 		SUBRANGE -6.0 1e38
$$ 		REL	"PL1=PL[1]"
$$ 		INV_REL	"PL[1]=PL1"
$$ 		UNIT	"dB"
$$ 		FORMAT	"%14.2f dB"
$$ 		TEXT	" "
$$ END
$$ T_NAME		PL9
$$ 		TYPE	R32
$$ 		CLASS	ACQU
$$ 		SUBRANGE -6.0 1e38
$$ 		REL	"PL9=PL[9]"
$$ 		INV_REL	"PL[9]=PL9"
$$ 		UNIT	"dB"
$$ 		FORMAT	"%14.2f dB"
$$ 		TEXT	" "
$$ END
$$ NAME		SFO1
$$ 		FORMAT	"%14.7f MHz"
$$ 		TEXT	" "
$$ END
##$RELAX= 
##$BRUKER FILE EXP=scon
$$ ##TITLE= Parameter file, TOPSPIN		Version 1.3
$$ ##JCAMPDX= 5.0
$$ ##DATATYPE= Parameter Values
$$ ##ORIGIN= Bruker BioSpin GmbH
$$ ##OWNER= bruker
$$ $$ 2008-07-28 18:37:03.573 +0200  WUR\bruker@RIK1030
$$ $$ D:\NMRautomation/data/WUR-bruker/nmr/AR210608.1D/1/scon
$$ ##$BLKPA= (0..15)
3 3 3 3 3 3 3 3 3 3 3 3 3 3 3 3 
$$ ##$BLKTR= (0..15)
3 3 3 3 3 3 3 3 3 3 3 3 3 3 3 3 
$$ ##$DE1= 2
$$ ##$DE2= 2
$$ ##$DEADC= 4
$$ ##$DEPA= 2
$$ ##$DERX= 3
$$ ##$PHASP4= (0..15)
0.5 0.5 0.5 0.5 0.5 0.5 0.5 0.5 0.5 0.5 0.5 0.5 0.5 0.5 0.5 0.5 
$$ ##$PHASPR= (0..15)
3 3 3 3 3 3 3 3 3 3 3 3 3 3 3 3 
$$ ##$SHAPPR= (0..15)
1.6 1.6 1.6 1.6 1.6 1.6 1.6 1.6 1.6 1.6 1.6 1.6 1.6 1.6 1.6 1.6 
$$ ##END=
##$RELAX= 
##$BRUKER FILE EXP=prosol_History
$$ #*******************************************************************
$$ #
$$ # $Source: /sc/CvsTree/sc/gen/src/prg/scripts/tix/prosol/lib/lists/default,v $
$$ #
$$ # Copyright (c) 1999
$$ # BRUKER ANALYTIK GMBH
$$ # D-76287 Rheinstetten, Germany
$$ #
$$ # All Rights Reserved
$$ #
$$ #
$$ # $Id: default,v 1.11.6.4 2006/06/09 10:27:10 ber Exp $
$$ #
$$ #*******************************************************************
$$ #../conf/instr/spect/prosol/relations/default
$$ #avance-version (05/10/24)
$$ #
$$ #pulses
$$ #
$$ P[0]=P90[F1];				#  90 deg pulse F1
$$ P[1]=P90[F1];				#  90 deg pulse F1
$$ P[2]=P90[F1]*2;				# 180 deg pulse F1
$$ P[3]=P90[F2];				#  90 deg pulse F2
$$ P[4]=P90[F2]*2;				# 180 deg pulse F2
$$ P[5]=PTOC[F1]*0.66;			#  60 deg pulse F1, TOCSY 
$$ P[6]=PTOC[F1];				#  90 deg pulse F1, TOCSY
$$ P[7]=PTOC[F1]*2;			# 180 deg pulse F1, TOCSY
$$ P[8]=PSH3[F1];                          #  90 deg selective F1, WET
$$ P[9]=PTOC[F2];				#  90 deg pulse F2, TOCSY
$$ P[10]=PTOC[F2]*2;			# 180 deg pulse F2, TOCSY
$$ P[11]=PSH1[F1];				#  90 deg selective F1
$$ P[12]=PSH2[F1];				# 180 deg selective F1
$$ #
$$ P[14]=PSH3[F2];				# 180 deg inversion, adiabatic
$$ P[15]=TROE[F1];				# cw pulse F1, ROESY
$$ P[18]=PSH7[F1];				# off-resonance presat F1
$$ P[21]=P90[F3];				#  90 deg pulse F3
$$ P[22]=P90[F3]*2;			# 180 deg pulse F3
$$ P[23]=P90[F4];				#  90 deg pulse F4
$$ P[24]=PSH2[F2];				# 180 deg refocussing, adiabatic
$$ P[25]=PROE[F1]*2;			# 180 deg pulse, Shaka ROESY
$$ P[27]=P90[F1];				#  90 deg pulse F1, WATERGATE
$$ #
$$ P[29]=PSH8[F1];                         # flip back pulse
$$ P[31]=PSH15[F2];                        # 180 deg adiabatic, F2, 13C x-filter
$$ P[32]=PSH16[F1];                        # 180 deg adiabatic, F1, z-spoil
$$ #P[33]=PSH[F1];                         #  90 deg, F1, hadamard
$$ #P[34]=PSH[F1];                         # 180 deg, F1, hadamard
$$ #P[35]=PSH[F2];                         #  90 deg, F2, hadamard
$$ #P[36]=PSH[F2];                         # 180 deg, F2, hadamard
$$ #P[37]=PSH[F3];                         #  90 deg, F3, hadamard
$$ #P[38]=PSH[F3];                         # 180 deg, F3, hadamard
$$ #
$$ P[63]=PSH11[F2];                        # 180 deg adiabatic decoupling, F2, 13C
$$ #
$$ #decoupling pulses
$$ #
$$ PCPD[1]=PCPDP[F1];			# 90 deg pulse F1, dec.
$$ PCPD[2]=PCPDP[F2];			# 90 deg pulse F2, dec.
$$ PCPD[3]=PCPDP[F3];			# 90 deg pulse F3, dec.
$$ #
$$ #power levels
$$ #
$$ PL[1]=PL90[F1];				# high power, F1
$$ PL[2]=PL90[F2];				# high power, F2
$$ PL[3]=PL90[F3];				# high power, F3
$$ PL[4]=PL90[F4];				# high power, F4
$$ PL[9]=PLCW[F1];				# presat power, F1
$$ PL[10]=PLTOC[F1];			# TOCSY power, F1
$$ PL[11]=PLROE[F1];			# ROESY power, F1
$$ PL[12]=PLCPDP[F2];			# dec. power, F2
$$ PL[13]=PLCPD2[F2];			# dec. power 2, F2
$$ PL[14]=PLNOE[F2];			# low power cw, F2
$$ PL[15]=PLTOC[F2];			# TOCSY power, F2
$$ PL[16]=PLCPDP[F3];			# dec. power, F3
$$ PL[18]=PL90[F1];			# WATERGATE power, F1
$$ PL[19]=PLCPDP[F1];			# dec. power, F1
$$ PL[21]=PLCW[F2];			# 
$$ PL[23]=PLTOC[F3];			# TOCSY power, F3
$$ PL[24]=PLHD[F2];			# HD decoupling, F2
$$ PL[25]=PLSH8U[F2];			# Eretic, F2
$$ PL[27]=PLROE[F1];			# Shaka Spinlock
$$ PL[30]=PLCPDP[F2];			# dec. power, F2, 13C (=pl12)
$$ PL[31]=PLUSER2[F2];			# dec. power, F2, 13C, cw bilev
$$ #
$$ #shapes
$$ #
$$ SP[1]=PLSH1[F1];			#  90 deg selective F1
$$ SP[2]=PLSH2[F1];			# 180 deg selective F1
$$ SP[3]=PLSH3[F2];			# adiabatic 180 deg, F2, inversion
$$ SP[6]=PLSH7[F1];			# off-resonance presat F1
$$ SP[7]=PLSH2[F2];			# adiabatic 180 deg, F2, refocussing
$$ SP[11]=PLSH8[F1];                       # flip-back pulse, F1, H
$$ SP[14]=PLSH12[F2];			# adiab. bilev dec., F2, 13C
$$ SP[18]=PLSH15[F2];                      # adiabatic 180 deg, F2, 13C, x-filter
$$ SP[19]=PLSH3[F1] +0.87;                 #  90 deg, F1, wet
$$ SP[20]=PLSH3[F1] -1.04;                 #  90 deg, F1, wet
$$ SP[21]=PLSH3[F1] +2.27;                 #  90 deg, F1, wet
$$ SP[22]=PLSH3[F1] -5.05;                 #  90 deg, F1, wet
$$ #SP[23]=PLSH[F1];                       #  90 deg, F1, hadamard
$$ #SP[24]=PLSH[F1];                       # 180 deg, F1, hadamard
$$ #SP[25]=PLSH[F2];                       #  90 deg, F2, hadamard
$$ #SP[26]=PLSH[F2];                       # 180 deg, F2, hadamard
$$ #SP[27]=PLSH[F3];                       #  90 deg, F3, hadamard
$$ #SP[28]=PLSH[F3];                       # 180 deg, F3, hadamard
$$ SP[29]=PLSH16[F1];                      # adiabatic 180 deg, F1, z-spoil
$$ SP[31]=PLSH11[F2];			# adiab. dec., F2, 13C
$$ #
$$ SPNAM1=PNSH1[F1];			#
$$ SPNAM2=PNSH2[F1];			#
$$ SPNAM3=PNSH3[F2];			#
$$ SPNAM6=PNSH7[F1];			#
$$ SPNAM7=PNSH2[F2];			#
$$ SPNAM11=PNSH8[F1];                      #
$$ SPNAM14=PNSH12[F2];			#
$$ SPNAM15=PNSH8U[F2];			# Eretic, F2
$$ SPNAM18=PNSH15[F2];			#
$$ SPNAM19=PNSH3[F1];			#
$$ SPNAM20=PNSH3[F1];			#
$$ SPNAM21=PNSH3[F1];			#
$$ SPNAM22=PNSH3[F1];			#
$$ #SPNAM23=PNSH[];                        #
$$ #SPNAM24=PNSH[];                        #
$$ #SPNAM25=PNSH[];                        #
$$ #SPNAM26=PNSH[];                        #
$$ #SPNAM27=PNSH[];                        #
$$ #SPNAM28=PNSH[];                        #
$$ SPNAM29=PNSH16[F1];                     #
$$ SPNAM31=PNSH11[F2];			#
$$ #
$$ SPOAL[1]=PASH1[F1];			#
$$ SPOAL[2]=PASH2[F1];			#
$$ SPOAL[3]=PASH3[F2];			#
$$ SPOAL[6]=PASH7[F1];			#
$$ SPOAL[7]=PASH2[F2];			#
$$ SPOAL[11]=PASH8[F1];
$$ SPOAL[14]=PASH12[F2];			#
$$ SPOAL[18]=PASH15[F2];			#
$$ SPOAL[19]=PASH3[F1];			#
$$ SPOAL[20]=PASH3[F1];			#
$$ SPOAL[21]=PASH3[F1];			#
$$ SPOAL[22]=PASH3[F1];			#
$$ #SPOAL[23]=PASH[];			#
$$ #SPOAL[24]=PASH[];			#
$$ #SPOAL[25]=PASH[];			#
$$ #SPOAL[26]=PASH[];			#
$$ #SPOAL[27]=PASH[];			#
$$ #SPOAL[28]=PASH[];			#
$$ SPOAL[29]=PASH16[F1];                   #
$$ SPOAL[31]=PASH11[F2];			#
$$ #
$$ #global
$$ #
$$ D[9]=TTOC[F1];				#
$$ D[16]=D_grad;				#
$$ P[16]=P_grad1;				#
$$ P[17]=P_mlev;				#
$$ P[19]=P_grad2;				#
$$ P[20]=P_mlev;				#
$$ P[28]=P_hsqc;				#
$$ #
##$RELAX= 
##$BRUKER FILE EXP=pulseprogram
$$ # 1 "C:/Bruker/TOPSPIN/exp/stan/nmr/lists/pp/zgpr"
$$ ;zgpr
$$ ;avance-version (06/11/09)
$$ ;1D sequence with f1 presaturation
$$ ;
$$ ;$CLASS=HighRes
$$ ;$DIM=1D
$$ ;$TYPE=
$$ ;$SUBTYPE=
$$ ;$COMMENT=
$$ 
$$ 
$$ # 1 "C:/Bruker/TOPSPIN/exp/stan/nmr/lists/pp/Avance.incl" 1
$$ ;Avance2.incl
$$ ;   for 1
$$ ;
$$ ;avance-version (07/01/22)
$$ ;
$$ ;$CLASS=HighRes Incl
$$ ;$COMMENT=
$$ 
$$ 
$$ 
$$ 
$$ 
$$ 
$$ 
$$ 
$$ 
$$ 
$$ 
$$ 
$$ 
$$ 
$$ 
$$ 
$$ 
$$ 
$$ 
$$ 
$$ 
$$ 
$$ 
$$ 
$$ 
$$ 
$$ 
$$ 
$$ 
$$ 
$$ 
$$ 
$$ 
$$ 
$$ 
$$ 
$$ 
$$ 
$$ 
$$ 
$$ 
$$ 
$$ 
$$ 
$$ 
$$ 
$$ 
$$ 
$$ 
$$ 
$$ 
$$ 
$$ 
$$ 
$$ 
$$ 
$$ 
$$ 
$$ 
$$ 
$$ 
$$ 
$$ 
$$ 
$$ 
$$ 
$$ 
$$ 
$$ 
$$ 
$$ 
$$ 
$$ 
$$ 
$$ 
$$ 
$$ 
$$ 
$$ 
$$ 
$$ 
$$ 
$$ 
$$ 
$$ 
$$ 
$$ 
$$ 
$$ 
$$ 
$$ 
$$ 
$$ 
$$ 
$$ 
$$ 
$$ 
$$ 
$$ 
$$ 
$$ 
$$ 
$$ 
$$ 
$$ 
$$ 
$$ 
$$ 
$$ 
$$ 
$$ 
$$ 
$$ 
$$ 
$$ 
$$ 
$$ 
$$ 
$$ 
$$ 
$$ 
$$ 
$$ 
$$ 
$$ 
$$ 
$$ 
$$ 
$$ 
$$ 
$$ 
$$ 
$$ 
$$ ;$Id: Avance2.incl,v 1.10.6.7 2007/01/22 13:54:46 ber Exp $
$$ # 12 "C:/Bruker/TOPSPIN/exp/stan/nmr/lists/pp/zgpr" 2
$$ 
$$ 
$$ 
$$ "d12=20u"
$$ 
$$ 
$$ "acqt0=-p1*2/3.1416"
$$ 
$$ 
$$ # 1 "mc_line 21 file C:/Bruker/TOPSPIN/exp/stan/nmr/lists/pp/zgpr expanding definition part of mc command before ze"
$$ define delay MCWRK
$$ define delay MCREST
$$ "MCWRK = 0.500000*30m"
$$ "MCREST = 30m - 30m"
$$ # 21 "C:/Bruker/TOPSPIN/exp/stan/nmr/lists/pp/zgpr"
$$ 1 ze
$$ # 1 "mc_line 21 file C:/Bruker/TOPSPIN/exp/stan/nmr/lists/pp/zgpr expanding definition of mc command after ze"
$$ # 22 "C:/Bruker/TOPSPIN/exp/stan/nmr/lists/pp/zgpr"
$$ # 1 "mc_line 22 file C:/Bruker/TOPSPIN/exp/stan/nmr/lists/pp/zgpr expanding start label for mc command"
$$ 2 MCWRK  * 2
$$ LBLF0, MCREST
$$ # 23 "C:/Bruker/TOPSPIN/exp/stan/nmr/lists/pp/zgpr"
$$   d12 pl9:f1
$$   d1 cw:f1 ph29
$$   4u do:f1
$$   d12 pl1:f1
$$   p1 ph1
$$   go=2 ph31
$$ # 1 "mc_line 29 file C:/Bruker/TOPSPIN/exp/stan/nmr/lists/pp/zgpr expanding mc command in line"
$$   MCWRK wr #0
$$   MCWRK zd 
$$   lo to LBLF0 times td0
$$ 
$$ # 30 "C:/Bruker/TOPSPIN/exp/stan/nmr/lists/pp/zgpr"
$$ exit
$$ 
$$ 
$$ ph1=0 2 2 0 1 3 3 1
$$ ph29=0
$$ ph31=0 2 2 0 1 3 3 1
$$ 
$$ 
$$ ;pl1 : f1 channel - power level for pulse (default)
$$ ;pl9 : f1 channel - power level for presaturation
$$ ;p1 : f1 channel -  90 degree high power pulse
$$ ;d1 : relaxation delay; 1-5 * T1
$$ ;d12: delay for power switching                      [20 usec]
$$ ;NS: 1 * n, total number of scans: NS * TD0
$$ 
$$ 
$$ 
$$ ;$Id: zgpr,v 1.7.10.2 2006/11/10 11:04:15 ber Exp $
##$RELAX= 
##$BRUKER FILE EXP=uxnmr.par
$$ ##TITLE= Parameter file, TOPSPIN		Version 1.3
$$ ##JCAMPDX= 5.0
$$ ##DATATYPE= Parameter Values
$$ ##ORIGIN= Bruker BioSpin GmbH
$$ ##OWNER= Administrator
$$ $$ 2008-03-03 09:42:28.895 +0100  WUR\bruker@RIK1030
$$ $$ C:/Bruker/TOPSPIN/conf/instr/avance400/uxnmr.par
$$ ##$ACB= 0
$$ ##$ACBTAT= (0..15)
0 88 72 0 0 0 0 0 0 0 0 0 0 0 0 0 
$$ ##$ACBTBA= (0..15)
0 0 0 0 0 0 0 0 0 0 0 0 0 0 0 0 
$$ ##$ACBTCTL= (0..15)
0 0 0 0 0 0 0 0 0 0 0 0 0 0 0 0 
$$ ##$ACBTDI= (0..15)
0 102 102 0 0 0 0 0 0 0 0 0 0 0 0 0 
$$ ##$ACBTDM= (0..15)
0 10 10 0 0 0 0 0 0 0 0 0 0 0 0 0 
$$ ##$ACBTFHI= (0..15)
0 400 400 0 0 0 0 0 0 0 0 0 0 0 0 0 
$$ ##$ACBTFL= (0..15)
0 73 74 0 0 0 0 0 0 0 0 0 0 0 0 0 
$$ ##$ACBTFLO= (0..15)
0 14 14 0 0 0 0 0 0 0 0 0 0 0 0 0 
$$ ##$ACBTOUT= (0..15)
0 1 2 0 0 0 0 0 0 0 0 0 0 0 0 0 
$$ ##$ACBTPO= (0..15)
0 150000 60000 0 0 0 0 0 0 0 0 0 0 0 0 0 
$$ ##$ACBTPW= (0..15)
0 10 10 0 0 0 0 0 0 0 0 0 0 0 0 0 
$$ ##$ACBTSB= (0..15)
0 0 0 0 0 0 0 0 0 0 0 0 0 0 0 0 
$$ ##$ACBTY= <no>
$$ ##$AQSBDHW= (0..31)
255 255 1 4 4 255 255 255 0 0 255 255 255 255 255 255 255 255 255 0 255 
255 255 255 255 255 255 255 255 255 255 255 
$$ ##$AQSBDID= (0..31)
255 255 88 83 83 255 255 255 65 67 255 255 255 255 255 255 255 255 255 
66 255 255 255 255 255 255 255 255 255 255 255 255 
$$ ##$AQSBDNO= (0..31)
255 255 1 1 2 255 255 255 1 1 255 255 255 255 255 255 255 255 255 1 255 
255 255 255 255 255 255 255 255 255 255 255 
$$ ##$AQSBDTY= (0..31)
255 255 3 16 16 255 255 255 5 9 255 255 255 255 255 255 255 255 255 7 
255 255 255 255 255 255 255 255 255 255 255 255 
$$ ##$AQSBUAD= (0..31)
255 255 52 36 37 255 255 255 54 26 255 255 255 255 255 255 255 255 255 
32 255 255 255 255 255 255 255 255 255 255 255 255 
$$ ##$AQSECL= (0..31)
255 255 2 3 3 255 255 255 5 2 255 255 255 255 255 255 255 255 255 255 
255 255 255 255 255 255 255 255 255 255 255 255 
$$ ##$AQSECLS= (0..31)
255 255 3 2 2 255 255 255 0 0 255 255 255 255 255 255 255 255 255 255 
255 255 255 255 255 255 255 255 255 255 255 255 
$$ ##$ATT19F= (0..1)
0 0 
$$ ##$ATT1H= (0..1)
0 0 
$$ ##$ATT3H= (0..1)
0 0 
$$ ##$ATTX= (0..1)
0 0 
$$ ##$ATTY= (0..1)
0 0 
$$ ##$ATTZ= (0..1)
0 0 
$$ ##$BACSAIR= no
$$ ##$BACSCAP= 60
$$ ##$BACSDEL= 10
$$ ##$BACSFCM= no
$$ ##$BACSOPT= <>
$$ ##$BACSTY= <tty08>
$$ ##$BARPTY= <no>
$$ ##$BFREQ= 400.13
$$ ##$BIRDS= yes
$$ ##$BMPC= 0
$$ ##$BMPCTY= <no>
$$ ##$BPSUTY= <no>
$$ ##$BSMS= 1
$$ ##$BSMSTY= <tty02>
$$ ##$CFASMOD= (0..7)
1 1 1 1 1 1 1 1 
$$ ##$CFASMUL= (0..7)
1 1 1 1 1 1 1 1 
$$ ##$CNFTXDR= (0..7)
6 6 0 0 0 0 0 0 
$$ ##$COMDIG2= 0
$$ ##$CPDBTY= <no>
$$ ##$CRCOTY= <no>
$$ ##$DATSTAT= no
$$ ##$DIGI140= (0..7)
0 0 0 0 0 0 0 0 
$$ ##$DIGIB12= (0..7)
0 0 0 0 0 0 0 0 
$$ ##$DIGIB16= (0..7)
0 0 0 0 0 0 0 0 
$$ ##$DIGIFA= (0..7)
0 0 0 0 0 0 0 0 
$$ ##$DIGIHA= (0..7)
0 0 0 0 0 0 0 0 
$$ ##$DIGIHAF= (0..7)
0 0 0 0 0 0 0 0 
$$ ##$DIGIHRD= (0..7)
0 0 0 0 0 0 0 0 
$$ ##$DIGIIA= (0..7)
0 0 0 0 0 0 0 0 
$$ ##$DIGIO16= (0..7)
0 0 0 0 0 0 0 0 
$$ ##$DIGISA= (0..7)
1 0 0 0 0 0 0 0 
$$ ##$DIGISAF= (0..7)
0 0 0 0 0 0 0 0 
$$ ##$DIGISL= (0..7)
0 0 0 0 0 0 0 0 
$$ ##$DIGITYI= (0..7)
0 0 0 0 0 0 0 0 
$$ ##$DIGITYP= (0..7)
0 0 0 0 0 0 0 0 
$$ ##$DIGITZ= 0
$$ ##$DRU= no
$$ ##$FCUMEM= (0..7)
2093056 2093056 0 0 0 0 0 0 
$$ ##$FCUPAL= (0..7)
260 260 0 0 0 0 0 0 
$$ ##$FQMIX= 0
$$ ##$FUNCMOD= <>
$$ ##$GCUTYPE= 2
$$ ##$GTUTY= <no>
$$ ##$HFAC= 3
$$ ##$HPCU= 0
$$ ##$HPCUTY= <no>
$$ ##$HPTXLP= (0..3)
-1 -1 -1 -1 
$$ ##$HPTXPI= (0..3)
0 0 0 0 
$$ ##$HPTXPO= (0..3)
0 0 0 0 
$$ ##$HPTXTY= (0..3)
0 0 0 0 
$$ ##$IF451= 0
$$ ##$IFREQ= 1
$$ ##$INTFPR= 0
$$ ##$IPSO= no
$$ ##$LOCKTY= <tty03>
$$ ##$LOCSWID= 0
$$ ##$M2FAC= 0
$$ ##$MASTY= <no>
$$ ##$MEMPRM= 0
$$ ##$MHFAC= 0
$$ ##$MXFAC= 0
$$ ##$NAMPD1= <2H>
$$ ##$NAMPD10= <>
$$ ##$NAMPD11= <>
$$ ##$NAMPD12= <>
$$ ##$NAMPD13= <>
$$ ##$NAMPD14= <>
$$ ##$NAMPD15= <>
$$ ##$NAMPD16= <>
$$ ##$NAMPD2= <X-BB19F_2HS>
$$ ##$NAMPD3= <1H>
$$ ##$NAMPD4= <>
$$ ##$NAMPD5= <>
$$ ##$NAMPD6= <>
$$ ##$NAMPD7= <>
$$ ##$NAMPD8= <>
$$ ##$NAMPD9= <>
$$ ##$NFCU= 2
$$ ##$NMRCH= 0
$$ ##$NMRMEM= 0
$$ ##$NRCU= 1
$$ ##$NROUT= 1
$$ ##$PAMPF1= (0..15)
75 99 67 27 0 0 0 12 117 46 8 118 1 0 0 0 
$$ ##$PAMPF2= (0..15)
0 0 0 0 0 0 0 0 0 0 0 0 0 0 0 0 
$$ ##$PAMPF3= (0..15)
0 0 0 0 0 0 0 0 0 0 0 0 0 0 0 0 
$$ ##$PAMPF4= (0..15)
0 0 0 0 0 0 0 0 0 0 0 0 0 0 0 0 
$$ ##$PAMPF5= (0..15)
0 0 0 0 0 0 0 0 0 0 0 0 0 0 0 0 
$$ ##$PAMPF6= (0..15)
0 0 0 0 0 0 0 0 0 0 0 0 0 0 0 0 
$$ ##$PAMPF7= (0..15)
0 0 0 0 0 0 0 0 0 0 0 0 0 0 0 0 
$$ ##$PAMPF8= (0..15)
0 0 0 0 0 0 0 0 0 0 0 0 0 0 0 0 
$$ ##$PH4= 0
$$ ##$PHF4TY= <no>
$$ ##$POWCHK= no
$$ ##$PRAMD1= (0..7)
0 1048576 0 0 0 1048576 0 0 
$$ ##$PRAMD10= (0..7)
0 0 0 0 0 0 0 0 
$$ ##$PRAMD11= (0..7)
0 0 0 0 0 0 0 0 
$$ ##$PRAMD12= (0..7)
0 0 0 0 0 0 0 0 
$$ ##$PRAMD13= (0..7)
0 0 0 0 0 0 0 0 
$$ ##$PRAMD14= (0..7)
0 0 0 0 0 0 0 0 
$$ ##$PRAMD15= (0..7)
0 0 0 0 0 0 0 0 
$$ ##$PRAMD16= (0..7)
0 0 0 0 0 0 0 0 
$$ ##$PRAMD17= (0..7)
0 0 0 0 0 0 0 0 
$$ ##$PRAMD18= (0..7)
0 0 0 0 0 0 0 0 
$$ ##$PRAMD19= (0..7)
0 0 0 0 0 0 0 0 
$$ ##$PRAMD2= (0..7)
2147483644 2146435071 2147483647 134217727 2147483644 2146435071 2147483647 
134217727 
$$ ##$PRAMD20= (0..7)
0 0 0 0 0 0 0 0 
$$ ##$PRAMD21= (0..7)
0 0 0 0 0 0 0 0 
$$ ##$PRAMD3= (0..7)
2 0 0 0 2 0 0 0 
$$ ##$PRAMD4= (0..7)
2147483644 2146435071 2147483647 134217727 2147483644 2146435071 2147483647 
134217727 
$$ ##$PRAMD5= (0..7)
0 0 0 0 0 0 0 0 
$$ ##$PRAMD6= (0..7)
0 0 0 0 0 0 0 0 
$$ ##$PRAMD7= (0..7)
0 0 0 0 0 0 0 0 
$$ ##$PRAMD8= (0..7)
0 0 0 0 0 0 0 0 
$$ ##$PRAMD9= (0..7)
0 0 0 0 0 0 0 0 
$$ ##$PRAMLED= (0..1)
15 15 
$$ ##$PRAMP1= <tty01>
$$ ##$PRAMP2= <no>
$$ ##$PRAMP3= <no>
$$ ##$PRAMP4= <no>
$$ ##$PRAMP5= <no>
$$ ##$PRAMP6= <no>
$$ ##$PRAMP7= <no>
$$ ##$PRAMP8= <no>
$$ ##$PRAMPTP= 0
$$ ##$PREPTY= <no>
$$ ##$PRESHLD= 0
$$ ##$PTS160= -1
$$ ##$PTSA2X= (0..7)
0 0 0 0 0 0 0 0 
$$ ##$PTSF2X= (0..7)
0 0 0 0 0 0 0 0 
$$ ##$PTSFMX= (0..7)
429.9 429.9 0 0 0 0 0 0 
$$ ##$PULCHK= no
$$ ##$RCUCDS= (0..7)
8388608 0 0 0 0 0 0 0 
$$ ##$RCUCFS= (0..7)
4096 0 0 0 0 0 0 0 
$$ ##$RCUCSS= (0..7)
1048576 0 0 0 0 0 0 0 
$$ ##$RCUI2C1= (0..7)
78 0 0 0 0 0 0 0 
$$ ##$RCUI2C2= (0..7)
0 0 0 0 0 0 0 0 
$$ ##$RCUI2C3= (0..7)
0 0 0 0 0 0 0 0 
$$ ##$RCUI2C4= (0..7)
0 0 0 0 0 0 0 0 
$$ ##$RCUI2C5= (0..7)
0 0 0 0 0 0 0 0 
$$ ##$RCUI2C6= (0..7)
0 0 0 0 0 0 0 0 
$$ ##$RCUI2C7= (0..7)
0 0 0 0 0 0 0 0 
$$ ##$RCUI2C8= (0..7)
0 0 0 0 0 0 0 0 
$$ ##$RDCU= 0
$$ ##$RGTYPE= (0..7)
5 0 0 0 0 0 0 0 
$$ ##$RG_max= (0..7)
46341 0 0 0 0 0 0 0 
$$ ##$RG_min= (0..7)
1 0 0 0 0 0 0 0 
$$ ##$RG_tab1= (0..255)
1 1.1 1.3 1.4 1.6 1.8 2 2.2 2.5 2.8 3.2 3.6 4 4.5 5 5.7 6.3 7.1 8 9 10.1 
11.3 12.7 14.3 16 18 20.2 22.6 25.4 28.5 32 35.9 40.3 45.3 50.8 57 64 
71.8 80.6 90.5 101.6 114 128 143.7 161.3 181 203.2 228.1 256 287.4 322.5 
362 406.4 456.1 512 574.7 645.1 724.1 812.7 912.3 1024 1149.4 1290.2 1448.2 
1625.5 1824.6 2048 2298.8 2580.3 2896.3 3251 3649.1 4096 4597.6 5160.6 
5792.6 6502 7298.2 8192 9195.2 10321.3 11585.2 13004 14596.5 16384 18390.4 
20642.5 23170.5 26008 29193 32768 36780.8 41285.1 46341 -1 -1 -1 -1 -1 
-1 -1 -1 -1 -1 -1 -1 -1 -1 -1 -1 -1 -1 -1 -1 -1 -1 -1 -1 -1 -1 -1 -1 -1 
-1 -1 -1 -1 -1 -1 -1 -1 -1 -1 -1 -1 -1 -1 -1 -1 -1 -1 -1 -1 -1 -1 -1 -1 
-1 -1 -1 -1 -1 -1 -1 -1 -1 -1 -1 -1 -1 -1 -1 -1 -1 -1 -1 -1 -1 -1 -1 -1 
-1 -1 -1 -1 -1 -1 -1 -1 -1 -1 -1 -1 -1 -1 -1 -1 -1 -1 -1 -1 -1 -1 -1 -1 
-1 -1 -1 -1 -1 -1 -1 -1 -1 -1 -1 -1 -1 -1 -1 -1 -1 -1 -1 -1 -1 -1 -1 -1 
-1 -1 -1 -1 -1 -1 -1 -1 -1 -1 -1 -1 -1 -1 -1 -1 -1 -1 -1 -1 -1 -1 -1 -1 
-1 -1 -1 -1 -1 -1 -1 -1 -1 -1 -1 -1 -1 
$$ ##$RG_tab2= (0..255)
-1 -1 -1 -1 -1 -1 -1 -1 -1 -1 -1 -1 -1 -1 -1 -1 -1 -1 -1 -1 -1 -1 -1 -1 
-1 -1 -1 -1 -1 -1 -1 -1 -1 -1 -1 -1 -1 -1 -1 -1 -1 -1 -1 -1 -1 -1 -1 -1 
-1 -1 -1 -1 -1 -1 -1 -1 -1 -1 -1 -1 -1 -1 -1 -1 -1 -1 -1 -1 -1 -1 -1 -1 
-1 -1 -1 -1 -1 -1 -1 -1 -1 -1 -1 -1 -1 -1 -1 -1 -1 -1 -1 -1 -1 -1 -1 -1 
-1 -1 -1 -1 -1 -1 -1 -1 -1 -1 -1 -1 -1 -1 -1 -1 -1 -1 -1 -1 -1 -1 -1 -1 
-1 -1 -1 -1 -1 -1 -1 -1 -1 -1 -1 -1 -1 -1 -1 -1 -1 -1 -1 -1 -1 -1 -1 -1 
-1 -1 -1 -1 -1 -1 -1 -1 -1 -1 -1 -1 -1 -1 -1 -1 -1 -1 -1 -1 -1 -1 -1 -1 
-1 -1 -1 -1 -1 -1 -1 -1 -1 -1 -1 -1 -1 -1 -1 -1 -1 -1 -1 -1 -1 -1 -1 -1 
-1 -1 -1 -1 -1 -1 -1 -1 -1 -1 -1 -1 -1 -1 -1 -1 -1 -1 -1 -1 -1 -1 -1 -1 
-1 -1 -1 -1 -1 -1 -1 -1 -1 -1 -1 -1 -1 -1 -1 -1 -1 -1 -1 -1 -1 -1 -1 -1 
-1 -1 -1 -1 -1 -1 -1 -1 -1 -1 -1 -1 -1 -1 -1 -1 
$$ ##$RG_tab3= (0..255)
-1 -1 -1 -1 -1 -1 -1 -1 -1 -1 -1 -1 -1 -1 -1 -1 -1 -1 -1 -1 -1 -1 -1 -1 
-1 -1 -1 -1 -1 -1 -1 -1 -1 -1 -1 -1 -1 -1 -1 -1 -1 -1 -1 -1 -1 -1 -1 -1 
-1 -1 -1 -1 -1 -1 -1 -1 -1 -1 -1 -1 -1 -1 -1 -1 -1 -1 -1 -1 -1 -1 -1 -1 
-1 -1 -1 -1 -1 -1 -1 -1 -1 -1 -1 -1 -1 -1 -1 -1 -1 -1 -1 -1 -1 -1 -1 -1 
-1 -1 -1 -1 -1 -1 -1 -1 -1 -1 -1 -1 -1 -1 -1 -1 -1 -1 -1 -1 -1 -1 -1 -1 
-1 -1 -1 -1 -1 -1 -1 -1 -1 -1 -1 -1 -1 -1 -1 -1 -1 -1 -1 -1 -1 -1 -1 -1 
-1 -1 -1 -1 -1 -1 -1 -1 -1 -1 -1 -1 -1 -1 -1 -1 -1 -1 -1 -1 -1 -1 -1 -1 
-1 -1 -1 -1 -1 -1 -1 -1 -1 -1 -1 -1 -1 -1 -1 -1 -1 -1 -1 -1 -1 -1 -1 -1 
-1 -1 -1 -1 -1 -1 -1 -1 -1 -1 -1 -1 -1 -1 -1 -1 -1 -1 -1 -1 -1 -1 -1 -1 
-1 -1 -1 -1 -1 -1 -1 -1 -1 -1 -1 -1 -1 -1 -1 -1 -1 -1 -1 -1 -1 -1 -1 -1 
-1 -1 -1 -1 -1 -1 -1 -1 -1 -1 -1 -1 -1 -1 -1 -1 
$$ ##$RG_tab4= (0..255)
-1 -1 -1 -1 -1 -1 -1 -1 -1 -1 -1 -1 -1 -1 -1 -1 -1 -1 -1 -1 -1 -1 -1 -1 
-1 -1 -1 -1 -1 -1 -1 -1 -1 -1 -1 -1 -1 -1 -1 -1 -1 -1 -1 -1 -1 -1 -1 -1 
-1 -1 -1 -1 -1 -1 -1 -1 -1 -1 -1 -1 -1 -1 -1 -1 -1 -1 -1 -1 -1 -1 -1 -1 
-1 -1 -1 -1 -1 -1 -1 -1 -1 -1 -1 -1 -1 -1 -1 -1 -1 -1 -1 -1 -1 -1 -1 -1 
-1 -1 -1 -1 -1 -1 -1 -1 -1 -1 -1 -1 -1 -1 -1 -1 -1 -1 -1 -1 -1 -1 -1 -1 
-1 -1 -1 -1 -1 -1 -1 -1 -1 -1 -1 -1 -1 -1 -1 -1 -1 -1 -1 -1 -1 -1 -1 -1 
-1 -1 -1 -1 -1 -1 -1 -1 -1 -1 -1 -1 -1 -1 -1 -1 -1 -1 -1 -1 -1 -1 -1 -1 
-1 -1 -1 -1 -1 -1 -1 -1 -1 -1 -1 -1 -1 -1 -1 -1 -1 -1 -1 -1 -1 -1 -1 -1 
-1 -1 -1 -1 -1 -1 -1 -1 -1 -1 -1 -1 -1 -1 -1 -1 -1 -1 -1 -1 -1 -1 -1 -1 
-1 -1 -1 -1 -1 -1 -1 -1 -1 -1 -1 -1 -1 -1 -1 -1 -1 -1 -1 -1 -1 -1 -1 -1 
-1 -1 -1 -1 -1 -1 -1 -1 -1 -1 -1 -1 -1 -1 -1 -1 
$$ ##$RG_tab5= (0..255)
-1 -1 -1 -1 -1 -1 -1 -1 -1 -1 -1 -1 -1 -1 -1 -1 -1 -1 -1 -1 -1 -1 -1 -1 
-1 -1 -1 -1 -1 -1 -1 -1 -1 -1 -1 -1 -1 -1 -1 -1 -1 -1 -1 -1 -1 -1 -1 -1 
-1 -1 -1 -1 -1 -1 -1 -1 -1 -1 -1 -1 -1 -1 -1 -1 -1 -1 -1 -1 -1 -1 -1 -1 
-1 -1 -1 -1 -1 -1 -1 -1 -1 -1 -1 -1 -1 -1 -1 -1 -1 -1 -1 -1 -1 -1 -1 -1 
-1 -1 -1 -1 -1 -1 -1 -1 -1 -1 -1 -1 -1 -1 -1 -1 -1 -1 -1 -1 -1 -1 -1 -1 
-1 -1 -1 -1 -1 -1 -1 -1 -1 -1 -1 -1 -1 -1 -1 -1 -1 -1 -1 -1 -1 -1 -1 -1 
-1 -1 -1 -1 -1 -1 -1 -1 -1 -1 -1 -1 -1 -1 -1 -1 -1 -1 -1 -1 -1 -1 -1 -1 
-1 -1 -1 -1 -1 -1 -1 -1 -1 -1 -1 -1 -1 -1 -1 -1 -1 -1 -1 -1 -1 -1 -1 -1 
-1 -1 -1 -1 -1 -1 -1 -1 -1 -1 -1 -1 -1 -1 -1 -1 -1 -1 -1 -1 -1 -1 -1 -1 
-1 -1 -1 -1 -1 -1 -1 -1 -1 -1 -1 -1 -1 -1 -1 -1 -1 -1 -1 -1 -1 -1 -1 -1 
-1 -1 -1 -1 -1 -1 -1 -1 -1 -1 -1 -1 -1 -1 -1 -1 
$$ ##$RG_tab6= (0..255)
-1 -1 -1 -1 -1 -1 -1 -1 -1 -1 -1 -1 -1 -1 -1 -1 -1 -1 -1 -1 -1 -1 -1 -1 
-1 -1 -1 -1 -1 -1 -1 -1 -1 -1 -1 -1 -1 -1 -1 -1 -1 -1 -1 -1 -1 -1 -1 -1 
-1 -1 -1 -1 -1 -1 -1 -1 -1 -1 -1 -1 -1 -1 -1 -1 -1 -1 -1 -1 -1 -1 -1 -1 
-1 -1 -1 -1 -1 -1 -1 -1 -1 -1 -1 -1 -1 -1 -1 -1 -1 -1 -1 -1 -1 -1 -1 -1 
-1 -1 -1 -1 -1 -1 -1 -1 -1 -1 -1 -1 -1 -1 -1 -1 -1 -1 -1 -1 -1 -1 -1 -1 
-1 -1 -1 -1 -1 -1 -1 -1 -1 -1 -1 -1 -1 -1 -1 -1 -1 -1 -1 -1 -1 -1 -1 -1 
-1 -1 -1 -1 -1 -1 -1 -1 -1 -1 -1 -1 -1 -1 -1 -1 -1 -1 -1 -1 -1 -1 -1 -1 
-1 -1 -1 -1 -1 -1 -1 -1 -1 -1 -1 -1 -1 -1 -1 -1 -1 -1 -1 -1 -1 -1 -1 -1 
-1 -1 -1 -1 -1 -1 -1 -1 -1 -1 -1 -1 -1 -1 -1 -1 -1 -1 -1 -1 -1 -1 -1 -1 
-1 -1 -1 -1 -1 -1 -1 -1 -1 -1 -1 -1 -1 -1 -1 -1 -1 -1 -1 -1 -1 -1 -1 -1 
-1 -1 -1 -1 -1 -1 -1 -1 -1 -1 -1 -1 -1 -1 -1 -1 
$$ ##$RG_tab7= (0..255)
-1 -1 -1 -1 -1 -1 -1 -1 -1 -1 -1 -1 -1 -1 -1 -1 -1 -1 -1 -1 -1 -1 -1 -1 
-1 -1 -1 -1 -1 -1 -1 -1 -1 -1 -1 -1 -1 -1 -1 -1 -1 -1 -1 -1 -1 -1 -1 -1 
-1 -1 -1 -1 -1 -1 -1 -1 -1 -1 -1 -1 -1 -1 -1 -1 -1 -1 -1 -1 -1 -1 -1 -1 
-1 -1 -1 -1 -1 -1 -1 -1 -1 -1 -1 -1 -1 -1 -1 -1 -1 -1 -1 -1 -1 -1 -1 -1 
-1 -1 -1 -1 -1 -1 -1 -1 -1 -1 -1 -1 -1 -1 -1 -1 -1 -1 -1 -1 -1 -1 -1 -1 
-1 -1 -1 -1 -1 -1 -1 -1 -1 -1 -1 -1 -1 -1 -1 -1 -1 -1 -1 -1 -1 -1 -1 -1 
-1 -1 -1 -1 -1 -1 -1 -1 -1 -1 -1 -1 -1 -1 -1 -1 -1 -1 -1 -1 -1 -1 -1 -1 
-1 -1 -1 -1 -1 -1 -1 -1 -1 -1 -1 -1 -1 -1 -1 -1 -1 -1 -1 -1 -1 -1 -1 -1 
-1 -1 -1 -1 -1 -1 -1 -1 -1 -1 -1 -1 -1 -1 -1 -1 -1 -1 -1 -1 -1 -1 -1 -1 
-1 -1 -1 -1 -1 -1 -1 -1 -1 -1 -1 -1 -1 -1 -1 -1 -1 -1 -1 -1 -1 -1 -1 -1 
-1 -1 -1 -1 -1 -1 -1 -1 -1 -1 -1 -1 -1 -1 -1 -1 
$$ ##$RG_tab8= (0..255)
-1 -1 -1 -1 -1 -1 -1 -1 -1 -1 -1 -1 -1 -1 -1 -1 -1 -1 -1 -1 -1 -1 -1 -1 
-1 -1 -1 -1 -1 -1 -1 -1 -1 -1 -1 -1 -1 -1 -1 -1 -1 -1 -1 -1 -1 -1 -1 -1 
-1 -1 -1 -1 -1 -1 -1 -1 -1 -1 -1 -1 -1 -1 -1 -1 -1 -1 -1 -1 -1 -1 -1 -1 
-1 -1 -1 -1 -1 -1 -1 -1 -1 -1 -1 -1 -1 -1 -1 -1 -1 -1 -1 -1 -1 -1 -1 -1 
-1 -1 -1 -1 -1 -1 -1 -1 -1 -1 -1 -1 -1 -1 -1 -1 -1 -1 -1 -1 -1 -1 -1 -1 
-1 -1 -1 -1 -1 -1 -1 -1 -1 -1 -1 -1 -1 -1 -1 -1 -1 -1 -1 -1 -1 -1 -1 -1 
-1 -1 -1 -1 -1 -1 -1 -1 -1 -1 -1 -1 -1 -1 -1 -1 -1 -1 -1 -1 -1 -1 -1 -1 
-1 -1 -1 -1 -1 -1 -1 -1 -1 -1 -1 -1 -1 -1 -1 -1 -1 -1 -1 -1 -1 -1 -1 -1 
-1 -1 -1 -1 -1 -1 -1 -1 -1 -1 -1 -1 -1 -1 -1 -1 -1 -1 -1 -1 -1 -1 -1 -1 
-1 -1 -1 -1 -1 -1 -1 -1 -1 -1 -1 -1 -1 -1 -1 -1 -1 -1 -1 -1 -1 -1 -1 -1 
-1 -1 -1 -1 -1 -1 -1 -1 -1 -1 -1 -1 -1 -1 -1 -1 
$$ ##$ROUTER= 3
$$ ##$RX22TY= <tty10>
$$ ##$SCMTY= <no>
$$ ##$SPECTR= 5
$$ ##$SY2FLAG= 0
$$ ##$TFXNUM= 0
$$ ##$TRIPLO2= 0
$$ ##$VTUTY= <tty05>
$$ ##$WBREFAM= (0..15)
100 100 100 100 100 100 100 100 100 100 100 100 100 100 100 100 
$$ ##$WBREFPH= (0..15)
0 0 0 0 0 0 0 0 0 0 0 0 0 0 0 0 
$$ ##$XFAC= 2
$$ ##END=
##$RELAX= 
$$ Bruker specific parameters
$$ --------------------------
##$DU= <P:\NMR-data>
##$EXPNO= 1
##$NAME= <NMR_polar_Ctrol_p11a.1D>
##$PROCNO= 1
##$TYPE= <nmr>
##$USER= <Ainhoa_raw_data>
##$ACQT0= -4.83829889523336
##$AMP= (0..31)
100 100 100 100 100 100 100 100 100 100 100 100 100 100 100 100 100 100
100 100 100 100 100 100 100 100 100 100 100 100 100 100
##$ANAVPT= -1
##$AQSEQ= 0
##$AQ_mod= 3
##$AUNM= <au_zg>
##$AUTOPOS= <1 >
##$BF1= 400.13
##$BF2= 100.612769
##$BF3= 400.13
##$BF4= 400.13
##$BF5= 500.13
##$BF6= 500.13
##$BF7= 500.13
##$BF8= 500.13
##$BYTORDA= 0
##$CFDGTYP= 0
##$CFRGTYP= 5
##$CHEMSTR= <none>
##$CNST= (0..63)
1 1 145 1 1 1 1 1 1 1 1 1 1 1 1 1 1 1 1 1 1 1 1 1 1 1 1 1 1 1 1 1 1 1 1
1 1 1 1 1 1 1 1 1 1 1 1 1 1 1 1 1 1 1 1 1 1 1 1 1 1 1 1 1
##$CPDPRG= <>
##$CPDPRG1= <>
##$CPDPRG2= <>
##$CPDPRG3= <>
##$CPDPRG4= <mlev>
##$CPDPRG5= <mlev>
##$CPDPRG6= <mlev>
##$CPDPRG7= <mlev>
##$CPDPRG8= <mlev>
##$CPDPRGB= <>
##$CPDPRGT= <>
##$D= (0..63)
0 2 0 0 0 0 0 0 0 0.06 0 0 2e-005 0 0 0 0.0002 0 0 0 0 0 0 0 0 0 0 0 0
0 0 0 0 0 0 0 0 0 0 0 0 0 0 0 0 0 0 0 0 0 0 0 0 0 0 0 0 0 0 0 0 0 0 0
##$DATE= 1217266806
##$DBL= (0..7)
120 120 120 120 120 120 120 120
##$DBP= (0..7)
150 150 150 150 150 150 150 150
##$DBP07= 0
##$DBPNAM0= <>
##$DBPNAM1= <>
##$DBPNAM2= <>
##$DBPNAM3= <>
##$DBPNAM4= <>
##$DBPNAM5= <>
##$DBPNAM6= <>
##$DBPNAM7= <>
##$DBPOAL= (0..7)
0.5 0.5 0.5 0.5 0.5 0.5 0.5 0.5
##$DBPOFFS= (0..7)
0 0 0 0 0 0 0 0
##$DE= 6
##$DECBNUC= <off>
##$DECIM= 24
##$DECNUC= <off>
##$DECSTAT= 4
##$DIGMOD= 0
##$DIGTYP= 7
##$DL= (0..7)
0 120 120 120 120 120 120 120
##$DP= (0..7)
150 150 150 150 150 150 150 150
##$DP07= 0
##$DPNAME0= <>
##$DPNAME1= <>
##$DPNAME2= <>
##$DPNAME3= <>
##$DPNAME4= <>
##$DPNAME5= <>
##$DPNAME6= <>
##$DPNAME7= <>
##$DPOAL= (0..7)
0.5 0.5 0.5 0.5 0.5 0.5 0.5 0.5
##$DPOFFS= (0..7)
0 0 0 0 0 0 0 0
##$DQDMODE= 0
##$DR= 18
##$DS= 4
##$DSLIST= <SSSSSSSSSSSSSSS>
##$DSPFIRM= 0
##$DSPFVS= -1
##$DTYPA= 0
##$EXP= <AID_d2o>
##$F1LIST= <111111111111111>
##$F2LIST= <222222222222222>
##$F3LIST= <333333333333333>
##$FCUCHAN= (0..9)
0 2 1 0 0 0 0 0 0 0
##$FL1= 90
##$FL2= 90
##$FL3= 90
##$FL4= 90
##$FOV= 20
##$FQ1LIST= <freqlist>
##$FQ2LIST= <freqlist>
##$FQ3LIST= <freqlist>
##$FQ4LIST= <freqlist>
##$FQ5LIST= <freqlist>
##$FQ6LIST= <freqlist>
##$FQ7LIST= <freqlist>
##$FQ8LIST= <freqlist>
##$FRQLO3= 1882485.02994012
##$FRQLO3N= 0
##$FS= (0..7)
83 83 83 83 83 83 83 83
##$FTLPGN= 0
##$FW= 90000
##$FnMODE= 0
##$FnTYPE= 0
##$GP031= 0
##$GPNAM0= <sine.100>
##$GPNAM1= <sine.100>
##$GPNAM10= <sine.100>
##$GPNAM11= <sine.100>
##$GPNAM12= <sine.100>
##$GPNAM13= <sine.100>
##$GPNAM14= <sine.100>
##$GPNAM15= <sine.100>
##$GPNAM16= <sine.100>
##$GPNAM17= <sine.100>
##$GPNAM18= <sine.100>
##$GPNAM19= <sine.100>
##$GPNAM2= <sine.100>
##$GPNAM20= <sine.100>
##$GPNAM21= <sine.100>
##$GPNAM22= <sine.100>
##$GPNAM23= <sine.100>
##$GPNAM24= <sine.100>
##$GPNAM25= <sine.100>
##$GPNAM26= <sine.100>
##$GPNAM27= <sine.100>
##$GPNAM28= <sine.100>
##$GPNAM29= <sine.100>
##$GPNAM3= <sine.100>
##$GPNAM30= <sine.100>
##$GPNAM31= <sine.100>
##$GPNAM4= <sine.100>
##$GPNAM5= <sine.100>
##$GPNAM6= <sine.100>
##$GPNAM7= <sine.100>
##$GPNAM8= <sine.100>
##$GPNAM9= <sine.100>
##$GPX= (0..31)
0 0 0 0 0 0 0 0 0 0 0 0 0 0 0 0 0 0 0 0 0 0 0 0 0 0 0 0 0 0 0 0
##$GPY= (0..31)
0 0 0 0 0 0 0 0 0 0 0 0 0 0 0 0 0 0 0 0 0 0 0 0 0 0 0 0 0 0 0 0
##$GPZ= (0..31)
0 0 0 0 0 0 0 0 0 0 0 0 0 0 0 0 0 0 0 0 0 0 0 0 0 0 0 0 0 0 0 0
##$GRDPROG= <>
##$GRPDLY= -1
##$HDDUTY= 20
##$HDRATE= 20
##$HGAIN= (0..3)
0 0 0 0
##$HL1= 1
##$HL2= 35
##$HL3= 16
##$HL4= 17
##$HOLDER= 0
##$HPMOD= (0..7)
0 0 0 0 0 0 0 0
##$HPPRGN= 0
##$IN= (0..63)
0.001 0.001 0.001 0.001 0.001 0.001 0.001 0.001 0.001 0.001 0.001 0.001
0.001 0.001 0.001 0.001 0.001 0.001 0.001 0.001 0.001 0.001 0.001 0.001
0.001 0.001 0.001 0.001 0.001 0.001 0.001 0.001 0.001 0.001 0.001 0.001
0.001 0.001 0.001 0.001 0.001 0.001 0.001 0.001 0.001 0.001 0.001 0.001
0.001 0.001 0.001 0.001 0.001 0.001 0.001 0.001 0.001 0.001 0.001 0.001
0.001 0.001 0.001 0.001
##$INF= (0..7)
0 0 0 0 0 0 0 0
##$INP= (0..63)
0 0 0 0 0 0 0 0 0 0 0 0 0 0 0 0 0 0 0 0 0 0 0 0 0 0 0 0 0 0 0 0 0 0 0 0
0 0 0 0 0 0 0 0 0 0 0 0 0 0 0 0 0 0 0 0 0 0 0 0 0 0 0 0
##$INSTRUM= <avance400>
##$L= (0..31)
1 1 1 1 1 1 1 1 1 1 1 1 1 1 1 1 1 1 1 1 1 1 1 1 1 1 1 1 1 1 1 1
##$LFILTER= 200
##$LGAIN= -5
##$LINPSTP= 10
##$LOCKED= yes
##$LOCKFLD= 3186
##$LOCKGN= 97.3000030517578
##$LOCKPOW= -25
##$LOCKPPM= 4.69999980926514
##$LOCNUC= <2H>
##$LOCPHAS= 356
##$LOCSHFT= yes
##$LOCSW= 0
##$LTIME= 0.200000002980232
##$MASR= 4200
##$MASRLST= <masrlst>
##$NBL= 1
##$NC= -2
##$NLOGCH= 1
##$NS= 1024
##$NUC1= <1H>
##$NUC2= <13C>
##$NUC3= <off>
##$NUC4= <off>
##$NUC5= <off>
##$NUC6= <off>
##$NUC7= <off>
##$NUC8= <off>
##$NUCLEI= 0
##$NUCLEUS= <off>
##$O1= 1885.29
##$O2= 4979.85804243228
##$O3= 1900.52349393
##$O4= 1900.52349393
##$O5= 0
##$O6= 0
##$O7= 0
##$O8= 0
##$OBSCHAN= (0..9)
0 0 0 0 0 0 0 0 0 0
##$OVERFLW= 0
##$P= (0..63)
7.6 7.6 15.2 14.9 29.8 16.5 25 50 0 0 0 0 0 0 0 200000 1000 2500 0 600
2500 0 0 0 0 200 0 7.6 1000 0 0 0 0 0 0 0 0 0 0 0 0 0 0 0 0 0 0 0 0 0 0
0 0 0 0 0 0 0 0 0 0 0 0 0
##$PACOIL= (0..15)
0 0 0 0 0 0 0 0 0 0 0 0 0 0 0 0
##$PAPS= 2
##$PARMODE= 0
##$PCPD= (0..9)
100 100 70 100 100 100 100 100 100 100
##$PHCOR= (0..31)
0 0 0 0 0 0 0 0 0 0 0 0 0 0 0 0 0 0 0 0 0 0 0 0 0 0 0 0 0 0 0 0
##$PHLIST= <>
##$PHP= 1
##$PH_ref= 0
##$PL= (0..63)
120 0 -4 120 120 120 120 120 120 80 10.34 22.38 9 120 120 120 120 120 0
120 120 120 120 120 120 120 120 22.38 120 120 9 120 120 120 120 120 120
120 120 120 120 120 120 120 120 120 120 120 120 120 120 120 120 120 120
120 120 120 120 120 120 120 120 120
##$PLSTEP= 0.1
##$PLSTRT= -6
##$POWMOD= 0
##$PQPHASE= 0
##$PQSCALE= 0
##$PR= 1
##$PRECHAN= (0..15)
-1 1 2 -1 -1 -1 -1 -1 -1 -1 -1 -1 -1 -1 -1 -1
##$PRGAIN= 0
##$PROBHD= <5 mm PABBI 1H-BB Z-GRD Z811201/0006
>
##$PROSOL= no
##$PULPROG= <zgpr>
##$PW= 0
##$PYNM= <acqu.py>
##$QNP= 1
##$RD= 0
##$RECCHAN= (0..15)
-1 -1 -1 -1 -1 -1 -1 -1 -1 -1 -1 -1 -1 -1 -1 -1
##$RECPH= 0
##$RECPRE= (0..15)
-1 -1 -1 -1 -1 -1 -1 -1 -1 -1 -1 -1 -1 -1 -1 -1
##$RECPRFX= (0..15)
-1 -1 -1 -1 -1 -1 -1 -1 -1 -1 -1 -1 -1 -1 -1 -1
##$RECSEL= (0..15)
0 0 0 0 0 0 0 0 0 0 0 0 0 0 0 0
##$RG= 322.5
##$RO= 0
##$ROUTWD1= (0..23)
0 0 0 0 0 0 0 0 0 0 0 0 0 0 0 0 0 0 0 0 1 1 0 0
##$ROUTWD2= (0..23)
0 0 0 0 0 1 0 0 0 0 0 0 0 0 0 0 0 0 1 0 1 1 0 0
##$RSEL= (0..9)
0 1 2 0 0 0 0 0 0 0
##$S= (0..7)
83 4 83 83 83 83 83 83
##$SEOUT= 0
##$SFO1= 400.13188529
##$SFO2= 100.617748858042
##$SFO3= 400.131900523494
##$SFO4= 400.131900523494
##$SFO5= 500.13
##$SFO6= 500.13
##$SFO7= 500.13
##$SFO8= 500.13
##$SOLVENT= <D2O>
##$SP= (0..31)
1 120 120 120 0 0 120 120 0 0 0 120 0 0 120 0 150 150 120 120.87 118.96
122.27 114.95 150 150 150 150 150 150 120 120 120
##$SP07= 0
##$SPECTR= 0
##$SPNAM0= <gauss>
##$SPNAM1= <Gaus1.1000>
##$SPNAM10= <gauss>
##$SPNAM11= <Gaus1.1000>
##$SPNAM12= <gauss>
##$SPNAM13= <gauss>
##$SPNAM14= <Gaus1.1000>
##$SPNAM15= <Gaus1.1000>
##$SPNAM16= <gauss>
##$SPNAM17= <gauss>
##$SPNAM18= <Gaus1.1000>
##$SPNAM19= <Gaus1.1000>
##$SPNAM2= <Gaus1.1000>
##$SPNAM20= <Gaus1.1000>
##$SPNAM21= <Gaus1.1000>
##$SPNAM22= <Gaus1.1000>
##$SPNAM23= <gauss>
##$SPNAM24= <gauss>
##$SPNAM25= <gauss>
##$SPNAM26= <gauss>
##$SPNAM27= <gauss>
##$SPNAM28= <gauss>
##$SPNAM29= <Gaus1.1000>
##$SPNAM3= <Gaus1.1000>
##$SPNAM30= <Gaus1.1000>
##$SPNAM31= <Gaus1.1000>
##$SPNAM4= <gauss>
##$SPNAM5= <gauss>
##$SPNAM6= <Gaus1.1000>
##$SPNAM7= <Gaus1.1000>
##$SPNAM8= <gauss>
##$SPNAM9= <gauss>
##$SPOAL= (0..31)
0.5 0.5 0.5 0.5 0.5 0.5 0.5 0.5 0.5 0.5 0.5 0.5 0.5 0.5 0.5 0.5 0.5 0.5
0.5 0.5 0.5 0.5 0.5 0.5 0.5 0.5 0.5 0.5 0.5 0.5 0.5 0.5
##$SPOFFS= (0..31)
0 0 0 0 0 0 0 0 0 0 0 0 0 0 0 0 0 0 0 0 0 0 0 0 0 0 0 0 0 0 0 0
##$SUBNAM0= <"">
##$SUBNAM1= <"">
##$SUBNAM2= <"">
##$SUBNAM3= <"">
##$SUBNAM4= <"">
##$SUBNAM5= <"">
##$SUBNAM6= <"">
##$SUBNAM7= <"">
##$SUBNAM8= <"">
##$SUBNAM9= <"">
##$SW= 12.4709380669908
##$SWIBOX= (0..15)
0 1 2 0 0 0 0 0 0 0 0 0 0 0 0 0
##$SW_h= 4990.01996007984
##$SWfinal= 0
##$TD= 16244
##$TD0= 1
##$TE= 300
##$TE2= 300
##$TE3= 300
##$TEG= 300
##$TL= (0..7)
0 120 120 120 120 120 120 120
##$TP= (0..7)
150 150 150 150 150 150 150 150
##$TP07= 0
##$TPNAME0= <>
##$TPNAME1= <>
##$TPNAME2= <>
##$TPNAME3= <>
##$TPNAME4= <>
##$TPNAME5= <>
##$TPNAME6= <>
##$TPNAME7= <>
##$TPOAL= (0..7)
0.5 0.5 0.5 0.5 0.5 0.5 0.5 0.5
##$TPOFFS= (0..7)
0 0 0 0 0 0 0 0
##$TUNHIN= 0
##$TUNHOUT= 0
##$TUNXOUT= 0
##$USERA1= <user>
##$USERA2= <user>
##$USERA3= <user>
##$USERA4= <user>
##$USERA5= <user>
##$V9= 5
##$VALIST= <valist>
##$VCLIST= <CCCCCCCCCCCCCCC>
##$VD= 0
##$VDLIST= <DDDDDDDDDDDDDDD>
##$VPLIST= <PPPPPPPPPPPPPPP>
##$VTLIST= <TTTTTTTTTTTTTTT>
##$WBST= 1024
##$WBSW= 15.53612
##$XGAIN= (0..3)
0 0 0 0
##$XL= 0
##$YL= 0
##$YMAX_a= 30596073
##$YMIN_a= -27664169
##$ZGOPTNS= <>
##$ZL1= 120
##$ZL2= 120
##$ZL3= 120
##$ZL4= 120
##$ABSF1= 10
##$ABSF2= 0
##$ABSG= 5
##$ABSL= 3
##$ALPHA= 0
##$AQORDER= 0
##$ASSFAC= 0
##$ASSFACI= 0
##$ASSFACX= 0
##$ASSWID= 0
##$AUNMP= <proc_1H_AID>
##$AXLEFT= 0
##$AXNAME= <>
##$AXNUC= <off>
##$AXRIGHT= 0
##$AXTYPE= 0
##$AXUNIT= <>
##$AZFE= 0.1
##$AZFW= 0.1
##$BCFW= 1
##$BC_mod= 2
##$BYTORDP= 0
##$COROFFS= 0
##$CY= 12.5
##$DATMOD= 1
##$DC= 2
##$DFILT= <>
##$DTYPP= 0
##$F1P= 9.9967504570787
##$F2P= -9.53364507338961e-007
##$FCOR= 1
##$FTSIZE= 16384
##$FT_mod= 4
##$GAMMA= 1
##$GB= 0
##$INTBC= 1
##$INTSCL= 1
##$ISEN= 128
##$LB= 1
##$LEV0= 0
##$LPBIN= 0
##$MAXI= 10000
##$MC2= 0
##$MEAN= 0
##$ME_mod= 0
##$MI= 0.02
##$NCOEF= 0
##$NC_proc= 0
##$NLEV= 6
##$NOISF1= 8.174992
##$NOISF2= 6.675002
##$NSP= 1
##$NTH_PI= 0
##$NZP= 0
##$OFFSET= 9.546583
##$PC= 1
##$PHC0= -99.88609
##$PHC1= 2.223827
##$PH_mod= 0
##$PKNL= yes
##$PPARMOD= 0
##$PPDIAG= 0
##$PPIPTYP= 0
##$PPMPNUM= 100
##$PPRESOL= 1
##$PSCAL= 0
##$PSIGN= 0
##$PYNMP= <proc.py>
##$REVERSE= no
##$SF= 400.129491660507
##$SI= 65536
##$SIGF1= 5.6
##$SIGF2= 5.2
##$SINO= 400
##$SIOLD= 65536
##$SPECTYP= <>
##$SREGLST= <1H.MeODD2O5050>
##$SSB= 2
##$STSI= 0
##$STSR= 0
##$SW_p= 4990.01996007983
##$SYMM= 0
##$S_DEV= 0
##$TDeff= 16244
##$TDoff= 0
##$TI= <>
##$TILT= no
##$TM1= 0
##$TM2= 0
##$TOPLEV= 0
##$USERP1= <user>
##$USERP2= <user>
##$USERP3= <user>
##$USERP4= <user>
##$USERP5= <user>
##$WDW= 4
##$XDIM= 8192
##$YMAX_p= 0
##$YMIN_p= 0
##$CURPLOT= <\\rik006s\net8_hp>
##$CURPRIN= <$\\rik006s\net8_hp>
##$DFORMAT= <normdp>
##$LAYOUT= <+/1d_h.xwp>
##$LFORMAT= <normlp>
##$PFORMAT= <normpl>
##$SURQMSG= 1
$$ End of Bruker specific parameters
$$ ---------------------------------
##NTUPLES= NMR FID
##VAR_NAME=  TIME,          FID/REAL,        FID/IMAG
##SYMBOL=    X,             R,               I
##VAR_TYPE=  INDEPENDENT,   DEPENDENT,       DEPENDENT
##VAR_FORM=  AFFN,          ASDF,            ASDF
##VAR_DIM=   8122,          8122,            8122
##UNITS=     SECONDS,       ARBITRARY UNITS, ARBITRARY UNITS
##FACTOR=    0.0002004,     1,               1
##FIRST=     0,             20962419,        -8192967
##LAST=      1.6274484,     3803524,         1101826
##MIN=       0,             -27664169,       -27664169
##MAX=       1.6274484,     29114319,        29114319
$$ Real data points
##PAGE= N=1
##DATA TABLE= (X++(R..R)), XYDATA
0 20962419
1 28880238
2 21653902
3 25526526
4 28017941
5 27461635
6 22709515
7 24089753
8 27824633
9 28617412
10 25909843
11 24029057
12 25716921
13 29114319
14 26536891
15 24372858
16 25035703
17 27543070
18 27483103
19 23952115
20 22943340
21 26912068
22 27892885
23 26059377
24 23314610
25 25132069
26 28228144
27 26245066
28 23141329
29 24252302
30 26502764
31 27676070
32 24461944
33 23071841
34 25623886
35 27042425
36 25537764
37 23129536
38 23374109
39 26925003
40 25990566
41 23419372
42 23599686
43 25568269
44 26458577
45 23854658
46 21993742
47 24989251
48 26520696
49 25291572
50 22676140
51 22890041
52 26419023
53 26101294
54 22355114
55 21782723
56 24041367
57 26750192
58 24306408
59 20827188
60 22899214
61 26164778
62 25709384
63 22681407
64 21157031
65 24960055
66 25830348
67 22898393
68 21071057
69 22359003
70 24679926
71 23965009
72 21123610
73 22520524
74 24775611
75 24656062
76 22246997
77 20379622
78 23274220
79 25285985
80 22433110
81 20320817
82 21296445
83 24633183
84 24325469
85 19986849
86 20058647
87 23383401
88 24243244
89 21906785
90 19342710
91 22007195
92 24662622
93 22311749
94 19833368
95 20019460
96 22802067
97 23812148
98 20275105
99 19336051
100 21757926
101 23317432
102 22120412
103 19161456
104 20386792
105 23484909
106 21860921
107 19063605
108 18695922
109 21617106
110 23190801
111 19421810
112 17644612
113 20713660
114 23202326
115 22170863
116 18127618
117 18162017
118 21921740
119 21778729
120 18927447
121 17416258
122 19639358
123 22776960
124 20453541
125 17627851
126 18871352
127 21063764
128 21190183
129 17981687
130 17214249
131 20692312
132 21010764
133 18420310
134 16618718
135 18220170
136 21621056
137 20084651
138 16831137
139 17703975
140 20196691
141 20988271
142 17422920
143 15129828
144 18667394
145 20838729
146 18763110
147 15938743
148 16347809
149 20182227
150 19615926
151 15950681
152 16116591
153 18757957
154 20305498
155 17643385
156 14584911
157 16980619
158 19301590
159 18201360
160 15667731
161 14991363
162 18423904
163 19341675
164 15917142
165 14766339
166 16692200
167 19233208
168 17589534
169 13656362
170 15115140
171 18274373
172 17723523
173 14794705
174 13257678
175 16750951
176 18827895
177 15798278
178 13935732
179 15123100
180 17597502
181 17192903
182 13522408
183 13716623
184 16301799
185 16639467
186 14812741
187 12909050
188 15225879
189 17737115
190 15237316
191 12835573
192 13397473
193 16107069
194 16630438
195 12994452
196 12453774
197 15466176
198 16378538
199 14423448
200 11604837
201 13203077
202 16437406
203 14831399
204 12191543
205 12169403
206 14632803
207 16026177
208 12671596
209 11022391
210 13570881
211 15245830
212 14141821
213 11093039
214 11478364
215 14851552
216 14081913
217 11520386
218 11066423
219 13153526
220 15076038
221 12356603
222 10065160
223 12052208
224 13828344
225 13239197
226 10221723
227  9925135
228 13735463
229 14040935
230 11047360
231  9616979
232 11438242
233 14250844
234 11924473
235  8586808
236 10146718
237 12724858
238 12908325
239  9981988
240  8618049
241 12000083
242 13086835
243 10587267
244  8731445
245  9612460
246 12639524
247 11677541
248  8112603
249  8616364
250 11128068
251 12200474
252  9630020
253  7178990
254 10113278
255 12358760
256 10202178
257  7595776
258  7734099
259 11209130
260 11446736
261  7903972
262  7571284
263  9773465
264 11059001
265  9024138
266  6001638
267  8108092
268 10929045
269  9780908
270  7283090
271  6533086
272  9568300
273 10778421
274  7247112
275  5865799
276  7854570
277 10113438
278  9051217
279  5439289
280  6374382
281  9553537
282  9083679
283  6560304
284  5109024
285  7819460
286 10023108
287  6941125
288  4627422
289  6039210
290  8738534
291  8837397
292  5106632
293  4806695
294  8041865
295  8533856
296  6240154
297  3877855
298  5618808
299  8639329
300  6613528
301  4007101
302  4737512
303  7326144
304  8148749
305  4650383
306  3299116
307  6257412
308  7413262
309  5676061
310  2992570
311  3943535
312  7576161
313  6587713
314  3415788
315  3094711
316  5362687
317  7113449
318  4212363
319  2041190
320  4627343
321  6505108
322  5384883
323  2479041
324  2328830
325  5939674
326  5933944
327  2841080
328  1821907
329  3657878
330  6006315
331  3933005
332  1032128
333  2873044
334  5236072
335  5091619
336  2376884
337  1000059
338  3960766
339  4805314
340  2114997
341   746730
342  2117491
343  4929593
344  3748397
345   439587
346  1405914
347  3762876
348  4018259
349  1631568
350  -297420
351  2389836
352  4062317
353  1787091
354   -93943
355   584141
356  3546452
357  3394594
358  -163868
359  -133406
360  2237136
361  3088304
362  1029569
363 -1482698
364   807147
365  3389338
366  1576505
367  -810574
368  -928536
369  1938126
370  2747041
371  -700611
372 -1644946
373   534403
374  2077666
375   848927
376 -2137603
377  -857092
378  2122096
379  1048810
380 -1519458
381 -2349307
382   174138
383  1873429
384 -1146299
385 -2701805
386  -711345
387  1254828
388   467039
389 -3008105
390 -2765820
391   635789
392   470713
393 -2031360
394 -3434695
395 -1273167
396  1198432
397 -1355863
398 -3796275
399 -2366192
400   -70284
401    20642
402 -3417677
403 -4280640
404 -1062874
405  -316807
406 -2405051
407 -4356193
408 -2962952
409   259851
410 -1256336
411 -4412255
412 -4129390
413 -1868200
414  -808246
415 -3746349
416 -5498638
417 -2508072
418 -1006303
419 -2709973
420 -5059098
421 -4525112
422 -1255543
423 -1971262
424 -5169650
425 -5283060
426 -3101082
427 -1380771
428 -3806551
429 -6499453
430 -4272787
431 -2080601
432 -3065729
433 -5721821
434 -6336488
435 -2958541
436 -2289392
437 -5331168
438 -6379192
439 -4625443
440 -2318444
441 -3939628
442 -7308535
443 -5878079
444 -3278881
445 -3643960
446 -6269717
447 -7679081
448 -4577328
449 -2829701
450 -5488063
451 -7253079
452 -6191270
453 -3614321
454 -4278513
455 -7933294
456 -7525767
457 -4645753
458 -4056679
459 -6219409
460 -8486117
461 -6225510
462 -3797947
463 -5861766
464 -8132563
465 -7814555
466 -5159723
467 -4576667
468 -8009309
469 -8716705
470 -6218642
471 -4966006
472 -6400385
473 -9026273
474 -7607575
475 -4804765
476 -6446377
477 -9065575
478 -9142720
479 -6417559
480 -5113954
481 -8348906
482 -9723929
483 -7368814
484 -5782902
485 -6838456
486 -9865892
487 -9423849
488 -6180459
489 -6491211
490 -8919253
491 -10068961
492 -8247565
493 -6019471
494 -8281885
495 -10498742
496 -9103434
497 -7253639
498 -7366800
499 -10130774
500 -10492522
501 -7268752
502 -7031966
503 -9421889
504 -10828364
505 -9343643
506 -6975333
507 -9008012
508 -11583333
509 -10169225
510 -8011404
511 -7751724
512 -10503581
513 -11714383
514 -8706947
515 -7620712
516 -9687565
517 -11689135
518 -11018667
519 -7990706
520 -8797140
521 -11993442
522 -11769646
523 -9433771
524 -8084247
525 -10374232
526 -12718635
527 -10362945
528 -8578784
529 -10127501
530 -12290222
531 -12153588
532 -9064539
533 -9013116
534 -12234880
535 -12605923
536 -10543028
537 -8971360
538 -10913496
539 -13759081
540 -11787369
541 -9213181
542 -10242616
543 -12724226
544 -13462037
545 -10423005
546 -9202573
547 -12186581
548 -13565579
549 -12143229
550 -10087643
551 -10865919
552 -13954358
553 -13169104
554 -10522736
555 -10602450
556 -12710778
557 -14246104
558 -11929927
559 -10059678
560 -12730915
561 -14558792
562 -13118945
563 -10586029
564 -10964001
565 -14491139
566 -14289187
567 -11237149
568 -10988281
569 -13304228
570 -15430209
571 -13466768
572 -10728859
573 -12552881
574 -14889490
575 -14440266
576 -11970090
577 -10954382
578 -14135978
579 -15526526
580 -13146690
581 -11760230
582 -12999858
583 -15732115
584 -15052991
585 -11812415
586 -12612674
587 -15159055
588 -15271476
589 -12967363
590 -11638915
591 -14671780
592 -16439061
593 -13954269
594 -12342686
595 -13494153
596 -16255188
597 -15977610
598 -12434716
599 -12540092
600 -15576263
601 -16872714
602 -14930672
603 -12079137
604 -13844973
605 -16844465
606 -15699105
607 -13372331
608 -13105290
609 -15892351
610 -17314034
611 -14265278
612 -13116659
613 -15390526
614 -17043867
615 -16019294
616 -13283718
617 -14167779
618 -17073714
619 -16387485
620 -14265101
621 -13748917
622 -16165253
623 -18079415
624 -15417472
625 -13592038
626 -15489713
627 -17415542
628 -16909004
629 -14053110
630 -14177659
631 -17308280
632 -17503578
633 -15532293
634 -14351637
635 -16002598
636 -18537503
637 -16849478
638 -14469552
639 -15323971
640 -17187420
641 -17676344
642 -15364917
643 -14703340
644 -17589024
645 -18319083
646 -16481367
647 -14996266
648 -16227641
649 -18844616
650 -17355355
651 -14761929
652 -15894673
653 -18118305
654 -18584148
655 -16026481
656 -14771672
657 -17663369
658 -19091382
659 -17555343
660 -15617012
661 -15928862
662 -18958408
663 -18892064
664 -16073483
665 -15807145
666 -17784151
667 -19453576
668 -17608035
669 -15153736
670 -17211557
671 -19305572
672 -18275128
673 -16240128
674 -16286235
675 -19475098
676 -19868062
677 -16774385
678 -16124517
679 -17992939
680 -19777384
681 -18276725
682 -15497441
683 -17198074
684 -19994722
685 -19595932
686 -17266155
687 -16089617
688 -18905582
689 -20586993
690 -17985141
691 -16304570
692 -17515309
693 -20029303
694 -19843517
695 -16648707
696 -16948933
697 -19765923
698 -20295377
699 -18383018
700 -16580998
701 -18656762
702 -20895073
703 -18860168
704 -16895607
705 -17659839
706 -20120608
707 -20475460
708 -17326694
709 -17062380
710 -20057757
711 -21001393
712 -19101243
713 -16712518
714 -18288734
715 -21253224
716 -19952369
717 -17578008
718 -17645418
719 -20092773
720 -21577815
721 -18748878
722 -17057534
723 -19206683
724 -21034104
725 -20418482
726 -17849371
727 -18043364
728 -21066544
729 -20858276
730 -18549469
731 -17781836
732 -19681208
733 -21745475
734 -19528366
735 -17416294
736 -19415481
737 -21483480
738 -21033374
739 -18461458
740 -18265004
741 -21252725
742 -21325729
743 -18981249
744 -17936540
745 -19376467
746 -21932154
747 -20716542
748 -18158767
749 -19154612
750 -21361080
751 -21884544
752 -19395875
753 -17847988
754 -20619573
755 -21966476
756 -20013354
757 -18236279
758 -19119328
759 -22126283
760 -21619330
761 -18627240
762 -19075871
763 -21334040
764 -22115017
765 -19863519
766 -17915245
767 -20474302
768 -22530775
769 -20946933
770 -18801839
771 -18798178
772 -21773997
773 -22386988
774 -19436220
775 -18757067
776 -20729532
777 -22530686
778 -21267687
779 -18477714
780 -19774554
781 -22262679
782 -21729176
783 -19768766
784 -18928280
785 -21266048
786 -22531036
787 -20060194
788 -19045344
789 -20633709
790 -22486801
791 -21811163
792 -19022000
793 -19747797
794 -22338006
795 -22024767
796 -20054570
797 -19021842
798 -21290478
799 -23158461
800 -20848402
801 -19193330
802 -20422769
803 -22433615
804 -22380356
805 -19480270
806 -19263455
807 -21859630
808 -22393490
809 -20849959
810 -19206715
811 -20708858
812 -23310432
813 -21865644
814 -19664523
815 -20068685
816 -22094829
817 -22781515
818 -19975204
819 -19033384
820 -21746482
821 -22820031
822 -21355846
823 -19425559
824 -20508369
825 -23323068
826 -22204793
827 -19745428
828 -19866653
829 -21839728
830 -23154165
831 -20784433
832 -19052671
833 -21299684
834 -23032055
835 -22152798
836 -19698145
837 -19602557
838 -22752495
839 -22903105
840 -20328609
841 -19576919
842 -21410811
843 -23615970
844 -21775221
845 -19062299
846 -20653952
847 -22874141
848 -22529765
849 -20027144
850 -19278967
851 -22360595
852 -23288479
853 -20930233
854 -19715850
855 -20964515
856 -23398023
857 -22421508
858 -19390838
859 -20045960
860 -22397659
861 -22959155
862 -20873315
863 -19186550
864 -21745723
865 -23589759
866 -21643489
867 -19711288
868 -20161380
869 -22809310
870 -22908279
871 -19924320
872 -19861256
873 -22136855
874 -23229075
875 -21594295
876 -19323964
877 -21105534
878 -23411785
879 -22024325
880 -19929709
881 -19787919
882 -22311945
883 -23170202
884 -20304361
885 -19533721
886 -21691229
887 -23242426
888 -22097024
889 -19372736
890 -20342467
891 -23062181
892 -22525752
893 -20439424
894 -19499608
895 -21562378
896 -23428462
897 -21188906
898 -19520523
899 -20886784
900 -22783705
901 -22547091
902 -19725274
903 -19686510
904 -22521071
905 -22740562
906 -20866424
907 -19550924
908 -21152076
909 -23336527
910 -21434022
911 -19312181
912 -20306961
913 -22271634
914 -22680833
915 -20181722
916 -19511101
917 -22105297
918 -22807809
919 -21208580
920 -19484576
921 -20350398
922 -22970680
923 -21934227
924 -19458118
925 -19738585
926 -21787281
927 -22944194
928 -20660645
929 -19061313
930 -21387585
931 -22729363
932 -21438731
933 -19450760
934 -19760301
935 -22587611
936 -22335107
937 -19849769
938 -19689738
939 -21353639
940 -22698372
941 -20851964
942 -18788074
943 -20622317
944 -22356337
945 -21574652
946 -19612608
947 -19303593
948 -22135564
949 -22683280
950 -20111404
951 -19263865
952 -20728762
953 -22535147
954 -21198498
955 -18568575
956 -19894695
957 -22135991
958 -21891841
959 -19843020
960 -18754099
961 -21280567
962 -22630637
963 -20293877
964 -18830658
965 -19890441
966 -22170025
967 -21696242
968 -18722045
969 -19164732
970 -21613926
971 -22042280
972 -20197515
973 -18356663
974 -20271212
975 -22287472
976 -20521594
977 -18733922
978 -19289357
979 -21676545
980 -22099757
981 -19124793
982 -18562492
983 -20756714
984 -21748528
985 -20373190
986 -18079508
987 -19336321
988 -22004334
989 -20954729
990 -18799488
991 -18608149
992 -20887309
993 -22119301
994 -19376581
995 -18039184
996 -20043460
997 -21518330
998 -20613822
999 -18038430
1000 -18551515
1001 -21494565
1002 -21167583
1003 -18921573
1004 -18036767
1005 -19837477
1006 -21783746
1007 -19640187
1008 -17594019
1009 -19086532
1010 -21081967
1011 -21029145
1012 -18365639
1013 -17816925
1014 -20675040
1015 -21115229
1016 -18992637
1017 -17543561
1018 -18820156
1019 -21308354
1020 -20026147
1021 -17625124
1022 -18440460
1023 -20398663
1024 -20902949
1025 -18470144
1026 -17091292
1027 -19596284
1028 -20785368
1029 -19175661
1030 -17485118
1031 -18092948
1032 -20766430
1033 -20271382
1034 -17623697
1035 -17699088
1036 -19499137
1037 -20534910
1038 -18603557
1039 -16665693
1040 -18745330
1041 -20453243
1042 -19233449
1043 -17356625
1044 -17359858
1045 -20026670
1046 -20317139
1047 -17576741
1048 -16903017
1049 -18462954
1050 -20102138
1051 -18919590
1052 -16450382
1053 -17766505
1054 -19948153
1055 -19430240
1056 -17481906
1057 -16596619
1058 -18883452
1059 -19997850
1060 -17650409
1061 -16548307
1062 -17792485
1063 -19590501
1064 -18956690
1065 -16275133
1066 -16894298
1067 -19121295
1068 -19034575
1069 -17344373
1070 -16101425
1071 -18010425
1072 -19695343
1073 -17718268
1074 -16198479
1075 -17074114
1076 -19046889
1077 -18974080
1078 -16036949
1079 -15843540
1080 -18277151
1081 -18826597
1082 -17260599
1083 -15481982
1084 -16960747
1085 -19311341
1086 -17879794
1087 -15893501
1088 -16170559
1089 -18095542
1090 -18785301
1091 -16066179
1092 -15077777
1093 -17345149
1094 -18519993
1095 -17434427
1096 -15315757
1097 -16035510
1098 -18653643
1099 -17744335
1100 -15464385
1101 -15268648
1102 -17130541
1103 -18484314
1104 -16259290
1105 -14680524
1106 -16508046
1107 -17917804
1108 -17258829
1109 -15010256
1110 -14959798
1111 -17738158
1112 -17712475
1113 -15398683
1114 -14562305
1115 -16098212
1116 -18094015
1117 -16408326
1118 -14122258
1119 -15425483
1120 -17245289
1121 -17096520
1122 -14778686
1123 -13932346
1124 -16677465
1125 -17489730
1126 -15412689
1127 -14134550
1128 -15149560
1129 -17343592
1130 -16326174
1131 -13724054
1132 -14408045
1133 -16364037
1134 -16857275
1135 -14846679
1136 -13225238
1137 -15553182
1138 -17179298
1139 -15475553
1140 -13627228
1141 -13944544
1142 -16469693
1143 -16414791
1144 -13550307
1145 -13373113
1146 -15367165
1147 -16577875
1148 -15069711
1149 -12751775
1150 -14293355
1151 -16319334
1152 -15164719
1153 -13246786
1154 -13019523
1155 -15405273
1156 -16167137
1157 -13558902
1158 -12828375
1159 -14514271
1160 -15964542
1161 -14895471
1162 -12214487
1163 -13069052
1164 -15477850
1165 -14981420
1166 -13014239
1167 -12094382
1168 -14277476
1169 -15992156
1170 -13716464
1171 -12050145
1172 -13163414
1173 -15046642
1174 -14838561
1175 -12018500
1176 -12003086
1177 -14543236
1178 -14759331
1179 -13053941
1180 -11619778
1181 -13036099
1182 -15044807
1183 -13388010
1184 -11607454
1185 -12311654
1186 -14034949
1187 -14383603
1188 -11918914
1189 -11343189
1190 -13704217
1191 -14310782
1192 -12836255
1193 -11055141
1194 -11883037
1195 -14278791
1196 -13254263
1197 -11062901
1198 -11249571
1199 -13135009
1200 -14247198
1201 -11922745
1202 -10368352
1203 -12428296
1204 -13694285
1205 -12605675
1206 -10549695
1207 -10720641
1208 -13390958
1209 -13161821
1210 -10896733
1211 -10536516
1212 -12073990
1213 -13536894
1214 -11706813
1215 -9611773
1216 -11126907
1217 -12716592
1218 -12275003
1219 -10409155
1220 -9892500
1221 -12370163
1222 -12922091
1223 -10739694
1224 -9705579
1225 -10767256
1226 -12680255
1227 -11544757
1228 -9001044
1229 -9989829
1230 -11986462
1231 -12035838
1232 -10119282
1233 -8908038
1234 -11218833
1235 -12471898
1236 -10487947
1237 -8989902
1238 -9614101
1239 -11734919
1240 -11416809
1241 -8858950
1242 -9207152
1243 -11013662
1244 -11316510
1245 -9742851
1246 -8184157
1247 -9970341
1248 -11601767
1249 -10066749
1250 -8527719
1251 -8810089
1252 -10954703
1253 -11250364
1254 -8463706
1255 -7993519
1256 -9947966
1257 -10956115
1258 -9624771
1259 -7321456
1260 -8524450
1261 -10877155
1262 -9949926
1263 -8105326
1264 -7838766
1265 -9855273
1266 -10771645
1267 -8160148
1268 -7130250
1269 -8885389
1270 -10152654
1271 -9290432
1272 -6954093
1273 -7607924
1274 -10124582
1275 -9587299
1276 -7546553
1277 -6692638
1278 -8457235
1279 -10187427
1280 -8073473
1281 -6244094
1282 -7591502
1283 -9510204
1284 -9487084
1285 -6743014
1286 -6157846
1287 -8821209
1288 -9338297
1289 -7394792
1290 -5726134
1291 -6895239
1292 -9426680
1293 -8235727
1294 -5925945
1295 -6429550
1296 -8228647
1297 -8886001
1298 -6631226
1299 -5347242
1300 -7531962
1301 -8524822
1302 -7180143
1303 -5473851
1304 -5849442
1305 -8278890
1306 -7872264
1307 -5595204
1308 -5513321
1309 -7009744
1310 -8125831
1311 -6356118
1312 -4493945
1313 -6243798
1314 -7780640
1315 -6945697
1316 -5146498
1317 -4925375
1318 -7328578
1319 -7464749
1320 -4993894
1321 -4408409
1322 -5904043
1323 -7470052
1324 -6100362
1325 -3829985
1326 -5244663
1327 -7111502
1328 -6483967
1329 -4587360
1330 -3858660
1331 -6080897
1332 -6904328
1333 -4730063
1334 -3729219
1335 -4760497
1336 -6610450
1337 -6077452
1338 -3485618
1339 -3910847
1340 -5869733
1341 -5937516
1342 -4246182
1343 -2849597
1344 -4810785
1345 -6490594
1346 -4628286
1347 -3006391
1348 -3656439
1349 -5737261
1350 -5756256
1351 -2910612
1352 -2685275
1353 -4769598
1354 -5342112
1355 -4004005
1356 -2308307
1357 -3614669
1358 -5586762
1359 -4339761
1360 -2665252
1361 -2637141
1362 -4304288
1363 -5041413
1364 -2684870
1365 -1857358
1366 -3732247
1367 -4771860
1368 -3778914
1369 -1600687
1370 -2236951
1371 -4729152
1372 -4106424
1373 -2065021
1374 -1510269
1375 -3162446
1376 -4606040
1377 -2498732
1378  -951340
1379 -2514476
1380 -3975027
1381 -3523948
1382 -1293422
1383 -1100977
1384 -3465303
1385 -3435151
1386 -1628567
1387  -817005
1388 -2070720
1389 -3881542
1390 -2406862
1391  -480450
1392 -1491380
1393 -2917441
1394 -2850278
1395  -770553
1396   -18691
1397 -2349338
1398 -3021647
1399 -1375526
1400  -127429
1401  -957265
1402 -3140987
1403 -2142292
1404   385614
1405  -101200
1406 -1955028
1407 -2566330
1408  -586373
1409   846542
1410 -1309080
1411 -2527163
1412  -987836
1413   628773
1414   324602
1415 -1951174
1416 -1744648
1417   677365
1418   694499
1419  -893805
1420 -1864447
1421  -435260
1422  1480102
1423     6811
1424 -1626700
1425  -642696
1426  1144071
1427  1538369
1428  -776441
1429 -1483928
1430   965096
1431  1713547
1432   140386
1433 -1385204
1434  -253328
1435  2336325
1436  1392528
1437  -787316
1438  -309830
1439  1550122
1440  2418298
1441   340838
1442  -998605
1443  1150818
1444  2490006
1445  1499364
1446  -215283
1447    -3813
1448  2548959
1449  2559375
1450   390095
1451    30194
1452  1519900
1453  3098838
1454  1724018
1455  -247101
1456  1360986
1457  3251928
1458  2746380
1459   850180
1460   342909
1461  2827088
1462  3496670
1463  1384271
1464   586706
1465  1859927
1466  3767490
1467  3026171
1468   684458
1469  1546513
1470  3556210
1471  3633345
1472  1976350
1473   908171
1474  2988129
1475  4300353
1476  2615780
1477  1558742
1478  2348330
1479  4206761
1480  4033387
1481  1640283
1482  1857679
1483  3797800
1484  4296907
1485  3016107
1486  1574210
1487  3276807
1488  5224689
1489  3907937
1490  2307208
1491  2553526
1492  4589350
1493  5155840
1494  2659616
1495  2117526
1496  4075820
1497  5104890
1498  4174601
1499  2460860
1500  3604553
1501  5739700
1502  4845747
1503  3266397
1504  3075348
1505  4674036
1506  5763068
1507  3923895
1508  3009531
1509  4514252
1510  5723500
1511  5279349
1512  3317434
1513  3650353
1514  6016816
1515  5785360
1516  4080543
1517  3536948
1518  5154294
1519  6806703
1520  5054135
1521  3525309
1522  4892234
1523  6398651
1524  6186202
1525  4079273
1526  3830717
1527  6297872
1528  6722808
1529  5211096
1530  4270218
1531  5345452
1532  7329842
1533  6251732
1534  4291764
1535  5009023
1536  6637709
1537  7149854
1538  5342305
1539  4399251
1540  6631466
1541  7634401
1542  6249235
1543  4880723
1544  5482314
1545  7722140
1546  7204358
1547  4987999
1548  5307337
1549  7100087
1550  8087600
1551  6506773
1552  4940401
1553  6826417
1554  8347741
1555  7244010
1556  5601598
1557  5684498
1558  8036923
1559  8264002
1560  5969411
1561  5697924
1562  7343837
1563  8745740
1564  7636933
1565  5599842
1566  6879381
1567  8786733
1568  8225114
1569  6528615
1570  5944627
1571  8164485
1572  9283396
1573  7289005
1574  6329409
1575  7484622
1576  9179695
1577  8650406
1578  6216398
1579  6808020
1580  9105801
1581  9237284
1582  7612514
1583  6488044
1584  8355035
1585  9978985
1586  8217790
1587  6835648
1588  7614824
1589  9404309
1590  9614529
1591  7402662
1592  7233842
1593  9282364
1594  9961012
1595  8795262
1596  7137968
1597  8207082
1598 10324103
1599  9311557
1600  7615525
1601  7868292
1602  9739095
1603 10612361
1604  8442866
1605  7572106
1606  9486000
1607 10532866
1608  9604266
1609  7748672
1610  8337356
1611 10732688
1612 10306197
1613  8528574
1614  8261583
1615  9827913
1616 11288000
1617  9636982
1618  8096497
1619  9410747
1620 10780827
1621 10530170
1622  8720335
1623  8562217
1624 10924928
1625 11169294
1626  9485976
1627  8803165
1628  9935318
1629 11602957
1630 10433019
1631  8687953
1632  9729349
1633 11237281
1634 11302782
1635  9623376
1636  8949311
1637 11138567
1638 11851706
1639 10260643
1640  9251928
1641 10086064
1642 12023292
1643 11350298
1644  9254188
1645  9894289
1646 11649586
1647 12137248
1648 10533827
1649  9242394
1650 11091697
1651 12340089
1652 11090204
1653  9887974
1654 10271593
1655 12296265
1656 12361777
1657 10229280
1658 10154682
1659 11687357
1660 12599966
1661 11409450
1662  9633824
1663 11046755
1664 12839534
1665 12023521
1666 10613792
1667 10561633
1668 12552859
1669 13135804
1670 10979548
1671 10417063
1672 11810526
1673 12967133
1674 12220575
1675 10311710
1676 11206053
1677 13210471
1678 12826102
1679 11346553
1680 10708892
1681 12456705
1682 13754522
1683 11901544
1684 10726404
1685 11829791
1686 13398044
1687 13193684
1688 11000824
1689 11221078
1690 13447715
1691 13568568
1692 12052962
1693 10947317
1694 12318675
1695 14122361
1696 12802609
1697 11356051
1698 12090270
1699 13688496
1700 13992652
1701 11836480
1702 11259374
1703 13347772
1704 14068393
1705 12876534
1706 11418337
1707 12322857
1708 14566609
1709 13773454
1710 11877487
1711 12089518
1712 13715765
1713 14566827
1714 12657345
1715 11496293
1716 13331281
1717 14511322
1718 13742055
1719 12159743
1720 12386920
1721 14625982
1722 14439859
1723 12470877
1724 12154260
1725 13605277
1726 15002643
1727 13562612
1728 11847191
1729 13293535
1730 14897012
1731 14514021
1732 12769630
1733 12390537
1734 14652964
1735 15136355
1736 13209327
1737 12381107
1738 13475746
1739 15271701
1740 14528695
1741 12491407
1742 13202025
1743 14869027
1744 15055331
1745 13534615
1746 12473586
1747 14383557
1748 15589836
1749 14137630
1750 12983594
1751 13562157
1752 15358372
1753 15170939
1754 13058097
1755 13255241
1756 14891933
1757 15428127
1758 14184968
1759 12767416
1760 14312892
1761 15995157
1762 14877423
1763 13431646
1764 13532903
1765 15357562
1766 15771600
1767 13623915
1768 13187735
1769 14804713
1770 15874609
1771 15090923
1772 13287792
1773 14121029
1774 16023325
1775 15424913
1776 13955902
1777 13606193
1778 15165912
1779 16169732
1780 14413362
1781 13579741
1782 14852437
1783 16011030
1784 15603324
1785 13733568
1786 14014826
1787 16002964
1788 15844999
1789 14415616
1790 13782874
1791 15197307
1792 16665416
1793 15145125
1794 13780590
1795 14807285
1796 16171399
1797 16092154
1798 14146859
1799 13915761
1800 15979046
1801 16285862
1802 14956404
1803 14052938
1804 15054797
1805 16813123
1806 15800137
1807 14139426
1808 14705575
1809 16102764
1810 16509837
1811 14750717
1812 13946016
1813 15926660
1814 16788593
1815 15581556
1816 14215653
1817 14735999
1818 16789157
1819 16355991
1820 14425041
1821 14552504
1822 16071116
1823 17039434
1824 15547802
1825 14118938
1826 15653934
1827 16888629
1828 16075133
1829 14604990
1830 14535799
1831 16561594
1832 16804131
1833 14997692
1834 14671813
1835 15946789
1836 17204547
1837 16128468
1838 14307534
1839 15360838
1840 16872295
1841 16468054
1842 15003133
1843 14520963
1844 16498157
1845 17336893
1846 15531855
1847 14613528
1848 15614831
1849 17269400
1850 16709464
1851 14508322
1852 15014442
1853 16895199
1854 17043227
1855 15608920
1856 14527268
1857 16165851
1858 17580316
1859 16138181
1860 14823328
1861 15300701
1862 16951904
1863 17087644
1864 15050367
1865 14970470
1866 16694874
1867 17254948
1868 16152542
1869 14695120
1870 15783613
1871 17573970
1872 16584230
1873 15010112
1874 15080476
1875 16812072
1876 17564749
1877 15566038
1878 14803519
1879 16443950
1880 17431332
1881 16594721
1882 14798919
1883 15300878
1884 17369940
1885 17036111
1886 15513188
1887 15168894
1888 16550577
1889 17693728
1890 16045533
1891 14767028
1892 15972610
1893 17203922
1894 16949377
1895 15256722
1896 15151450
1897 17171944
1898 17354318
1899 15917580
1900 15138470
1901 16123364
1902 17661280
1903 16535035
1904 14862220
1905 15627802
1906 17075978
1907 17317175
1908 15681326
1909 15016560
1910 16900856
1911 17519819
1912 16165972
1913 15124987
1914 15763077
1915 17461078
1916 16871949
1917 15160493
1918 15573147
1919 16898222
1920 17403954
1921 16033968
1922 14922939
1923 16476440
1924 17481524
1925 16414932
1926 15162631
1927 15413588
1928 17337089
1929 17371021
1930 15452945
1931 15288669
1932 16647404
1933 17602936
1934 16377716
1935 14674588
1936 15903568
1937 17487796
1938 16838044
1939 15425394
1940 15194576
1941 16987614
1942 17517784
1943 15746228
1944 15185083
1945 16219490
1946 17310921
1947 16677024
1948 14927995
1949 15614333
1950 17250251
1951 17016860
1952 15695988
1953 15009089
1954 16501830
1955 17523535
1956 15936018
1957 14945452
1958 15829563
1959 17272447
1960 17109611
1961 15124156
1962 15212889
1963 16965480
1964 17092712
1965 15801415
1966 14778723
1967 16019645
1968 17473488
1969 16249265
1970 14979049
1971 15534785
1972 16969318
1973 17236401
1974 15320180
1975 14879611
1976 16570701
1977 17084867
1978 15976149
1979 14675449
1980 15523381
1981 17361885
1982 16638830
1983 15112735
1984 15145847
1985 16495007
1986 17296189
1987 15591561
1988 14481596
1989 15944373
1990 17046731
1991 16388353
1992 14765449
1993 14993510
1994 17065876
1995 16906371
1996 15176804
1997 14741490
1998 15955810
1999 17161957
2000 15818553
2001 14374218
2002 15544104
2003 16851140
2004 16561839
2005 14959505
2006 14578514
2007 16444059
2008 16839928
2009 15367945
2010 14571891
2011 15385063
2012 16969930
2013 16277145
2014 14427634
2015 14893870
2016 16352956
2017 16662650
2018 15160208
2019 14157846
2020 15835737
2021 16814688
2022 15547753
2023 14497060
2024 14998399
2025 16593343
2026 16275719
2027 14410196
2028 14538387
2029 15858799
2030 16333259
2031 15232335
2032 14090428
2033 15424444
2034 16633156
2035 15631178
2036 14399236
2037 14492717
2038 16105651
2039 16330566
2040 14402599
2041 14035762
2042 15398567
2043 16322406
2044 15436059
2045 13819961
2046 14744292
2047 16425008
2048 15835631
2049 14345389
2050 13904062
2051 15426530
2052 16303310
2053 14617918
2054 13742053
2055 14835635
2056 16062375
2057 15661758
2058 13811248
2059 14050922
2060 15812589
2061 15727536
2062 14386469
2063 13628963
2064 14826776
2065 16102331
2066 14837678
2067 13665810
2068 14308338
2069 15496384
2070 15606886
2071 13867524
2072 13450671
2073 15101092
2074 15630098
2075 14622509
2076 13471021
2077 14163107
2078 15756281
2079 14910015
2080 13409722
2081 13709714
2082 14980696
2083 15461011
2084 13900604
2085 13218954
2086 14759035
2087 15347775
2088 14338017
2089 13171666
2090 13655220
2091 15302291
2092 14807093
2093 13273524
2094 13274837
2095 14433203
2096 15335319
2097 14096928
2098 12807241
2099 13962838
2100 15053319
2101 14457529
2102 12935580
2103 12792320
2104 14666594
2105 14854944
2106 13244419
2107 12857548
2108 13920913
2109 15014219
2110 14019572
2111 12520599
2112 13411751
2113 14576329
2114 14198427
2115 12832767
2116 12380647
2117 14093660
2118 14727327
2119 13263548
2120 12494203
2121 13259105
2122 14596639
2123 14005900
2124 12135027
2125 12549020
2126 14067537
2127 14267025
2128 12964175
2129 11937677
2130 13320901
2131 14458665
2132 13264621
2133 12131171
2134 12464239
2135 13932892
2136 14005690
2137 12165650
2138 12003803
2139 13442668
2140 14014235
2141 12974973
2142 11588345
2143 12554656
2144 13988798
2145 13109095
2146 11836919
2147 11925077
2148 13379509
2149 13876192
2150 12122014
2151 11493657
2152 12707554
2153 13506015
2154 12846315
2155 11321918
2156 11761340
2157 13438439
2158 13160220
2159 11840938
2160 11346853
2161 12583557
2162 13662958
2163 12146807
2164 10912964
2165 11886845
2166 13052999
2167 12730641
2168 11020818
2169 11074081
2170 12933165
2171 13009147
2172 11657077
2173 10917347
2174 11850878
2175 13104810
2176 11958548
2177 10547886
2178 11174859
2179 12405436
2180 12625836
2181 11096504
2182 10457731
2183 12070063
2184 12726457
2185 11645595
2186 10424542
2187 10879686
2188 12558709
2189 12050769
2190 10373455
2191 10533573
2192 11787765
2193 12348470
2194 10978939
2195  9930866
2196 11238749
2197 12085986
2198 11307960
2199 10223454
2200 10362340
2201 11924990
2202 11842610
2203 10227409
2204  9981720
2205 11007171
2206 11857238
2207 10844424
2208  9444784
2209 10458681
2210 11693401
2211 11210131
2212  9944049
2213  9641595
2214 11186255
2215 11620796
2216 10071595
2217  9417926
2218 10177730
2219 11249555
2220 10756647
2221  9240599
2222  9764841
2223 11095469
2224 10962092
2225  9747983
2226  8992782
2227 10278027
2228 11141171
2229  9789123
2230  8903102
2231  9560071
2232 10789067
2233 10568606
2234  8901677
2235  9093513
2236 10505721
2237 10592327
2238  9449235
2239  8420271
2240  9381077
2241 10579161
2242  9654787
2243  8593552
2244  8855403
2245 10136853
2246 10478639
2247  8733781
2248  8182212
2249  9577464
2250 10210484
2251  9275242
2252  7906776
2253  8608504
2254 10166534
2255  9489497
2256  8176770
2257  8170192
2258  9345588
2259  9963734
2260  8477711
2261  7662212
2262  8805644
2263  9641831
2264  9151575
2265  7774336
2266  7889840
2267  9424714
2268  9218968
2269  7851609
2270  7383443
2271  8401252
2272  9523370
2273  8394654
2274  7156989
2275  8047070
2276  9090550
2277  8812010
2278  7357482
2279  7129204
2280  8721331
2281  8866869
2282  7534566
2283  6879055
2284  7679679
2285  9010264
2286  8240017
2287  6741663
2288  7236411
2289  8408440
2290  8521174
2291  7066913
2292  6246567
2293  7773197
2294  8552007
2295  7454661
2296  6446414
2297  6868989
2298  8371312
2299  8044914
2300  6335668
2301  6364714
2302  7527408
2303  8058643
2304  6929762
2305  5720900
2306  6860161
2307  8032594
2308  7334394
2309  6138396
2310  6004495
2311  7475683
2312  7749623
2313  6070229
2314  5622194
2315  6703687
2316  7602007
2317  6796906
2318  5291677
2319  6034260
2320  7375143
2321  6913980
2322  5701481
2323  5308541
2324  6624495
2325  7316730
2326  5914219
2327  5148872
2328  5900215
2329  6945852
2330  6619508
2331  4941693
2332  5066977
2333  6519618
2334  6568651
2335  5390020
2336  4584200
2337  5742354
2338  6937275
2339  5790696
2340  4673742
2341  5127621
2342  6186082
2343  6178024
2344  4607177
2345  4380174
2346  5756486
2347  6098924
2348  5206372
2349  4197591
2350  4849677
2351  6180820
2352  5460933
2353  4224997
2354  4299486
2355  5327567
2356  5781172
2357  4390586
2358  3734252
2359  5019153
2360  5661351
2361  4911687
2362  3723487
2363  4040912
2364  5459636
2365  5020957
2366  3707007
2367  3620028
2368  4608518
2369  5385299
2370  4232462
2371  3178755
2372  4112762
2373  4974219
2374  4572715
2375  3316422
2376  3169407
2377  4655403
2378  4718263
2379  3406141
2380  2980769
2381  3825023
2382  4856999
2383  3961871
2384  2585472
2385  3251574
2386  4283527
2387  4149808
2388  2981314
2389  2520925
2390  3897741
2391  4347615
2392  3142690
2393  2401354
2394  2905626
2395  4099099
2396  3663591
2397  2117851
2398  2420333
2399  3610109
2400  3800577
2401  2660937
2402  1807721
2403  3071293
2404  3927299
2405  2836057
2406  1835540
2407  2085225
2408  3348997
2409  3308535
2410  1767458
2411  1736320
2412  2894631
2413  3366779
2414  2424695
2415  1188117
2416  2056422
2417  3261430
2418  2542296
2419  1369805
2420  1281008
2421  2632472
2422  3092742
2423  1523224
2424   974357
2425  2039286
2426  2818965
2427  2161433
2428   689709
2429  1115912
2430  2499870
2431  2209677
2432  1112355
2433   683180
2434  1757578
2435  2565938
2436  1259048
2437   339896
2438  1106863
2439  2078798
2440  1856587
2441   351280
2442   358585
2443  1884961
2444  1955617
2445   754331
2446   -39672
2447   859002
2448  2053394
2449  1010303
2450  -247241
2451   226708
2452  1328427
2453  1574687
2454   189921
2455  -372666
2456   924051
2457  1432264
2458   550922
2459  -549893
2460  -176034
2461  1275701
2462   846127
2463  -505157
2464  -436587
2465   575897
2466  1102754
2467  -127156
2468 -1058149
2469    66285
2470   818071
2471   153787
2472  -972399
2473  -904333
2474   553170
2475   514936
2476  -823929
2477 -1067090
2478  -236747
2479   539671
2480  -386396
2481 -1645384
2482  -866334
2483   175412
2484   -80984
2485 -1218719
2486 -1591562
2487  -233764
2488   114576
2489 -1195751
2490 -1750465
2491 -1091636
2492   -94108
2493  -643766
2494 -2041310
2495 -1579180
2496  -473928
2497  -521097
2498 -1574980
2499 -2239724
2500 -1093966
2501  -417458
2502 -1557111
2503 -2329843
2504 -1873237
2505  -734641
2506  -852582
2507 -2320341
2508 -2297798
2509 -1220115
2510 -1000919
2511 -1888017
2512 -2833760
2513 -1976502
2514  -982875
2515 -1805351
2516 -2703052
2517 -2539222
2518 -1478111
2519 -1267563
2520 -2681255
2521 -2979510
2522 -1944877
2523 -1510565
2524 -2244937
2525 -3357350
2526 -2710491
2527 -1437164
2528 -2031700
2529 -3154655
2530 -3267147
2531 -2217047
2532 -1706290
2533 -3091271
2534 -3760804
2535 -2731393
2536 -1953973
2537 -2389801
2538 -3701616
2539 -3563295
2540 -2193114
2541 -2313281
2542 -3416007
2543 -3938133
2544 -3149472
2545 -2201326
2546 -3195869
2547 -4211329
2548 -3510441
2549 -2575881
2550 -2696809
2551 -4031484
2552 -4300720
2553 -2930881
2554 -2762211
2555 -3846969
2556 -4504606
2557 -3796654
2558 -2601420
2559 -3361801
2560 -4678212
2561 -4274828
2562 -3278490
2563 -3098115
2564 -4333247
2565 -5002701
2566 -3753968
2567 -3144026
2568 -3984396
2569 -4894115
2570 -4620116
2571 -3295724
2572 -3574249
2573 -4998173
2574 -5004410
2575 -4047846
2576 -3537995
2577 -4551640
2578 -5548901
2579 -4473799
2580 -3552966
2581 -4218989
2582 -5319994
2583 -5392140
2584 -4035722
2585 -3871510
2586 -5300622
2587 -5653192
2588 -4785601
2589 -3973142
2590 -4663008
2591 -5944778
2592 -5300611
2593 -4197092
2594 -4494256
2595 -5555723
2596 -6047798
2597 -4912050
2598 -4312380
2599 -5459545
2600 -6073666
2601 -5470535
2602 -4549179
2603 -4857441
2604 -6290441
2605 -6091876
2606 -4911328
2607 -4882011
2608 -5844681
2609 -6564531
2610 -5557474
2611 -4621410
2612 -5658826
2613 -6587178
2614 -6209565
2615 -5168952
2616 -5127951
2617 -6588029
2618 -6796443
2619 -5618247
2620 -5240097
2621 -5964418
2622 -6922488
2623 -6329840
2624 -5196259
2625 -5837148
2626 -6886205
2627 -6882888
2628 -5963495
2629 -5500338
2630 -6698339
2631 -7248110
2632 -6247580
2633 -5688396
2634 -6240963
2635 -7346189
2636 -7074316
2637 -5758816
2638 -6084867
2639 -7226924
2640 -7425305
2641 -6520833
2642 -5791939
2643 -6887790
2644 -7773253
2645 -6898920
2646 -6165499
2647 -6534177
2648 -7680944
2649 -7745615
2650 -6429078
2651 -6372637
2652 -7392152
2653 -7816197
2654 -7185860
2655 -6267747
2656 -7021761
2657 -8169196
2658 -7656631
2659 -6769428
2660 -6761786
2661 -7846254
2662 -8333429
2663 -7087452
2664 -6643441
2665 -7593502
2666 -8256136
2667 -7835492
2668 -6786976
2669 -7281924
2670 -8577961
2671 -8251913
2672 -7254005
2673 -7028160
2674 -7979714
2675 -8711694
2676 -7675958
2677 -7036598
2678 -7869156
2679 -8672406
2680 -8525388
2681 -7403189
2682 -7404371
2683 -8682187
2684 -8749026
2685 -7855519
2686 -7378273
2687 -8132333
2688 -9159321
2689 -8372634
2690 -7424570
2691 -8050905
2692 -9020619
2693 -9093912
2694 -7890366
2695 -7526341
2696 -8874904
2697 -9323452
2698 -8468950
2699 -7732526
2700 -8281087
2701 -9563709
2702 -9097972
2703 -7869913
2704 -8102290
2705 -9098404
2706 -9570006
2707 -8579441
2708 -7839563
2709 -8945276
2710 -9708532
2711 -9139248
2712 -8290430
2713 -8424084
2714 -9700986
2715 -9659111
2716 -8424018
2717 -8307769
2718 -9176698
2719 -9919772
2720 -9225337
2721 -8223299
2722 -9082757
2723 -10084895
2724 -9707554
2725 -8688318
2726 -8490291
2727 -9819221
2728 -10217053
2729 -8991880
2730 -8596703
2731 -9383218
2732 -10296254
2733 -9847001
2734 -8637038
2735 -9117310
2736 -10191025
2737 -10127550
2738 -9265858
2739 -8753601
2740 -9809501
2741 -10596589
2742 -9711418
2743 -9086509
2744 -9517363
2745 -10449136
2746 -10373459
2747 -9082370
2748 -9155215
2749 -10312685
2750 -10573740
2751 -9807579
2752 -9048704
2753 -9923448
2754 -10982864
2755 -10205933
2756 -9347604
2757 -9616198
2758 -10625160
2759 -10856359
2760 -9625861
2761 -9385146
2762 -10430910
2763 -10888643
2764 -10369095
2765 -9459809
2766 -9909549
2767 -11075598
2768 -10683091
2769 -9757253
2770 -9719116
2771 -10672642
2772 -11307761
2773 -10243491
2774 -9618090
2775 -10533314
2776 -11214906
2777 -10846010
2778 -9754596
2779 -9877245
2780 -11201950
2781 -11165737
2782 -10200066
2783 -9890852
2784 -10712402
2785 -11638649
2786 -10824146
2787 -9898998
2788 -10533728
2789 -11319730
2790 -11252532
2791 -10232955
2792 -10005188
2793 -11247256
2794 -11550666
2795 -10730846
2796 -10245231
2797 -10746098
2798 -11711373
2799 -11185331
2800 -10166846
2801 -10584450
2802 -11432314
2803 -11617828
2804 -10749198
2805 -10239173
2806 -11352741
2807 -11895728
2808 -11135950
2809 -10448048
2810 -10754112
2811 -11883530
2812 -11649525
2813 -10430048
2814 -10604299
2815 -11581852
2816 -12004269
2817 -11212255
2818 -10414010
2819 -11319247
2820 -12073871
2821 -11478694
2822 -10746396
2823 -10820963
2824 -11923914
2825 -12073307
2826 -10935413
2827 -10774217
2828 -11534391
2829 -12118633
2830 -11621568
2831 -10610499
2832 -11202814
2833 -12211399
2834 -11907638
2835 -11062702
2836 -10854109
2837 -11984066
2838 -12514910
2839 -11338252
2840 -10816968
2841 -11519577
2842 -12276727
2843 -11949339
2844 -10825418
2845 -11189598
2846 -12345438
2847 -12292354
2848 -11468317
2849 -10959603
2850 -11830212
2851 -12663942
2852 -11777166
2853 -11003949
2854 -11421710
2855 -12321584
2856 -12412548
2857 -11244705
2858 -11156435
2859 -12333493
2860 -12616135
2861 -11842679
2862 -11036470
2863 -11635194
2864 -12739333
2865 -12153762
2866 -11237179
2867 -11449867
2868 -12378426
2869 -12774742
2870 -11660707
2871 -11138018
2872 -12152254
2873 -12712048
2874 -12189692
2875 -11285426
2876 -11560158
2877 -12764468
2878 -12507249
2879 -11548262
2880 -11520059
2881 -12305266
2882 -12901533
2883 -11988231
2884 -11224333
2885 -12053387
2886 -12764245
2887 -12480627
2888 -11572140
2889 -11529905
2890 -12759045
2891 -12845437
2892 -11839932
2893 -11483957
2894 -12124462
2895 -13012941
2896 -12402437
2897 -11348214
2898 -11908461
2899 -12811099
2900 -12796807
2901 -11862865
2902 -11488192
2903 -12609175
2904 -12992927
2905 -12087759
2906 -11593861
2907 -12024329
2908 -12968556
2909 -12714051
2910 -11656729
2911 -11918044
2912 -12751356
2913 -12920678
2914 -12137699
2915 -11444283
2916 -12331851
2917 -13070686
2918 -12402545
2919 -11725809
2920 -11928437
2921 -12977998
2922 -13048615
2923 -11859348
2924 -11773720
2925 -12626125
2926 -13018898
2927 -12373153
2928 -11491533
2929 -12194916
2930 -13122612
2931 -12653628
2932 -11913062
2933 -11883867
2934 -12831966
2935 -13172028
2936 -12068219
2937 -11694184
2938 -12431020
2939 -13060393
2940 -12722415
2941 -11690813
2942 -12016619
2943 -13067127
2944 -12884559
2945 -12062148
2946 -11731090
2947 -12572393
2948 -13270052
2949 -12361247
2950 -11729441
2951 -12298634
2952 -13006582
2953 -12920418
2954 -11900847
2955 -11902485
2956 -12930314
2957 -12962628
2958 -12217880
2959 -11735734
2960 -12384278
2961 -13259614
2962 -12569161
2963 -11795074
2964 -12205320
2965 -12937760
2966 -13008637
2967 -11979129
2968 -11709064
2969 -12752021
2970 -13047822
2971 -12399962
2972 -11783566
2973 -12203773
2974 -13214460
2975 -12777911
2976 -11844791
2977 -12001407
2978 -12726827
2979 -13064979
2980 -12159034
2981 -11562374
2982 -12524245
2983 -13147747
2984 -12644837
2985 -11832521
2986 -11962234
2987 -13063925
2988 -12903602
2989 -11852863
2990 -11815169
2991 -12543234
2992 -13080825
2993 -12374974
2994 -11565997
2995 -12284823
2996 -13013887
2997 -12722050
2998 -11909610
2999 -11731527
3000 -12797439
3001 -13022652
3002 -12019447
3003 -11667732
3004 -12283994
3005 -13097665
3006 -12648144
3007 -11551815
3008 -11958958
3009 -12871057
3010 -12806898
3011 -11954435
3012 -11513827
3013 -12542536
3014 -13113469
3015 -12211271
3016 -11617089
3017 -12014353
3018 -12895970
3019 -12762624
3020 -11600723
3021 -11658652
3022 -12587913
3023 -12836735
3024 -12145747
3025 -11400312
3026 -12151433
3027 -13029254
3028 -12400723
3029 -11600663
3030 -11683221
3031 -12577684
3032 -12810477
3033 -11722347
3034 -11493644
3035 -12356098
3036 -12788805
3037 -12280503
3038 -11392300
3039 -11805908
3040 -12772960
3041 -12396606
3042 -11600792
3043 -11483770
3044 -12283305
3045 -12803610
3046 -11865293
3047 -11342641
3048 -12054092
3049 -12635584
3050 -12335568
3051 -11341356
3052 -11457954
3053 -12506979
3054 -12415329
3055 -11637531
3056 -11344834
3057 -12001272
3058 -12707865
3059 -11964067
3060 -11218058
3061 -11698845
3062 -12344415
3063 -12318469
3064 -11407154
3065 -11201403
3066 -12199728
3067 -12387743
3068 -11679442
3069 -11191466
3070 -11625048
3071 -12500936
3072 -11997194
3073 -11095655
3074 -11389996
3075 -12092193
3076 -12258017
3077 -11429432
3078 -11002585
3079 -11922676
3080 -12303587
3081 -11671591
3082 -11048658
3083 -11256173
3084 -12199134
3085 -12001367
3086 -11041071
3087 -11114325
3088 -11820494
3089 -12203435
3090 -11494967
3091 -10761767
3092 -11495122
3093 -12115721
3094 -11650980
3095 -10914315
3096 -10904439
3097 -11899743
3098 -12004393
3099 -11019459
3100 -10852999
3101 -11487130
3102 -12009923
3103 -11466181
3104 -10543225
3105 -11032892
3106 -11833702
3107 -11644334
3108 -10945388
3109 -10665254
3110 -11537623
3111 -11924847
3112 -11011709
3113 -10580035
3114 -11068541
3115 -11720582
3116 -11427949
3117 -10435555
3118 -10713070
3119 -11583191
3120 -11520575
3121 -10844478
3122 -10403766
3123 -11147221
3124 -11726427
3125 -10922130
3126 -10327659
3127 -10677260
3128 -11411830
3129 -11406928
3130 -10379555
3131 -10342449
3132 -11243018
3133 -11413784
3134 -10759629
3135 -10070445
3136 -10646738
3137 -11523026
3138 -10940218
3139 -10146351
3140 -10293825
3141 -11082750
3142 -11343317
3143 -10341259
3144 -9968745
3145 -10782963
3146 -11174765
3147 -10701177
3148 -9889843
3149 -10155924
3150 -11166887
3151 -10932924
3152 -10106057
3153 -9963760
3154 -10618176
3155 -11140651
3156 -10291063
3157 -9625354
3158 -10288911
3159 -10896442
3160 -10653018
3161 -9781654
3162 -9749186
3163 -10777991
3164 -10815521
3165 -9972409
3166 -9620055
3167 -10124402
3168 -10845005
3169 -10259398
3170 -9410116
3171 -9850679
3172 -10559184
3173 -10565777
3174 -9725270
3175 -9358907
3176 -10278149
3177 -10569090
3178 -9819458
3179 -9298844
3180 -9669183
3181 -10545408
3182 -10234191
3183 -9249097
3184 -9431567
3185 -10151080
3186 -10333441
3187 -9595441
3188 -9004150
3189 -9758185
3190 -10295511
3191 -9737615
3192 -9110128
3193 -9215865
3194 -10113723
3195 -10137536
3196 -9126735
3197 -9000067
3198 -9648243
3199 -10024750
3200 -9460499
3201 -8689622
3202 -9282280
3203 -10002462
3204 -9598844
3205 -8920694
3206 -8834102
3207 -9635259
3208 -9860156
3209 -8932966
3210 -8632267
3211 -9193601
3212 -9702922
3213 -9364720
3214 -8489365
3215 -8785389
3216 -9615981
3217 -9454399
3218 -8753255
3219 -8373003
3220 -9048906
3221 -9582665
3222 -8817104
3223 -8312236
3224 -8736281
3225 -9348850
3226 -9236722
3227 -8302131
3228 -8306978
3229 -9122341
3230 -9138647
3231 -8533407
3232 -8075369
3233 -8588296
3234 -9251366
3235 -8661112
3236 -8046828
3237 -8308187
3238 -8894378
3239 -8966683
3240 -8084622
3241 -7840529
3242 -8645001
3243 -8869380
3244 -8343287
3245 -7760750
3246 -8103858
3247 -8924752
3248 -8499218
3249 -7714964
3250 -7786841
3251 -8416744
3252 -8693531
3253 -7878611
3254 -7411098
3255 -8168118
3256 -8606102
3257 -8174487
3258 -7457185
3259 -7575482
3260 -8482734
3261 -8307976
3262 -7439362
3263 -7311137
3264 -7894193
3265 -8390627
3266 -7738337
3267 -7055140
3268 -7654320
3269 -8231681
3270 -7958069
3271 -7178802
3272 -7022268
3273 -7927530
3274 -8065703
3275 -7250114
3276 -6924722
3277 -7388773
3278 -8062491
3279 -7629386
3280 -6711214
3281 -7024637
3282 -7717314
3283 -7698946
3284 -6957881
3285 -6543970
3286 -7375644
3287 -7800151
3288 -7073565
3289 -6582281
3290 -6879906
3291 -7604662
3292 -7387552
3293 -6413981
3294 -6504598
3295 -7210843
3296 -7387675
3297 -6785361
3298 -6177307
3299 -6793179
3300 -7417872
3301 -6884173
3302 -6236528
3303 -6269627
3304 -7036032
3305 -7185565
3306 -6245125
3307 -6007131
3308 -6661596
3309 -7056526
3310 -6619904
3311 -5821828
3312 -6189788
3313 -6953912
3314 -6610396
3315 -5917737
3316 -5802658
3317 -6495725
3318 -6857498
3319 -6044271
3320 -5652508
3321 -6177109
3322 -6620497
3323 -6332875
3324 -5474164
3325 -5598854
3326 -6443585
3327 -6346549
3328 -5659034
3329 -5333597
3330 -5936383
3331 -6544121
3332 -5862637
3333 -5202646
3334 -5564149
3335 -6143906
3336 -6102192
3337 -5217311
3338 -5029843
3339 -5880737
3340 -6075160
3341 -5480278
3342 -4968638
3343 -5326071
3344 -6054472
3345 -5594809
3346 -4831511
3347 -5015223
3348 -5608191
3349 -5785966
3350 -5027163
3351 -4629991
3352 -5339347
3353 -5649613
3354 -5188802
3355 -4617323
3356 -4751607
3357 -5506476
3358 -5313464
3359 -4551214
3360 -4552759
3361 -5072156
3362 -5397372
3363 -4801753
3364 -4201039
3365 -4752835
3366 -5207287
3367 -4869355
3368 -4255355
3369 -4231307
3370 -5026124
3371 -5039328
3372 -4230074
3373 -4075503
3374 -4569860
3375 -4985633
3376 -4486625
3377 -3764390
3378 -4207135
3379 -4779472
3380 -4565619
3381 -3942265
3382 -3732939
3383 -4473139
3384 -4725816
3385 -3977042
3386 -3608733
3387 -3946604
3388 -4494493
3389 -4241153
3390 -3406300
3391 -3597041
3392 -4294806
3393 -4305022
3394 -3683788
3395 -3223232
3396 -3854343
3397 -4345864
3398 -3681628
3399 -3146590
3400 -3375750
3401 -4020558
3402 -3988410
3403 -3118894
3404 -3085363
3405 -3767490
3406 -3908088
3407 -3377220
3408 -2786373
3409 -3238333
3410 -3877878
3411 -3398056
3412 -2791606
3413 -2858417
3414 -3504251
3415 -3694902
3416 -2846320
3417 -2531045
3418 -3137447
3419 -3486102
3420 -3102294
3421 -2380172
3422 -2622097
3423 -3425648
3424 -3183479
3425 -2470619
3426 -2322835
3427 -2903601
3428 -3316583
3429 -2580140
3430 -2049522
3431 -2550735
3432 -3030652
3433 -2821352
3434 -2069682
3435 -2078208
3436 -2892375
3437 -2852639
3438 -2157903
3439 -1852431
3440 -2293214
3441 -2843823
3442 -2313560
3443 -1658967
3444 -2005645
3445 -2550904
3446 -2538069
3447 -1787957
3448 -1508064
3449 -2270332
3450 -2495738
3451 -1867972
3452 -1372186
3453 -1658232
3454 -2393943
3455 -2115336
3456 -1319129
3457 -1451654
3458 -2040438
3459 -2200410
3460 -1498881
3461  -975333
3462 -1619917
3463 -2045873
3464 -1593510
3465 -1058630
3466 -1144345
3467 -1859261
3468 -1816411
3469 -1025398
3470  -906588
3471 -1393616
3472 -1737917
3473 -1261191
3474  -589872
3475 -1023699
3476 -1596489
3477 -1334022
3478  -747386
3479  -599795
3480 -1278927
3481 -1458004
3482  -689690
3483  -403935
3484  -841962
3485 -1314422
3486  -999389
3487  -235362
3488  -486481
3489 -1114220
3490  -971471
3491  -379757
3492   -97737
3493  -681947
3494 -1055471
3495  -404204
3496    -3667
3497  -307833
3498  -821243
3499  -711105
3500    71972
3501    60999
3502  -560933
3503  -590999
3504   -67520
3505   377343
3506   -80448
3507  -650257
3508  -164568
3509   390560
3510   216556
3511  -311058
3512  -371588
3513   421425
3514   615635
3515   -16950
3516  -215286
3517   217128
3518   737836
3519   441368
3520  -208300
3521   145548
3522   771752
3523   745121
3524   260882
3525    53519
3526   714581
3527  1065616
3528   505525
3529   176304
3530   482371
3531  1087361
3532  1013459
3533   312322
3534   452038
3535  1139547
3536  1290370
3537   808328
3538   372819
3539   931032
3540  1512562
3541  1077516
3542   609432
3543   788572
3544  1459625
3545  1589251
3546   848236
3547   760119
3548  1407976
3549  1699476
3550  1351464
3551   812917
3552  1185157
3553  1879672
3554  1650633
3555  1149062
3556  1146932
3557  1737335
3558  2063810
3559  1410376
3560  1109564
3561  1651950
3562  2079237
3563  1883683
3564  1294309
3565  1480045
3566  2258826
3567  2193400
3568  1630133
3569  1465353
3570  2010837
3571  2519303
3572  1967510
3573  1472035
3574  1931352
3575  2484585
3576  2440345
3577  1808257
3578  1774650
3579  2539497
3580  2660522
3581  2132094
3582  1812822
3583  2219667
3584  2884290
3585  2574148
3586  1982420
3587  2236817
3588  2798918
3589  2935941
3590  2342455
3591  2051097
3592  2739434
3593  3080725
3594  2670611
3595  2247001
3596  2484914
3597  3233384
3598  3123251
3599  2448371
3600  2529590
3601  3086602
3602  3365244
3603  2862731
3604  2410939
3605  2992783
3606  3490718
3607  3224175
3608  2752741
3609  2778934
3610  3484506
3611  3586497
3612  2944191
3613  2840152
3614  3320931
3615  3747113
3616  3437041
3617  2857371
3618  3240006
3619  3843792
3620  3736798
3621  3232934
3622  3058801
3623  3708789
3624  4028591
3625  3443062
3626  3176336
3627  3573478
3628  4113562
3629  3984570
3630  3337682
3631  3503449
3632  4118831
3633  4158512
3634  3715225
3635  3403699
3636  3929906
3637  4419770
3638  3977028
3639  3599555
3640  3842432
3641  4399972
3642  4445879
3643  3802223
3644  3762896
3645  4360984
3646  4532189
3647  4195719
3648  3813055
3649  4211315
3650  4802751
3651  4475279
3652  4008239
3653  4121930
3654  4649687
3655  4843158
3656  4225965
3657  4032925
3658  4639312
3659  4968261
3660  4694386
3661  4203240
3662  4428825
3663  5106782
3664  4938780
3665  4413726
3666  4384045
3667  4884301
3668  5238483
3669  4737469
3670  4388182
3671  4882940
3672  5293495
3673  5146789
3674  4636443
3675  4657638
3676  5323104
3677  5353491
3678  4856807
3679  4708818
3680  5127374
3681  5624345
3682  5240744
3683  4730833
3684  5093810
3685  5599368
3686  5565150
3687  5016607
3688  4885406
3689  5571420
3690  5787579
3691  5326156
3692  5054666
3693  5360616
3694  5929188
3695  5705078
3696  5100129
3697  5285444
3698  5802940
3699  5951058
3700  5487100
3701  5181184
3702  5773983
3703  6187707
3704  5803085
3705  5390773
3706  5525882
3707  6152807
3708  6153019
3709  5512654
3710  5521397
3711  6050507
3712  6332102
3713  5962655
3714  5497804
3715  5934486
3716  6454937
3717  6197248
3718  5744445
3719  5732038
3720  6355347
3721  6562646
3722  5963510
3723  5802428
3724  6274174
3725  6660528
3726  6401999
3727  5818721
3728  6081970
3729  6680887
3730  6586038
3731  6139932
3732  5991351
3733  6546905
3734  6933070
3735  6404774
3736  6074513
3737  6430017
3738  6901333
3739  6822508
3740  6186074
3741  6244626
3742  6893900
3743  6983531
3744  6574786
3745  6265721
3746  6696229
3747  7222471
3748  6813491
3749  6360260
3750  6581183
3751  7085699
3752  7194886
3753  6614126
3754  6486473
3755  7084983
3756  7305065
3757  6982973
3758  6577782
3759  6813296
3760  7402238
3761  7201796
3762  6711632
3763  6780269
3764  7255031
3765  7518672
3766  7041880
3767  6742924
3768  7242138
3769  7564934
3770  7312259
3771  6863462
3772  6975009
3773  7616206
3774  7574335
3775  7073384
3776  7017214
3777  7435510
3778  7795922
3779  7403225
3780  6952042
3781  7333811
3782  7777111
3783  7689248
3784  7226772
3785  7147190
3786  7769392
3787  7933675
3788  7449953
3789  7239924
3790  7547673
3791  7995190
3792  7749431
3793  7223063
3794  7479413
3795  7966196
3796  7996510
3797  7577375
3798  7363674
3799  7902253
3800  8183070
3801  7765661
3802  7472383
3803  7680965
3804  8187234
3805  8111463
3806  7540313
3807  7635144
3808  8139827
3809  8288143
3810  7907796
3811  7542318
3812  7990293
3813  8416223
3814  8077748
3815  7704486
3816  7820955
3817  8351380
3818  8439231
3819  7863996
3820  7794164
3821  8247397
3822  8480628
3823  8203843
3824  7762703
3825  8069988
3826  8593157
3827  8413808
3828  8007626
3829  7982321
3830  8468401
3831  8706874
3832  8169827
3833  7939207
3834  8338840
3835  8675554
3836  8515265
3837  8014834
3838  8180187
3839  8758392
3840  8698099
3841  8280464
3842  8117058
3843  8520577
3844  8898256
3845  8475006
3846  8126082
3847  8443246
3848  8839117
3849  8815032
3850  8292301
3851  8262735
3852  8854799
3853  8934646
3854  8521398
3855  8259001
3856  8586773
3857  9081523
3858  8774401
3859  8325167
3860  8527734
3861  8969940
3862  9073760
3863  8570034
3864  8347683
3865  8885649
3866  9140933
3867  8820806
3868  8441000
3869  8621464
3870  9217200
3871  9100503
3872  8569452
3873  8577635
3874  9004454
3875  9262078
3876  8838088
3877  8465803
3878  8914261
3879  9293383
3880  9090692
3881  8678672
3882  8705001
3883  9275651
3884  9312292
3885  8787713
3886  8682874
3887  9033887
3888  9395245
3889  9119377
3890  8643827
3891  8949121
3892  9416164
3893  9328526
3894  8889055
3895  8728697
3896  9271703
3897  9507903
3898  9028838
3899  8793471
3900  9079778
3901  9514263
3902  9376403
3903  8838246
3904  8977695
3905  9451726
3906  9482137
3907  9109817
3908  8832950
3909  9263117
3910  9623858
3911  9268920
3912  8953131
3913  9114061
3914  9565157
3915  9578625
3916  9032955
3917  8987843
3918  9442671
3919  9602268
3920  9323518
3921  8966399
3922  9273036
3923  9720025
3924  9462787
3925  9103497
3926  9144100
3927  9562169
3928  9721938
3929  9216477
3930  9050137
3931  9473486
3932  9732142
3933  9531551
3934  9098701
3935  9264853
3936  9774405
3937  9636077
3938  9215360
3939  9154175
3940  9537971
3941  9831232
3942  9417235
3943  9138369
3944  9473388
3945  9785311
3946  9687630
3947  9234436
3948  9232789
3949  9750378
3950  9772983
3951  9391789
3952  9209629
3953  9510987
3954  9912034
3955  9606757
3956  9209787
3957  9445959
3958  9799860
3959  9791927
3960  9338204
3961  9226338
3962  9748926
3963  9888006
3964  9529045
3965  9291584
3966  9510690
3967  9938692
3968  9734048
3969  9272623
3970  9410855
3971  9780432
3972  9876136
3973  9493598
3974  9246543
3975  9695430
3976  9964475
3977  9666739
3978  9347584
3979  9439930
3980  9939439
3981  9877959
3982  9352508
3983  9361460
3984  9758501
3985  9972124
3986  9640149
3987  9249149
3988  9609330
3989  9981906
3990  9765690
3991  9398525
3992  9380597
3993  9869365
3994  9997201
3995  9501757
3996  9358810
3997  9678948
3998  9991796
3999  9777869
4000  9299585
4001  9491374
4002  9914995
4003  9844199
4004  9497635
4005  9354104
4006  9779650
4007 10048752
4008  9624783
4009  9357443
4010  9582721
4011  9943984
4012  9853092
4013  9345907
4014  9398968
4015  9869401
4016  9922600
4017  9595727
4018  9329705
4019  9658496
4020 10033469
4021  9696345
4022  9340082
4023  9483539
4024  9871179
4025  9929555
4026  9431744
4027  9338646
4028  9789136
4029  9945177
4030  9673657
4031  9316758
4032  9502796
4033  9957081
4034  9767579
4035  9380929
4036  9390828
4037  9763325
4038  9967740
4039  9523384
4040  9266707
4041  9655155
4042  9915155
4043  9718443
4044  9302084
4045  9378080
4046  9890591
4047  9823808
4048  9397496
4049  9324996
4050  9650685
4051  9937940
4052  9577924
4053  9208621
4054  9490101
4055  9813434
4056  9750159
4057  9350942
4058  9259630
4059  9753500
4060  9849688
4061  9470672
4062  9252038
4063  9446186
4064  9832600
4065  9632356
4066  9195849
4067  9354762
4068  9703533
4069  9746718
4070  9393664
4071  9178455
4072  9583880
4073  9777234
4074  9448805
4075  9196872
4076  9312678
4077  9706681
4078  9635502
4079  9198972
4080  9257798
4081  9590054
4082  9690681
4083  9379057
4084  9082778
4085  9398853
4086  9674793
4087  9436312
4088  9157731
4089  9195243
4090  9576062
4091  9622388
4092  9182744
4093  9121409
4094  9421211
4095  9599127
4096  9361029
4097  8983491
4098  9214862
4099  9590475
4100  9421398
4101  9095307
4102  9049331
4103  9437116
4104  9591592
4105  9138962
4106  8951773
4107  9239350
4108  9501907
4109  9346907
4110  8923141
4111  9037646
4112  9451037
4113  9385832
4114  9055121
4115  8895493
4116  9197683
4117  9471493
4118  9119719
4119  8839865
4120  9035510
4121  9348415
4122  9322633
4123  8878306
4124  8842482
4125  9266661
4126  9305306
4127  8977526
4128  8734686
4129  8989460
4130  9357361
4131  9090954
4132  8737894
4133  8868277
4134  9191460
4135  9244824
4136  8794793
4137  8636785
4138  9037321
4139  9196809
4140  8930675
4141  8619426
4142  8775071
4143  9211534
4144  9072714
4145  8654595
4146  8646338
4147  8945408
4148  9124713
4149  8754813
4150  8453073
4151  8780738
4152  9049781
4153  8896548
4154  8544930
4155  8530166
4156  8968914
4157  8971213
4158  8560258
4159  8446873
4160  8702964
4161  8970511
4162  8704181
4163  8319960
4164  8557852
4165  8874312
4166  8795228
4167  8432310
4168  8306318
4169  8709755
4170  8837281
4171  8468455
4172  8272394
4173  8446053
4174  8781453
4175  8654463
4176  8220635
4177  8303387
4178  8622931
4179  8650663
4180  8346870
4181  8094233
4182  8422893
4183  8688161
4184  8385623
4185  8118877
4186  8205748
4187  8554731
4188  8532881
4189  8073178
4190  8044709
4191  8375988
4192  8487562
4193  8227252
4194  7924510
4195  8177200
4196  8502905
4197  8278872
4198  7962356
4199  7945145
4200  8262016
4201  8363447
4202  7954048
4203  7828120
4204  8106173
4205  8303956
4206  8143375
4207  7769765
4208  7887658
4209  8248861
4210  8130348
4211  7795996
4212  7701076
4213  7993423
4214  8185943
4215  7827790
4216  7603557
4217  7855204
4218  8079949
4219  7986957
4220  7592983
4221  7594401
4222  7979389
4223  7963468
4224  7645067
4225  7478426
4226  7706333
4227  7991220
4228  7715513
4229  7407242
4230  7546010
4231  7797266
4232  7808591
4233  7442834
4234  7323520
4235  7675103
4236  7756885
4237  7508659
4238  7280807
4239  7414616
4240  7741381
4241  7560144
4242  7207401
4243  7255463
4244  7515105
4245  7600965
4246  7277339
4247  7072069
4248  7395815
4249  7557220
4250  7324351
4251  7047920
4252  7102405
4253  7459349
4254  7369898
4255  6991340
4256  6987674
4257  7245604
4258  7395023
4259  7121781
4260  6828119
4261  7067865
4262  7297741
4263  7131507
4264  6821815
4265  6776826
4266  7146353
4267  7218018
4268  6828486
4269  6709360
4270  6936922
4271  7165094
4272  6952762
4273  6562158
4274  6710438
4275  7019637
4276  6929074
4277  6628285
4278  6495780
4279  6833800
4280  6995169
4281  6641723
4282  6444486
4283  6599676
4284  6861249
4285  6762696
4286  6342184
4287  6383011
4288  6704419
4289  6728945
4290  6452898
4291  6215680
4292  6474522
4293  6739185
4294  6455432
4295  6172856
4296  6245898
4297  6544820
4298  6559475
4299  6151340
4300  6075245
4301  6385160
4302  6490834
4303  6265131
4304  5946870
4305  6094323
4306  6425114
4307  6260957
4308  5935267
4309  5913625
4310  6195705
4311  6333951
4312  5963940
4313  5770103
4314  6022524
4315  6188520
4316  6034890
4317  5696902
4318  5741141
4319  6097248
4320  6043033
4321  5737468
4322  5633205
4323  5838713
4324  6046812
4325  5757173
4326  5472385
4327  5646126
4328  5866191
4329  5816024
4330  5477795
4331  5409736
4332  5759576
4333  5797714
4334  5495369
4335  5326093
4336  5476962
4337  5735267
4338  5516501
4339  5188904
4340  5316751
4341  5544403
4342  5554953
4343  5257972
4344  5089794
4345  5392215
4346  5507231
4347  5251910
4348  5026434
4349  5100499
4350  5407775
4351  5310635
4352  4937737
4353  4958720
4354  5200516
4355  5291337
4356  5014329
4357  4762097
4358  5007072
4359  5203750
4360  4997105
4361  4743366
4362  4756004
4363  5062548
4364  5052829
4365  4694376
4366  4633534
4367  4831769
4368  4964071
4369  4762165
4370  4462023
4371  4640393
4372  4888797
4373  4755693
4374  4483233
4375  4409305
4376  4689788
4377  4784357
4378  4425849
4379  4279101
4380  4454461
4381  4654250
4382  4529369
4383  4180903
4384  4255151
4385  4541171
4386  4490466
4387  4227982
4388  4062970
4389  4279190
4390  4461640
4391  4182418
4392  3976315
4393  4089066
4394  4308988
4395  4270901
4396  3915124
4397  3887002
4398  4175100
4399  4184262
4400  3941014
4401  3735677
4402  3901423
4403  4151198
4404  3927698
4405  3670758
4406  3732586
4407  3944969
4408  3984568
4409  3642920
4410  3507731
4411  3778999
4412  3871140
4413  3681152
4414  3426167
4415  3514402
4416  3818568
4417  3683652
4418  3375334
4419  3348498
4420  3568977
4421  3681773
4422  3366553
4423  3153612
4424  3395113
4425  3557794
4426  3408865
4427  3124268
4428  3124971
4429  3443042
4430  3396546
4431  3085086
4432  2983532
4433  3162392
4434  3362977
4435  3131486
4436  2837298
4437  2994870
4438  3216922
4439  3139035
4440  2829551
4441  2722718
4442  3029370
4443  3096223
4444  2808010
4445  2647707
4446  2776395
4447  3021185
4448  2877794
4449  2539908
4450  2605070
4451  2820297
4452  2825533
4453  2557383
4454  2372167
4455  2625664
4456  2775987
4457  2549345
4458  2334887
4459  2388974
4460  2650582
4461  2591432
4462  2232069
4463  2211346
4464  2438722
4465  2510935
4466  2288760
4467  2040462
4468  2221268
4469  2442019
4470  2269207
4471  2021340
4472  1989159
4473  2230718
4474  2291019
4475  1961746
4476  1848855
4477  2029534
4478  2179100
4479  2038421
4480  1734195
4481  1824515
4482  2075353
4483  1965794
4484  1705911
4485  1622784
4486  1834681
4487  1964532
4488  1682002
4489  1511077
4490  1664269
4491  1818557
4492  1731693
4493  1419913
4494  1419937
4495  1684072
4496  1661473
4497  1431251
4498  1274418
4499  1442291
4500  1642293
4501  1411061
4502  1171765
4503  1258030
4504  1439769
4505  1424374
4506  1115907
4507  1038295
4508  1303581
4509  1349881
4510  1144779
4511   952849
4512  1051004
4513  1273716
4514  1116740
4515   846981
4516   873957
4517  1048355
4518  1115595
4519   842654
4520   686023
4521   910226
4522  1009841
4523   844637
4524   621043
4525   649752
4526   908309
4527   819681
4528   526999
4529   506305
4530   681155
4531   795946
4532   566159
4533   343444
4534   512101
4535   654336
4536   535477
4537   301579
4538   262206
4539   516098
4540   530333
4541   253172
4542   158030
4543   291913
4544   461704
4545   282729
4546    -8995
4547   105126
4548   301100
4549   239025
4550    -2176
4551  -105723
4552   136604
4553   229800
4554   -27115
4555  -185047
4556   -98851
4557    80945
4558    -5929
4559  -306947
4560  -279569
4561   -71955
4562   -62528
4563  -272144
4564  -460966
4565  -278149
4566  -115131
4567  -326716
4568  -525567
4569  -489052
4570  -278967
4571  -298191
4572  -602946
4573  -638825
4574  -432719
4575  -378779
4576  -572392
4577  -794391
4578  -676037
4579  -466169
4580  -617269
4581  -842075
4582  -856621
4583  -649024
4584  -581808
4585  -878739
4586 -1015036
4587  -831822
4588  -711197
4589  -843481
4590 -1113563
4591 -1069791
4592  -819039
4593  -890374
4594 -1128594
4595 -1212247
4596 -1045239
4597  -903625
4598 -1148322
4599 -1351867
4600 -1222255
4601 -1069116
4602 -1126976
4603 -1396477
4604 -1430816
4605 -1183111
4606 -1179141
4607 -1411910
4608 -1556833
4609 -1437675
4610 -1247321
4611 -1427603
4612 -1669377
4613 -1591131
4614 -1413475
4615 -1417481
4616 -1667891
4617 -1777997
4618 -1566890
4619 -1497999
4620 -1699554
4621 -1871242
4622 -1819022
4623 -1600634
4624 -1688615
4625 -1950323
4626 -1943268
4627 -1783124
4628 -1719311
4629 -1940631
4630 -2136849
4631 -1953854
4632 -1818763
4633 -1964736
4634 -2165680
4635 -2172369
4636 -1943241
4637 -1964581
4638 -2232518
4639 -2277827
4640 -2145845
4641 -2054424
4642 -2211134
4643 -2436390
4644 -2324449
4645 -2157979
4646 -2244117
4647 -2440634
4648 -2508451
4649 -2302451
4650 -2253028
4651 -2506504
4652 -2623721
4653 -2506568
4654 -2367727
4655 -2473230
4656 -2725962
4657 -2664279
4658 -2481779
4659 -2522229
4660 -2724180
4661 -2843337
4662 -2677087
4663 -2559711
4664 -2774206
4665 -2919252
4666 -2848881
4667 -2691843
4668 -2736472
4669 -2998949
4670 -3003955
4671 -2819421
4672 -2815541
4673 -2999404
4674 -3165615
4675 -3029915
4676 -2860221
4677 -3020915
4678 -3205693
4679 -3180118
4680 -3016146
4681 -3011384
4682 -3271796
4683 -3349259
4684 -3164047
4685 -3105372
4686 -3249765
4687 -3442526
4688 -3369867
4689 -3170076
4690 -3273804
4691 -3482387
4692 -3505187
4693 -3357548
4694 -3289599
4695 -3523682
4696 -3659189
4697 -3496397
4698 -3392710
4699 -3501215
4700 -3713598
4701 -3695510
4702 -3485159
4703 -3538491
4704 -3752906
4705 -3826361
4706 -3694427
4707 -3559936
4708 -3741412
4709 -3938803
4710 -3831495
4711 -3687257
4712 -3741384
4713 -3964801
4714 -4035525
4715 -3820236
4716 -3787298
4717 -3988931
4718 -4115301
4719 -4018511
4720 -3844750
4721 -3969256
4722 -4201456
4723 -4148346
4724 -4003266
4725 -4010676
4726 -4213826
4727 -4321263
4728 -4138433
4729 -4050862
4730 -4222637
4731 -4373606
4732 -4332174
4733 -4146146
4734 -4205603
4735 -4454468
4736 -4462225
4737 -4314253
4738 -4257350
4739 -4426912
4740 -4606162
4741 -4452627
4742 -4312916
4743 -4439171
4744 -4634816
4745 -4644906
4746 -4459431
4747 -4439536
4748 -4684191
4749 -4753409
4750 -4602348
4751 -4507373
4752 -4628791
4753 -4849519
4754 -4763557
4755 -4601282
4756 -4682975
4757 -4860663
4758 -4922403
4759 -4752773
4760 -4674942
4761 -4888774
4762 -5003843
4763 -4899883
4764 -4773275
4765 -4843634
4766 -5075073
4767 -5065085
4768 -4887567
4769 -4904670
4770 -5067736
4771 -5181044
4772 -5049352
4773 -4914381
4774 -5082625
4775 -5247038
4776 -5188102
4777 -5054921
4778 -5070662
4779 -5294385
4780 -5335170
4781 -5160229
4782 -5130460
4783 -5273039
4784 -5406442
4785 -5322334
4786 -5166076
4787 -5290887
4788 -5472360
4789 -5459441
4790 -5324183
4791 -5291292
4792 -5481914
4793 -5577643
4794 -5423295
4795 -5351402
4796 -5458997
4797 -5630424
4798 -5611018
4799 -5429259
4800 -5487922
4801 -5679504
4802 -5703494
4803 -5578451
4804 -5495554
4805 -5666978
4806 -5809548
4807 -5685943
4808 -5588133
4809 -5663973
4810 -5838929
4811 -5851137
4812 -5673908
4813 -5683753
4814 -5867761
4815 -5921761
4816 -5819570
4817 -5718704
4818 -5851817
4819 -6026697
4820 -5945368
4821 -5812114
4822 -5850849
4823 -6022734
4824 -6090306
4825 -5906732
4826 -5863776
4827 -6037341
4828 -6149992
4829 -6079247
4830 -5930116
4831 -6016417
4832 -6217168
4833 -6184984
4834 -6036260
4835 -6026293
4836 -6183905
4837 -6300459
4838 -6152106
4839 -6058876
4840 -6207739
4841 -6338973
4842 -6305840
4843 -6153146
4844 -6175533
4845 -6380502
4846 -6390497
4847 -6258581
4848 -6211386
4849 -6345168
4850 -6490406
4851 -6388575
4852 -6258583
4853 -6362234
4854 -6515104
4855 -6519257
4856 -6368457
4857 -6331828
4858 -6528779
4859 -6599448
4860 -6478475
4861 -6392141
4862 -6491903
4863 -6666663
4864 -6616517
4865 -6445780
4866 -6502436
4867 -6659907
4868 -6707670
4869 -6574748
4870 -6491789
4871 -6665331
4872 -6789629
4873 -6684400
4874 -6576298
4875 -6621568
4876 -6809660
4877 -6811362
4878 -6645331
4879 -6643534
4880 -6792531
4881 -6888965
4882 -6789854
4883 -6657841
4884 -6787637
4885 -6941176
4886 -6882713
4887 -6748201
4888 -6749318
4889 -6935459
4890 -6994200
4891 -6834628
4892 -6793542
4893 -6922007
4894 -7042920
4895 -6977237
4896 -6822999
4897 -6904515
4898 -7069033
4899 -7048616
4900 -6925618
4901 -6887127
4902 -7042812
4903 -7149367
4904 -7020078
4905 -6937380
4906 -7029648
4907 -7167791
4908 -7154896
4909 -6987974
4910 -7005477
4911 -7171572
4912 -7208756
4913 -7103365
4914 -7022513
4915 -7149179
4916 -7291407
4917 -7189845
4918 -7075333
4919 -7134416
4920 -7277383
4921 -7296645
4922 -7141383
4923 -7120730
4924 -7288490
4925 -7341005
4926 -7254188
4927 -7163531
4928 -7237525
4929 -7390350
4930 -7330521
4931 -7214657
4932 -7233793
4933 -7362900
4934 -7435668
4935 -7301990
4936 -7232912
4937 -7366834
4938 -7455805
4939 -7397554
4940 -7275147
4941 -7311869
4942 -7490274
4943 -7478417
4944 -7349841
4945 -7332097
4946 -7450702
4947 -7544822
4948 -7434888
4949 -7330177
4950 -7437732
4951 -7548565
4952 -7524605
4953 -7398806
4954 -7397483
4955 -7561172
4956 -7592580
4957 -7470298
4958 -7428912
4959 -7514794
4960 -7636081
4961 -7564804
4962 -7428754
4963 -7503325
4964 -7625710
4965 -7634859
4966 -7518221
4967 -7475879
4968 -7623700
4969 -7691445
4970 -7579755
4971 -7506954
4972 -7567528
4973 -7706111
4974 -7674314
4975 -7524619
4976 -7556225
4977 -7696171
4978 -7732545
4979 -7619530
4980 -7537140
4981 -7664638
4982 -7768271
4983 -7679559
4984 -7579028
4985 -7618640
4986 -7764718
4987 -7777573
4988 -7623812
4989 -7611417
4990 -7733360
4991 -7794732
4992 -7719107
4993 -7608280
4994 -7689397
4995 -7823168
4996 -7772419
4997 -7669489
4998 -7658884
4999 -7788390
5000 -7848827
5001 -7711674
5002 -7653445
5003 -7755241
5004 -7845525
5005 -7797963
5006 -7665698
5007 -7718265
5008 -7861777
5009 -7846265
5010 -7737682
5011 -7695362
5012 -7805392
5013 -7891848
5014 -7781295
5015 -7694019
5016 -7771050
5017 -7882390
5018 -7870973
5019 -7740039
5020 -7736534
5021 -7878636
5022 -7896858
5023 -7799485
5024 -7725232
5025 -7808931
5026 -7932513
5027 -7851041
5028 -7739525
5029 -7787811
5030 -7901097
5031 -7917209
5032 -7790235
5033 -7740091
5034 -7870587
5035 -7929416
5036 -7842089
5037 -7753319
5038 -7802093
5039 -7944059
5040 -7908718
5041 -7776276
5042 -7780918
5043 -7887820
5044 -7943789
5045 -7828862
5046 -7754831
5047 -7858374
5048 -7940776
5049 -7885800
5050 -7786804
5051 -7801108
5052 -7932739
5053 -7926571
5054 -7804148
5055 -7777093
5056 -7861175
5057 -7947156
5058 -7863927
5059 -7757043
5060 -7839496
5061 -7938406
5062 -7908092
5063 -7799343
5064 -7774311
5065 -7901946
5066 -7941044
5067 -7822583
5068 -7767795
5069 -7842180
5070 -7940625
5071 -7883630
5072 -7763159
5073 -7800442
5074 -7905790
5075 -7907478
5076 -7811781
5077 -7749674
5078 -7856494
5079 -7924292
5080 -7836152
5081 -7765141
5082 -7798521
5083 -7901681
5084 -7891396
5085 -7760373
5086 -7760932
5087 -7865924
5088 -7891341
5089 -7803977
5090 -7722624
5091 -7809499
5092 -7902410
5093 -7827215
5094 -7743647
5095 -7760801
5096 -7855170
5097 -7868786
5098 -7746570
5099 -7711141
5100 -7808861
5101 -7853794
5102 -7799905
5103 -7698520
5104 -7744383
5105 -7853890
5106 -7807462
5107 -7711084
5108 -7694900
5109 -7784690
5110 -7834014
5111 -7726982
5112 -7665677
5113 -7749639
5114 -7810283
5115 -7767881
5116 -7658978
5117 -7671728
5118 -7786210
5119 -7771757
5120 -7670483
5121 -7641255
5122 -7717952
5123 -7788297
5124 -7699207
5125 -7610317
5126 -7667527
5127 -7744946
5128 -7726682
5129 -7608246
5130 -7590987
5131 -7700236
5132 -7724710
5133 -7634617
5134 -7571158
5135 -7627543
5136 -7717847
5137 -7652092
5138 -7546431
5139 -7578064
5140 -7654434
5141 -7668346
5142 -7560811
5143 -7515096
5144 -7612138
5145 -7656562
5146 -7573863
5147 -7499821
5148 -7523520
5149 -7628814
5150 -7597481
5151 -7479973
5152 -7479211
5153 -7560002
5154 -7598621
5155 -7503894
5156 -7425675
5157 -7505998
5158 -7569399
5159 -7509112
5160 -7418411
5161 -7415358
5162 -7517081
5163 -7521847
5164 -7406745
5165 -7375133
5166 -7448887
5167 -7501914
5168 -7438133
5169 -7338035
5170 -7378535
5171 -7463970
5172 -7432416
5173 -7334177
5174 -7311853
5175 -7401666
5176 -7433776
5177 -7325379
5178 -7270241
5179 -7329026
5180 -7387189
5181 -7351001
5182 -7234211
5183 -7254052
5184 -7340999
5185 -7337164
5186 -7247012
5187 -7188089
5188 -7260695
5189 -7322768
5190 -7240884
5191 -7162870
5192 -7184150
5193 -7264045
5194 -7248631
5195 -7135250
5196 -7117433
5197 -7208844
5198 -7226659
5199 -7151769
5200 -7070946
5201 -7116947
5202 -7186406
5203 -7124907
5204 -7041438
5205 -7048731
5206 -7118986
5207 -7135618
5208 -7033705
5209 -6991839
5210 -7059984
5211 -7095608
5212 -7031598
5213 -6946377
5214 -6971442
5215 -7054402
5216 -7018916
5217 -6929367
5218 -6908249
5219 -6973844
5220 -7005462
5221 -6912027
5222 -6849784
5223 -6896816
5224 -6948298
5225 -6903008
5226 -6810923
5227 -6809243
5228 -6892385
5229 -6888481
5230 -6797723
5231 -6762929
5232 -6804967
5233 -6856087
5234 -6785499
5235 -6700598
5236 -6731748
5237 -6790660
5238 -6769028
5239 -6681972
5240 -6650059
5241 -6729681
5242 -6737803
5243 -6656962
5244 -6600890
5245 -6629353
5246 -6693233
5247 -6645794
5248 -6552086
5249 -6566051
5250 -6626291
5251 -6620041
5252 -6539833
5253 -6480697
5254 -6543126
5255 -6576829
5256 -6508550
5257 -6443051
5258 -6450332
5259 -6520738
5260 -6491194
5261 -6395002
5262 -6388691
5263 -6439672
5264 -6454436
5265 -6377607
5266 -6307558
5267 -6356727
5268 -6404737
5269 -6355729
5270 -6275697
5271 -6265703
5272 -6331158
5273 -6336003
5274 -6231742
5275 -6193587
5276 -6243425
5277 -6281122
5278 -6218978
5279 -6132066
5280 -6159756
5281 -6221440
5282 -6184154
5283 -6107251
5284 -6072968
5285 -6130117
5286 -6148665
5287 -6058879
5288 -6013803
5289 -6039665
5290 -6087612
5291 -6051793
5292 -5960881
5293 -5956486
5294 -6018619
5295 -6003965
5296 -5920070
5297 -5875552
5298 -5920747
5299 -5962068
5300 -5885391
5301 -5816999
5302 -5841666
5303 -5884853
5304 -5866672
5305 -5767877
5306 -5743201
5307 -5806707
5308 -5811207
5309 -5747110
5310 -5676525
5311 -5709944
5312 -5761000
5313 -5703039
5314 -5624916
5315 -5624450
5316 -5669526
5317 -5674266
5318 -5585008
5319 -5535077
5320 -5584066
5321 -5606058
5322 -5548159
5323 -5478433
5324 -5483261
5325 -5539713
5326 -5508635
5327 -5425518
5328 -5401283
5329 -5442058
5330 -5463779
5331 -5381751
5332 -5316518
5333 -5358875
5334 -5392398
5335 -5349776
5336 -5263820
5337 -5253093
5338 -5315458
5339 -5299907
5340 -5211929
5341 -5176950
5342 -5212493
5343 -5238628
5344 -5182664
5345 -5105623
5346 -5120945
5347 -5160544
5348 -5143028
5349 -5060559
5350 -5019413
5351 -5072342
5352 -5078708
5353 -5011225
5354 -4956669
5355 -4971010
5356 -5006989
5357 -4967260
5358 -4882211
5359 -4881720
5360 -4918185
5361 -4912029
5362 -4840279
5363 -4789436
5364 -4826397
5365 -4851830
5366 -4794072
5367 -4724914
5368 -4728899
5369 -4767818
5370 -4742633
5371 -4662399
5372 -4643551
5373 -4678131
5374 -4681719
5375 -4621995
5376 -4559719
5377 -4587039
5378 -4616932
5379 -4566197
5380 -4496076
5381 -4478456
5382 -4522012
5383 -4510703
5384 -4430437
5385 -4391061
5386 -4429315
5387 -4444804
5388 -4392247
5389 -4309905
5390 -4327523
5391 -4365564
5392 -4330184
5393 -4258321
5394 -4227992
5395 -4263936
5396 -4278130
5397 -4199034
5398 -4151040
5399 -4171584
5400 -4191980
5401 -4152889
5402 -4071329
5403 -4070032
5404 -4107616
5405 -4084132
5406 -4020001
5407 -3977394
5408 -4004820
5409 -4023531
5410 -3958376
5411 -3897808
5412 -3906317
5413 -3933319
5414 -3911163
5415 -3829953
5416 -3803718
5417 -3844789
5418 -3842115
5419 -3773880
5420 -3722194
5421 -3737685
5422 -3766598
5423 -3714946
5424 -3644784
5425 -3640309
5426 -3669114
5427 -3662995
5428 -3580586
5429 -3544442
5430 -3575677
5431 -3582158
5432 -3527983
5433 -3461399
5434 -3461582
5435 -3497444
5436 -3463613
5437 -3396647
5438 -3376306
5439 -3397673
5440 -3406608
5441 -3336493
5442 -3275325
5443 -3300682
5444 -3317998
5445 -3274117
5446 -3204602
5447 -3195915
5448 -3236932
5449 -3208606
5450 -3137287
5451 -3101461
5452 -3122700
5453 -3139141
5454 -3078818
5455 -3009841
5456 -3027559
5457 -3051464
5458 -3015910
5459 -2952415
5460 -2925409
5461 -2951318
5462 -2947825
5463 -2878885
5464 -2831120
5465 -2842877
5466 -2862225
5467 -2824876
5468 -2748647
5469 -2747540
5470 -2773539
5471 -2752156
5472 -2688071
5473 -2636436
5474 -2671810
5475 -2673881
5476 -2621634
5477 -2564663
5478 -2560479
5479 -2591401
5480 -2557937
5481 -2479943
5482 -2463022
5483 -2492830
5484 -2482379
5485 -2423247
5486 -2365637
5487 -2379566
5488 -2398469
5489 -2355893
5490 -2290607
5491 -2278090
5492 -2300206
5493 -2291390
5494 -2220220
5495 -2187997
5496 -2206688
5497 -2198629
5498 -2154258
5499 -2096053
5500 -2100720
5501 -2124064
5502 -2085119
5503 -2022761
5504 -1990358
5505 -2017627
5506 -2015558
5507 -1948687
5508 -1906899
5509 -1917622
5510 -1921005
5511 -1887326
5512 -1819659
5513 -1814237
5514 -1837356
5515 -1805147
5516 -1753836
5517 -1720410
5518 -1732880
5519 -1736792
5520 -1682016
5521 -1626100
5522 -1630284
5523 -1641469
5524 -1610120
5525 -1549421
5526 -1525029
5527 -1553226
5528 -1533400
5529 -1482602
5530 -1435774
5531 -1444548
5532 -1452575
5533 -1408368
5534 -1344815
5535 -1342819
5536 -1356622
5537 -1332785
5538 -1274351
5539 -1239871
5540 -1259427
5541 -1252545
5542 -1201890
5543 -1155094
5544 -1150340
5545 -1169776
5546 -1126992
5547 -1069902
5548 -1053308
5549 -1071004
5550 -1058634
5551  -996679
5552  -961139
5553  -975436
5554  -971663
5555  -927099
5556  -871175
5557  -862261
5558  -880484
5559  -856879
5560  -786478
5561  -764879
5562  -780220
5563  -778966
5564  -725472
5565  -673148
5566  -683883
5567  -679982
5568  -652025
5569  -595523
5570  -577392
5571  -598871
5572  -581867
5573  -515569
5574  -486680
5575  -489039
5576  -494533
5577  -448852
5578  -390404
5579  -387565
5580  -399892
5581  -376192
5582  -318250
5583  -288598
5584  -307948
5585  -301529
5586  -243816
5587  -202494
5588  -202037
5589  -214317
5590  -173892
5591  -111738
5592  -103639
5593  -116533
5594  -102308
5595   -46152
5596    -2669
5597   -14025
5598   -20882
5599    33268
5600    81993
5601    90946
5602    75980
5603   100384
5604   162232
5605   181482
5606   166843
5607   180071
5608   225972
5609   280469
5610   272950
5611   262314
5612   307020
5613   354941
5614   366044
5615   358404
5616   373645
5617   434605
5618   471641
5619   456251
5620   459014
5621   500773
5622   554301
5623   556625
5624   541967
5625   580616
5626   628620
5627   654585
5628   643113
5629   645002
5630   702588
5631   746123
5632   743047
5633   738048
5634   769450
5635   823977
5636   840788
5637   819770
5638   845047
5639   898810
5640   934500
5641   926725
5642   921581
5643   969444
5644  1017877
5645  1018556
5646  1012446
5647  1037519
5648  1095065
5649  1123491
5650  1100577
5651  1122377
5652  1172505
5653  1204470
5654  1206409
5655  1196470
5656  1232186
5657  1289107
5658  1293065
5659  1290463
5660  1314213
5661  1362893
5662  1395630
5663  1379151
5664  1387021
5665  1430992
5666  1471442
5667  1479721
5668  1468352
5669  1499176
5670  1555193
5671  1574582
5672  1560634
5673  1576099
5674  1622573
5675  1662309
5676  1655281
5677  1653680
5678  1694292
5679  1738703
5680  1756040
5681  1737736
5682  1763955
5683  1818530
5684  1841862
5685  1834834
5686  1835140
5687  1878698
5688  1925369
5689  1923556
5690  1919142
5691  1955804
5692  1999998
5693  2020045
5694  2007190
5695  2024281
5696  2078180
5697  2100221
5698  2099449
5699  2094279
5700  2136533
5701  2186557
5702  2189274
5703  2174716
5704  2208529
5705  2256183
5706  2279346
5707  2267562
5708  2272033
5709  2328673
5710  2365415
5711  2361966
5712  2356295
5713  2385709
5714  2445430
5715  2450864
5716  2434076
5717  2460008
5718  2505852
5719  2540316
5720  2526893
5721  2526807
5722  2575051
5723  2619990
5724  2621278
5725  2610216
5726  2629823
5727  2686396
5728  2709917
5729  2691837
5730  2704054
5731  2748787
5732  2786723
5733  2785356
5734  2778936
5735  2811849
5736  2864696
5737  2876992
5738  2860632
5739  2869840
5740  2931974
5741  2953305
5742  2943110
5743  2945888
5744  2986404
5745  3033325
5746  3033505
5747  3016997
5748  3053322
5749  3101120
5750  3114320
5751  3111039
5752  3111994
5753  3164780
5754  3203889
5755  3190500
5756  3187817
5757  3222707
5758  3271990
5759  3289665
5760  3260853
5761  3279787
5762  3333783
5763  3357895
5764  3353311
5765  3343399
5766  3391017
5767  3437634
5768  3432004
5769  3425547
5770  3444675
5771  3495016
5772  3518955
5773  3499021
5774  3511143
5775  3558881
5776  3587747
5777  3586091
5778  3575021
5779  3614587
5780  3665796
5781  3661631
5782  3652336
5783  3674386
5784  3716475
5785  3754854
5786  3732543
5787  3735161
5788  3778826
5789  3810666
5790  3815321
5791  3792816
5792  3833267
5793  3880887
5794  3888784
5795  3873582
5796  3883428
5797  3928123
5798  3969399
5799  3951111
5800  3950089
5801  3983729
5802  4027289
5803  4038306
5804  4020709
5805  4037381
5806  4093214
5807  4112010
5808  4096332
5809  4101735
5810  4137185
5811  4181564
5812  4177656
5813  4162142
5814  4192305
5815  4236228
5816  4251438
5817  4228246
5818  4243423
5819  4295680
5820  4316792
5821  4311425
5822  4303081
5823  4338632
5824  4384123
5825  4378297
5826  4366260
5827  4393621
5828  4438283
5829  4459807
5830  4436484
5831  4436454
5832  4487782
5833  4521806
5834  4508892
5835  4498051
5836  4525897
5837  4582922
5838  4584347
5839  4566097
5840  4585123
5841  4629455
5842  4655344
5843  4639331
5844  4630190
5845  4667021
5846  4716190
5847  4709128
5848  4694536
5849  4709803
5850  4768930
5851  4783402
5852  4757028
5853  4767876
5854  4806950
5855  4841446
5856  4832167
5857  4810945
5858  4852386
5859  4892300
5860  4901289
5861  4883724
5862  4890523
5863  4941893
5864  4965831
5865  4936580
5866  4938331
5867  4978764
5868  5022068
5869  5015945
5870  4990116
5871  5020719
5872  5072725
5873  5078968
5874  5063646
5875  5052930
5876  5106620
5877  5146725
5878  5122996
5879  5107912
5880  5142115
5881  5186419
5882  5197355
5883  5160705
5884  5173228
5885  5232846
5886  5249206
5887  5235966
5888  5215061
5889  5260071
5890  5312987
5891  5294189
5892  5274502
5893  5299138
5894  5344549
5895  5366488
5896  5331980
5897  5333328
5898  5386248
5899  5410467
5900  5398989
5901  5380454
5902  5411307
5903  5465011
5904  5456048
5905  5436601
5906  5441560
5907  5483894
5908  5516881
5909  5489356
5910  5476167
5911  5522763
5912  5560104
5913  5555562
5914  5529675
5915  5547113
5916  5602760
5917  5608328
5918  5585587
5919  5584132
5920  5621893
5921  5668669
5922  5644006
5923  5622223
5924  5660302
5925  5697450
5926  5701226
5927  5667838
5928  5677468
5929  5729465
5930  5748310
5931  5721215
5932  5720563
5933  5748141
5934  5797815
5935  5780244
5936  5752195
5937  5780936
5938  5819881
5939  5830943
5940  5803590
5941  5801126
5942  5851395
5943  5881670
5944  5857857
5945  5846704
5946  5870820
5947  5917199
5948  5912797
5949  5879301
5950  5895316
5951  5938867
5952  5954313
5953  5934575
5954  5915132
5955  5967061
5956  5998552
5957  5981291
5958  5964148
5959  5974638
5960  6027293
5961  6035786
5962  5993998
5963  6006008
5964  6048867
5965  6073718
5966  6059083
5967  6025400
5968  6059814
5969  6104224
5970  6092503
5971  6070322
5972  6072066
5973  6122318
5974  6147624
5975  6105129
5976  6104371
5977  6143556
5978  6171317
5979  6161152
5980  6123921
5981  6149350
5982  6200564
5983  6194414
5984  6170474
5985  6161223
5986  6221037
5987  6243957
5988  6205320
5989  6184944
5990  6225536
5991  6264886
5992  6257724
5993  6213410
5994  6230751
5995  6291444
5996  6295432
5997  6262519
5998  6248505
5999  6287461
6000  6326623
6001  6298082
6002  6272744
6003  6295561
6004  6338563
6005  6352303
6006  6302253
6007  6301510
6008  6356422
6009  6371443
6010  6350410
6011  6320667
6012  6345691
6013  6399133
6014  6381946
6015  6348706
6016  6365501
6017  6409251
6018  6425326
6019  6382274
6020  6366521
6021  6417346
6022  6444357
6023  6424976
6024  6387108
6025  6401592
6026  6462202
6027  6460325
6028  6414058
6029  6418967
6030  6454514
6031  6489906
6032  6452433
6033  6414262
6034  6460413
6035  6500343
6036  6488947
6037  6451377
6038  6448149
6039  6514448
6040  6525522
6041  6476400
6042  6466015
6043  6492884
6044  6536884
6045  6508753
6046  6464561
6047  6499409
6048  6544163
6049  6540456
6050  6505528
6051  6485179
6052  6542032
6053  6565428
6054  6525857
6055  6502383
6056  6529801
6057  6576263
6058  6573855
6059  6511200
6060  6525698
6061  6573584
6062  6586823
6063  6545890
6064  6517810
6065  6561602
6066  6602112
6067  6566412
6068  6537693
6069  6550611
6070  6597403
6071  6606086
6072  6548928
6073  6547926
6074  6591105
6075  6605439
6076  6580335
6077  6537051
6078  6572484
6079  6624721
6080  6604301
6081  6562072
6082  6562460
6083  6613239
6084  6629212
6085  6576762
6086  6553797
6087  6603488
6088  6628946
6089  6606866
6090  6558522
6091  6577413
6092  6632908
6093  6616110
6094  6582627
6095  6566004
6096  6605076
6097  6638735
6098  6592065
6099  6562727
6100  6600311
6101  6632272
6102  6623092
6103  6568624
6104  6573123
6105  6627590
6106  6624778
6107  6583186
6108  6564464
6109  6595960
6110  6643028
6111  6599345
6112  6558406
6113  6587643
6114  6620894
6115  6622162
6116  6570372
6117  6553095
6118  6608134
6119  6626842
6120  6584140
6121  6549959
6122  6573191
6123  6632501
6124  6600770
6125  6542057
6126  6559698
6127  6595325
6128  6609056
6129  6555609
6130  6530094
6131  6584049
6132  6606564
6133  6576421
6134  6537422
6135  6541725
6136  6603447
6137  6587358
6138  6527711
6139  6521935
6140  6568401
6141  6589994
6142  6542028
6143  6498427
6144  6545923
6145  6585736
6146  6551530
6147  6499245
6148  6498485
6149  6557787
6150  6568841
6151  6499032
6152  6485027
6153  6528750
6154  6557880
6155  6519957
6156  6464104
6157  6489690
6158  6535198
6159  6520950
6160  6469644
6161  6447555
6162  6511049
6163  6534981
6164  6469803
6165  6439912
6166  6464840
6167  6504944
6168  6490518
6169  6420775
6170  6428651
6171  6476163
6172  6478283
6173  6430362
6174  6395234
6175  6437229
6176  6484905
6177  6427695
6178  6384401
6179  6396678
6180  6441301
6181  6447136
6182  6368872
6183  6364310
6184  6417366
6185  6426975
6186  6390262
6187  6333890
6188  6363434
6189  6417385
6190  6374576
6191  6325464
6192  6322344
6193  6365313
6194  6385027
6195  6317908
6196  6291487
6197  6332685
6198  6357816
6199  6330548
6200  6269620
6201  6269054
6202  6335597
6203  6318111
6204  6261895
6205  6240565
6206  6283004
6207  6320058
6208  6258492
6209  6211352
6210  6245726
6211  6275865
6212  6258015
6213  6194568
6214  6184040
6215  6253328
6216  6243004
6217  6185239
6218  6160067
6219  6188871
6220  6231072
6221  6179875
6222  6120843
6223  6141180
6224  6182971
6225  6176982
6226  6117487
6227  6087539
6228  6146869
6229  6160420
6230  6101338
6231  6060873
6232  6077611
6233  6130903
6234  6099982
6235  6028481
6236  6037241
6237  6085645
6238  6088294
6239  6030683
6240  5988174
6241  6037449
6242  6057157
6243  6007130
6244  5962907
6245  5963445
6246  6022756
6247  6011451
6248  5936938
6249  5929634
6250  5965590
6251  5985137
6252  5942067
6253  5872375
6254  5910270
6255  5949827
6256  5912576
6257  5859310
6258  5848259
6259  5902811
6260  5909666
6261  5831911
6262  5807985
6263  5840994
6264  5869437
6265  5832606
6266  5758416
6267  5777856
6268  5834552
6269  5808481
6270  5750687
6271  5716656
6272  5773951
6273  5793268
6274  5723179
6275  5676164
6276  5710028
6277  5742628
6278  5724800
6279  5645788
6280  5641228
6281  5703050
6282  5691321
6283  5633864
6284  5582292
6285  5619593
6286  5670260
6287  5609782
6288  5552866
6289  5562824
6290  5610831
6291  5603398
6292  5527322
6293  5497925
6294  5556600
6295  5559691
6296  5509085
6297  5450069
6298  5476311
6299  5530595
6300  5486460
6301  5417733
6302  5418117
6303  5459296
6304  5470769
6305  5388881
6306  5344820
6307  5390497
6308  5418811
6309  5380137
6310  5309998
6311  5314247
6312  5381851
6313  5356585
6314  5276926
6315  5257662
6316  5292537
6317  5328737
6318  5260169
6319  5197144
6320  5233313
6321  5271661
6322  5245023
6323  5168531
6324  5146414
6325  5212357
6326  5209179
6327  5131299
6328  5094427
6329  5124633
6330  5167872
6331  5124955
6332  5044005
6333  5060968
6334  5104784
6335  5086798
6336  5021315
6337  4977302
6338  5036006
6339  5055871
6340  4987172
6341  4935790
6342  4956433
6343  5005007
6344  4971499
6345  4887198
6346  4882077
6347  4932338
6348  4929011
6349  4867096
6350  4809771
6351  4849641
6352  4895704
6353  4831994
6354  4768254
6355  4770994
6356  4823117
6357  4814740
6358  4725737
6359  4702992
6360  4746095
6361  4764164
6362  4710480
6363  4635363
6364  4659596
6365  4713712
6366  4670954
6367  4603822
6368  4579549
6369  4629730
6370  4643223
6371  4558261
6372  4524588
6373  4555741
6374  4583299
6375  4551776
6376  4468785
6377  4470280
6378  4524384
6379  4498105
6380  4429407
6381  4397873
6382  4440123
6383  4463785
6384  4392247
6385  4336128
6386  4364447
6387  4395598
6388  4371085
6389  4280668
6390  4269184
6391  4325131
6392  4321592
6393  4253250
6394  4203252
6395  4235903
6396  4282303
6397  4223206
6398  4142479
6399  4155853
6400  4197702
6401  4190879
6402  4106477
6403  4065790
6404  4131518
6405  4129020
6406  4072236
6407  4007204
6408  4024884
6409  4082157
6410  4037621
6411  3951937
6412  3950509
6413  3993550
6414  4003364
6415  3922009
6416  3867182
6417  3914653
6418  3943102
6419  3885421
6420  3811404
6421  3807185
6422  3872262
6423  3853023
6424  3762026
6425  3738718
6426  3776621
6427  3804431
6428  3742244
6429  3660861
6430  3689313
6431  3731646
6432  3693445
6433  3614025
6434  3589627
6435  3653792
6436  3659909
6437  3567267
6438  3529230
6439  3554219
6440  3598374
6441  3542078
6442  3448941
6443  3466128
6444  3516388
6445  3497046
6446  3421976
6447  3373052
6448  3430880
6449  3457324
6450  3371346
6451  3314838
6452  3328133
6453  3373191
6454  3349541
6455  3243414
6456  3239053
6457  3291490
6458  3296930
6459  3228147
6460  3158113
6461  3195486
6462  3234699
6463  3170809
6464  3096396
6465  3100873
6466  3154256
6467  3149763
6468  3045210
6469  3016041
6470  3068802
6471  3077717
6472  3019718
6473  2936929
6474  2958425
6475  3020943
6476  2971706
6477  2892036
6478  2870491
6479  2919620
6480  2942950
6481  2844832
6482  2785896
6483  2825992
6484  2855279
6485  2818470
6486  2725033
6487  2718015
6488  2783077
6489  2765687
6490  2690594
6491  2642608
6492  2677180
6493  2710461
6494  2638068
6495  2558492
6496  2586840
6497  2624718
6498  2606932
6499  2513166
6500  2480806
6501  2548268
6502  2549676
6503  2468847
6504  2409052
6505  2427555
6506  2484807
6507  2425941
6508  2338522
6509  2347248
6510  2389079
6511  2387998
6512  2304991
6513  2241105
6514  2299482
6515  2314065
6516  2253905
6517  2184152
6518  2187974
6519  2249456
6520  2215053
6521  2121562
6522  2109086
6523  2149259
6524  2160319
6525  2084681
6526  2014042
6527  2062050
6528  2088000
6529  2029067
6530  1960853
6531  1949838
6532  2008445
6533  1990905
6534  1897935
6535  1861818
6536  1902089
6537  1927990
6538  1864323
6539  1777175
6540  1807906
6541  1857059
6542  1818485
6543  1734575
6544  1701772
6545  1757934
6546  1767409
6547  1670243
6548  1622295
6549  1661936
6550  1689276
6551  1648733
6552  1548824
6553  1560547
6554  1618529
6555  1588634
6556  1508690
6557  1450067
6558  1509531
6559  1537782
6560  1457327
6561  1389278
6562  1406904
6563  1458170
6564  1431668
6565  1320547
6566  1303062
6567  1369424
6568  1360466
6569  1289294
6570  1215440
6571  1244591
6572  1307050
6573  1240711
6574  1158445
6575  1155808
6576  1201271
6577  1203263
6578  1101143
6579  1054436
6580  1110647
6581  1126916
6582  1072560
6583   983184
6584   996003
6585  1063539
6586  1015004
6587   921377
6588   901976
6589   954229
6590   973436
6591   875154
6592   814472
6593   856614
6594   895352
6595   847427
6596   752075
6597   735326
6598   810603
6599   790527
6600   702672
6601   654908
6602   688043
6603   736328
6604   666344
6605   572922
6606   601432
6607   648174
6608   622979
6609   529088
6610   480554
6611   555366
6612   562101
6613   476935
6614   418286
6615   441373
6616   497841
6617   445122
6618   342951
6619   342040
6620   393311
6621   392376
6622   303283
6623   236830
6624   299117
6625   338352
6626   258703
6627   186660
6628   187080
6629   243813
6630   220017
6631   111251
6632    87964
6633   136812
6634   154159
6635    83863
6636     4877
6637    46068
6638    90395
6639    32758
6640   -45643
6641   -67855
6642    -8167
6643    -9486
6644  -107979
6645  -150277
6646  -108898
6647   -72944
6648  -130880
6649  -234208
6650  -216184
6651  -155610
6652  -191853
6653  -277727
6654  -312413
6655  -263089
6656  -229809
6657  -322651
6658  -382624
6659  -358260
6660  -317774
6661  -356294
6662  -455109
6663  -466354
6664  -401013
6665  -417130
6666  -494743
6667  -545228
6668  -511260
6669  -459479
6670  -545253
6671  -626412
6672  -607313
6673  -562372
6674  -578029
6675  -680050
6676  -713140
6677  -644809
6678  -638552
6679  -715712
6680  -787215
6681  -765311
6682  -703585
6683  -762501
6684  -850054
6685  -853170
6686  -805152
6687  -791085
6688  -891041
6689  -953453
6690  -894270
6691  -873415
6692  -934999
6693 -1019828
6694 -1009203
6695  -945793
6696  -977711
6697 -1074361
6698 -1090216
6699 -1043950
6700 -1019471
6701 -1106544
6702 -1178938
6703 -1140220
6704 -1099956
6705 -1147917
6706 -1233248
6707 -1258283
6708 -1176508
6709 -1178643
6710 -1290527
6711 -1333184
6712 -1291899
6713 -1247472
6714 -1316843
6715 -1417926
6716 -1388124
6717 -1329017
6718 -1357451
6719 -1441563
6720 -1487781
6721 -1417990
6722 -1402525
6723 -1498007
6724 -1554072
6725 -1539994
6726 -1478744
6727 -1520764
6728 -1634861
6729 -1625392
6730 -1562911
6731 -1568869
6732 -1648782
6733 -1725525
6734 -1661651
6735 -1624166
6736 -1698410
6737 -1778499
6738 -1775254
6739 -1704371
6740 -1717792
6741 -1831164
6742 -1860695
6743 -1802830
6744 -1781035
6745 -1851480
6746 -1943779
6747 -1913200
6748 -1841244
6749 -1898912
6750 -1982766
6751 -2005657
6752 -1940324
6753 -1921918
6754 -2030246
6755 -2088882
6756 -2036592
6757 -2002709
6758 -2050025
6759 -2159595
6760 -2139406
6761 -2060621
6762 -2086025
6763 -2182425
6764 -2227574
6765 -2182536
6766 -2129150
6767 -2220294
6768 -2299095
6769 -2267623
6770 -2215275
6771 -2240530
6772 -2344536
6773 -2369584
6774 -2288693
6775 -2294221
6776 -2378040
6777 -2438265
6778 -2404996
6779 -2344861
6780 -2415290
6781 -2505424
6782 -2478477
6783 -2434725
6784 -2438536
6785 -2532446
6786 -2585545
6787 -2516231
6788 -2495779
6789 -2572752
6790 -2641274
6791 -2635245
6792 -2550624
6793 -2589099
6794 -2693389
6795 -2700536
6796 -2645895
6797 -2627410
6798 -2722777
6799 -2796356
6800 -2728215
6801 -2695258
6802 -2753349
6803 -2833509
6804 -2840011
6805 -2762973
6806 -2779180
6807 -2878749
6808 -2911243
6809 -2871272
6810 -2832774
6811 -2899500
6812 -2984691
6813 -2944368
6814 -2888016
6815 -2935072
6816 -3011045
6817 -3050578
6818 -2973274
6819 -2963620
6820 -3061858
6821 -3115502
6822 -3068067
6823 -3017147
6824 -3067613
6825 -3169611
6826 -3149798
6827 -3087709
6828 -3108392
6829 -3203372
6830 -3244611
6831 -3180329
6832 -3140190
6833 -3227269
6834 -3293048
6835 -3271610
6836 -3204222
6837 -3229551
6838 -3346367
6839 -3359123
6840 -3286194
6841 -3290241
6842 -3359773
6843 -3437258
6844 -3380099
6845 -3321574
6846 -3390410
6847 -3475430
6848 -3466413
6849 -3402887
6850 -3406590
6851 -3516202
6852 -3547996
6853 -3479042
6854 -3455758
6855 -3517540
6856 -3610498
6857 -3579808
6858 -3498682
6859 -3552324
6860 -3642994
6861 -3661792
6862 -3599024
6863 -3568778
6864 -3666926
6865 -3723698
6866 -3666360
6867 -3622740
6868 -3671005
6869 -3770754
6870 -3774406
6871 -3686891
6872 -3705603
6873 -3801236
6874 -3839096
6875 -3777859
6876 -3723627
6877 -3810347
6878 -3891375
6879 -3856758
6880 -3798015
6881 -3823527
6882 -3923288
6883 -3949803
6884 -3867414
6885 -3853689
6886 -3937895
6887 -4000276
6888 -3966814
6889 -3889241
6890 -3946928
6891 -4049625
6892 -4032991
6893 -3974550
6894 -3969824
6895 -4060178
6896 -4114483
6897 -4040077
6898 -4001723
6899 -4074264
6900 -4148016
6901 -4143144
6902 -4055690
6903 -4084954
6904 -4192869
6905 -4202454
6906 -4134504
6907 -4109313
6908 -4188746
6909 -4268548
6910 -4208667
6911 -4150061
6912 -4204899
6913 -4294054
6914 -4301744
6915 -4219427
6916 -4210595
6917 -4319943
6918 -4349004
6919 -4296082
6920 -4252229
6921 -4311091
6922 -4407579
6923 -4379431
6924 -4310609
6925 -4343880
6926 -4415577
6927 -4454662
6928 -4377000
6929 -4338702
6930 -4440018
6931 -4490287
6932 -4451519
6933 -4398318
6934 -4427917
6935 -4539958
6936 -4529460
6937 -4445455
6938 -4455890
6939 -4535730
6940 -4581696
6941 -4525565
6942 -4469146
6943 -4554256
6944 -4624940
6945 -4597116
6946 -4536943
6947 -4548902
6948 -4649300
6949 -4666249
6950 -4583936
6951 -4575566
6952 -4644470
6953 -4714304
6954 -4669537
6955 -4601591
6956 -4657961
6957 -4747427
6958 -4735238
6959 -4671223
6960 -4647632
6961 -4746711
6962 -4797511
6963 -4724318
6964 -4685408
6965 -4747545
6966 -4832686
6967 -4814370
6968 -4722740
6969 -4752612
6970 -4845871
6971 -4859275
6972 -4794421
6973 -4757997
6974 -4841447
6975 -4915609
6976 -4859615
6977 -4807166
6978 -4839953
6979 -4930152
6980 -4936089
6981 -4837141
6982 -4845765
6983 -4939361
6984 -4967345
6985 -4924414
6986 -4867375
6987 -4932995
6988 -5023025
6989 -4976401
6990 -4907608
6991 -4928593
6992 -5010413
6993 -5047785
6994 -4955161
6995 -4936348
6996 -5023698
6997 -5077813
6998 -5038190
6999 -4962751
7000 -4997843
7001 -5111667
7002 -5090242
7003 -5013527
7004 -5000234
7005 -5089099
7006 -5153213
7007 -5071332
7008 -5022983
7009 -5096424
7010 -5164634
7011 -5147466
7012 -5058478
7013 -5072331
7014 -5176601
7015 -5186033
7016 -5114234
7017 -5085428
7018 -5150778
7019 -5239979
7020 -5184457
7021 -5110471
7022 -5159245
7023 -5234202
7024 -5240205
7025 -5158908
7026 -5131899
7027 -5243884
7028 -5278233
7029 -5219719
7030 -5171560
7031 -5217832
7032 -5313406
7033 -5276604
7034 -5185378
7035 -5207164
7036 -5285660
7037 -5327646
7038 -5252795
7039 -5204526
7040 -5293357
7041 -5360692
7042 -5308164
7043 -5243492
7044 -5257195
7045 -5357560
7046 -5360293
7047 -5265144
7048 -5260183
7049 -5347010
7050 -5402134
7051 -5345192
7052 -5264303
7053 -5332534
7054 -5412871
7055 -5381692
7056 -5309677
7057 -5301573
7058 -5407070
7059 -5435490
7060 -5345966
7061 -5319820
7062 -5383950
7063 -5457404
7064 -5410683
7065 -5321624
7066 -5362063
7067 -5456677
7068 -5445988
7069 -5378840
7070 -5346606
7071 -5441042
7072 -5496475
7073 -5418023
7074 -5365002
7075 -5408621
7076 -5489935
7077 -5483298
7078 -5379241
7079 -5393834
7080 -5488467
7081 -5509025
7082 -5439102
7083 -5383659
7084 -5451225
7085 -5539656
7086 -5474245
7087 -5410218
7088 -5432076
7089 -5516257
7090 -5529636
7091 -5439669
7092 -5421951
7093 -5509725
7094 -5543019
7095 -5493337
7096 -5425494
7097 -5468319
7098 -5557834
7099 -5527938
7100 -5446216
7101 -5458888
7102 -5529265
7103 -5573636
7104 -5488322
7105 -5441624
7106 -5517960
7107 -5567331
7108 -5533336
7109 -5444718
7110 -5472353
7111 -5578842
7112 -5564181
7113 -5484954
7114 -5470757
7115 -5536990
7116 -5597195
7117 -5528954
7118 -5452332
7119 -5515293
7120 -5587837
7121 -5572237
7122 -5484955
7123 -5478422
7124 -5580650
7125 -5601949
7126 -5512308
7127 -5478322
7128 -5529543
7129 -5607360
7130 -5556140
7131 -5462167
7132 -5509405
7133 -5590400
7134 -5590143
7135 -5514731
7136 -5469556
7137 -5571546
7138 -5606042
7139 -5538327
7140 -5477202
7141 -5511112
7142 -5605381
7143 -5587078
7144 -5478715
7145 -5498590
7146 -5577845
7147 -5606194
7148 -5530709
7149 -5465099
7150 -5543183
7151 -5616243
7152 -5544546
7153 -5486876
7154 -5498496
7155 -5593990
7156 -5603620
7157 -5494602
7158 -5473206
7159 -5553803
7160 -5599957
7161 -5545764
7162 -5449552
7163 -5514460
7164 -5604015
7165 -5563811
7166 -5485977
7167 -5462768
7168 -5557331
7169 -5599923
7170 -5496739
7171 -5452614
7172 -5513199
7173 -5583271
7174 -5551062
7175 -5453016
7176 -5469265
7177 -5569551
7178 -5556389
7179 -5484337
7180 -5435778
7181 -5505659
7182 -5578542
7183 -5494417
7184 -5430634
7185 -5471800
7186 -5552134
7187 -5541461
7188 -5439613
7189 -5425280
7190 -5522636
7191 -5542275
7192 -5463882
7193 -5404563
7194 -5451923
7195 -5548598
7196 -5492899
7197 -5408712
7198 -5423197
7199 -5504504
7200 -5523127
7201 -5423749
7202 -5370445
7203 -5464174
7204 -5503275
7205 -5453517
7206 -5374834
7207 -5400471
7208 -5503951
7209 -5477887
7210 -5377843
7211 -5370838
7212 -5436985
7213 -5487226
7214 -5397860
7215 -5333320
7216 -5403232
7217 -5466337
7218 -5429904
7219 -5340740
7220 -5334430
7221 -5438606
7222 -5440114
7223 -5339158
7224 -5306480
7225 -5369400
7226 -5433027
7227 -5377540
7228 -5288823
7229 -5336904
7230 -5400281
7231 -5386049
7232 -5299787
7233 -5269363
7234 -5357696
7235 -5389683
7236 -5302541
7237 -5261442
7238 -5301141
7239 -5379254
7240 -5337033
7241 -5233869
7242 -5255618
7243 -5329828
7244 -5332921
7245 -5260618
7246 -5194008
7247 -5280414
7248 -5336759
7249 -5263101
7250 -5198234
7251 -5214776
7252 -5296802
7253 -5289456
7254 -5171227
7255 -5168164
7256 -5244519
7257 -5268617
7258 -5208827
7259 -5130626
7260 -5192912
7261 -5263295
7262 -5205480
7263 -5133172
7264 -5127289
7265 -5205343
7266 -5231058
7267 -5113599
7268 -5083767
7269 -5158956
7270 -5199954
7271 -5150602
7272 -5053418
7273 -5089907
7274 -5185994
7275 -5139649
7276 -5053921
7277 -5032949
7278 -5106192
7279 -5161574
7280 -5058100
7281 -4995355
7282 -5054351
7283 -5117457
7284 -5080580
7285 -4975278
7286 -4976431
7287 -5080452
7288 -5070603
7289 -4984860
7290 -4939639
7291 -5001268
7292 -5071700
7293 -4993311
7294 -4904990
7295 -4945167
7296 -5006528
7297 -5008069
7298 -4901111
7299 -4869583
7300 -4969088
7301 -4986822
7302 -4909511
7303 -4841532
7304 -4881040
7305 -4972236
7306 -4917009
7307 -4814333
7308 -4828888
7309 -4900936
7310 -4920766
7311 -4825784
7312 -4761006
7313 -4849890
7314 -4895288
7315 -4833951
7316 -4745539
7317 -4752073
7318 -4851317
7319 -4831220
7320 -4720031
7321 -4711620
7322 -4776168
7323 -4827367
7324 -4747533
7325 -4653937
7326 -4713786
7327 -4778855
7328 -4736256
7329 -4649473
7330 -4622373
7331 -4724734
7332 -4737953
7333 -4636738
7334 -4592974
7335 -4650629
7336 -4706075
7337 -4655726
7338 -4542191
7339 -4569688
7340 -4656064
7341 -4636451
7342 -4551322
7343 -4507459
7344 -4585946
7345 -4635189
7346 -4537200
7347 -4475657
7348 -4501233
7349 -4578844
7350 -4544842
7351 -4430276
7352 -4442203
7353 -4523895
7354 -4529811
7355 -4456566
7356 -4377849
7357 -4447726
7358 -4507101
7359 -4432774
7360 -4348155
7361 -4364463
7362 -4436708
7363 -4446656
7364 -4328922
7365 -4300295
7366 -4380722
7367 -4407406
7368 -4340419
7369 -4253267
7370 -4282407
7371 -4370188
7372 -4319021
7373 -4231064
7374 -4221798
7375 -4297268
7376 -4322707
7377 -4215892
7378 -4155509
7379 -4224105
7380 -4266760
7381 -4218277
7382 -4114574
7383 -4127893
7384 -4229230
7385 -4202172
7386 -4105545
7387 -4082078
7388 -4138821
7389 -4195803
7390 -4092579
7391 -4012994
7392 -4067762
7393 -4124955
7394 -4091625
7395 -3996008
7396 -3976255
7397 -4076935
7398 -4072912
7399 -3984327
7400 -3926389
7401 -3968670
7402 -4036075
7403 -3971843
7404 -3869693
7405 -3903006
7406 -3970126
7407 -3975206
7408 -3869145
7409 -3819329
7410 -3900306
7411 -3927678
7412 -3846842
7413 -3774132
7414 -3798969
7415 -3886590
7416 -3845131
7417 -3740647
7418 -3744614
7419 -3810803
7420 -3822624
7421 -3735261
7422 -3656902
7423 -3733033
7424 -3781685
7425 -3710013
7426 -3630515
7427 -3636487
7428 -3725361
7429 -3710200
7430 -3596046
7431 -3573822
7432 -3628789
7433 -3674054
7434 -3595661
7435 -3497214
7436 -3549763
7437 -3625622
7438 -3576431
7439 -3487383
7440 -3456229
7441 -3543153
7442 -3566856
7443 -3455217
7444 -3396652
7445 -3452383
7446 -3510544
7447 -3466624
7448 -3344251
7449 -3368051
7450 -3459265
7451 -3435146
7452 -3337659
7453 -3282389
7454 -3352431
7455 -3411855
7456 -3312308
7457 -3237759
7458 -3267001
7459 -3340620
7460 -3318532
7461 -3197747
7462 -3179293
7463 -3272313
7464 -3268446
7465 -3188819
7466 -3108961
7467 -3159733
7468 -3241487
7469 -3173649
7470 -3071884
7471 -3090428
7472 -3155176
7473 -3165269
7474 -3039749
7475 -2992670
7476 -3074089
7477 -3107891
7478 -3043410
7479 -2943761
7480 -2966383
7481 -3063874
7482 -3016218
7483 -2914541
7484 -2894122
7485 -2954678
7486 -2996794
7487 -2898095
7488 -2812238
7489 -2881133
7490 -2929407
7491 -2889888
7492 -2783494
7493 -2773770
7494 -2867747
7495 -2856493
7496 -2747257
7497 -2712143
7498 -2760123
7499 -2816806
7500 -2748391
7501 -2649225
7502 -2684763
7503 -2746936
7504 -2717354
7505 -2621395
7506 -2579510
7507 -2671336
7508 -2681212
7509 -2584379
7510 -2532755
7511 -2566743
7512 -2630719
7513 -2594325
7514 -2467141
7515 -2484713
7516 -2545769
7517 -2549476
7518 -2452276
7519 -2387596
7520 -2471591
7521 -2511480
7522 -2429493
7523 -2348383
7524 -2360587
7525 -2444346
7526 -2416568
7527 -2297463
7528 -2276881
7529 -2351571
7530 -2372001
7531 -2294355
7532 -2199939
7533 -2268043
7534 -2325394
7535 -2255353
7536 -2173494
7537 -2162897
7538 -2237707
7539 -2244664
7540 -2126550
7541 -2090777
7542 -2146727
7543 -2190862
7544 -2128350
7545 -2024251
7546 -2043077
7547 -2127047
7548 -2086856
7549 -1989821
7550 -1955963
7551 -2035934
7552 -2072472
7553 -1964424
7554 -1897808
7555 -1947585
7556 -1991355
7557 -1960308
7558 -1827992
7559 -1835604
7560 -1929197
7561 -1907684
7562 -1817325
7563 -1774943
7564 -1825529
7565 -1889244
7566 -1785767
7567 -1707084
7568 -1727092
7569 -1791089
7570 -1775845
7571 -1661817
7572 -1628330
7573 -1723494
7574 -1734506
7575 -1651183
7576 -1569352
7577 -1605821
7578 -1681347
7579 -1623599
7580 -1513049
7581 -1522124
7582 -1584124
7583 -1602107
7584 -1489229
7585 -1432227
7586 -1509818
7587 -1543085
7588 -1474246
7589 -1380282
7590 -1384076
7591 -1480480
7592 -1441118
7593 -1329284
7594 -1313374
7595 -1376824
7596 -1418760
7597 -1324026
7598 -1226795
7599 -1286754
7600 -1344093
7601 -1293946
7602 -1191620
7603 -1167688
7604 -1267040
7605 -1276246
7606 -1152923
7607 -1117007
7608 -1153742
7609 -1217494
7610 -1150379
7611 -1031527
7612 -1064554
7613 -1145349
7614 -1114114
7615 -1027064
7616  -961724
7617 -1055066
7618 -1087502
7619  -982248
7620  -913587
7621  -942782
7622 -1004549
7623  -976796
7624  -845269
7625  -855592
7626  -926993
7627  -934749
7628  -843264
7629  -764634
7630  -827166
7631  -891486
7632  -798457
7633  -723005
7634  -724060
7635  -802599
7636  -800123
7637  -672760
7638  -643433
7639  -715500
7640  -740255
7641  -669149
7642  -565100
7643  -610526
7644  -684987
7645  -626650
7646  -534336
7647  -521658
7648  -587123
7649  -617739
7650  -496053
7651  -442728
7652  -499757
7653  -539564
7654  -482837
7655  -384600
7656  -388740
7657  -482575
7658  -446783
7659  -361564
7660  -309067
7661  -369881
7662  -415593
7663  -322933
7664  -232070
7665  -285571
7666  -339156
7667  -305252
7668  -196212
7669  -186672
7670  -270453
7671  -259752
7672  -166543
7673  -111782
7674  -152942
7675  -223203
7676  -137154
7677   -44116
7678   -68399
7679  -139971
7680  -126868
7681   -20156
7682    32475
7683   -58747
7684   -72001
7685     7713
7686    87877
7687    64686
7688   -19814
7689    26695
7690   139118
7691   136959
7692    79411
7693    58280
7694   159669
7695   233673
7696   167298
7697   113234
7698   187845
7699   266990
7700   276780
7701   182634
7702   198457
7703   319155
7704   351769
7705   285515
7706   259255
7707   328846
7708   430807
7709   372952
7710   305764
7711   356569
7712   452557
7713   476313
7714   398789
7715   380539
7716   493374
7717   545017
7718   501123
7719   439740
7720   497034
7721   614914
7722   590587
7723   507722
7724   536283
7725   623038
7726   690782
7727   609035
7728   564437
7729   665420
7730   744652
7731   705639
7732   635572
7733   659580
7734   793107
7735   795873
7736   721749
7737   719691
7738   803621
7739   874686
7740   827436
7741   748102
7742   829381
7743   916590
7744   918377
7745   835425
7746   840426
7747   957242
7748  1004983
7749   924124
7750   898556
7751   962233
7752  1063491
7753  1029571
7754   947490
7755   991197
7756  1103737
7757  1110319
7758  1053238
7759  1012995
7760  1125561
7761  1196413
7762  1133264
7763  1076925
7764  1130858
7765  1234673
7766  1239319
7767  1145067
7768  1163965
7769  1265318
7770  1315559
7771  1255596
7772  1195829
7773  1276287
7774  1381244
7775  1327515
7776  1275774
7777  1295176
7778  1404827
7779  1435566
7780  1353676
7781  1332635
7782  1432788
7783  1485940
7784  1458840
7785  1377043
7786  1440149
7787  1542896
7788  1531651
7789  1469630
7790  1468694
7791  1563384
7792  1631219
7793  1537123
7794  1506748
7795  1580487
7796  1660627
7797  1647393
7798  1574038
7799  1600164
7800  1714185
7801  1725114
7802  1664380
7803  1633661
7804  1717591
7805  1792242
7806  1749099
7807  1679277
7808  1740362
7809  1823341
7810  1844671
7811  1760748
7812  1758525
7813  1871331
7814  1909762
7815  1840421
7816  1802539
7817  1864129
7818  1968211
7819  1926992
7820  1863337
7821  1898958
7822  1994558
7823  2021180
7824  1951058
7825  1910605
7826  2023861
7827  2068482
7828  2031538
7829  1977629
7830  2021709
7831  2129664
7832  2130144
7833  2035302
7834  2054806
7835  2139580
7836  2199095
7837  2122359
7838  2077341
7839  2163703
7840  2248261
7841  2215620
7842  2152875
7843  2161676
7844  2286404
7845  2297938
7846  2211272
7847  2195913
7848  2284407
7849  2357004
7850  2322905
7851  2231439
7852  2310891
7853  2400334
7854  2398419
7855  2320391
7856  2313964
7857  2414966
7858  2473549
7859  2392185
7860  2360498
7861  2421729
7862  2517369
7863  2495713
7864  2411166
7865  2438984
7866  2547261
7867  2555256
7868  2500627
7869  2449965
7870  2551587
7871  2629361
7872  2575001
7873  2514173
7874  2569751
7875  2658464
7876  2671936
7877  2563802
7878  2575112
7879  2675731
7880  2721678
7881  2663409
7882  2607500
7883  2679361
7884  2790364
7885  2744834
7886  2680204
7887  2687015
7888  2789614
7889  2824212
7890  2739678
7891  2704955
7892  2810913
7893  2863762
7894  2844766
7895  2752626
7896  2805360
7897  2908956
7898  2904841
7899  2824393
7900  2826833
7901  2905998
7902  2987761
7903  2905218
7904  2854004
7905  2928308
7906  3014232
7907  2990212
7908  2918924
7909  2915606
7910  3040809
7911  3052303
7912  2990516
7913  2949671
7914  3030934
7915  3119048
7916  3075867
7917  2989955
7918  3052237
7919  3129146
7920  3154163
7921  3054107
7922  3042853
7923  3152446
7924  3210399
7925  3139548
7926  3097832
7927  3136384
7928  3250336
7929  3218864
7930  3136930
7931  3154359
7932  3251051
7933  3281588
7934  3219156
7935  3162355
7936  3273320
7937  3332541
7938  3294937
7939  3223722
7940  3254641
7941  3353106
7942  3367274
7943  3265062
7944  3277634
7945  3355115
7946  3413947
7947  3360369
7948  3299276
7949  3361125
7950  3457570
7951  3416387
7952  3363185
7953  3354311
7954  3461940
7955  3493778
7956  3417797
7957  3388169
7958  3466726
7959  3530711
7960  3510810
7961  3407766
7962  3466017
7963  3556661
7964  3558328
7965  3479141
7966  3474104
7967  3561385
7968  3629653
7969  3544099
7970  3510768
7971  3552282
7972  3642621
7973  3630054
7974  3540463
7975  3547097
7976  3659854
7977  3672417
7978  3625298
7979  3568292
7980  3653217
7981  3732712
7982  3675694
7983  3613295
7984  3651072
7985  3725564
7986  3757156
7987  3652923
7988  3659127
7989  3748699
7990  3797542
7991  3735798
7992  3679182
7993  3722744
7994  3839341
7995  3788243
7996  3721423
7997  3731629
7998  3831810
7999  3865918
8000  3786242
8001  3730921
8002  3837831
8003  3883426
8004  3854632
8005  3765619
8006  3805744
8007  3912169
8008  3919643
8009  3822569
8010  3829162
8011  3894742
8012  3975207
8013  3894088
8014  3837416
8015  3895681
8016  3982958
8017  3949791
8018  3889828
8019  3874086
8020  3997189
8021  4012057
8022  3944119
8023  3891582
8024  3970479
8025  4044592
8026  4020915
8027  3904478
8028  3972773
8029  4051349
8030  4070544
8031  3979502
8032  3957651
8033  4045183
8034  4115363
8035  4025306
8036  3989418
8037  4016327
8038  4132449
8039  4102042
8040  4021635
8041  4019022
8042  4125282
8043  4150414
8044  4095105
8045  4012721
8046  4113455
8047  4174914
8048  4140518
8049  4054265
8050  4089287
8051  4176163
8052  4214590
8053  4096247
8054  4103379
8055  4161210
8056  4235835
8057  4172907
8058  4106569
8059  4135534
8060  4252593
8061  4213317
8062  4162563
8063  4133944
8064  4243171
8065  4272829
8066  4205224
8067  4138355
8068  4227279
8069  4276875
8070  4273347
8071  4164518
8072  4206910
8073  4291630
8074  4308693
8075  4218173
8076  4205142
8077  4261371
8078  4355184
8079  4258151
8080  4220516
8081  4247701
8082  4353062
8083  4331416
8084  4263045
8085  4226214
8086  4348326
8087  4351238
8088  4315136
8089  4226591
8090  4316493
8091  4379983
8092  4361963
8093  4251821
8094  4315732
8095  4357975
8096  4424460
8097  4294171
8098  4298084
8099  4349371
8100  4439054
8101  4340645
8102  4321816
8103  4309557
8104  4460572
8105  4387391
8106  4354688
8107  4303381
8108  4434611
8109  4419893
8110  4411175
8111  4274112
8112  4440284
8113  4407330
8114  4477740
8115  4287708
8116  4429632
8117  4380328
8118  4576892
8119  4219561
8120  4602145
8121  3803524
$$ Imaginary data points
##PAGE= N=2
##DATA TABLE= (X++(I..I)), XYDATA
0 -8192967
1 -16648840
2 -11333659
3 -7935497
4 -9110402
5 -12848285
6 -11827989
7 -7450766
8 -7769127
9 -11232646
10 -12588667
11 -10621099
12 -7685128
13 -10269319
14 -13249879
15 -11647117
16 -9637474
17 -10092117
18 -13092597
19 -13734019
20 -9570118
21 -8740063
22 -11683466
23 -13653306
24 -12159414
25 -9246838
26 -11303829
27 -14695824
28 -12942804
29 -10500377
30 -10374066
31 -13166237
32 -14745756
33 -11782422
34 -10569125
35 -12823936
36 -14595566
37 -13965265
38 -10909877
39 -11593527
40 -14823797
41 -14148109
42 -12153062
43 -11861367
44 -14080030
45 -15792601
46 -12783842
47 -11118260
48 -13484614
49 -15531064
50 -15142108
51 -12117382
52 -12387990
53 -16309446
54 -16272742
55 -13342717
56 -11776998
57 -14041091
58 -17429020
59 -15061393
60 -11748153
61 -13274042
62 -16396510
63 -17169494
64 -13867789
65 -12574188
66 -16361677
67 -17549854
68 -15609926
69 -13698993
70 -14408360
71 -17193695
72 -16000754
73 -13491971
74 -14612890
75 -16925797
76 -18005272
77 -15496185
78 -13479962
79 -16674384
80 -18660606
81 -16814257
82 -14160475
83 -14595808
84 -18720965
85 -18600811
86 -14647001
87 -14521230
88 -17212983
89 -19093535
90 -16812667
91 -14059778
92 -16828941
93 -19438529
94 -18128390
95 -15671719
96 -15143843
97 -18580841
98 -19563301
99 -16429000
100 -15502037
101 -17240358
102 -19530174
103 -18635572
104 -15521790
105 -17214002
106 -20238978
107 -19555522
108 -16857828
109 -15692967
110 -19139841
111 -20895579
112 -17210572
113 -15340743
114 -17443213
115 -20894896
116 -20721092
117 -16623571
118 -16795454
119 -20219035
120 -20763636
121 -18378735
122 -15863236
123 -18246496
124 -21537769
125 -19646264
126 -17402969
127 -18054333
128 -20641978
129 -21331088
130 -17912420
131 -17498209
132 -20638982
133 -21509414
134 -19537941
135 -16832371
136 -18422448
137 -22073150
138 -20798567
139 -18157896
140 -18350249
141 -21361261
142 -23121918
143 -19371463
144 -17099990
145 -20095190
146 -22443596
147 -21446391
148 -18143408
149 -18549159
150 -22490956
151 -22029874
152 -19004128
153 -18404678
154 -21006717
155 -23725065
156 -21085572
157 -18290580
158 -20306962
159 -22617881
160 -22479414
161 -19529435
162 -18658319
163 -22321712
164 -23215161
165 -20653156
166 -19043726
167 -20721568
168 -24229908
169 -22681364
170 -18984016
171 -20220269
172 -23138319
173 -23661625
174 -20424189
175 -18456580
176 -22025853
177 -24018373
178 -21968408
179 -20044976
180 -20673443
181 -23973732
182 -23749879
183 -20436960
184 -20536221
185 -22563998
186 -23708174
187 -21838346
188 -19474835
189 -22163055
190 -24707778
191 -23125201
192 -20711660
193 -20535088
194 -23866481
195 -24498033
196 -20956861
197 -20561529
198 -23052052
199 -24867165
200 -23304262
201 -20137041
202 -21844145
203 -24845637
204 -23951313
205 -21584841
206 -20747073
207 -23803905
208 -25510188
209 -22315026
210 -20854038
211 -22741223
212 -25047464
213 -24511531
214 -21133922
215 -21713765
216 -24750789
217 -24538119
218 -22435974
219 -21136928
220 -23626837
221 -26027545
222 -23436388
223 -21506444
224 -22858604
225 -25088506
226 -25069963
227 -21558482
228 -21352889
229 -24943393
230 -25708604
231 -23541408
232 -21351087
233 -23352301
234 -26671144
235 -24516563
236 -21567386
237 -22354990
238 -24986411
239 -26010868
240 -22764096
241 -21525388
242 -24689308
243 -26040783
244 -24474340
245 -22022746
246 -22905541
247 -26458450
248 -25523506
249 -22504649
250 -22341978
251 -24650516
252 -26606798
253 -23856511
254 -21437032
255 -24208568
256 -26540933
257 -25530089
258 -22488035
259 -22228862
260 -26013291
261 -26215958
262 -23315873
263 -22761996
264 -24729791
265 -27018013
266 -24891483
267 -21774249
268 -23622694
269 -26197922
270 -26050006
271 -23419332
272 -22287915
273 -25809506
274 -27070467
275 -24197632
276 -22546548
277 -23885973
278 -26943018
279 -26059019
280 -22446535
281 -23335817
282 -26151702
283 -26627381
284 -24139053
285 -22160539
286 -25238959
287 -27489943
288 -25068015
289 -22729605
290 -23215174
291 -26501653
292 -26903387
293 -23248257
294 -23030887
295 -25832388
296 -27204711
297 -25306604
298 -22398497
299 -24371846
300 -27225947
301 -25675581
302 -23257931
303 -23123634
304 -26212856
305 -27508505
306 -24069729
307 -22942229
308 -25330107
309 -27118484
310 -25906125
311 -22604959
312 -23628326
313 -27134283
314 -26668231
315 -24130325
316 -22941239
317 -25462954
318 -27664169
319 -24694900
320 -22721963
321 -24729906
322 -27012656
323 -26645857
324 -23238116
325 -23226567
326 -26733265
327 -27021771
328 -24745455
329 -23009412
330 -24752637
331 -27619445
332 -25486118
333 -22788113
334 -23923410
335 -26434333
336 -27296360
337 -24374830
338 -23217681
339 -26204421
340 -26993651
341 -24993173
342 -22943729
343 -24018695
344 -27295811
345 -26182060
346 -23329872
347 -23832311
348 -26074164
349 -27358504
350 -24753732
351 -22755143
352 -25453908
353 -27080880
354 -25533307
355 -23177221
356 -23473281
357 -26943380
358 -26770638
359 -23758690
360 -23550143
361 -25549121
362 -27271483
363 -25159969
364 -22417348
365 -24609622
366 -27064993
367 -26241459
368 -23672996
369 -22991284
370 -26347190
371 -27209070
372 -24210095
373 -23138268
374 -24683732
375 -26948544
376 -25786240
377 -22658786
378 -24004979
379 -26749648
380 -26565660
381 -24102480
382 -22598400
383 -25476654
384 -27123527
385 -24403968
386 -22820079
387 -24163189
388 -26920416
389 -26519441
390 -22824776
391 -23135410
392 -26058522
393 -26560112
394 -24362588
395 -22248153
396 -24666666
397 -27206747
398 -25032045
399 -22865400
400 -23429972
401 -26232354
402 -26921482
403 -23353429
404 -22508418
405 -25188488
406 -26413275
407 -24772807
408 -22020198
409 -23609343
410 -26999420
411 -25836352
412 -23281240
413 -22868308
414 -25232669
415 -26781117
416 -23629961
417 -21979925
418 -24402278
419 -26219017
420 -25260889
421 -22301586
422 -22878930
423 -26336209
424 -25802534
425 -23147583
426 -22251093
427 -24404546
428 -26804905
429 -24353782
430 -21837142
431 -23542360
432 -25771909
433 -25685932
434 -22589795
435 -21818780
436 -25195760
437 -25864287
438 -23515025
439 -21940372
440 -23450582
441 -26479714
442 -24883232
443 -21745403
444 -22737078
445 -25214704
446 -25783238
447 -22802669
448 -21030095
449 -24142163
450 -25793630
451 -23903882
452 -21873167
453 -22571076
454 -25799693
455 -25171240
456 -21709258
457 -21747027
458 -24119477
459 -25602633
460 -23447650
461 -20905232
462 -23196111
463 -25474612
464 -24232853
465 -21849232
466 -21476701
467 -24620057
468 -25259661
469 -22087073
470 -21253270
471 -23084654
472 -24998566
473 -23701611
474 -20856268
475 -22511868
476 -25150423
477 -24227103
478 -21610814
479 -20637764
480 -23705183
481 -25167717
482 -22098984
483 -20721158
484 -22421494
485 -24679725
486 -23996987
487 -20653114
488 -21122698
489 -23937381
490 -24200290
491 -22266111
492 -20365669
493 -22359156
494 -24737935
495 -22665300
496 -20658061
497 -21367258
498 -23538349
499 -23768864
500 -20587179
501 -20362301
502 -23251854
503 -23908938
504 -22160246
505 -20150956
506 -21770100
507 -24336876
508 -22349810
509 -19988446
510 -20570001
511 -22896559
512 -23778933
513 -20729161
514 -19552806
515 -22225038
516 -23628717
517 -22353406
518 -19692373
519 -20310429
520 -23598116
521 -22827517
522 -19994091
523 -19477759
524 -21619499
525 -23601648
526 -21214509
527 -19103345
528 -21136326
529 -22894666
530 -22116126
531 -19418305
532 -19278544
533 -22640411
534 -22696568
535 -19968282
536 -19101693
537 -20931804
538 -23180063
539 -21138069
540 -18321619
541 -19904311
542 -22231650
543 -22163470
544 -19388707
545 -18173409
546 -21395096
547 -22645946
548 -20290429
549 -18628784
550 -19565595
551 -22214757
552 -21334319
553 -18257352
554 -18842372
555 -21113353
556 -21847732
557 -19690120
558 -17755119
559 -20345148
560 -22080678
561 -19853125
562 -17791770
563 -18517204
564 -21584566
565 -21353722
566 -17877540
567 -18005132
568 -20584688
569 -21691333
570 -19604220
571 -16877154
572 -18805026
573 -21332654
574 -20017258
575 -17711828
576 -17277112
577 -20152229
578 -21481315
579 -18463077
580 -17148382
581 -18927705
582 -20854588
583 -19909311
584 -16674088
585 -17455054
586 -20342794
587 -19744612
588 -17489199
589 -16688275
590 -19294739
591 -21000387
592 -18041711
593 -16343354
594 -18086378
595 -20123464
596 -19511714
597 -16139062
598 -16326669
599 -19732017
600 -20096058
601 -17644990
602 -15437944
603 -17166151
604 -20222292
605 -18570525
606 -15932228
607 -16432062
608 -18829096
609 -19775168
610 -16716610
611 -15332627
612 -18039157
613 -19227476
614 -17624611
615 -15297170
616 -16066364
617 -19087156
618 -18166171
619 -15602156
620 -15771698
621 -17918038
622 -19185712
623 -16435410
624 -14411682
625 -16795776
626 -18457121
627 -17307528
628 -14921251
629 -15036658
630 -18213183
631 -18152014
632 -15491805
633 -14876202
634 -16462130
635 -18333876
636 -16548742
637 -13923626
638 -15301620
639 -17227198
640 -17083125
641 -15112992
642 -14322277
643 -17040975
644 -17656687
645 -15070723
646 -13999820
647 -15347731
648 -17430539
649 -16044916
650 -13211120
651 -14639333
652 -16959464
653 -16595004
654 -14237305
655 -13132002
656 -15994133
657 -17334210
658 -14844499
659 -13210479
660 -14011525
661 -16465347
662 -16252421
663 -13132721
664 -13154884
665 -15392655
666 -16198421
667 -14451794
668 -12181276
669 -14096645
670 -16406870
671 -14750036
672 -12813714
673 -13197879
674 -15736655
675 -15940869
676 -12441694
677 -11901858
678 -14394614
679 -15475877
680 -13845465
681 -11426499
682 -13138320
683 -16001400
684 -14678093
685 -12160131
686 -11616299
687 -14007848
688 -15537440
689 -12675471
690 -10946496
691 -12811717
692 -14856688
693 -14291456
694 -11188131
695 -11408883
696 -14558640
697 -14357660
698 -11979925
699 -10792416
700 -12609600
701 -14681803
702 -12431227
703 -10317621
704 -11749660
705 -13795426
706 -13729241
707 -10795748
708 -10364182
709 -13577424
710 -13934966
711 -11427384
712 -9712918
713 -11270313
714 -14081895
715 -12520244
716 -9743820
717 -10485031
718 -12737009
719 -13511950
720 -10725032
721 -8927025
722 -11563182
723 -13168409
724 -11760865
725 -9591522
726 -9737207
727 -12580146
728 -12283141
729 -9488608
730 -9265738
731 -11210336
732 -12675541
733 -10557380
734 -8310920
735 -10617632
736 -12517705
737 -11140529
738 -8873656
739 -8720814
740 -11474586
741 -11560811
742 -8748450
743 -8252243
744 -10044631
745 -11952860
746 -10637157
747 -7796677
748 -9011930
749 -11275339
750 -10825138
751 -8506115
752 -7250595
753 -9882613
754 -11339319
755 -8817727
756 -7340796
757 -8636495
758 -11041870
759 -10404394
760 -7126125
761 -7643542
762 -10184492
763 -10140221
764 -7953389
765 -6432270
766 -8844678
767 -10839897
768 -8538070
769 -6531317
770 -7202045
771 -9688815
772 -10104379
773 -6909966
774 -6261014
775 -8697677
776 -9771425
777 -8227294
778 -5696641
779 -6901369
780 -9666744
781 -8524041
782 -6288523
783 -6068016
784 -8083862
785 -9222517
786 -6645331
787 -5526910
788 -7585900
789 -8820618
790 -7748553
791 -5242044
792 -5801669
793 -8596612
794 -7857944
795 -5565609
796 -5206774
797 -7178972
798 -8702828
799 -6228864
800 -4383223
801 -6164981
802 -7780986
803 -7195574
804 -4610942
805 -4377775
806 -7304581
807 -7500828
808 -5393661
809 -4374534
810 -5724776
811 -7881147
812 -6236616
813 -3692474
814 -4615122
815 -6475145
816 -6692909
817 -4256807
818 -3204631
819 -6137410
820 -7090485
821 -4889814
822 -3395358
823 -4505832
824 -6922425
825 -5637531
826 -2805156
827 -3529694
828 -5552332
829 -6130794
830 -3988028
831 -2273427
832 -4693459
833 -6309701
834 -4611734
835 -2545077
836 -2716795
837 -5563423
838 -5649029
839 -2621071
840 -2265938
841 -4321502
842 -5759970
843 -3895387
844 -1151113
845 -2943092
846 -5337586
847 -4194877
848 -1942822
849 -1591000
850 -4400415
851 -5298169
852 -2375781
853 -1315956
854 -2942749
855 -4676911
856 -3594745
857  -557558
858 -1441336
859 -4184405
860 -3966688
861 -1836069
862  -586818
863 -2841513
864 -4589513
865 -2081364
866  -228456
867 -1322069
868 -3504815
869 -3474495
870  -462060
871  -362827
872 -3027872
873 -3396961
874 -1470168
875   414305
876 -1182610
877 -3553812
878 -1731664
879   487503
880  -116598
881 -2312941
882 -2919113
883   -50340
884   791185
885 -1801131
886 -2726657
887 -1100417
888  1164051
889   287957
890 -2538394
891 -1609469
892   856808
893  1062243
894  -865503
895 -2364392
896   -60650
897  1800854
898   -58655
899 -1610008
900  -838760
901  1577768
902  1671299
903 -1302379
904 -1309269
905  1166460
906  1950703
907   380757
908 -1408818
909   519570
910  2798602
911  1178451
912  -691705
913  -426468
914  1771190
915  2554303
916   -24889
917  -579958
918  1655121
919  2881690
920  1848316
921  -420961
922   578663
923  3313085
924  2506423
925   379635
926    -1866
927  2144033
928  3773068
929  1408479
930    19573
931  1983342
932  3578839
933  2937961
934   509383
935   825124
936  3702749
937  3598291
938  1692469
939  1013272
940  2705161
941  4648700
942  2729341
943   804914
944  2293436
945  4092481
946  3980146
947  1607425
948  1207825
949  4152628
950  4793571
951  2917537
952  1742037
953  3022678
954  5448181
955  4115517
956  1608845
957  2576911
958  4695929
959  5251742
960  3021519
961  1763083
962  4448309
963  5824408
964  4153783
965  2434172
966  3085043
967  5902543
968  5498537
969  2702113
970  2915333
971  5075500
972  6330537
973  4548462
974  2533389
975  4551862
976  6410751
977  5236355
978  3346780
979  3336468
980  6211230
981  6854854
982  4200777
983  3595706
984  5350349
985  7033692
986  5819521
987  3210109
988  4556978
989  7044062
990  6582581
991  4553979
992  3794750
993  6432470
994  7856918
995  5377550
996  4169266
997  5632184
998  7666848
999  7147563
1000  4286469
1001  4825438
1002  7533256
1003  7782598
1004  5923629
1005  4429483
1006  6479729
1007  8642024
1008  6691480
1009  4829690
1010  5662976
1011  7980964
1012  8450052
1013  5632701
1014  5233606
1015  7867085
1016  8752628
1017  7196009
1018  5155490
1019  6482146
1020  9133396
1021  7930128
1022  5900023
1023  6198193
1024  8334483
1025  9486960
1026  6998496
1027  5716925
1028  7888462
1029  9268750
1030  8339391
1031  6120340
1032  6641112
1033  9583767
1034  9238531
1035  7077346
1036  6759468
1037  8562033
1038 10198841
1039  8157226
1040  6329101
1041  8134451
1042  9845350
1043  9392074
1044  7181480
1045  6990494
1046  9961395
1047 10418085
1048  8273633
1049  7231981
1050  8497131
1051 10695602
1052  9451668
1053  7097604
1054  8247354
1055 10296745
1056 10588001
1057  8557365
1058  7478744
1059  9999966
1060 11073400
1061  9276043
1062  8007113
1063  8834114
1064 11226875
1065 10717120
1066  8167202
1067  8648481
1068 10592786
1069 11254755
1070  9547325
1071  7976120
1072 10147216
1073 11790043
1074 10293698
1075  8779939
1076  9233850
1077 11784587
1078 11924775
1079  9136709
1080  8917311
1081 10861839
1082 12044684
1083 10687028
1084  8478224
1085 10091574
1086 12406659
1087 11513016
1088  9720132
1089  9477213
1090 11903518
1091 12835974
1092 10147681
1093  9235973
1094 10955292
1095 12558918
1096 11869354
1097  9480410
1098 10399260
1099 12926112
1100 12523336
1101 10640705
1102  9737906
1103 11785200
1104 13504810
1105 11347729
1106  9939153
1107 11304134
1108 13109736
1109 12939443
1110 10356292
1111 10447520
1112 13130764
1113 13420718
1114 11655098
1115 10228571
1116 11826419
1117 14199126
1118 12598870
1119 10601424
1120 11452142
1121 13450789
1122 13933073
1123 11349211
1124 10543610
1125 13113812
1126 14086683
1127 12726601
1128 11027100
1129 11960170
1130 14586662
1131 13652796
1132 11348752
1133 11583496
1134 13505610
1135 14707587
1136 12524618
1137 10901945
1138 13105306
1139 14766103
1140 13901392
1141 11785816
1142 11831643
1143 14730673
1144 14782044
1145 12297588
1146 11738753
1147 13471379
1148 15400595
1149 13890612
1150 11666981
1151 13218359
1152 15099625
1153 14657188
1154 12587043
1155 11966989
1156 14658652
1157 15442488
1158 13263045
1159 12356752
1160 13694168
1161 15881059
1162 14998124
1163 12333541
1164 13160780
1165 15298698
1166 15496007
1167 13530919
1168 12102934
1169 14513132
1170 16275112
1171 14504844
1172 12918518
1173 13509888
1174 15916691
1175 15962021
1176 13171002
1177 13169767
1178 15304003
1179 16153850
1180 14733092
1181 12865345
1182 14519327
1183 16509475
1184 15187045
1185 13585455
1186 13765897
1187 15885703
1188 16472937
1189 13952067
1190 13501886
1191 15498135
1192 16664430
1193 15685655
1194 13483906
1195 14444613
1196 16862132
1197 16130591
1198 14221702
1199 13749649
1200 15835533
1201 17373117
1202 15099595
1203 13768212
1204 15434325
1205 17022466
1206 16542445
1207 14087904
1208 14294833
1209 16927473
1210 16886797
1211 15105009
1212 14236521
1213 15889392
1214 17874835
1215 16093503
1216 14220088
1217 15308723
1218 16952432
1219 17088809
1220 14876118
1221 14389662
1222 16944485
1223 17610785
1224 16105404
1225 14735062
1226 15691116
1227 18067751
1228 16976835
1229 14643895
1230 15175151
1231 17068550
1232 17872704
1233 15751763
1234 14441228
1235 16829729
1236 18144983
1237 16879146
1238 15166524
1239 15500398
1240 17989009
1241 17647831
1242 15414905
1243 15595089
1244 17211131
1245 18227291
1246 16547583
1247 14841980
1248 16705798
1249 18241061
1250 17316258
1251 15616767
1252 15508449
1253 18125792
1254 18553000
1255 16104543
1256 15504951
1257 17085260
1258 18806007
1259 17596052
1260 15092167
1261 16296188
1262 18377761
1263 18034460
1264 16275027
1265 15587487
1266 18032899
1267 19085343
1268 16783342
1269 15773637
1270 17013514
1271 18798683
1272 18149767
1273 15624407
1274 16363636
1275 18652364
1276 18766088
1277 17039175
1278 15596713
1279 17572092
1280 19481866
1281 17584555
1282 15765736
1283 16466727
1284 18874834
1285 19309067
1286 16464486
1287 16031298
1288 18426955
1289 19401570
1290 17948506
1291 15734657
1292 16883674
1293 19428416
1294 18475699
1295 16550345
1296 16503839
1297 18491349
1298 19636146
1299 17326182
1300 16221127
1301 18068995
1302 19303711
1303 18562749
1304 16419159
1305 16774004
1306 19304491
1307 19044059
1308 17246112
1309 16698604
1310 18230321
1311 19858469
1312 17994599
1313 16252486
1314 17664093
1315 19264121
1316 19085312
1317 16966687
1318 16755301
1319 19408213
1320 19634147
1321 17624169
1322 16615892
1323 17913589
1324 19963274
1325 18554529
1326 16455267
1327 17608739
1328 19421624
1329 19597833
1330 17538163
1331 16625215
1332 19003084
1333 19812144
1334 18162352
1335 16847594
1336 17529726
1337 19891034
1338 19440025
1339 17099777
1340 17391434
1341 19120092
1342 19904210
1343 18081979
1344 16389336
1345 18492983
1346 20108045
1347 18789146
1348 17102013
1349 17327874
1350 19882935
1351 20047821
1352 17480161
1353 17142529
1354 18744274
1355 19928113
1356 18685212
1357 16674530
1358 18130427
1359 20017569
1360 19320026
1361 17774832
1362 17298701
1363 19334241
1364 20135646
1365 17880851
1366 17071639
1367 18465196
1368 20066753
1369 19379354
1370 16902518
1371 17623010
1372 19953856
1373 19821837
1374 18090733
1375 16979682
1376 18848162
1377 20469156
1378 18484268
1379 17048327
1380 18066549
1381 19897847
1382 19906706
1383 17459803
1384 17416509
1385 19559558
1386 19796302
1387 18376656
1388 17009903
1389 18347679
1390 20382431
1391 19046155
1392 17432143
1393 17987858
1394 19658181
1395 20111660
1396 17745090
1397 17022364
1398 19120071
1399 19930225
1400 18815827
1401 17114493
1402 17959955
1403 20467979
1404 19618843
1405 17426794
1406 17379592
1407 19189960
1408 20354504
1409 18218009
1410 16850311
1411 18844615
1412 20160906
1413 19286276
1414 17306278
1415 17446906
1416 19956355
1417 19750582
1418 17707998
1419 17325134
1420 18733803
1421 20272344
1422 18807548
1423 16990552
1424 18329388
1425 19910688
1426 19664294
1427 17604534
1428 16867012
1429 19405105
1430 20089374
1431 17985366
1432 16978484
1433 18289539
1434 20434480
1435 19371210
1436 16893136
1437 17726392
1438 19592565
1439 19801866
1440 17921585
1441 16624378
1442 18844525
1443 20228019
1444 18544931
1445 17073913
1446 17594475
1447 19802750
1448 19701037
1449 17201214
1450 17172267
1451 18932896
1452 19853402
1453 18558115
1454 16636865
1455 18182851
1456 20144927
1457 18963797
1458 17123354
1459 17007489
1460 19230477
1461 19890167
1462 17430150
1463 16800471
1464 18483613
1465 19792332
1466 18899363
1467 16612053
1468 17465130
1469 19702358
1470 19160561
1471 17405991
1472 16761801
1473 18597377
1474 19883504
1475 17871073
1476 16751868
1477 17968522
1478 19311272
1479 18958187
1480 16685649
1481 16844946
1482 19122506
1483 19177167
1484 17648841
1485 16650974
1486 18117982
1487 19928524
1488 18221785
1489 16433568
1490 17239995
1491 18921526
1492 19160660
1493 16796485
1494 16224027
1495 18599816
1496 19285989
1497 17933737
1498 16555603
1499 17455251
1500 19480910
1501 18330015
1502 16402278
1503 16790082
1504 18283518
1505 19047015
1506 17258301
1507 16182890
1508 17996064
1509 18906881
1510 17939764
1511 16385728
1512 16640048
1513 18919025
1514 18577066
1515 16486600
1516 16387849
1517 17932799
1518 19114569
1519 17374741
1520 15642587
1521 17328118
1522 18735680
1523 17916301
1524 16160477
1525 16021584
1526 18423658
1527 18730571
1528 16645795
1529 16044847
1530 17223607
1531 18720525
1532 17624247
1533 15496377
1534 16503924
1535 18215781
1536 18095170
1537 16477832
1538 15576893
1539 17658327
1540 18650188
1541 16687459
1542 15543604
1543 16446795
1544 18254164
1545 17709900
1546 15343864
1547 15923573
1548 17900796
1549 18140544
1550 16570428
1551 15131771
1552 16835824
1553 18394946
1554 16756190
1555 15207725
1556 15700202
1557 17729068
1558 17888226
1559 15381792
1560 15238097
1561 17231530
1562 17936058
1563 16632206
1564 14780897
1565 15952018
1566 17975173
1567 16901324
1568 15159598
1569 15075812
1570 16998463
1571 17967820
1572 15683476
1573 14634463
1574 16229970
1575 17434475
1576 16672529
1577 14510796
1578 15038791
1579 17509115
1580 17121885
1581 15196451
1582 14540234
1583 16181425
1584 17641876
1585 15692698
1586 14172576
1587 15497215
1588 16952885
1589 16769357
1590 14670900
1591 14399461
1592 16654740
1593 16928258
1594 15302561
1595 14116432
1596 15108334
1597 17085312
1598 15931895
1599 13998135
1600 14713926
1601 16358454
1602 16767535
1603 14681969
1604 13649827
1605 15800271
1606 16634101
1607 15145917
1608 13704142
1609 14357581
1610 16591214
1611 16021078
1612 13868593
1613 14037841
1614 15555594
1615 16443952
1616 14802901
1617 13113211
1618 14675897
1619 16055010
1620 15231029
1621 13710934
1622 13640869
1623 15805215
1624 15957202
1625 13790384
1626 13373226
1627 14658020
1628 15853729
1629 14722022
1630 12839920
1631 14053496
1632 15635881
1633 15041371
1634 13506540
1635 12991542
1636 14932067
1637 15625025
1638 13600309
1639 12804662
1640 13910779
1641 15377987
1642 14678678
1643 12464927
1644 13199915
1645 15121389
1646 14905563
1647 13283304
1648 12254248
1649 13970608
1650 15275123
1651 13591885
1652 12437867
1653 13179312
1654 14727638
1655 14634613
1656 12349947
1657 12306017
1658 14171321
1659 14504363
1660 13181977
1661 11749963
1662 13025166
1663 14887244
1664 13658198
1665 12106720
1666 12390416
1667 13990013
1668 14398910
1669 12130399
1670 11497691
1671 13323316
1672 14049945
1673 13028144
1674 11433844
1675 12226411
1676 14259291
1677 13456164
1678 11718833
1679 11567369
1680 13047842
1681 14084686
1682 12141804
1683 10849767
1684 12396000
1685 13627956
1686 13025156
1687 11099259
1688 11203757
1689 13485104
1690 13301838
1691 11395035
1692 10770543
1693 12099819
1694 13674557
1695 12221899
1696 10487998
1697 11595589
1698 12973712
1699 12739152
1700 10805421
1701 10226809
1702 12446764
1703 13007862
1704 11321721
1705 10274517
1706 11183525
1707 13093479
1708 12179834
1709  9977326
1710 10548586
1711 12160025
1712 12459726
1713 10690468
1714  9524090
1715 11496253
1716 12617461
1717 11214772
1718  9871199
1719 10231444
1720 12157765
1721 11888129
1722  9626981
1723  9645449
1724 11257379
1725 12092476
1726 10700400
1727  8987739
1728 10486828
1729 12124685
1730 11081390
1731  9429782
1732  9262039
1733 11263137
1734 11697120
1735  9415893
1736  8819264
1737 10282326
1738 11561004
1739 10707751
1740  8613558
1741  9342279
1742 11182443
1743 10782386
1744  9244755
1745  8515174
1746 10198190
1747 11350692
1748  9506903
1749  8361193
1750  9298142
1751 10682553
1752 10363261
1753  8215751
1754  8413348
1755 10362758
1756 10364632
1757  8935018
1758  7907727
1759  9260559
1760 10825271
1761  9326176
1762  7784918
1763  8311800
1764  9792882
1765 10069346
1766  7962833
1767  7453279
1768  9419456
1769 10097426
1770  8894312
1771  7345243
1772  8080107
1773 10000907
1774  9080491
1775  7371737
1776  7509075
1777  8865085
1778  9618187
1779  7890432
1780  6914635
1781  8471558
1782  9321240
1783  8481683
1784  6892993
1785  7104792
1786  9120229
1787  8783257
1788  7018602
1789  6825880
1790  8132531
1791  9237239
1792  7658622
1793  6099646
1794  7423354
1795  8640614
1796  8069243
1797  6406353
1798  6191774
1799  8274382
1800  8480449
1801  6720488
1802  6146200
1803  7156471
1804  8511410
1805  7436459
1806  5567204
1807  6432946
1808  7851099
1809  7723002
1810  6153728
1811  5404396
1812  7326942
1813  8090221
1814  6374652
1815  5295440
1816  6021946
1817  7760300
1818  7276116
1819  5125908
1820  5485935
1821  7127778
1822  7454982
1823  5970855
1824  4586602
1825  6110428
1826  7424540
1827  6107063
1828  4766853
1829  5033232
1830  6798691
1831  6987531
1832  4912089
1833  4697628
1834  6169070
1835  6829382
1836  5701240
1837  3984523
1838  4981875
1839  6653812
1840  5818271
1841  4379446
1842  4249946
1843  5966739
1844  6677463
1845  4582180
1846  3702858
1847  5082304
1848  6223960
1849  5469293
1850  3423076
1851  3928188
1852  6012909
1853  5710835
1854  4071420
1855  3354582
1856  4810710
1857  6093858
1858  4355642
1859  2967941
1860  3941645
1861  5298635
1862  5217060
1863  3292348
1864  3091124
1865  5006567
1866  5197761
1867  3760169
1868  2654817
1869  3643867
1870  5362460
1871  4172587
1872  2436683
1873  3016569
1874  4527584
1875  4896534
1876  2955539
1877  2088923
1878  3955033
1879  4697219
1880  3424327
1881  1994351
1882  2562778
1883  4585647
1884  4045973
1885  2160146
1886  2198594
1887  3488326
1888  4218019
1889  2660357
1890  1326178
1891  2812879
1892  3965464
1893  3231416
1894  1761437
1895  1682329
1896  3598296
1897  3675360
1898  1806766
1899  1347988
1900  2427216
1901  3584036
1902  2480921
1903   734721
1904  1765308
1905  3253420
1906  2929311
1907  1429673
1908   817911
1909  2561446
1910  3147093
1911  1395181
1912   587252
1913  1459437
1914  2849171
1915  2259726
1916   372781
1917   932879
1918  2419637
1919  2340632
1920   987770
1921    46628
1922  1511989
1923  2531470
1924  1086035
1925    37279
1926   601777
1927  2130899
1928  2080790
1929    -8803
1930  -130692
1931  1464358
1932  1903566
1933   630048
1934  -828081
1935   396691
1936  2063611
1937   982152
1938  -481964
1939  -368345
1940  1151304
1941  1590963
1942  -356720
1943  -936943
1944   458672
1945  1171286
1946   368269
1947 -1166335
1948  -541642
1949  1195712
1950   578708
1951  -901719
1952 -1190211
1953   122464
1954  1025789
1955  -658681
1956 -1685863
1957  -413527
1958   673780
1959   170629
1960 -1635883
1961 -1622284
1962   269979
1963   169207
1964 -1356695
1965 -1976058
1966  -823076
1967   517951
1968  -826585
1969 -2277587
1970 -1330147
1971  -101762
1972  -268466
1973 -2023013
1974 -2488426
1975  -646538
1976  -302944
1977 -1714356
1978 -2607059
1979 -1744814
1980  -101387
1981  -968850
1982 -2775323
1983 -2365061
1984 -1070208
1985  -702481
1986 -2269397
1987 -3357080
1988 -1708073
1989  -680491
1990 -1776058
1991 -3134696
1992 -2832024
1993  -936185
1994 -1190656
1995 -3244745
1996 -3353223
1997 -1991550
1998 -1181401
1999 -2465045
2000 -3923561
2001 -2607893
2002 -1293197
2003 -2119715
2004 -3563520
2005 -3753867
2006 -2003581
2007 -1643155
2008 -3447740
2009 -4002205
2010 -2949124
2011 -1793361
2012 -2526189
2013 -4410837
2014 -3818604
2015 -2182435
2016 -2364385
2017 -3837797
2018 -4615608
2019 -3021038
2020 -2024471
2021 -3639345
2022 -4613861
2023 -3814655
2024 -2585557
2025 -2965017
2026 -4845714
2027 -4629988
2028 -3035533
2029 -2950629
2030 -4111743
2031 -5012979
2032 -3820180
2033 -2631091
2034 -3974271
2035 -5201892
2036 -4709836
2037 -3397542
2038 -3278290
2039 -5181453
2040 -5494044
2041 -3799669
2042 -3240809
2043 -4350737
2044 -5711789
2045 -4869454
2046 -3186215
2047 -4115223
2048 -5730487
2049 -5692443
2050 -4299037
2051 -3556342
2052 -5258220
2053 -6175921
2054 -4736688
2055 -3802436
2056 -4556392
2057 -6173536
2058 -5942613
2059 -4087948
2060 -4390850
2061 -5963534
2062 -6294956
2063 -5152424
2064 -4071597
2065 -5370769
2066 -6697160
2067 -5710292
2068 -4639413
2069 -4922703
2070 -6443389
2071 -6797796
2072 -5020540
2073 -4640514
2074 -6016970
2075 -6850003
2076 -6152253
2077 -4745102
2078 -5577034
2079 -7251445
2080 -6615058
2081 -5296124
2082 -5226587
2083 -6663258
2084 -7351557
2085 -5766226
2086 -5252997
2087 -6601400
2088 -7430356
2089 -6830941
2090 -5397422
2091 -5884836
2092 -7603727
2093 -7303684
2094 -6003872
2095 -5582451
2096 -6815336
2097 -8069797
2098 -6834476
2099 -5724439
2100 -6725615
2101 -7968708
2102 -7833024
2103 -6123559
2104 -5917392
2105 -7762308
2106 -8032861
2107 -6778971
2108 -6087027
2109 -7123209
2110 -8579713
2111 -7626688
2112 -6307304
2113 -7067731
2114 -8289770
2115 -8382876
2116 -6845319
2117 -6276137
2118 -8000675
2119 -8680188
2120 -7633241
2121 -6687175
2122 -7328200
2123 -9041771
2124 -8558700
2125 -6832048
2126 -7035721
2127 -8426100
2128 -9146591
2129 -7822258
2130 -6693914
2131 -8148904
2132 -9277348
2133 -8505502
2134 -7311905
2135 -7403942
2136 -9145108
2137 -9303014
2138 -7648226
2139 -7389563
2140 -8604077
2141 -9680545
2142 -8765750
2143 -7265233
2144 -8296498
2145 -9666341
2146 -9163516
2147 -7892200
2148 -7659048
2149 -9380109
2150 -10022536
2151 -8482990
2152 -7879755
2153 -8806598
2154 -9997824
2155 -9515759
2156 -7829413
2157 -8300551
2158 -9840828
2159 -9930996
2160 -8793257
2161 -7997716
2162 -9432237
2163 -10689098
2164 -9394248
2165 -8256091
2166 -8889018
2167 -10350589
2168 -10244104
2169 -8361733
2170 -8453381
2171 -10166495
2172 -10549040
2173 -9526790
2174 -8536653
2175 -9593875
2176 -11013109
2177 -10066769
2178 -8808296
2179 -9001618
2180 -10370253
2181 -10934542
2182 -9308578
2183 -8709327
2184 -10179059
2185 -11091309
2186 -10409586
2187 -8963748
2188 -9448322
2189 -11227569
2190 -10848896
2191 -9447706
2192 -9282542
2193 -10571265
2194 -11504054
2195 -10124161
2196 -9178809
2197 -10314514
2198 -11232689
2199 -10857515
2200 -9569883
2201 -9677017
2202 -11406769
2203 -11458774
2204 -10163249
2205 -9667724
2206 -10642912
2207 -11868974
2208 -10823041
2209 -9489173
2210 -10354686
2211 -11577099
2212 -11572928
2213 -10219587
2214 -9812018
2215 -11481994
2216 -12012748
2217 -10873160
2218 -10074963
2219 -10642299
2220 -12010534
2221 -11511110
2222 -10066274
2223 -10522082
2224 -11799163
2225 -12176945
2226 -10970088
2227 -10088555
2228 -11524880
2229 -12388989
2230 -11358642
2231 -10372321
2232 -10769187
2233 -12285578
2234 -12130434
2235 -10574591
2236 -10750019
2237 -12024951
2238 -12638538
2239 -11643628
2240 -10415221
2241 -11440674
2242 -12600130
2243 -11936092
2244 -10852778
2245 -10817436
2246 -12414431
2247 -12917065
2248 -11318604
2249 -10831992
2250 -11966499
2251 -12968024
2252 -12255419
2253 -10701899
2254 -11429311
2255 -12937799
2256 -12557630
2257 -11382497
2258 -11055624
2259 -12445321
2260 -13234710
2261 -11827794
2262 -11091081
2263 -11942167
2264 -13046465
2265 -12860295
2266 -11357954
2267 -11560193
2268 -13084050
2269 -13149766
2270 -12024665
2271 -11177555
2272 -12244814
2273 -13538739
2274 -12480149
2275 -11408566
2276 -12032536
2277 -13273704
2278 -13347466
2279 -11763625
2280 -11599363
2281 -13164260
2282 -13486614
2283 -12462786
2284 -11482053
2285 -12246454
2286 -13759704
2287 -13102405
2288 -11833067
2289 -12077884
2290 -13348496
2291 -13914017
2292 -12370537
2293 -11534371
2294 -12955012
2295 -13797485
2296 -13081844
2297 -11854823
2298 -12212586
2299 -13947966
2300 -13741424
2301 -12313977
2302 -12109624
2303 -13196596
2304 -14157714
2305 -13000309
2306 -11745368
2307 -12774438
2308 -13939972
2309 -13703847
2310 -12426538
2311 -12181034
2312 -13858669
2313 -14182147
2314 -12782679
2315 -12182170
2316 -13069141
2317 -14340254
2318 -13585668
2319 -12108284
2320 -12810905
2321 -14053083
2322 -14041769
2323 -12841561
2324 -12224660
2325 -13666468
2326 -14421310
2327 -13314372
2328 -12481432
2329 -12980650
2330 -14419570
2331 -14222906
2332 -12567675
2333 -12696438
2334 -13992574
2335 -14393415
2336 -13276245
2337 -12193117
2338 -13432402
2339 -14655578
2340 -13825712
2341 -12834456
2342 -13020667
2343 -14364366
2344 -14516444
2345 -12956906
2346 -12746937
2347 -13867965
2348 -14501959
2349 -13824475
2350 -12606454
2351 -13332877
2352 -14684551
2353 -14252068
2354 -13172984
2355 -12940989
2356 -14166126
2357 -14781698
2358 -13336791
2359 -12746132
2360 -13812629
2361 -14703909
2362 -14267391
2363 -12921795
2364 -13311203
2365 -14736236
2366 -14477851
2367 -13367549
2368 -12914268
2369 -13976059
2370 -14998286
2371 -13893883
2372 -12971093
2373 -13682504
2374 -14690833
2375 -14646673
2376 -13238266
2377 -13098659
2378 -14568604
2379 -14750050
2380 -13710983
2381 -12993035
2382 -13848619
2383 -15153145
2384 -14307914
2385 -13117093
2386 -13574302
2387 -14585407
2388 -14817097
2389 -13535671
2390 -13045695
2391 -14442290
2392 -15003263
2393 -14172427
2394 -13208155
2395 -13624208
2396 -15085581
2397 -14663975
2398 -13264823
2399 -13384242
2400 -14479027
2401 -15061636
2402 -13878047
2403 -12971582
2404 -14252620
2405 -15170344
2406 -14499734
2407 -13378818
2408 -13446102
2409 -14919285
2410 -14875383
2411 -13486891
2412 -13321490
2413 -14333169
2414 -15237765
2415 -14369321
2416 -13074920
2417 -13934986
2418 -15091807
2419 -14741560
2420 -13516219
2421 -13177074
2422 -14716764
2423 -15226088
2424 -13855054
2425 -13280166
2426 -14108637
2427 -15252931
2428 -14743815
2429 -13217144
2430 -13617002
2431 -14847495
2432 -14900750
2433 -13890727
2434 -13201190
2435 -14438631
2436 -15338257
2437 -14222250
2438 -13313952
2439 -13769556
2440 -15004201
2441 -14928051
2442 -13342607
2443 -13394289
2444 -14776147
2445 -15157024
2446 -14188223
2447 -13127589
2448 -14090089
2449 -15357159
2450 -14534290
2451 -13380121
2452 -13442495
2453 -14688878
2454 -15180196
2455 -13755290
2456 -13259496
2457 -14400423
2458 -15136705
2459 -14545962
2460 -13225242
2461 -13603595
2462 -15060878
2463 -14743672
2464 -13610245
2465 -13364949
2466 -14462404
2467 -15284476
2468 -14023941
2469 -13163858
2470 -14112362
2471 -14983978
2472 -14650278
2473 -13325835
2474 -13332887
2475 -14800139
2476 -14844838
2477 -13807982
2478 -13319124
2479 -14136481
2480 -15232904
2481 -14305275
2482 -13100955
2483 -13680490
2484 -14700189
2485 -14794942
2486 -13559800
2487 -13152503
2488 -14564659
2489 -14966110
2490 -13970164
2491 -13204027
2492 -13734878
2493 -14997315
2494 -14448077
2495 -13157715
2496 -13486963
2497 -14499365
2498 -14843095
2499 -13759463
2500 -13002730
2501 -14192592
2502 -14879183
2503 -14049855
2504 -13100073
2505 -13318209
2506 -14719097
2507 -14646749
2508 -13307910
2509 -13285598
2510 -14210184
2511 -14777507
2512 -13913926
2513 -12873104
2514 -13760548
2515 -14664799
2516 -14139469
2517 -13209313
2518 -13111283
2519 -14382024
2520 -14658268
2521 -13358571
2522 -13042190
2523 -13887075
2524 -14653859
2525 -13988144
2526 -12693122
2527 -13362645
2528 -14577010
2529 -14283624
2530 -13245920
2531 -12862977
2532 -14088587
2533 -14683378
2534 -13386540
2535 -12700773
2536 -13393885
2537 -14421170
2538 -14198322
2539 -12765910
2540 -12919054
2541 -14192032
2542 -14327095
2543 -13420029
2544 -12623129
2545 -13494155
2546 -14490118
2547 -13547568
2548 -12622613
2549 -13021708
2550 -14108850
2551 -14257459
2552 -12825449
2553 -12600619
2554 -13863358
2555 -14185399
2556 -13300028
2557 -12331096
2558 -13058642
2559 -14373616
2560 -13708770
2561 -12576757
2562 -12682039
2563 -13723861
2564 -14217389
2565 -12897981
2566 -12208074
2567 -13298965
2568 -13995582
2569 -13455991
2570 -12318488
2571 -12561151
2572 -13992122
2573 -13786809
2574 -12592845
2575 -12336162
2576 -13218032
2577 -14034919
2578 -12941054
2579 -11908463
2580 -12850850
2581 -13825833
2582 -13534812
2583 -12267722
2584 -12100386
2585 -13565412
2586 -13731315
2587 -12549571
2588 -12009145
2589 -12692194
2590 -13770592
2591 -13087771
2592 -11830911
2593 -12353791
2594 -13388088
2595 -13500097
2596 -12394042
2597 -11742113
2598 -12931375
2599 -13490954
2600 -12562176
2601 -11822372
2602 -12210834
2603 -13428381
2604 -13160305
2605 -11766778
2606 -11908845
2607 -12920180
2608 -13265868
2609 -12295770
2610 -11380925
2611 -12446049
2612 -13355623
2613 -12596871
2614 -11647344
2615 -11723211
2616 -12995270
2617 -13127051
2618 -11695699
2619 -11422939
2620 -12337728
2621 -12972807
2622 -12344919
2623 -11231368
2624 -11880948
2625 -12972666
2626 -12579049
2627 -11625305
2628 -11306518
2629 -12334577
2630 -12868502
2631 -11665249
2632 -11139425
2633 -11901942
2634 -12695940
2635 -12308422
2636 -11008408
2637 -11314977
2638 -12556761
2639 -12408297
2640 -11410843
2641 -10898843
2642 -11856336
2643 -12701538
2644 -11635836
2645 -10850740
2646 -11444469
2647 -12312555
2648 -12204345
2649 -10882920
2650 -10780500
2651 -11982526
2652 -12145888
2653 -11344057
2654 -10635172
2655 -11293380
2656 -12383517
2657 -11644371
2658 -10612875
2659 -10873789
2660 -11763972
2661 -12035317
2662 -10808828
2663 -10295250
2664 -11430276
2665 -11919061
2666 -11250587
2667 -10371442
2668 -10763339
2669 -11988017
2670 -11473071
2671 -10273028
2672 -10338739
2673 -11233533
2674 -11750457
2675 -10730448
2676 -9992452
2677 -10971069
2678 -11618189
2679 -11119938
2680 -10119609
2681 -10099357
2682 -11344301
2683 -11304004
2684 -10177833
2685 -9937627
2686 -10677596
2687 -11456550
2688 -10668063
2689 -9603151
2690 -10348021
2691 -11242235
2692 -10939079
2693 -9832951
2694 -9517755
2695 -10840524
2696 -11211482
2697 -10035983
2698 -9478177
2699 -10100507
2700 -11108769
2701 -10588362
2702 -9230314
2703 -9615240
2704 -10683456
2705 -10766196
2706 -9801585
2707 -9105609
2708 -10167922
2709 -10900471
2710 -9977062
2711 -9192992
2712 -9454191
2713 -10488130
2714 -10409539
2715 -9042402
2716 -9032147
2717 -10074655
2718 -10469779
2719 -9717659
2720 -8759379
2721 -9535740
2722 -10518800
2723 -9788477
2724 -8791885
2725 -8808486
2726 -9958026
2727 -10293785
2728 -8913571
2729 -8522053
2730 -9519394
2731 -10112474
2732 -9512603
2733 -8354743
2734 -8798684
2735 -9958776
2736 -9587748
2737 -8639117
2738 -8372240
2739 -9286810
2740 -9979289
2741 -8910509
2742 -8188544
2743 -8823838
2744 -9492116
2745 -9255710
2746 -8081256
2747 -8124695
2748 -9386663
2749 -9403370
2750 -8459312
2751 -7897091
2752 -8655529
2753 -9608735
2754 -8676232
2755 -7674217
2756 -8209419
2757 -9052126
2758 -9047396
2759 -7868361
2760 -7573156
2761 -8746028
2762 -9018502
2763 -8222846
2764 -7512527
2765 -7920975
2766 -9003993
2767 -8495671
2768 -7399543
2769 -7616824
2770 -8477862
2771 -8809483
2772 -7768101
2773 -7049587
2774 -8050289
2775 -8622316
2776 -7956012
2777 -7046046
2778 -7202779
2779 -8468497
2780 -8345652
2781 -7129927
2782 -7042967
2783 -7858491
2784 -8454899
2785 -7599878
2786 -6583035
2787 -7309080
2788 -8086128
2789 -7708602
2790 -6815823
2791 -6641335
2792 -7821099
2793 -8065370
2794 -6934744
2795 -6552354
2796 -7134348
2797 -7824201
2798 -7300185
2799 -6223319
2800 -6729019
2801 -7616392
2802 -7449790
2803 -6617764
2804 -6164049
2805 -7142433
2806 -7660163
2807 -6614027
2808 -5999195
2809 -6467862
2810 -7345106
2811 -7084132
2812 -5814621
2813 -6036335
2814 -7119681
2815 -7172998
2816 -6308372
2817 -5591884
2818 -6412513
2819 -7191967
2820 -6334813
2821 -5605394
2822 -5896887
2823 -6752737
2824 -6807284
2825 -5590053
2826 -5424135
2827 -6360802
2828 -6659600
2829 -6045944
2830 -5159588
2831 -5675210
2832 -6713304
2833 -6159532
2834 -5239807
2835 -5256642
2836 -6177262
2837 -6553811
2838 -5283287
2839 -4733599
2840 -5663864
2841 -6220349
2842 -5738258
2843 -4747141
2844 -5047334
2845 -6229220
2846 -5926763
2847 -4900952
2848 -4639869
2849 -5398533
2850 -6093219
2851 -5116570
2852 -4262250
2853 -4942859
2854 -5699775
2855 -5554269
2856 -4487925
2857 -4331862
2858 -5520987
2859 -5599264
2860 -4588183
2861 -4006764
2862 -4603610
2863 -5609730
2864 -4963438
2865 -3882592
2866 -4314484
2867 -5176064
2868 -5240577
2869 -4163759
2870 -3615574
2871 -4706149
2872 -5165116
2873 -4368286
2874 -3644504
2875 -3935378
2876 -5011679
2877 -4719559
2878 -3550207
2879 -3668747
2880 -4478443
2881 -4756923
2882 -3875166
2883 -3098865
2884 -4009205
2885 -4691427
2886 -4077779
2887 -3287646
2888 -3316137
2889 -4364649
2890 -4412726
2891 -3189777
2892 -2977599
2893 -3746380
2894 -4336947
2895 -3696613
2896 -2627883
2897 -3247481
2898 -4192001
2899 -3814041
2900 -2911905
2901 -2630073
2902 -3633335
2903 -4019247
2904 -2901562
2905 -2471033
2906 -3094058
2907 -3776553
2908 -3438670
2909 -2336342
2910 -2595259
2911 -3498226
2912 -3347266
2913 -2551331
2914 -2051362
2915 -2853435
2916 -3592282
2917 -2731904
2918 -2025610
2919 -2419518
2920 -3231325
2921 -3180163
2922 -1930943
2923 -1818902
2924 -2838449
2925 -2979606
2926 -2235680
2927 -1550832
2928 -2191156
2929 -3119046
2930 -2443490
2931 -1605196
2932 -1785847
2933 -2544580
2934 -2742244
2935 -1632978
2936 -1217664
2937 -2150250
2938 -2587432
2939 -2045727
2940 -1152942
2941 -1418998
2942 -2495273
2943 -2142737
2944 -1170155
2945 -1099523
2946 -1854085
2947 -2373033
2948 -1438288
2949  -723543
2950 -1470865
2951 -2043637
2952 -1715261
2953  -809883
2954  -766942
2955 -1807841
2956 -1744804
2957  -820045
2958  -574265
2959 -1183542
2960 -1879516
2961 -1155215
2962  -246767
2963  -815168
2964 -1485266
2965 -1279768
2966  -377910
2967  -124537
2968 -1203453
2969 -1422648
2970  -516371
2971   -80683
2972  -521175
2973 -1319249
2974  -864172
2975   203371
2976   -96106
2977  -858425
2978  -926442
2979  -101947
2980   447979
2981  -527328
2982 -1083457
2983  -271257
2984   428389
2985   216030
2986  -700487
2987  -543506
2988   618681
2989   548430
2990  -288570
2991  -557039
2992   164467
2993   946488
2994   213152
2995  -543962
2996    68474
2997   837080
2998   849784
2999   -57752
3000  -255218
3001   870798
3002  1141848
3003   379273
3004  -146812
3005   370974
3006  1438543
3007  1027793
3008    27866
3009   351105
3010  1215730
3011  1467954
3012   567358
3013    53548
3014  1112374
3015  1710358
3016  1098510
3017   432028
3018   677551
3019  1792860
3020  1722320
3021   662707
3022   651354
3023  1455932
3024  2004815
3025  1340423
3026   503898
3027  1302103
3028  2169507
3029  1833786
3030  1053947
3031   960901
3032  2009623
3033  2283034
3034  1291759
3035  1059997
3036  1748416
3037  2465540
3038  2089809
3039  1128362
3040  1596288
3041  2519022
3042  2388004
3043  1653212
3044  1318309
3045  2246559
3046  2829744
3047  1994172
3048  1535851
3049  2066190
3050  2878542
3051  2753140
3052  1695091
3053  1850298
3054  2815715
3055  2904363
3056  2269049
3057  1774718
3058  2521537
3059  3331447
3060  2704072
3061  2077888
3062  2354250
3063  3135667
3064  3316817
3065  2340957
3066  2181017
3067  3110062
3068  3437435
3069  2945103
3070  2273168
3071  2770056
3072  3746084
3073  3320730
3074  2571409
3075  2680216
3076  3427587
3077  3821893
3078  2945357
3079  2582260
3080  3441937
3081  3930568
3082  3572975
3083  2814611
3084  3013853
3085  4044832
3086  3896997
3087  3117792
3088  3003578
3089  3718347
3090  4381031
3091  3663217
3092  2992337
3093  3688965
3094  4351982
3095  4161276
3096  3325560
3097  3266827
3098  4344345
3099  4474170
3100  3706093
3101  3432547
3102  4003822
3103  4814431
3104  4318567
3105  3433043
3106  3853779
3107  4600519
3108  4694111
3109  3960038
3110  3624349
3111  4610379
3112  5032891
3113  4347055
3114  3879294
3115  4250242
3116  5128820
3117  4884968
3118  3926673
3119  4173788
3120  4959520
3121  5190175
3122  4542676
3123  4027813
3124  4877369
3125  5490973
3126  4903240
3127  4299930
3128  4459781
3129  5395662
3130  5463322
3131  4476998
3132  4466354
3133  5270129
3134  5715371
3135  5169960
3136  4356244
3137  5002379
3138  5871408
3139  5501434
3140  4783745
3141  4719699
3142  5661284
3143  6052758
3144  5112908
3145  4799940
3146  5471176
3147  6076858
3148  5775384
3149  4833972
3150  5130255
3151  6118794
3152  6064576
3153  5405407
3154  5080002
3155  5857987
3156  6526806
3157  5733089
3158  5137058
3159  5629861
3160  6362437
3161  6339404
3162  5380807
3163  5374294
3164  6394369
3165  6580404
3166  5962928
3167  5433889
3168  5990526
3169  6858273
3170  6306645
3171  5564542
3172  5839359
3173  6609555
3174  6880407
3175  6006685
3176  5688714
3177  6596018
3178  6979058
3179  6457299
3180  5791270
3181  6126417
3182  7133109
3183  6888439
3184  6076046
3185  6129768
3186  6836913
3187  7309867
3188  6576547
3189  5989437
3190  6730180
3191  7305126
3192  6996740
3193  6265336
3194  6312063
3195  7361615
3196  7429359
3197  6624190
3198  6443177
3199  7014104
3200  7637167
3201  7093809
3202  6318212
3203  6886733
3204  7596722
3205  7481132
3206  6784258
3207  6616784
3208  7556370
3209  7831137
3210  7069985
3211  6738326
3212  7166619
3213  7901034
3214  7628474
3215  6762149
3216  7060239
3217  7856553
3218  7982427
3219  7342171
3220  6853599
3221  7633566
3222  8173563
3223  7559052
3224  7065220
3225  7333094
3226  8152235
3227  8153650
3228  7249713
3229  7307900
3230  8033068
3231  8270852
3232  7774128
3233  7183711
3234  7778687
3235  8462169
3236  8016105
3237  7488461
3238  7582642
3239  8345921
3240  8568143
3241  7686512
3242  7503649
3243  8192030
3244  8590886
3245  8226722
3246  7501545
3247  7919823
3248  8784691
3249  8513327
3250  7861431
3251  7766405
3252  8481650
3253  8919158
3254  8103688
3255  7687878
3256  8333243
3257  8905074
3258  8700674
3259  7881625
3260  8044337
3261  9004385
3262  8964016
3263  8263027
3264  7948845
3265  8567901
3266  9226808
3267  8576588
3268  7971755
3269  8485191
3270  9148468
3271  9139043
3272  8304734
3273  8155171
3274  9065322
3275  9288565
3276  8682905
3277  8202569
3278  8641562
3279  9525293
3280  9143573
3281  8337529
3282  8554534
3283  9255763
3284  9493825
3285  8719099
3286  8285072
3287  9123945
3288  9577046
3289  9106490
3290  8537187
3291  8778843
3292  9694343
3293  9541246
3294  8677946
3295  8692204
3296  9328878
3297  9754549
3298  9178502
3299  8542107
3300  9182798
3301  9822976
3302  9552642
3303  8887463
3304  8791972
3305  9717998
3306  9919576
3307  9087915
3308  8842454
3309  9385781
3310 10005069
3311  9644980
3312  8841126
3313  9242028
3314  9972001
3315  9860060
3316  9212132
3317  8929845
3318  9736388
3319 10159466
3320  9463016
3321  9110070
3322  9525114
3323 10184567
3324 10018927
3325  9136311
3326  9282754
3327 10056880
3328 10153895
3329  9565848
3330  9067801
3331  9739051
3332 10438118
3333  9896894
3334  9318608
3335  9527857
3336 10267290
3337 10381416
3338  9469482
3339  9308829
3340 10065327
3341 10395247
3342  9978859
3343  9352111
3344  9774424
3345 10570977
3346 10213843
3347  9573975
3348  9580887
3349 10245952
3350 10598197
3351  9840065
3352  9492191
3353 10133572
3354 10561622
3355 10298869
3356  9630802
3357  9793284
3358 10596620
3359 10466127
3360  9864328
3361  9715518
3362 10253206
3363 10786165
3364 10191745
3365  9671600
3366 10160514
3367 10668401
3368 10539698
3369  9835972
3370  9809972
3371 10666326
3372 10731348
3373 10098877
3374  9845762
3375 10319359
3376 10943857
3377 10466545
3378  9792427
3379 10176322
3380 10748922
3381 10771683
3382 10100974
3383  9863173
3384 10668774
3385 10964055
3386 10429903
3387 10002562
3388 10255657
3389 10992650
3390 10765158
3391  9966137
3392 10109183
3393 10764663
3394 11031280
3395 10431751
3396  9927367
3397 10620054
3398 11126713
3399 10666591
3400 10107054
3401 10203493
3402 10999348
3403 11015000
3404 10208623
3405 10175692
3406 10777569
3407 11153894
3408 10694204
3409 10046128
3410 10537713
3411 11164414
3412 10873081
3413 10285816
3414 10199709
3415 10979131
3416 11263646
3417 10490640
3418 10200406
3419 10697521
3420 11226808
3421 10938684
3422 10139576
3423 10418621
3424 11198266
3425 11123367
3426 10522207
3427 10208541
3428 10879479
3429 11404568
3430 10735075
3431 10247224
3432 10605699
3433 11208893
3434 11140311
3435 10334963
3436 10380953
3437 11171189
3438 11272507
3439 10736124
3440 10282297
3441 10763315
3442 11399987
3443 10923630
3444 10338873
3445 10543149
3446 11178941
3447 11360601
3448 10575342
3449 10322858
3450 11051520
3451 11372605
3452 10945205
3453 10315587
3454 10570184
3455 11387521
3456 11150202
3457 10477889
3458 10491377
3459 11117747
3460 11503810
3461 10810519
3462 10303314
3463 10883627
3464 11332097
3465 11084558
3466 10456616
3467 10501065
3468 11307859
3469 11320372
3470 10679156
3471 10482817
3472 10921117
3473 11461109
3474 11002193
3475 10349652
3476 10724279
3477 11284285
3478 11245441
3479 10619605
3480 10432344
3481 11198184
3482 11406893
3483 10787072
3484 10435218
3485 10776785
3486 11418700
3487 11153636
3488 10419388
3489 10656882
3490 11238481
3491 11317349
3492 10748332
3493 10370381
3494 11017592
3495 11392967
3496 10888420
3497 10467878
3498 10650409
3499 11319510
3500 11279150
3501 10530614
3502 10552329
3503 11116718
3504 11338243
3505 10857670
3506 10304209
3507 10803830
3508 11361398
3509 11012503
3510 10517408
3511 10544833
3512 11205926
3513 11361130
3514 10594291
3515 10412618
3516 10940671
3517 11280536
3518 10936771
3519 10310973
3520 10667629
3521 11327710
3522 11090346
3523 10572024
3524 10442880
3525 11006801
3526 11313966
3527 10650386
3528 10322184
3529 10759205
3530 11214041
3531 11054218
3532 10362721
3533 10485724
3534 11205243
3535 11148572
3536 10584721
3537 10271772
3538 10759545
3539 11305684
3540 10776825
3541 10257989
3542 10571641
3543 11116596
3544 11125680
3545 10386411
3546 10255646
3547 10976810
3548 11132995
3549 10639070
3550 10212280
3551 10555027
3552 11198146
3553 10863872
3554 10265263
3555 10393097
3556 10895297
3557 11080936
3558 10427158
3559 10085366
3560 10719968
3561 11059458
3562 10699866
3563 10191416
3564 10346488
3565 11066721
3566 10906210
3567 10216012
3568 10171289
3569 10689727
3570 11039020
3571 10478270
3572  9943713
3573 10483632
3574 10990546
3575 10732711
3576 10145761
3577 10092945
3578 10823187
3579 10883706
3580 10189519
3581  9995915
3582 10440389
3583 10943664
3584 10585444
3585  9916639
3586 10220674
3587 10766572
3588 10683263
3589 10110732
3590  9848339
3591 10505877
3592 10824161
3593 10248932
3594  9887793
3595 10179358
3596 10765430
3597 10604915
3598  9846178
3599  9940801
3600 10536914
3601 10619115
3602 10096347
3603  9682624
3604 10243965
3605 10731510
3606 10255615
3607  9786224
3608  9914173
3609 10478633
3610 10526327
3611  9806296
3612  9717283
3613 10265908
3614 10502378
3615 10133340
3616  9579463
3617  9916718
3618 10520511
3619 10228170
3620  9672148
3621  9615258
3622 10170008
3623 10443316
3624  9790252
3625  9501392
3626  9990593
3627 10368089
3628 10119415
3629  9472279
3630  9598889
3631 10248202
3632 10132278
3633  9591150
3634  9415068
3635  9877721
3636 10297657
3637  9772557
3638  9333365
3639  9686450
3640 10101175
3641 10011712
3642  9382243
3643  9308187
3644  9952946
3645 10014067
3646  9542871
3647  9263277
3648  9592782
3649 10095762
3650  9694595
3651  9134910
3652  9357469
3653  9814136
3654  9864084
3655  9281754
3656  9055277
3657  9694019
3658  9919280
3659  9457780
3660  9039067
3661  9242213
3662  9841688
3663  9609511
3664  8964082
3665  9058613
3666  9536433
3667  9729705
3668  9221226
3669  8828719
3670  9339288
3671  9688196
3672  9345935
3673  8877441
3674  8906769
3675  9513548
3676  9496182
3677  8864806
3678  8795849
3679  9234165
3680  9537907
3681  9122369
3682  8578401
3683  8967716
3684  9439513
3685  9206006
3686  8693751
3687  8594078
3688  9210560
3689  9387366
3690  8758467
3691  8520758
3692  8872348
3693  9269881
3694  9002698
3695  8364311
3696  8575386
3697  9129835
3698  9070995
3699  8586589
3700  8318081
3701  8841818
3702  9201286
3703  8653628
3704  8235880
3705  8468328
3706  8964157
3707  8902482
3708  8216262
3709  8222698
3710  8791236
3711  8888246
3712  8452168
3713  8037716
3714  8419946
3715  8916573
3716  8509237
3717  8020899
3718  8125920
3719  8639140
3720  8754257
3721  8099940
3722  7899957
3723  8427199
3724  8652182
3725  8289102
3726  7758189
3727  7983917
3728  8599079
3729  8382118
3730  7837420
3731  7805775
3732  8271052
3733  8543100
3734  7951860
3735  7571035
3736  8009251
3737  8358890
3738  8140735
3739  7563240
3740  7594595
3741  8246589
3742  8223230
3743  7677074
3744  7465092
3745  7842708
3746  8260431
3747  7806838
3748  7275198
3749  7599543
3750  8040384
3751  7981958
3752  7415182
3753  7249318
3754  7844882
3755  7978822
3756  7484891
3757  7164257
3758  7393375
3759  7894197
3760  7654385
3761  7070324
3762  7220145
3763  7661467
3764  7753799
3765  7258844
3766  6915315
3767  7413014
3768  7683041
3769  7264151
3770  6880944
3771  7010773
3772  7562722
3773  7478590
3774  6846694
3775  6844057
3776  7262695
3777  7450461
3778  7027663
3779  6574863
3780  6963605
3781  7385638
3782  7109131
3783  6665601
3784  6620531
3785  7149240
3786  7258695
3787  6652784
3788  6448314
3789  6804286
3790  7113295
3791  6835132
3792  6289538
3793  6546361
3794  7040598
3795  6883637
3796  6431068
3797  6264353
3798  6715279
3799  6953336
3800  6411959
3801  6116076
3802  6411916
3803  6777347
3804  6642311
3805  6047009
3806  6117121
3807  6652860
3808  6623202
3809  6172208
3810  5871346
3811  6257780
3812  6646734
3813  6201574
3814  5795842
3815  6011193
3816  6416791
3817  6407888
3818  5797194
3819  5689324
3820  6201298
3821  6296311
3822  5925644
3823  5557225
3824  5814525
3825  6311130
3826  6018868
3827  5527013
3828  5581524
3829  5984953
3830  6112925
3831  5553660
3832  5278580
3833  5755084
3834  5988180
3835  5697068
3836  5259122
3837  5378200
3838  5921663
3839  5763776
3840  5229198
3841  5164415
3842  5523446
3843  5786928
3844  5341566
3845  4942888
3846  5317617
3847  5645663
3848  5451177
3849  4971400
3850  4918501
3851  5471732
3852  5488849
3853  4948437
3854  4763988
3855  5087481
3856  5468187
3857  5128643
3858  4596606
3859  4855451
3860  5260125
3861  5181197
3862  4688172
3863  4467812
3864  4993931
3865  5199554
3866  4730195
3867  4412009
3868  4615757
3869  5087541
3870  4919409
3871  4290942
3872  4350690
3873  4799802
3874  4885884
3875  4451353
3876  4084387
3877  4520507
3878  4880106
3879  4495868
3880  4099715
3881  4167522
3882  4625517
3883  4611262
3884  4009680
3885  3935062
3886  4335827
3887  4544870
3888  4224949
3889  3749270
3890  4028944
3891  4486762
3892  4231950
3893  3761523
3894  3688065
3895  4147055
3896  4335834
3897  3777292
3898  3526924
3899  3885566
3900  4182300
3901  3972160
3902  3419416
3903  3534646
3904  4030798
3905  3922238
3906  3487862
3907  3296714
3908  3668242
3909  3982133
3910  3537973
3911  3182276
3912  3417707
3913  3750609
3914  3676554
3915  3123324
3916  3055011
3917  3561602
3918  3608839
3919  3227568
3920  2944963
3921  3193559
3922  3590825
3923  3254521
3924  2823199
3925  2958571
3926  3300123
3927  3349957
3928  2851062
3929  2653353
3930  3122525
3931  3280255
3932  2936497
3933  2569756
3934  2707752
3935  3169726
3936  2970221
3937  2474182
3938  2498648
3939  2858728
3940  3030716
3941  2602375
3942  2267969
3943  2646391
3944  2890068
3945  2638457
3946  2229316
3947  2229378
3948  2705968
3949  2686306
3950  2198501
3951  2096065
3952  2386871
3953  2665125
3954  2345912
3955  1877453
3956  2139240
3957  2471321
3958  2322244
3959  1904554
3960  1802727
3961  2288484
3962  2378950
3963  1895127
3964  1689658
3965  1936070
3966  2238325
3967  2010477
3968  1510615
3969  1670867
3970  2058804
3971  2005784
3972  1619696
3973  1394244
3974  1801361
3975  2034058
3976  1610107
3977  1294626
3978  1451176
3979  1835222
3980  1744077
3981  1172033
3982  1197067
3983  1635679
3984  1697148
3985  1325193
3986   962068
3987  1293013
3988  1662218
3989  1320460
3990   938408
3991   993982
3992  1400725
3993  1462965
3994   913959
3995   760253
3996  1137589
3997  1317814
3998  1045411
3999   603726
4000   769841
4001  1222845
4002  1042796
4003   644489
4004   579255
4005   932978
4006  1125296
4007   641827
4008   345071
4009   651545
4010   905473
4011   745009
4012   277578
4013   306188
4014   804579
4015   759967
4016   328149
4017   139774
4018   426894
4019   743702
4020   349557
4021   -44875
4022   193666
4023   515257
4024   462275
4025   -10784
4026  -127539
4027   338701
4028   411896
4029    23654
4030  -259020
4031   -76038
4032   329638
4033   105586
4034  -355928
4035  -261089
4036    71989
4037   154013
4038  -287138
4039  -570267
4040  -157584
4041    61706
4042  -266046
4043  -614658
4044  -526666
4045   -72401
4046  -169156
4047  -686013
4048  -706054
4049  -367653
4050  -207481
4051  -577373
4052  -962061
4053  -642639
4054  -326403
4055  -538043
4056  -912692
4057  -965092
4058  -537098
4059  -472142
4060  -966690
4061 -1135544
4062  -884371
4063  -612735
4064  -820954
4065 -1274455
4066 -1109041
4067  -737074
4068  -833994
4069 -1197148
4070 -1379002
4071 -1025192
4072  -841137
4073 -1261885
4074 -1492273
4075 -1305119
4076 -1001964
4077 -1102908
4078 -1570034
4079 -1518602
4080 -1160786
4081 -1196098
4082 -1518423
4083 -1766234
4084 -1486486
4085 -1202897
4086 -1531100
4087 -1816925
4088 -1715051
4089 -1417023
4090 -1412060
4091 -1879185
4092 -1955858
4093 -1601970
4094 -1538578
4095 -1813900
4096 -2131391
4097 -1927169
4098 -1552670
4099 -1797684
4100 -2161544
4101 -2131229
4102 -1817105
4103 -1725503
4104 -2192907
4105 -2389297
4106 -2023798
4107 -1843965
4108 -2085819
4109 -2455096
4110 -2356992
4111 -1949914
4112 -2080731
4113 -2483910
4114 -2552586
4115 -2273582
4116 -2056802
4117 -2428695
4118 -2738758
4119 -2465728
4120 -2218641
4121 -2345175
4122 -2748146
4123 -2805715
4124 -2376214
4125 -2381766
4126 -2776705
4127 -2935379
4128 -2691207
4129 -2380499
4130 -2677001
4131 -3077343
4132 -2878194
4133 -2587320
4134 -2659823
4135 -3068173
4136 -3213512
4137 -2787130
4138 -2666830
4139 -3022223
4140 -3269303
4141 -3104636
4142 -2741223
4143 -2908572
4144 -3392946
4145 -3341523
4146 -3026749
4147 -2943675
4148 -3299432
4149 -3581260
4150 -3237703
4151 -2969626
4152 -3241172
4153 -3568813
4154 -3546272
4155 -3166151
4156 -3178365
4157 -3655996
4158 -3720679
4159 -3421507
4160 -3254019
4161 -3524413
4162 -3900076
4163 -3661903
4164 -3325781
4165 -3519541
4166 -3876017
4167 -3940108
4168 -3576066
4169 -3460320
4170 -3899290
4171 -4061994
4172 -3813312
4173 -3578947
4174 -3747633
4175 -4170673
4176 -4085556
4177 -3729266
4178 -3796368
4179 -4116563
4180 -4296123
4181 -3999027
4182 -3742739
4183 -4103413
4184 -4391105
4185 -4221131
4186 -3942608
4187 -4005843
4188 -4460520
4189 -4475213
4190 -4086181
4191 -4060889
4192 -4365757
4193 -4595845
4194 -4371241
4195 -4064317
4196 -4352626
4197 -4692756
4198 -4612270
4199 -4333969
4200 -4269311
4201 -4670319
4202 -4807149
4203 -4461308
4204 -4335550
4205 -4580304
4206 -4886595
4207 -4790025
4208 -4426469
4209 -4585716
4210 -4966314
4211 -4959422
4212 -4684142
4213 -4532524
4214 -4884194
4215 -5128958
4216 -4824598
4217 -4635903
4218 -4826694
4219 -5160398
4220 -5153382
4221 -4770803
4222 -4807987
4223 -5187214
4224 -5272413
4225 -5041212
4226 -4813618
4227 -5088405
4228 -5428449
4229 -5224133
4230 -4976701
4231 -5064408
4232 -5386993
4233 -5485496
4234 -5125521
4235 -5054950
4236 -5390664
4237 -5541021
4238 -5399868
4239 -5131283
4240 -5301241
4241 -5690407
4242 -5578595
4243 -5291704
4244 -5298455
4245 -5592594
4246 -5783029
4247 -5462274
4248 -5302907
4249 -5622838
4250 -5844492
4251 -5731376
4252 -5428059
4253 -5506551
4254 -5922140
4255 -5878427
4256 -5582728
4257 -5534005
4258 -5809996
4259 -6073688
4260 -5831302
4261 -5575207
4262 -5820050
4263 -6084012
4264 -6063884
4265 -5735456
4266 -5673434
4267 -6100232
4268 -6199812
4269 -5911443
4270 -5768753
4271 -5994491
4272 -6355843
4273 -6182293
4274 -5841084
4275 -5993740
4276 -6304015
4277 -6348216
4278 -6047436
4279 -5892833
4280 -6282140
4281 -6480143
4282 -6242424
4283 -6040062
4284 -6172206
4285 -6552622
4286 -6499349
4287 -6125913
4288 -6162580
4289 -6476179
4290 -6629711
4291 -6381425
4292 -6131648
4293 -6444428
4294 -6734530
4295 -6560355
4296 -6301205
4297 -6335467
4298 -6710592
4299 -6789675
4300 -6422034
4301 -6360641
4302 -6653471
4303 -6877275
4304 -6718268
4305 -6387284
4306 -6573704
4307 -6916825
4308 -6850237
4309 -6579600
4310 -6503510
4311 -6848665
4312 -7048804
4313 -6737262
4314 -6583892
4315 -6801910
4316 -7065720
4317 -6989904
4318 -6639890
4319 -6712282
4320 -7065000
4321 -7096280
4322 -6884134
4323 -6730521
4324 -6991596
4325 -7273487
4326 -7039855
4327 -6808091
4328 -6930326
4329 -7215779
4330 -7255115
4331 -6912072
4332 -6875446
4333 -7234769
4334 -7336496
4335 -7141533
4336 -6937381
4337 -7129205
4338 -7450595
4339 -7279632
4340 -7016232
4341 -7087432
4342 -7365043
4343 -7481627
4344 -7182191
4345 -7062555
4346 -7368314
4347 -7532405
4348 -7395491
4349 -7139941
4350 -7222726
4351 -7599094
4352 -7539870
4353 -7245330
4354 -7234406
4355 -7496245
4356 -7698673
4357 -7447833
4358 -7221316
4359 -7483103
4360 -7703796
4361 -7607701
4362 -7350124
4363 -7355660
4364 -7727312
4365 -7754588
4366 -7487474
4367 -7413712
4368 -7614235
4369 -7850715
4370 -7672377
4371 -7391977
4372 -7577945
4373 -7845002
4374 -7834435
4375 -7571288
4376 -7484012
4377 -7838636
4378 -7966869
4379 -7696554
4380 -7545787
4381 -7691931
4382 -7984772
4383 -7904133
4384 -7584361
4385 -7674807
4386 -7965422
4387 -8032715
4388 -7811310
4389 -7628530
4390 -7901321
4391 -8104116
4392 -7905526
4393 -7713763
4394 -7788774
4395 -8094934
4396 -8108772
4397 -7784056
4398 -7793098
4399 -8059141
4400 -8177792
4401 -7997012
4402 -7758515
4403 -7970467
4404 -8236225
4405 -8091601
4406 -7884774
4407 -7895619
4408 -8187654
4409 -8294794
4410 -7980543
4411 -7882319
4412 -8115651
4413 -8299354
4414 -8184066
4415 -7891056
4416 -8023450
4417 -8353056
4418 -8290755
4419 -8044196
4420 -7985099
4421 -8249742
4422 -8434248
4423 -8149982
4424 -7975112
4425 -8183436
4426 -8401939
4427 -8355904
4428 -8048927
4429 -8077928
4430 -8420515
4431 -8440646
4432 -8206467
4433 -8060593
4434 -8264141
4435 -8537842
4436 -8339087
4437 -8092658
4438 -8227030
4439 -8482849
4440 -8528250
4441 -8217282
4442 -8123259
4443 -8444616
4444 -8551915
4445 -8348687
4446 -8168003
4447 -8294959
4448 -8612600
4449 -8507126
4450 -8239993
4451 -8284880
4452 -8515335
4453 -8629435
4454 -8366268
4455 -8189635
4456 -8453021
4457 -8630895
4458 -8498017
4459 -8271115
4460 -8328706
4461 -8664139
4462 -8642331
4463 -8343294
4464 -8313687
4465 -8526560
4466 -8707978
4467 -8501977
4468 -8268441
4469 -8466777
4470 -8703046
4471 -8631168
4472 -8392929
4473 -8343993
4474 -8649040
4475 -8733721
4476 -8472020
4477 -8354650
4478 -8514346
4479 -8747647
4480 -8647684
4481 -8362858
4482 -8477227
4483 -8733096
4484 -8721461
4485 -8495236
4486 -8369602
4487 -8633500
4488 -8794120
4489 -8560864
4490 -8423125
4491 -8536280
4492 -8773107
4493 -8744908
4494 -8440688
4495 -8463290
4496 -8717382
4497 -8779737
4498 -8594742
4499 -8401726
4500 -8612539
4501 -8848011
4502 -8678362
4503 -8478888
4504 -8522823
4505 -8769453
4506 -8818047
4507 -8510746
4508 -8455586
4509 -8700654
4510 -8809127
4511 -8682167
4512 -8460891
4513 -8589590
4514 -8858830
4515 -8747508
4516 -8534492
4517 -8513282
4518 -8733274
4519 -8853881
4520 -8598269
4521 -8459942
4522 -8674819
4523 -8826387
4524 -8748082
4525 -8494261
4526 -8550608
4527 -8837905
4528 -8787936
4529 -8559947
4530 -8493130
4531 -8690774
4532 -8876420
4533 -8668216
4534 -8481060
4535 -8632589
4536 -8814520
4537 -8786049
4538 -8534650
4539 -8484811
4540 -8776537
4541 -8824375
4542 -8613040
4543 -8487400
4544 -8638875
4545 -8873899
4546 -8729238
4547 -8474178
4548 -8573216
4549 -8770329
4550 -8798540
4551 -8553453
4552 -8447504
4553 -8713539
4554 -8831023
4555 -8658284
4556 -8500066
4557 -8564977
4558 -8813876
4559 -8748305
4560 -8485331
4561 -8502520
4562 -8703676
4563 -8801935
4564 -8615075
4565 -8418394
4566 -8622102
4567 -8802714
4568 -8665904
4569 -8468359
4570 -8476168
4571 -8739652
4572 -8757291
4573 -8476417
4574 -8442897
4575 -8634638
4576 -8777386
4577 -8628328
4578 -8384041
4579 -8528311
4580 -8740630
4581 -8660141
4582 -8449727
4583 -8391725
4584 -8646238
4585 -8752676
4586 -8495343
4587 -8380208
4588 -8530503
4589 -8719188
4590 -8631057
4591 -8350137
4592 -8411469
4593 -8654927
4594 -8647789
4595 -8449043
4596 -8328388
4597 -8528209
4598 -8700981
4599 -8496813
4600 -8327713
4601 -8404813
4602 -8604119
4603 -8602001
4604 -8322462
4605 -8309648
4606 -8553252
4607 -8608589
4608 -8437013
4609 -8254511
4610 -8397377
4611 -8621733
4612 -8470639
4613 -8258783
4614 -8297148
4615 -8491895
4616 -8560524
4617 -8311164
4618 -8219174
4619 -8427349
4620 -8528807
4621 -8401973
4622 -8194147
4623 -8251852
4624 -8502454
4625 -8435205
4626 -8217778
4627 -8184047
4628 -8364649
4629 -8498586
4630 -8280327
4631 -8108699
4632 -8269810
4633 -8414931
4634 -8349285
4635 -8121708
4636 -8119363
4637 -8371021
4638 -8371061
4639 -8163371
4640 -8085576
4641 -8209664
4642 -8375006
4643 -8221101
4644 -8020246
4645 -8119755
4646 -8278157
4647 -8264792
4648 -8067425
4649 -7991549
4650 -8216731
4651 -8287780
4652 -8091908
4653 -7962455
4654 -8050437
4655 -8250952
4656 -8153303
4657 -7911648
4658 -7969450
4659 -8151652
4660 -8185913
4661 -7988208
4662 -7851105
4663 -8046468
4664 -8163350
4665 -8002496
4666 -7841603
4667 -7884990
4668 -8096901
4669 -8077024
4670 -7824174
4671 -7824758
4672 -7995120
4673 -8060157
4674 -7903610
4675 -7711699
4676 -7851968
4677 -8020669
4678 -7906921
4679 -7738316
4680 -7727287
4681 -7927903
4682 -7976646
4683 -7726160
4684 -7651857
4685 -7799403
4686 -7912395
4687 -7804926
4688 -7582314
4689 -7665905
4690 -7870505
4691 -7800352
4692 -7622324
4693 -7560545
4694 -7740804
4695 -7832416
4696 -7610039
4697 -7492112
4698 -7609301
4699 -7751326
4700 -7687721
4701 -7461087
4702 -7479812
4703 -7689105
4704 -7678683
4705 -7492765
4706 -7376791
4707 -7517484
4708 -7684511
4709 -7508169
4710 -7335022
4711 -7401183
4712 -7568697
4713 -7578030
4714 -7336902
4715 -7268221
4716 -7473860
4717 -7530524
4718 -7366832
4719 -7205840
4720 -7298494
4721 -7495045
4722 -7393243
4723 -7189608
4724 -7210928
4725 -7362630
4726 -7410969
4727 -7195392
4728 -7077460
4729 -7251190
4730 -7350141
4731 -7229626
4732 -7053601
4733 -7084792
4734 -7305589
4735 -7253071
4736 -7031736
4737 -6990156
4738 -7128326
4739 -7239152
4740 -7064082
4741 -6879679
4742 -7016158
4743 -7165414
4744 -7091328
4745 -6896362
4746 -6855365
4747 -7062867
4748 -7082095
4749 -6865794
4750 -6780023
4751 -6888729
4752 -7044033
4753 -6930533
4754 -6711879
4755 -6782866
4756 -6942418
4757 -6914868
4758 -6724471
4759 -6629831
4760 -6811476
4761 -6887004
4762 -6713465
4763 -6590031
4764 -6650261
4765 -6817862
4766 -6762754
4767 -6534021
4768 -6537317
4769 -6693212
4770 -6726171
4771 -6558617
4772 -6417657
4773 -6555853
4774 -6691507
4775 -6550184
4776 -6393523
4777 -6408031
4778 -6574585
4779 -6571685
4780 -6340939
4781 -6292822
4782 -6437573
4783 -6504252
4784 -6379746
4785 -6210282
4786 -6303569
4787 -6459495
4788 -6363850
4789 -6195682
4790 -6162213
4791 -6305386
4792 -6361015
4793 -6160132
4794 -6065945
4795 -6184722
4796 -6286273
4797 -6206301
4798 -6007474
4799 -6027287
4800 -6207085
4801 -6156314
4802 -5982270
4803 -5916904
4804 -6037486
4805 -6143430
4806 -5971343
4807 -5834752
4808 -5927448
4809 -6032299
4810 -5987481
4811 -5791460
4812 -5767335
4813 -5937331
4814 -5929068
4815 -5778362
4816 -5684226
4817 -5775406
4818 -5904635
4819 -5769754
4820 -5602218
4821 -5642306
4822 -5765009
4823 -5769318
4824 -5575103
4825 -5489108
4826 -5663863
4827 -5713426
4828 -5575207
4829 -5436077
4830 -5484120
4831 -5642218
4832 -5563440
4833 -5361977
4834 -5368226
4835 -5492817
4836 -5536206
4837 -5367016
4838 -5239506
4839 -5375639
4840 -5469116
4841 -5351938
4842 -5195017
4843 -5189496
4844 -5355748
4845 -5327627
4846 -5137894
4847 -5093780
4848 -5208064
4849 -5289149
4850 -5154745
4851 -4979797
4852 -5071081
4853 -5193716
4854 -5121950
4855 -4949213
4856 -4904982
4857 -5067267
4858 -5100261
4859 -4909169
4860 -4824170
4861 -4904865
4862 -5018325
4863 -4923603
4864 -4724396
4865 -4763899
4866 -4908822
4867 -4878085
4868 -4720003
4869 -4623024
4870 -4762409
4871 -4846623
4872 -4677645
4873 -4552002
4874 -4599038
4875 -4724376
4876 -4689990
4877 -4482114
4878 -4465266
4879 -4608104
4880 -4624212
4881 -4487949
4882 -4349559
4883 -4442768
4884 -4562699
4885 -4442899
4886 -4282765
4887 -4286321
4888 -4421382
4889 -4444545
4890 -4245131
4891 -4175979
4892 -4299397
4893 -4354780
4894 -4238898
4895 -4067194
4896 -4120488
4897 -4267701
4898 -4194226
4899 -4026986
4900 -3998384
4901 -4115350
4902 -4180598
4903 -3992706
4904 -3883132
4905 -3976246
4906 -4062502
4907 -3986507
4908 -3813561
4909 -3802450
4910 -3947381
4911 -3937661
4912 -3786839
4913 -3701551
4914 -3789066
4915 -3887912
4916 -3749814
4917 -3591011
4918 -3652794
4919 -3748006
4920 -3727235
4921 -3554063
4922 -3502793
4923 -3640266
4924 -3657911
4925 -3516596
4926 -3415498
4927 -3466342
4928 -3575441
4929 -3484464
4930 -3322561
4931 -3344982
4932 -3443434
4933 -3445626
4934 -3299316
4935 -3200980
4936 -3314723
4937 -3360020
4938 -3248562
4939 -3121555
4940 -3144211
4941 -3274448
4942 -3231970
4943 -3048079
4944 -3031132
4945 -3123788
4946 -3156457
4947 -3026604
4948 -2892443
4949 -2982763
4950 -3070504
4951 -2972627
4952 -2846404
4953 -2826084
4954 -2960207
4955 -2951043
4956 -2780330
4957 -2718287
4958 -2799241
4959 -2857150
4960 -2751458
4961 -2596252
4962 -2654047
4963 -2757577
4964 -2707188
4965 -2562978
4966 -2512555
4967 -2624232
4968 -2655179
4969 -2492439
4970 -2408406
4971 -2468555
4972 -2549611
4973 -2486231
4974 -2314114
4975 -2322986
4976 -2447564
4977 -2417599
4978 -2279517
4979 -2189671
4980 -2287756
4981 -2361169
4982 -2220540
4983 -2099594
4984 -2144793
4985 -2243559
4986 -2208391
4987 -2027613
4988 -1995737
4989 -2115394
4990 -2117767
4991 -2002934
4992 -1886216
4993 -1944843
4994 -2055970
4995 -1949080
4996 -1813902
4997 -1813350
4998 -1904067
4999 -1915012
5000 -1752780
5001 -1668766
5002 -1776727
5003 -1820970
5004 -1721895
5005 -1586196
5006 -1608153
5007 -1733365
5008 -1676480
5009 -1517780
5010 -1484669
5011 -1567130
5012 -1618590
5013 -1476048
5014 -1363191
5015 -1439910
5016 -1508617
5017 -1447067
5018 -1300042
5019 -1270993
5020 -1389777
5021 -1377925
5022 -1229534
5023 -1163214
5024 -1227441
5025 -1307041
5026 -1204243
5027 -1067836
5028 -1109805
5029 -1188536
5030 -1155372
5031 -1009251
5032  -948973
5033 -1055304
5034 -1077640
5035  -951163
5036  -859189
5037  -891419
5038  -993130
5039  -925157
5040  -765723
5041  -760057
5042  -855747
5043  -857903
5044  -731132
5045  -634780
5046  -720617
5047  -779324
5048  -677308
5049  -559411
5050  -568025
5051  -663101
5052  -638241
5053  -474131
5054  -442582
5055  -520270
5056  -558791
5057  -449890
5058  -332906
5059  -386665
5060  -468274
5061  -387493
5062  -259474
5063  -232736
5064  -335117
5065  -341319
5066  -187590
5067  -126536
5068  -196525
5069  -246403
5070  -169253
5071   -24388
5072   -48253
5073  -142045
5074   -94208
5075    27429
5076    78968
5077     4419
5078   -46119
5079    87081
5080   175346
5081   132525
5082    73424
5083   120545
5084   267242
5085   281441
5086   187420
5087   200365
5088   310444
5089   386577
5090   326821
5091   262988
5092   364170
5093   482657
5094   455456
5095   395532
5096   415946
5097   550967
5098   596735
5099   506871
5100   493504
5101   589748
5102   689298
5103   663004
5104   572316
5105   652904
5106   779700
5107   783853
5108   712232
5109   701221
5110   816862
5111   902654
5112   829351
5113   795633
5114   879214
5115   990246
5116   981367
5117   889227
5118   932673
5119  1062917
5120  1088999
5121  1029625
5122   994545
5123  1098437
5124  1208144
5125  1150775
5126  1095963
5127  1156493
5128  1278630
5129  1304427
5130  1202247
5131  1205179
5132  1334634
5133  1399282
5134  1345727
5135  1294383
5136  1381670
5137  1500572
5138  1475358
5139  1404621
5140  1435091
5141  1550563
5142  1604377
5143  1522277
5144  1495139
5145  1611324
5146  1693713
5147  1665122
5148  1590203
5149  1654255
5150  1784508
5151  1788432
5152  1712786
5153  1715075
5154  1822956
5155  1902595
5156  1842936
5157  1786866
5158  1882996
5159  1982352
5160  1979416
5161  1902729
5162  1917150
5163  2047690
5164  2089711
5165  2018997
5166  2002644
5167  2086079
5168  2191795
5169  2159792
5170  2084160
5171  2152888
5172  2252096
5173  2274979
5174  2203086
5175  2191699
5176  2313859
5177  2378207
5178  2322663
5179  2291651
5180  2350539
5181  2461790
5182  2457091
5183  2377612
5184  2415746
5185  2518168
5186  2562572
5187  2510216
5188  2465689
5189  2573163
5190  2659649
5191  2627066
5192  2573418
5193  2609322
5194  2723306
5195  2751999
5196  2669955
5197  2680440
5198  2773514
5199  2848986
5200  2806796
5201  2750755
5202  2830564
5203  2923103
5204  2913204
5205  2860319
5206  2870852
5207  2983140
5208  3027081
5209  2964166
5210  2952170
5211  3032734
5212  3114712
5213  3096252
5214  3026600
5215  3077931
5216  3187521
5217  3192450
5218  3140560
5219  3133073
5220  3231967
5221  3309835
5222  3247001
5223  3215664
5224  3280256
5225  3368554
5226  3372529
5227  3299405
5228  3322405
5229  3439480
5230  3469413
5231  3427027
5232  3395174
5233  3468906
5234  3559631
5235  3519192
5236  3474810
5237  3520174
5238  3611302
5239  3641951
5240  3578414
5241  3575013
5242  3676890
5243  3729016
5244  3688509
5245  3653284
5246  3706645
5247  3808575
5248  3795727
5249  3742805
5250  3764787
5251  3856571
5252  3903100
5253  3850750
5254  3820630
5255  3907804
5256  3975743
5257  3954571
5258  3903824
5259  3940155
5260  4048648
5261  4057406
5262  3994090
5263  4009806
5264  4083021
5265  4150007
5266  4106349
5267  4061366
5268  4129622
5269  4213498
5270  4211214
5271  4155392
5272  4170563
5273  4273721
5274  4312312
5275  4252911
5276  4241122
5277  4308370
5278  4384777
5279  4363005
5280  4297010
5281  4352773
5282  4444633
5283  4461711
5284  4403525
5285  4391774
5286  4489061
5287  4545309
5288  4493547
5289  4470839
5290  4518770
5291  4600958
5292  4601178
5293  4546642
5294  4571456
5295  4658540
5296  4691912
5297  4644238
5298  4612066
5299  4695736
5300  4763825
5301  4736995
5302  4695235
5303  4729507
5304  4821026
5305  4838451
5306  4773782
5307  4780600
5308  4864149
5309  4910721
5310  4877027
5311  4833427
5312  4893308
5313  4980535
5314  4964842
5315  4923152
5316  4930676
5317  5019034
5318  5060061
5319  5002535
5320  4983203
5321  5056763
5322  5116155
5323  5105735
5324  5050895
5325  5089578
5326  5175196
5327  5185201
5328  5138965
5329  5131790
5330  5207278
5331  5262753
5332  5214140
5333  5188862
5334  5238056
5335  5321489
5336  5317491
5337  5258418
5338  5275378
5339  5366037
5340  5383161
5341  5345951
5342  5324067
5343  5383456
5344  5459060
5345  5431446
5346  5387614
5347  5424194
5348  5499844
5349  5521060
5350  5464277
5351  5456274
5352  5537835
5353  5579319
5354  5545258
5355  5518848
5356  5559361
5357  5642958
5358  5630915
5359  5579047
5360  5599695
5361  5669772
5362  5701686
5363  5661938
5364  5636743
5365  5708636
5366  5759336
5367  5746887
5368  5698911
5369  5727459
5370  5805633
5371  5815230
5372  5761413
5373  5768437
5374  5823095
5375  5877477
5376  5844837
5377  5814200
5378  5863611
5379  5926964
5380  5919236
5381  5882250
5382  5889489
5383  5962659
5384  5983969
5385  5939669
5386  5935922
5387  5985908
5388  6044622
5389  6018627
5390  5977463
5391  6013441
5392  6078767
5393  6084962
5394  6045028
5395  6039538
5396  6104908
5397  6152787
5398  6108140
5399  6087760
5400  6121765
5401  6187771
5402  6187270
5403  6137865
5404  6151381
5405  6220690
5406  6238723
5407  6210861
5408  6185115
5409  6242703
5410  6294285
5411  6269405
5412  6231902
5413  6262845
5414  6319829
5415  6333035
5416  6285327
5417  6285022
5418  6351182
5419  6380781
5420  6359951
5421  6323280
5422  6368473
5423  6429007
5424  6412502
5425  6374388
5426  6387607
5427  6447096
5428  6473821
5429  6425868
5430  6415147
5431  6471061
5432  6514256
5433  6496585
5434  6454338
5435  6479833
5436  6543755
5437  6545167
5438  6503720
5439  6505413
5440  6558271
5441  6598097
5442  6558326
5443  6536700
5444  6583935
5445  6632709
5446  6622788
5447  6578239
5448  6586974
5449  6657367
5450  6666535
5451  6630075
5452  6616044
5453  6663585
5454  6714329
5455  6683927
5456  6642755
5457  6678652
5458  6725177
5459  6736472
5460  6696914
5461  6697374
5462  6753704
5463  6772537
5464  6741667
5465  6715341
5466  6745692
5467  6800594
5468  6795091
5469  6751657
5470  6768693
5471  6823493
5472  6840737
5473  6801889
5474  6778171
5475  6831930
5476  6867593
5477  6852974
5478  6812534
5479  6831687
5480  6889484
5481  6890742
5482  6848355
5483  6846877
5484  6892408
5485  6924835
5486  6892368
5487  6860959
5488  6901456
5489  6946584
5490  6934091
5491  6901025
5492  6908758
5493  6960567
5494  6979518
5495  6935860
5496  6925063
5497  6957640
5498  6996340
5499  6975396
5500  6939474
5501  6970117
5502  7012965
5503  7014315
5504  6979391
5505  6971499
5506  7019867
5507  7044439
5508  7007144
5509  6991663
5510  7013395
5511  7058041
5512  7050138
5513  7009535
5514  7021632
5515  7070935
5516  7076387
5517  7044496
5518  7026453
5519  7066883
5520  7100752
5521  7074032
5522  7048810
5523  7062503
5524  7109060
5525  7110781
5526  7069290
5527  7067443
5528  7107827
5529  7124271
5530  7102710
5531  7074916
5532  7102945
5533  7148590
5534  7125081
5535  7094462
5536  7100009
5537  7143399
5538  7155810
5539  7107591
5540  7099933
5541  7141675
5542  7160049
5543  7144658
5544  7114780
5545  7135474
5546  7178960
5547  7162687
5548  7126130
5549  7133695
5550  7160395
5551  7183672
5552  7145075
5553  7128253
5554  7160164
5555  7191436
5556  7173999
5557  7133424
5558  7145883
5559  7200301
5560  7185761
5561  7152726
5562  7146144
5563  7180728
5564  7207209
5565  7173546
5566  7146954
5567  7171607
5568  7204124
5569  7195433
5570  7156493
5571  7154929
5572  7192215
5573  7207199
5574  7170985
5575  7156587
5576  7179910
5577  7212689
5578  7194666
5579  7150568
5580  7169130
5581  7201022
5582  7197395
5583  7165433
5584  7149230
5585  7190938
5586  7210808
5587  7178590
5588  7153906
5589  7168340
5590  7205346
5591  7194758
5592  7149069
5593  7154051
5594  7188420
5595  7198634
5596  7168769
5597  7139746
5598  7169914
5599  7201810
5600  7172744
5601  7144241
5602  7153705
5603  7180741
5604  7185169
5605  7140171
5606  7132604
5607  7166983
5608  7180248
5609  7158723
5610  7120721
5611  7146997
5612  7171445
5613  7157132
5614  7121079
5615  7118527
5616  7150854
5617  7164708
5618  7119125
5619  7107713
5620  7128440
5621  7155426
5622  7131299
5623  7091556
5624  7100376
5625  7136763
5626  7122921
5627  7095012
5628  7076394
5629  7113001
5630  7120286
5631  7089864
5632  7065727
5633  7083288
5634  7110727
5635  7092885
5636  7053819
5637  7057187
5638  7085533
5639  7086245
5640  7054978
5641  7037065
5642  7057743
5643  7077844
5644  7044832
5645  7019023
5646  7027654
5647  7056133
5648  7053830
5649  7007791
5650  7002310
5651  7027878
5652  7034410
5653  7008900
5654  6975673
5655  6994754
5656  7020637
5657  7003323
5658  6968208
5659  6965404
5660  6985164
5661  6991352
5662  6951422
5663  6934520
5664  6952341
5665  6967068
5666  6947218
5667  6910550
5668  6918003
5669  6947076
5670  6933299
5671  6895170
5672  6891614
5673  6908887
5674  6920820
5675  6884599
5676  6852826
5677  6874888
5678  6889526
5679  6873162
5680  6835606
5681  6834368
5682  6870139
5683  6854173
5684  6815134
5685  6803109
5686  6819412
5687  6836081
5688  6807171
5689  6770444
5690  6785972
5691  6808035
5692  6790282
5693  6761143
5694  6738350
5695  6772688
5696  6770603
5697  6730455
5698  6709235
5699  6720984
5700  6745043
5701  6722530
5702  6677151
5703  6689329
5704  6703053
5705  6697681
5706  6656596
5707  6638573
5708  6666099
5709  6673998
5710  6633937
5711  6608930
5712  6621497
5713  6640490
5714  6622586
5715  6569713
5716  6571681
5717  6593967
5718  6590458
5719  6561208
5720  6527523
5721  6557698
5722  6566119
5723  6534117
5724  6499823
5725  6498132
5726  6521759
5727  6514491
5728  6462349
5729  6456789
5730  6473303
5731  6482563
5732  6446760
5733  6408000
5734  6425686
5735  6442865
5736  6419139
5737  6386561
5738  6367441
5739  6394789
5740  6398661
5741  6347424
5742  6326513
5743  6350212
5744  6356010
5745  6329395
5746  6287211
5747  6288244
5748  6313690
5749  6291271
5750  6255279
5751  6237387
5752  6257815
5753  6270502
5754  6216795
5755  6193110
5756  6203119
5757  6213465
5758  6197257
5759  6144201
5760  6145863
5761  6171206
5762  6161647
5763  6120958
5764  6094028
5765  6109082
5766  6128788
5767  6084949
5768  6054534
5769  6053305
5770  6066185
5771  6060236
5772  6011229
5773  5995852
5774  6013794
5775  6017589
5776  5974706
5777  5950246
5778  5953604
5779  5972350
5780  5941646
5781  5900273
5782  5899034
5783  5912887
5784  5912014
5785  5861659
5786  5835075
5787  5860698
5788  5862607
5789  5827107
5790  5784702
5791  5785675
5792  5816042
5793  5790368
5794  5742180
5795  5731957
5796  5746452
5797  5750765
5798  5705630
5799  5670719
5800  5687802
5801  5695330
5802  5661766
5803  5634550
5804  5616412
5805  5644840
5806  5625371
5807  5584609
5808  5565822
5809  5574527
5810  5578603
5811  5541903
5812  5499219
5813  5508762
5814  5518057
5815  5501929
5816  5458009
5817  5439580
5818  5466707
5819  5458620
5820  5406135
5821  5381393
5822  5387572
5823  5402908
5824  5371535
5825  5320696
5826  5326376
5827  5341185
5828  5322922
5829  5281616
5830  5250752
5831  5278071
5832  5270794
5833  5230417
5834  5195144
5835  5198986
5836  5216012
5837  5191896
5838  5138016
5839  5131093
5840  5147160
5841  5135570
5842  5092723
5843  5060529
5844  5085199
5845  5090648
5846  5040670
5847  5006576
5848  4999361
5849  5022663
5850  5006704
5851  4950813
5852  4930943
5853  4949257
5854  4946239
5855  4911530
5856  4861421
5857  4874694
5858  4890391
5859  4855770
5860  4816029
5861  4806521
5862  4817853
5863  4815303
5864  4746848
5865  4726448
5866  4744661
5867  4747740
5868  4714997
5869  4656338
5870  4664191
5871  4685563
5872  4657578
5873  4609059
5874  4584058
5875  4603749
5876  4611465
5877  4556280
5878  4515541
5879  4527208
5880  4538245
5881  4515742
5882  4457496
5883  4441749
5884  4472515
5885  4451009
5886  4405203
5887  4370141
5888  4386188
5889  4399602
5890  4352117
5891  4308476
5892  4303105
5893  4317632
5894  4299199
5895  4249629
5896  4220676
5897  4247669
5898  4239653
5899  4196043
5900  4151384
5901  4159356
5902  4181080
5903  4143012
5904  4082555
5905  4072904
5906  4095018
5907  4090719
5908  4034592
5909  3989844
5910  4020724
5911  4020030
5912  3980297
5913  3932362
5914  3919852
5915  3947308
5916  3927289
5917  3865056
5918  3845140
5919  3862473
5920  3864574
5921  3817326
5922  3771455
5923  3787977
5924  3790419
5925  3755622
5926  3707388
5927  3691464
5928  3715600
5929  3700676
5930  3644509
5931  3617387
5932  3630232
5933  3635620
5934  3595520
5935  3530469
5936  3538268
5937  3557272
5938  3531600
5939  3482884
5940  3453082
5941  3476630
5942  3472391
5943  3417835
5944  3384785
5945  3384370
5946  3392481
5947  3361646
5948  3297544
5949  3301023
5950  3323525
5951  3298389
5952  3250967
5953  3212547
5954  3228012
5955  3241114
5956  3180258
5957  3142603
5958  3132395
5959  3153094
5960  3135185
5961  3064837
5962  3055499
5963  3079600
5964  3061978
5965  3017468
5966  2968128
5967  2970279
5968  2995536
5969  2951859
5970  2902544
5971  2890244
5972  2903598
5973  2900716
5974  2831147
5975  2802838
5976  2823187
5977  2815494
5978  2774867
5979  2721270
5980  2723266
5981  2751376
5982  2708807
5983  2655253
5984  2638637
5985  2658406
5986  2658609
5987  2592125
5988  2544394
5989  2564976
5990  2573715
5991  2539985
5992  2473568
5993  2468468
5994  2495889
5995  2477571
5996  2415665
5997  2378170
5998  2388681
5999  2405018
6000  2347397
6001  2293364
6002  2303316
6003  2321081
6004  2301168
6005  2231416
6006  2203195
6007  2239637
6008  2225155
6009  2162107
6010  2122227
6011  2130750
6012  2148191
6013  2110231
6014  2046972
6015  2046344
6016  2066817
6017  2052075
6018  1985395
6019  1939496
6020  1974906
6021  1979295
6022  1915877
6023  1874341
6024  1865460
6025  1903402
6026  1869552
6027  1793103
6028  1785025
6029  1798438
6030  1794506
6031  1739688
6032  1683085
6033  1708821
6034  1722880
6035  1678152
6036  1618282
6037  1600217
6038  1636834
6039  1619839
6040  1543323
6041  1512190
6042  1536721
6043  1542770
6044  1490517
6045  1426126
6046  1441784
6047  1467331
6048  1426336
6049  1369291
6050  1334321
6051  1362189
6052  1365636
6053  1299979
6054  1256501
6055  1265349
6056  1284951
6057  1252577
6058  1172031
6059  1166604
6060  1195102
6061  1173233
6062  1114863
6063  1073767
6064  1093278
6065  1112616
6066  1046911
6067  1000909
6068  1003197
6069  1017972
6070   993695
6071   921264
6072   898032
6073   928644
6074   914322
6075   864978
6076   815281
6077   822546
6078   857460
6079   802521
6080   739607
6081   735477
6082   749752
6083   745185
6084   666559
6085   632538
6086   660020
6087   660654
6088   615454
6089   557915
6090   553234
6091   589181
6092   542458
6093   478834
6094   464151
6095   487483
6096   485405
6097   417538
6098   368739
6099   400286
6100   402736
6101   362449
6102   297128
6103   287015
6104   322390
6105   294649
6106   223798
6107   201965
6108   216529
6109   233723
6110   173736
6111   106996
6112   125248
6113   143479
6114   115284
6115    44171
6116    13080
6117    55637
6118    55242
6119   -21114
6120   -62548
6121   -51245
6122   -25501
6123   -68999
6124  -152013
6125  -149646
6126  -121343
6127  -138651
6128  -203562
6129  -243705
6130  -207730
6131  -195463
6132  -268238
6133  -317124
6134  -322731
6135  -290190
6136  -320693
6137  -404140
6138  -413675
6139  -380081
6140  -393754
6141  -444385
6142  -508477
6143  -481335
6144  -456771
6145  -512821
6146  -573862
6147  -585632
6148  -551340
6149  -559373
6150  -653348
6151  -668370
6152  -642972
6153  -642932
6154  -700293
6155  -766606
6156  -756628
6157  -713540
6158  -762193
6159  -825766
6160  -852157
6161  -813939
6162  -805275
6163  -888118
6164  -934163
6165  -914217
6166  -894677
6167  -934735
6168 -1011541
6169 -1018534
6170  -974811
6171 -1000484
6172 -1069909
6173 -1105413
6174 -1080337
6175 -1058221
6176 -1126263
6177 -1194986
6178 -1172710
6179 -1150694
6180 -1176694
6181 -1251805
6182 -1277529
6183 -1229434
6184 -1238555
6185 -1309702
6186 -1357337
6187 -1344981
6188 -1308823
6189 -1360467
6190 -1435956
6191 -1439919
6192 -1405182
6193 -1408180
6194 -1485388
6195 -1528245
6196 -1493787
6197 -1487867
6198 -1539831
6199 -1601217
6200 -1605584
6201 -1554662
6202 -1592821
6203 -1671837
6204 -1689059
6205 -1654616
6206 -1651121
6207 -1715815
6208 -1782541
6209 -1748842
6210 -1727623
6211 -1773476
6212 -1835928
6213 -1853972
6214 -1804904
6215 -1824649
6216 -1902757
6217 -1927731
6218 -1910306
6219 -1893624
6220 -1946532
6221 -2023193
6222 -2002209
6223 -1969901
6224 -2003585
6225 -2062657
6226 -2103378
6227 -2060722
6228 -2052924
6229 -2129959
6230 -2179955
6231 -2159257
6232 -2129794
6233 -2173207
6234 -2261116
6235 -2249932
6236 -2206837
6237 -2231520
6238 -2298326
6239 -2342304
6240 -2306049
6241 -2285016
6242 -2354754
6243 -2406799
6244 -2398258
6245 -2361663
6246 -2384688
6247 -2467851
6248 -2488128
6249 -2443679
6250 -2460680
6251 -2512271
6252 -2580672
6253 -2549601
6254 -2520074
6255 -2571567
6256 -2631002
6257 -2634566
6258 -2601116
6259 -2603565
6260 -2692325
6261 -2721595
6262 -2688901
6263 -2676545
6264 -2724911
6265 -2797726
6266 -2784794
6267 -2732510
6268 -2781393
6269 -2854615
6270 -2873378
6271 -2832897
6272 -2815031
6273 -2899341
6274 -2953855
6275 -2913514
6276 -2896788
6277 -2932202
6278 -3007116
6279 -3022055
6280 -2966841
6281 -2989058
6282 -3062224
6283 -3091419
6284 -3066167
6285 -3031305
6286 -3095356
6287 -3168448
6288 -3141200
6289 -3112703
6290 -3132282
6291 -3218481
6292 -3250531
6293 -3187588
6294 -3192697
6295 -3263970
6296 -3306215
6297 -3290292
6298 -3240962
6299 -3296827
6300 -3382261
6301 -3368498
6302 -3331637
6303 -3338227
6304 -3416285
6305 -3460696
6306 -3406124
6307 -3390230
6308 -3456503
6309 -3512271
6310 -3516228
6311 -3456036
6312 -3486852
6313 -3576646
6314 -3585945
6315 -3549341
6316 -3535521
6317 -3596674
6318 -3672000
6319 -3619225
6320 -3586518
6321 -3643212
6322 -3707219
6323 -3725609
6324 -3672858
6325 -3673976
6326 -3765060
6327 -3788135
6328 -3754505
6329 -3722121
6330 -3776217
6331 -3862883
6332 -3839124
6333 -3790935
6334 -3818869
6335 -3897373
6336 -3925653
6337 -3875052
6338 -3852750
6339 -3935302
6340 -3979330
6341 -3953065
6342 -3921855
6343 -3953424
6344 -4047722
6345 -4042794
6346 -3994064
6347 -4002298
6348 -4068607
6349 -4113409
6350 -4073881
6351 -4031595
6352 -4102451
6353 -4166576
6354 -4152023
6355 -4110985
6356 -4128784
6357 -4216606
6358 -4232239
6359 -4174733
6360 -4172000
6361 -4231115
6362 -4293778
6363 -4267645
6364 -4217855
6365 -4269018
6366 -4340117
6367 -4343391
6368 -4301675
6369 -4283091
6370 -4364927
6371 -4408001
6372 -4361160
6373 -4347404
6374 -4395156
6375 -4458580
6376 -4460409
6377 -4393334
6378 -4426099
6379 -4501587
6380 -4509145
6381 -4469970
6382 -4450866
6383 -4527551
6384 -4579677
6385 -4540892
6386 -4519720
6387 -4551547
6388 -4623428
6389 -4628634
6390 -4559277
6391 -4574898
6392 -4654290
6393 -4678641
6394 -4654037
6395 -4606205
6396 -4674727
6397 -4741585
6398 -4718587
6399 -4671027
6400 -4696130
6401 -4761453
6402 -4786632
6403 -4731581
6404 -4721839
6405 -4791665
6406 -4840440
6407 -4816066
6408 -4771605
6409 -4808771
6410 -4894084
6411 -4878040
6412 -4825775
6413 -4831729
6414 -4903381
6415 -4952107
6416 -4893580
6417 -4862256
6418 -4932484
6419 -4987583
6420 -4981686
6421 -4914452
6422 -4933638
6423 -5020131
6424 -5034129
6425 -4976738
6426 -4966678
6427 -5027734
6428 -5097429
6429 -5051201
6430 -5007035
6431 -5054105
6432 -5118767
6433 -5122904
6434 -5061007
6435 -5047339
6436 -5145817
6437 -5177071
6438 -5126521
6439 -5099767
6440 -5145513
6441 -5229786
6442 -5203136
6443 -5134976
6444 -5163422
6445 -5232459
6446 -5262699
6447 -5203364
6448 -5169630
6449 -5255045
6450 -5310194
6451 -5271708
6452 -5224896
6453 -5249946
6454 -5338898
6455 -5338582
6456 -5264484
6457 -5273410
6458 -5345317
6459 -5386772
6460 -5344743
6461 -5293456
6462 -5362423
6463 -5425092
6464 -5395246
6465 -5347915
6466 -5351396
6467 -5440778
6468 -5466696
6469 -5395458
6470 -5386139
6471 -5448331
6472 -5507974
6473 -5478044
6474 -5403173
6475 -5447808
6476 -5528132
6477 -5519208
6478 -5466975
6479 -5450718
6480 -5527042
6481 -5576767
6482 -5518830
6483 -5485040
6484 -5536086
6485 -5591660
6486 -5588310
6487 -5510244
6488 -5532790
6489 -5608921
6490 -5624589
6491 -5579046
6492 -5548228
6493 -5604402
6494 -5673035
6495 -5628554
6496 -5581271
6497 -5603868
6498 -5677621
6499 -5694684
6500 -5621607
6501 -5612359
6502 -5696218
6503 -5723973
6504 -5682380
6505 -5630717
6506 -5676357
6507 -5757993
6508 -5722876
6509 -5667272
6510 -5679311
6511 -5747558
6512 -5794662
6513 -5723418
6514 -5689664
6515 -5762305
6516 -5803249
6517 -5776845
6518 -5717499
6519 -5734959
6520 -5824341
6521 -5814464
6522 -5760516
6523 -5756210
6524 -5815408
6525 -5866595
6526 -5805498
6527 -5755851
6528 -5814937
6529 -5872977
6530 -5857976
6531 -5794251
6532 -5803826
6533 -5889505
6534 -5899254
6535 -5838426
6536 -5816846
6537 -5860430
6538 -5930056
6539 -5884406
6540 -5822273
6541 -5864065
6542 -5927925
6543 -5931359
6544 -5875619
6545 -5849751
6546 -5937637
6547 -5962248
6548 -5902706
6549 -5863534
6550 -5906542
6551 -5976101
6552 -5953654
6553 -5881840
6554 -5907873
6555 -5980095
6556 -5990911
6557 -5934842
6558 -5890531
6559 -5960913
6560 -6021861
6561 -5965061
6562 -5918812
6563 -5932525
6564 -6018984
6565 -6024378
6566 -5936893
6567 -5929668
6568 -6004288
6569 -6040072
6570 -5997524
6571 -5925647
6572 -5977637
6573 -6055492
6574 -6019852
6575 -5966070
6576 -5962736
6577 -6043627
6578 -6068735
6579 -5992353
6580 -5962881
6581 -6020873
6582 -6072043
6583 -6039088
6584 -5963846
6585 -6000141
6586 -6091646
6587 -6067734
6588 -5999168
6589 -5973445
6590 -6058247
6591 -6105401
6592 -6030491
6593 -5983552
6594 -6035538
6595 -6091590
6596 -6089718
6597 -5998174
6598 -6005210
6599 -6088829
6600 -6103871
6601 -6043429
6602 -5989812
6603 -6046509
6604 -6125533
6605 -6070283
6606 -5996465
6607 -6033916
6608 -6100078
6609 -6113617
6610 -6029855
6611 -6000293
6612 -6087391
6613 -6111882
6614 -6061910
6615 -6003879
6616 -6043224
6617 -6125957
6618 -6103237
6619 -6021199
6620 -6026441
6621 -6086060
6622 -6123037
6623 -6049735
6624 -5994549
6625 -6065795
6626 -6115719
6627 -6085800
6628 -6016886
6629 -6024996
6630 -6119654
6631 -6108814
6632 -6020789
6633 -6008346
6634 -6068895
6635 -6114998
6636 -6060600
6637 -5992314
6638 -6049534
6639 -6114572
6640 -6087103
6641 -6018883
6642 -5999149
6643 -6084759
6644 -6105957
6645 -6025149
6646 -5996879
6647 -6038833
6648 -6104699
6649 -6068804
6650 -5984912
6651 -6012945
6652 -6079958
6653 -6077208
6654 -6011083
6655 -5967947
6656 -6042410
6657 -6090248
6658 -6026520
6659 -5979129
6660 -6008463
6661 -6071352
6662 -6056776
6663 -5964997
6664 -5975476
6665 -6046280
6666 -6055873
6667 -6001403
6668 -5941094
6669 -6000139
6670 -6069775
6671 -6008610
6672 -5948007
6673 -5954600
6674 -6030518
6675 -6037421
6676 -5940282
6677 -5924234
6678 -5998852
6679 -6028911
6680 -5982901
6681 -5906642
6682 -5942741
6683 -6017153
6684 -5989279
6685 -5911216
6686 -5899656
6687 -5963657
6688 -6007581
6689 -5913042
6690 -5881140
6691 -5938101
6692 -5977672
6693 -5951720
6694 -5868439
6695 -5876293
6696 -5962924
6697 -5945378
6698 -5874627
6699 -5848163
6700 -5902693
6701 -5959946
6702 -5888901
6703 -5819562
6704 -5866558
6705 -5920560
6706 -5907163
6707 -5812168
6708 -5807367
6709 -5896311
6710 -5905844
6711 -5829864
6712 -5789295
6713 -5829051
6714 -5903060
6715 -5842105
6716 -5752321
6717 -5788141
6718 -5846771
6719 -5855773
6720 -5769272
6721 -5729485
6722 -5814783
6723 -5846942
6724 -5788200
6725 -5720320
6726 -5738087
6727 -5823336
6728 -5795448
6729 -5698461
6730 -5697572
6731 -5766271
6732 -5797444
6733 -5720758
6734 -5648754
6735 -5713700
6736 -5767453
6737 -5720866
6738 -5649039
6739 -5645124
6740 -5732646
6741 -5731841
6742 -5636705
6743 -5613201
6744 -5678450
6745 -5718763
6746 -5663962
6747 -5568851
6748 -5608698
6749 -5678923
6750 -5652879
6751 -5571927
6752 -5545290
6753 -5628793
6754 -5663778
6755 -5574384
6756 -5522215
6757 -5558547
6758 -5625322
6759 -5583866
6760 -5483813
6761 -5497328
6762 -5581611
6763 -5576360
6764 -5503293
6765 -5444265
6766 -5515691
6767 -5570882
6768 -5492367
6769 -5419794
6770 -5438818
6771 -5512691
6772 -5512732
6773 -5407231
6774 -5389575
6775 -5466056
6776 -5482487
6777 -5415534
6778 -5346479
6779 -5384157
6780 -5459109
6781 -5401392
6782 -5325459
6783 -5326860
6784 -5391583
6785 -5406518
6786 -5315071
6787 -5278762
6788 -5342220
6789 -5369167
6790 -5325122
6791 -5234142
6792 -5257310
6793 -5341879
6794 -5313508
6795 -5227083
6796 -5208462
6797 -5263479
6798 -5311128
6799 -5216307
6800 -5151224
6801 -5206207
6802 -5250696
6803 -5219139
6804 -5135347
6805 -5132866
6806 -5215039
6807 -5202933
6808 -5119557
6809 -5082856
6810 -5126690
6811 -5181492
6812 -5115613
6813 -5029849
6814 -5067180
6815 -5121106
6816 -5113310
6817 -5026560
6818 -4991572
6819 -5072415
6820 -5088341
6821 -5003857
6822 -4951102
6823 -4983435
6824 -5052762
6825 -5008489
6826 -4909417
6827 -4925911
6828 -4987679
6829 -4985418
6830 -4906327
6831 -4844576
6832 -4916993
6833 -4960621
6834 -4891322
6835 -4816784
6836 -4831063
6837 -4913421
6838 -4898123
6839 -4780279
6840 -4775441
6841 -4825041
6842 -4853816
6843 -4784478
6844 -4701420
6845 -4757408
6846 -4818017
6847 -4765424
6848 -4687398
6849 -4675437
6850 -4755134
6851 -4760035
6852 -4657536
6853 -4615670
6854 -4669906
6855 -4713316
6856 -4659655
6857 -4564494
6858 -4593772
6859 -4664474
6860 -4633783
6861 -4549379
6862 -4509241
6863 -4579177
6864 -4614645
6865 -4519940
6866 -4465461
6867 -4504097
6868 -4559076
6869 -4526277
6870 -4423392
6871 -4423427
6872 -4499983
6873 -4485721
6874 -4404928
6875 -4342584
6876 -4405826
6877 -4464696
6878 -4389265
6879 -4303756
6880 -4327785
6881 -4395007
6882 -4390231
6883 -4275348
6884 -4242534
6885 -4319693
6886 -4334954
6887 -4269827
6888 -4193829
6889 -4223899
6890 -4304238
6891 -4244351
6892 -4158157
6893 -4147504
6894 -4208929
6895 -4226772
6896 -4132076
6897 -4065568
6898 -4137964
6899 -4176600
6900 -4125012
6901 -4032060
6902 -4037462
6903 -4125022
6904 -4099991
6905 -3991712
6906 -3969437
6907 -4022237
6908 -4069650
6909 -3982678
6910 -3898833
6911 -3945712
6912 -4008763
6913 -3971321
6914 -3866710
6915 -3842148
6916 -3933247
6917 -3930966
6918 -3841445
6919 -3789593
6920 -3832960
6921 -3895596
6922 -3835288
6923 -3729433
6924 -3755125
6925 -3810840
6926 -3801694
6927 -3709870
6928 -3661448
6929 -3733899
6930 -3767389
6931 -3678619
6932 -3612561
6933 -3634110
6934 -3701464
6935 -3665428
6936 -3561818
6937 -3552832
6938 -3614808
6939 -3624594
6940 -3543026
6941 -3466084
6942 -3534255
6943 -3584590
6944 -3517860
6945 -3430653
6946 -3432561
6947 -3499296
6948 -3490490
6949 -3380667
6950 -3357772
6951 -3419916
6952 -3439140
6953 -3373319
6954 -3286191
6955 -3325597
6956 -3392916
6957 -3336972
6958 -3247265
6959 -3223735
6960 -3294708
6961 -3313519
6962 -3214743
6963 -3155053
6964 -3210930
6965 -3251142
6966 -3206268
6967 -3094416
6968 -3106164
6969 -3185848
6970 -3154970
6971 -3074780
6972 -3026669
6973 -3086341
6974 -3133978
6975 -3039919
6976 -2965489
6977 -2996690
6978 -3046653
6979 -3018332
6980 -2913929
6981 -2890208
6982 -2977748
6983 -2971541
6984 -2889970
6985 -2832417
6986 -2868306
6987 -2934115
6988 -2860547
6989 -2762596
6990 -2780776
6991 -2837484
6992 -2840169
6993 -2724400
6994 -2681626
6995 -2762049
6996 -2789335
6997 -2711076
6998 -2624663
6999 -2645114
7000 -2722438
7001 -2673782
7002 -2560966
7003 -2561353
7004 -2624197
7005 -2647468
7006 -2552354
7007 -2469087
7008 -2541575
7009 -2581838
7010 -2518356
7011 -2423760
7012 -2419265
7013 -2508202
7014 -2492138
7015 -2380679
7016 -2351323
7017 -2400451
7018 -2448821
7019 -2367706
7020 -2263505
7021 -2307550
7022 -2366297
7023 -2331755
7024 -2235961
7025 -2201749
7026 -2285622
7027 -2301878
7028 -2194741
7029 -2134171
7030 -2168432
7031 -2227655
7032 -2173891
7033 -2060298
7034 -2075552
7035 -2146100
7036 -2134518
7037 -2048933
7038 -1980833
7039 -2050146
7040 -2093350
7041 -1999319
7042 -1923205
7043 -1936783
7044 -2005631
7045 -1983600
7046 -1866135
7047 -1853937
7048 -1922067
7049 -1931354
7050 -1857040
7051 -1764939
7052 -1806095
7053 -1876974
7054 -1801449
7055 -1711993
7056 -1711632
7057 -1784017
7058 -1792351
7059 -1677289
7060 -1627559
7061 -1692149
7062 -1717302
7063 -1653700
7064 -1549150
7065 -1574037
7066 -1655344
7067 -1612458
7068 -1515124
7069 -1487001
7070 -1554063
7071 -1581485
7072 -1481524
7073 -1399312
7074 -1455131
7075 -1499233
7076 -1456902
7077 -1349426
7078 -1347671
7079 -1430958
7080 -1412010
7081 -1315560
7082 -1263001
7083 -1314775
7084 -1367503
7085 -1284108
7086 -1187929
7087 -1219444
7088 -1277394
7089 -1256591
7090 -1151969
7091 -1113958
7092 -1193894
7093 -1201631
7094 -1118735
7095 -1045520
7096 -1071101
7097 -1140995
7098 -1086425
7099  -987032
7100  -993692
7101 -1046781
7102 -1051685
7103  -948979
7104  -888782
7105  -953806
7106  -985955
7107  -906597
7108  -837808
7109  -842331
7110  -925285
7111  -890411
7112  -780759
7113  -764582
7114  -813830
7115  -833843
7116  -746882
7117  -658794
7118  -720692
7119  -767601
7120  -719317
7121  -627957
7122  -609017
7123  -695042
7124  -685424
7125  -570426
7126  -530475
7127  -575266
7128  -620710
7129  -557517
7130  -447969
7131  -483052
7132  -555651
7133  -511095
7134  -423995
7135  -369071
7136  -450614
7137  -472591
7138  -372516
7139  -305873
7140  -340078
7141  -401097
7142  -363146
7143  -238510
7144  -245854
7145  -322226
7146  -307854
7147  -215620
7148  -153573
7149  -211030
7150  -266876
7151  -176531
7152   -90976
7153  -111799
7154  -179360
7155  -163794
7156   -33738
7157    -4664
7158   -89628
7159   -94944
7160   -17708
7161    70241
7162    22253
7163   -47805
7164    13900
7165   119124
7166   123338
7167    58829
7168    44045
7169   155346
7170   211853
7171   147652
7172   110665
7173   172917
7174   264740
7175   268122
7176   181060
7177   222870
7178   319775
7179   347596
7180   297626
7181   253355
7182   345488
7183   430942
7184   383661
7185   330975
7186   365880
7187   479230
7188   498584
7189   407937
7190   415751
7191   519806
7192   572375
7193   532097
7194   464486
7195   531404
7196   643629
7197   615183
7198   559304
7199   568132
7200   671691
7201   727209
7202   646743
7203   616231
7204   702420
7205   775147
7206   758301
7207   687097
7208   728431
7209   847397
7210   850713
7211   783824
7212   766796
7213   862525
7214   941698
7215   872274
7216   821464
7217   906154
7218   979812
7219   986691
7220   913719
7221   923357
7222  1039272
7223  1068869
7224  1001466
7225   981295
7226  1041722
7227  1146575
7228  1100265
7229  1041158
7230  1095172
7231  1178648
7232  1207218
7233  1136531
7234  1112758
7235  1232059
7236  1279133
7237  1225730
7238  1182289
7239  1231781
7240  1350341
7241  1327340
7242  1250512
7243  1281802
7244  1374049
7245  1422360
7246  1350476
7247  1307628
7248  1407181
7249  1487418
7250  1452568
7251  1395688
7252  1424373
7253  1537564
7254  1546155
7255  1467810
7256  1471327
7257  1557399
7258  1623929
7259  1576376
7260  1515442
7261  1599448
7262  1679643
7263  1666691
7264  1611731
7265  1609421
7266  1717941
7267  1763698
7268  1677629
7269  1666424
7270  1731613
7271  1822258
7272  1802451
7273  1713095
7274  1771736
7275  1881169
7276  1880026
7277  1815295
7278  1787666
7279  1895881
7280  1964819
7281  1897355
7282  1855221
7283  1920906
7284  2010572
7285  2018483
7286  1914232
7287  1943041
7288  2047400
7289  2079782
7290  2027002
7291  1975293
7292  2060808
7293  2161890
7294  2120039
7295  2054063
7296  2086265
7297  2188836
7298  2219389
7299  2131237
7300  2114552
7301  2223671
7302  2275550
7303  2240299
7304  2165379
7305  2231298
7306  2350326
7307  2320148
7308  2244786
7309  2254483
7310  2352698
7311  2418733
7312  2332128
7313  2295552
7314  2389903
7315  2466580
7316  2448054
7317  2362279
7318  2383152
7319  2518957
7320  2519309
7321  2440900
7322  2427768
7323  2524403
7324  2599607
7325  2542727
7326  2480340
7327  2546552
7328  2633835
7329  2636785
7330  2551354
7331  2547332
7332  2667561
7333  2710114
7334  2641283
7335  2612178
7336  2670024
7337  2778475
7338  2745401
7339  2660631
7340  2700493
7341  2795289
7342  2822303
7343  2755993
7344  2713662
7345  2826114
7346  2892233
7347  2839313
7348  2791657
7349  2822821
7350  2924725
7351  2927134
7352  2839538
7353  2858048
7354  2944712
7355  3003469
7356  2945946
7357  2879064
7358  2974344
7359  3057867
7360  3023091
7361  2957845
7362  2974403
7363  3084627
7364  3113347
7365  3018871
7366  3012048
7367  3093525
7368  3167013
7369  3130466
7370  3049420
7371  3115432
7372  3201246
7373  3198596
7374  3134509
7375  3123796
7376  3221992
7377  3283174
7378  3206601
7379  3167997
7380  3235330
7381  3316571
7382  3305694
7383  3215380
7384  3246389
7385  3363492
7386  3360342
7387  3305055
7388  3274047
7389  3368033
7390  3445524
7391  3379926
7392  3322942
7393  3370731
7394  3459140
7395  3474512
7396  3380345
7397  3387759
7398  3498388
7399  3537150
7400  3473644
7401  3428831
7402  3487398
7403  3587882
7404  3544376
7405  3472386
7406  3505232
7407  3594372
7408  3636090
7409  3550920
7410  3520747
7411  3625404
7412  3673253
7413  3640751
7414  3571187
7415  3606652
7416  3723586
7417  3709458
7418  3629473
7419  3646085
7420  3721897
7421  3790022
7422  3706891
7423  3652387
7424  3741010
7425  3813530
7426  3787941
7427  3712578
7428  3729086
7429  3851578
7430  3862601
7431  3780075
7432  3767063
7433  3834902
7434  3922036
7435  3869131
7436  3780871
7437  3848998
7438  3941980
7439  3942826
7440  3859342
7441  3846680
7442  3961180
7443  4005354
7444  3921722
7445  3887965
7446  3938854
7447  4041958
7448  4017646
7449  3920269
7450  3956396
7451  4056634
7452  4078609
7453  4015753
7454  3956116
7455  4056923
7456  4134068
7457  4073490
7458  4010410
7459  4040512
7460  4148439
7461  4162539
7462  4062877
7463  4063222
7464  4152080
7465  4201405
7466  4148675
7467  4070030
7468  4139886
7469  4242561
7470  4208063
7471  4137556
7472  4137722
7473  4251967
7474  4297056
7475  4191884
7476  4164303
7477  4244207
7478  4307310
7479  4282707
7480  4189706
7481  4231693
7482  4345269
7483  4335022
7484  4265945
7485  4239894
7486  4329085
7487  4399046
7488  4319942
7489  4262669
7490  4327667
7491  4415151
7492  4406195
7493  4309163
7494  4319596
7495  4434328
7496  4446279
7497  4383586
7498  4332811
7499  4401519
7500  4494805
7501  4444603
7502  4372514
7503  4416576
7504  4488216
7505  4517136
7506  4426322
7507  4404536
7508  4502420
7509  4545570
7510  4484065
7511  4433622
7512  4475514
7513  4584668
7514  4555129
7515  4471732
7516  4491902
7517  4573665
7518  4610647
7519  4531608
7520  4474330
7521  4573089
7522  4629350
7523  4603007
7524  4522623
7525  4546581
7526  4660553
7527  4658083
7528  4563590
7529  4558356
7530  4632181
7531  4696726
7532  4634512
7533  4558187
7534  4634817
7535  4712568
7536  4689944
7537  4619223
7538  4606716
7539  4719139
7540  4735108
7541  4650635
7542  4632547
7543  4688485
7544  4770042
7545  4731480
7546  4640995
7547  4688781
7548  4775955
7549  4777768
7550  4697919
7551  4667411
7552  4762287
7553  4823706
7554  4743779
7555  4693147
7556  4738505
7557  4837569
7558  4816127
7559  4717465
7560  4733890
7561  4826822
7562  4839724
7563  4782280
7564  4723119
7565  4804119
7566  4891256
7567  4828492
7568  4760749
7569  4785190
7570  4874562
7571  4896138
7572  4786270
7573  4774670
7574  4864451
7575  4916628
7576  4862816
7577  4784849
7578  4834532
7579  4945485
7580  4899031
7581  4824359
7582  4817492
7583  4908658
7584  4957204
7585  4862718
7586  4816501
7587  4898675
7588  4962172
7589  4932028
7590  4843726
7591  4864359
7592  4971642
7593  4963772
7594  4877464
7595  4847735
7596  4929534
7597  5010444
7598  4927273
7599  4853665
7600  4918980
7601  4995027
7602  4989706
7603  4891775
7604  4876772
7605  4994271
7606  5014981
7607  4940763
7608  4884227
7609  4945434
7610  5042560
7611  4990941
7612  4894696
7613  4929164
7614  5010365
7615  5032853
7616  4938383
7617  4899553
7618  5001257
7619  5052629
7620  4991042
7621  4923136
7622  4951248
7623  5055307
7624  5031931
7625  4932937
7626  4937672
7627  5022172
7628  5061826
7629  4990865
7630  4919126
7631  5001294
7632  5067127
7633  5030218
7634  4946725
7635  4947866
7636  5054581
7637  5073102
7638  4973173
7639  4950049
7640  5020845
7641  5085549
7642  5033043
7643  4940609
7644  4990938
7645  5077779
7646  5053184
7647  4971885
7648  4954777
7649  5050903
7650  5097026
7651  5010023
7652  4963118
7653  5012761
7654  5086327
7655  5057136
7656  4952783
7657  4979460
7658  5069549
7659  5074017
7660  5001843
7661  4959352
7662  5034459
7663  5104423
7664  5023002
7665  4957627
7666  4989295
7667  5075725
7668  5071405
7669  4971723
7670  4963985
7671  5057877
7672  5078553
7673  5016567
7674  4945689
7675  5010866
7676  5098601
7677  5039338
7678  4954502
7679  4976979
7680  5054963
7681  5082927
7682  4983977
7683  4948734
7684  5037284
7685  5080815
7686  5024973
7687  4939381
7688  4973530
7689  5076741
7690  5046383
7691  4960201
7692  4950800
7693  5027897
7694  5077429
7695  4989564
7696  4922870
7697  5001857
7698  5055821
7699  5025263
7700  4925401
7701  4937299
7702  5047421
7703  5048793
7704  4953131
7705  4929863
7706  4984645
7707  5058248
7708  4982529
7709  4896947
7710  4952351
7711  5030761
7712  5011730
7713  4928271
7714  4897100
7715  5001911
7716  5023363
7717  4946141
7718  4887283
7719  4929712
7720  5018799
7721  4982878
7722  4874284
7723  4902930
7724  4985460
7725  5004912
7726  4909823
7727  4849832
7728  4945026
7729  4992872
7730  4921541
7731  4856518
7732  4875807
7733  4980126
7734  4963172
7735  4857767
7736  4846350
7737  4930586
7738  4964835
7739  4890135
7740  4807736
7741  4872003
7742  4949786
7743  4903615
7744  4829144
7745  4824363
7746  4914045
7747  4938420
7748  4826686
7749  4794800
7750  4857860
7751  4915773
7752  4868739
7753  4763972
7754  4804583
7755  4896389
7756  4874239
7757  4787047
7758  4752882
7759  4840687
7760  4889938
7761  4797507
7762  4726583
7763  4785219
7764  4856142
7765  4840741
7766  4721726
7767  4728146
7768  4829961
7769  4832325
7770  4744741
7771  4688782
7772  4749410
7773  4835758
7774  4760102
7775  4682709
7776  4710486
7777  4789872
7778  4789665
7779  4682676
7780  4651142
7781  4746511
7782  4767118
7783  4704715
7784  4633098
7785  4666483
7786  4759933
7787  4721203
7788  4622922
7789  4632465
7790  4701053
7791  4731394
7792  4628063
7793  4572381
7794  4646943
7795  4704934
7796  4646958
7797  4574400
7798  4581171
7799  4686785
7800  4662161
7801  4558510
7802  4541564
7803  4603741
7804  4660475
7805  4577841
7806  4495567
7807  4554782
7808  4621928
7809  4593814
7810  4502031
7811  4485959
7812  4575623
7813  4588267
7814  4490713
7815  4455907
7816  4510242
7817  4576153
7818  4516799
7819  4421363
7820  4460024
7821  4530446
7822  4514878
7823  4434045
7824  4384885
7825  4472006
7826  4513708
7827  4431189
7828  4364388
7829  4401831
7830  4479494
7831  4450147
7832  4339552
7833  4350012
7834  4421507
7835  4439870
7836  4353356
7837  4289106
7838  4367056
7839  4431585
7840  4346886
7841  4279937
7842  4291141
7843  4372213
7844  4368147
7845  4254228
7846  4231787
7847  4316253
7848  4347220
7849  4285880
7850  4193430
7851  4244051
7852  4326037
7853  4277600
7854  4185137
7855  4169806
7856  4252063
7857  4284999
7858  4171853
7859  4127653
7860  4195837
7861  4242881
7862  4195552
7863  4091367
7864  4112998
7865  4203447
7866  4173892
7867  4093864
7868  4053262
7869  4126523
7870  4184289
7871  4096290
7872  4016861
7873  4066806
7874  4126559
7875  4109565
7876  3991407
7877  3983883
7878  4083982
7879  4089044
7880  4000830
7881  3945814
7882  3991080
7883  4076013
7884  3997825
7885  3906186
7886  3922506
7887  4001258
7888  4003593
7889  3901591
7890  3855457
7891  3950322
7892  3979004
7893  3912166
7894  3827358
7895  3853630
7896  3938830
7897  3911473
7898  3789099
7899  3796425
7900  3863618
7901  3902896
7902  3809368
7903  3735218
7904  3802238
7905  3855572
7906  3799084
7907  3710674
7908  3701988
7909  3807297
7910  3796465
7911  3695324
7912  3662233
7913  3722988
7914  3777869
7915  3712336
7916  3603619
7917  3656116
7918  3717327
7919  3686528
7920  3594046
7921  3566171
7922  3660223
7923  3685421
7924  3582012
7925  3532040
7926  3574194
7927  3641047
7928  3589077
7929  3483456
7930  3495702
7931  3580581
7932  3572002
7933  3488208
7934  3425885
7935  3504332
7936  3554572
7937  3466736
7938  3393580
7939  3411968
7940  3486136
7941  3476574
7942  3358401
7943  3347485
7944  3428192
7945  3449328
7946  3372999
7947  3297452
7948  3337660
7949  3415383
7950  3341211
7951  3265158
7952  3263568
7953  3340271
7954  3355358
7955  3244188
7956  3203296
7957  3270014
7958  3303318
7959  3246892
7960  3147599
7961  3174709
7962  3260186
7963  3223314
7964  3127981
7965  3115667
7966  3180561
7967  3218842
7968  3112693
7969  3048707
7970  3105092
7971  3152693
7972  3109748
7973  3019104
7974  3007973
7975  3112941
7976  3091702
7977  3001826
7978  2954009
7979  3008812
7980  3072589
7981  2990164
7982  2894815
7983  2942769
7984  2994658
7985  2981703
7986  2881948
7987  2854347
7988  2941000
7989  2955570
7990  2863091
7991  2803920
7992  2839682
7993  2918490
7994  2853116
7995  2758121
7996  2771965
7997  2839606
7998  2842395
7999  2749136
8000  2682485
8001  2770040
8002  2802316
8003  2727075
8004  2644010
8005  2667658
8006  2751026
8007  2727563
8008  2609011
8009  2600983
8010  2668340
8011  2698617
8012  2609142
8013  2525398
8014  2581015
8015  2645856
8016  2587718
8017  2502195
8018  2489094
8019  2584609
8020  2581142
8021  2473592
8022  2428201
8023  2487247
8024  2533941
8025  2473472
8026  2364772
8027  2404545
8028  2485782
8029  2453404
8030  2353383
8031  2317802
8032  2393014
8033  2433010
8034  2319785
8035  2262316
8036  2301749
8037  2371282
8038  2336033
8039  2215533
8040  2220073
8041  2312541
8042  2298293
8043  2213497
8044  2143973
8045  2207523
8046  2266347
8047  2195934
8048  2104587
8049  2126225
8050  2193734
8051  2191348
8052  2066866
8053  2044665
8054  2113963
8055  2137007
8056  2065318
8057  1982325
8058  2014438
8059  2104135
8060  2041228
8061  1952801
8062  1938107
8063  2010161
8064  2028936
8065  1917282
8066  1856809
8067  1931421
8068  1967961
8069  1921363
8070  1820659
8071  1832233
8072  1919835
8073  1890416
8074  1788099
8075  1766631
8076  1813232
8077  1866142
8078  1768021
8079  1693382
8080  1742962
8081  1803963
8082  1757893
8083  1664218
8084  1637289
8085  1729953
8086  1729765
8087  1630447
8088  1579529
8089  1632422
8090  1696793
8091  1636001
8092  1524899
8093  1557300
8094  1616409
8095  1604944
8096  1503715
8097  1461039
8098  1534717
8099  1568409
8100  1477088
8101  1413934
8102  1438232
8103  1514401
8104  1471374
8105  1356581
8106  1366340
8107  1426922
8108  1436780
8109  1347039
8110  1281204
8111  1347016
8112  1409796
8113  1319300
8114  1254389
8115  1239291
8116  1334926
8117  1290903
8118  1219406
8119  1141624
8120  1305927
8121  1101826
##END NTUPLES=NMR FID
##END=
