# Supplementary material for: An untargeted multi-technique metabolomics approach to studying intracellular metabolites of HepG2 cells exposed to 2,3,7,8-tetrachlorodibenzo-p-dioxin
Source: BMC Genomics. 2011 May 20;12:251. doi: 10.1186/1471-2164-12-251 (PMC3141663; doi:10.1186/1471-2164-12-251)
Supplement: Additional file 2 — Metadata and NMR raw data: ZIP file containing: -All NMR raw data (in JCAMP-DX format ".dx") -The metadata on NMR (polars & apolars), LC-MS and GC-MS data sets (as Tab delimited files ".txt"). [file 1471-2164-12-251-S2.ZIP › TE/Ainhoa/SAFETY COPY D Disk/TRABAJO/ARTICLES/ARTICLE Metabolomics TCDD_ACCEPTED/JCAMP_DX_NMR_data_and_all_metadata/NMR_polar_Ctrol_p11a.2D.dx]

##TITLE=NMR_polar_Ctrol_p11a.2D
##JCAMPDX= 6.0         $$ Bruker NMR JCAMP-DX V2.0
##DATA TYPE= NMR FID
##DATA CLASS= NTUPLES
##ORIGIN= Bruker BioSpin GmbH
##OWNER= bruker
$$ 1.72 TOPSPIN		Version 2.1
$$ 2011-04-15 14:49:31.082 +0200  WUR\bruker@RIK1030
$$ Compression mode = fixed
##.OBSERVE FREQUENCY= 400.13188529
##.OBSERVE NUCLEUS= ^1H
##.DELAY= (6, 6)
##.ACQUISITION MODE= SIMULTANEOUS (DQD)
##.ACQUISITION SCHEME= undefined
##.AVERAGES= 1024
##.DIGITISER RES= 18
##SPECTROMETER/DATA SYSTEM= avance400
##.PULSE SEQUENCE= zgpr
##.SOLVENT NAME= D2O
##.SHIFT REFERENCE= INTERNAL, D2O, 1, 12.29218
##AUDIT TRAIL= $$ (NUMBER, WHEN, WHO, WHERE, PROCESS, VERSION, WHAT)
$$ ##TITLE= Audit trail, TOPSPIN		Version 1.3
$$ ##JCAMPDX= 5.01
$$ ##ORIGIN= Bruker BioSpin GmbH
$$ ##OWNER= bruker
$$ $$ P:\NMR-data/data/WUR-bruker/nmr/AR210608.2D/1/audita.txt
$$ ##AUDIT TRAIL=  $$ (NUMBER, WHEN, WHO, WHERE, VERSION, WHAT)
(   1,<2008-07-28 21:32:50.626 +0200>,<WUR\bruker>,<RIK1030>,<TOPSPIN 1.3>,
      <created by zg, POWCHK disabled, PULCHK disabled
       configuration hash MD5:
       D1 93 94 B6 6B D6 3B BD 35 EA 0D 0D AE B0 63 FA
       data hash MD5: 16K
       B5 E5 99 38 8C D1 91 7B FC 7E 7B 35 AA 01 49 15>)
(   2,<2008-07-28 21:32:57.032 +0200>,<WUR\bruker>,<RIK1030>,<TOPSPIN 1.3>,
      <user comment:
       ICON-NMR User ID: WUR\bruker
       data hash MD5: 16K
       B5 E5 99 38 8C D1 91 7B FC 7E 7B 35 AA 01 49 15>)
(   3,<2008-07-28 21:32:57.391 +0200>,<WUR\bruker>,<RIK1030>,<TOPSPIN 1.3>,
      <wrpa from 1 1 "AR210608.2D" "WUR-bruker" "D:\NMRautomation"
       data hash MD5: 16K
       B5 E5 99 38 8C D1 91 7B FC 7E 7B 35 AA 01 49 15>)
(   4,<2011-04-15 14:49:28.660 +0200>,<WUR\bruker>,<RIK1030>,<proc1d>,<TOPSPIN 2.1>,
      <convdta from       1 "NMR_polar_Ctrol_p11a.2D" "Ainhoa_raw_data" "P:\NMR-data"
       data hash MD5: 16244
       6E BC DB 43 3C AB 52 88 EA 64 87 51 3C 35 09 D3>)
$$ ##END=
$$ 
$$ $$ hash MD5
$$ $$ 22 5E E9 04 16 52 09 D8 DD 2F 99 6A EE C2 06 B8
##$RELAX= 
##$BRUKER FILE EXP=format.temp
$$ EDIT_PAR COMMAND FILE
$$ 
$$ DI_MODE         LONG
$$ ED_ENTRY        ACQU
$$ ORDER           FILE
$$ 
$$ 
$$ HEADER		"F2 - Acquisition Parameters"
$$ T_NAME		Date_
$$ 		TYPE	R64
$$ 		CLASS	ACQU
$$ 		SUBRANGE 0.0 50000000
$$ 		REL	"Date_=itodate(DATE)"
$$ 		INV_REL	"DATE=datetoi(Date_,DATE)"
$$ 		FORMAT	"%14.0f"
$$ 		TEXT	" "
$$ END
$$ T_NAME		Time
$$ 		TYPE	R32
$$ 		CLASS	ACQU
$$ 		SUBRANGE 0.0 1000000
$$ 		REL	"Time=itotime(DATE)"
$$ 		INV_REL	"DATE=timetoi(Time,DATE)"
$$ 		FORMAT	"%14.2f"
$$ 		TEXT	" "
$$ END
$$ NAME		INSTRUM
$$ 		TEXT	" "
$$ END
$$ NAME		PROBHD
$$ 		FORMAT	"%14.14s"
$$ 		TEXT	" "
$$ END
$$ NAME		PULPROG
$$ 		TEXT	" "
$$ END
$$ NAME		TD
$$ 		TEXT	" "
$$ END
$$ NAME		SOLVENT
$$ 		TEXT	" "
$$ END
$$ NAME		NS
$$ 		TEXT	" "
$$ END
$$ NAME		DS
$$ 		TEXT	" "
$$ END
$$ T_NAME		SWH
$$ 		TYPE	R32
$$ 		CLASS	ACQU
$$ 		SUBRANGE 0.0 1e8
$$ 		REL	"SWH=SW*SFO1"
$$ 		INV_REL "SW=SWH/SFO1"
$$ 		UNIT	"Hz"
$$ 		FORMAT	"%14.3f Hz"
$$ 		TEXT	" "
$$ END
$$ T_NAME          FIDRES
$$                 TYPE    R32
$$                 CLASS   ACQU
$$                 SUBRANGE 0.0 100000
$$                 REL     "FIDRES=SW*SFO1/TD"
$$                 INV_REL "TD = nextpow(SW*SFO1/FIDRES)"
$$ 		UNIT	"Hz"
$$ 		FORMAT	"%14.6f Hz"
$$ 		TEXT	" "
$$ END
$$ T_NAME          AQ
$$ 		TYPE	R32
$$ 		CLASS	ACQU
$$ 		SUBRANGE 0.0 1000
$$ 		REL	"AQ=aqcalc(SW,SFO1,TD,DIGTYP)"
$$ 		INV_REL	"TD=tdcalc(SW,SFO1,1.0e6*AQ,DIGTYP)"
$$ 		UNIT	"sec"
$$ 		FORMAT	"%14.7f sec"
$$ 		TEXT	" "
$$ END
$$ NAME		RG
$$ 		TEXT	" "
$$ END
$$ T_NAME          DW
$$ 		TYPE	R32
$$ 		CLASS	ACQU
$$ 		SUBRANGE 0.0 1000000
$$ 		REL	"DW=1/(2*SW*SFO1)"
$$ 		INV_REL	"SW=1000000/(2*(0.005+DW)*SFO1)"
$$ 		UNIT	"usec"
$$ 		FORMAT	"%14.3lf usec"
$$ 		TEXT	" "
$$ END
$$ NAME		DE
$$ 		FORMAT	"%14.2f usec"
$$ 		TEXT	" "
$$ END
$$ NAME		TE
$$ 		FORMAT	"%14.1f K"
$$ 		TEXT	" "
$$ END
$$ T_NAME		D1
$$ 		TYPE	R32
$$ 		CLASS	ACQU
$$ 		SUBRANGE 0.0 1e38
$$ 		REL	"D1=D[1]"
$$ 		INV_REL	"D[1]=D1"
$$ 		UNIT	"sec"
$$ 		FORMAT	"%14.8f sec"
$$ 		TEXT	" "
$$ END
$$ T_NAME		d12
$$ 		TYPE	R32
$$ 		SUBRANGE 0.0 1e8
$$ 		CLASS	ACQU
$$ 		REL	"d12=20u"
$$ 		INV_REL	"D[0]=d12"
$$ 		UNIT	"sec"
$$ 		TEXT	" "
$$ 		FORMAT	"%14.8f sec"
$$ 		NONEDIT
$$ END
$$ NAME		TD0
$$ 		TEXT	" "
$$ END
$$ HEADER		"======== CHANNEL f1 ========"
$$ NAME		NUC1
$$ 		NONEDIT
$$ 		TEXT	" "
$$ END
$$ T_NAME		P1
$$ 		TYPE	R32
$$ 		CLASS	ACQU
$$ 		SUBRANGE 0.0 1.0e10
$$ 		REL	"P1=P[1]"
$$ 		INV_REL	"P[1]=P1"
$$ 		UNIT	"usec"
$$ 		FORMAT	"%14.2f usec"
$$ 		TEXT	" "
$$ END
$$ T_NAME		PL1
$$ 		TYPE	R32
$$ 		CLASS	ACQU
$$ 		SUBRANGE -6.0 1e38
$$ 		REL	"PL1=PL[1]"
$$ 		INV_REL	"PL[1]=PL1"
$$ 		UNIT	"dB"
$$ 		FORMAT	"%14.2f dB"
$$ 		TEXT	" "
$$ END
$$ T_NAME		PL9
$$ 		TYPE	R32
$$ 		CLASS	ACQU
$$ 		SUBRANGE -6.0 1e38
$$ 		REL	"PL9=PL[9]"
$$ 		INV_REL	"PL[9]=PL9"
$$ 		UNIT	"dB"
$$ 		FORMAT	"%14.2f dB"
$$ 		TEXT	" "
$$ END
$$ NAME		SFO1
$$ 		FORMAT	"%14.7f MHz"
$$ 		TEXT	" "
$$ END
##$RELAX= 
##$BRUKER FILE EXP=scon
$$ ##TITLE= Parameter file, TOPSPIN		Version 1.3
$$ ##JCAMPDX= 5.0
$$ ##DATATYPE= Parameter Values
$$ ##ORIGIN= Bruker BioSpin GmbH
$$ ##OWNER= bruker
$$ $$ 2008-07-28 20:29:45.752 +0200  WUR\bruker@RIK1030
$$ $$ D:\NMRautomation/data/WUR-bruker/nmr/AR210608.2D/1/scon
$$ ##$BLKPA= (0..15)
3 3 3 3 3 3 3 3 3 3 3 3 3 3 3 3 
$$ ##$BLKTR= (0..15)
3 3 3 3 3 3 3 3 3 3 3 3 3 3 3 3 
$$ ##$DE1= 2
$$ ##$DE2= 2
$$ ##$DEADC= 4
$$ ##$DEPA= 2
$$ ##$DERX= 3
$$ ##$PHASP4= (0..15)
0.5 0.5 0.5 0.5 0.5 0.5 0.5 0.5 0.5 0.5 0.5 0.5 0.5 0.5 0.5 0.5 
$$ ##$PHASPR= (0..15)
3 3 3 3 3 3 3 3 3 3 3 3 3 3 3 3 
$$ ##$SHAPPR= (0..15)
1.6 1.6 1.6 1.6 1.6 1.6 1.6 1.6 1.6 1.6 1.6 1.6 1.6 1.6 1.6 1.6 
$$ ##END=
##$RELAX= 
##$BRUKER FILE EXP=prosol_History
$$ #*******************************************************************
$$ #
$$ # $Source: /sc/CvsTree/sc/gen/src/prg/scripts/tix/prosol/lib/lists/default,v $
$$ #
$$ # Copyright (c) 1999
$$ # BRUKER ANALYTIK GMBH
$$ # D-76287 Rheinstetten, Germany
$$ #
$$ # All Rights Reserved
$$ #
$$ #
$$ # $Id: default,v 1.11.6.4 2006/06/09 10:27:10 ber Exp $
$$ #
$$ #*******************************************************************
$$ #../conf/instr/spect/prosol/relations/default
$$ #avance-version (05/10/24)
$$ #
$$ #pulses
$$ #
$$ P[0]=P90[F1];				#  90 deg pulse F1
$$ P[1]=P90[F1];				#  90 deg pulse F1
$$ P[2]=P90[F1]*2;				# 180 deg pulse F1
$$ P[3]=P90[F2];				#  90 deg pulse F2
$$ P[4]=P90[F2]*2;				# 180 deg pulse F2
$$ P[5]=PTOC[F1]*0.66;			#  60 deg pulse F1, TOCSY 
$$ P[6]=PTOC[F1];				#  90 deg pulse F1, TOCSY
$$ P[7]=PTOC[F1]*2;			# 180 deg pulse F1, TOCSY
$$ P[8]=PSH3[F1];                          #  90 deg selective F1, WET
$$ P[9]=PTOC[F2];				#  90 deg pulse F2, TOCSY
$$ P[10]=PTOC[F2]*2;			# 180 deg pulse F2, TOCSY
$$ P[11]=PSH1[F1];				#  90 deg selective F1
$$ P[12]=PSH2[F1];				# 180 deg selective F1
$$ #
$$ P[14]=PSH3[F2];				# 180 deg inversion, adiabatic
$$ P[15]=TROE[F1];				# cw pulse F1, ROESY
$$ P[18]=PSH7[F1];				# off-resonance presat F1
$$ P[21]=P90[F3];				#  90 deg pulse F3
$$ P[22]=P90[F3]*2;			# 180 deg pulse F3
$$ P[23]=P90[F4];				#  90 deg pulse F4
$$ P[24]=PSH2[F2];				# 180 deg refocussing, adiabatic
$$ P[25]=PROE[F1]*2;			# 180 deg pulse, Shaka ROESY
$$ P[27]=P90[F1];				#  90 deg pulse F1, WATERGATE
$$ #
$$ P[29]=PSH8[F1];                         # flip back pulse
$$ P[31]=PSH15[F2];                        # 180 deg adiabatic, F2, 13C x-filter
$$ P[32]=PSH16[F1];                        # 180 deg adiabatic, F1, z-spoil
$$ #P[33]=PSH[F1];                         #  90 deg, F1, hadamard
$$ #P[34]=PSH[F1];                         # 180 deg, F1, hadamard
$$ #P[35]=PSH[F2];                         #  90 deg, F2, hadamard
$$ #P[36]=PSH[F2];                         # 180 deg, F2, hadamard
$$ #P[37]=PSH[F3];                         #  90 deg, F3, hadamard
$$ #P[38]=PSH[F3];                         # 180 deg, F3, hadamard
$$ #
$$ P[63]=PSH11[F2];                        # 180 deg adiabatic decoupling, F2, 13C
$$ #
$$ #decoupling pulses
$$ #
$$ PCPD[1]=PCPDP[F1];			# 90 deg pulse F1, dec.
$$ PCPD[2]=PCPDP[F2];			# 90 deg pulse F2, dec.
$$ PCPD[3]=PCPDP[F3];			# 90 deg pulse F3, dec.
$$ #
$$ #power levels
$$ #
$$ PL[1]=PL90[F1];				# high power, F1
$$ PL[2]=PL90[F2];				# high power, F2
$$ PL[3]=PL90[F3];				# high power, F3
$$ PL[4]=PL90[F4];				# high power, F4
$$ PL[9]=PLCW[F1];				# presat power, F1
$$ PL[10]=PLTOC[F1];			# TOCSY power, F1
$$ PL[11]=PLROE[F1];			# ROESY power, F1
$$ PL[12]=PLCPDP[F2];			# dec. power, F2
$$ PL[13]=PLCPD2[F2];			# dec. power 2, F2
$$ PL[14]=PLNOE[F2];			# low power cw, F2
$$ PL[15]=PLTOC[F2];			# TOCSY power, F2
$$ PL[16]=PLCPDP[F3];			# dec. power, F3
$$ PL[18]=PL90[F1];			# WATERGATE power, F1
$$ PL[19]=PLCPDP[F1];			# dec. power, F1
$$ PL[21]=PLCW[F2];			# 
$$ PL[23]=PLTOC[F3];			# TOCSY power, F3
$$ PL[24]=PLHD[F2];			# HD decoupling, F2
$$ PL[25]=PLSH8U[F2];			# Eretic, F2
$$ PL[27]=PLROE[F1];			# Shaka Spinlock
$$ PL[30]=PLCPDP[F2];			# dec. power, F2, 13C (=pl12)
$$ PL[31]=PLUSER2[F2];			# dec. power, F2, 13C, cw bilev
$$ #
$$ #shapes
$$ #
$$ SP[1]=PLSH1[F1];			#  90 deg selective F1
$$ SP[2]=PLSH2[F1];			# 180 deg selective F1
$$ SP[3]=PLSH3[F2];			# adiabatic 180 deg, F2, inversion
$$ SP[6]=PLSH7[F1];			# off-resonance presat F1
$$ SP[7]=PLSH2[F2];			# adiabatic 180 deg, F2, refocussing
$$ SP[11]=PLSH8[F1];                       # flip-back pulse, F1, H
$$ SP[14]=PLSH12[F2];			# adiab. bilev dec., F2, 13C
$$ SP[18]=PLSH15[F2];                      # adiabatic 180 deg, F2, 13C, x-filter
$$ SP[19]=PLSH3[F1] +0.87;                 #  90 deg, F1, wet
$$ SP[20]=PLSH3[F1] -1.04;                 #  90 deg, F1, wet
$$ SP[21]=PLSH3[F1] +2.27;                 #  90 deg, F1, wet
$$ SP[22]=PLSH3[F1] -5.05;                 #  90 deg, F1, wet
$$ #SP[23]=PLSH[F1];                       #  90 deg, F1, hadamard
$$ #SP[24]=PLSH[F1];                       # 180 deg, F1, hadamard
$$ #SP[25]=PLSH[F2];                       #  90 deg, F2, hadamard
$$ #SP[26]=PLSH[F2];                       # 180 deg, F2, hadamard
$$ #SP[27]=PLSH[F3];                       #  90 deg, F3, hadamard
$$ #SP[28]=PLSH[F3];                       # 180 deg, F3, hadamard
$$ SP[29]=PLSH16[F1];                      # adiabatic 180 deg, F1, z-spoil
$$ SP[31]=PLSH11[F2];			# adiab. dec., F2, 13C
$$ #
$$ SPNAM1=PNSH1[F1];			#
$$ SPNAM2=PNSH2[F1];			#
$$ SPNAM3=PNSH3[F2];			#
$$ SPNAM6=PNSH7[F1];			#
$$ SPNAM7=PNSH2[F2];			#
$$ SPNAM11=PNSH8[F1];                      #
$$ SPNAM14=PNSH12[F2];			#
$$ SPNAM15=PNSH8U[F2];			# Eretic, F2
$$ SPNAM18=PNSH15[F2];			#
$$ SPNAM19=PNSH3[F1];			#
$$ SPNAM20=PNSH3[F1];			#
$$ SPNAM21=PNSH3[F1];			#
$$ SPNAM22=PNSH3[F1];			#
$$ #SPNAM23=PNSH[];                        #
$$ #SPNAM24=PNSH[];                        #
$$ #SPNAM25=PNSH[];                        #
$$ #SPNAM26=PNSH[];                        #
$$ #SPNAM27=PNSH[];                        #
$$ #SPNAM28=PNSH[];                        #
$$ SPNAM29=PNSH16[F1];                     #
$$ SPNAM31=PNSH11[F2];			#
$$ #
$$ SPOAL[1]=PASH1[F1];			#
$$ SPOAL[2]=PASH2[F1];			#
$$ SPOAL[3]=PASH3[F2];			#
$$ SPOAL[6]=PASH7[F1];			#
$$ SPOAL[7]=PASH2[F2];			#
$$ SPOAL[11]=PASH8[F1];
$$ SPOAL[14]=PASH12[F2];			#
$$ SPOAL[18]=PASH15[F2];			#
$$ SPOAL[19]=PASH3[F1];			#
$$ SPOAL[20]=PASH3[F1];			#
$$ SPOAL[21]=PASH3[F1];			#
$$ SPOAL[22]=PASH3[F1];			#
$$ #SPOAL[23]=PASH[];			#
$$ #SPOAL[24]=PASH[];			#
$$ #SPOAL[25]=PASH[];			#
$$ #SPOAL[26]=PASH[];			#
$$ #SPOAL[27]=PASH[];			#
$$ #SPOAL[28]=PASH[];			#
$$ SPOAL[29]=PASH16[F1];                   #
$$ SPOAL[31]=PASH11[F2];			#
$$ #
$$ #global
$$ #
$$ D[9]=TTOC[F1];				#
$$ D[16]=D_grad;				#
$$ P[16]=P_grad1;				#
$$ P[17]=P_mlev;				#
$$ P[19]=P_grad2;				#
$$ P[20]=P_mlev;				#
$$ P[28]=P_hsqc;				#
$$ #
##$RELAX= 
##$BRUKER FILE EXP=pulseprogram
$$ # 1 "C:/Bruker/TOPSPIN/exp/stan/nmr/lists/pp/zgpr"
$$ ;zgpr
$$ ;avance-version (06/11/09)
$$ ;1D sequence with f1 presaturation
$$ ;
$$ ;$CLASS=HighRes
$$ ;$DIM=1D
$$ ;$TYPE=
$$ ;$SUBTYPE=
$$ ;$COMMENT=
$$ 
$$ 
$$ # 1 "C:/Bruker/TOPSPIN/exp/stan/nmr/lists/pp/Avance.incl" 1
$$ ;Avance2.incl
$$ ;   for 1
$$ ;
$$ ;avance-version (07/01/22)
$$ ;
$$ ;$CLASS=HighRes Incl
$$ ;$COMMENT=
$$ 
$$ 
$$ 
$$ 
$$ 
$$ 
$$ 
$$ 
$$ 
$$ 
$$ 
$$ 
$$ 
$$ 
$$ 
$$ 
$$ 
$$ 
$$ 
$$ 
$$ 
$$ 
$$ 
$$ 
$$ 
$$ 
$$ 
$$ 
$$ 
$$ 
$$ 
$$ 
$$ 
$$ 
$$ 
$$ 
$$ 
$$ 
$$ 
$$ 
$$ 
$$ 
$$ 
$$ 
$$ 
$$ 
$$ 
$$ 
$$ 
$$ 
$$ 
$$ 
$$ 
$$ 
$$ 
$$ 
$$ 
$$ 
$$ 
$$ 
$$ 
$$ 
$$ 
$$ 
$$ 
$$ 
$$ 
$$ 
$$ 
$$ 
$$ 
$$ 
$$ 
$$ 
$$ 
$$ 
$$ 
$$ 
$$ 
$$ 
$$ 
$$ 
$$ 
$$ 
$$ 
$$ 
$$ 
$$ 
$$ 
$$ 
$$ 
$$ 
$$ 
$$ 
$$ 
$$ 
$$ 
$$ 
$$ 
$$ 
$$ 
$$ 
$$ 
$$ 
$$ 
$$ 
$$ 
$$ 
$$ 
$$ 
$$ 
$$ 
$$ 
$$ 
$$ 
$$ 
$$ 
$$ 
$$ 
$$ 
$$ 
$$ 
$$ 
$$ 
$$ 
$$ 
$$ 
$$ 
$$ 
$$ 
$$ 
$$ 
$$ 
$$ ;$Id: Avance2.incl,v 1.10.6.7 2007/01/22 13:54:46 ber Exp $
$$ # 12 "C:/Bruker/TOPSPIN/exp/stan/nmr/lists/pp/zgpr" 2
$$ 
$$ 
$$ 
$$ "d12=20u"
$$ 
$$ 
$$ "acqt0=-p1*2/3.1416"
$$ 
$$ 
$$ # 1 "mc_line 21 file C:/Bruker/TOPSPIN/exp/stan/nmr/lists/pp/zgpr expanding definition part of mc command before ze"
$$ define delay MCWRK
$$ define delay MCREST
$$ "MCWRK = 0.500000*30m"
$$ "MCREST = 30m - 30m"
$$ # 21 "C:/Bruker/TOPSPIN/exp/stan/nmr/lists/pp/zgpr"
$$ 1 ze
$$ # 1 "mc_line 21 file C:/Bruker/TOPSPIN/exp/stan/nmr/lists/pp/zgpr expanding definition of mc command after ze"
$$ # 22 "C:/Bruker/TOPSPIN/exp/stan/nmr/lists/pp/zgpr"
$$ # 1 "mc_line 22 file C:/Bruker/TOPSPIN/exp/stan/nmr/lists/pp/zgpr expanding start label for mc command"
$$ 2 MCWRK  * 2
$$ LBLF0, MCREST
$$ # 23 "C:/Bruker/TOPSPIN/exp/stan/nmr/lists/pp/zgpr"
$$   d12 pl9:f1
$$   d1 cw:f1 ph29
$$   4u do:f1
$$   d12 pl1:f1
$$   p1 ph1
$$   go=2 ph31
$$ # 1 "mc_line 29 file C:/Bruker/TOPSPIN/exp/stan/nmr/lists/pp/zgpr expanding mc command in line"
$$   MCWRK wr #0
$$   MCWRK zd 
$$   lo to LBLF0 times td0
$$ 
$$ # 30 "C:/Bruker/TOPSPIN/exp/stan/nmr/lists/pp/zgpr"
$$ exit
$$ 
$$ 
$$ ph1=0 2 2 0 1 3 3 1
$$ ph29=0
$$ ph31=0 2 2 0 1 3 3 1
$$ 
$$ 
$$ ;pl1 : f1 channel - power level for pulse (default)
$$ ;pl9 : f1 channel - power level for presaturation
$$ ;p1 : f1 channel -  90 degree high power pulse
$$ ;d1 : relaxation delay; 1-5 * T1
$$ ;d12: delay for power switching                      [20 usec]
$$ ;NS: 1 * n, total number of scans: NS * TD0
$$ 
$$ 
$$ 
$$ ;$Id: zgpr,v 1.7.10.2 2006/11/10 11:04:15 ber Exp $
##$RELAX= 
##$BRUKER FILE EXP=uxnmr.par
$$ ##TITLE= Parameter file, TOPSPIN		Version 1.3
$$ ##JCAMPDX= 5.0
$$ ##DATATYPE= Parameter Values
$$ ##ORIGIN= Bruker BioSpin GmbH
$$ ##OWNER= Administrator
$$ $$ 2008-03-03 09:42:28.895 +0100  WUR\bruker@RIK1030
$$ $$ C:/Bruker/TOPSPIN/conf/instr/avance400/uxnmr.par
$$ ##$ACB= 0
$$ ##$ACBTAT= (0..15)
0 88 72 0 0 0 0 0 0 0 0 0 0 0 0 0 
$$ ##$ACBTBA= (0..15)
0 0 0 0 0 0 0 0 0 0 0 0 0 0 0 0 
$$ ##$ACBTCTL= (0..15)
0 0 0 0 0 0 0 0 0 0 0 0 0 0 0 0 
$$ ##$ACBTDI= (0..15)
0 102 102 0 0 0 0 0 0 0 0 0 0 0 0 0 
$$ ##$ACBTDM= (0..15)
0 10 10 0 0 0 0 0 0 0 0 0 0 0 0 0 
$$ ##$ACBTFHI= (0..15)
0 400 400 0 0 0 0 0 0 0 0 0 0 0 0 0 
$$ ##$ACBTFL= (0..15)
0 73 74 0 0 0 0 0 0 0 0 0 0 0 0 0 
$$ ##$ACBTFLO= (0..15)
0 14 14 0 0 0 0 0 0 0 0 0 0 0 0 0 
$$ ##$ACBTOUT= (0..15)
0 1 2 0 0 0 0 0 0 0 0 0 0 0 0 0 
$$ ##$ACBTPO= (0..15)
0 150000 60000 0 0 0 0 0 0 0 0 0 0 0 0 0 
$$ ##$ACBTPW= (0..15)
0 10 10 0 0 0 0 0 0 0 0 0 0 0 0 0 
$$ ##$ACBTSB= (0..15)
0 0 0 0 0 0 0 0 0 0 0 0 0 0 0 0 
$$ ##$ACBTY= <no>
$$ ##$AQSBDHW= (0..31)
255 255 1 4 4 255 255 255 0 0 255 255 255 255 255 255 255 255 255 0 255 
255 255 255 255 255 255 255 255 255 255 255 
$$ ##$AQSBDID= (0..31)
255 255 88 83 83 255 255 255 65 67 255 255 255 255 255 255 255 255 255 
66 255 255 255 255 255 255 255 255 255 255 255 255 
$$ ##$AQSBDNO= (0..31)
255 255 1 1 2 255 255 255 1 1 255 255 255 255 255 255 255 255 255 1 255 
255 255 255 255 255 255 255 255 255 255 255 
$$ ##$AQSBDTY= (0..31)
255 255 3 16 16 255 255 255 5 9 255 255 255 255 255 255 255 255 255 7 
255 255 255 255 255 255 255 255 255 255 255 255 
$$ ##$AQSBUAD= (0..31)
255 255 52 36 37 255 255 255 54 26 255 255 255 255 255 255 255 255 255 
32 255 255 255 255 255 255 255 255 255 255 255 255 
$$ ##$AQSECL= (0..31)
255 255 2 3 3 255 255 255 5 2 255 255 255 255 255 255 255 255 255 255 
255 255 255 255 255 255 255 255 255 255 255 255 
$$ ##$AQSECLS= (0..31)
255 255 3 2 2 255 255 255 0 0 255 255 255 255 255 255 255 255 255 255 
255 255 255 255 255 255 255 255 255 255 255 255 
$$ ##$ATT19F= (0..1)
0 0 
$$ ##$ATT1H= (0..1)
0 0 
$$ ##$ATT3H= (0..1)
0 0 
$$ ##$ATTX= (0..1)
0 0 
$$ ##$ATTY= (0..1)
0 0 
$$ ##$ATTZ= (0..1)
0 0 
$$ ##$BACSAIR= no
$$ ##$BACSCAP= 60
$$ ##$BACSDEL= 10
$$ ##$BACSFCM= no
$$ ##$BACSOPT= <>
$$ ##$BACSTY= <tty08>
$$ ##$BARPTY= <no>
$$ ##$BFREQ= 400.13
$$ ##$BIRDS= yes
$$ ##$BMPC= 0
$$ ##$BMPCTY= <no>
$$ ##$BPSUTY= <no>
$$ ##$BSMS= 1
$$ ##$BSMSTY= <tty02>
$$ ##$CFASMOD= (0..7)
1 1 1 1 1 1 1 1 
$$ ##$CFASMUL= (0..7)
1 1 1 1 1 1 1 1 
$$ ##$CNFTXDR= (0..7)
6 6 0 0 0 0 0 0 
$$ ##$COMDIG2= 0
$$ ##$CPDBTY= <no>
$$ ##$CRCOTY= <no>
$$ ##$DATSTAT= no
$$ ##$DIGI140= (0..7)
0 0 0 0 0 0 0 0 
$$ ##$DIGIB12= (0..7)
0 0 0 0 0 0 0 0 
$$ ##$DIGIB16= (0..7)
0 0 0 0 0 0 0 0 
$$ ##$DIGIFA= (0..7)
0 0 0 0 0 0 0 0 
$$ ##$DIGIHA= (0..7)
0 0 0 0 0 0 0 0 
$$ ##$DIGIHAF= (0..7)
0 0 0 0 0 0 0 0 
$$ ##$DIGIHRD= (0..7)
0 0 0 0 0 0 0 0 
$$ ##$DIGIIA= (0..7)
0 0 0 0 0 0 0 0 
$$ ##$DIGIO16= (0..7)
0 0 0 0 0 0 0 0 
$$ ##$DIGISA= (0..7)
1 0 0 0 0 0 0 0 
$$ ##$DIGISAF= (0..7)
0 0 0 0 0 0 0 0 
$$ ##$DIGISL= (0..7)
0 0 0 0 0 0 0 0 
$$ ##$DIGITYI= (0..7)
0 0 0 0 0 0 0 0 
$$ ##$DIGITYP= (0..7)
0 0 0 0 0 0 0 0 
$$ ##$DIGITZ= 0
$$ ##$DRU= no
$$ ##$FCUMEM= (0..7)
2093056 2093056 0 0 0 0 0 0 
$$ ##$FCUPAL= (0..7)
260 260 0 0 0 0 0 0 
$$ ##$FQMIX= 0
$$ ##$FUNCMOD= <>
$$ ##$GCUTYPE= 2
$$ ##$GTUTY= <no>
$$ ##$HFAC= 3
$$ ##$HPCU= 0
$$ ##$HPCUTY= <no>
$$ ##$HPTXLP= (0..3)
-1 -1 -1 -1 
$$ ##$HPTXPI= (0..3)
0 0 0 0 
$$ ##$HPTXPO= (0..3)
0 0 0 0 
$$ ##$HPTXTY= (0..3)
0 0 0 0 
$$ ##$IF451= 0
$$ ##$IFREQ= 1
$$ ##$INTFPR= 0
$$ ##$IPSO= no
$$ ##$LOCKTY= <tty03>
$$ ##$LOCSWID= 0
$$ ##$M2FAC= 0
$$ ##$MASTY= <no>
$$ ##$MEMPRM= 0
$$ ##$MHFAC= 0
$$ ##$MXFAC= 0
$$ ##$NAMPD1= <2H>
$$ ##$NAMPD10= <>
$$ ##$NAMPD11= <>
$$ ##$NAMPD12= <>
$$ ##$NAMPD13= <>
$$ ##$NAMPD14= <>
$$ ##$NAMPD15= <>
$$ ##$NAMPD16= <>
$$ ##$NAMPD2= <X-BB19F_2HS>
$$ ##$NAMPD3= <1H>
$$ ##$NAMPD4= <>
$$ ##$NAMPD5= <>
$$ ##$NAMPD6= <>
$$ ##$NAMPD7= <>
$$ ##$NAMPD8= <>
$$ ##$NAMPD9= <>
$$ ##$NFCU= 2
$$ ##$NMRCH= 0
$$ ##$NMRMEM= 0
$$ ##$NRCU= 1
$$ ##$NROUT= 1
$$ ##$PAMPF1= (0..15)
75 99 67 27 0 0 0 12 117 46 8 118 1 0 0 0 
$$ ##$PAMPF2= (0..15)
0 0 0 0 0 0 0 0 0 0 0 0 0 0 0 0 
$$ ##$PAMPF3= (0..15)
0 0 0 0 0 0 0 0 0 0 0 0 0 0 0 0 
$$ ##$PAMPF4= (0..15)
0 0 0 0 0 0 0 0 0 0 0 0 0 0 0 0 
$$ ##$PAMPF5= (0..15)
0 0 0 0 0 0 0 0 0 0 0 0 0 0 0 0 
$$ ##$PAMPF6= (0..15)
0 0 0 0 0 0 0 0 0 0 0 0 0 0 0 0 
$$ ##$PAMPF7= (0..15)
0 0 0 0 0 0 0 0 0 0 0 0 0 0 0 0 
$$ ##$PAMPF8= (0..15)
0 0 0 0 0 0 0 0 0 0 0 0 0 0 0 0 
$$ ##$PH4= 0
$$ ##$PHF4TY= <no>
$$ ##$POWCHK= no
$$ ##$PRAMD1= (0..7)
0 1048576 0 0 0 1048576 0 0 
$$ ##$PRAMD10= (0..7)
0 0 0 0 0 0 0 0 
$$ ##$PRAMD11= (0..7)
0 0 0 0 0 0 0 0 
$$ ##$PRAMD12= (0..7)
0 0 0 0 0 0 0 0 
$$ ##$PRAMD13= (0..7)
0 0 0 0 0 0 0 0 
$$ ##$PRAMD14= (0..7)
0 0 0 0 0 0 0 0 
$$ ##$PRAMD15= (0..7)
0 0 0 0 0 0 0 0 
$$ ##$PRAMD16= (0..7)
0 0 0 0 0 0 0 0 
$$ ##$PRAMD17= (0..7)
0 0 0 0 0 0 0 0 
$$ ##$PRAMD18= (0..7)
0 0 0 0 0 0 0 0 
$$ ##$PRAMD19= (0..7)
0 0 0 0 0 0 0 0 
$$ ##$PRAMD2= (0..7)
2147483644 2146435071 2147483647 134217727 2147483644 2146435071 2147483647 
134217727 
$$ ##$PRAMD20= (0..7)
0 0 0 0 0 0 0 0 
$$ ##$PRAMD21= (0..7)
0 0 0 0 0 0 0 0 
$$ ##$PRAMD3= (0..7)
2 0 0 0 2 0 0 0 
$$ ##$PRAMD4= (0..7)
2147483644 2146435071 2147483647 134217727 2147483644 2146435071 2147483647 
134217727 
$$ ##$PRAMD5= (0..7)
0 0 0 0 0 0 0 0 
$$ ##$PRAMD6= (0..7)
0 0 0 0 0 0 0 0 
$$ ##$PRAMD7= (0..7)
0 0 0 0 0 0 0 0 
$$ ##$PRAMD8= (0..7)
0 0 0 0 0 0 0 0 
$$ ##$PRAMD9= (0..7)
0 0 0 0 0 0 0 0 
$$ ##$PRAMLED= (0..1)
15 15 
$$ ##$PRAMP1= <tty01>
$$ ##$PRAMP2= <no>
$$ ##$PRAMP3= <no>
$$ ##$PRAMP4= <no>
$$ ##$PRAMP5= <no>
$$ ##$PRAMP6= <no>
$$ ##$PRAMP7= <no>
$$ ##$PRAMP8= <no>
$$ ##$PRAMPTP= 0
$$ ##$PREPTY= <no>
$$ ##$PRESHLD= 0
$$ ##$PTS160= -1
$$ ##$PTSA2X= (0..7)
0 0 0 0 0 0 0 0 
$$ ##$PTSF2X= (0..7)
0 0 0 0 0 0 0 0 
$$ ##$PTSFMX= (0..7)
429.9 429.9 0 0 0 0 0 0 
$$ ##$PULCHK= no
$$ ##$RCUCDS= (0..7)
8388608 0 0 0 0 0 0 0 
$$ ##$RCUCFS= (0..7)
4096 0 0 0 0 0 0 0 
$$ ##$RCUCSS= (0..7)
1048576 0 0 0 0 0 0 0 
$$ ##$RCUI2C1= (0..7)
78 0 0 0 0 0 0 0 
$$ ##$RCUI2C2= (0..7)
0 0 0 0 0 0 0 0 
$$ ##$RCUI2C3= (0..7)
0 0 0 0 0 0 0 0 
$$ ##$RCUI2C4= (0..7)
0 0 0 0 0 0 0 0 
$$ ##$RCUI2C5= (0..7)
0 0 0 0 0 0 0 0 
$$ ##$RCUI2C6= (0..7)
0 0 0 0 0 0 0 0 
$$ ##$RCUI2C7= (0..7)
0 0 0 0 0 0 0 0 
$$ ##$RCUI2C8= (0..7)
0 0 0 0 0 0 0 0 
$$ ##$RDCU= 0
$$ ##$RGTYPE= (0..7)
5 0 0 0 0 0 0 0 
$$ ##$RG_max= (0..7)
46341 0 0 0 0 0 0 0 
$$ ##$RG_min= (0..7)
1 0 0 0 0 0 0 0 
$$ ##$RG_tab1= (0..255)
1 1.1 1.3 1.4 1.6 1.8 2 2.2 2.5 2.8 3.2 3.6 4 4.5 5 5.7 6.3 7.1 8 9 10.1 
11.3 12.7 14.3 16 18 20.2 22.6 25.4 28.5 32 35.9 40.3 45.3 50.8 57 64 
71.8 80.6 90.5 101.6 114 128 143.7 161.3 181 203.2 228.1 256 287.4 322.5 
362 406.4 456.1 512 574.7 645.1 724.1 812.7 912.3 1024 1149.4 1290.2 1448.2 
1625.5 1824.6 2048 2298.8 2580.3 2896.3 3251 3649.1 4096 4597.6 5160.6 
5792.6 6502 7298.2 8192 9195.2 10321.3 11585.2 13004 14596.5 16384 18390.4 
20642.5 23170.5 26008 29193 32768 36780.8 41285.1 46341 -1 -1 -1 -1 -1 
-1 -1 -1 -1 -1 -1 -1 -1 -1 -1 -1 -1 -1 -1 -1 -1 -1 -1 -1 -1 -1 -1 -1 -1 
-1 -1 -1 -1 -1 -1 -1 -1 -1 -1 -1 -1 -1 -1 -1 -1 -1 -1 -1 -1 -1 -1 -1 -1 
-1 -1 -1 -1 -1 -1 -1 -1 -1 -1 -1 -1 -1 -1 -1 -1 -1 -1 -1 -1 -1 -1 -1 -1 
-1 -1 -1 -1 -1 -1 -1 -1 -1 -1 -1 -1 -1 -1 -1 -1 -1 -1 -1 -1 -1 -1 -1 -1 
-1 -1 -1 -1 -1 -1 -1 -1 -1 -1 -1 -1 -1 -1 -1 -1 -1 -1 -1 -1 -1 -1 -1 -1 
-1 -1 -1 -1 -1 -1 -1 -1 -1 -1 -1 -1 -1 -1 -1 -1 -1 -1 -1 -1 -1 -1 -1 -1 
-1 -1 -1 -1 -1 -1 -1 -1 -1 -1 -1 -1 -1 
$$ ##$RG_tab2= (0..255)
-1 -1 -1 -1 -1 -1 -1 -1 -1 -1 -1 -1 -1 -1 -1 -1 -1 -1 -1 -1 -1 -1 -1 -1 
-1 -1 -1 -1 -1 -1 -1 -1 -1 -1 -1 -1 -1 -1 -1 -1 -1 -1 -1 -1 -1 -1 -1 -1 
-1 -1 -1 -1 -1 -1 -1 -1 -1 -1 -1 -1 -1 -1 -1 -1 -1 -1 -1 -1 -1 -1 -1 -1 
-1 -1 -1 -1 -1 -1 -1 -1 -1 -1 -1 -1 -1 -1 -1 -1 -1 -1 -1 -1 -1 -1 -1 -1 
-1 -1 -1 -1 -1 -1 -1 -1 -1 -1 -1 -1 -1 -1 -1 -1 -1 -1 -1 -1 -1 -1 -1 -1 
-1 -1 -1 -1 -1 -1 -1 -1 -1 -1 -1 -1 -1 -1 -1 -1 -1 -1 -1 -1 -1 -1 -1 -1 
-1 -1 -1 -1 -1 -1 -1 -1 -1 -1 -1 -1 -1 -1 -1 -1 -1 -1 -1 -1 -1 -1 -1 -1 
-1 -1 -1 -1 -1 -1 -1 -1 -1 -1 -1 -1 -1 -1 -1 -1 -1 -1 -1 -1 -1 -1 -1 -1 
-1 -1 -1 -1 -1 -1 -1 -1 -1 -1 -1 -1 -1 -1 -1 -1 -1 -1 -1 -1 -1 -1 -1 -1 
-1 -1 -1 -1 -1 -1 -1 -1 -1 -1 -1 -1 -1 -1 -1 -1 -1 -1 -1 -1 -1 -1 -1 -1 
-1 -1 -1 -1 -1 -1 -1 -1 -1 -1 -1 -1 -1 -1 -1 -1 
$$ ##$RG_tab3= (0..255)
-1 -1 -1 -1 -1 -1 -1 -1 -1 -1 -1 -1 -1 -1 -1 -1 -1 -1 -1 -1 -1 -1 -1 -1 
-1 -1 -1 -1 -1 -1 -1 -1 -1 -1 -1 -1 -1 -1 -1 -1 -1 -1 -1 -1 -1 -1 -1 -1 
-1 -1 -1 -1 -1 -1 -1 -1 -1 -1 -1 -1 -1 -1 -1 -1 -1 -1 -1 -1 -1 -1 -1 -1 
-1 -1 -1 -1 -1 -1 -1 -1 -1 -1 -1 -1 -1 -1 -1 -1 -1 -1 -1 -1 -1 -1 -1 -1 
-1 -1 -1 -1 -1 -1 -1 -1 -1 -1 -1 -1 -1 -1 -1 -1 -1 -1 -1 -1 -1 -1 -1 -1 
-1 -1 -1 -1 -1 -1 -1 -1 -1 -1 -1 -1 -1 -1 -1 -1 -1 -1 -1 -1 -1 -1 -1 -1 
-1 -1 -1 -1 -1 -1 -1 -1 -1 -1 -1 -1 -1 -1 -1 -1 -1 -1 -1 -1 -1 -1 -1 -1 
-1 -1 -1 -1 -1 -1 -1 -1 -1 -1 -1 -1 -1 -1 -1 -1 -1 -1 -1 -1 -1 -1 -1 -1 
-1 -1 -1 -1 -1 -1 -1 -1 -1 -1 -1 -1 -1 -1 -1 -1 -1 -1 -1 -1 -1 -1 -1 -1 
-1 -1 -1 -1 -1 -1 -1 -1 -1 -1 -1 -1 -1 -1 -1 -1 -1 -1 -1 -1 -1 -1 -1 -1 
-1 -1 -1 -1 -1 -1 -1 -1 -1 -1 -1 -1 -1 -1 -1 -1 
$$ ##$RG_tab4= (0..255)
-1 -1 -1 -1 -1 -1 -1 -1 -1 -1 -1 -1 -1 -1 -1 -1 -1 -1 -1 -1 -1 -1 -1 -1 
-1 -1 -1 -1 -1 -1 -1 -1 -1 -1 -1 -1 -1 -1 -1 -1 -1 -1 -1 -1 -1 -1 -1 -1 
-1 -1 -1 -1 -1 -1 -1 -1 -1 -1 -1 -1 -1 -1 -1 -1 -1 -1 -1 -1 -1 -1 -1 -1 
-1 -1 -1 -1 -1 -1 -1 -1 -1 -1 -1 -1 -1 -1 -1 -1 -1 -1 -1 -1 -1 -1 -1 -1 
-1 -1 -1 -1 -1 -1 -1 -1 -1 -1 -1 -1 -1 -1 -1 -1 -1 -1 -1 -1 -1 -1 -1 -1 
-1 -1 -1 -1 -1 -1 -1 -1 -1 -1 -1 -1 -1 -1 -1 -1 -1 -1 -1 -1 -1 -1 -1 -1 
-1 -1 -1 -1 -1 -1 -1 -1 -1 -1 -1 -1 -1 -1 -1 -1 -1 -1 -1 -1 -1 -1 -1 -1 
-1 -1 -1 -1 -1 -1 -1 -1 -1 -1 -1 -1 -1 -1 -1 -1 -1 -1 -1 -1 -1 -1 -1 -1 
-1 -1 -1 -1 -1 -1 -1 -1 -1 -1 -1 -1 -1 -1 -1 -1 -1 -1 -1 -1 -1 -1 -1 -1 
-1 -1 -1 -1 -1 -1 -1 -1 -1 -1 -1 -1 -1 -1 -1 -1 -1 -1 -1 -1 -1 -1 -1 -1 
-1 -1 -1 -1 -1 -1 -1 -1 -1 -1 -1 -1 -1 -1 -1 -1 
$$ ##$RG_tab5= (0..255)
-1 -1 -1 -1 -1 -1 -1 -1 -1 -1 -1 -1 -1 -1 -1 -1 -1 -1 -1 -1 -1 -1 -1 -1 
-1 -1 -1 -1 -1 -1 -1 -1 -1 -1 -1 -1 -1 -1 -1 -1 -1 -1 -1 -1 -1 -1 -1 -1 
-1 -1 -1 -1 -1 -1 -1 -1 -1 -1 -1 -1 -1 -1 -1 -1 -1 -1 -1 -1 -1 -1 -1 -1 
-1 -1 -1 -1 -1 -1 -1 -1 -1 -1 -1 -1 -1 -1 -1 -1 -1 -1 -1 -1 -1 -1 -1 -1 
-1 -1 -1 -1 -1 -1 -1 -1 -1 -1 -1 -1 -1 -1 -1 -1 -1 -1 -1 -1 -1 -1 -1 -1 
-1 -1 -1 -1 -1 -1 -1 -1 -1 -1 -1 -1 -1 -1 -1 -1 -1 -1 -1 -1 -1 -1 -1 -1 
-1 -1 -1 -1 -1 -1 -1 -1 -1 -1 -1 -1 -1 -1 -1 -1 -1 -1 -1 -1 -1 -1 -1 -1 
-1 -1 -1 -1 -1 -1 -1 -1 -1 -1 -1 -1 -1 -1 -1 -1 -1 -1 -1 -1 -1 -1 -1 -1 
-1 -1 -1 -1 -1 -1 -1 -1 -1 -1 -1 -1 -1 -1 -1 -1 -1 -1 -1 -1 -1 -1 -1 -1 
-1 -1 -1 -1 -1 -1 -1 -1 -1 -1 -1 -1 -1 -1 -1 -1 -1 -1 -1 -1 -1 -1 -1 -1 
-1 -1 -1 -1 -1 -1 -1 -1 -1 -1 -1 -1 -1 -1 -1 -1 
$$ ##$RG_tab6= (0..255)
-1 -1 -1 -1 -1 -1 -1 -1 -1 -1 -1 -1 -1 -1 -1 -1 -1 -1 -1 -1 -1 -1 -1 -1 
-1 -1 -1 -1 -1 -1 -1 -1 -1 -1 -1 -1 -1 -1 -1 -1 -1 -1 -1 -1 -1 -1 -1 -1 
-1 -1 -1 -1 -1 -1 -1 -1 -1 -1 -1 -1 -1 -1 -1 -1 -1 -1 -1 -1 -1 -1 -1 -1 
-1 -1 -1 -1 -1 -1 -1 -1 -1 -1 -1 -1 -1 -1 -1 -1 -1 -1 -1 -1 -1 -1 -1 -1 
-1 -1 -1 -1 -1 -1 -1 -1 -1 -1 -1 -1 -1 -1 -1 -1 -1 -1 -1 -1 -1 -1 -1 -1 
-1 -1 -1 -1 -1 -1 -1 -1 -1 -1 -1 -1 -1 -1 -1 -1 -1 -1 -1 -1 -1 -1 -1 -1 
-1 -1 -1 -1 -1 -1 -1 -1 -1 -1 -1 -1 -1 -1 -1 -1 -1 -1 -1 -1 -1 -1 -1 -1 
-1 -1 -1 -1 -1 -1 -1 -1 -1 -1 -1 -1 -1 -1 -1 -1 -1 -1 -1 -1 -1 -1 -1 -1 
-1 -1 -1 -1 -1 -1 -1 -1 -1 -1 -1 -1 -1 -1 -1 -1 -1 -1 -1 -1 -1 -1 -1 -1 
-1 -1 -1 -1 -1 -1 -1 -1 -1 -1 -1 -1 -1 -1 -1 -1 -1 -1 -1 -1 -1 -1 -1 -1 
-1 -1 -1 -1 -1 -1 -1 -1 -1 -1 -1 -1 -1 -1 -1 -1 
$$ ##$RG_tab7= (0..255)
-1 -1 -1 -1 -1 -1 -1 -1 -1 -1 -1 -1 -1 -1 -1 -1 -1 -1 -1 -1 -1 -1 -1 -1 
-1 -1 -1 -1 -1 -1 -1 -1 -1 -1 -1 -1 -1 -1 -1 -1 -1 -1 -1 -1 -1 -1 -1 -1 
-1 -1 -1 -1 -1 -1 -1 -1 -1 -1 -1 -1 -1 -1 -1 -1 -1 -1 -1 -1 -1 -1 -1 -1 
-1 -1 -1 -1 -1 -1 -1 -1 -1 -1 -1 -1 -1 -1 -1 -1 -1 -1 -1 -1 -1 -1 -1 -1 
-1 -1 -1 -1 -1 -1 -1 -1 -1 -1 -1 -1 -1 -1 -1 -1 -1 -1 -1 -1 -1 -1 -1 -1 
-1 -1 -1 -1 -1 -1 -1 -1 -1 -1 -1 -1 -1 -1 -1 -1 -1 -1 -1 -1 -1 -1 -1 -1 
-1 -1 -1 -1 -1 -1 -1 -1 -1 -1 -1 -1 -1 -1 -1 -1 -1 -1 -1 -1 -1 -1 -1 -1 
-1 -1 -1 -1 -1 -1 -1 -1 -1 -1 -1 -1 -1 -1 -1 -1 -1 -1 -1 -1 -1 -1 -1 -1 
-1 -1 -1 -1 -1 -1 -1 -1 -1 -1 -1 -1 -1 -1 -1 -1 -1 -1 -1 -1 -1 -1 -1 -1 
-1 -1 -1 -1 -1 -1 -1 -1 -1 -1 -1 -1 -1 -1 -1 -1 -1 -1 -1 -1 -1 -1 -1 -1 
-1 -1 -1 -1 -1 -1 -1 -1 -1 -1 -1 -1 -1 -1 -1 -1 
$$ ##$RG_tab8= (0..255)
-1 -1 -1 -1 -1 -1 -1 -1 -1 -1 -1 -1 -1 -1 -1 -1 -1 -1 -1 -1 -1 -1 -1 -1 
-1 -1 -1 -1 -1 -1 -1 -1 -1 -1 -1 -1 -1 -1 -1 -1 -1 -1 -1 -1 -1 -1 -1 -1 
-1 -1 -1 -1 -1 -1 -1 -1 -1 -1 -1 -1 -1 -1 -1 -1 -1 -1 -1 -1 -1 -1 -1 -1 
-1 -1 -1 -1 -1 -1 -1 -1 -1 -1 -1 -1 -1 -1 -1 -1 -1 -1 -1 -1 -1 -1 -1 -1 
-1 -1 -1 -1 -1 -1 -1 -1 -1 -1 -1 -1 -1 -1 -1 -1 -1 -1 -1 -1 -1 -1 -1 -1 
-1 -1 -1 -1 -1 -1 -1 -1 -1 -1 -1 -1 -1 -1 -1 -1 -1 -1 -1 -1 -1 -1 -1 -1 
-1 -1 -1 -1 -1 -1 -1 -1 -1 -1 -1 -1 -1 -1 -1 -1 -1 -1 -1 -1 -1 -1 -1 -1 
-1 -1 -1 -1 -1 -1 -1 -1 -1 -1 -1 -1 -1 -1 -1 -1 -1 -1 -1 -1 -1 -1 -1 -1 
-1 -1 -1 -1 -1 -1 -1 -1 -1 -1 -1 -1 -1 -1 -1 -1 -1 -1 -1 -1 -1 -1 -1 -1 
-1 -1 -1 -1 -1 -1 -1 -1 -1 -1 -1 -1 -1 -1 -1 -1 -1 -1 -1 -1 -1 -1 -1 -1 
-1 -1 -1 -1 -1 -1 -1 -1 -1 -1 -1 -1 -1 -1 -1 -1 
$$ ##$ROUTER= 3
$$ ##$RX22TY= <tty10>
$$ ##$SCMTY= <no>
$$ ##$SPECTR= 5
$$ ##$SY2FLAG= 0
$$ ##$TFXNUM= 0
$$ ##$TRIPLO2= 0
$$ ##$VTUTY= <tty05>
$$ ##$WBREFAM= (0..15)
100 100 100 100 100 100 100 100 100 100 100 100 100 100 100 100 
$$ ##$WBREFPH= (0..15)
0 0 0 0 0 0 0 0 0 0 0 0 0 0 0 0 
$$ ##$XFAC= 2
$$ ##END=
##$RELAX= 
$$ Bruker specific parameters
$$ --------------------------
##$DU= <P:\NMR-data>
##$EXPNO= 1
##$NAME= <NMR_polar_Ctrol_p11a.2D>
##$PROCNO= 1
##$TYPE= <nmr>
##$USER= <Ainhoa_raw_data>
##$ACQT0= -4.83829889523336
##$AMP= (0..31)
100 100 100 100 100 100 100 100 100 100 100 100 100 100 100 100 100 100
100 100 100 100 100 100 100 100 100 100 100 100 100 100
##$ANAVPT= -1
##$AQSEQ= 0
##$AQ_mod= 3
##$AUNM= <au_zg>
##$AUTOPOS= <2 >
##$BF1= 400.13
##$BF2= 100.612769
##$BF3= 400.13
##$BF4= 400.13
##$BF5= 500.13
##$BF6= 500.13
##$BF7= 500.13
##$BF8= 500.13
##$BYTORDA= 0
##$CFDGTYP= 0
##$CFRGTYP= 5
##$CHEMSTR= <none>
##$CNST= (0..63)
1 1 145 1 1 1 1 1 1 1 1 1 1 1 1 1 1 1 1 1 1 1 1 1 1 1 1 1 1 1 1 1 1 1 1
1 1 1 1 1 1 1 1 1 1 1 1 1 1 1 1 1 1 1 1 1 1 1 1 1 1 1 1 1
##$CPDPRG= <>
##$CPDPRG1= <>
##$CPDPRG2= <>
##$CPDPRG3= <>
##$CPDPRG4= <mlev>
##$CPDPRG5= <mlev>
##$CPDPRG6= <mlev>
##$CPDPRG7= <mlev>
##$CPDPRG8= <mlev>
##$CPDPRGB= <>
##$CPDPRGT= <>
##$D= (0..63)
0 2 0 0 0 0 0 0 0 0.06 0 0 2e-005 0 0 0 0.0002 0 0 0 0 0 0 0 0 0 0 0 0
0 0 0 0 0 0 0 0 0 0 0 0 0 0 0 0 0 0 0 0 0 0 0 0 0 0 0 0 0 0 0 0 0 0 0
##$DATE= 1217273568
##$DBL= (0..7)
120 120 120 120 120 120 120 120
##$DBP= (0..7)
150 150 150 150 150 150 150 150
##$DBP07= 0
##$DBPNAM0= <>
##$DBPNAM1= <>
##$DBPNAM2= <>
##$DBPNAM3= <>
##$DBPNAM4= <>
##$DBPNAM5= <>
##$DBPNAM6= <>
##$DBPNAM7= <>
##$DBPOAL= (0..7)
0.5 0.5 0.5 0.5 0.5 0.5 0.5 0.5
##$DBPOFFS= (0..7)
0 0 0 0 0 0 0 0
##$DE= 6
##$DECBNUC= <off>
##$DECIM= 24
##$DECNUC= <off>
##$DECSTAT= 4
##$DIGMOD= 0
##$DIGTYP= 7
##$DL= (0..7)
0 120 120 120 120 120 120 120
##$DP= (0..7)
150 150 150 150 150 150 150 150
##$DP07= 0
##$DPNAME0= <>
##$DPNAME1= <>
##$DPNAME2= <>
##$DPNAME3= <>
##$DPNAME4= <>
##$DPNAME5= <>
##$DPNAME6= <>
##$DPNAME7= <>
##$DPOAL= (0..7)
0.5 0.5 0.5 0.5 0.5 0.5 0.5 0.5
##$DPOFFS= (0..7)
0 0 0 0 0 0 0 0
##$DQDMODE= 0
##$DR= 18
##$DS= 4
##$DSLIST= <SSSSSSSSSSSSSSS>
##$DSPFIRM= 0
##$DSPFVS= -1
##$DTYPA= 0
##$EXP= <AID_d2o>
##$F1LIST= <111111111111111>
##$F2LIST= <222222222222222>
##$F3LIST= <333333333333333>
##$FCUCHAN= (0..9)
0 2 1 0 0 0 0 0 0 0
##$FL1= 90
##$FL2= 90
##$FL3= 90
##$FL4= 90
##$FOV= 20
##$FQ1LIST= <freqlist>
##$FQ2LIST= <freqlist>
##$FQ3LIST= <freqlist>
##$FQ4LIST= <freqlist>
##$FQ5LIST= <freqlist>
##$FQ6LIST= <freqlist>
##$FQ7LIST= <freqlist>
##$FQ8LIST= <freqlist>
##$FRQLO3= 1882485.02994012
##$FRQLO3N= 0
##$FS= (0..7)
83 83 83 83 83 83 83 83
##$FTLPGN= 0
##$FW= 90000
##$FnMODE= 0
##$FnTYPE= 0
##$GP031= 0
##$GPNAM0= <sine.100>
##$GPNAM1= <sine.100>
##$GPNAM10= <sine.100>
##$GPNAM11= <sine.100>
##$GPNAM12= <sine.100>
##$GPNAM13= <sine.100>
##$GPNAM14= <sine.100>
##$GPNAM15= <sine.100>
##$GPNAM16= <sine.100>
##$GPNAM17= <sine.100>
##$GPNAM18= <sine.100>
##$GPNAM19= <sine.100>
##$GPNAM2= <sine.100>
##$GPNAM20= <sine.100>
##$GPNAM21= <sine.100>
##$GPNAM22= <sine.100>
##$GPNAM23= <sine.100>
##$GPNAM24= <sine.100>
##$GPNAM25= <sine.100>
##$GPNAM26= <sine.100>
##$GPNAM27= <sine.100>
##$GPNAM28= <sine.100>
##$GPNAM29= <sine.100>
##$GPNAM3= <sine.100>
##$GPNAM30= <sine.100>
##$GPNAM31= <sine.100>
##$GPNAM4= <sine.100>
##$GPNAM5= <sine.100>
##$GPNAM6= <sine.100>
##$GPNAM7= <sine.100>
##$GPNAM8= <sine.100>
##$GPNAM9= <sine.100>
##$GPX= (0..31)
0 0 0 0 0 0 0 0 0 0 0 0 0 0 0 0 0 0 0 0 0 0 0 0 0 0 0 0 0 0 0 0
##$GPY= (0..31)
0 0 0 0 0 0 0 0 0 0 0 0 0 0 0 0 0 0 0 0 0 0 0 0 0 0 0 0 0 0 0 0
##$GPZ= (0..31)
0 0 0 0 0 0 0 0 0 0 0 0 0 0 0 0 0 0 0 0 0 0 0 0 0 0 0 0 0 0 0 0
##$GRDPROG= <>
##$GRPDLY= -1
##$HDDUTY= 20
##$HDRATE= 20
##$HGAIN= (0..3)
0 0 0 0
##$HL1= 1
##$HL2= 35
##$HL3= 16
##$HL4= 17
##$HOLDER= 0
##$HPMOD= (0..7)
0 0 0 0 0 0 0 0
##$HPPRGN= 0
##$IN= (0..63)
0.001 0.001 0.001 0.001 0.001 0.001 0.001 0.001 0.001 0.001 0.001 0.001
0.001 0.001 0.001 0.001 0.001 0.001 0.001 0.001 0.001 0.001 0.001 0.001
0.001 0.001 0.001 0.001 0.001 0.001 0.001 0.001 0.001 0.001 0.001 0.001
0.001 0.001 0.001 0.001 0.001 0.001 0.001 0.001 0.001 0.001 0.001 0.001
0.001 0.001 0.001 0.001 0.001 0.001 0.001 0.001 0.001 0.001 0.001 0.001
0.001 0.001 0.001 0.001
##$INF= (0..7)
0 0 0 0 0 0 0 0
##$INP= (0..63)
0 0 0 0 0 0 0 0 0 0 0 0 0 0 0 0 0 0 0 0 0 0 0 0 0 0 0 0 0 0 0 0 0 0 0 0
0 0 0 0 0 0 0 0 0 0 0 0 0 0 0 0 0 0 0 0 0 0 0 0 0 0 0 0
##$INSTRUM= <avance400>
##$L= (0..31)
1 1 1 1 1 1 1 1 1 1 1 1 1 1 1 1 1 1 1 1 1 1 1 1 1 1 1 1 1 1 1 1
##$LFILTER= 200
##$LGAIN= -5
##$LINPSTP= 10
##$LOCKED= yes
##$LOCKFLD= 3201
##$LOCKGN= 97.3000030517578
##$LOCKPOW= -25
##$LOCKPPM= 4.69999980926514
##$LOCNUC= <2H>
##$LOCPHAS= 356
##$LOCSHFT= yes
##$LOCSW= 0
##$LTIME= 0.200000002980232
##$MASR= 4200
##$MASRLST= <masrlst>
##$NBL= 1
##$NC= -2
##$NLOGCH= 1
##$NS= 1024
##$NUC1= <1H>
##$NUC2= <13C>
##$NUC3= <off>
##$NUC4= <off>
##$NUC5= <off>
##$NUC6= <off>
##$NUC7= <off>
##$NUC8= <off>
##$NUCLEI= 0
##$NUCLEUS= <off>
##$O1= 1885.29
##$O2= 4979.85804243228
##$O3= 1900.52349393
##$O4= 1900.52349393
##$O5= 0
##$O6= 0
##$O7= 0
##$O8= 0
##$OBSCHAN= (0..9)
0 0 0 0 0 0 0 0 0 0
##$OVERFLW= 0
##$P= (0..63)
7.6 7.6 15.2 14.9 29.8 16.5 25 50 0 0 0 0 0 0 0 200000 1000 2500 0 600
2500 0 0 0 0 200 0 7.6 1000 0 0 0 0 0 0 0 0 0 0 0 0 0 0 0 0 0 0 0 0 0 0
0 0 0 0 0 0 0 0 0 0 0 0 0
##$PACOIL= (0..15)
0 0 0 0 0 0 0 0 0 0 0 0 0 0 0 0
##$PAPS= 2
##$PARMODE= 0
##$PCPD= (0..9)
100 100 70 100 100 100 100 100 100 100
##$PHCOR= (0..31)
0 0 0 0 0 0 0 0 0 0 0 0 0 0 0 0 0 0 0 0 0 0 0 0 0 0 0 0 0 0 0 0
##$PHLIST= <>
##$PHP= 1
##$PH_ref= 0
##$PL= (0..63)
120 0 -4 120 120 120 120 120 120 80 10.34 22.38 9 120 120 120 120 120 0
120 120 120 120 120 120 120 120 22.38 120 120 9 120 120 120 120 120 120
120 120 120 120 120 120 120 120 120 120 120 120 120 120 120 120 120 120
120 120 120 120 120 120 120 120 120
##$PLSTEP= 0.1
##$PLSTRT= -6
##$POWMOD= 0
##$PQPHASE= 0
##$PQSCALE= 0
##$PR= 1
##$PRECHAN= (0..15)
-1 1 2 -1 -1 -1 -1 -1 -1 -1 -1 -1 -1 -1 -1 -1
##$PRGAIN= 0
##$PROBHD= <5 mm PABBI 1H-BB Z-GRD Z811201/0006
>
##$PROSOL= no
##$PULPROG= <zgpr>
##$PW= 0
##$PYNM= <acqu.py>
##$QNP= 1
##$RD= 0
##$RECCHAN= (0..15)
-1 -1 -1 -1 -1 -1 -1 -1 -1 -1 -1 -1 -1 -1 -1 -1
##$RECPH= 0
##$RECPRE= (0..15)
-1 -1 -1 -1 -1 -1 -1 -1 -1 -1 -1 -1 -1 -1 -1 -1
##$RECPRFX= (0..15)
-1 -1 -1 -1 -1 -1 -1 -1 -1 -1 -1 -1 -1 -1 -1 -1
##$RECSEL= (0..15)
0 0 0 0 0 0 0 0 0 0 0 0 0 0 0 0
##$RG= 406.4
##$RO= 0
##$ROUTWD1= (0..23)
0 0 0 0 0 0 0 0 0 0 0 0 0 0 0 0 0 0 0 0 1 1 0 0
##$ROUTWD2= (0..23)
0 0 0 0 0 1 0 0 0 0 0 0 0 0 0 0 0 0 1 0 1 1 0 0
##$RSEL= (0..9)
0 1 2 0 0 0 0 0 0 0
##$S= (0..7)
83 4 83 83 83 83 83 83
##$SEOUT= 0
##$SFO1= 400.13188529
##$SFO2= 100.617748858042
##$SFO3= 400.131900523494
##$SFO4= 400.131900523494
##$SFO5= 500.13
##$SFO6= 500.13
##$SFO7= 500.13
##$SFO8= 500.13
##$SOLVENT= <D2O>
##$SP= (0..31)
1 120 120 120 0 0 120 120 0 0 0 120 0 0 120 0 150 150 120 120.87 118.96
122.27 114.95 150 150 150 150 150 150 120 120 120
##$SP07= 0
##$SPECTR= 0
##$SPNAM0= <gauss>
##$SPNAM1= <Gaus1.1000>
##$SPNAM10= <gauss>
##$SPNAM11= <Gaus1.1000>
##$SPNAM12= <gauss>
##$SPNAM13= <gauss>
##$SPNAM14= <Gaus1.1000>
##$SPNAM15= <Gaus1.1000>
##$SPNAM16= <gauss>
##$SPNAM17= <gauss>
##$SPNAM18= <Gaus1.1000>
##$SPNAM19= <Gaus1.1000>
##$SPNAM2= <Gaus1.1000>
##$SPNAM20= <Gaus1.1000>
##$SPNAM21= <Gaus1.1000>
##$SPNAM22= <Gaus1.1000>
##$SPNAM23= <gauss>
##$SPNAM24= <gauss>
##$SPNAM25= <gauss>
##$SPNAM26= <gauss>
##$SPNAM27= <gauss>
##$SPNAM28= <gauss>
##$SPNAM29= <Gaus1.1000>
##$SPNAM3= <Gaus1.1000>
##$SPNAM30= <Gaus1.1000>
##$SPNAM31= <Gaus1.1000>
##$SPNAM4= <gauss>
##$SPNAM5= <gauss>
##$SPNAM6= <Gaus1.1000>
##$SPNAM7= <Gaus1.1000>
##$SPNAM8= <gauss>
##$SPNAM9= <gauss>
##$SPOAL= (0..31)
0.5 0.5 0.5 0.5 0.5 0.5 0.5 0.5 0.5 0.5 0.5 0.5 0.5 0.5 0.5 0.5 0.5 0.5
0.5 0.5 0.5 0.5 0.5 0.5 0.5 0.5 0.5 0.5 0.5 0.5 0.5 0.5
##$SPOFFS= (0..31)
0 0 0 0 0 0 0 0 0 0 0 0 0 0 0 0 0 0 0 0 0 0 0 0 0 0 0 0 0 0 0 0
##$SUBNAM0= <"">
##$SUBNAM1= <"">
##$SUBNAM2= <"">
##$SUBNAM3= <"">
##$SUBNAM4= <"">
##$SUBNAM5= <"">
##$SUBNAM6= <"">
##$SUBNAM7= <"">
##$SUBNAM8= <"">
##$SUBNAM9= <"">
##$SW= 12.4709380669908
##$SWIBOX= (0..15)
0 1 2 0 0 0 0 0 0 0 0 0 0 0 0 0
##$SW_h= 4990.01996007984
##$SWfinal= 0
##$TD= 16244
##$TD0= 1
##$TE= 300
##$TE2= 300
##$TE3= 300
##$TEG= 300
##$TL= (0..7)
0 120 120 120 120 120 120 120
##$TP= (0..7)
150 150 150 150 150 150 150 150
##$TP07= 0
##$TPNAME0= <>
##$TPNAME1= <>
##$TPNAME2= <>
##$TPNAME3= <>
##$TPNAME4= <>
##$TPNAME5= <>
##$TPNAME6= <>
##$TPNAME7= <>
##$TPOAL= (0..7)
0.5 0.5 0.5 0.5 0.5 0.5 0.5 0.5
##$TPOFFS= (0..7)
0 0 0 0 0 0 0 0
##$TUNHIN= 0
##$TUNHOUT= 0
##$TUNXOUT= 0
##$USERA1= <user>
##$USERA2= <user>
##$USERA3= <user>
##$USERA4= <user>
##$USERA5= <user>
##$V9= 5
##$VALIST= <valist>
##$VCLIST= <CCCCCCCCCCCCCCC>
##$VD= 0
##$VDLIST= <DDDDDDDDDDDDDDD>
##$VPLIST= <PPPPPPPPPPPPPPP>
##$VTLIST= <TTTTTTTTTTTTTTT>
##$WBST= 1024
##$WBSW= 15.53612
##$XGAIN= (0..3)
0 0 0 0
##$XL= 0
##$YL= 0
##$YMAX_a= 27061913
##$YMIN_a= -26012433
##$ZGOPTNS= <>
##$ZL1= 120
##$ZL2= 120
##$ZL3= 120
##$ZL4= 120
##$ABSF1= 10
##$ABSF2= 0
##$ABSG= 5
##$ABSL= 3
##$ALPHA= 0
##$AQORDER= 0
##$ASSFAC= 0
##$ASSFACI= 0
##$ASSFACX= 0
##$ASSWID= 0
##$AUNMP= <proc_1H_AID>
##$AXLEFT= 0
##$AXNAME= <>
##$AXNUC= <off>
##$AXRIGHT= 0
##$AXTYPE= 0
##$AXUNIT= <>
##$AZFE= 0.1
##$AZFW= 0.1
##$BCFW= 1
##$BC_mod= 2
##$BYTORDP= 0
##$COROFFS= 0
##$CY= 12.5
##$DATMOD= 1
##$DC= 2
##$DFILT= <>
##$DTYPP= 0
##$F1P= 9.9967504570787
##$F2P= -9.53364507338961e-007
##$FCOR= 1
##$FTSIZE= 65536
##$FT_mod= 4
##$GAMMA= 1
##$GB= 0
##$INTBC= 1
##$INTSCL= 1
##$ISEN= 128
##$LB= 1
##$LEV0= 0
##$LPBIN= 0
##$MAXI= 10000
##$MC2= 0
##$MEAN= 0
##$ME_mod= 0
##$MI= 0.02
##$NCOEF= 0
##$NC_proc= 0
##$NLEV= 6
##$NOISF1= 8.174992
##$NOISF2= 6.675002
##$NSP= 1
##$NTH_PI= 0
##$NZP= 0
##$OFFSET= 12.29218
##$PC= 1
##$PHC0= -17.87954
##$PHC1= -10.8
##$PH_mod= 0
##$PKNL= yes
##$PPARMOD= 0
##$PPDIAG= 0
##$PPIPTYP= 0
##$PPMPNUM= 100
##$PPRESOL= 1
##$PSCAL= 0
##$PSIGN= 0
##$PYNMP= <proc.py>
##$REVERSE= no
##$SF= 400.129461838569
##$SI= 131072
##$SIGF1= 5.6
##$SIGF2= 5.2
##$SINO= 400
##$SIOLD= 131072
##$SPECTYP= <>
##$SREGLST= <1H.D2O>
##$SSB= 2
##$STSI= 0
##$STSR= 0
##$SW_p= 4990.01996007986
##$SYMM= 0
##$S_DEV= 0
##$TDeff= 16244
##$TDoff= 0
##$TI= <>
##$TILT= no
##$TM1= 0
##$TM2= 0
##$TOPLEV= 0
##$USERP1= <user>
##$USERP2= <user>
##$USERP3= <user>
##$USERP4= <user>
##$USERP5= <user>
##$WDW= 4
##$XDIM= 8192
##$YMAX_p= 0
##$YMIN_p= 0
##$CURPLOT= <\\rik006s\net8_hp>
##$CURPRIN= <$\\rik006s\net8_hp>
##$DFORMAT= <normdp>
##$LAYOUT= <+/1d_h.xwp>
##$LFORMAT= <normlp>
##$PFORMAT= <normpl>
##$SURQMSG= 1
$$ End of Bruker specific parameters
$$ ---------------------------------
##NTUPLES= NMR FID
##VAR_NAME=  TIME,          FID/REAL,        FID/IMAG
##SYMBOL=    X,             R,               I
##VAR_TYPE=  INDEPENDENT,   DEPENDENT,       DEPENDENT
##VAR_FORM=  AFFN,          ASDF,            ASDF
##VAR_DIM=   8122,          8122,            8122
##UNITS=     SECONDS,       ARBITRARY UNITS, ARBITRARY UNITS
##FACTOR=    0.0002004,     1,               1
##FIRST=     0,             19726742,        -9428672
##LAST=      1.6274484,     3175167,         1407372
##MIN=       0,             -26012433,       -26012433
##MAX=       1.6274484,     26689846,        26689846
$$ Real data points
##PAGE= N=1
##DATA TABLE= (X++(R..R)), XYDATA
0 19726742
1 25444501
2 18042546
3 22504888
4 25482348
5 24482740
6 19109262
7 20937559
8 25395926
9 25989438
10 22689369
11 20626653
12 23017116
13 26689846
14 23422671
15 20936892
16 22050282
17 25004273
18 24697587
19 20453512
20 19711951
21 24371303
22 25327310
23 22955979
24 19937932
25 22275632
26 25787107
27 23218897
28 19746417
29 21181700
30 23947452
31 25069574
32 21189674
33 19779163
34 22952834
35 24454812
36 22541038
37 19737596
38 20372275
39 24455290
40 23164062
41 20143629
42 20504297
43 22892658
44 23841937
45 20613978
46 18683320
47 22308615
48 24016156
49 22383748
50 19355892
51 19878753
52 24025543
53 23322423
54 19017486
55 18593425
56 21401432
57 24303331
58 21203927
59 17406323
60 20148744
61 23774905
62 23011537
63 19391070
64 18006966
65 22507411
66 23280728
67 19686867
68 17840766
69 19529440
70 22255660
71 21116898
72 17883215
73 19727844
74 22342053
75 21995292
76 19041407
77 17164252
78 20789742
79 22814893
80 19323413
81 17071476
82 18535426
83 22349935
84 21582689
85 16625416
86 17124895
87 20992637
88 21741560
89 18836155
90 16131871
91 19517217
92 22370425
93 19379440
94 16616010
95 17133510
96 20506092
97 21306007
98 17073498
99 16325917
100 19325601
101 20991577
102 19295733
103 15953922
104 17784135
105 21248792
106 19074495
107 15875512
108 15767818
109 19323679
110 20791920
111 16244509
112 14611020
113 18390544
114 21064225
115 19465204
116 14847071
117 15424571
118 19784046
119 19241037
120 15868103
121 14422374
122 17346037
123 20698561
124 17622257
125 14550608
126 16314041
127 18899253
128 18725917
129 14860931
130 14407903
131 18570477
132 18637605
133 15491198
134 13628472
135 15910962
136 19681374
137 17435078
138 13805345
139 15156454
140 18114101
141 18674509
142 14338380
143 12187050
144 16590106
145 18782150
146 16083928
147 12909529
148 13863980
149 18308568
150 17183656
151 12974130
152 13514064
153 16729612
154 18267748
155 14811469
156 11613598
157 14790160
158 17323663
159 15743725
160 12747927
161 12402291
162 16590153
163 17182033
164 13086535
165 12086385
166 14615589
167 17362159
168 14977185
169 10675330
170 12881564
171 16412513
172 15427478
173 11955564
174 10643233
175 14982796
176 16932670
177 13163292
178 11257694
179 12956260
180 15815106
181 14891711
182 10663918
183 11366792
184 14437512
185 14603596
186 12271671
187 10325063
188 13399751
189 15966328
190 12751775
191 10182703
192 11217836
193 14435277
194 14560622
195 10275800
196 10177730
197 13735762
198 14494452
199 11979837
200  8982745
201 11322558
202 14823122
203 12558172
204  9629939
205  9978119
206 13015022
207 14191999
208 10087613
209  8673005
210 11868825
211 13579483
212 11932664
213  8485825
214  9517768
215 13370451
216 12055557
217  9092223
218  8891532
219 11583032
220 13442998
221  9949796
222  7709031
223 10338823
224 12259547
225 11226680
226  7732512
227  7990640
228 12442841
229 12261526
230  8689971
231  7399094
232  9906711
233 12831839
234  9655173
235  6175851
236  8456183
237 11351660
238 11169325
239  7614180
240  6600155
241 10746862
242 11529782
243  8411818
244  6512057
245  8022299
246 11414494
247  9695148
248  5748682
249  6866279
250  9870530
251 10716094
252  7402716
253  5088834
254  8918779
255 11070198
256  8192949
257  5349945
258  6108726
259 10190324
260  9825679
261  5690024
262  5812141
263  8523315
264  9729302
265  6960464
266  3858257
267  6857608
268  9850391
269  8084048
270  5181476
271  4838409
272  8620155
273  9404604
274  5109973
275  4001237
276  6665656
277  9086311
278  7280458
279  3283142
280  5057726
281  8616163
282  7615693
283  4583550
284  3373238
285  6917429
286  8918129
287  4971081
288  2739101
289  4844793
290  7935512
291  7421257
292  3037127
293  3388271
294  7222524
295  7334912
296  4407386
297  2044937
298  4646103
299  7798469
300  4951926
301  2205237
302  3517758
303  6611491
304  6993590
305  2696950
306  1802945
307  5471321
308  6426662
309  4058926
310  1183380
311  2961346
312  6990448
313  5205331
314  1638962
315  1758866
316  4678565
317  6227451
318  2466100
319   534737
320  3902433
321  5735154
322  4009264
323   730493
324  1262941
325  5459025
326  4800810
327  1181798
328   456098
329  2966695
330  5363937
331  2410667
332  -487304
333  2162473
334  4716135
335  4048502
336   719019
337  -215781
338  3462868
339  3875408
340   637236
341  -563804
342  1477838
343  4518639
344  2498268
345 -1056367
346   640233
347  3300260
348  3165265
349   138329
350 -1520431
351  2004636
352  3404125
353   480221
354 -1374869
355   -65346
356  3303071
357  2394011
358 -1628735
359  -955062
360  1851233
361  2436439
362  -298094
363 -2697807
364   532745
365  3028289
366   454108
367 -2110905
368 -1654916
369  1816738
370  2004260
371 -2121144
372 -2542479
373   231909
374  1712025
375  -223015
376 -3380289
377 -1191999
378  1953282
379   143257
380 -2784609
381 -3150974
382   132836
383  1431019
384 -2391046
385 -3582831
386  -910261
387  1094107
388  -443562
389 -4319363
390 -3170815
391   670945
392  -147550
393 -3151614
394 -4259423
395 -1254737
396  1046232
397 -2426987
398 -4746577
399 -2594036
400   -38167
401  -598523
402 -4697775
403 -4824149
404  -908253
405  -644584
406 -3352850
407 -5202059
408 -2908283
409   425187
410 -2117491
411 -5452498
412 -4500799
413 -1745511
414 -1087208
415 -4851401
416 -6100382
417 -2264834
418 -1063832
419 -3456346
420 -5942752
421 -4592873
422  -954029
423 -2572885
424 -6121101
425 -5634289
426 -2849884
427 -1375738
428 -4748015
429 -7236878
430 -4051686
431 -1897667
432 -3579451
433 -6637667
434 -6544251
435 -2462202
436 -2504627
437 -6159074
438 -6807286
439 -4364642
440 -2049567
441 -4665006
442 -8117651
443 -5711876
444 -2939114
445 -3935065
446 -7105948
447 -7967805
448 -3966845
449 -2715897
450 -6161120
451 -7743225
452 -5995508
453 -3172745
454 -4738486
455 -8749740
456 -7417215
457 -4116357
458 -4003776
459 -6894543
460 -8922364
461 -5669421
462 -3444491
463 -6370086
464 -8687424
465 -7695323
466 -4504655
467 -4667412
468 -8756240
469 -8743376
470 -5645336
471 -4642453
472 -6809740
473 -9471791
474 -7114865
475 -4341994
476 -6834973
477 -9585178
478 -9014670
479 -5636251
480 -4932607
481 -8975437
482 -9774584
483 -6749258
484 -5315791
485 -7114952
486 -10392131
487 -8989358
488 -5412072
489 -6494683
490 -9361212
491 -10133301
492 -7494060
493 -5502861
494 -8730568
495 -10695659
496 -8553159
497 -6608524
498 -7331247
499 -10553544
500 -10098108
501 -6375137
502 -6845762
503 -9738394
504 -10881523
505 -8626184
506 -6368555
507 -9343622
508 -11735294
509 -9520684
510 -7197061
511 -7530511
512 -10907930
513 -11427789
514 -7691231
515 -7173342
516 -9910402
517 -11848837
518 -10292610
519 -7033715
520 -8881943
521 -12283107
522 -11230480
523 -8404185
524 -7501097
525 -10697594
526 -12644727
527 -9361459
528 -7893623
529 -10161032
530 -12412553
531 -11463791
532 -7920551
533 -8828378
534 -12464749
535 -12133578
536 -9524220
537 -8256009
538 -11120486
539 -13750511
540 -10719175
541 -8235623
542 -10066750
543 -12903153
544 -12903777
545 -9062273
546 -8639400
547 -12420140
548 -13315950
549 -11146299
550 -9066635
551 -10786288
552 -14045785
553 -12223835
554 -9367558
555 -10124311
556 -12793489
557 -13874694
558 -10640775
559 -9293261
560 -12814508
561 -14253708
562 -12031525
563 -9361285
564 -10693690
565 -14614904
566 -13383907
567 -9958613
568 -10392071
569 -13379676
570 -15177291
571 -12115977
572 -9594379
573 -12425015
574 -14714447
575 -13491990
576 -10509354
577 -10287255
578 -14320063
579 -14948817
580 -11818251
581 -10781498
582 -12824463
583 -15638381
584 -13838017
585 -10422236
586 -12198158
587 -14931404
588 -14408464
589 -11551037
590 -10808350
591 -14738989
592 -15871475
593 -12580328
594 -11235585
595 -13146149
596 -16108887
597 -14780147
598 -10855584
599 -12000067
600 -15537677
601 -16241620
602 -13342023
603 -10703397
604 -13691774
605 -16545043
606 -14415453
607 -11919892
608 -12399808
609 -15865995
610 -16465024
611 -12603314
612 -12174423
613 -15135362
614 -16526088
615 -14596289
616 -11756459
617 -13723556
618 -16703696
619 -15163062
620 -12812813
621 -12896620
622 -16029519
623 -17311514
624 -13697804
625 -12392606
626 -15048657
627 -16893359
628 -15555766
629 -12379140
630 -13556230
631 -17071117
632 -16444226
633 -13986770
634 -13185355
635 -15702900
636 -17963130
637 -15189709
638 -12977529
639 -14589973
640 -16695089
641 -16564466
642 -13692924
643 -13866389
644 -17298401
645 -17301367
646 -14889016
647 -13653823
648 -15725024
649 -18210855
650 -15656998
651 -13242095
652 -15229536
653 -17627058
654 -17408124
655 -14171494
656 -13722220
657 -17398107
658 -18196632
659 -15906319
660 -13989688
661 -15239253
662 -18567688
663 -17420278
664 -14284263
665 -14766613
666 -17290581
667 -18556650
668 -15691933
669 -13637048
670 -16733728
671 -18547596
672 -16743799
673 -14567264
674 -15496373
675 -19130214
676 -18405168
677 -14814045
678 -14913142
679 -17399518
680 -18861716
681 -16347139
682 -13853197
683 -16722261
684 -19394503
685 -18111664
686 -15304874
687 -14873239
688 -18575028
689 -19438290
690 -15931869
691 -14718031
692 -16837273
693 -19466566
694 -18114221
695 -14657633
696 -16141633
697 -19237647
698 -18993513
699 -16404505
700 -15081801
701 -18165786
702 -19879995
703 -16880194
704 -15174198
705 -16770561
706 -19533168
707 -18905754
708 -15258767
709 -16085452
710 -19543130
711 -19759049
712 -17024878
713 -14928555
714 -17732450
715 -20494114
716 -18070640
717 -15669597
718 -16582663
719 -19652837
720 -20254179
721 -16441601
722 -15562161
723 -18586401
724 -20133532
725 -18605335
726 -15810458
727 -17136015
728 -20408059
729 -19172819
730 -16527425
731 -16372606
732 -19075323
733 -20599655
734 -17331118
735 -15836311
736 -18724317
737 -20583418
738 -19294511
739 -16347794
740 -17145066
741 -20541191
742 -19654551
743 -16868961
744 -16334752
745 -18712332
746 -21074980
747 -18640736
748 -16267073
749 -18236507
750 -20567421
751 -20285909
752 -17061361
753 -16373458
754 -19988550
755 -20589295
756 -17897288
757 -16402000
758 -18303285
759 -21406960
760 -19641118
761 -16567508
762 -17985193
763 -20480885
764 -20581817
765 -17544518
766 -16322252
767 -19879644
768 -21304688
769 -18861763
770 -16731175
771 -17709256
772 -21174381
773 -20628954
774 -17144662
775 -17344446
776 -19971158
777 -21373719
778 -18989788
779 -16438355
780 -18984226
781 -21305699
782 -19863594
783 -17597941
784 -17499715
785 -20543630
786 -20958160
787 -17832969
788 -17505688
789 -19755816
790 -21420705
791 -19714537
792 -16892885
793 -18783347
794 -21362084
795 -20182295
796 -17877785
797 -17522092
798 -20637546
799 -21734860
800 -18501979
801 -17401675
802 -19412187
803 -21450695
804 -20363728
805 -17091896
806 -18064184
807 -21013655
808 -20783086
809 -18664152
810 -17442978
811 -20017090
812 -22201223
813 -19603311
814 -17581122
815 -18808407
816 -21164994
817 -20939838
818 -17480156
819 -17658355
820 -21001182
821 -21353509
822 -19163733
823 -17492293
824 -19684461
825 -22273948
826 -19958527
827 -17544755
828 -18501598
829 -20985683
830 -21554565
831 -18269974
832 -17400367
833 -20540697
834 -21785468
835 -19960319
836 -17362429
837 -18499131
838 -21996624
839 -20924416
840 -17996723
841 -18025498
842 -20675151
843 -22324993
844 -19191791
845 -17023184
846 -19760538
847 -21755829
848 -20476398
849 -17602896
850 -17976813
851 -21739730
852 -21583348
853 -18585783
854 -17926394
855 -20066914
856 -22305747
857 -19970743
858 -17061095
859 -18956596
860 -21485872
861 -21225031
862 -18400168
863 -17560219
864 -21125051
865 -22109721
866 -19219657
867 -17584370
868 -19068043
869 -21974057
870 -20807370
871 -17535640
872 -18594945
873 -21275551
874 -21700035
875 -19116909
876 -17358317
877 -20324413
878 -22098414
879 -19715818
880 -17665828
881 -18477159
882 -21537132
883 -21267670
884 -17829252
885 -18092206
886 -20856458
887 -21909639
888 -19685598
889 -17137798
890 -19441970
891 -22021912
892 -20409553
893 -18052645
894 -17906346
895 -20857827
896 -21894151
897 -18687786
898 -17707188
899 -19880476
900 -21650357
901 -20352422
902 -17276198
903 -18563126
904 -21655883
905 -20883978
906 -18517985
907 -17777832
908 -20336819
909 -21895162
910 -18896377
911 -17318348
912 -19221021
913 -21298215
914 -20794251
915 -17755140
916 -18187445
917 -21253097
918 -21093136
919 -18840776
920 -17450207
921 -19437656
922 -21830833
923 -19539184
924 -17271387
925 -18543532
926 -20956045
927 -21262215
928 -18101610
929 -17472877
930 -20605626
931 -21216312
932 -19144935
933 -17298225
934 -18772149
935 -21689464
936 -20164502
937 -17564187
938 -18248925
939 -20405784
940 -21132934
941 -18286353
942 -16973249
943 -19828000
944 -21063829
945 -19439566
946 -17371182
947 -18181768
948 -21422260
949 -20699524
950 -17698485
951 -17645879
952 -19801107
953 -21192225
954 -18656902
955 -16506460
956 -19084359
957 -21070046
958 -19885725
959 -17438193
960 -17349977
961 -20650003
962 -20892363
963 -17800148
964 -17014339
965 -18994142
966 -21160788
967 -19356683
968 -16406435
969 -18194132
970 -20757234
971 -20251542
972 -17689452
973 -16602121
974 -19631200
975 -20868859
976 -18153638
977 -16795083
978 -18314028
979 -20916741
980 -20025673
981 -16583361
982 -17260336
983 -19921556
984 -20209386
985 -17942686
986 -16097380
987 -18719669
988 -20953059
989 -18696070
990 -16618569
991 -17410369
992 -20266161
993 -20344161
994 -16772002
995 -16535327
996 -19268664
997 -20219357
998 -18304229
999 -15824059
1000 -17778967
1001 -20676290
1002 -19080906
1003 -16582743
1004 -16551965
1005 -19249945
1006 -20350305
1007 -17064263
1008 -15864079
1009 -18353667
1010 -20139516
1011 -18962448
1012 -15917654
1013 -16759401
1014 -20012646
1015 -19271533
1016 -16603917
1017 -15817165
1018 -18223273
1019 -20248337
1020 -17634805
1021 -15689221
1022 -17558721
1023 -19554365
1024 -19079447
1025 -15946058
1026 -15729556
1027 -19036391
1028 -19292841
1029 -16936798
1030 -15592760
1031 -17378951
1032 -19989779
1033 -18059579
1034 -15453903
1035 -16593253
1036 -18723823
1037 -18982779
1038 -16146361
1039 -15110446
1040 -18229014
1041 -19199315
1042 -17129266
1043 -15351430
1044 -16479180
1045 -19424992
1046 -18298121
1047 -15223990
1048 -15574373
1049 -17794431
1050 -18941115
1051 -16605971
1052 -14663438
1053 -17238511
1054 -19002053
1055 -17470850
1056 -15279368
1057 -15404007
1058 -18388298
1059 -18325652
1060 -15365775
1061 -15096536
1062 -17074242
1063 -18605748
1064 -16768274
1065 -14242765
1066 -16176067
1067 -18315428
1068 -17316852
1069 -15187191
1070 -14767302
1071 -17599928
1072 -18315052
1073 -15465717
1074 -14627504
1075 -16327673
1076 -18215036
1077 -16874684
1078 -13780057
1079 -15015357
1080 -17690168
1081 -17324499
1082 -15100609
1083 -13962604
1084 -16662940
1085 -18307416
1086 -15667184
1087 -14077553
1088 -15318831
1089 -17503842
1090 -16980987
1091 -13707629
1092 -14085246
1093 -16936844
1094 -17333752
1095 -15380843
1096 -13543789
1097 -15571199
1098 -17845331
1099 -15648067
1100 -13494647
1101 -14283035
1102 -16749635
1103 -17115260
1104 -13923113
1105 -13413868
1106 -16081114
1107 -16906780
1108 -15285813
1109 -13047962
1110 -14388575
1111 -17243268
1112 -15863083
1113 -13332226
1114 -13402423
1115 -15794150
1116 -17046388
1117 -14075694
1118 -12586795
1119 -14995964
1120 -16485989
1121 -15307172
1122 -12651770
1123 -13181232
1124 -16471654
1125 -16017197
1126 -13373703
1127 -12753135
1128 -14747618
1129 -16594830
1130 -14166611
1131 -11976532
1132 -13915117
1133 -15877018
1134 -15388693
1135 -12654336
1136 -12195098
1137 -15504424
1138 -16038428
1139 -13415120
1140 -11967449
1141 -13482628
1142 -16103145
1143 -14503898
1144 -11562843
1145 -12704849
1146 -15110260
1147 -15487071
1148 -12882040
1149 -11322916
1150 -14141047
1151 -15441887
1152 -13287387
1153 -11522842
1154 -12422161
1155 -15294340
1156 -14648195
1157 -11555730
1158 -11958171
1159 -14233345
1160 -15077832
1161 -12798792
1162 -10542159
1163 -12876803
1164 -14947015
1165 -13321448
1166 -11168727
1167 -11322507
1168 -14387167
1169 -14844919
1170 -11590425
1171 -10853704
1172 -12896652
1173 -14555750
1174 -13036466
1175 -10151493
1176 -11670225
1177 -14296079
1178 -13427207
1179 -11194978
1180 -10491473
1181 -13033421
1182 -14221810
1183 -11472403
1184 -10343692
1185 -11939380
1186 -13708034
1187 -12919108
1188 -10081200
1189 -10884390
1190 -13572987
1191 -13178226
1192 -11017267
1193 -9729900
1194 -11836292
1195 -13771336
1196 -11440984
1197 -9629681
1198 -10862929
1199 -13085191
1200 -13077607
1201 -9882472
1202 -9595325
1203 -12434911
1204 -12856104
1205 -10893585
1206 -9061709
1207 -10636107
1208 -13244149
1209 -11592710
1210 -9343274
1211 -9943551
1212 -12043985
1213 -12638942
1214 -9684879
1215 -8575981
1216 -11163216
1217 -12220772
1218 -10868433
1219 -8885804
1220 -9649427
1221 -12469093
1222 -11611428
1223 -9047601
1224 -8857210
1225 -10755849
1226 -12161093
1227 -9682207
1228 -7770688
1229 -10075006
1230 -11823001
1231 -10833055
1232 -8432443
1233 -8459135
1234 -11542563
1235 -11473632
1236 -8752058
1237 -7957406
1238 -9610871
1239 -11604570
1240 -9868262
1241 -7486794
1242 -9100049
1243 -10896680
1244 -10315535
1245 -8116666
1246 -7525645
1247 -10327419
1248 -10939609
1249 -8543790
1250 -7502826
1251 -8798245
1252 -11061622
1253 -9840206
1254 -6832132
1255 -7783565
1256 -10120433
1257 -10254749
1258 -7897479
1259 -6317933
1260 -9006706
1261 -10684727
1262 -8583496
1263 -6914189
1264 -7680137
1265 -10157887
1266 -9677066
1267 -6457941
1268 -6742548
1269 -9114218
1270 -9736058
1271 -7817907
1272 -5851291
1273 -7988034
1274 -10109675
1275 -8294869
1276 -6169600
1277 -6324830
1278 -8978385
1279 -9567986
1280 -6348380
1281 -5633779
1282 -8052270
1283 -9606558
1284 -8157036
1285 -5188784
1286 -6316882
1287 -9231553
1288 -8358121
1289 -5852477
1290 -5052045
1291 -7561730
1292 -9408696
1293 -6730834
1294 -4992354
1295 -6633938
1296 -8521135
1297 -8001965
1298 -5051700
1299 -5161956
1300 -8019719
1301 -7979308
1302 -5891660
1303 -4594140
1304 -6302037
1305 -8549244
1306 -6643843
1307 -4520703
1308 -5505196
1309 -7383081
1310 -7588860
1311 -4836839
1312 -4120479
1313 -6906029
1314 -7637533
1315 -5850643
1316 -4149855
1317 -5219442
1318 -7755575
1319 -6344085
1320 -3774406
1321 -4362012
1322 -6476380
1323 -7285814
1324 -4709335
1325 -3293389
1326 -5935312
1327 -7145965
1328 -5487257
1329 -3453687
1330 -3982660
1331 -6766136
1332 -6171599
1333 -3531602
1334 -3518659
1335 -5377176
1336 -6821911
1337 -4839547
1338 -2572706
1339 -4414484
1340 -6187123
1341 -5249771
1342 -3086651
1343 -2831044
1344 -5790958
1345 -6165721
1346 -3385464
1347 -2576744
1348 -4249704
1349 -6192884
1350 -4670458
1351 -1785611
1352 -3112759
1353 -5374831
1354 -5008050
1355 -2933563
1356 -2023855
1357 -4566662
1358 -5642697
1359 -3285069
1360 -2026798
1361 -2951920
1362 -4931559
1363 -4402611
1364 -1605610
1365 -2163057
1366 -4490918
1367 -4697945
1368 -2730013
1369 -1034212
1370 -3200625
1371 -5168958
1372 -3159024
1373 -1252676
1374 -1780524
1375 -4090795
1376 -4332019
1377 -1303744
1378 -1017706
1379 -3416967
1380 -4242946
1381 -2653460
1382  -464392
1383 -1826644
1384 -4161072
1385 -2821036
1386  -894887
1387  -968799
1388 -3092218
1389 -4020460
1390 -1301754
1391  -257903
1392 -2250595
1393 -3335344
1394 -2212581
1395   116408
1396  -657596
1397 -3374283
1398 -2727260
1399  -612616
1400   -90247
1401 -2000732
1402 -3579326
1403 -1023614
1404   875930
1405  -965288
1406 -2810808
1407 -2258475
1408   419009
1409   432734
1410 -2522519
1411 -2461547
1412  -135091
1413   921156
1414  -663645
1415 -2804680
1416  -991566
1417  1240146
1418   -27481
1419 -1855798
1420 -1909833
1421   513574
1422  1421903
1423 -1184294
1424 -1921426
1425    24443
1426  1641972
1427   686032
1428 -2030484
1429 -1080610
1430  1704916
1431  1119076
1432 -1051784
1433 -1709323
1434   775674
1435  2585942
1436    90521
1437 -1486921
1438   154653
1439  2131508
1440  1760875
1441 -1094282
1442  -956825
1443  1991851
1444  2232289
1445   323096
1446 -1021388
1447   645691
1448  3052169
1449  1443758
1450  -678605
1451    88856
1452  2172404
1453  2841012
1454   248958
1455  -620606
1456  2191791
1457  3254198
1458  1596411
1459  -323635
1460   665363
1461  3463656
1462  2522137
1463   106272
1464   408463
1465  2494138
1466  3764165
1467  1542131
1468  -130059
1469  2151723
1470  3747841
1471  2681927
1472   641363
1473   828391
1474  3677027
1475  3648272
1476  1321183
1477  1053677
1478  2718618
1479  4308365
1480  2636022
1481   475719
1482  2159660
1483  4050899
1484  3563079
1485  1658348
1486  1269754
1487  4082807
1488  4805303
1489  2410556
1490  1414325
1491  2776832
1492  4888404
1493  3850846
1494  1135736
1495  2189405
1496  4500500
1497  4618245
1498  2798239
1499  1772190
1500  4213692
1501  5481732
1502  3391890
1503  2119235
1504  2945745
1505  5024401
1506  4864679
1507  2402111
1508  2745101
1509  4779360
1510  5330586
1511  3861679
1512  2176778
1513  4034082
1514  6030914
1515  4457053
1516  2787906
1517  3299924
1518  5640815
1519  6027829
1520  3257611
1521  2963022
1522  5179034
1523  6074987
1524  4702749
1525  2644483
1526  4052230
1527  6570100
1528  5598169
1529  3766669
1530  3665506
1531  5741976
1532  6871385
1533  4424030
1534  3284477
1535  5118227
1536  6604038
1537  5984619
1538  3664034
1539  4231596
1540  7002513
1541  6643190
1542  4575171
1543  3917082
1544  5747071
1545  7468708
1546  5381249
1547  3732617
1548  5370179
1549  7243464
1550  7109613
1551  4648143
1552  4378518
1553  7207110
1554  7542103
1555  5481177
1556  4270401
1557  5775315
1558  8109593
1559  6613589
1560  4391104
1561  5494864
1562  7551613
1563  7991540
1564  5654231
1565  4597032
1566  7201923
1567  8268140
1568  6563923
1569  4915580
1570  5748347
1571  8511054
1572  7974108
1573  5425815
1574  5630646
1575  7571584
1576  8657792
1577  6654258
1578  4795320
1579  7057916
1580  8941679
1581  7765598
1582  5789060
1583  5915858
1584  8703800
1585  8867444
1586  6227551
1587  5833302
1588  7609715
1589  9198676
1590  7922952
1591  5666980
1592  7115385
1593  9249571
1594  8783785
1595  6859119
1596  6035353
1597  8442064
1598  9607250
1599  7362950
1600  6303052
1601  7689072
1602  9749373
1603  9115493
1604  6416012
1605  7130216
1606  9488289
1607  9478121
1608  7608466
1609  6368250
1610  8511415
1611 10329693
1612  8470754
1613  6954458
1614  7772928
1615  9901606
1616 10106964
1617  7414079
1618  7123784
1619  9315056
1620 10052393
1621  8755403
1622  7045798
1623  8474322
1624 10762969
1625  9495995
1626  7670729
1627  7958097
1628  9898114
1629 10642163
1630  8258504
1631  7547781
1632  9619153
1633 10635929
1634  9637646
1635  7741161
1636  8540085
1637 11036555
1638 10308324
1639  8315754
1640  8175638
1641 10016092
1642 11315668
1643  9154997
1644  7805009
1645  9757253
1646 11236231
1647 10554183
1648  8377531
1649  8474567
1650 11104306
1651 11067842
1652  9148421
1653  8575896
1654 10086115
1655 11876612
1656 10311148
1657  8392454
1658  9669126
1659 11340741
1660 11255411
1661  9145102
1662  8518083
1663 11144455
1664 11905001
1665 10097800
1666  9034866
1667 10184454
1668 12312552
1669 11209816
1670  8855924
1671  9678243
1672 11495406
1673 11859811
1674 10024848
1675  8916240
1676 11223841
1677 12465461
1678 10912060
1679  9472320
1680 10021229
1681 12391678
1682 12142699
1683  9592745
1684  9681001
1685 11608790
1686 12619252
1687 11036235
1688  9182534
1689 11076646
1690 12960261
1691 11730513
1692  9925179
1693  9936883
1694 12373148
1695 12937003
1696 10519979
1697 10053614
1698 11756527
1699 13072691
1700 11924981
1701  9612616
1702 10782232
1703 13074566
1704 12534305
1705 10693714
1706 10086603
1707 12370122
1708 13715164
1709 11416626
1710 10166567
1711 11573560
1712 13312895
1713 12783922
1714 10239728
1715 10701710
1716 13190467
1717 13270613
1718 11598713
1719 10463884
1720 12156012
1721 13980648
1722 12181237
1723 10470633
1724 11392247
1725 13364620
1726 13612373
1727 11076649
1728 10709639
1729 13232953
1730 13931381
1731 12388831
1732 10734882
1733 11944058
1734 14295001
1735 13069028
1736 10954482
1737 11323992
1738 13313168
1739 14300325
1740 12091096
1741 10878858
1742 12909800
1743 14139945
1744 13187031
1745 11292142
1746 11672990
1747 14264668
1748 13985889
1749 11877617
1750 11567608
1751 13176105
1752 14589239
1753 12832467
1754 11145833
1755 12792068
1756 14295497
1757 13752132
1758 11882825
1759 11708598
1760 14271467
1761 14650986
1762 12570355
1763 11707285
1764 12954601
1765 14812134
1766 13614892
1767 11397585
1768 12520243
1769 14481413
1770 14580183
1771 12724286
1772 11737646
1773 13963977
1774 14972703
1775 13214852
1776 12035888
1777 12803749
1778 14797045
1779 14376587
1780 12139908
1781 12628285
1782 14422712
1783 14861783
1784 13319764
1785 11885320
1786 13703741
1787 15201869
1788 13789702
1789 12426660
1790 12890039
1791 15010099
1792 15108816
1793 12649734
1794 12520873
1795 14362750
1796 15164038
1797 13845915
1798 12038318
1799 13473541
1800 15446471
1801 14423761
1802 12855494
1803 12873094
1804 14848153
1805 15570457
1806 13302197
1807 12574085
1808 14167146
1809 15342109
1810 14519207
1811 12455822
1812 13296518
1813 15608770
1814 15077909
1815 13250453
1816 12672104
1817 14517726
1818 15921656
1819 13923425
1820 12598567
1821 14013294
1822 15624482
1823 15319728
1824 13010252
1825 13026186
1826 15382253
1827 15476187
1828 13778321
1829 12730826
1830 14118568
1831 16046146
1832 14667760
1833 12986912
1834 13870270
1835 15542722
1836 15782235
1837 13552088
1838 12829229
1839 15059750
1840 15750450
1841 14330313
1842 12990186
1843 13978758
1844 16258892
1845 15357703
1846 13198086
1847 13517031
1848 15322766
1849 16176738
1850 14114615
1851 12706121
1852 14799292
1853 16205623
1854 15089951
1855 13322102
1856 13604226
1857 16070431
1858 15935448
1859 13653309
1860 13312941
1861 14856830
1862 16251142
1863 14868850
1864 13020881
1865 14494262
1866 16166432
1867 15570931
1868 13753623
1869 13357365
1870 15691191
1871 16295850
1872 14150760
1873 13298201
1874 14601497
1875 16407334
1876 15509780
1877 13190799
1878 14074061
1879 16078004
1880 15967419
1881 14146913
1882 13113643
1883 15216214
1884 16557501
1885 14827801
1886 13599776
1887 14370284
1888 16192292
1889 15943696
1890 13531544
1891 13668686
1892 15645991
1893 16165618
1894 14794272
1895 13322131
1896 14838371
1897 16625690
1898 15342345
1899 13801912
1900 14035968
1901 15857766
1902 16289801
1903 13996765
1904 13464354
1905 15322491
1906 16347891
1907 15374422
1908 13536942
1909 14437081
1910 16510354
1911 15681910
1912 13948663
1913 13787789
1914 15500961
1915 16486324
1916 14511628
1917 13577839
1918 15126453
1919 16249362
1920 15624944
1921 13755215
1922 14061017
1923 16191573
1924 15924999
1925 14253673
1926 13674751
1927 15183435
1928 16750779
1929 15126024
1930 13515593
1931 14690822
1932 16209156
1933 16000827
1934 13854937
1935 13521480
1936 15902793
1937 16357862
1938 14693942
1939 13637392
1940 14741973
1941 16621506
1942 15508871
1943 13622983
1944 14314074
1945 15812264
1946 16109694
1947 14334547
1948 13472598
1949 15494028
1950 16372991
1951 15021041
1952 13728150
1953 14295317
1954 16303338
1955 15778820
1956 13691882
1957 13951001
1958 15614297
1959 16434192
1960 14840345
1961 13292908
1962 14950567
1963 16324390
1964 15250025
1965 13700805
1966 13853455
1967 16014529
1968 16136506
1969 13996225
1970 13768938
1971 15256966
1972 16357349
1973 15153001
1974 13255430
1975 14462867
1976 16147337
1977 15455745
1978 13843543
1979 13537366
1980 15646744
1981 16426517
1982 14396029
1983 13537982
1984 14681607
1985 16139144
1986 15503126
1987 13276809
1988 13799018
1989 15859169
1990 15876607
1991 14252064
1992 13223188
1993 15046842
1994 16521469
1995 14738183
1996 13292065
1997 14102110
1998 15821201
1999 15757379
2000 13490956
2001 13467139
2002 15531561
2003 15966958
2004 14548249
2005 13116277
2006 14338818
2007 16175721
2008 15023996
2009 13408566
2010 13671913
2011 15371445
2012 16059317
2013 13933314
2014 13002730
2015 14789838
2016 15866884
2017 14895442
2018 13048067
2019 13656540
2020 15879069
2021 15339425
2022 13545317
2023 13380075
2024 14879223
2025 15900922
2026 14097289
2027 12811637
2028 14260341
2029 15458683
2030 14924044
2031 13280766
2032 13398070
2033 15505133
2034 15399558
2035 13628712
2036 13057133
2037 14294553
2038 15726087
2039 14332634
2040 12583177
2041 13737099
2042 15323951
2043 15173859
2044 13343129
2045 12824364
2046 14995549
2047 15569196
2048 13802437
2049 12689619
2050 13558662
2051 15427739
2052 14705137
2053 12648277
2054 13198496
2055 14887400
2056 15263145
2057 13591373
2058 12380313
2059 14175501
2060 15337329
2061 14002325
2062 12675305
2063 13073186
2064 14998482
2065 14904165
2066 12828957
2067 12775731
2068 14236957
2069 14979297
2070 13765177
2071 12147353
2072 13400068
2073 15030543
2074 14308530
2075 12827039
2076 12560844
2077 14366543
2078 14923329
2079 12870847
2080 12266527
2081 13643840
2082 14760989
2083 13933205
2084 12153481
2085 13009362
2086 14667665
2087 14044995
2088 12586933
2089 12201946
2090 13844120
2091 14731800
2092 12912955
2093 12015188
2094 13155558
2095 14471042
2096 14107300
2097 12106073
2098 12239784
2099 14109382
2100 14124639
2101 12617789
2102 11593006
2103 13014598
2104 14644590
2105 13215676
2106 11789656
2107 12600767
2108 14052791
2109 14039726
2110 12026919
2111 11738908
2112 13581100
2113 13886182
2114 12575040
2115 11442046
2116 12481196
2117 14306316
2118 13321519
2119 11646222
2120 11988348
2121 13439068
2122 13942774
2123 12008875
2124 11060788
2125 12900157
2126 13912569
2127 12872530
2128 11269065
2129 11695555
2130 13769802
2131 13377343
2132 11512888
2133 11338919
2134 12693461
2135 13770748
2136 12304529
2137 10810909
2138 12154003
2139 13513585
2140 12933168
2141 11192315
2142 10981826
2143 13054885
2144 13267563
2145 11444400
2146 10920419
2147 12133466
2148 13502880
2149 12385284
2150 10523377
2151 11412779
2152 12907129
2153 12741990
2154 11177163
2155 10479056
2156 12347202
2157 13211110
2158 11677261
2159 10605258
2160 11274552
2161 12958063
2162 12508017
2163 10307791
2164 10538033
2165 12289312
2166 12664386
2167 11149781
2168  9973140
2169 11687480
2170 13029195
2171 11628927
2172 10285620
2173 10634110
2174 12278719
2175 12301073
2176 10222804
2177 10005734
2178 11608593
2179 12420560
2180 11363546
2181  9736970
2182 10751813
2183 12492243
2184 11712300
2185 10112984
2186  9833643
2187 11507638
2188 12325803
2189 10388377
2190  9512443
2191 10882462
2192 12007310
2193 11301246
2194  9457348
2195  9939377
2196 11763514
2197 11429934
2198 10049273
2199  9575668
2200 10867524
2201 11943685
2202 10375196
2203  9165444
2204 10130654
2205 11381796
2206 11154154
2207  9311062
2208  9255082
2209 11195546
2210 11361553
2211  9934637
2212  9017595
2213 10051473
2214 11561843
2215 10398151
2216  8813248
2217  9367480
2218 10676907
2219 10980516
2220  9367289
2221  8750097
2222 10446226
2223 11025231
2224  9831424
2225  8592793
2226  9162164
2227 10913026
2228 10266564
2229  8531865
2230  8813325
2231 10197865
2232 10776627
2233  9245300
2234  8194079
2235  9743649
2236 10633581
2237  9586158
2238  8199962
2239  8381206
2240 10205932
2241 10154412
2242  8465727
2243  8298134
2244  9487560
2245 10473874
2246  9267881
2247  7590714
2248  8663879
2249 10105734
2250  9571518
2251  7990396
2252  7673918
2253  9611745
2254 10065987
2255  8253101
2256  7646510
2257  8723171
2258  9893801
2259  9068812
2260  7311760
2261  8020547
2262  9516229
2263  9377385
2264  8004853
2265  7204967
2266  8712184
2267  9624256
2268  8097767
2269  7061094
2270  7772594
2271  9304771
2272  9111204
2273  7136512
2274  7244235
2275  8862644
2276  9078333
2277  7750952
2278  6636405
2279  7951786
2280  9236911
2281  7933029
2282  6693884
2283  7160732
2284  8668840
2285  8913078
2286  6983451
2287  6536359
2288  8056019
2289  8697179
2290  7609198
2291  6051494
2292  6930541
2293  8769977
2294  8029442
2295  6491101
2296  6430248
2297  7888955
2298  8624496
2299  6802516
2300  5803354
2301  7126487
2302  8171858
2303  7558949
2304  5851658
2305  6098966
2306  8065700
2307  7950425
2308  6382270
2309  5745623
2310  6874410
2311  8138930
2312  6766381
2313  5309299
2314  6275668
2315  7621947
2316  7451340
2317  5698814
2318  5350967
2319  7232056
2320  7537082
2321  6086934
2322  5220334
2323  6072271
2324  7584448
2325  6724003
2326  5066792
2327  5546376
2328  6867038
2329  7146763
2330  5565226
2331  4599105
2332  6228718
2333  7121264
2334  5961152
2335  4761988
2336  5239780
2337  7059156
2338  6724603
2339  4814135
2340  4799019
2341  6054280
2342  6629533
2343  5359935
2344  4130531
2345  5438087
2346  6583955
2347  5798038
2348  4564573
2349  4497517
2350  6108808
2351  6332060
2352  4586293
2353  4128287
2354  5188258
2355  6131091
2356  5294219
2357  3768648
2358  4673873
2359  6087334
2360  5547200
2361  4191166
2362  3779790
2363  5277330
2364  5871436
2365  4249864
2366  3581697
2367  4543612
2368  5669820
2369  5180249
2370  3439945
2371  3775533
2372  5259042
2373  5190217
2374  3959172
2375  3140138
2376  4387580
2377  5512249
2378  4167822
2379  3098329
2380  3777802
2381  5045554
2382  4925047
2383  3074806
2384  2963659
2385  4511869
2386  4792059
2387  3735476
2388  2708782
2389  3625600
2390  5004481
2391  3984904
2392  2649554
2393  2921700
2394  4186653
2395  4583187
2396  2878609
2397  2260290
2398  3768593
2399  4458889
2400  3540990
2401  2201049
2402  2757946
2403  4454304
2404  3809783
2405  2215914
2406  2153302
2407  3402238
2408  4170600
2409  2727053
2410  1742233
2411  3029833
2412  3950724
2413  3303792
2414  1790158
2415  1807078
2416  3593416
2417  3563876
2418  1991352
2419  1519694
2420  2643274
2421  3859981
2422  2661403
2423  1139580
2424  2080351
2425  3327054
2426  3052754
2427  1479823
2428  1004251
2429  2756941
2430  3265224
2431  1897454
2432  1072213
2433  1766177
2434  3145808
2435  2457010
2436   727391
2437  1184982
2438  2545993
2439  2753853
2440  1383907
2441   464890
2442  1991249
2443  2912171
2444  1644618
2445   472030
2446   868008
2447  2478856
2448  2294957
2449   393316
2450   357706
2451  1759490
2452  2418625
2453  1332420
2454   -57278
2455   961289
2456  2269483
2457  1493152
2458   182586
2459    14045
2460  1553758
2461  2091740
2462   399414
2463  -195118
2464   921155
2465  1830102
2466  1082456
2467  -534671
2468    79491
2469  1600823
2470  1182108
2471  -105449
2472  -555451
2473   790251
2474  1695332
2475   233718
2476  -692825
2477   117745
2478  1141568
2479   826895
2480  -864889
2481  -776750
2482   862866
2483   968342
2484  -218337
2485 -1068016
2486   -89023
2487  1140723
2488   -19667
2489 -1254899
2490  -693898
2491   479834
2492   582504
2493 -1019682
2494 -1392260
2495   114620
2496   494140
2497  -531865
2498 -1571961
2499  -941247
2500   497952
2501  -259791
2502 -1648635
2503 -1375520
2504  -160196
2505   323954
2506 -1159901
2507 -2023141
2508  -720598
2509   -32867
2510  -815260
2511 -1983803
2512 -1732666
2513  -182064
2514  -469043
2515 -1872000
2516 -1966570
2517  -966821
2518  -209461
2519 -1376045
2520 -2532892
2521 -1483706
2522  -550459
2523 -1096949
2524 -2346343
2525 -2407947
2526  -776344
2527  -668449
2528 -2219323
2529 -2675353
2530 -1744928
2531  -732386
2532 -1659550
2533 -3120995
2534 -2272298
2535 -1004845
2536 -1214618
2537 -2549417
2538 -3145277
2539 -1653096
2540 -1000119
2541 -2351566
2542 -3206565
2543 -2644869
2544 -1377408
2545 -1703379
2546 -3328927
2547 -3036750
2548 -1731411
2549 -1555903
2550 -2750912
2551 -3745090
2552 -2506332
2553 -1473536
2554 -2635381
2555 -3659579
2556 -3224098
2557 -1836150
2558 -1870050
2559 -3660382
2560 -3812682
2561 -2484704
2562 -1989765
2563 -2964296
2564 -4239577
2565 -3348302
2566 -1941399
2567 -2680563
2568 -3914562
2569 -3982474
2570 -2678983
2571 -2152000
2572 -3778742
2573 -4454776
2574 -3317926
2575 -2486269
2576 -3096638
2577 -4560347
2578 -4095781
2579 -2462100
2580 -2856944
2581 -4258677
2582 -4676889
2583 -3470545
2584 -2521415
2585 -3928641
2586 -4971616
2587 -4059021
2588 -2995169
2589 -3219475
2590 -4766650
2591 -4871398
2592 -3256899
2593 -3138435
2594 -4397116
2595 -5198213
2596 -4378606
2597 -3076339
2598 -3961116
2599 -5232802
2600 -4724038
2601 -3640766
2602 -3487427
2603 -4949073
2604 -5557887
2605 -4090275
2606 -3545406
2607 -4560457
2608 -5538734
2609 -5015883
2610 -3540753
2611 -4088948
2612 -5627877
2613 -5468488
2614 -4320557
2615 -3810561
2616 -5114918
2617 -6129360
2618 -4842121
2619 -3909254
2620 -4628237
2621 -5756718
2622 -5727231
2623 -4258996
2624 -4288651
2625 -5793431
2626 -6072786
2627 -5132323
2628 -4273039
2629 -5107560
2630 -6391259
2631 -5540419
2632 -4457657
2633 -4905914
2634 -6079050
2635 -6378156
2636 -4932580
2637 -4525260
2638 -5986119
2639 -6541915
2640 -5704782
2641 -4665704
2642 -5264031
2643 -6779650
2644 -6260750
2645 -5009705
2646 -5205330
2647 -6339935
2648 -6935280
2649 -5656408
2650 -4845049
2651 -6058421
2652 -6856391
2653 -6323720
2654 -5259397
2655 -5444095
2656 -7030308
2657 -6961013
2658 -5678286
2659 -5456326
2660 -6404617
2661 -7354308
2662 -6401042
2663 -5218175
2664 -6150882
2665 -7217282
2666 -6977429
2667 -5859159
2668 -5708045
2669 -7268782
2670 -7508600
2671 -6165505
2672 -5696126
2673 -6522229
2674 -7641899
2675 -7035305
2676 -5741355
2677 -6402764
2678 -7575706
2679 -7585192
2680 -6493631
2681 -5888202
2682 -7220357
2683 -7932482
2684 -6852284
2685 -6133749
2686 -6659654
2687 -7936915
2688 -7742261
2689 -6258490
2690 -6528250
2691 -7810073
2692 -8103688
2693 -7044490
2694 -6086162
2695 -7301754
2696 -8448422
2697 -7545894
2698 -6539924
2699 -6798634
2700 -8202626
2701 -8397995
2702 -6796369
2703 -6557768
2704 -7809381
2705 -8520702
2706 -7796647
2707 -6554468
2708 -7320712
2709 -8722759
2710 -8244473
2711 -7149854
2712 -6972105
2713 -8186525
2714 -8847278
2715 -7452006
2716 -6804585
2717 -7842488
2718 -8792382
2719 -8452302
2720 -7104617
2721 -7421948
2722 -8942307
2723 -8797755
2724 -7605259
2725 -7093585
2726 -8219547
2727 -9327940
2728 -8166959
2729 -7145936
2730 -7985299
2731 -9091004
2732 -9014803
2733 -7581871
2734 -7439525
2735 -8938714
2736 -9206556
2737 -8230560
2738 -7496686
2739 -8232393
2740 -9581405
2741 -8927028
2742 -7740337
2743 -8084651
2744 -9090166
2745 -9400253
2746 -8155050
2747 -7561115
2748 -8939517
2749 -9627747
2750 -8841308
2751 -7881945
2752 -8305891
2753 -9812229
2754 -9454840
2755 -8058526
2756 -8170950
2757 -9243764
2758 -9841958
2759 -8767156
2760 -7855253
2761 -8972949
2762 -9869780
2763 -9359000
2764 -8348785
2765 -8326707
2766 -9763047
2767 -9898043
2768 -8597628
2769 -8360150
2770 -9269128
2771 -10195890
2772 -9478093
2773 -8217683
2774 -8967380
2775 -10082865
2776 -9822456
2777 -8711008
2778 -8341557
2779 -9786780
2780 -10373854
2781 -9147625
2782 -8583384
2783 -9319738
2784 -10434683
2785 -10062088
2786 -8611971
2787 -8941578
2788 -10121661
2789 -10206526
2790 -9267524
2791 -8585002
2792 -9767458
2793 -10706991
2794 -9734989
2795 -8941766
2796 -9331166
2797 -10388300
2798 -10378510
2799 -9017552
2800 -9066077
2801 -10234845
2802 -10576472
2803 -9838322
2804 -8950883
2805 -9785266
2806 -10925884
2807 -10163929
2808 -9182602
2809 -9341228
2810 -10482646
2811 -10829489
2812 -9424353
2813 -9095356
2814 -10333074
2815 -10946960
2816 -10304677
2817 -9170078
2818 -9702341
2819 -11015613
2820 -10551611
2821 -9534671
2822 -9489080
2823 -10504272
2824 -11169190
2825 -9990094
2826 -9296072
2827 -10232406
2828 -11005420
2829 -10696707
2830 -9526449
2831 -9631198
2832 -11061452
2833 -11033178
2834 -9963943
2835 -9585679
2836 -10511137
2837 -11523549
2838 -10489668
2839 -9373480
2840 -10131149
2841 -11127535
2842 -11051688
2843 -9862282
2844 -9666761
2845 -11145883
2846 -11450763
2847 -10395748
2848 -9729148
2849 -10335686
2850 -11567537
2851 -10979845
2852 -9684714
2853 -10053489
2854 -11129053
2855 -11481889
2856 -10413437
2857 -9724779
2858 -10992573
2859 -11696134
2860 -10816313
2861 -9850859
2862 -10137987
2863 -11570645
2864 -11451790
2865 -10064553
2866 -10112286
2867 -11170090
2868 -11774359
2869 -10842376
2870 -9774764
2871 -10728622
2872 -11751780
2873 -11232582
2874 -10235157
2875 -10142765
2876 -11498398
2877 -11809248
2878 -10487196
2879 -10176773
2880 -11064739
2881 -11828669
2882 -11208783
2883 -9972941
2884 -10622179
2885 -11797109
2886 -11557690
2887 -10605257
2888 -10219457
2889 -11393844
2890 -12070746
2891 -10862233
2892 -10189033
2893 -10870347
2894 -11876612
2895 -11657724
2896 -10254173
2897 -10470662
2898 -11784752
2899 -11884031
2900 -10947716
2901 -10232038
2902 -11193716
2903 -12178056
2904 -11214151
2905 -10363811
2906 -10818686
2907 -11836785
2908 -11961818
2909 -10687869
2910 -10508888
2911 -11640045
2912 -11946551
2913 -11225324
2914 -10314061
2915 -10923765
2916 -12187612
2917 -11651202
2918 -10629600
2919 -10747725
2920 -11781343
2921 -12264867
2922 -10998543
2923 -10380214
2924 -11453147
2925 -12064573
2926 -11510707
2927 -10486707
2928 -10823968
2929 -12183340
2930 -11946568
2931 -10875005
2932 -10742515
2933 -11593939
2934 -12308547
2935 -11300448
2936 -10408529
2937 -11260324
2938 -12121154
2939 -11895026
2940 -10794899
2941 -10664956
2942 -12021402
2943 -12166528
2944 -11084393
2945 -10650968
2946 -11370011
2947 -12378173
2948 -11702462
2949 -10568035
2950 -11129749
2951 -12053127
2952 -12077750
2953 -11081071
2954 -10614101
2955 -11795654
2956 -12226420
2957 -11302278
2958 -10725971
2959 -11212930
2960 -12315413
2961 -11955081
2962 -10714510
2963 -11003644
2964 -11960749
2965 -12144989
2966 -11212892
2967 -10518303
2968 -11616325
2969 -12353760
2970 -11564881
2971 -10821972
2972 -11077643
2973 -12205439
2974 -12176882
2975 -10863998
2976 -10819766
2977 -11753674
2978 -12205832
2979 -11485791
2980 -10530929
2981 -11383070
2982 -12441173
2983 -11880887
2984 -10927234
2985 -10835271
2986 -11960590
2987 -12310407
2988 -11021194
2989 -10663886
2990 -11593405
2991 -12267437
2992 -11758138
2993 -10610019
2994 -11117761
2995 -12287792
2996 -12006502
2997 -11060702
2998 -10714191
2999 -11687663
3000 -12411954
3001 -11327043
3002 -10627385
3003 -11339414
3004 -12244372
3005 -12053707
3006 -10719892
3007 -10744549
3008 -12049834
3009 -12140788
3010 -11213240
3011 -10594121
3012 -11437300
3013 -12479719
3014 -11607010
3015 -10610343
3016 -11045125
3017 -12002969
3018 -12160075
3019 -10899714
3020 -10528443
3021 -11744894
3022 -12201619
3023 -11472658
3024 -10590628
3025 -11057421
3026 -12332850
3027 -11869272
3028 -10678096
3029 -10740814
3030 -11682333
3031 -12218638
3032 -11177360
3033 -10458957
3034 -11474674
3035 -12156098
3036 -11629105
3037 -10642355
3038 -10723665
3039 -12001642
3040 -11930430
3041 -10811183
3042 -10621857
3043 -11419096
3044 -12181243
3045 -11398696
3046 -10404462
3047 -11141771
3048 -11986659
3049 -11698294
3050 -10690371
3051 -10452280
3052 -11705577
3053 -12007666
3054 -10958413
3055 -10548980
3056 -11162243
3057 -12033093
3058 -11532502
3059 -10363680
3060 -10783222
3061 -11702499
3062 -11719474
3063 -10855780
3064 -10311808
3065 -11357920
3066 -11974203
3067 -11076644
3068 -10437734
3069 -10817305
3070 -11795686
3071 -11622956
3072 -10382852
3073 -10500755
3074 -11472999
3075 -11705104
3076 -10965190
3077 -10221196
3078 -11052428
3079 -11854490
3080 -11103004
3081 -10342366
3082 -10497095
3083 -11480977
3084 -11657155
3085 -10470709
3086 -10280966
3087 -11199168
3088 -11656427
3089 -11056251
3090 -10056160
3091 -10597469
3092 -11651191
3093 -11172196
3094 -10284176
3095 -10222339
3096 -11196390
3097 -11683719
3098 -10552347
3099 -10053914
3100 -10851315
3101 -11461046
3102 -11065013
3103 -9964721
3104 -10203645
3105 -11407004
3106 -11283476
3107 -10398036
3108 -10043775
3109 -10800242
3110 -11548872
3111 -10624875
3112 -9837024
3113 -10436749
3114 -11191399
3115 -11077707
3116 -9986445
3117 -9914238
3118 -11105140
3119 -11211608
3120 -10346270
3121 -9821645
3122 -10422786
3123 -11320559
3124 -10617437
3125 -9660217
3126 -10103837
3127 -10944204
3128 -11090150
3129 -10052400
3130 -9618076
3131 -10728719
3132 -11122926
3133 -10327915
3134 -9584953
3135 -9973328
3136 -11123055
3137 -10758864
3138 -9591473
3139 -9720907
3140 -10624105
3141 -11027762
3142 -10068976
3143 -9287023
3144 -10226156
3145 -10916076
3146 -10343290
3147 -9497899
3148 -9557423
3149 -10756001
3150 -10817421
3151 -9653071
3152 -9419735
3153 -10132799
3154 -10786368
3155 -10115826
3156 -9073249
3157 -9738236
3158 -10672946
3159 -10383505
3160 -9479377
3161 -9197478
3162 -10311058
3163 -10716089
3164 -9612545
3165 -9099535
3166 -9681808
3167 -10510561
3168 -10158915
3169 -8995745
3170 -9318034
3171 -10336861
3172 -10327171
3173 -9473316
3174 -8869075
3175 -9755870
3176 -10465623
3177 -9585893
3178 -8888636
3179 -9293875
3180 -10227029
3181 -10176831
3182 -8950222
3183 -8894494
3184 -9886793
3185 -10121103
3186 -9412114
3187 -8606672
3188 -9259618
3189 -10207987
3190 -9599323
3191 -8770016
3192 -8895009
3193 -9792474
3194 -10077944
3195 -8915630
3196 -8503334
3197 -9374497
3198 -9849287
3199 -9359847
3200 -8455763
3201 -8819082
3202 -9908136
3203 -9560988
3204 -8637390
3205 -8528608
3206 -9310209
3207 -9810983
3208 -8839768
3209 -8228781
3210 -8969043
3211 -9568630
3212 -9294526
3213 -8352491
3214 -8376000
3215 -9474302
3216 -9442805
3217 -8516518
3218 -8117663
3219 -8742711
3220 -9554637
3221 -8851498
3222 -8006394
3223 -8527516
3224 -9249666
3225 -9184341
3226 -8223813
3227 -7923983
3228 -8961156
3229 -9189404
3230 -8403653
3231 -7907301
3232 -8338781
3233 -9208563
3234 -8773427
3235 -7816197
3236 -8102142
3237 -8808573
3238 -8931082
3239 -8085854
3240 -7549698
3241 -8479411
3242 -8978758
3243 -8303694
3244 -7658616
3245 -7893794
3246 -8846357
3247 -8646748
3248 -7551175
3249 -7601164
3250 -8369039
3251 -8713583
3252 -7988104
3253 -7234384
3254 -8021997
3255 -8747918
3256 -8189064
3257 -7394330
3258 -7398771
3259 -8381346
3260 -8500308
3261 -7374176
3262 -7143238
3263 -7892629
3264 -8462568
3265 -7924472
3266 -6960995
3267 -7495064
3268 -8381730
3269 -8016315
3270 -7161167
3271 -6918359
3272 -7855592
3273 -8307699
3274 -7320181
3275 -6820705
3276 -7403236
3277 -8123882
3278 -7833782
3279 -6692479
3280 -6850811
3281 -7866712
3282 -7856258
3283 -7047792
3284 -6531693
3285 -7314443
3286 -8075622
3287 -7256501
3288 -6516348
3289 -6887967
3290 -7666330
3291 -7629498
3292 -6492622
3293 -6372452
3294 -7389877
3295 -7615405
3296 -6939271
3297 -6245371
3298 -6737407
3299 -7666855
3300 -7128131
3301 -6230758
3302 -6327963
3303 -7125539
3304 -7478851
3305 -6454268
3306 -5936507
3307 -6811159
3308 -7318240
3309 -6827291
3310 -5955845
3311 -6140122
3312 -7173500
3313 -6944931
3314 -6014117
3315 -5902152
3316 -6631762
3317 -7188146
3318 -6352887
3319 -5621918
3320 -6299590
3321 -6872111
3322 -6547791
3323 -5678912
3324 -5620497
3325 -6667200
3326 -6748517
3327 -5845089
3328 -5501516
3329 -6090292
3330 -6853179
3331 -6245526
3332 -5252291
3333 -5666616
3334 -6445433
3335 -6387514
3336 -5502892
3337 -5108013
3338 -6122096
3339 -6533619
3340 -5737054
3341 -5157908
3342 -5481438
3343 -6328967
3344 -6048863
3345 -4997173
3346 -5161643
3347 -5955028
3348 -6134926
3349 -5395994
3350 -4760184
3351 -5528891
3352 -6129464
3353 -5496914
3354 -4842938
3355 -4959430
3356 -5799390
3357 -5812755
3358 -4815546
3359 -4742717
3360 -5438452
3361 -5759328
3362 -5220771
3363 -4422741
3364 -4930560
3365 -5681260
3366 -5257478
3367 -4569457
3368 -4516381
3369 -5333479
3370 -5574366
3371 -4584835
3372 -4278487
3373 -4926436
3374 -5384488
3375 -4941527
3376 -4060911
3377 -4417001
3378 -5288067
3379 -5021568
3380 -4285257
3381 -4058376
3382 -4790023
3383 -5256546
3384 -4388860
3385 -3834735
3386 -4327652
3387 -4919114
3388 -4762025
3389 -3820802
3390 -3860972
3391 -4820507
3392 -4832895
3393 -4069522
3394 -3580106
3395 -4157890
3396 -4892290
3397 -4205565
3398 -3434820
3399 -3790359
3400 -4506459
3401 -4560503
3402 -3601971
3403 -3350491
3404 -4255031
3405 -4484077
3406 -3808758
3407 -3199753
3408 -3576287
3409 -4433647
3410 -4017892
3411 -3160613
3412 -3309955
3413 -3998797
3414 -4271100
3415 -3389114
3416 -2823317
3417 -3624661
3418 -4118620
3419 -3614316
3420 -2871584
3421 -3014006
3422 -4000301
3423 -3855737
3424 -2879616
3425 -2758157
3426 -3416105
3427 -3916530
3428 -3207924
3429 -2403847
3430 -3029159
3431 -3712211
3432 -3411885
3433 -2625205
3434 -2494665
3435 -3435332
3436 -3558940
3437 -2628441
3438 -2304316
3439 -2826988
3440 -3469689
3441 -3024942
3442 -2117002
3443 -2494573
3444 -3245966
3445 -3150922
3446 -2370654
3447 -1952372
3448 -2787167
3449 -3241545
3450 -2439679
3451 -1886294
3452 -2240068
3453 -3048380
3454 -2889137
3455 -1850950
3456 -1909475
3457 -2712721
3458 -2837574
3459 -2121483
3460 -1473034
3461 -2143122
3462 -2860748
3463 -2282836
3464 -1616611
3465 -1734097
3466 -2497806
3467 -2591857
3468 -1608428
3469 -1392525
3470 -2088418
3471 -2427191
3472 -1964632
3473 -1180328
3474 -1554685
3475 -2401252
3476 -2080955
3477 -1334930
3478 -1206416
3479 -1894508
3480 -2252929
3481 -1371453
3482  -929484
3483 -1554578
3484 -2061088
3485 -1744669
3486  -886629
3487 -1003816
3488 -1891634
3489 -1758460
3490 -1012587
3491  -737569
3492 -1326676
3493 -1891438
3494 -1184423
3495  -576229
3496 -1039138
3497 -1586231
3498 -1472505
3499  -629503
3500  -476705
3501 -1322950
3502 -1416461
3503  -747177
3504  -327585
3505  -778431
3506 -1504847
3507 -1012162
3508  -228218
3509  -478521
3510 -1078397
3511 -1145276
3512  -347883
3513    24733
3514  -783698
3515 -1116789
3516  -534973
3517    10051
3518  -249499
3519 -1036242
3520  -725189
3521   136597
3522    49034
3523  -549521
3524  -790383
3525  -132474
3526   398267
3527  -268450
3528  -748117
3529  -289213
3530   346741
3531   315365
3532  -488473
3533  -451117
3534   434919
3535   552651
3536   -45683
3537  -489342
3538    44568
3539   808894
3540   333785
3541  -324127
3542   -37969
3543   682271
3544   864685
3545    36230
3546  -219970
3547   634360
3548   976559
3549   494624
3550   -62910
3551   270350
3552  1144997
3553   917271
3554   191779
3555   257637
3556   899792
3557  1276663
3558   593292
3559    93669
3560   808318
3561  1346207
3562  1046639
3563   424636
3564   538451
3565  1460584
3566  1452657
3567   661953
3568   529393
3569  1140689
3570  1701238
3571  1159457
3572   455337
3573  1032885
3574  1743606
3575  1599736
3576   910268
3577   767253
3578  1668130
3579  1914369
3580  1159801
3581   849323
3582  1349380
3583  2073545
3584  1790463
3585   968958
3586  1259898
3587  1994709
3588  2053843
3589  1417870
3590  1029591
3591  1801667
3592  2326195
3593  1748979
3594  1278061
3595  1584668
3596  2367701
3597  2343212
3598  1463317
3599  1488706
3600  2230850
3601  2483357
3602  1946029
3603  1392866
3604  2022437
3605  2740552
3606  2316807
3607  1730903
3608  1818943
3609  2561211
3610  2763414
3611  1968883
3612  1786231
3613  2443699
3614  2869436
3615  2534984
3616  1849443
3617  2198132
3618  3021466
3619  2820635
3620  2181897
3621  2047265
3622  2726891
3623  3196939
3624  2507761
3625  2113162
3626  2681357
3627  3237867
3628  3076833
3629  2316332
3630  2400081
3631  3234950
3632  3246920
3633  2660921
3634  2393043
3635  2936998
3636  3565099
3637  3064023
3638  2513212
3639  2887303
3640  3478689
3641  3513015
3642  2793168
3643  2643634
3644  3442483
3645  3661960
3646  3174972
3647  2809905
3648  3189508
3649  3892464
3650  3542930
3651  2879591
3652  3094403
3653  3701788
3654  3898763
3655  3258611
3656  2942859
3657  3706982
3658  4104406
3659  3665572
3660  3148804
3661  3369112
3662  4159951
3663  4016292
3664  3276342
3665  3341022
3666  3948355
3667  4308817
3668  3788880
3669  3287456
3670  3887584
3671  4412221
3672  4121921
3673  3567422
3674  3564739
3675  4346952
3676  4463026
3677  3764239
3678  3646438
3679  4178778
3680  4668005
3681  4278504
3682  3608737
3683  4042495
3684  4695189
3685  4542275
3686  3960687
3687  3804145
3688  4578746
3689  4918053
3690  4249150
3691  3943164
3692  4358000
3693  4941117
3694  4723057
3695  3968686
3696  4192581
3697  4909649
3698  4967970
3699  4453119
3700  4104863
3701  4740100
3702  5289524
3703  4734316
3704  4226049
3705  4484208
3706  5161775
3707  5202315
3708  4420148
3709  4394566
3710  5119727
3711  5359098
3712  4909343
3713  4397741
3714  4856886
3715  5542601
3716  5172988
3717  4595718
3718  4697726
3719  5369986
3720  5634818
3721  4912278
3722  4650811
3723  5294383
3724  5670822
3725  5338114
3726  4703849
3727  4959873
3728  5773426
3729  5621161
3730  5010798
3731  4944201
3732  5551009
3733  5988439
3734  5353317
3735  4892420
3736  5417871
3737  5926496
3738  5768678
3739  5101357
3740  5123104
3741  5952804
3742  6046866
3743  5455014
3744  5181724
3745  5649295
3746  6252983
3747  5803902
3748  5176530
3749  5549347
3750  6151328
3751  6194331
3752  5558580
3753  5343140
3754  6096498
3755  6366657
3756  5856724
3757  5464138
3758  5744557
3759  6429068
3760  6234802
3761  5570735
3762  5726888
3763  6309015
3764  6535232
3765  6006006
3766  5583302
3767  6191867
3768  6618104
3769  6221470
3770  5760814
3771  5916268
3772  6643356
3773  6639287
3774  5937722
3775  5922565
3776  6459601
3777  6785634
3778  6359846
3779  5815073
3780  6294182
3781  6871133
3782  6640185
3783  6138220
3784  6075833
3785  6770608
3786  7003911
3787  6329195
3788  6089140
3789  6541630
3790  6999441
3791  6748822
3792  6118331
3793  6420627
3794  7080820
3795  6987867
3796  6495399
3797  6292491
3798  6868405
3799  7245005
3800  6680038
3801  6333453
3802  6678610
3803  7211075
3804  7128248
3805  6446570
3806  6547717
3807  7229137
3808  7296745
3809  6810653
3810  6455551
3811  6942440
3812  7495088
3813  7043797
3814  6576343
3815  6838091
3816  7397051
3817  7473187
3818  6781722
3819  6666709
3820  7305024
3821  7514710
3822  7138297
3823  6706375
3824  7036394
3825  7701661
3826  7433139
3827  6879531
3828  6948433
3829  7485811
3830  7733143
3831  7110134
3832  6799912
3833  7394909
3834  7749085
3835  7472090
3836  6971818
3837  7134438
3838  7847995
3839  7738071
3840  7137141
3841  7069560
3842  7547143
3843  7950956
3844  7468098
3845  7016450
3846  7480446
3847  7947946
3848  7798136
3849  7247801
3850  7199864
3851  7914266
3852  8008915
3853  7427017
3854  7208075
3855  7632428
3856  8164585
3857  7820218
3858  7214209
3859  7543222
3860  8086199
3861  8070812
3862  7518996
3863  7275127
3864  7946762
3865  8257154
3866  7768007
3867  7404999
3868  7671619
3869  8306341
3870  8174421
3871  7456263
3872  7542695
3873  8124707
3874  8310798
3875  7830025
3876  7411741
3877  7975311
3878  8467442
3879  8079753
3880  7631114
3881  7734544
3882  8345097
3883  8396476
3884  7720384
3885  7635267
3886  8164610
3887  8491340
3888  8157413
3889  7616133
3890  7984008
3891  8582310
3892  8345677
3893  7817965
3894  7747300
3895  8363267
3896  8653468
3897  8014091
3898  7753662
3899  8214424
3900  8638781
3901  8437623
3902  7803459
3903  7973590
3904  8617495
3905  8558994
3906  8072040
3907  7868926
3908  8353840
3909  8799905
3910  8316499
3911  7925282
3912  8233270
3913  8692102
3914  8661013
3915  8024584
3916  7981777
3917  8625395
3918  8750300
3919  8340273
3920  8014716
3921  8358534
3922  8893827
3923  8554770
3924  8069457
3925  8254717
3926  8707474
3927  8832610
3928  8265551
3929  8066398
3930  8663998
3931  8909949
3932  8560565
3933  8144833
3934  8335089
3935  8940489
3936  8752038
3937  8204534
3938  8257232
3939  8734152
3940  9001448
3941  8521708
3942  8153804
3943  8642389
3944  8993216
3945  8746391
3946  8283027
3947  8318341
3948  8942692
3949  8954958
3950  8420515
3951  8318797
3952  8714404
3953  9106331
3954  8743425
3955  8233652
3956  8581886
3957  9035119
3958  8902734
3959  8430788
3960  8344076
3961  8969268
3962  9134188
3963  8593992
3964  8376256
3965  8705586
3966  9132382
3967  8883279
3968  8324118
3969  8558807
3970  9062657
3971  9044004
3972  8609546
3973  8376695
3974  8917758
3975  9244444
3976  8763662
3977  8427717
3978  8644375
3979  9164312
3980  9085850
3981  8443274
3982  8509448
3983  9064739
3984  9186260
3985  8768606
3986  8372009
3987  8823735
3988  9291823
3989  8924109
3990  8500527
3991  8609148
3992  9145705
3993  9254497
3994  8615532
3995  8482555
3996  8978722
3997  9240183
3998  8938359
3999  8427144
4000  8691398
4001  9266591
4002  9093539
4003  8638823
4004  8588133
4005  9078555
4006  9341585
4007  8777501
4008  8470233
4009  8875166
4010  9227687
4011  9073386
4012  8528498
4013  8619453
4014  9252571
4015  9229753
4016  8749818
4017  8548639
4018  8944142
4019  9365468
4020  8918846
4021  8481569
4022  8799365
4023  9229903
4024  9198307
4025  8645786
4026  8557209
4027  9160011
4028  9283793
4029  8845657
4030  8528822
4031  8801109
4032  9331283
4033  9074229
4034  8552557
4035  8707112
4036  9148239
4037  9281749
4038  8767001
4039  8483747
4040  9020758
4041  9306301
4042  8947347
4043  8545791
4044  8699219
4045  9289463
4046  9177315
4047  8612495
4048  8628971
4049  9056964
4050  9289061
4051  8850332
4052  8437534
4053  8871675
4054  9272385
4055  9051437
4056  8618519
4057  8602881
4058  9171840
4059  9252522
4060  8696022
4061  8524701
4062  8864120
4063  9238340
4064  8985765
4065  8476722
4066  8730371
4067  9198163
4068  9110404
4069  8685313
4070  8504409
4071  8992601
4072  9225139
4073  8742991
4074  8496424
4075  8764624
4076  9168023
4077  9046660
4078  8518325
4079  8629255
4080  9082346
4081  9073741
4082  8694459
4083  8433985
4084  8828503
4085  9179834
4086  8803982
4087  8490090
4088  8655640
4089  9057661
4090  9065562
4091  8523268
4092  8492722
4093  8941192
4094  9039025
4095  8722668
4096  8371965
4097  8672500
4098  9136273
4099  8847585
4100  8442163
4101  8518277
4102  8936801
4103  9053950
4104  8495994
4105  8328711
4106  8804645
4107  9023421
4108  8759872
4109  8324551
4110  8513591
4111  9024141
4112  8855639
4113  8409044
4114  8355457
4115  8742341
4116  9009646
4117  8554808
4118  8235705
4119  8612817
4120  8935902
4121  8787144
4122  8312972
4123  8306168
4124  8850461
4125  8830027
4126  8383684
4127  8233948
4128  8574765
4129  8957698
4130  8588153
4131  8149008
4132  8432503
4133  8799395
4134  8722570
4135  8238419
4136  8120736
4137  8676143
4138  8806747
4139  8391326
4140  8133882
4141  8382272
4142  8841111
4143  8615044
4144  8065536
4145  8186132
4146  8595026
4147  8687449
4148  8255149
4149  7959862
4150  8441197
4151  8740937
4152  8413144
4153  8047462
4154  8128232
4155  8624391
4156  8584702
4157  8031128
4158  8002633
4159  8396109
4160  8607824
4161  8269470
4162  7849594
4163  8202455
4164  8602878
4165  8360850
4166  7952450
4167  7920464
4168  8398488
4169  8516885
4170  7995693
4171  7841350
4172  8182199
4173  8475999
4174  8256428
4175  7760153
4176  7935028
4177  8371239
4178  8286472
4179  7908248
4180  7729969
4181  8149496
4182  8438356
4183  7991027
4184  7688023
4185  7931437
4186  8291579
4187  8184962
4188  7651481
4189  7697260
4190  8180723
4191  8195194
4192  7837367
4193  7583941
4194  7916777
4195  8272896
4196  7909037
4197  7537926
4198  7676678
4199  8037906
4200  8092841
4201  7599663
4202  7500037
4203  7946839
4204  8088041
4205  7792432
4206  7428832
4207  7620915
4208  8055191
4209  7836835
4210  7415486
4211  7452346
4212  7819563
4213  7977329
4214  7534282
4215  7300910
4216  7696212
4217  7916505
4218  7674350
4219  7286887
4220  7353804
4221  7833071
4222  7741360
4223  7308132
4224  7245598
4225  7563633
4226  7825310
4227  7462042
4228  7095787
4229  7389062
4230  7682839
4231  7569092
4232  7173892
4233  7111312
4234  7562382
4235  7619704
4236  7223317
4237  7066170
4238  7292364
4239  7601376
4240  7360073
4241  6925641
4242  7115652
4243  7456669
4244  7429005
4245  7057048
4246  6886412
4247  7312476
4248  7461922
4249  7062923
4250  6836279
4251  7009824
4252  7378962
4253  7236848
4254  6766654
4255  6871024
4256  7233851
4257  7267826
4258  6922352
4259  6637141
4260  6986080
4261  7262677
4262  6941802
4263  6638066
4264  6722586
4265  7141446
4266  7151578
4267  6634831
4268  6569867
4269  6949231
4270  7096309
4271  6778971
4272  6385417
4273  6662111
4274  7054275
4275  6825969
4276  6466796
4277  6454681
4278  6849919
4279  6975958
4280  6491418
4281  6313532
4282  6627897
4283  6849567
4284  6654347
4285  6208957
4286  6343683
4287  6790827
4288  6693761
4289  6313719
4290  6169608
4291  6516165
4292  6775265
4293  6352211
4294  6049786
4295  6306494
4296  6611327
4297  6529071
4298  6056435
4299  6044144
4300  6491097
4301  6518281
4302  6148528
4303  5900645
4304  6158254
4305  6537327
4306  6235701
4307  5851570
4308  5988158
4309  6316465
4310  6369999
4311  5910237
4312  5732909
4313  6139301
4314  6278444
4315  5990723
4316  5687870
4317  5834550
4318  6258761
4319  6093857
4320  5668085
4321  5684120
4322  5971714
4323  6119522
4324  5746605
4325  5457267
4326  5796868
4327  6033107
4328  5849416
4329  5496097
4330  5504715
4331  5934124
4332  5907728
4333  5468680
4334  5381244
4335  5644755
4336  5868644
4337  5575580
4338  5224410
4339  5484014
4340  5769468
4341  5634814
4342  5292055
4343  5197291
4344  5594258
4345  5668823
4346  5265294
4347  5107108
4348  5309019
4349  5606606
4350  5430276
4351  4990723
4352  5121911
4353  5465233
4354  5433831
4355  5086236
4356  4877469
4357  5234922
4358  5442016
4359  5076629
4360  4848034
4361  4988509
4362  5304770
4363  5230203
4364  4770925
4365  4793614
4366  5110222
4367  5162601
4368  4887933
4369  4621102
4370  4888688
4371  5174335
4372  4898057
4373  4593404
4374  4643430
4375  4967337
4376  5001550
4377  4543686
4378  4455939
4379  4795812
4380  4928609
4381  4690466
4382  4351936
4383  4527478
4384  4874452
4385  4690792
4386  4350414
4387  4294560
4388  4591117
4389  4759041
4390  4369485
4391  4172911
4392  4433168
4393  4634756
4394  4489251
4395  4102863
4396  4148088
4397  4535242
4398  4452149
4399  4112572
4400  4006143
4401  4263642
4402  4488308
4403  4158654
4404  3880802
4405  4087289
4406  4316943
4407  4240973
4408  3856403
4409  3797380
4410  4183290
4411  4227227
4412  3909690
4413  3707292
4414  3892588
4415  4210910
4416  3961167
4417  3579017
4418  3707666
4419  3993275
4420  4000044
4421  3621907
4422  3456836
4423  3837440
4424  3965572
4425  3673528
4426  3415972
4427  3514242
4428  3868832
4429  3743438
4430  3323124
4431  3345894
4432  3640962
4433  3757849
4434  3433952
4435  3144412
4436  3435841
4437  3672957
4438  3445881
4439  3120600
4440  3130224
4441  3514590
4442  3525699
4443  3106317
4444  3023116
4445  3281348
4446  3463426
4447  3218647
4448  2851674
4449  3044780
4450  3324009
4451  3193853
4452  2894087
4453  2794334
4454  3136400
4455  3267629
4456  2886085
4457  2707940
4458  2888336
4459  3133840
4460  2981357
4461  2565474
4462  2663909
4463  2998463
4464  2958775
4465  2656885
4466  2467812
4467  2762108
4468  2976522
4469  2643680
4470  2389671
4471  2506906
4472  2779770
4473  2756695
4474  2342477
4475  2304604
4476  2618990
4477  2688029
4478  2437029
4479  2156520
4480  2343398
4481  2633307
4482  2407264
4483  2102403
4484  2146829
4485  2431645
4486  2494547
4487  2108634
4488  1971480
4489  2257145
4490  2369320
4491  2166505
4492  1866554
4493  1966183
4494  2304690
4495  2172281
4496  1853780
4497  1804507
4498  2054471
4499  2211645
4500  1864263
4501  1621490
4502  1852575
4503  2057715
4504  1927415
4505  1592384
4506  1603590
4507  1959767
4508  1928076
4509  1593815
4510  1482238
4511  1670576
4512  1875539
4513  1617195
4514  1322437
4515  1495434
4516  1715381
4517  1668653
4518  1346007
4519  1250818
4520  1578265
4521  1636777
4522  1332489
4523  1151146
4524  1290706
4525  1551182
4526  1370366
4527  1027626
4528  1137746
4529  1387888
4530  1389308
4531  1086800
4532   903018
4533  1188830
4534  1324202
4535  1071391
4536   860456
4537   929661
4538  1216158
4539  1153376
4540   771676
4541   773816
4542  1010019
4543  1094420
4544   824319
4545   564175
4546   801422
4547  1031679
4548   824327
4549   565057
4550   570806
4551   873246
4552   889785
4553   503576
4554   413415
4555   627789
4556   776086
4557   594407
4558   279852
4559   425395
4560   698346
4561   579342
4562   300865
4563   199355
4564   472354
4565   600744
4566   262377
4567    85123
4568   270876
4569   469724
4570   356710
4571     2070
4572    53740
4573   363132
4574   302259
4575    18414
4576  -134543
4577    90831
4578   308210
4579    27061
4580  -218241
4581   -88549
4582   141103
4583   107440
4584  -268205
4585  -327569
4586   -17827
4587    27726
4588  -221018
4589  -451303
4590  -284405
4591    -5650
4592  -206398
4593  -510506
4594  -462272
4595  -221533
4596  -165092
4597  -511457
4598  -670989
4599  -399944
4600  -263417
4601  -449066
4602  -717703
4603  -662142
4604  -345750
4605  -450676
4606  -784134
4607  -814717
4608  -602674
4609  -455427
4610  -735808
4611  -973620
4612  -754412
4613  -570582
4614  -702832
4615  -989660
4616 -1019130
4617  -718187
4618  -719000
4619 -1032247
4620 -1129316
4621  -962019
4622  -760212
4623  -950219
4624 -1261058
4625 -1126199
4626  -908434
4627  -966443
4628 -1254844
4629 -1376937
4630 -1077300
4631  -975301
4632 -1255988
4633 -1428386
4634 -1313986
4635 -1073522
4636 -1196701
4637 -1529996
4638 -1486933
4639 -1262324
4640 -1242321
4641 -1482633
4642 -1667842
4643 -1445070
4644 -1276094
4645 -1493674
4646 -1696290
4647 -1665693
4648 -1429777
4649 -1457764
4650 -1794808
4651 -1815583
4652 -1592099
4653 -1511931
4654 -1718256
4655 -1960552
4656 -1793054
4657 -1572035
4658 -1752488
4659 -1984909
4660 -2000467
4661 -1763323
4662 -1705591
4663 -2028883
4664 -2122311
4665 -1923451
4666 -1800329
4667 -1951305
4668 -2237717
4669 -2150095
4670 -1895627
4671 -2003356
4672 -2251489
4673 -2317359
4674 -2092501
4675 -1964185
4676 -2248305
4677 -2424124
4678 -2268139
4679 -2109881
4680 -2203273
4681 -2500269
4682 -2487191
4683 -2206729
4684 -2234940
4685 -2478496
4686 -2607757
4687 -2433102
4688 -2249754
4689 -2477169
4690 -2710641
4691 -2596867
4692 -2420749
4693 -2443104
4694 -2734804
4695 -2799401
4696 -2523149
4697 -2485801
4698 -2710773
4699 -2890642
4700 -2774729
4701 -2542720
4702 -2707121
4703 -2976520
4704 -2920346
4705 -2719091
4706 -2676738
4707 -2949274
4708 -3107714
4709 -2872356
4710 -2747332
4711 -2933810
4712 -3160375
4713 -3121615
4714 -2841469
4715 -2902361
4716 -3199747
4717 -3234498
4718 -3033304
4719 -2915717
4720 -3147252
4721 -3387328
4722 -3206900
4723 -3037397
4724 -3162379
4725 -3389730
4726 -3408892
4727 -3141343
4728 -3133629
4729 -3415816
4730 -3513408
4731 -3351597
4732 -3201464
4733 -3363447
4734 -3645143
4735 -3525080
4736 -3309674
4737 -3365327
4738 -3604313
4739 -3706996
4740 -3460157
4741 -3363642
4742 -3625816
4743 -3796288
4744 -3675420
4745 -3470183
4746 -3557223
4747 -3855359
4748 -3819614
4749 -3590674
4750 -3583885
4751 -3804416
4752 -3986857
4753 -3794299
4754 -3622328
4755 -3823053
4756 -4021883
4757 -3966363
4758 -3754946
4759 -3762153
4760 -4054533
4761 -4108863
4762 -3887845
4763 -3826751
4764 -4008285
4765 -4222857
4766 -4101039
4767 -3877065
4768 -4009518
4769 -4229342
4770 -4241684
4771 -4045064
4772 -3966155
4773 -4248134
4774 -4376295
4775 -4194144
4776 -4075159
4777 -4195084
4778 -4434007
4779 -4374651
4780 -4137047
4781 -4199629
4782 -4429953
4783 -4494078
4784 -4334136
4785 -4217209
4786 -4441356
4787 -4613495
4788 -4467879
4789 -4326241
4790 -4379453
4791 -4619427
4792 -4645298
4793 -4407418
4794 -4410987
4795 -4628407
4796 -4747168
4797 -4620864
4798 -4435931
4799 -4598547
4800 -4819146
4801 -4731533
4802 -4562197
4803 -4578742
4804 -4815905
4805 -4904976
4806 -4678853
4807 -4613200
4808 -4807496
4809 -4953965
4810 -4866631
4811 -4668240
4812 -4777474
4813 -5013278
4814 -4969453
4815 -4807932
4816 -4778006
4817 -4992468
4818 -5127970
4819 -4927419
4820 -4813583
4821 -4981796
4822 -5152081
4823 -5121470
4824 -4894081
4825 -4935137
4826 -5199934
4827 -5230367
4828 -5057793
4829 -4966448
4830 -5142089
4831 -5346934
4832 -5183728
4833 -5021135
4834 -5132524
4835 -5330138
4836 -5353286
4837 -5146902
4838 -5115077
4839 -5368347
4840 -5441244
4841 -5284890
4842 -5161863
4843 -5280792
4844 -5516003
4845 -5427889
4846 -5238416
4847 -5305328
4848 -5503869
4849 -5581911
4850 -5388796
4851 -5279508
4852 -5499704
4853 -5638734
4854 -5521432
4855 -5363028
4856 -5426030
4857 -5686064
4858 -5672077
4859 -5457492
4860 -5459474
4861 -5644133
4862 -5777305
4863 -5612049
4864 -5453033
4865 -5631511
4866 -5811617
4867 -5744019
4868 -5571827
4869 -5575135
4870 -5832463
4871 -5881740
4872 -5671284
4873 -5607931
4874 -5766523
4875 -5946287
4876 -5839502
4877 -5641748
4878 -5759862
4879 -5964244
4880 -5960353
4881 -5782289
4882 -5712017
4883 -5941246
4884 -6057004
4885 -5879639
4886 -5768741
4887 -5883514
4888 -6093411
4889 -6064758
4890 -5841169
4891 -5887327
4892 -6097083
4893 -6132679
4894 -5980120
4895 -5859983
4896 -6044806
4897 -6224092
4898 -6079768
4899 -5940663
4900 -6010423
4901 -6214841
4902 -6249249
4903 -6022013
4904 -6003278
4905 -6201727
4906 -6292423
4907 -6176830
4908 -6016503
4909 -6139134
4910 -6359515
4911 -6278281
4912 -6123778
4913 -6126590
4914 -6318242
4915 -6409041
4916 -6202693
4917 -6122380
4918 -6296769
4919 -6431125
4920 -6363433
4921 -6180078
4922 -6246635
4923 -6467694
4924 -6441405
4925 -6290173
4926 -6243291
4927 -6404883
4928 -6539146
4929 -6386065
4930 -6260275
4931 -6400152
4932 -6549521
4933 -6517172
4934 -6340128
4935 -6343131
4936 -6556230
4937 -6583640
4938 -6436970
4939 -6368207
4940 -6495619
4941 -6672040
4942 -6554415
4943 -6391781
4944 -6487390
4945 -6642898
4946 -6659390
4947 -6483874
4948 -6436035
4949 -6636541
4950 -6708984
4951 -6595071
4952 -6492103
4953 -6578444
4954 -6767263
4955 -6703044
4956 -6517700
4957 -6563452
4958 -6726268
4959 -6778532
4960 -6626443
4961 -6526093
4962 -6711935
4963 -6834588
4964 -6734281
4965 -6605412
4966 -6647841
4967 -6843583
4968 -6831992
4969 -6644084
4970 -6638903
4971 -6789957
4972 -6892422
4973 -6769629
4974 -6628474
4975 -6770758
4976 -6922195
4977 -6852096
4978 -6705108
4979 -6703386
4980 -6901105
4981 -6949600
4982 -6764723
4983 -6716905
4984 -6858872
4985 -6991283
4986 -6894578
4987 -6711878
4988 -6804625
4989 -6985648
4990 -6963569
4991 -6816110
4992 -6761165
4993 -6946172
4994 -7052016
4995 -6893826
4996 -6790474
4997 -6883244
4998 -7038390
4999 -7006848
5000 -6818186
5001 -6840023
5002 -7034016
5003 -7056746
5004 -6926690
5005 -6825222
5006 -6977318
5007 -7126539
5008 -6993268
5009 -6857933
5010 -6914967
5011 -7078397
5012 -7098649
5013 -6907979
5014 -6890174
5015 -7068048
5016 -7135049
5017 -7025912
5018 -6885224
5019 -6982383
5020 -7165943
5021 -7090834
5022 -6931234
5023 -6947878
5024 -7101737
5025 -7184720
5026 -7010394
5027 -6927668
5028 -7083852
5029 -7181920
5030 -7102663
5031 -6946919
5032 -6991414
5033 -7178196
5034 -7163752
5035 -7009020
5036 -6978904
5037 -7119624
5038 -7234453
5039 -7091279
5040 -6957477
5041 -7067136
5042 -7205427
5043 -7175420
5044 -7014748
5045 -6996334
5046 -7194741
5047 -7223158
5048 -7078827
5049 -7007400
5050 -7110268
5051 -7248210
5052 -7152330
5053 -7002834
5054 -7072666
5055 -7211184
5056 -7222584
5057 -7075335
5058 -7022600
5059 -7184111
5060 -7259730
5061 -7124421
5062 -7025139
5063 -7093549
5064 -7258113
5065 -7209162
5066 -7034529
5067 -7067472
5068 -7219641
5069 -7255311
5070 -7121142
5071 -7019019
5072 -7155169
5073 -7262299
5074 -7170647
5075 -7051838
5076 -7075277
5077 -7238074
5078 -7248258
5079 -7083422
5080 -7060502
5081 -7180851
5082 -7255489
5083 -7151273
5084 -7017014
5085 -7116781
5086 -7255907
5087 -7193379
5088 -7079027
5089 -7064455
5090 -7220865
5091 -7263259
5092 -7101791
5093 -7041950
5094 -7149581
5095 -7243399
5096 -7168534
5097 -7025617
5098 -7089997
5099 -7240927
5100 -7216017
5101 -7084399
5102 -7035799
5103 -7165791
5104 -7255807
5105 -7115492
5106 -7019384
5107 -7099467
5108 -7229537
5109 -7199479
5110 -7032760
5111 -7044525
5112 -7193227
5113 -7202583
5114 -7080615
5115 -6996430
5116 -7104268
5117 -7229559
5118 -7123995
5119 -7005427
5120 -7061708
5121 -7177359
5122 -7188806
5123 -7028200
5124 -6986073
5125 -7129506
5126 -7184596
5127 -7080914
5128 -6962876
5129 -7051116
5130 -7191258
5131 -7121244
5132 -6975261
5133 -6992090
5134 -7117442
5135 -7161513
5136 -7007894
5137 -6933474
5138 -7060946
5139 -7140298
5140 -7064085
5141 -6939170
5142 -6968435
5143 -7127262
5144 -7104575
5145 -6952883
5146 -6922891
5147 -7035803
5148 -7122773
5149 -6991492
5150 -6873516
5151 -6981511
5152 -7091973
5153 -7045335
5154 -6894917
5155 -6886017
5156 -7040163
5157 -7061249
5158 -6913645
5159 -6855873
5160 -6945659
5161 -7063472
5162 -6980590
5163 -6832103
5164 -6889218
5165 -7006878
5166 -7000906
5167 -6865637
5168 -6801272
5169 -6939144
5170 -7001877
5171 -6882239
5172 -6794090
5173 -6851658
5174 -6983072
5175 -6931610
5176 -6771999
5177 -6787275
5178 -6909280
5179 -6932986
5180 -6815932
5181 -6725505
5182 -6838977
5183 -6931902
5184 -6839285
5185 -6726863
5186 -6742173
5187 -6871206
5188 -6883021
5189 -6719352
5190 -6686324
5191 -6798605
5192 -6854563
5193 -6766747
5194 -6641564
5195 -6723947
5196 -6837160
5197 -6771501
5198 -6643069
5199 -6631665
5200 -6751179
5201 -6793211
5202 -6656162
5203 -6590788
5204 -6683136
5205 -6762531
5206 -6698669
5207 -6561457
5208 -6592202
5209 -6715678
5210 -6688667
5211 -6569616
5212 -6522542
5213 -6631397
5214 -6705647
5215 -6579118
5216 -6486965
5217 -6558815
5218 -6647076
5219 -6605967
5220 -6470146
5221 -6459570
5222 -6594278
5223 -6596762
5224 -6488745
5225 -6419865
5226 -6498986
5227 -6589102
5228 -6494998
5229 -6378448
5230 -6416416
5231 -6514509
5232 -6511324
5233 -6378268
5234 -6334132
5235 -6452303
5236 -6492296
5237 -6392923
5238 -6301659
5239 -6349636
5240 -6454340
5241 -6400767
5242 -6270783
5243 -6274193
5244 -6377690
5245 -6403765
5246 -6283738
5247 -6205806
5248 -6305517
5249 -6363567
5250 -6284724
5251 -6180373
5252 -6189781
5253 -6306969
5254 -6294426
5255 -6163601
5256 -6138307
5257 -6226817
5258 -6277015
5259 -6174971
5260 -6070751
5261 -6141743
5262 -6223715
5263 -6163638
5264 -6055881
5265 -6041531
5266 -6161614
5267 -6175788
5268 -6034968
5269 -5988074
5270 -6064895
5271 -6133225
5272 -6055008
5273 -5924946
5274 -5975717
5275 -6072829
5276 -6049581
5277 -5936276
5278 -5887366
5279 -5993669
5280 -6036963
5281 -5907766
5282 -5831044
5283 -5877503
5284 -5974932
5285 -5933979
5286 -5792286
5287 -5806609
5288 -5904432
5289 -5906903
5290 -5805256
5291 -5726353
5292 -5804725
5293 -5876929
5294 -5783474
5295 -5686379
5296 -5706895
5297 -5804352
5298 -5795674
5299 -5653775
5300 -5622870
5301 -5724960
5302 -5753361
5303 -5657645
5304 -5552947
5305 -5615549
5306 -5715692
5307 -5643886
5308 -5532905
5309 -5529193
5310 -5627897
5311 -5646510
5312 -5505413
5313 -5449907
5314 -5526670
5315 -5581502
5316 -5518535
5317 -5393096
5318 -5420138
5319 -5530755
5320 -5493355
5321 -5380559
5322 -5335992
5323 -5419990
5324 -5472237
5325 -5358447
5326 -5272990
5327 -5334767
5328 -5397878
5329 -5367783
5330 -5234453
5331 -5225293
5332 -5337010
5333 -5322581
5334 -5214844
5335 -5151906
5336 -5213363
5337 -5292559
5338 -5206142
5339 -5096378
5340 -5133602
5341 -5207840
5342 -5195086
5343 -5069680
5344 -5027074
5345 -5120901
5346 -5140064
5347 -5053184
5348 -4969225
5349 -5000691
5350 -5099668
5351 -5040375
5352 -4917814
5353 -4927182
5354 -4997590
5355 -5004364
5356 -4898982
5357 -4822731
5358 -4897723
5359 -4959383
5360 -4879906
5361 -4784636
5362 -4795066
5363 -4887786
5364 -4861910
5365 -4732168
5366 -4708411
5367 -4777082
5368 -4814618
5369 -4721376
5370 -4632317
5371 -4697526
5372 -4754048
5373 -4693561
5374 -4593039
5375 -4578296
5376 -4660138
5377 -4667438
5378 -4547682
5379 -4507589
5380 -4559769
5381 -4610957
5382 -4542601
5383 -4432863
5384 -4468540
5385 -4536486
5386 -4505517
5387 -4398496
5388 -4350826
5389 -4446564
5390 -4467949
5391 -4363934
5392 -4291192
5393 -4333504
5394 -4403616
5395 -4352277
5396 -4227835
5397 -4226802
5398 -4311704
5399 -4299904
5400 -4209459
5401 -4138983
5402 -4203214
5403 -4257819
5404 -4167925
5405 -4082100
5406 -4102826
5407 -4166775
5408 -4150410
5409 -4023881
5410 -4007870
5411 -4080448
5412 -4090104
5413 -4011051
5414 -3928516
5415 -3973831
5416 -4038114
5417 -3962321
5418 -3865615
5419 -3861770
5420 -3935415
5421 -3939222
5422 -3822861
5423 -3772281
5424 -3842195
5425 -3876023
5426 -3801199
5427 -3700901
5428 -3721212
5429 -3806817
5430 -3761108
5431 -3652047
5432 -3630820
5433 -3692033
5434 -3726091
5435 -3620785
5436 -3544269
5437 -3596934
5438 -3637479
5439 -3589369
5440 -3487007
5441 -3478816
5442 -3553485
5443 -3540185
5444 -3442371
5445 -3400283
5446 -3446066
5447 -3492765
5448 -3409685
5449 -3307702
5450 -3347232
5451 -3400017
5452 -3376117
5453 -3265210
5454 -3226587
5455 -3320622
5456 -3326030
5457 -3225462
5458 -3154647
5459 -3188189
5460 -3258920
5461 -3192190
5462 -3076175
5463 -3090635
5464 -3152898
5465 -3151514
5466 -3054941
5467 -2986043
5468 -3054866
5469 -3086556
5470 -3008748
5471 -2923845
5472 -2934543
5473 -3006958
5474 -2974745
5475 -2854538
5476 -2847544
5477 -2902146
5478 -2921045
5479 -2829384
5480 -2741495
5481 -2795650
5482 -2849432
5483 -2781270
5484 -2693582
5485 -2682814
5486 -2749195
5487 -2750660
5488 -2639127
5489 -2598059
5490 -2644653
5491 -2666980
5492 -2609247
5493 -2510827
5494 -2530781
5495 -2594680
5496 -2550094
5497 -2467433
5498 -2427399
5499 -2497808
5500 -2513194
5501 -2403415
5502 -2345290
5503 -2377800
5504 -2419881
5505 -2379863
5506 -2271220
5507 -2270134
5508 -2341889
5509 -2318491
5510 -2228490
5511 -2173603
5512 -2216590
5513 -2261292
5514 -2174133
5515 -2097167
5516 -2122296
5517 -2168022
5518 -2144399
5519 -2037021
5520 -2013035
5521 -2081937
5522 -2072620
5523 -1997573
5524 -1928504
5525 -1956235
5526 -2008406
5527 -1939373
5528 -1858124
5529 -1856114
5530 -1909965
5531 -1897740
5532 -1798955
5533 -1751434
5534 -1811416
5535 -1827136
5536 -1754912
5537 -1672748
5538 -1694914
5539 -1755612
5540 -1708978
5541 -1610024
5542 -1592909
5543 -1641990
5544 -1653915
5545 -1559392
5546 -1498683
5547 -1549227
5548 -1572815
5549 -1522024
5550 -1435985
5551 -1425804
5552 -1494956
5553 -1459729
5554 -1369764
5555 -1334850
5556 -1372435
5557 -1410522
5558 -1322355
5559 -1244464
5560 -1276128
5561 -1324409
5562 -1282069
5563 -1185507
5564 -1162616
5565 -1222375
5566 -1216944
5567 -1123854
5568 -1079193
5569 -1101250
5570 -1151197
5571 -1087913
5572 -1000432
5573 -1009834
5574 -1057848
5575 -1031301
5576  -943604
5577  -893558
5578  -957404
5579  -977263
5580  -898875
5581  -825792
5582  -841181
5583  -889761
5584  -851149
5585  -743748
5586  -740173
5587  -790649
5588  -788147
5589  -708503
5590  -634806
5591  -687454
5592  -722156
5593  -649197
5594  -570314
5595  -567424
5596  -624897
5597  -608150
5598  -499963
5599  -474355
5600  -525570
5601  -542652
5602  -473786
5603  -382015
5604  -413213
5605  -466226
5606  -408631
5607  -329359
5608  -306088
5609  -358099
5610  -369307
5611  -266985
5612  -222518
5613  -258040
5614  -279196
5615  -233429
5616  -135865
5617  -142408
5618  -198738
5619  -171796
5620   -87526
5621   -41949
5622   -90025
5623  -119057
5624   -28559
5625    40798
5626    12144
5627   -27629
5628    11532
5629   109287
5630   118972
5631    57317
5632    74384
5633   150657
5634   207440
5635   178664
5636   132581
5637   205458
5638   289212
5639   277711
5640   239534
5641   246536
5642   338824
5643   379689
5644   322968
5645   319367
5646   386577
5647   460583
5648   447637
5649   391515
5650   441733
5651   526775
5652   533243
5653   494436
5654   489752
5655   578951
5656   634069
5657   584963
5658   572368
5659   630569
5660   701067
5661   710652
5662   650506
5663   674994
5664   763270
5665   789010
5666   756248
5667   734486
5668   814436
5669   888778
5670   849183
5671   816265
5672   862732
5673   939931
5674   961775
5675   894101
5676   912553
5677   997916
5678  1041299
5679  1018871
5680   989598
5681  1044310
5682  1133394
5683  1112298
5684  1068294
5685  1095164
5686  1175898
5687  1213098
5688  1164059
5689  1155313
5690  1236357
5691  1288668
5692  1266693
5693  1229848
5694  1277096
5695  1363160
5696  1357318
5697  1315331
5698  1333076
5699  1412709
5700  1464229
5701  1420598
5702  1388408
5703  1469533
5704  1530655
5705  1517491
5706  1472563
5707  1497996
5708  1597230
5709  1615124
5710  1564435
5711  1565541
5712  1634541
5713  1701379
5714  1668936
5715  1625077
5716  1686314
5717  1754925
5718  1763246
5719  1718734
5720  1727353
5721  1823147
5722  1857436
5723  1811935
5724  1797971
5725  1852500
5726  1928690
5727  1920642
5728  1863018
5729  1905512
5730  1987947
5731  2012669
5732  1967577
5733  1945713
5734  2038695
5735  2095726
5736  2056051
5737  2026643
5738  2068462
5739  2154678
5740  2162823
5741  2095403
5742  2124218
5743  2204607
5744  2242452
5745  2206641
5746  2173208
5747  2250466
5748  2315486
5749  2293795
5750  2260120
5751  2283151
5752  2370962
5753  2408097
5754  2333991
5755  2346721
5756  2415689
5757  2469979
5758  2444711
5759  2393982
5760  2454750
5761  2539160
5762  2535920
5763  2488947
5764  2497550
5765  2578833
5766  2628927
5767  2574658
5768  2557877
5769  2617077
5770  2676652
5771  2680174
5772  2627567
5773  2660649
5774  2747951
5775  2755790
5776  2720244
5777  2705382
5778  2780943
5779  2845244
5780  2800403
5781  2780378
5782  2823655
5783  2894587
5784  2905101
5785  2852017
5786  2864827
5787  2952839
5788  2974302
5789  2942476
5790  2924706
5791  2980321
5792  3054060
5793  3025819
5794  2990110
5795  3024820
5796  3100892
5797  3124147
5798  3066025
5799  3054765
5800  3148934
5801  3184246
5802  3162830
5803  3132029
5804  3171802
5805  3261290
5806  3244415
5807  3199815
5808  3224868
5809  3289128
5810  3333375
5811  3280590
5812  3260485
5813  3333244
5814  3390328
5815  3374547
5816  3334958
5817  3359303
5818  3444955
5819  3455378
5820  3402160
5821  3413937
5822  3475194
5823  3526126
5824  3496178
5825  3460152
5826  3522972
5827  3588324
5828  3580369
5829  3536833
5830  3541690
5831  3632866
5832  3655972
5833  3604090
5834  3600580
5835  3660307
5836  3720974
5837  3693429
5838  3654851
5839  3700944
5840  3767208
5841  3772567
5842  3730548
5843  3719350
5844  3808844
5845  3851560
5846  3796227
5847  3786475
5848  3830079
5849  3903922
5850  3894950
5851  3829438
5852  3863782
5853  3936757
5854  3965011
5855  3922687
5856  3895701
5857  3974605
5858  4031353
5859  3993173
5860  3960692
5861  3991710
5862  4074023
5863  4079469
5864  4016009
5865  4036371
5866  4102009
5867  4146431
5868  4114481
5869  4072429
5870  4131868
5871  4206446
5872  4178407
5873  4131840
5874  4153528
5875  4229169
5876  4263489
5877  4203145
5878  4194423
5879  4266691
5880  4316359
5881  4294991
5882  4234878
5883  4280135
5884  4358955
5885  4355728
5886  4317727
5887  4313221
5888  4384200
5889  4441555
5890  4383443
5891  4351795
5892  4410787
5893  4468463
5894  4466215
5895  4407726
5896  4428737
5897  4512954
5898  4526260
5899  4479752
5900  4465932
5901  4526854
5902  4594952
5903  4547555
5904  4504561
5905  4547688
5906  4619708
5907  4627595
5908  4569162
5909  4564973
5910  4655944
5911  4684105
5912  4643485
5913  4611904
5914  4651349
5915  4732856
5916  4707839
5917  4658684
5918  4684456
5919  4750791
5920  4787038
5921  4729539
5922  4703362
5923  4778749
5924  4818663
5925  4790098
5926  4759963
5927  4783856
5928  4862154
5929  4864073
5930  4806480
5931  4821432
5932  4883611
5933  4917535
5934  4875594
5935  4838097
5936  4901392
5937  4955100
5938  4936920
5939  4900668
5940  4909612
5941  4994596
5942  5008301
5943  4949647
5944  4940858
5945  4992810
5946  5046263
5947  5023398
5948  4963582
5949  5016442
5950  5083615
5951  5076655
5952  5032389
5953  5021811
5954  5104722
5955  5139373
5956  5078784
5957  5057027
5958  5106568
5959  5164666
5960  5153890
5961  5087337
5962  5129226
5963  5197074
5964  5200084
5965  5157309
5966  5132685
5967  5206342
5968  5254602
5969  5209456
5970  5178434
5971  5203654
5972  5283476
5973  5280085
5974  5211626
5975  5224293
5976  5294578
5977  5315843
5978  5273440
5979  5237009
5980  5299205
5981  5364164
5982  5322835
5983  5283123
5984  5309412
5985  5372300
5986  5390869
5987  5324048
5988  5309905
5989  5388696
5990  5423446
5991  5386207
5992  5339067
5993  5381423
5994  5459485
5995  5436315
5996  5381411
5997  5382473
5998  5453079
5999  5497058
6000  5428658
6001  5400904
6002  5460234
6003  5514069
6004  5500380
6005  5436913
6006  5460958
6007  5535592
6008  5535639
6009  5470498
6010  5465823
6011  5530389
6012  5586810
6013  5533615
6014  5488046
6015  5538309
6016  5601399
6017  5588558
6018  5524620
6019  5519934
6020  5609916
6021  5618418
6022  5564818
6023  5542714
6024  5597042
6025  5664356
6026  5623997
6027  5562360
6028  5599233
6029  5658500
6030  5669966
6031  5607932
6032  5584033
6033  5669993
6034  5710246
6035  5658728
6036  5616069
6037  5645772
6038  5726789
6039  5705544
6040  5630732
6041  5650428
6042  5717553
6043  5747046
6044  5691168
6045  5642770
6046  5717060
6047  5771661
6048  5727812
6049  5676499
6050  5692024
6051  5772976
6052  5780503
6053  5696770
6054  5696610
6055  5759244
6056  5802669
6057  5764448
6058  5701668
6059  5744822
6060  5810016
6061  5795876
6062  5734677
6063  5729253
6064  5810010
6065  5836473
6066  5766613
6067  5747380
6068  5793198
6069  5845620
6070  5819592
6071  5750386
6072  5778811
6073  5850459
6074  5841096
6075  5789259
6076  5770280
6077  5840049
6078  5885368
6079  5816393
6080  5776796
6081  5814092
6082  5872856
6083  5869555
6084  5791245
6085  5799035
6086  5880960
6087  5891875
6088  5838006
6089  5796801
6090  5850251
6091  5911962
6092  5868312
6093  5819665
6094  5842272
6095  5898520
6096  5909121
6097  5829861
6098  5825477
6099  5892159
6100  5918038
6101  5869414
6102  5827301
6103  5858873
6104  5930594
6105  5893750
6106  5834439
6107  5852313
6108  5913409
6109  5938033
6110  5864164
6111  5832227
6112  5897761
6113  5931446
6114  5902925
6115  5839493
6116  5859389
6117  5945286
6118  5927974
6119  5857865
6120  5853479
6121  5910254
6122  5950399
6123  5887625
6124  5830584
6125  5882433
6126  5936847
6127  5918098
6128  5854217
6129  5858186
6130  5937767
6131  5945340
6132  5871000
6133  5848116
6134  5894587
6135  5944026
6136  5903788
6137  5836566
6138  5871095
6139  5936914
6140  5929847
6141  5863653
6142  5834553
6143  5918636
6144  5945406
6145  5874704
6146  5836399
6147  5871406
6148  5942169
6149  5914194
6150  5831227
6151  5852245
6152  5914789
6153  5926878
6154  5864699
6155  5810986
6156  5884183
6157  5933793
6158  5874707
6159  5819896
6160  5844476
6161  5922416
6162  5915927
6163  5819710
6164  5821968
6165  5877616
6166  5913280
6167  5860405
6168  5793368
6169  5839337
6170  5908873
6171  5875089
6172  5808532
6173  5803832
6174  5878590
6175  5900034
6176  5812771
6177  5780684
6178  5833814
6179  5883250
6180  5850821
6181  5766803
6182  5797268
6183  5874444
6184  5851140
6185  5783381
6186  5759675
6187  5820125
6188  5864322
6189  5789049
6190  5733738
6191  5790495
6192  5843221
6193  5824738
6194  5739746
6195  5741132
6196  5820208
6197  5817557
6198  5751957
6199  5708383
6200  5759662
6201  5826823
6202  5772046
6203  5700893
6204  5728325
6205  5787402
6206  5793513
6207  5700146
6208  5677347
6209  5757557
6210  5779929
6211  5716934
6212  5666629
6213  5699292
6214  5773827
6215  5724302
6216  5653846
6217  5663176
6218  5712994
6219  5739140
6220  5659479
6221  5621474
6222  5687038
6223  5715470
6224  5679304
6225  5609535
6226  5621260
6227  5697213
6228  5679137
6229  5598648
6230  5590886
6231  5634766
6232  5682052
6233  5613102
6234  5551349
6235  5608705
6236  5650331
6237  5617573
6238  5547405
6239  5535842
6240  5618760
6241  5620656
6242  5538530
6243  5510035
6244  5556905
6245  5613103
6246  5557740
6247  5475140
6248  5510092
6249  5568776
6250  5549898
6251  5475619
6252  5449601
6253  5529235
6254  5556248
6255  5474894
6256  5438258
6257  5469936
6258  5524563
6259  5491042
6260  5398936
6261  5416793
6262  5478955
6263  5477424
6264  5414981
6265  5362913
6266  5420391
6267  5472042
6268  5398324
6269  5341563
6270  5363752
6271  5428690
6272  5420030
6273  5315209
6274  5316327
6275  5384727
6276  5396229
6277  5334292
6278  5268439
6279  5311442
6280  5374744
6281  5321092
6282  5252814
6283  5255505
6284  5319065
6285  5340601
6286  5239795
6287  5200936
6288  5268399
6289  5296227
6290  5256369
6291  5164661
6292  5189291
6293  5278460
6294  5236856
6295  5164473
6296  5143251
6297  5206115
6298  5243334
6299  5149117
6300  5091786
6301  5149747
6302  5191629
6303  5155027
6304  5066653
6305  5071664
6306  5157110
6307  5142367
6308  5063518
6309  5025489
6310  5077763
6311  5130698
6312  5060108
6313  4972891
6314  5015319
6315  5066379
6316  5068060
6317  4972627
6318  4943492
6319  5023033
6320  5038497
6321  4963258
6322  4900830
6323  4932635
6324  5004828
6325  4957376
6326  4869256
6327  4882327
6328  4941386
6329  4953639
6330  4863928
6331  4804310
6332  4878884
6333  4911955
6334  4851048
6335  4783453
6336  4790868
6337  4872412
6338  4854912
6339  4753722
6340  4741462
6341  4799166
6342  4826999
6343  4748482
6344  4670972
6345  4727289
6346  4787851
6347  4740663
6348  4668438
6349  4649175
6350  4729035
6351  4737800
6352  4631542
6353  4598807
6354  4648569
6355  4688549
6356  4639850
6357  4542633
6358  4576804
6359  4642834
6360  4617784
6361  4538160
6362  4498455
6363  4571353
6364  4599688
6365  4508718
6366  4450990
6367  4485487
6368  4550518
6369  4521906
6370  4416017
6371  4420491
6372  4489174
6373  4480273
6374  4409375
6375  4346126
6376  4402501
6377  4450891
6378  4372883
6379  4318484
6380  4333755
6381  4391258
6382  4379902
6383  4273439
6384  4264038
6385  4323496
6386  4330846
6387  4268421
6388  4198146
6389  4240296
6390  4306052
6391  4243810
6392  4169818
6393  4166303
6394  4226292
6395  4239937
6396  4131624
6397  4097944
6398  4152182
6399  4181951
6400  4131745
6401  4049311
6402  4067454
6403  4143760
6404  4107206
6405  4012020
6406  3998768
6407  4049263
6408  4088042
6409  3994953
6410  3935088
6411  3983738
6412  4026870
6413  3987643
6414  3887080
6415  3883841
6416  3963921
6417  3942894
6418  3857105
6419  3821524
6420  3871022
6421  3925360
6422  3846964
6423  3760717
6424  3800531
6425  3851567
6426  3828031
6427  3734452
6428  3702025
6429  3783719
6430  3797177
6431  3704271
6432  3655246
6433  3686557
6434  3755628
6435  3702058
6436  3599807
6437  3605944
6438  3669320
6439  3668834
6440  3573611
6441  3514732
6442  3595197
6443  3638775
6444  3555654
6445  3481430
6446  3497438
6447  3566355
6448  3541779
6449  3425290
6450  3418999
6451  3477351
6452  3505625
6453  3428142
6454  3338855
6455  3397607
6456  3461669
6457  3396883
6458  3311515
6459  3294411
6460  3372390
6461  3378312
6462  3265708
6463  3231951
6464  3289867
6465  3323309
6466  3266378
6467  3160742
6468  3194787
6469  3260799
6470  3215628
6471  3131126
6472  3098990
6473  3174260
6474  3210787
6475  3106062
6476  3040961
6477  3086200
6478  3137634
6479  3100281
6480  2983737
6481  2987617
6482  3066214
6483  3053944
6484  2971641
6485  2911473
6486  2967726
6487  3021819
6488  2938523
6489  2857067
6490  2876707
6491  2930333
6492  2920699
6493  2818577
6494  2788491
6495  2865130
6496  2870513
6497  2799807
6498  2720670
6499  2755335
6500  2825863
6501  2754940
6502  2663293
6503  2677245
6504  2732249
6505  2742462
6506  2642153
6507  2586134
6508  2656418
6509  2682073
6510  2615222
6511  2527926
6512  2534809
6513  2621750
6514  2581411
6515  2487144
6516  2464046
6517  2520816
6518  2554177
6519  2462711
6520  2386816
6521  2435704
6522  2477438
6523  2431607
6524  2345236
6525  2334097
6526  2413064
6527  2402583
6528  2300230
6529  2268788
6530  2310659
6531  2352066
6532  2282183
6533  2187163
6534  2216004
6535  2275061
6536  2253193
6537  2163493
6538  2123381
6539  2200932
6540  2213775
6541  2112565
6542  2050511
6543  2086429
6544  2148819
6545  2092687
6546  1989710
6547  2006501
6548  2072963
6549  2058494
6550  1975972
6551  1912702
6552  1977098
6553  2011185
6554  1923936
6555  1855821
6556  1868261
6557  1938739
6558  1923713
6559  1800452
6560  1788267
6561  1859986
6562  1869652
6563  1785410
6564  1694786
6565  1744460
6566  1819811
6567  1746110
6568  1659205
6569  1651933
6570  1726431
6571  1731035
6572  1612627
6573  1569753
6574  1622978
6575  1658900
6576  1599915
6577  1493166
6578  1524128
6579  1605237
6580  1556204
6581  1460561
6582  1429354
6583  1499397
6584  1529445
6585  1414457
6586  1350510
6587  1411000
6588  1459623
6589  1408642
6590  1300681
6591  1300245
6592  1388673
6593  1370485
6594  1265645
6595  1211652
6596  1267184
6597  1326949
6598  1237385
6599  1150097
6600  1174048
6601  1240953
6602  1228597
6603  1110586
6604  1070265
6605  1155841
6606  1164611
6607  1075193
6608  1001215
6609  1035445
6610  1119734
6611  1050456
6612   947149
6613   952322
6614  1010147
6615  1018965
6616   909460
6617   848095
6618   926873
6619   961129
6620   889868
6621   802943
6622   808888
6623   897105
6624   868044
6625   743254
6626   724097
6627   778130
6628   812743
6629   733571
6630   637764
6631   700629
6632   751917
6633   699085
6634   606805
6635   578447
6636   672161
6637   664224
6638   556157
6639   510152
6640   560699
6641   605924
6642   543487
6643   436644
6644   467158
6645   533666
6646   505487
6647   409460
6648   355302
6649   442827
6650   468521
6651   362594
6652   305518
6653   337675
6654   395681
6655   356146
6656   236710
6657   238919
6658   310512
6659   295893
6660   217157
6661   147950
6662   208728
6663   262982
6664   185184
6665   102739
6666   115086
6667   177798
6668   162906
6669    41771
6670    21613
6671    86371
6672   100429
6673    25050
6674   -61709
6675   -20233
6676    52796
6677   -16043
6678  -112892
6679  -112827
6680   -51308
6681   -35571
6682  -148482
6683  -196489
6684  -127547
6685   -96246
6686  -160234
6687  -260544
6688  -244514
6689  -165061
6690  -208831
6691  -310881
6692  -332677
6693  -271104
6694  -234271
6695  -338405
6696  -407333
6697  -355639
6698  -311402
6699  -358587
6700  -465416
6701  -468971
6702  -375008
6703  -401939
6704  -491266
6705  -542076
6706  -492280
6707  -427767
6708  -516814
6709  -618807
6710  -579989
6711  -515569
6712  -539695
6713  -651407
6714  -690322
6715  -592485
6716  -583220
6717  -681110
6718  -746732
6719  -713010
6720  -643717
6721  -698260
6722  -816650
6723  -806681
6724  -739997
6725  -734271
6726  -831673
6727  -903969
6728  -819464
6729  -782521
6730  -864262
6731  -953508
6732  -945023
6733  -854618
6734  -879323
6735 -1001542
6736 -1018606
6737  -946306
6738  -919544
6739 -1009292
6740 -1108251
6741 -1055622
6742  -987842
6743 -1045281
6744 -1141232
6745 -1159388
6746 -1070304
6747 -1056337
6748 -1187386
6749 -1233518
6750 -1166230
6751 -1119108
6752 -1184910
6753 -1304499
6754 -1271060
6755 -1190753
6756 -1224774
6757 -1317852
6758 -1366894
6759 -1287310
6760 -1245110
6761 -1355924
6762 -1431801
6763 -1391260
6764 -1326395
6765 -1359559
6766 -1483601
6767 -1486526
6768 -1392956
6769 -1402447
6770 -1488140
6771 -1564399
6772 -1504387
6773 -1437273
6774 -1530976
6775 -1620828
6776 -1594029
6777 -1529550
6778 -1530097
6779 -1654225
6780 -1686693
6781 -1610268
6782 -1590445
6783 -1666569
6784 -1753868
6785 -1717235
6786 -1632814
6787 -1701435
6788 -1795354
6789 -1797661
6790 -1729834
6791 -1710267
6792 -1823239
6793 -1884197
6794 -1814199
6795 -1775179
6796 -1843409
6797 -1941124
6798 -1924751
6799 -1827259
6800 -1864733
6801 -1970531
6802 -1991660
6803 -1940232
6804 -1895258
6805 -1992020
6806 -2073533
6807 -2018003
6808 -1963595
6809 -1996482
6810 -2101421
6811 -2118799
6812 -2028017
6813 -2040864
6814 -2134196
6815 -2181528
6816 -2136324
6817 -2081974
6818 -2147814
6819 -2249792
6820 -2211569
6821 -2150899
6822 -2167120
6823 -2269807
6824 -2312910
6825 -2227602
6826 -2203479
6827 -2299475
6828 -2363265
6829 -2325393
6830 -2255520
6831 -2300164
6832 -2420322
6833 -2410639
6834 -2336551
6835 -2333491
6836 -2432672
6837 -2498533
6838 -2422569
6839 -2366729
6840 -2451117
6841 -2533639
6842 -2522109
6843 -2440972
6844 -2456029
6845 -2579593
6846 -2598364
6847 -2524679
6848 -2498935
6849 -2579958
6850 -2671025
6851 -2612781
6852 -2539318
6853 -2596106
6854 -2693451
6855 -2706404
6856 -2627103
6857 -2608924
6858 -2734016
6859 -2779901
6860 -2705473
6861 -2662621
6862 -2719323
6863 -2825716
6864 -2800818
6865 -2711993
6866 -2755590
6867 -2851473
6868 -2885818
6869 -2807309
6870 -2761967
6871 -2867555
6872 -2940772
6873 -2887014
6874 -2825201
6875 -2853531
6876 -2982842
6877 -2988634
6878 -2882632
6879 -2895822
6880 -2987873
6881 -3054679
6882 -2985321
6883 -2904715
6884 -2999618
6885 -3093125
6886 -3069238
6887 -2993369
6888 -3000047
6889 -3120666
6890 -3162647
6891 -3064585
6892 -3034223
6893 -3121922
6894 -3204623
6895 -3164944
6896 -3070174
6897 -3127437
6898 -3235655
6899 -3240572
6900 -3164040
6901 -3141420
6902 -3240457
6903 -3320011
6904 -3227798
6905 -3181123
6906 -3247603
6907 -3339948
6908 -3336234
6909 -3232506
6910 -3258408
6911 -3373993
6912 -3393817
6913 -3326233
6914 -3268172
6915 -3360923
6916 -3457758
6917 -3399159
6918 -3328403
6919 -3369105
6920 -3473274
6921 -3496597
6922 -3396579
6923 -3379314
6924 -3484906
6925 -3538395
6926 -3480966
6927 -3417899
6928 -3472336
6929 -3589383
6930 -3554983
6931 -3484154
6932 -3493988
6933 -3590144
6934 -3639139
6935 -3548452
6936 -3505218
6937 -3602270
6938 -3665913
6939 -3639095
6940 -3558071
6941 -3595340
6942 -3713441
6943 -3706229
6944 -3623454
6945 -3613188
6946 -3700696
6947 -3765743
6948 -3704046
6949 -3636225
6950 -3719608
6951 -3796917
6952 -3785417
6953 -3701015
6954 -3702470
6955 -3823797
6956 -3842019
6957 -3768574
6958 -3732583
6959 -3802823
6960 -3893570
6961 -3851591
6962 -3762036
6963 -3818708
6964 -3913317
6965 -3927768
6966 -3838071
6967 -3804822
6968 -3919179
6969 -3970864
6970 -3899802
6971 -3857265
6972 -3896754
6973 -4012897
6974 -3983898
6975 -3887219
6976 -3913091
6977 -4011613
6978 -4042516
6979 -3968288
6980 -3911583
6981 -4013007
6982 -4092897
6983 -4027815
6984 -3970685
6985 -4000524
6986 -4109365
6987 -4106703
6988 -4000962
6989 -4008728
6990 -4100707
6991 -4160029
6992 -4101658
6993 -4027029
6994 -4100634
6995 -4196653
6996 -4165711
6997 -4077516
6998 -4079627
6999 -4193376
7000 -4233842
7001 -4129185
7002 -4101436
7003 -4196430
7004 -4263230
7005 -4228145
7006 -4124091
7007 -4174975
7008 -4283400
7009 -4268713
7010 -4190540
7011 -4169540
7012 -4271152
7013 -4342200
7014 -4255233
7015 -4203774
7016 -4263553
7017 -4352811
7018 -4338977
7019 -4231096
7020 -4240531
7021 -4365802
7022 -4378686
7023 -4311438
7024 -4260726
7025 -4335553
7026 -4435426
7027 -4367015
7028 -4288869
7029 -4329812
7030 -4422665
7031 -4437670
7032 -4337964
7033 -4308627
7034 -4431973
7035 -4481543
7036 -4416890
7037 -4343479
7038 -4396175
7039 -4511670
7040 -4469321
7041 -4373368
7042 -4386370
7043 -4485474
7044 -4536974
7045 -4442403
7046 -4381948
7047 -4486223
7048 -4555739
7049 -4513963
7050 -4429661
7051 -4441623
7052 -4567435
7053 -4564412
7054 -4470668
7055 -4457800
7056 -4541544
7057 -4619728
7058 -4551300
7059 -4461058
7060 -4530804
7061 -4614490
7062 -4596634
7063 -4504099
7064 -4490441
7065 -4618730
7066 -4652719
7067 -4558935
7068 -4525343
7069 -4585270
7070 -4679630
7071 -4639074
7072 -4529689
7073 -4572191
7074 -4667130
7075 -4676299
7076 -4595705
7077 -4551611
7078 -4659393
7079 -4723198
7080 -4638968
7081 -4578858
7082 -4615974
7083 -4728824
7084 -4716659
7085 -4597591
7086 -4612780
7087 -4713064
7088 -4743190
7089 -4674723
7090 -4605058
7091 -4691201
7092 -4767982
7093 -4713129
7094 -4638307
7095 -4658024
7096 -4760133
7097 -4776618
7098 -4677668
7099 -4658156
7100 -4744694
7101 -4792949
7102 -4737787
7103 -4655336
7104 -4707398
7105 -4808691
7106 -4767692
7107 -4697003
7108 -4692413
7109 -4794282
7110 -4832299
7111 -4732314
7112 -4691158
7113 -4765425
7114 -4827670
7115 -4794366
7116 -4699766
7117 -4733151
7118 -4840433
7119 -4835412
7120 -4747339
7121 -4725396
7122 -4804199
7123 -4874628
7124 -4783332
7125 -4722441
7126 -4781689
7127 -4862415
7128 -4850512
7129 -4744884
7130 -4741489
7131 -4870011
7132 -4881622
7133 -4797847
7134 -4739087
7135 -4810969
7136 -4910221
7137 -4843009
7138 -4746689
7139 -4799584
7140 -4882451
7141 -4901733
7142 -4791489
7143 -4753040
7144 -4866040
7145 -4909826
7146 -4835747
7147 -4765938
7148 -4805407
7149 -4925658
7150 -4886731
7151 -4781797
7152 -4794683
7153 -4890507
7154 -4925601
7155 -4832306
7156 -4765662
7157 -4853408
7158 -4931541
7159 -4874201
7160 -4789981
7161 -4805207
7162 -4924006
7163 -4927108
7164 -4804680
7165 -4789368
7166 -4873121
7167 -4938031
7168 -4865506
7169 -4770628
7170 -4840109
7171 -4932136
7172 -4907861
7173 -4815415
7174 -4795412
7175 -4906280
7176 -4939659
7177 -4837081
7178 -4789188
7179 -4854801
7180 -4937742
7181 -4901601
7182 -4793780
7183 -4822312
7184 -4923344
7185 -4920208
7186 -4831904
7187 -4778610
7188 -4879613
7189 -4950375
7190 -4858389
7191 -4793412
7192 -4835835
7193 -4928308
7194 -4916020
7195 -4798941
7196 -4796622
7197 -4904181
7198 -4923740
7199 -4846579
7200 -4765704
7201 -4841090
7202 -4942558
7203 -4879406
7204 -4792949
7205 -4801215
7206 -4897889
7207 -4925537
7208 -4802052
7209 -4763412
7210 -4864021
7211 -4911908
7212 -4860098
7213 -4763953
7214 -4806370
7215 -4916342
7216 -4877861
7217 -4787593
7218 -4767517
7219 -4858432
7220 -4901784
7221 -4809913
7222 -4742730
7223 -4827337
7224 -4898568
7225 -4864004
7226 -4758749
7227 -4762702
7228 -4879911
7229 -4866687
7230 -4768150
7231 -4742337
7232 -4812598
7233 -4893219
7234 -4806841
7235 -4725862
7236 -4781343
7237 -4858114
7238 -4838604
7239 -4740218
7240 -4711735
7241 -4829762
7242 -4850703
7243 -4770257
7244 -4710620
7245 -4764626
7246 -4860880
7247 -4803735
7248 -4691192
7249 -4724005
7250 -4809347
7251 -4818361
7252 -4723708
7253 -4671540
7254 -4773935
7255 -4823343
7256 -4746110
7257 -4677685
7258 -4701125
7259 -4809240
7260 -4771601
7261 -4664212
7262 -4669131
7263 -4748667
7264 -4784663
7265 -4704998
7266 -4625448
7267 -4710547
7268 -4779176
7269 -4724119
7270 -4630121
7271 -4642624
7272 -4744793
7273 -4754350
7274 -4625612
7275 -4609086
7276 -4685582
7277 -4743847
7278 -4675898
7279 -4572168
7280 -4634783
7281 -4722580
7282 -4685697
7283 -4595512
7284 -4565279
7285 -4674349
7286 -4718101
7287 -4604914
7288 -4553435
7289 -4611457
7290 -4689529
7291 -4643429
7292 -4527943
7293 -4540089
7294 -4654494
7295 -4654715
7296 -4558720
7297 -4504193
7298 -4589976
7299 -4667547
7300 -4558894
7301 -4485393
7302 -4522249
7303 -4616056
7304 -4605670
7305 -4481105
7306 -4464129
7307 -4579340
7308 -4593171
7309 -4518101
7310 -4424187
7311 -4501042
7312 -4589554
7313 -4521883
7314 -4420280
7315 -4438733
7316 -4527754
7317 -4558409
7318 -4432377
7319 -4391796
7320 -4485261
7321 -4535370
7322 -4462772
7323 -4361035
7324 -4389058
7325 -4507102
7326 -4465125
7327 -4370957
7328 -4355836
7329 -4436703
7330 -4485999
7331 -4385277
7332 -4294930
7333 -4375576
7334 -4443338
7335 -4408523
7336 -4300948
7337 -4292949
7338 -4408874
7339 -4413859
7340 -4301310
7341 -4268442
7342 -4325838
7343 -4406337
7344 -4328244
7345 -4222140
7346 -4266014
7347 -4352783
7348 -4343820
7349 -4240970
7350 -4196874
7351 -4305936
7352 -4336696
7353 -4241198
7354 -4169887
7355 -4211733
7356 -4314399
7357 -4260511
7358 -4137438
7359 -4167289
7360 -4253390
7361 -4267214
7362 -4170631
7363 -4096966
7364 -4192424
7365 -4248568
7366 -4161857
7367 -4084287
7368 -4098709
7369 -4209640
7370 -4185556
7371 -4070242
7372 -4053349
7373 -4141107
7374 -4173396
7375 -4092248
7376 -3995029
7377 -4064368
7378 -4147313
7379 -4086793
7380 -4000149
7381 -3992879
7382 -4092442
7383 -4114099
7384 -3979062
7385 -3946751
7386 -4018545
7387 -4069252
7388 -4008444
7389 -3904232
7390 -3941720
7391 -4044403
7392 -4003578
7393 -3913577
7394 -3879312
7395 -3964468
7396 -4007958
7397 -3895604
7398 -3821216
7399 -3891395
7400 -3961119
7401 -3928320
7402 -3810387
7403 -3814287
7404 -3924841
7405 -3905501
7406 -3813358
7407 -3753834
7408 -3823277
7409 -3901386
7410 -3808707
7411 -3726099
7412 -3767133
7413 -3843124
7414 -3834135
7415 -3714462
7416 -3679297
7417 -3785242
7418 -3800344
7419 -3717596
7420 -3637359
7421 -3690269
7422 -3784938
7423 -3721668
7424 -3613474
7425 -3634524
7426 -3708671
7427 -3727848
7428 -3610759
7429 -3550401
7430 -3645753
7431 -3688051
7432 -3617910
7433 -3526777
7434 -3546842
7435 -3661954
7436 -3621966
7437 -3506501
7438 -3488983
7439 -3564417
7440 -3615127
7441 -3517883
7442 -3418531
7443 -3500110
7444 -3574014
7445 -3527848
7446 -3415971
7447 -3398943
7448 -3514873
7449 -3514471
7450 -3390625
7451 -3347316
7452 -3415889
7453 -3496434
7454 -3421522
7455 -3306883
7456 -3350231
7457 -3436576
7458 -3408399
7459 -3308268
7460 -3251163
7461 -3350006
7462 -3396675
7463 -3290996
7464 -3221847
7465 -3266524
7466 -3358970
7467 -3320852
7468 -3172600
7469 -3195448
7470 -3285671
7471 -3289109
7472 -3190395
7473 -3115709
7474 -3202206
7475 -3273551
7476 -3180042
7477 -3093640
7478 -3108066
7479 -3204720
7480 -3196583
7481 -3062551
7482 -3035987
7483 -3127567
7484 -3155663
7485 -3084561
7486 -2977962
7487 -3035526
7488 -3130983
7489 -3068542
7490 -2965384
7491 -2948821
7492 -3038211
7493 -3069787
7494 -2942442
7495 -2891474
7496 -2963204
7497 -3022504
7498 -2965737
7499 -2847141
7500 -2862387
7501 -2969493
7502 -2937022
7503 -2841385
7504 -2792676
7505 -2871567
7506 -2937226
7507 -2832591
7508 -2747606
7509 -2808882
7510 -2860137
7511 -2835632
7512 -2711297
7513 -2702818
7514 -2804917
7515 -2808408
7516 -2710196
7517 -2654074
7518 -2703818
7519 -2786046
7520 -2704369
7521 -2604487
7522 -2630101
7523 -2704826
7524 -2706294
7525 -2583409
7526 -2536991
7527 -2642729
7528 -2671096
7529 -2584076
7530 -2501707
7531 -2532765
7532 -2630777
7533 -2574798
7534 -2455377
7535 -2467532
7536 -2540645
7537 -2569664
7538 -2460278
7539 -2392315
7540 -2471929
7541 -2520616
7542 -2444728
7543 -2357523
7544 -2362040
7545 -2468284
7546 -2443280
7547 -2315095
7548 -2301565
7549 -2373002
7550 -2417427
7551 -2328480
7552 -2228104
7553 -2292898
7554 -2356446
7555 -2308505
7556 -2208760
7557 -2185863
7558 -2294592
7559 -2306647
7560 -2180531
7561 -2140609
7562 -2201111
7563 -2259506
7564 -2186311
7565 -2065149
7566 -2106202
7567 -2198884
7568 -2170887
7569 -2070636
7570 -2023905
7571 -2114652
7572 -2157733
7573 -2049584
7574 -1973605
7575 -2009165
7576 -2091161
7577 -2063569
7578 -1920396
7579 -1931964
7580 -2025073
7581 -2029219
7582 -1931807
7583 -1855797
7584 -1922226
7585 -2002629
7586 -1901563
7587 -1818747
7588 -1828929
7589 -1920079
7590 -1916354
7591 -1786695
7592 -1753710
7593 -1848469
7594 -1869471
7595 -1788870
7596 -1684411
7597 -1733604
7598 -1827924
7599 -1773809
7600 -1658872
7601 -1658050
7602 -1743549
7603 -1777614
7604 -1637080
7605 -1573545
7606 -1654030
7607 -1703264
7608 -1645167
7609 -1534245
7610 -1544653
7611 -1660273
7612 -1628491
7613 -1522455
7614 -1478911
7615 -1543688
7616 -1609936
7617 -1508027
7618 -1401631
7619 -1467230
7620 -1538687
7621 -1507523
7622 -1386494
7623 -1365174
7624 -1476877
7625 -1479232
7626 -1367361
7627 -1301560
7628 -1352770
7629 -1437170
7630 -1363186
7631 -1257162
7632 -1284011
7633 -1365111
7634 -1363080
7635 -1243401
7636 -1181827
7637 -1286930
7638 -1315431
7639 -1221843
7640 -1138344
7641 -1169150
7642 -1263534
7643 -1226353
7644 -1091362
7645 -1102490
7646 -1175537
7647 -1192314
7648 -1095710
7649 -1007760
7650 -1085043
7651 -1151302
7652 -1073374
7653  -987324
7654  -977478
7655 -1080206
7656 -1072822
7657  -949652
7658  -906799
7659  -979253
7660 -1023067
7661  -949247
7662  -846098
7663  -901866
7664  -971589
7665  -926202
7666  -832589
7667  -800451
7668  -890114
7669  -911957
7670  -788374
7671  -736823
7672  -796847
7673  -861036
7674  -804041
7675  -684529
7676  -707434
7677  -804243
7678  -768538
7679  -672385
7680  -614509
7681  -698543
7682  -750371
7683  -650493
7684  -564987
7685  -612139
7686  -681543
7687  -661202
7688  -523850
7689  -517253
7690  -609499
7691  -608842
7692  -518888
7693  -449061
7694  -502544
7695  -592965
7696  -503291
7697  -410276
7698  -425355
7699  -502203
7700  -500886
7701  -369551
7702  -324032
7703  -426734
7704  -447578
7705  -375817
7706  -277796
7707  -323066
7708  -409698
7709  -355247
7710  -233820
7711  -238725
7712  -308918
7713  -340016
7714  -222770
7715  -154049
7716  -240642
7717  -292154
7718  -225620
7719  -121072
7720  -120550
7721  -231734
7722  -204656
7723   -82603
7724   -49088
7725  -120221
7726  -185388
7727   -93655
7728    18688
7729   -45497
7730  -110538
7731   -77199
7732    39623
7733    63348
7734   -39083
7735   -57567
7736    60098
7737   112050
7738    70190
7739   -14913
7740    55942
7741   170733
7742   153521
7743    67089
7744    76423
7745   187435
7746   257073
7747   146782
7748   102157
7749   192405
7750   285705
7751   258889
7752   162518
7753   193642
7754   336069
7755   333241
7756   246517
7757   224573
7758   324181
7759   412955
7760   342469
7761   259084
7762   349164
7763   443516
7764   449993
7765   345437
7766   343736
7767   474514
7768   518400
7769   427896
7770   388039
7771   462945
7772   583039
7773   536385
7774   440883
7775   492550
7776   597277
7777   623368
7778   535969
7779   484625
7780   608953
7781   676581
7782   623296
7783   557503
7784   602623
7785   729981
7786   728930
7787   610716
7788   633637
7789   731382
7790   793104
7791   710989
7792   651484
7793   753885
7794   847653
7795   802046
7796   738124
7797   748652
7798   875857
7799   888637
7800   796903
7801   779983
7802   874480
7803   947400
7804   908041
7805   816589
7806   888307
7807   994308
7808   986533
7809   903674
7810   898006
7811  1005211
7812  1073508
7813   970068
7814   942211
7815  1011963
7816  1110360
7817  1088891
7818   991251
7819  1023860
7820  1144825
7821  1141058
7822  1072397
7823  1036878
7824  1137903
7825  1225491
7826  1156598
7827  1092622
7828  1158557
7829  1256604
7830  1267286
7831  1151289
7832  1164241
7833  1283463
7834  1315860
7835  1248820
7836  1196292
7837  1276869
7838  1394042
7839  1331900
7840  1259559
7841  1289130
7842  1390811
7843  1418936
7844  1321649
7845  1292677
7846  1424587
7847  1474240
7848  1427638
7849  1352178
7850  1409134
7851  1526147
7852  1506974
7853  1409403
7854  1422510
7855  1518317
7856  1589314
7857  1497373
7858  1446120
7859  1542160
7860  1629664
7861  1598471
7862  1509183
7863  1525726
7864  1665623
7865  1658887
7866  1584265
7867  1557558
7868  1655827
7869  1739500
7870  1676279
7871  1589793
7872  1669144
7873  1763454
7874  1761842
7875  1662082
7876  1656141
7877  1788246
7878  1835518
7879  1744263
7880  1709258
7881  1775484
7882  1880299
7883  1841518
7884  1735562
7885  1778561
7886  1892436
7887  1918243
7888  1835272
7889  1779164
7890  1909417
7891  1979337
7892  1917880
7893  1842426
7894  1888735
7895  2001456
7896  2007833
7897  1891062
7898  1911759
7899  2008287
7900  2068330
7901  2000070
7902  1932151
7903  2008050
7904  2118553
7905  2062011
7906  1993772
7907  2006452
7908  2125572
7909  2161328
7910  2056963
7911  2030286
7912  2132796
7913  2196009
7914  2164025
7915  2059000
7916  2124288
7917  2233225
7918  2223424
7919  2135096
7920  2132093
7921  2238075
7922  2314120
7923  2207350
7924  2158238
7925  2233569
7926  2330325
7927  2305144
7928  2209838
7929  2231112
7930  2357893
7931  2364862
7932  2299664
7933  2249744
7934  2343892
7935  2435467
7936  2360165
7937  2285180
7938  2345088
7939  2434654
7940  2455744
7941  2349020
7942  2347677
7943  2459700
7944  2513625
7945  2435115
7946  2384485
7947  2436694
7948  2547362
7949  2500448
7950  2428603
7951  2451811
7952  2560258
7953  2587790
7954  2501897
7955  2453392
7956  2567329
7957  2620182
7958  2577807
7959  2496997
7960  2539737
7961  2659170
7962  2653880
7963  2554558
7964  2566179
7965  2652676
7966  2720814
7967  2631699
7968  2573572
7969  2654907
7970  2742442
7971  2711950
7972  2636917
7973  2641749
7974  2766340
7975  2778217
7976  2696515
7977  2663787
7978  2748825
7979  2822768
7980  2775992
7981  2678760
7982  2753021
7983  2845501
7984  2849319
7985  2757287
7986  2743400
7987  2851195
7988  2909756
7989  2814658
7990  2777138
7991  2831085
7992  2934191
7993  2909540
7994  2805801
7995  2836471
7996  2951579
7997  2959045
7998  2893002
7999  2827974
8000  2942959
8001  3011685
8002  2944010
8003  2872828
8004  2928067
8005  3033262
8006  3043190
8007  2912637
8008  2926808
8009  3024979
8010  3082076
8011  2994078
8012  2934738
8013  3006380
8014  3121020
8015  3062547
8016  2997034
8017  2998336
8018  3115724
8019  3141266
8020  3046980
8021  3001455
8022  3107385
8023  3169729
8024  3136443
8025  3029662
8026  3101013
8027  3202393
8028  3188953
8029  3091847
8030  3085814
8031  3174948
8032  3264250
8033  3152649
8034  3105278
8035  3172712
8036  3271465
8037  3236993
8038  3145861
8039  3145367
8040  3284935
8041  3282071
8042  3211150
8043  3154805
8044  3249978
8045  3341808
8046  3284910
8047  3184148
8048  3255985
8049  3332647
8050  3355944
8051  3239985
8052  3229856
8053  3328115
8054  3393506
8055  3311330
8056  3264386
8057  3298054
8058  3433364
8059  3386636
8060  3297892
8061  3305238
8062  3407731
8063  3430421
8064  3363121
8065  3286276
8066  3405811
8067  3461588
8068  3430999
8069  3338288
8070  3378014
8071  3476244
8072  3490242
8073  3364889
8074  3391471
8075  3451162
8076  3532019
8077  3444189
8078  3385750
8079  3444374
8080  3555448
8081  3494519
8082  3436650
8083  3408106
8084  3547416
8085  3558887
8086  3479387
8087  3425783
8088  3530238
8089  3579822
8090  3561264
8091  3434753
8092  3510334
8093  3589562
8094  3609669
8095  3496851
8096  3495233
8097  3568328
8098  3661301
8099  3541334
8100  3522081
8101  3543319
8102  3676647
8103  3617242
8104  3543162
8105  3525421
8106  3667072
8107  3636792
8108  3618131
8109  3513259
8110  3658319
8111  3681130
8112  3671062
8113  3526324
8114  3646785
8115  3647543
8116  3762714
8117  3528181
8118  3678148
8119  3576003
8120  3931668
8121  3175167
$$ Imaginary data points
##PAGE= N=2
##DATA TABLE= (X++(I..I)), XYDATA
0 -9428672
1 -18232830
2 -11861025
3 -8122167
4 -9679864
5 -13964847
6 -12477483
7 -7399940
8 -8043729
9 -12164643
10 -13514791
11 -10915117
12 -7666314
13 -10974195
14 -14240215
15 -12053600
16 -9666893
17 -10438897
18 -13985345
19 -14374885
20 -9445401
21 -8781586
22 -12304155
23 -14400256
24 -12391297
25 -9107576
26 -11724607
27 -15505038
28 -13249626
29 -10388231
30 -10402681
31 -13779293
32 -15344176
33 -11693011
34 -10453122
35 -13219977
36 -15184339
37 -14158786
38 -10581549
39 -11662420
40 -15377339
41 -14403443
42 -11990499
43 -11724516
44 -14437233
45 -16233834
46 -12545551
47 -10763316
48 -13642404
49 -15966980
50 -15243815
51 -11672846
52 -12295634
53 -16795131
54 -16434348
55 -12951180
56 -11351674
57 -14186491
58 -17848966
59 -14776612
60 -11135278
61 -13150796
62 -16727714
63 -17295204
64 -13324027
65 -12122045
66 -16602857
67 -17711080
68 -15263235
69 -13072508
70 -14185471
71 -17388493
72 -15714616
73 -12844972
74 -14322700
75 -17044990
76 -18029490
77 -14850812
78 -12804440
79 -16696325
80 -18718970
81 -16311879
82 -13318757
83 -14181756
84 -18895018
85 -18289469
86 -13726276
87 -13903613
88 -17112354
89 -19026774
90 -16082903
91 -13154080
92 -16605486
93 -19414957
94 -17611193
95 -14711701
96 -14414326
97 -18543952
98 -19296566
99 -15475197
100 -14619012
101 -16870445
102 -19408834
103 -17955380
104 -14456246
105 -16760183
106 -20105292
107 -19005314
108 -15793467
109 -14759579
110 -18922397
111 -20521062
112 -16064647
113 -14208240
114 -16928426
115 -20777520
116 -20054554
117 -15312691
118 -15966369
119 -19917224
120 -20222665
121 -17221226
122 -14583642
123 -17742853
124 -21263368
125 -18687339
126 -16152192
127 -17193967
128 -20287999
129 -20671754
130 -16545246
131 -16429964
132 -20162666
133 -20909993
134 -18327963
135 -15358836
136 -17673001
137 -21725360
138 -19808346
139 -16787468
140 -17317521
141 -20927528
142 -22503431
143 -17859234
144 -15668040
145 -19397355
146 -21898828
147 -20340984
148 -16518639
149 -17489624
150 -22026092
151 -21045349
152 -17497397
153 -17073667
154 -20342904
155 -23146316
156 -19665558
157 -16689165
158 -19341664
159 -21963540
160 -21441639
161 -17844051
162 -17290251
163 -21693350
164 -22286220
165 -19112084
166 -17479448
167 -19802951
168 -23633259
169 -21290086
170 -17207757
171 -19043132
172 -22378603
173 -22583847
174 -18610832
175 -16802883
176 -21218807
177 -23134512
178 -20483208
179 -18345772
180 -19445792
181 -23257439
182 -22462439
183 -18610874
184 -19051853
185 -21534947
186 -22642821
187 -20134297
188 -17708845
189 -21166745
190 -23780335
191 -21606379
192 -18851126
193 -19060853
194 -23009575
195 -23203354
196 -19037240
197 -18966014
198 -21992699
199 -23822161
200 -21585077
201 -18178970
202 -20620002
203 -23853785
204 -22451144
205 -19653921
206 -19048880
207 -22813816
208 -24284118
209 -20351389
210 -19022407
211 -21489233
212 -24003973
213 -22881051
214 -19020176
215 -20220601
216 -23650331
217 -23032228
218 -20471291
219 -19296548
220 -22485360
221 -24840775
222 -21494301
223 -19541521
224 -21394613
225 -23932379
226 -23415263
227 -19294129
228 -19675817
229 -23871588
230 -24305174
231 -21538414
232 -19306306
233 -22083045
234 -25531819
235 -22516816
236 -19361385
237 -20677106
238 -23793783
239 -24482641
240 -20504054
241 -19624853
242 -23469643
243 -24664495
244 -22503565
245 -19795675
246 -21358625
247 -25323403
248 -23636694
249 -20207954
250 -20465532
251 -23367666
252 -25165701
253 -21553730
254 -19280880
255 -22871613
256 -25213199
257 -23583169
258 -20076614
259 -20425139
260 -24863557
261 -24488988
262 -21047519
263 -20755689
264 -23325332
265 -25628831
266 -22625301
267 -19394388
268 -22038452
269 -24865775
270 -24234833
271 -21002580
272 -20268613
273 -24587835
274 -25442870
275 -21866411
276 -20284332
277 -22287059
278 -25644395
279 -23944902
280 -19935208
281 -21530709
282 -24768453
283 -24890062
284 -21702701
285 -19933381
286 -23902202
287 -25952902
288 -22745582
289 -20271200
290 -21381536
291 -25231439
292 -24979105
293 -20693370
294 -21027602
295 -24399418
296 -25597472
297 -22928778
298 -19908861
299 -22778285
300 -25734269
301 -23470494
302 -20767211
303 -21118286
304 -24895116
305 -25737399
306 -21500465
307 -20718846
308 -23746984
309 -25544696
310 -23603033
311 -19963366
312 -21870725
313 -25735744
314 -24628599
315 -21604972
316 -20687790
317 -23972466
318 -25975862
319 -22146023
320 -20353240
321 -23025910
322 -25493960
323 -24496336
324 -20545876
325 -21256388
326 -25306763
327 -25078396
328 -22228014
329 -20583023
330 -23116938
331 -26012433
332 -22994107
333 -20260930
334 -22046821
335 -24967394
336 -25391820
337 -21731651
338 -21014641
339 -24646406
340 -25076933
341 -22499673
342 -20395142
343 -22236774
344 -25786418
345 -23851521
346 -20763057
347 -21816961
348 -24513808
349 -25499637
350 -22099149
351 -20382426
352 -23838728
353 -25272421
354 -23120581
355 -20543897
356 -21545297
357 -25508399
358 -24584284
359 -21128675
360 -21382175
361 -23902937
362 -25471297
363 -22516075
364 -19882822
365 -22950228
366 -25411706
367 -23970474
368 -20984284
369 -20876617
370 -24920932
371 -25173950
372 -21526540
373 -20762839
374 -22933139
375 -25289789
376 -23281722
377 -20001705
378 -22226004
379 -25161919
380 -24404124
381 -21379281
382 -20257285
383 -23970709
384 -25197166
385 -21751416
386 -20371918
387 -22386064
388 -25400010
389 -24148313
390 -20007688
391 -21132746
392 -24493633
393 -24538775
394 -21669705
395 -19756415
396 -23130907
397 -25480864
398 -22463008
399 -20281085
400 -21502799
401 -24779808
402 -24769509
403 -20472691
404 -20272022
405 -23567749
406 -24533255
407 -22159394
408 -19361628
409 -21986987
410 -25522844
411 -23458508
412 -20579123
413 -20680861
414 -23722251
415 -24789830
416 -20785963
417 -19606196
418 -22755846
419 -24495936
420 -22831162
421 -19567272
422 -21033114
423 -24861421
424 -23541681
425 -20435932
426 -19925793
427 -22884128
428 -25079248
429 -21623274
430 -19280587
431 -21788742
432 -24190903
433 -23432296
434 -19718408
435 -19705132
436 -23763224
437 -23825056
438 -20868619
439 -19493931
440 -21848125
441 -24927120
442 -22304625
443 -19075030
444 -20849796
445 -23655695
446 -23687279
447 -19921343
448 -18693036
449 -22717815
450 -23984715
451 -21399451
452 -19304391
453 -20795554
454 -24357443
455 -22752143
456 -18913371
457 -19674750
458 -22608292
459 -23784438
460 -20719394
461 -18407720
462 -21682059
463 -23812164
464 -21828807
465 -19170265
466 -19472474
467 -23245012
468 -23111374
469 -19325819
470 -18999266
471 -21476677
472 -23343801
473 -21188090
474 -18317415
475 -20915536
476 -23544446
477 -21881947
478 -18879569
479 -18490423
480 -22355524
481 -23214838
482 -19402561
483 -18426500
484 -20802292
485 -23152818
486 -21575203
487 -17914522
488 -19339192
489 -22490968
490 -22177972
491 -19638782
492 -18002094
493 -20941714
494 -23044456
495 -20100973
496 -18213840
497 -19547498
498 -22036689
499 -21548554
500 -17871832
501 -18490683
502 -21843990
503 -22014918
504 -19649765
505 -17773449
506 -20288866
507 -22688517
508 -19793096
509 -17495101
510 -18743880
511 -21508551
512 -21763460
513 -17989975
514 -17517194
515 -20862462
516 -21935269
517 -19921028
518 -17107983
519 -18712298
520 -22229131
521 -20479676
522 -17358186
523 -17465992
524 -20327465
525 -21919653
526 -18549951
527 -16847651
528 -19689051
529 -21301830
530 -19819185
531 -16810707
532 -17569271
533 -21408115
534 -20583403
535 -17404836
536 -17024324
537 -19606343
538 -21626645
539 -18507256
540 -15910886
541 -18451652
542 -20846605
543 -20050758
544 -16687806
545 -16249327
546 -20308275
547 -20876993
548 -17800579
549 -16322114
550 -18072171
551 -20892774
552 -18975753
553 -15732748
554 -17197359
555 -19823302
556 -20046010
557 -17120599
558 -15654531
559 -19172612
560 -20392319
561 -17379613
562 -15457931
563 -17045244
564 -20449741
565 -19170261
566 -15320563
567 -16351115
568 -19403178
569 -20021898
570 -17018653
571 -14548687
572 -17581218
573 -19943237
574 -17770084
575 -15272750
576 -15581042
577 -19201697
578 -19721558
579 -15891084
580 -15151905
581 -17652834
582 -19502950
583 -17585236
584 -14157512
585 -16060802
586 -19115426
587 -17744395
588 -15138677
589 -14921910
590 -18312059
591 -19352394
592 -15527486
593 -14344916
594 -16811083
595 -18839602
596 -17331221
597 -13629152
598 -14944123
599 -18755186
600 -18279591
601 -15121060
602 -13291275
603 -16180826
604 -19072201
605 -16275795
606 -13663872
607 -14999609
608 -17846594
609 -18012061
610 -14147399
611 -13608399
612 -17038149
613 -17703983
614 -15374067
615 -13080339
616 -14860377
617 -18004947
618 -16096863
619 -13436992
620 -14296389
621 -16930432
622 -17611469
623 -13934219
624 -12542480
625 -15808441
626 -17128553
627 -15232326
628 -12706160
629 -13797462
630 -17354008
631 -16294236
632 -13249388
633 -13199514
634 -15455142
635 -17038212
636 -14193778
637 -11834066
638 -14204403
639 -16138659
640 -15359363
641 -12970053
642 -12900150
643 -16182445
644 -15954802
645 -12861800
646 -12249624
647 -14288095
648 -16257823
649 -13877922
650 -11232389
651 -13661177
652 -15912911
653 -14828493
654 -12042794
655 -11668765
656 -15313091
657 -15872942
658 -12630499
659 -11321246
660 -12949884
661 -15626350
662 -14337529
663 -10896867
664 -11925327
665 -14559532
666 -14796260
667 -12261386
668 -10409627
669 -13414134
670 -15316052
671 -12782073
672 -10952491
673 -12098603
674 -14967847
675 -14139061
676 -10149300
677 -10607320
678 -13616278
679 -14243243
680 -11810178
681 -9640423
682 -12523386
683 -15144985
684 -12766816
685 -10091670
686 -10337521
687 -13459905
688 -14171090
689 -10400819
690 -9415740
691 -12136355
692 -14026758
693 -12477583
694 -9110723
695 -10545323
696 -13964930
697 -12766622
698 -9931954
699 -9311283
700 -12047025
701 -13627552
702 -10341600
703 -8707640
704 -11021144
705 -13094508
706 -12150147
707 -8755638
708 -9423492
709 -13104060
710 -12493720
711 -9384022
712 -8162992
713 -10793268
714 -13376776
715 -10594063
716 -7988314
717 -9668177
718 -12216373
719 -12198805
720 -8542266
721 -7626032
722 -11221006
723 -12249840
724 -9996771
725 -7801742
726 -8997896
727 -12125225
728 -10684712
729 -7650415
730 -8253990
731 -10748148
732 -11712151
733 -8599739
734 -6944998
735 -10271707
736 -11708926
737 -9471138
738 -7088039
739 -7886466
740 -11058262
741 -10104888
742 -6966888
743 -7252284
744 -9674059
745 -11298145
746 -8865672
747 -6190350
748 -8512661
749 -10702600
750 -9416606
751 -6632545
752 -6212038
753 -9737954
754 -10325497
755 -7063923
756 -6147415
757 -8258297
758 -10635451
759 -8808171
760 -5411836
761 -7094545
762 -9754293
763 -8930800
764 -6225881
765 -5399812
766 -8800050
767 -10052591
768 -6801219
769 -5173066
770 -6748546
771 -9524710
772 -8833380
773 -5106399
774 -5542130
775 -8506259
776 -8971725
777 -6569844
778 -4301011
779 -6759599
780 -9306869
781 -7091186
782 -4823085
783 -5358787
784 -7971483
785 -8315886
786 -4994578
787 -4730673
788 -7410908
789 -8195364
790 -6302960
791 -3828534
792 -5552087
793 -8339426
794 -6566143
795 -4178343
796 -4544790
797 -7141931
798 -7949775
799 -4530558
800 -3423980
801 -6042087
802 -7377155
803 -5938398
804 -3114851
805 -4045209
806 -7363129
807 -6563393
808 -4029867
809 -3550776
810 -5748476
811 -7498134
812 -4644813
813 -2466110
814 -4383832
815 -6300170
816 -5731216
817 -2782431
818 -2800550
819 -6378596
820 -6358128
821 -3541098
822 -2477395
823 -4510712
824 -6739169
825 -4220545
826 -1579343
827 -3350501
828 -5571364
829 -5430681
830 -2526063
831 -1637594
832 -5008626
833 -5895319
834 -3322691
835 -1407612
836 -2670484
837 -5834040
838 -4626931
839 -1259269
840 -1936682
841 -4537411
842 -5355057
843 -2402124
844  -215899
845 -3299983
846 -5267746
847 -3128828
848  -780370
849 -1455740
850 -4865398
851 -4563344
852 -1013482
853  -828207
854 -3139508
855 -4551279
856 -2321191
857   558017
858 -1689243
859 -4441638
860 -3227581
861  -632046
862  -178043
863 -3391853
864 -4215341
865  -716613
866   485768
867 -1552280
868 -3782372
869 -2589737
870   731955
871  -440754
872 -3391164
873 -2874773
874  -289828
875  1057349
876 -1675168
877 -3496223
878  -569399
879  1271470
880  -269448
881 -2765511
882 -2363067
883  1115155
884   822253
885 -2309399
886 -2450004
887   -15313
888  1955957
889  -198106
890 -2851074
891  -693010
892  1769365
893  1086242
894 -1471709
895 -2186314
896  1122194
897  2157119
898  -583889
899 -1695367
900   -31442
901  2482266
902  1314196
903 -1902174
904  -702388
905  2065590
906  2119735
907  -182329
908 -1441175
909  1588539
910  3216660
911   573943
912 -1054518
913    82592
914  2658005
915  2392968
916  -695701
917  -191360
918  2522721
919  3174282
920  1256949
921  -809720
922  1439111
923  3900253
924  1941081
925  -241541
926   251195
927  3104945
928  3806389
929   557373
930    89370
931  2778983
932  3942918
933  2339945
934  -142874
935  1468638
936  4439168
937  3224516
938  1074032
939  1076738
940  3512525
941  4759276
942  1789113
943   538243
944  2896514
945  4504357
946  3486402
947   767625
948  1632750
949  5034549
950  4560077
951  2146302
952  1532578
953  3762379
954  5720060
955  3101933
956  1039984
957  3068186
958  5245704
959  4893575
960  1987216
961  1821652
962  5302438
963  5688110
964  3237327
965  1873977
966  3652377
967  6421478
968  4607265
969  1837939
970  3181560
971  5706776
972  6194492
973  3407391
974  2149863
975  5251148
976  6427468
977  4336436
978  2545359
979  3683051
980  6958848
981  6225031
982  3132434
983  3508180
984  5868989
985  7042740
986  4622131
987  2448459
988  5146367
989  7303642
990  5797450
991  3515287
992  3807763
993  7224490
994  7429223
995  4166375
996  3790926
997  6059756
998  7837818
999  6029138
1000  3233725
1001  5217983
1002  7938355
1003  7167443
1004  4732715
1005  4004522
1006  7142331
1007  8412450
1008  5374653
1009  4093882
1010  5944040
1011  8415471
1012  7599617
1013  4335325
1014  5284091
1015  8310691
1016  8263356
1017  5891031
1018  4340548
1019  6971545
1020  9160875
1021  6739823
1022  4954642
1023  6221571
1024  8781014
1025  8813531
1026  5491634
1027  5362288
1028  8235675
1029  8965701
1030  7137948
1031  5061261
1032  6933751
1033  9822853
1034  8186893
1035  5919824
1036  6437054
1037  8895600
1038  9689604
1039  6597415
1040  5684906
1041  8410263
1042  9660993
1043  8275640
1044  5917470
1045  7052367
1046 10321149
1047  9473551
1048  6877681
1049  6534282
1050  8721120
1051 10467739
1052  7943050
1053  6127298
1054  8398771
1055 10331607
1056  9670993
1057  7077626
1058  7107860
1059 10322965
1060 10315635
1061  7878120
1062  7127917
1063  8926147
1064 11142034
1065  9267754
1066  6919574
1067  8528782
1068 10557273
1069 10429778
1070  8001169
1071  7322114
1072 10444330
1073 11186208
1074  8893167
1075  7726247
1076  9212797
1077 11858546
1078 10524476
1079  7546123
1080  8533855
1081 10862417
1082 11338235
1083  9020241
1084  7486828
1085 10366112
1086 12053192
1087 10131511
1088  8387632
1089  9156743
1090 12062979
1091 11634338
1092  8357656
1093  8562597
1094 10977358
1095 12125191
1096 10292164
1097  8202646
1098 10520175
1099 12696767
1100 11137048
1101  9058672
1102  9101451
1103 11977400
1104 12601848
1105  9566007
1106  9038541
1107 11204831
1108 12787084
1109 11425907
1110  8720084
1111 10288748
1112 13073860
1113 12197403
1114  9922221
1115  9257371
1116 12000000
1117 13589217
1118 10751367
1119  9365694
1120 11205497
1121 13249482
1122 12529250
1123  9411862
1124 10041953
1125 13144002
1126 13111661
1127 11017493
1128  9777513
1129 11949514
1130 14151506
1131 11838660
1132  9822595
1133 11099394
1134 13404190
1135 13567560
1136 10457282
1137 10053056
1138 13201638
1139 14053735
1140 12172154
1141 10143435
1142 11592006
1143 14577209
1144 13122536
1145 10461890
1146 10956960
1147 13463999
1148 14652429
1149 11839599
1150 10396320
1151 13091899
1152 14460358
1153 13008869
1154 10723091
1155 11399015
1156 14614663
1157 14062358
1158 11421338
1159 11364963
1160 13562597
1161 15297696
1162 12947560
1163 10690890
1164 12852000
1165 14819961
1166 13996313
1167 11464790
1168 11203440
1169 14631200
1170 15226873
1171 12535540
1172 11494055
1173 13169707
1174 15566169
1175 14079918
1176 11239744
1177 12623857
1178 14978034
1179 14964639
1180 12703151
1181 11569363
1182 14400746
1183 15591652
1184 13294749
1185 12005776
1186 13139597
1187 15561995
1188 14834498
1189 11959337
1190 12787543
1191 15193867
1192 15639443
1193 13670117
1194 11879719
1195 14204277
1196 16133170
1197 14224318
1198 12389326
1199 12966781
1200 15751196
1201 16022600
1202 12882337
1203 12683316
1204 15087005
1205 16164856
1206 14544190
1207 12171896
1208 13878391
1209 16441903
1210 15201366
1211 13201860
1212 13175607
1213 15719051
1214 16730613
1215 13786655
1216 12753176
1217 14745769
1218 16234618
1219 15338420
1220 12806664
1221 13748924
1222 16657187
1223 16158066
1224 14054795
1225 13287611
1226 15382022
1227 17154924
1228 14655853
1229 12893671
1230 14565415
1231 16547817
1232 16290994
1233 13471226
1234 13509497
1235 16642267
1236 16884206
1237 14769518
1238 13392645
1239 15010910
1240 17364270
1241 15597996
1242 13554748
1243 14759433
1244 16633838
1245 16804754
1246 14221915
1247 13546649
1248 16384391
1249 17102908
1250 15318493
1251 13753980
1252 14935553
1253 17763345
1254 16609715
1255 13909982
1256 14451721
1257 16681875
1258 17669059
1259 15113710
1260 13346735
1261 15937907
1262 17544812
1263 16162090
1264 14221773
1265 14747268
1266 17764771
1267 17351573
1268 14481258
1269 14457847
1270 16485246
1271 17858420
1272 15857833
1273 13710568
1274 15922451
1275 17964992
1276 16951553
1277 14702215
1278 14337416
1279 17372924
1280 18060091
1281 15141682
1282 14110854
1283 15979066
1284 18413659
1285 17238265
1286 14098239
1287 15270716
1288 17999823
1289 17872750
1290 15434379
1291 13955644
1292 16656539
1293 18505270
1294 16236926
1295 14608699
1296 15650785
1297 18100825
1298 17925753
1299 14875586
1300 15072026
1301 17549694
1302 18069384
1303 16316374
1304 14398661
1305 16262910
1306 18577336
1307 17015943
1308 15164126
1309 15531288
1310 17803909
1311 18389639
1312 15443445
1313 14781893
1314 17135003
1315 18295818
1316 17059550
1317 14818559
1318 16088602
1319 18832236
1320 17642247
1321 15332841
1322 15219323
1323 17499857
1324 18766210
1325 16045248
1326 14823188
1327 17079434
1328 18575135
1329 17657333
1330 15179264
1331 15653553
1332 18528965
1333 18084268
1334 15872286
1335 15183058
1336 17052541
1337 19095600
1338 17105302
1339 15081064
1340 16573544
1341 18382077
1342 18164950
1343 15547174
1344 15121529
1345 18225700
1346 18715609
1347 16488591
1348 15218176
1349 16761975
1350 19311234
1351 17782155
1352 15168426
1353 16123075
1354 18091923
1355 18496249
1356 16244100
1357 15091817
1358 17750632
1359 18911081
1360 17255757
1361 15694978
1362 16296353
1363 18803871
1364 18177696
1365 15501819
1366 15871878
1367 17915010
1368 18920160
1369 16917628
1370 14939648
1371 17219341
1372 19129863
1373 17786802
1374 15772004
1375 15767860
1376 18519413
1377 18799158
1378 15968637
1379 15571969
1380 17495325
1381 19055878
1382 17691037
1383 15220185
1384 16670426
1385 18791323
1386 17972663
1387 16079458
1388 15555209
1389 18055983
1390 19144003
1391 16672950
1392 15743029
1393 17216381
1394 18882508
1395 18018598
1396 15267529
1397 16087779
1398 18574320
1399 18378748
1400 16519541
1401 15427779
1402 17690328
1403 19512549
1404 17126369
1405 15345110
1406 16502715
1407 18695194
1408 18596180
1409 15649282
1410 15723466
1411 18452282
1412 18829562
1413 16977502
1414 15251617
1415 16908098
1416 19246441
1417 17554538
1418 15565778
1419 16215718
1420 18288315
1421 18914107
1422 16270772
1423 15477058
1424 17860469
1425 18841688
1426 17481646
1427 15243995
1428 16080847
1429 19002438
1430 18145980
1431 15681006
1432 15712491
1433 18011829
1434 19394947
1435 16738274
1436 15000604
1437 17208090
1438 18771628
1439 17838650
1440 15463318
1441 15587594
1442 18634558
1443 18628370
1444 16192264
1445 15404673
1446 17080256
1447 19138592
1448 17398701
1449 15003649
1450 16399386
1451 18396642
1452 18364297
1453 16089760
1454 15195616
1455 18009042
1456 18872093
1457 16575628
1458 15145667
1459 16315797
1460 18810330
1461 17858304
1462 15106714
1463 15894163
1464 18063815
1465 18559332
1466 16453109
1467 14796673
1468 17176004
1469 18803230
1470 17025342
1471 15288756
1472 15789021
1473 18320739
1474 18229018
1475 15472678
1476 15511355
1477 17414632
1478 18271004
1479 16712939
1480 14678018
1481 16436797
1482 18502303
1483 17347633
1484 15573289
1485 15494536
1486 17886041
1487 18506592
1488 15665058
1489 14874804
1490 16714612
1491 18195500
1492 17106186
1493 14537110
1494 15674874
1495 18295911
1496 17714465
1497 15770155
1498 15091728
1499 17151344
1500 18348405
1501 15883540
1502 14669148
1503 16114791
1504 17734047
1505 17411869
1506 14999958
1507 15258596
1508 17607849
1509 17528164
1510 15836256
1511 14678840
1512 16292061
1513 18239075
1514 16369419
1515 14606749
1516 15668924
1517 17533516
1518 17596159
1519 14902799
1520 14493286
1521 17108000
1522 17552082
1523 15820968
1524 14329376
1525 15660295
1526 18112896
1527 16775071
1528 14578119
1529 15048755
1530 16853614
1531 17576232
1532 15215476
1533 13987813
1534 16280319
1535 17460178
1536 16277271
1537 14400834
1538 14849774
1539 17492866
1540 16929774
1541 14458429
1542 14345397
1543 16153539
1544 17485457
1545 15462005
1546 13654369
1547 15731791
1548 17402916
1549 16453895
1550 14320220
1551 14102028
1552 16802824
1553 17000546
1554 14484138
1555 13800913
1556 15426269
1557 17324886
1558 15861497
1559 13405016
1560 14860964
1561 16960918
1562 16535378
1563 14349551
1564 13433865
1565 15988202
1566 17013914
1567 14752864
1568 13521841
1569 14659274
1570 16900025
1571 16283588
1572 13419386
1573 13855088
1574 16039068
1575 16407938
1576 14535280
1577 12925156
1578 15149914
1579 17048356
1580 15154289
1581 13298485
1582 13833825
1583 16203934
1584 16280828
1585 13379695
1586 13212990
1587 15423525
1588 16312961
1589 14897288
1590 12808147
1591 14157000
1592 16404110
1593 15279007
1594 13303061
1595 13023586
1596 15179841
1597 16284235
1598 13770019
1599 12720627
1600 14577663
1601 15987259
1602 15068505
1603 12561588
1604 13173882
1605 15774200
1606 15259947
1607 13193034
1608 12510813
1609 14461391
1610 16126736
1611 13958143
1612 12314516
1613 13724965
1614 15378826
1615 15122284
1616 12594064
1617 12252982
1618 14795549
1619 15174558
1620 13481179
1621 12262639
1622 13535226
1623 15663979
1624 14158525
1625 12030079
1626 12849718
1627 14569434
1628 14894967
1629 12683053
1630 11831760
1631 14188400
1632 14936538
1633 13386914
1634 11927489
1635 12691982
1636 14980395
1637 14082768
1638 11770587
1639 12171753
1640 13932441
1641 14721026
1642 12728131
1643 11239837
1644 13399815
1645 14715162
1646 13332727
1647 11507429
1648 11764822
1649 14279125
1650 14145122
1651 11773065
1652 11621810
1653 13185369
1654 14364302
1655 12824852
1656 10761568
1657 12284639
1658 14046047
1659 13289341
1660 11434485
1661 11037015
1662 13505995
1663 14176420
1664 11815538
1665 11025952
1666 12322860
1667 13850802
1668 12792140
1669 10359466
1670 11356699
1671 13427764
1672 13128753
1673 11377488
1674 10500655
1675 12642435
1676 13836222
1677 11696675
1678 10433307
1679 11396622
1680 13230529
1681 12898310
1682 10242985
1683 10462665
1684 12721992
1685 13063852
1686 11373934
1687  9822404
1688 11563015
1689 13456564
1690 11697876
1691  9929315
1692 10481452
1693 12529256
1694 12943847
1695 10344510
1696  9787029
1697 11858220
1698 12605562
1699 11234752
1700  9287542
1701 10401958
1702 12819660
1703 11805650
1704  9786478
1705  9741372
1706 11683548
1707 12733562
1708 10272078
1709  8933679
1710 10842198
1711 12179999
1712 11257601
1713  9044016
1714  9458216
1715 12095833
1716 11763960
1717  9666719
1718  9022018
1719 10564428
1720 12155224
1721 10264582
1722  8407371
1723  9887858
1724 11601953
1725 11292256
1726  9012599
1727  8596712
1728 11223649
1729 11611479
1730  9534002
1731  8345258
1732  9531303
1733 11618656
1734 10321233
1735  7974624
1736  8879851
1737 10828851
1738 11178105
1739  9068349
1740  7795984
1741  9996899
1742 11104254
1743  9539119
1744  8009060
1745  8546275
1746 10866497
1747 10465733
1748  7960647
1749  8029054
1750  9748720
1751 10598852
1752  8947333
1753  7210548
1754  8976996
1755 10562412
1756  9394511
1757  7727437
1758  7758407
1759 10050042
1760 10266773
1761  7729021
1762  7214188
1763  8777377
1764 10042744
1765  8902149
1766  6765193
1767  7964124
1768 10008027
1769  9430357
1770  7559958
1771  6805398
1772  8847515
1773  9899577
1774  7692611
1775  6648406
1776  7877759
1777  9384215
1778  8847622
1779  6594268
1780  7084987
1781  9085050
1782  8904768
1783  7290979
1784  6215904
1785  7856019
1786  9400746
1787  7614763
1788  6212842
1789  7119999
1790  8776120
1791  8661761
1792  6192089
1793  6027587
1794  8201432
1795  8507308
1796  6982595
1797  5597055
1798  6926321
1799  8906744
1800  7530504
1801  5783900
1802  6288857
1803  7903637
1804  8316752
1805  6038690
1806  5226692
1807  7232069
1808  8049113
1809  6877279
1810  5207972
1811  5942387
1812  8211595
1813  7356950
1814  5244133
1815  5239439
1816  6937800
1817  8036273
1818  6021511
1819  4553856
1820  6342913
1821  7672663
1822  6792332
1823  4756888
1824  4761401
1825  7187818
1826  7114582
1827  5041566
1828  4511599
1829  5915442
1830  7501946
1831  6070387
1832  4114367
1833  5330900
1834  6868709
1835  6475363
1836  4504307
1837  3888857
1838  6187572
1839  6786657
1840  4914721
1841  3981818
1842  5022300
1843  6892407
1844  5937237
1845  3509483
1846  4176093
1847  6082481
1848  6284979
1849  4333767
1850  3049014
1851  5211041
1852  6567954
1853  4867548
1854  3339479
1855  3873188
1856  5987244
1857  5774744
1858  3187422
1859  3141824
1860  5013793
1861  5831460
1862  4419183
1863  2675289
1864  4127458
1865  5830501
1866  4646400
1867  2961463
1868  2893651
1869  4922198
1870  5501294
1871  3093185
1872  2398463
1873  4125212
1874  5367525
1875  4299004
1876  2063939
1877  2940977
1878  5098595
1879  4433443
1880  2576433
1881  2010676
1882  3949276
1883  5244569
1884  3156462
1885  1829909
1886  3054517
1887  4452058
1888  3969507
1889  1715771
1890  1914021
1891  4174557
1892  4209134
1893  2599976
1894  1527312
1895  2844025
1896  4540270
1897  2991480
1898  1278020
1899  2015319
1900  3574314
1901  3749159
1902  1575378
1903  1033033
1904  3210757
1905  3854278
1906  2433913
1907   953057
1908  1758446
1909  3762302
1910  2729276
1911   787440
1912  1171374
1913  2740248
1914  3390278
1915  1512606
1916   422204
1917  2241115
1918  3165747
1919  2058058
1920   486167
1921   799333
1922  2909984
1923  2508031
1924   513976
1925   467146
1926  1935378
1927  3007219
1928  1394702
1929  -340307
1930  1093687
1931  2524729
1932  1793839
1933   -38817
1934  -229828
1935  2137815
1936  2478515
1937   322566
1938  -375725
1939   865993
1940  2314141
1941  1192892
1942  -845670
1943   100731
1944  1707861
1945  1477298
1946  -115345
1947  -864129
1948  1070192
1949  1914886
1950    83145
1951  -972595
1952  -127997
1953  1525278
1954  1010353
1955 -1209585
1956  -756856
1957  1083841
1958  1259792
1959  -368858
1960 -1712289
1961   -67125
1962  1372099
1963  -143879
1964 -1513861
1965  -986099
1966   801988
1967   859991
1968 -1441159
1969 -1620140
1970   166855
1971   734015
1972  -604876
1973 -2279024
1974 -1079908
1975   754984
1976  -353369
1977 -1941372
1978 -1791709
1979    -1538
1980   600980
1981 -1622900
1982 -2499928
1983  -921390
1984   114408
1985  -734278
1986 -2692924
1987 -2139490
1988    72111
1989  -328569
1990 -2153234
1991 -2713525
1992 -1114500
1993   201089
1994 -1744692
1995 -3268282
1996 -1952179
1997  -481837
1998  -854421
1999 -2938859
2000 -2998483
2001  -751233
2002  -673115
2003 -2446556
2004 -3409345
2005 -2216516
2006  -493579
2007 -1790910
2008 -3592951
2009 -2837107
2010 -1306625
2011 -1072017
2012 -3049165
2013 -3966864
2014 -1946745
2015 -1051037
2016 -2459551
2017 -3929826
2018 -3285697
2019 -1164935
2020 -1813906
2021 -3937692
2022 -3700077
2023 -2175833
2024 -1591312
2025 -3286003
2026 -4552877
2027 -2845333
2028 -1685105
2029 -2707445
2030 -4094944
2031 -3921738
2032 -2000085
2033 -2191356
2034 -4288423
2035 -4463765
2036 -3064690
2037 -2088696
2038 -3389963
2039 -5096579
2040 -3758154
2041 -2140345
2042 -2844330
2043 -4529550
2044 -4883364
2045 -2860934
2046 -2350780
2047 -4501069
2048 -5298346
2049 -4046249
2050 -2578579
2051 -3324727
2052 -5418202
2053 -4740786
2054 -2912848
2055 -3093224
2056 -4757043
2057 -5719355
2058 -3975442
2059 -2752353
2060 -4496977
2061 -5693915
2062 -4856975
2063 -3303843
2064 -3514412
2065 -5645568
2066 -5625768
2067 -3889607
2068 -3597064
2069 -4880751
2070 -6187785
2071 -4968347
2072 -3263208
2073 -4416180
2074 -5975172
2075 -5790832
2076 -4244145
2077 -3794619
2078 -5832277
2079 -6424904
2080 -4704701
2081 -3938437
2082 -4992797
2083 -6547897
2084 -5775035
2085 -3992287
2086 -4915632
2087 -6474662
2088 -6327491
2089 -4879498
2090 -4197582
2091 -6021238
2092 -6943667
2093 -5438375
2094 -4437911
2095 -5149386
2096 -6926757
2097 -6819032
2098 -4789404
2099 -4964656
2100 -6702456
2101 -7188405
2102 -5777648
2103 -4378913
2104 -5884998
2105 -7467757
2106 -6323029
2107 -5035907
2108 -5447583
2109 -7239541
2110 -7521831
2111 -5520107
2112 -5302907
2113 -6904835
2114 -7580564
2115 -6495357
2116 -4943898
2117 -6042152
2118 -7917589
2119 -7202480
2120 -5762815
2121 -5724608
2122 -7420587
2123 -8237628
2124 -6269921
2125 -5352222
2126 -6854771
2127 -8141924
2128 -7562614
2129 -5675051
2130 -6085676
2131 -8210329
2132 -8056894
2133 -6501375
2134 -5887695
2135 -7306847
2136 -8724481
2137 -7251136
2138 -5894709
2139 -6972286
2140 -8463739
2141 -8400181
2142 -6503717
2143 -6249986
2144 -8309056
2145 -8621922
2146 -7169936
2147 -6274474
2148 -7432327
2149 -9217478
2150 -8173199
2151 -6496470
2152 -7126777
2153 -8594476
2154 -8948946
2155 -7235837
2156 -6413164
2157 -8275516
2158 -9234538
2159 -8173107
2160 -6881440
2161 -7421049
2162 -9499810
2163 -9128534
2164 -7124314
2165 -7141588
2166 -8683271
2167 -9546279
2168 -7990159
2169 -6656875
2170 -8377539
2171 -9764032
2172 -8924185
2173 -7508908
2174 -7623089
2175 -9579531
2176 -9658352
2177 -7761267
2178 -7382992
2179 -8655157
2180 -9935754
2181 -9004054
2182 -7268100
2183 -8290224
2184 -10005201
2185 -9762931
2186 -8187739
2187 -7560113
2188 -9473532
2189 -10355387
2190 -8634635
2191 -7759717
2192 -8784029
2193 -10302686
2194 -9798590
2195 -7884279
2196 -8376370
2197 -10002120
2198 -10064554
2199 -8841141
2200 -8020271
2201 -9543461
2202 -10775705
2203 -9430876
2204 -8289249
2205 -8859349
2206 -10399891
2207 -10421468
2208 -8451432
2209 -8417291
2210 -10173484
2211 -10692476
2212 -9587055
2213 -8345215
2214 -9496405
2215 -11141830
2216 -10184476
2217 -8797683
2218 -8926707
2219 -10361898
2220 -10944878
2221 -9246210
2222 -8720612
2223 -10270453
2224 -11137134
2225 -10356151
2226 -8822510
2227 -9404573
2228 -11241383
2229 -10709189
2230 -9206112
2231 -9097926
2232 -10542842
2233 -11487312
2234 -9911712
2235 -8994611
2236 -10410142
2237 -11475007
2238 -10931287
2239 -9305424
2240 -9337955
2241 -11205805
2242 -11252793
2243 -9853574
2244 -9331349
2245 -10532903
2246 -12018278
2247 -10818169
2248 -9246441
2249 -10187272
2250 -11617610
2251 -11535056
2252 -9808992
2253 -9382583
2254 -11357657
2255 -11864887
2256 -10461921
2257 -9624335
2258 -10515847
2259 -12120813
2260 -11352717
2261 -9660914
2262 -10208027
2263 -11630989
2264 -12020913
2265 -10636538
2266 -9720258
2267 -11329327
2268 -12265924
2269 -11110299
2270 -9902389
2271 -10281950
2272 -12138115
2273 -12033801
2274 -10199044
2275 -10278528
2276 -11728504
2277 -12416804
2278 -11155999
2279 -9867920
2280 -11266585
2281 -12537418
2282 -11618609
2283 -10315779
2284 -10377109
2285 -12204318
2286 -12604162
2287 -10812083
2288 -10395565
2289 -11683337
2290 -12763482
2291 -11840608
2292 -10058423
2293 -10912297
2294 -12668542
2295 -12315094
2296 -10897869
2297 -10445710
2298 -12160399
2299 -13115542
2300 -11441479
2301 -10493612
2302 -11465418
2303 -12797914
2304 -12451006
2305 -10556432
2306 -10787481
2307 -12617219
2308 -12856112
2309 -11615970
2310 -10619910
2311 -11875638
2312 -13337392
2313 -12065842
2314 -10703259
2315 -11313205
2316 -12838315
2317 -13028405
2318 -11138110
2319 -10834808
2320 -12596438
2321 -13115675
2322 -12031308
2323 -10835826
2324 -11682490
2325 -13372520
2326 -12641700
2327 -11208823
2328 -11352992
2329 -12737734
2330 -13474057
2331 -11815377
2332 -10840129
2333 -12311012
2334 -13306086
2335 -12548028
2336 -11045045
2337 -11434354
2338 -13429539
2339 -13250665
2340 -11697019
2341 -11443961
2342 -12618917
2343 -13610571
2344 -12272905
2345 -11038029
2346 -12210384
2347 -13362298
2348 -13021834
2349 -11627949
2350 -11457413
2351 -13242333
2352 -13533632
2353 -12141926
2354 -11498401
2355 -12348240
2356 -13669830
2357 -12815565
2358 -11280190
2359 -12103619
2360 -13468499
2361 -13452720
2362 -12066730
2363 -11488469
2364 -13140071
2365 -13730665
2366 -12392726
2367 -11569724
2368 -12244476
2369 -13751162
2370 -13390752
2371 -11692151
2372 -11989668
2373 -13322012
2374 -13699071
2375 -12507419
2376 -11469036
2377 -12824636
2378 -13911610
2379 -12864556
2380 -11791071
2381 -12139586
2382 -13756683
2383 -13822303
2384 -12005549
2385 -11869980
2386 -13181963
2387 -13813248
2388 -12887094
2389 -11622891
2390 -12657479
2391 -14059846
2392 -13350089
2393 -12118495
2394 -11992344
2395 -13477439
2396 -14064366
2397 -12366065
2398 -11759475
2399 -12991601
2400 -13981491
2401 -13324619
2402 -11757295
2403 -12403005
2404 -14099199
2405 -13735045
2406 -12384542
2407 -11894693
2408 -13209459
2409 -14193953
2410 -12747013
2411 -11834904
2412 -12859125
2413 -14041137
2414 -13780946
2415 -12060863
2416 -12095511
2417 -13832339
2418 -13965710
2419 -12665882
2420 -11802649
2421 -12931291
2422 -14420226
2423 -13291795
2424 -11916078
2425 -12591610
2426 -13948357
2427 -14118231
2428 -12387026
2429 -11851215
2430 -13483466
2431 -14076028
2432 -13104806
2433 -12034654
2434 -12671953
2435 -14314675
2436 -13684774
2437 -12126073
2438 -12288879
2439 -13574824
2440 -14224551
2441 -12747879
2442 -11777355
2443 -13305580
2444 -14322627
2445 -13482398
2446 -12109987
2447 -12337418
2448 -14162211
2449 -14014804
2450 -12327741
2451 -12050177
2452 -13215624
2453 -14319220
2454 -13313222
2455 -11891076
2456 -12868577
2457 -14146902
2458 -13829496
2459 -12402544
2460 -11954518
2461 -13661140
2462 -14227356
2463 -12765105
2464 -12113526
2465 -12974636
2466 -14260890
2467 -13628855
2468 -11965543
2469 -12533433
2470 -13907639
2471 -13901119
2472 -12621734
2473 -11861782
2474 -13341047
2475 -14276153
2476 -13071489
2477 -12189970
2478 -12705328
2479 -14052218
2480 -13889959
2481 -12116756
2482 -12149357
2483 -13553554
2484 -14022056
2485 -13006648
2486 -11885003
2487 -13002324
2488 -14281811
2489 -13322298
2490 -12176067
2491 -12357912
2492 -13717538
2493 -14024754
2494 -12369079
2495 -12033137
2496 -13335630
2497 -13998345
2498 -13233798
2499 -11923432
2500 -12615279
2501 -14059561
2502 -13429945
2503 -12196294
2504 -12067102
2505 -13381295
2506 -14172253
2507 -12727194
2508 -11949983
2509 -13008564
2510 -13872682
2511 -13402832
2512 -11955296
2513 -12193370
2514 -13754822
2515 -13571581
2516 -12402026
2517 -11992160
2518 -13030467
2519 -14075604
2520 -12895501
2521 -11829467
2522 -12676918
2523 -13674866
2524 -13481336
2525 -12002317
2526 -11885933
2527 -13571641
2528 -13778046
2529 -12555522
2530 -11825598
2531 -12659702
2532 -13957741
2533 -12995994
2534 -11589837
2535 -12202139
2536 -13446091
2537 -13689732
2538 -12268695
2539 -11573338
2540 -13072751
2541 -13779182
2542 -12808411
2543 -11740280
2544 -12094353
2545 -13616684
2546 -13269581
2547 -11733021
2548 -11883601
2549 -13084841
2550 -13684904
2551 -12475331
2552 -11384383
2553 -12624019
2554 -13597331
2555 -12779817
2556 -11607637
2557 -11749746
2558 -13422751
2559 -13493273
2560 -11843347
2561 -11579555
2562 -12672089
2563 -13541784
2564 -12619236
2565 -11181676
2566 -12047772
2567 -13360462
2568 -12997206
2569 -11775810
2570 -11384807
2571 -12913022
2572 -13524924
2573 -12014613
2574 -11312769
2575 -12139861
2576 -13253060
2577 -12746085
2578 -11136325
2579 -11622356
2580 -13124055
2581 -13103127
2582 -11859299
2583 -11046243
2584 -12358280
2585 -13414044
2586 -12133303
2587 -11090350
2588 -11662740
2589 -12938995
2590 -12927776
2591 -11258172
2592 -11184094
2593 -12627602
2594 -13010400
2595 -12023644
2596 -10885107
2597 -11694808
2598 -13041874
2599 -12256480
2600 -11115074
2601 -11283824
2602 -12512019
2603 -12946258
2604 -11383405
2605 -10792783
2606 -12068576
2607 -12749993
2608 -12021034
2609 -10741610
2610 -11252723
2611 -12843732
2612 -12381956
2613 -11044068
2614 -10863539
2615 -12010507
2616 -12825971
2617 -11460447
2618 -10447287
2619 -11485961
2620 -12453838
2621 -12127619
2622 -10805263
2623 -10780442
2624 -12353327
2625 -12375770
2626 -11117344
2627 -10565431
2628 -11359466
2629 -12468156
2630 -11584898
2631 -10360609
2632 -11074050
2633 -12111977
2634 -12068106
2635 -10744638
2636 -10305112
2637 -11819818
2638 -12246762
2639 -11055581
2640 -10269944
2641 -10915296
2642 -12256180
2643 -11658652
2644 -10191509
2645 -10616242
2646 -11736978
2647 -11909180
2648 -10701436
2649 -9897296
2650 -11202150
2651 -11971115
2652 -11075976
2653 -10188175
2654 -10447585
2655 -11805031
2656 -11678235
2657 -10123824
2658 -10080784
2659 -11149595
2660 -11716533
2661 -10765171
2662 -9609216
2663 -10611892
2664 -11713344
2665 -11071625
2666 -10034534
2667 -9979930
2668 -11304856
2669 -11508485
2670 -9943933
2671 -9616045
2672 -10676132
2673 -11461099
2674 -10788300
2675 -9478365
2676 -10149186
2677 -11369427
2678 -10940508
2679 -9842975
2680 -9435047
2681 -10629246
2682 -11343619
2683 -10039378
2684 -9348237
2685 -10133498
2686 -11099479
2687 -10772804
2688 -9292833
2689 -9531837
2690 -10915821
2691 -10816559
2692 -9684199
2693 -8996763
2694 -10096371
2695 -11216073
2696 -10056888
2697 -8973098
2698 -9543171
2699 -10679935
2700 -10686446
2701 -9091489
2702 -8861062
2703 -10341655
2704 -10726500
2705 -9768964
2706 -8751701
2707 -9420900
2708 -10797598
2709 -10073946
2710 -8793610
2711 -8938645
2712 -10012474
2713 -10474010
2714 -9105868
2715 -8419497
2716 -9700380
2717 -10426357
2718 -9758318
2719 -8579749
2720 -8806044
2721 -10292806
2722 -9964351
2723 -8556972
2724 -8395259
2725 -9482486
2726 -10334396
2727 -9143309
2728 -8024001
2729 -9075525
2730 -10041584
2731 -9589846
2732 -8305397
2733 -8159794
2734 -9686661
2735 -9836204
2736 -8543930
2737 -8077212
2738 -8853603
2739 -9925509
2740 -9199108
2741 -7818148
2742 -8344742
2743 -9358217
2744 -9313541
2745 -8201772
2746 -7669095
2747 -9048548
2748 -9656990
2749 -8504053
2750 -7715707
2751 -8223318
2752 -9450327
2753 -9042141
2754 -7488286
2755 -7755854
2756 -8936934
2757 -9147022
2758 -8092617
2759 -7227975
2760 -8364664
2761 -9259444
2762 -8347556
2763 -7430446
2764 -7587082
2765 -8806416
2766 -8911102
2767 -7437358
2768 -7270626
2769 -8343474
2770 -8880334
2771 -8073993
2772 -6857880
2773 -7607662
2774 -8785095
2775 -8168526
2776 -7104131
2777 -7003952
2778 -8246506
2779 -8772996
2780 -7351678
2781 -6764918
2782 -7719636
2783 -8494964
2784 -7959937
2785 -6545472
2786 -6880625
2787 -8223024
2788 -7998412
2789 -6974455
2790 -6570425
2791 -7570786
2792 -8423310
2793 -7256664
2794 -6364464
2795 -7007345
2796 -7860661
2797 -7704359
2798 -6401994
2799 -6405797
2800 -7734947
2801 -7772277
2802 -6820534
2803 -6170970
2804 -6869121
2805 -7913868
2806 -7025372
2807 -5931641
2808 -6386603
2809 -7369361
2810 -7503267
2811 -6188131
2812 -5794138
2813 -7178626
2814 -7549098
2815 -6575953
2816 -5676689
2817 -6161859
2818 -7429995
2819 -6869876
2820 -5648302
2821 -5878568
2822 -6818082
2823 -7195588
2824 -6040114
2825 -5276465
2826 -6385035
2827 -7038143
2828 -6395036
2829 -5431642
2830 -5538609
2831 -6880989
2832 -6776184
2833 -5445667
2834 -5287187
2835 -6192543
2836 -6889635
2837 -5864732
2838 -4695325
2839 -5645961
2840 -6655929
2841 -6204711
2842 -5145535
2843 -4990792
2844 -6341129
2845 -6546178
2846 -5181360
2847 -4709626
2848 -5446767
2849 -6389710
2850 -5785827
2851 -4412581
2852 -4933212
2853 -6095275
2854 -6044386
2855 -4988806
2856 -4362272
2857 -5535475
2858 -6203707
2859 -5003965
2860 -4185123
2861 -4715363
2862 -5895422
2863 -5719063
2864 -4225099
2865 -4314375
2866 -5498166
2867 -5710480
2868 -4740632
2869 -3778774
2870 -4708511
2871 -5783520
2872 -4936662
2873 -3926446
2874 -4108000
2875 -5239539
2876 -5463853
2877 -4024233
2878 -3713555
2879 -4787635
2880 -5238631
2881 -4521574
2882 -3423623
2883 -4036875
2884 -5283828
2885 -4741004
2886 -3667162
2887 -3558045
2888 -4558014
2889 -5099904
2890 -3800750
2891 -3114657
2892 -4070832
2893 -4811734
2894 -4413825
2895 -3127022
2896 -3287399
2897 -4695446
2898 -4543770
2899 -3393826
2900 -2943709
2901 -3819780
2902 -4698392
2903 -3660073
2904 -2709614
2905 -3442903
2906 -4279318
2907 -4146544
2908 -2941299
2909 -2684247
2910 -3929868
2911 -4077507
2912 -3112033
2913 -2508235
2914 -3112780
2915 -4241208
2916 -3605055
2917 -2414793
2918 -2764819
2919 -3673066
2920 -3854671
2921 -2667109
2922 -2005260
2923 -3201312
2924 -3761357
2925 -2915299
2926 -2113575
2927 -2473692
2928 -3716270
2929 -3381215
2930 -2064515
2931 -2145880
2932 -3015038
2933 -3409531
2934 -2458018
2935 -1562167
2936 -2537577
2937 -3355893
2938 -2764514
2939 -1813058
2940 -1756485
2941 -2971057
2942 -3094672
2943 -1789229
2944 -1521070
2945 -2351967
2946 -3057853
2947 -2349316
2948 -1166271
2949 -1806480
2950 -2804864
2951 -2457135
2952 -1506248
2953 -1161825
2954 -2242760
2955 -2693495
2956 -1547839
2957 -1077149
2958 -1733161
2959 -2529150
2960 -2117179
2961  -824759
2962 -1149280
2963 -2218329
2964 -2078037
2965 -1171033
2966  -652790
2967 -1644576
2968 -2393996
2969 -1354184
2970  -610719
2971 -1081470
2972 -1954045
2973 -1827164
2974  -497120
2975  -481763
2976 -1601311
2977 -1762167
2978  -972541
2979  -214311
2980  -961577
2981 -2000988
2982 -1176329
2983  -129108
2984  -328762
2985 -1311607
2986 -1554230
2987  -242569
2988   107794
2989 -1032165
2990 -1437437
2991  -749259
2992   206177
2993  -213192
2994 -1404440
2995  -929036
2996   153762
2997   227106
2998  -659411
2999 -1241262
3000  -119283
3001   630761
3002  -308906
3003 -1012747
3004  -550480
3005   612193
3006   589447
3007  -763137
3008  -731145
3009   415013
3010   780283
3011   -31023
3012  -892557
3013    43387
3014  1142740
3015   456074
3016  -440884
3017  -286282
3018   839589
3019  1189729
3020   -92164
3021  -446776
3022   568515
3023  1243544
3024   736569
3025  -353238
3026   163912
3027  1487201
3028  1193876
3029   195453
3030   -41747
3031   952449
3032  1680599
3033   625772
3034   -16236
3035   834609
3036  1656838
3037  1436891
3038   297903
3039   398543
3040  1677362
3041  1700450
3042   792456
3043   354605
3044  1143772
3045  2132128
3046  1368260
3047   485565
3048  1075383
3049  1985999
3050  2036521
3051   900953
3052   620428
3053  1869461
3054  2206018
3055  1424472
3056   840477
3057  1404385
3058  2529135
3059  2065662
3060  1016553
3061  1306928
3062  2177267
3063  2522944
3064  1591368
3065   997632
3066  2067975
3067  2689844
3068  2096332
3069  1358180
3070  1596551
3071  2805199
3072  2678799
3073  1550425
3074  1582945
3075  2434003
3076  2980581
3077  2240937
3078  1448663
3079  2344294
3080  3135673
3081  2694446
3082  1877635
3083  1829547
3084  2999370
3085  3216518
3086  2140253
3087  1928682
3088  2696644
3089  3456514
3090  2955892
3091  1905830
3092  2477875
3093  3467771
3094  3259214
3095  2398031
3096  2083966
3097  3217230
3098  3783946
3099  2789081
3100  2330843
3101  2943309
3102  3807804
3103  3545323
3104  2363014
3105  2607965
3106  3680308
3107  3812086
3108  3092302
3109  2515944
3110  3412756
3111  4259539
3112  3448609
3113  2738525
3114  3121480
3115  4048470
3116  4103287
3117  2929840
3118  2901861
3119  3990976
3120  4295772
3121  3655687
3122  2931199
3123  3608416
3124  4614976
3125  4007054
3126  3154123
3127  3324541
3128  4271624
3129  4648781
3130  3566457
3131  3196002
3132  4223088
3133  4770335
3134  4249667
3135  3303466
3136  3685501
3137  4933554
3138  4655881
3139  3671249
3140  3579393
3141  4501309
3142  5189492
3143  4233262
3144  3510130
3145  4338488
3146  5081815
3147  4816105
3148  3804591
3149  3811974
3150  5101554
3151  5252030
3152  4344734
3153  3952292
3154  4629617
3155  5551226
3156  4874150
3157  3879530
3158  4436196
3159  5345769
3160  5395445
3161  4422107
3162  4078661
3163  5283385
3164  5731234
3165  4911777
3166  4297742
3167  4725583
3168  5793224
3169  5480827
3170  4372750
3171  4625599
3172  5563279
3173  5916664
3174  5094974
3175  4397192
3176  5363117
3177  6069418
3178  5419740
3179  4681188
3180  4881126
3181  6038489
3182  6086729
3183  4938899
3184  4886280
3185  5742496
3186  6276296
3187  5654272
3188  4752106
3189  5443044
3190  6347144
3191  5982027
3192  5198252
3193  5095233
3194  6179142
3195  6606697
3196  5544743
3197  5155989
3198  5852434
3199  6548228
3200  6168010
3201  5144050
3202  5582221
3203  6630201
3204  6485007
3205  5723470
3206  5406115
3207  6305192
3208  6936988
3209  6030274
3210  5465401
3211  6010277
3212  6797126
3213  6716707
3214  5669025
3215  5761880
3216  6829566
3217  6970764
3218  6268509
3219  5649792
3220  6304097
3221  7216345
3222  6587351
3223  5842531
3224  6179912
3225  7029961
3226  7230111
3227  6197181
3228  5948328
3229  6931542
3230  7263232
3231  6700912
3232  6034200
3233  6466006
3234  7463324
3235  7082764
3236  6281792
3237  6424470
3238  7185822
3239  7581239
3240  6671835
3241  6164417
3242  7040329
3243  7583351
3244  7186068
3245  6415639
3246  6615792
3247  7726459
3248  7594399
3249  6657704
3250  6561737
3251  7285184
3252  7908770
3253  7149309
3254  6403637
3255  7161933
3256  7911946
3257  7673524
3258  6821875
3259  6737460
3260  7865032
3261  8026542
3262  7077613
3263  6738596
3264  7349793
3265  8174451
3266  7682208
3267  6743099
3268  7269363
3269  8135708
3270  8102531
3271  7243141
3272  6841688
3273  7886526
3274  8378272
3275  7565671
3276  7031271
3277  7461627
3278  8429978
3279  8249947
3280  7132045
3281  7276226
3282  8183338
3283  8446501
3284  7708191
3285  7029586
3286  7897409
3287  8689901
3288  8070339
3289  7381844
3290  7582416
3291  8552903
3292  8631926
3293  7518183
3294  7398817
3295  8254903
3296  8720464
3297  8201999
3298  7357264
3299  7921560
3300  8883318
3301  8526640
3302  7733048
3303  7604846
3304  8523977
3305  9016328
3306  8034235
3307  7564889
3308  8273312
3309  8965690
3310  8696027
3311  7704956
3312  7934075
3313  8978958
3314  8864392
3315  8085101
3316  7769435
3317  8535957
3318  9259417
3319  8506919
3320  7881063
3321  8398829
3322  9101041
3323  9037155
3324  8037498
3325  7963167
3326  9016436
3327  9190341
3328  8477171
3329  7955968
3330  8554640
3331  9509280
3332  8977984
3333  8107782
3334  8378793
3335  9169353
3336  9390870
3337  8441847
3338  8016681
3339  8987905
3340  9485485
3341  8951801
3342  8264440
3343  8544668
3344  9564607
3345  9309819
3346  8385942
3347  8440829
3348  9175900
3349  9635279
3350  8897682
3351  8265173
3352  9027755
3353  9627040
3354  9271075
3355  8562317
3356  8571888
3357  9549443
3358  9603380
3359  8740848
3360  8590487
3361  9196207
3362  9801823
3363  9287835
3364  8483410
3365  9007372
3366  9717136
3367  9538335
3368  8827477
3369  8647442
3370  9597755
3371  9896288
3372  9046495
3373  8725824
3374  9255386
3375  9939412
3376  9577081
3377  8653583
3378  9012610
3379  9822148
3380  9796172
3381  9121169
3382  8728751
3383  9581946
3384 10131500
3385  9404184
3386  8876002
3387  9188012
3388  9947744
3389  9894649
3390  8913210
3391  8974832
3392  9857410
3393 10100611
3394  9486590
3395  8837958
3396  9486395
3397 10274964
3398  9706989
3399  9000321
3400  9148509
3401  9975018
3402 10196462
3403  9233704
3404  9037403
3405  9840617
3406 10238530
3407  9767615
3408  8986180
3409  9393130
3410 10305493
3411  9972457
3412  9234658
3413  9195056
3414  9971814
3415 10439221
3416  9564881
3417  9048628
3418  9723430
3419 10308834
3420 10046128
3421  9158859
3422  9295516
3423 10337456
3424 10293856
3425  9498344
3426  9199943
3427  9865539
3428 10564494
3429  9869755
3430  9122696
3431  9623450
3432 10328686
3433 10294731
3434  9433611
3435  9284852
3436 10279861
3437 10483255
3438  9752519
3439  9282923
3440  9732122
3441 10552029
3442 10128057
3443  9295724
3444  9575992
3445 10320815
3446 10516504
3447  9719941
3448  9242314
3449 10112642
3450 10590059
3451 10002068
3452  9346690
3453  9570269
3454 10544418
3455 10439028
3456  9510838
3457  9527285
3458 10262093
3459 10668578
3460  9972718
3461  9235192
3462  9907897
3463 10586113
3464 10230434
3465  9563132
3466  9540012
3467 10452811
3468 10634501
3469  9745471
3470  9495824
3471 10056602
3472 10634158
3473 10228816
3474  9367780
3475  9763006
3476 10561063
3477 10441557
3478  9776121
3479  9494308
3480 10290410
3481 10716920
3482  9914722
3483  9474726
3484  9934085
3485 10629349
3486 10445791
3487  9522606
3488  9683002
3489 10516291
3490 10536156
3491  9907655
3492  9454333
3493 10109718
3494 10736536
3495 10111307
3496  9551252
3497  9845776
3498 10544169
3499 10598554
3500  9704371
3501  9592884
3502 10369502
3503 10581385
3504 10048734
3505  9455971
3506  9913933
3507 10730118
3508 10322302
3509  9642596
3510  9741523
3511 10427155
3512 10683671
3513  9815694
3514  9471184
3515 10197049
3516 10590244
3517 10206342
3518  9542852
3519  9808998
3520 10676705
3521 10449451
3522  9709210
3523  9634568
3524 10228185
3525 10652359
3526  9958022
3527  9445405
3528 10058730
3529 10579319
3530 10365596
3531  9646187
3532  9627603
3533 10510065
3534 10525093
3535  9771126
3536  9492025
3537 10033718
3538 10692076
3539 10168524
3540  9422247
3541  9859050
3542 10510368
3543 10450817
3544  9689804
3545  9429929
3546 10306078
3547 10583480
3548  9903915
3549  9473557
3550  9835892
3551 10595410
3552 10313068
3553  9465754
3554  9648899
3555 10292893
3556 10444625
3557  9799854
3558  9317191
3559 10061042
3560 10578342
3561 10046109
3562  9488157
3563  9658260
3564 10439247
3565 10383515
3566  9473149
3567  9438154
3568 10116450
3569 10466248
3570  9907978
3571  9229094
3572  9826864
3573 10535961
3574 10135094
3575  9454030
3576  9414760
3577 10210426
3578 10418178
3579  9550230
3580  9297564
3581  9920456
3582 10424298
3583 10060405
3584  9225275
3585  9514596
3586 10297685
3587 10140869
3588  9478858
3589  9229553
3590  9931825
3591 10423710
3592  9705828
3593  9216872
3594  9657713
3595 10264388
3596 10118668
3597  9224024
3598  9243806
3599 10086442
3600 10143704
3601  9531303
3602  9117711
3603  9677033
3604 10340236
3605  9774725
3606  9124728
3607  9377595
3608  9997297
3609 10100278
3610  9277791
3611  9064413
3612  9830679
3613 10097908
3614  9606819
3615  9038038
3616  9347047
3617 10128591
3618  9809155
3619  9074616
3620  9114536
3621  9738922
3622 10070640
3623  9367042
3624  8905440
3625  9562914
3626  9997535
3627  9626884
3628  8953390
3629  9032073
3630  9860903
3631  9787930
3632  9066244
3633  8942212
3634  9470154
3635  9956346
3636  9408316
3637  8772488
3638  9247565
3639  9777662
3640  9588358
3641  8932825
3642  8795490
3643  9588108
3644  9748338
3645  9080282
3646  8807509
3647  9191151
3648  9738916
3649  9357994
3650  8618576
3651  8944371
3652  9546577
3653  9517434
3654  8914128
3655  8620520
3656  9338167
3657  9680560
3658  9033313
3659  8584031
3660  8862876
3661  9517201
3662  9344053
3663  8533940
3664  8660876
3665  9316254
3666  9449779
3667  8896397
3668  8414248
3669  8983289
3670  9486056
3671  8985291
3672  8457677
3673  8569941
3674  9226987
3675  9295561
3676  8511292
3677  8421626
3678  9013593
3679  9281401
3680  8837906
3681  8204078
3682  8613315
3683  9284243
3684  8939716
3685  8328498
3686  8300267
3687  8963512
3688  9230566
3689  8452067
3690  8126791
3691  8662587
3692  9051954
3693  8762934
3694  8054094
3695  8258228
3696  9022853
3697  8904610
3698  8286920
3699  8052367
3700  8606311
3701  9057521
3702  8399159
3703  7866099
3704  8274832
3705  8821011
3706  8735366
3707  7979921
3708  7926369
3709  8693587
3710  8777564
3711  8183627
3712  7788045
3713  8203498
3714  8819416
3715  8367047
3716  7719654
3717  7970113
3718  8545331
3719  8648753
3720  7915460
3721  7597338
3722  8303209
3723  8574935
3724  8065428
3725  7552369
3726  7822477
3727  8566327
3728  8326455
3729  7592859
3730  7646353
3731  8199208
3732  8452304
3733  7809597
3734  7305021
3735  7899275
3736  8360463
3737  7999612
3738  7406098
3739  7442915
3740  8225700
3741  8234840
3742  7476070
3743  7301749
3744  7785092
3745  8216635
3746  7742000
3747  7076318
3748  7508925
3749  8108886
3750  7908142
3751  7291545
3752  7108311
3753  7813676
3754  8021719
3755  7344102
3756  7015461
3757  7380539
3758  7914998
3759  7684259
3760  6954198
3761  7137045
3762  7748929
3763  7736045
3764  7179131
3765  6795093
3766  7357554
3767  7771057
3768  7219241
3769  6795594
3770  7046927
3771  7624069
3772  7543711
3773  6766919
3774  6755704
3775  7367177
3776  7490158
3777  7014795
3778  6531657
3779  6972093
3780  7550969
3781  7136817
3782  6589541
3783  6646479
3784  7216437
3785  7368966
3786  6620627
3787  6379365
3788  6938191
3789  7237784
3790  6899943
3791  6323350
3792  6576288
3793  7227186
3794  6973942
3795  6391719
3796  6297847
3797  6792761
3798  7103566
3799  6471051
3800  6094217
3801  6561809
3802  6945186
3803  6735785
3804  6104071
3805  6155916
3806  6847489
3807  6779334
3808  6177194
3809  5945938
3810  6389512
3811  6868076
3812  6344702
3813  5812494
3814  6176933
3815  6641685
3816  6542130
3817  5884200
3818  5736343
3819  6412417
3820  6538250
3821  6011352
3822  5678561
3823  5993476
3824  6550648
3825  6212592
3826  5556008
3827  5736037
3828  6222715
3829  6293487
3830  5705176
3831  5372215
3832  5997077
3833  6305407
3834  5843269
3835  5406356
3836  5565208
3837  6181182
3838  6014893
3839  5301743
3840  5334024
3841  5824478
3842  6046625
3843  5559255
3844  5081076
3845  5556572
3846  5991269
3847  5645160
3848  5130413
3849  5119217
3850  5756945
3851  5806243
3852  5095205
3853  4964589
3854  5422360
3855  5771963
3856  5389812
3857  4769396
3858  5098948
3859  5648908
3860  5431532
3861  4879913
3862  4705346
3863  5316525
3864  5596974
3865  4949589
3866  4609170
3867  4964814
3868  5434432
3869  5221967
3870  4486060
3871  4584399
3872  5223268
3873  5228714
3874  4701805
3875  4360807
3876  4856311
3877  5312445
3878  4778290
3879  4291475
3880  4503268
3881  4999129
3882  4978134
3883  4280167
3884  4191740
3885  4806398
3886  4957949
3887  4524003
3888  4050305
3889  4365133
3890  4937386
3891  4573375
3892  3999174
3893  4054444
3894  4584733
3895  4782423
3896  4109097
3897  3800406
3898  4352996
3899  4643218
3900  4301049
3901  3735511
3902  3875131
3903  4516611
3904  4351706
3905  3771006
3906  3685219
3907  4127305
3908  4467935
3909  3939600
3910  3467865
3911  3868097
3912  4248944
3913  4060675
3914  3479317
3915  3430892
3916  4079629
3917  4122761
3918  3577402
3919  3338112
3920  3654264
3921  4095647
3922  3714414
3923  3155047
3924  3419902
3925  3846064
3926  3802556
3927  3266333
3928  3061588
3929  3643315
3930  3830942
3931  3317195
3932  2964921
3933  3185858
3934  3692805
3935  3475745
3936  2846961
3937  2988108
3938  3468293
3939  3546297
3940  3051079
3941  2676693
3942  3155099
3943  3483283
3944  3064504
3945  2652997
3946  2732528
3947  3281256
3948  3263771
3949  2620105
3950  2564746
3951  3006106
3952  3211295
3953  2821706
3954  2311443
3955  2662267
3956  3118464
3957  2828446
3958  2370298
3959  2349312
3960  2883312
3961  2999608
3962  2346507
3963  2147430
3964  2550783
3965  2832870
3966  2547652
3967  1999517
3968  2227733
3969  2746015
3970  2578694
3971  2109856
3972  1949409
3973  2412305
3974  2689307
3975  2111274
3976  1766479
3977  2092932
3978  2470002
3979  2326429
3980  1699100
3981  1745874
3982  2346856
3983  2320845
3984  1819160
3985  1524742
3986  1923243
3987  2354043
3988  1899025
3989  1433600
3990  1657749
3991  2091467
3992  2087256
3993  1446223
3994  1288926
3995  1854977
3996  2003849
3997  1592569
3998  1176426
3999  1426323
4000  1968946
4001  1714352
4002  1172025
4003  1222934
4004  1632207
4005  1783458
4006  1216069
4007   881833
4008  1368526
4009  1660920
4010  1355011
4011   885195
4012   971424
4013  1572076
4014  1465492
4015   878847
4016   772835
4017  1154555
4018  1454484
4019  1007927
4020   534123
4021   915694
4022  1311660
4023  1115779
4024   610759
4025   521443
4026  1104205
4027  1168457
4028   601290
4029   380641
4030   694539
4031  1102391
4032   820151
4033   246865
4034   450682
4035   892609
4036   848663
4037   353899
4038    93761
4039   614875
4040   872035
4041   379604
4042    32970
4043   247377
4044   726516
4045   582570
4046   -66429
4047     -415
4048   474317
4049   541296
4050    94166
4051  -282454
4052   150467
4053   546619
4054   166672
4055  -250552
4056  -205682
4057   270064
4058   315610
4059  -313454
4060  -450767
4061   -14465
4062   216635
4063   -76635
4064  -572833
4065  -334488
4066   147058
4067   -85091
4068  -539982
4069  -623616
4070  -211203
4071     3236
4072  -533267
4073  -786022
4074  -424459
4075  -149781
4076  -336475
4077  -853278
4078  -774106
4079  -283964
4080  -404406
4081  -838273
4082  -987379
4083  -633876
4084  -317822
4085  -750761
4086 -1102504
4087  -839406
4088  -538836
4089  -625176
4090 -1136344
4091 -1198740
4092  -712486
4093  -685890
4094 -1088727
4095 -1330219
4096 -1057118
4097  -643567
4098  -986106
4099 -1459818
4100 -1278311
4101  -921919
4102  -906650
4103 -1421957
4104 -1606500
4105 -1094019
4106  -938426
4107 -1327498
4108 -1678269
4109 -1496090
4110 -1023384
4111 -1243452
4112 -1768093
4113 -1707550
4114 -1331551
4115 -1180621
4116 -1627019
4117 -1959741
4118 -1549590
4119 -1263877
4120 -1557259
4121 -1975634
4122 -1955182
4123 -1445475
4124 -1476828
4125 -2014180
4126 -2078807
4127 -1722077
4128 -1473080
4129 -1852698
4130 -2311925
4131 -1991904
4132 -1625628
4133 -1833652
4134 -2267907
4135 -2333804
4136 -1822832
4137 -1706831
4138 -2240599
4139 -2440365
4140 -2143836
4141 -1817109
4142 -2074913
4143 -2631113
4144 -2462778
4145 -2012551
4146 -2055384
4147 -2475587
4148 -2707820
4149 -2266620
4150 -1973269
4151 -2431014
4152 -2779686
4153 -2613341
4154 -2221152
4155 -2280117
4156 -2857163
4157 -2858228
4158 -2392610
4159 -2312439
4160 -2681693
4161 -3038078
4162 -2713872
4163 -2315179
4164 -2670214
4165 -3076720
4166 -2999291
4167 -2592660
4168 -2506897
4169 -3053376
4170 -3215223
4171 -2791418
4172 -2609697
4173 -2898316
4174 -3337604
4175 -3167037
4176 -2702684
4177 -2875736
4178 -3300232
4179 -3357944
4180 -2992758
4181 -2760999
4182 -3243852
4183 -3559047
4184 -3224472
4185 -2944925
4186 -3113170
4187 -3594915
4188 -3554460
4189 -3035910
4190 -3093244
4191 -3528521
4192 -3684214
4193 -3384205
4194 -3076442
4195 -3466284
4196 -3876207
4197 -3616303
4198 -3288641
4199 -3329108
4200 -3777980
4201 -3889724
4202 -3423660
4203 -3347678
4204 -3747836
4205 -4015555
4206 -3813169
4207 -3415342
4208 -3642365
4209 -4118057
4210 -3972691
4211 -3611020
4212 -3565317
4213 -3986164
4214 -4224320
4215 -3806421
4216 -3618505
4217 -3975644
4218 -4283518
4219 -4167064
4220 -3738941
4221 -3833801
4222 -4333458
4223 -4317823
4224 -3978242
4225 -3833331
4226 -4192651
4227 -4544301
4228 -4217739
4229 -3907764
4230 -4151806
4231 -4496780
4232 -4512263
4233 -4089279
4234 -4050585
4235 -4517368
4236 -4630625
4237 -4348294
4238 -4134236
4239 -4378478
4240 -4797893
4241 -4573208
4242 -4204505
4243 -4348335
4244 -4703439
4245 -4823831
4246 -4444946
4247 -4286798
4248 -4747980
4249 -4942213
4250 -4675914
4251 -4388596
4252 -4558944
4253 -5022667
4254 -4902696
4255 -4500004
4256 -4582970
4257 -4943635
4258 -5138352
4259 -4800369
4260 -4528628
4261 -4898180
4262 -5188259
4263 -5010060
4264 -4668195
4265 -4708665
4266 -5224052
4267 -5279932
4268 -4847154
4269 -4784945
4270 -5125427
4271 -5423514
4272 -5151804
4273 -4750545
4274 -5034905
4275 -5420426
4276 -5333525
4277 -4987521
4278 -4921257
4279 -5400310
4280 -5575524
4281 -5178828
4282 -5008583
4283 -5274514
4284 -5627697
4285 -5487565
4286 -5032192
4287 -5193294
4288 -5617887
4289 -5648656
4290 -5326895
4291 -5124705
4292 -5534350
4293 -5837582
4294 -5502792
4295 -5223726
4296 -5401765
4297 -5815864
4298 -5813569
4299 -5343673
4300 -5359138
4301 -5793839
4302 -5927566
4303 -5653619
4304 -5342418
4305 -5625797
4306 -6048141
4307 -5833036
4308 -5500444
4309 -5559392
4310 -5967954
4311 -6119491
4312 -5677021
4313 -5546028
4314 -5919749
4315 -6127988
4316 -5947493
4317 -5588536
4318 -5760315
4319 -6220560
4320 -6137310
4321 -5809113
4322 -5757232
4323 -6091995
4324 -6342766
4325 -5979823
4326 -5729678
4327 -6019904
4328 -6314054
4329 -6254285
4330 -5876012
4331 -5898581
4332 -6382083
4333 -6404846
4334 -6076241
4335 -5933302
4336 -6211725
4337 -6539518
4338 -6250674
4339 -5945037
4340 -6178896
4341 -6492791
4342 -6510598
4343 -6153322
4344 -6062850
4345 -6496709
4346 -6619452
4347 -6328852
4348 -6119473
4349 -6302740
4350 -6710304
4351 -6564813
4352 -6171439
4353 -6297213
4354 -6642311
4355 -6751546
4356 -6409494
4357 -6204532
4358 -6597265
4359 -6814331
4360 -6573731
4361 -6323655
4362 -6431811
4363 -6855629
4364 -6821153
4365 -6422603
4366 -6438598
4367 -6739020
4368 -6917286
4369 -6663850
4370 -6383462
4371 -6687120
4372 -6997900
4373 -6836469
4374 -6551703
4375 -6551801
4376 -6967103
4377 -7042242
4378 -6642851
4379 -6550449
4380 -6836774
4381 -7097692
4382 -6921431
4383 -6566403
4384 -6779097
4385 -7137247
4386 -7071495
4387 -6779846
4388 -6662615
4389 -7011496
4390 -7220616
4391 -6885908
4392 -6711222
4393 -6930607
4394 -7229257
4395 -7161649
4396 -6770558
4397 -6859216
4398 -7229298
4399 -7243415
4400 -6976055
4401 -6800859
4402 -7106036
4403 -7380690
4404 -7104680
4405 -6880062
4406 -7038225
4407 -7340638
4408 -7361948
4409 -6961939
4410 -6925535
4411 -7306542
4412 -7413245
4413 -7186195
4414 -6936074
4415 -7165238
4416 -7543197
4417 -7342445
4418 -7028419
4419 -7091820
4420 -7423066
4421 -7538854
4422 -7148895
4423 -7009181
4424 -7376347
4425 -7565032
4426 -7382957
4427 -7085552
4428 -7202462
4429 -7625560
4430 -7534414
4431 -7191309
4432 -7159620
4433 -7453235
4434 -7691279
4435 -7381873
4436 -7124194
4437 -7413762
4438 -7688319
4439 -7586311
4440 -7229521
4441 -7220277
4442 -7660058
4443 -7701710
4444 -7371442
4445 -7257241
4446 -7503953
4447 -7808614
4448 -7595323
4449 -7261087
4450 -7441773
4451 -7724348
4452 -7725427
4453 -7411403
4454 -7291248
4455 -7673693
4456 -7836759
4457 -7550996
4458 -7364953
4459 -7531144
4460 -7873907
4461 -7755532
4462 -7371715
4463 -7461521
4464 -7775240
4465 -7858728
4466 -7580741
4467 -7370202
4468 -7710002
4469 -7947848
4470 -7709271
4471 -7474782
4472 -7525473
4473 -7880121
4474 -7907507
4475 -7525998
4476 -7500759
4477 -7784056
4478 -7966596
4479 -7765791
4480 -7462980
4481 -7686190
4482 -7993582
4483 -7840860
4484 -7574395
4485 -7545508
4486 -7889503
4487 -8016140
4488 -7661869
4489 -7559658
4490 -7810188
4491 -8016902
4492 -7882430
4493 -7543565
4494 -7674330
4495 -8016956
4496 -7965984
4497 -7695968
4498 -7594492
4499 -7893067
4500 -8116644
4501 -7808250
4502 -7601010
4503 -7784368
4504 -8041697
4505 -7990810
4506 -7636564
4507 -7662437
4508 -8026269
4509 -8055546
4510 -7822147
4511 -7651035
4512 -7871586
4513 -8139748
4514 -7915787
4515 -7654585
4516 -7774101
4517 -8035051
4518 -8081741
4519 -7754231
4520 -7669569
4521 -8015605
4522 -8116483
4523 -7905393
4524 -7680173
4525 -7834500
4526 -8156068
4527 -7997765
4528 -7705432
4529 -7770526
4530 -8040353
4531 -8148510
4532 -7855990
4533 -7674478
4534 -7968513
4535 -8133802
4536 -7974465
4537 -7721657
4538 -7783447
4539 -8141611
4540 -8103667
4541 -7785394
4542 -7767323
4543 -8000803
4544 -8186548
4545 -7930675
4546 -7670449
4547 -7906351
4548 -8142481
4549 -8041242
4550 -7771319
4551 -7754413
4552 -8114802
4553 -8163063
4554 -7851448
4555 -7749619
4556 -7934129
4557 -8172271
4558 -8008810
4559 -7699806
4560 -7850167
4561 -8117155
4562 -8111502
4563 -7841960
4564 -7713355
4565 -8028058
4566 -8175387
4567 -7902612
4568 -7730355
4569 -7865540
4570 -8152292
4571 -8071125
4572 -7729809
4573 -7795725
4574 -8089767
4575 -8124549
4576 -7878217
4577 -7674652
4578 -7936350
4579 -8171100
4580 -7946959
4581 -7729061
4582 -7798574
4583 -8103729
4584 -8133273
4585 -7762724
4586 -7718911
4587 -7997094
4588 -8120097
4589 -7916710
4590 -7647120
4591 -7835833
4592 -8135637
4593 -7993721
4594 -7738253
4595 -7719987
4596 -8004624
4597 -8127543
4598 -7792393
4599 -7651195
4600 -7886142
4601 -8070333
4602 -7961410
4603 -7660003
4604 -7737089
4605 -8070392
4606 -8015197
4607 -7744558
4608 -7643590
4609 -7881565
4610 -8090122
4611 -7812014
4612 -7603149
4613 -7795496
4614 -8012843
4615 -7973046
4616 -7665199
4617 -7640907
4618 -7961223
4619 -7983309
4620 -7743222
4621 -7587942
4622 -7753433
4623 -8020433
4624 -7852576
4625 -7578659
4626 -7679980
4627 -7916234
4628 -7952209
4629 -7650662
4630 -7523013
4631 -7819856
4632 -7943094
4633 -7747498
4634 -7538630
4635 -7637760
4636 -7936939
4637 -7843126
4638 -7546556
4639 -7573353
4640 -7779209
4641 -7882510
4642 -7646367
4643 -7452191
4644 -7688815
4645 -7862240
4646 -7729702
4647 -7502878
4648 -7520583
4649 -7812941
4650 -7799863
4651 -7501612
4652 -7449460
4653 -7653560
4654 -7813230
4655 -7622046
4656 -7375817
4657 -7556327
4658 -7771545
4659 -7678823
4660 -7440820
4661 -7382571
4662 -7668420
4663 -7736299
4664 -7457542
4665 -7357272
4666 -7524787
4667 -7718372
4668 -7597569
4669 -7303262
4670 -7403698
4671 -7637864
4672 -7603177
4673 -7374499
4674 -7256556
4675 -7511852
4676 -7665034
4677 -7418473
4678 -7262063
4679 -7374433
4680 -7591358
4681 -7530859
4682 -7222935
4683 -7245223
4684 -7494293
4685 -7525313
4686 -7338144
4687 -7147587
4688 -7347630
4689 -7559530
4690 -7369514
4691 -7157993
4692 -7207534
4693 -7431843
4694 -7451935
4695 -7145450
4696 -7091930
4697 -7344009
4698 -7430561
4699 -7262926
4700 -7043351
4701 -7169649
4702 -7421787
4703 -7280462
4704 -7043477
4705 -7036664
4706 -7257470
4707 -7371370
4708 -7094058
4709 -6944905
4710 -7156849
4711 -7308068
4712 -7193902
4713 -6919623
4714 -6958579
4715 -7247675
4716 -7205115
4717 -6957330
4718 -6883688
4719 -7072628
4720 -7252564
4721 -7027710
4722 -6812323
4723 -6961382
4724 -7133184
4725 -7078556
4726 -6819025
4727 -6779010
4728 -7060336
4729 -7097275
4730 -6864938
4731 -6738284
4732 -6873885
4733 -7091381
4734 -6933642
4735 -6658356
4736 -6751171
4737 -6954792
4738 -6975137
4739 -6721491
4740 -6602789
4741 -6861658
4742 -6978002
4743 -6767795
4744 -6567182
4745 -6642414
4746 -6903418
4747 -6829775
4748 -6538800
4749 -6551682
4750 -6769277
4751 -6854816
4752 -6626592
4753 -6431774
4754 -6629630
4755 -6790714
4756 -6644890
4757 -6434445
4758 -6445129
4759 -6692142
4760 -6709461
4761 -6420744
4762 -6364154
4763 -6548077
4764 -6678076
4765 -6517175
4766 -6264975
4767 -6384372
4768 -6600274
4769 -6515205
4770 -6304207
4771 -6239264
4772 -6475884
4773 -6570742
4774 -6302090
4775 -6173403
4776 -6314484
4777 -6465549
4778 -6379868
4779 -6106648
4780 -6170603
4781 -6397078
4782 -6370225
4783 -6176340
4784 -6060011
4785 -6237392
4786 -6374996
4787 -6154714
4788 -5993276
4789 -6082913
4790 -6254911
4791 -6236862
4792 -5967272
4793 -5954684
4794 -6172184
4795 -6203294
4796 -6026992
4797 -5851359
4798 -5973273
4799 -6171723
4800 -6022247
4801 -5821294
4802 -5859688
4803 -6037303
4804 -6075971
4805 -5813652
4806 -5721967
4807 -5927662
4808 -6007049
4809 -5848234
4810 -5663442
4811 -5743086
4812 -5963225
4813 -5863191
4814 -5643061
4815 -5642689
4816 -5801186
4817 -5880268
4818 -5650907
4819 -5502008
4820 -5682759
4821 -5802798
4822 -5691747
4823 -5474400
4824 -5497162
4825 -5735662
4826 -5698232
4827 -5459243
4828 -5399584
4829 -5540974
4830 -5681361
4831 -5494043
4832 -5284198
4833 -5418809
4834 -5576835
4835 -5522618
4836 -5299468
4837 -5247392
4838 -5475100
4839 -5503539
4840 -5274544
4841 -5169179
4842 -5279273
4843 -5447523
4844 -5333769
4845 -5091389
4846 -5169932
4847 -5334237
4848 -5323184
4849 -5109093
4850 -4993706
4851 -5194632
4852 -5291000
4853 -5100822
4854 -4947090
4855 -5006472
4856 -5216302
4857 -5157367
4858 -4894958
4859 -4889464
4860 -5069673
4861 -5110312
4862 -4925579
4863 -4748188
4864 -4913037
4865 -5070138
4866 -4926231
4867 -4739886
4868 -4746757
4869 -4943832
4870 -4957512
4871 -4691717
4872 -4627496
4873 -4787997
4874 -4887897
4875 -4751905
4876 -4535755
4877 -4626211
4878 -4823879
4879 -4728459
4880 -4528392
4881 -4473216
4882 -4647188
4883 -4735961
4884 -4503762
4885 -4371198
4886 -4514522
4887 -4648663
4888 -4568645
4889 -4316314
4890 -4332771
4891 -4539703
4892 -4510145
4893 -4311579
4894 -4208181
4895 -4359076
4896 -4501897
4897 -4314769
4898 -4140700
4899 -4231559
4900 -4378182
4901 -4345713
4902 -4097428
4903 -4050473
4904 -4258478
4905 -4281218
4906 -4112510
4907 -3963660
4908 -4060244
4909 -4245926
4910 -4120532
4911 -3904562
4912 -3932597
4913 -4081530
4914 -4113317
4915 -3887434
4916 -3776247
4917 -3960715
4918 -4036600
4919 -3903248
4920 -3727415
4921 -3767619
4922 -3958643
4923 -3881553
4924 -3678820
4925 -3654879
4926 -3787389
4927 -3859910
4928 -3680519
4929 -3534140
4930 -3663688
4931 -3770968
4932 -3672194
4933 -3493435
4934 -3474378
4935 -3656567
4936 -3651775
4937 -3446292
4938 -3391011
4939 -3500773
4940 -3610836
4941 -3467281
4942 -3261451
4943 -3359003
4944 -3494422
4945 -3438299
4946 -3252825
4947 -3199258
4948 -3376360
4949 -3419758
4950 -3218331
4951 -3123046
4952 -3201415
4953 -3327949
4954 -3238059
4955 -3011423
4956 -3052361
4957 -3206467
4958 -3191409
4959 -3019673
4960 -2917007
4961 -3070734
4962 -3164652
4963 -2989098
4964 -2847033
4965 -2899893
4966 -3042683
4967 -2993322
4968 -2775689
4969 -2766604
4970 -2912902
4971 -2940717
4972 -2790788
4973 -2642307
4974 -2756100
4975 -2886552
4976 -2751001
4977 -2578200
4978 -2595913
4979 -2748791
4980 -2761534
4981 -2536973
4982 -2475804
4983 -2614888
4984 -2679064
4985 -2539624
4986 -2366201
4987 -2436228
4988 -2598895
4989 -2513860
4990 -2332370
4991 -2297864
4992 -2436982
4993 -2507594
4994 -2305658
4995 -2180127
4996 -2293269
4997 -2389954
4998 -2314676
4999 -2110399
5000 -2122295
5001 -2301838
5002 -2269377
5003 -2089289
5004 -2006689
5005 -2122527
5006 -2234773
5007 -2063026
5008 -1892709
5009 -1979103
5010 -2101678
5011 -2061683
5012 -1869166
5013 -1823446
5014 -1991839
5015 -2016656
5016 -1849448
5017 -1721068
5018 -1800257
5019 -1943629
5020 -1830415
5021 -1640266
5022 -1669684
5023 -1801570
5024 -1822046
5025 -1634053
5026 -1520911
5027 -1674817
5028 -1738913
5029 -1596497
5030 -1448552
5031 -1479556
5032 -1643455
5033 -1582671
5034 -1395363
5035 -1375576
5036 -1487426
5037 -1543383
5038 -1381762
5039 -1225024
5040 -1343466
5041 -1454855
5042 -1354609
5043 -1198796
5044 -1172596
5045 -1339332
5046 -1336296
5047 -1133970
5048 -1070245
5049 -1168980
5050 -1253876
5051 -1138600
5052  -958216
5053 -1026608
5054 -1154004
5055 -1102241
5056  -944359
5057  -878413
5058 -1020440
5059 -1066076
5060  -879846
5061  -781466
5062  -862606
5063  -973094
5064  -903614
5065  -703131
5066  -724359
5067  -861664
5068  -838247
5069  -678169
5070  -578419
5071  -695179
5072  -792992
5073  -637836
5074  -514753
5075  -555944
5076  -672479
5077  -653432
5078  -450974
5079  -418105
5080  -540908
5081  -556436
5082  -434868
5083  -301569
5084  -385447
5085  -503021
5086  -395708
5087  -251650
5088  -251974
5089  -362141
5090  -379935
5091  -189542
5092  -122715
5093  -232196
5094  -280796
5095  -174081
5096   -33797
5097   -74260
5098  -217156
5099  -144754
5100    13206
5101    49186
5102   -54244
5103  -110560
5104    56013
5105   169528
5106    68178
5107    -9101
5108    63556
5109   221646
5110   235404
5111    89306
5112   115196
5113   270013
5114   338509
5115   247821
5116   159374
5117   294925
5118   437034
5119   372645
5120   278705
5121   317188
5122   487525
5123   534011
5124   392287
5125   381244
5126   524392
5127   615623
5128   548872
5129   440666
5130   537127
5131   711127
5132   682599
5133   576409
5134   579929
5135   735785
5136   826570
5137   695658
5138   635254
5139   768013
5140   886533
5141   856599
5142   736569
5143   784111
5144   965436
5145   978434
5146   872430
5147   840515
5148   967828
5149  1099015
5150   995721
5151   906690
5152  1009644
5153  1151600
5154  1164240
5155  1031844
5156  1033288
5157  1210088
5158  1258291
5159  1164633
5160  1101969
5161  1209894
5162  1368164
5163  1309472
5164  1193292
5165  1255472
5166  1398713
5167  1450405
5168  1333579
5169  1283680
5170  1439224
5171  1531485
5172  1461024
5173  1377879
5174  1443274
5175  1616126
5176  1606896
5177  1485100
5178  1497460
5179  1641861
5180  1714038
5181  1621696
5182  1545978
5183  1678506
5184  1792107
5185  1759785
5186  1658566
5187  1682738
5188  1854899
5189  1889802
5190  1764032
5191  1746623
5192  1864642
5193  1979863
5194  1913444
5195  1806784
5196  1905466
5197  2046398
5198  2040529
5199  1937220
5200  1921278
5201  2078505
5202  2148118
5203  2048301
5204  2009714
5205  2097874
5206  2223279
5207  2197707
5208  2086357
5209  2140915
5210  2279618
5211  2304644
5212  2214871
5213  2163174
5214  2306221
5215  2416287
5216  2328284
5217  2267298
5218  2327019
5219  2469598
5220  2480329
5221  2353277
5222  2366979
5223  2512698
5224  2558592
5225  2493510
5226  2420156
5227  2535038
5228  2658747
5229  2606729
5230  2520053
5231  2555703
5232  2687202
5233  2736395
5234  2623781
5235  2608555
5236  2730105
5237  2811208
5238  2761669
5239  2675639
5240  2755474
5241  2899307
5242  2873084
5243  2775745
5244  2782672
5245  2913635
5246  2985269
5247  2893135
5248  2843181
5249  2954486
5250  3052920
5251  3029021
5252  2929694
5253  2957689
5254  3109254
5255  3119169
5256  3030307
5257  3018918
5258  3128045
5259  3227895
5260  3152606
5261  3073204
5262  3165685
5263  3276432
5264  3270339
5265  3178039
5266  3182961
5267  3328567
5268  3373446
5269  3284577
5270  3244260
5271  3332964
5272  3457710
5273  3412165
5274  3306386
5275  3364703
5276  3491989
5277  3523071
5278  3424266
5279  3390328
5280  3534416
5281  3609020
5282  3534884
5283  3473552
5284  3529328
5285  3666955
5286  3649286
5287  3547870
5288  3575093
5289  3688520
5290  3753591
5291  3680055
5292  3611084
5293  3722552
5294  3816456
5295  3780575
5296  3695711
5297  3725108
5298  3870276
5299  3892969
5300  3785309
5301  3783436
5302  3890092
5303  3975536
5304  3911943
5305  3821350
5306  3905911
5307  4030503
5308  4015923
5309  3925947
5310  3929310
5311  4058190
5312  4125767
5313  4022172
5314  3983299
5315  4071257
5316  4169319
5317  4146822
5318  4038986
5319  4087466
5320  4214320
5321  4234776
5322  4152713
5323  4117385
5324  4232554
5325  4326724
5326  4239712
5327  4188297
5328  4248422
5329  4358433
5330  4363021
5331  4261877
5332  4274404
5333  4402039
5334  4436205
5335  4374480
5336  4314778
5337  4397330
5338  4510044
5339  4457944
5340  4382871
5341  4427615
5342  4539420
5343  4583184
5344  4482685
5345  4453817
5346  4564853
5347  4628543
5348  4585327
5349  4510432
5350  4563291
5351  4693348
5352  4671960
5353  4596729
5354  4602071
5355  4710016
5356  4765501
5357  4684413
5358  4634076
5359  4725423
5360  4808539
5361  4787175
5362  4709088
5363  4734536
5364  4864030
5365  4873291
5366  4779725
5367  4770143
5368  4861813
5369  4943430
5370  4876541
5371  4814262
5372  4888308
5373  4975348
5374  4976061
5375  4894356
5376  4889354
5377  5014808
5378  5041701
5379  4970391
5380  4939597
5381  5008396
5382  5104845
5383  5068681
5384  4985078
5385  5041678
5386  5134235
5387  5154340
5388  5072157
5389  5044689
5390  5155936
5391  5217652
5392  5145062
5393  5101628
5394  5154972
5395  5264112
5396  5247531
5397  5153858
5398  5175247
5399  5278265
5400  5310358
5401  5246422
5402  5195952
5403  5282819
5404  5369027
5405  5327021
5406  5266813
5407  5289516
5408  5398428
5409  5415460
5410  5317672
5411  5314861
5412  5408631
5413  5465035
5414  5411926
5415  5353154
5416  5423496
5417  5517952
5418  5484335
5419  5412627
5420  5419024
5421  5528817
5422  5564973
5423  5482248
5424  5447114
5425  5536476
5426  5609257
5427  5574170
5428  5490096
5429  5536515
5430  5641322
5431  5634355
5432  5564717
5433  5538617
5434  5635939
5435  5703443
5436  5629072
5437  5581582
5438  5646092
5439  5726155
5440  5721335
5441  5633004
5442  5638009
5443  5752733
5444  5771959
5445  5704810
5446  5663299
5447  5737693
5448  5835349
5449  5772454
5450  5706988
5451  5747371
5452  5839199
5453  5857625
5454  5761955
5455  5750424
5456  5851186
5457  5891470
5458  5845184
5459  5784742
5460  5832070
5461  5943112
5462  5906220
5463  5828924
5464  5845472
5465  5931782
5466  5973217
5467  5897642
5468  5855245
5469  5945822
5470  6004764
5471  5960172
5472  5898882
5473  5922549
5474  6033896
5475  6026667
5476  5946436
5477  5934845
5478  6018302
5479  6077937
5480  6019228
5481  5949448
5482  6022304
5483  6097207
5484  6072066
5485  6002358
5486  6005416
5487  6109337
5488  6132590
5489  6057284
5490  6031832
5491  6089294
5492  6165870
5493  6125017
5494  6049146
5495  6094358
5496  6168492
5497  6178476
5498  6106510
5499  6082458
5500  6183436
5501  6221933
5502  6156710
5503  6115536
5504  6156749
5505  6240925
5506  6221008
5507  6137539
5508  6155532
5509  6245212
5510  6267093
5511  6205055
5512  6152914
5513  6233261
5514  6297294
5515  6244365
5516  6183652
5517  6212900
5518  6301246
5519  6310627
5520  6222692
5521  6222292
5522  6297395
5523  6336464
5524  6283472
5525  6227784
5526  6281233
5527  6354161
5528  6321738
5529  6266270
5530  6272274
5531  6356698
5532  6379331
5533  6298430
5534  6269716
5535  6344408
5536  6388707
5537  6355431
5538  6282795
5539  6327125
5540  6408338
5541  6389051
5542  6326137
5543  6315772
5544  6393394
5545  6435650
5546  6361874
5547  6326362
5548  6376884
5549  6435007
5550  6416690
5551  6337177
5552  6356522
5553  6444626
5554  6449861
5555  6381905
5556  6350347
5557  6415256
5558  6475072
5559  6418886
5560  6359742
5561  6403938
5562  6475456
5563  6473255
5564  6388984
5565  6382369
5566  6464805
5567  6488819
5568  6425795
5569  6386516
5570  6429068
5571  6505289
5572  6465538
5573  6398711
5574  6416954
5575  6485645
5576  6504166
5577  6428732
5578  6392946
5579  6472769
5580  6512790
5581  6464330
5582  6414111
5583  6443092
5584  6521483
5585  6506048
5586  6423980
5587  6426537
5588  6488208
5589  6534788
5590  6463234
5591  6410924
5592  6475417
5593  6535878
5594  6500585
5595  6428869
5596  6438014
5597  6521508
5598  6528616
5599  6448084
5600  6428551
5601  6484281
5602  6539139
5603  6493246
5604  6420832
5605  6468898
5606  6527070
5607  6514722
5608  6448317
5609  6421275
5610  6505770
5611  6537719
5612  6460036
5613  6430472
5614  6476408
5615  6531441
5616  6509715
5617  6421697
5618  6443796
5619  6516076
5620  6515115
5621  6453438
5622  6410659
5623  6489953
5624  6534340
5625  6471633
5626  6421008
5627  6446787
5628  6511112
5629  6503279
5630  6413664
5631  6418200
5632  6486605
5633  6509580
5634  6455790
5635  6401579
5636  6453525
5637  6517877
5638  6469327
5639  6402216
5640  6410443
5641  6483201
5642  6490205
5643  6406551
5644  6388248
5645  6451986
5646  6483022
5647  6445881
5648  6377246
5649  6403668
5650  6472201
5651  6440828
5652  6385073
5653  6370484
5654  6433784
5655  6469288
5656  6392898
5657  6354734
5658  6405626
5659  6442220
5660  6413144
5661  6343105
5662  6356681
5663  6421077
5664  6418040
5665  6352460
5666  6331417
5667  6381181
5668  6425778
5669  6366864
5670  6302905
5671  6347030
5672  6388544
5673  6377437
5674  6306007
5675  6296910
5676  6366849
5677  6379369
5678  6316349
5679  6279861
5680  6309874
5681  6377099
5682  6321636
5683  6256271
5684  6278997
5685  6332216
5686  6338483
5687  6266915
5688  6239371
5689  6301871
5690  6319801
5691  6269118
5692  6216625
5693  6247765
5694  6306154
5695  6269074
5696  6196109
5697  6215932
5698  6262386
5699  6277318
5700  6210161
5701  6166567
5702  6221843
5703  6259641
5704  6209577
5705  6154283
5706  6160746
5707  6241337
5708  6220782
5709  6136789
5710  6130169
5711  6175501
5712  6209489
5713  6151593
5714  6089881
5715  6129973
5716  6183536
5717  6150450
5718  6082395
5719  6070637
5720  6144104
5721  6150079
5722  6070950
5723  6041341
5724  6077071
5725  6124194
5726  6079440
5727  6003989
5728  6031087
5729  6088956
5730  6073923
5731  6008747
5732  5972744
5733  6036547
5734  6064659
5735  5993974
5736  5947218
5737  5981170
5738  6029803
5739  6010514
5740  5921237
5741  5923572
5742  5986935
5743  5989913
5744  5921962
5745  5873496
5746  5920126
5747  5975877
5748  5916895
5749  5849521
5750  5867183
5751  5925499
5752  5920021
5753  5829567
5754  5809383
5755  5874022
5756  5880921
5757  5826536
5758  5763577
5759  5804368
5760  5862528
5761  5820486
5762  5750101
5763  5748128
5764  5796208
5765  5811423
5766  5734184
5767  5695959
5768  5748862
5769  5776771
5770  5732062
5771  5667744
5772  5679349
5773  5748992
5774  5715492
5775  5641228
5776  5625366
5777  5673613
5778  5696089
5779  5633211
5780  5581129
5781  5620548
5782  5657865
5783  5624181
5784  5555772
5785  5548918
5786  5613181
5787  5599454
5788  5526047
5789  5496594
5790  5534741
5791  5579215
5792  5522876
5793  5448999
5794  5477433
5795  5517236
5796  5504746
5797  5433213
5798  5397846
5799  5463047
5800  5475555
5801  5412249
5802  5368425
5803  5389888
5804  5441754
5805  5399082
5806  5322478
5807  5333695
5808  5365851
5809  5373819
5810  5305992
5811  5262389
5812  5314291
5813  5338096
5814  5283755
5815  5228773
5816  5234656
5817  5288941
5818  5264747
5819  5181257
5820  5180545
5821  5218994
5822  5231992
5823  5176556
5824  5117374
5825  5159205
5826  5197749
5827  5144881
5828  5083665
5829  5076490
5830  5134762
5831  5129332
5832  5043055
5833  5026886
5834  5065652
5835  5082418
5836  5033917
5837  4964082
5838  4990548
5839  5036469
5840  4994828
5841  4937180
5842  4921667
5843  4973263
5844  4985680
5845  4903917
5846  4863836
5847  4897758
5848  4928288
5849  4886990
5850  4804466
5851  4819026
5852  4873118
5853  4850404
5854  4786783
5855  4752697
5856  4792140
5857  4829522
5858  4755729
5859  4696881
5860  4721001
5861  4756937
5862  4736921
5863  4647785
5864  4644771
5865  4701168
5866  4695219
5867  4632523
5868  4573936
5869  4607389
5870  4653927
5871  4597800
5872  4524415
5873  4535419
5874  4581111
5875  4577480
5876  4495683
5877  4459540
5878  4513222
5879  4525435
5880  4472706
5881  4402594
5882  4416364
5883  4476565
5884  4438391
5885  4362131
5886  4346429
5887  4392460
5888  4408021
5889  4329462
5890  4269932
5891  4318173
5892  4341063
5893  4304133
5894  4231262
5895  4226598
5896  4287422
5897  4271000
5898  4185045
5899  4157988
5900  4190727
5901  4227525
5902  4158820
5903  4086748
5904  4123559
5905  4159394
5906  4135569
5907  4051457
5908  4029279
5909  4091679
5910  4092904
5911  4009023
5912  3964341
5913  3992675
5914  4032699
5915  3984803
5916  3904219
5917  3919901
5918  3958066
5919  3948135
5920  3873605
5921  3833827
5922  3880030
5923  3901391
5924  3829047
5925  3775269
5926  3788420
5927  3835484
5928  3810352
5929  3716820
5930  3711634
5931  3756771
5932  3751909
5933  3682604
5934  3625307
5935  3672523
5936  3705938
5937  3644964
5938  3583938
5939  3581718
5940  3627971
5941  3619195
5942  3529455
5943  3502496
5944  3543539
5945  3553083
5946  3503230
5947  3431204
5948  3458833
5949  3501681
5950  3456247
5951  3383474
5952  3361735
5953  3415428
5954  3417920
5955  3330182
5956  3298352
5957  3332510
5958  3353793
5959  3309463
5960  3228319
5961  3233937
5962  3293763
5963  3254655
5964  3181656
5965  3147734
5966  3188118
5967  3224707
5968  3139471
5969  3085277
5970  3108217
5971  3133788
5972  3112124
5973  3026741
5974  3006558
5975  3078734
5976  3045614
5977  2981037
5978  2935532
5979  2976226
5980  3012078
5981  2941557
5982  2873506
5983  2888776
5984  2917950
5985  2904011
5986  2815278
5987  2787778
5988  2853537
5989  2848660
5990  2782393
5991  2723637
5992  2747189
5993  2796239
5994  2738688
5995  2653507
5996  2654616
5997  2704163
5998  2697395
5999  2618991
6000  2566151
6001  2624159
6002  2638427
6003  2582514
6004  2506557
6005  2503962
6006  2562103
6007  2534173
6008  2444577
6009  2430171
6010  2466484
6011  2489899
6012  2415188
6013  2343162
6014  2382628
6015  2415532
6016  2361430
6017  2290897
6018  2274800
6019  2341372
6020  2328980
6021  2238213
6022  2206411
6023  2233498
6024  2266970
6025  2202512
6026  2115095
6027  2143094
6028  2180152
6029  2150960
6030  2077908
6031  2040967
6032  2100496
6033  2116908
6034  2030642
6035  1975607
6036  1990503
6037  2037555
6038  1998049
6039  1898521
6040  1902979
6041  1956729
6042  1941297
6043  1867885
6044  1807775
6045  1864232
6046  1887497
6047  1820248
6048  1750770
6049  1749556
6050  1797292
6051  1785519
6052  1682387
6053  1662410
6054  1717556
6055  1725344
6056  1657193
6057  1580635
6058  1605097
6059  1656666
6060  1599423
6061  1523072
6062  1517414
6063  1566061
6064  1566060
6065  1473951
6066  1429198
6067  1476133
6068  1488587
6069  1433558
6070  1354525
6071  1366566
6072  1423133
6073  1386362
6074  1305053
6075  1281335
6076  1317875
6077  1345873
6078  1254501
6079  1192240
6080  1226639
6081  1256933
6082  1219178
6083  1132834
6084  1122525
6085  1183921
6086  1164990
6087  1094682
6088  1045832
6089  1074843
6090  1111944
6091  1044650
6092   966164
6093   992371
6094  1024333
6095  1002225
6096   916725
6097   886794
6098   948712
6099   940791
6100   861803
6101   812285
6102   828828
6103   876057
6104   823315
6105   740631
6106   750056
6107   791820
6108   782948
6109   698146
6110   639036
6111   694767
6112   713419
6113   651090
6114   588252
6115   582743
6116   649855
6117   612590
6118   513417
6119   503151
6120   543814
6121   557440
6122   474024
6123   403420
6124   445409
6125   489567
6126   426978
6127   358954
6128   347921
6129   407610
6130   391730
6131   289666
6132   263753
6133   299280
6134   320985
6135   267250
6136   181206
6137   206058
6138   253001
6139   213704
6140   134079
6141    98790
6142   165445
6143   166150
6144    74128
6145    28681
6146    60294
6147   102112
6148    52965
6149   -47715
6150   -37128
6151    14795
6152    -9371
6153   -82887
6154  -136375
6155   -82024
6156   -46699
6157  -130585
6158  -201714
6159  -180774
6160  -131457
6161  -160595
6162  -266590
6163  -282693
6164  -216708
6165  -223017
6166  -298987
6167  -366030
6168  -330462
6169  -277344
6170  -347922
6171  -429372
6172  -422313
6173  -377723
6174  -378712
6175  -477734
6176  -522345
6177  -463435
6178  -450409
6179  -503985
6180  -582235
6181  -574392
6182  -509586
6183  -558289
6184  -648839
6185  -659268
6186  -614088
6187  -591962
6188  -687574
6189  -753841
6190  -702299
6191  -667802
6192  -714101
6193  -804965
6194  -821504
6195  -743542
6196  -768281
6197  -856798
6198  -897533
6199  -860425
6200  -816098
6201  -889283
6202  -975199
6203  -940428
6204  -904862
6205  -924531
6206 -1019015
6207 -1054030
6208  -982480
6209  -977852
6210 -1068085
6211 -1112791
6212 -1092649
6213 -1043725
6214 -1094397
6215 -1189452
6216 -1178494
6217 -1130850
6218 -1146178
6219 -1222516
6220 -1276287
6221 -1215722
6222 -1190873
6223 -1272176
6224 -1337611
6225 -1332174
6226 -1271337
6227 -1297771
6228 -1398925
6229 -1403863
6230 -1359799
6231 -1353334
6232 -1421396
6233 -1498208
6234 -1443921
6235 -1403807
6236 -1474290
6237 -1549076
6238 -1555086
6239 -1491205
6240 -1503912
6241 -1602277
6242 -1627674
6243 -1581469
6244 -1558739
6245 -1619207
6246 -1709629
6247 -1678567
6248 -1625270
6249 -1671340
6250 -1748850
6251 -1775142
6252 -1719033
6253 -1698655
6254 -1800895
6255 -1843546
6256 -1806784
6257 -1775551
6258 -1825076
6259 -1914901
6260 -1907337
6261 -1845005
6262 -1876583
6263 -1950168
6264 -1988049
6265 -1941489
6266 -1906673
6267 -1989324
6268 -2060475
6269 -2028320
6270 -1985270
6271 -2007552
6272 -2113610
6273 -2122241
6274 -2050885
6275 -2069498
6276 -2142046
6277 -2204130
6278 -2166590
6279 -2104217
6280 -2178249
6281 -2257893
6282 -2247394
6283 -2187131
6284 -2194950
6285 -2298156
6286 -2343758
6287 -2275398
6288 -2258256
6289 -2330553
6290 -2401643
6291 -2384758
6292 -2307023
6293 -2359927
6294 -2453232
6295 -2457464
6296 -2409214
6297 -2387381
6298 -2484067
6299 -2548027
6300 -2489372
6301 -2451010
6302 -2508531
6303 -2588578
6304 -2596392
6305 -2510997
6306 -2533750
6307 -2636569
6308 -2662397
6309 -2614788
6310 -2579151
6311 -2656647
6312 -2746308
6313 -2695485
6314 -2647721
6315 -2682791
6316 -2766277
6317 -2790043
6318 -2721116
6319 -2716327
6320 -2816635
6321 -2861487
6322 -2825643
6323 -2767329
6324 -2824882
6325 -2916326
6326 -2907226
6327 -2842219
6328 -2859005
6329 -2941041
6330 -2994354
6331 -2924295
6332 -2893934
6333 -2980386
6334 -3040226
6335 -3019248
6336 -2957587
6337 -2985659
6338 -3097883
6339 -3096885
6340 -3044683
6341 -3036362
6342 -3112717
6343 -3186971
6344 -3128884
6345 -3073031
6346 -3134737
6347 -3211834
6348 -3220521
6349 -3149826
6350 -3149937
6351 -3261978
6352 -3289002
6353 -3232206
6354 -3206009
6355 -3265452
6356 -3348473
6357 -3312848
6358 -3243878
6359 -3299771
6360 -3383688
6361 -3398452
6362 -3339731
6363 -3312320
6364 -3414600
6365 -3470379
6366 -3419186
6367 -3372052
6368 -3414541
6369 -3509342
6370 -3509951
6371 -3430939
6372 -3460087
6373 -3533217
6374 -3579988
6375 -3523991
6376 -3481073
6377 -3557897
6378 -3632853
6379 -3587271
6380 -3543978
6381 -3567033
6382 -3669615
6383 -3683483
6384 -3607375
6385 -3609264
6386 -3686539
6387 -3736149
6388 -3697393
6389 -3637051
6390 -3704012
6391 -3789609
6392 -3764578
6393 -3714446
6394 -3718559
6395 -3814798
6396 -3855233
6397 -3769409
6398 -3751622
6399 -3823063
6400 -3889213
6401 -3870349
6402 -3799042
6403 -3836283
6404 -3935106
6405 -3929590
6406 -3872812
6407 -3857145
6408 -3940445
6409 -4002726
6410 -3938992
6411 -3899170
6412 -3960275
6413 -4034597
6414 -4030194
6415 -3955745
6416 -3972613
6417 -4079170
6418 -4082416
6419 -4029260
6420 -3991916
6421 -4062344
6422 -4148212
6423 -4102557
6424 -4049299
6425 -4089194
6426 -4170339
6427 -4191786
6428 -4105155
6429 -4091709
6430 -4189120
6431 -4232929
6432 -4184060
6433 -4130177
6434 -4180428
6435 -4291244
6436 -4261186
6437 -4183244
6438 -4211793
6439 -4289165
6440 -4333273
6441 -4256496
6442 -4210432
6443 -4304319
6444 -4373185
6445 -4337672
6446 -4276008
6447 -4293938
6448 -4410062
6449 -4407532
6450 -4322633
6451 -4319127
6452 -4394701
6453 -4467287
6454 -4411556
6455 -4335153
6456 -4411567
6457 -4490107
6458 -4480715
6459 -4401079
6460 -4401934
6461 -4510319
6462 -4535063
6463 -4460747
6464 -4435085
6465 -4498937
6466 -4588665
6467 -4544084
6468 -4462600
6469 -4510173
6470 -4599531
6471 -4604895
6472 -4532000
6473 -4502320
6474 -4608515
6475 -4668769
6476 -4592090
6477 -4555340
6478 -4604133
6479 -4692590
6480 -4681307
6481 -4579284
6482 -4600001
6483 -4690461
6484 -4726451
6485 -4667376
6486 -4611624
6487 -4687409
6488 -4765815
6489 -4726575
6490 -4666696
6491 -4682960
6492 -4771369
6493 -4792012
6494 -4701474
6495 -4690916
6496 -4781597
6497 -4828984
6498 -4786518
6499 -4715431
6500 -4773637
6501 -4863601
6502 -4837813
6503 -4760825
6504 -4769703
6505 -4853391
6506 -4903492
6507 -4819179
6508 -4785083
6509 -4862161
6510 -4923279
6511 -4901061
6512 -4815952
6513 -4845909
6514 -4943659
6515 -4936125
6516 -4868831
6517 -4846531
6518 -4928575
6519 -4994188
6520 -4926959
6521 -4876910
6522 -4935065
6523 -5000517
6524 -4996148
6525 -4906280
6526 -4913468
6527 -5017791
6528 -5030971
6529 -4962406
6530 -4935955
6531 -4988330
6532 -5076702
6533 -5025146
6534 -4953805
6535 -4984948
6536 -5064046
6537 -5079725
6538 -5006268
6539 -4977967
6540 -5078430
6541 -5118868
6542 -5062609
6543 -5003527
6544 -5049342
6545 -5135996
6546 -5106399
6547 -5022619
6548 -5050429
6549 -5125038
6550 -5162193
6551 -5089914
6552 -5042326
6553 -5127323
6554 -5184895
6555 -5140288
6556 -5069489
6557 -5094336
6558 -5196426
6559 -5196893
6560 -5107826
6561 -5103446
6562 -5185471
6563 -5233427
6564 -5171106
6565 -5088754
6566 -5163389
6567 -5245347
6568 -5214843
6569 -5141321
6570 -5132535
6571 -5235285
6572 -5270806
6573 -5176435
6574 -5148395
6575 -5212721
6576 -5283617
6577 -5245398
6578 -5154872
6579 -5195681
6580 -5284055
6581 -5279137
6582 -5208432
6583 -5174158
6584 -5269360
6585 -5322392
6586 -5236499
6587 -5187890
6588 -5241846
6589 -5322374
6590 -5310027
6591 -5207329
6592 -5219262
6593 -5317522
6594 -5337831
6595 -5265182
6596 -5204178
6597 -5279044
6598 -5365135
6599 -5300292
6600 -5227285
6601 -5254881
6602 -5350348
6603 -5370929
6604 -5267400
6605 -5243633
6606 -5330785
6607 -5370388
6608 -5318919
6609 -5237360
6610 -5290923
6611 -5388474
6612 -5353724
6613 -5276952
6614 -5276203
6615 -5355501
6616 -5405771
6617 -5305555
6618 -5255444
6619 -5333217
6620 -5395896
6621 -5360120
6622 -5272899
6623 -5296584
6624 -5407632
6625 -5397785
6626 -5313405
6627 -5287175
6628 -5354551
6629 -5424468
6630 -5348678
6631 -5276691
6632 -5340706
6633 -5412421
6634 -5400842
6635 -5314844
6636 -5300215
6637 -5405026
6638 -5416483
6639 -5337297
6640 -5300166
6641 -5347410
6642 -5435933
6643 -5380633
6644 -5296419
6645 -5333056
6646 -5408842
6647 -5421257
6648 -5329605
6649 -5293652
6650 -5385330
6651 -5431205
6652 -5357904
6653 -5302798
6654 -5334727
6655 -5431524
6656 -5416517
6657 -5314613
6658 -5320558
6659 -5394570
6660 -5420029
6661 -5351158
6662 -5285119
6663 -5360192
6664 -5425662
6665 -5375542
6666 -5312506
6667 -5319039
6668 -5415836
6669 -5414636
6670 -5312248
6671 -5298127
6672 -5370877
6673 -5417936
6674 -5359932
6675 -5275032
6676 -5342432
6677 -5422269
6678 -5389101
6679 -5311491
6680 -5288526
6681 -5382368
6682 -5416511
6683 -5311324
6684 -5281333
6685 -5333898
6686 -5406368
6687 -5372420
6688 -5275717
6689 -5301298
6690 -5392309
6691 -5376651
6692 -5300148
6693 -5262115
6694 -5346503
6695 -5395058
6696 -5315828
6697 -5254486
6698 -5305032
6699 -5375578
6700 -5356182
6701 -5252454
6702 -5260954
6703 -5350253
6704 -5360870
6705 -5286790
6706 -5224582
6707 -5297449
6708 -5380065
6709 -5306186
6710 -5221564
6711 -5252964
6712 -5334508
6713 -5343238
6714 -5227277
6715 -5202841
6716 -5307305
6717 -5333189
6718 -5271074
6719 -5205085
6720 -5239556
6721 -5333214
6722 -5286621
6723 -5191142
6724 -5198244
6725 -5277556
6726 -5314727
6727 -5212888
6728 -5158010
6729 -5241228
6730 -5299943
6731 -5248676
6732 -5156659
6733 -5165306
6734 -5274725
6735 -5261045
6736 -5160458
6737 -5144297
6738 -5215054
6739 -5278785
6740 -5194692
6741 -5102622
6742 -5168826
6743 -5240832
6744 -5217266
6745 -5115824
6746 -5104214
6747 -5205844
6748 -5228729
6749 -5136295
6750 -5088044
6751 -5138444
6752 -5221722
6753 -5161450
6754 -5048961
6755 -5084271
6756 -5175212
6757 -5170517
6758 -5080935
6759 -5029316
6760 -5130972
6761 -5175391
6762 -5096102
6763 -5019278
6764 -5049435
6765 -5139816
6766 -5119143
6767 -5003639
6768 -5004523
6769 -5088595
6770 -5119710
6771 -5043504
6772 -4961777
6773 -5030342
6774 -5103983
6775 -5040253
6776 -4961838
6777 -4959963
6778 -5055407
6779 -5063015
6780 -4953256
6781 -4930701
6782 -4998670
6783 -5042828
6784 -4987971
6785 -4890439
6786 -4937709
6787 -5020354
6788 -4980974
6789 -4900015
6790 -4877027
6791 -4960419
6792 -5001699
6793 -4894689
6794 -4841707
6795 -4901578
6796 -4960151
6797 -4920358
6798 -4818763
6799 -4831711
6800 -4935441
6801 -4914768
6802 -4835256
6803 -4784580
6804 -4859179
6805 -4917666
6806 -4830612
6807 -4752360
6808 -4798695
6809 -4866459
6810 -4853963
6811 -4743629
6812 -4732945
6813 -4824718
6814 -4842113
6815 -4755842
6816 -4690911
6817 -4742843
6818 -4826495
6819 -4751995
6820 -4657867
6821 -4685404
6822 -4764786
6823 -4774578
6824 -4664724
6825 -4622503
6826 -4711990
6827 -4743197
6828 -4673426
6829 -4589817
6830 -4628086
6831 -4714721
6832 -4679310
6833 -4576406
6834 -4582634
6835 -4654317
6836 -4689027
6837 -4583654
6838 -4514921
6839 -4587046
6840 -4646243
6841 -4584068
6842 -4497970
6843 -4502549
6844 -4606000
6845 -4599103
6846 -4481456
6847 -4455078
6848 -4524230
6849 -4571626
6850 -4499300
6851 -4393995
6852 -4457546
6853 -4528435
6854 -4500830
6855 -4403385
6856 -4378974
6857 -4469017
6858 -4495389
6859 -4385297
6860 -4332296
6861 -4379996
6862 -4462828
6863 -4409787
6864 -4294236
6865 -4329916
6866 -4410976
6867 -4398851
6868 -4304472
6869 -4246103
6870 -4333411
6871 -4384428
6872 -4284031
6873 -4216233
6874 -4252163
6875 -4336640
6876 -4317460
6877 -4183396
6878 -4182035
6879 -4268393
6880 -4287566
6881 -4202765
6882 -4114829
6883 -4180653
6884 -4269174
6885 -4192548
6886 -4101781
6887 -4106002
6888 -4189788
6889 -4204172
6890 -4076558
6891 -4046328
6892 -4122543
6893 -4154254
6894 -4092784
6895 -3995780
6896 -4034535
6897 -4130556
6898 -4082955
6899 -3982005
6900 -3960143
6901 -4039315
6902 -4082045
6903 -3963219
6904 -3898686
6905 -3969368
6906 -4029696
6907 -3985308
6908 -3872540
6909 -3877592
6910 -3980591
6911 -3962017
6912 -3861416
6913 -3809920
6914 -3874882
6915 -3951774
6916 -3863975
6917 -3771315
6918 -3810892
6919 -3877835
6920 -3866282
6921 -3747745
6922 -3712229
6923 -3811434
6924 -3832888
6925 -3738448
6926 -3673477
6927 -3717002
6928 -3803922
6929 -3739144
6930 -3626949
6931 -3647137
6932 -3717075
6933 -3729689
6934 -3623721
6935 -3561259
6936 -3648310
6937 -3686794
6938 -3619044
6939 -3537628
6940 -3554193
6941 -3642825
6942 -3610668
6943 -3492886
6944 -3487787
6945 -3548170
6946 -3584256
6947 -3494525
6948 -3411112
6949 -3489824
6950 -3543647
6951 -3474350
6952 -3391855
6953 -3382276
6954 -3474918
6955 -3468358
6956 -3350585
6957 -3319707
6958 -3388121
6959 -3436561
6960 -3368519
6961 -3262012
6962 -3307117
6963 -3380050
6964 -3343607
6965 -3249126
6966 -3205369
6967 -3298253
6968 -3336487
6969 -3218407
6970 -3166610
6971 -3213444
6972 -3273206
6973 -3233384
6974 -3110377
6975 -3124743
6976 -3208924
6977 -3191291
6978 -3100813
6979 -3046646
6980 -3120809
6981 -3180985
6982 -3084647
6983 -2998729
6984 -3031795
6985 -3100804
6986 -3078808
6987 -2954082
6988 -2938856
6989 -3035777
6990 -3049001
6991 -2957858
6992 -2880479
6993 -2931348
6994 -3018008
6995 -2936017
6996 -2831176
6997 -2841459
6998 -2928060
6999 -2935890
7000 -2813348
7001 -2762248
7002 -2849172
7003 -2884524
7004 -2813280
7005 -2708677
7006 -2735029
7007 -2834452
7008 -2791433
7009 -2678839
7010 -2665665
7011 -2737940
7012 -2780370
7013 -2675331
7014 -2590786
7015 -2652925
7016 -2707841
7017 -2662084
7018 -2550819
7019 -2545493
7020 -2655466
7021 -2635708
7022 -2530410
7023 -2485091
7024 -2543500
7025 -2604215
7026 -2513863
7027 -2411461
7028 -2457215
7029 -2529766
7030 -2507452
7031 -2390018
7032 -2351320
7033 -2461219
7034 -2478260
7035 -2375455
7036 -2311113
7037 -2337994
7038 -2424830
7039 -2359304
7040 -2244228
7041 -2264167
7042 -2346618
7043 -2352062
7044 -2250200
7045 -2169602
7046 -2257963
7047 -2299022
7048 -2217250
7049 -2128318
7050 -2140202
7051 -2231128
7052 -2215865
7053 -2085533
7054 -2071070
7055 -2149750
7056 -2178453
7057 -2081279
7058 -1982685
7059 -2047261
7060 -2113813
7061 -2056722
7062 -1958857
7063 -1949558
7064 -2043006
7065 -2055458
7066 -1926989
7067 -1874160
7068 -1943629
7069 -1989328
7070 -1929477
7071 -1802231
7072 -1844704
7073 -1935524
7074 -1897524
7075 -1796846
7076 -1752564
7077 -1832508
7078 -1885273
7079 -1761003
7080 -1692435
7081 -1734376
7082 -1801631
7083 -1761776
7084 -1641701
7085 -1641872
7086 -1736525
7087 -1729270
7088 -1635317
7089 -1560354
7090 -1623268
7091 -1689938
7092 -1598341
7093 -1509458
7094 -1536632
7095 -1605497
7096 -1602298
7097 -1478593
7098 -1446615
7099 -1527730
7100 -1545185
7101 -1457187
7102 -1378112
7103 -1414105
7104 -1497690
7105 -1438423
7106 -1334625
7107 -1342249
7108 -1410686
7109 -1424547
7110 -1299918
7111 -1240675
7112 -1323871
7113 -1357439
7114 -1293805
7115 -1193183
7116 -1213254
7117 -1309680
7118 -1271071
7119 -1156917
7120 -1143397
7121 -1199000
7122 -1241278
7123 -1133546
7124 -1042307
7125 -1120774
7126 -1177711
7127 -1119618
7128 -1018990
7129 -1003922
7130 -1108129
7131 -1101065
7132  -979994
7133  -933408
7134  -985452
7135 -1053570
7136  -977373
7137  -861806
7138  -909915
7139  -983521
7140  -958521
7141  -845525
7142  -792292
7143  -892544
7144  -922095
7145  -810844
7146  -742626
7147  -780798
7148  -868253
7149  -815165
7150  -680680
7151  -695260
7152  -780452
7153  -776911
7154  -673243
7155  -595731
7156  -682428
7157  -742531
7158  -645844
7159  -559746
7160  -576212
7161  -662829
7162  -644745
7163  -501279
7164  -482885
7165  -566834
7166  -598822
7167  -514281
7168  -412569
7169  -467310
7170  -549792
7171  -480715
7172  -377714
7173  -363119
7174  -451041
7175  -471641
7176  -339792
7177  -290552
7178  -364429
7179  -406710
7180  -350545
7181  -226517
7182  -257001
7183  -345303
7184  -305915
7185  -201055
7186  -164740
7187  -240885
7188  -291594
7189  -178419
7190   -94629
7191  -157492
7192  -221145
7193  -178780
7194   -48064
7195   -41091
7196  -146883
7197  -134498
7198   -37821
7199    30722
7200   -29525
7201  -112365
7202   -24608
7203    88297
7204    58822
7205   -11230
7206    -8574
7207   116716
7208   165157
7209    66611
7210    41744
7211   127725
7212   215516
7213   185716
7214    88175
7215   149853
7216   267778
7217   264690
7218   200403
7219   161156
7220   276623
7221   356495
7222   264925
7223   222350
7224   291308
7225   395382
7226   394157
7227   287933
7228   316204
7229   434456
7230   456956
7231   390228
7232   345679
7233   441683
7234   539982
7235   481120
7236   414461
7237   467537
7238   565697
7239   595151
7240   485187
7241   477371
7242   599326
7243   648576
7244   595651
7245   536650
7246   603955
7247   722177
7248   689022
7249   607232
7250   635599
7251   730249
7252   781000
7253   690535
7254   649346
7255   764759
7256   830533
7257   796554
7258   726869
7259   761367
7260   892417
7261   878986
7262   796148
7263   798020
7264   887173
7265   963392
7266   885323
7267   831263
7268   924467
7269  1015810
7270   994644
7271   919007
7272   923346
7273  1053926
7274  1071383
7275   993512
7276   965810
7277  1056841
7278  1149301
7279  1100691
7280  1009184
7281  1078995
7282  1181337
7283  1193636
7284  1101972
7285  1076971
7286  1207674
7287  1265076
7288  1193511
7289  1148403
7290  1206755
7291  1323592
7292  1305108
7293  1195449
7294  1229881
7295  1341171
7296  1368709
7297  1305816
7298  1247918
7299  1358082
7300  1454122
7301  1394621
7302  1321509
7303  1357996
7304  1475053
7305  1492240
7306  1381719
7307  1389100
7308  1493971
7309  1560317
7310  1501757
7311  1420883
7312  1502700
7313  1622173
7314  1582794
7315  1502763
7316  1500239
7317  1622717
7318  1680797
7319  1579365
7320  1545497
7321  1649710
7322  1728638
7323  1698001
7324  1597329
7325  1644352
7326  1767105
7327  1764287
7328  1682349
7329  1664544
7330  1765851
7331  1861102
7332  1775074
7333  1715526
7334  1780776
7335  1881252
7336  1883949
7337  1774697
7338  1777442
7339  1917324
7340  1943305
7341  1877654
7342  1825592
7343  1907573
7344  2023351
7345  1959485
7346  1879509
7347  1925422
7348  2017562
7349  2049382
7350  1959160
7351  1937116
7352  2057561
7353  2114269
7354  2058974
7355  1990205
7356  2037676
7357  2165663
7358  2136073
7359  2045848
7360  2064097
7361  2166497
7362  2228414
7363  2150999
7364  2089497
7365  2189904
7366  2269091
7367  2229658
7368  2151189
7369  2171640
7370  2301853
7371  2321099
7372  2217209
7373  2220270
7374  2305769
7375  2388590
7376  2325381
7377  2238334
7378  2316875
7379  2411746
7380  2398889
7381  2320805
7382  2310325
7383  2440582
7384  2481854
7385  2394442
7386  2361114
7387  2431240
7388  2528253
7389  2489362
7390  2384129
7391  2449492
7392  2550097
7393  2565187
7394  2486355
7395  2455409
7396  2566373
7397  2633778
7398  2552526
7399  2503199
7400  2559709
7401  2666786
7402  2655792
7403  2546332
7404  2574533
7405  2686128
7406  2714239
7407  2653637
7408  2581688
7409  2683478
7410  2779603
7411  2711266
7412  2645324
7413  2680551
7414  2793401
7415  2825322
7416  2707254
7417  2704749
7418  2802594
7419  2859147
7420  2806541
7421  2725397
7422  2791029
7423  2911694
7424  2875661
7425  2802037
7426  2804591
7427  2909620
7428  2966723
7429  2861896
7430  2819595
7431  2921550
7432  2991887
7433  2960554
7434  2863866
7435  2904660
7436  3034572
7437  3033119
7438  2939681
7439  2918294
7440  3018468
7441  3104227
7442  3017461
7443  2942531
7444  3019823
7445  3119226
7446  3119024
7447  3016158
7448  3011741
7449  3150098
7450  3166971
7451  3085747
7452  3038133
7453  3113211
7454  3222866
7455  3173591
7456  3078605
7457  3133075
7458  3226413
7459  3256894
7460  3157686
7461  3113189
7462  3232159
7463  3292499
7464  3230866
7465  3161989
7466  3210567
7467  3346903
7468  3322689
7469  3212828
7470  3228458
7471  3328469
7472  3378047
7473  3299268
7474  3219207
7475  3330029
7476  3415390
7477  3375391
7478  3293881
7479  3315725
7480  3431970
7481  3455873
7482  3342867
7483  3330023
7484  3417620
7485  3494077
7486  3439258
7487  3341509
7488  3414318
7489  3524894
7490  3498242
7491  3422045
7492  3397224
7493  3521066
7494  3568466
7495  3474881
7496  3433959
7497  3501938
7498  3593797
7499  3577011
7500  3463742
7501  3505845
7502  3609021
7503  3614917
7504  3535453
7505  3495727
7506  3595894
7507  3668160
7508  3599980
7509  3542051
7510  3591858
7511  3693290
7512  3693529
7513  3573091
7514  3578585
7515  3694115
7516  3722326
7517  3662673
7518  3594929
7519  3672749
7520  3776044
7521  3721413
7522  3641274
7523  3666056
7524  3762974
7525  3795835
7526  3691780
7527  3662869
7528  3767802
7529  3825735
7530  3777768
7531  3697379
7532  3742791
7533  3861941
7534  3828498
7535  3737598
7536  3737857
7537  3829904
7538  3892971
7539  3796602
7540  3745186
7541  3838030
7542  3908959
7543  3881226
7544  3783838
7545  3800556
7546  3926789
7547  3925663
7548  3831473
7549  3819261
7550  3902234
7551  3989580
7552  3905209
7553  3823446
7554  3896034
7555  3982042
7556  3965267
7557  3876253
7558  3854966
7559  3991570
7560  4022700
7561  3940748
7562  3889155
7563  3958415
7564  4060929
7565  4012537
7566  3900854
7567  3950806
7568  4046482
7569  4063022
7570  3975241
7571  3926021
7572  4042138
7573  4114024
7574  4029736
7575  3967146
7576  3998331
7577  4116885
7578  4101804
7579  3982770
7580  3998435
7581  4099884
7582  4142216
7583  4069260
7584  3992694
7585  4084091
7586  4163931
7587  4112633
7588  4031008
7589  4042425
7590  4160563
7591  4183440
7592  4065563
7593  4049457
7594  4140010
7595  4215016
7596  4146933
7597  4047254
7598  4111175
7599  4222371
7600  4191053
7601  4106657
7602  4084527
7603  4201160
7604  4260873
7605  4148959
7606  4095880
7607  4170812
7608  4257856
7609  4231273
7610  4109282
7611  4138507
7612  4259395
7613  4269431
7614  4176222
7615  4129892
7616  4217748
7617  4309017
7618  4223587
7619  4146547
7620  4190236
7621  4289930
7622  4295183
7623  4178544
7624  4171140
7625  4291181
7626  4318784
7627  4248356
7628  4171099
7629  4232618
7630  4347674
7631  4286207
7632  4192480
7633  4222792
7634  4313737
7635  4355461
7636  4245519
7637  4197323
7638  4302598
7639  4363121
7640  4302158
7641  4216807
7642  4244349
7643  4373319
7644  4342957
7645  4251583
7646  4242243
7647  4337584
7648  4398483
7649  4306089
7650  4220303
7651  4307873
7652  4383228
7653  4361393
7654  4263298
7655  4263758
7656  4384638
7657  4395979
7658  4298066
7659  4272582
7660  4334312
7661  4418990
7662  4354352
7663  4256853
7664  4314236
7665  4411387
7666  4398381
7667  4311159
7668  4278253
7669  4394885
7670  4425074
7671  4341582
7672  4284224
7673  4335920
7674  4431247
7675  4401963
7676  4291044
7677  4324841
7678  4418295
7679  4433429
7680  4344830
7681  4279356
7682  4384710
7683  4452048
7684  4369598
7685  4304536
7686  4332816
7687  4442635
7688  4432826
7689  4320201
7690  4317257
7691  4411436
7692  4446119
7693  4378435
7694  4288974
7695  4366191
7696  4465073
7697  4409568
7698  4324132
7699  4333869
7700  4437113
7701  4460768
7702  4340595
7703  4305400
7704  4391149
7705  4453682
7706  4395839
7707  4304992
7708  4356250
7709  4469253
7710  4428354
7711  4333792
7712  4315216
7713  4413120
7714  4466319
7715  4362974
7716  4301555
7717  4380233
7718  4453323
7719  4427514
7720  4315162
7721  4332060
7722  4445597
7723  4441665
7724  4346368
7725  4298754
7726  4380640
7727  4467317
7728  4387599
7729  4304577
7730  4350777
7731  4444351
7732  4439687
7733  4322825
7734  4300269
7735  4416223
7736  4435945
7737  4369628
7738  4295618
7739  4348472
7740  4457568
7741  4407650
7742  4299793
7743  4321865
7744  4404554
7745  4438490
7746  4324346
7747  4271765
7748  4372452
7749  4434468
7750  4373314
7751  4285829
7752  4304264
7753  4429722
7754  4404211
7755  4286616
7756  4277964
7757  4367095
7758  4422554
7759  4344887
7760  4246925
7761  4329633
7762  4412274
7763  4373400
7764  4271636
7765  4261614
7766  4383151
7767  4401981
7768  4278140
7769  4250883
7770  4314565
7771  4401703
7772  4342222
7773  4233501
7774  4274760
7775  4370367
7776  4353938
7777  4266389
7778  4208702
7779  4323554
7780  4380157
7781  4281299
7782  4220301
7783  4267031
7784  4358739
7785  4330400
7786  4203849
7787  4222265
7788  4315053
7789  4328395
7790  4244140
7791  4180263
7792  4267936
7793  4349586
7794  4268836
7795  4189147
7796  4206551
7797  4302946
7798  4302009
7799  4179442
7800  4164777
7801  4262228
7802  4296055
7803  4233352
7804  4142303
7805  4196779
7806  4293480
7807  4242646
7808  4143521
7809  4140763
7810  4232365
7811  4275487
7812  4154473
7813  4113231
7814  4197832
7815  4252135
7816  4200281
7817  4101662
7818  4124085
7819  4231428
7820  4200617
7821  4112379
7822  4086745
7823  4170202
7824  4230508
7825  4142007
7826  4061652
7827  4121914
7828  4184810
7829  4158634
7830  4051806
7831  4059512
7832  4163490
7833  4169281
7834  4073922
7835  4026203
7836  4092628
7837  4182524
7838  4092028
7839  3998689
7840  4040277
7841  4125711
7842  4114688
7843  4011660
7844  3973444
7845  4089677
7846  4122165
7847  4033635
7848  3960936
7849  4002672
7850  4098389
7851  4061484
7852  3939888
7853  3958277
7854  4044612
7855  4072351
7856  3972294
7857  3903561
7858  3998693
7859  4058649
7860  3981937
7861  3898735
7862  3906904
7863  4030326
7864  4011694
7865  3893909
7866  3881257
7867  3958856
7868  4006061
7869  3929423
7870  3822098
7871  3898680
7872  3978260
7873  3924435
7874  3830031
7875  3826035
7876  3934200
7877  3961919
7878  3839753
7879  3799105
7880  3861499
7881  3929991
7882  3871995
7883  3754042
7884  3794320
7885  3894856
7886  3875513
7887  3784821
7888  3736963
7889  3832580
7890  3879999
7891  3783008
7892  3701872
7893  3754672
7894  3833537
7895  3817647
7896  3690209
7897  3701030
7898  3799293
7899  3804910
7900  3715944
7901  3645094
7902  3714085
7903  3798957
7904  3716354
7905  3627229
7906  3647337
7907  3741279
7908  3749140
7909  3624732
7910  3592242
7911  3687225
7912  3722114
7913  3645732
7914  3553569
7915  3600438
7916  3702201
7917  3662815
7918  3547057
7919  3552039
7920  3632401
7921  3677656
7922  3554110
7923  3493472
7924  3563887
7925  3626392
7926  3576170
7927  3470984
7928  3486558
7929  3601101
7930  3580716
7931  3483522
7932  3429307
7933  3505565
7934  3574104
7935  3484140
7936  3387274
7937  3450850
7938  3527596
7939  3500160
7940  3394669
7941  3372307
7942  3478147
7943  3493437
7944  3389280
7945  3333951
7946  3378269
7947  3465993
7948  3406999
7949  3299111
7950  3331647
7951  3412355
7952  3407105
7953  3311947
7954  3248557
7955  3353118
7956  3392213
7957  3307019
7958  3231404
7959  3265909
7960  3357242
7961  3328433
7962  3203375
7963  3211648
7964  3291496
7965  3310552
7966  3214012
7967  3139924
7968  3219801
7969  3295146
7970  3223265
7971  3137861
7972  3137293
7973  3240568
7974  3231703
7975  3108968
7976  3080143
7977  3158582
7978  3200757
7979  3138484
7980  3030258
7981  3087586
7982  3175539
7983  3128187
7984  3036931
7985  3011179
7986  3101096
7987  3131991
7988  3007435
7989  2963807
7990  3026528
7991  3090343
7992  3038046
7993  2928213
7994  2944515
7995  3050225
7996  3021427
7997  2922590
7998  2875248
7999  2967036
8000  3019703
8001  2919785
8002  2839823
8003  2894140
8004  2962845
8005  2945823
8006  2811369
8007  2808229
8008  2907859
8009  2915286
8010  2819136
8011  2755539
8012  2819164
8013  2903593
8014  2822280
8015  2724549
8016  2741118
8017  2832260
8018  2831457
8019  2712402
8020  2663776
8021  2765835
8022  2797513
8023  2728773
8024  2630503
8025  2671390
8026  2764454
8027  2724298
8028  2607520
8029  2608735
8030  2680448
8031  2720983
8032  2608402
8033  2538573
8034  2619655
8035  2680327
8036  2618606
8037  2517583
8038  2514712
8039  2625499
8040  2609795
8041  2494572
8042  2457173
8043  2536752
8044  2590137
8045  2519355
8046  2401859
8047  2464184
8048  2541068
8049  2508938
8050  2399490
8051  2366516
8052  2471341
8053  2501843
8054  2383634
8055  2337499
8056  2376329
8057  2462950
8058  2406111
8059  2281512
8060  2303701
8061  2387509
8062  2381310
8063  2288883
8064  2224769
8065  2325310
8066  2374044
8067  2283082
8068  2197651
8069  2222582
8070  2305740
8071  2292947
8072  2159879
8073  2158695
8074  2238341
8075  2267452
8076  2179877
8077  2095336
8078  2150611
8079  2232307
8080  2156570
8081  2067075
8082  2056794
8083  2154710
8084  2169927
8085  2047653
8086  2005829
8087  2089117
8088  2126234
8089  2061347
8090  1945139
8091  1989734
8092  2084824
8093  2035520
8094  1943353
8095  1919274
8096  1997141
8097  2038539
8098  1926934
8099  1860895
8100  1925989
8101  1975970
8102  1940512
8103  1817932
8104  1829089
8105  1930886
8106  1914176
8107  1815657
8108  1775261
8109  1834425
8110  1910304
8111  1795264
8112  1729646
8113  1749135
8114  1839819
8115  1796101
8116  1714889
8117  1657930
8118  1807359
8119  1742578
8120  1772202
8121  1407372
##END NTUPLES=NMR FID
##END=
