# Supplementary material for: An untargeted multi-technique metabolomics approach to studying intracellular metabolites of HepG2 cells exposed to 2,3,7,8-tetrachlorodibenzo-p-dioxin
Source: BMC Genomics. 2011 May 20;12:251. doi: 10.1186/1471-2164-12-251 (PMC3141663; doi:10.1186/1471-2164-12-251)
Supplement: Additional file 2 — Metadata and NMR raw data: ZIP file containing: -All NMR raw data (in JCAMP-DX format ".dx") -The metadata on NMR (polars & apolars), LC-MS and GC-MS data sets (as Tab delimited files ".txt"). [file 1471-2164-12-251-S2.ZIP › TE/Ainhoa/SAFETY COPY D Disk/TRABAJO/ARTICLES/ARTICLE Metabolomics TCDD_ACCEPTED/JCAMP_DX_NMR_data_and_all_metadata/NMR_polar_Ctrol_p11a.3D.dx]

##TITLE=NMR_polar_Ctrol_p11a.3D
##JCAMPDX= 6.0         $$ Bruker NMR JCAMP-DX V2.0
##DATA TYPE= NMR FID
##DATA CLASS= NTUPLES
##ORIGIN= Bruker BioSpin GmbH
##OWNER= bruker
$$ 1.72 TOPSPIN		Version 2.1
$$ 2011-04-15 14:49:36.926 +0200  WUR\bruker@RIK1030
$$ Compression mode = fixed
##.OBSERVE FREQUENCY= 400.13188529
##.OBSERVE NUCLEUS= ^1H
##.DELAY= (6, 6)
##.ACQUISITION MODE= SIMULTANEOUS (DQD)
##.ACQUISITION SCHEME= undefined
##.AVERAGES= 1024
##.DIGITISER RES= 18
##SPECTROMETER/DATA SYSTEM= avance400
##.PULSE SEQUENCE= zgpr
##.SOLVENT NAME= D2O
##.SHIFT REFERENCE= INTERNAL, D2O, 1, 12.29218
##AUDIT TRAIL= $$ (NUMBER, WHEN, WHO, WHERE, PROCESS, VERSION, WHAT)
$$ ##TITLE= Audit trail, TOPSPIN		Version 1.3
$$ ##JCAMPDX= 5.01
$$ ##ORIGIN= Bruker BioSpin GmbH
$$ ##OWNER= bruker
$$ $$ P:\NMR-data/data/WUR-bruker/nmr/AR210608.3D/1/audita.txt
$$ ##AUDIT TRAIL=  $$ (NUMBER, WHEN, WHO, WHERE, VERSION, WHAT)
(   1,<2008-07-28 23:26:23.226 +0200>,<WUR\bruker>,<RIK1030>,<TOPSPIN 1.3>,
      <created by zg, POWCHK disabled, PULCHK disabled
       configuration hash MD5:
       D1 93 94 B6 6B D6 3B BD 35 EA 0D 0D AE B0 63 FA
       data hash MD5: 16K
       B4 31 F3 7F 7C AA 1D 1F B5 8A 6B 9B 97 F8 73 04>)
(   2,<2008-07-28 23:26:29.695 +0200>,<WUR\bruker>,<RIK1030>,<TOPSPIN 1.3>,
      <user comment:
       ICON-NMR User ID: WUR\bruker
       data hash MD5: 16K
       B4 31 F3 7F 7C AA 1D 1F B5 8A 6B 9B 97 F8 73 04>)
(   3,<2008-07-28 23:26:30.007 +0200>,<WUR\bruker>,<RIK1030>,<TOPSPIN 1.3>,
      <wrpa from 1 1 "AR210608.3D" "WUR-bruker" "D:\NMRautomation"
       data hash MD5: 16K
       B4 31 F3 7F 7C AA 1D 1F B5 8A 6B 9B 97 F8 73 04>)
(   4,<2011-04-15 14:49:35.332 +0200>,<WUR\bruker>,<RIK1030>,<proc1d>,<TOPSPIN 2.1>,
      <convdta from       1 "NMR_polar_Ctrol_p11a.3D" "Ainhoa_raw_data" "P:\NMR-data"
       data hash MD5: 16244
       D2 FF E6 A2 5A DA FC 95 FE 39 1B B2 74 A4 7D 5E>)
$$ ##END=
$$ 
$$ $$ hash MD5
$$ $$ 56 56 3C 19 25 AF DB AF 98 6A 80 3A 04 3D D9 7E
##$RELAX= 
##$BRUKER FILE EXP=format.temp
$$ EDIT_PAR COMMAND FILE
$$ 
$$ DI_MODE         LONG
$$ ED_ENTRY        ACQU
$$ ORDER           FILE
$$ 
$$ 
$$ HEADER		"F2 - Acquisition Parameters"
$$ T_NAME		Date_
$$ 		TYPE	R64
$$ 		CLASS	ACQU
$$ 		SUBRANGE 0.0 50000000
$$ 		REL	"Date_=itodate(DATE)"
$$ 		INV_REL	"DATE=datetoi(Date_,DATE)"
$$ 		FORMAT	"%14.0f"
$$ 		TEXT	" "
$$ END
$$ T_NAME		Time
$$ 		TYPE	R32
$$ 		CLASS	ACQU
$$ 		SUBRANGE 0.0 1000000
$$ 		REL	"Time=itotime(DATE)"
$$ 		INV_REL	"DATE=timetoi(Time,DATE)"
$$ 		FORMAT	"%14.2f"
$$ 		TEXT	" "
$$ END
$$ NAME		INSTRUM
$$ 		TEXT	" "
$$ END
$$ NAME		PROBHD
$$ 		FORMAT	"%14.14s"
$$ 		TEXT	" "
$$ END
$$ NAME		PULPROG
$$ 		TEXT	" "
$$ END
$$ NAME		TD
$$ 		TEXT	" "
$$ END
$$ NAME		SOLVENT
$$ 		TEXT	" "
$$ END
$$ NAME		NS
$$ 		TEXT	" "
$$ END
$$ NAME		DS
$$ 		TEXT	" "
$$ END
$$ T_NAME		SWH
$$ 		TYPE	R32
$$ 		CLASS	ACQU
$$ 		SUBRANGE 0.0 1e8
$$ 		REL	"SWH=SW*SFO1"
$$ 		INV_REL "SW=SWH/SFO1"
$$ 		UNIT	"Hz"
$$ 		FORMAT	"%14.3f Hz"
$$ 		TEXT	" "
$$ END
$$ T_NAME          FIDRES
$$                 TYPE    R32
$$                 CLASS   ACQU
$$                 SUBRANGE 0.0 100000
$$                 REL     "FIDRES=SW*SFO1/TD"
$$                 INV_REL "TD = nextpow(SW*SFO1/FIDRES)"
$$ 		UNIT	"Hz"
$$ 		FORMAT	"%14.6f Hz"
$$ 		TEXT	" "
$$ END
$$ T_NAME          AQ
$$ 		TYPE	R32
$$ 		CLASS	ACQU
$$ 		SUBRANGE 0.0 1000
$$ 		REL	"AQ=aqcalc(SW,SFO1,TD,DIGTYP)"
$$ 		INV_REL	"TD=tdcalc(SW,SFO1,1.0e6*AQ,DIGTYP)"
$$ 		UNIT	"sec"
$$ 		FORMAT	"%14.7f sec"
$$ 		TEXT	" "
$$ END
$$ NAME		RG
$$ 		TEXT	" "
$$ END
$$ T_NAME          DW
$$ 		TYPE	R32
$$ 		CLASS	ACQU
$$ 		SUBRANGE 0.0 1000000
$$ 		REL	"DW=1/(2*SW*SFO1)"
$$ 		INV_REL	"SW=1000000/(2*(0.005+DW)*SFO1)"
$$ 		UNIT	"usec"
$$ 		FORMAT	"%14.3lf usec"
$$ 		TEXT	" "
$$ END
$$ NAME		DE
$$ 		FORMAT	"%14.2f usec"
$$ 		TEXT	" "
$$ END
$$ NAME		TE
$$ 		FORMAT	"%14.1f K"
$$ 		TEXT	" "
$$ END
$$ T_NAME		D1
$$ 		TYPE	R32
$$ 		CLASS	ACQU
$$ 		SUBRANGE 0.0 1e38
$$ 		REL	"D1=D[1]"
$$ 		INV_REL	"D[1]=D1"
$$ 		UNIT	"sec"
$$ 		FORMAT	"%14.8f sec"
$$ 		TEXT	" "
$$ END
$$ T_NAME		d12
$$ 		TYPE	R32
$$ 		SUBRANGE 0.0 1e8
$$ 		CLASS	ACQU
$$ 		REL	"d12=20u"
$$ 		INV_REL	"D[0]=d12"
$$ 		UNIT	"sec"
$$ 		TEXT	" "
$$ 		FORMAT	"%14.8f sec"
$$ 		NONEDIT
$$ END
$$ NAME		TD0
$$ 		TEXT	" "
$$ END
$$ HEADER		"======== CHANNEL f1 ========"
$$ NAME		NUC1
$$ 		NONEDIT
$$ 		TEXT	" "
$$ END
$$ T_NAME		P1
$$ 		TYPE	R32
$$ 		CLASS	ACQU
$$ 		SUBRANGE 0.0 1.0e10
$$ 		REL	"P1=P[1]"
$$ 		INV_REL	"P[1]=P1"
$$ 		UNIT	"usec"
$$ 		FORMAT	"%14.2f usec"
$$ 		TEXT	" "
$$ END
$$ T_NAME		PL1
$$ 		TYPE	R32
$$ 		CLASS	ACQU
$$ 		SUBRANGE -6.0 1e38
$$ 		REL	"PL1=PL[1]"
$$ 		INV_REL	"PL[1]=PL1"
$$ 		UNIT	"dB"
$$ 		FORMAT	"%14.2f dB"
$$ 		TEXT	" "
$$ END
$$ T_NAME		PL9
$$ 		TYPE	R32
$$ 		CLASS	ACQU
$$ 		SUBRANGE -6.0 1e38
$$ 		REL	"PL9=PL[9]"
$$ 		INV_REL	"PL[9]=PL9"
$$ 		UNIT	"dB"
$$ 		FORMAT	"%14.2f dB"
$$ 		TEXT	" "
$$ END
$$ NAME		SFO1
$$ 		FORMAT	"%14.7f MHz"
$$ 		TEXT	" "
$$ END
##$RELAX= 
##$BRUKER FILE EXP=scon
$$ ##TITLE= Parameter file, TOPSPIN		Version 1.3
$$ ##JCAMPDX= 5.0
$$ ##DATATYPE= Parameter Values
$$ ##ORIGIN= Bruker BioSpin GmbH
$$ ##OWNER= bruker
$$ $$ 2008-07-28 22:23:18.368 +0200  WUR\bruker@RIK1030
$$ $$ D:\NMRautomation/data/WUR-bruker/nmr/AR210608.3D/1/scon
$$ ##$BLKPA= (0..15)
3 3 3 3 3 3 3 3 3 3 3 3 3 3 3 3 
$$ ##$BLKTR= (0..15)
3 3 3 3 3 3 3 3 3 3 3 3 3 3 3 3 
$$ ##$DE1= 2
$$ ##$DE2= 2
$$ ##$DEADC= 4
$$ ##$DEPA= 2
$$ ##$DERX= 3
$$ ##$PHASP4= (0..15)
0.5 0.5 0.5 0.5 0.5 0.5 0.5 0.5 0.5 0.5 0.5 0.5 0.5 0.5 0.5 0.5 
$$ ##$PHASPR= (0..15)
3 3 3 3 3 3 3 3 3 3 3 3 3 3 3 3 
$$ ##$SHAPPR= (0..15)
1.6 1.6 1.6 1.6 1.6 1.6 1.6 1.6 1.6 1.6 1.6 1.6 1.6 1.6 1.6 1.6 
$$ ##END=
##$RELAX= 
##$BRUKER FILE EXP=prosol_History
$$ #*******************************************************************
$$ #
$$ # $Source: /sc/CvsTree/sc/gen/src/prg/scripts/tix/prosol/lib/lists/default,v $
$$ #
$$ # Copyright (c) 1999
$$ # BRUKER ANALYTIK GMBH
$$ # D-76287 Rheinstetten, Germany
$$ #
$$ # All Rights Reserved
$$ #
$$ #
$$ # $Id: default,v 1.11.6.4 2006/06/09 10:27:10 ber Exp $
$$ #
$$ #*******************************************************************
$$ #../conf/instr/spect/prosol/relations/default
$$ #avance-version (05/10/24)
$$ #
$$ #pulses
$$ #
$$ P[0]=P90[F1];				#  90 deg pulse F1
$$ P[1]=P90[F1];				#  90 deg pulse F1
$$ P[2]=P90[F1]*2;				# 180 deg pulse F1
$$ P[3]=P90[F2];				#  90 deg pulse F2
$$ P[4]=P90[F2]*2;				# 180 deg pulse F2
$$ P[5]=PTOC[F1]*0.66;			#  60 deg pulse F1, TOCSY 
$$ P[6]=PTOC[F1];				#  90 deg pulse F1, TOCSY
$$ P[7]=PTOC[F1]*2;			# 180 deg pulse F1, TOCSY
$$ P[8]=PSH3[F1];                          #  90 deg selective F1, WET
$$ P[9]=PTOC[F2];				#  90 deg pulse F2, TOCSY
$$ P[10]=PTOC[F2]*2;			# 180 deg pulse F2, TOCSY
$$ P[11]=PSH1[F1];				#  90 deg selective F1
$$ P[12]=PSH2[F1];				# 180 deg selective F1
$$ #
$$ P[14]=PSH3[F2];				# 180 deg inversion, adiabatic
$$ P[15]=TROE[F1];				# cw pulse F1, ROESY
$$ P[18]=PSH7[F1];				# off-resonance presat F1
$$ P[21]=P90[F3];				#  90 deg pulse F3
$$ P[22]=P90[F3]*2;			# 180 deg pulse F3
$$ P[23]=P90[F4];				#  90 deg pulse F4
$$ P[24]=PSH2[F2];				# 180 deg refocussing, adiabatic
$$ P[25]=PROE[F1]*2;			# 180 deg pulse, Shaka ROESY
$$ P[27]=P90[F1];				#  90 deg pulse F1, WATERGATE
$$ #
$$ P[29]=PSH8[F1];                         # flip back pulse
$$ P[31]=PSH15[F2];                        # 180 deg adiabatic, F2, 13C x-filter
$$ P[32]=PSH16[F1];                        # 180 deg adiabatic, F1, z-spoil
$$ #P[33]=PSH[F1];                         #  90 deg, F1, hadamard
$$ #P[34]=PSH[F1];                         # 180 deg, F1, hadamard
$$ #P[35]=PSH[F2];                         #  90 deg, F2, hadamard
$$ #P[36]=PSH[F2];                         # 180 deg, F2, hadamard
$$ #P[37]=PSH[F3];                         #  90 deg, F3, hadamard
$$ #P[38]=PSH[F3];                         # 180 deg, F3, hadamard
$$ #
$$ P[63]=PSH11[F2];                        # 180 deg adiabatic decoupling, F2, 13C
$$ #
$$ #decoupling pulses
$$ #
$$ PCPD[1]=PCPDP[F1];			# 90 deg pulse F1, dec.
$$ PCPD[2]=PCPDP[F2];			# 90 deg pulse F2, dec.
$$ PCPD[3]=PCPDP[F3];			# 90 deg pulse F3, dec.
$$ #
$$ #power levels
$$ #
$$ PL[1]=PL90[F1];				# high power, F1
$$ PL[2]=PL90[F2];				# high power, F2
$$ PL[3]=PL90[F3];				# high power, F3
$$ PL[4]=PL90[F4];				# high power, F4
$$ PL[9]=PLCW[F1];				# presat power, F1
$$ PL[10]=PLTOC[F1];			# TOCSY power, F1
$$ PL[11]=PLROE[F1];			# ROESY power, F1
$$ PL[12]=PLCPDP[F2];			# dec. power, F2
$$ PL[13]=PLCPD2[F2];			# dec. power 2, F2
$$ PL[14]=PLNOE[F2];			# low power cw, F2
$$ PL[15]=PLTOC[F2];			# TOCSY power, F2
$$ PL[16]=PLCPDP[F3];			# dec. power, F3
$$ PL[18]=PL90[F1];			# WATERGATE power, F1
$$ PL[19]=PLCPDP[F1];			# dec. power, F1
$$ PL[21]=PLCW[F2];			# 
$$ PL[23]=PLTOC[F3];			# TOCSY power, F3
$$ PL[24]=PLHD[F2];			# HD decoupling, F2
$$ PL[25]=PLSH8U[F2];			# Eretic, F2
$$ PL[27]=PLROE[F1];			# Shaka Spinlock
$$ PL[30]=PLCPDP[F2];			# dec. power, F2, 13C (=pl12)
$$ PL[31]=PLUSER2[F2];			# dec. power, F2, 13C, cw bilev
$$ #
$$ #shapes
$$ #
$$ SP[1]=PLSH1[F1];			#  90 deg selective F1
$$ SP[2]=PLSH2[F1];			# 180 deg selective F1
$$ SP[3]=PLSH3[F2];			# adiabatic 180 deg, F2, inversion
$$ SP[6]=PLSH7[F1];			# off-resonance presat F1
$$ SP[7]=PLSH2[F2];			# adiabatic 180 deg, F2, refocussing
$$ SP[11]=PLSH8[F1];                       # flip-back pulse, F1, H
$$ SP[14]=PLSH12[F2];			# adiab. bilev dec., F2, 13C
$$ SP[18]=PLSH15[F2];                      # adiabatic 180 deg, F2, 13C, x-filter
$$ SP[19]=PLSH3[F1] +0.87;                 #  90 deg, F1, wet
$$ SP[20]=PLSH3[F1] -1.04;                 #  90 deg, F1, wet
$$ SP[21]=PLSH3[F1] +2.27;                 #  90 deg, F1, wet
$$ SP[22]=PLSH3[F1] -5.05;                 #  90 deg, F1, wet
$$ #SP[23]=PLSH[F1];                       #  90 deg, F1, hadamard
$$ #SP[24]=PLSH[F1];                       # 180 deg, F1, hadamard
$$ #SP[25]=PLSH[F2];                       #  90 deg, F2, hadamard
$$ #SP[26]=PLSH[F2];                       # 180 deg, F2, hadamard
$$ #SP[27]=PLSH[F3];                       #  90 deg, F3, hadamard
$$ #SP[28]=PLSH[F3];                       # 180 deg, F3, hadamard
$$ SP[29]=PLSH16[F1];                      # adiabatic 180 deg, F1, z-spoil
$$ SP[31]=PLSH11[F2];			# adiab. dec., F2, 13C
$$ #
$$ SPNAM1=PNSH1[F1];			#
$$ SPNAM2=PNSH2[F1];			#
$$ SPNAM3=PNSH3[F2];			#
$$ SPNAM6=PNSH7[F1];			#
$$ SPNAM7=PNSH2[F2];			#
$$ SPNAM11=PNSH8[F1];                      #
$$ SPNAM14=PNSH12[F2];			#
$$ SPNAM15=PNSH8U[F2];			# Eretic, F2
$$ SPNAM18=PNSH15[F2];			#
$$ SPNAM19=PNSH3[F1];			#
$$ SPNAM20=PNSH3[F1];			#
$$ SPNAM21=PNSH3[F1];			#
$$ SPNAM22=PNSH3[F1];			#
$$ #SPNAM23=PNSH[];                        #
$$ #SPNAM24=PNSH[];                        #
$$ #SPNAM25=PNSH[];                        #
$$ #SPNAM26=PNSH[];                        #
$$ #SPNAM27=PNSH[];                        #
$$ #SPNAM28=PNSH[];                        #
$$ SPNAM29=PNSH16[F1];                     #
$$ SPNAM31=PNSH11[F2];			#
$$ #
$$ SPOAL[1]=PASH1[F1];			#
$$ SPOAL[2]=PASH2[F1];			#
$$ SPOAL[3]=PASH3[F2];			#
$$ SPOAL[6]=PASH7[F1];			#
$$ SPOAL[7]=PASH2[F2];			#
$$ SPOAL[11]=PASH8[F1];
$$ SPOAL[14]=PASH12[F2];			#
$$ SPOAL[18]=PASH15[F2];			#
$$ SPOAL[19]=PASH3[F1];			#
$$ SPOAL[20]=PASH3[F1];			#
$$ SPOAL[21]=PASH3[F1];			#
$$ SPOAL[22]=PASH3[F1];			#
$$ #SPOAL[23]=PASH[];			#
$$ #SPOAL[24]=PASH[];			#
$$ #SPOAL[25]=PASH[];			#
$$ #SPOAL[26]=PASH[];			#
$$ #SPOAL[27]=PASH[];			#
$$ #SPOAL[28]=PASH[];			#
$$ SPOAL[29]=PASH16[F1];                   #
$$ SPOAL[31]=PASH11[F2];			#
$$ #
$$ #global
$$ #
$$ D[9]=TTOC[F1];				#
$$ D[16]=D_grad;				#
$$ P[16]=P_grad1;				#
$$ P[17]=P_mlev;				#
$$ P[19]=P_grad2;				#
$$ P[20]=P_mlev;				#
$$ P[28]=P_hsqc;				#
$$ #
##$RELAX= 
##$BRUKER FILE EXP=pulseprogram
$$ # 1 "C:/Bruker/TOPSPIN/exp/stan/nmr/lists/pp/zgpr"
$$ ;zgpr
$$ ;avance-version (06/11/09)
$$ ;1D sequence with f1 presaturation
$$ ;
$$ ;$CLASS=HighRes
$$ ;$DIM=1D
$$ ;$TYPE=
$$ ;$SUBTYPE=
$$ ;$COMMENT=
$$ 
$$ 
$$ # 1 "C:/Bruker/TOPSPIN/exp/stan/nmr/lists/pp/Avance.incl" 1
$$ ;Avance2.incl
$$ ;   for 1
$$ ;
$$ ;avance-version (07/01/22)
$$ ;
$$ ;$CLASS=HighRes Incl
$$ ;$COMMENT=
$$ 
$$ 
$$ 
$$ 
$$ 
$$ 
$$ 
$$ 
$$ 
$$ 
$$ 
$$ 
$$ 
$$ 
$$ 
$$ 
$$ 
$$ 
$$ 
$$ 
$$ 
$$ 
$$ 
$$ 
$$ 
$$ 
$$ 
$$ 
$$ 
$$ 
$$ 
$$ 
$$ 
$$ 
$$ 
$$ 
$$ 
$$ 
$$ 
$$ 
$$ 
$$ 
$$ 
$$ 
$$ 
$$ 
$$ 
$$ 
$$ 
$$ 
$$ 
$$ 
$$ 
$$ 
$$ 
$$ 
$$ 
$$ 
$$ 
$$ 
$$ 
$$ 
$$ 
$$ 
$$ 
$$ 
$$ 
$$ 
$$ 
$$ 
$$ 
$$ 
$$ 
$$ 
$$ 
$$ 
$$ 
$$ 
$$ 
$$ 
$$ 
$$ 
$$ 
$$ 
$$ 
$$ 
$$ 
$$ 
$$ 
$$ 
$$ 
$$ 
$$ 
$$ 
$$ 
$$ 
$$ 
$$ 
$$ 
$$ 
$$ 
$$ 
$$ 
$$ 
$$ 
$$ 
$$ 
$$ 
$$ 
$$ 
$$ 
$$ 
$$ 
$$ 
$$ 
$$ 
$$ 
$$ 
$$ 
$$ 
$$ 
$$ 
$$ 
$$ 
$$ 
$$ 
$$ 
$$ 
$$ 
$$ 
$$ 
$$ 
$$ 
$$ ;$Id: Avance2.incl,v 1.10.6.7 2007/01/22 13:54:46 ber Exp $
$$ # 12 "C:/Bruker/TOPSPIN/exp/stan/nmr/lists/pp/zgpr" 2
$$ 
$$ 
$$ 
$$ "d12=20u"
$$ 
$$ 
$$ "acqt0=-p1*2/3.1416"
$$ 
$$ 
$$ # 1 "mc_line 21 file C:/Bruker/TOPSPIN/exp/stan/nmr/lists/pp/zgpr expanding definition part of mc command before ze"
$$ define delay MCWRK
$$ define delay MCREST
$$ "MCWRK = 0.500000*30m"
$$ "MCREST = 30m - 30m"
$$ # 21 "C:/Bruker/TOPSPIN/exp/stan/nmr/lists/pp/zgpr"
$$ 1 ze
$$ # 1 "mc_line 21 file C:/Bruker/TOPSPIN/exp/stan/nmr/lists/pp/zgpr expanding definition of mc command after ze"
$$ # 22 "C:/Bruker/TOPSPIN/exp/stan/nmr/lists/pp/zgpr"
$$ # 1 "mc_line 22 file C:/Bruker/TOPSPIN/exp/stan/nmr/lists/pp/zgpr expanding start label for mc command"
$$ 2 MCWRK  * 2
$$ LBLF0, MCREST
$$ # 23 "C:/Bruker/TOPSPIN/exp/stan/nmr/lists/pp/zgpr"
$$   d12 pl9:f1
$$   d1 cw:f1 ph29
$$   4u do:f1
$$   d12 pl1:f1
$$   p1 ph1
$$   go=2 ph31
$$ # 1 "mc_line 29 file C:/Bruker/TOPSPIN/exp/stan/nmr/lists/pp/zgpr expanding mc command in line"
$$   MCWRK wr #0
$$   MCWRK zd 
$$   lo to LBLF0 times td0
$$ 
$$ # 30 "C:/Bruker/TOPSPIN/exp/stan/nmr/lists/pp/zgpr"
$$ exit
$$ 
$$ 
$$ ph1=0 2 2 0 1 3 3 1
$$ ph29=0
$$ ph31=0 2 2 0 1 3 3 1
$$ 
$$ 
$$ ;pl1 : f1 channel - power level for pulse (default)
$$ ;pl9 : f1 channel - power level for presaturation
$$ ;p1 : f1 channel -  90 degree high power pulse
$$ ;d1 : relaxation delay; 1-5 * T1
$$ ;d12: delay for power switching                      [20 usec]
$$ ;NS: 1 * n, total number of scans: NS * TD0
$$ 
$$ 
$$ 
$$ ;$Id: zgpr,v 1.7.10.2 2006/11/10 11:04:15 ber Exp $
##$RELAX= 
##$BRUKER FILE EXP=uxnmr.par
$$ ##TITLE= Parameter file, TOPSPIN		Version 1.3
$$ ##JCAMPDX= 5.0
$$ ##DATATYPE= Parameter Values
$$ ##ORIGIN= Bruker BioSpin GmbH
$$ ##OWNER= Administrator
$$ $$ 2008-03-03 09:42:28.895 +0100  WUR\bruker@RIK1030
$$ $$ C:/Bruker/TOPSPIN/conf/instr/avance400/uxnmr.par
$$ ##$ACB= 0
$$ ##$ACBTAT= (0..15)
0 88 72 0 0 0 0 0 0 0 0 0 0 0 0 0 
$$ ##$ACBTBA= (0..15)
0 0 0 0 0 0 0 0 0 0 0 0 0 0 0 0 
$$ ##$ACBTCTL= (0..15)
0 0 0 0 0 0 0 0 0 0 0 0 0 0 0 0 
$$ ##$ACBTDI= (0..15)
0 102 102 0 0 0 0 0 0 0 0 0 0 0 0 0 
$$ ##$ACBTDM= (0..15)
0 10 10 0 0 0 0 0 0 0 0 0 0 0 0 0 
$$ ##$ACBTFHI= (0..15)
0 400 400 0 0 0 0 0 0 0 0 0 0 0 0 0 
$$ ##$ACBTFL= (0..15)
0 73 74 0 0 0 0 0 0 0 0 0 0 0 0 0 
$$ ##$ACBTFLO= (0..15)
0 14 14 0 0 0 0 0 0 0 0 0 0 0 0 0 
$$ ##$ACBTOUT= (0..15)
0 1 2 0 0 0 0 0 0 0 0 0 0 0 0 0 
$$ ##$ACBTPO= (0..15)
0 150000 60000 0 0 0 0 0 0 0 0 0 0 0 0 0 
$$ ##$ACBTPW= (0..15)
0 10 10 0 0 0 0 0 0 0 0 0 0 0 0 0 
$$ ##$ACBTSB= (0..15)
0 0 0 0 0 0 0 0 0 0 0 0 0 0 0 0 
$$ ##$ACBTY= <no>
$$ ##$AQSBDHW= (0..31)
255 255 1 4 4 255 255 255 0 0 255 255 255 255 255 255 255 255 255 0 255 
255 255 255 255 255 255 255 255 255 255 255 
$$ ##$AQSBDID= (0..31)
255 255 88 83 83 255 255 255 65 67 255 255 255 255 255 255 255 255 255 
66 255 255 255 255 255 255 255 255 255 255 255 255 
$$ ##$AQSBDNO= (0..31)
255 255 1 1 2 255 255 255 1 1 255 255 255 255 255 255 255 255 255 1 255 
255 255 255 255 255 255 255 255 255 255 255 
$$ ##$AQSBDTY= (0..31)
255 255 3 16 16 255 255 255 5 9 255 255 255 255 255 255 255 255 255 7 
255 255 255 255 255 255 255 255 255 255 255 255 
$$ ##$AQSBUAD= (0..31)
255 255 52 36 37 255 255 255 54 26 255 255 255 255 255 255 255 255 255 
32 255 255 255 255 255 255 255 255 255 255 255 255 
$$ ##$AQSECL= (0..31)
255 255 2 3 3 255 255 255 5 2 255 255 255 255 255 255 255 255 255 255 
255 255 255 255 255 255 255 255 255 255 255 255 
$$ ##$AQSECLS= (0..31)
255 255 3 2 2 255 255 255 0 0 255 255 255 255 255 255 255 255 255 255 
255 255 255 255 255 255 255 255 255 255 255 255 
$$ ##$ATT19F= (0..1)
0 0 
$$ ##$ATT1H= (0..1)
0 0 
$$ ##$ATT3H= (0..1)
0 0 
$$ ##$ATTX= (0..1)
0 0 
$$ ##$ATTY= (0..1)
0 0 
$$ ##$ATTZ= (0..1)
0 0 
$$ ##$BACSAIR= no
$$ ##$BACSCAP= 60
$$ ##$BACSDEL= 10
$$ ##$BACSFCM= no
$$ ##$BACSOPT= <>
$$ ##$BACSTY= <tty08>
$$ ##$BARPTY= <no>
$$ ##$BFREQ= 400.13
$$ ##$BIRDS= yes
$$ ##$BMPC= 0
$$ ##$BMPCTY= <no>
$$ ##$BPSUTY= <no>
$$ ##$BSMS= 1
$$ ##$BSMSTY= <tty02>
$$ ##$CFASMOD= (0..7)
1 1 1 1 1 1 1 1 
$$ ##$CFASMUL= (0..7)
1 1 1 1 1 1 1 1 
$$ ##$CNFTXDR= (0..7)
6 6 0 0 0 0 0 0 
$$ ##$COMDIG2= 0
$$ ##$CPDBTY= <no>
$$ ##$CRCOTY= <no>
$$ ##$DATSTAT= no
$$ ##$DIGI140= (0..7)
0 0 0 0 0 0 0 0 
$$ ##$DIGIB12= (0..7)
0 0 0 0 0 0 0 0 
$$ ##$DIGIB16= (0..7)
0 0 0 0 0 0 0 0 
$$ ##$DIGIFA= (0..7)
0 0 0 0 0 0 0 0 
$$ ##$DIGIHA= (0..7)
0 0 0 0 0 0 0 0 
$$ ##$DIGIHAF= (0..7)
0 0 0 0 0 0 0 0 
$$ ##$DIGIHRD= (0..7)
0 0 0 0 0 0 0 0 
$$ ##$DIGIIA= (0..7)
0 0 0 0 0 0 0 0 
$$ ##$DIGIO16= (0..7)
0 0 0 0 0 0 0 0 
$$ ##$DIGISA= (0..7)
1 0 0 0 0 0 0 0 
$$ ##$DIGISAF= (0..7)
0 0 0 0 0 0 0 0 
$$ ##$DIGISL= (0..7)
0 0 0 0 0 0 0 0 
$$ ##$DIGITYI= (0..7)
0 0 0 0 0 0 0 0 
$$ ##$DIGITYP= (0..7)
0 0 0 0 0 0 0 0 
$$ ##$DIGITZ= 0
$$ ##$DRU= no
$$ ##$FCUMEM= (0..7)
2093056 2093056 0 0 0 0 0 0 
$$ ##$FCUPAL= (0..7)
260 260 0 0 0 0 0 0 
$$ ##$FQMIX= 0
$$ ##$FUNCMOD= <>
$$ ##$GCUTYPE= 2
$$ ##$GTUTY= <no>
$$ ##$HFAC= 3
$$ ##$HPCU= 0
$$ ##$HPCUTY= <no>
$$ ##$HPTXLP= (0..3)
-1 -1 -1 -1 
$$ ##$HPTXPI= (0..3)
0 0 0 0 
$$ ##$HPTXPO= (0..3)
0 0 0 0 
$$ ##$HPTXTY= (0..3)
0 0 0 0 
$$ ##$IF451= 0
$$ ##$IFREQ= 1
$$ ##$INTFPR= 0
$$ ##$IPSO= no
$$ ##$LOCKTY= <tty03>
$$ ##$LOCSWID= 0
$$ ##$M2FAC= 0
$$ ##$MASTY= <no>
$$ ##$MEMPRM= 0
$$ ##$MHFAC= 0
$$ ##$MXFAC= 0
$$ ##$NAMPD1= <2H>
$$ ##$NAMPD10= <>
$$ ##$NAMPD11= <>
$$ ##$NAMPD12= <>
$$ ##$NAMPD13= <>
$$ ##$NAMPD14= <>
$$ ##$NAMPD15= <>
$$ ##$NAMPD16= <>
$$ ##$NAMPD2= <X-BB19F_2HS>
$$ ##$NAMPD3= <1H>
$$ ##$NAMPD4= <>
$$ ##$NAMPD5= <>
$$ ##$NAMPD6= <>
$$ ##$NAMPD7= <>
$$ ##$NAMPD8= <>
$$ ##$NAMPD9= <>
$$ ##$NFCU= 2
$$ ##$NMRCH= 0
$$ ##$NMRMEM= 0
$$ ##$NRCU= 1
$$ ##$NROUT= 1
$$ ##$PAMPF1= (0..15)
75 99 67 27 0 0 0 12 117 46 8 118 1 0 0 0 
$$ ##$PAMPF2= (0..15)
0 0 0 0 0 0 0 0 0 0 0 0 0 0 0 0 
$$ ##$PAMPF3= (0..15)
0 0 0 0 0 0 0 0 0 0 0 0 0 0 0 0 
$$ ##$PAMPF4= (0..15)
0 0 0 0 0 0 0 0 0 0 0 0 0 0 0 0 
$$ ##$PAMPF5= (0..15)
0 0 0 0 0 0 0 0 0 0 0 0 0 0 0 0 
$$ ##$PAMPF6= (0..15)
0 0 0 0 0 0 0 0 0 0 0 0 0 0 0 0 
$$ ##$PAMPF7= (0..15)
0 0 0 0 0 0 0 0 0 0 0 0 0 0 0 0 
$$ ##$PAMPF8= (0..15)
0 0 0 0 0 0 0 0 0 0 0 0 0 0 0 0 
$$ ##$PH4= 0
$$ ##$PHF4TY= <no>
$$ ##$POWCHK= no
$$ ##$PRAMD1= (0..7)
0 1048576 0 0 0 1048576 0 0 
$$ ##$PRAMD10= (0..7)
0 0 0 0 0 0 0 0 
$$ ##$PRAMD11= (0..7)
0 0 0 0 0 0 0 0 
$$ ##$PRAMD12= (0..7)
0 0 0 0 0 0 0 0 
$$ ##$PRAMD13= (0..7)
0 0 0 0 0 0 0 0 
$$ ##$PRAMD14= (0..7)
0 0 0 0 0 0 0 0 
$$ ##$PRAMD15= (0..7)
0 0 0 0 0 0 0 0 
$$ ##$PRAMD16= (0..7)
0 0 0 0 0 0 0 0 
$$ ##$PRAMD17= (0..7)
0 0 0 0 0 0 0 0 
$$ ##$PRAMD18= (0..7)
0 0 0 0 0 0 0 0 
$$ ##$PRAMD19= (0..7)
0 0 0 0 0 0 0 0 
$$ ##$PRAMD2= (0..7)
2147483644 2146435071 2147483647 134217727 2147483644 2146435071 2147483647 
134217727 
$$ ##$PRAMD20= (0..7)
0 0 0 0 0 0 0 0 
$$ ##$PRAMD21= (0..7)
0 0 0 0 0 0 0 0 
$$ ##$PRAMD3= (0..7)
2 0 0 0 2 0 0 0 
$$ ##$PRAMD4= (0..7)
2147483644 2146435071 2147483647 134217727 2147483644 2146435071 2147483647 
134217727 
$$ ##$PRAMD5= (0..7)
0 0 0 0 0 0 0 0 
$$ ##$PRAMD6= (0..7)
0 0 0 0 0 0 0 0 
$$ ##$PRAMD7= (0..7)
0 0 0 0 0 0 0 0 
$$ ##$PRAMD8= (0..7)
0 0 0 0 0 0 0 0 
$$ ##$PRAMD9= (0..7)
0 0 0 0 0 0 0 0 
$$ ##$PRAMLED= (0..1)
15 15 
$$ ##$PRAMP1= <tty01>
$$ ##$PRAMP2= <no>
$$ ##$PRAMP3= <no>
$$ ##$PRAMP4= <no>
$$ ##$PRAMP5= <no>
$$ ##$PRAMP6= <no>
$$ ##$PRAMP7= <no>
$$ ##$PRAMP8= <no>
$$ ##$PRAMPTP= 0
$$ ##$PREPTY= <no>
$$ ##$PRESHLD= 0
$$ ##$PTS160= -1
$$ ##$PTSA2X= (0..7)
0 0 0 0 0 0 0 0 
$$ ##$PTSF2X= (0..7)
0 0 0 0 0 0 0 0 
$$ ##$PTSFMX= (0..7)
429.9 429.9 0 0 0 0 0 0 
$$ ##$PULCHK= no
$$ ##$RCUCDS= (0..7)
8388608 0 0 0 0 0 0 0 
$$ ##$RCUCFS= (0..7)
4096 0 0 0 0 0 0 0 
$$ ##$RCUCSS= (0..7)
1048576 0 0 0 0 0 0 0 
$$ ##$RCUI2C1= (0..7)
78 0 0 0 0 0 0 0 
$$ ##$RCUI2C2= (0..7)
0 0 0 0 0 0 0 0 
$$ ##$RCUI2C3= (0..7)
0 0 0 0 0 0 0 0 
$$ ##$RCUI2C4= (0..7)
0 0 0 0 0 0 0 0 
$$ ##$RCUI2C5= (0..7)
0 0 0 0 0 0 0 0 
$$ ##$RCUI2C6= (0..7)
0 0 0 0 0 0 0 0 
$$ ##$RCUI2C7= (0..7)
0 0 0 0 0 0 0 0 
$$ ##$RCUI2C8= (0..7)
0 0 0 0 0 0 0 0 
$$ ##$RDCU= 0
$$ ##$RGTYPE= (0..7)
5 0 0 0 0 0 0 0 
$$ ##$RG_max= (0..7)
46341 0 0 0 0 0 0 0 
$$ ##$RG_min= (0..7)
1 0 0 0 0 0 0 0 
$$ ##$RG_tab1= (0..255)
1 1.1 1.3 1.4 1.6 1.8 2 2.2 2.5 2.8 3.2 3.6 4 4.5 5 5.7 6.3 7.1 8 9 10.1 
11.3 12.7 14.3 16 18 20.2 22.6 25.4 28.5 32 35.9 40.3 45.3 50.8 57 64 
71.8 80.6 90.5 101.6 114 128 143.7 161.3 181 203.2 228.1 256 287.4 322.5 
362 406.4 456.1 512 574.7 645.1 724.1 812.7 912.3 1024 1149.4 1290.2 1448.2 
1625.5 1824.6 2048 2298.8 2580.3 2896.3 3251 3649.1 4096 4597.6 5160.6 
5792.6 6502 7298.2 8192 9195.2 10321.3 11585.2 13004 14596.5 16384 18390.4 
20642.5 23170.5 26008 29193 32768 36780.8 41285.1 46341 -1 -1 -1 -1 -1 
-1 -1 -1 -1 -1 -1 -1 -1 -1 -1 -1 -1 -1 -1 -1 -1 -1 -1 -1 -1 -1 -1 -1 -1 
-1 -1 -1 -1 -1 -1 -1 -1 -1 -1 -1 -1 -1 -1 -1 -1 -1 -1 -1 -1 -1 -1 -1 -1 
-1 -1 -1 -1 -1 -1 -1 -1 -1 -1 -1 -1 -1 -1 -1 -1 -1 -1 -1 -1 -1 -1 -1 -1 
-1 -1 -1 -1 -1 -1 -1 -1 -1 -1 -1 -1 -1 -1 -1 -1 -1 -1 -1 -1 -1 -1 -1 -1 
-1 -1 -1 -1 -1 -1 -1 -1 -1 -1 -1 -1 -1 -1 -1 -1 -1 -1 -1 -1 -1 -1 -1 -1 
-1 -1 -1 -1 -1 -1 -1 -1 -1 -1 -1 -1 -1 -1 -1 -1 -1 -1 -1 -1 -1 -1 -1 -1 
-1 -1 -1 -1 -1 -1 -1 -1 -1 -1 -1 -1 -1 
$$ ##$RG_tab2= (0..255)
-1 -1 -1 -1 -1 -1 -1 -1 -1 -1 -1 -1 -1 -1 -1 -1 -1 -1 -1 -1 -1 -1 -1 -1 
-1 -1 -1 -1 -1 -1 -1 -1 -1 -1 -1 -1 -1 -1 -1 -1 -1 -1 -1 -1 -1 -1 -1 -1 
-1 -1 -1 -1 -1 -1 -1 -1 -1 -1 -1 -1 -1 -1 -1 -1 -1 -1 -1 -1 -1 -1 -1 -1 
-1 -1 -1 -1 -1 -1 -1 -1 -1 -1 -1 -1 -1 -1 -1 -1 -1 -1 -1 -1 -1 -1 -1 -1 
-1 -1 -1 -1 -1 -1 -1 -1 -1 -1 -1 -1 -1 -1 -1 -1 -1 -1 -1 -1 -1 -1 -1 -1 
-1 -1 -1 -1 -1 -1 -1 -1 -1 -1 -1 -1 -1 -1 -1 -1 -1 -1 -1 -1 -1 -1 -1 -1 
-1 -1 -1 -1 -1 -1 -1 -1 -1 -1 -1 -1 -1 -1 -1 -1 -1 -1 -1 -1 -1 -1 -1 -1 
-1 -1 -1 -1 -1 -1 -1 -1 -1 -1 -1 -1 -1 -1 -1 -1 -1 -1 -1 -1 -1 -1 -1 -1 
-1 -1 -1 -1 -1 -1 -1 -1 -1 -1 -1 -1 -1 -1 -1 -1 -1 -1 -1 -1 -1 -1 -1 -1 
-1 -1 -1 -1 -1 -1 -1 -1 -1 -1 -1 -1 -1 -1 -1 -1 -1 -1 -1 -1 -1 -1 -1 -1 
-1 -1 -1 -1 -1 -1 -1 -1 -1 -1 -1 -1 -1 -1 -1 -1 
$$ ##$RG_tab3= (0..255)
-1 -1 -1 -1 -1 -1 -1 -1 -1 -1 -1 -1 -1 -1 -1 -1 -1 -1 -1 -1 -1 -1 -1 -1 
-1 -1 -1 -1 -1 -1 -1 -1 -1 -1 -1 -1 -1 -1 -1 -1 -1 -1 -1 -1 -1 -1 -1 -1 
-1 -1 -1 -1 -1 -1 -1 -1 -1 -1 -1 -1 -1 -1 -1 -1 -1 -1 -1 -1 -1 -1 -1 -1 
-1 -1 -1 -1 -1 -1 -1 -1 -1 -1 -1 -1 -1 -1 -1 -1 -1 -1 -1 -1 -1 -1 -1 -1 
-1 -1 -1 -1 -1 -1 -1 -1 -1 -1 -1 -1 -1 -1 -1 -1 -1 -1 -1 -1 -1 -1 -1 -1 
-1 -1 -1 -1 -1 -1 -1 -1 -1 -1 -1 -1 -1 -1 -1 -1 -1 -1 -1 -1 -1 -1 -1 -1 
-1 -1 -1 -1 -1 -1 -1 -1 -1 -1 -1 -1 -1 -1 -1 -1 -1 -1 -1 -1 -1 -1 -1 -1 
-1 -1 -1 -1 -1 -1 -1 -1 -1 -1 -1 -1 -1 -1 -1 -1 -1 -1 -1 -1 -1 -1 -1 -1 
-1 -1 -1 -1 -1 -1 -1 -1 -1 -1 -1 -1 -1 -1 -1 -1 -1 -1 -1 -1 -1 -1 -1 -1 
-1 -1 -1 -1 -1 -1 -1 -1 -1 -1 -1 -1 -1 -1 -1 -1 -1 -1 -1 -1 -1 -1 -1 -1 
-1 -1 -1 -1 -1 -1 -1 -1 -1 -1 -1 -1 -1 -1 -1 -1 
$$ ##$RG_tab4= (0..255)
-1 -1 -1 -1 -1 -1 -1 -1 -1 -1 -1 -1 -1 -1 -1 -1 -1 -1 -1 -1 -1 -1 -1 -1 
-1 -1 -1 -1 -1 -1 -1 -1 -1 -1 -1 -1 -1 -1 -1 -1 -1 -1 -1 -1 -1 -1 -1 -1 
-1 -1 -1 -1 -1 -1 -1 -1 -1 -1 -1 -1 -1 -1 -1 -1 -1 -1 -1 -1 -1 -1 -1 -1 
-1 -1 -1 -1 -1 -1 -1 -1 -1 -1 -1 -1 -1 -1 -1 -1 -1 -1 -1 -1 -1 -1 -1 -1 
-1 -1 -1 -1 -1 -1 -1 -1 -1 -1 -1 -1 -1 -1 -1 -1 -1 -1 -1 -1 -1 -1 -1 -1 
-1 -1 -1 -1 -1 -1 -1 -1 -1 -1 -1 -1 -1 -1 -1 -1 -1 -1 -1 -1 -1 -1 -1 -1 
-1 -1 -1 -1 -1 -1 -1 -1 -1 -1 -1 -1 -1 -1 -1 -1 -1 -1 -1 -1 -1 -1 -1 -1 
-1 -1 -1 -1 -1 -1 -1 -1 -1 -1 -1 -1 -1 -1 -1 -1 -1 -1 -1 -1 -1 -1 -1 -1 
-1 -1 -1 -1 -1 -1 -1 -1 -1 -1 -1 -1 -1 -1 -1 -1 -1 -1 -1 -1 -1 -1 -1 -1 
-1 -1 -1 -1 -1 -1 -1 -1 -1 -1 -1 -1 -1 -1 -1 -1 -1 -1 -1 -1 -1 -1 -1 -1 
-1 -1 -1 -1 -1 -1 -1 -1 -1 -1 -1 -1 -1 -1 -1 -1 
$$ ##$RG_tab5= (0..255)
-1 -1 -1 -1 -1 -1 -1 -1 -1 -1 -1 -1 -1 -1 -1 -1 -1 -1 -1 -1 -1 -1 -1 -1 
-1 -1 -1 -1 -1 -1 -1 -1 -1 -1 -1 -1 -1 -1 -1 -1 -1 -1 -1 -1 -1 -1 -1 -1 
-1 -1 -1 -1 -1 -1 -1 -1 -1 -1 -1 -1 -1 -1 -1 -1 -1 -1 -1 -1 -1 -1 -1 -1 
-1 -1 -1 -1 -1 -1 -1 -1 -1 -1 -1 -1 -1 -1 -1 -1 -1 -1 -1 -1 -1 -1 -1 -1 
-1 -1 -1 -1 -1 -1 -1 -1 -1 -1 -1 -1 -1 -1 -1 -1 -1 -1 -1 -1 -1 -1 -1 -1 
-1 -1 -1 -1 -1 -1 -1 -1 -1 -1 -1 -1 -1 -1 -1 -1 -1 -1 -1 -1 -1 -1 -1 -1 
-1 -1 -1 -1 -1 -1 -1 -1 -1 -1 -1 -1 -1 -1 -1 -1 -1 -1 -1 -1 -1 -1 -1 -1 
-1 -1 -1 -1 -1 -1 -1 -1 -1 -1 -1 -1 -1 -1 -1 -1 -1 -1 -1 -1 -1 -1 -1 -1 
-1 -1 -1 -1 -1 -1 -1 -1 -1 -1 -1 -1 -1 -1 -1 -1 -1 -1 -1 -1 -1 -1 -1 -1 
-1 -1 -1 -1 -1 -1 -1 -1 -1 -1 -1 -1 -1 -1 -1 -1 -1 -1 -1 -1 -1 -1 -1 -1 
-1 -1 -1 -1 -1 -1 -1 -1 -1 -1 -1 -1 -1 -1 -1 -1 
$$ ##$RG_tab6= (0..255)
-1 -1 -1 -1 -1 -1 -1 -1 -1 -1 -1 -1 -1 -1 -1 -1 -1 -1 -1 -1 -1 -1 -1 -1 
-1 -1 -1 -1 -1 -1 -1 -1 -1 -1 -1 -1 -1 -1 -1 -1 -1 -1 -1 -1 -1 -1 -1 -1 
-1 -1 -1 -1 -1 -1 -1 -1 -1 -1 -1 -1 -1 -1 -1 -1 -1 -1 -1 -1 -1 -1 -1 -1 
-1 -1 -1 -1 -1 -1 -1 -1 -1 -1 -1 -1 -1 -1 -1 -1 -1 -1 -1 -1 -1 -1 -1 -1 
-1 -1 -1 -1 -1 -1 -1 -1 -1 -1 -1 -1 -1 -1 -1 -1 -1 -1 -1 -1 -1 -1 -1 -1 
-1 -1 -1 -1 -1 -1 -1 -1 -1 -1 -1 -1 -1 -1 -1 -1 -1 -1 -1 -1 -1 -1 -1 -1 
-1 -1 -1 -1 -1 -1 -1 -1 -1 -1 -1 -1 -1 -1 -1 -1 -1 -1 -1 -1 -1 -1 -1 -1 
-1 -1 -1 -1 -1 -1 -1 -1 -1 -1 -1 -1 -1 -1 -1 -1 -1 -1 -1 -1 -1 -1 -1 -1 
-1 -1 -1 -1 -1 -1 -1 -1 -1 -1 -1 -1 -1 -1 -1 -1 -1 -1 -1 -1 -1 -1 -1 -1 
-1 -1 -1 -1 -1 -1 -1 -1 -1 -1 -1 -1 -1 -1 -1 -1 -1 -1 -1 -1 -1 -1 -1 -1 
-1 -1 -1 -1 -1 -1 -1 -1 -1 -1 -1 -1 -1 -1 -1 -1 
$$ ##$RG_tab7= (0..255)
-1 -1 -1 -1 -1 -1 -1 -1 -1 -1 -1 -1 -1 -1 -1 -1 -1 -1 -1 -1 -1 -1 -1 -1 
-1 -1 -1 -1 -1 -1 -1 -1 -1 -1 -1 -1 -1 -1 -1 -1 -1 -1 -1 -1 -1 -1 -1 -1 
-1 -1 -1 -1 -1 -1 -1 -1 -1 -1 -1 -1 -1 -1 -1 -1 -1 -1 -1 -1 -1 -1 -1 -1 
-1 -1 -1 -1 -1 -1 -1 -1 -1 -1 -1 -1 -1 -1 -1 -1 -1 -1 -1 -1 -1 -1 -1 -1 
-1 -1 -1 -1 -1 -1 -1 -1 -1 -1 -1 -1 -1 -1 -1 -1 -1 -1 -1 -1 -1 -1 -1 -1 
-1 -1 -1 -1 -1 -1 -1 -1 -1 -1 -1 -1 -1 -1 -1 -1 -1 -1 -1 -1 -1 -1 -1 -1 
-1 -1 -1 -1 -1 -1 -1 -1 -1 -1 -1 -1 -1 -1 -1 -1 -1 -1 -1 -1 -1 -1 -1 -1 
-1 -1 -1 -1 -1 -1 -1 -1 -1 -1 -1 -1 -1 -1 -1 -1 -1 -1 -1 -1 -1 -1 -1 -1 
-1 -1 -1 -1 -1 -1 -1 -1 -1 -1 -1 -1 -1 -1 -1 -1 -1 -1 -1 -1 -1 -1 -1 -1 
-1 -1 -1 -1 -1 -1 -1 -1 -1 -1 -1 -1 -1 -1 -1 -1 -1 -1 -1 -1 -1 -1 -1 -1 
-1 -1 -1 -1 -1 -1 -1 -1 -1 -1 -1 -1 -1 -1 -1 -1 
$$ ##$RG_tab8= (0..255)
-1 -1 -1 -1 -1 -1 -1 -1 -1 -1 -1 -1 -1 -1 -1 -1 -1 -1 -1 -1 -1 -1 -1 -1 
-1 -1 -1 -1 -1 -1 -1 -1 -1 -1 -1 -1 -1 -1 -1 -1 -1 -1 -1 -1 -1 -1 -1 -1 
-1 -1 -1 -1 -1 -1 -1 -1 -1 -1 -1 -1 -1 -1 -1 -1 -1 -1 -1 -1 -1 -1 -1 -1 
-1 -1 -1 -1 -1 -1 -1 -1 -1 -1 -1 -1 -1 -1 -1 -1 -1 -1 -1 -1 -1 -1 -1 -1 
-1 -1 -1 -1 -1 -1 -1 -1 -1 -1 -1 -1 -1 -1 -1 -1 -1 -1 -1 -1 -1 -1 -1 -1 
-1 -1 -1 -1 -1 -1 -1 -1 -1 -1 -1 -1 -1 -1 -1 -1 -1 -1 -1 -1 -1 -1 -1 -1 
-1 -1 -1 -1 -1 -1 -1 -1 -1 -1 -1 -1 -1 -1 -1 -1 -1 -1 -1 -1 -1 -1 -1 -1 
-1 -1 -1 -1 -1 -1 -1 -1 -1 -1 -1 -1 -1 -1 -1 -1 -1 -1 -1 -1 -1 -1 -1 -1 
-1 -1 -1 -1 -1 -1 -1 -1 -1 -1 -1 -1 -1 -1 -1 -1 -1 -1 -1 -1 -1 -1 -1 -1 
-1 -1 -1 -1 -1 -1 -1 -1 -1 -1 -1 -1 -1 -1 -1 -1 -1 -1 -1 -1 -1 -1 -1 -1 
-1 -1 -1 -1 -1 -1 -1 -1 -1 -1 -1 -1 -1 -1 -1 -1 
$$ ##$ROUTER= 3
$$ ##$RX22TY= <tty10>
$$ ##$SCMTY= <no>
$$ ##$SPECTR= 5
$$ ##$SY2FLAG= 0
$$ ##$TFXNUM= 0
$$ ##$TRIPLO2= 0
$$ ##$VTUTY= <tty05>
$$ ##$WBREFAM= (0..15)
100 100 100 100 100 100 100 100 100 100 100 100 100 100 100 100 
$$ ##$WBREFPH= (0..15)
0 0 0 0 0 0 0 0 0 0 0 0 0 0 0 0 
$$ ##$XFAC= 2
$$ ##END=
##$RELAX= 
$$ Bruker specific parameters
$$ --------------------------
##$DU= <P:\NMR-data>
##$EXPNO= 1
##$NAME= <NMR_polar_Ctrol_p11a.3D>
##$PROCNO= 1
##$TYPE= <nmr>
##$USER= <Ainhoa_raw_data>
##$ACQT0= -4.83829889523336
##$AMP= (0..31)
100 100 100 100 100 100 100 100 100 100 100 100 100 100 100 100 100 100
100 100 100 100 100 100 100 100 100 100 100 100 100 100
##$ANAVPT= -1
##$AQSEQ= 0
##$AQ_mod= 3
##$AUNM= <au_zg>
##$AUTOPOS= <3 >
##$BF1= 400.13
##$BF2= 100.612769
##$BF3= 400.13
##$BF4= 400.13
##$BF5= 500.13
##$BF6= 500.13
##$BF7= 500.13
##$BF8= 500.13
##$BYTORDA= 0
##$CFDGTYP= 0
##$CFRGTYP= 5
##$CHEMSTR= <none>
##$CNST= (0..63)
1 1 145 1 1 1 1 1 1 1 1 1 1 1 1 1 1 1 1 1 1 1 1 1 1 1 1 1 1 1 1 1 1 1 1
1 1 1 1 1 1 1 1 1 1 1 1 1 1 1 1 1 1 1 1 1 1 1 1 1 1 1 1 1
##$CPDPRG= <>
##$CPDPRG1= <>
##$CPDPRG2= <>
##$CPDPRG3= <>
##$CPDPRG4= <mlev>
##$CPDPRG5= <mlev>
##$CPDPRG6= <mlev>
##$CPDPRG7= <mlev>
##$CPDPRG8= <mlev>
##$CPDPRGB= <>
##$CPDPRGT= <>
##$D= (0..63)
0 2 0 0 0 0 0 0 0 0.06 0 0 2e-005 0 0 0 0.0002 0 0 0 0 0 0 0 0 0 0 0 0
0 0 0 0 0 0 0 0 0 0 0 0 0 0 0 0 0 0 0 0 0 0 0 0 0 0 0 0 0 0 0 0 0 0 0
##$DATE= 1217280380
##$DBL= (0..7)
120 120 120 120 120 120 120 120
##$DBP= (0..7)
150 150 150 150 150 150 150 150
##$DBP07= 0
##$DBPNAM0= <>
##$DBPNAM1= <>
##$DBPNAM2= <>
##$DBPNAM3= <>
##$DBPNAM4= <>
##$DBPNAM5= <>
##$DBPNAM6= <>
##$DBPNAM7= <>
##$DBPOAL= (0..7)
0.5 0.5 0.5 0.5 0.5 0.5 0.5 0.5
##$DBPOFFS= (0..7)
0 0 0 0 0 0 0 0
##$DE= 6
##$DECBNUC= <off>
##$DECIM= 24
##$DECNUC= <off>
##$DECSTAT= 4
##$DIGMOD= 0
##$DIGTYP= 7
##$DL= (0..7)
0 120 120 120 120 120 120 120
##$DP= (0..7)
150 150 150 150 150 150 150 150
##$DP07= 0
##$DPNAME0= <>
##$DPNAME1= <>
##$DPNAME2= <>
##$DPNAME3= <>
##$DPNAME4= <>
##$DPNAME5= <>
##$DPNAME6= <>
##$DPNAME7= <>
##$DPOAL= (0..7)
0.5 0.5 0.5 0.5 0.5 0.5 0.5 0.5
##$DPOFFS= (0..7)
0 0 0 0 0 0 0 0
##$DQDMODE= 0
##$DR= 18
##$DS= 4
##$DSLIST= <SSSSSSSSSSSSSSS>
##$DSPFIRM= 0
##$DSPFVS= -1
##$DTYPA= 0
##$EXP= <AID_d2o>
##$F1LIST= <111111111111111>
##$F2LIST= <222222222222222>
##$F3LIST= <333333333333333>
##$FCUCHAN= (0..9)
0 2 1 0 0 0 0 0 0 0
##$FL1= 90
##$FL2= 90
##$FL3= 90
##$FL4= 90
##$FOV= 20
##$FQ1LIST= <freqlist>
##$FQ2LIST= <freqlist>
##$FQ3LIST= <freqlist>
##$FQ4LIST= <freqlist>
##$FQ5LIST= <freqlist>
##$FQ6LIST= <freqlist>
##$FQ7LIST= <freqlist>
##$FQ8LIST= <freqlist>
##$FRQLO3= 1882485.02994012
##$FRQLO3N= 0
##$FS= (0..7)
83 83 83 83 83 83 83 83
##$FTLPGN= 0
##$FW= 90000
##$FnMODE= 0
##$FnTYPE= 0
##$GP031= 0
##$GPNAM0= <sine.100>
##$GPNAM1= <sine.100>
##$GPNAM10= <sine.100>
##$GPNAM11= <sine.100>
##$GPNAM12= <sine.100>
##$GPNAM13= <sine.100>
##$GPNAM14= <sine.100>
##$GPNAM15= <sine.100>
##$GPNAM16= <sine.100>
##$GPNAM17= <sine.100>
##$GPNAM18= <sine.100>
##$GPNAM19= <sine.100>
##$GPNAM2= <sine.100>
##$GPNAM20= <sine.100>
##$GPNAM21= <sine.100>
##$GPNAM22= <sine.100>
##$GPNAM23= <sine.100>
##$GPNAM24= <sine.100>
##$GPNAM25= <sine.100>
##$GPNAM26= <sine.100>
##$GPNAM27= <sine.100>
##$GPNAM28= <sine.100>
##$GPNAM29= <sine.100>
##$GPNAM3= <sine.100>
##$GPNAM30= <sine.100>
##$GPNAM31= <sine.100>
##$GPNAM4= <sine.100>
##$GPNAM5= <sine.100>
##$GPNAM6= <sine.100>
##$GPNAM7= <sine.100>
##$GPNAM8= <sine.100>
##$GPNAM9= <sine.100>
##$GPX= (0..31)
0 0 0 0 0 0 0 0 0 0 0 0 0 0 0 0 0 0 0 0 0 0 0 0 0 0 0 0 0 0 0 0
##$GPY= (0..31)
0 0 0 0 0 0 0 0 0 0 0 0 0 0 0 0 0 0 0 0 0 0 0 0 0 0 0 0 0 0 0 0
##$GPZ= (0..31)
0 0 0 0 0 0 0 0 0 0 0 0 0 0 0 0 0 0 0 0 0 0 0 0 0 0 0 0 0 0 0 0
##$GRDPROG= <>
##$GRPDLY= -1
##$HDDUTY= 20
##$HDRATE= 20
##$HGAIN= (0..3)
0 0 0 0
##$HL1= 1
##$HL2= 35
##$HL3= 16
##$HL4= 17
##$HOLDER= 0
##$HPMOD= (0..7)
0 0 0 0 0 0 0 0
##$HPPRGN= 0
##$IN= (0..63)
0.001 0.001 0.001 0.001 0.001 0.001 0.001 0.001 0.001 0.001 0.001 0.001
0.001 0.001 0.001 0.001 0.001 0.001 0.001 0.001 0.001 0.001 0.001 0.001
0.001 0.001 0.001 0.001 0.001 0.001 0.001 0.001 0.001 0.001 0.001 0.001
0.001 0.001 0.001 0.001 0.001 0.001 0.001 0.001 0.001 0.001 0.001 0.001
0.001 0.001 0.001 0.001 0.001 0.001 0.001 0.001 0.001 0.001 0.001 0.001
0.001 0.001 0.001 0.001
##$INF= (0..7)
0 0 0 0 0 0 0 0
##$INP= (0..63)
0 0 0 0 0 0 0 0 0 0 0 0 0 0 0 0 0 0 0 0 0 0 0 0 0 0 0 0 0 0 0 0 0 0 0 0
0 0 0 0 0 0 0 0 0 0 0 0 0 0 0 0 0 0 0 0 0 0 0 0 0 0 0 0
##$INSTRUM= <avance400>
##$L= (0..31)
1 1 1 1 1 1 1 1 1 1 1 1 1 1 1 1 1 1 1 1 1 1 1 1 1 1 1 1 1 1 1 1
##$LFILTER= 200
##$LGAIN= -5
##$LINPSTP= 10
##$LOCKED= yes
##$LOCKFLD= 3186
##$LOCKGN= 97.1999969482422
##$LOCKPOW= -25
##$LOCKPPM= 4.69999980926514
##$LOCNUC= <2H>
##$LOCPHAS= 356
##$LOCSHFT= yes
##$LOCSW= 0
##$LTIME= 0.200000002980232
##$MASR= 4200
##$MASRLST= <masrlst>
##$NBL= 1
##$NC= -2
##$NLOGCH= 1
##$NS= 1024
##$NUC1= <1H>
##$NUC2= <13C>
##$NUC3= <off>
##$NUC4= <off>
##$NUC5= <off>
##$NUC6= <off>
##$NUC7= <off>
##$NUC8= <off>
##$NUCLEI= 0
##$NUCLEUS= <off>
##$O1= 1885.29
##$O2= 4979.85804243228
##$O3= 1900.52349393
##$O4= 1900.52349393
##$O5= 0
##$O6= 0
##$O7= 0
##$O8= 0
##$OBSCHAN= (0..9)
0 0 0 0 0 0 0 0 0 0
##$OVERFLW= 0
##$P= (0..63)
7.6 7.6 15.2 14.9 29.8 16.5 25 50 0 0 0 0 0 0 0 200000 1000 2500 0 600
2500 0 0 0 0 200 0 7.6 1000 0 0 0 0 0 0 0 0 0 0 0 0 0 0 0 0 0 0 0 0 0 0
0 0 0 0 0 0 0 0 0 0 0 0 0
##$PACOIL= (0..15)
0 0 0 0 0 0 0 0 0 0 0 0 0 0 0 0
##$PAPS= 2
##$PARMODE= 0
##$PCPD= (0..9)
100 100 70 100 100 100 100 100 100 100
##$PHCOR= (0..31)
0 0 0 0 0 0 0 0 0 0 0 0 0 0 0 0 0 0 0 0 0 0 0 0 0 0 0 0 0 0 0 0
##$PHLIST= <>
##$PHP= 1
##$PH_ref= 0
##$PL= (0..63)
120 0 -4 120 120 120 120 120 120 80 10.34 22.38 9 120 120 120 120 120 0
120 120 120 120 120 120 120 120 22.38 120 120 9 120 120 120 120 120 120
120 120 120 120 120 120 120 120 120 120 120 120 120 120 120 120 120 120
120 120 120 120 120 120 120 120 120
##$PLSTEP= 0.1
##$PLSTRT= -6
##$POWMOD= 0
##$PQPHASE= 0
##$PQSCALE= 0
##$PR= 1
##$PRECHAN= (0..15)
-1 1 2 -1 -1 -1 -1 -1 -1 -1 -1 -1 -1 -1 -1 -1
##$PRGAIN= 0
##$PROBHD= <5 mm PABBI 1H-BB Z-GRD Z811201/0006
>
##$PROSOL= no
##$PULPROG= <zgpr>
##$PW= 0
##$PYNM= <acqu.py>
##$QNP= 1
##$RD= 0
##$RECCHAN= (0..15)
-1 -1 -1 -1 -1 -1 -1 -1 -1 -1 -1 -1 -1 -1 -1 -1
##$RECPH= 0
##$RECPRE= (0..15)
-1 -1 -1 -1 -1 -1 -1 -1 -1 -1 -1 -1 -1 -1 -1 -1
##$RECPRFX= (0..15)
-1 -1 -1 -1 -1 -1 -1 -1 -1 -1 -1 -1 -1 -1 -1 -1
##$RECSEL= (0..15)
0 0 0 0 0 0 0 0 0 0 0 0 0 0 0 0
##$RG= 406.4
##$RO= 0
##$ROUTWD1= (0..23)
0 0 0 0 0 0 0 0 0 0 0 0 0 0 0 0 0 0 0 0 1 1 0 0
##$ROUTWD2= (0..23)
0 0 0 0 0 1 0 0 0 0 0 0 0 0 0 0 0 0 1 0 1 1 0 0
##$RSEL= (0..9)
0 1 2 0 0 0 0 0 0 0
##$S= (0..7)
83 4 83 83 83 83 83 83
##$SEOUT= 0
##$SFO1= 400.13188529
##$SFO2= 100.617748858042
##$SFO3= 400.131900523494
##$SFO4= 400.131900523494
##$SFO5= 500.13
##$SFO6= 500.13
##$SFO7= 500.13
##$SFO8= 500.13
##$SOLVENT= <D2O>
##$SP= (0..31)
1 120 120 120 0 0 120 120 0 0 0 120 0 0 120 0 150 150 120 120.87 118.96
122.27 114.95 150 150 150 150 150 150 120 120 120
##$SP07= 0
##$SPECTR= 0
##$SPNAM0= <gauss>
##$SPNAM1= <Gaus1.1000>
##$SPNAM10= <gauss>
##$SPNAM11= <Gaus1.1000>
##$SPNAM12= <gauss>
##$SPNAM13= <gauss>
##$SPNAM14= <Gaus1.1000>
##$SPNAM15= <Gaus1.1000>
##$SPNAM16= <gauss>
##$SPNAM17= <gauss>
##$SPNAM18= <Gaus1.1000>
##$SPNAM19= <Gaus1.1000>
##$SPNAM2= <Gaus1.1000>
##$SPNAM20= <Gaus1.1000>
##$SPNAM21= <Gaus1.1000>
##$SPNAM22= <Gaus1.1000>
##$SPNAM23= <gauss>
##$SPNAM24= <gauss>
##$SPNAM25= <gauss>
##$SPNAM26= <gauss>
##$SPNAM27= <gauss>
##$SPNAM28= <gauss>
##$SPNAM29= <Gaus1.1000>
##$SPNAM3= <Gaus1.1000>
##$SPNAM30= <Gaus1.1000>
##$SPNAM31= <Gaus1.1000>
##$SPNAM4= <gauss>
##$SPNAM5= <gauss>
##$SPNAM6= <Gaus1.1000>
##$SPNAM7= <Gaus1.1000>
##$SPNAM8= <gauss>
##$SPNAM9= <gauss>
##$SPOAL= (0..31)
0.5 0.5 0.5 0.5 0.5 0.5 0.5 0.5 0.5 0.5 0.5 0.5 0.5 0.5 0.5 0.5 0.5 0.5
0.5 0.5 0.5 0.5 0.5 0.5 0.5 0.5 0.5 0.5 0.5 0.5 0.5 0.5
##$SPOFFS= (0..31)
0 0 0 0 0 0 0 0 0 0 0 0 0 0 0 0 0 0 0 0 0 0 0 0 0 0 0 0 0 0 0 0
##$SUBNAM0= <"">
##$SUBNAM1= <"">
##$SUBNAM2= <"">
##$SUBNAM3= <"">
##$SUBNAM4= <"">
##$SUBNAM5= <"">
##$SUBNAM6= <"">
##$SUBNAM7= <"">
##$SUBNAM8= <"">
##$SUBNAM9= <"">
##$SW= 12.4709380669908
##$SWIBOX= (0..15)
0 1 2 0 0 0 0 0 0 0 0 0 0 0 0 0
##$SW_h= 4990.01996007984
##$SWfinal= 0
##$TD= 16244
##$TD0= 1
##$TE= 300
##$TE2= 300
##$TE3= 300
##$TEG= 300
##$TL= (0..7)
0 120 120 120 120 120 120 120
##$TP= (0..7)
150 150 150 150 150 150 150 150
##$TP07= 0
##$TPNAME0= <>
##$TPNAME1= <>
##$TPNAME2= <>
##$TPNAME3= <>
##$TPNAME4= <>
##$TPNAME5= <>
##$TPNAME6= <>
##$TPNAME7= <>
##$TPOAL= (0..7)
0.5 0.5 0.5 0.5 0.5 0.5 0.5 0.5
##$TPOFFS= (0..7)
0 0 0 0 0 0 0 0
##$TUNHIN= 0
##$TUNHOUT= 0
##$TUNXOUT= 0
##$USERA1= <user>
##$USERA2= <user>
##$USERA3= <user>
##$USERA4= <user>
##$USERA5= <user>
##$V9= 5
##$VALIST= <valist>
##$VCLIST= <CCCCCCCCCCCCCCC>
##$VD= 0
##$VDLIST= <DDDDDDDDDDDDDDD>
##$VPLIST= <PPPPPPPPPPPPPPP>
##$VTLIST= <TTTTTTTTTTTTTTT>
##$WBST= 1024
##$WBSW= 15.53612
##$XGAIN= (0..3)
0 0 0 0
##$XL= 0
##$YL= 0
##$YMAX_a= 30560400
##$YMIN_a= -26666464
##$ZGOPTNS= <>
##$ZL1= 120
##$ZL2= 120
##$ZL3= 120
##$ZL4= 120
##$ABSF1= 10
##$ABSF2= 0
##$ABSG= 5
##$ABSL= 3
##$ALPHA= 0
##$AQORDER= 0
##$ASSFAC= 0
##$ASSFACI= 0
##$ASSFACX= 0
##$ASSWID= 0
##$AUNMP= <proc_1H_AID>
##$AXLEFT= 0
##$AXNAME= <>
##$AXNUC= <off>
##$AXRIGHT= 0
##$AXTYPE= 0
##$AXUNIT= <>
##$AZFE= 0.1
##$AZFW= 0.1
##$BCFW= 1
##$BC_mod= 2
##$BYTORDP= 0
##$COROFFS= 0
##$CY= 12.5
##$DATMOD= 1
##$DC= 2
##$DFILT= <>
##$DTYPP= 0
##$F1P= 9.9967504570787
##$F2P= -9.53364507338961e-007
##$FCOR= 1
##$FTSIZE= 65536
##$FT_mod= 4
##$GAMMA= 1
##$GB= 0
##$INTBC= 1
##$INTSCL= 1
##$ISEN= 128
##$LB= 1
##$LEV0= 0
##$LPBIN= 0
##$MAXI= 10000
##$MC2= 0
##$MEAN= 0
##$ME_mod= 0
##$MI= 0.02
##$NCOEF= 0
##$NC_proc= 0
##$NLEV= 6
##$NOISF1= 8.174992
##$NOISF2= 6.675002
##$NSP= 1
##$NTH_PI= 0
##$NZP= 0
##$OFFSET= 12.29218
##$PC= 1
##$PHC0= -12.04674
##$PHC1= -11.12619
##$PH_mod= 0
##$PKNL= yes
##$PPARMOD= 0
##$PPDIAG= 0
##$PPIPTYP= 0
##$PPMPNUM= 100
##$PPRESOL= 1
##$PSCAL= 0
##$PSIGN= 0
##$PYNMP= <proc.py>
##$REVERSE= no
##$SF= 400.129461838569
##$SI= 131072
##$SIGF1= 5.6
##$SIGF2= 5.2
##$SINO= 400
##$SIOLD= 131072
##$SPECTYP= <>
##$SREGLST= <1H.D2O>
##$SSB= 2
##$STSI= 0
##$STSR= 0
##$SW_p= 4990.01996007986
##$SYMM= 0
##$S_DEV= 0
##$TDeff= 16244
##$TDoff= 0
##$TI= <>
##$TILT= no
##$TM1= 0
##$TM2= 0
##$TOPLEV= 0
##$USERP1= <user>
##$USERP2= <user>
##$USERP3= <user>
##$USERP4= <user>
##$USERP5= <user>
##$WDW= 4
##$XDIM= 8192
##$YMAX_p= 0
##$YMIN_p= 0
##$CURPLOT= <\\rik006s\net8_hp>
##$CURPRIN= <$\\rik006s\net8_hp>
##$DFORMAT= <normdp>
##$LAYOUT= <+/1d_h.xwp>
##$LFORMAT= <normlp>
##$PFORMAT= <normpl>
##$SURQMSG= 1
$$ End of Bruker specific parameters
$$ ---------------------------------
##NTUPLES= NMR FID
##VAR_NAME=  TIME,          FID/REAL,        FID/IMAG
##SYMBOL=    X,             R,               I
##VAR_TYPE=  INDEPENDENT,   DEPENDENT,       DEPENDENT
##VAR_FORM=  AFFN,          ASDF,            ASDF
##VAR_DIM=   8122,          8122,            8122
##UNITS=     SECONDS,       ARBITRARY UNITS, ARBITRARY UNITS
##FACTOR=    0.0002004,     1,               1
##FIRST=     0,             21376903,        -7602055
##LAST=      1.6274484,     3047549,         2014014
##MIN=       0,             -26666464,       -26666464
##MAX=       1.6274484,     28809215,        28809215
$$ Real data points
##PAGE= N=1
##DATA TABLE= (X++(R..R)), XYDATA
0 21376903
1 28809215
2 20942317
3 24732747
4 27353235
5 26975958
6 21984768
7 23275642
8 27223014
9 28206724
10 25650464
11 23531298
12 25057684
13 28753604
14 26188452
15 23920910
16 24488221
17 26954675
18 27124836
19 23497683
20 22280879
21 26368015
22 27538102
23 25861947
24 22884740
25 24497950
26 27878967
27 25924044
28 22703917
29 23795773
30 26012454
31 27400120
32 24225179
33 22649637
34 25154620
35 26585326
36 25293619
37 22873156
38 22865478
39 26537798
40 25682064
41 23091876
42 23297973
43 25138425
44 26138288
45 23573718
46 21612401
47 24638513
48 26175429
49 25069849
50 22486084
51 22488435
52 26176912
53 25930818
54 22074378
55 21442551
56 23621129
57 26515230
58 24184086
59 20475791
60 22578551
61 25916884
62 25608824
63 22554566
64 20807009
65 24701083
66 25708765
67 22673470
68 20945454
69 22067536
70 24382058
71 23796388
72 20952881
73 22412779
74 24582652
75 24486256
76 22252773
77 20205697
78 23063795
79 25173894
80 22306310
81 20239428
82 21101036
83 24510026
84 24337970
85 19836826
86 19940381
87 23307764
88 24108499
89 21817511
90 19182902
91 21968559
92 24726613
93 22218381
94 19816145
95 19964827
96 22688100
97 23802845
98 20210876
99 19315194
100 21736253
101 23278264
102 22251888
103 19201646
104 20390981
105 23599034
106 21848416
107 19034423
108 18652883
109 21606220
110 23299785
111 19349998
112 17579563
113 20834483
114 23362087
115 22385835
116 18173746
117 18147302
118 22065101
119 21859273
120 19010428
121 17463461
122 19649041
123 22995694
124 20635896
125 17724674
126 19014076
127 21183637
128 21412805
129 18140394
130 17307544
131 20936378
132 21159120
133 18508300
134 16740242
135 18339388
136 21914305
137 20350928
138 17013915
139 17921443
140 20386053
141 21293452
142 17636547
143 15141008
144 18870887
145 21144318
146 19053801
147 16176076
148 16501662
149 20540074
150 19941043
151 16116842
152 16392368
153 19051739
154 20686250
155 17980854
156 14780144
157 17279589
158 19619300
159 18536724
160 16045051
161 15197032
162 18728085
163 19763025
164 16275673
165 15111013
166 16983362
167 19684363
168 18087331
169 13897580
170 15409003
171 18677908
172 18120711
173 15184557
174 13521252
175 17159780
176 19354094
177 16221560
178 14394902
179 15505324
180 17998459
181 17719568
182 13929651
183 14139991
184 16727360
185 17056243
186 15360953
187 13337802
188 15641433
189 18274994
190 15731690
191 13364415
192 13856342
193 16561334
194 17209243
195 13450581
196 12951987
197 16023942
198 16879148
199 15016822
200 12142124
201 13731895
202 17037209
203 15335128
204 12754625
205 12722511
206 15145324
207 16663672
208 13227837
209 11606618
210 14236789
211 15826284
212 14774475
213 11672582
214 12055662
215 15524248
216 14643638
217 12150343
218 11775758
219 13787101
220 15760793
221 12980735
222 10725667
223 12789970
224 14428836
225 13886627
226 10876068
227 10577635
228 14539539
229 14756725
230 11717829
231 10335363
232 12160324
233 15057547
234 12600217
235  9195697
236 10935391
237 13447935
238 13623584
239 10720488
240  9368537
241 12881861
242 13831456
243 11290431
244  9541541
245 10393655
246 13489270
247 12433067
248  8780402
249  9441956
250 11943743
251 13012352
252 10421541
253  7910191
254 11054506
255 13274263
256 10962790
257  8379829
258  8531320
259 12153331
260 12340184
261  8646534
262  8484205
263 10707695
264 11937384
265  9841452
266  6746454
267  9052731
268 11897071
269 10622934
270  8168257
271  7412226
272 10563224
273 11776415
274  8041547
275  6740470
276  8805173
277 11082176
278  9991745
279  6238247
280  7342203
281 10615648
282 10018188
283  7497101
284  6013468
285  8842389
286 11092233
287  7786709
288  5527148
289  7053113
290  9800416
291  9919959
292  6017718
293  5786270
294  9143264
295  9544368
296  7241819
297  4809358
298  6618106
299  9761681
300  7566925
301  4989682
302  5819107
303  8423282
304  9285795
305  5622963
306  4307835
307  7398238
308  8472474
309  6738143
310  3988237
311  4972369
312  8783490
313  7671737
314  4471835
315  4193895
316  6462000
317  8291524
318  5275377
319  3097038
320  5832152
321  7618434
322  6493260
323  3573420
324  3426153
325  7196096
326  7064058
327  3912224
328  2968627
329  4768340
330  7199240
331  5038430
332  2132836
333  4147750
334  6449018
335  6301150
336  3570649
337  2132248
338  5199777
339  5938874
340  3201230
341  1942140
342  3323893
343  6194322
344  4935589
345  1584802
346  2733836
347  5009942
348  5207091
349  2828691
350   869778
351  3695663
352  5282075
353  2912396
354  1171501
355  1850486
356  4855516
357  4625853
358   993024
359  1219868
360  3549731
361  4290090
362  2245315
363  -264772
364  2220966
365  4735301
366  2729338
367   444180
368   385751
369  3311066
370  4032054
371   446718
372  -301032
373  1909637
374  3342505
375  2113064
376  -896904
377   581452
378  3563587
379  2247619
380  -269328
381 -1007734
382  1589082
383  3217051
384    -2772
385 -1365975
386   770618
387  2650403
388  1792066
389 -1786314
390 -1361913
391  2133867
392  1730990
393  -776494
394 -2080730
395   217964
396  2665902
397  -145797
398 -2464167
399  -842277
400  1375689
401  1375266
402 -2202822
403 -2911728
404   483367
405  1041622
406 -1090000
407 -2972605
408 -1454275
409  1838675
410    46950
411 -3139655
412 -2673796
413  -406626
414   630102
415 -2484197
416 -4135743
417  -881919
418   461971
419 -1366721
420 -3700862
421 -3050265
422   343721
423  -638827
424 -3891368
425 -3783592
426 -1552893
427   144187
428 -2471203
429 -5168998
430 -2674536
431  -554619
432 -1678701
433 -4357198
434 -4911581
435 -1334815
436  -826337
437 -4016095
438 -4899714
439 -3076353
440  -725524
441 -2536660
442 -5977613
443 -4280399
444 -1710752
445 -2235382
446 -4904475
447 -6277042
448 -2934337
449 -1266282
450 -4099524
451 -5752958
452 -4650666
453 -2052707
454 -2858743
455 -6632400
456 -5954369
457 -3015146
458 -2550149
459 -4767566
460 -7053775
461 -4587124
462 -2195411
463 -4472665
464 -6671873
465 -6307832
466 -3581379
467 -3065936
468 -6646191
469 -7165773
470 -4596802
471 -3419118
472 -4871589
473 -7562398
474 -5995779
475 -3220085
476 -5118895
477 -7662823
478 -7587511
479 -4760087
480 -3550923
481 -6995750
482 -8158246
483 -5681437
484 -4276507
485 -5380606
486 -8416286
487 -7806615
488 -4518820
489 -5055895
490 -7435431
491 -8534409
492 -6663002
493 -4419145
494 -6878070
495 -8977790
496 -7439099
497 -5717972
498 -5877835
499 -8701150
500 -8880386
501 -5527092
502 -5565637
503 -7982545
504 -9251790
505 -7678876
506 -5367591
507 -7679735
508 -10127403
509 -8433273
510 -6396080
511 -6270138
512 -9079559
513 -10100223
514 -6918061
515 -6111152
516 -8274985
517 -10162872
518 -9386103
519 -6311349
520 -7400260
521 -10609856
522 -10082793
523 -7720754
524 -6486162
525 -8957049
526 -11204859
527 -8607301
528 -7027199
529 -8749753
530 -10790449
531 -10493634
532 -7290849
533 -7526780
534 -10866229
535 -10936572
536 -8816169
537 -7380685
538 -9547353
539 -12339675
540 -9995329
541 -7533751
542 -8825913
543 -11292302
544 -11851069
545 -8604986
546 -7624987
547 -10835756
548 -11987519
549 -10455077
550 -8466034
551 -9429813
552 -12560932
553 -11459212
554 -8820918
555 -9112413
556 -11241101
557 -12709703
558 -10177796
559 -8444602
560 -11423875
561 -13054404
562 -11386865
563 -8857884
564 -9501354
565 -13163876
566 -12565594
567 -9417030
568 -9521679
569 -11961564
570 -13984340
571 -11732164
572 -9046053
573 -11202228
574 -13410222
575 -12761834
576 -10222079
577 -9365622
578 -12800525
579 -13994299
580 -11434394
581 -10194233
582 -11563821
583 -14368614
584 -13441541
585 -10054475
586 -11153616
587 -13709550
588 -13625320
589 -11247299
590 -10075980
591 -13415252
592 -14953181
593 -12186230
594 -10773784
595 -12071897
596 -14850084
597 -14331196
598 -10665064
599 -11110535
600 -14254351
601 -15377966
602 -13268028
603 -10378722
604 -12446749
605 -15434896
606 -14032210
607 -11765787
608 -11614614
609 -14529128
610 -15806456
611 -12519775
612 -11617736
613 -14034577
614 -15564526
615 -14418967
616 -11629792
617 -12775698
618 -15666229
619 -14704953
620 -12663003
621 -12295959
622 -14842546
623 -16631066
624 -13679204
625 -12068070
626 -14164871
627 -15948743
628 -15273625
629 -12362073
630 -12788149
631 -15996961
632 -15898551
633 -13952016
634 -12905995
635 -14657817
636 -17145003
637 -15189953
638 -12903991
639 -13913156
640 -15704818
641 -16135118
642 -13746855
643 -13327516
644 -16367660
645 -16784914
646 -14867063
647 -13520125
648 -14908050
649 -17460711
650 -15595463
651 -13168092
652 -14667391
653 -16792265
654 -17004592
655 -14316925
656 -13392768
657 -16529908
658 -17602011
659 -15909865
660 -14122938
661 -14601182
662 -17683408
663 -17304301
664 -14448907
665 -14456736
666 -16482975
667 -18053623
668 -15951306
669 -13605159
670 -16032866
671 -17950866
672 -16645818
673 -14694855
674 -15020537
675 -18349509
676 -18329147
677 -15061552
678 -14784626
679 -16769867
680 -18386411
681 -16607360
682 -13936952
683 -16096819
684 -18772513
685 -18037712
686 -15676443
687 -14708753
688 -17806771
689 -19210609
690 -16275747
691 -14839767
692 -16287687
693 -18817336
694 -18330108
695 -15030681
696 -15763470
697 -18627639
698 -18863265
699 -16855051
700 -15171823
701 -17542137
702 -19605442
703 -17216492
704 -15421945
705 -16427683
706 -18964350
707 -19055942
708 -15705195
709 -15875206
710 -19028549
711 -19625136
712 -17503679
713 -15223533
714 -17209674
715 -20093591
716 -18381011
717 -16125413
718 -16458926
719 -19018964
720 -20280019
721 -17135396
722 -15718609
723 -18142705
724 -19811874
725 -19011581
726 -16362755
727 -16862015
728 -19997216
729 -19437577
730 -17092125
731 -16515100
732 -18593195
733 -20557742
734 -17957432
735 -16070998
736 -18445594
737 -20359212
738 -19664445
739 -17005806
740 -17134064
741 -20239462
742 -19899603
743 -17501022
744 -16692003
745 -18303058
746 -20844258
747 -19276583
748 -16805288
749 -18131012
750 -20307168
751 -20659439
752 -17954742
753 -16584656
754 -19642935
755 -20714753
756 -18572038
757 -16967688
758 -18078434
759 -21152233
760 -20270592
761 -17274053
762 -18097688
763 -20308843
764 -20850580
765 -18411457
766 -16709164
767 -19639781
768 -21394071
769 -19540165
770 -17513119
771 -17743035
772 -20867145
773 -21140492
774 -18039294
775 -17724439
776 -19792878
777 -21451615
778 -19930848
779 -17188929
780 -18899587
781 -21249811
782 -20429162
783 -18527757
784 -17863076
785 -20355385
786 -21356415
787 -18714944
788 -18018802
789 -19736529
790 -21483568
791 -20547217
792 -17740648
793 -18918119
794 -21446978
795 -20752135
796 -18805612
797 -18020601
798 -20525934
799 -22088224
800 -19456523
801 -18136443
802 -19595470
803 -21491012
804 -21162346
805 -18182468
806 -18400004
807 -21042364
808 -21207328
809 -19623981
810 -18183266
811 -20005557
812 -22470216
813 -20588482
814 -18532934
815 -19213553
816 -21260389
817 -21669804
818 -18612385
819 -18125649
820 -21120051
821 -21803244
822 -20137276
823 -18390354
824 -19864924
825 -22570323
826 -20926592
827 -18574552
828 -19063867
829 -21101474
830 -22179435
831 -19502921
832 -18103289
833 -20709317
834 -22178019
835 -21010458
836 -18541169
837 -18837534
838 -22161668
839 -21825171
840 -19171866
841 -18758737
842 -20805374
843 -22856843
844 -20531522
845 -17977386
846 -20058765
847 -22134944
848 -21483919
849 -18887915
850 -18508083
851 -21883499
852 -22371242
853 -19801319
854 -18873065
855 -20367349
856 -22743042
857 -21292265
858 -18272260
859 -19432817
860 -21791527
861 -22072415
862 -19795067
863 -18364411
864 -21317742
865 -22830525
866 -20548620
867 -18803921
868 -19519316
869 -22259726
870 -21978667
871 -18868330
872 -19245223
873 -21620202
874 -22494918
875 -20603700
876 -18451273
877 -20677766
878 -22770895
879 -20981796
880 -18983908
881 -19130852
882 -21836079
883 -22338832
884 -19257451
885 -18960813
886 -21286711
887 -22602181
888 -21155043
889 -18456896
890 -19899310
891 -22556414
892 -21614285
893 -19545453
894 -18818239
895 -21142725
896 -22806986
897 -20230714
898 -18851759
899 -20448527
900 -22260374
901 -21742682
902 -18788598
903 -19229542
904 -22166057
905 -21971598
906 -20026212
907 -18913551
908 -20785149
909 -22777292
910 -20471350
911 -18624110
912 -19936288
913 -21826136
914 -22001483
915 -19353443
916 -19071941
917 -21808968
918 -22117374
919 -20408389
920 -18845857
921 -20010314
922 -22560176
923 -21062894
924 -18730274
925 -19391784
926 -21459283
927 -22387031
928 -19827180
929 -18590793
930 -21220325
931 -22180457
932 -20664738
933 -18813980
934 -19481485
935 -22343287
936 -21588163
937 -19131480
938 -19360481
939 -21082893
940 -22206349
941 -20037018
942 -18269966
943 -20514179
944 -21942009
945 -20870954
946 -19001077
947 -19069772
948 -22065754
949 -22092181
950 -19384303
951 -18932847
952 -20543330
953 -22162973
954 -20416743
955 -17988028
956 -19860076
957 -21911495
958 -21297684
959 -19206998
960 -18450730
961 -21283038
962 -22179938
963 -19541675
964 -18444027
965 -19810426
966 -22030257
967 -21052680
968 -18061200
969 -19113862
970 -21562399
971 -21576074
972 -19560753
973 -17991684
974 -20326477
975 -22021841
976 -19855783
977 -18351848
978 -19247422
979 -21696500
980 -21650723
981 -18440360
982 -18415215
983 -20771673
984 -21442727
985 -19801739
986 -17646836
987 -19434952
988 -21961214
989 -20404246
990 -18351083
991 -18534718
992 -21006938
993 -21849274
994 -18720491
995 -17852046
996 -20152850
997 -21343564
998 -20131905
999 -17573056
1000 -18651591
1001 -21629661
1002 -20767093
1003 -18472834
1004 -17894953
1005 -19963505
1006 -21667838
1007 -19055684
1008 -17360416
1009 -19275785
1010 -21125601
1011 -20727508
1012 -17905519
1013 -17847975
1014 -20908651
1015 -20831091
1016 -18553155
1017 -17358851
1018 -18999123
1019 -21402805
1020 -19599936
1021 -17385550
1022 -18635851
1023 -20532266
1024 -20728290
1025 -18042184
1026 -17037785
1027 -19896570
1028 -20695724
1029 -18856564
1030 -17333601
1031 -18306014
1032 -21011751
1033 -19971861
1034 -17340944
1035 -17858807
1036 -19677775
1037 -20473360
1038 -18262170
1039 -16625229
1040 -19126576
1041 -20492981
1042 -18986993
1043 -17238702
1044 -17584885
1045 -20387423
1046 -20135584
1047 -17252560
1048 -17015901
1049 -18740402
1050 -20220334
1051 -18687141
1052 -16397606
1053 -18221172
1054 -20181848
1055 -19291062
1056 -17336741
1057 -16757179
1058 -19308544
1059 -19983256
1060 -17393256
1061 -16693478
1062 -18150334
1063 -19819573
1064 -18798669
1065 -16172399
1066 -17334567
1067 -19465851
1068 -18982180
1069 -17243882
1070 -16287193
1071 -18529985
1072 -19840790
1073 -17514081
1074 -16374124
1075 -17519345
1076 -19383958
1077 -18873756
1078 -15861542
1079 -16263397
1080 -18771954
1081 -18897544
1082 -17189625
1083 -15649112
1084 -17578996
1085 -19663200
1086 -17713389
1087 -15995084
1088 -16645233
1089 -18590676
1090 -18832555
1091 -15869861
1092 -15480297
1093 -17976100
1094 -18767411
1095 -17437463
1096 -15443108
1097 -16663905
1098 -19162957
1099 -17660237
1100 -15500714
1101 -15747407
1102 -17773561
1103 -18762908
1104 -16126996
1105 -15027571
1106 -17216533
1107 -18294604
1108 -17324136
1109 -15109258
1110 -15576873
1111 -18419258
1112 -17770347
1113 -15421267
1114 -14997061
1115 -16818716
1116 -18582517
1117 -16344780
1118 -14380577
1119 -16187953
1120 -17787526
1121 -17247083
1122 -14796889
1123 -14481211
1124 -17537323
1125 -17788368
1126 -15499657
1127 -14557214
1128 -15898903
1129 -17964861
1130 -16355987
1131 -13920710
1132 -15195701
1133 -17071814
1134 -17192801
1135 -14921704
1136 -13713000
1137 -16513253
1138 -17680457
1139 -15587007
1140 -13940413
1141 -14674780
1142 -17306739
1143 -16637731
1144 -13678311
1145 -14096777
1146 -16226204
1147 -17141010
1148 -15215853
1149 -13117905
1150 -15224722
1151 -16947709
1152 -15372793
1153 -13589837
1154 -13759987
1155 -16372479
1156 -16597278
1157 -13749123
1158 -13534611
1159 -15422458
1160 -16617795
1161 -15122999
1162 -12532918
1163 -14015125
1164 -16289461
1165 -15308191
1166 -13343501
1167 -12789382
1168 -15343417
1169 -16643141
1170 -13933405
1171 -12650552
1172 -14081528
1173 -15876645
1174 -15237816
1175 -12303541
1176 -12921831
1177 -15529204
1178 -15275084
1179 -13441603
1180 -12256966
1181 -14090058
1182 -15822707
1183 -13681068
1184 -12219211
1185 -13255137
1186 -14934331
1187 -14929282
1188 -12293637
1189 -12299416
1190 -14801206
1191 -14931186
1192 -13269693
1193 -11667019
1194 -12917848
1195 -15193275
1196 -13636424
1197 -11656001
1198 -12266467
1199 -14213617
1200 -14965585
1201 -12252911
1202 -11179471
1203 -13598786
1204 -14451969
1205 -13076877
1206 -11140694
1207 -11826735
1208 -14518839
1209 -13663195
1210 -11438341
1211 -11528517
1212 -13209801
1213 -14355255
1214 -12051687
1215 -10357177
1216 -12349169
1217 -13616151
1218 -12886516
1219 -11055936
1220 -10997971
1221 -13630263
1222 -13574588
1223 -11273923
1224 -10627248
1225 -11927165
1226 -13670475
1227 -11986685
1228 -9663238
1229 -11287166
1230 -13128317
1231 -12753918
1232 -10702372
1233 -9958817
1234 -12638703
1235 -13318027
1236 -10993254
1237 -9845977
1238 -10811153
1239 -12896475
1240 -12039095
1241 -9536954
1242 -10494222
1243 -12218433
1244 -12114970
1245 -10358865
1246 -9172404
1247 -11401109
1248 -12568363
1249 -10660674
1250 -9443468
1251 -10094268
1252 -12280337
1253 -11964281
1254 -9020538
1255 -9239375
1256 -11340300
1257 -11941676
1258 -10224768
1259 -8138892
1260 -10014944
1261 -12135357
1262 -10671280
1263 -8960308
1264 -9084228
1265 -11293115
1266 -11658919
1267 -8708313
1268 -8298411
1269 -10342748
1270 -11273679
1271 -10004985
1272 -7791095
1273 -9126541
1274 -11509918
1275 -10323376
1276 -8289232
1277 -7873878
1278 -9994734
1279 -11321109
1280 -8659398
1281 -7310484
1282 -9126488
1283 -10896744
1284 -10369221
1285 -7432253
1286 -7533742
1287 -10394900
1288 -10298652
1289 -8104851
1290 -6746793
1291 -8475445
1292 -10847821
1293 -8979775
1294 -6891707
1295 -7912686
1296 -9711395
1297 -9937894
1298 -7339711
1299 -6620660
1300 -9150051
1301 -9649610
1302 -8028115
1303 -6492444
1304 -7348153
1305 -9808472
1306 -8778544
1307 -6554406
1308 -6905599
1309 -8492822
1310 -9328999
1311 -7139070
1312 -5676645
1313 -7930735
1314 -9122534
1315 -7930861
1316 -6187430
1317 -6409187
1318 -8924608
1319 -8389803
1320 -5849439
1321 -5807724
1322 -7524207
1323 -8834223
1324 -6973644
1325 -4981510
1326 -6994707
1327 -8546606
1328 -7475616
1329 -5563420
1330 -5291264
1331 -7788694
1332 -8013314
1333 -5631404
1334 -5113104
1335 -6411660
1336 -8131638
1337 -7048521
1338 -4522879
1339 -5567767
1340 -7398198
1341 -7052627
1342 -5236226
1343 -4241299
1344 -6653842
1345 -7825428
1346 -5521273
1347 -4297287
1348 -5324919
1349 -7398579
1350 -6813081
1351 -3826177
1352 -4294005
1353 -6466372
1354 -6610532
1355 -5024984
1356 -3627955
1357 -5480036
1358 -7087694
1359 -5335100
1360 -3924076
1361 -4234920
1362 -5959655
1363 -6223632
1364 -3657465
1365 -3457146
1366 -5520101
1367 -6171170
1368 -4856161
1369 -2820992
1370 -4093869
1371 -6427880
1372 -5153417
1373 -3202662
1374 -3077604
1375 -4998740
1376 -6001125
1377 -3414573
1378 -2433445
1379 -4427722
1380 -5545923
1381 -4652768
1382 -2411992
1383 -2869501
1384 -5257340
1385 -4576697
1386 -2800526
1387 -2407298
1388 -3954223
1389 -5452731
1390 -3407345
1391 -1873061
1392 -3344065
1393 -4535036
1394 -4055294
1395 -1862617
1396 -1731131
1397 -4305933
1398 -4353775
1399 -2517271
1400 -1613597
1401 -2865643
1402 -4885270
1403 -3165966
1404  -829500
1405 -1972590
1406 -3793145
1407 -3926926
1408 -1632436
1409  -772221
1410 -3395961
1411 -3999676
1412 -2086661
1413  -727799
1414 -1547611
1415 -3858752
1416 -2923703
1417  -512227
1418 -1128205
1419 -2792657
1420 -3380262
1421 -1535671
1422     1088
1423 -2038019
1424 -3244851
1425 -1823031
1426  -136947
1427  -227816
1428 -2821339
1429 -2868436
1430  -171151
1431   -30314
1432 -1875238
1433 -3078949
1434 -1337776
1435  1060880
1436  -651416
1437 -2616933
1438 -1586662
1439   310224
1440   697712
1441 -1800967
1442 -2537159
1443    74047
1444   894835
1445  -486442
1446 -2056361
1447 -1280730
1448  1313296
1449   612828
1450 -1557138
1451 -1437942
1452   240758
1453  1553841
1454  -355247
1455 -1962987
1456   249020
1457  1807515
1458   809952
1459 -1150906
1460 -1084792
1461  1664693
1462  1626618
1463  -690928
1464  -972746
1465   599071
1466  2323067
1467   959211
1468 -1195017
1469   335227
1470  2161151
1471  1771864
1472   -35203
1473  -668329
1474  1804929
1475  2567014
1476   568941
1477   -90224
1478   993841
1479  2773509
1480  2021017
1481  -368621
1482   504079
1483  2397461
1484  2492534
1485  1001864
1486   -68273
1487  2173385
1488  3641397
1489  1795240
1490   486549
1491  1140703
1492  3245173
1493  3185233
1494   491033
1495   644211
1496  2778629
1497  3427641
1498  2175256
1499   698835
1500  2438379
1501  4231436
1502  2718560
1503  1326909
1504  1552170
1505  3318221
1506  3939884
1507  1798102
1508  1477267
1509  3200721
1510  4065447
1511  3276810
1512  1367027
1513  2338713
1514  4616829
1515  3744297
1516  2086956
1517  1981652
1518  3914130
1519  5099032
1520  2796998
1521  1817706
1522  3634949
1523  4817466
1524  4124828
1525  1980555
1526  2467524
1527  5044733
1528  4761408
1529  3152235
1530  2622996
1531  4097683
1532  5766989
1533  4010461
1534  2404608
1535  3655971
1536  5169303
1537  5262366
1538  3187764
1539  2855209
1540  5455335
1541  5821729
1542  4102006
1543  3045362
1544  4161840
1545  6263608
1546  4975192
1547  2942783
1548  3945153
1549  5771739
1550  6314666
1551  4316191
1552  3242199
1553  5668276
1554  6645622
1555  5064973
1556  3602778
1557  4272416
1558  6743774
1559  6182478
1560  3830697
1561  4248477
1562  6065924
1563  7096476
1564  5425037
1565  3696236
1566  5669028
1567  7236342
1568  6124651
1569  4443367
1570  4425034
1571  6996550
1572  7433305
1573  5096073
1574  4667768
1575  6156188
1576  7631720
1577  6461689
1578  4140092
1579  5549464
1580  7751978
1581  7287553
1582  5480448
1583  4808662
1584  7204234
1585  8260097
1586  5958260
1587  5039502
1588  6264179
1589  8004751
1590  7612539
1591  5263418
1592  5849579
1593  7985139
1594  8156903
1595  6705539
1596  5279883
1597  6943286
1598  8769651
1599  7137516
1600  5702012
1601  6438743
1602  8449643
1603  8783750
1604  6241992
1605  6044846
1606  8237182
1607  8787603
1608  7462902
1609  5788300
1610  7085566
1611  9359150
1612  8219796
1613  6565926
1614  6762235
1615  8572975
1616  9603223
1617  7409665
1618  6350391
1619  8088827
1620  9162050
1621  8553412
1622  6723042
1623  7202288
1624  9658136
1625  9218005
1626  7462240
1627  7186396
1628  8629464
1629  9989764
1630  8243988
1631  6911319
1632  8486329
1633  9733666
1634  9383928
1635  7577101
1636  7495775
1637  9929316
1638  9972550
1639  8182354
1640  7582330
1641  8810716
1642 10549506
1643  9182201
1644  7353150
1645  8665015
1646 10274126
1647 10287008
1648  8411964
1649  7653229
1650  9951407
1651 10600552
1652  9015598
1653  8161722
1654  8991672
1655 10995923
1656 10329602
1657  8212043
1658  8805361
1659 10363550
1660 10870639
1661  9277571
1662  7897424
1663  9944131
1664 11319345
1665 10019925
1666  8805393
1667  9251859
1668 11392457
1669 11205129
1670  8832339
1671  8958740
1672 10556174
1673 11351424
1674 10140428
1675  8518907
1676 10150875
1677 11849658
1678 10866157
1679  9430766
1680  9263889
1681 11347814
1682 12008374
1683  9726875
1684  9154044
1685 10668313
1686 12014631
1687 11215372
1688  9031366
1689 10086067
1690 12258262
1691 11695715
1692 10029235
1693  9375377
1694 11284999
1695 12628918
1696 10693776
1697  9715422
1698 10932435
1699 12409516
1700 12096993
1701  9731491
1702  9963602
1703 12272472
1704 12387538
1705 10887469
1706  9735688
1707 11299381
1708 13300948
1709 11719045
1710 10062758
1711 10845135
1712 12562266
1713 12869702
1714 10536694
1715 10067947
1716 12336215
1717 13010899
1718 11848741
1719 10401423
1720 11267007
1721 13468861
1722 12493914
1723 10553512
1724 10805751
1725 12509961
1726 13524139
1727 11504547
1728 10306829
1729 12374737
1730 13591803
1731 12685764
1732 10904318
1733 11187370
1734 13651634
1735 13334231
1736 11215381
1737 10932948
1738 12456252
1739 14032895
1740 12593400
1741 10800614
1742 12177353
1743 13665164
1744 13379649
1745 11646599
1746 11129123
1747 13486708
1748 14071576
1749 12258711
1750 11481302
1751 12476823
1752 14213709
1753 13328826
1754 11270308
1755 12187670
1756 13792817
1757 13872160
1758 12349584
1759 11373693
1760 13486084
1761 14651798
1762 13028443
1763 11833656
1764 12395944
1765 14330346
1766 14051091
1767 11729905
1768 12045066
1769 13856110
1770 14543450
1771 13310565
1772 11743546
1773 13259141
1774 14832520
1775 13654334
1776 12335137
1777 12424585
1778 14233142
1779 14670563
1780 12598094
1781 12391529
1782 13923952
1783 14765785
1784 13896716
1785 12112676
1786 13102407
1787 14958944
1788 14178281
1789 12792401
1790 12628246
1791 14414041
1792 15363860
1793 13298075
1794 12490725
1795 13932482
1796 15030080
1797 14422991
1798 12428132
1799 12974358
1800 15114956
1801 14760834
1802 13337849
1803 12836787
1804 14292049
1805 15678195
1806 13997680
1807 12740917
1808 13820505
1809 15112357
1810 15015409
1811 13029888
1812 12958491
1813 15246896
1814 15427409
1815 13888337
1816 12850740
1817 13975942
1818 15885870
1819 14647676
1820 12930120
1821 13714522
1822 15302927
1823 15751100
1824 13792236
1825 12956447
1826 15013484
1827 15712404
1828 14449947
1829 13138355
1830 13706209
1831 15838916
1832 15304508
1833 13473453
1834 13766292
1835 15244771
1836 16112231
1837 14433459
1838 13005643
1839 14725697
1840 15874038
1841 14963047
1842 13533610
1843 13681327
1844 15967960
1845 16033029
1846 13919096
1847 13578390
1848 14982348
1849 16373185
1850 15075656
1851 13062504
1852 14433522
1853 16188896
1854 15744475
1855 14095074
1856 13561778
1857 15734837
1858 16494353
1859 14513519
1860 13621543
1861 14592981
1862 16241300
1863 15718689
1864 13614124
1865 14308418
1866 16100552
1867 16128527
1868 14681141
1869 13574344
1870 15329271
1871 16710731
1872 15075492
1873 13775968
1874 14411720
1875 16295701
1876 16380387
1877 14035226
1878 14034870
1879 15961962
1880 16470484
1881 15175240
1882 13576080
1883 14856461
1884 16747799
1885 15713162
1886 14300271
1887 14431949
1888 16070654
1889 16686242
1890 14537367
1891 13868139
1892 15511757
1893 16450050
1894 15732656
1895 14024509
1896 14649823
1897 16716299
1898 16205128
1899 14682118
1900 14319623
1901 15696747
1902 16874261
1903 15105695
1904 13865881
1905 15205347
1906 16516669
1907 16281755
1908 14446751
1909 14438842
1910 16575541
1911 16499850
1912 14906884
1913 14235370
1914 15364580
1915 16872637
1916 15594489
1917 14185996
1918 15197728
1919 16418369
1920 16453635
1921 14809874
1922 14267892
1923 16196394
1924 16609479
1925 15240924
1926 14285771
1927 15083743
1928 16996077
1929 16260568
1930 14358630
1931 14858923
1932 16324869
1933 16812388
1934 15086417
1935 13872282
1936 15800850
1937 16925808
1938 15743814
1939 14473291
1940 14821067
1941 16792383
1942 16556095
1943 14617295
1944 14692205
1945 15939207
1946 16704124
1947 15545739
1948 14092751
1949 15492466
1950 16840858
1951 16053374
1952 14734361
1953 14555244
1954 16398438
1955 16751264
1956 14797278
1957 14400058
1958 15690368
1959 16930628
1960 16121267
1961 14170744
1962 15061324
1963 16745406
1964 16254415
1965 14803578
1966 14253695
1967 16027620
1968 16962883
1969 15180049
1970 14405533
1971 15438494
1972 16786683
1973 16401669
1974 14329249
1975 14680854
1976 16496867
1977 16392009
1978 15006558
1979 14100367
1980 15642233
1981 17139647
1982 15682902
1983 14414414
1984 14987881
1985 16432245
1986 16657779
1987 14554833
1988 14144723
1989 16045046
1990 16681596
1991 15549081
1992 14069790
1993 15083066
1994 17085379
1995 16064517
1996 14357897
1997 14523881
1998 16041825
1999 16778682
2000 14843636
2001 13988057
2002 15740617
2003 16671659
2004 15844445
2005 14218912
2006 14561020
2007 16592029
2008 16226951
2009 14613005
2010 14284438
2011 15522619
2012 16867436
2013 15445684
2014 13861319
2015 15005443
2016 16396404
2017 16169857
2018 14358353
2019 13998345
2020 16151459
2021 16453428
2022 14830544
2023 14173633
2024 15163502
2025 16636958
2026 15564029
2027 13824713
2028 14641679
2029 15938490
2030 15997645
2031 14611055
2032 13953353
2033 15787770
2034 16440558
2035 14999253
2036 14048427
2037 14627712
2038 16293132
2039 15778026
2040 13760895
2041 14151255
2042 15702169
2043 16202015
2044 14825439
2045 13557624
2046 15206101
2047 16487034
2048 15254470
2049 13880581
2050 13996876
2051 15809625
2052 16021555
2053 14016663
2054 13796415
2055 15228773
2056 16144842
2057 15142548
2058 13406663
2059 14454332
2060 16074676
2061 15344652
2062 13974315
2063 13693386
2064 15324738
2065 16062491
2066 14289478
2067 13623986
2068 14671237
2069 15703014
2070 15255663
2071 13422178
2072 13768341
2073 15568258
2074 15527651
2075 14281129
2076 13420767
2077 14675891
2078 15950767
2079 14424457
2080 13262987
2081 14111710
2082 15374768
2083 15303036
2084 13509691
2085 13556302
2086 15307702
2087 15267119
2088 13999318
2089 13165300
2090 14225269
2091 15635270
2092 14414707
2093 13132950
2094 13728116
2095 14984538
2096 15404438
2097 13704493
2098 12989180
2099 14607027
2100 15226159
2101 14164616
2102 12753400
2103 13336893
2104 15323635
2105 14709865
2106 13062568
2107 13288918
2108 14602311
2109 15246432
2110 13650109
2111 12628782
2112 14117201
2113 14889799
2114 14018786
2115 12707299
2116 12944044
2117 14896694
2118 14757397
2119 13063845
2120 12825272
2121 13962428
2122 15023825
2123 13718885
2124 12100582
2125 13318587
2126 14715635
2127 14331644
2128 12794199
2129 12356198
2130 14251832
2131 14713399
2132 13058406
2133 12350986
2134 13185863
2135 14616919
2136 13966783
2137 12091764
2138 12707173
2139 14229478
2140 14293286
2141 12842491
2142 11855066
2143 13504117
2144 14465499
2145 12996119
2146 12037554
2147 12686817
2148 14255175
2149 14016058
2150 12000130
2151 12111366
2152 13564967
2153 13937671
2154 12822519
2155 11539298
2156 12735963
2157 14196800
2158 13265396
2159 11994961
2160 11980516
2161 13548380
2162 14038051
2163 11983213
2164 11368299
2165 12844056
2166 13737514
2167 12828989
2168 11176095
2169 12096766
2170 13920477
2171 13212653
2172 11766820
2173 11506566
2174 12850355
2175 13644101
2176 11906025
2177 11009601
2178 12179535
2179 13282552
2180 12964282
2181 11224555
2182 11304950
2183 13178198
2184 13189861
2185 11778949
2186 10875487
2187 11942309
2188 13444437
2189 12172721
2190 10714280
2191 11504257
2192 12799643
2193 12828855
2194 11081964
2195 10677022
2196 12397836
2197 12700520
2198 11605570
2199 10757940
2200 11424864
2201 12932171
2202 12105854
2203 10553477
2204 10903921
2205 12071353
2206 12519891
2207 11021668
2208 10125269
2209 11736271
2210 12534418
2211 11568485
2212 10394690
2213 10680499
2214 12384510
2215 12055257
2216 10336491
2217 10264298
2218 11301937
2219 12127140
2220 11087589
2221  9853412
2222 11049404
2223 12100399
2224 11429490
2225 10135130
2226  9908404
2227 11579858
2228 11776224
2229 10091600
2230  9766189
2231 10833640
2232 11856473
2233 10979218
2234  9436806
2235 10393040
2236 11643599
2237 11120384
2238  9805180
2239  9270636
2240 10773997
2241 11476326
2242 10073961
2243  9424676
2244 10141394
2245 11392988
2246 11051783
2247  9109252
2248  9332927
2249 10908082
2250 11003550
2251  9673384
2252  8671402
2253 10109142
2254 11307779
2255  9920561
2256  8893387
2257  9453013
2258 10722211
2259 10689266
2260  8886411
2261  8797376
2262 10249501
2263 10633154
2264  9709037
2265  8482218
2266  9296969
2267 10710326
2268  9765595
2269  8460125
2270  8528571
2271  9915446
2272 10554662
2273  8841020
2274  8162418
2275  9562070
2276 10267479
2277  9446811
2278  7993462
2279  8533351
2280 10188557
2281  9542026
2282  8148095
2283  8044001
2284  9262117
2285 10224890
2286  8771724
2287  7643173
2288  8736486
2289  9738649
2290  9288964
2291  7600531
2292  7534225
2293  9463742
2294  9547419
2295  8098238
2296  7487221
2297  8459606
2298  9783380
2299  8642464
2300  7075611
2301  7811897
2302  9024805
2303  9071231
2304  7530297
2305  6879493
2306  8632765
2307  9290116
2308  8083897
2309  7040985
2310  7471897
2311  9054708
2312  8547518
2313  6753529
2314  6999625
2315  8335186
2316  8825801
2317  7468354
2318  6336987
2319  7802293
2320  8755339
2321  7727247
2322  6603606
2323  6751896
2324  8320883
2325  8339529
2326  6642575
2327  6462394
2328  7533967
2329  8332845
2330  7396393
2331  5831446
2332  6741481
2333  8101136
2334  7534523
2335  6249327
2336  5964454
2337  7634429
2338  8236185
2339  6525175
2340  5868933
2341  6749266
2342  7671557
2343  7075041
2344  5481538
2345  6037015
2346  7449790
2347  7238777
2348  6143155
2349  5474977
2350  6663016
2351  7619166
2352  6276527
2353  5328792
2354  5888863
2355  6978862
2356  6905335
2357  5254008
2358  5330228
2359  6845077
2360  6936432
2361  5843570
2362  4900140
2363  5833657
2364  7013788
2365  5892785
2366  4819569
2367  5269141
2368  6396150
2369  6669595
2370  5081909
2371  4621749
2372  5954571
2373  6395958
2374  5575358
2375  4405349
2376  4930909
2377  6443035
2378  5758693
2379  4454330
2380  4581437
2381  5715574
2382  6307544
2383  4805070
2384  3904691
2385  5149152
2386  5852682
2387  5258545
2388  4070877
2389  4239753
2390  5816342
2391  5529340
2392  4136856
2393  3866832
2394  4775697
2395  5741226
2396  4593639
2397  3317555
2398  4340046
2399  5388544
2400  5046977
2401  3677426
2402  3437670
2403  5129927
2404  5280492
2405  3772498
2406  3179104
2407  3952885
2408  5148141
2409  4391909
2410  2932956
2411  3642205
2412  4794358
2413  4737714
2414  3402102
2415  2626912
2416  4125370
2417  4834290
2418  3562910
2419  2647423
2420  3164051
2421  4657925
2422  4327470
2423  2528576
2424  2733705
2425  4041879
2426  4354891
2427  3153556
2428  1972523
2429  3180693
2430  4307748
2431  3405787
2432  2353898
2433  2425342
2434  3807206
2435  3981935
2436  2242161
2437  1950253
2438  3127903
2439  3818533
2440  3007542
2441  1570432
2442  2399107
2443  3853452
2444  3206626
2445  1888899
2446  1590086
2447  2994910
2448  3674675
2449  1985328
2450  1218080
2451  2252699
2452  3264191
2453  2906249
2454  1310351
2455  1487692
2456  2989499
2457  2887070
2458  1700471
2459   900666
2460  1911795
2461  3169786
2462  2003771
2463   877618
2464  1492414
2465  2569796
2466  2560699
2467   931243
2468   673404
2469  2189798
2470  2406218
2471  1368864
2472   452047
2473  1154957
2474  2580511
2475  1797058
2476   500193
2477   774484
2478  1768194
2479  2138590
2480   702474
2481   -57659
2482  1297015
2483  1975741
2484  1247353
2485   120586
2486   351775
2487  1869316
2488  1471930
2489    33977
2490    10076
2491   981546
2492  1680924
2493   535056
2494  -537577
2495   553380
2496  1402178
2497   870973
2498  -280139
2499  -408363
2500  1079772
2501  1086975
2502  -352481
2503  -628617
2504   252570
2505  1229205
2506   409645
2507  -964923
2508  -238557
2509   744727
2510   481260
2511  -623841
2512 -1118747
2513   240063
2514   700720
2515  -542878
2516 -1087596
2517  -501087
2518   551779
2519   106720
2520 -1394894
2521  -989307
2522   118385
2523    71393
2524  -982281
2525 -1718331
2526  -422954
2527   421157
2528  -808778
2529 -1688753
2530 -1280654
2531  -107155
2532  -272063
2533 -1927696
2534 -1829004
2535  -505048
2536  -165793
2537 -1088191
2538 -2243617
2539 -1358965
2540  -154217
2541  -978672
2542 -2068484
2543 -2106693
2544  -969099
2545  -514564
2546 -2011772
2547 -2449275
2548 -1296324
2549  -662789
2550 -1328642
2551 -2705497
2552 -2207132
2553  -785653
2554 -1352017
2555 -2536220
2556 -2684606
2557 -1512661
2558  -761368
2559 -2225474
2560 -3100085
2561 -2108078
2562 -1261041
2563 -1641277
2564 -3100794
2565 -3051193
2566 -1475918
2567 -1520018
2568 -2676037
2569 -3259163
2570 -2434026
2571 -1280150
2572 -2336105
2573 -3589159
2574 -2965060
2575 -1950817
2576 -1920697
2577 -3342540
2578 -3720112
2579 -2113141
2580 -1779439
2581 -2949247
2582 -3852233
2583 -3278783
2584 -1871466
2585 -2530319
2586 -4006603
2587 -3698774
2588 -2605768
2589 -2181152
2590 -3419476
2591 -4315845
2592 -3019372
2593 -2278634
2594 -3129116
2595 -4202870
2596 -4132493
2597 -2678258
2598 -2746736
2599 -4160451
2600 -4242215
2601 -3334007
2602 -2637543
2603 -3579144
2604 -4848250
2605 -3908918
2606 -2887705
2607 -3413684
2608 -4499529
2609 -4705091
2610 -3255573
2611 -2948633
2612 -4450381
2613 -4918885
2614 -4092901
2615 -3150756
2616 -3782953
2617 -5279784
2618 -4701046
2619 -3470359
2620 -3625840
2621 -4622840
2622 -5229693
2623 -4075921
2624 -3373740
2625 -4598244
2626 -5355727
2627 -4893268
2628 -3865191
2629 -3964055
2630 -5422578
2631 -5291231
2632 -4094740
2633 -4000324
2634 -4918708
2635 -5797087
2636 -4873181
2637 -3801824
2638 -4801370
2639 -5776849
2640 -5461298
2641 -4359628
2642 -4175127
2643 -5704524
2644 -5953585
2645 -4727451
2646 -4416986
2647 -5224559
2648 -6261689
2649 -5617827
2650 -4338313
2651 -4977810
2652 -5987488
2653 -5962751
2654 -5058288
2655 -4542581
2656 -5877858
2657 -6551714
2658 -5523345
2659 -4887555
2660 -5338949
2661 -6526594
2662 -6344935
2663 -4887647
2664 -5137826
2665 -6293459
2666 -6558767
2667 -5731977
2668 -4960184
2669 -6139189
2670 -7074514
2671 -6080254
2672 -5253607
2673 -5539396
2674 -6726112
2675 -6871578
2676 -5484393
2677 -5498982
2678 -6636533
2679 -7097598
2680 -6472036
2681 -5404808
2682 -6129751
2683 -7321666
2684 -6742246
2685 -5827429
2686 -5779597
2687 -6936949
2688 -7501126
2689 -6171503
2690 -5745185
2691 -6854275
2692 -7583907
2693 -7071214
2694 -5759514
2695 -6189463
2696 -7701890
2697 -7452302
2698 -6378751
2699 -6058384
2700 -7162251
2701 -8101900
2702 -6876443
2703 -5968319
2704 -6827601
2705 -7811804
2706 -7745162
2707 -6423150
2708 -6365007
2709 -7868185
2710 -8052513
2711 -7109366
2712 -6473260
2713 -7185728
2714 -8378066
2715 -7557386
2716 -6421597
2717 -6930569
2718 -7970801
2719 -8305346
2720 -7126848
2721 -6618080
2722 -8022777
2723 -8569453
2724 -7676828
2725 -6732284
2726 -7192523
2727 -8708359
2728 -8293898
2729 -6923267
2730 -7170886
2731 -8248674
2732 -8801378
2733 -7736562
2734 -6855059
2735 -8015458
2736 -8812753
2737 -8248297
2738 -7325052
2739 -7343571
2740 -8772061
2741 -8932423
2742 -7719991
2743 -7531547
2744 -8295898
2745 -9079543
2746 -8364267
2747 -7168176
2748 -7998456
2749 -9103252
2750 -8847962
2751 -7849889
2752 -7546940
2753 -8969261
2754 -9459283
2755 -8162204
2756 -7699964
2757 -8440517
2758 -9399161
2759 -8984582
2760 -7662215
2761 -8145595
2762 -9289964
2763 -9294844
2764 -8463090
2765 -7820809
2766 -8880176
2767 -9712530
2768 -8734540
2769 -8041016
2770 -8488532
2771 -9597959
2772 -9665325
2773 -8259973
2774 -8286590
2775 -9467158
2776 -9730897
2777 -8923610
2778 -7986723
2779 -8850171
2780 -10049831
2781 -9327213
2782 -8430885
2783 -8622386
2784 -9746257
2785 -10172696
2786 -8829649
2787 -8422178
2788 -9470970
2789 -9981933
2790 -9471234
2791 -8436370
2792 -8924819
2793 -10262392
2794 -9880945
2795 -8959407
2796 -8866240
2797 -9717200
2798 -10356942
2799 -9260005
2800 -8652915
2801 -9575433
2802 -10235688
2803 -10005455
2804 -8972619
2805 -9072037
2806 -10432023
2807 -10333910
2808 -9325917
2809 -8978536
2810 -9770644
2811 -10719400
2812 -9757350
2813 -8792973
2814 -9657592
2815 -10584175
2816 -10498289
2817 -9375808
2818 -9144989
2819 -10477195
2820 -10649437
2821 -9704752
2822 -9261182
2823 -9836540
2824 -10925463
2825 -10356237
2826 -9243895
2827 -9691187
2828 -10560530
2829 -10786219
2830 -9838706
2831 -9202703
2832 -10407151
2833 -11034641
2834 -10228746
2835 -9499722
2836 -9867967
2837 -11196431
2838 -10933246
2839 -9501023
2840 -9644521
2841 -10637828
2842 -11074809
2843 -10216151
2844 -9367513
2845 -10468895
2846 -11371273
2847 -10735973
2848 -9858017
2849 -9836222
2850 -11100460
2851 -11319369
2852 -9984255
2853 -9719770
2854 -10571545
2855 -11356457
2856 -10855128
2857 -9674821
2858 -10357503
2859 -11531658
2860 -11174693
2861 -10161967
2862 -9760538
2863 -10975898
2864 -11649947
2865 -10446376
2866 -9912499
2867 -10645641
2868 -11578155
2869 -11356236
2870 -9983461
2871 -10189250
2872 -11440658
2873 -11493082
2874 -10625523
2875 -9941445
2876 -10884138
2877 -11884283
2878 -10950624
2879 -10171369
2880 -10651012
2881 -11573218
2882 -11632793
2883 -10324866
2884 -10193085
2885 -11406850
2886 -11707898
2887 -11033600
2888 -10221274
2889 -10831594
2890 -12048197
2891 -11406122
2892 -10378167
2893 -10507182
2894 -11480022
2895 -11994210
2896 -10781259
2897 -10188317
2898 -11332319
2899 -11965422
2900 -11450731
2901 -10434648
2902 -10702151
2903 -12027061
2904 -11708349
2905 -10653382
2906 -10607392
2907 -11408634
2908 -12135996
2909 -11267994
2910 -10470097
2911 -11289345
2912 -11961661
2913 -11702191
2914 -10698199
2915 -10527967
2916 -11868758
2917 -12038245
2918 -11039172
2919 -10675146
2920 -11351014
2921 -12363545
2922 -11699766
2923 -10543225
2924 -11119645
2925 -11990265
2926 -11935560
2927 -10968362
2928 -10558680
2929 -11805501
2930 -12268906
2931 -11366975
2932 -10867893
2933 -11272573
2934 -12297997
2935 -11957516
2936 -10717873
2937 -10984836
2938 -11930717
2939 -12216658
2940 -11415222
2941 -10646455
2942 -11636666
2943 -12405669
2944 -11651947
2945 -10914507
2946 -11075154
2947 -12197404
2948 -12298774
2949 -11041586
2950 -10988622
2951 -11864318
2952 -12328378
2953 -11752771
2954 -10786970
2955 -11474435
2956 -12387325
2957 -11854468
2958 -11094358
2959 -11045422
2960 -12102614
2961 -12491286
2962 -11292429
2963 -10996141
2964 -11812953
2965 -12350766
2966 -11900974
2967 -10818686
2968 -11289412
2969 -12411410
2970 -12104865
2971 -11313050
2972 -11048639
2973 -11956729
2974 -12634104
2975 -11570420
2976 -10960976
2977 -11603629
2978 -12306612
2979 -12149603
2980 -10977965
2981 -11085375
2982 -12374794
2983 -12433445
2984 -11581693
2985 -10983332
2986 -11712284
2987 -12674161
2988 -11777948
2989 -10902038
2990 -11442928
2991 -12272509
2992 -12369591
2993 -11240285
2994 -10996863
2995 -12178272
2996 -12469191
2997 -11767424
2998 -11023349
2999 -11431672
3000 -12592620
3001 -12106707
3002 -11036016
3003 -11249997
3004 -12164464
3005 -12637165
3006 -11551093
3007 -10813369
3008 -11880628
3009 -12512872
3010 -11942658
3011 -11027869
3012 -11202614
3013 -12545113
3014 -12406520
3015 -11219563
3016 -11114762
3017 -11896212
3018 -12601092
3019 -11799536
3020 -10780100
3021 -11556463
3022 -12427953
3023 -12190633
3024 -11243039
3025 -10972404
3026 -12260215
3027 -12586064
3028 -11452940
3029 -10980883
3030 -11551907
3031 -12482392
3032 -12064202
3033 -10893474
3034 -11359743
3035 -12318041
3036 -12305715
3037 -11441953
3038 -10849137
3039 -11878839
3040 -12510468
3041 -11595832
3042 -10987227
3043 -11334502
3044 -12327454
3045 -12266148
3046 -11045490
3047 -11142930
3048 -12093905
3049 -12308426
3050 -11569867
3051 -10738103
3052 -11541763
3053 -12437956
3054 -11759704
3055 -11053933
3056 -11198095
3057 -12131395
3058 -12358576
3059 -11164764
3060 -10923636
3061 -11760354
3062 -12186387
3063 -11735467
3064 -10795878
3065 -11253098
3066 -12302017
3067 -11896248
3068 -11100288
3069 -10981956
3070 -11822234
3071 -12336961
3072 -11262468
3073 -10752931
3074 -11529750
3075 -12098886
3076 -11833962
3077 -10850401
3078 -11042451
3079 -12134839
3080 -11927577
3081 -11102235
3082 -10786565
3083 -11464806
3084 -12239607
3085 -11412096
3086 -10674247
3087 -11284799
3088 -11987232
3089 -11925165
3090 -10862349
3091 -10687643
3092 -11822821
3093 -11932995
3094 -11123211
3095 -10620075
3096 -11162594
3097 -12145340
3098 -11552543
3099 -10612214
3100 -11009432
3101 -11742485
3102 -11879630
3103 -10883593
3104 -10391999
3105 -11464735
3106 -11910746
3107 -11286614
3108 -10639433
3109 -10862990
3110 -11919058
3111 -11638017
3112 -10552079
3113 -10660626
3114 -11406613
3115 -11789673
3116 -10964162
3117 -10247825
3118 -11182333
3119 -11812404
3120 -11265575
3121 -10542633
3122 -10575561
3123 -11620568
3124 -11589824
3125 -10471534
3126 -10370716
3127 -11096792
3128 -11693936
3129 -11100394
3130 -10135787
3131 -10805094
3132 -11647543
3133 -11276486
3134 -10415818
3135 -10169860
3136 -11268435
3137 -11669306
3138 -10551810
3139 -10136023
3140 -10759027
3141 -11545026
3142 -11188460
3143 -10008249
3144 -10337435
3145 -11314592
3146 -11228997
3147 -10436927
3148 -9910135
3149 -10818550
3150 -11592015
3151 -10710099
3152 -10021572
3153 -10351493
3154 -11182813
3155 -11179329
3156 -9961861
3157 -9918247
3158 -10943618
3159 -11187235
3160 -10518072
3161 -9734953
3162 -10382317
3163 -11368530
3164 -10722415
3165 -9859091
3166 -9957943
3167 -10795822
3168 -11121566
3169 -10011506
3170 -9634361
3171 -10557264
3172 -11029496
3173 -10574457
3174 -9633305
3175 -9889216
3176 -10975309
3177 -10632941
3178 -9739809
3179 -9638300
3180 -10429070
3181 -11046153
3182 -10097668
3183 -9394010
3184 -10135061
3185 -10738191
3186 -10480067
3187 -9518377
3188 -9465224
3189 -10580921
3190 -10591338
3191 -9735526
3192 -9403206
3193 -9985603
3194 -10812023
3195 -10139101
3196 -9182911
3197 -9640234
3198 -10349607
3199 -10354201
3200 -9456074
3201 -9117256
3202 -10216055
3203 -10494678
3204 -9678758
3205 -9179245
3206 -9556304
3207 -10437039
3208 -10011261
3209 -9011355
3210 -9293411
3211 -10007038
3212 -10210917
3213 -9458261
3214 -8844086
3215 -9731936
3216 -10285517
3217 -9630833
3218 -8934912
3219 -9016589
3220 -9992791
3221 -9977567
3222 -8927510
3223 -8929834
3224 -9647373
3225 -10034691
3226 -9418119
3227 -8566872
3228 -9218437
3229 -9922454
3230 -9453499
3231 -8791068
3232 -8714883
3233 -9597930
3234 -9812878
3235 -8831823
3236 -8639463
3237 -9228462
3238 -9686076
3239 -9272364
3240 -8325229
3241 -8744290
3242 -9604244
3243 -9338499
3244 -8645124
3245 -8377227
3246 -9193282
3247 -9657718
3248 -8685621
3249 -8211828
3250 -8739955
3251 -9356954
3252 -9155355
3253 -8124949
3254 -8314952
3255 -9299389
3256 -9234058
3257 -8491312
3258 -7996414
3259 -8681466
3260 -9409651
3261 -8572628
3262 -7863198
3263 -8262252
3264 -9002023
3265 -9052049
3266 -8007825
3267 -7880999
3268 -8862467
3269 -9007224
3270 -8331220
3271 -7642993
3272 -8109989
3273 -9062845
3274 -8540416
3275 -7678499
3276 -7834715
3277 -8587180
3278 -8923348
3279 -7911822
3280 -7364451
3281 -8245489
3282 -8720667
3283 -8232355
3284 -7399050
3285 -7576024
3286 -8677989
3287 -8482114
3288 -7524284
3289 -7437490
3290 -8099905
3291 -8610411
3292 -7769532
3293 -7008952
3294 -7730948
3295 -8354488
3296 -8089388
3297 -7271576
3298 -7131379
3299 -8169140
3300 -8283799
3301 -7355886
3302 -6989126
3303 -7477453
3304 -8266447
3305 -7775665
3306 -6775036
3307 -7175686
3308 -7947636
3309 -7954985
3310 -7132198
3311 -6651571
3312 -7586712
3313 -7993890
3314 -7167439
3315 -6664143
3316 -7005678
3317 -7859338
3318 -7643478
3319 -6605385
3320 -6766358
3321 -7480091
3322 -7599751
3323 -6912472
3324 -6253038
3325 -6997088
3326 -7664095
3327 -7045909
3328 -6389548
3329 -6494509
3330 -7415131
3331 -7516373
3332 -6398015
3333 -6203924
3334 -6940407
3335 -7323680
3336 -6793585
3337 -5908478
3338 -6398168
3339 -7296931
3340 -6941794
3341 -6212183
3342 -6029512
3343 -6801763
3344 -7180804
3345 -6200646
3346 -5789356
3347 -6416770
3348 -6938379
3349 -6659004
3350 -5730658
3351 -5925856
3352 -6818479
3353 -6645781
3354 -5963266
3355 -5628873
3356 -6214946
3357 -6794118
3358 -6051350
3359 -5499281
3360 -5934024
3361 -6476195
3362 -6428062
3363 -5522344
3364 -5411822
3365 -6279446
3366 -6331435
3367 -5700187
3368 -5254689
3369 -5728713
3370 -6476721
3371 -5867593
3372 -5128331
3373 -5461561
3374 -6058163
3375 -6109071
3376 -5221724
3377 -4940291
3378 -5835681
3379 -6047170
3380 -5468652
3381 -4914244
3382 -5203761
3383 -6050265
3384 -5678520
3385 -4823987
3386 -4910196
3387 -5480620
3388 -5810345
3389 -5068942
3390 -4491962
3391 -5269865
3392 -5763973
3393 -5308232
3394 -4577864
3395 -4599253
3396 -5544220
3397 -5465594
3398 -4510944
3399 -4394897
3400 -4998620
3401 -5517436
3402 -4914931
3403 -4125196
3404 -4712763
3405 -5324882
3406 -5012706
3407 -4290552
3408 -4092727
3409 -4980097
3410 -5181953
3411 -4295031
3412 -4007150
3413 -4485930
3414 -5122519
3415 -4737765
3416 -3756976
3417 -4063112
3418 -4818794
3419 -4761753
3420 -4043807
3421 -3607832
3422 -4433324
3423 -4944875
3424 -4141428
3425 -3580849
3426 -3886315
3427 -4641370
3428 -4518976
3429 -3457542
3430 -3493186
3431 -4307275
3432 -4471226
3433 -3862317
3434 -3227374
3435 -3843746
3436 -4534611
3437 -3896251
3438 -3226498
3439 -3343585
3440 -4067429
3441 -4230497
3442 -3265892
3443 -3053343
3444 -3795843
3445 -4132300
3446 -3669489
3447 -2841884
3448 -3163907
3449 -4049613
3450 -3693750
3451 -2919572
3452 -2791603
3453 -3511884
3454 -4008669
3455 -3133395
3456 -2596574
3457 -3218552
3458 -3723772
3459 -3420141
3460 -2488043
3461 -2535295
3462 -3500381
3463 -3429422
3464 -2719288
3465 -2426442
3466 -2949478
3467 -3569621
3468 -2926908
3469 -2214010
3470 -2590879
3471 -3147791
3472 -3149023
3473 -2316523
3474 -2042755
3475 -2923945
3476 -3158324
3477 -2528132
3478 -2030467
3479 -2334077
3480 -3101315
3481 -2674889
3482 -1832541
3483 -2053582
3484 -2674282
3485 -2856022
3486 -2110913
3487 -1618827
3488 -2385864
3489 -2760119
3490 -2196613
3491 -1629465
3492 -1774998
3493 -2572714
3494 -2419239
3495 -1577535
3496 -1612779
3497 -2172184
3498 -2477308
3499 -1898164
3500 -1222058
3501 -1794327
3502 -2302360
3503 -1903820
3504 -1298345
3505 -1241136
3506 -2069142
3507 -2189409
3508 -1336331
3509 -1131496
3510 -1623123
3511 -2061862
3512 -1625596
3513  -795996
3514 -1204971
3515 -1893041
3516 -1658359
3517 -1035571
3518  -818829
3519 -1557745
3520 -1847029
3521 -1022765
3522  -669597
3523 -1067105
3524 -1564424
3525 -1334983
3526  -505205
3527  -716287
3528 -1444129
3529 -1374889
3530  -786716
3531  -361603
3532  -942164
3533 -1449801
3534  -762889
3535  -220097
3536  -504853
3537 -1146766
3538 -1171177
3539  -241889
3540  -142291
3541  -914304
3542 -1060523
3543  -492361
3544   119560
3545  -333260
3546 -1077959
3547  -571263
3548   106127
3549   -21645
3550  -641718
3551  -848663
3552    -1290
3553   347797
3554  -312732
3555  -620502
3556  -253195
3557   421026
3558   221073
3559  -629086
3560  -378741
3561   365185
3562   465306
3563   -75473
3564  -478745
3565   263024
3566   829816
3567   235703
3568  -267869
3569   -10506
3570   742486
3571   770789
3572  -146885
3573  -126779
3574   677895
3575   973908
3576   498533
3577  -104470
3578   445784
3579  1181105
3580   737927
3581   150686
3582   222680
3583   983984
3584  1314974
3585   507004
3586   255461
3587   918722
3588  1341378
3589  1046873
3590   306576
3591   584923
3592  1444982
3593  1297229
3594   690629
3595   534466
3596  1211207
3597  1784440
3598  1105819
3599   593442
3600  1131927
3601  1681246
3602  1554407
3603   783428
3604   833296
3605  1750778
3606  1826066
3607  1248832
3608   933140
3609  1406858
3610  2089648
3611  1621447
3612   998775
3613  1344110
3614  1951040
3615  2079969
3616  1381144
3617  1143786
3618  1976661
3619  2273609
3620  1776714
3621  1300079
3622  1563873
3623  2385922
3624  2158175
3625  1432993
3626  1607830
3627  2245713
3628  2559468
3629  1960862
3630  1484714
3631  2166619
3632  2608776
3633  2245082
3634  1744056
3635  1830306
3636  2649860
3637  2677228
3638  1961731
3639  1932637
3640  2474767
3641  2898725
3642  2479679
3643  1858664
3644  2354234
3645  2925287
3646  2727979
3647  2240123
3648  2162642
3649  2931808
3650  3138451
3651  2430146
3652  2238444
3653  2690788
3654  3201076
3655  2928739
3656  2229561
3657  2611381
3658  3317194
3659  3244656
3660  2711978
3661  2444026
3662  3138182
3663  3552812
3664  2901456
3665  2560037
3666  2921298
3667  3518644
3668  3452015
3669  2709697
3670  2858686
3671  3570876
3672  3652838
3673  3188369
3674  2781545
3675  3295109
3676  3879322
3677  3402656
3678  2967317
3679  3195930
3680  3810926
3681  3942333
3682  3176248
3683  3076318
3684  3795465
3685  4048670
3686  3637404
3687  3080212
3688  3494917
3689  4265644
3690  3941639
3691  3375232
3692  3455535
3693  4044210
3694  4340322
3695  3643236
3696  3321372
3697  3953154
3698  4363118
3699  4130510
3700  3530225
3701  3703153
3702  4537976
3703  4451423
3704  3808687
3705  3655301
3706  4191600
3707  4726582
3708  4165024
3709  3638378
3710  4149092
3711  4688813
3712  4600753
3713  3962364
3714  3885285
3715  4713380
3716  4830298
3717  4237431
3718  3952124
3719  4362255
3720  5036963
3721  4707008
3722  4049575
3723  4362141
3724  4960775
3725  5031332
3726  4395924
3727  4075494
3728  4851797
3729  5201486
3730  4699574
3731  4308214
3732  4580665
3733  5319708
3734  5182033
3735  4427638
3736  4536314
3737  5127528
3738  5376562
3739  4876410
3740  4364299
3741  4978127
3742  5541302
3743  5198770
3744  4699719
3745  4748091
3746  5498107
3747  5604823
3748  4820605
3749  4722503
3750  5292690
3751  5719777
3752  5382219
3753  4747855
3754  5154741
3755  5802769
3756  5609379
3757  5104970
3758  4951330
3759  5580741
3760  5928635
3761  5299316
3762  5025591
3763  5457867
3764  5965364
3765  5844463
3766  5148942
3767  5321382
3768  5991711
3769  5946654
3770  5457786
3771  5186535
3772  5756042
3773  6279865
3774  5746045
3775  5338570
3776  5657320
3777  6177911
3778  6195273
3779  5486738
3780  5452522
3781  6148667
3782  6310396
3783  5915712
3784  5501522
3785  5880669
3786  6553463
3787  6197367
3788  5660708
3789  5798711
3790  6318212
3791  6510535
3792  5874026
3793  5660607
3794  6322705
3795  6617355
3796  6309658
3797  5843769
3798  6040832
3799  6737698
3800  6543640
3801  5973650
3802  5993166
3803  6482089
3804  6831102
3805  6309578
3806  5910197
3807  6472928
3808  6878996
3809  6673087
3810  6125412
3811  6144502
3812  6893662
3813  6897563
3814  6302732
3815  6199627
3816  6655671
3817  7142363
3818  6721338
3819  6166889
3820  6575106
3821  7041671
3822  6961556
3823  6456618
3824  6314896
3825  7030700
3826  7250548
3827  6700295
3828  6448005
3829  6771365
3830  7331981
3831  7083845
3832  6422274
3833  6667967
3834  7223518
3835  7285049
3836  6808574
3837  6509895
3838  7151736
3839  7525638
3840  7041469
3841  6671707
3842  6852501
3843  7455565
3844  7421265
3845  6739595
3846  6806202
3847  7371105
3848  7589115
3849  7192390
3850  6713819
3851  7205860
3852  7737695
3853  7360734
3854  6901128
3855  6966751
3856  7603189
3857  7763586
3858  7070676
3859  6953930
3860  7493948
3861  7820842
3862  7520541
3863  6913843
3864  7214257
3865  7881897
3866  7722282
3867  7212124
3868  7078799
3869  7678423
3870  8087727
3871  7465230
3872  7075365
3873  7503997
3874  7965036
3875  7848374
3876  7187244
3877  7272011
3878  8013217
3879  8026557
3880  7538278
3881  7273965
3882  7722657
3883  8239718
3884  7761782
3885  7277542
3886  7566242
3887  8070494
3888  8149466
3889  7528215
3890  7384210
3891  8072812
3892  8276713
3893  7840479
3894  7420932
3895  7695589
3896  8370490
3897  8108354
3898  7517997
3899  7656402
3900  8176161
3901  8412506
3902  7848137
3903  7507052
3904  8090026
3905  8407376
3906  8103368
3907  7656585
3908  7747911
3909  8425828
3910  8385809
3911  7810102
3912  7783510
3913  8216093
3914  8576880
3915  8144578
3916  7631761
3917  8073681
3918  8520259
3919  8371420
3920  7920115
3921  7840108
3922  8488431
3923  8611672
3924  8050838
3925  7894349
3926  8227511
3927  8668100
3928  8399511
3929  7828377
3930  8137992
3931  8654647
3932  8604997
3933  8158587
3934  7923603
3935  8500468
3936  8783219
3937  8260901
3938  7977059
3939  8248808
3940  8762854
3941  8673717
3942  8053364
3943  8181059
3944  8704935
3945  8773966
3946  8383740
3947  8018924
3948  8468164
3949  8911606
3950  8528332
3951  8155136
3952  8278251
3953  8809749
3954  8901204
3955  8264188
3956  8199784
3957  8720263
3958  8895052
3959  8566179
3960  8119231
3961  8485391
3962  9051217
3963  8746350
3964  8324757
3965  8361579
3966  8829016
3967  9027321
3968  8421942
3969  8233681
3970  8712262
3971  8989135
3972  8781200
3973  8289452
3974  8472637
3975  9100365
3976  8952332
3977  8467114
3978  8364599
3979  8810748
3980  9180646
3981  8646195
3982  8267036
3983  8700405
3984  9113771
3985  8996225
3986  8411628
3987  8418418
3988  9082900
3989  9103411
3990  8617093
3991  8402829
3992  8770252
3993  9294215
3994  8914146
3995  8389796
3996  8646984
3997  9102210
3998  9150818
3999  8606409
4000  8380006
4001  8987521
4002  9207679
4003  8818767
4004  8511321
4005  8724455
4006  9302165
4007  9123692
4008  8524838
4009  8607000
4010  9044757
4011  9248524
4012  8783688
4013  8394569
4014  8927274
4015  9318261
4016  9016299
4017  8590120
4018  8638024
4019  9259644
4020  9243092
4021  8618579
4022  8579540
4023  9009006
4024  9321592
4025  8978918
4026  8478191
4027  8867092
4028  9338077
4029  9144472
4030  8694302
4031  8573212
4032  9132928
4033  9349415
4034  8797511
4035  8592079
4036  8924714
4037  9347896
4038  9164013
4039  8546494
4040  8736559
4041  9291712
4042  9242649
4043  8795257
4044  8544247
4045  9056716
4046  9433638
4047  8934424
4048  8609429
4049  8866591
4050  9316293
4051  9258299
4052  8625819
4053  8640788
4054  9199839
4055  9303476
4056  8952878
4057  8589905
4058  8930012
4059  9442620
4060  9098435
4061  8666836
4062  8718413
4063  9160840
4064  9342223
4065  8780669
4066  8601263
4067  9095905
4068  9326737
4069  9079773
4070  8628737
4071  8796964
4072  9339870
4073  9145372
4074  8705648
4075  8687646
4076  9075223
4077  9358013
4078  8894369
4079  8610640
4080  9016637
4081  9281905
4082  9107081
4083  8647508
4084  8675424
4085  9241765
4086  9188821
4087  8763981
4088  8664381
4089  8988957
4090  9337289
4091  8981623
4092  8584754
4093  8888098
4094  9201820
4095  9130080
4096  8680853
4097  8571539
4098  9151780
4099  9257439
4100  8809581
4101  8596791
4102  8870631
4103  9319236
4104  9022426
4105  8498555
4106  8725229
4107  9141002
4108  9175752
4109  8739840
4110  8498080
4111  9019020
4112  9249311
4113  8851825
4114  8551661
4115  8688754
4116  9181762
4117  9087013
4118  8530131
4119  8595978
4120  9008784
4121  9185110
4122  8823057
4123  8410012
4124  8822545
4125  9184971
4126  8870807
4127  8494188
4128  8544114
4129  9074356
4130  9139534
4131  8546231
4132  8488439
4133  8892482
4134  9117796
4135  8806566
4136  8315753
4137  8612396
4138  9100638
4139  8899679
4140  8497990
4141  8414493
4142  8919540
4143  9158314
4144  8600342
4145  8342539
4146  8655154
4147  9000117
4148  8851102
4149  8280929
4150  8394084
4151  8953942
4152  8945951
4153  8549556
4154  8288174
4155  8660461
4156  9057205
4157  8628093
4158  8245183
4159  8464806
4160  8857668
4161  8873311
4162  8302693
4163  8235808
4164  8790388
4165  8879567
4166  8516248
4167  8168906
4168  8428125
4169  8915515
4170  8629185
4171  8194846
4172  8287710
4173  8671209
4174  8841528
4175  8344253
4176  8087190
4177  8526426
4178  8746202
4179  8511389
4180  8096520
4181  8191040
4182  8748112
4183  8648853
4184  8161081
4185  8120747
4186  8472810
4187  8732887
4188  8302899
4189  7927760
4190  8313305
4191  8625348
4192  8460607
4193  8051518
4194  8027664
4195  8565017
4196  8584361
4197  8099623
4198  7946169
4199  8202734
4200  8552839
4201  8292448
4202  7838017
4203  8086650
4204  8463567
4205  8427105
4206  8030922
4207  7826058
4208  8295260
4209  8467027
4210  8031393
4211  7795008
4212  7983550
4213  8396453
4214  8254420
4215  7746571
4216  7891267
4217  8278422
4218  8311383
4219  7949496
4220  7640008
4221  8033131
4222  8333300
4223  7975348
4224  7679503
4225  7764051
4226  8200556
4227  8206971
4228  7662931
4229  7640071
4230  8005941
4231  8144708
4232  7881373
4233  7505709
4234  7772148
4235  8146416
4236  7912257
4237  7594060
4238  7568064
4239  7946656
4240  8082139
4241  7572041
4242  7420178
4243  7757736
4244  7980615
4245  7795963
4246  7363119
4247  7525222
4248  7973734
4249  7798955
4250  7424999
4251  7335123
4252  7693371
4253  7933904
4254  7466118
4255  7236317
4256  7553013
4257  7814347
4258  7697321
4259  7231000
4260  7243357
4261  7716432
4262  7668072
4263  7304850
4264  7096231
4265  7391478
4266  7792995
4267  7438796
4268  7042928
4269  7259970
4270  7598966
4271  7591193
4272  7076485
4273  6937599
4274  7442011
4275  7548928
4276  7192855
4277  6913231
4278  7124233
4279  7576098
4280  7341140
4281  6878695
4282  6977748
4283  7304654
4284  7426661
4285  6985789
4286  6702705
4287  7138296
4288  7375043
4289  7110404
4290  6756955
4291  6808046
4292  7303417
4293  7223497
4294  6711069
4295  6676102
4296  7010289
4297  7260884
4298  6912358
4299  6497641
4300  6832265
4301  7157802
4302  6981911
4303  6584840
4304  6487647
4305  6968956
4306  7080432
4307  6609547
4308  6440405
4309  6703932
4310  7027169
4311  6823052
4312  6324689
4313  6498961
4314  6867924
4315  6807910
4316  6442939
4317  6243671
4318  6658394
4319  6895446
4320  6504750
4321  6246687
4322  6385005
4323  6731591
4324  6665213
4325  6141692
4326  6161792
4327  6557850
4328  6628000
4329  6330995
4330  6014703
4331  6319961
4332  6670487
4333  6357512
4334  6022116
4335  6075313
4336  6423295
4337  6474626
4338  5969084
4339  5906091
4340  6282005
4341  6405778
4342  6171152
4343  5807818
4344  5986050
4345  6373988
4346  6166235
4347  5816402
4348  5778252
4349  6099797
4350  6295038
4351  5849317
4352  5622758
4353  5938141
4354  6167975
4355  6007761
4356  5575016
4357  5636460
4358  6084098
4359  5983276
4360  5610946
4361  5513931
4362  5793762
4363  6057218
4364  5696793
4365  5383945
4366  5613665
4367  5851188
4368  5783746
4369  5390237
4370  5330695
4371  5779895
4372  5796636
4373  5435251
4374  5243774
4375  5442433
4376  5789640
4377  5512334
4378  5098334
4379  5269089
4380  5570462
4381  5598518
4382  5211696
4383  5027316
4384  5434169
4385  5572351
4386  5257110
4387  4981132
4388  5068336
4389  5452207
4390  5334437
4391  4908280
4392  4953368
4393  5244272
4394  5371197
4395  5041574
4396  4731964
4397  5063438
4398  5291039
4399  5027427
4400  4739513
4401  4759944
4402  5153309
4403  5131805
4404  4692406
4405  4658041
4406  4918283
4407  5090195
4408  4832175
4409  4442985
4410  4675375
4411  4998920
4412  4842232
4413  4520872
4414  4426143
4415  4825334
4416  4944171
4417  4479823
4418  4308846
4419  4550448
4420  4806630
4421  4626570
4422  4171658
4423  4324419
4424  4707077
4425  4620660
4426  4292120
4427  4103871
4428  4440836
4429  4676436
4430  4287261
4431  4020799
4432  4185143
4433  4488010
4434  4455944
4435  3972955
4436  3957634
4437  4357558
4438  4396009
4439  4076500
4440  3771317
4441  4020785
4442  4391278
4443  4102412
4444  3769629
4445  3850266
4446  4150815
4447  4223758
4448  3778344
4449  3618213
4450  3961391
4451  4075805
4452  3861020
4453  3521945
4454  3642709
4455  4061738
4456  3907488
4457  3532740
4458  3506349
4459  3782133
4460  3957841
4461  3547548
4462  3277068
4463  3591444
4464  3809349
4465  3656189
4466  3276737
4467  3291958
4468  3713512
4469  3662304
4470  3282462
4471  3161126
4472  3368527
4473  3648482
4474  3374278
4475  3011160
4476  3205110
4477  3472377
4478  3439820
4479  3080100
4480  2921284
4481  3311874
4482  3392111
4483  3037211
4484  2848165
4485  3006153
4486  3325875
4487  3154082
4488  2750219
4489  2868004
4490  3128766
4491  3141043
4492  2818338
4493  2589289
4494  2922923
4495  3109250
4496  2826523
4497  2576268
4498  2636853
4499  2993098
4500  2941126
4501  2489216
4502  2475293
4503  2750965
4504  2858986
4505  2587518
4506  2273397
4507  2544617
4508  2818664
4509  2595763
4510  2325417
4511  2297243
4512  2603311
4513  2646675
4514  2233720
4515  2140958
4516  2380199
4517  2548320
4518  2372911
4519  2008614
4520  2161098
4521  2482485
4522  2339998
4523  2042050
4524  1935186
4525  2233787
4526  2376783
4527  1982356
4528  1816938
4529  2046163
4530  2246710
4531  2134927
4532  1730404
4533  1777446
4534  2112106
4535  2048869
4536  1772043
4537  1609172
4538  1842044
4539  2099796
4540  1789249
4541  1519984
4542  1660488
4543  1899124
4544  1875313
4545  1457280
4546  1387841
4547  1754550
4548  1796255
4549  1521897
4550  1297275
4551  1474229
4552  1797848
4553  1560218
4554  1221535
4555  1278911
4556  1513716
4557  1594747
4558  1234539
4559  1057422
4560  1374043
4561  1507620
4562  1299486
4563  1010389
4564  1056868
4565  1421052
4566  1313212
4567   937195
4568   920287
4569  1159188
4570  1324396
4571  1009349
4572   734213
4573  1013585
4574  1205089
4575  1032005
4576   711593
4577   684313
4578  1055729
4579  1052965
4580   684130
4581   592296
4582   802660
4583  1034597
4584   793511
4585   419035
4586   596075
4587   862568
4588   786144
4589   465032
4590   319623
4591   674547
4592   811042
4593   455260
4594   271875
4595   401725
4596   684342
4597   564058
4598   140305
4599   204465
4600   488663
4601   517660
4602   246263
4603     6420
4604   291673
4605   510917
4606   218017
4607   -41878
4608     5213
4609   314694
4610   312329
4611  -112437
4612  -136845
4613   153509
4614   240069
4615    11363
4616  -286261
4617  -105326
4618   167872
4619   -34383
4620  -311415
4621  -339211
4622   -63570
4623    56475
4624  -315693
4625  -471450
4626  -234033
4627   -73997
4628  -233728
4629  -587494
4630  -515226
4631  -169638
4632  -267420
4633  -556170
4634  -655593
4635  -424727
4636  -227361
4637  -555101
4638  -784694
4639  -611320
4640  -432054
4641  -499557
4642  -830002
4643  -853587
4644  -529143
4645  -536785
4646  -792559
4647  -954004
4648  -801332
4649  -557688
4650  -795570
4651 -1096521
4652  -978127
4653  -747960
4654  -735770
4655 -1065742
4656 -1195013
4657  -876378
4658  -814458
4659 -1060714
4660 -1272856
4661 -1178986
4662  -882477
4663 -1035766
4664 -1354395
4665 -1297128
4666 -1079028
4667 -1006814
4668 -1295546
4669 -1515883
4670 -1242950
4671 -1113151
4672 -1315804
4673 -1557266
4674 -1524611
4675 -1200719
4676 -1259837
4677 -1601845
4678 -1624706
4679 -1429009
4680 -1303441
4681 -1547225
4682 -1828643
4683 -1615751
4684 -1400370
4685 -1542252
4686 -1796949
4687 -1854768
4688 -1544772
4689 -1501946
4690 -1851152
4691 -1948748
4692 -1781983
4693 -1608481
4694 -1778104
4695 -2104482
4696 -1948939
4697 -1701789
4698 -1783664
4699 -2045136
4700 -2173176
4701 -1901149
4702 -1780855
4703 -2094207
4704 -2260453
4705 -2132235
4706 -1901923
4707 -1974154
4708 -2335522
4709 -2315684
4710 -2035584
4711 -2026341
4712 -2274082
4713 -2500911
4714 -2285477
4715 -2047576
4716 -2286611
4717 -2532250
4718 -2469713
4719 -2208134
4720 -2190862
4721 -2569308
4722 -2639111
4723 -2381068
4724 -2315066
4725 -2513309
4726 -2757399
4727 -2615177
4728 -2328340
4729 -2499246
4730 -2771616
4731 -2774665
4732 -2553624
4733 -2452486
4734 -2795454
4735 -2960709
4736 -2725662
4737 -2570646
4738 -2705639
4739 -3003799
4740 -2955226
4741 -2633252
4742 -2706521
4743 -3017983
4744 -3107885
4745 -2902570
4746 -2709451
4747 -2975778
4748 -3224898
4749 -3032211
4750 -2838345
4751 -2905943
4752 -3222073
4753 -3289688
4754 -2974996
4755 -2961426
4756 -3233412
4757 -3368276
4758 -3233153
4759 -2984311
4760 -3162830
4761 -3464874
4762 -3357431
4763 -3151010
4764 -3136454
4765 -3428977
4766 -3592220
4767 -3317590
4768 -3192597
4769 -3414988
4770 -3608734
4771 -3546411
4772 -3267968
4773 -3351406
4774 -3692884
4775 -3680676
4776 -3476585
4777 -3393833
4778 -3620655
4779 -3842986
4780 -3624508
4781 -3445821
4782 -3620579
4783 -3827643
4784 -3831299
4785 -3578323
4786 -3579386
4787 -3910990
4788 -3956610
4789 -3770969
4790 -3644545
4791 -3805756
4792 -4064428
4793 -3921350
4794 -3701340
4795 -3819523
4796 -4049589
4797 -4136427
4798 -3895490
4799 -3793565
4800 -4086537
4801 -4202879
4802 -4050336
4803 -3888417
4804 -3994176
4805 -4292933
4806 -4230951
4807 -3978175
4808 -4044363
4809 -4254578
4810 -4380085
4811 -4172725
4812 -4021350
4813 -4268653
4814 -4436245
4815 -4318221
4816 -4151250
4817 -4203113
4818 -4509943
4819 -4513573
4820 -4252619
4821 -4244022
4822 -4447250
4823 -4621343
4824 -4453660
4825 -4226623
4826 -4435503
4827 -4674736
4828 -4616803
4829 -4411853
4830 -4377045
4831 -4686439
4832 -4776679
4833 -4517688
4834 -4433859
4835 -4602231
4836 -4831340
4837 -4741292
4838 -4482781
4839 -4628925
4840 -4873812
4841 -4867402
4842 -4675164
4843 -4569154
4844 -4825934
4845 -4993203
4846 -4781179
4847 -4660934
4848 -4791745
4849 -5035564
4850 -5023771
4851 -4737190
4852 -4771880
4853 -5047331
4854 -5112309
4855 -4934489
4856 -4763094
4857 -4979662
4858 -5224367
4859 -5064524
4860 -4887117
4861 -4956293
4862 -5204931
4863 -5275942
4864 -4984204
4865 -4930275
4866 -5193123
4867 -5316679
4868 -5192689
4869 -4986068
4870 -5126491
4871 -5413547
4872 -5325572
4873 -5113491
4874 -5109047
4875 -5336604
4876 -5491765
4877 -5250220
4878 -5115965
4879 -5341334
4880 -5514374
4881 -5455612
4882 -5221373
4883 -5254995
4884 -5557197
4885 -5552821
4886 -5336736
4887 -5266849
4888 -5458083
4889 -5693527
4890 -5514510
4891 -5313086
4892 -5480916
4893 -5687522
4894 -5679722
4895 -5431729
4896 -5393408
4897 -5687497
4898 -5760978
4899 -5562184
4900 -5459821
4901 -5602771
4902 -5853165
4903 -5752098
4904 -5522431
4905 -5606288
4906 -5817243
4907 -5881229
4908 -5675244
4909 -5540027
4910 -5794639
4911 -5949879
4912 -5815282
4913 -5662608
4914 -5722132
4915 -5999608
4916 -5973452
4917 -5708613
4918 -5734708
4919 -5936228
4920 -6056103
4921 -5897422
4922 -5722389
4923 -5923427
4924 -6107811
4925 -6003736
4926 -5841332
4927 -5852947
4928 -6096259
4929 -6147959
4930 -5910208
4931 -5884348
4932 -6054912
4933 -6208279
4934 -6113779
4935 -5894707
4936 -6023143
4937 -6244458
4938 -6185158
4939 -6019565
4940 -5973160
4941 -6215962
4942 -6334974
4943 -6118633
4944 -6027224
4945 -6162728
4946 -6339562
4947 -6288437
4948 -6050576
4949 -6117480
4950 -6358351
4951 -6360425
4952 -6203999
4953 -6112024
4954 -6314587
4955 -6486985
4956 -6309395
4957 -6170585
4958 -6269921
4959 -6452501
4960 -6457881
4961 -6213581
4962 -6217238
4963 -6460945
4964 -6527224
4965 -6390095
4966 -6252665
4967 -6386634
4968 -6602451
4969 -6479722
4970 -6302826
4971 -6354957
4972 -6547180
4973 -6625884
4974 -6397984
4975 -6323296
4976 -6555146
4977 -6666903
4978 -6543752
4979 -6361969
4980 -6460375
4981 -6712353
4982 -6633038
4983 -6431915
4984 -6452471
4985 -6650488
4986 -6769023
4987 -6563551
4988 -6426823
4989 -6611866
4990 -6762052
4991 -6693199
4992 -6496822
4993 -6517275
4994 -6781884
4995 -6798869
4996 -6601599
4997 -6542463
4998 -6693520
4999 -6870404
5000 -6725502
5001 -6518462
5002 -6657040
5003 -6850005
5004 -6831010
5005 -6640279
5006 -6592269
5007 -6852871
5008 -6928610
5009 -6732126
5010 -6627970
5011 -6734831
5012 -6941108
5013 -6871613
5014 -6637201
5015 -6715624
5016 -6919029
5017 -6968156
5018 -6792416
5019 -6664308
5020 -6873149
5021 -7014261
5022 -6860954
5023 -6718767
5024 -6774867
5025 -6998763
5026 -7007139
5027 -6770985
5028 -6766974
5029 -6968405
5030 -7056554
5031 -6913773
5032 -6738575
5033 -6897338
5034 -7084148
5035 -6981352
5036 -6816927
5037 -6829190
5038 -7048126
5039 -7119861
5040 -6888557
5041 -6814127
5042 -6971989
5043 -7110061
5044 -7031456
5045 -6821245
5046 -6909261
5047 -7131194
5048 -7087978
5049 -6929661
5050 -6875728
5051 -7055472
5052 -7180183
5053 -6988172
5054 -6864904
5055 -6993178
5056 -7149964
5057 -7124223
5058 -6914763
5059 -6939429
5060 -7159111
5061 -7173017
5062 -7007568
5063 -6903814
5064 -7054349
5065 -7231679
5066 -7082026
5067 -6925000
5068 -7024693
5069 -7189778
5070 -7212868
5071 -6998650
5072 -6953717
5073 -7162764
5074 -7220735
5075 -7100041
5076 -6956226
5077 -7051389
5078 -7262658
5079 -7179150
5080 -7011311
5081 -7039140
5082 -7190202
5083 -7260762
5084 -7076252
5085 -6966721
5086 -7145571
5087 -7249315
5088 -7162668
5089 -7013723
5090 -7060546
5091 -7274787
5092 -7236801
5093 -7049336
5094 -7044055
5095 -7181632
5096 -7285998
5097 -7131695
5098 -6983521
5099 -7134942
5100 -7273801
5101 -7218717
5102 -7064929
5103 -7048120
5104 -7256300
5105 -7285614
5106 -7095438
5107 -7035694
5108 -7153726
5109 -7304783
5110 -7203350
5111 -7020974
5112 -7128536
5113 -7275976
5114 -7250051
5115 -7086585
5116 -7027660
5117 -7225164
5118 -7299263
5119 -7132788
5120 -7042743
5121 -7134233
5122 -7302364
5123 -7249259
5124 -7037376
5125 -7083302
5126 -7253356
5127 -7267718
5128 -7117826
5129 -7002446
5130 -7178377
5131 -7321553
5132 -7177574
5133 -7044719
5134 -7096493
5135 -7270593
5136 -7270125
5137 -7046303
5138 -7040567
5139 -7207080
5140 -7268701
5141 -7151687
5142 -7001123
5143 -7122386
5144 -7301109
5145 -7203493
5146 -7045571
5147 -7041935
5148 -7220477
5149 -7278662
5150 -7068734
5151 -6990034
5152 -7156512
5153 -7259741
5154 -7184063
5155 -6996242
5156 -7056746
5157 -7248963
5158 -7207845
5159 -7036674
5160 -6989811
5161 -7142688
5162 -7267257
5163 -7100787
5164 -6973010
5165 -7089309
5166 -7214413
5167 -7182472
5168 -6986090
5169 -6977497
5170 -7177408
5171 -7183375
5172 -7041608
5173 -6956129
5174 -7064161
5175 -7230623
5176 -7104602
5177 -6934790
5178 -7006949
5179 -7144837
5180 -7154962
5181 -6977613
5182 -6911507
5183 -7104259
5184 -7161371
5185 -7038874
5186 -6911610
5187 -6977924
5188 -7157309
5189 -7088656
5190 -6901484
5191 -6918491
5192 -7056999
5193 -7132200
5194 -6970508
5195 -6848279
5196 -7007420
5197 -7112663
5198 -7014829
5199 -6869508
5200 -6876204
5201 -7055668
5202 -7050350
5203 -6873502
5204 -6848165
5205 -6967006
5206 -7066242
5207 -6952972
5208 -6793549
5209 -6902952
5210 -7028842
5211 -6967182
5212 -6823891
5213 -6788135
5214 -6965942
5215 -7007684
5216 -6831770
5217 -6772557
5218 -6871542
5219 -6990036
5220 -6904408
5221 -6715569
5222 -6786559
5223 -6926460
5224 -6906068
5225 -6776280
5226 -6702189
5227 -6853399
5228 -6943401
5229 -6791593
5230 -6687241
5231 -6751867
5232 -6870791
5233 -6845075
5234 -6660490
5235 -6672536
5236 -6826366
5237 -6840063
5238 -6715765
5239 -6609146
5240 -6729780
5241 -6851341
5242 -6724287
5243 -6595962
5244 -6630066
5245 -6764056
5246 -6781544
5247 -6602575
5248 -6566521
5249 -6708744
5250 -6753505
5251 -6651048
5252 -6511554
5253 -6586137
5254 -6728581
5255 -6654184
5256 -6517403
5257 -6515392
5258 -6641541
5259 -6696899
5260 -6527757
5261 -6443284
5262 -6572960
5263 -6645843
5264 -6563224
5265 -6407930
5266 -6449381
5267 -6619300
5268 -6577270
5269 -6423591
5270 -6385197
5271 -6497219
5272 -6594734
5273 -6444026
5274 -6315219
5275 -6412465
5276 -6523795
5277 -6489775
5278 -6321897
5279 -6305494
5280 -6476584
5281 -6484129
5282 -6332152
5283 -6251471
5284 -6332241
5285 -6458036
5286 -6359507
5287 -6208185
5288 -6261875
5289 -6385896
5290 -6385641
5291 -6233944
5292 -6162202
5293 -6306975
5294 -6357878
5295 -6228189
5296 -6124427
5297 -6176167
5298 -6318937
5299 -6273728
5300 -6091167
5301 -6106980
5302 -6236549
5303 -6262803
5304 -6119423
5305 -6001543
5306 -6126250
5307 -6231172
5308 -6120422
5309 -5998350
5310 -6012447
5311 -6159402
5312 -6156801
5313 -5978145
5314 -5942385
5315 -6050571
5316 -6114567
5317 -6014015
5318 -5866348
5319 -5947083
5320 -6068456
5321 -6016429
5322 -5878138
5323 -5839657
5324 -5971573
5325 -6027528
5326 -5858481
5327 -5783736
5328 -5874111
5329 -5971352
5330 -5905334
5331 -5731310
5332 -5773732
5333 -5905373
5334 -5878248
5335 -5748194
5336 -5667410
5337 -5775527
5338 -5873237
5339 -5734201
5340 -5630120
5341 -5680239
5342 -5790600
5343 -5774581
5344 -5598591
5345 -5580367
5346 -5703054
5347 -5723046
5348 -5614534
5349 -5503991
5350 -5581898
5351 -5702436
5352 -5604341
5353 -5482233
5354 -5497938
5355 -5600013
5356 -5617360
5357 -5456539
5358 -5394637
5359 -5512684
5360 -5558489
5361 -5467222
5362 -5347890
5363 -5384971
5364 -5525978
5365 -5458632
5366 -5314642
5367 -5305828
5368 -5402858
5369 -5446886
5370 -5308287
5371 -5216313
5372 -5317390
5373 -5380292
5374 -5319024
5375 -5195769
5376 -5191684
5377 -5317098
5378 -5286128
5379 -5152750
5380 -5118577
5381 -5194504
5382 -5266131
5383 -5156275
5384 -5032653
5385 -5112351
5386 -5198336
5387 -5153162
5388 -5020027
5389 -4974876
5390 -5111938
5391 -5123704
5392 -4988104
5393 -4922113
5394 -4992400
5395 -5088297
5396 -5000441
5397 -4853299
5398 -4886295
5399 -4983991
5400 -4972123
5401 -4843938
5402 -4772057
5403 -4886843
5404 -4941573
5405 -4824303
5406 -4737984
5407 -4758750
5408 -4869994
5409 -4831785
5410 -4672712
5411 -4673783
5412 -4766785
5413 -4785085
5414 -4676595
5415 -4574484
5416 -4662367
5417 -4739774
5418 -4653204
5419 -4529584
5420 -4536347
5421 -4644762
5422 -4646161
5423 -4481340
5424 -4453184
5425 -4546764
5426 -4600694
5427 -4505880
5428 -4371986
5429 -4425054
5430 -4524469
5431 -4465798
5432 -4335113
5433 -4307117
5434 -4412443
5435 -4451607
5436 -4305890
5437 -4235869
5438 -4308943
5439 -4379821
5440 -4317331
5441 -4169525
5442 -4182401
5443 -4302755
5444 -4274215
5445 -4152433
5446 -4087207
5447 -4173669
5448 -4253480
5449 -4121923
5450 -4012677
5451 -4065878
5452 -4151867
5453 -4121637
5454 -3967555
5455 -3939350
5456 -4067898
5457 -4071226
5458 -3959088
5459 -3871807
5460 -3925458
5461 -4020433
5462 -3925638
5463 -3801239
5464 -3822451
5465 -3912099
5466 -3919588
5467 -3776385
5468 -3715741
5469 -3822276
5470 -3857057
5471 -3765626
5472 -3647877
5473 -3667521
5474 -3788365
5475 -3735559
5476 -3589047
5477 -3581601
5478 -3659362
5479 -3706655
5480 -3579861
5481 -3478051
5482 -3558071
5483 -3622422
5484 -3551142
5485 -3439755
5486 -3422160
5487 -3538100
5488 -3528620
5489 -3397739
5490 -3349355
5491 -3405694
5492 -3467525
5493 -3378374
5494 -3253925
5495 -3305702
5496 -3379128
5497 -3344807
5498 -3228997
5499 -3176576
5500 -3287643
5501 -3311277
5502 -3177330
5503 -3109221
5504 -3156484
5505 -3226313
5506 -3166802
5507 -3031872
5508 -3047405
5509 -3136759
5510 -3119832
5511 -3017467
5512 -2937369
5513 -3028581
5514 -3071549
5515 -2959284
5516 -2873714
5517 -2897563
5518 -2982264
5519 -2952764
5520 -2811594
5521 -2800181
5522 -2876915
5523 -2887388
5524 -2796387
5525 -2690902
5526 -2753371
5527 -2827686
5528 -2744383
5529 -2646637
5530 -2645366
5531 -2725865
5532 -2730009
5533 -2590244
5534 -2538703
5535 -2616060
5536 -2643577
5537 -2565633
5538 -2460372
5539 -2500114
5540 -2587818
5541 -2519419
5542 -2415180
5543 -2389111
5544 -2458933
5545 -2489968
5546 -2355331
5547 -2292713
5548 -2360025
5549 -2394996
5550 -2342598
5551 -2224707
5552 -2232713
5553 -2328553
5554 -2297673
5555 -2181837
5556 -2133291
5557 -2191180
5558 -2246462
5559 -2135456
5560 -2044286
5561 -2088267
5562 -2153226
5563 -2114381
5564 -1990129
5565 -1962863
5566 -2062691
5567 -2056881
5568 -1947449
5569 -1877233
5570 -1917372
5571 -2003457
5572 -1919669
5573 -1807591
5574 -1824131
5575 -1884720
5576 -1881946
5577 -1762645
5578 -1693688
5579 -1785724
5580 -1813635
5581 -1720307
5582 -1625814
5583 -1653712
5584 -1742938
5585 -1692268
5586 -1557918
5587 -1551822
5588 -1619904
5589 -1638295
5590 -1532218
5591 -1440582
5592 -1515199
5593 -1571847
5594 -1494014
5595 -1387339
5596 -1383286
5597 -1469122
5598 -1456425
5599 -1328469
5600 -1284242
5601 -1340726
5602 -1392089
5603 -1306152
5604 -1194420
5605 -1245292
5606 -1303640
5607 -1257912
5608 -1155855
5609 -1111456
5610 -1193049
5611 -1212920
5612 -1092969
5613 -1037195
5614 -1073553
5615 -1131717
5616 -1086355
5617  -949826
5618  -956417
5619 -1042327
5620 -1018784
5621  -914903
5622  -850110
5623  -919004
5624  -976663
5625  -867368
5626  -786689
5627  -806120
5628  -871325
5629  -842096
5630  -709609
5631  -692600
5632  -763489
5633  -767732
5634  -686043
5635  -604617
5636  -648419
5637  -717713
5638  -633716
5639  -538181
5640  -530893
5641  -596346
5642  -597537
5643  -478116
5644  -433834
5645  -501555
5646  -528261
5647  -457456
5648  -354829
5649  -371463
5650  -454447
5651  -396552
5652  -290746
5653  -266532
5654  -323411
5655  -352233
5656  -251516
5657  -178028
5658  -224282
5659  -260699
5660  -211198
5661  -108017
5662   -94137
5663  -178994
5664  -156736
5665   -60006
5666   -21313
5667   -63482
5668  -109716
5669   -16867
5670    74044
5671    39159
5672     -579
5673    25305
5674   135544
5675   165467
5676    84710
5677    78236
5678   182788
5679   236473
5680   209729
5681   149461
5682   217200
5683   326597
5684   310652
5685   257803
5686   264030
5687   361206
5688   419315
5689   346998
5690   333354
5691   417712
5692   483035
5693   474393
5694   412584
5695   456259
5696   568095
5697   565742
5698   506674
5699   502432
5700   594092
5701   676580
5702   617822
5703   580750
5704   647548
5705   733655
5706   739682
5707   661734
5708   677067
5709   793891
5710   825856
5711   767865
5712   745056
5713   824696
5714   923563
5715   886910
5716   825657
5717   876199
5718   966252
5719   992408
5720   923346
5721   907537
5722  1023941
5723  1078268
5724  1036916
5725  1006231
5726  1051950
5727  1158164
5728  1147773
5729  1074137
5730  1101781
5731  1193763
5732  1241265
5733  1194629
5734  1156196
5735  1249021
5736  1323988
5737  1296930
5738  1249923
5739  1270563
5740  1385893
5741  1396080
5742  1329547
5743  1335107
5744  1418719
5745  1494433
5746  1454488
5747  1392572
5748  1466804
5749  1556963
5750  1545504
5751  1494891
5752  1498863
5753  1614834
5754  1646767
5755  1585283
5756  1571434
5757  1642482
5758  1722106
5759  1704613
5760  1631334
5761  1682213
5762  1779863
5763  1797614
5764  1751249
5765  1726022
5766  1826661
5767  1895344
5768  1840497
5769  1811599
5770  1855884
5771  1943847
5772  1954743
5773  1878835
5774  1903728
5775  1998658
5776  2035272
5777  1998002
5778  1963901
5779  2036203
5780  2117938
5781  2075369
5782  2045785
5783  2075998
5784  2164809
5785  2197080
5786  2123774
5787  2132538
5788  2219002
5789  2264620
5790  2246338
5791  2183115
5792  2236795
5793  2339695
5794  2323676
5795  2279696
5796  2290661
5797  2377873
5798  2430782
5799  2363412
5800  2349623
5801  2426980
5802  2480827
5803  2474016
5804  2421121
5805  2452047
5806  2551338
5807  2556990
5808  2510756
5809  2510849
5810  2586634
5811  2651527
5812  2601900
5813  2565564
5814  2632420
5815  2695201
5816  2708326
5817  2654324
5818  2662246
5819  2762735
5820  2778748
5821  2741040
5822  2721899
5823  2781907
5824  2862917
5825  2833959
5826  2784223
5827  2835191
5828  2907262
5829  2932632
5830  2878909
5831  2865338
5832  2957359
5833  3002031
5834  2959956
5835  2935091
5836  2977987
5837  3069958
5838  3065105
5839  2998445
5840  3035310
5841  3108074
5842  3142048
5843  3093166
5844  3063087
5845  3144625
5846  3216166
5847  3175427
5848  3145371
5849  3173396
5850  3268027
5851  3275867
5852  3211940
5853  3229405
5854  3297526
5855  3348125
5856  3314499
5857  3262705
5858  3337622
5859  3410654
5860  3397137
5861  3356962
5862  3365440
5863  3454349
5864  3488260
5865  3422822
5866  3418954
5867  3476833
5868  3544897
5869  3530225
5870  3467026
5871  3514821
5872  3603504
5873  3606054
5874  3556333
5875  3548924
5876  3630644
5877  3683724
5878  3628057
5879  3602930
5880  3664510
5881  3734086
5882  3739118
5883  3672259
5884  3691751
5885  3775460
5886  3802968
5887  3758527
5888  3730845
5889  3795344
5890  3877334
5891  3837809
5892  3799570
5893  3833402
5894  3908009
5895  3926632
5896  3860879
5897  3862450
5898  3949802
5899  3981805
5900  3954736
5901  3913370
5902  3963531
5903  4052602
5904  4028952
5905  3982675
5906  3997516
5907  4056360
5908  4111267
5909  4049168
5910  4038293
5911  4114241
5912  4162754
5913  4144920
5914  4090714
5915  4119750
5916  4212458
5917  4209580
5918  4159958
5919  4166506
5920  4228968
5921  4281860
5922  4239845
5923  4208396
5924  4269253
5925  4327440
5926  4319062
5927  4271819
5928  4274572
5929  4369913
5930  4385390
5931  4341264
5932  4331185
5933  4378344
5934  4446011
5935  4426309
5936  4374192
5937  4414109
5938  4473186
5939  4486592
5940  4437969
5941  4427953
5942  4516549
5943  4551896
5944  4509982
5945  4493307
5946  4526870
5947  4596799
5948  4587208
5949  4530834
5950  4562371
5951  4626508
5952  4646183
5953  4603376
5954  4587746
5955  4658972
5956  4703342
5957  4670505
5958  4640432
5959  4666631
5960  4745956
5961  4738642
5962  4682042
5963  4702022
5964  4762548
5965  4798123
5966  4766242
5967  4730214
5968  4782365
5969  4840006
5970  4823519
5971  4788285
5972  4801277
5973  4869015
5974  4898301
5975  4840048
5976  4834684
5977  4890150
5978  4936382
5979  4915410
5980  4859880
5981  4906446
5982  4978027
5983  4967264
5984  4928331
5985  4930054
5986  5000646
5987  5033367
5988  4979539
5989  4958246
5990  5005307
5991  5065109
5992  5055009
5993  4993080
5994  5023399
5995  5098751
5996  5108075
5997  5060227
5998  5044660
5999  5106161
6000  5163190
6001  5115615
6002  5077387
6003  5114623
6004  5175442
6005  5195192
6006  5131295
6007  5135237
6008  5209914
6009  5225581
6010  5192910
6011  5160961
6012  5204406
6013  5271763
6014  5243134
6015  5199093
6016  5226537
6017  5283446
6018  5316264
6019  5252941
6020  5232303
6021  5307157
6022  5341242
6023  5313830
6024  5271420
6025  5294479
6026  5383901
6027  5373514
6028  5318444
6029  5320422
6030  5380239
6031  5418958
6032  5367925
6033  5328690
6034  5396664
6035  5436139
6036  5428437
6037  5382783
6038  5387491
6039  5474783
6040  5475989
6041  5418771
6042  5407723
6043  5461118
6044  5512727
6045  5481753
6046  5430985
6047  5478669
6048  5536694
6049  5532674
6050  5485328
6051  5473847
6052  5546778
6053  5572459
6054  5526983
6055  5492093
6056  5532058
6057  5595064
6058  5592430
6059  5531248
6060  5551988
6061  5609706
6062  5623364
6063  5576973
6064  5553317
6065  5608756
6066  5652755
6067  5614365
6068  5586333
6069  5608293
6070  5671568
6071  5676775
6072  5606355
6073  5615922
6074  5677505
6075  5698641
6076  5658306
6077  5623036
6078  5676069
6079  5729122
6080  5704700
6081  5661649
6082  5674488
6083  5729635
6084  5747406
6085  5684255
6086  5683379
6087  5734094
6088  5767229
6089  5742936
6090  5691282
6091  5732501
6092  5795490
6093  5768689
6094  5729815
6095  5721459
6096  5775336
6097  5810063
6098  5755160
6099  5739965
6100  5787026
6101  5824559
6102  5809762
6103  5752149
6104  5771897
6105  5845198
6106  5835133
6107  5787042
6108  5770593
6109  5822598
6110  5872678
6111  5825152
6112  5788953
6113  5822706
6114  5862756
6115  5864364
6116  5810429
6117  5806673
6118  5875863
6119  5886296
6120  5846091
6121  5823562
6122  5862146
6123  5918574
6124  5881601
6125  5826502
6126  5850457
6127  5899283
6128  5907276
6129  5853780
6130  5834382
6131  5904929
6132  5923677
6133  5886618
6134  5859821
6135  5881923
6136  5944641
6137  5917402
6138  5857638
6139  5875400
6140  5923480
6141  5945838
6142  5898203
6143  5859413
6144  5921627
6145  5958926
6146  5928343
6147  5878165
6148  5888106
6149  5957399
6150  5951746
6151  5890186
6152  5893614
6153  5938430
6154  5972566
6155  5931414
6156  5877167
6157  5920874
6158  5968543
6159  5946832
6160  5896120
6161  5893709
6162  5970757
6163  5981558
6164  5922946
6165  5897085
6166  5939739
6167  5984048
6168  5953067
6169  5888752
6170  5918358
6171  5976861
6172  5971147
6173  5918439
6174  5897293
6175  5962143
6176  5990284
6177  5936210
6178  5901860
6179  5928023
6180  5979756
6181  5969642
6182  5897919
6183  5910602
6184  5969021
6185  5979835
6186  5930583
6187  5890394
6188  5938711
6189  5992621
6190  5938324
6191  5892999
6192  5907323
6193  5965372
6194  5976059
6195  5902802
6196  5900609
6197  5950348
6198  5974578
6199  5936630
6200  5883352
6201  5914241
6202  5973233
6203  5944768
6204  5896614
6205  5892810
6206  5945956
6207  5963665
6208  5899304
6209  5873725
6210  5921902
6211  5948556
6212  5925047
6213  5868779
6214  5887016
6215  5947187
6216  5933190
6217  5873453
6218  5867150
6219  5908673
6220  5940057
6221  5880938
6222  5842917
6223  5884342
6224  5916927
6225  5911629
6226  5846385
6227  5844252
6228  5910592
6229  5905033
6230  5854677
6231  5825572
6232  5861242
6233  5905142
6234  5866874
6235  5808001
6236  5839956
6237  5882752
6238  5877556
6239  5812737
6240  5792977
6241  5858433
6242  5871926
6243  5821106
6244  5791149
6245  5807581
6246  5864827
6247  5837303
6248  5776810
6249  5793071
6250  5828967
6251  5838705
6252  5784786
6253  5742962
6254  5800111
6255  5823750
6256  5784354
6257  5741845
6258  5747783
6259  5809813
6260  5793964
6261  5729560
6262  5730068
6263  5764146
6264  5792518
6265  5738180
6266  5691481
6267  5734385
6268  5774429
6269  5743144
6270  5692959
6271  5685039
6272  5748020
6273  5744774
6274  5675767
6275  5657366
6276  5700459
6277  5728612
6278  5692188
6279  5621797
6280  5658738
6281  5712373
6282  5687395
6283  5635053
6284  5606394
6285  5660992
6286  5685253
6287  5624709
6288  5590663
6289  5615584
6290  5659520
6291  5638327
6292  5561180
6293  5573627
6294  5626076
6295  5612534
6296  5562715
6297  5528067
6298  5578685
6299  5615864
6300  5560068
6301  5511190
6302  5527330
6303  5569494
6304  5562061
6305  5484765
6306  5477521
6307  5533784
6308  5540338
6309  5499926
6310  5443121
6311  5478786
6312  5537230
6313  5490570
6314  5428080
6315  5425902
6316  5475112
6317  5489017
6318  5415868
6319  5385147
6320  5442238
6321  5462260
6322  5427618
6323  5359550
6324  5371330
6325  5429406
6326  5405012
6327  5341137
6328  5326478
6329  5367445
6330  5405135
6331  5337311
6332  5281561
6333  5322538
6334  5356113
6335  5328148
6336  5267168
6337  5255373
6338  5320178
6339  5314124
6340  5253958
6341  5226637
6342  5257466
6343  5296355
6344  5249147
6345  5177237
6346  5208155
6347  5245175
6348  5236221
6349  5171100
6350  5148237
6351  5207668
6352  5219708
6353  5157536
6354  5111336
6355  5135673
6356  5182251
6357  5148374
6358  5072276
6359  5085039
6360  5131082
6361  5134659
6362  5073459
6363  5028529
6364  5079828
6365  5103658
6366  5055396
6367  5000465
6368  5003742
6369  5052766
6370  5041053
6371  4971474
6372  4960835
6373  5003115
6374  5020377
6375  4964109
6376  4903156
6377  4941501
6378  4976291
6379  4929736
6380  4881915
6381  4871612
6382  4929386
6383  4929286
6384  4849509
6385  4837208
6386  4872253
6387  4883372
6388  4837904
6389  4771173
6390  4794029
6391  4846484
6392  4818320
6393  4760831
6394  4737339
6395  4788981
6396  4805517
6397  4724296
6398  4687156
6399  4720229
6400  4748577
6401  4719701
6402  4654085
6403  4649797
6404  4714174
6405  4691704
6406  4632614
6407  4597158
6408  4633102
6409  4667746
6410  4602950
6411  4550091
6412  4579992
6413  4608761
6414  4600551
6415  4518010
6416  4505230
6417  4563168
6418  4552648
6419  4492294
6420  4441669
6421  4471626
6422  4522482
6423  4471955
6424  4411617
6425  4422511
6426  4462772
6427  4460691
6428  4386001
6429  4343980
6430  4399902
6431  4409341
6432  4357510
6433  4298312
6434  4314195
6435  4376982
6436  4340414
6437  4260280
6438  4251136
6439  4298414
6440  4309386
6441  4238283
6442  4175423
6443  4231525
6444  4263903
6445  4217445
6446  4152821
6447  4144677
6448  4209165
6449  4195857
6450  4111970
6451  4086138
6452  4119515
6453  4151231
6454  4102647
6455  4023448
6456  4054749
6457  4099673
6458  4070251
6459  3997190
6460  3972073
6461  4027786
6462  4041429
6463  3957352
6464  3925055
6465  3951875
6466  3992646
6467  3950764
6468  3863668
6469  3880818
6470  3926481
6471  3906952
6472  3843393
6473  3790069
6474  3846699
6475  3877923
6476  3803555
6477  3755251
6478  3768685
6479  3817515
6480  3798953
6481  3699003
6482  3693739
6483  3731272
6484  3744852
6485  3689158
6486  3626698
6487  3659333
6488  3701562
6489  3655347
6490  3593649
6491  3584533
6492  3621921
6493  3625476
6494  3546933
6495  3515014
6496  3560766
6497  3578265
6498  3530913
6499  3454293
6500  3470057
6501  3522377
6502  3478529
6503  3419159
6504  3392431
6505  3431433
6506  3454661
6507  3381394
6508  3328657
6509  3369709
6510  3393366
6511  3362146
6512  3280331
6513  3271560
6514  3335953
6515  3305643
6516  3239471
6517  3204052
6518  3241452
6519  3274967
6520  3205570
6521  3146760
6522  3178177
6523  3202573
6524  3182889
6525  3098196
6526  3082468
6527  3137150
6528  3133367
6529  3066901
6530  3022248
6531  3048657
6532  3081756
6533  3034658
6534  2963256
6535  2966524
6536  3001341
6537  2998725
6538  2928914
6539  2886022
6540  2937254
6541  2948145
6542  2890253
6543  2827269
6544  2839079
6545  2892794
6546  2854466
6547  2765242
6548  2765826
6549  2806631
6550  2812789
6551  2740186
6552  2691399
6553  2729632
6554  2754810
6555  2694864
6556  2636489
6557  2624490
6558  2689432
6559  2677476
6560  2585580
6561  2567761
6562  2607013
6563  2631946
6564  2567270
6565  2484238
6566  2513888
6567  2558376
6568  2520724
6569  2446690
6570  2423302
6571  2483683
6572  2488560
6573  2401700
6574  2364344
6575  2388844
6576  2421896
6577  2376515
6578  2289844
6579  2297979
6580  2352977
6581  2332693
6582  2268066
6583  2215583
6584  2272667
6585  2295553
6586  2211257
6587  2152983
6588  2175655
6589  2220870
6590  2191055
6591  2101434
6592  2086516
6593  2149012
6594  2141580
6595  2076632
6596  2004621
6597  2042383
6598  2093874
6599  2025058
6600  1958100
6601  1956969
6602  2004792
6603  2010966
6604  1911877
6605  1869645
6606  1928445
6607  1937052
6608  1881443
6609  1802638
6610  1815567
6611  1875752
6612  1837131
6613  1761420
6614  1743091
6615  1783077
6616  1807825
6617  1716560
6618  1659386
6619  1691757
6620  1729682
6621  1688496
6622  1609066
6623  1598457
6624  1669618
6625  1647513
6626  1562433
6627  1529890
6628  1559467
6629  1592097
6630  1523924
6631  1451257
6632  1477342
6633  1513990
6634  1495554
6635  1414747
6636  1383927
6637  1439690
6638  1438535
6639  1366893
6640  1318734
6641  1332158
6642  1387805
6643  1336183
6644  1248262
6645  1259245
6646  1302416
6647  1296452
6648  1218529
6649  1155981
6650  1213553
6651  1238019
6652  1166613
6653  1110158
6654  1111433
6655  1171903
6656  1143833
6657  1050313
6658  1040054
6659  1076912
6660  1083921
6661  1017354
6662   946826
6663   989346
6664  1026265
6665   972064
6666   907597
6667   894396
6668   950889
6669   939959
6670   843863
6671   819110
6672   860831
6673   874785
6674   816793
6675   741167
6676   772972
6677   816611
6678   773120
6679   699139
6680   665178
6681   721617
6682   737592
6683   646597
6684   603155
6685   635839
6686   668686
6687   628226
6688   530897
6689   547519
6690   595727
6691   574815
6692   500533
6693   449627
6694   502849
6695   527040
6696   449491
6697   396456
6698   422152
6699   448536
6700   426575
6701   334393
6702   319074
6703   376415
6704   368875
6705   297146
6706   241222
6707   276317
6708   328034
6709   252043
6710   177819
6711   185529
6712   239243
6713   227309
6714   128165
6715    92358
6716   153783
6717   169767
6718   102856
6719    37559
6720    50068
6721   108290
6722    62742
6723   -25239
6724   -35211
6725     7890
6726    23979
6727   -56892
6728  -120777
6729   -73508
6730   -38300
6731   -88815
6732  -174912
6733  -180788
6734  -110849
6735  -132418
6736  -220910
6737  -252580
6738  -214584
6739  -178377
6740  -250218
6741  -332182
6742  -295302
6743  -257797
6744  -286758
6745  -373766
6746  -405323
6747  -335017
6748  -325726
6749  -411334
6750  -460586
6751  -436415
6752  -385158
6753  -442138
6754  -539120
6755  -530341
6756  -475555
6757  -488205
6758  -566508
6759  -619705
6760  -554511
6761  -519939
6762  -606504
6763  -667500
6764  -661124
6765  -603802
6766  -625866
6767  -732137
6768  -739448
6769  -690190
6770  -678163
6771  -743511
6772  -823052
6773  -782205
6774  -733183
6775  -796165
6776  -869457
6777  -880102
6778  -828439
6779  -826056
6780  -916509
6781  -950871
6782  -901883
6783  -881904
6784  -935386
6785 -1024002
6786 -1002373
6787  -946739
6788  -988243
6789 -1057138
6790 -1087022
6791 -1036652
6792 -1012065
6793 -1102140
6794 -1159733
6795 -1118979
6796 -1087326
6797 -1134142
6798 -1225592
6799 -1222433
6800 -1149816
6801 -1174633
6802 -1254377
6803 -1291739
6804 -1248441
6805 -1209995
6806 -1294737
6807 -1358955
6808 -1338920
6809 -1304647
6810 -1309712
6811 -1403484
6812 -1427249
6813 -1364810
6814 -1360838
6815 -1429400
6816 -1492415
6817 -1473638
6818 -1409270
6819 -1472265
6820 -1553566
6821 -1544600
6822 -1488974
6823 -1497000
6824 -1586184
6825 -1630509
6826 -1562658
6827 -1559002
6828 -1622293
6829 -1682161
6830 -1674052
6831 -1608459
6832 -1645760
6833 -1746321
6834 -1746170
6835 -1696085
6836 -1681148
6837 -1767965
6838 -1826909
6839 -1780748
6840 -1745690
6841 -1796068
6842 -1867732
6843 -1880135
6844 -1804654
6845 -1818844
6846 -1917551
6847 -1941744
6848 -1902831
6849 -1873405
6850 -1935246
6851 -2022476
6852 -1980276
6853 -1934097
6854 -1966844
6855 -2043003
6856 -2079808
6857 -2010254
6858 -1996688
6859 -2095337
6860 -2135263
6861 -2101063
6862 -2058005
6863 -2102815
6864 -2189523
6865 -2181554
6866 -2115505
6867 -2136622
6868 -2214725
6869 -2268656
6870 -2206933
6871 -2176589
6872 -2257589
6873 -2318907
6874 -2293550
6875 -2244841
6876 -2257032
6877 -2365841
6878 -2380232
6879 -2318581
6880 -2315606
6881 -2384982
6882 -2459489
6883 -2411146
6884 -2346591
6885 -2412669
6886 -2487741
6887 -2493590
6888 -2429817
6889 -2416348
6890 -2522209
6891 -2569177
6892 -2508121
6893 -2487488
6894 -2540272
6895 -2621473
6896 -2601162
6897 -2525812
6898 -2565253
6899 -2650037
6900 -2675905
6901 -2622193
6902 -2585567
6903 -2674725
6904 -2747006
6905 -2697510
6906 -2658521
6907 -2690995
6908 -2780996
6909 -2784891
6910 -2707740
6911 -2722801
6912 -2808265
6913 -2852671
6914 -2808387
6915 -2758982
6916 -2824192
6917 -2905130
6918 -2874678
6919 -2825539
6920 -2838299
6921 -2936801
6922 -2966702
6923 -2891859
6924 -2879058
6925 -2962465
6926 -3010525
6927 -2991462
6928 -2920311
6929 -2962039
6930 -3060372
6931 -3048646
6932 -3004049
6933 -2999121
6934 -3077473
6935 -3129705
6936 -3067968
6937 -3032762
6938 -3097484
6939 -3161306
6940 -3157458
6941 -3086225
6942 -3109074
6943 -3211564
6944 -3215666
6945 -3166705
6946 -3143426
6947 -3211352
6948 -3283281
6949 -3228702
6950 -3183515
6951 -3240808
6952 -3309908
6953 -3320427
6954 -3251780
6955 -3251183
6956 -3353498
6957 -3377221
6958 -3326102
6959 -3290557
6960 -3344028
6961 -3426347
6962 -3396885
6963 -3343529
6964 -3379604
6965 -3446327
6966 -3483944
6967 -3417124
6968 -3382961
6969 -3474565
6970 -3515763
6971 -3483508
6972 -3437055
6973 -3473753
6974 -3577850
6975 -3565785
6976 -3489889
6977 -3504084
6978 -3582055
6979 -3622533
6980 -3568405
6981 -3519550
6982 -3597580
6983 -3660251
6984 -3637389
6985 -3589278
6986 -3597562
6987 -3704008
6988 -3709993
6989 -3637877
6990 -3624739
6991 -3693323
6992 -3761363
6993 -3719791
6994 -3646921
6995 -3712657
6996 -3799121
6997 -3792271
6998 -3724437
6999 -3709588
7000 -3811690
7001 -3853963
7002 -3777070
7003 -3749929
7004 -3805547
7005 -3887973
7006 -3872540
7007 -3788994
7008 -3822745
7009 -3914331
7010 -3924561
7011 -3861565
7012 -3825444
7013 -3913209
7014 -3979541
7015 -3922122
7016 -3872728
7017 -3920542
7018 -4005513
7019 -4016392
7020 -3919085
7021 -3927318
7022 -4016677
7023 -4050480
7024 -4002943
7025 -3945462
7026 -4012837
7027 -4107787
7028 -4054150
7029 -4004591
7030 -4014540
7031 -4096635
7032 -4135027
7033 -4045438
7034 -4027753
7035 -4113011
7036 -4166283
7037 -4138314
7038 -4068304
7039 -4104953
7040 -4202275
7041 -4187167
7042 -4119478
7043 -4112753
7044 -4188421
7045 -4252438
7046 -4177004
7047 -4132940
7048 -4197116
7049 -4271965
7050 -4258318
7051 -4177795
7052 -4186422
7053 -4293235
7054 -4303025
7055 -4232443
7056 -4205143
7057 -4276986
7058 -4355770
7059 -4306956
7060 -4242105
7061 -4288093
7062 -4361354
7063 -4367089
7064 -4290032
7065 -4270019
7066 -4373583
7067 -4406455
7068 -4352958
7069 -4309775
7070 -4348601
7071 -4442563
7072 -4415048
7073 -4344621
7074 -4357782
7075 -4435715
7076 -4465201
7077 -4398983
7078 -4353976
7079 -4445524
7080 -4503044
7081 -4467628
7082 -4407048
7083 -4418290
7084 -4517264
7085 -4519789
7086 -4429905
7087 -4434697
7088 -4503387
7089 -4553438
7090 -4507439
7091 -4445174
7092 -4511383
7093 -4582126
7094 -4555599
7095 -4499307
7096 -4491208
7097 -4583447
7098 -4607610
7099 -4531909
7100 -4514429
7101 -4580499
7102 -4631764
7103 -4598543
7104 -4527047
7105 -4573340
7106 -4639732
7107 -4633006
7108 -4573536
7109 -4560823
7110 -4643217
7111 -4691715
7112 -4622053
7113 -4587862
7114 -4629004
7115 -4693830
7116 -4682516
7117 -4600380
7118 -4620042
7119 -4708657
7120 -4718721
7121 -4662461
7122 -4617665
7123 -4692596
7124 -4770992
7125 -4694622
7126 -4645774
7127 -4672538
7128 -4754706
7129 -4759905
7130 -4668561
7131 -4672248
7132 -4761145
7133 -4793162
7134 -4741695
7135 -4677650
7136 -4725498
7137 -4822820
7138 -4773301
7139 -4705879
7140 -4716194
7141 -4799199
7142 -4836311
7143 -4750804
7144 -4713248
7145 -4796614
7146 -4844352
7147 -4808459
7148 -4727973
7149 -4757112
7150 -4864164
7151 -4847777
7152 -4761454
7153 -4765704
7154 -4833717
7155 -4893896
7156 -4810783
7157 -4751475
7158 -4824012
7159 -4888063
7160 -4872004
7161 -4785219
7162 -4778422
7163 -4899026
7164 -4905457
7165 -4821997
7166 -4797529
7167 -4850844
7168 -4930475
7169 -4870149
7170 -4792630
7171 -4839104
7172 -4917596
7173 -4925622
7174 -4838962
7175 -4816051
7176 -4905160
7177 -4941156
7178 -4877463
7179 -4827807
7180 -4861539
7181 -4948994
7182 -4931528
7183 -4838929
7184 -4857704
7185 -4939257
7186 -4966660
7187 -4896474
7188 -4833082
7189 -4916977
7190 -4979207
7191 -4926052
7192 -4856283
7193 -4872516
7194 -4970232
7195 -4982042
7196 -4881883
7197 -4874548
7198 -4936524
7199 -4990237
7200 -4931211
7201 -4856420
7202 -4907008
7203 -4990052
7204 -4958646
7205 -4897095
7206 -4881233
7207 -4971055
7208 -5006210
7209 -4913009
7210 -4878259
7211 -4942762
7212 -4998015
7213 -4968612
7214 -4878171
7215 -4907944
7216 -4995623
7217 -4981534
7218 -4917768
7219 -4885581
7220 -4959822
7221 -5016630
7222 -4940583
7223 -4884474
7224 -4926367
7225 -4996318
7226 -4996148
7227 -4903133
7228 -4898523
7229 -4991952
7230 -4997671
7231 -4940489
7232 -4882773
7233 -4941501
7234 -5017342
7235 -4957326
7236 -4895582
7237 -4932222
7238 -4991415
7239 -5005604
7240 -4913482
7241 -4888111
7242 -4972124
7243 -4998722
7244 -4945226
7245 -4886192
7246 -4919896
7247 -5018585
7248 -4975943
7249 -4895707
7250 -4902929
7251 -4967141
7252 -4999797
7253 -4925856
7254 -4866611
7255 -4947735
7256 -4991648
7257 -4959443
7258 -4885018
7259 -4899107
7260 -4993520
7261 -4974948
7262 -4899257
7263 -4885893
7264 -4933631
7265 -4993232
7266 -4923782
7267 -4856169
7268 -4918257
7269 -4981023
7270 -4953723
7271 -4879192
7272 -4859709
7273 -4957361
7274 -4964389
7275 -4878369
7276 -4853667
7277 -4905294
7278 -4978008
7279 -4926218
7280 -4829321
7281 -4880180
7282 -4944208
7283 -4946567
7284 -4855483
7285 -4817217
7286 -4908246
7287 -4958456
7288 -4879727
7289 -4823430
7290 -4856650
7291 -4942269
7292 -4917301
7293 -4812586
7294 -4819994
7295 -4895475
7296 -4913503
7297 -4848783
7298 -4778639
7299 -4856655
7300 -4923071
7301 -4861355
7302 -4793811
7303 -4795518
7304 -4884373
7305 -4891969
7306 -4780484
7307 -4773100
7308 -4851490
7309 -4889473
7310 -4832309
7311 -4748269
7312 -4790762
7313 -4889265
7314 -4834854
7315 -4754382
7316 -4737673
7317 -4818844
7318 -4865647
7319 -4769016
7320 -4721683
7321 -4787788
7322 -4846782
7323 -4809941
7324 -4702743
7325 -4715935
7326 -4810753
7327 -4804512
7328 -4723931
7329 -4685974
7330 -4751232
7331 -4825253
7332 -4738642
7333 -4668841
7334 -4705767
7335 -4773276
7336 -4769174
7337 -4664330
7338 -4650965
7339 -4751887
7340 -4757376
7341 -4692928
7342 -4635303
7343 -4673263
7344 -4756564
7345 -4700158
7346 -4617047
7347 -4637561
7348 -4694815
7349 -4713726
7350 -4625625
7351 -4579120
7352 -4668206
7353 -4705264
7354 -4642896
7355 -4576668
7356 -4589104
7357 -4684417
7358 -4654854
7359 -4560710
7360 -4555915
7361 -4619876
7362 -4655080
7363 -4578940
7364 -4514268
7365 -4585525
7366 -4628017
7367 -4588446
7368 -4507598
7369 -4502635
7370 -4594275
7371 -4594451
7372 -4500236
7373 -4482822
7374 -4522512
7375 -4590623
7376 -4526673
7377 -4434798
7378 -4482359
7379 -4551697
7380 -4519093
7381 -4453667
7382 -4424144
7383 -4507745
7384 -4529083
7385 -4437865
7386 -4395828
7387 -4437092
7388 -4501753
7389 -4462549
7390 -4355058
7391 -4383117
7392 -4457359
7393 -4453763
7394 -4379012
7395 -4333794
7396 -4403592
7397 -4457463
7398 -4368313
7399 -4312794
7400 -4331650
7401 -4406915
7402 -4395723
7403 -4285194
7404 -4285161
7405 -4364558
7406 -4373239
7407 -4308619
7408 -4234514
7409 -4291724
7410 -4363652
7411 -4295444
7412 -4218640
7413 -4235080
7414 -4302791
7415 -4317995
7416 -4207249
7417 -4185032
7418 -4254939
7419 -4285272
7420 -4228531
7421 -4136654
7422 -4166124
7423 -4264280
7424 -4211714
7425 -4134104
7426 -4121482
7427 -4196004
7428 -4228847
7429 -4129184
7430 -4070028
7431 -4131722
7432 -4180489
7433 -4149875
7434 -4049522
7435 -4053917
7436 -4156348
7437 -4144268
7438 -4052578
7439 -4011294
7440 -4064679
7441 -4130597
7442 -4048808
7443 -3955244
7444 -4005204
7445 -4076296
7446 -4064629
7447 -3956674
7448 -3925380
7449 -4032276
7450 -4038593
7451 -3957433
7452 -3892779
7453 -3929454
7454 -4013842
7455 -3967430
7456 -3858005
7457 -3887111
7458 -3946073
7459 -3962867
7460 -3872873
7461 -3804607
7462 -3881209
7463 -3929570
7464 -3861993
7465 -3786554
7466 -3798340
7467 -3897225
7468 -3876531
7469 -3762928
7470 -3752100
7471 -3817328
7472 -3845121
7473 -3773131
7474 -3679844
7475 -3754240
7476 -3811975
7477 -3759536
7478 -3680213
7479 -3662598
7480 -3756739
7481 -3769881
7482 -3654604
7483 -3619101
7484 -3675533
7485 -3726297
7486 -3672625
7487 -3566377
7488 -3599054
7489 -3689326
7490 -3659948
7491 -3573299
7492 -3521955
7493 -3605853
7494 -3642414
7495 -3551287
7496 -3489027
7497 -3530293
7498 -3592138
7499 -3570837
7500 -3458897
7501 -3460319
7502 -3540950
7503 -3531364
7504 -3452187
7505 -3392133
7506 -3452886
7507 -3516121
7508 -3430641
7509 -3364573
7510 -3388743
7511 -3456084
7512 -3454198
7513 -3339436
7514 -3313253
7515 -3395842
7516 -3399169
7517 -3341860
7518 -3259911
7519 -3304384
7520 -3381553
7521 -3329678
7522 -3236806
7523 -3243910
7524 -3296819
7525 -3320499
7526 -3217996
7527 -3161884
7528 -3234110
7529 -3273950
7530 -3221751
7531 -3136145
7532 -3144123
7533 -3242639
7534 -3199651
7535 -3108095
7536 -3082945
7537 -3144059
7538 -3184696
7539 -3102913
7540 -3023551
7541 -3095487
7542 -3130552
7543 -3097785
7544 -2998688
7545 -2989228
7546 -3076387
7547 -3067568
7548 -2976382
7549 -2933878
7550 -2988239
7551 -3051413
7552 -2978715
7553 -2884521
7554 -2921007
7555 -2987227
7556 -2957026
7557 -2862335
7558 -2816023
7559 -2910646
7560 -2936417
7561 -2845366
7562 -2787989
7563 -2828602
7564 -2895176
7565 -2852427
7566 -2732477
7567 -2751154
7568 -2818286
7569 -2821865
7570 -2739089
7571 -2670153
7572 -2750869
7573 -2796274
7574 -2715185
7575 -2644061
7576 -2647779
7577 -2738239
7578 -2714249
7579 -2600956
7580 -2580302
7581 -2654947
7582 -2678185
7583 -2608577
7584 -2513281
7585 -2576118
7586 -2637679
7587 -2577173
7588 -2487855
7589 -2473257
7590 -2560435
7591 -2576302
7592 -2460257
7593 -2426510
7594 -2481112
7595 -2529616
7596 -2470813
7597 -2356651
7598 -2382482
7599 -2475929
7600 -2439875
7601 -2352126
7602 -2305620
7603 -2386029
7604 -2427045
7605 -2331500
7606 -2255024
7607 -2298306
7608 -2361559
7609 -2336770
7610 -2216373
7611 -2207574
7612 -2296703
7613 -2305775
7614 -2211034
7615 -2149049
7616 -2197928
7617 -2278634
7618 -2194998
7619 -2099560
7620 -2121582
7621 -2188477
7622 -2186188
7623 -2070518
7624 -2033965
7625 -2128116
7626 -2142577
7627 -2070820
7628 -1996367
7629 -2014628
7630 -2095424
7631 -2045911
7632 -1948483
7633 -1946843
7634 -2003778
7635 -2042469
7636 -1935824
7637 -1871176
7638 -1939125
7639 -1980105
7640 -1917398
7641 -1831593
7642 -1821640
7643 -1931020
7644 -1902002
7645 -1805876
7646 -1773798
7647 -1831026
7648 -1871281
7649 -1803174
7650 -1699427
7651 -1747566
7652 -1801402
7653 -1766703
7654 -1680658
7655 -1649997
7656 -1734490
7657 -1751482
7658 -1651073
7659 -1609570
7660 -1636528
7661 -1705317
7662 -1640293
7663 -1538916
7664 -1561754
7665 -1632046
7666 -1612349
7667 -1531517
7668 -1478018
7669 -1554238
7670 -1589523
7671 -1500422
7672 -1432204
7673 -1453047
7674 -1521488
7675 -1490343
7676 -1379534
7677 -1387556
7678 -1452094
7679 -1459082
7680 -1379323
7681 -1304744
7682 -1361412
7683 -1418707
7684 -1334465
7685 -1266154
7686 -1263527
7687 -1347696
7688 -1341961
7689 -1226526
7690 -1196471
7691 -1266317
7692 -1286827
7693 -1227396
7694 -1126642
7695 -1172514
7696 -1245563
7697 -1189781
7698 -1102574
7699 -1088546
7700 -1152501
7701 -1185176
7702 -1066071
7703 -1014310
7704 -1073811
7705 -1118621
7706 -1060420
7707  -956322
7708  -981814
7709 -1073990
7710 -1033201
7711  -945674
7712  -907040
7713  -967115
7714 -1018149
7715  -920670
7716  -840302
7717  -886681
7718  -937857
7719  -920231
7720  -803899
7721  -791789
7722  -884335
7723  -880300
7724  -786575
7725  -725168
7726  -764892
7727  -850732
7728  -773377
7729  -675798
7730  -688855
7731  -769893
7732  -761161
7733  -659352
7734  -598427
7735  -688188
7736  -708973
7737  -638712
7738  -558312
7739  -581501
7740  -669414
7741  -629702
7742  -506716
7743  -510943
7744  -569747
7745  -599963
7746  -498954
7747  -418703
7748  -484441
7749  -549438
7750  -481422
7751  -400114
7752  -385929
7753  -487037
7754  -465694
7755  -349744
7756  -319918
7757  -379306
7758  -428624
7759  -361317
7760  -249033
7761  -302934
7762  -371468
7763  -334454
7764  -234867
7765  -196396
7766  -281419
7767  -311955
7768  -197971
7769  -143685
7770  -184855
7771  -251330
7772  -208679
7773   -90666
7774  -103943
7775  -185322
7776  -166103
7777   -85111
7778   -17522
7779   -88232
7780  -136208
7781   -59353
7782    21800
7783    -2309
7784   -70070
7785   -56456
7786    69191
7787    81701
7788     8061
7789    -3725
7790    72205
7791   155857
7792   109901
7793    24398
7794    95185
7795   177055
7796   181466
7797   111815
7798   115059
7799   222352
7800   265871
7801   188841
7802   167109
7803   215529
7804   308976
7805   288855
7806   204975
7807   253622
7808   348826
7809   366994
7810   310954
7811   271009
7812   367688
7813   424976
7814   378327
7815   328127
7816   379342
7817   470084
7818   481014
7819   387561
7820   412993
7821   496578
7822   539757
7823   486445
7824   432898
7825   504104
7826   605532
7827   549552
7828   511211
7829   529667
7830   635904
7831   660280
7832   571412
7833   559965
7834   651776
7835   703635
7836   675760
7837   592675
7838   661503
7839   765189
7840   752608
7841   680767
7842   682348
7843   778752
7844   830066
7845   743208
7846   714907
7847   795775
7848   873142
7849   859158
7850   773667
7851   798868
7852   928762
7853   924472
7854   860822
7855   825845
7856   920813
7857   997273
7858   941205
7859   874426
7860   947129
7861  1028785
7862  1039470
7863   947589
7864   950454
7865  1059164
7866  1092295
7867  1031928
7868   995554
7869  1052390
7870  1166257
7871  1122047
7872  1047387
7873  1090789
7874  1183185
7875  1210135
7876  1128929
7877  1090800
7878  1205071
7879  1261165
7880  1212780
7881  1153405
7882  1198426
7883  1312128
7884  1307865
7885  1218574
7886  1231304
7887  1304563
7888  1375524
7889  1301578
7890  1247092
7891  1328213
7892  1426774
7893  1392328
7894  1327440
7895  1327571
7896  1451752
7897  1468920
7898  1386115
7899  1366575
7900  1448799
7901  1523969
7902  1492921
7903  1408561
7904  1478825
7905  1561991
7906  1566194
7907  1495516
7908  1473308
7909  1579135
7910  1637044
7911  1558542
7912  1525574
7913  1580207
7914  1680312
7915  1665540
7916  1572066
7917  1594620
7918  1704112
7919  1711554
7920  1658332
7921  1607364
7922  1708816
7923  1784671
7924  1737861
7925  1680231
7926  1714444
7927  1807364
7928  1830048
7929  1727422
7930  1737517
7931  1820304
7932  1877835
7933  1825768
7934  1770092
7935  1831308
7936  1938201
7937  1890353
7938  1841214
7939  1842160
7940  1936909
7941  1974048
7942  1894261
7943  1863108
7944  1965094
7945  2011877
7946  1999652
7947  1909499
7948  1957542
7949  2057824
7950  2059469
7951  1975147
7952  1982752
7953  2049296
7954  2131573
7955  2054062
7956  2017253
7957  2077922
7958  2159398
7959  2138547
7960  2072937
7961  2071443
7962  2193542
7963  2196156
7964  2131298
7965  2112771
7966  2187774
7967  2267078
7968  2220147
7969  2138812
7970  2204875
7971  2273695
7972  2295655
7973  2204340
7974  2202680
7975  2308513
7976  2357280
7977  2287671
7978  2252868
7979  2291358
7980  2406050
7981  2362310
7982  2285364
7983  2312331
7984  2400990
7985  2431048
7986  2369688
7987  2322724
7988  2424583
7989  2488329
7990  2437646
7991  2370083
7992  2418716
7993  2503194
7994  2516414
7995  2417095
7996  2443580
7997  2521497
7998  2581374
7999  2508382
8000  2442764
8001  2517909
8002  2621363
8003  2571069
8004  2510722
8005  2504925
8006  2633653
8007  2657238
8008  2573755
8009  2545379
8010  2626918
8011  2688714
8012  2665896
8013  2563733
8014  2632108
8015  2713907
8016  2720673
8017  2643822
8018  2628588
8019  2721678
8020  2796055
8021  2697227
8022  2668879
8023  2716266
8024  2816997
8025  2792127
8026  2702343
8027  2718231
8028  2837855
8029  2835082
8030  2789575
8031  2730254
8032  2824973
8033  2899666
8034  2850265
8035  2770597
8036  2821981
8037  2897532
8038  2937336
8039  2824655
8040  2827860
8041  2917842
8042  2982023
8043  2911166
8044  2855814
8045  2889162
8046  3015180
8047  2972410
8048  2908657
8049  2906834
8050  3011640
8051  3050129
8052  2975095
8053  2913442
8054  3013088
8055  3066851
8056  3049887
8057  2957467
8058  2992411
8059  3095535
8060  3113514
8061  3017720
8062  3014609
8063  3077742
8064  3163806
8065  3076144
8066  3029396
8067  3081050
8068  3182656
8069  3148499
8070  3089445
8071  3069364
8072  3194909
8073  3201934
8074  3145078
8075  3097672
8076  3176048
8077  3240383
8078  3218263
8079  3110813
8080  3188868
8081  3248931
8082  3283826
8083  3181909
8084  3173546
8085  3245011
8086  3319276
8087  3229339
8088  3207175
8089  3227029
8090  3348999
8091  3310322
8092  3244847
8093  3242633
8094  3353374
8095  3356538
8096  3322906
8097  3231233
8098  3348507
8099  3388376
8100  3370228
8101  3279894
8102  3333974
8103  3391612
8104  3451503
8105  3311087
8106  3357416
8107  3388333
8108  3479818
8109  3379761
8110  3362250
8111  3372695
8112  3524138
8113  3418141
8114  3428692
8115  3341468
8116  3539320
8117  3447988
8118  3518728
8119  3277614
8120  3663560
8121  3047549
$$ Imaginary data points
##PAGE= N=2
##DATA TABLE= (X++(I..I)), XYDATA
0 -7602055
1 -15904369
2 -10570195
3 -6804900
4 -7803267
5 -11628334
6 -10754370
7 -6063219
8 -6246539
9 -9721290
10 -11296444
11 -9501838
12 -6294480
13 -8805216
14 -12037319
15 -10442392
16 -8453351
17 -8722163
18 -11733942
19 -12580776
20 -8263597
21 -7230080
22 -10166197
23 -12325451
24 -11073355
25 -7863916
26 -9812009
27 -13438387
28 -11678002
29 -9181857
30 -8943270
31 -11657650
32 -13485481
33 -10535556
34 -9258533
35 -11372031
36 -13120869
37 -12753833
38 -9629528
39 -10112151
40 -13455539
41 -12765377
42 -10845897
43 -10504902
44 -12626798
45 -14469223
46 -11433917
47 -9704410
48 -12048115
49 -14039019
50 -13862225
51 -10773029
52 -10900499
53 -14962416
54 -14965619
55 -12024753
56 -10359531
57 -12460685
58 -16082934
59 -13731326
60 -10289212
61 -11771047
62 -14911621
63 -15866157
64 -12554999
65 -11011494
66 -14960978
67 -16119568
68 -14287926
69 -12370107
70 -12914179
71 -15712033
72 -14524070
73 -12038276
74 -13228279
75 -15376734
76 -16574117
77 -14181047
78 -12009278
79 -15215801
80 -17221090
81 -15403790
82 -12762266
83 -13015088
84 -17278906
85 -17231721
86 -13161507
87 -13100974
88 -15749587
89 -17652637
90 -15335064
91 -12476080
92 -15416755
93 -18025023
94 -16624830
95 -14282629
96 -13673954
97 -17109834
98 -18109864
99 -14913308
100 -14056371
101 -15680964
102 -18013885
103 -17254141
104 -14023295
105 -15786747
106 -18883343
107 -18118080
108 -15419037
109 -14147118
110 -17700655
111 -19506848
112 -15596455
113 -13731599
114 -15910499
115 -19463479
116 -19406972
117 -15121943
118 -15304264
119 -18808925
120 -19317953
121 -16962547
122 -14285038
123 -16662026
124 -20137713
125 -18182847
126 -15939001
127 -16561809
128 -19150558
129 -19955187
130 -16404591
131 -16023078
132 -19267851
133 -20026089
134 -18051834
135 -15265972
136 -16851540
137 -20681154
138 -19362414
139 -16716040
140 -16875668
141 -19887764
142 -21838695
143 -17908819
144 -15475450
145 -18587515
146 -20988073
147 -20055308
148 -16634017
149 -16995982
150 -21140692
151 -20582910
152 -17484474
153 -16904338
154 -19503176
155 -22381903
156 -19653781
157 -16765440
158 -18858330
159 -21121984
160 -21094811
161 -18110026
162 -17073698
163 -20850861
164 -21771157
165 -19209058
166 -17565361
167 -19162839
168 -22914628
169 -21363814
170 -17462024
171 -18755941
172 -21705872
173 -22278850
174 -18961679
175 -16836955
176 -20576439
177 -22603173
178 -20549962
179 -18662442
180 -19157749
181 -22547160
182 -22385295
183 -19000444
184 -19117733
185 -21051603
186 -22267201
187 -20486464
188 -17970500
189 -20706101
190 -23295861
191 -21710026
192 -19349166
193 -19051251
194 -22443260
195 -23121197
196 -19465410
197 -19152309
198 -21614104
199 -23422095
200 -21958353
201 -18704624
202 -20478685
203 -23471854
204 -22508782
205 -20207941
206 -19292784
207 -22373024
208 -24144817
209 -20842172
210 -19479251
211 -21391146
212 -23648126
213 -23168809
214 -19690079
215 -20323028
216 -23384417
217 -23070309
218 -21072737
219 -19768378
220 -22250603
221 -24699384
222 -22012832
223 -20184918
224 -21553546
225 -23684087
226 -23707877
227 -20099175
228 -19962725
229 -23673774
230 -24343099
231 -22189790
232 -19972015
233 -22025474
234 -25455402
235 -23109424
236 -20165824
237 -21047476
238 -23627260
239 -24669846
240 -21349991
241 -20195341
242 -23483437
243 -24672641
244 -23128329
245 -20716310
246 -21605061
247 -25272159
248 -24168363
249 -21131942
250 -21064962
251 -23333471
252 -25341570
253 -22489606
254 -20045633
255 -23035422
256 -25313659
257 -24240774
258 -21131412
259 -20890980
260 -24868860
261 -24926526
262 -21945543
263 -21550439
264 -23524572
265 -25834301
266 -23580358
267 -20386458
268 -22431361
269 -24979275
270 -24790371
271 -22128582
272 -20969354
273 -24698457
274 -25909928
275 -22888908
276 -21302363
277 -22660899
278 -25799392
279 -24828332
280 -21077622
281 -22149978
282 -25004507
283 -25437249
284 -22915455
285 -20872838
286 -24141945
287 -26375289
288 -23779013
289 -21472052
290 -21975661
291 -25401044
292 -25788477
293 -21975644
294 -21872945
295 -24727694
296 -26079739
297 -24164056
298 -21132064
299 -23250522
300 -26152323
301 -24442598
302 -22072960
303 -21955775
304 -25148118
305 -26465112
306 -22849229
307 -21809518
308 -24265783
309 -26027932
310 -24826957
311 -21378562
312 -22483998
313 -26106247
314 -25543020
315 -23028720
316 -21812659
317 -24386266
318 -26666464
319 -23524906
320 -21620328
321 -23726282
322 -25948926
323 -25595294
324 -22089882
325 -22168221
326 -25796302
327 -25966075
328 -23704871
329 -21954872
330 -23707076
331 -26638925
332 -24344591
333 -21699935
334 -22943649
335 -25425976
336 -26364504
337 -23365518
338 -22216642
339 -25309870
340 -25960353
341 -23946176
342 -21927551
343 -23012584
344 -26381552
345 -25130768
346 -22309507
347 -22959259
348 -25138430
349 -26435748
350 -23760667
351 -21776470
352 -24628855
353 -26110553
354 -24519947
355 -22214166
356 -22551291
357 -26123364
358 -25798237
359 -22762646
360 -22741989
361 -24676852
362 -26358015
363 -24165682
364 -21451173
365 -23869894
366 -26219109
367 -25300340
368 -22762815
369 -22123351
370 -25609129
371 -26333145
372 -23229462
373 -22336937
374 -23886582
375 -26102620
376 -24859170
377 -21730956
378 -23329716
379 -26018347
380 -25683760
381 -23233504
382 -21777280
383 -24804363
384 -26335119
385 -23418718
386 -21996198
387 -23439766
388 -26231284
389 -25719699
390 -21900406
391 -22451196
392 -25427112
393 -25738572
394 -23502554
395 -21431144
396 -24061721
397 -26535696
398 -24125284
399 -22100225
400 -22795128
401 -25630477
402 -26216001
403 -22452540
404 -21800503
405 -24602399
406 -25688106
407 -23988849
408 -21223215
409 -23054137
410 -26510512
411 -25078286
412 -22533173
413 -22228329
414 -24668994
415 -26161825
416 -22776862
417 -21283440
418 -23912289
419 -25627820
420 -24582984
421 -21562239
422 -22336096
423 -25905532
424 -25104511
425 -22419589
426 -21649041
427 -23908134
428 -26338125
429 -23637458
430 -21175892
431 -23087790
432 -25282685
433 -25129258
434 -21892328
435 -21240056
436 -24823548
437 -25298244
438 -22858419
439 -21373831
440 -22993383
441 -26107545
442 -24278768
443 -21120701
444 -22340906
445 -24804783
446 -25306021
447 -22164845
448 -20436304
449 -23810353
450 -25347246
451 -23365432
452 -21399912
453 -22177525
454 -25503042
455 -24635613
456 -21081798
457 -21354516
458 -23762909
459 -25227577
460 -22948081
461 -20399629
462 -22935615
463 -25141695
464 -23780136
465 -21423800
466 -21058805
467 -24339683
468 -24852734
469 -21558420
470 -20897607
471 -22755840
472 -24674915
473 -23325717
474 -20446917
475 -22337372
476 -24904059
477 -23772169
478 -21165633
479 -20278381
480 -23537115
481 -24864028
482 -21610203
483 -20455171
484 -22235449
485 -24428023
486 -23634293
487 -20233493
488 -20959525
489 -23770029
490 -23868671
491 -21974813
492 -20073533
493 -22196415
494 -24540560
495 -22284450
496 -20431448
497 -21213765
498 -23354802
499 -23490335
500 -20197903
501 -20232124
502 -23205802
503 -23643286
504 -21872424
505 -19948627
506 -21770207
507 -24246477
508 -21948699
509 -19748770
510 -20527736
511 -22816618
512 -23567168
513 -20392943
514 -19472370
515 -22293367
516 -23491856
517 -22145477
518 -19492588
519 -20301243
520 -23648052
521 -22545716
522 -19731051
523 -19429064
524 -21659292
525 -23583868
526 -20971060
527 -19014397
528 -21274841
529 -22838712
530 -21922958
531 -19223922
532 -19316986
533 -22825518
534 -22556355
535 -19757864
536 -19131791
537 -21086414
538 -23270806
539 -20906369
540 -18182108
541 -20113791
542 -22337281
543 -22074954
544 -19221020
545 -18190278
546 -21679957
547 -22676845
548 -20165936
549 -18665426
550 -19728481
551 -22401096
552 -21261413
553 -18156648
554 -19033411
555 -21287886
556 -21913729
557 -19655653
558 -17793795
559 -20680239
560 -22225386
561 -19735041
562 -17801364
563 -18741007
564 -21917186
565 -21350198
566 -17762809
567 -18316370
568 -20974037
569 -21853441
570 -19572562
571 -16893195
572 -19150171
573 -21587168
574 -20013087
575 -17778440
576 -17489628
577 -20561789
578 -21731537
579 -18469326
580 -17355599
581 -19277296
582 -21174662
583 -20045485
584 -16655457
585 -17769802
586 -20725574
587 -19874231
588 -17622712
589 -16993939
590 -19811701
591 -21320310
592 -18050759
593 -16588208
594 -18518543
595 -20478262
596 -19704500
597 -16232514
598 -16746492
599 -20282084
600 -20349044
601 -17785020
602 -15639319
603 -17623698
604 -20713280
605 -18750975
606 -16188976
607 -16867017
608 -19286239
609 -20137744
610 -16875279
611 -15700423
612 -18608318
613 -19596243
614 -17892459
615 -15571290
616 -16530077
617 -19617835
618 -18408759
619 -15914451
620 -16311920
621 -18472081
622 -19627500
623 -16628802
624 -14783046
625 -17440366
626 -18889169
627 -17582391
628 -15250760
629 -15609167
630 -18885305
631 -18497020
632 -15834960
633 -15452238
634 -17044152
635 -18835593
636 -16846776
637 -14300469
638 -15937669
639 -17749563
640 -17537270
641 -15584544
642 -14919629
643 -17774615
644 -18095075
645 -15391980
646 -14543581
647 -15986299
648 -18021653
649 -16376510
650 -13636483
651 -15471121
652 -17641748
653 -16989538
654 -14642220
655 -13795863
656 -16881255
657 -17859248
658 -15169384
659 -13812530
660 -14746478
661 -17180716
662 -16714240
663 -13536420
664 -13912143
665 -16171461
666 -16780893
667 -14910790
668 -12740823
669 -14993788
670 -17133081
671 -15159304
672 -13411060
673 -14029745
674 -16609791
675 -16480019
676 -12788650
677 -12677038
678 -15317496
679 -16134029
680 -14323421
681 -12019326
682 -14156287
683 -16903723
684 -15141104
685 -12701281
686 -12420778
687 -14966042
688 -16257703
689 -13065700
690 -11646644
691 -13788483
692 -15729594
693 -14937016
694 -11733572
695 -12333985
696 -15587164
697 -14995356
698 -12551396
699 -11551521
700 -13581993
701 -15529792
702 -12925491
703 -11033596
704 -12772740
705 -14753478
706 -14471561
707 -11375323
708 -11298852
709 -14709629
710 -14644401
711 -11960282
712 -10483946
713 -12358575
714 -15111134
715 -13111543
716 -10459020
717 -11544461
718 -13769395
719 -14337919
720 -11322862
721 -9773300
722 -12719328
723 -14091729
724 -12493096
725 -10340056
726 -10705067
727 -13692794
728 -13050059
729 -10190775
730 -10265094
731 -12294306
732 -13659916
733 -11235225
734 -9146629
735 -11873263
736 -13544304
737 -11863710
738 -9639250
739 -9757250
740 -12633920
741 -12334235
742 -9445628
743 -9319532
744 -11187537
745 -13020937
746 -11442259
747 -8637177
748 -10217190
749 -12400986
750 -11697355
751 -9288074
752 -8179136
753 -11111989
754 -12325659
755 -9580307
756 -8370374
757 -9851910
758 -12228962
759 -11281168
760 -7944048
761 -8872938
762 -11359024
763 -11007430
764 -8765990
765 -7482145
766 -10220266
767 -11937150
768 -9284880
769 -7526245
770 -8442865
771 -10945259
772 -11085729
773 -7722797
774 -7458341
775 -9999949
776 -10826421
777 -9126541
778 -6656276
779 -8216030
780 -10898174
781 -9401563
782 -7292799
783 -7272625
784 -9350578
785 -10307641
786 -7534340
787 -6737669
788 -8939882
789 -9943758
790 -8717968
791 -6225329
792 -7149840
793 -9943350
794 -8767479
795 -6544673
796 -6486183
797 -8561828
798 -9829082
799 -7050538
800 -5561504
801 -7625222
802 -8980104
803 -8192340
804 -5607427
805 -5734322
806 -8746923
807 -8532359
808 -6402065
809 -5658712
810 -7189403
811 -9197226
812 -7140776
813 -4750046
814 -6036233
815 -7801219
816 -7795442
817 -5220007
818 -4537303
819 -7756518
820 -8269978
821 -5864142
822 -4636327
823 -6027919
824 -8329403
825 -6542245
826 -3825878
827 -5026525
828 -7004009
829 -7317822
830 -4982098
831 -3556353
832 -6342417
833 -7625662
834 -5622890
835 -3691459
836 -4176595
837 -7157020
838 -6784764
839 -3622250
840 -3712103
841 -5887051
842 -7093679
843 -4871521
844 -2271159
845 -4603047
846 -6821586
847 -5282378
848 -3070873
849 -3046986
850 -6084760
851 -6546495
852 -3375961
853 -2718687
854 -4522309
855 -6094380
856 -4667937
857 -1640925
858 -3052640
859 -5793205
860 -5184861
861 -2975807
862 -1960824
863 -4543431
864 -5983475
865 -3073440
866 -1525318
867 -2898042
868 -5059956
869 -4726799
870 -1563631
871 -1924468
872 -4680390
873 -4712308
874 -2624389
875  -880675
876 -2839170
877 -5045110
878 -2774253
879  -753823
880 -1703543
881 -3946771
882 -4280881
883 -1182398
884  -781444
885 -3551651
886 -4090584
887 -2254667
888   -89570
889 -1366876
890 -4168000
891 -2764458
892  -384848
893  -480998
894 -2533577
895 -3860914
896 -1230351
897   373100
898 -1775857
899 -3099888
900 -2098113
901   342087
902    49891
903 -3057833
904 -2587136
905   -61555
906   429472
907 -1298487
908 -2932714
909  -623885
910  1401052
911  -609322
912 -2274291
913 -1767782
914   478549
915   952372
916 -1792487
917 -1906260
918   426540
919  1380427
920   160959
921 -2034797
922  -631709
923  1983844
924   719642
925 -1325335
926 -1423164
927   890599
928  2232972
929  -439670
930 -1415524
931   789360
932  2101121
933  1194436
934 -1222836
935  -460982
936  2437025
937  1857047
938   -22873
939  -405876
940  1460877
941  3155242
942   823275
943  -774958
944  1062648
945  2631568
946  2224438
947  -208330
948  -138264
949  2993523
950  3134854
951  1143312
952   229614
953  1769876
954  4028959
955  2183050
956  -114189
957  1316474
958  3343979
959  3579721
960  1143724
961   283797
962  3300853
963  4209237
964  2267056
965   760740
966  1796679
967  4620027
968  3632626
969   832856
970  1567695
971  3786100
972  4744282
973  2638552
974   896678
975  3362520
976  4875185
977  3351151
978  1585509
979  1973896
980  5028517
981  5129566
982  2276240
983  2127580
984  4052063
985  5534932
986  3902114
987  1401369
988  3310101
989  5651266
990  4758212
991  2702241
992  2304188
993  5283502
994  6241616
995  3405207
996  2601713
997  4330963
998  6227247
999  5258435
1000  2373333
1001  3516837
1002  6235137
1003  6072779
1004  4074637
1005  2795977
1006  5242391
1007  7099900
1008  4682446
1009  3106107
1010  4298521
1011  6655555
1012  6720514
1013  3676784
1014  3823535
1015  6606804
1016  7093431
1017  5290202
1018  3375929
1019  5179478
1020  7705849
1021  5997750
1022  4128212
1023  4785955
1024  7024692
1025  7836395
1026  5002060
1027  4150329
1028  6583686
1029  7663366
1030  6493555
1031  4307718
1032  5283692
1033  8261705
1034  7391086
1035  5259654
1036  5251435
1037  7210740
1038  8595222
1039  6161326
1040  4688562
1041  6855036
1042  8292146
1043  7562724
1044  5333344
1045  5597199
1046  8739033
1047  8648271
1048  6373958
1049  5609949
1050  7102651
1051  9181966
1052  7475658
1053  5341281
1054  6956778
1055  8874343
1056  8856561
1057  6669779
1058  5958335
1059  8767263
1060  9366914
1061  7356427
1062  6359926
1063  7452867
1064  9788463
1065  8793964
1066  6335962
1067  7316404
1068  9183537
1069  9548171
1070  7640827
1071  6369424
1072  8935854
1073 10165336
1074  8369142
1075  7111318
1076  7908056
1077 10476188
1078 10049893
1079  7174389
1080  7494510
1081  9497000
1082 10390964
1083  8751133
1084  6768708
1085  8902930
1086 10928506
1087  9610793
1088  7950468
1089  8069878
1090 10668666
1091 11062804
1092  8101635
1093  7716375
1094  9657203
1095 11031544
1096  9971647
1097  7696603
1098  9205713
1099 11566604
1100 10635611
1101  8777701
1102  8232642
1103 10585793
1104 11880856
1105  9333165
1106  8363705
1107 10018825
1108 11668639
1109 11101426
1110  8454441
1111  9160327
1112 11898002
1113 11626097
1114  9721113
1115  8591255
1116 10648483
1117 12757990
1118 10601056
1119  8901408
1120 10179741
1121 12147367
1122 12167442
1123  9310945
1124  9094140
1125 11944807
1126 12424571
1127 10838468
1128  9358032
1129 10755880
1130 13235306
1131 11683637
1132  9542223
1133 10237465
1134 12246198
1135 13080758
1136 10497637
1137  9344831
1138 11995006
1139 13288782
1140 12048478
1141  9965580
1142 10517090
1143 13544533
1144 12954668
1145 10376439
1146 10278819
1147 12283255
1148 13998873
1149 11957195
1150  9994352
1151 12065796
1152 13685941
1153 12844730
1154 10721548
1155 10570983
1156 13532705
1157 13756641
1158 11392297
1159 10893262
1160 12499317
1161 14553277
1162 13103495
1163 10538372
1164 11960174
1165 13981647
1166 13787429
1167 11630893
1168 10588251
1169 13463724
1170 14791711
1171 12649935
1172 11321334
1173 12256844
1174 14696370
1175 14180335
1176 11301360
1177 11907012
1178 14082282
1179 14598955
1180 12932442
1181 11278147
1182 13427483
1183 15111891
1184 13364955
1185 11963113
1186 12458923
1187 14678638
1188 14791325
1189 12095963
1190 12246315
1191 14363587
1192 15201619
1193 13950639
1194 11855739
1195 13314055
1196 15541765
1197 14325446
1198 12543881
1199 12426840
1200 14781829
1201 15907059
1202 13215331
1203 12379876
1204 14328828
1205 15655628
1206 14789325
1207 12353068
1208 13167394
1209 15796147
1210 15199765
1211 13419991
1212 12899415
1213 14868452
1214 16503819
1215 14199960
1216 12725442
1217 14180330
1218 15633004
1219 15449081
1220 13142592
1221 13223340
1222 15934569
1223 16073146
1224 14417776
1225 13297676
1226 14655589
1227 16843784
1228 15115148
1229 13017484
1230 14065472
1231 15919820
1232 16349936
1233 13942475
1234 13185906
1235 15949430
1236 16762610
1237 15187855
1238 13636082
1239 14416482
1240 16883328
1241 15925697
1242 13807733
1243 14497483
1244 16129265
1245 16809851
1246 14787735
1247 13499874
1248 15811746
1249 16916546
1250 15652014
1251 14093796
1252 14472016
1253 17220349
1254 16955086
1255 14369968
1256 14339334
1257 16147139
1258 17599417
1259 15821262
1260 13536899
1261 15397946
1262 17266267
1263 16486011
1264 14698875
1265 14469300
1266 17223440
1267 17646658
1268 15028835
1269 14535365
1270 16093781
1271 17689787
1272 16470066
1273 14074870
1274 15537872
1275 17697194
1276 17280074
1277 15398760
1278 14351678
1279 16814811
1280 18265392
1281 15857304
1282 14388103
1283 15545599
1284 18018206
1285 17863744
1286 14777575
1287 15055993
1288 17647064
1289 18144540
1290 16301466
1291 14283168
1292 16109501
1293 18457472
1294 16891400
1295 15124532
1296 15529538
1297 17714589
1298 18377709
1299 15672263
1300 15156057
1301 17291316
1302 18171167
1303 17076048
1304 14981586
1305 15916345
1306 18437137
1307 17629851
1308 15862860
1309 15648743
1310 17433262
1311 18751282
1312 16378430
1313 15057222
1314 16888948
1315 18281025
1316 17762396
1317 15566030
1318 15931962
1319 18690237
1320 18261298
1321 16150758
1322 15517107
1323 17182638
1324 18998914
1325 17003021
1326 15262016
1327 16938475
1328 18564384
1329 18340893
1330 16108711
1331 15722471
1332 18361170
1333 18599811
1334 16745700
1335 15728835
1336 16816153
1337 19130523
1338 18052434
1339 15828796
1340 16658094
1341 18333121
1342 18758954
1343 16622380
1344 15393825
1345 17985338
1346 19113459
1347 17410404
1348 15924514
1349 16644728
1350 19301961
1351 18775080
1352 16101729
1353 16366427
1354 18072371
1355 18929022
1356 17300752
1357 15614331
1358 17632393
1359 19180673
1360 18093823
1361 16658761
1362 16543160
1363 18758186
1364 18980953
1365 16513007
1366 16273048
1367 17893023
1368 19249885
1369 18072127
1370 15734358
1371 17166906
1372 19342260
1373 18664887
1374 16861641
1375 16149630
1376 18438677
1377 19531756
1378 17089403
1379 16163666
1380 17581730
1381 19283550
1382 18759978
1383 16252007
1384 16895604
1385 19010099
1386 18714055
1387 17197537
1388 16165712
1389 17995569
1390 19675746
1391 17792197
1392 16540708
1393 17501739
1394 19118539
1395 19062246
1396 16467803
1397 16434066
1398 18741207
1399 19057190
1400 17678853
1401 16202285
1402 17674083
1403 19988745
1404 18404212
1405 16378923
1406 16876407
1407 18829595
1408 19517215
1409 16944667
1410 16210540
1411 18626008
1412 19477763
1413 18205091
1414 16300951
1415 17080869
1416 19625743
1417 18695140
1418 16677267
1419 16797485
1420 18438856
1421 19640933
1422 17638667
1423 16257679
1424 18119954
1425 19393221
1426 18720505
1427 16546332
1428 16384916
1429 19230463
1430 19251979
1431 16931922
1432 16396114
1433 18148868
1434 20069373
1435 18256817
1436 15996033
1437 17519235
1438 19251132
1439 18985629
1440 16880465
1441 16120237
1442 18820751
1443 19602125
1444 17527126
1445 16385205
1446 17358477
1447 19589819
1448 18811495
1449 16287815
1450 16899911
1451 18723285
1452 19306347
1453 17637968
1454 16028007
1455 18186054
1456 19740619
1457 18023476
1458 16348803
1459 16735444
1460 19178360
1461 19183725
1462 16480322
1463 16505933
1464 18417912
1465 19397648
1466 18040107
1467 15912160
1468 17461380
1469 19501429
1470 18383607
1471 16671131
1472 16440026
1473 18604716
1474 19383549
1475 16985167
1476 16406823
1477 17886691
1478 19007147
1479 18233258
1480 15981084
1481 16820795
1482 19064256
1483 18577128
1484 17011343
1485 16356843
1486 18225221
1487 19602497
1488 17318416
1489 15964999
1490 17218984
1491 18798471
1492 18562536
1493 16027531
1494 16184523
1495 18757258
1496 18873724
1497 17316686
1498 16204656
1499 17579473
1500 19305545
1501 17497744
1502 15901185
1503 16794351
1504 18285164
1505 18672171
1506 16607445
1507 16089894
1508 18169952
1509 18575923
1510 17366897
1511 15989922
1512 16763881
1513 18992431
1514 17952580
1515 15994597
1516 16450841
1517 18086525
1518 18850046
1519 16639419
1520 15446077
1521 17646577
1522 18591861
1523 17357765
1524 15725352
1525 16212759
1526 18744774
1527 18271957
1528 16102376
1529 16075450
1530 17467966
1531 18642472
1532 16970192
1533 15198977
1534 16862911
1535 18300285
1536 17735437
1537 16035924
1538 15642871
1539 18080303
1540 18397878
1541 16113747
1542 15457883
1543 16748141
1544 18412499
1545 17196799
1546 14979066
1547 16358467
1548 18225521
1549 17909205
1550 16093947
1551 15115027
1552 17343707
1553 18320656
1554 16209512
1555 15071398
1556 16059186
1557 18108049
1558 17579496
1559 14972242
1560 15611068
1561 17700469
1562 17875564
1563 16194926
1564 14651173
1565 16517121
1566 18175010
1567 16492110
1568 14983705
1569 15420667
1570 17544412
1571 17897749
1572 15224357
1573 14837881
1574 16724461
1575 17564498
1576 16365044
1577 14340042
1578 15661867
1579 18011558
1580 16887876
1581 14954954
1582 14793104
1583 16818044
1584 17773970
1585 15256815
1586 14332986
1587 16123802
1588 17329632
1589 16660942
1590 14475648
1591 14891590
1592 17261075
1593 16885691
1594 15106093
1595 14255503
1596 15734426
1597 17471575
1598 15667403
1599 14070535
1600 15336583
1601 16901491
1602 16814239
1603 14437718
1604 14049253
1605 16528956
1606 16752981
1607 14991528
1608 13858838
1609 15068537
1610 17202050
1611 15867939
1612 13879178
1613 14644653
1614 16199964
1615 16672219
1616 14592033
1617 13392076
1618 15466080
1619 16422097
1620 15264323
1621 13860783
1622 14290100
1623 16566314
1624 15990798
1625 13760212
1626 13914340
1627 15355239
1628 16251247
1629 14658184
1630 13139881
1631 14942590
1632 16151203
1633 15125367
1634 13657981
1635 13618720
1636 15791079
1637 15796072
1638 13586043
1639 13361763
1640 14728732
1641 15943220
1642 14698336
1643 12705146
1644 14157500
1645 15834939
1646 15064195
1647 13372720
1648 12836600
1649 14983817
1650 15681888
1651 13620602
1652 12988195
1653 14067755
1654 15470675
1655 14764605
1656 12467933
1657 13188649
1658 15039006
1659 14847685
1660 13326922
1661 12278059
1662 14151159
1663 15561390
1664 13749946
1665 12562755
1666 13293672
1667 14867060
1668 14653910
1669 12186157
1670 12330967
1671 14343588
1672 14576029
1673 13258321
1674 11942433
1675 13383214
1676 15120833
1677 13594738
1678 12080061
1679 12437435
1680 14079711
1681 14585301
1682 12222316
1683 11606911
1684 13575826
1685 14383927
1686 13310871
1687 11465254
1688 12317590
1689 14568255
1690 13589127
1691 11686033
1692 11611558
1693 13295941
1694 14455493
1695 12378505
1696 11143296
1697 12785782
1698 13853574
1699 13114316
1700 11103701
1701 11269741
1702 13733178
1703 13542133
1704 11642375
1705 11047908
1706 12423226
1707 14090105
1708 12400362
1709 10477804
1710 11748622
1711 13253051
1712 13032421
1713 10986017
1714 10463981
1715 12904365
1716 13377597
1717 11596502
1718 10557467
1719 11408412
1720 13312649
1721 12276115
1722 10069558
1723 10813414
1724 12507689
1725 12911864
1726 11085314
1727  9823692
1728 11969281
1729 13090783
1730 11504603
1731 10023724
1732 10417304
1733 12594976
1734 12269067
1735  9811251
1736  9934741
1737 11673002
1738 12612429
1739 11183739
1740  9288032
1741 10752534
1742 12341796
1743 11386928
1744  9856039
1745  9603671
1746 11668241
1747 12222234
1748  9953445
1749  9341278
1750 10636381
1751 11836271
1752 10968848
1753  8847887
1754  9801573
1755 11684826
1756 11132982
1757  9605146
1758  8958567
1759 10799925
1760 11859767
1761  9782873
1762  8689456
1763  9680138
1764 11089737
1765 10816882
1766  8560506
1767  8826058
1768 10942112
1769 11052674
1770  9572097
1771  8258700
1772  9592818
1773 11245685
1774  9666525
1775  8241099
1776  8876645
1777 10302308
1778 10562935
1779  8522852
1780  8191665
1781 10025002
1782 10369740
1783  9212889
1784  7795150
1785  8620486
1786 10552151
1787  9508695
1788  7880659
1789  8217217
1790  9690656
1791 10320401
1792  8236403
1793  7244927
1794  9054657
1795  9840560
1796  8832471
1797  7263107
1798  7735479
1799  9917061
1800  9350428
1801  7554011
1802  7499104
1803  8759003
1804  9762552
1805  8082250
1806  6617946
1807  8101947
1808  9229995
1809  8634622
1810  6997611
1811  6881229
1812  9097521
1813  9099023
1814  7107282
1815  6527563
1816  7707721
1817  9261063
1818  8049917
1819  6079679
1820  7200025
1821  8734071
1822  8505038
1823  6714456
1824  5876695
1825  7957747
1826  8661452
1827  6893112
1828  5933273
1829  6709158
1830  8502232
1831  7956415
1832  5810766
1833  6319488
1834  7858535
1835  8032350
1836  6495981
1837  5165517
1838  6868040
1839  8111880
1840  6710921
1841  5517824
1842  5911094
1843  7807754
1844  7795045
1845  5354874
1846  5196821
1847  6905920
1848  7653588
1849  6335904
1850  4475226
1851  5848866
1852  7750628
1853  6709742
1854  5071848
1855  4886642
1856  6730428
1857  7414402
1858  5099812
1859  4309902
1860  5777763
1861  6943707
1862  6308587
1863  4329882
1864  4893743
1865  6834454
1866  6346850
1867  4760520
1868  4048678
1869  5563881
1870  6916866
1871  5041715
1872  3714188
1873  4878655
1874  6342931
1875  6110791
1876  3866411
1877  3755423
1878  5931975
1879  6020034
1880  4427759
1881  3307610
1882  4516728
1883  6387279
1884  5059736
1885  3343185
1886  3950007
1887  5319233
1888  5573815
1889  3591451
1890  2878226
1891  4852143
1892  5520453
1893  4383150
1894  3034788
1895  3534467
1896  5504859
1897  4821610
1898  2917301
1899  3012340
1900  4314758
1901  5129231
1902  3477887
1903  2150668
1904  3830811
1905  4995597
1906  4174884
1907  2620477
1908  2561789
1909  4569894
1910  4415367
1911  2462290
1912  2200502
1913  3404602
1914  4567508
1915  3376827
1916  1735589
1917  2961223
1918  4208699
1919  3635891
1920  2161282
1921  1720874
1922  3587703
1923  3981657
1924  2194237
1925  1637747
1926  2596441
1927  4011836
1928  3263661
1929  1174967
1930  1812818
1931  3389925
1932  3297918
1933  1736400
1934   731009
1935  2626769
1936  3786275
1937  2086342
1938   952085
1939  1585083
1940  3139555
1941  2890699
1942   757053
1943   929354
1944  2478842
1945  2729875
1946  1584566
1947   322042
1948  1607718
1949  3030839
1950  1761402
1951   460213
1952   673401
1953  2190631
1954  2519501
1955   434290
1956    94076
1957  1747489
1958  2416373
1959  1393463
1960  -340381
1961   456278
1962  2283716
1963  1435796
1964   -65679
1965  -159246
1966  1354260
1967  2207119
1968   279314
1969  -608828
1970   827035
1971  1746527
1972  1038620
1973  -801584
1974  -503865
1975  1496612
1976  1101404
1977  -463213
1978  -863016
1979   490123
1980  1784380
1981   140756
1982 -1330690
1983  -291507
1984   902496
1985   755670
1986 -1098109
1987 -1510693
1988   587637
1989   980738
1990  -532127
1991 -1602452
1992  -685675
1993  1131447
1994     5828
1995 -1977274
1996 -1346059
1997   153479
1998   468873
1999 -1296592
2000 -2225690
2001  -289543
2002   495235
2003  -860992
2004 -2143222
2005 -1710839
2006   176130
2007  -251147
2008 -2191846
2009 -2101122
2010  -809989
2011    21807
2012 -1311189
2013 -2945407
2014 -1600786
2015  -177570
2016  -947496
2017 -2526749
2018 -2745090
2019  -714570
2020  -401558
2021 -2445072
2022 -2858231
2023 -1669863
2024  -674043
2025 -1687465
2026 -3451503
2027 -2460085
2028  -972424
2029 -1417554
2030 -2698734
2031 -3195588
2032 -1569749
2033  -941799
2034 -2778298
2035 -3535920
2036 -2618612
2037 -1390839
2038 -1881653
2039 -3859861
2040 -3375203
2041 -1583241
2042 -1615315
2043 -3037467
2044 -4063126
2045 -2577834
2046 -1291143
2047 -2937048
2048 -4246705
2049 -3639879
2050 -2120792
2051 -1972109
2052 -4017741
2053 -4241199
2054 -2488117
2055 -2054486
2056 -3248381
2057 -4709425
2058 -3739213
2059 -2006292
2060 -3067636
2061 -4539092
2062 -4324456
2063 -2945947
2064 -2364667
2065 -4183497
2066 -4949104
2067 -3516711
2068 -2799324
2069 -3512919
2070 -5038544
2071 -4700489
2072 -2786224
2073 -3132819
2074 -4664652
2075 -5091732
2076 -3996155
2077 -2877766
2078 -4359717
2079 -5669201
2080 -4419701
2081 -3302038
2082 -3729634
2083 -5317300
2084 -5367592
2085 -3520881
2086 -3757459
2087 -5298961
2088 -5643120
2089 -4631308
2090 -3465630
2091 -4646501
2092 -6084269
2093 -5110161
2094 -3934540
2095 -4012484
2096 -5568415
2097 -6309753
2098 -4569261
2099 -4023251
2100 -5450978
2101 -6398214
2102 -5665545
2103 -3902841
2104 -4516397
2105 -6438172
2106 -5972134
2107 -4633875
2108 -4456782
2109 -5928632
2110 -6945988
2111 -5342281
2112 -4500661
2113 -5772367
2114 -6739899
2115 -6275257
2116 -4597022
2117 -4809112
2118 -6793014
2119 -6779112
2120 -5475363
2121 -4921314
2122 -6101307
2123 -7572048
2124 -6263949
2125 -4769572
2126 -5666495
2127 -7097395
2128 -7271597
2129 -5539964
2130 -5053553
2131 -7023810
2132 -7572205
2133 -6343117
2134 -5345575
2135 -6062110
2136 -7836438
2137 -7184323
2138 -5515526
2139 -5922917
2140 -7347900
2141 -8003071
2142 -6516424
2143 -5454177
2144 -7141414
2145 -8076434
2146 -7024344
2147 -5846808
2148 -6266292
2149 -8218235
2150 -8072470
2151 -6299925
2152 -6298393
2153 -7528091
2154 -8416080
2155 -7307041
2156 -5851472
2157 -7071932
2158 -8455757
2159 -8002499
2160 -6724871
2161 -6435936
2162 -8363668
2163 -8958310
2164 -7133718
2165 -6476186
2166 -7592672
2167 -8932283
2168 -8099086
2169 -6259548
2170 -7223889
2171 -8944359
2172 -8718341
2173 -7450791
2174 -6885005
2175 -8483741
2176 -9355968
2177 -7828087
2178 -6940674
2179 -7645831
2180 -9086711
2181 -9034647
2182 -7153070
2183 -7301410
2184 -9037981
2185 -9466442
2186 -8323553
2187 -7065002
2188 -8298109
2189 -9865308
2190 -8753562
2191 -7496362
2192 -7891349
2193 -9402156
2194 -9756648
2195 -7939837
2196 -7636526
2197 -9116972
2198 -9637994
2199 -8882518
2200 -7702609
2201 -8484147
2202 -10151939
2203 -9501314
2204 -8215750
2205 -8177195
2206 -9466974
2207 -10272714
2208 -8641627
2209 -7828060
2210 -9225111
2211 -10165185
2212 -9669740
2213 -8251217
2214 -8564571
2215 -10405060
2216 -10206437
2217 -8871401
2218 -8463224
2219 -9435175
2220 -10584933
2221 -9443092
2222 -8331959
2223 -9412357
2224 -10545209
2225 -10428050
2226 -8943178
2227 -8668530
2228 -10478034
2229 -10680854
2230 -9313279
2231 -8715217
2232 -9647409
2233 -11051872
2234 -10151020
2235 -8760914
2236 -9646923
2237 -10878349
2238 -10958893
2239 -9574517
2240 -8832484
2241 -10400288
2242 -11075866
2243 -9998162
2244 -9140060
2245 -9670752
2246 -11408896
2247 -11122101
2248 -9334978
2249 -9548979
2250 -10921280
2251 -11485636
2252 -10190979
2253 -9006094
2254 -10500768
2255 -11634641
2256 -10658332
2257 -9597460
2258 -9835519
2259 -11489593
2260 -11565514
2261 -9840646
2262 -9730823
2263 -10917803
2264 -11755349
2265 -10998367
2266 -9613897
2267 -10575220
2268 -11951213
2269 -11374802
2270 -10125303
2271 -9771782
2272 -11361061
2273 -12114732
2274 -10505196
2275 -9934543
2276 -11049590
2277 -12134026
2278 -11570499
2279 -9919228
2280 -10574684
2281 -12170563
2282 -11823569
2283 -10588268
2284 -10027614
2285 -11416232
2286 -12561311
2287 -11217534
2288 -10264205
2289 -11065576
2290 -12368801
2291 -12284990
2292 -10383474
2293 -10314506
2294 -12106442
2295 -12408225
2296 -11285179
2297 -10309515
2298 -11395518
2299 -12967539
2300 -11945242
2301 -10610149
2302 -10980916
2303 -12291370
2304 -12746499
2305 -11063665
2306 -10394732
2307 -11975668
2308 -12801255
2309 -12073268
2310 -10775846
2311 -11219868
2312 -13030594
2313 -12566234
2314 -11012391
2315 -10966082
2316 -12251942
2317 -13168826
2318 -11730581
2319 -10672734
2320 -12035778
2321 -13011784
2322 -12484060
2323 -11171297
2324 -11173287
2325 -12928856
2326 -13003692
2327 -11628311
2328 -11217753
2329 -12161982
2330 -13462093
2331 -12513097
2332 -10968949
2333 -11818997
2334 -13092432
2335 -12964521
2336 -11535946
2337 -11026933
2338 -12850680
2339 -13503636
2340 -12217442
2341 -11515415
2342 -12174176
2343 -13507098
2344 -12925714
2345 -11329773
2346 -11846466
2347 -13068219
2348 -13279404
2349 -12227950
2350 -11367748
2351 -12722205
2352 -13686308
2353 -12717874
2354 -11767769
2355 -11996041
2356 -13419042
2357 -13404487
2358 -11718982
2359 -11813639
2360 -13146836
2361 -13661300
2362 -12738028
2363 -11598897
2364 -12696083
2365 -13840445
2366 -12975013
2367 -11953273
2368 -11995586
2369 -13382585
2370 -13855257
2371 -12306500
2372 -11939191
2373 -13027638
2374 -13802582
2375 -13226439
2376 -11806727
2377 -12428029
2378 -13878494
2379 -13411155
2380 -12276517
2381 -12025772
2382 -13374176
2383 -14224527
2384 -12735593
2385 -11991493
2386 -12952634
2387 -13823158
2388 -13522919
2389 -12094169
2390 -12349409
2391 -13936057
2392 -13860936
2393 -12768519
2394 -12128868
2395 -13125295
2396 -14347343
2397 -13161515
2398 -12025665
2399 -12763013
2400 -13903012
2401 -13955634
2402 -12412241
2403 -12206009
2404 -13914657
2405 -14226099
2406 -13126915
2407 -12209689
2408 -12901805
2409 -14334050
2410 -13529508
2411 -12230379
2412 -12722421
2413 -13910947
2414 -14351444
2415 -12925097
2416 -12129552
2417 -13600617
2418 -14336030
2419 -13450836
2420 -12266611
2421 -12621438
2422 -14404976
2423 -14106901
2424 -12532659
2425 -12580576
2426 -13780590
2427 -14587273
2428 -13376177
2429 -12114605
2430 -13248302
2431 -14286987
2432 -13824080
2433 -12694207
2434 -12556467
2435 -14203688
2436 -14436354
2437 -12924123
2438 -12485537
2439 -13404404
2440 -14519477
2441 -13715381
2442 -12194426
2443 -13069041
2444 -14454214
2445 -14244719
2446 -12957101
2447 -12391344
2448 -13970966
2449 -14691223
2450 -13259546
2451 -12436602
2452 -13052456
2453 -14405637
2454 -14239691
2455 -12582936
2456 -12813685
2457 -14168467
2458 -14466272
2459 -13403358
2460 -12284763
2461 -13414178
2462 -14642422
2463 -13678710
2464 -12681072
2465 -12945221
2466 -14297341
2467 -14523811
2468 -12836893
2469 -12627728
2470 -13932048
2471 -14430761
2472 -13610694
2473 -12370853
2474 -13144566
2475 -14566644
2476 -13958781
2477 -12912667
2478 -12856428
2479 -14027763
2480 -14677339
2481 -13165300
2482 -12442708
2483 -13525861
2484 -14365961
2485 -13972880
2486 -12610554
2487 -12921430
2488 -14490496
2489 -14214200
2490 -13041437
2491 -12665140
2492 -13669156
2493 -14642855
2494 -13426209
2495 -12475198
2496 -13378623
2497 -14298337
2498 -14163492
2499 -12819427
2500 -12707578
2501 -14214802
2502 -14268721
2503 -13135001
2504 -12504514
2505 -13290003
2506 -14613593
2507 -13812408
2508 -12584142
2509 -13166137
2510 -14136202
2511 -14263470
2512 -12995705
2513 -12450677
2514 -13847474
2515 -14270425
2516 -13360803
2517 -12627130
2518 -13059741
2519 -14429713
2520 -13962945
2521 -12607261
2522 -12902632
2523 -13895569
2524 -14276272
2525 -13108150
2526 -12242436
2527 -13603680
2528 -14431243
2529 -13594522
2530 -12612984
2531 -12793874
2532 -14254257
2533 -14093565
2534 -12521463
2535 -12484589
2536 -13555019
2537 -14326651
2538 -13482470
2539 -12197972
2540 -13129671
2541 -14262308
2542 -13823261
2543 -12747702
2544 -12400136
2545 -13760173
2546 -14193783
2547 -12782477
2548 -12335590
2549 -13210381
2550 -14205662
2551 -13693378
2552 -12188195
2553 -12758653
2554 -14063680
2555 -13776551
2556 -12642520
2557 -12111984
2558 -13480650
2559 -14349795
2560 -13009309
2561 -12211568
2562 -12872339
2563 -13972867
2564 -13823081
2565 -12200482
2566 -12251727
2567 -13650128
2568 -13862111
2569 -12926889
2570 -11996497
2571 -12955268
2572 -14214913
2573 -13252818
2574 -12172143
2575 -12443814
2576 -13561036
2577 -13852371
2578 -12267524
2579 -11901370
2580 -13347200
2581 -13924705
2582 -13099812
2583 -11859567
2584 -12442341
2585 -13979396
2586 -13356387
2587 -12081185
2588 -12056109
2589 -13140346
2590 -13865664
2591 -12534220
2592 -11711743
2593 -12838352
2594 -13658614
2595 -13258658
2596 -11953302
2597 -11930611
2598 -13432637
2599 -13362005
2600 -12204378
2601 -11835814
2602 -12694994
2603 -13748224
2604 -12744124
2605 -11543531
2606 -12339075
2607 -13314450
2608 -13170731
2609 -11892084
2610 -11559974
2611 -13121459
2612 -13439902
2613 -12252635
2614 -11592884
2615 -12215345
2616 -13483714
2617 -12863772
2618 -11386380
2619 -11809316
2620 -12862867
2621 -13112914
2622 -12056990
2623 -11317943
2624 -12588377
2625 -13270095
2626 -12372985
2627 -11520930
2628 -11683969
2629 -12946025
2630 -12842709
2631 -11420144
2632 -11507212
2633 -12509529
2634 -12993891
2635 -12104376
2636 -11008374
2637 -12029289
2638 -13038158
2639 -12298228
2640 -11306750
2641 -11293698
2642 -12635483
2643 -12867329
2644 -11384685
2645 -11176368
2646 -12147124
2647 -12750937
2648 -12075217
2649 -10805911
2650 -11457508
2651 -12619497
2652 -12229525
2653 -11325344
2654 -11006262
2655 -12132860
2656 -12778981
2657 -11464344
2658 -10825297
2659 -11545851
2660 -12387269
2661 -12109813
2662 -10691506
2663 -10923694
2664 -12257602
2665 -12187722
2666 -11266337
2667 -10674770
2668 -11635024
2669 -12530720
2670 -11313915
2671 -10427469
2672 -11077747
2673 -12028676
2674 -12023699
2675 -10669122
2676 -10602130
2677 -11890586
2678 -12022281
2679 -11157926
2680 -10321797
2681 -10929729
2682 -12134554
2683 -11379127
2684 -10319623
2685 -10626930
2686 -11583961
2687 -11935637
2688 -10639475
2689 -10103723
2690 -11370590
2691 -11833366
2692 -11037911
2693 -9990978
2694 -10377671
2695 -11876834
2696 -11444607
2697 -10116452
2698 -10123008
2699 -11105682
2700 -11771854
2701 -10559438
2702 -9564244
2703 -10673616
2704 -11550035
2705 -11101081
2706 -9943569
2707 -9841727
2708 -11320131
2709 -11374006
2710 -10083477
2711 -9699769
2712 -10425784
2713 -11360242
2714 -10575920
2715 -9312639
2716 -10055852
2717 -11104750
2718 -11015546
2719 -9922567
2720 -9391674
2721 -10729644
2722 -11187923
2723 -9932742
2724 -9249964
2725 -9831454
2726 -11066825
2727 -10646738
2728 -9117107
2729 -9491185
2730 -10662825
2731 -10786111
2732 -9729162
2733 -8886773
2734 -10033051
2735 -10861422
2736 -9916595
2737 -9101809
2738 -9316016
2739 -10499035
2740 -10596573
2741 -9145686
2742 -8992909
2743 -9918726
2744 -10330842
2745 -9623259
2746 -8550765
2747 -9353208
2748 -10527685
2749 -9894612
2750 -8894282
2751 -8788266
2752 -9956075
2753 -10392124
2754 -8899961
2755 -8433284
2756 -9430723
2757 -10065607
2758 -9531746
2759 -8301702
2760 -8742358
2761 -9997947
2762 -9662748
2763 -8699876
2764 -8314034
2765 -9209088
2766 -10016780
2767 -8885018
2768 -8116973
2769 -8852510
2770 -9668666
2771 -9503905
2772 -8157813
2773 -8095719
2774 -9402853
2775 -9401284
2776 -8443324
2777 -7816873
2778 -8567905
2779 -9725986
2780 -8852311
2781 -7764756
2782 -8260212
2783 -9173832
2784 -9312418
2785 -7988710
2786 -7509194
2787 -8734170
2788 -9083725
2789 -8319695
2790 -7558282
2791 -7962674
2792 -9224310
2793 -8731094
2794 -7522323
2795 -7679431
2796 -8474234
2797 -8850862
2798 -7832032
2799 -7143553
2800 -8229941
2801 -8776203
2802 -8175374
2803 -7345614
2804 -7390106
2805 -8617225
2806 -8462872
2807 -7185377
2808 -7078366
2809 -7891685
2810 -8561530
2811 -7673078
2812 -6633498
2813 -7614408
2814 -8496166
2815 -7972491
2816 -6947824
2817 -6746914
2818 -8003552
2819 -8175880
2820 -6936748
2821 -6678099
2822 -7367198
2823 -8117575
2824 -7545181
2825 -6325999
2826 -6877160
2827 -7811363
2828 -7645011
2829 -6776253
2830 -6229912
2831 -7332108
2832 -7969873
2833 -6857708
2834 -6208301
2835 -6731694
2836 -7716996
2837 -7398913
2838 -5883632
2839 -6107542
2840 -7306844
2841 -7387205
2842 -6522100
2843 -5792182
2844 -6762708
2845 -7654126
2846 -6664010
2847 -5785643
2848 -6021461
2849 -7028300
2850 -7187454
2851 -5760525
2852 -5525850
2853 -6632549
2854 -7085976
2855 -6451993
2856 -5396292
2857 -5952316
2858 -7134315
2859 -6482074
2860 -5387079
2861 -5320557
2862 -6352745
2863 -6970001
2864 -5693053
2865 -5053909
2866 -6029703
2867 -6683471
2868 -6216179
2869 -4963773
2870 -5124463
2871 -6486689
2872 -6294430
2873 -5226530
2874 -4865730
2875 -5673885
2876 -6563441
2877 -5556657
2878 -4615007
2879 -5321853
2880 -6063975
2881 -5883625
2882 -4705881
2883 -4535914
2884 -5865334
2885 -5992188
2886 -5025362
2887 -4480158
2888 -5012646
2889 -6041624
2890 -5351427
2891 -4153856
2892 -4564919
2893 -5472028
2894 -5692444
2895 -4575226
2896 -3917540
2897 -5159017
2898 -5697503
2899 -4806301
2900 -3993569
2901 -4263629
2902 -5456299
2903 -5133256
2904 -3854546
2905 -4031290
2906 -4887592
2907 -5276443
2908 -4419262
2909 -3524635
2910 -4415486
2911 -5066184
2912 -4447723
2913 -3651048
2914 -3611220
2915 -4799482
2916 -4967417
2917 -3710309
2918 -3484790
2919 -4227439
2920 -4882673
2921 -4215224
2922 -2982771
2923 -3622849
2924 -4596322
2925 -4205335
2926 -3312776
2927 -3071453
2928 -4199269
2929 -4633852
2930 -3437409
2931 -2987435
2932 -3579520
2933 -4263940
2934 -3905683
2935 -2658853
2936 -2967927
2937 -4051997
2938 -3993420
2939 -3158563
2940 -2521691
2941 -3382674
2942 -4184502
2943 -3195787
2944 -2446975
2945 -2873633
2946 -3744647
2947 -3740229
2948 -2442399
2949 -2361871
2950 -3430601
2951 -3576011
2952 -2875238
2953 -2076716
2954 -2641126
2955 -3617126
2956 -2909344
2957 -2081093
2958 -2309790
2959 -3143944
2960 -3398488
2961 -2174218
2962 -1778619
2963 -2786202
2964 -3109595
2965 -2486925
2966 -1614112
2967 -2021667
2968 -3192812
2969 -2705738
2970 -1718920
2971 -1739874
2972 -2494139
2973 -2981324
2974 -1911655
2975 -1202629
2976 -2080161
2977 -2640895
2978 -2269683
2979 -1307425
2980 -1359201
2981 -2654163
2982 -2531368
2983 -1385887
2984 -1061467
2985 -1751510
2986 -2531961
2987 -1663364
2988  -692624
2989 -1452145
2990 -2222872
2991 -2012719
2992 -1015547
2993  -718595
2994 -1931226
2995 -2152762
2996 -1115703
2997  -603121
2998 -1066211
2999 -2041545
3000 -1546785
3001  -354148
3002  -759478
3003 -1664174
3004 -1763976
3005  -759013
3006   -28155
3007 -1121378
3008 -1781069
3009  -884981
3010  -145203
3011  -426210
3012 -1558155
3013 -1377018
3014    -6788
3015   -50971
3016  -958178
3017 -1314459
3018  -541497
3019   424442
3020  -392266
3021 -1322216
3022  -727441
3023   154892
3024   254084
3025  -840322
3026 -1137996
3027   199436
3028   592110
3029  -213290
3030  -878860
3031  -423082
3032   733407
3033   290631
3034  -751333
3035  -413230
3036   480871
3037   855568
3038   -52347
3039  -685376
3040   385082
3041   992124
3042   380324
3043  -354042
3044  -188005
3045  1024474
3046   980066
3047  -121294
3048   -71067
3049   774410
3050  1356513
3051   631933
3052  -278241
3053   551228
3054  1361669
3055   963520
3056   235417
3057   170514
3058  1328856
3059  1613325
3060   574869
3061   329629
3062   961057
3063  1682565
3064  1305014
3065   261276
3066   772597
3067  1737554
3068  1602483
3069   873998
3070   525450
3071  1559917
3072  2134915
3073  1161016
3074   705749
3075  1233139
3076  2030271
3077  1893550
3078   825186
3079  1117845
3080  2132109
3081  2166081
3082  1488355
3083   923459
3084  1708398
3085  2546587
3086  1780822
3087  1165163
3088  1523348
3089  2415840
3090  2597912
3091  1464181
3092  1350772
3093  2398701
3094  2674113
3095  2064171
3096  1304070
3097  1913886
3098  2975689
3099  2445885
3100  1687210
3101  1873475
3102  2714877
3103  3126828
3104  2067495
3105  1605596
3106  2530441
3107  3065859
3108  2727985
3109  1899464
3110  2167358
3111  3352138
3112  3117077
3113  2251453
3114  2175998
3115  2923887
3116  3550737
3117  2673130
3118  1997921
3119  2835689
3120  3500358
3121  3294547
3122  2445250
3123  2461496
3124  3652521
3125  3660179
3126  2753590
3127  2464932
3128  3089606
3129  3967652
3130  3351753
3131  2455519
3132  3078587
3133  3923192
3134  3908334
3135  2966605
3136  2610740
3137  3820619
3138  4222138
3139  3367355
3140  2839394
3141  3310699
3142  4381417
3143  4071865
3144  2967668
3145  3273377
3146  4141411
3147  4392016
3148  3589953
3149  2904495
3150  3900673
3151  4657554
3152  4069384
3153  3399084
3154  3537304
3155  4624242
3156  4688325
3157  3510497
3158  3461029
3159  4308533
3160  4834123
3161  4259797
3162  3354750
3163  4074998
3164  5038966
3165  4663131
3166  3907316
3167  3750064
3168  4760244
3169  5186130
3170  4110044
3171  3763663
3172  4496709
3173  5223087
3174  4956177
3175  3908935
3176  4253617
3177  5303729
3178  5144391
3179  4369828
3180  3995738
3181  4910534
3182  5657063
3183  4775730
3184  4194792
3185  4732148
3186  5495877
3187  5496946
3188  4426542
3189  4418616
3190  5469191
3191  5618498
3192  4965065
3193  4380100
3194  5043554
3195  6048490
3196  5441386
3197  4657123
3198  4932211
3199  5693057
3200  5931533
3201  4934857
3202  4652002
3203  5672426
3204  6042355
3205  5538453
3206  4865975
3207  5244508
3208  6295799
3209  5907757
3210  5060126
3211  5168908
3212  5880659
3213  6368974
3214  5549455
3215  4986137
3216  5850745
3217  6442333
3218  6130874
3219  5330706
3220  5334075
3221  6427554
3222  6407294
3223  5542996
3224  5428020
3225  6081031
3226  6773116
3227  6160574
3228  5372272
3229  6017873
3230  6672423
3231  6502821
3232  5783168
3233  5599237
3234  6615805
3235  6827385
3236  6055695
3237  5811056
3238  6285501
3239  7050805
3240  6669090
3241  5729907
3242  6145262
3243  6914696
3244  6935314
3245  6248992
3246  5848429
3247  6832503
3248  7319714
3249  6548468
3250  6077681
3251  6409441
3252  7270383
3253  7129494
3254  6084831
3255  6295716
3256  7172657
3257  7401413
3258  6765865
3259  6124689
3260  6936014
3261  7693524
3262  7045608
3263  6380370
3264  6524341
3265  7446589
3266  7617372
3267  6559393
3268  6487384
3269  7370932
3270  7785642
3271  7269111
3272  6418616
3273  6947762
3274  7901689
3275  7526066
3276  6795675
3277  6714850
3278  7599753
3279  8132963
3280  7150894
3281  6674740
3282  7391792
3283  8024163
3284  7751709
3285  6759433
3286  6976064
3287  8086382
3288  7991782
3289  7254343
3290  6977204
3291  7720692
3292  8437851
3293  7621659
3294  6939146
3295  7485783
3296  8183055
3297  8185953
3298  7254965
3299  7138751
3300  8197133
3301  8417108
3302  7753418
3303  7188080
3304  7649532
3305  8642901
3306  8169950
3307  7281056
3308  7546361
3309  8331336
3310  8637658
3311  7768040
3312  7312066
3313  8258268
3314  8679511
3315  8127453
3316  7480895
3317  7717723
3318  8763401
3319  8594759
3320  7708066
3321  7802407
3322  8486555
3323  8915992
3324  8190367
3325  7500923
3326  8269396
3327  8903074
3328  8539014
3329  7825658
3330  7791757
3331  8889291
3332  9057491
3333  8123983
3334  7897071
3335  8489657
3336  9169447
3337  8686748
3338  7734406
3339  8236961
3340  9056223
3341  8981074
3342  8287307
3343  7982237
3344  8913121
3345  9327277
3346  8488095
3347  8081202
3348  8515706
3349  9267562
3350  9089513
3351  8127765
3352  8371983
3353  9178939
3354  9254812
3355  8681656
3356  8185227
3357  8892178
3358  9490300
3359  8857083
3360  8370126
3361  8613791
3362  9347219
3363  9449487
3364  8518304
3365  8478763
3366  9246682
3367  9472993
3368  8980222
3369  8343714
3370  8913165
3371  9724369
3372  9214436
3373  8603017
3374  8743916
3375  9483236
3376  9715708
3377  8783364
3378  8552553
3379  9334848
3380  9687117
3381  9305626
3382  8593226
3383  8943508
3384  9868700
3385  9598704
3386  8916329
3387  8803398
3388  9425396
3389  9936067
3390  9155122
3391  8634068
3392  9306223
3393  9903608
3394  9724250
3395  8869559
3396  8906858
3397  9936235
3398  9900561
3399  9138111
3400  8849071
3401  9419279
3402 10143566
3403  9541543
3404  8834796
3405  9353028
3406  9990597
3407  9973721
3408  9168683
3409  8943886
3410  9894698
3411 10101834
3412  9434081
3413  9010973
3414  9412637
3415 10284170
3416  9941779
3417  9049236
3418  9281824
3419  9989502
3420 10207810
3421  9451159
3422  8936871
3423  9838325
3424 10361252
3425  9801198
3426  9191370
3427  9362665
3428 10317241
3429 10255843
3430  9273693
3431  9260089
3432  9947300
3433 10373669
3434  9788621
3435  9092971
3436  9793052
3437 10481623
3438 10071413
3439  9410628
3440  9349879
3441 10220972
3442 10426520
3443  9537841
3444  9328827
3445  9925241
3446 10510386
3447 10178677
3448  9268743
3449  9636785
3450 10479439
3451 10331442
3452  9618293
3453  9275820
3454 10095504
3455 10662323
3456  9876156
3457  9410099
3458  9885911
3459 10595062
3460 10459343
3461  9451136
3462  9517964
3463 10379674
3464 10465759
3465  9895737
3466  9419120
3467 10016898
3468 10740508
3469 10180274
3470  9581528
3471  9778234
3472 10439889
3473 10622980
3474  9727971
3475  9488028
3476 10274974
3477 10606743
3478 10197537
3479  9553429
3480  9894714
3481 10750907
3482 10392840
3483  9668962
3484  9706266
3485 10362307
3486 10763353
3487  9975368
3488  9540161
3489 10247516
3490 10668690
3491 10358714
3492  9661063
3493  9779252
3494 10667336
3495 10525307
3496  9832594
3497  9730656
3498 10273873
3499 10821209
3500 10229233
3501  9618724
3502 10140616
3503 10659257
3504 10501337
3505  9785607
3506  9653574
3507 10563639
3508 10706142
3509 10027559
3510  9755723
3511 10180356
3512 10844517
3513 10412909
3514  9625110
3515  9981049
3516 10597664
3517 10611611
3518  9952837
3519  9654006
3520 10500983
3521 10816712
3522 10172875
3523  9778087
3524 10053092
3525 10731806
3526 10512600
3527  9702825
3528  9884421
3529 10528239
3530 10720933
3531 10175701
3532  9639823
3533 10318152
3534 10850395
3535 10305237
3536  9739728
3537  9850572
3538 10653140
3539 10729244
3540  9837933
3541  9763367
3542 10426723
3543 10781024
3544 10313538
3545  9584180
3546 10081303
3547 10802841
3548 10444778
3549  9833723
3550  9757976
3551 10497489
3552 10818096
3553 10012643
3554  9706687
3555 10214457
3556 10676020
3557 10419816
3558  9619056
3559  9862689
3560 10683434
3561 10583855
3562  9982625
3563  9701449
3564 10328095
3565 10852387
3566 10117526
3567  9592605
3568 10022707
3569 10622508
3570 10546557
3571  9665989
3572  9665831
3573 10576648
3574 10666891
3575 10054721
3576  9592388
3577 10060304
3578 10770547
3579 10232600
3580  9569179
3581  9848747
3582 10499400
3583 10675304
3584  9852929
3585  9527473
3586 10302811
3587 10592962
3588 10126003
3589  9534159
3590  9785121
3591 10639707
3592 10399983
3593  9649108
3594  9684678
3595 10294621
3596 10681824
3597  9976791
3598  9394581
3599 10035475
3600 10511891
3601 10193204
3602  9543567
3603  9589973
3604 10483771
3605 10480918
3606  9698213
3607  9524943
3608 10006145
3609 10527342
3610 10042901
3611  9348104
3612  9810084
3613 10387531
3614 10260988
3615  9642437
3616  9405217
3617 10191480
3618 10443595
3619  9743770
3620  9375141
3621  9713427
3622 10386750
3623 10151901
3624  9341707
3625  9575711
3626 10235263
3627 10287887
3628  9684020
3629  9216961
3630  9866330
3631 10330445
3632  9765225
3633  9323078
3634  9516724
3635 10191121
3636 10174910
3637  9353858
3638  9359329
3639  9972431
3640 10162529
3641  9702849
3642  9120096
3643  9583858
3644 10199995
3645  9803382
3646  9305548
3647  9337429
3648  9948748
3649 10111496
3650  9308308
3651  9120829
3652  9695332
3653 10012179
3654  9689473
3655  9046266
3656  9370897
3657 10102985
3658  9821762
3659  9209653
3660  9076303
3661  9654291
3662 10023937
3663  9295759
3664  8913891
3665  9444022
3666  9880038
3667  9698403
3668  8998197
3669  9087008
3670  9831973
3671  9735784
3672  9148962
3673  8894870
3674  9331853
3675  9875592
3676  9340501
3677  8824211
3678  9187985
3679  9682887
3680  9641125
3681  8907597
3682  8754170
3683  9542962
3684  9664043
3685  9084930
3686  8704754
3687  9070396
3688  9756248
3689  9355793
3690  8666570
3691  8865854
3692  9386248
3693  9519981
3694  8848417
3695  8494575
3696  9205479
3697  9543827
3698  9095180
3699  8607594
3700  8752986
3701  9496059
3702  9325221
3703  8540910
3704  8528722
3705  9066487
3706  9419212
3707  8874729
3708  8292146
3709  8855109
3710  9362715
3711  9034609
3712  8456680
3713  8404882
3714  9152515
3715  9233630
3716  8473436
3717  8295730
3718  8772431
3719  9253781
3720  8880514
3721  8147975
3722  8497855
3723  9096142
3724  8918577
3725  8326637
3726  8080946
3727  8792479
3728  9137121
3729  8451543
3730  8096775
3731  8437230
3732  9000684
3733  8803865
3734  7975057
3735  8108053
3736  8775329
3737  8806778
3738  8267152
3739  7843694
3740  8412193
3741  8957108
3742  8418166
3743  7900486
3744  8062698
3745  8651665
3746  8694915
3747  7877029
3748  7776143
3749  8457835
3750  8673908
3751  8243486
3752  7664059
3753  8018293
3754  8663386
3755  8299602
3756  7718925
3757  7711318
3758  8253569
3759  8542337
3760  7852308
3761  7540755
3762  8087662
3763  8418927
3764  8150957
3765  7507272
3766  7611144
3767  8310988
3768  8149017
3769  7562519
3770  7440024
3771  7936181
3772  8356246
3773  7759954
3774  7268097
3775  7708709
3776  8115330
3777  7962792
3778  7316149
3779  7253520
3780  7991665
3781  8039069
3782  7474358
3783  7186904
3784  7517669
3785  8073072
3786  7669504
3787  7020437
3788  7272603
3789  7756953
3790  7795947
3791  7209343
3792  6947555
3793  7630942
3794  7848074
3795  7330918
3796  6940972
3797  7139387
3798  7725307
3799  7495250
3800  6818708
3801  6950813
3802  7425300
3803  7596284
3804  7082716
3805  6645360
3806  7205638
3807  7578922
3808  7151520
3809  6674915
3810  6736320
3811  7383870
3812  7365606
3813  6637409
3814  6606518
3815  7095568
3816  7366006
3817  6927771
3818  6338204
3819  6757425
3820  7253830
3821  6966498
3822  6491841
3823  6414006
3824  7021181
3825  7201955
3826  6504568
3827  6277918
3828  6667561
3829  7037278
3830  6767849
3831  6082064
3832  6325288
3833  6939121
3834  6797297
3835  6293340
3836  6069313
3837  6610623
3838  6949798
3839  6313881
3840  5933786
3841  6244975
3842  6693646
3843  6606611
3844  5906143
3845  5949074
3846  6581013
3847  6592714
3848  6115290
3849  5724316
3850  6138678
3851  6647332
3852  6150133
3853  5646518
3854  5855328
3855  6362548
3856  6431388
3857  5708695
3858  5541904
3859  6171971
3860  6337516
3861  5902976
3862  5403839
3863  5663150
3864  6323960
3865  6038547
3866  5430150
3867  5451329
3868  5940124
3869  6214393
3870  5557450
3871  5118272
3872  5657408
3873  6034242
3874  5760844
3875  5166856
3876  5224749
3877  5950427
3878  5863679
3879  5225459
3880  5077170
3881  5482806
3882  5875446
3883  5374062
3884  4827208
3885  5229114
3886  5671704
3887  5564278
3888  4992553
3889  4819311
3890  5484011
3891  5617454
3892  5007651
3893  4687823
3894  4993760
3895  5553426
3896  5256026
3897  4573720
3898  4797972
3899  5302363
3900  5323542
3901  4774634
3902  4413679
3903  4995330
3904  5299060
3905  4813062
3906  4427717
3907  4579798
3908  5143029
3909  5062117
3910  4362892
3911  4391250
3912  4847356
3913  5006820
3914  4571707
3915  4072924
3916  4501106
3917  4973407
3918  4636166
3919  4191648
3920  4175193
3921  4703198
3922  4791383
3923  4121357
3924  3984883
3925  4407232
3926  4665232
3927  4371103
3928  3812398
3929  4085004
3930  4626149
3931  4389234
3932  3894631
3933  3751113
3934  4235111
3935  4498445
3936  3881654
3937  3606985
3938  3984761
3939  4341502
3940  4170744
3941  3553327
3942  3635512
3943  4201717
3944  4106052
3945  3634756
3946  3378188
3947  3769900
3948  4184975
3949  3709738
3950  3287744
3951  3539941
3952  3927727
3953  3924562
3954  3290523
3955  3172760
3956  3748376
3957  3810304
3958  3383170
3959  3055418
3960  3355599
3961  3875894
3962  3483603
3963  2954649
3964  3116639
3965  3509984
3966  3583478
3967  3008302
3968  2776947
3969  3333652
3970  3515017
3971  3158265
3972  2757383
3973  2902982
3974  3464190
3975  3246072
3976  2656955
3977  2672117
3978  3078145
3979  3319310
3980  2799510
3981  2370736
3982  2868595
3983  3221743
3984  2918207
3985  2409596
3986  2402699
3987  3038693
3988  3017933
3989  2395291
3990  2279934
3991  2650858
3992  3016885
3993  2612323
3994  2028232
3995  2356800
3996  2794574
3997  2661122
3998  2157768
3999  1955287
4000  2537382
4001  2747171
4002  2208339
4003  1938651
4004  2181495
4005  2622834
4006  2404807
4007  1728894
4008  1868703
4009  2361015
4010  2373062
4011  1925934
4012  1580648
4013  2075785
4014  2440694
4015  1977373
4016  1572213
4017  1691835
4018  2177966
4019  2156181
4020  1462925
4021  1438281
4022  1957096
4023  2095366
4024  1695991
4025  1234143
4026  1599944
4027  2069338
4028  1706137
4029  1242574
4030  1239654
4031  1707544
4032  1887465
4033  1276781
4034  1054037
4035  1486270
4036  1743616
4037  1488300
4038   905900
4039  1070720
4040  1652007
4041  1474780
4042   969898
4043   831447
4044  1278079
4045  1604537
4046  1038188
4047   656698
4048  1037652
4049  1361490
4050  1203643
4051   622301
4052   611880
4053  1217398
4054  1216918
4055   754710
4056   483481
4057   783292
4058  1228355
4059   828125
4060   316450
4061   511260
4062   907513
4063   967336
4064   437237
4065   217640
4066   751625
4067   903850
4068   505987
4069   143573
4070   293925
4071   791093
4072   574250
4073    40236
4074   132648
4075   510071
4076   658062
4077   205028
4078  -135668
4079   301081
4080   519981
4081   191138
4082  -174211
4083  -127220
4084   380541
4085   321445
4086  -209235
4087  -230067
4088    87842
4089   301493
4090   -52054
4091  -508570
4092  -168696
4093   154035
4094   -80433
4095  -460719
4096  -531273
4097   -15525
4098    79076
4099  -493533
4100  -648372
4101  -337787
4102   -44230
4103  -329515
4104  -885444
4105  -615715
4106  -167953
4107  -300985
4108  -737360
4109  -925408
4110  -459151
4111  -238632
4112  -763079
4113 -1025531
4114  -797647
4115  -432469
4116  -539972
4117 -1121460
4118 -1051184
4119  -579293
4120  -572992
4121  -968420
4122 -1312170
4123  -950294
4124  -575487
4125  -993887
4126 -1359522
4127 -1200437
4128  -786997
4129  -769870
4130 -1388457
4131 -1476637
4132  -993259
4133  -904133
4134 -1269833
4135 -1673263
4136 -1389206
4137  -881971
4138 -1194105
4139 -1635879
4140 -1603147
4141 -1198957
4142 -1038903
4143 -1622009
4144 -1916161
4145 -1478240
4146 -1225049
4147 -1453509
4148 -1947486
4149 -1841958
4150 -1271527
4151 -1377310
4152 -1876629
4153 -2021288
4154 -1697890
4155 -1368531
4156 -1817768
4157 -2232837
4158 -1901321
4159 -1564096
4160 -1674462
4161 -2185277
4162 -2263981
4163 -1706488
4164 -1668452
4165 -2156896
4166 -2387170
4167 -2130800
4168 -1702837
4169 -1999955
4170 -2518552
4171 -2309588
4172 -1941554
4173 -1926019
4174 -2397839
4175 -2661955
4176 -2188617
4177 -1980074
4178 -2352376
4179 -2667001
4180 -2549361
4181 -2075913
4182 -2196582
4183 -2762694
4184 -2731503
4185 -2359239
4186 -2226431
4187 -2624815
4188 -3011322
4189 -2587692
4190 -2267247
4191 -2581717
4192 -2937129
4193 -2924222
4194 -2460275
4195 -2452333
4196 -3031135
4197 -3111865
4198 -2776200
4199 -2540834
4200 -2805203
4201 -3255106
4202 -2995093
4203 -2601372
4204 -2787458
4205 -3177161
4206 -3329717
4207 -2914755
4208 -2728561
4209 -3239517
4210 -3444684
4211 -3150888
4212 -2850406
4213 -3007425
4214 -3521134
4215 -3389352
4216 -2953432
4217 -3060298
4218 -3445688
4219 -3663802
4220 -3300090
4221 -2993662
4222 -3428659
4223 -3728424
4224 -3527372
4225 -3191444
4226 -3235603
4227 -3768846
4228 -3805712
4229 -3353382
4230 -3322700
4231 -3634329
4232 -3932899
4233 -3697024
4234 -3310696
4235 -3611653
4236 -3975541
4237 -3876141
4238 -3576357
4239 -3496354
4240 -3980021
4241 -4149857
4242 -3726180
4243 -3579967
4244 -3843546
4245 -4193583
4246 -4059510
4247 -3611582
4248 -3829156
4249 -4271942
4250 -4235171
4251 -3907800
4252 -3731820
4253 -4181370
4254 -4444575
4255 -4049310
4256 -3850344
4257 -4084613
4258 -4470882
4259 -4446704
4260 -3980047
4261 -4033404
4262 -4479313
4263 -4565270
4264 -4270161
4265 -3954618
4266 -4308757
4267 -4751507
4268 -4464741
4269 -4141430
4270 -4276569
4271 -4718815
4272 -4826050
4273 -4298080
4274 -4210641
4275 -4664221
4276 -4844758
4277 -4612990
4278 -4251850
4279 -4494905
4280 -4994348
4281 -4829226
4282 -4477720
4283 -4486540
4284 -4862797
4285 -5116614
4286 -4672857
4287 -4430926
4288 -4815152
4289 -5113775
4290 -4996322
4291 -4582394
4292 -4651832
4293 -5216931
4294 -5179788
4295 -4779468
4296 -4666641
4297 -5007223
4298 -5385587
4299 -5045548
4300 -4693354
4301 -4998835
4302 -5353738
4303 -5344032
4304 -4923830
4305 -4815283
4306 -5341675
4307 -5480155
4308 -5121805
4309 -4907955
4310 -5144050
4311 -5611873
4312 -5432442
4313 -4995797
4314 -5156660
4315 -5521264
4316 -5619319
4317 -5243252
4318 -5014240
4319 -5466068
4320 -5726856
4321 -5482519
4322 -5219621
4323 -5315755
4324 -5781246
4325 -5751558
4326 -5299858
4327 -5312086
4328 -5641479
4329 -5859459
4330 -5600880
4331 -5251099
4332 -5614608
4333 -5971821
4334 -5791501
4335 -5488679
4336 -5485326
4337 -5932462
4338 -6012552
4339 -5562401
4340 -5511926
4341 -5821074
4342 -6088485
4343 -5921243
4344 -5529359
4345 -5759922
4346 -6157395
4347 -6054071
4348 -5759821
4349 -5633893
4350 -6040611
4351 -6290424
4352 -5892144
4353 -5706625
4354 -5965078
4355 -6295848
4356 -6224693
4357 -5773654
4358 -5876515
4359 -6312551
4360 -6307660
4361 -6017915
4362 -5833562
4363 -6174722
4364 -6505890
4365 -6189843
4366 -5944070
4367 -6120724
4368 -6427695
4369 -6463277
4370 -6033385
4371 -6014595
4372 -6452717
4373 -6558692
4374 -6317558
4375 -6044260
4376 -6295819
4377 -6708955
4378 -6470116
4379 -6129948
4380 -6221762
4381 -6565554
4382 -6713537
4383 -6311996
4384 -6163137
4385 -6568179
4386 -6764336
4387 -6597653
4388 -6279519
4389 -6364228
4390 -6810269
4391 -6722120
4392 -6373518
4393 -6366022
4394 -6677664
4395 -6937245
4396 -6605905
4397 -6339447
4398 -6678394
4399 -6929111
4400 -6812439
4401 -6474839
4402 -6487550
4403 -6946421
4404 -6954744
4405 -6607466
4406 -6543430
4407 -6803458
4408 -7107499
4409 -6864258
4410 -6503829
4411 -6736422
4412 -7045639
4413 -7035634
4414 -6705839
4415 -6587459
4416 -7058219
4417 -7214883
4418 -6857574
4419 -6671596
4420 -6868947
4421 -7253127
4422 -7100819
4423 -6667082
4424 -6826007
4425 -7181235
4426 -7246910
4427 -6939596
4428 -6717491
4429 -7110953
4430 -7380440
4431 -7086503
4432 -6834938
4433 -6916777
4434 -7335056
4435 -7353568
4436 -6899838
4437 -6897515
4438 -7269043
4439 -7447908
4440 -7182609
4441 -6829861
4442 -7121920
4443 -7485280
4444 -7294700
4445 -7006804
4446 -7006629
4447 -7412830
4448 -7555376
4449 -7139175
4450 -7029809
4451 -7318410
4452 -7538016
4453 -7396552
4454 -7004225
4455 -7154336
4456 -7575856
4457 -7504720
4458 -7217652
4459 -7109690
4460 -7453877
4461 -7706239
4462 -7334060
4463 -7101953
4464 -7346454
4465 -7638017
4466 -7591530
4467 -7188674
4468 -7218071
4469 -7660251
4470 -7676807
4471 -7408950
4472 -7204422
4473 -7442099
4474 -7789374
4475 -7545636
4476 -7244475
4477 -7376792
4478 -7684589
4479 -7780643
4480 -7403635
4481 -7283325
4482 -7683744
4483 -7805198
4484 -7564286
4485 -7306093
4486 -7466298
4487 -7862021
4488 -7717816
4489 -7386985
4490 -7467909
4491 -7742742
4492 -7892337
4493 -7562238
4494 -7342175
4495 -7679480
4496 -7885163
4497 -7729453
4498 -7447907
4499 -7481997
4500 -7920605
4501 -7900083
4502 -7541218
4503 -7494054
4504 -7747005
4505 -7977438
4506 -7718464
4507 -7410686
4508 -7690217
4509 -7955460
4510 -7874110
4511 -7592863
4512 -7541484
4513 -7936425
4514 -8007815
4515 -7659012
4516 -7547986
4517 -7741936
4518 -8026119
4519 -7877686
4520 -7521707
4521 -7698739
4522 -8005671
4523 -7987179
4524 -7714941
4525 -7567284
4526 -7927283
4527 -8096029
4528 -7761471
4529 -7594567
4530 -7765585
4531 -8077398
4532 -8017022
4533 -7635484
4534 -7702957
4535 -8013413
4536 -8057041
4537 -7817681
4538 -7585445
4539 -7871138
4540 -8153547
4541 -7921568
4542 -7684800
4543 -7762491
4544 -8090128
4545 -8139446
4546 -7717398
4547 -7672040
4548 -8008078
4549 -8122246
4550 -7918183
4551 -7628146
4552 -7848407
4553 -8200847
4554 -8034606
4555 -7767001
4556 -7759454
4557 -8043922
4558 -8194614
4559 -7826304
4560 -7677513
4561 -7958964
4562 -8165971
4563 -8058220
4564 -7708317
4565 -7790734
4566 -8182714
4567 -8116697
4568 -7819560
4569 -7725526
4570 -7998952
4571 -8237238
4572 -7928722
4573 -7697037
4574 -7943891
4575 -8184126
4576 -8134518
4577 -7768757
4578 -7745287
4579 -8137412
4580 -8162493
4581 -7887252
4582 -7728306
4583 -7931050
4584 -8272261
4585 -8052828
4586 -7717334
4587 -7864835
4588 -8143709
4589 -8186323
4590 -7845185
4591 -7689684
4592 -8064363
4593 -8208450
4594 -7969091
4595 -7746700
4596 -7859829
4597 -8230758
4598 -8125919
4599 -7758052
4600 -7789835
4601 -8052315
4602 -8192800
4603 -7926390
4604 -7681499
4605 -7991905
4606 -8220201
4607 -8042205
4608 -7771046
4609 -7773324
4610 -8148796
4611 -8155372
4612 -7786601
4613 -7747205
4614 -7988358
4615 -8190381
4616 -7999279
4617 -7682431
4618 -7899054
4619 -8165304
4620 -8062830
4621 -7800164
4622 -7702091
4623 -8041123
4624 -8168985
4625 -7852630
4626 -7722066
4627 -7900624
4628 -8159628
4629 -8054589
4630 -7673816
4631 -7761634
4632 -8080553
4633 -8073871
4634 -7823189
4635 -7654970
4636 -7945633
4637 -8164392
4638 -7895004
4639 -7701046
4640 -7811259
4641 -8051582
4642 -8046916
4643 -7690701
4644 -7682312
4645 -7974896
4646 -8040064
4647 -7847818
4648 -7636445
4649 -7829772
4650 -8114123
4651 -7901100
4652 -7643844
4653 -7695697
4654 -7957381
4655 -8040644
4656 -7699850
4657 -7597779
4658 -7889105
4659 -8011977
4660 -7854747
4661 -7577493
4662 -7689544
4663 -8007632
4664 -7875735
4665 -7614059
4666 -7618506
4667 -7848093
4668 -8010193
4669 -7712285
4670 -7530170
4671 -7769265
4672 -7940916
4673 -7819490
4674 -7527370
4675 -7556054
4676 -7900008
4677 -7861600
4678 -7599321
4679 -7529169
4680 -7727645
4681 -7936261
4682 -7694668
4683 -7433480
4684 -7616895
4685 -7826523
4686 -7791604
4687 -7500554
4688 -7429598
4689 -7775834
4690 -7838004
4691 -7565055
4692 -7436089
4693 -7575265
4694 -7833105
4695 -7663176
4696 -7350192
4697 -7477246
4698 -7716588
4699 -7742173
4700 -7471872
4701 -7327827
4702 -7631714
4703 -7757903
4704 -7512691
4705 -7319487
4706 -7403148
4707 -7702095
4708 -7648376
4709 -7301875
4710 -7323590
4711 -7571051
4712 -7680047
4713 -7446170
4714 -7186791
4715 -7421437
4716 -7648690
4717 -7481300
4718 -7236992
4719 -7231275
4720 -7557361
4721 -7608355
4722 -7260862
4723 -7195060
4724 -7400989
4725 -7550316
4726 -7379668
4727 -7081274
4728 -7251043
4729 -7521703
4730 -7417591
4731 -7178013
4732 -7100055
4733 -7379803
4734 -7526007
4735 -7197935
4736 -7040568
4737 -7206129
4738 -7413337
4739 -7341180
4740 -6995559
4741 -7051613
4742 -7369694
4743 -7362881
4744 -7108727
4745 -6937916
4746 -7157509
4747 -7381245
4748 -7124653
4749 -6903832
4750 -7026925
4751 -7265901
4752 -7277464
4753 -6938221
4754 -6884509
4755 -7170207
4756 -7221849
4757 -7019288
4758 -6802022
4759 -6947778
4760 -7232512
4761 -7062595
4762 -6797545
4763 -6849257
4764 -7071214
4765 -7157737
4766 -6861444
4767 -6697399
4768 -6951673
4769 -7080256
4770 -6938371
4771 -6691476
4772 -6745358
4773 -7062347
4774 -6988479
4775 -6701390
4776 -6666698
4777 -6850107
4778 -7004460
4779 -6757449
4780 -6540119
4781 -6740316
4782 -6914677
4783 -6823945
4784 -6584273
4785 -6561137
4786 -6851115
4787 -6851079
4788 -6582267
4789 -6483826
4790 -6624740
4791 -6826192
4792 -6664804
4793 -6393532
4794 -6535348
4795 -6735037
4796 -6719726
4797 -6469936
4798 -6342929
4799 -6605791
4800 -6703149
4801 -6463752
4802 -6319258
4803 -6416166
4804 -6644237
4805 -6553764
4806 -6248469
4807 -6319944
4808 -6526750
4809 -6540981
4810 -6321825
4811 -6158597
4812 -6382665
4813 -6532013
4814 -6330937
4815 -6165439
4816 -6222533
4817 -6448879
4818 -6411971
4819 -6092663
4820 -6081237
4821 -6303785
4822 -6376512
4823 -6192061
4824 -5958154
4825 -6144619
4826 -6372706
4827 -6206127
4828 -5984074
4829 -5969161
4830 -6207535
4831 -6268874
4832 -5955090
4833 -5861884
4834 -6070204
4835 -6191106
4836 -6061455
4837 -5796249
4838 -5902776
4839 -6150141
4840 -6042646
4841 -5811531
4842 -5739514
4843 -5944527
4844 -6082798
4845 -5815340
4846 -5673540
4847 -5832495
4848 -5991409
4849 -5916125
4850 -5624627
4851 -5625542
4852 -5900719
4853 -5877584
4854 -5651974
4855 -5518135
4856 -5693194
4857 -5903912
4858 -5692504
4859 -5460106
4860 -5566401
4861 -5754232
4862 -5751600
4863 -5453317
4864 -5374386
4865 -5641352
4866 -5704732
4867 -5505472
4868 -5327506
4869 -5426152
4870 -5682530
4871 -5530512
4872 -5257640
4873 -5293304
4874 -5494481
4875 -5567049
4876 -5307823
4877 -5144546
4878 -5369966
4879 -5500673
4880 -5347571
4881 -5127274
4882 -5139907
4883 -5408462
4884 -5363223
4885 -5073547
4886 -5036649
4887 -5215401
4888 -5370900
4889 -5164136
4890 -4926488
4891 -5086419
4892 -5264260
4893 -5154542
4894 -4919501
4895 -4873533
4896 -5139411
4897 -5173803
4898 -4906714
4899 -4815753
4900 -4952823
4901 -5123140
4902 -4987351
4903 -4705640
4904 -4799991
4905 -4992304
4906 -4961102
4907 -4747329
4908 -4613498
4909 -4841565
4910 -4976293
4911 -4743551
4912 -4587144
4913 -4656032
4914 -4854611
4915 -4797215
4916 -4497103
4917 -4509332
4918 -4724955
4919 -4759125
4920 -4561312
4921 -4385175
4922 -4554088
4923 -4720871
4924 -4537591
4925 -4356015
4926 -4386368
4927 -4562324
4928 -4582762
4929 -4304794
4930 -4263297
4931 -4452207
4932 -4515866
4933 -4368671
4934 -4154926
4935 -4253066
4936 -4457453
4937 -4322771
4938 -4129606
4939 -4112850
4940 -4296428
4941 -4367566
4942 -4119267
4943 -3989908
4944 -4150712
4945 -4251643
4946 -4147234
4947 -3919788
4948 -3957084
4949 -4193617
4950 -4131801
4951 -3926180
4952 -3856403
4953 -4001818
4954 -4135364
4955 -3916653
4956 -3726876
4957 -3850404
4958 -3983993
4959 -3929661
4960 -3696475
4961 -3667218
4962 -3916051
4963 -3911711
4964 -3704494
4965 -3588290
4966 -3693374
4967 -3865157
4968 -3697509
4969 -3477962
4970 -3566551
4971 -3717106
4972 -3714137
4973 -3483260
4974 -3378817
4975 -3608954
4976 -3674984
4977 -3466859
4978 -3316265
4979 -3386437
4980 -3597863
4981 -3496677
4982 -3242122
4983 -3277495
4984 -3440654
4985 -3481394
4986 -3263591
4987 -3097928
4988 -3284880
4989 -3407647
4990 -3256031
4991 -3070149
4992 -3085356
4993 -3305690
4994 -3287275
4995 -3018329
4996 -2974550
4997 -3118960
4998 -3226542
4999 -3061029
5000 -2833669
5001 -2966444
5002 -3140748
5003 -3036396
5004 -2834621
5005 -2783739
5006 -3004343
5007 -3047903
5008 -2777399
5009 -2682390
5010 -2808941
5011 -2944880
5012 -2843590
5013 -2592335
5014 -2663307
5015 -2849612
5016 -2814695
5017 -2605979
5018 -2487364
5019 -2662625
5020 -2779473
5021 -2561947
5022 -2408173
5023 -2489682
5024 -2658770
5025 -2624951
5026 -2362411
5027 -2343759
5028 -2541764
5029 -2553090
5030 -2373661
5031 -2204202
5032 -2333288
5033 -2502860
5034 -2347020
5035 -2155689
5036 -2191373
5037 -2354605
5038 -2385724
5039 -2118960
5040 -2026655
5041 -2212176
5042 -2287491
5043 -2158890
5044 -1950986
5045 -2011987
5046 -2218939
5047 -2123331
5048 -1912428
5049 -1891514
5050 -2029453
5051 -2104842
5052 -1891923
5053 -1746735
5054 -1897152
5055 -1997512
5056 -1916772
5057 -1715642
5058 -1700288
5059 -1914673
5060 -1870385
5061 -1656733
5062 -1583205
5063 -1706543
5064 -1845706
5065 -1671236
5066 -1478192
5067 -1589427
5068 -1718636
5069 -1674376
5070 -1451752
5071 -1388076
5072 -1593346
5073 -1609047
5074 -1423734
5075 -1315290
5076 -1394169
5077 -1551003
5078 -1445100
5079 -1230333
5080 -1272432
5081 -1393767
5082 -1395121
5083 -1213859
5084 -1087630
5085 -1266668
5086 -1354716
5087 -1190055
5088 -1055342
5089 -1091503
5090 -1260952
5091 -1192210
5092  -958553
5093  -959132
5094 -1095040
5095 -1123808
5096  -967432
5097  -808759
5098  -953494
5099 -1068657
5100  -950818
5101  -787541
5102  -767403
5103  -938316
5104  -944605
5105  -706142
5106  -649889
5107  -782567
5108  -865778
5109  -743833
5110  -550580
5111  -633486
5112  -781703
5113  -683601
5114  -515339
5115  -465742
5116  -626872
5117  -682886
5118  -469429
5119  -371728
5120  -484095
5121  -583774
5122  -500001
5123  -278225
5124  -305901
5125  -476791
5126  -437528
5127  -262293
5128  -172976
5129  -318959
5130  -436431
5131  -240627
5132   -83405
5133  -164368
5134  -290723
5135  -247429
5136   -20284
5137     6095
5138  -176826
5139  -183950
5140   -21890
5141   103433
5142     6251
5143  -146984
5144     1605
5145   190417
5146   153762
5147    20053
5148    -3930
5149   215186
5150   308378
5151   126594
5152    67359
5153   206314
5154   380991
5155   338870
5156   154227
5157   237741
5158   440267
5159   454279
5160   321071
5161   249803
5162   434281
5163   579711
5164   458750
5165   360975
5166   445386
5167   626964
5168   656983
5169   467646
5170   471521
5171   674765
5172   741177
5173   632683
5174   523750
5175   668856
5176   863369
5177   775065
5178   646782
5179   699768
5180   871674
5181   943204
5182   764184
5183   722508
5184   909572
5185  1012353
5186   948816
5187   818645
5188   899672
5189  1110408
5190  1082679
5191   943682
5192   930867
5193  1097882
5194  1220866
5195  1081406
5196   990536
5197  1144744
5198  1283223
5199  1264623
5200  1106459
5201  1134403
5202  1342329
5203  1361034
5204  1228426
5205  1199519
5206  1323615
5207  1483644
5208  1391585
5209  1274332
5210  1384136
5211  1528954
5212  1539144
5213  1395706
5214  1371216
5215  1581095
5216  1645848
5217  1526933
5218  1459548
5219  1567883
5220  1748954
5221  1694180
5222  1542221
5223  1612981
5224  1757659
5225  1806624
5226  1692023
5227  1630141
5228  1803806
5229  1919970
5230  1825313
5231  1741002
5232  1795616
5233  1976049
5234  1974209
5235  1815343
5236  1846772
5237  1999593
5238  2080091
5239  1993996
5240  1886953
5241  2031266
5242  2170872
5243  2108799
5244  2007222
5245  2022908
5246  2204548
5247  2253665
5248  2105829
5249  2091062
5250  2234312
5251  2336037
5252  2280659
5253  2145181
5254  2242727
5255  2408256
5256  2384644
5257  2273882
5258  2256273
5259  2430505
5260  2521500
5261  2383209
5262  2332732
5263  2453661
5264  2583262
5265  2547699
5266  2395586
5267  2461430
5268  2638811
5269  2650919
5270  2546601
5271  2496658
5272  2645620
5273  2785365
5274  2676171
5275  2574649
5276  2649886
5277  2805918
5278  2826997
5279  2669038
5280  2677017
5281  2867714
5282  2915782
5283  2825853
5284  2733978
5285  2847223
5286  3011227
5287  2938661
5288  2820591
5289  2873646
5290  3016673
5291  3085605
5292  2946296
5293  2906047
5294  3067762
5295  3158283
5296  3085973
5297  2981919
5298  3038683
5299  3233983
5300  3207844
5301  3076393
5302  3087171
5303  3236554
5304  3337002
5305  3219530
5306  3116379
5307  3257279
5308  3383738
5309  3345784
5310  3223740
5311  3247737
5312  3437180
5313  3469092
5314  3342697
5315  3311716
5316  3429085
5317  3560540
5318  3476130
5319  3353457
5320  3444636
5321  3591216
5322  3601336
5323  3493927
5324  3451620
5325  3626918
5326  3701814
5327  3587236
5328  3528359
5329  3608225
5330  3767616
5331  3740108
5332  3589661
5333  3645643
5334  3790149
5335  3840158
5336  3740333
5337  3661973
5338  3803571
5339  3918930
5340  3836852
5341  3750560
5342  3797475
5343  3965460
5344  3983582
5345  3838353
5346  3840221
5347  3980434
5348  4048905
5349  3978111
5350  3876268
5351  3984111
5352  4119275
5353  4079315
5354  3981636
5355  3994842
5356  4140183
5357  4202519
5358  4070499
5359  4028484
5360  4151696
5361  4252606
5362  4208444
5363  4088328
5364  4150760
5365  4313741
5366  4297426
5367  4202012
5368  4182152
5369  4314827
5370  4397724
5371  4283442
5372  4227054
5373  4329043
5374  4435496
5375  4427472
5376  4312848
5377  4340269
5378  4489587
5379  4504781
5380  4411481
5381  4371475
5382  4476706
5383  4596609
5384  4511852
5385  4419885
5386  4502147
5387  4623684
5388  4643097
5389  4513179
5390  4500876
5391  4656907
5392  4696461
5393  4620232
5394  4547665
5395  4632141
5396  4786689
5397  4735709
5398  4620889
5399  4666586
5400  4780471
5401  4834487
5402  4722555
5403  4672232
5404  4800889
5405  4883503
5406  4834487
5407  4747000
5408  4792681
5409  4943694
5410  4920571
5411  4808356
5412  4817249
5413  4924994
5414  5012239
5415  4922417
5416  4839708
5417  4965217
5418  5063838
5419  5019240
5420  4927284
5421  4933437
5422  5091590
5423  5114275
5424  4996201
5425  4972615
5426  5072013
5427  5188190
5428  5125131
5429  5016724
5430  5092692
5431  5215696
5432  5206804
5433  5108180
5434  5071794
5435  5223040
5436  5281509
5437  5176867
5438  5128793
5439  5211961
5440  5335480
5441  5311072
5442  5176955
5443  5218057
5444  5351004
5445  5373849
5446  5286959
5447  5216211
5448  5337815
5449  5461156
5450  5364691
5451  5287202
5452  5337250
5453  5463638
5454  5478504
5455  5344286
5456  5340329
5457  5475658
5458  5528485
5459  5463724
5460  5374795
5461  5462603
5462  5585896
5463  5531390
5464  5437764
5465  5455419
5466  5569213
5467  5628296
5468  5511022
5469  5472001
5470  5585657
5471  5667633
5472  5623621
5473  5513272
5474  5558156
5475  5704100
5476  5681791
5477  5584690
5478  5572937
5479  5684011
5480  5774882
5481  5674257
5482  5602033
5483  5694285
5484  5779027
5485  5762610
5486  5658717
5487  5663903
5488  5800201
5489  5828563
5490  5742065
5491  5706259
5492  5783947
5493  5887154
5494  5819367
5495  5724855
5496  5779173
5497  5885120
5498  5896057
5499  5794258
5500  5773357
5501  5901657
5502  5951585
5503  5879321
5504  5813139
5505  5871645
5506  5987430
5507  5954026
5508  5842762
5509  5878767
5510  5974444
5511  6024249
5512  5932446
5513  5874289
5514  5984247
5515  6056987
5516  5995226
5517  5926403
5518  5948224
5519  6069473
5520  6070825
5521  5967086
5522  5972411
5523  6061092
5524  6121584
5525  6053244
5526  5970253
5527  6057849
5528  6145311
5529  6109635
5530  6030700
5531  6028510
5532  6148144
5533  6186471
5534  6080321
5535  6056396
5536  6132936
5537  6207908
5538  6159393
5539  6053499
5540  6121579
5541  6228907
5542  6207084
5543  6141853
5544  6109681
5545  6216046
5546  6275938
5547  6179286
5548  6137185
5549  6193685
5550  6279677
5551  6258011
5552  6150591
5553  6185504
5554  6298410
5555  6306868
5556  6232081
5557  6170179
5558  6262753
5559  6353577
5560  6270552
5561  6202809
5562  6240598
5563  6337530
5564  6360867
5565  6239397
5566  6232062
5567  6341388
5568  6372209
5569  6314957
5570  6240045
5571  6302979
5572  6406067
5573  6358827
5574  6274163
5575  6296765
5576  6384175
5577  6424899
5578  6317243
5579  6278586
5580  6372899
5581  6431452
5582  6394232
5583  6298709
5584  6335291
5585  6457906
5586  6435203
5587  6343987
5588  6327854
5589  6424349
5590  6487767
5591  6392203
5592  6318084
5593  6401314
5594  6473004
5595  6457754
5596  6366057
5597  6363158
5598  6481154
5599  6498259
5600  6404599
5601  6362095
5602  6427676
5603  6521287
5604  6460264
5605  6365138
5606  6423228
5607  6507342
5608  6507687
5609  6419556
5610  6383318
5611  6487402
5612  6526409
5613  6451497
5614  6398429
5615  6435943
5616  6546155
5617  6514648
5618  6409594
5619  6434723
5620  6513982
5621  6544130
5622  6458671
5623  6399363
5624  6487850
5625  6555576
5626  6500667
5627  6435067
5628  6449634
5629  6555512
5630  6553248
5631  6437490
5632  6437110
5633  6513155
5634  6562151
5635  6500974
5636  6422520
5637  6491461
5638  6568383
5639  6533509
5640  6455502
5641  6448381
5642  6538503
5643  6573232
5644  6467991
5645  6439002
5646  6499938
5647  6569657
5648  6530577
5649  6432823
5650  6470929
5651  6561868
5652  6543625
5653  6475279
5654  6436912
5655  6518585
5656  6575836
5657  6488546
5658  6442981
5659  6492991
5660  6556972
5661  6545439
5662  6439888
5663  6452501
5664  6541023
5665  6545854
5666  6483246
5667  6427029
5668  6500490
5669  6574078
5670  6502258
5671  6432975
5672  6469469
5673  6538356
5674  6537180
5675  6438094
5676  6423728
5677  6509763
5678  6530481
5679  6477974
5680  6416693
5681  6459326
5682  6544668
5683  6491374
5684  6416141
5685  6431427
5686  6495441
5687  6523652
5688  6434710
5689  6392772
5690  6474781
5691  6513828
5692  6466729
5693  6398666
5694  6415172
5695  6507203
5696  6475305
5697  6394121
5698  6384029
5699  6450576
5700  6496367
5701  6424067
5702  6355738
5703  6422245
5704  6481650
5705  6448760
5706  6359123
5707  6357955
5708  6457468
5709  6460434
5710  6363659
5711  6342500
5712  6397600
5713  6465233
5714  6403257
5715  6314803
5716  6360012
5717  6424778
5718  6404218
5719  6328660
5720  6296747
5721  6392315
5722  6415465
5723  6339361
5724  6292762
5725  6329025
5726  6404198
5727  6364823
5728  6263048
5729  6287833
5730  6360945
5731  6369580
5732  6292497
5733  6238421
5734  6312821
5735  6365993
5736  6290911
5737  6231913
5738  6246386
5739  6322711
5740  6326142
5741  6222990
5742  6213379
5743  6283972
5744  6311769
5745  6253755
5746  6172897
5747  6224646
5748  6293625
5749  6238640
5750  6174881
5751  6168156
5752  6248406
5753  6270426
5754  6164170
5755  6136475
5756  6195037
5757  6238761
5758  6189256
5759  6101637
5760  6127623
5761  6214363
5762  6183203
5763  6111103
5764  6079614
5765  6149718
5766  6190661
5767  6109058
5768  6047974
5769  6090155
5770  6143452
5771  6124695
5772  6027070
5773  6031991
5774  6117941
5775  6111930
5776  6036405
5777  5995196
5778  6045577
5779  6100764
5780  6033745
5781  5960310
5782  5986758
5783  6045174
5784  6045259
5785  5959538
5786  5932257
5787  6003952
5788  6016981
5789  5955477
5790  5897397
5791  5924798
5792  5997896
5793  5953436
5794  5873244
5795  5883667
5796  5937159
5797  5955249
5798  5867298
5799  5821851
5800  5890452
5801  5909729
5802  5863111
5803  5804508
5804  5811111
5805  5888929
5806  5866177
5807  5776966
5808  5769611
5809  5812454
5810  5838568
5811  5776142
5812  5710180
5813  5759448
5814  5804630
5815  5771427
5816  5702460
5817  5692254
5818  5754829
5819  5756400
5820  5671498
5821  5643128
5822  5687383
5823  5726419
5824  5677614
5825  5600025
5826  5631776
5827  5688110
5828  5658286
5829  5584215
5830  5554530
5831  5625472
5832  5639494
5833  5559948
5834  5515628
5835  5551268
5836  5599464
5837  5560397
5838  5479056
5839  5489047
5840  5551480
5841  5536036
5842  5464153
5843  5415945
5844  5477576
5845  5518058
5846  5446510
5847  5392134
5848  5404943
5849  5458279
5850  5442422
5851  5348263
5852  5339829
5853  5398036
5854  5406780
5855  5350999
5856  5278177
5857  5327406
5858  5377971
5859  5326831
5860  5258442
5861  5257429
5862  5306917
5863  5308287
5864  5218028
5865  5190782
5866  5245966
5867  5269683
5868  5216641
5869  5141683
5870  5163868
5871  5234053
5872  5192198
5873  5114818
5874  5093854
5875  5151307
5876  5174984
5877  5090191
5878  5039153
5879  5082694
5880  5117595
5881  5086891
5882  4996089
5883  4991696
5884  5063198
5885  5048317
5886  4974094
5887  4938878
5888  4975759
5889  5023501
5890  4959313
5891  4886012
5892  4911300
5893  4948040
5894  4938396
5895  4848738
5896  4827676
5897  4891659
5898  4899937
5899  4832093
5900  4783030
5901  4803640
5902  4859055
5903  4813077
5904  4724691
5905  4730736
5906  4774854
5907  4778242
5908  4708032
5909  4658106
5910  4724007
5911  4737876
5912  4679731
5913  4609907
5914  4615445
5915  4679069
5916  4649550
5917  4568690
5918  4563388
5919  4599128
5920  4615404
5921  4555040
5922  4481657
5923  4529646
5924  4552087
5925  4510754
5926  4438051
5927  4437797
5928  4489769
5929  4487445
5930  4398202
5931  4380300
5932  4410172
5933  4438295
5934  4384492
5935  4307982
5936  4331470
5937  4372864
5938  4338206
5939  4277172
5940  4250784
5941  4304522
5942  4312943
5943  4232531
5944  4196619
5945  4216062
5946  4245296
5947  4211874
5948  4135678
5949  4144104
5950  4187366
5951  4167241
5952  4107563
5953  4069293
5954  4108353
5955  4127640
5956  4054900
5957  4002121
5958  4014718
5959  4060728
5960  4038501
5961  3948926
5962  3940921
5963  3989083
5964  3985848
5965  3928235
5966  3861166
5967  3895809
5968  3934259
5969  3876857
5970  3826371
5971  3815508
5972  3857602
5973  3850348
5974  3770563
5975  3740518
5976  3781415
5977  3789838
5978  3730868
5979  3671759
5980  3683486
5981  3739262
5982  3692133
5983  3627323
5984  3618449
5985  3651872
5986  3660520
5987  3577415
5988  3528938
5989  3566868
5990  3591252
5991  3548683
5992  3475321
5993  3477193
5994  3536366
5995  3510845
5996  3426551
5997  3401547
5998  3427640
5999  3457146
6000  3389586
6001  3323865
6002  3359233
6003  3388400
6004  3356096
6005  3287705
6006  3254034
6007  3318621
6008  3306223
6009  3232691
6010  3193803
6011  3211177
6012  3250384
6013  3200000
6014  3120726
6015  3139590
6016  3174778
6017  3157201
6018  3079760
6019  3037059
6020  3089816
6021  3099928
6022  3032503
6023  2984815
6024  2993067
6025  3038348
6026  3004844
6027  2922292
6028  2916890
6029  2949299
6030  2944757
6031  2879790
6032  2820908
6033  2869485
6034  2891468
6035  2838497
6036  2773388
6037  2770637
6038  2813704
6039  2801397
6040  2710837
6041  2683862
6042  2715617
6043  2732717
6044  2677887
6045  2605639
6046  2640676
6047  2674061
6048  2628908
6049  2558097
6050  2536588
6051  2583540
6052  2585242
6053  2501905
6054  2465453
6055  2496869
6056  2518964
6057  2477327
6058  2395993
6059  2401021
6060  2448688
6061  2416985
6062  2351159
6063  2305981
6064  2348368
6065  2372377
6066  2294970
6067  2251949
6068  2262435
6069  2285802
6070  2262773
6071  2178115
6072  2156705
6073  2208129
6074  2201154
6075  2135293
6076  2086661
6077  2115149
6078  2146518
6079  2088801
6080  2023987
6081  2027660
6082  2053485
6083  2042490
6084  1959463
6085  1939737
6086  1978342
6087  1978517
6088  1920064
6089  1863373
6090  1875469
6091  1920630
6092  1865534
6093  1797038
6094  1787412
6095  1823359
6096  1825429
6097  1754762
6098  1709700
6099  1745992
6100  1751825
6101  1699028
6102  1641307
6103  1639022
6104  1684732
6105  1651385
6106  1572695
6107  1562920
6108  1586914
6109  1600724
6110  1531133
6111  1473612
6112  1500575
6113  1519476
6114  1485063
6115  1417279
6116  1395553
6117  1454519
6118  1439962
6119  1364228
6120  1325046
6121  1349378
6122  1373732
6123  1313980
6124  1241982
6125  1261396
6126  1285479
6127  1257328
6128  1192326
6129  1165026
6130  1211346
6131  1206955
6132  1143219
6133  1093708
6134  1104284
6135  1138262
6136  1095417
6137  1018727
6138  1017609
6139  1057246
6140  1042637
6141   979306
6142   922231
6143   967562
6144   984020
6145   917100
6146   862472
6147   862081
6148   900355
6149   880389
6150   796443
6151   784067
6152   822960
6153   818396
6154   753412
6155   693469
6156   720796
6157   754820
6158   700936
6159   636981
6160   620280
6161   665846
6162   659192
6163   573339
6164   534840
6165   575208
6166   587443
6167   540158
6168   457596
6169   478381
6170   519732
6171   478910
6172   411380
6173   379470
6174   421374
6175   436055
6176   352957
6177   304246
6178   331142
6179   354183
6180   317864
6181   238955
6182   228865
6183   283016
6184   255988
6185   193636
6186   147716
6187   176090
6188   207356
6189   133867
6190    68936
6191    89936
6192   120909
6193   101819
6194    21938
6195   -11373
6196    45234
6197    33584
6198   -20219
6199   -83053
6200   -71801
6201   -28883
6202   -71800
6203  -146886
6204  -148803
6205  -122338
6206  -126223
6207  -199784
6208  -249552
6209  -199735
6210  -196633
6211  -243909
6212  -307457
6213  -309040
6214  -252882
6215  -293833
6216  -372403
6217  -381915
6218  -355717
6219  -352570
6220  -416703
6221  -474028
6222  -435070
6223  -419806
6224  -464731
6225  -523261
6226  -546131
6227  -498682
6228  -513185
6229  -590172
6230  -622025
6231  -593314
6232  -571798
6233  -630950
6234  -698714
6235  -671411
6236  -648141
6237  -692088
6238  -748477
6239  -778995
6240  -737587
6241  -730918
6242  -807260
6243  -844887
6244  -835222
6245  -803619
6246  -839411
6247  -917493
6248  -913561
6249  -886219
6250  -901946
6251  -964317
6252 -1008151
6253  -970722
6254  -953889
6255 -1021490
6256 -1064194
6257 -1054987
6258 -1034594
6259 -1053883
6260 -1141590
6261 -1146262
6262 -1107343
6263 -1124181
6264 -1179338
6265 -1230573
6266 -1199115
6267 -1170687
6268 -1228473
6269 -1289461
6270 -1289089
6271 -1254021
6272 -1263536
6273 -1352856
6274 -1376129
6275 -1332645
6276 -1332015
6277 -1380014
6278 -1451971
6279 -1432538
6280 -1394959
6281 -1438002
6282 -1505141
6283 -1516283
6284 -1485817
6285 -1467195
6286 -1552437
6287 -1588748
6288 -1563220
6289 -1541802
6290 -1582656
6291 -1663175
6292 -1662980
6293 -1608603
6294 -1641475
6295 -1714883
6296 -1737558
6297 -1701199
6298 -1675173
6299 -1751378
6300 -1814215
6301 -1788239
6302 -1759725
6303 -1791536
6304 -1873332
6305 -1885857
6306 -1826902
6307 -1834844
6308 -1909072
6309 -1953659
6310 -1928595
6311 -1888828
6312 -1946961
6313 -2022021
6314 -2007222
6315 -1974617
6316 -1983041
6317 -2062645
6318 -2101655
6319 -2046235
6320 -2036088
6321 -2107665
6322 -2164110
6323 -2151899
6324 -2105978
6325 -2139163
6326 -2219334
6327 -2226242
6328 -2185401
6329 -2182505
6330 -2251218
6331 -2309317
6332 -2271013
6333 -2245092
6334 -2301103
6335 -2359538
6336 -2363838
6337 -2310482
6338 -2324763
6339 -2410548
6340 -2428994
6341 -2397461
6342 -2385180
6343 -2434575
6344 -2510932
6345 -2485513
6346 -2444782
6347 -2483584
6348 -2545102
6349 -2568724
6350 -2526516
6351 -2511671
6352 -2595764
6353 -2633702
6354 -2607385
6355 -2587018
6356 -2624749
6357 -2703550
6358 -2685420
6359 -2646361
6360 -2665159
6361 -2732715
6362 -2769581
6363 -2736246
6364 -2702267
6365 -2777291
6366 -2831800
6367 -2814690
6368 -2780936
6369 -2793406
6370 -2881766
6371 -2885523
6372 -2846872
6373 -2850966
6374 -2911956
6375 -2966099
6376 -2936167
6377 -2900283
6378 -2955077
6379 -3012398
6380 -3000426
6381 -2966335
6382 -2977512
6383 -3057978
6384 -3087671
6385 -3032812
6386 -3039265
6387 -3083516
6388 -3145069
6389 -3121128
6390 -3075816
6391 -3121597
6392 -3187509
6393 -3190448
6394 -3160384
6395 -3151044
6396 -3228824
6397 -3268325
6398 -3228790
6399 -3202802
6400 -3251351
6401 -3315380
6402 -3314895
6403 -3263057
6404 -3288808
6405 -3361288
6406 -3381092
6407 -3348437
6408 -3322476
6409 -3394409
6410 -3450497
6411 -3404641
6412 -3382605
6413 -3410081
6414 -3483364
6415 -3500031
6416 -3442556
6417 -3451861
6418 -3530210
6419 -3554528
6420 -3525478
6421 -3488531
6422 -3545904
6423 -3612663
6424 -3592740
6425 -3554914
6426 -3567337
6427 -3643419
6428 -3675185
6429 -3616347
6430 -3607672
6431 -3674212
6432 -3719430
6433 -3700133
6434 -3648605
6435 -3688343
6436 -3772458
6437 -3769129
6438 -3723615
6439 -3727285
6440 -3786447
6441 -3839193
6442 -3785420
6443 -3752990
6444 -3816317
6445 -3874461
6446 -3874936
6447 -3816513
6448 -3833654
6449 -3921660
6450 -3935653
6451 -3895001
6452 -3870809
6453 -3927661
6454 -3988297
6455 -3957713
6456 -3908196
6457 -3956569
6458 -4023347
6459 -4035379
6460 -3987863
6461 -3976284
6462 -4058206
6463 -4084970
6464 -4038279
6465 -4017427
6466 -4059339
6467 -4134882
6468 -4123963
6469 -4064360
6470 -4099835
6471 -4159459
6472 -4187601
6473 -4137530
6474 -4102982
6475 -4183910
6476 -4235231
6477 -4200895
6478 -4162386
6479 -4183808
6480 -4274555
6481 -4276499
6482 -4216469
6483 -4220009
6484 -4277769
6485 -4329997
6486 -4289704
6487 -4239372
6488 -4296318
6489 -4365622
6490 -4348436
6491 -4309430
6492 -4313159
6493 -4385724
6494 -4412345
6495 -4352910
6496 -4346522
6497 -4392970
6498 -4460175
6499 -4434407
6500 -4376378
6501 -4416473
6502 -4487813
6503 -4486009
6504 -4442610
6505 -4427981
6506 -4497642
6507 -4541757
6508 -4490894
6509 -4465369
6510 -4510485
6511 -4570300
6512 -4573486
6513 -4512619
6514 -4528622
6515 -4596766
6516 -4608779
6517 -4572232
6518 -4541777
6519 -4605227
6520 -4667335
6521 -4623653
6522 -4592364
6523 -4616002
6524 -4681840
6525 -4694061
6526 -4625858
6527 -4632153
6528 -4702552
6529 -4722247
6530 -4701537
6531 -4658531
6532 -4708674
6533 -4776578
6534 -4741270
6535 -4701474
6536 -4720990
6537 -4774975
6538 -4804747
6539 -4741472
6540 -4723169
6541 -4798802
6542 -4839852
6543 -4812682
6544 -4771074
6545 -4796754
6546 -4875248
6547 -4857140
6548 -4803812
6549 -4809635
6550 -4862243
6551 -4915455
6552 -4858428
6553 -4822091
6554 -4892070
6555 -4934778
6556 -4924848
6557 -4862433
6558 -4873358
6559 -4956235
6560 -4963474
6561 -4907568
6562 -4893431
6563 -4951243
6564 -5007680
6565 -4970969
6566 -4916780
6567 -4955649
6568 -5025775
6569 -5018112
6570 -4959010
6571 -4951415
6572 -5028149
6573 -5058343
6574 -5012466
6575 -4988391
6576 -5020346
6577 -5091326
6578 -5067373
6579 -5003173
6580 -5031637
6581 -5091716
6582 -5113702
6583 -5057225
6584 -5025512
6585 -5103976
6586 -5150461
6587 -5097927
6588 -5057816
6589 -5078575
6590 -5153899
6591 -5158517
6592 -5082774
6593 -5092645
6594 -5160975
6595 -5192506
6596 -5147954
6597 -5094427
6598 -5149978
6599 -5214751
6600 -5186138
6601 -5130459
6602 -5130456
6603 -5212913
6604 -5241126
6605 -5162824
6606 -5152721
6607 -5210869
6608 -5259295
6609 -5230060
6610 -5163138
6611 -5194404
6612 -5277132
6613 -5257572
6614 -5215922
6615 -5192367
6616 -5260110
6617 -5309120
6618 -5238440
6619 -5203395
6620 -5251322
6621 -5309513
6622 -5301796
6623 -5222721
6624 -5239185
6625 -5318948
6626 -5328881
6627 -5276360
6628 -5237552
6629 -5296584
6630 -5363116
6631 -5307116
6632 -5254419
6633 -5283098
6634 -5342450
6635 -5358074
6636 -5288683
6637 -5279104
6638 -5354378
6639 -5375788
6640 -5340210
6641 -5291109
6642 -5321204
6643 -5398822
6644 -5364073
6645 -5300350
6646 -5321978
6647 -5371079
6648 -5409527
6649 -5341830
6650 -5308131
6651 -5373822
6652 -5416320
6653 -5375753
6654 -5324095
6655 -5340155
6656 -5419597
6657 -5419078
6658 -5352764
6659 -5353178
6660 -5402737
6661 -5440883
6662 -5390046
6663 -5335708
6664 -5385164
6665 -5439128
6666 -5415088
6667 -5363409
6668 -5366603
6669 -5442832
6670 -5451713
6671 -5382287
6672 -5367964
6673 -5413910
6674 -5464748
6675 -5416430
6676 -5358183
6677 -5402027
6678 -5458219
6679 -5456424
6680 -5398065
6681 -5366964
6682 -5446350
6683 -5470715
6684 -5413785
6685 -5379728
6686 -5409450
6687 -5475719
6688 -5454666
6689 -5383420
6690 -5404717
6691 -5467959
6692 -5473411
6693 -5414830
6694 -5378883
6695 -5442815
6696 -5485634
6697 -5430782
6698 -5389074
6699 -5411760
6700 -5478337
6701 -5478242
6702 -5396950
6703 -5394172
6704 -5456316
6705 -5482376
6706 -5429440
6707 -5372081
6708 -5430545
6709 -5492209
6710 -5453861
6711 -5394024
6712 -5398608
6713 -5468461
6714 -5489822
6715 -5399670
6716 -5376926
6717 -5438505
6718 -5480779
6719 -5439257
6720 -5369776
6721 -5406832
6722 -5481273
6723 -5459726
6724 -5395462
6725 -5380216
6726 -5438899
6727 -5482002
6728 -5403631
6729 -5356722
6730 -5415902
6731 -5468018
6732 -5450291
6733 -5364512
6734 -5372648
6735 -5454676
6736 -5454100
6737 -5388362
6738 -5350053
6739 -5404369
6740 -5469435
6741 -5413155
6742 -5346985
6743 -5383444
6744 -5441190
6745 -5443426
6746 -5352774
6747 -5332233
6748 -5415944
6749 -5431937
6750 -5382558
6751 -5329378
6752 -5367036
6753 -5440993
6754 -5409682
6755 -5320862
6756 -5337692
6757 -5398443
6758 -5416224
6759 -5343533
6760 -5301774
6761 -5362471
6762 -5416364
6763 -5364396
6764 -5305872
6765 -5306768
6766 -5397295
6767 -5385599
6768 -5295443
6769 -5291988
6770 -5344618
6771 -5387686
6772 -5327214
6773 -5258920
6774 -5313276
6775 -5373731
6776 -5341547
6777 -5273097
6778 -5267214
6779 -5334364
6780 -5347558
6781 -5270761
6782 -5243774
6783 -5288875
6784 -5333528
6785 -5300072
6786 -5224022
6787 -5253489
6788 -5314122
6789 -5293778
6790 -5238053
6791 -5203162
6792 -5273435
6793 -5303574
6794 -5240497
6795 -5191599
6796 -5227445
6797 -5285358
6798 -5261188
6799 -5169384
6800 -5178627
6801 -5248796
6802 -5250859
6803 -5200229
6804 -5143188
6805 -5197843
6806 -5248956
6807 -5187461
6808 -5143612
6809 -5150308
6810 -5209133
6811 -5208909
6812 -5123928
6813 -5102931
6814 -5180015
6815 -5192895
6816 -5145269
6817 -5080387
6818 -5115833
6819 -5185645
6820 -5139514
6821 -5069560
6822 -5073891
6823 -5132249
6824 -5160097
6825 -5068856
6826 -5038761
6827 -5097731
6828 -5128203
6829 -5086124
6830 -5010897
6831 -5026623
6832 -5105536
6833 -5076840
6834 -5013200
6835 -4998501
6836 -5048716
6837 -5096046
6838 -5010112
6839 -4953911
6840 -5004667
6841 -5041271
6842 -5025290
6843 -4939756
6844 -4934504
6845 -5018816
6846 -5019960
6847 -4939593
6848 -4905948
6849 -4947580
6850 -5003907
6851 -4942226
6852 -4868581
6853 -4894752
6854 -4955613
6855 -4951253
6856 -4870113
6857 -4836822
6858 -4924010
6859 -4944242
6860 -4860869
6861 -4808276
6862 -4838001
6863 -4907863
6864 -4868692
6865 -4780484
6866 -4798956
6867 -4855480
6868 -4873738
6869 -4790535
6870 -4738241
6871 -4801905
6872 -4842624
6873 -4786210
6874 -4719719
6875 -4721841
6876 -4798614
6877 -4795142
6878 -4697104
6879 -4677674
6880 -4750340
6881 -4773414
6882 -4711953
6883 -4628370
6884 -4675858
6885 -4744357
6886 -4699165
6887 -4629436
6888 -4614548
6889 -4692321
6890 -4708749
6891 -4610628
6892 -4573438
6893 -4612214
6894 -4662003
6895 -4621455
6896 -4533746
6897 -4554986
6898 -4626825
6899 -4611755
6900 -4540615
6901 -4497148
6902 -4562424
6903 -4602411
6904 -4515562
6905 -4461125
6906 -4487712
6907 -4546981
6908 -4528467
6909 -4429118
6910 -4431378
6911 -4498474
6912 -4503567
6913 -4432551
6914 -4371408
6915 -4415212
6916 -4483464
6917 -4413874
6918 -4342351
6919 -4358477
6920 -4422791
6921 -4429660
6922 -4325231
6923 -4296121
6924 -4364438
6925 -4376038
6926 -4329004
6927 -4250140
6928 -4277575
6929 -4355829
6930 -4313538
6931 -4234884
6932 -4227330
6933 -4278507
6934 -4303913
6935 -4219575
6936 -4164177
6937 -4218922
6938 -4251496
6939 -4212201
6940 -4142339
6941 -4138901
6942 -4224051
6943 -4195953
6944 -4111647
6945 -4090926
6946 -4135184
6947 -4168357
6948 -4101730
6949 -4031933
6950 -4087956
6951 -4119531
6952 -4095953
6953 -4014876
6954 -3998596
6955 -4072700
6956 -4069609
6957 -3984657
6958 -3948725
6959 -3982280
6960 -4038653
6961 -3987007
6962 -3904767
6963 -3928132
6964 -3979674
6965 -3971708
6966 -3888626
6967 -3839165
6968 -3918566
6969 -3938418
6970 -3852210
6971 -3812000
6972 -3830881
6973 -3895989
6974 -3864948
6975 -3766852
6976 -3773040
6977 -3824412
6978 -3831480
6979 -3752581
6980 -3695690
6981 -3756300
6982 -3801048
6983 -3731495
6984 -3670837
6985 -3676784
6986 -3737439
6987 -3724547
6988 -3622339
6989 -3605453
6990 -3660324
6991 -3690463
6992 -3625227
6993 -3542054
6994 -3592486
6995 -3658251
6996 -3605548
6997 -3521558
6998 -3504254
6999 -3571567
7000 -3591028
7001 -3484974
7002 -3444726
7003 -3493519
7004 -3539809
7005 -3496286
7006 -3400502
7007 -3412068
7008 -3489246
7009 -3457577
7010 -3378445
7011 -3337562
7012 -3397560
7013 -3440005
7014 -3353079
7015 -3294649
7016 -3324593
7017 -3376921
7018 -3351780
7019 -3243780
7020 -3229486
7021 -3310338
7022 -3308186
7023 -3231167
7024 -3178679
7025 -3220194
7026 -3288606
7027 -3216940
7028 -3127971
7029 -3148920
7030 -3195392
7031 -3196428
7032 -3100387
7033 -3060966
7034 -3136521
7035 -3157783
7036 -3089786
7037 -3013367
7038 -3031670
7039 -3112568
7040 -3063893
7041 -2964946
7042 -2959093
7043 -3016394
7044 -3051141
7045 -2955780
7046 -2889581
7047 -2949211
7048 -2991420
7049 -2940545
7050 -2855638
7051 -2839308
7052 -2926119
7053 -2907801
7054 -2822008
7055 -2784212
7056 -2832853
7057 -2878393
7058 -2815257
7059 -2719522
7060 -2760954
7061 -2804477
7062 -2777072
7063 -2693168
7064 -2662511
7065 -2742913
7066 -2757810
7067 -2659431
7068 -2617154
7069 -2639076
7070 -2704951
7071 -2645368
7072 -2551286
7073 -2567681
7074 -2627463
7075 -2615541
7076 -2536159
7077 -2476050
7078 -2546931
7079 -2588853
7080 -2501061
7081 -2432212
7082 -2448827
7083 -2510334
7084 -2491897
7085 -2377680
7086 -2378995
7087 -2435700
7088 -2452198
7089 -2381313
7090 -2304140
7091 -2349422
7092 -2402542
7093 -2335196
7094 -2263537
7095 -2262163
7096 -2316961
7097 -2320495
7098 -2224012
7099 -2188690
7100 -2247903
7101 -2265984
7102 -2212319
7103 -2124837
7104 -2153291
7105 -2216896
7106 -2166290
7107 -2091958
7108 -2068686
7109 -2131999
7110 -2159364
7111 -2057433
7112 -1998351
7113 -2045730
7114 -2082472
7115 -2039637
7116 -1948113
7117 -1948988
7118 -2026879
7119 -1996111
7120 -1919014
7121 -1887367
7122 -1938346
7123 -1972604
7124 -1886305
7125 -1806324
7126 -1844464
7127 -1889066
7128 -1870520
7129 -1772680
7130 -1755051
7131 -1832931
7132 -1832270
7133 -1747227
7134 -1691108
7135 -1717324
7136 -1786791
7137 -1725451
7138 -1624121
7139 -1648546
7140 -1699932
7141 -1704035
7142 -1606824
7143 -1547770
7144 -1631559
7145 -1653355
7146 -1569965
7147 -1497894
7148 -1517099
7149 -1596355
7150 -1554501
7151 -1443946
7152 -1443501
7153 -1505681
7154 -1519849
7155 -1431209
7156 -1349280
7157 -1423388
7158 -1464644
7159 -1400986
7160 -1325981
7161 -1311953
7162 -1395755
7163 -1380879
7164 -1274020
7165 -1237582
7166 -1294067
7167 -1330719
7168 -1266297
7169 -1164505
7170 -1198622
7171 -1272568
7172 -1236752
7173 -1146301
7174 -1110261
7175 -1179141
7176 -1204177
7177 -1094219
7178 -1048073
7179 -1078687
7180 -1136444
7181 -1098944
7182  -988246
7183  -995691
7184 -1073360
7185 -1045007
7186  -968854
7187  -904140
7188  -974755
7189 -1019226
7190  -930750
7191  -853538
7192  -871182
7193  -932355
7194  -922990
7195  -808240
7196  -785853
7197  -857212
7198  -868221
7199  -790024
7200  -708840
7201  -747696
7202  -827320
7203  -754334
7204  -679297
7205  -669334
7206  -730697
7207  -745093
7208  -634723
7209  -584355
7210  -642405
7211  -676842
7212  -624146
7213  -527766
7214  -546805
7215  -630750
7216  -580058
7217  -483960
7218  -468033
7219  -515717
7220  -550531
7221  -460654
7222  -386331
7223  -441716
7224  -489056
7225  -445829
7226  -350292
7227  -329609
7228  -416581
7229  -402386
7230  -307772
7231  -268085
7232  -310871
7233  -370109
7234  -290416
7235  -204478
7236  -236711
7237  -285074
7238  -262939
7239  -163090
7240  -128789
7241  -208002
7242  -218939
7243  -143061
7244   -79277
7245  -108012
7246  -174693
7247  -114662
7248   -10463
7249   -28548
7250   -78388
7251   -81737
7252     2060
7253    67776
7254    -6118
7255   -34023
7256    37862
7257   100777
7258    95666
7259    29083
7260    53667
7261   172510
7262   172885
7263   117430
7264   102510
7265   173622
7266   256684
7267   202748
7268   149166
7269   212563
7270   290976
7271   313825
7272   231034
7273   235986
7274   342708
7275   372986
7276   318903
7277   285544
7278   346045
7279   452876
7280   419815
7281   344309
7282   384224
7283   478202
7284   507807
7285   437727
7286   396591
7287   508134
7288   562458
7289   532341
7290   476485
7291   515210
7292   627482
7293   630868
7294   545284
7295   561812
7296   638357
7297   697398
7298   639178
7299   581473
7300   671594
7301   754625
7302   733605
7303   673466
7304   687374
7305   802276
7306   818945
7307   739993
7308   728630
7309   806529
7310   883814
7311   854059
7312   770969
7313   840974
7314   938841
7315   938692
7316   869000
7317   851535
7318   954685
7319  1018780
7320   939432
7321   909936
7322   974931
7323  1065278
7324  1063934
7325   965009
7326  1002612
7327  1100098
7328  1117816
7329  1066659
7330  1018455
7331  1112472
7332  1198567
7333  1146662
7334  1100587
7335  1137934
7336  1235978
7337  1255030
7338  1165971
7339  1163704
7340  1254714
7341  1304945
7342  1264884
7343  1206903
7344  1270041
7345  1376584
7346  1347910
7347  1289919
7348  1298883
7349  1383166
7350  1439959
7351  1359494
7352  1327900
7353  1422628
7354  1482127
7355  1467781
7356  1396522
7357  1434101
7358  1543409
7359  1536947
7360  1469120
7361  1463152
7362  1548699
7363  1618799
7364  1547374
7365  1509715
7366  1579418
7367  1658690
7368  1655619
7369  1579399
7370  1579573
7371  1697239
7372  1714239
7373  1657243
7374  1636629
7375  1701034
7376  1792905
7377  1753433
7378  1683536
7379  1738586
7380  1810836
7381  1824530
7382  1755193
7383  1738968
7384  1854750
7385  1894419
7386  1843995
7387  1806347
7388  1862781
7389  1961578
7390  1930022
7391  1851557
7392  1885502
7393  1961296
7394  2000055
7395  1945753
7396  1905376
7397  2006202
7398  2071644
7399  2025274
7400  1969000
7401  1997823
7402  2100209
7403  2109420
7404  2020148
7405  2036858
7406  2116130
7407  2182183
7408  2125718
7409  2067973
7410  2142107
7411  2227082
7412  2190664
7413  2133325
7414  2145278
7415  2247455
7416  2280837
7417  2204981
7418  2192312
7419  2270964
7420  2333045
7421  2300095
7422  2221880
7423  2273693
7424  2376734
7425  2370313
7426  2308270
7427  2289258
7428  2391434
7429  2455429
7430  2379783
7431  2344027
7432  2402764
7433  2481099
7434  2475487
7435  2383175
7436  2410281
7437  2515171
7438  2541429
7439  2480296
7440  2440622
7441  2518926
7442  2609393
7443  2552455
7444  2478416
7445  2525903
7446  2614109
7447  2648647
7448  2549520
7449  2549828
7450  2660787
7451  2698383
7452  2653148
7453  2589183
7454  2637920
7455  2747464
7456  2714422
7457  2644371
7458  2659449
7459  2751263
7460  2809009
7461  2726557
7462  2681640
7463  2778808
7464  2838280
7465  2809395
7466  2727636
7467  2761755
7468  2875012
7469  2879842
7470  2797601
7471  2797088
7472  2872044
7473  2948906
7474  2881277
7475  2816089
7476  2889006
7477  2968226
7478  2963348
7479  2887273
7480  2880435
7481  3000309
7482  3033530
7483  2959007
7484  2927065
7485  2986800
7486  3075497
7487  3038962
7488  2954687
7489  3003959
7490  3086456
7491  3114704
7492  3040199
7493  3005529
7494  3105895
7495  3165835
7496  3107654
7497  3065215
7498  3091738
7499  3195863
7500  3190493
7501  3101719
7502  3128035
7503  3208237
7504  3245745
7505  3193608
7506  3124304
7507  3215206
7508  3286991
7509  3243978
7510  3195675
7511  3210898
7512  3314255
7513  3334113
7514  3243842
7515  3235329
7516  3316189
7517  3368496
7518  3327126
7519  3258456
7520  3310041
7521  3414444
7522  3380756
7523  3326661
7524  3319789
7525  3415060
7526  3460889
7527  3379953
7528  3343893
7529  3416178
7530  3482597
7531  3464126
7532  3375257
7533  3416837
7534  3519695
7535  3514198
7536  3448559
7537  3428495
7538  3509318
7539  3579736
7540  3500253
7541  3458372
7542  3518012
7543  3585614
7544  3599962
7545  3504553
7546  3509151
7547  3620723
7548  3635222
7549  3573123
7550  3526100
7551  3592505
7552  3685399
7553  3639947
7554  3561401
7555  3606598
7556  3690251
7557  3709153
7558  3621849
7559  3593495
7560  3698395
7561  3744296
7562  3690455
7563  3636149
7564  3680795
7565  3789900
7566  3755399
7567  3678671
7568  3692122
7569  3770314
7570  3813056
7571  3735735
7572  3686723
7573  3776499
7574  3845157
7575  3811113
7576  3740254
7577  3753728
7578  3866571
7579  3871916
7580  3780247
7581  3772859
7582  3838880
7583  3918151
7584  3857266
7585  3781944
7586  3853126
7587  3936565
7588  3917126
7589  3845340
7590  3823259
7591  3935304
7592  3970072
7593  3889354
7594  3852665
7595  3916762
7596  4004108
7597  3974603
7598  3872821
7599  3913715
7600  4004785
7601  4019754
7602  3945549
7603  3895666
7604  3992183
7605  4071370
7606  3992076
7607  3941543
7608  3976886
7609  4070520
7610  4072216
7611  3967739
7612  3974316
7613  4063668
7614  4100767
7615  4045244
7616  3972895
7617  4055662
7618  4147275
7619  4093740
7620  4021972
7621  4037989
7622  4122372
7623  4158431
7624  4051136
7625  4038238
7626  4122485
7627  4177789
7628  4138998
7629  4060450
7630  4101835
7631  4198079
7632  4173809
7633  4102979
7634  4083264
7635  4173686
7636  4235388
7637  4153335
7638  4102842
7639  4177627
7640  4240153
7641  4224734
7642  4122272
7643  4138648
7644  4250699
7645  4248639
7646  4176175
7647  4149350
7648  4217874
7649  4305445
7650  4239449
7651  4168077
7652  4215847
7653  4283038
7654  4294957
7655  4205680
7656  4186266
7657  4289914
7658  4316558
7659  4264140
7660  4206484
7661  4258708
7662  4343844
7663  4303150
7664  4220579
7665  4252492
7666  4319937
7667  4358928
7668  4274969
7669  4235692
7670  4334097
7671  4378483
7672  4315735
7673  4265061
7674  4285272
7675  4383729
7676  4365307
7677  4275155
7678  4283451
7679  4361634
7680  4411956
7681  4342206
7682  4273912
7683  4355293
7684  4411938
7685  4380717
7686  4304118
7687  4305505
7688  4411513
7689  4432275
7690  4338143
7691  4322156
7692  4385937
7693  4448885
7694  4398710
7695  4309815
7696  4362843
7697  4446945
7698  4423337
7699  4357039
7700  4333338
7701  4437095
7702  4477306
7703  4388865
7704  4347104
7705  4398246
7706  4465840
7707  4444631
7708  4342769
7709  4380783
7710  4470321
7711  4479896
7712  4399380
7713  4357014
7714  4445642
7715  4510050
7716  4432567
7717  4373110
7718  4400839
7719  4487670
7720  4493223
7721  4383758
7722  4384082
7723  4483438
7724  4510116
7725  4446572
7726  4371110
7727  4431360
7728  4528943
7729  4468793
7730  4395727
7731  4414124
7732  4497494
7733  4529997
7734  4422163
7735  4390788
7736  4476901
7737  4519847
7738  4477712
7739  4395103
7740  4422586
7741  4529324
7742  4509260
7743  4423796
7744  4409242
7745  4490120
7746  4548528
7747  4457247
7748  4390690
7749  4461874
7750  4521784
7751  4510984
7752  4412464
7753  4419265
7754  4529223
7755  4536834
7756  4443113
7757  4408682
7758  4466174
7759  4551332
7760  4484785
7761  4398596
7762  4445847
7763  4527344
7764  4528667
7765  4439227
7766  4398426
7767  4509999
7768  4540691
7769  4462324
7770  4401459
7771  4445855
7772  4542742
7773  4509693
7774  4413290
7775  4433952
7776  4507570
7777  4538468
7778  4458003
7779  4385250
7780  4474491
7781  4530737
7782  4477484
7783  4414431
7784  4420450
7785  4520950
7786  4520427
7787  4419452
7788  4406904
7789  4479413
7790  4522456
7791  4455599
7792  4376894
7793  4448132
7794  4519205
7795  4484629
7796  4411041
7797  4402504
7798  4495795
7799  4511556
7800  4410621
7801  4378536
7802  4444786
7803  4502944
7804  4466274
7805  4373021
7806  4407176
7807  4496599
7808  4474230
7809  4401512
7810  4363966
7811  4442015
7812  4497822
7813  4411618
7814  4357904
7815  4409722
7816  4476432
7817  4459136
7818  4361886
7819  4366669
7820  4452727
7821  4451440
7822  4386682
7823  4333120
7824  4398678
7825  4468862
7826  4400049
7827  4337323
7828  4366923
7829  4437828
7830  4436686
7831  4342218
7832  4311740
7833  4406321
7834  4429574
7835  4371105
7836  4300500
7837  4348846
7838  4439322
7839  4389067
7840  4302705
7841  4320986
7842  4382224
7843  4410996
7844  4314935
7845  4269126
7846  4348243
7847  4403937
7848  4349982
7849  4270943
7850  4282033
7851  4395128
7852  4367468
7853  4269125
7854  4253259
7855  4322359
7856  4378877
7857  4299580
7858  4216599
7859  4292298
7860  4351333
7861  4324572
7862  4231069
7863  4219164
7864  4321206
7865  4331102
7866  4237631
7867  4206893
7868  4255225
7869  4336599
7870  4277571
7871  4177495
7872  4221211
7873  4292164
7874  4280738
7875  4197186
7876  4148388
7877  4252835
7878  4297855
7879  4209381
7880  4147615
7881  4180680
7882  4269381
7883  4245926
7884  4120934
7885  4132211
7886  4213210
7887  4237411
7888  4164383
7889  4090032
7890  4165270
7891  4238178
7892  4174398
7893  4093439
7894  4090905
7895  4191961
7896  4197796
7897  4077472
7898  4062853
7899  4143080
7900  4182738
7901  4124922
7902  4029639
7903  4078314
7904  4163037
7905  4118607
7906  4038482
7907  4024727
7908  4104643
7909  4137461
7910  4037041
7911  3995239
7912  4051739
7913  4117063
7914  4075323
7915  3967884
7916  3983408
7917  4079691
7918  4064242
7919  3978463
7920  3936212
7921  4013413
7922  4082669
7923  3993080
7924  3911166
7925  3959562
7926  4022008
7927  4015317
7928  3901653
7929  3893637
7930  3987624
7931  4007977
7932  3930607
7933  3865062
7934  3915234
7935  3996361
7936  3929902
7937  3839887
7938  3861737
7939  3928148
7940  3939879
7941  3844383
7942  3802795
7943  3893893
7944  3922634
7945  3861804
7946  3788233
7947  3807954
7948  3890970
7949  3859337
7950  3763942
7951  3770177
7952  3835405
7953  3875472
7954  3785397
7955  3721219
7956  3786017
7957  3836691
7958  3781067
7959  3705280
7960  3696714
7961  3798142
7962  3790869
7963  3692241
7964  3674207
7965  3730669
7966  3780456
7967  3708074
7968  3613395
7969  3664314
7970  3733976
7971  3702763
7972  3625438
7973  3599026
7974  3692187
7975  3714983
7976  3612898
7977  3572021
7978  3606638
7979  3678215
7980  3631463
7981  3534810
7982  3558495
7983  3635403
7984  3622816
7985  3543899
7986  3488911
7987  3574836
7988  3618359
7989  3528344
7990  3467088
7991  3493583
7992  3565399
7993  3553529
7994  3438988
7995  3443371
7996  3525756
7997  3532954
7998  3453426
7999  3383515
8000  3436739
8001  3522435
8002  3442380
8003  3365180
8004  3369631
8005  3464216
8006  3475652
8007  3352305
8008  3318907
8009  3399871
8010  3429573
8011  3371433
8012  3270449
8013  3315355
8014  3404972
8015  3364289
8016  3270151
8017  3254788
8018  3324235
8019  3364015
8020  3256472
8021  3196178
8022  3262047
8023  3308835
8024  3277293
8025  3176982
8026  3184506
8027  3285458
8028  3261514
8029  3176446
8030  3130162
8031  3200082
8032  3253166
8033  3172869
8034  3077102
8035  3134893
8036  3200063
8037  3186927
8038  3078705
8039  3047738
8040  3141663
8041  3158206
8042  3073330
8043  3007143
8044  3044159
8045  3137232
8046  3082233
8047  2977716
8048  2991201
8049  3066170
8050  3076214
8051  2979275
8052  2912308
8053  2998707
8054  3038799
8055  2975955
8056  2898386
8057  2909272
8058  3000238
8059  2980773
8060  2870732
8061  2854589
8062  2919229
8063  2956321
8064  2872416
8065  2789633
8066  2849521
8067  2919127
8068  2874807
8069  2790582
8070  2770235
8071  2852930
8072  2858211
8073  2755357
8074  2723228
8075  2771558
8076  2824151
8077  2772471
8078  2671581
8079  2712753
8080  2787829
8081  2755384
8082  2671499
8083  2630736
8084  2712102
8085  2745572
8086  2643834
8087  2584039
8088  2636915
8089  2700771
8090  2664173
8091  2549365
8092  2563162
8093  2635279
8094  2630516
8095  2545520
8096  2498678
8097  2546819
8098  2617244
8099  2529482
8100  2468342
8101  2479398
8102  2557449
8103  2542642
8104  2435098
8105  2409947
8106  2491112
8107  2496903
8108  2439363
8109  2353216
8110  2420431
8111  2470294
8112  2436337
8113  2315497
8114  2358179
8115  2371475
8116  2441755
8117  2272448
8118  2310453
8119  2273573
8120  2486187
8121  2014014
##END NTUPLES=NMR FID
##END=
