# Supplementary material for: An untargeted multi-technique metabolomics approach to studying intracellular metabolites of HepG2 cells exposed to 2,3,7,8-tetrachlorodibenzo-p-dioxin
Source: BMC Genomics. 2011 May 20;12:251. doi: 10.1186/1471-2164-12-251 (PMC3141663; doi:10.1186/1471-2164-12-251)
Supplement: Additional file 2 — Metadata and NMR raw data: ZIP file containing: -All NMR raw data (in JCAMP-DX format ".dx") -The metadata on NMR (polars & apolars), LC-MS and GC-MS data sets (as Tab delimited files ".txt"). [file 1471-2164-12-251-S2.ZIP › TE/Ainhoa/SAFETY COPY D Disk/TRABAJO/ARTICLES/ARTICLE Metabolomics TCDD_ACCEPTED/JCAMP_DX_NMR_data_and_all_metadata/NMR_polar_Ctrol_p11a.4D.dx]

##TITLE=NMR_polar_Ctrol_p11a.4D
##JCAMPDX= 6.0         $$ Bruker NMR JCAMP-DX V2.0
##DATA TYPE= NMR FID
##DATA CLASS= NTUPLES
##ORIGIN= Bruker BioSpin GmbH
##OWNER= bruker
$$ 1.72 TOPSPIN		Version 2.1
$$ 2011-04-15 14:49:42.926 +0200  WUR\bruker@RIK1030
$$ Compression mode = fixed
##.OBSERVE FREQUENCY= 400.13188529
##.OBSERVE NUCLEUS= ^1H
##.DELAY= (6, 6)
##.ACQUISITION MODE= SIMULTANEOUS (DQD)
##.ACQUISITION SCHEME= undefined
##.AVERAGES= 1024
##.DIGITISER RES= 18
##SPECTROMETER/DATA SYSTEM= avance400
##.PULSE SEQUENCE= zgpr
##.SOLVENT NAME= D2O
##.SHIFT REFERENCE= INTERNAL, D2O, 1, 12.29218
##AUDIT TRAIL= $$ (NUMBER, WHEN, WHO, WHERE, PROCESS, VERSION, WHAT)
$$ ##TITLE= Audit trail, TOPSPIN		Version 1.3
$$ ##JCAMPDX= 5.01
$$ ##ORIGIN= Bruker BioSpin GmbH
$$ ##OWNER= bruker
$$ $$ P:\NMR-data/data/WUR-bruker/nmr/AR210608.4D/1/audita.txt
$$ ##AUDIT TRAIL=  $$ (NUMBER, WHEN, WHO, WHERE, VERSION, WHAT)
(   1,<2008-07-29 01:19:01.280 +0200>,<WUR\bruker>,<RIK1030>,<TOPSPIN 1.3>,
      <created by zg, POWCHK disabled, PULCHK disabled
       configuration hash MD5:
       D1 93 94 B6 6B D6 3B BD 35 EA 0D 0D AE B0 63 FA
       data hash MD5: 16K
       A2 19 DA CE DC 18 1D 04 2A 25 08 91 54 FA 85 92>)
(   2,<2008-07-29 01:19:07.733 +0200>,<WUR\bruker>,<RIK1030>,<TOPSPIN 1.3>,
      <user comment:
       ICON-NMR User ID: WUR\bruker
       data hash MD5: 16K
       A2 19 DA CE DC 18 1D 04 2A 25 08 91 54 FA 85 92>)
(   3,<2008-07-29 01:19:07.952 +0200>,<WUR\bruker>,<RIK1030>,<TOPSPIN 1.3>,
      <wrpa from 1 1 "AR210608.4D" "WUR-bruker" "D:\NMRautomation"
       data hash MD5: 16K
       A2 19 DA CE DC 18 1D 04 2A 25 08 91 54 FA 85 92>)
(   4,<2011-04-15 14:49:40.723 +0200>,<WUR\bruker>,<RIK1030>,<proc1d>,<TOPSPIN 2.1>,
      <convdta from       1 "NMR_polar_Ctrol_p11a.4D" "Ainhoa_raw_data" "P:\NMR-data"
       data hash MD5: 16244
       FE F3 49 48 5D D2 AC 27 8D 8A 78 15 FE 82 D9 07>)
$$ ##END=
$$ 
$$ $$ hash MD5
$$ $$ B5 FE BD E1 F5 A2 E4 06 3C EC CD 14 46 2F 16 8B
##$RELAX= 
##$BRUKER FILE EXP=format.temp
$$ EDIT_PAR COMMAND FILE
$$ 
$$ DI_MODE         LONG
$$ ED_ENTRY        ACQU
$$ ORDER           FILE
$$ 
$$ 
$$ HEADER		"F2 - Acquisition Parameters"
$$ T_NAME		Date_
$$ 		TYPE	R64
$$ 		CLASS	ACQU
$$ 		SUBRANGE 0.0 50000000
$$ 		REL	"Date_=itodate(DATE)"
$$ 		INV_REL	"DATE=datetoi(Date_,DATE)"
$$ 		FORMAT	"%14.0f"
$$ 		TEXT	" "
$$ END
$$ T_NAME		Time
$$ 		TYPE	R32
$$ 		CLASS	ACQU
$$ 		SUBRANGE 0.0 1000000
$$ 		REL	"Time=itotime(DATE)"
$$ 		INV_REL	"DATE=timetoi(Time,DATE)"
$$ 		FORMAT	"%14.2f"
$$ 		TEXT	" "
$$ END
$$ NAME		INSTRUM
$$ 		TEXT	" "
$$ END
$$ NAME		PROBHD
$$ 		FORMAT	"%14.14s"
$$ 		TEXT	" "
$$ END
$$ NAME		PULPROG
$$ 		TEXT	" "
$$ END
$$ NAME		TD
$$ 		TEXT	" "
$$ END
$$ NAME		SOLVENT
$$ 		TEXT	" "
$$ END
$$ NAME		NS
$$ 		TEXT	" "
$$ END
$$ NAME		DS
$$ 		TEXT	" "
$$ END
$$ T_NAME		SWH
$$ 		TYPE	R32
$$ 		CLASS	ACQU
$$ 		SUBRANGE 0.0 1e8
$$ 		REL	"SWH=SW*SFO1"
$$ 		INV_REL "SW=SWH/SFO1"
$$ 		UNIT	"Hz"
$$ 		FORMAT	"%14.3f Hz"
$$ 		TEXT	" "
$$ END
$$ T_NAME          FIDRES
$$                 TYPE    R32
$$                 CLASS   ACQU
$$                 SUBRANGE 0.0 100000
$$                 REL     "FIDRES=SW*SFO1/TD"
$$                 INV_REL "TD = nextpow(SW*SFO1/FIDRES)"
$$ 		UNIT	"Hz"
$$ 		FORMAT	"%14.6f Hz"
$$ 		TEXT	" "
$$ END
$$ T_NAME          AQ
$$ 		TYPE	R32
$$ 		CLASS	ACQU
$$ 		SUBRANGE 0.0 1000
$$ 		REL	"AQ=aqcalc(SW,SFO1,TD,DIGTYP)"
$$ 		INV_REL	"TD=tdcalc(SW,SFO1,1.0e6*AQ,DIGTYP)"
$$ 		UNIT	"sec"
$$ 		FORMAT	"%14.7f sec"
$$ 		TEXT	" "
$$ END
$$ NAME		RG
$$ 		TEXT	" "
$$ END
$$ T_NAME          DW
$$ 		TYPE	R32
$$ 		CLASS	ACQU
$$ 		SUBRANGE 0.0 1000000
$$ 		REL	"DW=1/(2*SW*SFO1)"
$$ 		INV_REL	"SW=1000000/(2*(0.005+DW)*SFO1)"
$$ 		UNIT	"usec"
$$ 		FORMAT	"%14.3lf usec"
$$ 		TEXT	" "
$$ END
$$ NAME		DE
$$ 		FORMAT	"%14.2f usec"
$$ 		TEXT	" "
$$ END
$$ NAME		TE
$$ 		FORMAT	"%14.1f K"
$$ 		TEXT	" "
$$ END
$$ T_NAME		D1
$$ 		TYPE	R32
$$ 		CLASS	ACQU
$$ 		SUBRANGE 0.0 1e38
$$ 		REL	"D1=D[1]"
$$ 		INV_REL	"D[1]=D1"
$$ 		UNIT	"sec"
$$ 		FORMAT	"%14.8f sec"
$$ 		TEXT	" "
$$ END
$$ T_NAME		d12
$$ 		TYPE	R32
$$ 		SUBRANGE 0.0 1e8
$$ 		CLASS	ACQU
$$ 		REL	"d12=20u"
$$ 		INV_REL	"D[0]=d12"
$$ 		UNIT	"sec"
$$ 		TEXT	" "
$$ 		FORMAT	"%14.8f sec"
$$ 		NONEDIT
$$ END
$$ NAME		TD0
$$ 		TEXT	" "
$$ END
$$ HEADER		"======== CHANNEL f1 ========"
$$ NAME		NUC1
$$ 		NONEDIT
$$ 		TEXT	" "
$$ END
$$ T_NAME		P1
$$ 		TYPE	R32
$$ 		CLASS	ACQU
$$ 		SUBRANGE 0.0 1.0e10
$$ 		REL	"P1=P[1]"
$$ 		INV_REL	"P[1]=P1"
$$ 		UNIT	"usec"
$$ 		FORMAT	"%14.2f usec"
$$ 		TEXT	" "
$$ END
$$ T_NAME		PL1
$$ 		TYPE	R32
$$ 		CLASS	ACQU
$$ 		SUBRANGE -6.0 1e38
$$ 		REL	"PL1=PL[1]"
$$ 		INV_REL	"PL[1]=PL1"
$$ 		UNIT	"dB"
$$ 		FORMAT	"%14.2f dB"
$$ 		TEXT	" "
$$ END
$$ T_NAME		PL9
$$ 		TYPE	R32
$$ 		CLASS	ACQU
$$ 		SUBRANGE -6.0 1e38
$$ 		REL	"PL9=PL[9]"
$$ 		INV_REL	"PL[9]=PL9"
$$ 		UNIT	"dB"
$$ 		FORMAT	"%14.2f dB"
$$ 		TEXT	" "
$$ END
$$ NAME		SFO1
$$ 		FORMAT	"%14.7f MHz"
$$ 		TEXT	" "
$$ END
##$RELAX= 
##$BRUKER FILE EXP=scon
$$ ##TITLE= Parameter file, TOPSPIN		Version 1.3
$$ ##JCAMPDX= 5.0
$$ ##DATATYPE= Parameter Values
$$ ##ORIGIN= Bruker BioSpin GmbH
$$ ##OWNER= bruker
$$ $$ 2008-07-29 00:15:56.454 +0200  WUR\bruker@RIK1030
$$ $$ D:\NMRautomation/data/WUR-bruker/nmr/AR210608.4D/1/scon
$$ ##$BLKPA= (0..15)
3 3 3 3 3 3 3 3 3 3 3 3 3 3 3 3 
$$ ##$BLKTR= (0..15)
3 3 3 3 3 3 3 3 3 3 3 3 3 3 3 3 
$$ ##$DE1= 2
$$ ##$DE2= 2
$$ ##$DEADC= 4
$$ ##$DEPA= 2
$$ ##$DERX= 3
$$ ##$PHASP4= (0..15)
0.5 0.5 0.5 0.5 0.5 0.5 0.5 0.5 0.5 0.5 0.5 0.5 0.5 0.5 0.5 0.5 
$$ ##$PHASPR= (0..15)
3 3 3 3 3 3 3 3 3 3 3 3 3 3 3 3 
$$ ##$SHAPPR= (0..15)
1.6 1.6 1.6 1.6 1.6 1.6 1.6 1.6 1.6 1.6 1.6 1.6 1.6 1.6 1.6 1.6 
$$ ##END=
##$RELAX= 
##$BRUKER FILE EXP=prosol_History
$$ #*******************************************************************
$$ #
$$ # $Source: /sc/CvsTree/sc/gen/src/prg/scripts/tix/prosol/lib/lists/default,v $
$$ #
$$ # Copyright (c) 1999
$$ # BRUKER ANALYTIK GMBH
$$ # D-76287 Rheinstetten, Germany
$$ #
$$ # All Rights Reserved
$$ #
$$ #
$$ # $Id: default,v 1.11.6.4 2006/06/09 10:27:10 ber Exp $
$$ #
$$ #*******************************************************************
$$ #../conf/instr/spect/prosol/relations/default
$$ #avance-version (05/10/24)
$$ #
$$ #pulses
$$ #
$$ P[0]=P90[F1];				#  90 deg pulse F1
$$ P[1]=P90[F1];				#  90 deg pulse F1
$$ P[2]=P90[F1]*2;				# 180 deg pulse F1
$$ P[3]=P90[F2];				#  90 deg pulse F2
$$ P[4]=P90[F2]*2;				# 180 deg pulse F2
$$ P[5]=PTOC[F1]*0.66;			#  60 deg pulse F1, TOCSY 
$$ P[6]=PTOC[F1];				#  90 deg pulse F1, TOCSY
$$ P[7]=PTOC[F1]*2;			# 180 deg pulse F1, TOCSY
$$ P[8]=PSH3[F1];                          #  90 deg selective F1, WET
$$ P[9]=PTOC[F2];				#  90 deg pulse F2, TOCSY
$$ P[10]=PTOC[F2]*2;			# 180 deg pulse F2, TOCSY
$$ P[11]=PSH1[F1];				#  90 deg selective F1
$$ P[12]=PSH2[F1];				# 180 deg selective F1
$$ #
$$ P[14]=PSH3[F2];				# 180 deg inversion, adiabatic
$$ P[15]=TROE[F1];				# cw pulse F1, ROESY
$$ P[18]=PSH7[F1];				# off-resonance presat F1
$$ P[21]=P90[F3];				#  90 deg pulse F3
$$ P[22]=P90[F3]*2;			# 180 deg pulse F3
$$ P[23]=P90[F4];				#  90 deg pulse F4
$$ P[24]=PSH2[F2];				# 180 deg refocussing, adiabatic
$$ P[25]=PROE[F1]*2;			# 180 deg pulse, Shaka ROESY
$$ P[27]=P90[F1];				#  90 deg pulse F1, WATERGATE
$$ #
$$ P[29]=PSH8[F1];                         # flip back pulse
$$ P[31]=PSH15[F2];                        # 180 deg adiabatic, F2, 13C x-filter
$$ P[32]=PSH16[F1];                        # 180 deg adiabatic, F1, z-spoil
$$ #P[33]=PSH[F1];                         #  90 deg, F1, hadamard
$$ #P[34]=PSH[F1];                         # 180 deg, F1, hadamard
$$ #P[35]=PSH[F2];                         #  90 deg, F2, hadamard
$$ #P[36]=PSH[F2];                         # 180 deg, F2, hadamard
$$ #P[37]=PSH[F3];                         #  90 deg, F3, hadamard
$$ #P[38]=PSH[F3];                         # 180 deg, F3, hadamard
$$ #
$$ P[63]=PSH11[F2];                        # 180 deg adiabatic decoupling, F2, 13C
$$ #
$$ #decoupling pulses
$$ #
$$ PCPD[1]=PCPDP[F1];			# 90 deg pulse F1, dec.
$$ PCPD[2]=PCPDP[F2];			# 90 deg pulse F2, dec.
$$ PCPD[3]=PCPDP[F3];			# 90 deg pulse F3, dec.
$$ #
$$ #power levels
$$ #
$$ PL[1]=PL90[F1];				# high power, F1
$$ PL[2]=PL90[F2];				# high power, F2
$$ PL[3]=PL90[F3];				# high power, F3
$$ PL[4]=PL90[F4];				# high power, F4
$$ PL[9]=PLCW[F1];				# presat power, F1
$$ PL[10]=PLTOC[F1];			# TOCSY power, F1
$$ PL[11]=PLROE[F1];			# ROESY power, F1
$$ PL[12]=PLCPDP[F2];			# dec. power, F2
$$ PL[13]=PLCPD2[F2];			# dec. power 2, F2
$$ PL[14]=PLNOE[F2];			# low power cw, F2
$$ PL[15]=PLTOC[F2];			# TOCSY power, F2
$$ PL[16]=PLCPDP[F3];			# dec. power, F3
$$ PL[18]=PL90[F1];			# WATERGATE power, F1
$$ PL[19]=PLCPDP[F1];			# dec. power, F1
$$ PL[21]=PLCW[F2];			# 
$$ PL[23]=PLTOC[F3];			# TOCSY power, F3
$$ PL[24]=PLHD[F2];			# HD decoupling, F2
$$ PL[25]=PLSH8U[F2];			# Eretic, F2
$$ PL[27]=PLROE[F1];			# Shaka Spinlock
$$ PL[30]=PLCPDP[F2];			# dec. power, F2, 13C (=pl12)
$$ PL[31]=PLUSER2[F2];			# dec. power, F2, 13C, cw bilev
$$ #
$$ #shapes
$$ #
$$ SP[1]=PLSH1[F1];			#  90 deg selective F1
$$ SP[2]=PLSH2[F1];			# 180 deg selective F1
$$ SP[3]=PLSH3[F2];			# adiabatic 180 deg, F2, inversion
$$ SP[6]=PLSH7[F1];			# off-resonance presat F1
$$ SP[7]=PLSH2[F2];			# adiabatic 180 deg, F2, refocussing
$$ SP[11]=PLSH8[F1];                       # flip-back pulse, F1, H
$$ SP[14]=PLSH12[F2];			# adiab. bilev dec., F2, 13C
$$ SP[18]=PLSH15[F2];                      # adiabatic 180 deg, F2, 13C, x-filter
$$ SP[19]=PLSH3[F1] +0.87;                 #  90 deg, F1, wet
$$ SP[20]=PLSH3[F1] -1.04;                 #  90 deg, F1, wet
$$ SP[21]=PLSH3[F1] +2.27;                 #  90 deg, F1, wet
$$ SP[22]=PLSH3[F1] -5.05;                 #  90 deg, F1, wet
$$ #SP[23]=PLSH[F1];                       #  90 deg, F1, hadamard
$$ #SP[24]=PLSH[F1];                       # 180 deg, F1, hadamard
$$ #SP[25]=PLSH[F2];                       #  90 deg, F2, hadamard
$$ #SP[26]=PLSH[F2];                       # 180 deg, F2, hadamard
$$ #SP[27]=PLSH[F3];                       #  90 deg, F3, hadamard
$$ #SP[28]=PLSH[F3];                       # 180 deg, F3, hadamard
$$ SP[29]=PLSH16[F1];                      # adiabatic 180 deg, F1, z-spoil
$$ SP[31]=PLSH11[F2];			# adiab. dec., F2, 13C
$$ #
$$ SPNAM1=PNSH1[F1];			#
$$ SPNAM2=PNSH2[F1];			#
$$ SPNAM3=PNSH3[F2];			#
$$ SPNAM6=PNSH7[F1];			#
$$ SPNAM7=PNSH2[F2];			#
$$ SPNAM11=PNSH8[F1];                      #
$$ SPNAM14=PNSH12[F2];			#
$$ SPNAM15=PNSH8U[F2];			# Eretic, F2
$$ SPNAM18=PNSH15[F2];			#
$$ SPNAM19=PNSH3[F1];			#
$$ SPNAM20=PNSH3[F1];			#
$$ SPNAM21=PNSH3[F1];			#
$$ SPNAM22=PNSH3[F1];			#
$$ #SPNAM23=PNSH[];                        #
$$ #SPNAM24=PNSH[];                        #
$$ #SPNAM25=PNSH[];                        #
$$ #SPNAM26=PNSH[];                        #
$$ #SPNAM27=PNSH[];                        #
$$ #SPNAM28=PNSH[];                        #
$$ SPNAM29=PNSH16[F1];                     #
$$ SPNAM31=PNSH11[F2];			#
$$ #
$$ SPOAL[1]=PASH1[F1];			#
$$ SPOAL[2]=PASH2[F1];			#
$$ SPOAL[3]=PASH3[F2];			#
$$ SPOAL[6]=PASH7[F1];			#
$$ SPOAL[7]=PASH2[F2];			#
$$ SPOAL[11]=PASH8[F1];
$$ SPOAL[14]=PASH12[F2];			#
$$ SPOAL[18]=PASH15[F2];			#
$$ SPOAL[19]=PASH3[F1];			#
$$ SPOAL[20]=PASH3[F1];			#
$$ SPOAL[21]=PASH3[F1];			#
$$ SPOAL[22]=PASH3[F1];			#
$$ #SPOAL[23]=PASH[];			#
$$ #SPOAL[24]=PASH[];			#
$$ #SPOAL[25]=PASH[];			#
$$ #SPOAL[26]=PASH[];			#
$$ #SPOAL[27]=PASH[];			#
$$ #SPOAL[28]=PASH[];			#
$$ SPOAL[29]=PASH16[F1];                   #
$$ SPOAL[31]=PASH11[F2];			#
$$ #
$$ #global
$$ #
$$ D[9]=TTOC[F1];				#
$$ D[16]=D_grad;				#
$$ P[16]=P_grad1;				#
$$ P[17]=P_mlev;				#
$$ P[19]=P_grad2;				#
$$ P[20]=P_mlev;				#
$$ P[28]=P_hsqc;				#
$$ #
##$RELAX= 
##$BRUKER FILE EXP=pulseprogram
$$ # 1 "C:/Bruker/TOPSPIN/exp/stan/nmr/lists/pp/zgpr"
$$ ;zgpr
$$ ;avance-version (06/11/09)
$$ ;1D sequence with f1 presaturation
$$ ;
$$ ;$CLASS=HighRes
$$ ;$DIM=1D
$$ ;$TYPE=
$$ ;$SUBTYPE=
$$ ;$COMMENT=
$$ 
$$ 
$$ # 1 "C:/Bruker/TOPSPIN/exp/stan/nmr/lists/pp/Avance.incl" 1
$$ ;Avance2.incl
$$ ;   for 1
$$ ;
$$ ;avance-version (07/01/22)
$$ ;
$$ ;$CLASS=HighRes Incl
$$ ;$COMMENT=
$$ 
$$ 
$$ 
$$ 
$$ 
$$ 
$$ 
$$ 
$$ 
$$ 
$$ 
$$ 
$$ 
$$ 
$$ 
$$ 
$$ 
$$ 
$$ 
$$ 
$$ 
$$ 
$$ 
$$ 
$$ 
$$ 
$$ 
$$ 
$$ 
$$ 
$$ 
$$ 
$$ 
$$ 
$$ 
$$ 
$$ 
$$ 
$$ 
$$ 
$$ 
$$ 
$$ 
$$ 
$$ 
$$ 
$$ 
$$ 
$$ 
$$ 
$$ 
$$ 
$$ 
$$ 
$$ 
$$ 
$$ 
$$ 
$$ 
$$ 
$$ 
$$ 
$$ 
$$ 
$$ 
$$ 
$$ 
$$ 
$$ 
$$ 
$$ 
$$ 
$$ 
$$ 
$$ 
$$ 
$$ 
$$ 
$$ 
$$ 
$$ 
$$ 
$$ 
$$ 
$$ 
$$ 
$$ 
$$ 
$$ 
$$ 
$$ 
$$ 
$$ 
$$ 
$$ 
$$ 
$$ 
$$ 
$$ 
$$ 
$$ 
$$ 
$$ 
$$ 
$$ 
$$ 
$$ 
$$ 
$$ 
$$ 
$$ 
$$ 
$$ 
$$ 
$$ 
$$ 
$$ 
$$ 
$$ 
$$ 
$$ 
$$ 
$$ 
$$ 
$$ 
$$ 
$$ 
$$ 
$$ 
$$ 
$$ 
$$ 
$$ 
$$ ;$Id: Avance2.incl,v 1.10.6.7 2007/01/22 13:54:46 ber Exp $
$$ # 12 "C:/Bruker/TOPSPIN/exp/stan/nmr/lists/pp/zgpr" 2
$$ 
$$ 
$$ 
$$ "d12=20u"
$$ 
$$ 
$$ "acqt0=-p1*2/3.1416"
$$ 
$$ 
$$ # 1 "mc_line 21 file C:/Bruker/TOPSPIN/exp/stan/nmr/lists/pp/zgpr expanding definition part of mc command before ze"
$$ define delay MCWRK
$$ define delay MCREST
$$ "MCWRK = 0.500000*30m"
$$ "MCREST = 30m - 30m"
$$ # 21 "C:/Bruker/TOPSPIN/exp/stan/nmr/lists/pp/zgpr"
$$ 1 ze
$$ # 1 "mc_line 21 file C:/Bruker/TOPSPIN/exp/stan/nmr/lists/pp/zgpr expanding definition of mc command after ze"
$$ # 22 "C:/Bruker/TOPSPIN/exp/stan/nmr/lists/pp/zgpr"
$$ # 1 "mc_line 22 file C:/Bruker/TOPSPIN/exp/stan/nmr/lists/pp/zgpr expanding start label for mc command"
$$ 2 MCWRK  * 2
$$ LBLF0, MCREST
$$ # 23 "C:/Bruker/TOPSPIN/exp/stan/nmr/lists/pp/zgpr"
$$   d12 pl9:f1
$$   d1 cw:f1 ph29
$$   4u do:f1
$$   d12 pl1:f1
$$   p1 ph1
$$   go=2 ph31
$$ # 1 "mc_line 29 file C:/Bruker/TOPSPIN/exp/stan/nmr/lists/pp/zgpr expanding mc command in line"
$$   MCWRK wr #0
$$   MCWRK zd 
$$   lo to LBLF0 times td0
$$ 
$$ # 30 "C:/Bruker/TOPSPIN/exp/stan/nmr/lists/pp/zgpr"
$$ exit
$$ 
$$ 
$$ ph1=0 2 2 0 1 3 3 1
$$ ph29=0
$$ ph31=0 2 2 0 1 3 3 1
$$ 
$$ 
$$ ;pl1 : f1 channel - power level for pulse (default)
$$ ;pl9 : f1 channel - power level for presaturation
$$ ;p1 : f1 channel -  90 degree high power pulse
$$ ;d1 : relaxation delay; 1-5 * T1
$$ ;d12: delay for power switching                      [20 usec]
$$ ;NS: 1 * n, total number of scans: NS * TD0
$$ 
$$ 
$$ 
$$ ;$Id: zgpr,v 1.7.10.2 2006/11/10 11:04:15 ber Exp $
##$RELAX= 
##$BRUKER FILE EXP=uxnmr.par
$$ ##TITLE= Parameter file, TOPSPIN		Version 1.3
$$ ##JCAMPDX= 5.0
$$ ##DATATYPE= Parameter Values
$$ ##ORIGIN= Bruker BioSpin GmbH
$$ ##OWNER= Administrator
$$ $$ 2008-03-03 09:42:28.895 +0100  WUR\bruker@RIK1030
$$ $$ C:/Bruker/TOPSPIN/conf/instr/avance400/uxnmr.par
$$ ##$ACB= 0
$$ ##$ACBTAT= (0..15)
0 88 72 0 0 0 0 0 0 0 0 0 0 0 0 0 
$$ ##$ACBTBA= (0..15)
0 0 0 0 0 0 0 0 0 0 0 0 0 0 0 0 
$$ ##$ACBTCTL= (0..15)
0 0 0 0 0 0 0 0 0 0 0 0 0 0 0 0 
$$ ##$ACBTDI= (0..15)
0 102 102 0 0 0 0 0 0 0 0 0 0 0 0 0 
$$ ##$ACBTDM= (0..15)
0 10 10 0 0 0 0 0 0 0 0 0 0 0 0 0 
$$ ##$ACBTFHI= (0..15)
0 400 400 0 0 0 0 0 0 0 0 0 0 0 0 0 
$$ ##$ACBTFL= (0..15)
0 73 74 0 0 0 0 0 0 0 0 0 0 0 0 0 
$$ ##$ACBTFLO= (0..15)
0 14 14 0 0 0 0 0 0 0 0 0 0 0 0 0 
$$ ##$ACBTOUT= (0..15)
0 1 2 0 0 0 0 0 0 0 0 0 0 0 0 0 
$$ ##$ACBTPO= (0..15)
0 150000 60000 0 0 0 0 0 0 0 0 0 0 0 0 0 
$$ ##$ACBTPW= (0..15)
0 10 10 0 0 0 0 0 0 0 0 0 0 0 0 0 
$$ ##$ACBTSB= (0..15)
0 0 0 0 0 0 0 0 0 0 0 0 0 0 0 0 
$$ ##$ACBTY= <no>
$$ ##$AQSBDHW= (0..31)
255 255 1 4 4 255 255 255 0 0 255 255 255 255 255 255 255 255 255 0 255 
255 255 255 255 255 255 255 255 255 255 255 
$$ ##$AQSBDID= (0..31)
255 255 88 83 83 255 255 255 65 67 255 255 255 255 255 255 255 255 255 
66 255 255 255 255 255 255 255 255 255 255 255 255 
$$ ##$AQSBDNO= (0..31)
255 255 1 1 2 255 255 255 1 1 255 255 255 255 255 255 255 255 255 1 255 
255 255 255 255 255 255 255 255 255 255 255 
$$ ##$AQSBDTY= (0..31)
255 255 3 16 16 255 255 255 5 9 255 255 255 255 255 255 255 255 255 7 
255 255 255 255 255 255 255 255 255 255 255 255 
$$ ##$AQSBUAD= (0..31)
255 255 52 36 37 255 255 255 54 26 255 255 255 255 255 255 255 255 255 
32 255 255 255 255 255 255 255 255 255 255 255 255 
$$ ##$AQSECL= (0..31)
255 255 2 3 3 255 255 255 5 2 255 255 255 255 255 255 255 255 255 255 
255 255 255 255 255 255 255 255 255 255 255 255 
$$ ##$AQSECLS= (0..31)
255 255 3 2 2 255 255 255 0 0 255 255 255 255 255 255 255 255 255 255 
255 255 255 255 255 255 255 255 255 255 255 255 
$$ ##$ATT19F= (0..1)
0 0 
$$ ##$ATT1H= (0..1)
0 0 
$$ ##$ATT3H= (0..1)
0 0 
$$ ##$ATTX= (0..1)
0 0 
$$ ##$ATTY= (0..1)
0 0 
$$ ##$ATTZ= (0..1)
0 0 
$$ ##$BACSAIR= no
$$ ##$BACSCAP= 60
$$ ##$BACSDEL= 10
$$ ##$BACSFCM= no
$$ ##$BACSOPT= <>
$$ ##$BACSTY= <tty08>
$$ ##$BARPTY= <no>
$$ ##$BFREQ= 400.13
$$ ##$BIRDS= yes
$$ ##$BMPC= 0
$$ ##$BMPCTY= <no>
$$ ##$BPSUTY= <no>
$$ ##$BSMS= 1
$$ ##$BSMSTY= <tty02>
$$ ##$CFASMOD= (0..7)
1 1 1 1 1 1 1 1 
$$ ##$CFASMUL= (0..7)
1 1 1 1 1 1 1 1 
$$ ##$CNFTXDR= (0..7)
6 6 0 0 0 0 0 0 
$$ ##$COMDIG2= 0
$$ ##$CPDBTY= <no>
$$ ##$CRCOTY= <no>
$$ ##$DATSTAT= no
$$ ##$DIGI140= (0..7)
0 0 0 0 0 0 0 0 
$$ ##$DIGIB12= (0..7)
0 0 0 0 0 0 0 0 
$$ ##$DIGIB16= (0..7)
0 0 0 0 0 0 0 0 
$$ ##$DIGIFA= (0..7)
0 0 0 0 0 0 0 0 
$$ ##$DIGIHA= (0..7)
0 0 0 0 0 0 0 0 
$$ ##$DIGIHAF= (0..7)
0 0 0 0 0 0 0 0 
$$ ##$DIGIHRD= (0..7)
0 0 0 0 0 0 0 0 
$$ ##$DIGIIA= (0..7)
0 0 0 0 0 0 0 0 
$$ ##$DIGIO16= (0..7)
0 0 0 0 0 0 0 0 
$$ ##$DIGISA= (0..7)
1 0 0 0 0 0 0 0 
$$ ##$DIGISAF= (0..7)
0 0 0 0 0 0 0 0 
$$ ##$DIGISL= (0..7)
0 0 0 0 0 0 0 0 
$$ ##$DIGITYI= (0..7)
0 0 0 0 0 0 0 0 
$$ ##$DIGITYP= (0..7)
0 0 0 0 0 0 0 0 
$$ ##$DIGITZ= 0
$$ ##$DRU= no
$$ ##$FCUMEM= (0..7)
2093056 2093056 0 0 0 0 0 0 
$$ ##$FCUPAL= (0..7)
260 260 0 0 0 0 0 0 
$$ ##$FQMIX= 0
$$ ##$FUNCMOD= <>
$$ ##$GCUTYPE= 2
$$ ##$GTUTY= <no>
$$ ##$HFAC= 3
$$ ##$HPCU= 0
$$ ##$HPCUTY= <no>
$$ ##$HPTXLP= (0..3)
-1 -1 -1 -1 
$$ ##$HPTXPI= (0..3)
0 0 0 0 
$$ ##$HPTXPO= (0..3)
0 0 0 0 
$$ ##$HPTXTY= (0..3)
0 0 0 0 
$$ ##$IF451= 0
$$ ##$IFREQ= 1
$$ ##$INTFPR= 0
$$ ##$IPSO= no
$$ ##$LOCKTY= <tty03>
$$ ##$LOCSWID= 0
$$ ##$M2FAC= 0
$$ ##$MASTY= <no>
$$ ##$MEMPRM= 0
$$ ##$MHFAC= 0
$$ ##$MXFAC= 0
$$ ##$NAMPD1= <2H>
$$ ##$NAMPD10= <>
$$ ##$NAMPD11= <>
$$ ##$NAMPD12= <>
$$ ##$NAMPD13= <>
$$ ##$NAMPD14= <>
$$ ##$NAMPD15= <>
$$ ##$NAMPD16= <>
$$ ##$NAMPD2= <X-BB19F_2HS>
$$ ##$NAMPD3= <1H>
$$ ##$NAMPD4= <>
$$ ##$NAMPD5= <>
$$ ##$NAMPD6= <>
$$ ##$NAMPD7= <>
$$ ##$NAMPD8= <>
$$ ##$NAMPD9= <>
$$ ##$NFCU= 2
$$ ##$NMRCH= 0
$$ ##$NMRMEM= 0
$$ ##$NRCU= 1
$$ ##$NROUT= 1
$$ ##$PAMPF1= (0..15)
75 99 67 27 0 0 0 12 117 46 8 118 1 0 0 0 
$$ ##$PAMPF2= (0..15)
0 0 0 0 0 0 0 0 0 0 0 0 0 0 0 0 
$$ ##$PAMPF3= (0..15)
0 0 0 0 0 0 0 0 0 0 0 0 0 0 0 0 
$$ ##$PAMPF4= (0..15)
0 0 0 0 0 0 0 0 0 0 0 0 0 0 0 0 
$$ ##$PAMPF5= (0..15)
0 0 0 0 0 0 0 0 0 0 0 0 0 0 0 0 
$$ ##$PAMPF6= (0..15)
0 0 0 0 0 0 0 0 0 0 0 0 0 0 0 0 
$$ ##$PAMPF7= (0..15)
0 0 0 0 0 0 0 0 0 0 0 0 0 0 0 0 
$$ ##$PAMPF8= (0..15)
0 0 0 0 0 0 0 0 0 0 0 0 0 0 0 0 
$$ ##$PH4= 0
$$ ##$PHF4TY= <no>
$$ ##$POWCHK= no
$$ ##$PRAMD1= (0..7)
0 1048576 0 0 0 1048576 0 0 
$$ ##$PRAMD10= (0..7)
0 0 0 0 0 0 0 0 
$$ ##$PRAMD11= (0..7)
0 0 0 0 0 0 0 0 
$$ ##$PRAMD12= (0..7)
0 0 0 0 0 0 0 0 
$$ ##$PRAMD13= (0..7)
0 0 0 0 0 0 0 0 
$$ ##$PRAMD14= (0..7)
0 0 0 0 0 0 0 0 
$$ ##$PRAMD15= (0..7)
0 0 0 0 0 0 0 0 
$$ ##$PRAMD16= (0..7)
0 0 0 0 0 0 0 0 
$$ ##$PRAMD17= (0..7)
0 0 0 0 0 0 0 0 
$$ ##$PRAMD18= (0..7)
0 0 0 0 0 0 0 0 
$$ ##$PRAMD19= (0..7)
0 0 0 0 0 0 0 0 
$$ ##$PRAMD2= (0..7)
2147483644 2146435071 2147483647 134217727 2147483644 2146435071 2147483647 
134217727 
$$ ##$PRAMD20= (0..7)
0 0 0 0 0 0 0 0 
$$ ##$PRAMD21= (0..7)
0 0 0 0 0 0 0 0 
$$ ##$PRAMD3= (0..7)
2 0 0 0 2 0 0 0 
$$ ##$PRAMD4= (0..7)
2147483644 2146435071 2147483647 134217727 2147483644 2146435071 2147483647 
134217727 
$$ ##$PRAMD5= (0..7)
0 0 0 0 0 0 0 0 
$$ ##$PRAMD6= (0..7)
0 0 0 0 0 0 0 0 
$$ ##$PRAMD7= (0..7)
0 0 0 0 0 0 0 0 
$$ ##$PRAMD8= (0..7)
0 0 0 0 0 0 0 0 
$$ ##$PRAMD9= (0..7)
0 0 0 0 0 0 0 0 
$$ ##$PRAMLED= (0..1)
15 15 
$$ ##$PRAMP1= <tty01>
$$ ##$PRAMP2= <no>
$$ ##$PRAMP3= <no>
$$ ##$PRAMP4= <no>
$$ ##$PRAMP5= <no>
$$ ##$PRAMP6= <no>
$$ ##$PRAMP7= <no>
$$ ##$PRAMP8= <no>
$$ ##$PRAMPTP= 0
$$ ##$PREPTY= <no>
$$ ##$PRESHLD= 0
$$ ##$PTS160= -1
$$ ##$PTSA2X= (0..7)
0 0 0 0 0 0 0 0 
$$ ##$PTSF2X= (0..7)
0 0 0 0 0 0 0 0 
$$ ##$PTSFMX= (0..7)
429.9 429.9 0 0 0 0 0 0 
$$ ##$PULCHK= no
$$ ##$RCUCDS= (0..7)
8388608 0 0 0 0 0 0 0 
$$ ##$RCUCFS= (0..7)
4096 0 0 0 0 0 0 0 
$$ ##$RCUCSS= (0..7)
1048576 0 0 0 0 0 0 0 
$$ ##$RCUI2C1= (0..7)
78 0 0 0 0 0 0 0 
$$ ##$RCUI2C2= (0..7)
0 0 0 0 0 0 0 0 
$$ ##$RCUI2C3= (0..7)
0 0 0 0 0 0 0 0 
$$ ##$RCUI2C4= (0..7)
0 0 0 0 0 0 0 0 
$$ ##$RCUI2C5= (0..7)
0 0 0 0 0 0 0 0 
$$ ##$RCUI2C6= (0..7)
0 0 0 0 0 0 0 0 
$$ ##$RCUI2C7= (0..7)
0 0 0 0 0 0 0 0 
$$ ##$RCUI2C8= (0..7)
0 0 0 0 0 0 0 0 
$$ ##$RDCU= 0
$$ ##$RGTYPE= (0..7)
5 0 0 0 0 0 0 0 
$$ ##$RG_max= (0..7)
46341 0 0 0 0 0 0 0 
$$ ##$RG_min= (0..7)
1 0 0 0 0 0 0 0 
$$ ##$RG_tab1= (0..255)
1 1.1 1.3 1.4 1.6 1.8 2 2.2 2.5 2.8 3.2 3.6 4 4.5 5 5.7 6.3 7.1 8 9 10.1 
11.3 12.7 14.3 16 18 20.2 22.6 25.4 28.5 32 35.9 40.3 45.3 50.8 57 64 
71.8 80.6 90.5 101.6 114 128 143.7 161.3 181 203.2 228.1 256 287.4 322.5 
362 406.4 456.1 512 574.7 645.1 724.1 812.7 912.3 1024 1149.4 1290.2 1448.2 
1625.5 1824.6 2048 2298.8 2580.3 2896.3 3251 3649.1 4096 4597.6 5160.6 
5792.6 6502 7298.2 8192 9195.2 10321.3 11585.2 13004 14596.5 16384 18390.4 
20642.5 23170.5 26008 29193 32768 36780.8 41285.1 46341 -1 -1 -1 -1 -1 
-1 -1 -1 -1 -1 -1 -1 -1 -1 -1 -1 -1 -1 -1 -1 -1 -1 -1 -1 -1 -1 -1 -1 -1 
-1 -1 -1 -1 -1 -1 -1 -1 -1 -1 -1 -1 -1 -1 -1 -1 -1 -1 -1 -1 -1 -1 -1 -1 
-1 -1 -1 -1 -1 -1 -1 -1 -1 -1 -1 -1 -1 -1 -1 -1 -1 -1 -1 -1 -1 -1 -1 -1 
-1 -1 -1 -1 -1 -1 -1 -1 -1 -1 -1 -1 -1 -1 -1 -1 -1 -1 -1 -1 -1 -1 -1 -1 
-1 -1 -1 -1 -1 -1 -1 -1 -1 -1 -1 -1 -1 -1 -1 -1 -1 -1 -1 -1 -1 -1 -1 -1 
-1 -1 -1 -1 -1 -1 -1 -1 -1 -1 -1 -1 -1 -1 -1 -1 -1 -1 -1 -1 -1 -1 -1 -1 
-1 -1 -1 -1 -1 -1 -1 -1 -1 -1 -1 -1 -1 
$$ ##$RG_tab2= (0..255)
-1 -1 -1 -1 -1 -1 -1 -1 -1 -1 -1 -1 -1 -1 -1 -1 -1 -1 -1 -1 -1 -1 -1 -1 
-1 -1 -1 -1 -1 -1 -1 -1 -1 -1 -1 -1 -1 -1 -1 -1 -1 -1 -1 -1 -1 -1 -1 -1 
-1 -1 -1 -1 -1 -1 -1 -1 -1 -1 -1 -1 -1 -1 -1 -1 -1 -1 -1 -1 -1 -1 -1 -1 
-1 -1 -1 -1 -1 -1 -1 -1 -1 -1 -1 -1 -1 -1 -1 -1 -1 -1 -1 -1 -1 -1 -1 -1 
-1 -1 -1 -1 -1 -1 -1 -1 -1 -1 -1 -1 -1 -1 -1 -1 -1 -1 -1 -1 -1 -1 -1 -1 
-1 -1 -1 -1 -1 -1 -1 -1 -1 -1 -1 -1 -1 -1 -1 -1 -1 -1 -1 -1 -1 -1 -1 -1 
-1 -1 -1 -1 -1 -1 -1 -1 -1 -1 -1 -1 -1 -1 -1 -1 -1 -1 -1 -1 -1 -1 -1 -1 
-1 -1 -1 -1 -1 -1 -1 -1 -1 -1 -1 -1 -1 -1 -1 -1 -1 -1 -1 -1 -1 -1 -1 -1 
-1 -1 -1 -1 -1 -1 -1 -1 -1 -1 -1 -1 -1 -1 -1 -1 -1 -1 -1 -1 -1 -1 -1 -1 
-1 -1 -1 -1 -1 -1 -1 -1 -1 -1 -1 -1 -1 -1 -1 -1 -1 -1 -1 -1 -1 -1 -1 -1 
-1 -1 -1 -1 -1 -1 -1 -1 -1 -1 -1 -1 -1 -1 -1 -1 
$$ ##$RG_tab3= (0..255)
-1 -1 -1 -1 -1 -1 -1 -1 -1 -1 -1 -1 -1 -1 -1 -1 -1 -1 -1 -1 -1 -1 -1 -1 
-1 -1 -1 -1 -1 -1 -1 -1 -1 -1 -1 -1 -1 -1 -1 -1 -1 -1 -1 -1 -1 -1 -1 -1 
-1 -1 -1 -1 -1 -1 -1 -1 -1 -1 -1 -1 -1 -1 -1 -1 -1 -1 -1 -1 -1 -1 -1 -1 
-1 -1 -1 -1 -1 -1 -1 -1 -1 -1 -1 -1 -1 -1 -1 -1 -1 -1 -1 -1 -1 -1 -1 -1 
-1 -1 -1 -1 -1 -1 -1 -1 -1 -1 -1 -1 -1 -1 -1 -1 -1 -1 -1 -1 -1 -1 -1 -1 
-1 -1 -1 -1 -1 -1 -1 -1 -1 -1 -1 -1 -1 -1 -1 -1 -1 -1 -1 -1 -1 -1 -1 -1 
-1 -1 -1 -1 -1 -1 -1 -1 -1 -1 -1 -1 -1 -1 -1 -1 -1 -1 -1 -1 -1 -1 -1 -1 
-1 -1 -1 -1 -1 -1 -1 -1 -1 -1 -1 -1 -1 -1 -1 -1 -1 -1 -1 -1 -1 -1 -1 -1 
-1 -1 -1 -1 -1 -1 -1 -1 -1 -1 -1 -1 -1 -1 -1 -1 -1 -1 -1 -1 -1 -1 -1 -1 
-1 -1 -1 -1 -1 -1 -1 -1 -1 -1 -1 -1 -1 -1 -1 -1 -1 -1 -1 -1 -1 -1 -1 -1 
-1 -1 -1 -1 -1 -1 -1 -1 -1 -1 -1 -1 -1 -1 -1 -1 
$$ ##$RG_tab4= (0..255)
-1 -1 -1 -1 -1 -1 -1 -1 -1 -1 -1 -1 -1 -1 -1 -1 -1 -1 -1 -1 -1 -1 -1 -1 
-1 -1 -1 -1 -1 -1 -1 -1 -1 -1 -1 -1 -1 -1 -1 -1 -1 -1 -1 -1 -1 -1 -1 -1 
-1 -1 -1 -1 -1 -1 -1 -1 -1 -1 -1 -1 -1 -1 -1 -1 -1 -1 -1 -1 -1 -1 -1 -1 
-1 -1 -1 -1 -1 -1 -1 -1 -1 -1 -1 -1 -1 -1 -1 -1 -1 -1 -1 -1 -1 -1 -1 -1 
-1 -1 -1 -1 -1 -1 -1 -1 -1 -1 -1 -1 -1 -1 -1 -1 -1 -1 -1 -1 -1 -1 -1 -1 
-1 -1 -1 -1 -1 -1 -1 -1 -1 -1 -1 -1 -1 -1 -1 -1 -1 -1 -1 -1 -1 -1 -1 -1 
-1 -1 -1 -1 -1 -1 -1 -1 -1 -1 -1 -1 -1 -1 -1 -1 -1 -1 -1 -1 -1 -1 -1 -1 
-1 -1 -1 -1 -1 -1 -1 -1 -1 -1 -1 -1 -1 -1 -1 -1 -1 -1 -1 -1 -1 -1 -1 -1 
-1 -1 -1 -1 -1 -1 -1 -1 -1 -1 -1 -1 -1 -1 -1 -1 -1 -1 -1 -1 -1 -1 -1 -1 
-1 -1 -1 -1 -1 -1 -1 -1 -1 -1 -1 -1 -1 -1 -1 -1 -1 -1 -1 -1 -1 -1 -1 -1 
-1 -1 -1 -1 -1 -1 -1 -1 -1 -1 -1 -1 -1 -1 -1 -1 
$$ ##$RG_tab5= (0..255)
-1 -1 -1 -1 -1 -1 -1 -1 -1 -1 -1 -1 -1 -1 -1 -1 -1 -1 -1 -1 -1 -1 -1 -1 
-1 -1 -1 -1 -1 -1 -1 -1 -1 -1 -1 -1 -1 -1 -1 -1 -1 -1 -1 -1 -1 -1 -1 -1 
-1 -1 -1 -1 -1 -1 -1 -1 -1 -1 -1 -1 -1 -1 -1 -1 -1 -1 -1 -1 -1 -1 -1 -1 
-1 -1 -1 -1 -1 -1 -1 -1 -1 -1 -1 -1 -1 -1 -1 -1 -1 -1 -1 -1 -1 -1 -1 -1 
-1 -1 -1 -1 -1 -1 -1 -1 -1 -1 -1 -1 -1 -1 -1 -1 -1 -1 -1 -1 -1 -1 -1 -1 
-1 -1 -1 -1 -1 -1 -1 -1 -1 -1 -1 -1 -1 -1 -1 -1 -1 -1 -1 -1 -1 -1 -1 -1 
-1 -1 -1 -1 -1 -1 -1 -1 -1 -1 -1 -1 -1 -1 -1 -1 -1 -1 -1 -1 -1 -1 -1 -1 
-1 -1 -1 -1 -1 -1 -1 -1 -1 -1 -1 -1 -1 -1 -1 -1 -1 -1 -1 -1 -1 -1 -1 -1 
-1 -1 -1 -1 -1 -1 -1 -1 -1 -1 -1 -1 -1 -1 -1 -1 -1 -1 -1 -1 -1 -1 -1 -1 
-1 -1 -1 -1 -1 -1 -1 -1 -1 -1 -1 -1 -1 -1 -1 -1 -1 -1 -1 -1 -1 -1 -1 -1 
-1 -1 -1 -1 -1 -1 -1 -1 -1 -1 -1 -1 -1 -1 -1 -1 
$$ ##$RG_tab6= (0..255)
-1 -1 -1 -1 -1 -1 -1 -1 -1 -1 -1 -1 -1 -1 -1 -1 -1 -1 -1 -1 -1 -1 -1 -1 
-1 -1 -1 -1 -1 -1 -1 -1 -1 -1 -1 -1 -1 -1 -1 -1 -1 -1 -1 -1 -1 -1 -1 -1 
-1 -1 -1 -1 -1 -1 -1 -1 -1 -1 -1 -1 -1 -1 -1 -1 -1 -1 -1 -1 -1 -1 -1 -1 
-1 -1 -1 -1 -1 -1 -1 -1 -1 -1 -1 -1 -1 -1 -1 -1 -1 -1 -1 -1 -1 -1 -1 -1 
-1 -1 -1 -1 -1 -1 -1 -1 -1 -1 -1 -1 -1 -1 -1 -1 -1 -1 -1 -1 -1 -1 -1 -1 
-1 -1 -1 -1 -1 -1 -1 -1 -1 -1 -1 -1 -1 -1 -1 -1 -1 -1 -1 -1 -1 -1 -1 -1 
-1 -1 -1 -1 -1 -1 -1 -1 -1 -1 -1 -1 -1 -1 -1 -1 -1 -1 -1 -1 -1 -1 -1 -1 
-1 -1 -1 -1 -1 -1 -1 -1 -1 -1 -1 -1 -1 -1 -1 -1 -1 -1 -1 -1 -1 -1 -1 -1 
-1 -1 -1 -1 -1 -1 -1 -1 -1 -1 -1 -1 -1 -1 -1 -1 -1 -1 -1 -1 -1 -1 -1 -1 
-1 -1 -1 -1 -1 -1 -1 -1 -1 -1 -1 -1 -1 -1 -1 -1 -1 -1 -1 -1 -1 -1 -1 -1 
-1 -1 -1 -1 -1 -1 -1 -1 -1 -1 -1 -1 -1 -1 -1 -1 
$$ ##$RG_tab7= (0..255)
-1 -1 -1 -1 -1 -1 -1 -1 -1 -1 -1 -1 -1 -1 -1 -1 -1 -1 -1 -1 -1 -1 -1 -1 
-1 -1 -1 -1 -1 -1 -1 -1 -1 -1 -1 -1 -1 -1 -1 -1 -1 -1 -1 -1 -1 -1 -1 -1 
-1 -1 -1 -1 -1 -1 -1 -1 -1 -1 -1 -1 -1 -1 -1 -1 -1 -1 -1 -1 -1 -1 -1 -1 
-1 -1 -1 -1 -1 -1 -1 -1 -1 -1 -1 -1 -1 -1 -1 -1 -1 -1 -1 -1 -1 -1 -1 -1 
-1 -1 -1 -1 -1 -1 -1 -1 -1 -1 -1 -1 -1 -1 -1 -1 -1 -1 -1 -1 -1 -1 -1 -1 
-1 -1 -1 -1 -1 -1 -1 -1 -1 -1 -1 -1 -1 -1 -1 -1 -1 -1 -1 -1 -1 -1 -1 -1 
-1 -1 -1 -1 -1 -1 -1 -1 -1 -1 -1 -1 -1 -1 -1 -1 -1 -1 -1 -1 -1 -1 -1 -1 
-1 -1 -1 -1 -1 -1 -1 -1 -1 -1 -1 -1 -1 -1 -1 -1 -1 -1 -1 -1 -1 -1 -1 -1 
-1 -1 -1 -1 -1 -1 -1 -1 -1 -1 -1 -1 -1 -1 -1 -1 -1 -1 -1 -1 -1 -1 -1 -1 
-1 -1 -1 -1 -1 -1 -1 -1 -1 -1 -1 -1 -1 -1 -1 -1 -1 -1 -1 -1 -1 -1 -1 -1 
-1 -1 -1 -1 -1 -1 -1 -1 -1 -1 -1 -1 -1 -1 -1 -1 
$$ ##$RG_tab8= (0..255)
-1 -1 -1 -1 -1 -1 -1 -1 -1 -1 -1 -1 -1 -1 -1 -1 -1 -1 -1 -1 -1 -1 -1 -1 
-1 -1 -1 -1 -1 -1 -1 -1 -1 -1 -1 -1 -1 -1 -1 -1 -1 -1 -1 -1 -1 -1 -1 -1 
-1 -1 -1 -1 -1 -1 -1 -1 -1 -1 -1 -1 -1 -1 -1 -1 -1 -1 -1 -1 -1 -1 -1 -1 
-1 -1 -1 -1 -1 -1 -1 -1 -1 -1 -1 -1 -1 -1 -1 -1 -1 -1 -1 -1 -1 -1 -1 -1 
-1 -1 -1 -1 -1 -1 -1 -1 -1 -1 -1 -1 -1 -1 -1 -1 -1 -1 -1 -1 -1 -1 -1 -1 
-1 -1 -1 -1 -1 -1 -1 -1 -1 -1 -1 -1 -1 -1 -1 -1 -1 -1 -1 -1 -1 -1 -1 -1 
-1 -1 -1 -1 -1 -1 -1 -1 -1 -1 -1 -1 -1 -1 -1 -1 -1 -1 -1 -1 -1 -1 -1 -1 
-1 -1 -1 -1 -1 -1 -1 -1 -1 -1 -1 -1 -1 -1 -1 -1 -1 -1 -1 -1 -1 -1 -1 -1 
-1 -1 -1 -1 -1 -1 -1 -1 -1 -1 -1 -1 -1 -1 -1 -1 -1 -1 -1 -1 -1 -1 -1 -1 
-1 -1 -1 -1 -1 -1 -1 -1 -1 -1 -1 -1 -1 -1 -1 -1 -1 -1 -1 -1 -1 -1 -1 -1 
-1 -1 -1 -1 -1 -1 -1 -1 -1 -1 -1 -1 -1 -1 -1 -1 
$$ ##$ROUTER= 3
$$ ##$RX22TY= <tty10>
$$ ##$SCMTY= <no>
$$ ##$SPECTR= 5
$$ ##$SY2FLAG= 0
$$ ##$TFXNUM= 0
$$ ##$TRIPLO2= 0
$$ ##$VTUTY= <tty05>
$$ ##$WBREFAM= (0..15)
100 100 100 100 100 100 100 100 100 100 100 100 100 100 100 100 
$$ ##$WBREFPH= (0..15)
0 0 0 0 0 0 0 0 0 0 0 0 0 0 0 0 
$$ ##$XFAC= 2
$$ ##END=
##$RELAX= 
$$ Bruker specific parameters
$$ --------------------------
##$DU= <P:\NMR-data>
##$EXPNO= 1
##$NAME= <NMR_polar_Ctrol_p11a.4D>
##$PROCNO= 1
##$TYPE= <nmr>
##$USER= <Ainhoa_raw_data>
##$ACQT0= -4.83829889523336
##$AMP= (0..31)
100 100 100 100 100 100 100 100 100 100 100 100 100 100 100 100 100 100
100 100 100 100 100 100 100 100 100 100 100 100 100 100
##$ANAVPT= -1
##$AQSEQ= 0
##$AQ_mod= 3
##$AUNM= <au_zg>
##$AUTOPOS= <4 >
##$BF1= 400.13
##$BF2= 100.612769
##$BF3= 400.13
##$BF4= 400.13
##$BF5= 500.13
##$BF6= 500.13
##$BF7= 500.13
##$BF8= 500.13
##$BYTORDA= 0
##$CFDGTYP= 0
##$CFRGTYP= 5
##$CHEMSTR= <none>
##$CNST= (0..63)
1 1 145 1 1 1 1 1 1 1 1 1 1 1 1 1 1 1 1 1 1 1 1 1 1 1 1 1 1 1 1 1 1 1 1
1 1 1 1 1 1 1 1 1 1 1 1 1 1 1 1 1 1 1 1 1 1 1 1 1 1 1 1 1
##$CPDPRG= <>
##$CPDPRG1= <>
##$CPDPRG2= <>
##$CPDPRG3= <>
##$CPDPRG4= <mlev>
##$CPDPRG5= <mlev>
##$CPDPRG6= <mlev>
##$CPDPRG7= <mlev>
##$CPDPRG8= <mlev>
##$CPDPRGB= <>
##$CPDPRGT= <>
##$D= (0..63)
0 2 0 0 0 0 0 0 0 0.06 0 0 2e-005 0 0 0 0.0002 0 0 0 0 0 0 0 0 0 0 0 0
0 0 0 0 0 0 0 0 0 0 0 0 0 0 0 0 0 0 0 0 0 0 0 0 0 0 0 0 0 0 0 0 0 0 0
##$DATE= 1217287138
##$DBL= (0..7)
120 120 120 120 120 120 120 120
##$DBP= (0..7)
150 150 150 150 150 150 150 150
##$DBP07= 0
##$DBPNAM0= <>
##$DBPNAM1= <>
##$DBPNAM2= <>
##$DBPNAM3= <>
##$DBPNAM4= <>
##$DBPNAM5= <>
##$DBPNAM6= <>
##$DBPNAM7= <>
##$DBPOAL= (0..7)
0.5 0.5 0.5 0.5 0.5 0.5 0.5 0.5
##$DBPOFFS= (0..7)
0 0 0 0 0 0 0 0
##$DE= 6
##$DECBNUC= <off>
##$DECIM= 24
##$DECNUC= <off>
##$DECSTAT= 4
##$DIGMOD= 0
##$DIGTYP= 7
##$DL= (0..7)
0 120 120 120 120 120 120 120
##$DP= (0..7)
150 150 150 150 150 150 150 150
##$DP07= 0
##$DPNAME0= <>
##$DPNAME1= <>
##$DPNAME2= <>
##$DPNAME3= <>
##$DPNAME4= <>
##$DPNAME5= <>
##$DPNAME6= <>
##$DPNAME7= <>
##$DPOAL= (0..7)
0.5 0.5 0.5 0.5 0.5 0.5 0.5 0.5
##$DPOFFS= (0..7)
0 0 0 0 0 0 0 0
##$DQDMODE= 0
##$DR= 18
##$DS= 4
##$DSLIST= <SSSSSSSSSSSSSSS>
##$DSPFIRM= 0
##$DSPFVS= -1
##$DTYPA= 0
##$EXP= <AID_d2o>
##$F1LIST= <111111111111111>
##$F2LIST= <222222222222222>
##$F3LIST= <333333333333333>
##$FCUCHAN= (0..9)
0 2 1 0 0 0 0 0 0 0
##$FL1= 90
##$FL2= 90
##$FL3= 90
##$FL4= 90
##$FOV= 20
##$FQ1LIST= <freqlist>
##$FQ2LIST= <freqlist>
##$FQ3LIST= <freqlist>
##$FQ4LIST= <freqlist>
##$FQ5LIST= <freqlist>
##$FQ6LIST= <freqlist>
##$FQ7LIST= <freqlist>
##$FQ8LIST= <freqlist>
##$FRQLO3= 1882485.02994012
##$FRQLO3N= 0
##$FS= (0..7)
83 83 83 83 83 83 83 83
##$FTLPGN= 0
##$FW= 90000
##$FnMODE= 0
##$FnTYPE= 0
##$GP031= 0
##$GPNAM0= <sine.100>
##$GPNAM1= <sine.100>
##$GPNAM10= <sine.100>
##$GPNAM11= <sine.100>
##$GPNAM12= <sine.100>
##$GPNAM13= <sine.100>
##$GPNAM14= <sine.100>
##$GPNAM15= <sine.100>
##$GPNAM16= <sine.100>
##$GPNAM17= <sine.100>
##$GPNAM18= <sine.100>
##$GPNAM19= <sine.100>
##$GPNAM2= <sine.100>
##$GPNAM20= <sine.100>
##$GPNAM21= <sine.100>
##$GPNAM22= <sine.100>
##$GPNAM23= <sine.100>
##$GPNAM24= <sine.100>
##$GPNAM25= <sine.100>
##$GPNAM26= <sine.100>
##$GPNAM27= <sine.100>
##$GPNAM28= <sine.100>
##$GPNAM29= <sine.100>
##$GPNAM3= <sine.100>
##$GPNAM30= <sine.100>
##$GPNAM31= <sine.100>
##$GPNAM4= <sine.100>
##$GPNAM5= <sine.100>
##$GPNAM6= <sine.100>
##$GPNAM7= <sine.100>
##$GPNAM8= <sine.100>
##$GPNAM9= <sine.100>
##$GPX= (0..31)
0 0 0 0 0 0 0 0 0 0 0 0 0 0 0 0 0 0 0 0 0 0 0 0 0 0 0 0 0 0 0 0
##$GPY= (0..31)
0 0 0 0 0 0 0 0 0 0 0 0 0 0 0 0 0 0 0 0 0 0 0 0 0 0 0 0 0 0 0 0
##$GPZ= (0..31)
0 0 0 0 0 0 0 0 0 0 0 0 0 0 0 0 0 0 0 0 0 0 0 0 0 0 0 0 0 0 0 0
##$GRDPROG= <>
##$GRPDLY= -1
##$HDDUTY= 20
##$HDRATE= 20
##$HGAIN= (0..3)
0 0 0 0
##$HL1= 1
##$HL2= 35
##$HL3= 16
##$HL4= 17
##$HOLDER= 0
##$HPMOD= (0..7)
0 0 0 0 0 0 0 0
##$HPPRGN= 0
##$IN= (0..63)
0.001 0.001 0.001 0.001 0.001 0.001 0.001 0.001 0.001 0.001 0.001 0.001
0.001 0.001 0.001 0.001 0.001 0.001 0.001 0.001 0.001 0.001 0.001 0.001
0.001 0.001 0.001 0.001 0.001 0.001 0.001 0.001 0.001 0.001 0.001 0.001
0.001 0.001 0.001 0.001 0.001 0.001 0.001 0.001 0.001 0.001 0.001 0.001
0.001 0.001 0.001 0.001 0.001 0.001 0.001 0.001 0.001 0.001 0.001 0.001
0.001 0.001 0.001 0.001
##$INF= (0..7)
0 0 0 0 0 0 0 0
##$INP= (0..63)
0 0 0 0 0 0 0 0 0 0 0 0 0 0 0 0 0 0 0 0 0 0 0 0 0 0 0 0 0 0 0 0 0 0 0 0
0 0 0 0 0 0 0 0 0 0 0 0 0 0 0 0 0 0 0 0 0 0 0 0 0 0 0 0
##$INSTRUM= <avance400>
##$L= (0..31)
1 1 1 1 1 1 1 1 1 1 1 1 1 1 1 1 1 1 1 1 1 1 1 1 1 1 1 1 1 1 1 1
##$LFILTER= 200
##$LGAIN= -5
##$LINPSTP= 10
##$LOCKED= yes
##$LOCKFLD= 3186
##$LOCKGN= 97.3000030517578
##$LOCKPOW= -25
##$LOCKPPM= 4.69999980926514
##$LOCNUC= <2H>
##$LOCPHAS= 356
##$LOCSHFT= yes
##$LOCSW= 0
##$LTIME= 0.200000002980232
##$MASR= 4200
##$MASRLST= <masrlst>
##$NBL= 1
##$NC= -2
##$NLOGCH= 1
##$NS= 1024
##$NUC1= <1H>
##$NUC2= <13C>
##$NUC3= <off>
##$NUC4= <off>
##$NUC5= <off>
##$NUC6= <off>
##$NUC7= <off>
##$NUC8= <off>
##$NUCLEI= 0
##$NUCLEUS= <off>
##$O1= 1885.29
##$O2= 4979.85804243228
##$O3= 1900.52349393
##$O4= 1900.52349393
##$O5= 0
##$O6= 0
##$O7= 0
##$O8= 0
##$OBSCHAN= (0..9)
0 0 0 0 0 0 0 0 0 0
##$OVERFLW= 0
##$P= (0..63)
7.6 7.6 15.2 14.9 29.8 16.5 25 50 0 0 0 0 0 0 0 200000 1000 2500 0 600
2500 0 0 0 0 200 0 7.6 1000 0 0 0 0 0 0 0 0 0 0 0 0 0 0 0 0 0 0 0 0 0 0
0 0 0 0 0 0 0 0 0 0 0 0 0
##$PACOIL= (0..15)
0 0 0 0 0 0 0 0 0 0 0 0 0 0 0 0
##$PAPS= 2
##$PARMODE= 0
##$PCPD= (0..9)
100 100 70 100 100 100 100 100 100 100
##$PHCOR= (0..31)
0 0 0 0 0 0 0 0 0 0 0 0 0 0 0 0 0 0 0 0 0 0 0 0 0 0 0 0 0 0 0 0
##$PHLIST= <>
##$PHP= 1
##$PH_ref= 0
##$PL= (0..63)
120 0 -4 120 120 120 120 120 120 80 10.34 22.38 9 120 120 120 120 120 0
120 120 120 120 120 120 120 120 22.38 120 120 9 120 120 120 120 120 120
120 120 120 120 120 120 120 120 120 120 120 120 120 120 120 120 120 120
120 120 120 120 120 120 120 120 120
##$PLSTEP= 0.1
##$PLSTRT= -6
##$POWMOD= 0
##$PQPHASE= 0
##$PQSCALE= 0
##$PR= 1
##$PRECHAN= (0..15)
-1 1 2 -1 -1 -1 -1 -1 -1 -1 -1 -1 -1 -1 -1 -1
##$PRGAIN= 0
##$PROBHD= <5 mm PABBI 1H-BB Z-GRD Z811201/0006
>
##$PROSOL= no
##$PULPROG= <zgpr>
##$PW= 0
##$PYNM= <acqu.py>
##$QNP= 1
##$RD= 0
##$RECCHAN= (0..15)
-1 -1 -1 -1 -1 -1 -1 -1 -1 -1 -1 -1 -1 -1 -1 -1
##$RECPH= 0
##$RECPRE= (0..15)
-1 -1 -1 -1 -1 -1 -1 -1 -1 -1 -1 -1 -1 -1 -1 -1
##$RECPRFX= (0..15)
-1 -1 -1 -1 -1 -1 -1 -1 -1 -1 -1 -1 -1 -1 -1 -1
##$RECSEL= (0..15)
0 0 0 0 0 0 0 0 0 0 0 0 0 0 0 0
##$RG= 362
##$RO= 0
##$ROUTWD1= (0..23)
0 0 0 0 0 0 0 0 0 0 0 0 0 0 0 0 0 0 0 0 1 1 0 0
##$ROUTWD2= (0..23)
0 0 0 0 0 1 0 0 0 0 0 0 0 0 0 0 0 0 1 0 1 1 0 0
##$RSEL= (0..9)
0 1 2 0 0 0 0 0 0 0
##$S= (0..7)
83 4 83 83 83 83 83 83
##$SEOUT= 0
##$SFO1= 400.13188529
##$SFO2= 100.617748858042
##$SFO3= 400.131900523494
##$SFO4= 400.131900523494
##$SFO5= 500.13
##$SFO6= 500.13
##$SFO7= 500.13
##$SFO8= 500.13
##$SOLVENT= <D2O>
##$SP= (0..31)
1 120 120 120 0 0 120 120 0 0 0 120 0 0 120 0 150 150 120 120.87 118.96
122.27 114.95 150 150 150 150 150 150 120 120 120
##$SP07= 0
##$SPECTR= 0
##$SPNAM0= <gauss>
##$SPNAM1= <Gaus1.1000>
##$SPNAM10= <gauss>
##$SPNAM11= <Gaus1.1000>
##$SPNAM12= <gauss>
##$SPNAM13= <gauss>
##$SPNAM14= <Gaus1.1000>
##$SPNAM15= <Gaus1.1000>
##$SPNAM16= <gauss>
##$SPNAM17= <gauss>
##$SPNAM18= <Gaus1.1000>
##$SPNAM19= <Gaus1.1000>
##$SPNAM2= <Gaus1.1000>
##$SPNAM20= <Gaus1.1000>
##$SPNAM21= <Gaus1.1000>
##$SPNAM22= <Gaus1.1000>
##$SPNAM23= <gauss>
##$SPNAM24= <gauss>
##$SPNAM25= <gauss>
##$SPNAM26= <gauss>
##$SPNAM27= <gauss>
##$SPNAM28= <gauss>
##$SPNAM29= <Gaus1.1000>
##$SPNAM3= <Gaus1.1000>
##$SPNAM30= <Gaus1.1000>
##$SPNAM31= <Gaus1.1000>
##$SPNAM4= <gauss>
##$SPNAM5= <gauss>
##$SPNAM6= <Gaus1.1000>
##$SPNAM7= <Gaus1.1000>
##$SPNAM8= <gauss>
##$SPNAM9= <gauss>
##$SPOAL= (0..31)
0.5 0.5 0.5 0.5 0.5 0.5 0.5 0.5 0.5 0.5 0.5 0.5 0.5 0.5 0.5 0.5 0.5 0.5
0.5 0.5 0.5 0.5 0.5 0.5 0.5 0.5 0.5 0.5 0.5 0.5 0.5 0.5
##$SPOFFS= (0..31)
0 0 0 0 0 0 0 0 0 0 0 0 0 0 0 0 0 0 0 0 0 0 0 0 0 0 0 0 0 0 0 0
##$SUBNAM0= <"">
##$SUBNAM1= <"">
##$SUBNAM2= <"">
##$SUBNAM3= <"">
##$SUBNAM4= <"">
##$SUBNAM5= <"">
##$SUBNAM6= <"">
##$SUBNAM7= <"">
##$SUBNAM8= <"">
##$SUBNAM9= <"">
##$SW= 12.4709380669908
##$SWIBOX= (0..15)
0 1 2 0 0 0 0 0 0 0 0 0 0 0 0 0
##$SW_h= 4990.01996007984
##$SWfinal= 0
##$TD= 16244
##$TD0= 1
##$TE= 300
##$TE2= 300
##$TE3= 300
##$TEG= 300
##$TL= (0..7)
0 120 120 120 120 120 120 120
##$TP= (0..7)
150 150 150 150 150 150 150 150
##$TP07= 0
##$TPNAME0= <>
##$TPNAME1= <>
##$TPNAME2= <>
##$TPNAME3= <>
##$TPNAME4= <>
##$TPNAME5= <>
##$TPNAME6= <>
##$TPNAME7= <>
##$TPOAL= (0..7)
0.5 0.5 0.5 0.5 0.5 0.5 0.5 0.5
##$TPOFFS= (0..7)
0 0 0 0 0 0 0 0
##$TUNHIN= 0
##$TUNHOUT= 0
##$TUNXOUT= 0
##$USERA1= <user>
##$USERA2= <user>
##$USERA3= <user>
##$USERA4= <user>
##$USERA5= <user>
##$V9= 5
##$VALIST= <valist>
##$VCLIST= <CCCCCCCCCCCCCCC>
##$VD= 0
##$VDLIST= <DDDDDDDDDDDDDDD>
##$VPLIST= <PPPPPPPPPPPPPPP>
##$VTLIST= <TTTTTTTTTTTTTTT>
##$WBST= 1024
##$WBSW= 15.53612
##$XGAIN= (0..3)
0 0 0 0
##$XL= 0
##$YL= 0
##$YMAX_a= 34993816
##$YMIN_a= -27283434
##$ZGOPTNS= <>
##$ZL1= 120
##$ZL2= 120
##$ZL3= 120
##$ZL4= 120
##$ABSF1= 10
##$ABSF2= 0
##$ABSG= 5
##$ABSL= 3
##$ALPHA= 0
##$AQORDER= 0
##$ASSFAC= 0
##$ASSFACI= 0
##$ASSFACX= 0
##$ASSWID= 0
##$AUNMP= <proc_1H_AID>
##$AXLEFT= 0
##$AXNAME= <>
##$AXNUC= <off>
##$AXRIGHT= 0
##$AXTYPE= 0
##$AXUNIT= <>
##$AZFE= 0.1
##$AZFW= 0.1
##$BCFW= 1
##$BC_mod= 2
##$BYTORDP= 0
##$COROFFS= 0
##$CY= 12.5
##$DATMOD= 1
##$DC= 2
##$DFILT= <>
##$DTYPP= 0
##$F1P= 9.9967504570787
##$F2P= -9.53364507338961e-007
##$FCOR= 1
##$FTSIZE= 65536
##$FT_mod= 4
##$GAMMA= 1
##$GB= 0
##$INTBC= 1
##$INTSCL= 1
##$ISEN= 128
##$LB= 1
##$LEV0= 0
##$LPBIN= 0
##$MAXI= 10000
##$MC2= 0
##$MEAN= 0
##$ME_mod= 0
##$MI= 0.02
##$NCOEF= 0
##$NC_proc= 0
##$NLEV= 6
##$NOISF1= 8.174992
##$NOISF2= 6.675002
##$NSP= 1
##$NTH_PI= 0
##$NZP= 0
##$OFFSET= 12.29218
##$PC= 1
##$PHC0= 6.707262
##$PHC1= -13.61529
##$PH_mod= 0
##$PKNL= yes
##$PPARMOD= 0
##$PPDIAG= 0
##$PPIPTYP= 0
##$PPMPNUM= 100
##$PPRESOL= 1
##$PSCAL= 0
##$PSIGN= 0
##$PYNMP= <proc.py>
##$REVERSE= no
##$SF= 400.129461838569
##$SI= 131072
##$SIGF1= 5.6
##$SIGF2= 5.2
##$SINO= 400
##$SIOLD= 131072
##$SPECTYP= <>
##$SREGLST= <1H.D2O>
##$SSB= 2
##$STSI= 0
##$STSR= 0
##$SW_p= 4990.01996007986
##$SYMM= 0
##$S_DEV= 0
##$TDeff= 16244
##$TDoff= 0
##$TI= <>
##$TILT= no
##$TM1= 0
##$TM2= 0
##$TOPLEV= 0
##$USERP1= <user>
##$USERP2= <user>
##$USERP3= <user>
##$USERP4= <user>
##$USERP5= <user>
##$WDW= 4
##$XDIM= 8192
##$YMAX_p= 0
##$YMIN_p= 0
##$CURPLOT= <\\rik006s\net8_hp>
##$CURPRIN= <$\\rik006s\net8_hp>
##$DFORMAT= <normdp>
##$LAYOUT= <+/1d_h.xwp>
##$LFORMAT= <normlp>
##$PFORMAT= <normpl>
##$SURQMSG= 1
$$ End of Bruker specific parameters
$$ ---------------------------------
##NTUPLES= NMR FID
##VAR_NAME=  TIME,          FID/REAL,        FID/IMAG
##SYMBOL=    X,             R,               I
##VAR_TYPE=  INDEPENDENT,   DEPENDENT,       DEPENDENT
##VAR_FORM=  AFFN,          ASDF,            ASDF
##VAR_DIM=   8122,          8122,            8122
##UNITS=     SECONDS,       ARBITRARY UNITS, ARBITRARY UNITS
##FACTOR=    0.0002004,     1,               1
##FIRST=     0,             23895712,        -1150102
##LAST=      1.6274484,     1748108,         65644
##MIN=       0,             -27283434,       -27283434
##MAX=       1.6274484,     33017327,        33017327
$$ Real data points
##PAGE= N=1
##DATA TABLE= (X++(R..R)), XYDATA
0 23895712
1 33017327
2 22286544
3 25665171
4 29931082
5 30467315
6 23830672
7 23530968
8 28881893
9 31432239
10 28117660
11 24667318
12 26148070
13 31578460
14 29493020
15 25598441
16 25733220
17 29548718
18 30759820
19 26225725
20 23213049
21 27956812
22 30776011
23 28963180
24 24643831
25 25791214
26 30892843
27 29945061
28 24981109
29 25057677
30 28330034
31 31112541
32 27556992
33 24202811
34 27027208
35 30218803
36 29038752
37 25348010
38 24465227
39 29389133
40 29836118
41 25960827
42 25018116
43 27705897
44 30161268
45 27457469
46 23519454
47 26406000
48 29868101
49 29268858
50 25470083
51 24289019
52 29078512
53 30695356
54 25905677
55 23466299
56 25834567
57 30410521
58 28882793
59 23280948
60 24275546
61 29271749
62 30311486
63 26497509
64 23100745
65 27272238
66 30493977
67 27211731
68 23841243
69 24600906
70 28231919
71 28579571
72 24198383
73 24494164
74 28200394
75 29419028
76 26610049
77 22946590
78 25713792
79 29947120
80 27416176
81 23543090
82 23533967
83 28148210
84 29781369
85 24253667
86 22229118
87 26477260
88 29161430
89 26910388
90 22388755
91 24409822
92 29344128
93 27846031
94 23756860
95 22710084
96 26252140
97 29242554
98 25224279
99 22249895
100 24954166
101 28136208
102 27579967
103 23173404
104 23188498
105 28136405
106 27886367
107 23722082
108 21713458
109 25051144
110 28925928
111 25099177
112 20747851
113 23524975
114 28042983
115 28444414
116 23164519
117 21130732
118 26036695
119 27876441
120 24405646
121 21042668
122 22755760
123 28032537
124 26828133
125 22028502
126 22322190
127 25859070
128 27432451
129 23496090
130 20623946
131 24824483
132 27292652
133 24440055
134 20804072
135 21513766
136 26773621
137 26859245
138 21899646
139 21308498
140 24874931
141 27660844
142 24033835
143 19070276
144 22222577
145 26828255
146 25541193
147 21135199
148 19918752
149 25095239
150 26721818
151 21796341
152 19984668
153 23134654
154 26766452
155 24812541
156 19445131
157 20811543
158 25147843
159 25188953
160 21591316
161 19089342
162 23059646
163 26382458
164 22585840
165 19384007
166 21029488
167 25404812
168 25278689
169 19447804
170 19016843
171 23812170
172 25050198
173 21479074
174 17682818
175 20952561
176 25672952
177 23126583
178 19332422
179 19737887
180 23482082
181 24845510
182 20067161
183 18231163
184 21672960
185 23622938
186 21786949
187 18125715
188 19670629
189 24473836
190 23069533
191 18927499
192 18147399
193 21643166
194 24248993
195 20108161
196 17214378
197 20677473
198 23600051
199 22169673
200 17630728
201 17752853
202 22825527
203 22842710
204 18874339
205 17252937
206 20021349
207 23628264
208 20526756
209 16481294
210 18690196
211 22197273
212 22148992
213 17890848
214 16392255
215 20966449
216 22107994
217 18667180
218 16566923
219 18557183
220 22539721
221 20686011
222 16171764
223 17309602
224 20669767
225 21373008
226 17470781
227 14938751
228 19479911
229 22261131
230 19037061
231 15696853
232 16736350
233 21511951
234 20803975
235 15338329
236 15220666
237 19093669
238 21075831
239 17939496
240 14254658
241 17611860
242 21139962
243 18968822
244 15404074
245 15062824
246 19484698
247 20594667
248 15624976
249 14098701
250 17288942
251 20242907
252 18161489
253 13402880
254 15415320
255 20082152
256 19063940
257 14975385
258 13287016
259 17515057
260 20276673
261 16063570
262 13511606
263 15962618
264 19123299
265 18036924
266 12903611
267 13347631
268 18131716
269 18625633
270 15209027
271 12540093
272 15674717
273 19519661
274 16146285
275 12333080
276 13706541
277 17607860
278 18249785
279 13202076
280 11863907
281 16393511
282 18020013
283 15096570
284 11528934
285 13606910
286 18413656
287 16340667
288 11743466
289 11814168
290 15684111
291 17958763
292 13656707
293 10739816
294 14514531
295 17316075
296 15374099
297 11073576
298 11325361
299 16412316
300 16105794
301 11706323
302 10742498
303 14036063
304 17216917
305 13860485
306  9782330
307 12476368
308 15843806
309 14998693
310 10741811
311  9656724
312 14751568
313 16170370
314 11986333
315  9633606
316 11788600
317 15731853
318 13778945
319  9024117
320 10578748
321 14501385
322 14846818
323 10933501
324  8396195
325 12700315
326 15344177
327 11907848
328  8850196
329  9953895
330 14114362
331 13674631
332  8719388
333  8827864
334 12640198
335 14363549
336 11512701
337  7836972
338 10586723
339 13916118
340 11417080
341  8071400
342  8288767
343 12511030
344 13491650
345  8816782
346  7706111
347 10985202
348 13135240
349 11066538
350  6907396
351  8653431
352 12715629
353 11361360
354  7786538
355  6892527
356 10737767
357 13075553
358  8838015
359  6485874
360  9184130
361 11905777
362 10656605
363  6158338
364  6803476
365 11491041
366 11359600
367  7771106
368  5726426
369  8771016
370 12188995
371  8847613
372  5369621
373  7157789
374 10372759
375 10509341
376  6102515
377  5289577
378  9825905
379 10828175
380  7538318
381  4655645
382  6667580
383 10845287
384  8628415
385  4607665
386  5668644
387  9249327
388 10384778
389  5977303
390  3505650
391  7683160
392  9950858
393  7328631
394  3870914
395  4947802
396  9707547
397  8774898
398  4178713
399  4041257
400  7439639
401  9708956
402  6161396
403  2423071
404  5494036
405  8675409
406  7191221
407  3462106
408  3087705
409  8069491
410  9001482
411  4410647
412  2620772
413  5210259
414  8383265
415  6062590
416  1579704
417  3665043
418  7536710
419  7060006
420  3364129
421  1723364
422  6014588
423  8064565
424  4004677
425  1519251
426  3490736
427  7327202
428  6382256
429  1362958
430  1822566
431  5890996
432  6675233
433  3338224
434   214695
435  3541031
436  7109620
437  4255765
438   920986
439  1734811
440  5775646
441  6333261
442  1256138
443   238137
444  4111047
445  5923551
446  3246104
447  -775141
448  1355855
449  5930858
450  4374413
451   623272
452   188988
453  3892673
454  5769738
455  1175187
456 -1282353
457  2042858
458  4904006
459  3537514
460  -838740
461  -324877
462  4354031
463  4086004
464   318386
465 -1314286
466  1604120
467  4829794
468  1536200
469 -1959644
470   150650
471  3365772
472  3234018
473  -870095
474 -1625442
475  2910844
476  3534037
477  -235449
478 -2616156
479  -223009
480  3806312
481  1497180
482 -2666202
483 -1296883
484  2141457
485  2855342
486 -1146871
487 -3386755
488   615214
489  2798918
490   254283
491 -2787963
492 -2137300
493  2055586
494  1568127
495 -2672735
496 -2896550
497     8445
498  1759254
499 -1230257
500 -4281219
501  -949432
502  1942603
503  -104812
504 -3322875
505 -3245396
506   819701
507   885500
508 -3608220
509 -4277337
510 -1233229
511  1154699
512 -1220052
513 -5126592
514 -2874064
515   761611
516  -204914
517 -3674098
518 -5083474
519 -1145994
520   807583
521 -3293264
522 -5604772
523 -3322949
524    92006
525  -866905
526 -5435090
527 -4698488
528  -838580
529  -873537
530 -4087251
531 -6214671
532 -2853691
533   163855
534 -3224788
535 -6199268
536 -4605347
537 -1079493
538 -1288539
539 -6155045
540 -6529718
541 -2268558
542 -1156707
543 -4099597
544 -7298067
545 -4918553
546  -733588
547 -2802033
548 -6546152
549 -6393593
550 -3053711
551 -1621100
552 -5784868
553 -7726512
554 -4245067
555 -2068656
556 -3872496
557 -7528592
558 -6608635
559 -2199273
560 -3353059
561 -7431119
562 -7814972
563 -4246058
564 -1897597
565 -5854870
566 -8827293
567 -5475218
568 -2587086
569 -4090868
570 -8340417
571 -8628506
572 -3926396
573 -3401677
574 -7187229
575 -8920136
576 -6429555
577 -2747735
578 -4963029
579 -9183481
580 -7850556
581 -4474476
582 -4073319
583 -7958259
584 -10059817
585 -5878056
586 -3925706
587 -7194210
588 -9585883
589 -7724808
590 -3815636
591 -5385203
592 -9984479
593 -9098164
594 -5556286
595 -4731260
596 -8293990
597 -11094198
598 -7257176
599 -4071102
600 -6816869
601 -10564338
602 -10423026
603 -5804284
604 -4848530
605 -9461248
606 -10785805
607 -7694854
608 -5123966
609 -7308042
610 -11520211
611 -9572735
612 -5737427
613 -6911259
614 -10327172
615 -11323556
616 -7630879
617 -5721539
618 -9545221
619 -11389651
620 -8900556
621 -6171017
622 -7577515
623 -12076589
624 -11198984
625 -6978860
626 -7225517
627 -10503345
628 -12193879
629 -8983444
630 -6104265
631 -9312769
632 -12150069
633 -10630568
634 -7672216
635 -7674504
636 -11938842
637 -12657866
638 -8843331
639 -7749014
640 -10012551
641 -12378960
642 -10542207
643 -7246165
644 -9538077
645 -12872938
646 -11995120
647 -8922937
648 -8204490
649 -12201994
650 -13436389
651 -9461269
652 -8128872
653 -10770057
654 -13565890
655 -11933679
656 -7905783
657 -9404054
658 -13294668
659 -13346768
660 -10373975
661 -8357882
662 -11653136
663 -14541893
664 -11641923
665 -9011278
666 -10321451
667 -13779113
668 -13920077
669 -9577545
670 -9330549
671 -13097136
672 -14020589
673 -11360923
674 -8888313
675 -11881405
676 -15637995
677 -13125250
678 -9824766
679 -10610909
680 -14131970
681 -14915609
682 -10459980
683 -9212309
684 -13223742
685 -15407400
686 -13399720
687 -9827965
688 -11208238
689 -15662949
690 -14774501
691 -11036541
692 -10213255
693 -13465720
694 -16194116
695 -12716730
696 -9832586
697 -12792057
698 -15782790
699 -14859373
700 -11132688
701 -11203953
702 -15648752
703 -15807307
704 -12241920
705 -10808845
706 -13489692
707 -16731527
708 -13988603
709 -10384472
710 -12819134
711 -16427860
712 -16204029
713 -12139003
714 -10876527
715 -15285596
716 -16901986
717 -13728723
718 -11322752
719 -13079733
720 -17260675
721 -16213430
722 -11839939
723 -12229523
724 -15625708
725 -17124792
726 -14203476
727 -11529397
728 -14752805
729 -17484562
730 -15383086
731 -12427940
732 -12890940
733 -17040455
734 -17129305
735 -12703178
736 -12461546
737 -15956738
738 -17888952
739 -15374346
740 -12302381
741 -14981849
742 -18061839
743 -16383221
744 -13268337
745 -12715110
746 -16555614
747 -18232228
748 -14497706
749 -12890274
750 -15523246
751 -18485328
752 -17212780
753 -13016412
754 -14082888
755 -17983976
756 -17702153
757 -14473095
758 -12834839
759 -16342600
760 -19165720
761 -15837377
762 -13423642
763 -15530281
764 -18643155
765 -17996256
766 -13638363
767 -13854372
768 -18122825
769 -18845064
770 -15941774
771 -13321458
772 -15719531
773 -19505648
774 -17413090
775 -14093080
776 -14822614
777 -18205728
778 -19439864
779 -15521069
780 -13845458
781 -17342373
782 -19251754
783 -17418955
784 -14450729
785 -15523928
786 -19341920
787 -18247345
788 -14948772
789 -15032217
790 -18015139
791 -19892911
792 -16636489
793 -14305522
794 -17401970
795 -19659595
796 -18091600
797 -14914528
798 -15439852
799 -19683332
800 -19544473
801 -16002254
802 -15255352
803 -17866327
804 -20476901
805 -17971802
806 -14650402
807 -16722528
808 -19577060
809 -19104225
810 -15968952
811 -15142609
812 -19215123
813 -20573927
814 -17453602
815 -15672169
816 -17436944
817 -20622410
818 -19069534
819 -15070967
820 -16395654
821 -19810923
822 -20047336
823 -16882508
824 -15280193
825 -19128979
826 -21208985
827 -18180054
828 -15862164
829 -17108374
830 -20627972
831 -20223989
832 -16006164
833 -16104427
834 -19611715
835 -21062100
836 -18426748
837 -15292460
838 -17996698
839 -21401504
840 -19454578
841 -16325873
842 -16477919
843 -20476262
844 -21649253
845 -17280538
846 -15946463
847 -19195879
848 -21427344
849 -19407702
850 -15631235
851 -17342633
852 -21331430
853 -20424124
854 -17308217
855 -16502738
856 -19941136
857 -22276826
858 -18595718
859 -16009018
860 -18353861
861 -21313951
862 -20618216
863 -16575744
864 -16870312
865 -21197328
866 -21586410
867 -18465983
868 -16401075
869 -18875931
870 -22189569
871 -19665184
872 -16492278
873 -18004251
874 -21230054
875 -21705074
876 -17852229
877 -16741267
878 -20713436
879 -22082314
880 -19412266
881 -16709776
882 -18298848
883 -22156385
884 -20649290
885 -16989039
886 -17655327
887 -20913010
888 -22334744
889 -18916971
890 -16564373
891 -19835782
892 -22230587
893 -20542074
894 -17412121
895 -17599342
896 -21687433
897 -21815733
898 -18212552
899 -17504499
900 -20132277
901 -22541549
902 -20098547
903 -16740905
904 -19024078
905 -22047935
906 -21274727
907 -18199467
908 -17568281
909 -21496359
910 -22461842
911 -18847898
912 -17375599
913 -19426554
914 -22223670
915 -20859934
916 -17336763
917 -18728324
918 -21924860
919 -21954766
920 -19101207
921 -17316297
922 -20604426
923 -22791541
924 -19800372
925 -17446214
926 -18762116
927 -22133658
928 -21913049
929 -17936452
930 -18178141
931 -21506737
932 -22266047
933 -19669002
934 -17182000
935 -19863856
936 -22878403
937 -20700889
938 -18154314
939 -18775410
940 -21883093
941 -22436097
942 -18539678
943 -17715286
944 -20840091
945 -22315047
946 -20366238
947 -17358900
948 -19205489
949 -22943568
950 -21597780
951 -18546695
952 -18365673
953 -21408601
954 -22947643
955 -19269552
956 -17356766
957 -20215686
958 -22556350
959 -21348829
960 -17827145
961 -18424299
962 -22510670
963 -22246036
964 -18976383
965 -17780561
966 -20482568
967 -23195814
968 -20298321
969 -17334526
970 -19454771
971 -22392243
972 -22198490
973 -18557924
974 -17785517
975 -21662795
976 -22468703
977 -19520396
978 -17628611
979 -19634830
980 -23195812
981 -21496143
982 -17870785
983 -18798945
984 -21777260
985 -22529860
986 -19147327
987 -17129506
988 -20721346
989 -22840040
990 -20470564
991 -17768744
992 -18764470
993 -22755863
994 -22207790
995 -18197931
996 -18172750
997 -21166909
998 -22802753
999 -19990464
1000 -17022112
1001 -19868627
1002 -22848817
1003 -21334111
1004 -18235099
1005 -17938076
1006 -21830333
1007 -22653154
1008 -18750203
1009 -17535105
1010 -20138235
1011 -22791875
1012 -21085185
1013 -17326441
1014 -18965037
1015 -22454586
1016 -21879937
1017 -18697626
1018 -17292801
1019 -20759392
1020 -22837484
1021 -19553180
1022 -17553191
1023 -19431665
1024 -22418160
1025 -21751386
1026 -17723965
1027 -18011900
1028 -21496593
1029 -21961833
1030 -19342214
1031 -17143752
1032 -19788964
1033 -22836838
1034 -20416168
1035 -17684467
1036 -18634968
1037 -21671790
1038 -22057749
1039 -18151474
1040 -17396685
1041 -20769436
1042 -22010256
1043 -19881034
1044 -17156544
1045 -18903176
1046 -22582813
1047 -21126875
1048 -17886519
1049 -17742748
1050 -20569611
1051 -22173158
1052 -18844639
1053 -16922920
1054 -19818313
1055 -21954570
1056 -20696173
1057 -17513055
1058 -17937517
1059 -21696186
1060 -21315505
1061 -18196851
1062 -17445981
1063 -19848115
1064 -22129958
1065 -19515250
1066 -16840994
1067 -18949398
1068 -21340160
1069 -20771549
1070 -17683300
1071 -17187686
1072 -20935531
1073 -21518554
1074 -18510182
1075 -17139980
1076 -19192264
1077 -22119488
1078 -20139061
1079 -16595640
1080 -17939543
1081 -20770311
1082 -21000949
1083 -17942745
1084 -16383039
1085 -19892452
1086 -21649276
1087 -19061058
1088 -16933576
1089 -18135104
1090 -21493869
1091 -20599325
1092 -16638883
1093 -16973321
1094 -19961312
1095 -21081328
1096 -18545498
1097 -16187725
1098 -19058802
1099 -21506507
1100 -19383512
1101 -16747353
1102 -17040943
1103 -20487830
1104 -20890250
1105 -17122927
1106 -16515349
1107 -19241072
1108 -20987381
1109 -18997216
1110 -15797802
1111 -17778573
1112 -21037962
1113 -19784038
1114 -16824322
1115 -16191214
1116 -19543001
1117 -21170333
1118 -17625494
1119 -15910312
1120 -18237452
1121 -20636933
1122 -19434160
1123 -15650397
1124 -16472380
1125 -20168051
1126 -19990830
1127 -17205151
1128 -15772688
1129 -18469929
1130 -20927263
1131 -18008028
1132 -15472853
1133 -17072113
1134 -19893013
1135 -19815200
1136 -15977897
1137 -15481419
1138 -19230544
1139 -20202592
1140 -17684664
1141 -15221462
1142 -17051043
1143 -20503000
1144 -18645892
1145 -15300355
1146 -15881838
1147 -18963405
1148 -20174294
1149 -16673412
1150 -14899653
1151 -18107932
1152 -19791173
1153 -17811016
1154 -14953577
1155 -15825040
1156 -19587371
1157 -18874145
1158 -15518746
1159 -15329011
1160 -18074090
1161 -20032221
1162 -17101735
1163 -14289104
1164 -16801512
1165 -19255253
1166 -18114303
1167 -14908513
1168 -14587257
1169 -18608845
1170 -19329932
1171 -15968354
1172 -14546469
1173 -16596903
1174 -19391542
1175 -17536410
1176 -14031771
1177 -15546048
1178 -18445526
1179 -18338942
1180 -15450994
1181 -14051567
1182 -17356597
1183 -18834267
1184 -15981939
1185 -14193722
1186 -15587206
1187 -18474606
1188 -17549367
1189 -13958427
1190 -14723340
1191 -17679923
1192 -18242607
1193 -15709188
1194 -13462375
1195 -16117994
1196 -18516934
1197 -16236289
1198 -13756386
1199 -14367686
1200 -17666962
1201 -18029684
1202 -14216562
1203 -13676264
1204 -16545018
1205 -17926453
1206 -15888700
1207 -12922257
1208 -14769870
1209 -17901635
1210 -16486482
1211 -13818446
1212 -13650377
1213 -16652472
1214 -17935464
1215 -14423223
1216 -12861069
1217 -15190246
1218 -17068340
1219 -15927923
1220 -12796519
1221 -13655339
1222 -17133993
1223 -16692188
1224 -13965743
1225 -12847372
1226 -15308721
1227 -17506684
1228 -14603756
1229 -12132464
1230 -13964067
1231 -16468184
1232 -16168466
1233 -12712236
1234 -12429164
1235 -16114602
1236 -16642441
1237 -13987067
1238 -12126186
1239 -13914528
1240 -16761706
1241 -14785259
1242 -12033409
1243 -13251958
1244 -15650752
1245 -15901773
1246 -12730744
1247 -11565641
1248 -14850827
1249 -16016453
1250 -13795165
1251 -11640315
1252 -12849945
1253 -16260497
1254 -15143819
1255 -11677704
1256 -11959950
1257 -14682999
1258 -15999873
1259 -12997312
1260 -10525537
1261 -13332547
1262 -15545344
1263 -13929310
1264 -11346295
1265 -11689872
1266 -15295782
1267 -15163917
1268 -11556877
1269 -11060502
1270 -13504344
1271 -15317201
1272 -13026528
1273 -10109921
1274 -12365715
1275 -15105443
1276 -14062262
1277 -11150143
1278 -10352845
1279 -13841629
1280 -15094720
1281 -11633536
1282 -9860952
1283 -11880975
1284 -14931570
1285 -13841754
1286 -9880116
1287 -10699088
1288 -14106040
1289 -14294017
1290 -11304924
1291 -9150516
1292 -12015701
1293 -14593431
1294 -12091700
1295 -9688271
1296 -10659002
1297 -13638173
1298 -13738093
1299 -10030404
1300 -9690023
1301 -12672836
1302 -13618873
1303 -11502267
1304 -8895951
1305 -10696436
1306 -13736386
1307 -12189483
1308 -9585482
1309 -9676523
1310 -12392739
1311 -13448034
1312 -9998845
1313 -8548411
1314 -11202764
1315 -12942228
1316 -11579543
1317 -8639078
1318 -9626110
1319 -13098808
1320 -12175547
1321 -9110745
1322 -8501558
1323 -11102141
1324 -12990480
1325 -9973601
1326 -7837474
1327 -10201269
1328 -12370178
1329 -11526141
1330 -8387669
1331 -8345118
1332 -11795595
1333 -11841158
1334 -9042635
1335 -7731124
1336 -9675497
1337 -12389206
1338 -10451656
1339 -7548793
1340 -8843108
1341 -11245946
1342 -11313041
1343 -8150063
1344 -6971502
1345 -10454770
1346 -11693093
1347 -9084201
1348 -7067291
1349 -8474908
1350 -11739191
1351 -10544448
1352 -7054250
1353 -7527972
1354 -10011266
1355 -10835526
1356 -8252789
1357 -6282990
1358 -9072019
1359 -10997361
1360 -9199178
1361 -6993126
1362 -7301639
1363 -10300108
1364 -10155649
1365 -6767976
1366 -6480935
1367 -8907399
1368 -10511384
1369 -8427370
1370 -5526420
1371 -7572613
1372 -10337118
1373 -9185779
1374 -6501019
1375 -5933782
1376 -9060982
1377 -10087968
1378 -6748760
1379 -5486604
1380 -7589245
1381 -9791223
1382 -8581519
1383 -5294461
1384 -6303673
1385 -9144410
1386 -8643361
1387 -6193073
1388 -5014745
1389 -7677073
1390 -9603086
1391 -6910313
1392 -5078040
1393 -6537079
1394 -8824834
1395 -8306155
1396 -4811168
1397 -4901830
1398 -8015100
1399 -8389283
1400 -6116018
1401 -4219866
1402 -6403188
1403 -9214373
1404 -6973573
1405 -4169994
1406 -4953336
1407 -7694298
1408 -8217424
1409 -4717713
1410 -3831117
1411 -7005684
1412 -8169187
1413 -6126188
1414 -3576047
1415 -4841237
1416 -8053858
1417 -6741637
1418 -3873203
1419 -3998689
1420 -6458642
1421 -7776023
1422 -4893981
1423 -3063856
1424 -5575741
1425 -7388783
1426 -6142452
1427 -3139571
1428 -3241517
1429 -6873605
1430 -6777465
1431 -3559460
1432 -2771078
1433 -5283913
1434 -7606974
1435 -5049443
1436 -2120724
1437 -4056404
1438 -6486307
1439 -5928904
1440 -2934939
1441 -2119709
1442 -5611727
1443 -6605365
1444 -3727580
1445 -2033114
1446 -3568176
1447 -6430862
1448 -5174955
1449 -1802810
1450 -2551445
1451 -5172178
1452 -5764524
1453 -3228407
1454 -1285815
1455 -4127238
1456 -6134002
1457 -3773589
1458 -1368323
1459 -2078410
1460 -5263610
1461 -5095339
1462 -1528841
1463 -1400279
1464 -4057910
1465 -5319561
1466 -3212921
1467  -495702
1468 -2533598
1469 -5223080
1470 -3730794
1471 -1176636
1472 -1020983
1473 -3949429
1474 -4798653
1475 -1582088
1476  -610342
1477 -2736834
1478 -4340721
1479 -2985131
1480    -4593
1481 -1102026
1482 -4109082
1483 -3484212
1484 -1059362
1485  -237678
1486 -2815985
1487 -4532267
1488 -1539754
1489   452957
1490 -1264399
1491 -3510240
1492 -2941786
1493   420302
1494   269448
1495 -3064530
1496 -3329489
1497  -991000
1498   523310
1499 -1416794
1500 -3672605
1501 -1362077
1502  1009254
1503   -97095
1504 -2317520
1505 -2625546
1506   229680
1507   996371
1508 -1778670
1509 -2564039
1510  -672229
1511  1307596
1512   132984
1513 -2757699
1514 -1457193
1515  1344227
1516   913240
1517 -1489933
1518 -2433007
1519   530966
1520  2229170
1521  -523236
1522 -2067529
1523  -359062
1524  2027740
1525  1403402
1526 -1886783
1527 -1478500
1528  1514525
1529  1880508
1530  -176844
1531 -1770051
1532   475996
1533  2965048
1534   944963
1535 -1241902
1536  -442359
1537  2068291
1538  2555636
1539  -582971
1540 -1192928
1541  1820770
1542  2998342
1543  1195763
1544 -1063128
1545   524051
1546  3549003
1547  2091831
1548  -587453
1549  -317520
1550  2284574
1551  3618830
1552   767913
1553  -751966
1554  1966871
1555  3850648
1556  2531800
1557  -244329
1558   376453
1559  3849685
1560  3399322
1561   516221
1562    27603
1563  2398623
1564  4504598
1565  2220810
1566  -145597
1567  1885239
1568  4253976
1569  3759118
1570   865381
1571   318252
1572  3769488
1573  4630472
1574  2074452
1575   714737
1576  2422666
1577  5187323
1578  3691604
1579   512005
1580  1659200
1581  4463912
1582  4853153
1583  2162396
1584   764347
1585  3887663
1586  5515299
1587  3281864
1588  1382976
1589  2289379
1590  5252474
1591  4929443
1592  1767005
1593  1895710
1594  4457866
1595  5752435
1596  3767653
1597  1435002
1598  3611836
1599  6038145
1600  4581552
1601  2227868
1602  2285409
1603  5415013
1604  6188255
1605  3024649
1606  2288098
1607  4678629
1608  6461539
1609  4949593
1610  2089691
1611  3502493
1612  6372131
1613  5708940
1614  3385203
1615  2642718
1616  5337425
1617  7141751
1618  4595574
1619  2968093
1620  4523446
1621  6634804
1622  6113189
1623  3115928
1624  3514208
1625  6570812
1626  6765625
1627  4672710
1628  3328241
1629  5390881
1630  7625248
1631  5535095
1632  3524390
1633  4735058
1634  6976517
1635  7144211
1636  4276532
1637  3860958
1638  6797193
1639  7594803
1640  5712216
1641  3879688
1642  5378719
1643  8196746
1644  6732469
1645  4163662
1646  4826881
1647  7284211
1648  8209652
1649  5520482
1650  4192886
1651  6763798
1652  8133830
1653  6732606
1654  4617175
1655  5331699
1656  8435986
1657  7996987
1658  5320412
1659  5171144
1660  7336856
1661  8953034
1662  6728981
1663  4531162
1664  6583248
1665  8606701
1666  7796387
1667  5487726
1668  5461937
1669  8680833
1670  9073317
1671  6375688
1672  5581718
1673  7386932
1674  9392281
1675  7802109
1676  5180469
1677  6659249
1678  9075809
1679  8931812
1680  6596749
1681  5601941
1682  8526129
1683  9924852
1684  7511748
1685  5925942
1686  7217670
1687  9811376
1688  9107248
1689  6002617
1690  6637941
1691  9374318
1692  9931457
1693  7720372
1694  5870906
1695  8225070
1696 10358980
1697  8518093
1698  6591435
1699  7312551
1700 10088655
1701 10349337
1702  7158920
1703  6730479
1704  9271451
1705 10530178
1706  8819307
1707  6355521
1708  8048513
1709 10928927
1710  9789381
1711  7426397
1712  7345201
1713 10041668
1714 11208427
1715  8252141
1716  6937818
1717  9130305
1718 10938512
1719  9979147
1720  7293784
1721  8080468
1722 11186982
1723 10856443
1724  8404636
1725  7470519
1726  9722521
1727 11785990
1728  9400465
1729  7294930
1730  8981224
1731 11306574
1732 11102622
1733  8204461
1734  7974925
1735 11188029
1736 11765525
1737  9470945
1738  7813000
1739  9375387
1740 12098934
1741 10724164
1742  8200222
1743  8969524
1744 11253476
1745 11922457
1746  9335262
1747  8025449
1748 10735724
1749 12171002
1750 10565502
1751  8624990
1752  9427564
1753 12341495
1754 11733010
1755  8974990
1756  9091377
1757 11276737
1758 12499996
1759 10311774
1760  8330992
1761 10580502
1762 12618847
1763 11610983
1764  9442910
1765  9387404
1766 12326201
1767 12716634
1768  9883510
1769  9055804
1770 10939642
1771 12946024
1772 11575001
1773  9014587
1774 10458412
1775 12793676
1776 12389318
1777 10290573
1778  9508742
1779 12031140
1780 13140720
1781 10818157
1782  9643198
1783 11029033
1784 13175413
1785 12514596
1786  9744387
1787 10396404
1788 12862768
1789 12951625
1790 10883708
1791  9554170
1792 11896356
1793 13830980
1794 11822345
1795 10100098
1796 11088650
1797 13421555
1798 13374227
1799 10425253
1800 10301382
1801 12787066
1802 13478545
1803 11798552
1804  9999925
1805 11695120
1806 14123312
1807 12745224
1808 10673586
1809 11009496
1810 13291589
1811 14034520
1812 11240689
1813 10303921
1814 12750732
1815 14183064
1816 12871388
1817 10483740
1818 11369044
1819 14240530
1820 13565513
1821 11158177
1822 10818722
1823 13050638
1824 14701420
1825 12386190
1826 10627725
1827 12541843
1828 14409611
1829 13758301
1830 11209486
1831 11154584
1832 14036806
1833 14201846
1834 11958175
1835 11034274
1836 12811560
1837 15034379
1838 13409877
1839 11093571
1840 12319739
1841 14393975
1842 14356578
1843 11794443
1844 10959478
1845 13905024
1846 15022432
1847 12908295
1848 11254181
1849 12486971
1850 15240914
1851 14333843
1852 11400428
1853 11849555
1854 14221967
1855 15054618
1856 12804983
1857 11108550
1858 13567769
1859 15449483
1860 13922859
1861 11881880
1862 12175951
1863 14847570
1864 14934139
1865 12175893
1866 11869792
1867 13990500
1868 15448884
1869 13821564
1870 11452043
1871 13151465
1872 15545822
1873 14619988
1874 12326324
1875 11926990
1876 14670722
1877 15703911
1878 13007870
1879 11895908
1880 13739010
1881 15720232
1882 14714533
1883 11876200
1884 12639560
1885 15269186
1886 15139186
1887 13126603
1888 12127256
1889 14356085
1890 16103587
1891 13965951
1892 12215244
1893 13288134
1894 15389344
1895 15312128
1896 12567254
1897 12447085
1898 15044828
1899 15651321
1900 13927078
1901 12305161
1902 13891637
1903 16244595
1904 14754314
1905 12547946
1906 12978613
1907 15143008
1908 15828616
1909 13301679
1910 12442877
1911 14851918
1912 16004149
1913 14616856
1914 12597262
1915 13464295
1916 16020777
1917 15227695
1918 13007821
1919 13029583
1920 14991323
1921 16200128
1922 14048978
1923 12551371
1924 14496469
1925 16038910
1926 15138167
1927 12876140
1928 12967521
1929 15793843
1930 15939702
1931 13612562
1932 12889430
1933 14705418
1934 16635017
1935 14865033
1936 12503583
1937 13907069
1938 15965888
1939 15717825
1940 13477390
1941 12869655
1942 15493736
1943 16290683
1944 14239289
1945 13103714
1946 14293513
1947 16389879
1948 15428072
1949 12922229
1950 13660843
1951 15783752
1952 16114482
1953 14119822
1954 12835763
1955 15123492
1956 16562128
1957 14716445
1958 13031832
1959 13760506
1960 16226960
1961 16108430
1962 13419465
1963 13425617
1964 15585115
1965 16439314
1966 14678915
1967 12746241
1968 14532993
1969 16566724
1970 15243663
1971 13317976
1972 13502113
1973 15938348
1974 16530955
1975 13917888
1976 13244199
1977 15228194
1978 16520956
1979 15177352
1980 12797489
1981 13899365
1982 16431944
1983 15884970
1984 13850010
1985 13263299
1986 15435637
1987 16917871
1988 14603890
1989 12977269
1990 14459408
1991 16402452
1992 15890795
1993 13164959
1994 13358274
1995 16188775
1996 16418085
1997 14341887
1998 13079652
1999 14846877
2000 16886187
2001 15085816
2002 13005546
2003 14018892
2004 16114926
2005 16346745
2006 13819952
2007 13128981
2008 15591704
2009 16482115
2010 14876180
2011 13096793
2012 14059057
2013 16663408
2014 15891014
2015 13445912
2016 13511968
2017 15601630
2018 16673801
2019 14401726
2020 12840703
2021 14963678
2022 16443530
2023 15260082
2024 13334909
2025 13762210
2026 16367979
2027 16183843
2028 13814770
2029 13443840
2030 15090894
2031 16402649
2032 14701347
2033 12822172
2034 14481533
2035 16336616
2036 15681183
2037 13655832
2038 13326037
2039 15892533
2040 16486258
2041 14077481
2042 13024707
2043 14500716
2044 16442534
2045 15308216
2046 12796868
2047 13786213
2048 16090561
2049 16140793
2050 14082088
2051 12900945
2052 15093366
2053 16504705
2054 14540787
2055 12951076
2056 13873563
2057 16130093
2058 15875487
2059 13211334
2060 13315051
2061 15510266
2062 16091573
2063 14405541
2064 12728537
2065 14361201
2066 16294384
2067 14994493
2068 13234895
2069 13485924
2070 15588065
2071 16143973
2072 13659363
2073 12838827
2074 14680609
2075 15926226
2076 14884986
2077 12800048
2078 13734274
2079 16111145
2080 15367690
2081 13323831
2082 13021040
2083 14980725
2084 16011919
2085 13815766
2086 12752759
2087 14506936
2088 15839037
2089 14992855
2090 12841944
2091 13245446
2092 15644935
2093 15440761
2094 13454178
2095 12631714
2096 14255179
2097 16035242
2098 14396292
2099 12588444
2100 13772428
2101 15612636
2102 15473460
2103 13020899
2104 12461521
2105 14928047
2106 15505651
2107 13654447
2108 12431469
2109 13738541
2110 15822843
2111 14624125
2112 12529652
2113 13308157
2114 15127568
2115 15364463
2116 13151480
2117 12056657
2118 14290919
2119 15465888
2120 13979267
2121 12376576
2122 13070512
2123 15505465
2124 15041545
2125 12480135
2126 12394585
2127 14338449
2128 15445412
2129 13629469
2130 11795800
2131 13559543
2132 15323121
2133 14323165
2134 12408333
2135 12306476
2136 14684149
2137 15124970
2138 12748487
2139 11999846
2140 13617351
2141 15240379
2142 14048149
2143 11738608
2144 12830193
2145 14914763
2146 14375328
2147 12384592
2148 11753502
2149 14023744
2150 15169787
2151 13067206
2152 11813061
2153 12973780
2154 14768163
2155 14228800
2156 11704472
2157 11946756
2158 14148533
2159 14486685
2160 12780431
2161 11390118
2162 13144652
2163 15097721
2164 13486050
2165 11552483
2166 12168085
2167 14269511
2168 14356067
2169 11662517
2170 11274575
2171 13571653
2172 14399953
2173 12963182
2174 11288446
2175 12466167
2176 14603479
2177 13559277
2178 11506884
2179 11453737
2180 13346980
2181 14324669
2182 12106490
2183 10829391
2184 12668810
2185 14160563
2186 13310309
2187 11121220
2188 11411128
2189 13901802
2190 13699079
2191 11578026
2192 10982813
2193 12670540
2194 14157022
2195 12386822
2196 10683363
2197 11992390
2198 13477877
2199 13067122
2200 11092847
2201 10859287
2202 13191186
2203 13618949
2204 11751570
2205 10694139
2206 11877506
2207 13724428
2208 12519707
2209 10354295
2210 11140883
2211 12967543
2212 13144730
2213 11209965
2214 10238673
2215 12360649
2216 13431730
2217 11912232
2218 10487697
2219 11043972
2220 12983225
2221 12547005
2222 10338657
2223 10533112
2224 12330837
2225 13057357
2226 11419746
2227  9862682
2228 11552289
2229 13057183
2230 11765641
2231 10087219
2232 10325977
2233 12434765
2234 12537512
2235 10247221
2236  9984947
2237 11737713
2238 12822740
2239 11543424
2240  9555051
2241 10607370
2242 12428847
2243 11725954
2244  9968915
2245  9564104
2246 11639758
2247 12677957
2248 10556765
2249  9395208
2250 10774408
2251 12355703
2252 11585764
2253  9203000
2254  9728991
2255 11952027
2256 11739779
2257  9919611
2258  9104298
2259 10855311
2260 12262296
2261 10484036
2262  8997752
2263  9912468
2264 11573537
2265 11527666
2266  9315289
2267  9113497
2268 11241574
2269 11708104
2270 10081438
2271  8571584
2272  9756365
2273 11760645
2274 10575704
2275  8676286
2276  9169712
2277 11009864
2278 11420187
2279  9191341
2280  8399826
2281 10455997
2282 11324478
2283  9959961
2284  8235271
2285  8905026
2286 11143416
2287 10627427
2288  8571213
2289  8459095
2290 10219415
2291 11344305
2292  9369270
2293  7670929
2294  9295680
2295 10829479
2296 10027504
2297  8071322
2298  8089074
2299 10477191
2300 10693479
2301  8601859
2302  7827419
2303  9191604
2304 10794460
2305  9483778
2306  7320879
2307  8265344
2308 10122760
2309 10070829
2310  8183098
2311  7367912
2312  9521987
2313 10480224
2314  8596683
2315  7273365
2316  8217543
2317 10161298
2318  9512915
2319  7176330
2320  7568387
2321  9451877
2322  9792470
2323  8112875
2324  6777227
2325  8460777
2326  9929705
2327  8606495
2328  7044822
2329  7365529
2330  9404310
2331  9588676
2332  7213842
2333  6782432
2334  8545426
2335  9466451
2336  8066254
2337  6151650
2338  7360153
2339  9374575
2340  8578089
2341  6889133
2342  6747600
2343  8574877
2344  9231454
2345  7112830
2346  6235795
2347  7628122
2348  8798131
2349  8058117
2350  6101369
2351  6589996
2352  8632477
2353  8428414
2354  6765606
2355  6040467
2356  7559678
2357  8807928
2358  7006627
2359  5622158
2360  6781147
2361  8285227
2362  7975140
2363  5943717
2364  5907613
2365  7954868
2366  8088638
2367  6449171
2368  5389116
2369  6564945
2370  8278316
2371  7099799
2372  5388623
2373  5982474
2374  7531678
2375  7802301
2376  5835397
2377  5059302
2378  6973786
2379  7724417
2380  6323788
2381  4921169
2382  5714405
2383  7740537
2384  7041357
2385  5074508
2386  5217888
2387  6703659
2388  7344250
2389  5659679
2390  4417141
2391  6084700
2392  7316693
2393  6345523
2394  4699558
2395  4833158
2396  6939049
2397  6897167
2398  4785677
2399  4372584
2400  5830531
2401  7003278
2402  5613529
2403  3823095
2404  5136746
2405  6820963
2406  6229287
2407  4456220
2408  4048013
2409  6034983
2410  6551142
2411  4573475
2412  3742198
2413  4957559
2414  6530328
2415  5725511
2416  3556048
2417  4155506
2418  6027424
2419  5980570
2420  4195132
2421  3170325
2422  5030670
2423  6317324
2424  4613676
2425  3251180
2426  4053629
2427  5869660
2428  5663253
2429  3354964
2430  3234750
2431  5040709
2432  5561126
2433  4181588
2434  2749955
2435  4071626
2436  5800486
2437  4626358
2438  2923908
2439  3110930
2440  4904216
2441  5345680
2442  3115284
2443  2424630
2444  4237293
2445  5289854
2446  4165151
2447  2287006
2448  3040909
2449  5157413
2450  4577944
2451  2680689
2452  2238098
2453  3843570
2454  5011444
2455  3251652
2456  1916107
2457  3203742
2458  4612095
2459  4167117
2460  2127282
2461  1991228
2462  4095900
2463  4268377
2464  2571090
2465  1703924
2466  2980721
2467  4561828
2468  3221873
2469  1468903
2470  2337266
2471  3858186
2472  3825902
2473  1902228
2474  1226675
2475  3168861
2476  3859080
2477  2467540
2478  1292768
2479  2066491
2480  3917034
2481  3201249
2482  1145223
2483  1355631
2484  2891823
2485  3467088
2486  1853466
2487   660351
2488  2328149
2489  3485194
2490  2329142
2491   869917
2492  1137049
2493  3039950
2494  2920206
2495   911721
2496   720258
2497  2136360
2498  3035743
2499  1792311
2500   199531
2501  1410597
2502  2866304
2503  2089704
2504   473090
2505   232003
2506  2127408
2507  2669109
2508   807137
2509   152754
2510  1324432
2511  2487077
2512  1657856
2513  -178357
2514   480513
2515  2093195
2516  1785994
2517   319516
2518  -340417
2519  1260364
2520  2254843
2521   606652
2522  -437951
2523   490391
2524  1885034
2525  1447508
2526  -632657
2527  -437944
2528  1450122
2529  1609175
2530   140837
2531  -918597
2532   455654
2533  1905119
2534   480376
2535 -1054174
2536  -540218
2537  1074842
2538  1326163
2539  -697656
2540 -1231953
2541   503686
2542  1246572
2543   154200
2544 -1351716
2545  -632136
2546  1164146
2547   382130
2548 -1335607
2549 -1306210
2550   258985
2551  1050212
2552  -788912
2553 -1860413
2554  -280152
2555   767474
2556  -172643
2557 -1912082
2558 -1566510
2559   532843
2560   322509
2561 -1501445
2562 -1954744
2563  -592139
2564   645368
2565  -810530
2566 -2456256
2567 -1362905
2568    67103
2569  -246268
2570 -2005215
2571 -2382558
2572  -378144
2573   108197
2574 -1554983
2575 -2505651
2576 -1537188
2577    48647
2578  -926703
2579 -2925075
2580 -2260159
2581  -544581
2582  -386980
2583 -2127645
2584 -3089371
2585 -1273785
2586  -256880
2587 -1683133
2588 -2996155
2589 -2495456
2590  -696352
2591  -961087
2592 -3027647
2593 -3017159
2594 -1440648
2595  -731008
2596 -2056374
2597 -3549018
2598 -2315772
2599  -916266
2600 -1839537
2601 -3286776
2602 -3271902
2603 -1481583
2604 -1075852
2605 -3065805
2606 -3646041
2607 -2285853
2608 -1271023
2609 -2254039
2610 -4054743
2611 -3220457
2612 -1429548
2613 -1896532
2614 -3480058
2615 -3971537
2616 -2333650
2617 -1355934
2618 -3130485
2619 -4250005
2620 -3240057
2621 -1962111
2622 -2340404
2623 -4192368
2624 -4019067
2625 -2218604
2626 -2117191
2627 -3486213
2628 -4464630
2629 -3332296
2630 -1963990
2631 -3242803
2632 -4616482
2633 -3947954
2634 -2540388
2635 -2474144
2636 -4369297
2637 -4767169
2638 -2978251
2639 -2468512
2640 -3742209
2641 -4998203
2642 -4138143
2643 -2422410
2644 -3299526
2645 -4925341
2646 -4614563
2647 -3193983
2648 -2708145
2649 -4441618
2650 -5387985
2651 -3880229
2652 -3004318
2653 -3886525
2654 -5255084
2655 -4899893
2656 -3064934
2657 -3335160
2658 -5050892
2659 -5289743
2660 -4069511
2661 -3107806
2662 -4470045
2663 -5895017
2664 -4716311
2665 -3456827
2666 -3985116
2667 -5472307
2668 -5567330
2669 -3685368
2670 -3556682
2671 -5357932
2672 -5939921
2673 -4849541
2674 -3621716
2675 -4565872
2676 -6184313
2677 -5349551
2678 -3932111
2679 -4113729
2680 -5599994
2681 -6281237
2682 -4648666
2683 -3903674
2684 -5390428
2685 -6331133
2686 -5595286
2687 -4109498
2688 -4555813
2689 -6454404
2690 -6131621
2691 -4532133
2692 -4304847
2693 -5782394
2694 -6943319
2695 -5446264
2696 -4113494
2697 -5362369
2698 -6706923
2699 -6337730
2700 -4655006
2701 -4565242
2702 -6627130
2703 -6970538
2704 -5401019
2705 -4608638
2706 -5682459
2707 -7213439
2708 -6292019
2709 -4629829
2710 -5336313
2711 -6813745
2712 -6984334
2713 -5490929
2714 -4828857
2715 -6640455
2716 -7504320
2717 -6194247
2718 -5068975
2719 -5663828
2720 -7391364
2721 -7020216
2722 -5159254
2723 -5401765
2724 -7032876
2725 -7684861
2726 -6294110
2727 -5012480
2728 -6516151
2729 -7880072
2730 -6868730
2731 -5502163
2732 -5732660
2733 -7553339
2734 -7776348
2735 -5956753
2736 -5660419
2737 -6999865
2738 -7965623
2739 -7060684
2740 -5481729
2741 -6338424
2742 -7914207
2743 -7517615
2744 -6261515
2745 -5981374
2746 -7601809
2747 -8396127
2748 -6731657
2749 -5871800
2750 -6959519
2751 -8241821
2752 -7735313
2753 -5922765
2754 -6380596
2755 -8212300
2756 -8161433
2757 -6822891
2758 -6148828
2759 -7530226
2760 -8744067
2761 -7437842
2762 -6302635
2763 -7017784
2764 -8364475
2765 -8414699
2766 -6701990
2767 -6516246
2768 -8221336
2769 -8652486
2770 -7507207
2771 -6398739
2772 -7332491
2773 -8964487
2774 -8147162
2775 -6726993
2776 -7088810
2777 -8559288
2778 -9077118
2779 -7379341
2780 -6604195
2781 -8169127
2782 -9020061
2783 -8135310
2784 -6784797
2785 -7250514
2786 -9085153
2787 -8830991
2788 -7350386
2789 -7250481
2790 -8509616
2791 -9405403
2792 -8055693
2793 -6853111
2794 -8064122
2795 -9189223
2796 -8727382
2797 -7439224
2798 -7467012
2799 -9197601
2800 -9300911
2801 -7829631
2802 -7380129
2803 -8392094
2804 -9577218
2805 -8643212
2806 -7186110
2807 -8079714
2808 -9468082
2809 -9343068
2810 -7936088
2811 -7473980
2812 -9232865
2813 -9846065
2814 -8349107
2815 -7498728
2816 -8334599
2817 -9806005
2818 -9306288
2819 -7653135
2820 -8145471
2821 -9551375
2822 -9716144
2823 -8481364
2824 -7630605
2825 -9051119
2826 -10110187
2827 -9020103
2828 -7983662
2829 -8374847
2830 -9878704
2831 -9917649
2832 -8157416
2833 -8065934
2834 -9504030
2835 -10111546
2836 -9008141
2837 -7704012
2838 -8895502
2839 -10470347
2840 -9678132
2841 -8351857
2842 -8402015
2843 -9935238
2844 -10373283
2845 -8603027
2846 -8039119
2847 -9375916
2848 -10372756
2849 -9703920
2850 -8156830
2851 -8729397
2852 -10490751
2853 -10230279
2854 -8854609
2855 -8357672
2856 -9680384
2857 -10721419
2858 -9275309
2859 -8196242
2860 -9240437
2861 -10589381
2862 -10384782
2863 -8643843
2864 -8599279
2865 -10389326
2866 -10585485
2867 -9246598
2868 -8412906
2869 -9494305
2870 -10988170
2871 -10020792
2872 -8590216
2873 -9130237
2874 -10503736
2875 -10770043
2876 -9161921
2877 -8570123
2878 -10206134
2879 -10861250
2880 -9783924
2881 -8730214
2882 -9396939
2883 -11060914
2884 -10531130
2885 -8955175
2886 -9096400
2887 -10369194
2888 -11022470
2889 -9671789
2890 -8626780
2891 -10014687
2892 -11127450
2893 -10410163
2894 -9075021
2895 -9177147
2896 -10956967
2897 -11024926
2898 -9371809
2899 -9035712
2900 -10206185
2901 -11259525
2902 -10256852
2903 -8864009
2904 -9871820
2905 -11169837
2906 -10770963
2907 -9480748
2908 -9145455
2909 -10685344
2910 -11203608
2911 -9842728
2912 -9250944
2913 -10114004
2914 -11362628
2915 -10860917
2916 -9201169
2917 -9614966
2918 -11048147
2919 -11099781
2920 -9837184
2921 -9048262
2922 -10485978
2923 -11557087
2924 -10357350
2925 -9401129
2926 -9989586
2927 -11353269
2928 -11220381
2929 -9496492
2930 -9498227
2931 -10906264
2932 -11292513
2933 -10290483
2934 -9235524
2935 -10290840
2936 -11675440
2937 -10840747
2938 -9595529
2939 -9725499
2940 -11098126
2941 -11547425
2942 -9938735
2943 -9438659
2944 -10771169
2945 -11535281
2946 -10782079
2947 -9414411
2948 -9980598
2949 -11566125
2950 -11153198
2951 -9876691
2952 -9672372
2953 -10867522
2954 -11703875
2955 -10377953
2956 -9533943
2957 -10606650
2958 -11562359
2959 -11108357
2960 -9662795
2961 -9790706
2962 -11454740
2963 -11413955
2964 -10147310
2965 -9698203
2966 -10781724
2967 -11890221
2968 -10773798
2969 -9549642
2970 -10355105
2971 -11471685
2972 -11371984
2973 -9959535
2974 -9643138
2975 -11257484
2976 -11698774
2977 -10540239
2978 -9747515
2979 -10495476
2980 -11891702
2981 -11180254
2982 -9612359
2983 -10004960
2984 -11303823
2985 -11674625
2986 -10357156
2987 -9576704
2988 -11059699
2989 -11883879
2990 -10839229
2991 -9779137
2992 -10193325
2993 -11729788
2994 -11498246
2995 -9890438
2996 -9889515
2997 -11106388
2998 -11800768
2999 -10758834
3000 -9545823
3001 -10653433
3002 -11873090
3003 -11191874
3004 -9904012
3005 -9821545
3006 -11462174
3007 -11875787
3008 -10258271
3009 -9735742
3010 -10843700
3011 -11879025
3012 -11106217
3013 -9523792
3014 -10209145
3015 -11722364
3016 -11499956
3017 -10225431
3018 -9696064
3019 -11111937
3020 -12024519
3021 -10665838
3022 -9710031
3023 -10443106
3024 -11710557
3025 -11477097
3026 -9765759
3027 -9848356
3028 -11442847
3029 -11731627
3030 -10602731
3031 -9645129
3032 -10671424
3033 -11922985
3034 -10924665
3035 -9747265
3036 -10138641
3037 -11446346
3038 -11704864
3039 -10133125
3040 -9738335
3041 -11132591
3042 -11725349
3043 -10840308
3044 -9639691
3045 -10249310
3046 -11754664
3047 -11198880
3048 -9896326
3049 -9930714
3050 -11168951
3051 -11847569
3052 -10450308
3053 -9589150
3054 -10751114
3055 -11582535
3056 -11002691
3057 -9739823
3058 -9926167
3059 -11511044
3060 -11435108
3061 -10161275
3062 -9803528
3063 -10755887
3064 -11736286
3065 -10711784
3066 -9537228
3067 -10382239
3068 -11430645
3069 -11202083
3070 -9917108
3071 -9670902
3072 -11213857
3073 -11527566
3074 -10300044
3075 -9662258
3076 -10403073
3077 -11566902
3078 -10878098
3079 -9512627
3080 -10077510
3081 -11237948
3082 -11340022
3083 -10143751
3084 -9468052
3085 -10800888
3086 -11503671
3087 -10437269
3088 -9535354
3089 -9988949
3090 -11382080
3091 -11160194
3092 -9621653
3093 -9748891
3094 -10967918
3095 -11383611
3096 -10307507
3097 -9255919
3098 -10347528
3099 -11400031
3100 -10601357
3101 -9552569
3102 -9704804
3103 -11121973
3104 -11340192
3105 -9772658
3106 -9408356
3107 -10458173
3108 -11189048
3109 -10475245
3110 -9192285
3111 -9908250
3112 -11238221
3113 -10808310
3114 -9659901
3115 -9418596
3116 -10709386
3117 -11304602
3118 -9862942
3119 -9189116
3120 -10138453
3121 -11048994
3122 -10597799
3123 -9205312
3124 -9563760
3125 -11013068
3126 -10894147
3127 -9716115
3128 -9120825
3129 -10192537
3130 -11200003
3131 -10044307
3132 -9018066
3133 -9717254
3134 -10883282
3135 -10806455
3136 -9245177
3137 -9051500
3138 -10565197
3139 -10906726
3140 -9811864
3141 -8884062
3142 -9679341
3143 -11045508
3144 -10292490
3145 -9002104
3146 -9316968
3147 -10476137
3148 -10834589
3149 -9406967
3150 -8674492
3151 -9970570
3152 -10730790
3153 -9992361
3154 -8866290
3155 -9212205
3156 -10752194
3157 -10470410
3158 -9023441
3159 -8878463
3160 -9963282
3161 -10729952
3162 -9572143
3163 -8454537
3164 -9491614
3165 -10563596
3166 -10123533
3167 -8869907
3168 -8761795
3169 -10267293
3170 -10466201
3171 -9080026
3172 -8551372
3173 -9416965
3174 -10506815
3175 -9792420
3176 -8428811
3177 -9063118
3178 -10248546
3179 -10115094
3180 -8867381
3181 -8302755
3182 -9692320
3183 -10374282
3184 -9195977
3185 -8396247
3186 -8973581
3187 -10197274
3188 -9901430
3189 -8390586
3190 -8561314
3191 -9772351
3192 -10007087
3193 -8945723
3194 -8031394
3195 -9117808
3196 -10174422
3197 -9332057
3198 -8328117
3199 -8545368
3200 -9788878
3201 -9883413
3202 -8344071
3203 -8120886
3204 -9294943
3205 -9819642
3206 -9009984
3207 -7913344
3208 -8667918
3209 -9883262
3210 -9301189
3211 -8210826
3212 -8101725
3213 -9236336
3214 -9761726
3215 -8408189
3216 -7779482
3217 -8764402
3218 -9614856
3219 -9164548
3220 -7866543
3221 -8109291
3222 -9436735
3223 -9235780
3224 -8120050
3225 -7713009
3226 -8698630
3227 -9588151
3228 -8515117
3229 -7606080
3230 -8335830
3231 -9225589
3232 -9030771
3233 -7756133
3234 -7654713
3235 -8965284
3236 -9084761
3237 -8086065
3238 -7480037
3239 -8230935
3240 -9323914
3241 -8539396
3242 -7372225
3243 -7813671
3244 -8816275
3245 -8915246
3246 -7658932
3247 -7184048
3248 -8506583
3249 -9028010
3250 -8109224
3251 -7231071
3252 -7695674
3253 -8970147
3254 -8508661
3255 -7143545
3256 -7272960
3257 -8352053
3258 -8815667
3259 -7684648
3260 -6808953
3261 -7956302
3262 -8827234
3263 -8116508
3264 -7021027
3265 -7120889
3266 -8484975
3267 -8445119
3268 -7040388
3269 -6840822
3270 -7861368
3271 -8625122
3272 -7767848
3273 -6537522
3274 -7306653
3275 -8408400
3276 -8022195
3277 -6863475
3278 -6570016
3279 -7928093
3280 -8444315
3281 -7138199
3282 -6490982
3283 -7256373
3284 -8288394
3285 -7773760
3286 -6314209
3287 -6661132
3288 -7922467
3289 -7896629
3290 -6806703
3291 -6200368
3292 -7370056
3293 -8224172
3294 -7124090
3295 -6215769
3296 -6666782
3297 -7764871
3298 -7696446
3299 -6247456
3300 -6144084
3301 -7384916
3302 -7780250
3303 -6872998
3304 -5851090
3305 -6618666
3306 -7828541
3307 -7141822
3308 -6010425
3309 -6085847
3310 -7206910
3311 -7608756
3312 -6253445
3313 -5730759
3314 -6842120
3315 -7471212
3316 -6771009
3317 -5605364
3318 -6006104
3319 -7316744
3320 -6966923
3321 -5846094
3322 -5704911
3323 -6710104
3324 -7412999
3325 -6262587
3326 -5355564
3327 -6202415
3328 -7091334
3329 -6718817
3330 -5409386
3331 -5359173
3332 -6797308
3333 -6929615
3334 -5787548
3335 -5243001
3336 -6055212
3337 -7094686
3338 -6276916
3339 -5042795
3340 -5523703
3341 -6532200
3342 -6581818
3343 -5404147
3344 -4954509
3345 -6231053
3346 -6698400
3347 -5703760
3348 -4922800
3349 -5399467
3350 -6562570
3351 -6134366
3352 -4858914
3353 -5061754
3354 -6033188
3355 -6339315
3356 -5360815
3357 -4609307
3358 -5601622
3359 -6298534
3360 -5564415
3361 -4689474
3362 -4840115
3363 -6019127
3364 -6007275
3365 -4745252
3366 -4611170
3367 -5520435
3368 -6036191
3369 -5205169
3370 -4185037
3371 -4985518
3372 -5947374
3373 -5398997
3374 -4432637
3375 -4373493
3376 -5544509
3377 -5816501
3378 -4538971
3379 -4131588
3380 -4960646
3381 -5665778
3382 -5093874
3383 -3898010
3384 -4350639
3385 -5485780
3386 -5308570
3387 -4337253
3388 -3897361
3389 -4906343
3390 -5578883
3391 -4455328
3392 -3667027
3393 -4280480
3394 -5242365
3395 -5043560
3396 -3706736
3397 -3762310
3398 -5012329
3399 -5128579
3400 -4150774
3401 -3413226
3402 -4227318
3403 -5203494
3404 -4343454
3405 -3367189
3406 -3753612
3407 -4755782
3408 -4870551
3409 -3587522
3410 -3245802
3411 -4391580
3412 -4807654
3413 -3993191
3414 -3039823
3415 -3563194
3416 -4803662
3417 -4338070
3418 -3174297
3419 -3189801
3420 -4174474
3421 -4651598
3422 -3461992
3423 -2692225
3424 -3707262
3425 -4468133
3426 -3924636
3427 -2801145
3428 -2938225
3429 -4282437
3430 -4205165
3431 -2990323
3432 -2673569
3433 -3526706
3434 -4285066
3435 -3373799
3436 -2340847
3437 -3093875
3438 -4033281
3439 -3775415
3440 -2656531
3441 -2412907
3442 -3655168
3443 -3930172
3444 -2815397
3445 -2229219
3446 -2871198
3447 -3895210
3448 -3375108
3449 -2101307
3450 -2449001
3451 -3519677
3452 -3628371
3453 -2530720
3454 -1843352
3455 -2920788
3456 -3619755
3457 -2708892
3458 -1867438
3459 -2252286
3460 -3439939
3461 -3313875
3462 -1950743
3463 -1895928
3464 -2870873
3465 -3236314
3466 -2401653
3467 -1482816
3468 -2268495
3469 -3216582
3470 -2658749
3471 -1719962
3472 -1690622
3473 -2775690
3474 -3072162
3475 -1812949
3476 -1366277
3477 -2205063
3478 -2865440
3479 -2310584
3480 -1203906
3481 -1670968
3482 -2787980
3483 -2477561
3484 -1463656
3485 -1148190
3486 -2137172
3487 -2751085
3488 -1656096
3489  -971643
3490 -1682449
3491 -2471863
3492 -2170513
3493  -983816
3494 -1077582
3495 -2214004
3496 -2196445
3497 -1262704
3498  -730005
3499 -1488033
3500 -2367370
3501 -1568231
3502  -678446
3503 -1129893
3504 -1988427
3505 -1983428
3506  -793019
3507  -490618
3508 -1590793
3509 -1909714
3510 -1107533
3511  -380322
3512  -920929
3513 -1993357
3514 -1452358
3515  -363372
3516  -541317
3517 -1416344
3518 -1663975
3519  -590308
3520   -30797
3521 -1049887
3522 -1601670
3523  -969013
3524  -128761
3525  -365925
3526 -1463420
3527 -1219756
3528   -89899
3529     5241
3530  -823361
3531 -1368211
3532  -512305
3533   330492
3534  -461514
3535 -1264144
3536  -841275
3537   175676
3538   298251
3539  -875771
3540 -1062719
3541    73357
3542   478738
3543  -254345
3544 -1067774
3545  -437434
3546   687588
3547   197418
3548  -764597
3549  -617368
3550   361114
3551   787690
3552  -263486
3553  -799489
3554   144656
3555   789584
3556   327411
3557  -578766
3558  -297151
3559   945074
3560   834298
3561  -189293
3562  -363360
3563   499510
3564  1191903
3565   310396
3566  -522064
3567   267077
3568  1161141
3569   931793
3570   -88156
3571  -152682
3572  1145540
3573  1395058
3574   347093
3575  -126776
3576   586474
3577  1537884
3578   958474
3579   -87102
3580   437633
3581  1451087
3582  1512528
3583   523916
3584    43314
3585  1152541
3586  1738411
3587   932424
3588   268334
3589   721598
3590  1818823
3591  1641826
3592   484168
3593   592690
3594  1577210
3595  1948998
3596  1115227
3597   319236
3598  1218030
3599  2117321
3600  1539688
3601   715011
3602   892619
3603  2031306
3604  2173079
3605  1003964
3606   777910
3607  1675916
3608  2282071
3609  1721762
3610   791348
3611  1358854
3612  2404632
3613  2108475
3614  1235467
3615  1068147
3616  2078272
3617  2613887
3618  1602596
3619  1064521
3620  1781700
3621  2603948
3622  2349570
3623  1284376
3624  1490044
3625  2617301
3626  2623885
3627  1751775
3628  1291995
3629  2122954
3630  2946324
3631  2198239
3632  1469111
3633  1963241
3634  2828678
3635  2855833
3636  1800498
3637  1659672
3638  2722911
3639  3014670
3640  2300436
3641  1662921
3642  2246680
3643  3252150
3644  2772568
3645  1912908
3646  2145362
3647  2981953
3648  3244174
3649  2277646
3650  1858299
3651  2852389
3652  3398658
3653  2842958
3654  2104160
3655  2437488
3656  3542275
3657  3296815
3658  2284293
3659  2265816
3660  3104894
3661  3645298
3662  2844562
3663  2155583
3664  2988487
3665  3732575
3666  3367750
3667  2532768
3668  2555280
3669  3664218
3670  3745545
3671  2776509
3672  2523260
3673  3232412
3674  3969315
3675  3422459
3676  2540582
3677  3098981
3678  3948422
3679  3806338
3680  2947842
3681  2683802
3682  3763021
3683  4195699
3684  3291994
3685  2793183
3686  3375106
3687  4293242
3688  3966648
3689  2873316
3690  3151455
3691  4108579
3692  4229206
3693  3439557
3694  2926475
3695  3846615
3696  4574637
3697  3882317
3698  3169847
3699  3470220
3700  4435462
3701  4440726
3702  3319889
3703  3227282
3704  4208375
3705  4659589
3706  4021175
3707  3222857
3708  3874300
3709  4840654
3710  4377579
3711  3540609
3712  3568942
3713  4533363
3714  4884265
3715  3855806
3716  3474847
3717  4324533
3718  4965621
3719  4549045
3720  3578276
3721  3885267
3722  4975362
3723  4815931
3724  3939994
3725  3720175
3726  4621798
3727  5297950
3728  4426850
3729  3735925
3730  4387107
3731  5168586
3732  4981024
3733  3960546
3734  3951521
3735  5076826
3736  5253272
3737  4451253
3738  3965591
3739  4631784
3740  5564938
3741  4980520
3742  4058627
3743  4407079
3744  5275452
3745  5412304
3746  4448150
3747  4097496
3748  5160654
3749  5639337
3750  4958732
3751  4261314
3752  4636311
3753  5661829
3754  5399898
3755  4430628
3756  4517193
3757  5335649
3758  5764749
3759  5002564
3760  4375662
3761  5174576
3762  5841774
3763  5396235
3764  4617255
3765  4686370
3766  5719915
3767  5793047
3768  4842392
3769  4703936
3770  5464119
3771  6057809
3772  5454943
3773  4596844
3774  5177688
3775  6006453
3776  5775803
3777  4988106
3778  4827285
3779  5823442
3780  6209628
3781  5326040
3782  4883970
3783  5444217
3784  6200943
3785  5897083
3786  4907658
3787  5172012
3788  6101836
3789  6159648
3790  5435542
3791  5025847
3792  5869519
3793  6484483
3794  5733190
3795  5112385
3796  5486081
3797  6291416
3798  6256142
3799  5272323
3800  5296885
3801  6210325
3802  6464782
3803  5822639
3804  5213641
3805  5838087
3806  6664553
3807  6125442
3808  5370129
3809  5543476
3810  6412524
3811  6650543
3812  5679009
3813  5392587
3814  6271219
3815  6719096
3816  6202024
3817  5418267
3818  5797660
3819  6786653
3820  6516233
3821  5738093
3822  5688076
3823  6470428
3824  6942221
3825  6084103
3826  5516982
3827  6218895
3828  6842728
3829  6561693
3830  5708232
3831  5823898
3832  6874867
3833  6893742
3834  6082925
3835  5800284
3836  6458147
3837  7130974
3838  6462758
3839  5688752
3840  6214398
3841  6978798
3842  6932680
3843  6086255
3844  5889881
3845  6877965
3846  7166212
3847  6409294
3848  5916354
3849  6392013
3850  7261980
3851  6881799
3852  5949542
3853  6239135
3854  7079671
3855  7246518
3856  6427074
3857  5938775
3858  6831255
3859  7380970
3860  6759943
3861  6100375
3862  6349600
3863  7333204
3864  7287390
3865  6290014
3866  6236274
3867  7032208
3868  7480944
3869  6811333
3870  6023177
3871  6687361
3872  7521796
3873  7169309
3874  6394500
3875  6363064
3876  7325156
3877  7588191
3878  6617359
3879  6285432
3880  6960976
3881  7569519
3882  7146424
3883  6261854
3884  6668713
3885  7587484
3886  7477365
3887  6703935
3888  6402082
3889  7219296
3890  7770624
3891  6953777
3892  6383034
3893  6881745
3894  7676739
3895  7556114
3896  6554052
3897  6606231
3898  7565931
3899  7700165
3900  6988785
3901  6454888
3902  7100642
3903  7881555
3904  7310326
3905  6597609
3906  6864989
3907  7636748
3908  7794777
3909  6884950
3910  6616889
3911  7457969
3912  7817129
3913  7291307
3914  6618411
3915  7009466
3916  7935397
3917  7639871
3918  6846384
3919  6868545
3920  7572245
3921  7940621
3922  7151657
3923  6662321
3924  7388015
3925  7912241
3926  7566729
3927  6841066
3928  6969120
3929  7918592
3930  7868195
3931  7038710
3932  6843084
3933  7474879
3934  8056854
3935  7451084
3936  6757106
3937  7318808
3938  8005375
3939  7841815
3940  7054280
3941  6910922
3942  7817283
3943  8014951
3944  7262632
3945  6913830
3946  7386821
3947  8114073
3948  7762313
3949  6927530
3950  7213201
3951  7952035
3952  8016505
3953  7290983
3954  6884544
3955  7698720
3956  8159464
3957  7518304
3958  7007529
3959  7349098
3960  8148829
3961  7977834
3962  7037486
3963  7121174
3964  7885223
3965  8100220
3966  7478145
3967  6930181
3968  7614495
3969  8264805
3970  7757680
3971  7136190
3972  7255103
3973  8057237
3974  8162291
3975  7230594
3976  7054463
3977  7781014
3978  8220580
3979  7727703
3980  6968155
3981  7439397
3982  8291017
3983  7990437
3984  7228915
3985  7124876
3986  7926911
3987  8335330
3988  7473119
3989  7047407
3990  7666406
3991  8254739
3992  7970586
3993  7077047
3994  7228174
3995  8169144
3996  8142690
3997  7431560
3998  7081614
3999  7742711
4000  8409942
4001  7773805
4002  7121701
4003  7508913
4004  8171216
4005  8129743
4006  7236144
4007  7088134
4008  7993419
4009  8255938
4010  7642444
4011  7107596
4012  7581508
4013  8408484
4014  7970825
4015  7152120
4016  7321785
4017  8032034
4018  8260893
4019  7452423
4020  7043406
4021  7855819
4022  8320833
4023  7824452
4024  7152685
4025  7373285
4026  8274516
4027  8120891
4028  7260758
4029  7205580
4030  7871569
4031  8339195
4032  7704431
4033  7053538
4034  7648519
4035  8264493
4036  7980480
4037  7242119
4038  7176456
4039  8096762
4040  8263580
4041  7419639
4042  7128110
4043  7701597
4044  8335628
4045  7873763
4046  7034501
4047  7425979
4048  8173990
4049  8082715
4050  7338331
4051  7062193
4052  7910110
4053  8326544
4054  7606087
4055  7131087
4056  7481958
4057  8190880
4058  8017804
4059  7113537
4060  7193368
4061  7962166
4062  8167203
4063  7590155
4064  7036115
4065  7649672
4066  8267860
4067  7740064
4068  7135957
4069  7268271
4070  7987482
4071  8094993
4072  7243531
4073  7118649
4074  7816685
4075  8140631
4076  7679069
4077  7025794
4078  7424931
4079  8126209
4080  7773193
4081  7145823
4082  7151004
4083  7834388
4084  8132273
4085  7369240
4086  7033438
4087  7619200
4088  8034358
4089  7725712
4090  7013306
4091  7189668
4092  7983307
4093  7852723
4094  7205806
4095  7029019
4096  7639747
4097  8141625
4098  7466879
4099  6895854
4100  7386609
4101  7947896
4102  7779431
4103  6989647
4104  6977161
4105  7855594
4106  7951789
4107  7272006
4108  6899422
4109  7378020
4110  8034239
4111  7541525
4112  6830721
4113  7144595
4114  7776181
4115  7849585
4116  7104955
4117  6815648
4118  7588220
4119  7917677
4120  7341547
4121  6810809
4122  7080031
4123  7861628
4124  7630633
4125  6830541
4126  6940359
4127  7613907
4128  7857118
4129  7163373
4130  6626176
4131  7308011
4132  7814791
4133  7352840
4134  6740764
4135  6855956
4136  7720872
4137  7735143
4138  6861762
4139  6728334
4140  7336557
4141  7769372
4142  7226706
4143  6480791
4144  6955366
4145  7665580
4146  7447085
4147  6782021
4148  6629907
4149  7425344
4150  7748628
4151  6956667
4152  6541443
4153  6980821
4154  7577140
4155  7314051
4156  6478335
4157  6683497
4158  7456796
4159  7462349
4160  6807107
4161  6425587
4162  7100776
4163  7625821
4164  6969387
4165  6413640
4166  6716566
4167  7392449
4168  7369893
4169  6505380
4170  6445828
4171  7189709
4172  7394865
4173  6856919
4174  6272848
4175  6710952
4176  7428581
4177  7036461
4178  6392249
4179  6463708
4180  7120624
4181  7354845
4182  6550373
4183  6197639
4184  6857835
4185  7255374
4186  6856201
4187  6183439
4188  6430587
4189  7248294
4190  7044378
4191  6341116
4192  6243429
4193  6834812
4194  7217127
4195  6532864
4196  6012721
4197  6535625
4198  7059160
4199  6881998
4200  6190127
4201  6174396
4202  6965510
4203  6990558
4204  6307066
4205  6004432
4206  6452130
4207  7030825
4208  6566973
4209  5902533
4210  6264742
4211  6870372
4212  6833307
4213  6133975
4214  5902616
4215  6653588
4216  6882375
4217  6250842
4218  5833910
4219  6155938
4220  6831354
4221  6585445
4222  5815186
4223  5971039
4224  6578591
4225  6723339
4226  6102756
4227  5648591
4228  6280764
4229  6724501
4230  6259068
4231  5756745
4232  5872200
4233  6550713
4234  6538235
4235  5769718
4236  5700917
4237  6242755
4238  6529340
4239  6064506
4240  5474435
4241  5947129
4242  6528567
4243  6218597
4244  5644852
4245  5588339
4246  6258695
4247  6427071
4248  5659499
4249  5419905
4250  5955713
4251  6381865
4252  6030810
4253  5333906
4254  5631491
4255  6299768
4256  6111313
4257  5500105
4258  5290017
4259  5900544
4260  6295652
4261  5644847
4262  5228217
4263  5624098
4264  6177024
4265  6027552
4266  5213341
4267  5229008
4268  5971793
4269  6027976
4270  5419435
4271  5017671
4272  5546694
4273  6169604
4274  5643736
4275  5040764
4276  5289471
4277  5881030
4278  5917385
4279  5111140
4280  4909272
4281  5636994
4282  5877446
4283  5378784
4284  4845991
4285  5174563
4286  5900744
4287  5606611
4288  4891139
4289  4925565
4290  5513652
4291  5787285
4292  5078681
4293  4630583
4294  5262431
4295  5709325
4296  5349653
4297  4694977
4298  4783081
4299  5572665
4300  5510667
4301  4776154
4302  4611763
4303  5131423
4304  5617713
4305  5097557
4306  4443153
4307  4856567
4308  5415253
4309  5268363
4310  4591643
4311  4419717
4312  5172685
4313  5371320
4314  4716926
4315  4400310
4316  4768137
4317  5354592
4318  5035424
4319  4278038
4320  4465281
4321  5049181
4322  5104322
4323  4518919
4324  4148167
4325  4788164
4326  5202241
4327  4677712
4328  4197672
4329  4370372
4330  5006222
4331  4924564
4332  4132529
4333  4117619
4334  4720529
4335  4930289
4336  4432764
4337  3925575
4338  4424210
4339  4965239
4340  4536428
4341  3998866
4342  4034618
4343  4634361
4344  4762949
4345  4042613
4346  3842409
4347  4363030
4348  4712321
4349  4367394
4350  3709078
4351  3985004
4352  4648296
4353  4436385
4354  3832964
4355  3699589
4356  4279614
4357  4604203
4358  3943100
4359  3570958
4360  4017948
4361  4437565
4362  4222829
4363  3523390
4364  3601617
4365  4298503
4366  4253007
4367  3714450
4368  3448815
4369  3915788
4370  4380290
4371  3846050
4372  3305791
4373  3610849
4374  4120553
4375  4094833
4376  3375455
4377  3250168
4378  3965400
4379  4124389
4380  3594974
4381  3166789
4382  3483650
4383  4086588
4384  3742852
4385  3094239
4386  3224748
4387  3753745
4388  3923277
4389  3320819
4390  2974700
4391  3551928
4392  3868867
4393  3456473
4394  2942297
4395  3070470
4396  3744664
4397  3609287
4398  2934353
4399  2921353
4400  3415513
4401  3705368
4402  3180472
4403  2674062
4404  3154839
4405  3586370
4406  3295263
4407  2741491
4408  2706171
4409  3410289
4410  3495181
4411  2814218
4412  2605684
4413  3021231
4414  3461320
4415  3065414
4416  2387225
4417  2705412
4418  3291595
4419  3180154
4420  2588262
4421  2370633
4422  3031691
4423  3312285
4424  2662916
4425  2296680
4426  2617653
4427  3153523
4428  2954623
4429  2211390
4430  2321667
4431  2940637
4432  3018659
4433  2481050
4434  2046773
4435  2562651
4436  3054175
4437  2560478
4438  2028340
4439  2195384
4440  2822365
4441  2864901
4442  2092157
4443  1956189
4444  2548492
4445  2768450
4446  2331700
4447  1780762
4448  2114557
4449  2731724
4450  2435486
4451  1875995
4452  1873927
4453  2417759
4454  2663801
4455  1981146
4456  1627981
4457  2122237
4458  2490811
4459  2204766
4460  1562640
4461  1716731
4462  2422084
4463  2319142
4464  1708558
4465  1519724
4466  2004237
4467  2411886
4468  1848923
4469  1343602
4470  1717059
4471  2180101
4472  2093258
4473  1460514
4474  1335877
4475  2005918
4476  2117806
4477  1580630
4478  1221993
4479  1540578
4480  2088547
4481  1736715
4482  1127504
4483  1348650
4484  1857217
4485  1904195
4486  1298542
4487  1006374
4488  1607999
4489  1850522
4490  1395043
4491   978264
4492  1175728
4493  1790913
4494  1625150
4495   955911
4496   977620
4497  1462979
4498  1674961
4499  1159123
4500   683187
4501  1165833
4502  1607842
4503  1279921
4504   772667
4505   801695
4506  1431900
4507  1454263
4508   769962
4509   639786
4510  1059831
4511  1373874
4512  1009734
4513   452939
4514   796576
4515  1313425
4516  1113482
4517   608148
4518   457679
4519  1024713
4520  1237645
4521   615305
4522   325224
4523   683840
4524  1103039
4525   870154
4526   231683
4527   417910
4528   996583
4529   922088
4530   400524
4531   125823
4532   608232
4533   995828
4534   481654
4535    82349
4536   328239
4537   799301
4538   746859
4539    60590
4540     8218
4541   588771
4542   699270
4543   245812
4544  -169661
4545   205761
4546   757102
4547   376040
4548  -158129
4549   -39928
4550   457783
4551   558243
4552  -106783
4553  -343967
4554   202453
4555   452117
4556   122777
4557  -372523
4558  -182304
4559   432521
4560   232949
4561  -351395
4562  -421782
4563    47411
4564   355455
4565  -193068
4566  -631434
4567  -175595
4568   216813
4569   -14590
4570  -582734
4571  -575216
4572    78180
4573    52080
4574  -555518
4575  -741660
4576  -317898
4577   115872
4578  -309259
4579  -871169
4580  -552291
4581   -84083
4582  -169619
4583  -764553
4584  -974649
4585  -327019
4586  -108216
4587  -651327
4588 -1003934
4589  -715356
4590  -164728
4591  -405045
4592 -1080816
4593  -956816
4594  -437144
4595  -352665
4596  -880726
4597 -1256561
4598  -726807
4599  -342969
4600  -750621
4601 -1204157
4602 -1100232
4603  -533304
4604  -567953
4605 -1258271
4606 -1318843
4607  -816895
4608  -557102
4609  -975705
4610 -1492021
4611 -1114218
4612  -603741
4613  -901136
4614 -1410304
4615 -1461587
4616  -912740
4617  -749392
4618 -1365650
4619 -1596477
4620 -1178155
4621  -824140
4622 -1078816
4623 -1688879
4624 -1520388
4625  -950201
4626 -1057219
4627 -1562265
4628 -1774605
4629 -1286443
4630  -916413
4631 -1440747
4632 -1848277
4633 -1551962
4634 -1128252
4635 -1237773
4636 -1871038
4637 -1870667
4638 -1295592
4639 -1250966
4640 -1693387
4641 -1988863
4642 -1641551
4643 -1187120
4644 -1569072
4645 -2040829
4646 -1891475
4647 -1469071
4648 -1408638
4649 -2007544
4650 -2182229
4651 -1621707
4652 -1417867
4653 -1806394
4654 -2230466
4655 -2012719
4656 -1465613
4657 -1708032
4658 -2264283
4659 -2224814
4660 -1775508
4661 -1569897
4662 -2092267
4663 -2429926
4664 -1965650
4665 -1661321
4666 -1956519
4667 -2432909
4668 -2377127
4669 -1783973
4670 -1849911
4671 -2405904
4672 -2495944
4673 -2082630
4674 -1764592
4675 -2188893
4676 -2684856
4677 -2329094
4678 -1938341
4679 -2110402
4680 -2590986
4681 -2676681
4682 -2096415
4683 -1972253
4684 -2513846
4685 -2749444
4686 -2443001
4687 -2017703
4688 -2302884
4689 -2890359
4690 -2686380
4691 -2202835
4692 -2235079
4693 -2716232
4694 -2943747
4695 -2408849
4696 -2145411
4697 -2645957
4698 -2991968
4699 -2775035
4700 -2299661
4701 -2428016
4702 -3042619
4703 -2980056
4704 -2472905
4705 -2367008
4706 -2801511
4707 -3208361
4708 -2806744
4709 -2363694
4710 -2717955
4711 -3176151
4712 -3121052
4713 -2582850
4714 -2492833
4715 -3121846
4716 -3286275
4717 -2813140
4718 -2552910
4719 -2891851
4720 -3415987
4721 -3165911
4722 -2622773
4723 -2832623
4724 -3304051
4725 -3353259
4726 -2883842
4727 -2650309
4728 -3215990
4729 -3524510
4730 -3140679
4731 -2793195
4732 -3004869
4733 -3569083
4734 -3484358
4735 -2878597
4736 -2902456
4737 -3402823
4738 -3630874
4739 -3230550
4740 -2821374
4741 -3271812
4742 -3753492
4743 -3482724
4744 -3024559
4745 -3055540
4746 -3641485
4747 -3761574
4748 -3171052
4749 -3041197
4750 -3505769
4751 -3851391
4752 -3583383
4753 -3071635
4754 -3335934
4755 -3860546
4756 -3738011
4757 -3296250
4758 -3182128
4759 -3703186
4760 -4003101
4761 -3500275
4762 -3221187
4763 -3571472
4764 -3996940
4765 -3882284
4766 -3314456
4767 -3392974
4768 -3946869
4769 -3994688
4770 -3600484
4771 -3340397
4772 -3759141
4773 -4207532
4774 -3831504
4775 -3425198
4776 -3637659
4777 -4081131
4778 -4116023
4779 -3574673
4780 -3492549
4781 -4040806
4782 -4213851
4783 -3887933
4784 -3552430
4785 -3837044
4786 -4344216
4787 -4098154
4788 -3636560
4789 -3719316
4790 -4145153
4791 -4341781
4792 -3868821
4793 -3637991
4794 -4114239
4795 -4410027
4796 -4167808
4797 -3745959
4798 -3851472
4799 -4413470
4800 -4350692
4801 -3875673
4802 -3831465
4803 -4246720
4804 -4548787
4805 -4151834
4806 -3782243
4807 -4168271
4808 -4530136
4809 -4374040
4810 -3954541
4811 -3952881
4812 -4507875
4813 -4583354
4814 -4108619
4815 -3985908
4816 -4328086
4817 -4704846
4818 -4406566
4819 -3926828
4820 -4195403
4821 -4648696
4822 -4610663
4823 -4169310
4824 -4018312
4825 -4574390
4826 -4820637
4827 -4374522
4828 -4089589
4829 -4336426
4830 -4812390
4831 -4675454
4832 -4118668
4833 -4238018
4834 -4730722
4835 -4823394
4836 -4429279
4837 -4143887
4838 -4600486
4839 -4955859
4840 -4592232
4841 -4237707
4842 -4378277
4843 -4873983
4844 -4904012
4845 -4357887
4846 -4328067
4847 -4798095
4848 -5001341
4849 -4680904
4850 -4254196
4851 -4580441
4852 -5064628
4853 -4844974
4854 -4414266
4855 -4414741
4856 -4923409
4857 -5128581
4858 -4602743
4859 -4379585
4860 -4794370
4861 -5125351
4862 -4913125
4863 -4405182
4864 -4571005
4865 -5133109
4866 -5070045
4867 -4644307
4868 -4498637
4869 -4935420
4870 -5277988
4871 -4830120
4872 -4474324
4873 -4780497
4874 -5195361
4875 -5139312
4876 -4617339
4877 -4602673
4878 -5158994
4879 -5256950
4880 -4857504
4881 -4581777
4882 -4892437
4883 -5359136
4884 -5071249
4885 -4614634
4886 -4783468
4887 -5241692
4888 -5346143
4889 -4845765
4890 -4642349
4891 -5154435
4892 -5378994
4893 -5040783
4894 -4680926
4895 -4878259
4896 -5415741
4897 -5285555
4898 -4785776
4899 -4838573
4900 -5259144
4901 -5475977
4902 -5043393
4903 -4698396
4904 -5107603
4905 -5466485
4906 -5253471
4907 -4844114
4908 -4870721
4909 -5425496
4910 -5486096
4911 -4996658
4912 -4867128
4913 -5217277
4914 -5547986
4915 -5248414
4916 -4799201
4917 -5082797
4918 -5517172
4919 -5435337
4920 -5022402
4921 -4912921
4922 -5409452
4923 -5589083
4924 -5144784
4925 -4934402
4926 -5202186
4927 -5579959
4928 -5429896
4929 -4956043
4930 -5094340
4931 -5537788
4932 -5559197
4933 -5184123
4934 -4944644
4935 -5353601
4936 -5675689
4937 -5311597
4938 -5014765
4939 -5191168
4940 -5625926
4941 -5610554
4942 -5081804
4943 -5060018
4944 -5520261
4945 -5645720
4946 -5328140
4947 -4995257
4948 -5316894
4949 -5752943
4950 -5493302
4951 -5122008
4952 -5187918
4953 -5616332
4954 -5725632
4955 -5229987
4956 -5066212
4957 -5475565
4958 -5705134
4959 -5467934
4960 -5075588
4961 -5274447
4962 -5779350
4963 -5646106
4964 -5228857
4965 -5176095
4966 -5559166
4967 -5797263
4968 -5365486
4969 -5090263
4970 -5439145
4971 -5757476
4972 -5626782
4973 -5171360
4974 -5227634
4975 -5759546
4976 -5758864
4977 -5311077
4978 -5145274
4979 -5510251
4980 -5874462
4981 -5525316
4982 -5122588
4983 -5404042
4984 -5793509
4985 -5747701
4986 -5264856
4987 -5158720
4988 -5681390
4989 -5833428
4990 -5446018
4991 -5195965
4992 -5439377
4993 -5885830
4994 -5690512
4995 -5213371
4996 -5316333
4997 -5713416
4998 -5831252
4999 -5408340
5000 -5137267
5001 -5594248
5002 -5891630
5003 -5586338
5004 -5233291
5005 -5362306
5006 -5855377
5007 -5802485
5008 -5273979
5009 -5250153
5010 -5651947
5011 -5877064
5012 -5549609
5013 -5173235
5014 -5505549
5015 -5904293
5016 -5710078
5017 -5310435
5018 -5264318
5019 -5735171
5020 -5873604
5021 -5386078
5022 -5217011
5023 -5563047
5024 -5892267
5025 -5692888
5026 -5216856
5027 -5397360
5028 -5851727
5029 -5780699
5030 -5379060
5031 -5210793
5032 -5637222
5033 -5925423
5034 -5507932
5035 -5224693
5036 -5475778
5037 -5862378
5038 -5775585
5039 -5261413
5040 -5272619
5041 -5750495
5042 -5835413
5043 -5483167
5044 -5203495
5045 -5539220
5046 -5920546
5047 -5626380
5048 -5249708
5049 -5377214
5050 -5758823
5051 -5813774
5052 -5329443
5053 -5223005
5054 -5655720
5055 -5844321
5056 -5571512
5057 -5222059
5058 -5424165
5059 -5873284
5060 -5692245
5061 -5261328
5062 -5271419
5063 -5662569
5064 -5863492
5065 -5434462
5066 -5175496
5067 -5553546
5068 -5835291
5069 -5624718
5070 -5213005
5071 -5287988
5072 -5774553
5073 -5742412
5074 -5313689
5075 -5222061
5076 -5551943
5077 -5845845
5078 -5533947
5079 -5173634
5080 -5416111
5081 -5731551
5082 -5655278
5083 -5252027
5084 -5175677
5085 -5659618
5086 -5766102
5087 -5383703
5088 -5190178
5089 -5440722
5090 -5793052
5091 -5565328
5092 -5127551
5093 -5287256
5094 -5653786
5095 -5662979
5096 -5283910
5097 -5111168
5098 -5533637
5099 -5761494
5100 -5431243
5101 -5137831
5102 -5290923
5103 -5692720
5104 -5612558
5105 -5134702
5106 -5156580
5107 -5545776
5108 -5686513
5109 -5361343
5110 -5047025
5111 -5377031
5112 -5699194
5113 -5428766
5114 -5094064
5115 -5155450
5116 -5587701
5117 -5625103
5118 -5154917
5119 -5073580
5120 -5429066
5121 -5646842
5122 -5383552
5123 -4975698
5124 -5202679
5125 -5617205
5126 -5457557
5127 -5082960
5128 -5028632
5129 -5454224
5130 -5644067
5131 -5190513
5132 -4957424
5133 -5253711
5134 -5558365
5135 -5394701
5136 -4939156
5137 -5040222
5138 -5501847
5139 -5474773
5140 -5100490
5141 -4933108
5142 -5274716
5143 -5593194
5144 -5218741
5145 -4876239
5146 -5074364
5147 -5441792
5148 -5414904
5149 -4936680
5150 -4886630
5151 -5358647
5152 -5471544
5153 -5122441
5154 -4823309
5155 -5067815
5156 -5474050
5157 -5239569
5158 -4830925
5159 -4928759
5160 -5305197
5161 -5409608
5162 -4980410
5163 -4763529
5164 -5159035
5165 -5376810
5166 -5120694
5167 -4763221
5168 -4873364
5169 -5331751
5170 -5246242
5171 -4812184
5172 -4785715
5173 -5131035
5174 -5343634
5175 -4973942
5176 -4639083
5177 -4959547
5178 -5275488
5179 -5107158
5180 -4721106
5181 -4714882
5182 -5180301
5183 -5230592
5184 -4803966
5185 -4644866
5186 -4919091
5187 -5235599
5188 -4996308
5189 -4563392
5190 -4749600
5191 -5132563
5192 -5099704
5193 -4712721
5194 -4555259
5195 -4971237
5196 -5160516
5197 -4788612
5198 -4525853
5199 -4715798
5200 -5076330
5201 -4968258
5202 -4521718
5203 -4597639
5204 -4969148
5205 -5024304
5206 -4690601
5207 -4426257
5208 -4749624
5209 -5042282
5210 -4756719
5211 -4439028
5212 -4540811
5213 -4935299
5214 -4950944
5215 -4482037
5216 -4419542
5217 -4779784
5218 -4924738
5219 -4642142
5220 -4300978
5221 -4539242
5222 -4917462
5223 -4722568
5224 -4380745
5225 -4383055
5226 -4739078
5227 -4857310
5228 -4434630
5229 -4252119
5230 -4559680
5231 -4791501
5232 -4617285
5233 -4230557
5234 -4342788
5235 -4760415
5236 -4677201
5237 -4313913
5238 -4207040
5239 -4518813
5240 -4755165
5241 -4391674
5242 -4112298
5243 -4355850
5244 -4647454
5245 -4567215
5246 -4158162
5247 -4142605
5248 -4561685
5249 -4588549
5250 -4235473
5251 -4039260
5252 -4287779
5253 -4621692
5254 -4365392
5255 -4005466
5256 -4161221
5257 -4479400
5258 -4488475
5259 -4080638
5260 -3935461
5261 -4341739
5262 -4488637
5263 -4176084
5264 -3906763
5265 -4074803
5266 -4474196
5267 -4323781
5268 -3898446
5269 -3936305
5270 -4272578
5271 -4392301
5272 -4024874
5273 -3752136
5274 -4094622
5275 -4368771
5276 -4147653
5277 -3803234
5278 -3844898
5279 -4271053
5280 -4248582
5281 -3810839
5282 -3725809
5283 -4041896
5284 -4260778
5285 -3975134
5286 -3624210
5287 -3875709
5288 -4200263
5289 -4059164
5290 -3705680
5291 -3632884
5292 -4023743
5293 -4142257
5294 -3737366
5295 -3558811
5296 -3804994
5297 -4114210
5298 -3940305
5299 -3497955
5300 -3617148
5301 -3997004
5302 -3964105
5303 -3602522
5304 -3415938
5305 -3784810
5306 -4036367
5307 -3683693
5308 -3404043
5309 -3571221
5310 -3914439
5311 -3858176
5312 -3394893
5313 -3374119
5314 -3754844
5315 -3841669
5316 -3545142
5317 -3265112
5318 -3520686
5319 -3868195
5320 -3638204
5321 -3285023
5322 -3328996
5323 -3668836
5324 -3746362
5325 -3307562
5326 -3165453
5327 -3519051
5328 -3711495
5329 -3473857
5330 -3113525
5331 -3257472
5332 -3662572
5333 -3537265
5334 -3151407
5335 -3090317
5336 -3415888
5337 -3628298
5338 -3254174
5339 -2996640
5340 -3266143
5341 -3527511
5342 -3397095
5343 -2998378
5344 -2992264
5345 -3405710
5346 -3421921
5347 -3059030
5348 -2911470
5349 -3168553
5350 -3455798
5351 -3188329
5352 -2842597
5353 -3009117
5354 -3296635
5355 -3266787
5356 -2891341
5357 -2783005
5358 -3167878
5359 -3291348
5360 -2972909
5361 -2739945
5362 -2917796
5363 -3261002
5364 -3084158
5365 -2677138
5366 -2755974
5367 -3066800
5368 -3127787
5369 -2798677
5370 -2582297
5371 -2931501
5372 -3128932
5373 -2863933
5374 -2586556
5375 -2668460
5376 -3018076
5377 -2955439
5378 -2553828
5379 -2535817
5380 -2838476
5381 -2978963
5382 -2704163
5383 -2399829
5384 -2660163
5385 -2950578
5386 -2751870
5387 -2417126
5388 -2407238
5389 -2782012
5390 -2858029
5391 -2437575
5392 -2309248
5393 -2587719
5394 -2814853
5395 -2605444
5396 -2213347
5397 -2360536
5398 -2709039
5399 -2628838
5400 -2305698
5401 -2191137
5402 -2519886
5403 -2709995
5404 -2351579
5405 -2123580
5406 -2319380
5407 -2582092
5408 -2485017
5409 -2078216
5410 -2105790
5411 -2484248
5412 -2498334
5413 -2189131
5414 -1984073
5415 -2259849
5416 -2530817
5417 -2229620
5418 -1918827
5419 -2049180
5420 -2365568
5421 -2373763
5422 -1958243
5423 -1873253
5424 -2241952
5425 -2357834
5426 -2080922
5427 -1777834
5428 -1944831
5429 -2314471
5430 -2136649
5431 -1772900
5432 -1791907
5433 -2108286
5434 -2240658
5435 -1860945
5436 -1660772
5437 -1970259
5438 -2163651
5439 -1958701
5440 -1615749
5441 -1681792
5442 -2081399
5443 -2029798
5444 -1643928
5445 -1562797
5446 -1850660
5447 -2075800
5448 -1756028
5449 -1431979
5450 -1673207
5451 -1956212
5452 -1849906
5453 -1471969
5454 -1423565
5455 -1828333
5456 -1895202
5457 -1533352
5458 -1357313
5459 -1565669
5460 -1842773
5461 -1638692
5462 -1261919
5463 -1397948
5464 -1713829
5465 -1714353
5466 -1378037
5467 -1200894
5468 -1545519
5469 -1722980
5470 -1411465
5471 -1145106
5472 -1273524
5473 -1627010
5474 -1552488
5475 -1124030
5476 -1129194
5477 -1462585
5478 -1558098
5479 -1254210
5480  -975055
5481 -1250255
5482 -1521777
5483 -1295505
5484 -1001631
5485 -1032354
5486 -1369182
5487 -1419066
5488 -1022368
5489  -909912
5490 -1174811
5491 -1346152
5492 -1134931
5493  -805080
5494  -960986
5495 -1296801
5496 -1174071
5497  -858803
5498  -791084
5499 -1116106
5500 -1263434
5501  -887217
5502  -683873
5503  -909416
5504 -1139560
5505 -1013416
5506  -641755
5507  -698820
5508 -1065402
5509 -1038422
5510  -730177
5511  -573986
5512  -821302
5513 -1061085
5514  -766626
5515  -491947
5516  -650419
5517  -913787
5518  -892477
5519  -519548
5520  -456544
5521  -808009
5522  -860350
5523  -576576
5524  -373572
5525  -553920
5526  -851913
5527  -649269
5528  -332186
5529  -413878
5530  -687652
5531  -743727
5532  -378941
5533  -202880
5534  -529574
5535  -679796
5536  -451989
5537  -185633
5538  -295310
5539  -647614
5540  -538019
5541  -167277
5542  -162029
5543  -433030
5544  -557756
5545  -252480
5546      453
5547  -270475
5548  -497336
5549  -334505
5550   -36370
5551   -31616
5552  -391480
5553  -399159
5554   -27600
5555    82907
5556  -153813
5557  -381018
5558  -145572
5559   188139
5560     3120
5561  -297799
5562  -215539
5563   114311
5564   224587
5565  -121583
5566  -240294
5567    92626
5568   288243
5569    97768
5570  -177441
5571   -45328
5572   338611
5573   265826
5574   -44731
5575   -51314
5576   250165
5577   451176
5578   157598
5579   -81932
5580   188469
5581   456688
5582   355656
5583    42108
5584    62527
5585   487677
5586   541797
5587   216726
5588    93587
5589   351293
5590   644991
5591   436301
5592   102650
5593   294555
5594   614383
5595   624500
5596   317644
5597   210824
5598   593254
5599   757708
5600   477469
5601   280558
5602   449359
5603   795338
5604   697786
5605   345730
5606   428190
5607   757273
5608   854274
5609   580891
5610   377042
5611   689649
5612   931017
5613   731205
5614   485936
5615   573498
5616   932501
5617   958255
5618   593469
5619   565698
5620   876631
5621  1054993
5622   830525
5623   553149
5624   775222
5625  1098366
5626   989024
5627   712513
5628   715879
5629  1056596
5630  1184776
5631   850590
5632   730640
5633   973702
5634  1203361
5635  1089467
5636   766517
5637   883799
5638  1250180
5639  1237214
5640   975001
5641   858742
5642  1139776
5643  1377475
5644  1106769
5645   882319
5646  1080663
5647  1355253
5648  1340863
5649  1009359
5650  1018597
5651  1380078
5652  1439272
5653  1192744
5654  1013898
5655  1235484
5656  1533746
5657  1352278
5658  1098245
5659  1224386
5660  1502794
5661  1561908
5662  1244632
5663  1143188
5664  1473653
5665  1615849
5666  1423311
5667  1196822
5668  1343335
5669  1710684
5670  1609791
5671  1304396
5672  1337602
5673  1617631
5674  1759993
5675  1475176
5676  1281420
5677  1566718
5678  1784925
5679  1660294
5680  1409565
5681  1460747
5682  1829605
5683  1829773
5684  1509833
5685  1462726
5686  1717697
5687  1924941
5688  1712247
5689  1458690
5690  1684709
5691  1952799
5692  1880204
5693  1609173
5694  1587449
5695  1934808
5696  2028925
5697  1715452
5698  1600419
5699  1807050
5700  2096687
5701  1968932
5702  1640381
5703  1774795
5704  2085982
5705  2097225
5706  1824367
5707  1681037
5708  2013659
5709  2224146
5710  1968235
5711  1762497
5712  1913526
5713  2231235
5714  2197747
5715  1838689
5716  1868897
5717  2185780
5718  2279798
5719  2048381
5720  1829771
5721  2080765
5722  2380537
5723  2207049
5724  1953569
5725  2003075
5726  2321312
5727  2404592
5728  2051864
5729  1957638
5730  2262385
5731  2458500
5732  2297016
5733  1997845
5734  2157092
5735  2509813
5736  2430056
5737  2147354
5738  2093663
5739  2397028
5740  2581064
5741  2282127
5742  2100466
5743  2345363
5744  2595730
5745  2520213
5746  2195431
5747  2238124
5748  2594783
5749  2612672
5750  2338753
5751  2213738
5752  2462687
5753  2743049
5754  2524929
5755  2257098
5756  2420804
5757  2699025
5758  2707843
5759  2381630
5760  2307178
5761  2657386
5762  2787912
5763  2562498
5764  2369423
5765  2533920
5766  2864541
5767  2743214
5768  2434605
5769  2491983
5770  2764562
5771  2863210
5772  2593243
5773  2432498
5774  2745279
5775  2932941
5776  2763405
5777  2532554
5778  2608302
5779  2946971
5780  2913548
5781  2596024
5782  2584804
5783  2852182
5784  3021310
5785  2809760
5786  2560975
5787  2799407
5788  3058671
5789  2947296
5790  2695244
5791  2667928
5792  3007778
5793  3092269
5794  2797985
5795  2699071
5796  2917191
5797  3141318
5798  3010070
5799  2709877
5800  2851825
5801  3133556
5802  3103297
5803  2861327
5804  2771731
5805  3070880
5806  3247462
5807  2987469
5808  2824526
5809  2982606
5810  3243251
5811  3178651
5812  2851527
5813  2902219
5814  3217309
5815  3262860
5816  3042310
5817  2879581
5818  3124948
5819  3379314
5820  3166384
5821  2942240
5822  3034375
5823  3308044
5824  3343060
5825  3017267
5826  2984841
5827  3285808
5828  3405257
5829  3223757
5830  2994474
5831  3158898
5832  3466524
5833  3316924
5834  3065780
5835  3097139
5836  3372559
5837  3499935
5838  3200201
5839  3064504
5840  3334957
5841  3521080
5842  3381028
5843  3100828
5844  3187433
5845  3526866
5846  3492643
5847  3220867
5848  3175361
5849  3422831
5850  3630902
5851  3371000
5852  3146735
5853  3349225
5854  3589833
5855  3529476
5856  3242340
5857  3236662
5858  3586734
5859  3646135
5860  3381466
5861  3248699
5862  3450799
5863  3715686
5864  3538507
5865  3236139
5866  3380837
5867  3656402
5868  3690907
5869  3396897
5870  3283250
5871  3610531
5872  3772025
5873  3537319
5874  3328554
5875  3440639
5876  3767355
5877  3705805
5878  3383332
5879  3412055
5880  3695006
5881  3807967
5882  3581178
5883  3350159
5884  3600910
5885  3840980
5886  3678086
5887  3443874
5888  3470728
5889  3803241
5890  3848438
5891  3534699
5892  3467861
5893  3709412
5894  3891487
5895  3709522
5896  3426994
5897  3608217
5898  3897759
5899  3814025
5900  3567348
5901  3518611
5902  3823560
5903  3965505
5904  3666820
5905  3516210
5906  3706976
5907  3934093
5908  3854746
5909  3539745
5910  3617441
5911  3935471
5912  3953043
5913  3706448
5914  3565765
5915  3808842
5916  4034391
5917  3799793
5918  3590518
5919  3717057
5920  3975010
5921  3974297
5922  3665513
5923  3645762
5924  3945828
5925  4019143
5926  3816134
5927  3624900
5928  3797549
5929  4075269
5930  3923360
5931  3674763
5932  3738339
5933  3999445
5934  4082584
5935  3790220
5936  3668228
5937  3931549
5938  4079050
5939  3924986
5940  3691260
5941  3796759
5942  4105418
5943  4046787
5944  3781196
5945  3764046
5946  3987943
5947  4136378
5948  3892649
5949  3700565
5950  3924573
5951  4128626
5952  4027481
5953  3785211
5954  3799389
5955  4124115
5956  4136800
5957  3859483
5958  3779232
5959  3969944
5960  4188580
5961  4007643
5962  3751951
5963  3911923
5964  4157306
5965  4135785
5966  3877983
5967  3789158
5968  4084464
5969  4198767
5970  3950889
5971  3810929
5972  3953697
5973  4216340
5974  4116440
5975  3823415
5976  3903085
5977  4158023
5978  4196486
5979  3949969
5980  3790741
5981  4062731
5982  4257361
5983  4040878
5984  3845503
5985  3949576
5986  4235370
5987  4214887
5988  3883572
5989  3865203
5990  4132457
5991  4240522
5992  4053657
5993  3813469
5994  4010390
5995  4279867
5996  4154521
5997  3913902
5998  3906533
5999  4188191
6000  4275439
6001  3971191
6002  3873447
6003  4088571
6004  4262906
6005  4139127
6006  3869169
6007  3983674
6008  4279208
6009  4218788
6010  3968173
6011  3889027
6012  4139890
6013  4307497
6014  4043124
6015  3875563
6016  4063198
6017  4287121
6018  4221159
6019  3913933
6020  3923229
6021  4234350
6022  4269915
6023  4031431
6024  3882508
6025  4079206
6026  4328758
6027  4151029
6028  3905280
6029  4004684
6030  4249172
6031  4275003
6032  3974334
6033  3877475
6034  4175986
6035  4305095
6036  4106270
6037  3895658
6038  4024789
6039  4324356
6040  4224823
6041  3926002
6042  3948267
6043  4187441
6044  4300629
6045  4046065
6046  3865012
6047  4113828
6048  4306350
6049  4175624
6050  3935799
6051  3953902
6052  4265879
6053  4265652
6054  3975510
6055  3909655
6056  4108816
6057  4308221
6058  4124503
6059  3882102
6060  4045703
6061  4279100
6062  4203663
6063  3956396
6064  3901422
6065  4196803
6066  4281083
6067  4014461
6068  3900457
6069  4071413
6070  4290713
6071  4176125
6072  3882271
6073  3969295
6074  4221251
6075  4216974
6076  3988348
6077  3860564
6078  4116239
6079  4285679
6080  4072305
6081  3894489
6082  3989486
6083  4233316
6084  4198336
6085  3896571
6086  3904369
6087  4156313
6088  4215161
6089  4031008
6090  3850908
6091  4037310
6092  4255139
6093  4092345
6094  3875710
6095  3924928
6096  4164238
6097  4216421
6098  3914156
6099  3845023
6100  4092076
6101  4210241
6102  4058476
6103  3819321
6104  3944895
6105  4218556
6106  4110309
6107  3867692
6108  3839859
6109  4085303
6110  4219788
6111  3953956
6112  3800660
6113  3998139
6114  4173269
6115  4079188
6116  3810888
6117  3836648
6118  4132384
6119  4127895
6120  3885903
6121  3790339
6122  3995385
6123  4198573
6124  3984450
6125  3747615
6126  3900568
6127  4108943
6128  4072222
6129  3799933
6130  3760190
6131  4053684
6132  4127556
6133  3899863
6134  3755830
6135  3888639
6136  4134529
6137  3991629
6138  3726770
6139  3790954
6140  4027072
6141  4071379
6142  3820203
6143  3683502
6144  3943816
6145  4092413
6146  3906547
6147  3686509
6148  3772428
6149  4061084
6150  4001659
6151  3707372
6152  3710029
6153  3940960
6154  4049771
6155  3830733
6156  3615300
6157  3822231
6158  4035071
6159  3890854
6160  3660484
6161  3665263
6162  3949004
6163  4002945
6164  3710919
6165  3622958
6166  3817543
6167  3987148
6168  3832920
6169  3561479
6170  3685511
6171  3930352
6172  3882915
6173  3653410
6174  3568979
6175  3831424
6176  3968865
6177  3715909
6178  3546248
6179  3681921
6180  3899362
6181  3828587
6182  3525024
6183  3567713
6184  3846585
6185  3867207
6186  3643353
6187  3488500
6188  3692789
6189  3901310
6190  3698853
6191  3479616
6192  3557568
6193  3791007
6194  3818598
6195  3522826
6196  3454855
6197  3714944
6198  3812815
6199  3634033
6200  3416416
6201  3531665
6202  3795924
6203  3688697
6204  3445456
6205  3448646
6206  3669519
6207  3774219
6208  3501637
6209  3357865
6210  3572077
6211  3723477
6212  3597105
6213  3362665
6214  3421136
6215  3696404
6216  3648940
6217  3399590
6218  3352604
6219  3536426
6220  3693111
6221  3480985
6222  3273396
6223  3435005
6224  3625931
6225  3573586
6226  3324420
6227  3284948
6228  3562491
6229  3604758
6230  3362999
6231  3242281
6232  3395095
6233  3599625
6234  3445749
6235  3200584
6236  3307369
6237  3523589
6238  3518600
6239  3278517
6240  3174435
6241  3420307
6242  3526645
6243  3313111
6244  3156025
6245  3252159
6246  3493277
6247  3419919
6248  3147599
6249  3182247
6250  3393411
6251  3448178
6252  3231452
6253  3053279
6254  3258751
6255  3431909
6256  3273377
6257  3082557
6258  3117837
6259  3368825
6260  3370260
6261  3086099
6262  3036105
6263  3250675
6264  3359723
6265  3186121
6266  2960909
6267  3105121
6268  3335775
6269  3232772
6270  3006134
6271  2970807
6272  3221690
6273  3303849
6274  3030687
6275  2906837
6276  3090366
6277  3257947
6278  3154700
6279  2884459
6280  2953704
6281  3199227
6282  3168636
6283  2947098
6284  2835983
6285  3042428
6286  3216025
6287  2990398
6288  2809879
6289  2929367
6290  3137604
6291  3102536
6292  2815304
6293  2789800
6294  3056422
6295  3093784
6296  2874398
6297  2712630
6298  2883046
6299  3111784
6300  2947306
6301  2713384
6302  2778240
6303  2982066
6304  3024585
6305  2749361
6306  2630446
6307  2880031
6308  2994448
6309  2831433
6310  2621213
6311  2706912
6312  2971919
6313  2892037
6314  2628307
6315  2606321
6316  2819075
6317  2929834
6318  2693061
6319  2510418
6320  2702006
6321  2884797
6322  2780779
6323  2538849
6324  2538917
6325  2805228
6326  2810971
6327  2551903
6328  2461571
6329  2640285
6330  2815855
6331  2649306
6332  2410495
6333  2530957
6334  2739463
6335  2693928
6336  2457007
6337  2369871
6338  2626154
6339  2713982
6340  2489735
6341  2346213
6342  2471111
6343  2682665
6344  2590939
6345  2307903
6346  2350249
6347  2567126
6348  2598312
6349  2390421
6350  2233281
6351  2450803
6352  2617724
6353  2423125
6354  2240907
6355  2291392
6356  2528840
6357  2505167
6358  2215582
6359  2189700
6360  2407909
6361  2494702
6362  2329522
6363  2116953
6364  2264463
6365  2477126
6366  2350823
6367  2136340
6368  2123302
6369  2330756
6370  2400827
6371  2142466
6372  2049283
6373  2240406
6374  2368338
6375  2256368
6376  2005755
6377  2083182
6378  2313852
6379  2256940
6380  2019790
6381  1969048
6382  2167430
6383  2297540
6384  2066868
6385  1915681
6386  2062014
6387  2222843
6388  2146615
6389  1896896
6390  1899162
6391  2147385
6392  2153194
6393  1941382
6394  1833100
6395  1989164
6396  2165360
6397  1995874
6398  1778591
6399  1868649
6400  2051974
6401  2056296
6402  1801652
6403  1734718
6404  1979057
6405  2049192
6406  1860792
6407  1694507
6408  1800342
6409  2019085
6410  1903303
6411  1652333
6412  1688498
6413  1885317
6414  1953205
6415  1718970
6416  1578232
6417  1791464
6418  1929393
6419  1763138
6420  1556508
6421  1600241
6422  1850566
6423  1822267
6424  1558794
6425  1520695
6426  1717224
6427  1832326
6428  1649794
6429  1433455
6430  1585107
6431  1768288
6432  1676712
6433  1445270
6434  1414746
6435  1676006
6436  1735759
6437  1480033
6438  1367454
6439  1529479
6440  1697021
6441  1558126
6442  1297118
6443  1379994
6444  1606192
6445  1585596
6446  1357901
6447  1251153
6448  1477120
6449  1610531
6450  1394532
6451  1219607
6452  1316259
6453  1521377
6454  1472259
6455  1201546
6456  1196565
6457  1425280
6458  1473016
6459  1281999
6460  1106234
6461  1274157
6462  1458891
6463  1292826
6464  1084863
6465  1129320
6466  1354304
6467  1376784
6468  1103626
6469  1025537
6470  1240555
6471  1345807
6472  1178210
6473   959430
6474  1063306
6475  1299284
6476  1213508
6477   987722
6478   954955
6479  1154824
6480  1267411
6481  1023504
6482   866400
6483  1031281
6484  1176864
6485  1086629
6486   856176
6487   865270
6488  1119825
6489  1108551
6490   889939
6491   804413
6492   961143
6493  1109029
6494   931856
6495   729412
6496   839220
6497  1019008
6498   990864
6499   757992
6500   696483
6501   936922
6502   991429
6503   787443
6504   640237
6505   754427
6506   952948
6507   839664
6508   602918
6509   659656
6510   847818
6511   874080
6512   665964
6513   534851
6514   736527
6515   854665
6516   688314
6517   512273
6518   565846
6519   790782
6520   753923
6521   497310
6522   482433
6523   666106
6524   747612
6525   557830
6526   375436
6527   538348
6528   709409
6529   582567
6530   395322
6531   391536
6532   615224
6533   639714
6534   392322
6535   313045
6536   476513
6537   598551
6538   463546
6539   239227
6540   346109
6541   549997
6542   483119
6543   284087
6544   222019
6545   425855
6546   516701
6547   278475
6548   151998
6549   289905
6550   446672
6551   366237
6552   122829
6553   166823
6554   388316
6555   374511
6556   172052
6557    50346
6558   220247
6559   377581
6560   197516
6561    15879
6562    99861
6563   291075
6564   282086
6565    14486
6566   -33562
6567   186783
6568   247836
6569    74560
6570   -94144
6571    30117
6572   238329
6573   112184
6574   -96645
6575   -77984
6576   116365
6577   156383
6578   -78388
6579  -197281
6580     7718
6581   121995
6582   -10728
6583  -223979
6584  -160633
6585    81490
6586    21964
6587  -223822
6588  -267139
6589   -85176
6590    51382
6591  -161708
6592  -348560
6593  -191880
6594   -19972
6595   -94760
6596  -327157
6597  -356866
6598  -112495
6599   -87338
6600  -306172
6601  -423458
6602  -283847
6603   -98927
6604  -235152
6605  -469303
6606  -377288
6607  -182972
6608  -201565
6609  -435696
6610  -524464
6611  -307195
6612  -211083
6613  -400302
6614  -549870
6615  -459031
6616  -250963
6617  -319645
6618  -577372
6619  -570906
6620  -376855
6621  -321724
6622  -515185
6623  -676014
6624  -500198
6625  -340925
6626  -473760
6627  -661076
6628  -633699
6629  -430004
6630  -424850
6631  -684859
6632  -732829
6633  -551623
6634  -455490
6635  -594961
6636  -794136
6637  -673742
6638  -481414
6639  -567758
6640  -769025
6641  -809839
6642  -609518
6643  -539242
6644  -760274
6645  -881765
6646  -730866
6647  -577249
6648  -676262
6649  -910684
6650  -866747
6651  -643805
6652  -676540
6653  -870528
6654  -954366
6655  -792406
6656  -651094
6657  -838244
6658  -994832
6659  -888515
6660  -740780
6661  -782104
6662 -1010239
6663 -1033891
6664  -820516
6665  -784882
6666  -960278
6667 -1096816
6668  -959611
6669  -775134
6670  -923176
6671 -1121199
6672 -1071308
6673  -898512
6674  -870010
6675 -1095602
6676 -1189170
6677  -986360
6678  -889113
6679 -1042411
6680 -1210529
6681 -1146086
6682  -937119
6683 -1008052
6684 -1225349
6685 -1235386
6686 -1064283
6687  -979229
6688 -1168365
6689 -1320057
6690 -1151178
6691 -1019114
6692 -1129292
6693 -1326430
6694 -1306604
6695 -1089892
6696 -1098938
6697 -1326915
6698 -1370623
6699 -1213544
6700 -1087293
6701 -1241518
6702 -1442729
6703 -1325869
6704 -1154545
6705 -1209543
6706 -1418796
6707 -1467395
6708 -1247246
6709 -1176315
6710 -1388531
6711 -1511073
6712 -1384163
6713 -1216549
6714 -1314777
6715 -1561097
6716 -1504920
6717 -1301096
6718 -1293629
6719 -1495041
6720 -1603986
6721 -1410420
6722 -1279788
6723 -1463488
6724 -1620543
6725 -1557289
6726 -1365834
6727 -1394409
6728 -1642064
6729 -1655883
6730 -1453883
6731 -1380274
6732 -1546797
6733 -1725211
6734 -1591081
6735 -1400550
6736 -1532151
6737 -1725933
6738 -1706765
6739 -1508727
6740 -1455267
6741 -1698427
6742 -1787750
6743 -1617434
6744 -1498941
6745 -1614583
6746 -1834796
6747 -1764726
6748 -1537505
6749 -1588872
6750 -1797050
6751 -1850413
6752 -1663273
6753 -1544836
6754 -1753452
6755 -1912634
6756 -1776261
6757 -1621119
6758 -1678181
6759 -1908489
6760 -1914418
6761 -1681249
6762 -1661517
6763 -1854580
6764 -1964004
6765 -1835255
6766 -1659718
6767 -1808941
6768 -2001807
6769 -1930309
6770 -1757075
6771 -1751298
6772 -1963244
6773 -2034825
6774 -1826027
6775 -1754049
6776 -1916045
6777 -2066823
6778 -1981356
6779 -1785312
6780 -1867145
6781 -2086115
6782 -2052168
6783 -1879693
6784 -1829736
6785 -2022984
6786 -2149784
6787 -1980072
6788 -1859086
6789 -1982505
6790 -2154816
6791 -2122261
6792 -1911779
6793 -1918698
6794 -2146980
6795 -2175272
6796 -2017742
6797 -1920641
6798 -2074793
6799 -2258540
6800 -2128660
6801 -1964538
6802 -2036572
6803 -2219619
6804 -2238635
6805 -2039162
6806 -1991077
6807 -2199076
6808 -2282345
6809 -2165884
6810 -2029134
6811 -2123620
6812 -2324090
6813 -2257931
6814 -2068869
6815 -2084130
6816 -2267939
6817 -2349918
6818 -2165491
6819 -2061519
6820 -2251574
6821 -2380688
6822 -2281514
6823 -2118597
6824 -2164800
6825 -2392991
6826 -2384484
6827 -2179382
6828 -2156792
6829 -2322245
6830 -2454036
6831 -2308899
6832 -2147960
6833 -2290810
6834 -2453656
6835 -2407362
6836 -2221887
6837 -2207023
6838 -2439138
6839 -2501703
6840 -2303190
6841 -2230175
6842 -2366367
6843 -2537807
6844 -2438402
6845 -2235700
6846 -2316360
6847 -2515700
6848 -2516483
6849 -2342611
6850 -2266533
6851 -2482960
6852 -2593619
6853 -2434505
6854 -2308037
6855 -2399480
6856 -2592618
6857 -2560379
6858 -2333132
6859 -2355098
6860 -2565947
6861 -2632124
6862 -2469029
6863 -2336216
6864 -2505820
6865 -2669597
6866 -2551713
6867 -2387015
6868 -2426351
6869 -2631601
6870 -2667923
6871 -2455958
6872 -2403411
6873 -2598239
6874 -2706096
6875 -2595511
6876 -2401853
6877 -2503176
6878 -2719596
6879 -2664411
6880 -2485993
6881 -2459787
6882 -2665042
6883 -2767791
6884 -2577448
6885 -2459984
6886 -2607437
6887 -2760108
6888 -2699792
6889 -2497479
6890 -2530300
6891 -2758603
6892 -2761528
6893 -2589299
6894 -2516740
6895 -2679234
6896 -2838497
6897 -2689171
6898 -2520230
6899 -2627881
6900 -2800418
6901 -2797472
6902 -2590100
6903 -2556237
6904 -2782942
6905 -2855060
6906 -2699196
6907 -2565931
6908 -2676951
6909 -2886729
6910 -2787987
6911 -2595208
6912 -2646594
6913 -2832662
6914 -2888823
6915 -2700008
6916 -2599420
6917 -2789845
6918 -2911313
6919 -2790437
6920 -2630755
6921 -2688735
6922 -2909447
6923 -2882950
6924 -2684697
6925 -2680215
6926 -2841401
6927 -2944931
6928 -2801913
6929 -2654015
6930 -2782831
6931 -2939796
6932 -2874613
6933 -2711480
6934 -2712862
6935 -2921269
6936 -2960806
6937 -2775775
6938 -2712331
6939 -2853493
6940 -2983960
6941 -2882080
6942 -2695094
6943 -2794843
6944 -2980889
6945 -2956897
6946 -2789603
6947 -2734667
6948 -2927773
6949 -3026016
6950 -2853020
6951 -2745619
6952 -2842403
6953 -3009312
6954 -2964448
6955 -2767080
6956 -2802934
6957 -2995031
6958 -3017407
6959 -2871259
6960 -2756643
6961 -2915909
6962 -3060348
6963 -2930825
6964 -2794192
6965 -2849402
6966 -3028464
6967 -3047009
6968 -2833199
6969 -2806376
6970 -2987873
6971 -3060963
6972 -2928435
6973 -2786616
6974 -2909709
6975 -3089869
6976 -3007841
6977 -2839713
6978 -2859160
6979 -3034635
6980 -3095329
6981 -2903010
6982 -2809134
6983 -2978093
6984 -3088791
6985 -3004972
6986 -2825589
6987 -2895580
6988 -3110400
6989 -3081217
6990 -2893169
6991 -2853043
6992 -3015231
6993 -3143793
6994 -2971013
6995 -2821463
6996 -2958741
6997 -3116183
6998 -3079957
6999 -2888003
7000 -2872122
7001 -3096556
7002 -3127198
7003 -2953322
7004 -2860191
7005 -2986501
7006 -3159382
7007 -3047791
7008 -2863656
7009 -2947444
7010 -3110697
7011 -3128649
7012 -2942685
7013 -2869827
7014 -3062633
7015 -3155334
7016 -3011719
7017 -2877723
7018 -2968432
7019 -3162835
7020 -3114148
7021 -2905459
7022 -2921894
7023 -3096038
7024 -3161830
7025 -2996012
7026 -2864778
7027 -3031284
7028 -3177446
7029 -3067748
7030 -2911761
7031 -2941045
7032 -3145018
7033 -3159022
7034 -2946674
7035 -2905329
7036 -3053277
7037 -3170606
7038 -3050272
7039 -2885220
7040 -2988729
7041 -3171629
7042 -3124192
7043 -2955149
7044 -2912367
7045 -3101717
7046 -3182757
7047 -2995394
7048 -2896323
7049 -3017676
7050 -3177932
7051 -3111545
7052 -2908390
7053 -2957740
7054 -3144006
7055 -3150952
7056 -2984168
7057 -2893916
7058 -3051702
7059 -3199985
7060 -3038846
7061 -2906023
7062 -2986624
7063 -3161942
7064 -3148023
7065 -2932190
7066 -2916841
7067 -3104437
7068 -3156401
7069 -3019542
7070 -2889461
7071 -3010054
7072 -3184649
7073 -3084862
7074 -2913140
7075 -2952029
7076 -3114314
7077 -3162435
7078 -2965889
7079 -2889116
7080 -3058696
7081 -3161527
7082 -3056988
7083 -2905209
7084 -2958509
7085 -3163522
7086 -3116397
7087 -2936533
7088 -2913991
7089 -3064350
7090 -3155641
7091 -3000562
7092 -2884635
7093 -3014227
7094 -3138597
7095 -3078000
7096 -2913914
7097 -2913578
7098 -3106967
7099 -3127879
7100 -2947690
7101 -2890170
7102 -3015846
7103 -3148619
7104 -3028849
7105 -2867517
7106 -2959222
7107 -3108304
7108 -3082480
7109 -2915109
7110 -2861565
7111 -3058080
7112 -3125019
7113 -2971562
7114 -2866274
7115 -2965346
7116 -3123290
7117 -3060417
7118 -2853311
7119 -2901634
7120 -3057639
7121 -3082973
7122 -2926655
7123 -2833594
7124 -2995414
7125 -3115184
7126 -2982195
7127 -2848902
7128 -2896635
7129 -3074067
7130 -3068523
7131 -2847649
7132 -2838429
7133 -3007238
7134 -3082798
7135 -2954857
7136 -2798115
7137 -2917821
7138 -3081565
7139 -2994497
7140 -2835123
7141 -2831127
7142 -3011125
7143 -3064768
7144 -2861348
7145 -2792769
7146 -2939038
7147 -3060000
7148 -2958386
7149 -2776445
7150 -2842804
7151 -3033423
7152 -2989962
7153 -2825349
7154 -2772189
7155 -2944760
7156 -3056911
7157 -2879336
7158 -2757106
7159 -2865552
7160 -3008235
7161 -2967094
7162 -2760018
7163 -2762611
7164 -2971800
7165 -2993776
7166 -2833117
7167 -2730232
7168 -2852304
7169 -3011590
7170 -2888961
7171 -2721511
7172 -2775163
7173 -2938917
7174 -2945680
7175 -2764268
7176 -2703795
7177 -2890079
7178 -2965205
7179 -2831879
7180 -2697068
7181 -2762147
7182 -2946547
7183 -2884843
7184 -2695058
7185 -2709464
7186 -2863897
7187 -2939508
7188 -2767571
7189 -2642356
7190 -2796830
7191 -2910719
7192 -2828063
7193 -2661928
7194 -2674771
7195 -2878573
7196 -2871361
7197 -2690343
7198 -2642317
7199 -2777259
7200 -2894594
7201 -2768755
7202 -2595641
7203 -2696987
7204 -2849963
7205 -2810502
7206 -2638801
7207 -2599093
7208 -2786507
7209 -2850209
7210 -2681753
7211 -2586541
7212 -2684473
7213 -2827554
7214 -2748824
7215 -2556996
7216 -2610158
7217 -2775492
7218 -2779866
7219 -2628891
7220 -2531383
7221 -2704376
7222 -2795819
7223 -2651749
7224 -2520170
7225 -2592495
7226 -2744875
7227 -2728475
7228 -2530622
7229 -2531142
7230 -2692203
7231 -2737176
7232 -2599198
7233 -2474209
7234 -2589666
7235 -2732554
7236 -2624747
7237 -2481946
7238 -2504677
7239 -2668420
7240 -2702797
7241 -2509723
7242 -2448987
7243 -2599796
7244 -2671468
7245 -2571471
7246 -2412001
7247 -2485132
7248 -2653725
7249 -2605916
7250 -2445250
7251 -2424713
7252 -2568137
7253 -2650838
7254 -2476813
7255 -2367048
7256 -2489689
7257 -2602643
7258 -2545872
7259 -2367684
7260 -2395627
7261 -2581407
7262 -2564902
7263 -2408820
7264 -2342650
7265 -2465868
7266 -2584348
7267 -2439810
7268 -2298546
7269 -2389997
7270 -2523237
7271 -2509110
7272 -2327262
7273 -2290448
7274 -2475040
7275 -2521751
7276 -2367660
7277 -2257416
7278 -2354234
7279 -2518759
7280 -2423358
7281 -2247777
7282 -2288052
7283 -2432048
7284 -2470342
7285 -2297926
7286 -2191871
7287 -2354728
7288 -2447660
7289 -2335297
7290 -2187483
7291 -2244211
7292 -2421127
7293 -2399665
7294 -2200080
7295 -2183783
7296 -2322368
7297 -2399473
7298 -2248874
7299 -2107390
7300 -2239122
7301 -2382896
7302 -2298414
7303 -2140155
7304 -2131639
7305 -2323109
7306 -2338138
7307 -2147081
7308 -2079433
7309 -2208276
7310 -2324992
7311 -2227084
7312 -2034615
7313 -2121907
7314 -2284033
7315 -2254867
7316 -2088078
7317 -2021326
7318 -2188779
7319 -2274208
7320 -2109578
7321 -1993804
7322 -2086682
7323 -2234862
7324 -2193762
7325 -1993316
7326 -2004685
7327 -2174787
7328 -2185531
7329 -2041837
7330 -1923823
7331 -2059856
7332 -2189681
7333 -2075337
7334 -1930427
7335 -1975216
7336 -2123460
7337 -2138652
7338 -1940737
7339 -1893211
7340 -2051216
7341 -2110729
7342 -1997585
7343 -1852942
7344 -1933075
7345 -2108271
7346 -2030668
7347 -1872553
7348 -1857235
7349 -1998219
7350 -2057224
7351 -1893957
7352 -1792649
7353 -1923412
7354 -2031717
7355 -1953691
7356 -1785318
7357 -1808589
7358 -1994329
7359 -1968942
7360 -1800759
7361 -1746335
7362 -1865818
7363 -1977739
7364 -1844888
7365 -1705671
7366 -1800206
7367 -1929325
7368 -1888557
7369 -1726934
7370 -1691542
7371 -1864471
7372 -1891436
7373 -1744826
7374 -1658409
7375 -1752152
7376 -1889482
7377 -1805029
7378 -1626846
7379 -1676110
7380 -1810605
7381 -1817680
7382 -1654655
7383 -1580907
7384 -1737722
7385 -1817706
7386 -1680937
7387 -1567446
7388 -1626464
7389 -1791321
7390 -1740942
7391 -1553017
7392 -1552057
7393 -1690310
7394 -1736997
7395 -1603505
7396 -1474373
7397 -1605501
7398 -1724852
7399 -1631703
7400 -1483913
7401 -1498611
7402 -1663182
7403 -1666877
7404 -1484239
7405 -1439153
7406 -1566982
7407 -1653506
7408 -1551490
7409 -1388237
7410 -1479647
7411 -1615097
7412 -1559751
7413 -1407081
7414 -1376588
7415 -1536497
7416 -1590228
7417 -1423231
7418 -1339065
7419 -1449122
7420 -1557044
7421 -1486857
7422 -1306004
7423 -1335756
7424 -1501320
7425 -1490735
7426 -1334201
7427 -1266031
7428 -1402789
7429 -1513619
7430 -1365043
7431 -1240012
7432 -1306140
7433 -1441625
7434 -1414073
7435 -1229106
7436 -1200796
7437 -1372514
7438 -1415982
7439 -1280930
7440 -1158545
7441 -1256679
7442 -1407765
7443 -1308819
7444 -1137946
7445 -1161323
7446 -1313741
7447 -1350009
7448 -1165837
7449 -1086360
7450 -1241254
7451 -1322642
7452 -1217516
7453 -1070697
7454 -1110551
7455 -1292404
7456 -1237745
7457 -1066467
7458 -1037655
7459 -1183728
7460 -1259211
7461 -1122057
7462  -985114
7463 -1099574
7464 -1214797
7465 -1155371
7466  -979234
7467  -970901
7468 -1155125
7469 -1172429
7470  -992766
7471  -934728
7472 -1043231
7473 -1169464
7474 -1055048
7475  -882298
7476  -954419
7477 -1093914
7478 -1073924
7479  -917570
7480  -852470
7481 -1021469
7482 -1089349
7483  -936840
7484  -828354
7485  -903640
7486 -1039422
7487  -991129
7488  -792443
7489  -826199
7490  -963553
7491  -994400
7492  -862906
7493  -748244
7494  -877182
7495  -984482
7496  -868614
7497  -742117
7498  -760600
7499  -915163
7500  -915974
7501  -736746
7502  -704695
7503  -834234
7504  -898009
7505  -791103
7506  -636712
7507  -731603
7508  -861407
7509  -787905
7510  -648936
7511  -638507
7512  -784709
7513  -836431
7514  -662494
7515  -584291
7516  -694165
7517  -788906
7518  -710802
7519  -551952
7520  -586965
7521  -745151
7522  -720165
7523  -580137
7524  -521606
7525  -650557
7526  -741438
7527  -593973
7528  -466788
7529  -556680
7530  -669791
7531  -642953
7532  -462202
7533  -464842
7534  -628218
7535  -642678
7536  -500194
7537  -409002
7538  -507586
7539  -635967
7540  -517746
7541  -380726
7542  -424405
7543  -553707
7544  -562578
7545  -400257
7546  -337140
7547  -486729
7548  -545765
7549  -424862
7550  -298753
7551  -369751
7552  -515552
7553  -453856
7554  -283473
7555  -303560
7556  -428309
7557  -481230
7558  -319765
7559  -216683
7560  -346467
7561  -442229
7562  -344124
7563  -218207
7564  -228326
7565  -402761
7566  -388349
7567  -215291
7568  -176352
7569  -295350
7570  -376870
7571  -266212
7572  -110605
7573  -199437
7574  -335373
7575  -287003
7576  -144185
7577  -101605
7578  -267790
7579  -313647
7580  -140344
7581   -58952
7582  -148617
7583  -278770
7584  -194063
7585   -20378
7586   -70372
7587  -228719
7588  -212324
7589   -70932
7590    25191
7591  -121094
7592  -212119
7593   -70439
7594    42923
7595   -25114
7596  -151096
7597  -144691
7598    51901
7599    66153
7600   -86083
7601  -128668
7602     2915
7603   128166
7604    26609
7605  -105104
7606   -15243
7607   123869
7608   117512
7609   -36417
7610   -64244
7611   115053
7612   190273
7613    54164
7614   -23684
7615    64190
7616   222658
7617   157717
7618    -3073
7619    50139
7620   201738
7621   235116
7622   113585
7623    25917
7624   185823
7625   297174
7626   190546
7627    75305
7628   134925
7629   294313
7630   286912
7631   119537
7632   122256
7633   267356
7634   353194
7635   251545
7636   131146
7637   237567
7638   379058
7639   311303
7640   198410
7641   199856
7642   361330
7643   413329
7644   260132
7645   210428
7646   348619
7647   438027
7648   377153
7649   229454
7650   299628
7651   456884
7652   435522
7653   319439
7654   286134
7655   424223
7656   524403
7657   397038
7658   311426
7659   402087
7660   514856
7661   490078
7662   347773
7663   363888
7664   536220
7665   550416
7666   443608
7667   376936
7668   487762
7669   620083
7670   521326
7671   396945
7672   470444
7673   597981
7674   620504
7675   466374
7676   448063
7677   605262
7678   667584
7679   560291
7680   460347
7681   540097
7682   702754
7683   641707
7684   509609
7685   533372
7686   683185
7687   731149
7688   593857
7689   519013
7690   666230
7691   756851
7692   678638
7693   565593
7694   607350
7695   772236
7696   766090
7697   615981
7698   607797
7699   739902
7700   834217
7701   715096
7702   601662
7703   713159
7704   847686
7705   799789
7706   673035
7707   672169
7708   850921
7709   881983
7710   741348
7711   682618
7712   789743
7713   913968
7714   847033
7715   698297
7716   770388
7717   915137
7718   918638
7719   787968
7720   741420
7721   889147
7722   979016
7723   861478
7724   773624
7725   842245
7726   993607
7727   968255
7728   805739
7729   824621
7730   980163
7731  1017659
7732   909340
7733   811213
7734   940110
7735  1066321
7736   978093
7737   862542
7738   909083
7739  1052153
7740  1087727
7741   914843
7742   893144
7743  1033500
7744  1108818
7745  1021670
7746   894066
7747   977041
7748  1146888
7749  1100787
7750   967170
7751   957929
7752  1109043
7753  1182121
7754  1035156
7755   954296
7756  1077610
7757  1185762
7758  1145386
7759   993324
7760  1034494
7761  1200713
7762  1202615
7763  1070856
7764  1023187
7765  1142808
7766  1271072
7767  1147632
7768  1039670
7769  1119491
7770  1254485
7771  1255341
7772  1110581
7773  1078388
7774  1244886
7775  1292438
7776  1178704
7777  1093309
7778  1190292
7779  1329587
7780  1277477
7781  1130436
7782  1177448
7783  1303652
7784  1339993
7785  1203309
7786  1142312
7787  1287324
7788  1370781
7789  1285439
7790  1189294
7791  1232283
7792  1400485
7793  1373980
7794  1232467
7795  1221943
7796  1352594
7797  1417175
7798  1315660
7799  1206993
7800  1329583
7801  1440274
7802  1393716
7803  1271706
7804  1286366
7805  1430602
7806  1467068
7807  1320715
7808  1285288
7809  1389327
7810  1495187
7811  1422055
7812  1293171
7813  1364587
7814  1510733
7815  1471029
7816  1360228
7817  1324563
7818  1472052
7819  1542734
7820  1418194
7821  1347302
7822  1439482
7823  1554331
7824  1522473
7825  1371589
7826  1416400
7827  1547340
7828  1568080
7829  1444907
7830  1381349
7831  1503530
7832  1624413
7833  1516958
7834  1419354
7835  1472312
7836  1609658
7837  1601190
7838  1458727
7839  1440323
7840  1592413
7841  1637173
7842  1547456
7843  1446934
7844  1543602
7845  1680694
7846  1620395
7847  1487903
7848  1513686
7849  1639784
7850  1697783
7851  1543615
7852  1491071
7853  1622470
7854  1712023
7855  1640810
7856  1517906
7857  1562024
7858  1731418
7859  1692846
7860  1562927
7861  1543007
7862  1675504
7863  1756259
7864  1642394
7865  1541504
7866  1653461
7867  1759120
7868  1729245
7869  1586081
7870  1590178
7871  1745864
7872  1780535
7873  1642052
7874  1595747
7875  1699217
7876  1827922
7877  1731298
7878  1603807
7879  1657879
7880  1799164
7881  1801076
7882  1669390
7883  1613853
7884  1779503
7885  1846849
7886  1739520
7887  1642462
7888  1716087
7889  1850400
7890  1824180
7891  1663786
7892  1689451
7893  1816947
7894  1872010
7895  1749558
7896  1667770
7897  1790092
7898  1903152
7899  1815489
7900  1707827
7901  1721328
7902  1886027
7903  1887934
7904  1749272
7905  1710353
7906  1843263
7907  1926856
7908  1842139
7909  1713106
7910  1804391
7911  1934126
7912  1892981
7913  1762169
7914  1750215
7915  1888397
7916  1962259
7917  1826097
7918  1760941
7919  1851129
7920  1967731
7921  1905253
7922  1772073
7923  1798157
7924  1964866
7925  1955714
7926  1844912
7927  1785166
7928  1909283
7929  2005854
7930  1902344
7931  1797769
7932  1872795
7933  1984186
7934  1983381
7935  1827232
7936  1826441
7937  1967582
7938  2014942
7939  1903549
7940  1832562
7941  1914866
7942  2047374
7943  1956876
7944  1847309
7945  1874753
7946  2002050
7947  2027697
7948  1906348
7949  1845769
7950  1991818
7951  2049991
7952  1973218
7953  1860773
7954  1920082
7955  2051668
7956  2029746
7957  1891624
7958  1903833
7959  2012188
7960  2093422
7961  1965066
7962  1881546
7963  1979961
7964  2081802
7965  2022978
7966  1914218
7967  1915938
7968  2075713
7969  2079319
7970  1959767
7971  1915286
7972  2024669
7973  2113298
7974  2028652
7975  1897607
7976  1985199
7977  2090476
7978  2086250
7979  1954341
7980  1939703
7981  2073189
7982  2136351
7983  2007370
7984  1938876
7985  2009010
7986  2137396
7987  2069230
7988  1941829
7989  1976508
7990  2112246
7991  2123925
7992  2011052
7993  1940022
7994  2075152
7995  2153749
7996  2066289
7997  1953048
7998  2008484
7999  2139091
8000  2141442
8001  1984864
8002  1988784
8003  2102277
8004  2175137
8005  2059347
8006  1953171
8007  2044897
8008  2184827
8009  2104754
8010  1995494
8011  1997437
8012  2149509
8013  2180904
8014  2037868
8015  1978521
8016  2103560
8017  2177123
8018  2115317
8019  1972778
8020  2042528
8021  2179683
8022  2170458
8023  2030152
8024  2012174
8025  2120245
8026  2213270
8027  2071281
8028  1993850
8029  2074872
8030  2196974
8031  2155648
8032  2021880
8033  2018279
8034  2186083
8035  2191883
8036  2080675
8037  2001585
8038  2099388
8039  2215912
8040  2137032
8041  2007696
8042  2071934
8043  2179796
8044  2199490
8045  2053055
8046  2019485
8047  2144194
8048  2218543
8049  2111411
8050  2021630
8051  2069996
8052  2223597
8053  2165890
8054  2049531
8055  2037602
8056  2174312
8057  2210619
8058  2105699
8059  2004984
8060  2131743
8061  2211294
8062  2152800
8063  2030922
8064  2068914
8065  2200694
8066  2215236
8067  2058670
8068  2050191
8069  2139162
8070  2233795
8071  2126070
8072  2026065
8073  2093306
8074  2226713
8075  2173319
8076  2071662
8077  2035902
8078  2186918
8079  2207713
8080  2099288
8081  2019699
8082  2129125
8083  2213729
8084  2180021
8085  2018106
8086  2086216
8087  2190550
8088  2210741
8089  2072438
8090  2027844
8091  2139004
8092  2237997
8093  2104856
8094  2042926
8095  2079819
8096  2228361
8097  2179442
8098  2062336
8099  2039750
8100  2190080
8101  2188619
8102  2115454
8103  2005949
8104  2131438
8105  2205057
8106  2156989
8107  2017590
8108  2085460
8109  2173214
8110  2223663
8111  2033621
8112  2048850
8113  2115196
8114  2234135
8115  2095274
8116  2051595
8117  2035116
8118  2263865
8119  2088991
8120  2159359
8121  1748108
$$ Imaginary data points
##PAGE= N=2
##DATA TABLE= (X++(I..I)), XYDATA
0 -1150102
1 -8001107
2 -4182312
3  2066575
4  1381957
5 -3965436
6 -4574167
7  1875895
8  3245536
9 -1262941
10 -4253392
11 -1995668
12  2567445
13   473927
14 -4588866
15 -3378438
16     5763
17   469194
18 -3719360
19 -6000534
20  -960086
21  1937249
22 -1532534
23 -5068362
24 -4035078
25   689321
26  -515229
27 -5905648
28 -5206213
29 -1226802
30   134184
31 -3223495
32 -6728753
33 -3447312
34  -370329
35 -2658693
36 -5924242
37 -6050019
38 -1782220
39 -1066258
40 -5720981
41 -6289087
42 -3263925
43 -1687791
44 -4314038
45 -7904296
46 -4882386
47 -1091674
48 -3207746
49 -6773414
50 -7403795
51 -3224363
52 -1761495
53 -6945519
54 -8881915
55 -5322649
56 -1967044
57 -3731368
58 -9139704
59 -7863427
60 -2492769
61 -2784481
62 -7101385
63 -9574052
64 -5814724
65 -2378758
66 -6568604
67 -9917025
68 -7937703
69 -4678839
70 -4603678
71 -8706765
72 -8625130
73 -4517579
74 -4513879
75 -7771865
76 -10433523
77 -7941062
78 -3850478
79 -6821104
80 -10931592
81 -9620199
82 -5469995
83 -4435998
84 -9847424
85 -11861445
86 -6774585
87 -4719006
88 -7852273
89 -11565999
90 -9749214
91 -4796283
92 -6802174
93 -11509026
94 -11197420
95 -7641939
96 -5554047
97 -9514263
98 -12584371
99 -9017819
100 -6282490
101 -7847286
102 -11604658
103 -11770039
104 -7016284
105 -7412827
106 -12228648
107 -13021109
108 -9458531
109 -6362989
110 -9974310
111 -14261153
112 -10631834
113 -6379454
114 -7668819
115 -12717167
116 -14441020
117 -9170096
118 -7287741
119 -11764319
120 -14178439
121 -11701546
122 -7229512
123 -8704627
124 -14129758
125 -13279423
126 -9389244
127 -8932710
128 -12465330
129 -15051634
130 -10986726
131 -8327050
132 -12103085
133 -14960829
134 -13276119
135 -8773536
136 -9009657
137 -14512121
138 -14785068
139 -10703917
140 -9325787
141 -12888639
142 -17058121
143 -13564869
144 -8635340
145 -11094721
146 -15467263
147 -15681757
148 -11032842
149 -9409989
150 -14723853
151 -16409261
152 -12362694
153 -9805242
154 -12332847
155 -17282820
156 -15644907
157 -10619235
158 -11656013
159 -15498241
160 -16792340
161 -13171559
162 -10075170
163 -14178269
164 -17435169
165 -14766993
166 -11294080
167 -12077904
168 -17482580
169 -17781467
170 -12236531
171 -11709142
172 -15819912
173 -18279316
174 -14943659
175 -10464394
176 -13630537
177 -18012184
178 -16533981
179 -13078298
180 -12462862
181 -16952553
182 -18797062
183 -14454333
184 -12739941
185 -15281481
186 -18037051
187 -16616711
188 -12165353
189 -13884842
190 -18625391
191 -18212340
192 -14571616
193 -12739794
194 -16663703
195 -19604300
196 -15536483
197 -12966716
198 -15517506
199 -19137518
200 -18735078
201 -13791450
202 -13840186
203 -18574809
204 -19255249
205 -16069809
206 -13419627
207 -16426290
208 -20547722
209 -17648110
210 -14055687
211 -15360134
212 -19094619
213 -20137758
214 -15604634
215 -14185421
216 -18436732
217 -19995912
218 -17429581
219 -14358946
220 -16317523
221 -20960634
222 -19249993
223 -15392306
224 -15807771
225 -19195304
226 -21004379
227 -16780640
228 -14060294
229 -18221092
230 -21230428
231 -19303327
232 -15274688
233 -16031586
234 -21524185
235 -21077460
236 -16344477
237 -15496490
238 -18816116
239 -21885891
240 -18660120
241 -14905285
242 -17999311
243 -21507217
244 -20661698
245 -16808755
246 -16003647
247 -21011088
248 -22230397
249 -18081937
250 -16036098
251 -18394946
252 -22433470
253 -20529537
254 -15620960
255 -17422860
256 -21820539
257 -22260609
258 -18200987
259 -15700719
260 -20187327
261 -22859743
262 -19441594
263 -16953296
264 -18633230
265 -22896723
266 -22216981
267 -16967401
268 -17163699
269 -21243927
270 -22783817
271 -19775431
272 -16353391
273 -19836479
274 -23819299
275 -21270007
276 -17614624
277 -17833084
278 -22381991
279 -23623962
280 -18537939
281 -17239327
282 -21087902
283 -23569697
284 -21294011
285 -16981244
286 -19162656
287 -24025030
288 -22779288
289 -18714851
290 -17458914
291 -21538945
292 -24466403
293 -20227033
294 -17506316
295 -20569131
296 -24014159
297 -23126116
298 -18312458
299 -18590188
300 -23500892
301 -23621800
302 -19916950
303 -17822161
304 -21118756
305 -25095435
306 -21898376
307 -18240963
308 -20224572
309 -23852835
310 -24157224
311 -19407985
312 -18038754
313 -22898598
314 -24727579
315 -21712742
316 -18528323
317 -20466023
318 -25138148
319 -23182785
320 -18796927
321 -19695273
322 -23449751
323 -25031951
324 -20946965
325 -18283912
326 -22373419
327 -25124276
328 -23016453
329 -19428415
330 -19935659
331 -24807158
332 -24393539
333 -19789660
334 -19257174
335 -22558410
336 -25479669
337 -22802515
338 -19214580
339 -22058456
340 -25178212
341 -23803432
342 -20119876
343 -19413197
344 -24119714
345 -25259287
346 -21126774
347 -19751116
348 -22357422
349 -25654037
350 -23844147
351 -19489270
352 -21311963
353 -25062338
354 -24666455
355 -21137357
356 -19346193
357 -23548169
358 -25984543
359 -22394710
360 -20122717
361 -21932658
362 -25568616
363 -24825477
364 -19921415
365 -20457139
366 -24726473
367 -25620263
368 -22446200
369 -19534251
370 -22880774
371 -26472485
372 -23673203
373 -20530369
374 -21242787
375 -24965899
376 -25686973
377 -21038822
378 -20239722
379 -24308330
380 -26152268
381 -23648937
382 -19950490
383 -22080293
384 -26311448
385 -24405070
386 -20765299
387 -20786888
388 -24747921
389 -26815191
390 -22314281
391 -19947456
392 -23481416
393 -26164517
394 -24475160
395 -20266270
396 -21223082
397 -26117191
398 -25570078
399 -21722392
400 -20498964
401 -23867450
402 -27242318
403 -23729547
404 -20122329
405 -22603978
406 -25871656
407 -25351523
408 -20954338
409 -20327499
410 -25371155
411 -26568942
412 -23167156
413 -20778153
414 -22912426
415 -26976832
416 -24692060
417 -20310412
418 -21781920
419 -25460498
420 -26149532
421 -22139858
422 -20183007
423 -24668444
424 -26777025
425 -23720893
426 -20705997
427 -21943664
428 -26619874
429 -25945426
430 -21186424
431 -21215195
432 -24790835
433 -26807734
434 -23542400
435 -19939207
436 -23214361
437 -26590231
438 -24705282
439 -21218050
440 -21146307
441 -25918530
442 -26809449
443 -22066544
444 -20844634
445 -24102138
446 -26958344
447 -24568662
448 -20033772
449 -22048765
450 -26184885
451 -25533596
452 -22068144
453 -20761016
454 -25001864
455 -27283434
456 -23043697
457 -20496582
458 -22785071
459 -26369867
460 -25616583
461 -20850202
462 -21336906
463 -25672488
464 -26246704
465 -23036933
466 -20407647
467 -23540226
468 -27072248
469 -24120298
470 -20864778
471 -21930335
472 -25456563
473 -26041567
474 -21601018
475 -20983924
476 -25290608
477 -26638386
478 -23597414
479 -20182732
480 -22534193
481 -26839408
482 -24690601
483 -20984847
484 -21436518
485 -24992632
486 -26660507
487 -22544775
488 -20275457
489 -23645464
490 -26149950
491 -24743092
492 -20985551
493 -21438733
494 -25945432
495 -25575249
496 -21976923
497 -21107368
498 -23805162
499 -26337219
500 -23081962
501 -20016925
502 -22889125
503 -25845258
504 -24986166
505 -21332087
506 -21132038
507 -25662233
508 -25826440
509 -21939782
510 -20527590
511 -23016146
512 -26307132
513 -23960179
514 -20007683
515 -21867150
516 -25347768
517 -25606744
518 -21932532
519 -20085539
520 -24333568
521 -26298296
522 -22940787
523 -20203889
524 -21560480
525 -25688571
526 -24972150
527 -20581510
528 -21104889
529 -24556219
530 -25581780
531 -22320567
532 -19513721
533 -23099872
534 -26040785
535 -23386099
536 -20371042
537 -21091803
538 -25295165
539 -25523735
540 -20712642
541 -19998989
542 -23538544
543 -25704421
544 -23113400
545 -19138669
546 -21546319
547 -25611830
548 -24280719
549 -20916916
550 -20184212
551 -23892469
552 -25621110
553 -21539040
554 -19609193
555 -22251111
556 -25085246
557 -23882961
558 -19656026
559 -20729696
560 -25040967
561 -24434510
562 -20707446
563 -19166741
564 -22872387
565 -25763241
566 -21892602
567 -19044380
568 -21544470
569 -25023200
570 -24586279
571 -19838445
572 -19359237
573 -23730104
574 -24597744
575 -21521946
576 -18718543
577 -21004657
578 -25246382
579 -23277336
580 -19514517
581 -20120957
582 -23537954
583 -24886773
584 -20723488
585 -18583162
586 -22363337
587 -24268576
588 -21820088
589 -18687108
590 -20255543
591 -24820317
592 -23457137
593 -19240924
594 -19362973
595 -22741480
596 -24670620
597 -20851444
598 -17697225
599 -21223335
600 -24570844
601 -23131897
602 -18891016
603 -18193518
604 -22968236
605 -24014589
606 -20092326
607 -18332930
608 -20772374
609 -24280019
610 -22265554
611 -18011566
612 -19679883
613 -23199827
614 -23055609
615 -19464888
616 -17762240
617 -21714860
618 -23539371
619 -20189890
620 -18145899
621 -20000570
622 -23603336
623 -22467880
624 -17867217
625 -18512264
626 -22146539
627 -22822712
628 -19650024
629 -17097129
630 -20470668
631 -23411417
632 -20858314
633 -18106063
634 -18713126
635 -22284396
636 -22732663
637 -18443213
638 -17512198
639 -20431100
640 -22109198
641 -20270079
642 -17243641
643 -19433435
644 -22852420
645 -20955587
646 -17835940
647 -17817395
648 -21249022
649 -22312459
650 -18033754
651 -16802854
652 -20210213
653 -22143834
654 -20088046
655 -16459909
656 -18108323
657 -22221472
658 -21196536
659 -17852024
660 -16778911
661 -19704672
662 -22299808
663 -19067959
664 -16274493
665 -18320580
666 -21195642
667 -20835090
668 -16702577
669 -16311491
670 -20615146
671 -21068544
672 -17918253
673 -16233890
674 -18944702
675 -22204386
676 -19135717
677 -15481476
678 -17249001
679 -20373336
680 -20415755
681 -16424619
682 -15363282
683 -19798446
684 -21347888
685 -18333249
686 -15405584
687 -16815714
688 -21045245
689 -19806214
690 -15429499
691 -15589816
692 -19010369
693 -20826426
694 -17402394
695 -14506521
696 -17885780
697 -20598764
698 -18655381
699 -15400182
700 -15578515
701 -19719355
702 -19714572
703 -15491989
704 -14783990
705 -17775473
706 -20181235
707 -17495499
708 -13876193
709 -16669272
710 -20162244
711 -18692750
712 -14888090
713 -14085081
714 -18440521
715 -19909078
716 -15874703
717 -13993323
718 -16379745
719 -19665153
720 -18259453
721 -13693754
722 -14520944
723 -18372064
724 -18835063
725 -15809837
726 -13427691
727 -16499357
728 -19284675
729 -16336158
730 -13564763
731 -14762298
732 -18237308
733 -18141358
734 -13695001
735 -13645979
736 -17559747
737 -18498630
738 -15658553
739 -12838527
740 -15318932
741 -18529475
742 -16021305
743 -12898957
744 -13501343
745 -16965312
746 -18210462
747 -14201446
748 -12619828
749 -15854432
750 -17863950
751 -16019085
752 -12234344
753 -13205146
754 -17405808
755 -16495695
756 -12917045
757 -12264816
758 -15561200
759 -17972668
760 -14369634
761 -11689067
762 -14464778
763 -16946503
764 -15612159
765 -11786677
766 -12048105
767 -16520825
768 -16615230
769 -12990326
770 -11279535
771 -13750290
772 -17135679
773 -14763321
774 -11066072
775 -12592201
776 -15788034
777 -16080077
778 -12305945
779 -10655947
780 -14555514
781 -16144993
782 -13374665
783 -10993803
784 -12191700
785 -15673518
786 -14550262
787 -10856715
788 -11586862
789 -14595045
790 -15520537
791 -12335254
792 -9966674
793 -13283918
794 -15440325
795 -12959131
796 -10355894
797 -11200667
798 -15007628
799 -14659307
800 -10508891
801 -10279044
802 -13203232
803 -14832489
804 -12266711
805 -9023493
806 -11438111
807 -14444559
808 -13058306
809 -10260691
810 -9883479
811 -13512252
812 -14690382
813 -10802939
814 -9202418
815 -11496439
816 -13919154
817 -12249786
818 -8345122
819 -9973147
820 -13756618
821 -12969923
822 -9845449
823 -8812400
824 -12229728
825 -14095805
826 -10381074
827 -8190446
828 -10209074
829 -13025183
830 -12344173
831 -8221600
832 -8503767
833 -12444249
834 -12874638
835 -9867997
836 -7389394
837 -9950320
838 -13368676
839 -10851361
840 -7616641
841 -8657096
842 -12072744
843 -12653037
844 -8207615
845 -6858112
846 -10727150
847 -12277123
848 -9727308
849 -6634463
850 -8392490
851 -12502403
852 -10995470
853 -7350241
854 -7417352
855 -10526047
856 -12137776
857 -8330779
858 -5774410
859 -8916918
860 -11468116
861 -10048444
862 -6533325
863 -6795353
864 -11114145
865 -11010884
866 -7144584
867 -5908431
868 -8524438
869 -11353387
870 -8754286
871 -5353159
872 -7536735
873 -10559765
874 -10018999
875 -6432626
876 -5398177
877 -9429988
878 -10498438
879 -6990557
880 -5018420
881 -6932273
882 -10276934
883 -8711384
884 -4786377
885 -6027570
886 -9359500
887 -9712570
888 -6348421
889 -4146944
890 -7617089
891 -9925906
892 -7226013
893 -4547870
894 -5290158
895 -8911846
896 -8946467
897 -4878846
898 -4519667
899 -7500798
900 -8995425
901 -6511762
902 -3319421
903 -5798529
904 -9026196
905 -7220124
906 -4272305
907 -4197855
908 -7586754
909 -8387619
910 -4388057
911 -3239717
912 -5984039
913 -8077379
914 -6532623
915 -3080749
916 -4465894
917 -7900079
918 -6934194
919 -3922275
920 -2889677
921 -5869654
922 -7924439
923 -4533800
924 -2300699
925 -4426274
926 -7164673
927 -6543612
928 -2653532
929 -2825743
930 -6585429
931 -6572280
932 -3649066
933 -1954901
934 -4433667
935 -7319565
936 -4688242
937 -1840280
938 -3229435
939 -5882499
940 -5926807
941 -2197700
942 -1426315
943 -5096066
944 -5985198
945 -3477059
946 -1273843
947 -3016689
948 -6500915
949 -4770373
950 -1263724
951 -1786179
952 -4610763
953 -5570379
954 -2003411
955   -99369
956 -3610237
957 -5562335
958 -3481313
959  -584167
960 -1270962
961 -5155122
962 -4578186
963  -768787
964  -353690
965 -3136014
966 -5182283
967 -2292333
968   756691
969 -1939815
970 -4734246
971 -3464334
972  -207232
973   340968
974 -3485768
975 -4232001
976  -679044
977   583264
978 -1731841
979 -4521703
980 -2627747
981  1284922
982  -146108
983 -3321744
984 -3084880
985    12622
986  1617056
987 -1936183
988 -3991391
989  -831834
990  1479676
991   -49242
992 -3378761
993 -2655968
994  1631593
995  1313753
996 -2097363
997 -2761882
998    62845
999  2609291
1000  -262179
1001 -3331672
1002  -908455
1003  2101331
1004  1611990
1005 -1794758
1006 -2414341
1007  1732093
1008  2697560
1009  -557838
1010 -2369931
1011  -342478
1012  3111330
1013  1500612
1014 -2193916
1015  -785286
1016  2551507
1017  3036242
1018  -176302
1019 -2040444
1020  1484306
1021  3481746
1022   928046
1023 -1352467
1024  -198842
1025  3564325
1026  3249642
1027  -690836
1028  -577489
1029  2509075
1030  3828367
1031  1275969
1032 -1454010
1033  1326381
1034  4275616
1035  2556679
1036   -63762
1037   113593
1038  3696259
1039  4455520
1040   643271
1041  -207295
1042  2596976
1043  4589830
1044  2808285
1045  -500083
1046  1298107
1047  4907112
1048  4181114
1049  1358040
1050   390522
1051  3483068
1052  5435769
1053  2166474
1054   286041
1055  2459577
1056  5092453
1057  4496088
1058   962476
1059  1457877
1060  5055495
1061  5167437
1062  2576205
1063  1013421
1064  3565729
1065  6326340
1066  3784918
1067  1319155
1068  2824621
1069  5495342
1070  5621489
1071  2152835
1072  1665884
1073  5206986
1074  6082501
1075  3776949
1076  1676781
1077  3652364
1078  7199630
1079  5481370
1080  2297373
1081  2965228
1082  5835923
1083  6895920
1084  3529876
1085  1855880
1086  5165887
1087  7011505
1088  5264842
1089  2655705
1090  3660665
1091  7542749
1092  6867149
1093  3404622
1094  3121246
1095  5725085
1096  7705277
1097  5060152
1098  2538373
1099  5338141
1100  7920591
1101  6735440
1102  3715148
1103  3611510
1104  7495791
1105  7921678
1106  4638053
1107  3724969
1108  5954319
1109  8549150
1110  6688706
1111  3362273
1112  5171591
1113  8293575
1114  8048125
1115  5012819
1116  3762091
1117  7431504
1118  9124781
1119  6115122
1120  4311590
1121  5987268
1122  9177045
1123  8329004
1124  4412459
1125  5046476
1126  8347170
1127  9010715
1128  6415643
1129  4358045
1130  7377301
1131  9972509
1132  7565654
1133  5113267
1134  5893333
1135  9251291
1136  9666384
1137  5696958
1138  5070142
1139  8337370
1140 10081701
1141  8058523
1142  4985881
1143  6990138
1144 10542598
1145  9133864
1146  6116981
1147  5782220
1148  9029067
1149 10787376
1150  7387794
1151  5763544
1152  8450720
1153 10672076
1154  9422139
1155  5982561
1156  6816314
1157 10567978
1158 10139627
1159  7242727
1160  6233471
1161  9080838
1162 11747468
1163  8953098
1164  6376603
1165  8346505
1166 11073666
1167 10809431
1168  7105648
1169  6537888
1170 10453735
1171 11454035
1172  8896395
1173  6846305
1174  8737525
1175 12175510
1176 10407126
1177  7159600
1178  8159826
1179 10990429
1180 11781207
1181  8695287
1182  7220574
1183 10511240
1184 12020660
1185 10012096
1186  7800678
1187  8794110
1188 12225800
1189 11362138
1190  8020100
1191  8340635
1192 11063525
1193 12635515
1194 10099248
1195  7689086
1196 10378850
1197 12763192
1198 11309227
1199  8496677
1200  8471271
1201 12271836
1202 12794195
1203  9351365
1204  8612813
1205 11042539
1206 13303789
1207 11453881
1208  8267621
1209 10070082
1210 12948185
1211 12303520
1212  9644841
1213  8848856
1214 12310495
1215 13832349
1216 10792478
1217  9274726
1218 10899013
1219 13357126
1220 12521652
1221  9107369
1222  9877930
1223 13062045
1224 13443538
1225 11055635
1226  9259216
1227 12114707
1228 14620895
1229 11991346
1230  9608710
1231 10719745
1232 13671199
1233 13775285
1234 10091439
1235  9838388
1236 13122175
1237 14295418
1238 12288013
1239  9807512
1240 11697887
1241 14697945
1242 12944612
1243 10525401
1244 11079843
1245 13809233
1246 14689148
1247 11366413
1248 10253187
1249 13089328
1250 14640234
1251 13095896
1252 10254951
1253 11423077
1254 15142621
1255 14321106
1256 11316645
1257 10903725
1258 13714914
1259 15806194
1260 12782606
1261 10409888
1262 12737285
1263 15019112
1264 14197030
1265 11101803
1266 11329931
1267 15214241
1268 15296091
1269 12311970
1270 11249181
1271 13483592
1272 16049591
1273 13752458
1274 10841861
1275 12690611
1276 15509174
1277 15525488
1278 12312345
1279 11188431
1280 14904696
1281 16276239
1282 13456608
1283 11210311
1284 12667373
1285 16333380
1286 15442082
1287 11733542
1288 12261255
1289 15400592
1290 16663047
1291 13787826
1292 11209448
1293 14061793
1294 16548584
1295 14779450
1296 12235182
1297 12548232
1298 16051070
1299 16379075
1300 12884008
1301 12433997
1302 14963803
1303 16778342
1304 14932307
1305 11946756
1306 13771108
1307 16642318
1308 15750035
1309 13259583
1310 12670692
1311 15857239
1312 17228093
1313 13980764
1314 12532792
1315 14535143
1316 16839967
1317 15833288
1318 12553158
1319 13650647
1320 16985168
1321 16737281
1322 14069734
1323 12685214
1324 15519313
1325 17711969
1326 14824795
1327 12771333
1328 14458523
1329 17099189
1330 16861217
1331 13450870
1332 13479938
1333 16715653
1334 17261049
1335 15034694
1336 12924876
1337 14854759
1338 17907243
1339 16160963
1340 13595155
1341 14318910
1342 17006611
1343 17750124
1344 14317056
1345 13120887
1346 16282552
1347 17801876
1348 15969184
1349 13286848
1350 14516064
1351 18200634
1352 17261811
1353 14249439
1354 14189986
1355 16610411
1356 18101016
1357 15337078
1358 13400843
1359 15856701
1360 17804353
1361 16914952
1362 14371840
1363 14444980
1364 17845744
1365 17853044
1366 14880750
1367 14049368
1368 16219009
1369 18640582
1370 16540934
1371 13598336
1372 15382753
1373 18046435
1374 17835856
1375 15003056
1376 14067347
1377 17507298
1378 18593552
1379 15767954
1380 14169043
1381 15733898
1382 18586722
1383 17547222
1384 14378128
1385 15302928
1386 17885319
1387 18219683
1388 15732593
1389 13995999
1390 16840234
1391 18747981
1392 16582174
1393 14729004
1394 15665070
1395 18614931
1396 18391535
1397 14924901
1398 14871445
1399 17514235
1400 18635554
1401 16534811
1402 14006828
1403 16397815
1404 19330289
1405 17681894
1406 15017514
1407 15062627
1408 18184667
1409 18989804
1410 15488170
1411 14611803
1412 17260499
1413 19066126
1414 17566994
1415 14553156
1416 15887401
1417 19015651
1418 18151454
1419 15622569
1420 14935357
1421 17576827
1422 19367178
1423 16525246
1424 14767098
1425 16760591
1426 19117232
1427 18541570
1428 15085936
1429 15205119
1430 18714999
1431 18855342
1432 16129006
1433 14568141
1434 17020095
1435 19901280
1436 17592131
1437 14878591
1438 16204039
1439 18879093
1440 19102492
1441 15693765
1442 14782368
1443 18163750
1444 19323044
1445 17205735
1446 14983848
1447 16237235
1448 19536720
1449 18492224
1450 15441127
1451 15572714
1452 18056429
1453 19489312
1454 16744139
1455 14702567
1456 17542837
1457 19645358
1458 18107313
1459 15356783
1460 15631453
1461 19136186
1462 19038361
1463 15857356
1464 15304024
1465 17589100
1466 19712121
1467 17663777
1468 14835988
1469 16769735
1470 19294944
1471 18623975
1472 15971964
1473 15273626
1474 18499531
1475 19457289
1476 16673330
1477 15498073
1478 17164541
1479 19512588
1480 18270484
1481 15083397
1482 16105457
1483 18775807
1484 18824490
1485 16492216
1486 15123745
1487 18036805
1488 19939831
1489 17444594
1490 15428142
1491 16442630
1492 19240405
1493 18971077
1494 15411373
1495 15441234
1496 18295737
1497 19156980
1498 17183637
1499 15193130
1500 17424747
1501 19824900
1502 17903717
1503 15693866
1504 16005732
1505 18486031
1506 19150957
1507 16188899
1508 15489253
1509 17863718
1510 19171945
1511 17782406
1512 15188249
1513 16434213
1514 19430396
1515 18369373
1516 15835158
1517 15605240
1518 18239039
1519 19707993
1520 16701305
1521 15099071
1522 17381364
1523 19200575
1524 18137885
1525 15165963
1526 15624212
1527 18963341
1528 18832603
1529 16393502
1530 15463048
1531 17500241
1532 19674059
1533 17392467
1534 14991568
1535 16478429
1536 18734221
1537 18692241
1538 15801976
1539 15210076
1540 18489472
1541 19214478
1542 16787918
1543 15122222
1544 16633141
1545 19381170
1546 17821779
1547 14892821
1548 15860948
1549 18442669
1550 19118799
1551 16360077
1552 14781161
1553 17766629
1554 19334133
1555 17215942
1556 14968225
1557 15780131
1558 18982060
1559 18437087
1560 15168092
1561 15261383
1562 17792963
1563 19209762
1564 16926832
1565 14487897
1566 16800328
1567 19099506
1568 17702049
1569 15144658
1570 15002196
1571 18271499
1572 19004391
1573 15878435
1574 14896381
1575 16914805
1576 18959569
1577 17398927
1578 14219544
1579 15655134
1580 18677035
1581 18236726
1582 15608531
1583 14546486
1584 17504665
1585 19079009
1586 16197575
1587 14486191
1588 16007829
1589 18420616
1590 17913054
1591 14707382
1592 15049525
1593 17947750
1594 18385990
1595 16227175
1596 14234151
1597 16263643
1598 18751181
1599 16764777
1600 14445240
1601 15219001
1602 17933901
1603 18409811
1604 15093461
1605 14374800
1606 17180931
1607 18253534
1608 16400793
1609 13978212
1610 15379920
1611 18405782
1612 17241908
1613 14658290
1614 14617425
1615 17061728
1616 18474383
1617 15684863
1618 13909092
1619 16020819
1620 17738441
1621 16803155
1622 14189778
1623 14553115
1624 17746158
1625 17507230
1626 14925358
1627 14215024
1628 16157865
1629 18028123
1630 15855384
1631 13677870
1632 15413940
1633 17409608
1634 16961038
1635 14372051
1636 13935602
1637 17029691
1638 17525295
1639 15010230
1640 13753515
1641 15313658
1642 17715026
1643 16160562
1644 13390045
1645 14599921
1646 16994279
1647 17175539
1648 14597985
1649 13233281
1650 15991073
1651 17300383
1652 15200488
1653 13556180
1654 14512959
1655 17203889
1656 16618543
1657 13601332
1658 13823997
1659 16078468
1660 16951861
1661 14815297
1662 12674468
1663 14945456
1664 17086536
1665 15531521
1666 13472690
1667 13804095
1668 16595370
1669 16778214
1670 13624050
1671 13112007
1672 15249426
1673 16600824
1674 15006753
1675 12492500
1676 14112749
1677 16689987
1678 15741776
1679 13436413
1680 12891595
1681 15510486
1682 16774025
1683 13915186
1684 12476423
1685 14272090
1686 16297320
1687 15409921
1688 12362303
1689 13069640
1690 16079917
1691 15859228
1692 13425427
1693 12125333
1694 14371208
1695 16450295
1696 14217435
1697 12275464
1698 13557124
1699 15775600
1700 15622448
1701 12457099
1702 12049943
1703 15009920
1704 15706688
1705 13626913
1706 11710187
1707 13360248
1708 16184523
1709 14624935
1710 11954172
1711 12491005
1712 14886534
1713 15597614
1714 12631681
1715 11323324
1716 14010804
1717 15437800
1718 13924399
1719 11667842
1720 12374040
1721 15370527
1722 14684591
1723 11803163
1724 11524464
1725 13773765
1726 15380175
1727 12971548
1728 10780125
1729 12970071
1730 15066081
1731 14115906
1732 11526195
1733 11355201
1734 14497376
1735 14777877
1736 11901843
1737 10828169
1738 12637752
1739 14906905
1740 13414412
1741 10643355
1742 11828481
1743 14145871
1744 14059830
1745 11636000
1746 10459023
1747 13219666
1748 14580891
1749 12293721
1750 10666516
1751 11738377
1752 14159780
1753 13448002
1754 10470029
1755 10907776
1756 13245518
1757 13758316
1758 11676672
1759  9877978
1760 12167758
1761 14259743
1762 12467112
1763 10346038
1764 10714890
1765 13282856
1766 13446764
1767 10348766
1768  9880979
1769 12214633
1770 13527978
1771 12035932
1772  9615356
1773 10983600
1774 13458453
1775 12386195
1776 10179652
1777  9869542
1778 12165834
1779 13200846
1780 10571435
1781  9472617
1782 11341288
1783 12877595
1784 11932933
1785  9311354
1786  9918299
1787 12592701
1788 12164999
1789  9959866
1790  9192963
1791 11314519
1792 13056092
1793 10717845
1794  8869920
1795 10379254
1796 12260245
1797 11801855
1798  9007510
1799  8878058
1800 11723720
1801 11964547
1802  9883477
1803  8637611
1804 10239962
1805 12470094
1806 10799121
1807  8498166
1808  9357274
1809 11365386
1810 11630751
1811  8998855
1812  8040308
1813 10801339
1814 11863200
1815  9935186
1816  8007720
1817  8946033
1818 11665834
1819 10789012
1820  8058696
1821  8305443
1822 10515662
1823 11583524
1824  9264680
1825  7403768
1826  9596303
1827 11247045
1828  9878097
1829  7689291
1830  7811518
1831 10608656
1832 10691264
1833  8041899
1834  7578312
1835  9494921
1836 11103918
1837  9329708
1838  6827424
1839  8363101
1840 10463477
1841  9706317
1842  7465017
1843  6944142
1844  9722120
1845 10689690
1846  8051339
1847  6689904
1848  8233510
1849 10457800
1850  9404175
1851  6351713
1852  7103732
1853  9725174
1854  9795737
1855  7547077
1856  6145905
1857  8501016
1858 10314576
1859  8167697
1860  6208532
1861  6996890
1862  9329635
1863  9273771
1864  6347664
1865  6238627
1866  8700633
1867  9420228
1868  7604327
1869  5596254
1870  7205779
1871  9601648
1872  8120643
1873  5783841
1874  5946940
1875  8412713
1876  9242827
1877  6351639
1878  5285452
1879  7583887
1880  8973150
1881  7592152
1882  5051110
1883  5823169
1884  8631306
1885  8096178
1886  5796749
1887  5308483
1888  7332260
1889  8797849
1890  6387441
1891  4554074
1892  6235584
1893  8013507
1894  7467637
1895  4999019
1896  4918526
1897  7667929
1898  7892083
1899  5734335
1900  4581796
1901  6071406
1902  8121298
1903  6454475
1904  4057755
1905  5079357
1906  7157829
1907  7344282
1908  4955836
1909  4048899
1910  6629869
1911  7507538
1912  5505490
1913  3930103
1914  4908518
1915  7229453
1916  6335480
1917  3863635
1918  4340353
1919  6273878
1920  6900945
1921  4853621
1922  3303549
1923  5421659
1924  6859890
1925  5308110
1926  3413710
1927  3802389
1928  6424271
1929  6412098
1930  3705080
1931  3362920
1932  5307119
1933  6585618
1934  4785116
1935  2416460
1936  4050353
1937  6250804
1938  5320217
1939  3210536
1940  2913378
1941  5376308
1942  6065134
1943  3552559
1944  2649561
1945  4161602
1946  5699045
1947  4653357
1948  2185934
1949  3073309
1950  5387812
1951  5062248
1952  3060071
1953  2087620
1954  4177396
1955  5573063
1956  3339486
1957  1807919
1958  3043460
1959  5093297
1960  4752824
1961  1963864
1962  2011541
1963  4471341
1964  4707965
1965  2730175
1966  1259434
1967  2993513
1968  5012523
1969  3316376
1970  1384112
1971  2092526
1972  4169500
1973  4493133
1974  1788535
1975  1072480
1976  3410841
1977  4237660
1978  2562132
1979   641619
1980  1810550
1981  4376349
1982  3415031
1983  1120942
1984  1086424
1985  3050318
1986  4142930
1987  1744054
1988    85858
1989  2063230
1990  3719443
1991  2729309
1992   355927
1993   617022
1994  3484919
1995  3371750
1996   857440
1997   100333
1998  1857390
1999  3566691
2000  1700360
2001  -469116
2002  1031305
2003  3008269
2004  2612045
2005   262924
2006  -354638
2007  2205214
2008  2905039
2009   786891
2010  -520346
2011   639796
2012  2887035
2013  1963516
2014  -721204
2015  -235595
2016  1911797
2017  2376819
2018   218091
2019 -1273821
2020   978414
2021  2465373
2022   716653
2023  -954432
2024  -277962
2025  2000111
2026  1658620
2027 -1023747
2028 -1072813
2029   848447
2030  1630966
2031    16716
2032 -1724398
2033     9330
2034  1871532
2035   583849
2036 -1342299
2037 -1308726
2038   973255
2039  1410179
2040 -1263245
2041 -2031475
2042  -151895
2043  1269339
2044    46702
2045 -2317985
2046 -1236054
2047  1205169
2048   584467
2049 -1609453
2050 -2348666
2051  -282755
2052  1046253
2053 -1197884
2054 -2651378
2055 -1235344
2056   592856
2057    99081
2058 -2512621
2059 -2399812
2060    81023
2061   184888
2062 -1773384
2063 -2987853
2064 -1369050
2065   501636
2066 -1133972
2067 -2976395
2068 -2198150
2069  -417498
2070  -201345
2071 -2619311
2072 -3396543
2073 -1163161
2074  -238286
2075 -1661658
2076 -3377245
2077 -2490447
2078  -216019
2079 -1198408
2080 -3445313
2081 -3217494
2082 -1356776
2083  -601058
2084 -2736532
2085 -3921248
2086 -1849028
2087  -761732
2088 -2129654
2089 -3930849
2090 -3396625
2091 -1056444
2092 -1493724
2093 -3738814
2094 -3987031
2095 -2327837
2096  -964816
2097 -2591991
2098 -4538339
2099 -3093374
2100 -1365035
2101 -2102812
2102 -4311014
2103 -4670029
2104 -2117255
2105 -1610897
2106 -3859633
2107 -4658477
2108 -3186207
2109 -1525576
2110 -2777710
2111 -5016758
2112 -4005879
2113 -2157815
2114 -2515489
2115 -4527738
2116 -5352439
2117 -3046577
2118 -1904264
2119 -3880857
2120 -5222760
2121 -4216117
2122 -2217750
2123 -2824199
2124 -5511236
2125 -5270279
2126 -3055477
2127 -2544527
2128 -4358324
2129 -5965152
2130 -4200028
2131 -2388823
2132 -3876102
2133 -5698021
2134 -5365473
2135 -3232212
2136 -2907993
2137 -5470640
2138 -6026381
2139 -4012142
2140 -2941957
2141 -4325823
2142 -6410911
2143 -5301166
2144 -3099845
2145 -4052948
2146 -6054216
2147 -6156402
2148 -4069354
2149 -3103038
2150 -5454769
2151 -6674502
2152 -5047422
2153 -3650651
2154 -4466672
2155 -6734866
2156 -6398861
2157 -3949746
2158 -4006306
2159 -5943513
2160 -6860698
2161 -5195673
2162 -3449535
2163 -5306723
2164 -7314441
2165 -6180483
2166 -4328522
2167 -4556706
2168 -6989139
2169 -7302589
2170 -4717538
2171 -4170077
2172 -6037254
2173 -7352179
2174 -6158299
2175 -4196254
2176 -5471832
2177 -7670268
2178 -7098581
2179 -5227786
2180 -4689945
2181 -6765900
2182 -7964457
2183 -5867926
2184 -4567020
2185 -5923917
2186 -7804695
2187 -7387719
2188 -4968159
2189 -5297029
2190 -7718930
2191 -7843039
2192 -6031729
2193 -4991245
2194 -6745028
2195 -8469462
2196 -6880698
2197 -5363196
2198 -6257971
2199 -7941705
2200 -7976446
2201 -5771118
2202 -5462628
2203 -7699308
2204 -8405062
2205 -6999827
2206 -5572369
2207 -6758057
2208 -8903962
2209 -7835807
2210 -5862021
2211 -6228994
2212 -8076323
2213 -8757780
2214 -6695697
2215 -5688451
2216 -7675197
2217 -8910081
2218 -7962724
2219 -6308915
2220 -6742470
2221 -8938328
2222 -8573763
2223 -6554991
2224 -6384920
2225 -8077997
2226 -9362906
2227 -7732740
2228 -6189472
2229 -7817991
2230 -9376257
2231 -8653187
2232 -6789334
2233 -6780207
2234 -9108921
2235 -9265931
2236 -7216307
2237 -6679436
2238 -8184756
2239 -9835541
2240 -8753269
2241 -6809109
2242 -7770073
2243 -9506220
2244 -9390072
2245 -7511683
2246 -6687275
2247 -8950074
2248 -10112425
2249 -8287084
2250 -7042200
2251 -8146145
2252 -10199526
2253 -9580283
2254 -7225827
2255 -7708682
2256 -9698882
2257 -10017468
2258 -8352991
2259 -7132103
2260 -8982157
2261 -10514939
2262 -9112418
2263 -7614523
2264 -8055437
2265 -10035866
2266 -10212016
2267 -7984654
2268 -7790701
2269 -9723652
2270 -10702271
2271 -9391066
2272 -7547642
2273 -8776763
2274 -10799680
2275 -9863767
2276 -8086934
2277 -8141388
2278 -10201192
2279 -10918583
2280 -8728705
2281 -7981219
2282 -9738813
2283 -11016838
2284 -10094919
2285 -8003021
2286 -8622655
2287 -10893238
2288 -10606619
2289 -8773560
2290 -8203403
2291 -10100419
2292 -11644043
2293 -9786746
2294 -8192487
2295 -9431689
2296 -11131240
2297 -10835087
2298 -8610959
2299 -8508731
2300 -10912628
2301 -11357930
2302 -9687078
2303 -8551949
2304 -9875023
2305 -11854131
2306 -10665073
2307 -8652563
2308 -9223233
2309 -11025546
2310 -11535470
2311 -9510823
2312 -8591427
2313 -10763766
2314 -11884756
2315 -10498078
2316 -8894643
2317 -9636608
2318 -11904952
2319 -11353697
2320 -9212537
2321 -9351413
2322 -11096800
2323 -12009004
2324 -10331762
2325 -8864800
2326 -10504105
2327 -11987019
2328 -11164977
2329 -9455522
2330 -9462046
2331 -11785071
2332 -12134643
2333 -10044680
2334 -9460054
2335 -10991213
2336 -12453145
2337 -11156678
2338 -9090462
2339 -10198590
2340 -12024988
2341 -11717796
2342 -10081645
2343 -9630338
2344 -11704065
2345 -12524838
2346 -10685951
2347 -9724467
2348 -10772075
2349 -12381230
2350 -11808132
2351 -9712940
2352 -10184532
2353 -12051983
2354 -12291141
2355 -10821050
2356 -9771417
2357 -11466680
2358 -12839243
2359 -11284262
2360 -9911503
2361 -10614213
2362 -12408901
2363 -12370150
2364 -10253913
2365 -10269831
2366 -12156472
2367 -12691809
2368 -11385403
2369 -9922229
2370 -11108752
2371 -12919382
2372 -11965503
2373 -10401931
2374 -10575266
2375 -12335612
2376 -12954947
2377 -10931583
2378 -10242527
2379 -11957911
2380 -12949218
2381 -11935642
2382 -10174814
2383 -10890600
2384 -13029315
2385 -12570823
2386 -10873045
2387 -10636405
2388 -12194596
2389 -13232688
2390 -11478951
2391 -10253443
2392 -11670813
2393 -13050248
2394 -12592640
2395 -10720224
2396 -10772143
2397 -12999207
2398 -13123566
2399 -11342194
2400 -10576479
2401 -11960171
2402 -13526405
2403 -12113253
2404 -10365255
2405 -11429041
2406 -13107926
2407 -13112191
2408 -11253485
2409 -10720180
2410 -12802022
2411 -13425576
2412 -11806215
2413 -10654156
2414 -11614454
2415 -13595126
2416 -12877784
2417 -10821243
2418 -11247346
2419 -13028190
2420 -13570668
2421 -11764681
2422 -10510702
2423 -12384911
2424 -13707046
2425 -12409587
2426 -10869320
2427 -11330311
2428 -13496291
2429 -13483784
2430 -11374202
2431 -11142150
2432 -12677236
2433 -13650831
2434 -12351396
2435 -10690652
2436 -12032965
2437 -13760734
2438 -13047119
2439 -11379638
2440 -11181477
2441 -13248510
2442 -13853088
2443 -11716164
2444 -10896031
2445 -12358793
2446 -13851951
2447 -12978848
2448 -10898486
2449 -11671118
2450 -13723409
2451 -13581082
2452 -11906778
2453 -11021430
2454 -12675632
2455 -13994156
2456 -12407370
2457 -11089364
2458 -11957622
2459 -13708771
2460 -13660647
2461 -11478648
2462 -11351545
2463 -13293202
2464 -13714751
2465 -12307464
2466 -11055388
2467 -12349796
2468 -14102745
2469 -12945008
2470 -11352369
2471 -11812013
2472 -13517491
2473 -13926933
2474 -11882700
2475 -11192485
2476 -12938852
2477 -13785991
2478 -12753003
2479 -11239266
2480 -11967247
2481 -14028283
2482 -13507515
2483 -11717968
2484 -11545918
2485 -13050346
2486 -14028059
2487 -12325723
2488 -11120962
2489 -12627156
2490 -13873074
2491 -13223132
2492 -11539054
2493 -11670580
2494 -13744396
2495 -13723440
2496 -11978744
2497 -11462904
2498 -12732551
2499 -14066669
2500 -12792314
2501 -11249105
2502 -12367567
2503 -13834217
2504 -13568785
2505 -11837007
2506 -11332240
2507 -13265717
2508 -13842116
2509 -12314056
2510 -11462362
2511 -12405825
2512 -14019620
2513 -13276372
2514 -11456651
2515 -12026068
2516 -13516577
2517 -13674279
2518 -12156452
2519 -11239309
2520 -12946609
2521 -13954456
2522 -12635422
2523 -11494347
2524 -12110973
2525 -13885857
2526 -13578558
2527 -11483692
2528 -11572234
2529 -13221612
2530 -13836089
2531 -12481452
2532 -11150880
2533 -12630557
2534 -14147163
2535 -13078834
2536 -11539078
2537 -11593065
2538 -13421365
2539 -13867650
2540 -11897666
2541 -11311375
2542 -12723778
2543 -13840694
2544 -13016096
2545 -11268326
2546 -12050740
2547 -13850055
2548 -13332047
2549 -11726460
2550 -11294826
2551 -12999464
2552 -13995897
2553 -12211405
2554 -11209848
2555 -12471725
2556 -13806502
2557 -13242093
2558 -11204122
2559 -11467993
2560 -13516781
2561 -13555432
2562 -12006271
2563 -11134232
2564 -12537619
2565 -14054313
2566 -12680317
2567 -11149081
2568 -11861931
2569 -13388732
2570 -13498945
2571 -11521808
2572 -11058921
2573 -13010691
2574 -13660087
2575 -12365641
2576 -11113904
2577 -12032569
2578 -13873059
2579 -12949708
2580 -11092556
2581 -11366613
2582 -13003707
2583 -13678777
2584 -11871057
2585 -10793329
2586 -12515275
2587 -13634362
2588 -12659917
2589 -11094788
2590 -11415946
2591 -13419582
2592 -13204770
2593 -11347171
2594 -11063163
2595 -12432921
2596 -13598991
2597 -12322510
2598 -10798511
2599 -11942203
2600 -13297014
2601 -12814896
2602 -11209840
2603 -10932418
2604 -12905137
2605 -13374271
2606 -11644973
2607 -10899736
2608 -11989345
2609 -13427422
2610 -12517222
2611 -10612544
2612 -11338387
2613 -12999746
2614 -12981224
2615 -11411879
2616 -10597213
2617 -12358206
2618 -13409990
2619 -11941314
2620 -10782116
2621 -11381338
2622 -12956337
2623 -12704413
2624 -10752618
2625 -10863776
2626 -12456548
2627 -12948668
2628 -11757208
2629 -10512232
2630 -11728562
2631 -13094986
2632 -12023330
2633 -10689303
2634 -10932832
2635 -12564490
2636 -12865142
2637 -10903009
2638 -10477822
2639 -12024014
2640 -12850656
2641 -11830193
2642 -10242855
2643 -11106921
2644 -12836519
2645 -12133006
2646 -10654043
2647 -10558601
2648 -12105308
2649 -12875522
2650 -11149813
2651 -10241996
2652 -11440164
2653 -12461944
2654 -11909745
2655 -10239431
2656 -10509839
2657 -12374912
2658 -12283090
2659 -10830106
2660 -10211982
2661 -11464511
2662 -12718656
2663 -11329620
2664 -9972576
2665 -10862515
2666 -12122584
2667 -11955315
2668 -10254103
2669 -10102954
2670 -12025253
2671 -12305376
2672 -10842329
2673 -9901380
2674 -10830340
2675 -12322195
2676 -11350638
2677 -9795704
2678 -10377210
2679 -11747572
2680 -12052251
2681 -10478326
2682 -9664329
2683 -11291184
2684 -12068455
2685 -10916410
2686 -9689404
2687 -10205001
2688 -11966485
2689 -11522106
2690 -9716214
2691 -9841815
2692 -11301637
2693 -12012810
2694 -10523575
2695 -9155597
2696 -10586219
2697 -11887467
2698 -11042189
2699 -9550636
2700 -9612676
2701 -11534356
2702 -11716988
2703 -9792743
2704 -9277331
2705 -10516716
2706 -11682471
2707 -10708513
2708 -8997132
2709 -9873205
2710 -11436247
2711 -11122509
2712 -9673486
2713 -9153669
2714 -10829491
2715 -11584463
2716 -9899477
2717 -8924264
2718 -9806168
2719 -11223959
2720 -10795666
2721 -8905783
2722 -9250983
2723 -11008571
2724 -11144648
2725 -9653379
2726 -8589183
2727 -10037426
2728 -11374614
2729 -10007192
2730 -8678432
2731 -9253103
2732 -10807358
2733 -10876232
2734 -8945837
2735 -8680947
2736 -10270369
2737 -10808981
2738 -9715311
2739 -8363103
2740 -9212482
2741 -10864801
2742 -10160735
2743 -8768076
2744 -8801917
2745 -10177480
2746 -10756835
2747 -8974359
2748 -8123163
2749 -9529010
2750 -10501662
2751 -9740627
2752 -8157701
2753 -8593644
2754 -10484046
2755 -10148948
2756 -8552043
2757 -8224592
2758 -9507985
2759 -10511592
2760 -9063627
2761 -7831734
2762 -8894441
2763 -10052738
2764 -9743920
2765 -8171606
2766 -7964550
2767 -9732779
2768 -9967963
2769 -8507742
2770 -7733520
2771 -8708050
2772 -10149074
2773 -9215572
2774 -7629489
2775 -8278248
2776 -9612837
2777 -9678551
2778 -8078913
2779 -7316289
2780 -8977201
2781 -9747410
2782 -8480288
2783 -7384361
2784 -7990956
2785 -9671701
2786 -9274213
2787 -7507935
2788 -7655645
2789 -8929874
2790 -9377378
2791 -8069998
2792 -6910528
2793 -8226654
2794 -9371429
2795 -8504984
2796 -7314428
2797 -7451539
2798 -9001700
2799 -9021484
2800 -7278078
2801 -7048266
2802 -8242349
2803 -9014148
2804 -8083591
2805 -6667444
2806 -7607335
2807 -9029048
2808 -8443670
2809 -7074605
2810 -6798898
2811 -8360854
2812 -8907533
2813 -7143687
2814 -6452680
2815 -7588769
2816 -8713077
2817 -8098312
2818 -6429853
2819 -6918739
2820 -8454798
2821 -8191164
2822 -6891721
2823 -6303123
2824 -7612654
2825 -8606720
2826 -7229218
2827 -6202284
2828 -6914041
2829 -8096749
2830 -7969130
2831 -6237431
2832 -6138014
2833 -7758572
2834 -8028476
2835 -6783933
2836 -5763082
2837 -6890505
2838 -8403430
2839 -7281416
2840 -5798576
2841 -6205999
2842 -7515788
2843 -7744791
2844 -6010161
2845 -5477369
2846 -7083328
2847 -7786290
2848 -6811792
2849 -5496257
2850 -6043269
2851 -7762417
2852 -7238001
2853 -5603424
2854 -5479171
2855 -6735571
2856 -7552504
2857 -6103658
2858 -4992911
2859 -6317915
2860 -7454167
2861 -6805376
2862 -5232419
2863 -5192911
2864 -6990188
2865 -7047084
2866 -5442786
2867 -4940803
2868 -6051933
2869 -7282457
2870 -6216389
2871 -4635054
2872 -5457735
2873 -6783089
2874 -6609533
2875 -5095387
2876 -4568212
2877 -6227021
2878 -6797518
2879 -5396030
2880 -4584068
2881 -5344068
2882 -6725153
2883 -6103236
2884 -4354545
2885 -4722763
2886 -6102993
2887 -6309601
2888 -5014822
2889 -4073635
2890 -5481485
2891 -6529868
2892 -5386129
2893 -4190571
2894 -4488898
2895 -6042535
2896 -6045432
2897 -4190875
2898 -4012308
2899 -5394295
2900 -6047132
2901 -4985478
2902 -3666484
2903 -4670303
2904 -6001145
2905 -5190881
2906 -3920075
2907 -3861861
2908 -5253445
2909 -5737493
2910 -4163035
2911 -3633045
2912 -4742926
2913 -5577630
2914 -4886069
2915 -3326623
2916 -3766479
2917 -5307916
2918 -5027163
2919 -3725105
2920 -3252102
2921 -4546282
2922 -5559846
2923 -4138993
2924 -3094305
2925 -3970265
2926 -5044276
2927 -4688781
2928 -3033011
2929 -3058345
2930 -4681622
2931 -4772667
2932 -3571236
2933 -2829375
2934 -3812170
2935 -5067603
2936 -4014744
2937 -2669588
2938 -3152619
2939 -4350531
2940 -4546806
2941 -3008712
2942 -2462361
2943 -3959419
2944 -4510028
2945 -3447571
2946 -2344744
2947 -2933026
2948 -4466333
2949 -3888501
2950 -2407156
2951 -2533635
2952 -3690773
2953 -4233174
2954 -2929289
2955 -1999651
2956 -3236633
2957 -4043294
2958 -3246869
2959 -2032008
2960 -2228082
2961 -3831524
2962 -3701409
2963 -2171646
2964 -2006245
2965 -3078455
2966 -3863813
2967 -2729154
2968 -1430681
2969 -2432756
2970 -3550730
2971 -3050755
2972 -1799309
2973 -1608986
2974 -3162234
2975 -3496646
2976 -2020864
2977 -1436596
2978 -2282112
2979 -3342227
2980 -2614619
2981 -1005924
2982 -1597985
2983 -3024277
2984 -2969916
2985 -1663672
2986 -1006885
2987 -2421870
2988 -3179372
2989 -1797142
2990  -897589
2991 -1532179
2992 -2785362
2993 -2507642
2994  -821508
2995  -929792
2996 -2335408
2997 -2635103
2998 -1523366
2999  -458302
3000 -1528972
3001 -2747091
3002 -1730932
3003  -496458
3004  -743725
3005 -2167571
3006 -2463808
3007  -727549
3008  -232349
3009 -1592195
3010 -2284559
3011 -1363267
3012    33605
3013  -672725
3014 -2265516
3015 -1698388
3016  -316140
3017  -133943
3018 -1410542
3019 -2162455
3020  -652906
3021   308355
3022  -741181
3023 -1766071
3024 -1305387
3025   253240
3026   142144
3027 -1567631
3028 -1582101
3029  -204937
3030   459944
3031  -517573
3032 -1667645
3033  -569758
3034   685847
3035   -51576
3036 -1210033
3037 -1167733
3038   331187
3039   741572
3040  -783147
3041 -1174080
3042    -4293
3043   895801
3044   252069
3045 -1147352
3046  -522591
3047   946804
3048   618954
3049  -583756
3050  -896703
3051   468384
3052  1336620
3053    30738
3054  -745412
3055   171883
3056  1206720
3057   893584
3058  -572093
3059  -395840
3060  1124644
3061  1237492
3062   206627
3063  -440723
3064   552919
3065  1732354
3066   775913
3067  -287012
3068   296772
3069  1444714
3070  1557644
3071   122530
3072  -151517
3073  1355307
3074  1801425
3075   877968
3076    13308
3077   713315
3078  2070984
3079  1416818
3080   185656
3081   484237
3082  1660857
3083  2151450
3084   888661
3085   204378
3086  1500389
3087  2273806
3088  1548416
3089   445750
3090   749513
3091  2318027
3092  2164659
3093   797446
3094   726286
3095  1882501
3096  2708798
3097  1631156
3098   540272
3099  1587688
3100  2629587
3101  2171911
3102  1007733
3103   961247
3104  2542701
3105  2877862
3106  1571169
3107  1087671
3108  1937318
3109  3005843
3110  2321683
3111   968841
3112  1651350
3113  2914148
3114  2823764
3115  1688190
3116  1249556
3117  2695039
3118  3372578
3119  2159928
3120  1434381
3121  2107714
3122  3310711
3123  2974680
3124  1499326
3125  1840672
3126  3194551
3127  3443694
3128  2401777
3129  1568474
3130  2735519
3131  3800280
3132  2829151
3133  1810924
3134  2199565
3135  3608109
3136  3758532
3137  2174079
3138  1966635
3139  3326866
3140  3947449
3141  3087754
3142  1891288
3143  2711743
3144  4115291
3145  3550545
3146  2413005
3147  2405648
3148  3720024
3149  4366030
3150  2946082
3151  2233849
3152  3307741
3153  4218584
3154  3761036
3155  2420211
3156  2772090
3157  4370697
3158  4262991
3159  3056516
3160  2629466
3161  3750350
3162  4769514
3163  3640390
3164  2573781
3165  3378404
3166  4508669
3167  4450911
3168  3083224
3169  2913713
3170  4465207
3171  4813014
3172  3718572
3173  2939885
3174  3691776
3175  5024014
3176  4350403
3177  3090370
3178  3553849
3179  4768456
3180  5053697
3181  3728227
3182  3086012
3183  4474666
3184  5181903
3185  4333961
3186  3379216
3187  3787777
3188  5241726
3189  5036095
3190  3685541
3191  3719087
3192  4828673
3193  5480852
3194  4419623
3195  3370493
3196  4434460
3197  5489336
3198  4960595
3199  3919939
3200  3977189
3201  5434354
3202  5605498
3203  4241605
3204  3932728
3205  4893030
3206  5751681
3207  5025755
3208  3814647
3209  4586002
3210  5776263
3211  5528038
3212  4480008
3213  4146979
3214  5428495
3215  6042453
3216  4842621
3217  4175530
3218  4879724
3219  6003894
3220  5754719
3221  4389083
3222  4671882
3223  5943110
3224  6022270
3225  5020714
3226  4346018
3227  5413927
3228  6376360
3229  5441283
3230  4618952
3231  5093329
3232  6194174
3233  6229472
3234  4893438
3235  4820223
3236  6029368
3237  6361806
3238  5555606
3239  4691336
3240  5482908
3241  6691948
3242  6052412
3243  5030723
3244  5213040
3245  6328823
3246  6706932
3247  5372774
3248  4899604
3249  6099650
3250  6771299
3251  6158201
3252  5079187
3253  5543780
3254  6958244
3255  6623550
3256  5414433
3257  5290289
3258  6369776
3259  7118268
3260  5960672
3261  5101760
3262  6115865
3263  7082074
3264  6747596
3265  5534762
3266  5580533
3267  7049376
3268  7099882
3269  5884344
3270  5437386
3271  6374610
3272  7458163
3273  6640239
3274  5477825
3275  6135318
3276  7234694
3277  7235718
3278  5999111
3279  5541106
3280  6962999
3281  7560518
3282  6527647
3283  5748541
3284  6368438
3285  7689214
3286  7264048
3287  5869614
3288  6126099
3289  7276800
3290  7583115
3291  6506001
3292  5736544
3293  6956009
3294  7864695
3295  7080013
3296  6135984
3297  6364283
3298  7699865
3299  7739021
3300  6352462
3301  6178630
3302  7237629
3303  7965534
3304  7201889
3305  6036239
3306  6818437
3307  8030288
3308  7626432
3309  6540851
3310  6357988
3311  7641313
3312  8140305
3313  6870608
3314  6378907
3315  7280687
3316  8190871
3317  7721020
3318  6418727
3319  6816294
3320  8068928
3321  7935049
3322  6920006
3323  6490317
3324  7620402
3325  8497933
3326  7436711
3327  6615101
3328  7247274
3329  8313463
3330  8214168
3331  6800794
3332  6721208
3333  8055809
3334  8371703
3335  7468000
3336  6656050
3337  7481153
3338  8720529
3339  8026008
3340  6919285
3341  7166274
3342  8233236
3343  8550205
3344  7291726
3345  6852147
3346  8050935
3347  8642459
3348  7959599
3349  6998099
3350  7417071
3351  8707077
3352  8370703
3353  7260727
3354  7246475
3355  8192772
3356  8804265
3357  7804829
3358  7068878
3359  8012241
3360  8763291
3361  8349945
3362  7335332
3363  7382584
3364  8682546
3365  8725660
3366  7637999
3367  7380264
3368  8214340
3369  9047390
3370  8229399
3371  7198981
3372  7943170
3373  8892523
3374  8660130
3375  7623378
3376  7427006
3377  8718517
3378  9066532
3379  7998814
3380  7498781
3381  8170855
3382  9160910
3383  8650815
3384  7428697
3385  7814177
3386  8867916
3387  9007613
3388  8072579
3389  7487157
3390  8605842
3391  9351123
3392  8451925
3393  7606460
3394  7979968
3395  9168154
3396  9070058
3397  7725951
3398  7771047
3399  8903703
3400  9321552
3401  8480322
3402  7573595
3403  8445555
3404  9451144
3405  8788097
3406  7841052
3407  7943228
3408  9115989
3409  9403615
3410  8127726
3411  7812957
3412  8806082
3413  9464960
3414  8851202
3415  7710101
3416  8206696
3417  9465815
3418  9196632
3419  8168212
3420  7924768
3421  9019415
3422  9703178
3423  8536135
3424  7796800
3425  8609059
3426  9520478
3427  9229868
3428  7970913
3429  8084509
3430  9419196
3431  9512828
3432  8512442
3433  7974020
3434  8835802
3435  9794445
3436  8897855
3437  7917889
3438  8471047
3439  9469248
3440  9528245
3441  8336027
3442  8060503
3443  9303741
3444  9702993
3445  8834856
3446  8017178
3447  8570212
3448  9786934
3449  9319798
3450  8148312
3451  8327358
3452  9391650
3453  9838535
3454  8742402
3455  7995233
3456  9054410
3457  9781765
3458  9133257
3459  8140156
3460  8359748
3461  9717193
3462  9680979
3463  8489358
3464  8326429
3465  9202137
3466  9867908
3467  9053988
3468  8058065
3469  8807869
3470  9729414
3471  9458863
3472  8487680
3473  8290987
3474  9504032
3475  9878312
3476  8803145
3477  8294533
3478  8947090
3479  9850016
3480  9366488
3481  8198498
3482  8641378
3483  9720319
3484  9700303
3485  8729978
3486  8222003
3487  9292206
3488  9953471
3489  9008748
3490  8329028
3491  8799501
3492  9805177
3493  9655452
3494  8435792
3495  8525499
3496  9569767
3497  9795009
3498  8986328
3499  8229829
3500  9020093
3501  9927960
3502  9266562
3503  8439317
3504  8646379
3505  9691140
3506  9892807
3507  8680165
3508  8380916
3509  9349810
3510  9816445
3511  9186651
3512  8256940
3513  8804686
3514  9931870
3515  9531554
3516  8594343
3517  8536308
3518  9488429
3519  9951843
3520  8837543
3521  8271949
3522  9142982
3523  9798697
3524  9402199
3525  8426221
3526  8658937
3527  9819903
3528  9686583
3529  8732237
3530  8397101
3531  9186543
3532  9960642
3533  9083824
3534  8238248
3535  8910201
3536  9805412
3537  9677185
3538  8560336
3539  8376252
3540  9571655
3541  9815087
3542  8886195
3543  8299086
3544  8924166
3545  9957085
3546  9379775
3547  8300487
3548  8657389
3549  9610313
3550  9759215
3551  8736129
3552  8211135
3553  9259739
3554  9818970
3555  9111772
3556  8367260
3557  8698505
3558  9820295
3559  9600401
3560  8413911
3561  8415410
3562  9322473
3563  9763281
3564  8901800
3565  8092096
3566  8982616
3567  9843342
3568  9307591
3569  8379037
3570  8417395
3571  9607072
3572  9758258
3573  8516958
3574  8198779
3575  9050909
3576  9762341
3577  9147148
3578  8100727
3579  8687691
3580  9705771
3581  9450831
3582  8454678
3583  8134720
3584  9197029
3585  9762925
3586  8752220
3587  8160296
3588  8782180
3589  9654790
3590  9372658
3591  8168950
3592  8320209
3593  9408164
3594  9482326
3595  8589035
3596  7973058
3597  8845335
3598  9727472
3599  8944308
3600  8116395
3601  8487312
3602  9432429
3603  9451093
3604  8231727
3605  8034004
3606  9099909
3607  9479029
3608  8775078
3609  7970804
3610  8535937
3611  9557671
3612  9058140
3613  8112355
3614  8176348
3615  9069931
3616  9465171
3617  8414028
3618  7862758
3619  8765816
3620  9415590
3621  8950268
3622  7968067
3623  8155892
3624  9290317
3625  9125818
3626  8127682
3627  7896500
3628  8712285
3629  9409025
3630  8593304
3631  7792409
3632  8454135
3633  9212364
3634  8970457
3635  7985163
3636  7852744
3637  8953255
3638  9124054
3639  8224565
3640  7787695
3641  8393460
3642  9242470
3643  8697083
3644  7713527
3645  8095991
3646  8905167
3647  8918920
3648  8016086
3649  7633718
3650  8660755
3651  9121149
3652  8311513
3653  7689544
3654  8073847
3655  9002456
3656  8703872
3657  7592619
3658  7722855
3659  8639159
3660  8923666
3661  8112528
3662  7435273
3663  8290022
3664  9003075
3665  8349441
3666  7567745
3667  7712029
3668  8684751
3669  8713804
3670  7621751
3671  7493950
3672  8314954
3673  8790733
3674  8195956
3675  7317680
3676  7871600
3677  8739792
3678  8338091
3679  7491306
3680  7392475
3681  8370670
3682  8737838
3683  7676233
3684  7238294
3685  7972914
3686  8635671
3687  8197491
3688  7141096
3689  7431307
3690  8470655
3691  8352965
3692  7504037
3693  7153273
3694  7999124
3695  8651535
3696  7755265
3697  7034646
3698  7534657
3699  8310367
3700  8193868
3701  7104981
3702  7052107
3703  8136161
3704  8360499
3705  7567859
3706  6903007
3707  7510179
3708  8418053
3709  7797827
3710  6884644
3711  7140078
3712  7997895
3713  8184201
3714  7152171
3715  6755933
3716  7721507
3717  8186347
3718  7536451
3719  6711937
3720  7030352
3721  8101220
3722  7813775
3723  6823613
3724  6811818
3725  7653450
3726  8120661
3727  7212475
3728  6471553
3729  7238539
3730  7932302
3731  7516981
3732  6597322
3733  6638927
3734  7752136
3735  7820161
3736  6802447
3737  6504624
3738  7203034
3739  7902287
3740  7247656
3741  6272408
3742  6757588
3743  7607688
3744  7492267
3745  6590917
3746  6288056
3747  7331393
3748  7714645
3749  6793370
3750  6217024
3751  6687833
3752  7554498
3753  7236171
3754  6178957
3755  6378409
3756  7257491
3757  7404812
3758  6616143
3759  6021716
3760  6807486
3761  7447486
3762  6753346
3763  6047765
3764  6269338
3765  7166710
3766  7185000
3767  6135863
3768  6046192
3769  6891045
3770  7208955
3771  6535580
3772  5744236
3773  6331098
3774  7171702
3775  6714294
3776  5915895
3777  5926040
3778  6801874
3779  7091373
3780  6069804
3781  5662894
3782  6367784
3783  6920265
3784  6512693
3785  5580319
3786  5852774
3787  6837074
3788  6673195
3789  5862432
3790  5595638
3791  6327987
3792  6863796
3793  5997925
3794  5356163
3795  5927432
3796  6593373
3797  6400821
3798  5474655
3799  5486313
3800  6452376
3801  6507812
3802  5734199
3803  5269222
3804  5845593
3805  6605390
3806  5954759
3807  5134618
3808  5506820
3809  6275988
3810  6327267
3811  5368259
3812  5063552
3813  6012381
3814  6318750
3815  5607895
3816  4975748
3817  5371814
3818  6297017
3819  5930904
3820  5002489
3821  5128677
3822  5851160
3823  6102680
3824  5266519
3825  4689920
3826  5479340
3827  6035542
3828  5537970
3829  4803822
3830  4941026
3831  5918322
3832  5847862
3833  4853603
3834  4719836
3835  5393315
3836  5859623
3837  5188015
3838  4397203
3839  5022769
3840  5760615
3841  5456817
3842  4657065
3843  4515277
3844  5440254
3845  5656557
3846  4715553
3847  4340102
3848  4918535
3849  5585876
3850  5155464
3851  4193190
3852  4543431
3853  5406123
3854  5309939
3855  4482653
3856  4076792
3857  4929914
3858  5458441
3859  4627324
3860  4032936
3861  4442736
3862  5245495
3863  5106229
3864  4043307
3865  4039200
3866  4922870
3867  5118777
3868  4399112
3869  3717950
3870  4374987
3871  5203482
3872  4638050
3873  3826726
3874  3955392
3875  4794280
3876  4951157
3877  3905152
3878  3592977
3879  4421790
3880  4838251
3881  4308174
3882  3513870
3883  3909706
3884  4829583
3885  4501436
3886  3650598
3887  3519297
3888  4254424
3889  4711717
3890  3838807
3891  3244994
3892  3929623
3893  4569175
3894  4253095
3895  3313851
3896  3358560
3897  4351988
3898  4326268
3899  3475656
3900  3131662
3901  3758825
3902  4440916
3903  3790738
3904  3002063
3905  3440667
3906  4131224
3907  4062544
3908  3187040
3909  2922795
3910  3823816
3911  4076380
3912  3373815
3913  2865265
3914  3266395
3915  4084539
3916  3716648
3917  2791601
3918  2959689
3919  3653828
3920  3821517
3921  3046091
3922  2569255
3923  3345451
3924  3810236
3925  3238931
3926  2621803
3927  2795932
3928  3642085
3929  3526199
3930  2563805
3931  2507536
3932  3195883
3933  3580809
3934  2950401
3935  2250141
3936  2856478
3937  3513112
3938  3097796
3939  2368273
3940  2304832
3941  3142898
3942  3312963
3943  2420376
3944  2153529
3945  2749762
3946  3266931
3947  2848894
3948  1991627
3949  2327531
3950  3084391
3951  2913675
3952  2193910
3953  1899520
3954  2655558
3955  3098511
3956  2313541
3957  1833269
3958  2295670
3959  2911522
3960  2652279
3961  1708515
3962  1825600
3963  2676086
3964  2692171
3965  2013504
3966  1594754
3967  2223949
3968  2833624
3969  2163054
3970  1510091
3971  1798585
3972  2458514
3973  2469248
3974  1535790
3975  1373623
3976  2221165
3977  2479174
3978  1870374
3979  1235972
3980  1674902
3981  2504053
3982  2047181
3983  1218678
3984  1296793
3985  2042535
3986  2307966
3987  1424582
3988   975251
3989  1725944
3990  2173776
3991  1717873
3992   941993
3993  1120631
3994  2054673
3995  1915282
3996  1074799
3997   908119
3998  1536511
3999  2055810
4000  1369115
4001   653258
4002  1171318
4003  1770707
4004  1544121
4005   741701
4006   636747
4007  1575986
4008  1732204
4009   942322
4010   564053
4011  1037033
4012  1713470
4013  1231616
4014   351630
4015   644085
4016  1371158
4017  1404286
4018   627453
4019   240808
4020  1088208
4021  1490546
4022   770766
4023   209808
4024   518132
4025  1292057
4026  1088682
4027   153345
4028   219619
4029   942905
4030  1183650
4031   536386
4032   -93294
4033   517741
4034  1131469
4035   638606
4036   -34043
4037    21702
4038   847625
4039   962454
4040    10717
4041  -208042
4042   476883
4043   900585
4044   387240
4045  -419354
4046     4224
4047   784824
4048   479253
4049  -250329
4050  -380962
4051   388924
4052   746252
4053  -100695
4054  -563223
4055   -53193
4056   500490
4057   239441
4058  -622060
4059  -503691
4060   350672
4061   357140
4062  -322589
4063  -730332
4064  -178142
4065   399752
4066  -230185
4067  -855380
4068  -532069
4069    92832
4070    91460
4071  -736990
4072  -881133
4073   -95446
4074    68637
4075  -524644
4076 -1049718
4077  -670454
4078    28420
4079  -389859
4080 -1073656
4081  -895838
4082  -286601
4083  -125062
4084  -888639
4085 -1259652
4086  -578773
4087  -255630
4088  -715550
4089 -1301772
4090 -1110055
4091  -332441
4092  -528051
4093 -1277371
4094 -1286935
4095  -707819
4096  -373043
4097 -1051786
4098 -1645412
4099 -1047738
4100  -532983
4101  -871032
4102 -1557037
4103 -1533388
4104  -685692
4105  -653413
4106 -1489029
4107 -1709950
4108 -1180153
4109  -681497
4110 -1180995
4111 -1915428
4112 -1493436
4113  -862674
4114 -1007917
4115 -1689801
4116 -1943925
4117 -1179115
4118  -889897
4119 -1619719
4120 -2046811
4121 -1662057
4122 -1016049
4123 -1260346
4124 -2118277
4125 -1932401
4126 -1220283
4127 -1202923
4128 -1881800
4129 -2337110
4130 -1651506
4131 -1125181
4132 -1752457
4133 -2313718
4134 -2041292
4135 -1329228
4136 -1389803
4137 -2310954
4138 -2385930
4139 -1682376
4140 -1444158
4141 -2003501
4142 -2650581
4143 -2151308
4144 -1402691
4145 -1796295
4146 -2482034
4147 -2484677
4148 -1779672
4149 -1543999
4150 -2412716
4151 -2785284
4152 -2182857
4153 -1728172
4154 -2052930
4155 -2819214
4156 -2601780
4157 -1778437
4158 -1940426
4159 -2654754
4160 -2868803
4161 -2255176
4162 -1789818
4163 -2497037
4164 -3069107
4165 -2582639
4166 -2010908
4167 -2158060
4168 -2973012
4169 -3027584
4170 -2199150
4171 -2125515
4172 -2796001
4173 -3183718
4174 -2734029
4175 -2085123
4176 -2535989
4177 -3233925
4178 -2995283
4179 -2404649
4180 -2318703
4181 -3075651
4182 -3425117
4183 -2667924
4184 -2344365
4185 -2872330
4186 -3418843
4187 -3145122
4188 -2381358
4189 -2640605
4190 -3450952
4191 -3386021
4192 -2788821
4193 -2552360
4194 -3203163
4195 -3706169
4196 -3072559
4197 -2573578
4198 -2957402
4199 -3560665
4200 -3539724
4201 -2795077
4202 -2804646
4203 -3594645
4204 -3744301
4205 -3219079
4206 -2778765
4207 -3231854
4208 -3904706
4209 -3471778
4210 -2864115
4211 -3096224
4212 -3741943
4213 -3907285
4214 -3189722
4215 -2964941
4216 -3711696
4217 -4026585
4218 -3571791
4219 -3030491
4220 -3314101
4221 -4090591
4222 -3874979
4223 -3218661
4224 -3254558
4225 -3864727
4226 -4215713
4227 -3602259
4228 -3135018
4229 -3743564
4230 -4216510
4231 -3956206
4232 -3370823
4233 -3433098
4234 -4220307
4235 -4235994
4236 -3592220
4237 -3460460
4238 -3954903
4239 -4421467
4240 -3978347
4241 -3368300
4242 -3817564
4243 -4403903
4244 -4305661
4245 -3713359
4246 -3587321
4247 -4347891
4248 -4555515
4249 -3900316
4250 -3611879
4251 -4043258
4252 -4638281
4253 -4347728
4254 -3650190
4255 -3950766
4256 -4605997
4257 -4616137
4258 -4035790
4259 -3705658
4260 -4380886
4261 -4811972
4262 -4271140
4263 -3834068
4264 -4104265
4265 -4818863
4266 -4784104
4267 -3978677
4268 -4000387
4269 -4690861
4270 -4906992
4271 -4375118
4272 -3842227
4273 -4407857
4274 -5052233
4275 -4654701
4276 -4106631
4277 -4220064
4278 -4928127
4279 -5084642
4280 -4297084
4281 -4113620
4282 -4731737
4283 -5115859
4284 -4752844
4285 -4093971
4286 -4429862
4287 -5198016
4288 -5027195
4289 -4411431
4290 -4292137
4291 -4945568
4292 -5349182
4293 -4658127
4294 -4235964
4295 -4763670
4296 -5313266
4297 -5135346
4298 -4396563
4299 -4481474
4300 -5289680
4301 -5319863
4302 -4718150
4303 -4406615
4304 -4922831
4305 -5549980
4306 -5060091
4307 -4473484
4308 -4797656
4309 -5403353
4310 -5455411
4311 -4734089
4312 -4542044
4313 -5288986
4314 -5532027
4315 -5042192
4316 -4619224
4317 -4955573
4318 -5681376
4319 -5420754
4320 -4753399
4321 -4856042
4322 -5416305
4323 -5653730
4324 -5058935
4325 -4653236
4326 -5286482
4327 -5729798
4328 -5407350
4329 -4870082
4330 -4983731
4331 -5752608
4332 -5708906
4333 -4998204
4334 -4919322
4335 -5454818
4336 -5842047
4337 -5368089
4338 -4827531
4339 -5331991
4340 -5889357
4341 -5667250
4342 -5123392
4343 -5042045
4344 -5754794
4345 -5915844
4346 -5274849
4347 -5046441
4348 -5483814
4349 -6002193
4350 -5729045
4351 -5034626
4352 -5321722
4353 -5956582
4354 -5922498
4355 -5365093
4356 -5102614
4357 -5752567
4358 -6131534
4359 -5555284
4360 -5199075
4361 -5530658
4362 -6101629
4363 -5983947
4364 -5253281
4365 -5347996
4366 -5981247
4367 -6081304
4368 -5618255
4369 -5239715
4370 -5760153
4371 -6303498
4372 -5850636
4373 -5350202
4374 -5521318
4375 -6125343
4376 -6213075
4377 -5476577
4378 -5354736
4379 -6014857
4380 -6299857
4381 -5901599
4382 -5378429
4383 -5722211
4384 -6384523
4385 -6112001
4386 -5544436
4387 -5525644
4388 -6085707
4389 -6394178
4390 -5795102
4391 -5464113
4392 -5993334
4393 -6404867
4394 -6163525
4395 -5549244
4396 -5675735
4397 -6390558
4398 -6319002
4399 -5735387
4400 -5604980
4401 -6107042
4402 -6552405
4403 -6025601
4404 -5560980
4405 -5991278
4406 -6459267
4407 -6351968
4408 -5727832
4409 -5653825
4410 -6382477
4411 -6525051
4412 -5998489
4413 -5683798
4414 -6066033
4415 -6667041
4416 -6305682
4417 -5643760
4418 -5904044
4419 -6489343
4420 -6550642
4421 -5930597
4422 -5676128
4423 -6368151
4424 -6692385
4425 -6206012
4426 -5770895
4427 -6008070
4428 -6679556
4429 -6527276
4430 -5821931
4431 -5878067
4432 -6449924
4433 -6713955
4434 -6213798
4435 -5723302
4436 -6261664
4437 -6772723
4438 -6431868
4439 -5876539
4440 -5906758
4441 -6642843
4442 -6753142
4443 -6044179
4444 -5905302
4445 -6421485
4446 -6802985
4447 -6430944
4448 -5814810
4449 -6160039
4450 -6747280
4451 -6585635
4452 -6068113
4453 -5927366
4454 -6570056
4455 -6894794
4456 -6273365
4457 -5936806
4458 -6333036
4459 -6825361
4460 -6621371
4461 -5917673
4462 -6070362
4463 -6743623
4464 -6769916
4465 -6257656
4466 -5947129
4467 -6478146
4468 -6959689
4469 -6463467
4470 -5986018
4471 -6218411
4472 -6763384
4473 -6810549
4474 -6137438
4475 -6031061
4476 -6657890
4477 -6879704
4478 -6473001
4479 -5995817
4480 -6327522
4481 -6934289
4482 -6620658
4483 -6070921
4484 -6169762
4485 -6721096
4486 -6927455
4487 -6310135
4488 -6039972
4489 -6596509
4490 -6897322
4491 -6581379
4492 -6063232
4493 -6228140
4494 -6909768
4495 -6804062
4496 -6224928
4497 -6145301
4498 -6625631
4499 -7003557
4500 -6485354
4501 -6001080
4502 -6443207
4503 -6886293
4504 -6728530
4505 -6172007
4506 -6156469
4507 -6846700
4508 -6915415
4509 -6356134
4510 -6141283
4511 -6510671
4512 -6962409
4513 -6603773
4514 -6049189
4515 -6347077
4516 -6855075
4517 -6841128
4518 -6318495
4519 -6102369
4520 -6734414
4521 -6972974
4522 -6464658
4523 -6125722
4524 -6392109
4525 -6939132
4526 -6738386
4527 -6100702
4528 -6266553
4529 -6807631
4530 -6904118
4531 -6411001
4532 -6051060
4533 -6576532
4534 -6958928
4535 -6561529
4536 -6154547
4537 -6287892
4538 -6869815
4539 -6895217
4540 -6227234
4541 -6157454
4542 -6672824
4543 -6925815
4544 -6519282
4545 -6001835
4546 -6415702
4547 -6961798
4548 -6685863
4549 -6194201
4550 -6192382
4551 -6774929
4552 -6969705
4553 -6320995
4554 -6074900
4555 -6512424
4556 -6876229
4557 -6639619
4558 -6059149
4559 -6258698
4560 -6876206
4561 -6786543
4562 -6276460
4563 -6078666
4564 -6568741
4565 -6961029
4566 -6423748
4567 -6028976
4568 -6376544
4569 -6836091
4570 -6746496
4571 -6106883
4572 -6125065
4573 -6772440
4574 -6814177
4575 -6313541
4576 -5986038
4577 -6392793
4578 -6927857
4579 -6530410
4580 -6021852
4581 -6229661
4582 -6740967
4583 -6826961
4584 -6177005
4585 -5952617
4586 -6575860
4587 -6828375
4588 -6413048
4589 -5952390
4590 -6204399
4591 -6846639
4592 -6645919
4593 -6042285
4594 -6076331
4595 -6564479
4596 -6811192
4597 -6267225
4598 -5866704
4599 -6361048
4600 -6758093
4601 -6512091
4602 -6005460
4603 -6041092
4604 -6694419
4605 -6686289
4606 -6062562
4607 -5920827
4608 -6359070
4609 -6760271
4610 -6357793
4611 -5820468
4612 -6184053
4613 -6676050
4614 -6549780
4615 -6023235
4616 -5880225
4617 -6484552
4618 -6660196
4619 -6118549
4620 -5849643
4621 -6156688
4622 -6650825
4623 -6446049
4624 -5828932
4625 -5974293
4626 -6511605
4627 -6540539
4628 -6049924
4629 -5720288
4630 -6251799
4631 -6637278
4632 -6199576
4633 -5805039
4634 -5983976
4635 -6508301
4636 -6467114
4637 -5823868
4638 -5804307
4639 -6300012
4640 -6458682
4641 -6081827
4642 -5667048
4643 -6043725
4644 -6529158
4645 -6220219
4646 -5785073
4647 -5813309
4648 -6311123
4649 -6435524
4650 -5822724
4651 -5633895
4652 -6111635
4653 -6405727
4654 -6120437
4655 -5597678
4656 -5825716
4657 -6395459
4658 -6215973
4659 -5713380
4660 -5614932
4661 -6083041
4662 -6381911
4663 -5857115
4664 -5535492
4665 -5924091
4666 -6289305
4667 -6122964
4668 -5556656
4669 -5598151
4670 -6188319
4671 -6165207
4672 -5682136
4673 -5475357
4674 -5875711
4675 -6301700
4676 -5896058
4677 -5438274
4678 -5697947
4679 -6108799
4680 -6075793
4681 -5509738
4682 -5384848
4683 -5982912
4684 -6131427
4685 -5701766
4686 -5373463
4687 -5639630
4688 -6161900
4689 -5890882
4690 -5332724
4691 -5464795
4692 -5907332
4693 -6014691
4694 -5501729
4695 -5223316
4696 -5761345
4697 -6047755
4698 -5680224
4699 -5261896
4700 -5401386
4701 -5960306
4702 -5852566
4703 -5253581
4704 -5250881
4705 -5696541
4706 -5960330
4707 -5538222
4708 -5074060
4709 -5463064
4710 -5898122
4711 -5669034
4712 -5184135
4713 -5125904
4714 -5711226
4715 -5838293
4716 -5253699
4717 -5055501
4718 -5446545
4719 -5827464
4720 -5535716
4721 -4954220
4722 -5191560
4723 -5685944
4724 -5583330
4725 -5118633
4726 -4943432
4727 -5480179
4728 -5752655
4729 -5238321
4730 -4910121
4731 -5186722
4732 -5628787
4733 -5489002
4734 -4851805
4735 -4907140
4736 -5464129
4737 -5541900
4738 -5103449
4739 -4752624
4740 -5174246
4741 -5628642
4742 -5227691
4743 -4749569
4744 -4885836
4745 -5383518
4746 -5439879
4747 -4821114
4748 -4690720
4749 -5221862
4750 -5438410
4751 -5076272
4752 -4606775
4753 -4859799
4754 -5389716
4755 -5150431
4756 -4663774
4757 -4667678
4758 -5129054
4759 -5348144
4760 -4799156
4761 -4504365
4762 -4937291
4763 -5247363
4764 -5013890
4765 -4490798
4766 -4566982
4767 -5153224
4768 -5099409
4769 -4606640
4770 -4452089
4771 -4836464
4772 -5199793
4773 -4775051
4774 -4314648
4775 -4616753
4776 -5015443
4777 -4929828
4778 -4415101
4779 -4334336
4780 -4895568
4781 -4992859
4782 -4544199
4783 -4283477
4784 -4555351
4785 -4982608
4786 -4690941
4787 -4173145
4788 -4346055
4789 -4771044
4790 -4822578
4791 -4364429
4792 -4125428
4793 -4608577
4794 -4842259
4795 -4456310
4796 -4092564
4797 -4233557
4798 -4728671
4799 -4634837
4800 -4080836
4801 -4114206
4802 -4532747
4803 -4679652
4804 -4275117
4805 -3899578
4806 -4292743
4807 -4646884
4808 -4346829
4809 -3950936
4810 -3994089
4811 -4493052
4812 -4525457
4813 -3960952
4814 -3873594
4815 -4267300
4816 -4487804
4817 -4159218
4818 -3692103
4819 -3982645
4820 -4448134
4821 -4267349
4822 -3822633
4823 -3735206
4824 -4220365
4825 -4413882
4826 -3879153
4827 -3605775
4828 -3933976
4829 -4293630
4830 -4102470
4831 -3554418
4832 -3674432
4833 -4200061
4834 -4162257
4835 -3720035
4836 -3495088
4837 -3899015
4838 -4220517
4839 -3774455
4840 -3400526
4841 -3638847
4842 -4054491
4843 -4009201
4844 -3459438
4845 -3409249
4846 -3914293
4847 -3995246
4848 -3595003
4849 -3250456
4850 -3553945
4851 -4022791
4852 -3713123
4853 -3238830
4854 -3349673
4855 -3784017
4856 -3897591
4857 -3347441
4858 -3113135
4859 -3589810
4860 -3824597
4861 -3500832
4862 -3071080
4863 -3224674
4864 -3775522
4865 -3635944
4866 -3117309
4867 -3071844
4868 -3478315
4869 -3719597
4870 -3250075
4871 -2866861
4872 -3254794
4873 -3608612
4874 -3421941
4875 -2938149
4876 -2919594
4877 -3467816
4878 -3503429
4879 -2986738
4880 -2802475
4881 -3122479
4882 -3497192
4883 -3182061
4884 -2685589
4885 -2934151
4886 -3363212
4887 -3313333
4888 -2823827
4889 -2626475
4890 -3125176
4891 -3323891
4892 -2867077
4893 -2573092
4894 -2814915
4895 -3266181
4896 -3093294
4897 -2527909
4898 -2616715
4899 -3061366
4900 -3130268
4901 -2696521
4902 -2370682
4903 -2786155
4904 -3126309
4905 -2783052
4906 -2403992
4907 -2497779
4908 -2962297
4909 -2983682
4910 -2415980
4911 -2319170
4912 -2716033
4913 -2918981
4914 -2596080
4915 -2161570
4916 -2456530
4917 -2893423
4918 -2676543
4919 -2241859
4920 -2205922
4921 -2636926
4922 -2789043
4923 -2274782
4924 -2073523
4925 -2418295
4926 -2691514
4927 -2475627
4928 -2014665
4929 -2145712
4930 -2610574
4931 -2505465
4932 -2087870
4933 -1932995
4934 -2301796
4935 -2581962
4936 -2162434
4937 -1849134
4938 -2117421
4939 -2447548
4940 -2343917
4941 -1827039
4942 -1813748
4943 -2296601
4944 -2331552
4945 -1945732
4946 -1699459
4947 -1997515
4948 -2384786
4949 -2064542
4950 -1638633
4951 -1795430
4952 -2153306
4953 -2175127
4954 -1674495
4955 -1509000
4956 -1977335
4957 -2145282
4958 -1811893
4959 -1492914
4960 -1683412
4961 -2131555
4962 -1936876
4963 -1441669
4964 -1473174
4965 -1842187
4966 -1990370
4967 -1548188
4968 -1262497
4969 -1673497
4970 -1943401
4971 -1677927
4972 -1286873
4973 -1348727
4974 -1827268
4975 -1779226
4976 -1259355
4977 -1181730
4978 -1548093
4979 -1812363
4980 -1450048
4981 -1025174
4982 -1339463
4983 -1711070
4984 -1525865
4985 -1078527
4986 -1015307
4987 -1510068
4988 -1631776
4989 -1148950
4990  -943065
4991 -1222940
4992 -1573232
4993 -1335758
4994  -831415
4995  -969276
4996 -1396577
4997 -1378108
4998  -965397
4999  -739776
5000 -1175375
5001 -1452240
5002 -1036635
5003  -713299
5004  -895446
5005 -1304717
5006 -1199032
5007  -643474
5008  -657929
5009 -1112356
5010 -1214448
5011  -851412
5012  -512676
5013  -836501
5014 -1215664
5015  -904723
5016  -494002
5017  -540295
5018  -964892
5019 -1055342
5020  -539692
5021  -376713
5022  -790105
5023 -1012380
5024  -743048
5025  -298599
5026  -468380
5027  -936891
5028  -767162
5029  -329986
5030  -261899
5031  -653504
5032  -887192
5033  -430331
5034  -144178
5035  -455039
5036  -751155
5037  -587353
5038  -111273
5039  -129844
5040  -633334
5041  -633962
5042  -208498
5043   -14221
5044  -322412
5045  -661154
5046  -313740
5047    90282
5048  -122122
5049  -461344
5050  -429689
5051    28843
5052   138651
5053  -330135
5054  -448390
5055   -80358
5056   207802
5057    -1310
5058  -400735
5059  -174085
5060   288084
5061   187617
5062  -198032
5063  -279107
5064   143283
5065   408778
5066    -6006
5067  -242068
5068    77144
5069   428138
5070   323783
5071  -124669
5072   -57663
5073   429178
5074   454963
5075   107721
5076   -72645
5077   254856
5078   632224
5079   347352
5080    25074
5081   225774
5082   586018
5083   613885
5084   155411
5085    82758
5086   545727
5087   706144
5088   417332
5089   164988
5090   408760
5091   853633
5092   657551
5093   266009
5094   367982
5095   743441
5096   863253
5097   463822
5098   263499
5099   695215
5100   950616
5101   736171
5102   410844
5103   528677
5104  1007812
5105   957488
5106   533997
5107   504252
5108   867301
5109  1122448
5110   808184
5111   497169
5112   831265
5113  1163868
5114  1007667
5115   656537
5116   653448
5117  1143029
5118  1220083
5119   817630
5120   702060
5121  1015145
5122  1343890
5123  1123469
5124   715592
5125   936827
5126  1333189
5127  1301389
5128   922286
5129   795300
5130  1268794
5131  1510528
5132  1135954
5133   896848
5134  1131395
5135  1531725
5136  1420391
5137   956060
5138  1051857
5139  1485012
5140  1562215
5141  1232998
5142   994208
5143  1383243
5144  1729766
5145  1444513
5146  1116558
5147  1237490
5148  1671057
5149  1715507
5150  1231816
5151  1177854
5152  1609614
5153  1827128
5154  1560814
5155  1204983
5156  1462582
5157  1901488
5158  1724705
5159  1360980
5160  1368217
5161  1777737
5162  1981995
5163  1568398
5164  1369341
5165  1709008
5166  2003908
5167  1853716
5168  1441609
5169  1551616
5170  2029799
5171  1998681
5172  1634044
5173  1533350
5174  1894492
5175  2217837
5176  1861876
5177  1552238
5178  1816614
5179  2164029
5180  2110336
5181  1696975
5182  1675131
5183  2159781
5184  2268959
5185  1932521
5186  1711538
5187  1976682
5188  2380880
5189  2168648
5190  1767231
5191  1908373
5192  2286287
5193  2390518
5194  1996237
5195  1820787
5196  2258199
5197  2481234
5198  2215153
5199  1922622
5200  2067279
5201  2498065
5202  2413519
5203  2012220
5204  2056796
5205  2413406
5206  2602686
5207  2284980
5208  2003975
5209  2341670
5210  2648279
5211  2458480
5212  2135998
5213  2172309
5214  2629261
5215  2687574
5216  2276283
5217  2202615
5218  2531201
5219  2793032
5220  2547395
5221  2179787
5222  2415962
5223  2789447
5224  2707949
5225  2387834
5226  2320614
5227  2741450
5228  2908414
5229  2536303
5230  2350502
5231  2601143
5232  2919216
5233  2801086
5234  2391251
5235  2516608
5236  2932374
5237  2947856
5238  2633947
5239  2456711
5240  2822725
5241  3096819
5242  2784995
5243  2516106
5244  2695902
5245  3060007
5246  3053238
5247  2635737
5248  2636377
5249  3041547
5250  3144955
5251  2871528
5252  2607817
5253  2874543
5254  3243919
5255  3039508
5256  2719640
5257  2801533
5258  3173905
5259  3282706
5260  2870406
5261  2743879
5262  3115015
5263  3325432
5264  3100979
5265  2775506
5266  2942358
5267  3391814
5268  3293720
5269  2922576
5270  2897939
5271  3257015
5272  3480553
5273  3120911
5274  2848175
5275  3164565
5276  3471005
5277  3361588
5278  2987486
5279  3019171
5280  3490209
5281  3518193
5282  3148654
5283  3009211
5284  3301453
5285  3622064
5286  3359634
5287  3022262
5288  3243094
5289  3587175
5290  3579346
5291  3217458
5292  3115809
5293  3541360
5294  3684925
5295  3356589
5296  3143120
5297  3359029
5298  3752041
5299  3620874
5300  3206005
5301  3305961
5302  3686351
5303  3774834
5304  3419209
5305  3188904
5306  3576556
5307  3850318
5308  3596196
5309  3308149
5310  3417355
5311  3848801
5312  3840973
5313  3410421
5314  3379181
5315  3723535
5316  3917502
5317  3654735
5318  3330106
5319  3602887
5320  3958071
5321  3831159
5322  3506695
5323  3488097
5324  3887747
5325  4014287
5326  3605287
5327  3461431
5328  3770115
5329  4044734
5330  3887708
5331  3491487
5332  3647139
5333  4059104
5334  4022175
5335  3688400
5336  3550071
5337  3894345
5338  4160145
5339  3834773
5340  3581693
5341  3809583
5342  4138242
5343  4100294
5344  3685996
5345  3694091
5346  4092509
5347  4163078
5348  3883857
5349  3659415
5350  3930418
5351  4272201
5352  4042795
5353  3752463
5354  3857927
5355  4179093
5356  4252165
5357  3859192
5358  3747905
5359  4122420
5360  4295282
5361  4069505
5362  3789606
5363  3961904
5364  4368874
5365  4234845
5366  3881254
5367  3906187
5368  4217488
5369  4369042
5370  4035262
5371  3842767
5372  4171589
5373  4407479
5374  4238552
5375  3940235
5376  4001376
5377  4407772
5378  4373625
5379  4021513
5380  3962963
5381  4247305
5382  4486137
5383  4234613
5384  3926077
5385  4193201
5386  4492427
5387  4408905
5388  4059297
5389  4008980
5390  4431391
5391  4536336
5392  4188060
5393  4034212
5394  4272919
5395  4593770
5396  4421961
5397  4042833
5398  4180919
5399  4509727
5400  4525516
5401  4218847
5402  4066044
5403  4426983
5404  4637659
5405  4369952
5406  4134716
5407  4283197
5408  4621449
5409  4567663
5410  4166331
5411  4187186
5412  4534654
5413  4645892
5414  4378810
5415  4133721
5416  4437768
5417  4739584
5418  4506831
5419  4209341
5420  4256983
5421  4640486
5422  4709396
5423  4298472
5424  4213395
5425  4556716
5426  4764308
5427  4549653
5428  4205852
5429  4394287
5430  4767858
5431  4655505
5432  4316826
5433  4274425
5434  4618463
5435  4816339
5436  4463419
5437  4269299
5438  4537321
5439  4806352
5440  4682556
5441  4298117
5442  4371241
5443  4776672
5444  4773889
5445  4457261
5446  4300541
5447  4603077
5448  4904698
5449  4612900
5450  4311279
5451  4499188
5452  4823252
5453  4812446
5454  4402205
5455  4349027
5456  4760592
5457  4869424
5458  4591630
5459  4379385
5460  4572111
5461  4920514
5462  4738349
5463  4388390
5464  4473570
5465  4790065
5466  4900481
5467  4559528
5468  4370722
5469  4731832
5470  4935364
5471  4725701
5472  4413274
5473  4502942
5474  4915473
5475  4866204
5476  4485354
5477  4460675
5478  4765123
5479  4972383
5480  4693618
5481  4393459
5482  4661991
5483  4936227
5484  4805554
5485  4503385
5486  4481386
5487  4868300
5488  4950454
5489  4617031
5490  4490734
5491  4720742
5492  4976361
5493  4789626
5494  4450901
5495  4607219
5496  4922998
5497  4894523
5498  4590566
5499  4476506
5500  4832770
5501  5019636
5502  4711904
5503  4498569
5504  4664080
5505  4971086
5506  4890660
5507  4504318
5508  4554052
5509  4906474
5510  4961087
5511  4693667
5512  4481183
5513  4763336
5514  5025588
5515  4783147
5516  4516828
5517  4616099
5518  4931795
5519  4962450
5520  4597320
5521  4548141
5522  4863236
5523  4976187
5524  4761333
5525  4496210
5526  4675673
5527  5007327
5528  4851932
5529  4566395
5530  4583418
5531  4892250
5532  5024694
5533  4665615
5534  4504141
5535  4784934
5536  4988419
5537  4827200
5538  4500781
5539  4616035
5540  4997695
5541  4928586
5542  4615236
5543  4552639
5544  4826857
5545  5029723
5546  4724993
5547  4479961
5548  4712275
5549  4962587
5550  4889586
5551  4567376
5552  4549339
5553  4933874
5554  4979267
5555  4677543
5556  4506303
5557  4721935
5558  5018015
5559  4804909
5560  4476244
5561  4621520
5562  4927111
5563  4962241
5564  4618392
5565  4485784
5566  4839218
5567  4986874
5568  4714846
5569  4489911
5570  4633571
5571  4971048
5572  4863142
5573  4508810
5574  4555497
5575  4851911
5576  4966003
5577  4662136
5578  4416648
5579  4714649
5580  4967526
5581  4775347
5582  4491457
5583  4539730
5584  4916530
5585  4931980
5586  4546719
5587  4465522
5588  4740448
5589  4948971
5590  4717684
5591  4388655
5592  4594574
5593  4928388
5594  4824354
5595  4518009
5596  4447698
5597  4800681
5598  4933408
5599  4581557
5600  4406539
5601  4623039
5602  4886721
5603  4768557
5604  4403918
5605  4506688
5606  4845276
5607  4833234
5608  4538855
5609  4380811
5610  4663669
5611  4896770
5612  4617706
5613  4378034
5614  4524004
5615  4823621
5616  4802745
5617  4412760
5618  4385344
5619  4732887
5620  4809380
5621  4556994
5622  4311139
5623  4532800
5624  4851311
5625  4657212
5626  4366462
5627  4417500
5628  4715498
5629  4792529
5630  4434556
5631  4294815
5632  4594627
5633  4757738
5634  4579107
5635  4302085
5636  4409461
5637  4759830
5638  4675775
5639  4358335
5640  4308072
5641  4564220
5642  4742904
5643  4452102
5644  4224593
5645  4464815
5646  4702146
5647  4601518
5648  4283713
5649  4281072
5650  4636823
5651  4647736
5652  4338366
5653  4221168
5654  4432356
5655  4681359
5656  4473366
5657  4186568
5658  4343895
5659  4596673
5660  4563344
5661  4263136
5662  4157908
5663  4497024
5664  4612983
5665  4332831
5666  4156042
5667  4316682
5668  4608354
5669  4471982
5670  4121408
5671  4207072
5672  4470488
5673  4527316
5674  4242093
5675  4056604
5676  4343722
5677  4552859
5678  4330944
5679  4103525
5680  4178493
5681  4481910
5682  4444714
5683  4085015
5684  4066151
5685  4346028
5686  4459873
5687  4236673
5688  3982194
5689  4209946
5690  4465295
5691  4296025
5692  4033893
5693  4035817
5694  4343883
5695  4404686
5696  4043695
5697  3945117
5698  4204244
5699  4401894
5700  4232422
5701  3906388
5702  4035529
5703  4352048
5704  4269673
5705  3971005
5706  3879565
5707  4187281
5708  4365831
5709  4053509
5710  3843084
5711  4047069
5712  4290543
5713  4199582
5714  3840166
5715  3865492
5716  4202480
5717  4218547
5718  3947409
5719  3778444
5720  4014869
5721  4276281
5722  4039100
5723  3761517
5724  3855384
5725  4130726
5726  4154064
5727  3801537
5728  3705212
5729  4041027
5730  4168535
5731  3929569
5732  3680703
5733  3814795
5734  4147391
5735  4008316
5736  3671079
5737  3699482
5738  3969882
5739  4099855
5740  3780946
5741  3582219
5742  3866678
5743  4055025
5744  3889401
5745  3596976
5746  3630864
5747  3988182
5748  3962033
5749  3624960
5750  3556125
5751  3804131
5752  4009918
5753  3765716
5754  3466520
5755  3662652
5756  3913200
5757  3829694
5758  3527811
5759  3459701
5760  3806994
5761  3896401
5762  3591192
5763  3435821
5764  3609949
5765  3865886
5766  3713278
5767  3373861
5768  3470600
5769  3739716
5770  3742260
5771  3479858
5772  3335327
5773  3630085
5774  3789969
5775  3530499
5776  3319420
5777  3420887
5778  3700322
5779  3638668
5780  3291296
5781  3304561
5782  3587808
5783  3665076
5784  3420410
5785  3200456
5786  3416550
5787  3660929
5788  3463079
5789  3211377
5790  3230261
5791  3521975
5792  3583337
5793  3238775
5794  3143690
5795  3397376
5796  3544306
5797  3366694
5798  3073367
5799  3201231
5800  3493866
5801  3384702
5802  3126568
5803  3082603
5804  3343610
5805  3477344
5806  3175923
5807  3000364
5808  3199049
5809  3391103
5810  3283710
5811  2967109
5812  3010758
5813  3330851
5814  3307089
5815  3044950
5816  2923378
5817  3146830
5818  3357398
5819  3099288
5820  2848676
5821  2999669
5822  3229019
5823  3197380
5824  2886994
5825  2837052
5826  3151845
5827  3200458
5828  2955153
5829  2770450
5830  2926078
5831  3200053
5832  3023912
5833  2727299
5834  2811221
5835  3063560
5836  3106875
5837  2804448
5838  2654169
5839  2944091
5840  3075697
5841  2853407
5842  2625728
5843  2713572
5844  3030502
5845  2954907
5846  2625426
5847  2629736
5848  2868555
5849  2990146
5850  2713526
5851  2480289
5852  2714551
5853  2933107
5854  2783289
5855  2523845
5856  2518890
5857  2840597
5858  2861696
5859  2531178
5860  2443554
5861  2645651
5862  2839054
5863  2640570
5864  2331211
5865  2497231
5866  2772109
5867  2706429
5868  2417840
5869  2314467
5870  2622139
5871  2756049
5872  2442368
5873  2264746
5874  2412619
5875  2680786
5876  2588097
5877  2229384
5878  2275201
5879  2576428
5880  2595577
5881  2338035
5882  2137963
5883  2370979
5884  2599742
5885  2370912
5886  2129331
5887  2207316
5888  2477547
5889  2493892
5890  2141223
5891  2076724
5892  2349051
5893  2447007
5894  2237060
5895  1981175
5896  2148463
5897  2438375
5898  2288876
5899  2009228
5900  2011713
5901  2264144
5902  2365923
5903  2036105
5904  1875523
5905  2120235
5906  2288040
5907  2159007
5908  1853778
5909  1919950
5910  2242883
5911  2189705
5912  1894088
5913  1807006
5914  2024677
5915  2211328
5916  1952621
5917  1731102
5918  1899206
5919  2113551
5920  2047500
5921  1754166
5922  1713300
5923  2029522
5924  2043119
5925  1784805
5926  1636473
5927  1810840
5928  2051663
5929  1862173
5930  1580248
5931  1690696
5932  1926927
5933  1929363
5934  1638522
5935  1509351
5936  1790585
5937  1903823
5938  1685203
5939  1493952
5940  1590966
5941  1863757
5942  1770649
5943  1457503
5944  1478141
5945  1698854
5946  1771268
5947  1531588
5948  1337029
5949  1566535
5950  1751527
5951  1573134
5952  1351395
5953  1378447
5954  1659759
5955  1654484
5956  1320229
5957  1267644
5958  1485223
5959  1629015
5960  1435438
5961  1181925
5962  1343653
5963  1585885
5964  1469509
5965  1211736
5966  1155141
5967  1422244
5968  1512054
5969  1224880
5970  1093647
5971  1266900
5972  1464100
5973  1343326
5974  1026011
5975  1111671
5976  1380524
5977  1334569
5978  1079120
5979   964701
5980  1211531
5981  1380845
5982  1113918
5983   925121
5984  1062589
5985  1283270
5986  1226161
5987   883233
5988   869066
5989  1166742
5990  1203939
5991   978324
5992   789667
5993   970606
5994  1225026
5995  1029063
5996   769034
5997   821451
5998  1054178
5999  1101507
6000   782687
6001   670787
6002   938436
6003  1059121
6004   877203
6005   632670
6006   735086
6007  1022264
6008   905549
6009   619568
6010   606676
6011   837468
6012   956869
6013   688548
6014   490897
6015   719030
6016   898223
6017   765313
6018   479241
6019   494183
6020   812132
6021   795787
6022   505707
6023   415284
6024   606590
6025   816616
6026   606999
6027   335497
6028   478398
6029   689603
6030   645551
6031   361560
6032   278978
6033   577652
6034   673434
6035   411223
6036   245330
6037   379800
6038   630948
6039   498184
6040   172055
6041   236191
6042   485719
6043   529718
6044   266527
6045    94748
6046   353353
6047   522048
6048   312466
6049    87137
6050   146290
6051   414211
6052   385013
6053    61842
6054    26788
6055   263197
6056   376580
6057   190079
6058   -62855
6059   107457
6060   322977
6061   188974
6062   -55343
6063   -72883
6064   197621
6065   266824
6066   -42308
6067  -140699
6068    57472
6069   211758
6070    60313
6071  -223658
6072  -128866
6073   144618
6074    67066
6075  -171700
6076  -253242
6077   -22856
6078   127179
6079  -131665
6080  -316955
6081  -171983
6082    14696
6083   -49924
6084  -347599
6085  -341967
6086   -62068
6087   -53209
6088  -279452
6089  -422683
6090  -247834
6091   -49004
6092  -244610
6093  -477545
6094  -377644
6095  -174235
6096  -176277
6097  -459284
6098  -536397
6099  -259813
6100  -193656
6101  -400575
6102  -596121
6103  -471712
6104  -217222
6105  -359777
6106  -623223
6107  -583322
6108  -366670
6109  -291572
6110  -559373
6111  -716522
6112  -498518
6113  -352940
6114  -505365
6115  -733542
6116  -709428
6117  -414669
6118  -447777
6119  -731111
6120  -777468
6121  -575920
6122  -433625
6123  -655768
6124  -898714
6125  -719133
6126  -521820
6127  -619017
6128  -867425
6129  -894199
6130  -604162
6131  -558978
6132  -838410
6133  -954874
6134  -795045
6135  -608113
6136  -756835
6137 -1034059
6138  -932409
6139  -694665
6140  -716680
6141  -963889
6142 -1084409
6143  -826730
6144  -687587
6145  -939825
6146 -1123691
6147 -1015453
6148  -771399
6149  -838209
6150 -1159279
6151 -1128304
6152  -872051
6153  -843483
6154 -1073808
6155 -1254739
6156 -1059166
6157  -845860
6158 -1041530
6159 -1251232
6160 -1210398
6161  -953111
6162  -935884
6163 -1248187
6164 -1327729
6165 -1095019
6166  -984190
6167 -1159939
6168 -1404052
6169 -1272658
6170 -1008274
6171 -1120748
6172 -1359617
6173 -1394041
6174 -1157912
6175 -1053414
6176 -1347980
6177 -1494220
6178 -1306700
6179 -1138149
6180 -1241375
6181 -1511978
6182 -1466249
6183 -1177441
6184 -1212676
6185 -1471879
6186 -1579970
6187 -1377611
6188 -1191209
6189 -1420353
6190 -1645781
6191 -1504499
6192 -1292563
6193 -1319800
6194 -1602735
6195 -1662978
6196 -1391670
6197 -1332313
6198 -1550519
6199 -1723393
6200 -1600362
6201 -1349250
6202 -1479639
6203 -1747612
6204 -1690361
6205 -1475283
6206 -1437476
6207 -1690776
6208 -1835133
6209 -1591279
6210 -1468893
6211 -1637383
6212 -1838888
6213 -1771272
6214 -1508966
6215 -1578142
6216 -1854848
6217 -1860503
6218 -1659812
6219 -1565346
6220 -1777736
6221 -1973763
6222 -1784039
6223 -1601738
6224 -1716319
6225 -1938558
6226 -1952288
6227 -1698766
6228 -1671430
6229 -1944350
6230 -2019379
6231 -1847094
6232 -1691507
6233 -1845269
6234 -2094591
6235 -1964879
6236 -1746671
6237 -1814863
6238 -2050298
6239 -2124894
6240 -1884036
6241 -1779741
6242 -2028277
6243 -2159920
6244 -2016551
6245 -1824844
6246 -1911705
6247 -2185405
6248 -2144225
6249 -1916048
6250 -1918218
6251 -2131042
6252 -2270490
6253 -2062236
6254 -1888321
6255 -2090941
6256 -2272142
6257 -2182564
6258 -1984698
6259 -1998935
6260 -2284589
6261 -2314491
6262 -2075786
6263 -2011061
6264 -2200442
6265 -2389837
6266 -2246017
6267 -2003954
6268 -2149122
6269 -2387353
6270 -2366164
6271 -2140074
6272 -2075357
6273 -2354251
6274 -2471319
6275 -2236669
6276 -2107901
6277 -2251770
6278 -2489337
6279 -2419642
6280 -2161510
6281 -2223640
6282 -2468950
6283 -2515874
6284 -2312037
6285 -2170506
6286 -2393039
6287 -2589140
6288 -2410632
6289 -2234078
6290 -2317345
6291 -2576716
6292 -2587993
6293 -2319728
6294 -2300323
6295 -2540223
6296 -2638607
6297 -2465622
6298 -2265977
6299 -2441676
6300 -2689276
6301 -2575900
6302 -2370282
6303 -2391294
6304 -2646634
6305 -2730225
6306 -2465592
6307 -2362141
6308 -2579571
6309 -2741978
6310 -2632735
6311 -2395837
6312 -2488141
6313 -2778759
6314 -2746887
6315 -2517303
6316 -2464603
6317 -2681172
6318 -2852247
6319 -2628283
6320 -2457011
6321 -2620901
6322 -2834830
6323 -2803160
6324 -2543691
6325 -2547443
6326 -2833137
6327 -2862865
6328 -2657999
6329 -2536984
6330 -2712679
6331 -2946387
6332 -2796249
6333 -2573174
6334 -2677702
6335 -2897275
6336 -2932923
6337 -2688410
6338 -2602985
6339 -2855869
6340 -2969296
6341 -2805703
6342 -2642255
6343 -2750823
6344 -3021936
6345 -2950941
6346 -2705769
6347 -2727866
6348 -2939071
6349 -3045244
6350 -2831891
6351 -2668449
6352 -2885843
6353 -3069315
6354 -2953899
6355 -2752356
6356 -2788611
6357 -3067848
6358 -3072398
6359 -2821908
6360 -2774925
6361 -2969511
6362 -3130867
6363 -2974278
6364 -2775373
6365 -2925108
6366 -3142430
6367 -3084972
6368 -2891987
6369 -2839732
6370 -3088459
6371 -3174088
6372 -2943604
6373 -2849081
6374 -3006192
6375 -3199364
6376 -3117819
6377 -2872449
6378 -2959335
6379 -3187424
6380 -3186721
6381 -2985159
6382 -2887743
6383 -3110789
6384 -3266969
6385 -3069097
6386 -2935681
6387 -3042221
6388 -3259088
6389 -3232377
6390 -2970967
6391 -2982268
6392 -3216940
6393 -3285881
6394 -3104347
6395 -2958271
6396 -3130320
6397 -3345152
6398 -3210161
6399 -3017082
6400 -3070632
6401 -3282988
6402 -3331327
6403 -3076093
6404 -3019388
6405 -3243038
6406 -3360700
6407 -3226631
6408 -3031963
6409 -3142321
6410 -3394250
6411 -3310392
6412 -3096094
6413 -3089027
6414 -3300387
6415 -3411829
6416 -3194651
6417 -3058595
6418 -3260636
6419 -3428480
6420 -3341125
6421 -3105047
6422 -3141042
6423 -3415025
6424 -3406412
6425 -3188888
6426 -3124338
6427 -3307464
6428 -3497278
6429 -3321960
6430 -3121203
6431 -3263780
6432 -3460495
6433 -3439650
6434 -3198024
6435 -3140545
6436 -3417754
6437 -3503907
6438 -3301027
6439 -3170304
6440 -3307214
6441 -3545211
6442 -3432489
6443 -3178686
6444 -3244961
6445 -3467474
6446 -3515474
6447 -3300511
6448 -3174207
6449 -3409802
6450 -3563775
6451 -3404197
6452 -3229349
6453 -3289286
6454 -3541209
6455 -3521616
6456 -3262368
6457 -3252211
6458 -3469227
6459 -3582420
6460 -3405353
6461 -3220123
6462 -3408508
6463 -3600971
6464 -3490267
6465 -3279434
6466 -3287434
6467 -3542837
6468 -3598929
6469 -3351168
6470 -3269297
6471 -3464190
6472 -3628252
6473 -3504603
6474 -3262553
6475 -3360667
6476 -3602662
6477 -3561224
6478 -3363853
6479 -3285723
6480 -3519349
6481 -3661145
6482 -3454563
6483 -3306526
6484 -3433530
6485 -3622454
6486 -3577083
6487 -3326435
6488 -3345867
6489 -3587423
6490 -3625914
6491 -3450695
6492 -3321036
6493 -3490420
6494 -3682783
6495 -3525700
6496 -3336022
6497 -3408275
6498 -3615910
6499 -3636097
6500 -3395948
6501 -3339632
6502 -3577768
6503 -3667996
6504 -3519523
6505 -3343444
6506 -3454902
6507 -3677336
6508 -3587191
6509 -3372265
6510 -3398333
6511 -3593276
6512 -3691316
6513 -3473288
6514 -3350856
6515 -3543253
6516 -3680280
6517 -3574264
6518 -3374616
6519 -3412553
6520 -3664700
6521 -3647937
6522 -3431862
6523 -3392531
6524 -3576211
6525 -3710832
6526 -3528010
6527 -3348379
6528 -3507747
6529 -3679274
6530 -3614863
6531 -3413997
6532 -3395193
6533 -3635095
6534 -3690101
6535 -3486972
6536 -3393946
6537 -3524905
6538 -3706091
6539 -3583493
6540 -3367907
6541 -3457809
6542 -3662990
6543 -3659458
6544 -3469778
6545 -3384778
6546 -3612148
6547 -3711233
6548 -3518735
6549 -3381669
6550 -3483467
6551 -3691642
6552 -3631851
6553 -3388330
6554 -3427978
6555 -3634531
6556 -3693621
6557 -3509694
6558 -3352441
6559 -3534858
6560 -3707180
6561 -3558648
6562 -3390738
6563 -3425276
6564 -3661110
6565 -3688395
6566 -3436507
6567 -3386547
6568 -3582551
6569 -3690433
6570 -3549533
6571 -3344521
6572 -3469495
6573 -3692078
6574 -3605932
6575 -3410608
6576 -3398420
6577 -3614344
6578 -3699848
6579 -3464223
6580 -3352332
6581 -3515171
6582 -3673610
6583 -3585764
6584 -3348280
6585 -3411157
6586 -3667663
6587 -3639330
6588 -3433523
6589 -3339961
6590 -3534523
6591 -3696659
6592 -3498841
6593 -3320479
6594 -3444213
6595 -3637736
6596 -3631079
6597 -3381600
6598 -3346601
6599 -3589114
6600 -3647258
6601 -3458648
6602 -3311446
6603 -3439008
6604 -3665234
6605 -3544866
6606 -3327145
6607 -3383502
6608 -3583905
6609 -3634398
6610 -3403858
6611 -3291711
6612 -3516634
6613 -3621689
6614 -3479338
6615 -3304859
6616 -3372742
6617 -3617909
6618 -3571936
6619 -3335922
6620 -3321160
6621 -3498398
6622 -3618202
6623 -3425474
6624 -3249061
6625 -3416056
6626 -3588904
6627 -3503968
6628 -3309095
6629 -3308578
6630 -3548118
6631 -3570235
6632 -3341262
6633 -3264527
6634 -3416112
6635 -3566570
6636 -3442987
6637 -3237906
6638 -3344321
6639 -3529351
6640 -3504798
6641 -3305962
6642 -3244196
6643 -3448231
6644 -3544712
6645 -3347978
6646 -3221810
6647 -3333300
6648 -3525948
6649 -3458672
6650 -3218831
6651 -3265497
6652 -3463127
6653 -3483404
6654 -3305450
6655 -3171794
6656 -3353815
6657 -3502668
6658 -3352661
6659 -3193405
6660 -3258742
6661 -3448316
6662 -3445342
6663 -3206452
6664 -3177148
6665 -3374500
6666 -3447520
6667 -3294164
6668 -3128847
6669 -3259064
6670 -3466205
6671 -3350511
6672 -3160276
6673 -3167999
6674 -3366202
6675 -3423509
6676 -3190920
6677 -3099720
6678 -3278316
6679 -3400803
6680 -3295344
6681 -3092565
6682 -3154986
6683 -3378582
6684 -3340530
6685 -3134843
6686 -3081012
6687 -3250844
6688 -3374831
6689 -3190408
6690 -3040841
6691 -3184148
6692 -3337843
6693 -3276383
6694 -3066127
6695 -3060170
6696 -3289306
6697 -3296315
6698 -3105551
6699 -3011296
6700 -3156972
6701 -3327885
6702 -3185500
6703 -2991803
6704 -3078353
6705 -3253172
6706 -3249210
6707 -3028454
6708 -2956813
6709 -3184445
6710 -3268887
6711 -3092818
6712 -2948888
6713 -3046358
6714 -3263169
6715 -3167962
6716 -2936913
6717 -2962362
6718 -3150304
6719 -3202659
6720 -3002066
6721 -2872043
6722 -3067637
6723 -3201110
6724 -3074725
6725 -2903770
6726 -2927399
6727 -3146611
6728 -3142683
6729 -2897360
6730 -2856550
6731 -3028194
6732 -3161976
6733 -3001998
6734 -2799724
6735 -2936434
6736 -3124923
6737 -3042512
6738 -2843168
6739 -2812391
6740 -3028516
6741 -3098398
6742 -2879299
6743 -2779217
6744 -2917668
6745 -3072062
6746 -2985981
6747 -2743872
6748 -2803050
6749 -3009098
6750 -3000268
6751 -2806370
6752 -2702421
6753 -2901938
6754 -3049115
6755 -2859437
6756 -2698353
6757 -2794199
6758 -2975575
6759 -2941467
6760 -2689578
6761 -2681403
6762 -2891397
6763 -2944187
6764 -2788833
6765 -2628751
6766 -2767638
6767 -2942158
6768 -2828612
6769 -2632710
6770 -2658641
6771 -2846914
6772 -2889504
6773 -2654157
6774 -2578494
6775 -2770021
6776 -2870189
6777 -2744672
6778 -2556725
6779 -2631878
6780 -2833024
6781 -2768123
6782 -2572333
6783 -2550844
6784 -2722716
6785 -2813937
6786 -2623017
6787 -2488959
6788 -2640795
6789 -2770039
6790 -2689633
6791 -2490540
6792 -2494730
6793 -2715152
6794 -2720424
6795 -2518035
6796 -2445927
6797 -2595649
6798 -2740931
6799 -2579806
6800 -2383377
6801 -2492430
6802 -2655268
6803 -2630345
6804 -2431051
6805 -2376594
6806 -2594391
6807 -2638968
6808 -2471426
6809 -2351018
6810 -2447917
6811 -2615941
6812 -2522655
6813 -2313847
6814 -2362189
6815 -2532854
6816 -2559497
6817 -2372359
6818 -2271203
6819 -2451055
6820 -2563144
6821 -2405448
6822 -2246760
6823 -2304496
6824 -2506444
6825 -2470593
6826 -2242293
6827 -2237904
6828 -2411092
6829 -2479035
6830 -2316304
6831 -2153943
6832 -2300668
6833 -2455748
6834 -2345514
6835 -2167897
6836 -2171511
6837 -2376437
6838 -2410351
6839 -2179293
6840 -2110471
6841 -2263867
6842 -2381998
6843 -2259239
6844 -2052474
6845 -2143874
6846 -2335149
6847 -2287089
6848 -2101336
6849 -2046538
6850 -2224109
6851 -2330072
6852 -2125008
6853 -1990852
6854 -2108377
6855 -2267973
6856 -2203512
6857 -1973807
6858 -2001917
6859 -2213756
6860 -2213429
6861 -2030739
6862 -1927089
6863 -2074298
6864 -2219355
6865 -2055325
6866 -1891208
6867 -1966412
6868 -2135458
6869 -2135216
6870 -1915884
6871 -1862150
6872 -2060737
6873 -2119718
6874 -1965920
6875 -1803061
6876 -1904113
6877 -2105854
6878 -2007139
6879 -1802711
6880 -1817861
6881 -2000675
6882 -2061620
6883 -1841533
6884 -1715614
6885 -1889201
6886 -2010004
6887 -1895204
6888 -1711910
6889 -1744755
6890 -1967469
6891 -1935037
6892 -1726812
6893 -1683715
6894 -1832598
6895 -1941001
6896 -1775962
6897 -1603362
6898 -1727503
6899 -1891416
6900 -1833007
6901 -1632359
6902 -1600411
6903 -1808803
6904 -1852467
6905 -1649840
6906 -1545187
6907 -1665578
6908 -1830711
6909 -1719032
6910 -1502464
6911 -1574151
6912 -1756714
6913 -1748069
6914 -1558483
6915 -1457411
6916 -1648706
6917 -1740907
6918 -1576519
6919 -1441009
6920 -1506368
6921 -1688146
6922 -1659012
6923 -1428026
6924 -1435407
6925 -1600798
6926 -1653084
6927 -1476455
6928 -1332099
6929 -1474108
6930 -1626582
6931 -1502156
6932 -1349227
6933 -1362770
6934 -1540824
6935 -1567033
6936 -1343535
6937 -1286044
6938 -1438637
6939 -1523627
6940 -1404236
6941 -1216043
6942 -1319934
6943 -1502744
6944 -1428739
6945 -1250050
6946 -1221464
6947 -1382515
6948 -1453003
6949 -1255489
6950 -1149608
6951 -1283441
6952 -1408009
6953 -1328606
6954 -1128271
6955 -1164637
6956 -1360923
6957 -1334090
6958 -1158152
6959 -1075778
6960 -1213978
6961 -1343852
6962 -1182782
6963 -1030898
6964 -1125080
6965 -1269784
6966 -1245996
6967 -1041561
6968 -1006487
6969 -1197941
6970 -1233733
6971 -1065121
6972  -949854
6973 -1059464
6974 -1225153
6975 -1111854
6976  -923286
6977  -971432
6978 -1126419
6979 -1142408
6980  -939887
6981  -853175
6982 -1031831
6983 -1119619
6984  -989462
6985  -837925
6986  -891394
6987 -1092198
6988 -1037698
6989  -812764
6990  -803007
6991  -958233
6992 -1039299
6993  -872092
6994  -718066
6995  -868356
6996 -1014579
6997  -914120
6998  -734732
6999  -730959
7000  -939940
7001  -940241
7002  -729924
7003  -664774
7004  -802862
7005  -926737
7006  -803294
7007  -610893
7008  -703284
7009  -871103
7010  -822133
7011  -636979
7012  -573413
7013  -760901
7014  -837703
7015  -652203
7016  -541641
7017  -641063
7018  -799328
7019  -727194
7020  -503121
7021  -532817
7022  -716929
7023  -723606
7024  -551976
7025  -432411
7026  -592883
7027  -725406
7028  -582125
7029  -423771
7030  -474876
7031  -648213
7032  -636626
7033  -405568
7034  -374254
7035  -548955
7036  -620153
7037  -477903
7038  -320100
7039  -429950
7040  -600997
7041  -499875
7042  -321160
7043  -308831
7044  -480478
7045  -541764
7046  -336705
7047  -242558
7048  -391234
7049  -499567
7050  -405911
7051  -209367
7052  -259314
7053  -447120
7054  -406112
7055  -217866
7056  -168648
7057  -323153
7058  -433958
7059  -267380
7060  -122087
7061  -229840
7062  -362107
7063  -310615
7064  -110774
7065   -90605
7066  -297789
7067  -308017
7068  -140106
7069   -47166
7070  -161916
7071  -308284
7072  -189203
7073     2287
7074   -63236
7075  -215782
7076  -222117
7077   -29019
7078    52148
7079  -136763
7080  -217880
7081   -62962
7082    73216
7083     6873
7084  -162466
7085  -101784
7086   103667
7087    93139
7088   -60893
7089  -113356
7090    41704
7091   165252
7092    28770
7093   -81644
7094    23550
7095   179324
7096   158246
7097   -14536
7098   -13527
7099   186277
7100   220195
7101    83733
7102    -5997
7103   125269
7104   290025
7105   193391
7106    45631
7107   117749
7108   282119
7109   308134
7110   125456
7111    75895
7112   264522
7113   352419
7114   243349
7115   122904
7116   206271
7117   405882
7118   358649
7119   178784
7120   205241
7121   365954
7122   440374
7123   279091
7124   177194
7125   350610
7126   476154
7127   396559
7128   254673
7129   291630
7130   495721
7131   505778
7132   314892
7133   291267
7134   432588
7135   567436
7136   450049
7137   295866
7138   423703
7139   588754
7140   558142
7141   392061
7142   367764
7143   572464
7144   645036
7145   468136
7146   392703
7147   520040
7148   683583
7149   615521
7150   427528
7151   498391
7152   676995
7153   687039
7154   532082
7155   453597
7156   644908
7157   772827
7158   637300
7159   509713
7160   592454
7161   772559
7162   769276
7163   563055
7164   559137
7165   752211
7166   822102
7167   705137
7168   566921
7169   708018
7170   881486
7171   795233
7172   645239
7173   669585
7174   842551
7175   902239
7176   711846
7177   655326
7178   829093
7179   943085
7180   851180
7181   697611
7182   772045
7183   973619
7184   927889
7185   775465
7186   747631
7187   918058
7188  1035380
7189   871020
7190   753816
7191   898444
7192  1037512
7193  1002363
7194   822550
7195   834061
7196  1040047
7197  1066835
7198   914047
7199   844375
7200   984309
7201  1140322
7202  1028618
7203   876738
7204   956726
7205  1118396
7206  1132227
7207   954351
7208   914267
7209  1117464
7210  1189077
7211  1061589
7212   957600
7213  1044350
7214  1228315
7215  1167606
7216   997634
7217  1036292
7218  1191261
7219  1253176
7220  1101431
7221  1014499
7222  1179016
7223  1295894
7224  1200524
7225  1073875
7226  1104620
7227  1294366
7228  1302051
7229  1116898
7230  1117907
7231  1262531
7232  1366983
7233  1249305
7234  1110343
7235  1238575
7236  1386629
7237  1321040
7238  1182881
7239  1180474
7240  1367337
7241  1430043
7242  1253620
7243  1209180
7244  1338610
7245  1461793
7246  1383308
7247  1218123
7248  1285484
7249  1464754
7250  1450359
7251  1311250
7252  1257262
7253  1434843
7254  1534263
7255  1394316
7256  1290304
7257  1391324
7258  1537081
7259  1501922
7260  1324901
7261  1356758
7262  1534202
7263  1566551
7264  1433503
7265  1345756
7266  1491911
7267  1635131
7268  1516062
7269  1379556
7270  1436058
7271  1604642
7272  1633205
7273  1451067
7274  1426195
7275  1605366
7276  1669007
7277  1570191
7278  1428073
7279  1525649
7280  1710146
7281  1650346
7282  1488402
7283  1501340
7284  1674509
7285  1751629
7286  1589035
7287  1488119
7288  1633215
7289  1759138
7290  1684403
7291  1527494
7292  1564215
7293  1773898
7294  1771275
7295  1613309
7296  1572068
7297  1718865
7298  1841831
7299  1703005
7300  1556284
7301  1683129
7302  1823666
7303  1806647
7304  1638324
7305  1624787
7306  1832595
7307  1885085
7308  1724782
7309  1640084
7310  1749102
7311  1912704
7312  1827966
7313  1659748
7314  1720010
7315  1894648
7316  1923076
7317  1761303
7318  1679154
7319  1857565
7320  1965866
7321  1839195
7322  1714682
7323  1785226
7324  1973781
7325  1945284
7326  1766475
7327  1779884
7328  1933137
7329  2009265
7330  1880388
7331  1746228
7332  1882118
7333  2035572
7334  1955738
7335  1816978
7336  1831129
7337  2018900
7338  2056405
7339  1878906
7340  1826239
7341  1970373
7342  2076182
7343  1983188
7344  1829498
7345  1919751
7346  2091131
7347  2060816
7348  1918962
7349  1888766
7350  2042900
7351  2130697
7352  1980908
7353  1894497
7354  1995663
7355  2134724
7356  2096467
7357  1922427
7358  1959164
7359  2138174
7360  2152573
7361  2021666
7362  1933459
7363  2071836
7364  2202915
7365  2088782
7366  1961083
7367  2039063
7368  2187461
7369  2193594
7370  2020368
7371  1997256
7372  2164200
7373  2220761
7374  2109732
7375  2002700
7376  2088604
7377  2257340
7378  2187631
7379  2049726
7380  2075137
7381  2226112
7382  2275954
7383  2114051
7384  2033149
7385  2194584
7386  2281895
7387  2196023
7388  2069051
7389  2128445
7390  2309212
7391  2284282
7392  2116333
7393  2107164
7394  2245632
7395  2338110
7396  2202522
7397  2085062
7398  2214300
7399  2344987
7400  2291694
7401  2146289
7402  2145195
7403  2336650
7404  2357993
7405  2198324
7406  2149580
7407  2256385
7408  2385533
7409  2298645
7410  2149770
7411  2239819
7412  2384233
7413  2366234
7414  2220952
7415  2173013
7416  2340677
7417  2423811
7418  2282763
7419  2197993
7420  2280978
7421  2435867
7422  2391264
7423  2214939
7424  2249195
7425  2401571
7426  2437125
7427  2300664
7428  2203914
7429  2355408
7430  2478469
7431  2361130
7432  2246873
7433  2289500
7434  2455013
7435  2469990
7436  2283337
7437  2255740
7438  2417332
7439  2493998
7440  2385229
7441  2247126
7442  2350920
7443  2524778
7444  2450171
7445  2303727
7446  2292534
7447  2465134
7448  2531019
7449  2355053
7450  2275888
7451  2420625
7452  2535962
7453  2467574
7454  2301903
7455  2350905
7456  2528369
7457  2518442
7458  2362962
7459  2311758
7460  2449954
7461  2574844
7462  2438974
7463  2321040
7464  2417618
7465  2563798
7466  2536316
7467  2352076
7468  2340922
7469  2530375
7470  2561912
7471  2433843
7472  2344271
7473  2453898
7474  2607228
7475  2517041
7476  2356725
7477  2415868
7478  2553447
7479  2584585
7480  2422623
7481  2357255
7482  2518253
7483  2605647
7484  2510524
7485  2378821
7486  2436897
7487  2612632
7488  2575087
7489  2411863
7490  2403005
7491  2546524
7492  2620484
7493  2493930
7494  2384786
7495  2515056
7496  2631068
7497  2560912
7498  2421572
7499  2433635
7500  2601952
7501  2623984
7502  2462972
7503  2426213
7504  2539148
7505  2649982
7506  2551729
7507  2410627
7508  2502096
7509  2633270
7510  2608358
7511  2465903
7512  2425423
7513  2590493
7514  2656428
7515  2511968
7516  2438994
7517  2531705
7518  2662325
7519  2605480
7520  2425272
7521  2471732
7522  2633157
7523  2643859
7524  2513073
7525  2432679
7526  2577446
7527  2689434
7528  2559447
7529  2454904
7530  2509514
7531  2651619
7532  2643499
7533  2465092
7534  2456482
7535  2621339
7536  2667541
7537  2556272
7538  2439040
7539  2551147
7540  2688237
7541  2600489
7542  2474989
7543  2492744
7544  2632872
7545  2680274
7546  2512862
7547  2453625
7548  2595442
7549  2682112
7550  2598186
7551  2453832
7552  2510117
7553  2684903
7554  2636325
7555  2491417
7556  2468189
7557  2621702
7558  2702305
7559  2562770
7560  2453148
7561  2568877
7562  2676768
7563  2621910
7564  2471064
7565  2484405
7566  2660165
7567  2672427
7568  2522224
7569  2472168
7570  2579935
7571  2711288
7572  2598286
7573  2454152
7574  2519885
7575  2660143
7576  2659296
7577  2507036
7578  2457189
7579  2629422
7580  2695074
7581  2559466
7582  2458747
7583  2536000
7584  2689542
7585  2624519
7586  2457633
7587  2495629
7588  2641422
7589  2685938
7590  2539439
7591  2442043
7592  2583541
7593  2691080
7594  2587372
7595  2456664
7596  2484290
7597  2661658
7598  2658153
7599  2479052
7600  2462099
7601  2601189
7602  2683615
7603  2570447
7604  2424156
7605  2526831
7606  2662949
7607  2608858
7608  2474817
7609  2451741
7610  2620597
7611  2674620
7612  2502091
7613  2439092
7614  2542764
7615  2658414
7616  2585586
7617  2421485
7618  2469622
7619  2639574
7620  2622738
7621  2490960
7622  2426134
7623  2571322
7624  2659359
7625  2520507
7626  2415013
7627  2494653
7628  2617966
7629  2602548
7630  2425311
7631  2439636
7632  2596213
7633  2622781
7634  2502584
7635  2397993
7636  2500223
7637  2639768
7638  2538916
7639  2407041
7640  2442252
7641  2586596
7642  2604532
7643  2449951
7644  2398124
7645  2532671
7646  2598973
7647  2509431
7648  2381516
7649  2440350
7650  2602497
7651  2552389
7652  2408238
7653  2408626
7654  2532215
7655  2601076
7656  2454473
7657  2365944
7658  2468802
7659  2566784
7660  2510927
7661  2376256
7662  2391202
7663  2558544
7664  2546493
7665  2409496
7666  2359674
7667  2470358
7668  2570145
7669  2460246
7670  2328348
7671  2417703
7672  2541506
7673  2515624
7674  2372065
7675  2340594
7676  2497996
7677  2540156
7678  2393398
7679  2316444
7680  2402954
7681  2535563
7682  2460117
7683  2306562
7684  2354092
7685  2492547
7686  2501896
7687  2365870
7688  2285441
7689  2425567
7690  2505218
7691  2388048
7692  2289641
7693  2343707
7694  2490031
7695  2458632
7696  2293184
7697  2295406
7698  2426523
7699  2471606
7700  2352561
7701  2235115
7702  2346411
7703  2470236
7704  2390081
7705  2270134
7706  2274452
7707  2428732
7708  2446644
7709  2272035
7710  2230063
7711  2359900
7712  2434929
7713  2346588
7714  2204057
7715  2281351
7716  2428223
7717  2377090
7718  2244243
7719  2206200
7720  2345524
7721  2424044
7722  2267909
7723  2175774
7724  2278022
7725  2394901
7726  2341958
7727  2182553
7728  2196347
7729  2357825
7730  2350513
7731  2223802
7732  2143961
7733  2264265
7734  2380082
7735  2265971
7736  2141803
7737  2206034
7738  2331431
7739  2326534
7740  2158789
7741  2121620
7742  2269161
7743  2322748
7744  2209352
7745  2101193
7746  2179074
7747  2332979
7748  2255856
7749  2104889
7750  2122987
7751  2251052
7752  2291985
7753  2143652
7754  2053562
7755  2195387
7756  2280957
7757  2193610
7758  2055738
7759  2089786
7760  2255415
7761  2232998
7762  2066976
7763  2043118
7764  2157755
7765  2244508
7766  2129849
7767  2002332
7768  2094248
7769  2219758
7770  2173147
7771  2026795
7772  2004665
7773  2162536
7774  2189636
7775  2048303
7776  1982490
7777  2080434
7778  2191952
7779  2116548
7780  1962609
7781  2010058
7782  2138047
7783  2121706
7784  1993630
7785  1934715
7786  2071556
7787  2146504
7788  2022676
7789  1932970
7790  1990258
7791  2120355
7792  2079897
7793  1916391
7794  1919950
7795  2056259
7796  2082058
7797  1971733
7798  1875792
7799  1991020
7800  2099025
7801  1996804
7802  1874531
7803  1902126
7804  2027756
7805  2040753
7806  1880861
7807  1847095
7808  1965313
7809  2028465
7810  1943653
7811  1818311
7812  1882425
7813  2018301
7814  1956687
7815  1825122
7816  1813499
7817  1940878
7818  1990764
7819  1845493
7820  1777593
7821  1883101
7822  1962959
7823  1907661
7824  1757888
7825  1788327
7826  1934015
7827  1909982
7828  1780137
7829  1736709
7830  1848368
7831  1949563
7832  1815275
7833  1699686
7834  1779944
7835  1891790
7836  1856981
7837  1706262
7838  1684557
7839  1846268
7840  1867130
7841  1740463
7842  1658494
7843  1747223
7844  1867994
7845  1781772
7846  1632239
7847  1676211
7848  1798629
7849  1817600
7850  1662250
7851  1601528
7852  1744654
7853  1814216
7854  1706023
7855  1595242
7856  1641468
7857  1783519
7858  1745056
7859  1576498
7860  1580419
7861  1712014
7862  1753180
7863  1638865
7864  1521553
7865  1642581
7866  1734785
7867  1661488
7868  1527615
7869  1537006
7870  1685461
7871  1699056
7872  1541876
7873  1503098
7874  1610045
7875  1697711
7876  1596043
7877  1447370
7878  1527140
7879  1653732
7880  1612642
7881  1477038
7882  1443533
7883  1588841
7884  1644003
7885  1499346
7886  1415336
7887  1496397
7888  1600865
7889  1553636
7890  1387263
7891  1419529
7892  1557467
7893  1565885
7894  1442737
7895  1354756
7896  1470531
7897  1569618
7898  1456500
7899  1339352
7900  1382683
7901  1510470
7902  1503533
7903  1350051
7904  1321373
7905  1462866
7906  1492200
7907  1393680
7908  1276779
7909  1358371
7910  1484040
7911  1413650
7912  1273740
7913  1285093
7914  1411278
7915  1457649
7916  1297220
7917  1224795
7918  1340067
7919  1418279
7920  1337988
7921  1206289
7922  1240412
7923  1397452
7924  1362404
7925  1226090
7926  1190942
7927  1308823
7928  1383725
7929  1251426
7930  1138994
7931  1231681
7932  1324632
7933  1292270
7934  1144664
7935  1140729
7936  1289985
7937  1299214
7938  1170583
7939  1104750
7940  1184837
7941  1291119
7942  1198432
7943  1068517
7944  1126153
7945  1239793
7946  1234108
7947  1099685
7948  1047683
7949  1186175
7950  1221221
7951  1114028
7952  1021733
7953  1071808
7954  1196948
7955  1149135
7956  1000630
7957  1029087
7958  1134233
7959  1167933
7960  1039305
7961   949832
7962  1063929
7963  1146869
7964  1056546
7965   954268
7966   974753
7967  1107014
7968  1092697
7969   946246
7970   920594
7971  1027526
7972  1086966
7973   988634
7974   861066
7975   946729
7976  1063692
7977  1006878
7978   881205
7979   873219
7980   994799
7981  1033481
7982   877596
7983   822058
7984   910435
7985   999946
7986   926461
7987   790483
7988   832569
7989   973132
7990   938618
7991   823318
7992   759263
7993   881594
7994   951993
7995   831082
7996   730278
7997   801568
7998   911677
7999   886205
8000   722608
8001   725579
8002   859451
8003   879353
8004   754860
8005   670658
8006   754957
8007   873937
8008   782168
8009   662888
8010   688026
8011   812585
8012   819433
8013   669031
8014   614255
8015   746278
8016   794238
8017   705669
8018   582454
8019   654555
8020   783471
8021   731570
8022   580595
8023   585017
8024   699213
8025   751492
8026   611050
8027   517185
8028   621172
8029   720566
8030   651559
8031   525187
8032   525421
8033   680030
8034   669680
8035   526576
8036   477926
8037   578780
8038   664965
8039   572311
8040   438776
8041   510997
8042   619853
8043   594525
8044   459428
8045   427005
8046   556213
8047   597418
8048   464756
8049   391839
8050   460817
8051   588784
8052   519033
8053   371313
8054   395332
8055   518305
8056   521045
8057   400717
8058   314602
8059   438175
8060   519702
8061   416737
8062   321736
8063   357726
8064   475824
8065   462518
8066   301273
8067   293094
8068   399461
8069   449326
8070   342615
8071   239476
8072   322893
8073   437760
8074   361711
8075   242206
8076   242577
8077   363321
8078   386130
8079   248404
8080   182257
8081   301765
8082   366666
8083   302478
8084   162057
8085   212642
8086   333980
8087   302668
8088   169236
8089   143487
8090   248957
8091   323806
8092   188287
8093   109304
8094   183219
8095   282288
8096   228668
8097    96433
8098   101260
8099   233172
8100   226065
8101   126128
8102    51089
8103   149601
8104   234300
8105   143612
8106    23196
8107    82503
8108   172395
8109   175918
8110    26586
8111    -2000
8112   119779
8113   165309
8114    61946
8115   -30749
8116    24809
8117   153177
8118    88375
8119   -45387
8120   -29682
8121    65644
##END NTUPLES=NMR FID
##END=
