# Supplementary material for: An untargeted multi-technique metabolomics approach to studying intracellular metabolites of HepG2 cells exposed to 2,3,7,8-tetrachlorodibenzo-p-dioxin
Source: BMC Genomics. 2011 May 20;12:251. doi: 10.1186/1471-2164-12-251 (PMC3141663; doi:10.1186/1471-2164-12-251)
Supplement: Additional file 2 — Metadata and NMR raw data: ZIP file containing: -All NMR raw data (in JCAMP-DX format ".dx") -The metadata on NMR (polars & apolars), LC-MS and GC-MS data sets (as Tab delimited files ".txt"). [file 1471-2164-12-251-S2.ZIP › TE/Ainhoa/SAFETY COPY D Disk/TRABAJO/ARTICLES/ARTICLE Metabolomics TCDD_ACCEPTED/JCAMP_DX_NMR_data_and_all_metadata/NMR_polar_Ctrol_p11a.5D.dx]

##TITLE=NMR_polar_Ctrol_p11a.5D
##JCAMPDX= 6.0         $$ Bruker NMR JCAMP-DX V2.0
##DATA TYPE= NMR FID
##DATA CLASS= NTUPLES
##ORIGIN= Bruker BioSpin GmbH
##OWNER= bruker
$$ 1.72 TOPSPIN		Version 2.1
$$ 2011-04-15 14:49:52.707 +0200  WUR\bruker@RIK1030
$$ Compression mode = fixed
##.OBSERVE FREQUENCY= 400.13188529
##.OBSERVE NUCLEUS= ^1H
##.DELAY= (6, 6)
##.ACQUISITION MODE= SIMULTANEOUS (DQD)
##.ACQUISITION SCHEME= undefined
##.AVERAGES= 1024
##.DIGITISER RES= 18
##SPECTROMETER/DATA SYSTEM= avance400
##.PULSE SEQUENCE= zgpr
##.SOLVENT NAME= D2O
##.SHIFT REFERENCE= INTERNAL, D2O, 1, 12.29218
##AUDIT TRAIL= $$ (NUMBER, WHEN, WHO, WHERE, PROCESS, VERSION, WHAT)
$$ ##TITLE= Audit trail, TOPSPIN		Version 1.3
$$ ##JCAMPDX= 5.01
$$ ##ORIGIN= Bruker BioSpin GmbH
$$ ##OWNER= bruker
$$ $$ P:\NMR-data/data/WUR-bruker/nmr/AR210608.5D/1/audita.txt
$$ ##AUDIT TRAIL=  $$ (NUMBER, WHEN, WHO, WHERE, VERSION, WHAT)
(   1,<2008-07-29 03:13:01.021 +0200>,<WUR\bruker>,<RIK1030>,<TOPSPIN 1.3>,
      <created by zg, POWCHK disabled, PULCHK disabled
       configuration hash MD5:
       D1 93 94 B6 6B D6 3B BD 35 EA 0D 0D AE B0 63 FA
       data hash MD5: 16K
       04 29 B8 33 E2 CF F8 A3 E7 A5 5F 32 F8 BC F0 05>)
(   2,<2008-07-29 03:13:07.521 +0200>,<WUR\bruker>,<RIK1030>,<TOPSPIN 1.3>,
      <user comment:
       ICON-NMR User ID: WUR\bruker
       data hash MD5: 16K
       04 29 B8 33 E2 CF F8 A3 E7 A5 5F 32 F8 BC F0 05>)
(   3,<2008-07-29 03:13:07.740 +0200>,<WUR\bruker>,<RIK1030>,<TOPSPIN 1.3>,
      <wrpa from 1 1 "AR210608.5D" "WUR-bruker" "D:\NMRautomation"
       data hash MD5: 16K
       04 29 B8 33 E2 CF F8 A3 E7 A5 5F 32 F8 BC F0 05>)
(   4,<2011-04-15 14:49:50.488 +0200>,<WUR\bruker>,<RIK1030>,<proc1d>,<TOPSPIN 2.1>,
      <convdta from       1 "NMR_polar_Ctrol_p11a.5D" "Ainhoa_raw_data" "P:\NMR-data"
       data hash MD5: 16244
       B7 DF 7B 0B D0 04 A0 A2 09 2C 3E 2F 51 00 A4 35>)
$$ ##END=
$$ 
$$ $$ hash MD5
$$ $$ 0A 4B 3C C2 E3 E9 19 42 D4 35 4F 11 F7 79 CE D7
##$RELAX= 
##$BRUKER FILE EXP=format.temp
$$ EDIT_PAR COMMAND FILE
$$ 
$$ DI_MODE         LONG
$$ ED_ENTRY        ACQU
$$ ORDER           FILE
$$ 
$$ 
$$ HEADER		"F2 - Acquisition Parameters"
$$ T_NAME		Date_
$$ 		TYPE	R64
$$ 		CLASS	ACQU
$$ 		SUBRANGE 0.0 50000000
$$ 		REL	"Date_=itodate(DATE)"
$$ 		INV_REL	"DATE=datetoi(Date_,DATE)"
$$ 		FORMAT	"%14.0f"
$$ 		TEXT	" "
$$ END
$$ T_NAME		Time
$$ 		TYPE	R32
$$ 		CLASS	ACQU
$$ 		SUBRANGE 0.0 1000000
$$ 		REL	"Time=itotime(DATE)"
$$ 		INV_REL	"DATE=timetoi(Time,DATE)"
$$ 		FORMAT	"%14.2f"
$$ 		TEXT	" "
$$ END
$$ NAME		INSTRUM
$$ 		TEXT	" "
$$ END
$$ NAME		PROBHD
$$ 		FORMAT	"%14.14s"
$$ 		TEXT	" "
$$ END
$$ NAME		PULPROG
$$ 		TEXT	" "
$$ END
$$ NAME		TD
$$ 		TEXT	" "
$$ END
$$ NAME		SOLVENT
$$ 		TEXT	" "
$$ END
$$ NAME		NS
$$ 		TEXT	" "
$$ END
$$ NAME		DS
$$ 		TEXT	" "
$$ END
$$ T_NAME		SWH
$$ 		TYPE	R32
$$ 		CLASS	ACQU
$$ 		SUBRANGE 0.0 1e8
$$ 		REL	"SWH=SW*SFO1"
$$ 		INV_REL "SW=SWH/SFO1"
$$ 		UNIT	"Hz"
$$ 		FORMAT	"%14.3f Hz"
$$ 		TEXT	" "
$$ END
$$ T_NAME          FIDRES
$$                 TYPE    R32
$$                 CLASS   ACQU
$$                 SUBRANGE 0.0 100000
$$                 REL     "FIDRES=SW*SFO1/TD"
$$                 INV_REL "TD = nextpow(SW*SFO1/FIDRES)"
$$ 		UNIT	"Hz"
$$ 		FORMAT	"%14.6f Hz"
$$ 		TEXT	" "
$$ END
$$ T_NAME          AQ
$$ 		TYPE	R32
$$ 		CLASS	ACQU
$$ 		SUBRANGE 0.0 1000
$$ 		REL	"AQ=aqcalc(SW,SFO1,TD,DIGTYP)"
$$ 		INV_REL	"TD=tdcalc(SW,SFO1,1.0e6*AQ,DIGTYP)"
$$ 		UNIT	"sec"
$$ 		FORMAT	"%14.7f sec"
$$ 		TEXT	" "
$$ END
$$ NAME		RG
$$ 		TEXT	" "
$$ END
$$ T_NAME          DW
$$ 		TYPE	R32
$$ 		CLASS	ACQU
$$ 		SUBRANGE 0.0 1000000
$$ 		REL	"DW=1/(2*SW*SFO1)"
$$ 		INV_REL	"SW=1000000/(2*(0.005+DW)*SFO1)"
$$ 		UNIT	"usec"
$$ 		FORMAT	"%14.3lf usec"
$$ 		TEXT	" "
$$ END
$$ NAME		DE
$$ 		FORMAT	"%14.2f usec"
$$ 		TEXT	" "
$$ END
$$ NAME		TE
$$ 		FORMAT	"%14.1f K"
$$ 		TEXT	" "
$$ END
$$ T_NAME		D1
$$ 		TYPE	R32
$$ 		CLASS	ACQU
$$ 		SUBRANGE 0.0 1e38
$$ 		REL	"D1=D[1]"
$$ 		INV_REL	"D[1]=D1"
$$ 		UNIT	"sec"
$$ 		FORMAT	"%14.8f sec"
$$ 		TEXT	" "
$$ END
$$ T_NAME		d12
$$ 		TYPE	R32
$$ 		SUBRANGE 0.0 1e8
$$ 		CLASS	ACQU
$$ 		REL	"d12=20u"
$$ 		INV_REL	"D[0]=d12"
$$ 		UNIT	"sec"
$$ 		TEXT	" "
$$ 		FORMAT	"%14.8f sec"
$$ 		NONEDIT
$$ END
$$ NAME		TD0
$$ 		TEXT	" "
$$ END
$$ HEADER		"======== CHANNEL f1 ========"
$$ NAME		NUC1
$$ 		NONEDIT
$$ 		TEXT	" "
$$ END
$$ T_NAME		P1
$$ 		TYPE	R32
$$ 		CLASS	ACQU
$$ 		SUBRANGE 0.0 1.0e10
$$ 		REL	"P1=P[1]"
$$ 		INV_REL	"P[1]=P1"
$$ 		UNIT	"usec"
$$ 		FORMAT	"%14.2f usec"
$$ 		TEXT	" "
$$ END
$$ T_NAME		PL1
$$ 		TYPE	R32
$$ 		CLASS	ACQU
$$ 		SUBRANGE -6.0 1e38
$$ 		REL	"PL1=PL[1]"
$$ 		INV_REL	"PL[1]=PL1"
$$ 		UNIT	"dB"
$$ 		FORMAT	"%14.2f dB"
$$ 		TEXT	" "
$$ END
$$ T_NAME		PL9
$$ 		TYPE	R32
$$ 		CLASS	ACQU
$$ 		SUBRANGE -6.0 1e38
$$ 		REL	"PL9=PL[9]"
$$ 		INV_REL	"PL[9]=PL9"
$$ 		UNIT	"dB"
$$ 		FORMAT	"%14.2f dB"
$$ 		TEXT	" "
$$ END
$$ NAME		SFO1
$$ 		FORMAT	"%14.7f MHz"
$$ 		TEXT	" "
$$ END
##$RELAX= 
##$BRUKER FILE EXP=scon
$$ ##TITLE= Parameter file, TOPSPIN		Version 1.3
$$ ##JCAMPDX= 5.0
$$ ##DATATYPE= Parameter Values
$$ ##ORIGIN= Bruker BioSpin GmbH
$$ ##OWNER= bruker
$$ $$ 2008-07-29 02:09:56.210 +0200  WUR\bruker@RIK1030
$$ $$ D:\NMRautomation/data/WUR-bruker/nmr/AR210608.5D/1/scon
$$ ##$BLKPA= (0..15)
3 3 3 3 3 3 3 3 3 3 3 3 3 3 3 3 
$$ ##$BLKTR= (0..15)
3 3 3 3 3 3 3 3 3 3 3 3 3 3 3 3 
$$ ##$DE1= 2
$$ ##$DE2= 2
$$ ##$DEADC= 4
$$ ##$DEPA= 2
$$ ##$DERX= 3
$$ ##$PHASP4= (0..15)
0.5 0.5 0.5 0.5 0.5 0.5 0.5 0.5 0.5 0.5 0.5 0.5 0.5 0.5 0.5 0.5 
$$ ##$PHASPR= (0..15)
3 3 3 3 3 3 3 3 3 3 3 3 3 3 3 3 
$$ ##$SHAPPR= (0..15)
1.6 1.6 1.6 1.6 1.6 1.6 1.6 1.6 1.6 1.6 1.6 1.6 1.6 1.6 1.6 1.6 
$$ ##END=
##$RELAX= 
##$BRUKER FILE EXP=prosol_History
$$ #*******************************************************************
$$ #
$$ # $Source: /sc/CvsTree/sc/gen/src/prg/scripts/tix/prosol/lib/lists/default,v $
$$ #
$$ # Copyright (c) 1999
$$ # BRUKER ANALYTIK GMBH
$$ # D-76287 Rheinstetten, Germany
$$ #
$$ # All Rights Reserved
$$ #
$$ #
$$ # $Id: default,v 1.11.6.4 2006/06/09 10:27:10 ber Exp $
$$ #
$$ #*******************************************************************
$$ #../conf/instr/spect/prosol/relations/default
$$ #avance-version (05/10/24)
$$ #
$$ #pulses
$$ #
$$ P[0]=P90[F1];				#  90 deg pulse F1
$$ P[1]=P90[F1];				#  90 deg pulse F1
$$ P[2]=P90[F1]*2;				# 180 deg pulse F1
$$ P[3]=P90[F2];				#  90 deg pulse F2
$$ P[4]=P90[F2]*2;				# 180 deg pulse F2
$$ P[5]=PTOC[F1]*0.66;			#  60 deg pulse F1, TOCSY 
$$ P[6]=PTOC[F1];				#  90 deg pulse F1, TOCSY
$$ P[7]=PTOC[F1]*2;			# 180 deg pulse F1, TOCSY
$$ P[8]=PSH3[F1];                          #  90 deg selective F1, WET
$$ P[9]=PTOC[F2];				#  90 deg pulse F2, TOCSY
$$ P[10]=PTOC[F2]*2;			# 180 deg pulse F2, TOCSY
$$ P[11]=PSH1[F1];				#  90 deg selective F1
$$ P[12]=PSH2[F1];				# 180 deg selective F1
$$ #
$$ P[14]=PSH3[F2];				# 180 deg inversion, adiabatic
$$ P[15]=TROE[F1];				# cw pulse F1, ROESY
$$ P[18]=PSH7[F1];				# off-resonance presat F1
$$ P[21]=P90[F3];				#  90 deg pulse F3
$$ P[22]=P90[F3]*2;			# 180 deg pulse F3
$$ P[23]=P90[F4];				#  90 deg pulse F4
$$ P[24]=PSH2[F2];				# 180 deg refocussing, adiabatic
$$ P[25]=PROE[F1]*2;			# 180 deg pulse, Shaka ROESY
$$ P[27]=P90[F1];				#  90 deg pulse F1, WATERGATE
$$ #
$$ P[29]=PSH8[F1];                         # flip back pulse
$$ P[31]=PSH15[F2];                        # 180 deg adiabatic, F2, 13C x-filter
$$ P[32]=PSH16[F1];                        # 180 deg adiabatic, F1, z-spoil
$$ #P[33]=PSH[F1];                         #  90 deg, F1, hadamard
$$ #P[34]=PSH[F1];                         # 180 deg, F1, hadamard
$$ #P[35]=PSH[F2];                         #  90 deg, F2, hadamard
$$ #P[36]=PSH[F2];                         # 180 deg, F2, hadamard
$$ #P[37]=PSH[F3];                         #  90 deg, F3, hadamard
$$ #P[38]=PSH[F3];                         # 180 deg, F3, hadamard
$$ #
$$ P[63]=PSH11[F2];                        # 180 deg adiabatic decoupling, F2, 13C
$$ #
$$ #decoupling pulses
$$ #
$$ PCPD[1]=PCPDP[F1];			# 90 deg pulse F1, dec.
$$ PCPD[2]=PCPDP[F2];			# 90 deg pulse F2, dec.
$$ PCPD[3]=PCPDP[F3];			# 90 deg pulse F3, dec.
$$ #
$$ #power levels
$$ #
$$ PL[1]=PL90[F1];				# high power, F1
$$ PL[2]=PL90[F2];				# high power, F2
$$ PL[3]=PL90[F3];				# high power, F3
$$ PL[4]=PL90[F4];				# high power, F4
$$ PL[9]=PLCW[F1];				# presat power, F1
$$ PL[10]=PLTOC[F1];			# TOCSY power, F1
$$ PL[11]=PLROE[F1];			# ROESY power, F1
$$ PL[12]=PLCPDP[F2];			# dec. power, F2
$$ PL[13]=PLCPD2[F2];			# dec. power 2, F2
$$ PL[14]=PLNOE[F2];			# low power cw, F2
$$ PL[15]=PLTOC[F2];			# TOCSY power, F2
$$ PL[16]=PLCPDP[F3];			# dec. power, F3
$$ PL[18]=PL90[F1];			# WATERGATE power, F1
$$ PL[19]=PLCPDP[F1];			# dec. power, F1
$$ PL[21]=PLCW[F2];			# 
$$ PL[23]=PLTOC[F3];			# TOCSY power, F3
$$ PL[24]=PLHD[F2];			# HD decoupling, F2
$$ PL[25]=PLSH8U[F2];			# Eretic, F2
$$ PL[27]=PLROE[F1];			# Shaka Spinlock
$$ PL[30]=PLCPDP[F2];			# dec. power, F2, 13C (=pl12)
$$ PL[31]=PLUSER2[F2];			# dec. power, F2, 13C, cw bilev
$$ #
$$ #shapes
$$ #
$$ SP[1]=PLSH1[F1];			#  90 deg selective F1
$$ SP[2]=PLSH2[F1];			# 180 deg selective F1
$$ SP[3]=PLSH3[F2];			# adiabatic 180 deg, F2, inversion
$$ SP[6]=PLSH7[F1];			# off-resonance presat F1
$$ SP[7]=PLSH2[F2];			# adiabatic 180 deg, F2, refocussing
$$ SP[11]=PLSH8[F1];                       # flip-back pulse, F1, H
$$ SP[14]=PLSH12[F2];			# adiab. bilev dec., F2, 13C
$$ SP[18]=PLSH15[F2];                      # adiabatic 180 deg, F2, 13C, x-filter
$$ SP[19]=PLSH3[F1] +0.87;                 #  90 deg, F1, wet
$$ SP[20]=PLSH3[F1] -1.04;                 #  90 deg, F1, wet
$$ SP[21]=PLSH3[F1] +2.27;                 #  90 deg, F1, wet
$$ SP[22]=PLSH3[F1] -5.05;                 #  90 deg, F1, wet
$$ #SP[23]=PLSH[F1];                       #  90 deg, F1, hadamard
$$ #SP[24]=PLSH[F1];                       # 180 deg, F1, hadamard
$$ #SP[25]=PLSH[F2];                       #  90 deg, F2, hadamard
$$ #SP[26]=PLSH[F2];                       # 180 deg, F2, hadamard
$$ #SP[27]=PLSH[F3];                       #  90 deg, F3, hadamard
$$ #SP[28]=PLSH[F3];                       # 180 deg, F3, hadamard
$$ SP[29]=PLSH16[F1];                      # adiabatic 180 deg, F1, z-spoil
$$ SP[31]=PLSH11[F2];			# adiab. dec., F2, 13C
$$ #
$$ SPNAM1=PNSH1[F1];			#
$$ SPNAM2=PNSH2[F1];			#
$$ SPNAM3=PNSH3[F2];			#
$$ SPNAM6=PNSH7[F1];			#
$$ SPNAM7=PNSH2[F2];			#
$$ SPNAM11=PNSH8[F1];                      #
$$ SPNAM14=PNSH12[F2];			#
$$ SPNAM15=PNSH8U[F2];			# Eretic, F2
$$ SPNAM18=PNSH15[F2];			#
$$ SPNAM19=PNSH3[F1];			#
$$ SPNAM20=PNSH3[F1];			#
$$ SPNAM21=PNSH3[F1];			#
$$ SPNAM22=PNSH3[F1];			#
$$ #SPNAM23=PNSH[];                        #
$$ #SPNAM24=PNSH[];                        #
$$ #SPNAM25=PNSH[];                        #
$$ #SPNAM26=PNSH[];                        #
$$ #SPNAM27=PNSH[];                        #
$$ #SPNAM28=PNSH[];                        #
$$ SPNAM29=PNSH16[F1];                     #
$$ SPNAM31=PNSH11[F2];			#
$$ #
$$ SPOAL[1]=PASH1[F1];			#
$$ SPOAL[2]=PASH2[F1];			#
$$ SPOAL[3]=PASH3[F2];			#
$$ SPOAL[6]=PASH7[F1];			#
$$ SPOAL[7]=PASH2[F2];			#
$$ SPOAL[11]=PASH8[F1];
$$ SPOAL[14]=PASH12[F2];			#
$$ SPOAL[18]=PASH15[F2];			#
$$ SPOAL[19]=PASH3[F1];			#
$$ SPOAL[20]=PASH3[F1];			#
$$ SPOAL[21]=PASH3[F1];			#
$$ SPOAL[22]=PASH3[F1];			#
$$ #SPOAL[23]=PASH[];			#
$$ #SPOAL[24]=PASH[];			#
$$ #SPOAL[25]=PASH[];			#
$$ #SPOAL[26]=PASH[];			#
$$ #SPOAL[27]=PASH[];			#
$$ #SPOAL[28]=PASH[];			#
$$ SPOAL[29]=PASH16[F1];                   #
$$ SPOAL[31]=PASH11[F2];			#
$$ #
$$ #global
$$ #
$$ D[9]=TTOC[F1];				#
$$ D[16]=D_grad;				#
$$ P[16]=P_grad1;				#
$$ P[17]=P_mlev;				#
$$ P[19]=P_grad2;				#
$$ P[20]=P_mlev;				#
$$ P[28]=P_hsqc;				#
$$ #
##$RELAX= 
##$BRUKER FILE EXP=pulseprogram
$$ # 1 "C:/Bruker/TOPSPIN/exp/stan/nmr/lists/pp/zgpr"
$$ ;zgpr
$$ ;avance-version (06/11/09)
$$ ;1D sequence with f1 presaturation
$$ ;
$$ ;$CLASS=HighRes
$$ ;$DIM=1D
$$ ;$TYPE=
$$ ;$SUBTYPE=
$$ ;$COMMENT=
$$ 
$$ 
$$ # 1 "C:/Bruker/TOPSPIN/exp/stan/nmr/lists/pp/Avance.incl" 1
$$ ;Avance2.incl
$$ ;   for 1
$$ ;
$$ ;avance-version (07/01/22)
$$ ;
$$ ;$CLASS=HighRes Incl
$$ ;$COMMENT=
$$ 
$$ 
$$ 
$$ 
$$ 
$$ 
$$ 
$$ 
$$ 
$$ 
$$ 
$$ 
$$ 
$$ 
$$ 
$$ 
$$ 
$$ 
$$ 
$$ 
$$ 
$$ 
$$ 
$$ 
$$ 
$$ 
$$ 
$$ 
$$ 
$$ 
$$ 
$$ 
$$ 
$$ 
$$ 
$$ 
$$ 
$$ 
$$ 
$$ 
$$ 
$$ 
$$ 
$$ 
$$ 
$$ 
$$ 
$$ 
$$ 
$$ 
$$ 
$$ 
$$ 
$$ 
$$ 
$$ 
$$ 
$$ 
$$ 
$$ 
$$ 
$$ 
$$ 
$$ 
$$ 
$$ 
$$ 
$$ 
$$ 
$$ 
$$ 
$$ 
$$ 
$$ 
$$ 
$$ 
$$ 
$$ 
$$ 
$$ 
$$ 
$$ 
$$ 
$$ 
$$ 
$$ 
$$ 
$$ 
$$ 
$$ 
$$ 
$$ 
$$ 
$$ 
$$ 
$$ 
$$ 
$$ 
$$ 
$$ 
$$ 
$$ 
$$ 
$$ 
$$ 
$$ 
$$ 
$$ 
$$ 
$$ 
$$ 
$$ 
$$ 
$$ 
$$ 
$$ 
$$ 
$$ 
$$ 
$$ 
$$ 
$$ 
$$ 
$$ 
$$ 
$$ 
$$ 
$$ 
$$ 
$$ 
$$ 
$$ 
$$ 
$$ ;$Id: Avance2.incl,v 1.10.6.7 2007/01/22 13:54:46 ber Exp $
$$ # 12 "C:/Bruker/TOPSPIN/exp/stan/nmr/lists/pp/zgpr" 2
$$ 
$$ 
$$ 
$$ "d12=20u"
$$ 
$$ 
$$ "acqt0=-p1*2/3.1416"
$$ 
$$ 
$$ # 1 "mc_line 21 file C:/Bruker/TOPSPIN/exp/stan/nmr/lists/pp/zgpr expanding definition part of mc command before ze"
$$ define delay MCWRK
$$ define delay MCREST
$$ "MCWRK = 0.500000*30m"
$$ "MCREST = 30m - 30m"
$$ # 21 "C:/Bruker/TOPSPIN/exp/stan/nmr/lists/pp/zgpr"
$$ 1 ze
$$ # 1 "mc_line 21 file C:/Bruker/TOPSPIN/exp/stan/nmr/lists/pp/zgpr expanding definition of mc command after ze"
$$ # 22 "C:/Bruker/TOPSPIN/exp/stan/nmr/lists/pp/zgpr"
$$ # 1 "mc_line 22 file C:/Bruker/TOPSPIN/exp/stan/nmr/lists/pp/zgpr expanding start label for mc command"
$$ 2 MCWRK  * 2
$$ LBLF0, MCREST
$$ # 23 "C:/Bruker/TOPSPIN/exp/stan/nmr/lists/pp/zgpr"
$$   d12 pl9:f1
$$   d1 cw:f1 ph29
$$   4u do:f1
$$   d12 pl1:f1
$$   p1 ph1
$$   go=2 ph31
$$ # 1 "mc_line 29 file C:/Bruker/TOPSPIN/exp/stan/nmr/lists/pp/zgpr expanding mc command in line"
$$   MCWRK wr #0
$$   MCWRK zd 
$$   lo to LBLF0 times td0
$$ 
$$ # 30 "C:/Bruker/TOPSPIN/exp/stan/nmr/lists/pp/zgpr"
$$ exit
$$ 
$$ 
$$ ph1=0 2 2 0 1 3 3 1
$$ ph29=0
$$ ph31=0 2 2 0 1 3 3 1
$$ 
$$ 
$$ ;pl1 : f1 channel - power level for pulse (default)
$$ ;pl9 : f1 channel - power level for presaturation
$$ ;p1 : f1 channel -  90 degree high power pulse
$$ ;d1 : relaxation delay; 1-5 * T1
$$ ;d12: delay for power switching                      [20 usec]
$$ ;NS: 1 * n, total number of scans: NS * TD0
$$ 
$$ 
$$ 
$$ ;$Id: zgpr,v 1.7.10.2 2006/11/10 11:04:15 ber Exp $
##$RELAX= 
##$BRUKER FILE EXP=uxnmr.par
$$ ##TITLE= Parameter file, TOPSPIN		Version 1.3
$$ ##JCAMPDX= 5.0
$$ ##DATATYPE= Parameter Values
$$ ##ORIGIN= Bruker BioSpin GmbH
$$ ##OWNER= Administrator
$$ $$ 2008-03-03 09:42:28.895 +0100  WUR\bruker@RIK1030
$$ $$ C:/Bruker/TOPSPIN/conf/instr/avance400/uxnmr.par
$$ ##$ACB= 0
$$ ##$ACBTAT= (0..15)
0 88 72 0 0 0 0 0 0 0 0 0 0 0 0 0 
$$ ##$ACBTBA= (0..15)
0 0 0 0 0 0 0 0 0 0 0 0 0 0 0 0 
$$ ##$ACBTCTL= (0..15)
0 0 0 0 0 0 0 0 0 0 0 0 0 0 0 0 
$$ ##$ACBTDI= (0..15)
0 102 102 0 0 0 0 0 0 0 0 0 0 0 0 0 
$$ ##$ACBTDM= (0..15)
0 10 10 0 0 0 0 0 0 0 0 0 0 0 0 0 
$$ ##$ACBTFHI= (0..15)
0 400 400 0 0 0 0 0 0 0 0 0 0 0 0 0 
$$ ##$ACBTFL= (0..15)
0 73 74 0 0 0 0 0 0 0 0 0 0 0 0 0 
$$ ##$ACBTFLO= (0..15)
0 14 14 0 0 0 0 0 0 0 0 0 0 0 0 0 
$$ ##$ACBTOUT= (0..15)
0 1 2 0 0 0 0 0 0 0 0 0 0 0 0 0 
$$ ##$ACBTPO= (0..15)
0 150000 60000 0 0 0 0 0 0 0 0 0 0 0 0 0 
$$ ##$ACBTPW= (0..15)
0 10 10 0 0 0 0 0 0 0 0 0 0 0 0 0 
$$ ##$ACBTSB= (0..15)
0 0 0 0 0 0 0 0 0 0 0 0 0 0 0 0 
$$ ##$ACBTY= <no>
$$ ##$AQSBDHW= (0..31)
255 255 1 4 4 255 255 255 0 0 255 255 255 255 255 255 255 255 255 0 255 
255 255 255 255 255 255 255 255 255 255 255 
$$ ##$AQSBDID= (0..31)
255 255 88 83 83 255 255 255 65 67 255 255 255 255 255 255 255 255 255 
66 255 255 255 255 255 255 255 255 255 255 255 255 
$$ ##$AQSBDNO= (0..31)
255 255 1 1 2 255 255 255 1 1 255 255 255 255 255 255 255 255 255 1 255 
255 255 255 255 255 255 255 255 255 255 255 
$$ ##$AQSBDTY= (0..31)
255 255 3 16 16 255 255 255 5 9 255 255 255 255 255 255 255 255 255 7 
255 255 255 255 255 255 255 255 255 255 255 255 
$$ ##$AQSBUAD= (0..31)
255 255 52 36 37 255 255 255 54 26 255 255 255 255 255 255 255 255 255 
32 255 255 255 255 255 255 255 255 255 255 255 255 
$$ ##$AQSECL= (0..31)
255 255 2 3 3 255 255 255 5 2 255 255 255 255 255 255 255 255 255 255 
255 255 255 255 255 255 255 255 255 255 255 255 
$$ ##$AQSECLS= (0..31)
255 255 3 2 2 255 255 255 0 0 255 255 255 255 255 255 255 255 255 255 
255 255 255 255 255 255 255 255 255 255 255 255 
$$ ##$ATT19F= (0..1)
0 0 
$$ ##$ATT1H= (0..1)
0 0 
$$ ##$ATT3H= (0..1)
0 0 
$$ ##$ATTX= (0..1)
0 0 
$$ ##$ATTY= (0..1)
0 0 
$$ ##$ATTZ= (0..1)
0 0 
$$ ##$BACSAIR= no
$$ ##$BACSCAP= 60
$$ ##$BACSDEL= 10
$$ ##$BACSFCM= no
$$ ##$BACSOPT= <>
$$ ##$BACSTY= <tty08>
$$ ##$BARPTY= <no>
$$ ##$BFREQ= 400.13
$$ ##$BIRDS= yes
$$ ##$BMPC= 0
$$ ##$BMPCTY= <no>
$$ ##$BPSUTY= <no>
$$ ##$BSMS= 1
$$ ##$BSMSTY= <tty02>
$$ ##$CFASMOD= (0..7)
1 1 1 1 1 1 1 1 
$$ ##$CFASMUL= (0..7)
1 1 1 1 1 1 1 1 
$$ ##$CNFTXDR= (0..7)
6 6 0 0 0 0 0 0 
$$ ##$COMDIG2= 0
$$ ##$CPDBTY= <no>
$$ ##$CRCOTY= <no>
$$ ##$DATSTAT= no
$$ ##$DIGI140= (0..7)
0 0 0 0 0 0 0 0 
$$ ##$DIGIB12= (0..7)
0 0 0 0 0 0 0 0 
$$ ##$DIGIB16= (0..7)
0 0 0 0 0 0 0 0 
$$ ##$DIGIFA= (0..7)
0 0 0 0 0 0 0 0 
$$ ##$DIGIHA= (0..7)
0 0 0 0 0 0 0 0 
$$ ##$DIGIHAF= (0..7)
0 0 0 0 0 0 0 0 
$$ ##$DIGIHRD= (0..7)
0 0 0 0 0 0 0 0 
$$ ##$DIGIIA= (0..7)
0 0 0 0 0 0 0 0 
$$ ##$DIGIO16= (0..7)
0 0 0 0 0 0 0 0 
$$ ##$DIGISA= (0..7)
1 0 0 0 0 0 0 0 
$$ ##$DIGISAF= (0..7)
0 0 0 0 0 0 0 0 
$$ ##$DIGISL= (0..7)
0 0 0 0 0 0 0 0 
$$ ##$DIGITYI= (0..7)
0 0 0 0 0 0 0 0 
$$ ##$DIGITYP= (0..7)
0 0 0 0 0 0 0 0 
$$ ##$DIGITZ= 0
$$ ##$DRU= no
$$ ##$FCUMEM= (0..7)
2093056 2093056 0 0 0 0 0 0 
$$ ##$FCUPAL= (0..7)
260 260 0 0 0 0 0 0 
$$ ##$FQMIX= 0
$$ ##$FUNCMOD= <>
$$ ##$GCUTYPE= 2
$$ ##$GTUTY= <no>
$$ ##$HFAC= 3
$$ ##$HPCU= 0
$$ ##$HPCUTY= <no>
$$ ##$HPTXLP= (0..3)
-1 -1 -1 -1 
$$ ##$HPTXPI= (0..3)
0 0 0 0 
$$ ##$HPTXPO= (0..3)
0 0 0 0 
$$ ##$HPTXTY= (0..3)
0 0 0 0 
$$ ##$IF451= 0
$$ ##$IFREQ= 1
$$ ##$INTFPR= 0
$$ ##$IPSO= no
$$ ##$LOCKTY= <tty03>
$$ ##$LOCSWID= 0
$$ ##$M2FAC= 0
$$ ##$MASTY= <no>
$$ ##$MEMPRM= 0
$$ ##$MHFAC= 0
$$ ##$MXFAC= 0
$$ ##$NAMPD1= <2H>
$$ ##$NAMPD10= <>
$$ ##$NAMPD11= <>
$$ ##$NAMPD12= <>
$$ ##$NAMPD13= <>
$$ ##$NAMPD14= <>
$$ ##$NAMPD15= <>
$$ ##$NAMPD16= <>
$$ ##$NAMPD2= <X-BB19F_2HS>
$$ ##$NAMPD3= <1H>
$$ ##$NAMPD4= <>
$$ ##$NAMPD5= <>
$$ ##$NAMPD6= <>
$$ ##$NAMPD7= <>
$$ ##$NAMPD8= <>
$$ ##$NAMPD9= <>
$$ ##$NFCU= 2
$$ ##$NMRCH= 0
$$ ##$NMRMEM= 0
$$ ##$NRCU= 1
$$ ##$NROUT= 1
$$ ##$PAMPF1= (0..15)
75 99 67 27 0 0 0 12 117 46 8 118 1 0 0 0 
$$ ##$PAMPF2= (0..15)
0 0 0 0 0 0 0 0 0 0 0 0 0 0 0 0 
$$ ##$PAMPF3= (0..15)
0 0 0 0 0 0 0 0 0 0 0 0 0 0 0 0 
$$ ##$PAMPF4= (0..15)
0 0 0 0 0 0 0 0 0 0 0 0 0 0 0 0 
$$ ##$PAMPF5= (0..15)
0 0 0 0 0 0 0 0 0 0 0 0 0 0 0 0 
$$ ##$PAMPF6= (0..15)
0 0 0 0 0 0 0 0 0 0 0 0 0 0 0 0 
$$ ##$PAMPF7= (0..15)
0 0 0 0 0 0 0 0 0 0 0 0 0 0 0 0 
$$ ##$PAMPF8= (0..15)
0 0 0 0 0 0 0 0 0 0 0 0 0 0 0 0 
$$ ##$PH4= 0
$$ ##$PHF4TY= <no>
$$ ##$POWCHK= no
$$ ##$PRAMD1= (0..7)
0 1048576 0 0 0 1048576 0 0 
$$ ##$PRAMD10= (0..7)
0 0 0 0 0 0 0 0 
$$ ##$PRAMD11= (0..7)
0 0 0 0 0 0 0 0 
$$ ##$PRAMD12= (0..7)
0 0 0 0 0 0 0 0 
$$ ##$PRAMD13= (0..7)
0 0 0 0 0 0 0 0 
$$ ##$PRAMD14= (0..7)
0 0 0 0 0 0 0 0 
$$ ##$PRAMD15= (0..7)
0 0 0 0 0 0 0 0 
$$ ##$PRAMD16= (0..7)
0 0 0 0 0 0 0 0 
$$ ##$PRAMD17= (0..7)
0 0 0 0 0 0 0 0 
$$ ##$PRAMD18= (0..7)
0 0 0 0 0 0 0 0 
$$ ##$PRAMD19= (0..7)
0 0 0 0 0 0 0 0 
$$ ##$PRAMD2= (0..7)
2147483644 2146435071 2147483647 134217727 2147483644 2146435071 2147483647 
134217727 
$$ ##$PRAMD20= (0..7)
0 0 0 0 0 0 0 0 
$$ ##$PRAMD21= (0..7)
0 0 0 0 0 0 0 0 
$$ ##$PRAMD3= (0..7)
2 0 0 0 2 0 0 0 
$$ ##$PRAMD4= (0..7)
2147483644 2146435071 2147483647 134217727 2147483644 2146435071 2147483647 
134217727 
$$ ##$PRAMD5= (0..7)
0 0 0 0 0 0 0 0 
$$ ##$PRAMD6= (0..7)
0 0 0 0 0 0 0 0 
$$ ##$PRAMD7= (0..7)
0 0 0 0 0 0 0 0 
$$ ##$PRAMD8= (0..7)
0 0 0 0 0 0 0 0 
$$ ##$PRAMD9= (0..7)
0 0 0 0 0 0 0 0 
$$ ##$PRAMLED= (0..1)
15 15 
$$ ##$PRAMP1= <tty01>
$$ ##$PRAMP2= <no>
$$ ##$PRAMP3= <no>
$$ ##$PRAMP4= <no>
$$ ##$PRAMP5= <no>
$$ ##$PRAMP6= <no>
$$ ##$PRAMP7= <no>
$$ ##$PRAMP8= <no>
$$ ##$PRAMPTP= 0
$$ ##$PREPTY= <no>
$$ ##$PRESHLD= 0
$$ ##$PTS160= -1
$$ ##$PTSA2X= (0..7)
0 0 0 0 0 0 0 0 
$$ ##$PTSF2X= (0..7)
0 0 0 0 0 0 0 0 
$$ ##$PTSFMX= (0..7)
429.9 429.9 0 0 0 0 0 0 
$$ ##$PULCHK= no
$$ ##$RCUCDS= (0..7)
8388608 0 0 0 0 0 0 0 
$$ ##$RCUCFS= (0..7)
4096 0 0 0 0 0 0 0 
$$ ##$RCUCSS= (0..7)
1048576 0 0 0 0 0 0 0 
$$ ##$RCUI2C1= (0..7)
78 0 0 0 0 0 0 0 
$$ ##$RCUI2C2= (0..7)
0 0 0 0 0 0 0 0 
$$ ##$RCUI2C3= (0..7)
0 0 0 0 0 0 0 0 
$$ ##$RCUI2C4= (0..7)
0 0 0 0 0 0 0 0 
$$ ##$RCUI2C5= (0..7)
0 0 0 0 0 0 0 0 
$$ ##$RCUI2C6= (0..7)
0 0 0 0 0 0 0 0 
$$ ##$RCUI2C7= (0..7)
0 0 0 0 0 0 0 0 
$$ ##$RCUI2C8= (0..7)
0 0 0 0 0 0 0 0 
$$ ##$RDCU= 0
$$ ##$RGTYPE= (0..7)
5 0 0 0 0 0 0 0 
$$ ##$RG_max= (0..7)
46341 0 0 0 0 0 0 0 
$$ ##$RG_min= (0..7)
1 0 0 0 0 0 0 0 
$$ ##$RG_tab1= (0..255)
1 1.1 1.3 1.4 1.6 1.8 2 2.2 2.5 2.8 3.2 3.6 4 4.5 5 5.7 6.3 7.1 8 9 10.1 
11.3 12.7 14.3 16 18 20.2 22.6 25.4 28.5 32 35.9 40.3 45.3 50.8 57 64 
71.8 80.6 90.5 101.6 114 128 143.7 161.3 181 203.2 228.1 256 287.4 322.5 
362 406.4 456.1 512 574.7 645.1 724.1 812.7 912.3 1024 1149.4 1290.2 1448.2 
1625.5 1824.6 2048 2298.8 2580.3 2896.3 3251 3649.1 4096 4597.6 5160.6 
5792.6 6502 7298.2 8192 9195.2 10321.3 11585.2 13004 14596.5 16384 18390.4 
20642.5 23170.5 26008 29193 32768 36780.8 41285.1 46341 -1 -1 -1 -1 -1 
-1 -1 -1 -1 -1 -1 -1 -1 -1 -1 -1 -1 -1 -1 -1 -1 -1 -1 -1 -1 -1 -1 -1 -1 
-1 -1 -1 -1 -1 -1 -1 -1 -1 -1 -1 -1 -1 -1 -1 -1 -1 -1 -1 -1 -1 -1 -1 -1 
-1 -1 -1 -1 -1 -1 -1 -1 -1 -1 -1 -1 -1 -1 -1 -1 -1 -1 -1 -1 -1 -1 -1 -1 
-1 -1 -1 -1 -1 -1 -1 -1 -1 -1 -1 -1 -1 -1 -1 -1 -1 -1 -1 -1 -1 -1 -1 -1 
-1 -1 -1 -1 -1 -1 -1 -1 -1 -1 -1 -1 -1 -1 -1 -1 -1 -1 -1 -1 -1 -1 -1 -1 
-1 -1 -1 -1 -1 -1 -1 -1 -1 -1 -1 -1 -1 -1 -1 -1 -1 -1 -1 -1 -1 -1 -1 -1 
-1 -1 -1 -1 -1 -1 -1 -1 -1 -1 -1 -1 -1 
$$ ##$RG_tab2= (0..255)
-1 -1 -1 -1 -1 -1 -1 -1 -1 -1 -1 -1 -1 -1 -1 -1 -1 -1 -1 -1 -1 -1 -1 -1 
-1 -1 -1 -1 -1 -1 -1 -1 -1 -1 -1 -1 -1 -1 -1 -1 -1 -1 -1 -1 -1 -1 -1 -1 
-1 -1 -1 -1 -1 -1 -1 -1 -1 -1 -1 -1 -1 -1 -1 -1 -1 -1 -1 -1 -1 -1 -1 -1 
-1 -1 -1 -1 -1 -1 -1 -1 -1 -1 -1 -1 -1 -1 -1 -1 -1 -1 -1 -1 -1 -1 -1 -1 
-1 -1 -1 -1 -1 -1 -1 -1 -1 -1 -1 -1 -1 -1 -1 -1 -1 -1 -1 -1 -1 -1 -1 -1 
-1 -1 -1 -1 -1 -1 -1 -1 -1 -1 -1 -1 -1 -1 -1 -1 -1 -1 -1 -1 -1 -1 -1 -1 
-1 -1 -1 -1 -1 -1 -1 -1 -1 -1 -1 -1 -1 -1 -1 -1 -1 -1 -1 -1 -1 -1 -1 -1 
-1 -1 -1 -1 -1 -1 -1 -1 -1 -1 -1 -1 -1 -1 -1 -1 -1 -1 -1 -1 -1 -1 -1 -1 
-1 -1 -1 -1 -1 -1 -1 -1 -1 -1 -1 -1 -1 -1 -1 -1 -1 -1 -1 -1 -1 -1 -1 -1 
-1 -1 -1 -1 -1 -1 -1 -1 -1 -1 -1 -1 -1 -1 -1 -1 -1 -1 -1 -1 -1 -1 -1 -1 
-1 -1 -1 -1 -1 -1 -1 -1 -1 -1 -1 -1 -1 -1 -1 -1 
$$ ##$RG_tab3= (0..255)
-1 -1 -1 -1 -1 -1 -1 -1 -1 -1 -1 -1 -1 -1 -1 -1 -1 -1 -1 -1 -1 -1 -1 -1 
-1 -1 -1 -1 -1 -1 -1 -1 -1 -1 -1 -1 -1 -1 -1 -1 -1 -1 -1 -1 -1 -1 -1 -1 
-1 -1 -1 -1 -1 -1 -1 -1 -1 -1 -1 -1 -1 -1 -1 -1 -1 -1 -1 -1 -1 -1 -1 -1 
-1 -1 -1 -1 -1 -1 -1 -1 -1 -1 -1 -1 -1 -1 -1 -1 -1 -1 -1 -1 -1 -1 -1 -1 
-1 -1 -1 -1 -1 -1 -1 -1 -1 -1 -1 -1 -1 -1 -1 -1 -1 -1 -1 -1 -1 -1 -1 -1 
-1 -1 -1 -1 -1 -1 -1 -1 -1 -1 -1 -1 -1 -1 -1 -1 -1 -1 -1 -1 -1 -1 -1 -1 
-1 -1 -1 -1 -1 -1 -1 -1 -1 -1 -1 -1 -1 -1 -1 -1 -1 -1 -1 -1 -1 -1 -1 -1 
-1 -1 -1 -1 -1 -1 -1 -1 -1 -1 -1 -1 -1 -1 -1 -1 -1 -1 -1 -1 -1 -1 -1 -1 
-1 -1 -1 -1 -1 -1 -1 -1 -1 -1 -1 -1 -1 -1 -1 -1 -1 -1 -1 -1 -1 -1 -1 -1 
-1 -1 -1 -1 -1 -1 -1 -1 -1 -1 -1 -1 -1 -1 -1 -1 -1 -1 -1 -1 -1 -1 -1 -1 
-1 -1 -1 -1 -1 -1 -1 -1 -1 -1 -1 -1 -1 -1 -1 -1 
$$ ##$RG_tab4= (0..255)
-1 -1 -1 -1 -1 -1 -1 -1 -1 -1 -1 -1 -1 -1 -1 -1 -1 -1 -1 -1 -1 -1 -1 -1 
-1 -1 -1 -1 -1 -1 -1 -1 -1 -1 -1 -1 -1 -1 -1 -1 -1 -1 -1 -1 -1 -1 -1 -1 
-1 -1 -1 -1 -1 -1 -1 -1 -1 -1 -1 -1 -1 -1 -1 -1 -1 -1 -1 -1 -1 -1 -1 -1 
-1 -1 -1 -1 -1 -1 -1 -1 -1 -1 -1 -1 -1 -1 -1 -1 -1 -1 -1 -1 -1 -1 -1 -1 
-1 -1 -1 -1 -1 -1 -1 -1 -1 -1 -1 -1 -1 -1 -1 -1 -1 -1 -1 -1 -1 -1 -1 -1 
-1 -1 -1 -1 -1 -1 -1 -1 -1 -1 -1 -1 -1 -1 -1 -1 -1 -1 -1 -1 -1 -1 -1 -1 
-1 -1 -1 -1 -1 -1 -1 -1 -1 -1 -1 -1 -1 -1 -1 -1 -1 -1 -1 -1 -1 -1 -1 -1 
-1 -1 -1 -1 -1 -1 -1 -1 -1 -1 -1 -1 -1 -1 -1 -1 -1 -1 -1 -1 -1 -1 -1 -1 
-1 -1 -1 -1 -1 -1 -1 -1 -1 -1 -1 -1 -1 -1 -1 -1 -1 -1 -1 -1 -1 -1 -1 -1 
-1 -1 -1 -1 -1 -1 -1 -1 -1 -1 -1 -1 -1 -1 -1 -1 -1 -1 -1 -1 -1 -1 -1 -1 
-1 -1 -1 -1 -1 -1 -1 -1 -1 -1 -1 -1 -1 -1 -1 -1 
$$ ##$RG_tab5= (0..255)
-1 -1 -1 -1 -1 -1 -1 -1 -1 -1 -1 -1 -1 -1 -1 -1 -1 -1 -1 -1 -1 -1 -1 -1 
-1 -1 -1 -1 -1 -1 -1 -1 -1 -1 -1 -1 -1 -1 -1 -1 -1 -1 -1 -1 -1 -1 -1 -1 
-1 -1 -1 -1 -1 -1 -1 -1 -1 -1 -1 -1 -1 -1 -1 -1 -1 -1 -1 -1 -1 -1 -1 -1 
-1 -1 -1 -1 -1 -1 -1 -1 -1 -1 -1 -1 -1 -1 -1 -1 -1 -1 -1 -1 -1 -1 -1 -1 
-1 -1 -1 -1 -1 -1 -1 -1 -1 -1 -1 -1 -1 -1 -1 -1 -1 -1 -1 -1 -1 -1 -1 -1 
-1 -1 -1 -1 -1 -1 -1 -1 -1 -1 -1 -1 -1 -1 -1 -1 -1 -1 -1 -1 -1 -1 -1 -1 
-1 -1 -1 -1 -1 -1 -1 -1 -1 -1 -1 -1 -1 -1 -1 -1 -1 -1 -1 -1 -1 -1 -1 -1 
-1 -1 -1 -1 -1 -1 -1 -1 -1 -1 -1 -1 -1 -1 -1 -1 -1 -1 -1 -1 -1 -1 -1 -1 
-1 -1 -1 -1 -1 -1 -1 -1 -1 -1 -1 -1 -1 -1 -1 -1 -1 -1 -1 -1 -1 -1 -1 -1 
-1 -1 -1 -1 -1 -1 -1 -1 -1 -1 -1 -1 -1 -1 -1 -1 -1 -1 -1 -1 -1 -1 -1 -1 
-1 -1 -1 -1 -1 -1 -1 -1 -1 -1 -1 -1 -1 -1 -1 -1 
$$ ##$RG_tab6= (0..255)
-1 -1 -1 -1 -1 -1 -1 -1 -1 -1 -1 -1 -1 -1 -1 -1 -1 -1 -1 -1 -1 -1 -1 -1 
-1 -1 -1 -1 -1 -1 -1 -1 -1 -1 -1 -1 -1 -1 -1 -1 -1 -1 -1 -1 -1 -1 -1 -1 
-1 -1 -1 -1 -1 -1 -1 -1 -1 -1 -1 -1 -1 -1 -1 -1 -1 -1 -1 -1 -1 -1 -1 -1 
-1 -1 -1 -1 -1 -1 -1 -1 -1 -1 -1 -1 -1 -1 -1 -1 -1 -1 -1 -1 -1 -1 -1 -1 
-1 -1 -1 -1 -1 -1 -1 -1 -1 -1 -1 -1 -1 -1 -1 -1 -1 -1 -1 -1 -1 -1 -1 -1 
-1 -1 -1 -1 -1 -1 -1 -1 -1 -1 -1 -1 -1 -1 -1 -1 -1 -1 -1 -1 -1 -1 -1 -1 
-1 -1 -1 -1 -1 -1 -1 -1 -1 -1 -1 -1 -1 -1 -1 -1 -1 -1 -1 -1 -1 -1 -1 -1 
-1 -1 -1 -1 -1 -1 -1 -1 -1 -1 -1 -1 -1 -1 -1 -1 -1 -1 -1 -1 -1 -1 -1 -1 
-1 -1 -1 -1 -1 -1 -1 -1 -1 -1 -1 -1 -1 -1 -1 -1 -1 -1 -1 -1 -1 -1 -1 -1 
-1 -1 -1 -1 -1 -1 -1 -1 -1 -1 -1 -1 -1 -1 -1 -1 -1 -1 -1 -1 -1 -1 -1 -1 
-1 -1 -1 -1 -1 -1 -1 -1 -1 -1 -1 -1 -1 -1 -1 -1 
$$ ##$RG_tab7= (0..255)
-1 -1 -1 -1 -1 -1 -1 -1 -1 -1 -1 -1 -1 -1 -1 -1 -1 -1 -1 -1 -1 -1 -1 -1 
-1 -1 -1 -1 -1 -1 -1 -1 -1 -1 -1 -1 -1 -1 -1 -1 -1 -1 -1 -1 -1 -1 -1 -1 
-1 -1 -1 -1 -1 -1 -1 -1 -1 -1 -1 -1 -1 -1 -1 -1 -1 -1 -1 -1 -1 -1 -1 -1 
-1 -1 -1 -1 -1 -1 -1 -1 -1 -1 -1 -1 -1 -1 -1 -1 -1 -1 -1 -1 -1 -1 -1 -1 
-1 -1 -1 -1 -1 -1 -1 -1 -1 -1 -1 -1 -1 -1 -1 -1 -1 -1 -1 -1 -1 -1 -1 -1 
-1 -1 -1 -1 -1 -1 -1 -1 -1 -1 -1 -1 -1 -1 -1 -1 -1 -1 -1 -1 -1 -1 -1 -1 
-1 -1 -1 -1 -1 -1 -1 -1 -1 -1 -1 -1 -1 -1 -1 -1 -1 -1 -1 -1 -1 -1 -1 -1 
-1 -1 -1 -1 -1 -1 -1 -1 -1 -1 -1 -1 -1 -1 -1 -1 -1 -1 -1 -1 -1 -1 -1 -1 
-1 -1 -1 -1 -1 -1 -1 -1 -1 -1 -1 -1 -1 -1 -1 -1 -1 -1 -1 -1 -1 -1 -1 -1 
-1 -1 -1 -1 -1 -1 -1 -1 -1 -1 -1 -1 -1 -1 -1 -1 -1 -1 -1 -1 -1 -1 -1 -1 
-1 -1 -1 -1 -1 -1 -1 -1 -1 -1 -1 -1 -1 -1 -1 -1 
$$ ##$RG_tab8= (0..255)
-1 -1 -1 -1 -1 -1 -1 -1 -1 -1 -1 -1 -1 -1 -1 -1 -1 -1 -1 -1 -1 -1 -1 -1 
-1 -1 -1 -1 -1 -1 -1 -1 -1 -1 -1 -1 -1 -1 -1 -1 -1 -1 -1 -1 -1 -1 -1 -1 
-1 -1 -1 -1 -1 -1 -1 -1 -1 -1 -1 -1 -1 -1 -1 -1 -1 -1 -1 -1 -1 -1 -1 -1 
-1 -1 -1 -1 -1 -1 -1 -1 -1 -1 -1 -1 -1 -1 -1 -1 -1 -1 -1 -1 -1 -1 -1 -1 
-1 -1 -1 -1 -1 -1 -1 -1 -1 -1 -1 -1 -1 -1 -1 -1 -1 -1 -1 -1 -1 -1 -1 -1 
-1 -1 -1 -1 -1 -1 -1 -1 -1 -1 -1 -1 -1 -1 -1 -1 -1 -1 -1 -1 -1 -1 -1 -1 
-1 -1 -1 -1 -1 -1 -1 -1 -1 -1 -1 -1 -1 -1 -1 -1 -1 -1 -1 -1 -1 -1 -1 -1 
-1 -1 -1 -1 -1 -1 -1 -1 -1 -1 -1 -1 -1 -1 -1 -1 -1 -1 -1 -1 -1 -1 -1 -1 
-1 -1 -1 -1 -1 -1 -1 -1 -1 -1 -1 -1 -1 -1 -1 -1 -1 -1 -1 -1 -1 -1 -1 -1 
-1 -1 -1 -1 -1 -1 -1 -1 -1 -1 -1 -1 -1 -1 -1 -1 -1 -1 -1 -1 -1 -1 -1 -1 
-1 -1 -1 -1 -1 -1 -1 -1 -1 -1 -1 -1 -1 -1 -1 -1 
$$ ##$ROUTER= 3
$$ ##$RX22TY= <tty10>
$$ ##$SCMTY= <no>
$$ ##$SPECTR= 5
$$ ##$SY2FLAG= 0
$$ ##$TFXNUM= 0
$$ ##$TRIPLO2= 0
$$ ##$VTUTY= <tty05>
$$ ##$WBREFAM= (0..15)
100 100 100 100 100 100 100 100 100 100 100 100 100 100 100 100 
$$ ##$WBREFPH= (0..15)
0 0 0 0 0 0 0 0 0 0 0 0 0 0 0 0 
$$ ##$XFAC= 2
$$ ##END=
##$RELAX= 
$$ Bruker specific parameters
$$ --------------------------
##$DU= <P:\NMR-data>
##$EXPNO= 1
##$NAME= <NMR_polar_Ctrol_p11a.5D>
##$PROCNO= 1
##$TYPE= <nmr>
##$USER= <Ainhoa_raw_data>
##$ACQT0= -4.83829889523336
##$AMP= (0..31)
100 100 100 100 100 100 100 100 100 100 100 100 100 100 100 100 100 100
100 100 100 100 100 100 100 100 100 100 100 100 100 100
##$ANAVPT= -1
##$AQSEQ= 0
##$AQ_mod= 3
##$AUNM= <au_zg>
##$AUTOPOS= <5 >
##$BF1= 400.13
##$BF2= 100.612769
##$BF3= 400.13
##$BF4= 400.13
##$BF5= 500.13
##$BF6= 500.13
##$BF7= 500.13
##$BF8= 500.13
##$BYTORDA= 0
##$CFDGTYP= 0
##$CFRGTYP= 5
##$CHEMSTR= <none>
##$CNST= (0..63)
1 1 145 1 1 1 1 1 1 1 1 1 1 1 1 1 1 1 1 1 1 1 1 1 1 1 1 1 1 1 1 1 1 1 1
1 1 1 1 1 1 1 1 1 1 1 1 1 1 1 1 1 1 1 1 1 1 1 1 1 1 1 1 1
##$CPDPRG= <>
##$CPDPRG1= <>
##$CPDPRG2= <>
##$CPDPRG3= <>
##$CPDPRG4= <mlev>
##$CPDPRG5= <mlev>
##$CPDPRG6= <mlev>
##$CPDPRG7= <mlev>
##$CPDPRG8= <mlev>
##$CPDPRGB= <>
##$CPDPRGT= <>
##$D= (0..63)
0 2 0 0 0 0 0 0 0 0.06 0 0 2e-005 0 0 0 0.0002 0 0 0 0 0 0 0 0 0 0 0 0
0 0 0 0 0 0 0 0 0 0 0 0 0 0 0 0 0 0 0 0 0 0 0 0 0 0 0 0 0 0 0 0 0 0 0
##$DATE= 1217293978
##$DBL= (0..7)
120 120 120 120 120 120 120 120
##$DBP= (0..7)
150 150 150 150 150 150 150 150
##$DBP07= 0
##$DBPNAM0= <>
##$DBPNAM1= <>
##$DBPNAM2= <>
##$DBPNAM3= <>
##$DBPNAM4= <>
##$DBPNAM5= <>
##$DBPNAM6= <>
##$DBPNAM7= <>
##$DBPOAL= (0..7)
0.5 0.5 0.5 0.5 0.5 0.5 0.5 0.5
##$DBPOFFS= (0..7)
0 0 0 0 0 0 0 0
##$DE= 6
##$DECBNUC= <off>
##$DECIM= 24
##$DECNUC= <off>
##$DECSTAT= 4
##$DIGMOD= 0
##$DIGTYP= 7
##$DL= (0..7)
0 120 120 120 120 120 120 120
##$DP= (0..7)
150 150 150 150 150 150 150 150
##$DP07= 0
##$DPNAME0= <>
##$DPNAME1= <>
##$DPNAME2= <>
##$DPNAME3= <>
##$DPNAME4= <>
##$DPNAME5= <>
##$DPNAME6= <>
##$DPNAME7= <>
##$DPOAL= (0..7)
0.5 0.5 0.5 0.5 0.5 0.5 0.5 0.5
##$DPOFFS= (0..7)
0 0 0 0 0 0 0 0
##$DQDMODE= 0
##$DR= 18
##$DS= 4
##$DSLIST= <SSSSSSSSSSSSSSS>
##$DSPFIRM= 0
##$DSPFVS= -1
##$DTYPA= 0
##$EXP= <AID_d2o>
##$F1LIST= <111111111111111>
##$F2LIST= <222222222222222>
##$F3LIST= <333333333333333>
##$FCUCHAN= (0..9)
0 2 1 0 0 0 0 0 0 0
##$FL1= 90
##$FL2= 90
##$FL3= 90
##$FL4= 90
##$FOV= 20
##$FQ1LIST= <freqlist>
##$FQ2LIST= <freqlist>
##$FQ3LIST= <freqlist>
##$FQ4LIST= <freqlist>
##$FQ5LIST= <freqlist>
##$FQ6LIST= <freqlist>
##$FQ7LIST= <freqlist>
##$FQ8LIST= <freqlist>
##$FRQLO3= 1882485.02994012
##$FRQLO3N= 0
##$FS= (0..7)
83 83 83 83 83 83 83 83
##$FTLPGN= 0
##$FW= 90000
##$FnMODE= 0
##$FnTYPE= 0
##$GP031= 0
##$GPNAM0= <sine.100>
##$GPNAM1= <sine.100>
##$GPNAM10= <sine.100>
##$GPNAM11= <sine.100>
##$GPNAM12= <sine.100>
##$GPNAM13= <sine.100>
##$GPNAM14= <sine.100>
##$GPNAM15= <sine.100>
##$GPNAM16= <sine.100>
##$GPNAM17= <sine.100>
##$GPNAM18= <sine.100>
##$GPNAM19= <sine.100>
##$GPNAM2= <sine.100>
##$GPNAM20= <sine.100>
##$GPNAM21= <sine.100>
##$GPNAM22= <sine.100>
##$GPNAM23= <sine.100>
##$GPNAM24= <sine.100>
##$GPNAM25= <sine.100>
##$GPNAM26= <sine.100>
##$GPNAM27= <sine.100>
##$GPNAM28= <sine.100>
##$GPNAM29= <sine.100>
##$GPNAM3= <sine.100>
##$GPNAM30= <sine.100>
##$GPNAM31= <sine.100>
##$GPNAM4= <sine.100>
##$GPNAM5= <sine.100>
##$GPNAM6= <sine.100>
##$GPNAM7= <sine.100>
##$GPNAM8= <sine.100>
##$GPNAM9= <sine.100>
##$GPX= (0..31)
0 0 0 0 0 0 0 0 0 0 0 0 0 0 0 0 0 0 0 0 0 0 0 0 0 0 0 0 0 0 0 0
##$GPY= (0..31)
0 0 0 0 0 0 0 0 0 0 0 0 0 0 0 0 0 0 0 0 0 0 0 0 0 0 0 0 0 0 0 0
##$GPZ= (0..31)
0 0 0 0 0 0 0 0 0 0 0 0 0 0 0 0 0 0 0 0 0 0 0 0 0 0 0 0 0 0 0 0
##$GRDPROG= <>
##$GRPDLY= -1
##$HDDUTY= 20
##$HDRATE= 20
##$HGAIN= (0..3)
0 0 0 0
##$HL1= 1
##$HL2= 35
##$HL3= 16
##$HL4= 17
##$HOLDER= 0
##$HPMOD= (0..7)
0 0 0 0 0 0 0 0
##$HPPRGN= 0
##$IN= (0..63)
0.001 0.001 0.001 0.001 0.001 0.001 0.001 0.001 0.001 0.001 0.001 0.001
0.001 0.001 0.001 0.001 0.001 0.001 0.001 0.001 0.001 0.001 0.001 0.001
0.001 0.001 0.001 0.001 0.001 0.001 0.001 0.001 0.001 0.001 0.001 0.001
0.001 0.001 0.001 0.001 0.001 0.001 0.001 0.001 0.001 0.001 0.001 0.001
0.001 0.001 0.001 0.001 0.001 0.001 0.001 0.001 0.001 0.001 0.001 0.001
0.001 0.001 0.001 0.001
##$INF= (0..7)
0 0 0 0 0 0 0 0
##$INP= (0..63)
0 0 0 0 0 0 0 0 0 0 0 0 0 0 0 0 0 0 0 0 0 0 0 0 0 0 0 0 0 0 0 0 0 0 0 0
0 0 0 0 0 0 0 0 0 0 0 0 0 0 0 0 0 0 0 0 0 0 0 0 0 0 0 0
##$INSTRUM= <avance400>
##$L= (0..31)
1 1 1 1 1 1 1 1 1 1 1 1 1 1 1 1 1 1 1 1 1 1 1 1 1 1 1 1 1 1 1 1
##$LFILTER= 200
##$LGAIN= -5
##$LINPSTP= 10
##$LOCKED= yes
##$LOCKFLD= 3186
##$LOCKGN= 97.1999969482422
##$LOCKPOW= -25
##$LOCKPPM= 4.69999980926514
##$LOCNUC= <2H>
##$LOCPHAS= 356
##$LOCSHFT= yes
##$LOCSW= 0
##$LTIME= 0.200000002980232
##$MASR= 4200
##$MASRLST= <masrlst>
##$NBL= 1
##$NC= -2
##$NLOGCH= 1
##$NS= 1024
##$NUC1= <1H>
##$NUC2= <13C>
##$NUC3= <off>
##$NUC4= <off>
##$NUC5= <off>
##$NUC6= <off>
##$NUC7= <off>
##$NUC8= <off>
##$NUCLEI= 0
##$NUCLEUS= <off>
##$O1= 1885.29
##$O2= 4979.85804243228
##$O3= 1900.52349393
##$O4= 1900.52349393
##$O5= 0
##$O6= 0
##$O7= 0
##$O8= 0
##$OBSCHAN= (0..9)
0 0 0 0 0 0 0 0 0 0
##$OVERFLW= 0
##$P= (0..63)
7.6 7.6 15.2 14.9 29.8 16.5 25 50 0 0 0 0 0 0 0 200000 1000 2500 0 600
2500 0 0 0 0 200 0 7.6 1000 0 0 0 0 0 0 0 0 0 0 0 0 0 0 0 0 0 0 0 0 0 0
0 0 0 0 0 0 0 0 0 0 0 0 0
##$PACOIL= (0..15)
0 0 0 0 0 0 0 0 0 0 0 0 0 0 0 0
##$PAPS= 2
##$PARMODE= 0
##$PCPD= (0..9)
100 100 70 100 100 100 100 100 100 100
##$PHCOR= (0..31)
0 0 0 0 0 0 0 0 0 0 0 0 0 0 0 0 0 0 0 0 0 0 0 0 0 0 0 0 0 0 0 0
##$PHLIST= <>
##$PHP= 1
##$PH_ref= 0
##$PL= (0..63)
120 0 -4 120 120 120 120 120 120 80 10.34 22.38 9 120 120 120 120 120 0
120 120 120 120 120 120 120 120 22.38 120 120 9 120 120 120 120 120 120
120 120 120 120 120 120 120 120 120 120 120 120 120 120 120 120 120 120
120 120 120 120 120 120 120 120 120
##$PLSTEP= 0.1
##$PLSTRT= -6
##$POWMOD= 0
##$PQPHASE= 0
##$PQSCALE= 0
##$PR= 1
##$PRECHAN= (0..15)
-1 1 2 -1 -1 -1 -1 -1 -1 -1 -1 -1 -1 -1 -1 -1
##$PRGAIN= 0
##$PROBHD= <5 mm PABBI 1H-BB Z-GRD Z811201/0006
>
##$PROSOL= no
##$PULPROG= <zgpr>
##$PW= 0
##$PYNM= <acqu.py>
##$QNP= 1
##$RD= 0
##$RECCHAN= (0..15)
-1 -1 -1 -1 -1 -1 -1 -1 -1 -1 -1 -1 -1 -1 -1 -1
##$RECPH= 0
##$RECPRE= (0..15)
-1 -1 -1 -1 -1 -1 -1 -1 -1 -1 -1 -1 -1 -1 -1 -1
##$RECPRFX= (0..15)
-1 -1 -1 -1 -1 -1 -1 -1 -1 -1 -1 -1 -1 -1 -1 -1
##$RECSEL= (0..15)
0 0 0 0 0 0 0 0 0 0 0 0 0 0 0 0
##$RG= 406.4
##$RO= 0
##$ROUTWD1= (0..23)
0 0 0 0 0 0 0 0 0 0 0 0 0 0 0 0 0 0 0 0 1 1 0 0
##$ROUTWD2= (0..23)
0 0 0 0 0 1 0 0 0 0 0 0 0 0 0 0 0 0 1 0 1 1 0 0
##$RSEL= (0..9)
0 1 2 0 0 0 0 0 0 0
##$S= (0..7)
83 4 83 83 83 83 83 83
##$SEOUT= 0
##$SFO1= 400.13188529
##$SFO2= 100.617748858042
##$SFO3= 400.131900523494
##$SFO4= 400.131900523494
##$SFO5= 500.13
##$SFO6= 500.13
##$SFO7= 500.13
##$SFO8= 500.13
##$SOLVENT= <D2O>
##$SP= (0..31)
1 120 120 120 0 0 120 120 0 0 0 120 0 0 120 0 150 150 120 120.87 118.96
122.27 114.95 150 150 150 150 150 150 120 120 120
##$SP07= 0
##$SPECTR= 0
##$SPNAM0= <gauss>
##$SPNAM1= <Gaus1.1000>
##$SPNAM10= <gauss>
##$SPNAM11= <Gaus1.1000>
##$SPNAM12= <gauss>
##$SPNAM13= <gauss>
##$SPNAM14= <Gaus1.1000>
##$SPNAM15= <Gaus1.1000>
##$SPNAM16= <gauss>
##$SPNAM17= <gauss>
##$SPNAM18= <Gaus1.1000>
##$SPNAM19= <Gaus1.1000>
##$SPNAM2= <Gaus1.1000>
##$SPNAM20= <Gaus1.1000>
##$SPNAM21= <Gaus1.1000>
##$SPNAM22= <Gaus1.1000>
##$SPNAM23= <gauss>
##$SPNAM24= <gauss>
##$SPNAM25= <gauss>
##$SPNAM26= <gauss>
##$SPNAM27= <gauss>
##$SPNAM28= <gauss>
##$SPNAM29= <Gaus1.1000>
##$SPNAM3= <Gaus1.1000>
##$SPNAM30= <Gaus1.1000>
##$SPNAM31= <Gaus1.1000>
##$SPNAM4= <gauss>
##$SPNAM5= <gauss>
##$SPNAM6= <Gaus1.1000>
##$SPNAM7= <Gaus1.1000>
##$SPNAM8= <gauss>
##$SPNAM9= <gauss>
##$SPOAL= (0..31)
0.5 0.5 0.5 0.5 0.5 0.5 0.5 0.5 0.5 0.5 0.5 0.5 0.5 0.5 0.5 0.5 0.5 0.5
0.5 0.5 0.5 0.5 0.5 0.5 0.5 0.5 0.5 0.5 0.5 0.5 0.5 0.5
##$SPOFFS= (0..31)
0 0 0 0 0 0 0 0 0 0 0 0 0 0 0 0 0 0 0 0 0 0 0 0 0 0 0 0 0 0 0 0
##$SUBNAM0= <"">
##$SUBNAM1= <"">
##$SUBNAM2= <"">
##$SUBNAM3= <"">
##$SUBNAM4= <"">
##$SUBNAM5= <"">
##$SUBNAM6= <"">
##$SUBNAM7= <"">
##$SUBNAM8= <"">
##$SUBNAM9= <"">
##$SW= 12.4709380669908
##$SWIBOX= (0..15)
0 1 2 0 0 0 0 0 0 0 0 0 0 0 0 0
##$SW_h= 4990.01996007984
##$SWfinal= 0
##$TD= 16244
##$TD0= 1
##$TE= 300
##$TE2= 300
##$TE3= 300
##$TEG= 300
##$TL= (0..7)
0 120 120 120 120 120 120 120
##$TP= (0..7)
150 150 150 150 150 150 150 150
##$TP07= 0
##$TPNAME0= <>
##$TPNAME1= <>
##$TPNAME2= <>
##$TPNAME3= <>
##$TPNAME4= <>
##$TPNAME5= <>
##$TPNAME6= <>
##$TPNAME7= <>
##$TPOAL= (0..7)
0.5 0.5 0.5 0.5 0.5 0.5 0.5 0.5
##$TPOFFS= (0..7)
0 0 0 0 0 0 0 0
##$TUNHIN= 0
##$TUNHOUT= 0
##$TUNXOUT= 0
##$USERA1= <user>
##$USERA2= <user>
##$USERA3= <user>
##$USERA4= <user>
##$USERA5= <user>
##$V9= 5
##$VALIST= <valist>
##$VCLIST= <CCCCCCCCCCCCCCC>
##$VD= 0
##$VDLIST= <DDDDDDDDDDDDDDD>
##$VPLIST= <PPPPPPPPPPPPPPP>
##$VTLIST= <TTTTTTTTTTTTTTT>
##$WBST= 1024
##$WBSW= 15.53612
##$XGAIN= (0..3)
0 0 0 0
##$XL= 0
##$YL= 0
##$YMAX_a= 31003168
##$YMIN_a= -26188478
##$ZGOPTNS= <>
##$ZL1= 120
##$ZL2= 120
##$ZL3= 120
##$ZL4= 120
##$ABSF1= 10
##$ABSF2= 0
##$ABSG= 5
##$ABSL= 3
##$ALPHA= 0
##$AQORDER= 0
##$ASSFAC= 0
##$ASSFACI= 0
##$ASSFACX= 0
##$ASSWID= 0
##$AUNMP= <proc_1H_AID>
##$AXLEFT= 0
##$AXNAME= <>
##$AXNUC= <off>
##$AXRIGHT= 0
##$AXTYPE= 0
##$AXUNIT= <>
##$AZFE= 0.1
##$AZFW= 0.1
##$BCFW= 1
##$BC_mod= 2
##$BYTORDP= 0
##$COROFFS= 0
##$CY= 12.5
##$DATMOD= 1
##$DC= 2
##$DFILT= <>
##$DTYPP= 0
##$F1P= 9.9967504570787
##$F2P= -9.53364507338961e-007
##$FCOR= 1
##$FTSIZE= 65536
##$FT_mod= 4
##$GAMMA= 1
##$GB= 0
##$INTBC= 1
##$INTSCL= 1
##$ISEN= 128
##$LB= 1
##$LEV0= 0
##$LPBIN= 0
##$MAXI= 10000
##$MC2= 0
##$MEAN= 0
##$ME_mod= 0
##$MI= 0.02
##$NCOEF= 0
##$NC_proc= 0
##$NLEV= 6
##$NOISF1= 8.174992
##$NOISF2= 6.675002
##$NSP= 1
##$NTH_PI= 0
##$NZP= 0
##$OFFSET= 12.29218
##$PC= 1
##$PHC0= -6.445456
##$PHC1= -14.07969
##$PH_mod= 0
##$PKNL= yes
##$PPARMOD= 0
##$PPDIAG= 0
##$PPIPTYP= 0
##$PPMPNUM= 100
##$PPRESOL= 1
##$PSCAL= 0
##$PSIGN= 0
##$PYNMP= <proc.py>
##$REVERSE= no
##$SF= 400.129461838569
##$SI= 131072
##$SIGF1= 5.6
##$SIGF2= 5.2
##$SINO= 400
##$SIOLD= 131072
##$SPECTYP= <>
##$SREGLST= <1H.D2O>
##$SSB= 2
##$STSI= 0
##$STSR= 0
##$SW_p= 4990.01996007986
##$SYMM= 0
##$S_DEV= 0
##$TDeff= 16244
##$TDoff= 0
##$TI= <>
##$TILT= no
##$TM1= 0
##$TM2= 0
##$TOPLEV= 0
##$USERP1= <user>
##$USERP2= <user>
##$USERP3= <user>
##$USERP4= <user>
##$USERP5= <user>
##$WDW= 4
##$XDIM= 8192
##$YMAX_p= 0
##$YMIN_p= 0
##$CURPLOT= <\\rik006s\net8_hp>
##$CURPRIN= <$\\rik006s\net8_hp>
##$DFORMAT= <normdp>
##$LAYOUT= <+/1d_h.xwp>
##$LFORMAT= <normlp>
##$PFORMAT= <normpl>
##$SURQMSG= 1
$$ End of Bruker specific parameters
$$ ---------------------------------
##NTUPLES= NMR FID
##VAR_NAME=  TIME,          FID/REAL,        FID/IMAG
##SYMBOL=    X,             R,               I
##VAR_TYPE=  INDEPENDENT,   DEPENDENT,       DEPENDENT
##VAR_FORM=  AFFN,          ASDF,            ASDF
##VAR_DIM=   8122,          8122,            8122
##UNITS=     SECONDS,       ARBITRARY UNITS, ARBITRARY UNITS
##FACTOR=    0.0002004,     1,               1
##FIRST=     0,             21782211,        -6185296
##LAST=      1.6274484,     2192661,         -293204
##MIN=       0,             -26188478,       -26188478
##MAX=       1.6274484,     29215279,        29215279
$$ Real data points
##PAGE= N=1
##DATA TABLE= (X++(R..R)), XYDATA
0 21782211
1 29215279
2 20616391
3 24458690
4 27596572
5 27291378
6 21780829
7 22788107
8 27213850
9 28527394
10 25639448
11 23186130
12 24846938
13 28976536
14 26474810
15 23792954
16 24320882
17 27161474
18 27506841
19 23570489
20 21973152
21 26287117
22 27817264
23 25982406
24 22718213
25 24401604
26 28213381
27 26362802
28 22657038
29 23572984
30 26152474
31 27830594
32 24457261
33 22488983
34 25156271
35 27006944
36 25661655
37 22893323
38 22755910
39 26731536
40 26142724
41 23246761
42 23271970
43 25360756
44 26592610
45 23860533
46 21518843
47 24654425
48 26650133
49 25502939
50 22606166
51 22493206
52 26498499
53 26527967
54 22343087
55 21362231
56 23762702
57 27048167
58 24751095
59 20540881
60 22533384
61 26338591
62 26278648
63 22924141
64 20878127
65 24923809
66 26418946
67 23169609
68 21083286
69 22163137
70 24815854
71 24398671
72 21190900
73 22494642
74 25099128
75 25184209
76 22671080
77 20324165
78 23315487
79 25871430
80 22927582
81 20408622
82 21230072
83 24999291
84 25125710
85 20247491
86 19928858
87 23671417
88 24924050
89 22487921
90 19390775
91 22111369
92 25418580
93 23036621
94 20144505
95 20098424
96 23127083
97 24641706
98 20849933
99 19489310
100 22097924
101 24018860
102 22952238
103 19580859
104 20642598
105 24295839
106 22756887
107 19512033
108 18857573
109 22060731
110 24224194
111 20118702
112 17713761
113 21025361
114 24130487
115 23341050
116 18765228
117 18346417
118 22600307
119 22832284
120 19699347
121 17742028
122 19970980
123 23814267
124 21608155
125 18180566
126 19325252
127 21901893
128 22342148
129 18802877
130 17557418
131 21457062
132 22192719
133 19354470
134 17138853
135 18670715
136 22698236
137 21391614
138 17580906
139 18259638
140 21125551
141 22386819
142 18553483
143 15482566
144 19250112
145 22141129
146 20101051
147 16736761
148 16792432
149 21223580
150 21110634
151 16908612
152 16723634
153 19642479
154 21732142
155 19069064
156 15313247
157 17661167
158 20533438
159 19614734
160 16773345
161 15625292
162 19394155
163 20930130
164 17213357
165 15577367
166 17540924
167 20666124
168 19279468
169 14618591
170 15765945
171 19524508
172 19333097
173 16094157
174 13935164
175 17628072
176 20474850
177 17363567
178 15019474
179 16089035
180 18952767
181 18955162
182 14825286
183 14573373
184 17462783
185 18150872
186 16327881
187 13953729
188 16229781
189 19402600
190 16979376
191 14095815
192 14384043
193 17373710
194 18432863
195 14508262
196 13484502
197 16779345
198 18112064
199 16177793
200 12834342
201 14207098
202 18056584
203 16688257
204 13659010
205 13310244
206 15929406
207 17904974
208 14430754
209 12213801
210 14871657
211 16979491
212 16063993
213 12615677
214 12633907
215 16439647
216 15961233
217 13108308
218 12393530
219 14549871
220 17002966
221 14302367
222 11447810
223 13437477
224 15576310
225 15205522
226 11865095
227 11114301
228 15372084
229 16173397
230 12925387
231 11066982
232 12850855
233 16241933
234 14061126
235 10045060
236 11462022
237 14464109
238 15000150
239 11900859
240 10014337
241 13658030
242 15241048
243 12602960
244 10368528
245 11061461
246 14559538
247 13938484
248  9838917
249 10041082
250 12858177
251 14349794
252 11736939
253  8664376
254 11698988
255 14594823
256 12429347
257  9363927
258  9177978
259 13085669
260 13864530
261  9892516
262  9172092
263 11604388
264 13293126
265 11284428
266  7607488
267  9598210
268 13059424
269 12128162
270  9314680
271  8143858
272 11422817
273 13259532
274  9453649
275  7525859
276  9586876
277 12316241
278 11518782
279  7330137
280  7926901
281 11657654
282 11533289
283  8759237
284  6789530
285  9602323
286 12540413
287  9382563
288  6434427
289  7722243
290 10860238
291 11437477
292  7312087
293  6471934
294 10109681
295 11059458
296  8661471
297  5742875
298  7316792
299 11037542
300  9191737
301  6024126
302  6510149
303  9443185
304 10857840
305  7112688
306  5075574
307  8225134
308  9881994
309  8230061
310  5054495
311  5653201
312  9913793
313  9339386
314  5713284
315  4979946
316  7376397
317  9728613
318  6825900
319  3955520
320  6568954
321  8987423
322  8092571
323  4798552
324  4111420
325  8162956
326  8707808
327  5321954
328  3859427
329  5637917
330  8515254
331  6646705
332  3143601
333  4835291
334  7654061
335  7881791
336  4978324
337  2999971
338  6122302
339  7511100
340  4651537
341  2850661
342  4096317
343  7406400
344  6607956
345  2782135
346  3456520
347  6143124
348  6755839
349  4322831
350  1816329
351  4518466
352  6763049
353  4472074
354  2192559
355  2621133
356  5969979
357  6308359
358  2352066
359  1973327
360  4579646
361  5794799
362  3792717
363   729072
364  2912337
365  6101101
366  4421603
367  1675449
368  1201624
369  4299168
370  5678162
371  1959218
372   507210
373  2791098
374  4719283
375  3703604
376   261575
377  1281965
378  4817338
379  3967972
380  1067349
381  -170112
382  2439887
383  4757321
384  1623856
385  -472836
386  1566026
387  3943251
388  3455785
389  -470892
390  -697237
391  3171465
392  3415371
393   687015
394 -1163794
395   985800
396  4095345
397  1582202
398 -1446670
399  -100313
400  2579791
401  3066497
402  -689706
403 -2176871
404  1333165
405  2572980
406   435291
407 -1939957
408  -756655
409  3096992
410  1877437
411 -1841330
412 -1863947
413   640132
414  2173837
415  -920791
416 -3325814
417  -158451
418  1910568
419   243333
420 -2532590
421 -2334985
422  1449431
423  1182396
424 -2505595
425 -3021186
426  -660541
427  1612756
428  -741181
429 -4138962
430 -2002675
431   754345
432   -37489
433 -3034812
434 -4182145
435  -467276
436   840472
437 -2473159
438 -4004530
439 -2258249
440   592825
441  -749099
442 -4765751
443 -3641625
444  -563785
445  -583593
446 -3434321
447 -5480688
448 -2251441
449   236108
450 -2470297
451 -4745279
452 -3857936
453  -837567
454 -1069416
455 -5277074
456 -5356350
457 -2075081
458 -1006268
459 -3179665
460 -6072925
461 -3964879
462  -857816
463 -2771387
464 -5492751
465 -5529875
466 -2599785
467 -1421706
468 -5124838
469 -6425899
470 -3769948
471 -2046162
472 -3308395
473 -6424076
474 -5318278
475 -1923037
476 -3330698
477 -6397704
478 -6879151
479 -3986342
480 -2012756
481 -5361940
482 -7374172
483 -4959802
484 -2915972
485 -3712447
486 -7162972
487 -7209140
488 -3521067
489 -3401556
490 -6029985
491 -7607048
492 -5905837
493 -3094955
494 -5192110
495 -7966188
496 -6739715
497 -4608705
498 -4355816
499 -7339242
500 -8212440
501 -4651465
502 -3941021
503 -6501587
504 -8297949
505 -6951257
506 -4091234
507 -5965928
508 -9097444
509 -7841529
510 -5357629
511 -4730185
512 -7627370
513 -9422841
514 -6236853
515 -4600412
516 -6663323
517 -9063175
518 -8738317
519 -5289381
520 -5666748
521 -9337093
522 -9474737
523 -6934549
524 -5116878
525 -7349687
526 -10297606
527 -7994906
528 -5709704
529 -7180751
530 -9645493
531 -9864903
532 -6429804
533 -5865069
534 -9473619
535 -10278095
536 -8062920
537 -6038705
538 -7877717
539 -11364396
540 -9560061
541 -6411819
542 -7223730
543 -10007665
544 -11214623
545 -7972110
546 -6092656
547 -9242824
548 -11158873
549 -9819831
550 -7373555
551 -7803513
552 -11367625
553 -10970959
554 -7908077
555 -7637591
556 -9858837
557 -11896191
558 -9602957
559 -7089376
560 -9816542
561 -12200668
562 -10853002
563 -7889230
564 -7869566
565 -11850915
566 -12125859
567 -8620866
568 -7950127
569 -10429352
570 -13139490
571 -11349688
572 -7928009
573 -9553649
574 -12379224
575 -12228337
576 -9490082
577 -7886969
578 -11227051
579 -13297697
580 -10839510
581 -8960330
582 -10022962
583 -13238903
584 -13014490
585 -9230067
586 -9634206
587 -12585385
588 -13050653
589 -10553663
590 -8639489
591 -11776559
592 -14261548
593 -11716614
594 -9590427
595 -10533580
596 -13729927
597 -13994186
598 -9953550
599 -9458595
600 -12814728
601 -14715960
602 -12905361
603 -9376190
604 -10763493
605 -14411077
606 -13601990
607 -10908344
608 -10165810
609 -13103290
610 -15217438
611 -12051900
612 -10285821
613 -12586168
614 -14710020
615 -13987458
616 -10795877
617 -11212961
618 -14556743
619 -14239880
620 -11875272
621 -10924213
622 -13381812
623 -15975112
624 -13339612
625 -10871964
626 -12699629
627 -15035063
628 -14860445
629 -11661118
630 -11226306
631 -14692356
632 -15378021
633 -13338182
634 -11748477
635 -13173891
636 -16275201
637 -14890359
638 -12034041
639 -12592653
640 -14614024
641 -15477939
642 -13109847
643 -11950950
644 -15029341
645 -16223887
646 -14335703
647 -12476673
648 -13489947
649 -16589459
650 -15368936
651 -12270234
652 -13181966
653 -15684370
654 -16516835
655 -13862353
656 -12034544
657 -15023986
658 -16996187
659 -15530386
660 -13263436
661 -13183624
662 -16545366
663 -16997981
664 -13862236
665 -13207073
666 -15245764
667 -17357467
668 -15670633
669 -12620762
670 -14520934
671 -17102934
672 -16224255
673 -13920168
674 -13616781
675 -17123068
676 -18089474
677 -14681576
678 -13563541
679 -15489462
680 -17700349
681 -16401508
682 -13011857
683 -14451252
684 -17793550
685 -17732096
686 -15203622
687 -13513316
688 -16405123
689 -18739916
690 -16069144
691 -13865742
692 -14882415
693 -17790252
694 -18109704
695 -14498100
696 -14286659
697 -17460534
698 -18414157
699 -16477917
700 -14174063
701 -16141693
702 -19011895
703 -17041638
704 -14582448
705 -15101164
706 -17877915
707 -18754246
708 -15270619
709 -14412230
710 -17756174
711 -19245851
712 -17334103
713 -14371415
714 -15641780
715 -19239965
716 -18269018
717 -15495873
718 -15165189
719 -17734529
720 -19856211
721 -17026939
722 -14650283
723 -16758904
724 -19048565
725 -18739220
726 -15834123
727 -15519064
728 -18937502
729 -19204040
730 -16657064
731 -15444671
732 -17294281
733 -19962216
734 -17867586
735 -15083464
736 -17003052
737 -19564537
738 -19422043
739 -16570472
740 -15875797
741 -19167611
742 -19723206
743 -17177239
744 -15677570
745 -16938196
746 -20027360
747 -19205302
748 -16126246
749 -16779982
750 -19317577
751 -20337957
752 -17799902
753 -15547757
754 -18330273
755 -20291428
756 -18383225
757 -16189946
758 -16723037
759 -20170164
760 -20203712
761 -16781879
762 -16816800
763 -19297937
764 -20526877
765 -18292663
766 -15706920
767 -18186967
768 -20867991
769 -19480852
770 -16958549
771 -16486106
772 -19679429
773 -20949945
774 -17818858
775 -16616509
776 -18574107
777 -20818437
778 -19900353
779 -16604963
780 -17505442
781 -20438196
782 -20250302
783 -18157399
784 -16855444
785 -19151301
786 -20999000
787 -18503368
788 -17026124
789 -18557205
790 -20756721
791 -20459444
792 -17293026
793 -17587283
794 -20553420
795 -20568260
796 -18470775
797 -17021853
798 -19240756
799 -21700719
800 -19446362
801 -17326522
802 -18409789
803 -20685066
804 -21073014
805 -17927863
806 -17173372
807 -19972044
808 -20896196
809 -19378138
810 -17375726
811 -18660980
812 -21801837
813 -20615298
814 -18014009
815 -18161927
816 -20326785
817 -21455315
818 -18523382
819 -17007966
820 -19874778
821 -21411680
822 -20001060
823 -17694555
824 -18517729
825 -21846774
826 -21057089
827 -18170176
828 -17970837
829 -20058567
830 -21857039
831 -19513171
832 -17171775
833 -19398849
834 -21633972
835 -20988305
836 -18216975
837 -17596194
838 -21080981
839 -21777516
840 -18963749
841 -17785125
842 -19578601
843 -22337481
844 -20745621
845 -17391096
846 -18743478
847 -21429999
848 -21419271
849 -18692071
850 -17344683
851 -20609523
852 -22166493
853 -19710196
854 -18081896
855 -19179342
856 -22073005
857 -21511090
858 -17946906
859 -18151450
860 -20835145
861 -21846772
862 -19743137
863 -17449158
864 -19961045
865 -22477021
866 -20632222
867 -18273185
868 -18350353
869 -21286731
870 -21986347
871 -18701286
872 -18099409
873 -20559608
874 -22129571
875 -20657217
876 -17834305
877 -19359922
878 -22247398
879 -21110165
880 -18645028
881 -18072764
882 -20749677
883 -22248632
884 -19236185
885 -17900024
886 -20114524
887 -22120513
888 -21268052
889 -18091621
890 -18600499
891 -21767992
892 -21653349
893 -19390795
894 -17962460
895 -19923719
896 -22430862
897 -20342983
898 -18132150
899 -19339365
900 -21572964
901 -21767517
902 -18650727
903 -18033963
904 -21153277
905 -21864140
906 -19960053
907 -18215788
908 -19600515
909 -22339624
910 -20687120
911 -18059113
912 -18802062
913 -20984289
914 -21849864
915 -19284928
916 -18040356
917 -20762294
918 -21942160
919 -20419275
920 -18344560
921 -18832569
922 -21868978
923 -21265841
924 -18402979
925 -18309598
926 -20443101
927 -22109700
928 -19952336
929 -17786042
930 -20046448
931 -21830867
932 -20682729
933 -18427127
934 -18336851
935 -21471235
936 -21716357
937 -18961839
938 -18447480
939 -20135401
940 -21879534
941 -20208032
942 -17608967
943 -19268865
944 -21419852
945 -20868576
946 -18723262
947 -17979459
948 -20997665
949 -22124075
950 -19410551
951 -18150712
952 -19542990
953 -21711716
954 -20652473
955 -17536554
956 -18554000
957 -21200023
958 -21299098
959 -19161700
960 -17568384
961 -20095505
962 -22053988
963 -19710981
964 -17812568
965 -18695945
966 -21296439
967 -21242939
968 -17900394
969 -17896991
970 -20650384
971 -21483433
972 -19670862
973 -17338296
974 -19072284
975 -21647802
976 -20015980
977 -17831356
978 -18139644
979 -20780428
980 -21758666
981 -18567023
982 -17441176
983 -19755652
984 -21167605
985 -19946821
986 -17191331
987 -18091411
988 -21300544
989 -20600946
990 -18122019
991 -17547951
992 -19913844
993 -21767318
994 -19000384
995 -17052616
996 -19052039
997 -20928831
998 -20292599
999 -17352888
1000 -17379876
1001 -20754025
1002 -20908201
1003 -18452345
1004 -17100873
1005 -18784265
1006 -21332265
1007 -19403107
1008 -16773458
1009 -18064056
1010 -20421830
1011 -20792010
1012 -17951853
1013 -16800179
1014 -19877093
1015 -20862651
1016 -18662739
1017 -16759505
1018 -17760957
1019 -20768534
1020 -19889408
1021 -17009206
1022 -17500139
1023 -19719796
1024 -20696907
1025 -18254842
1026 -16217934
1027 -18694751
1028 -20434221
1029 -18950078
1030 -16929110
1031 -17150611
1032 -20157935
1033 -20202123
1034 -17215724
1035 -16873195
1036 -18790870
1037 -20275581
1038 -18510226
1039 -15967395
1040 -17856487
1041 -20074477
1042 -19091109
1043 -16970612
1044 -16520470
1045 -19377754
1046 -20288705
1047 -17379338
1048 -16198927
1049 -17685462
1050 -19719465
1051 -18885121
1052 -15989834
1053 -16956218
1054 -19544042
1055 -19355965
1056 -17303751
1057 -15926888
1058 -18187741
1059 -19898957
1060 -17553423
1061 -16009704
1062 -17107014
1063 -19191827
1064 -18975802
1065 -15989099
1066 -16169802
1067 -18676592
1068 -18938131
1069 -17233304
1070 -15585414
1071 -17331149
1072 -19564888
1073 -17736349
1074 -15816938
1075 -16486142
1076 -18677123
1077 -19078606
1078 -15913543
1079 -15162720
1080 -17769454
1081 -18724146
1082 -17273767
1083 -15107002
1084 -16273374
1085 -19130103
1086 -17995799
1087 -15683589
1088 -15677134
1089 -17704298
1090 -18870552
1091 -16091033
1092 -14504837
1093 -16807482
1094 -18403554
1095 -17527095
1096 -15128257
1097 -15464791
1098 -18468415
1099 -17925544
1100 -15355532
1101 -14831895
1102 -16695164
1103 -18542123
1104 -16436614
1105 -14315496
1106 -16044946
1107 -17828491
1108 -17422000
1109 -14962798
1110 -14420761
1111 -17462778
1112 -17942501
1113 -15458994
1114 -14222604
1115 -15646929
1116 -18118300
1117 -16734838
1118 -13943041
1119 -14986440
1120 -17133609
1121 -17312879
1122 -14861951
1123 -13456754
1124 -16327488
1125 -17714530
1126 -15612928
1127 -13980634
1128 -14779271
1129 -17335248
1130 -16706436
1131 -13681841
1132 -14005424
1133 -16214893
1134 -17102866
1135 -15116407
1136 -12921547
1137 -15157051
1138 -17382044
1139 -15828297
1140 -13632173
1141 -13577666
1142 -16346040
1143 -16858498
1144 -13730091
1145 -13029634
1146 -15133896
1147 -16833935
1148 -15556643
1149 -12694543
1150 -13925208
1151 -16452474
1152 -15549799
1153 -13374981
1154 -12732766
1155 -15219253
1156 -16582975
1157 -13899764
1158 -12654746
1159 -14327161
1160 -16182013
1161 -15459087
1162 -12358204
1163 -12728423
1164 -15520043
1165 -15412493
1166 -13305561
1167 -11921548
1168 -14008827
1169 -16378939
1170 -14274045
1171 -12084421
1172 -12953493
1173 -15111063
1174 -15394301
1175 -12356423
1176 -11768435
1177 -14523583
1178 -15201840
1179 -13516663
1180 -11679670
1181 -12815740
1182 -15318084
1183 -13951308
1184 -11758723
1185 -12204021
1186 -14090373
1187 -14885210
1188 -12348211
1189 -11223021
1190 -13708146
1191 -14766811
1192 -13406771
1193 -11299117
1194 -11713388
1195 -14486845
1196 -13887717
1197 -11389556
1198 -11196843
1199 -13132743
1200 -14755157
1201 -12575305
1202 -10431465
1203 -12375695
1204 -14077476
1205 -13223484
1206 -10953145
1207 -10643333
1208 -13534031
1209 -13811375
1210 -11365863
1211 -10636331
1212 -12128442
1213 -14019163
1214 -12440244
1215 -9833931
1216 -11093649
1217 -13000822
1218 -12853694
1219 -10933111
1220 -9960415
1221 -12510405
1222 -13592772
1223 -11372611
1224 -9973790
1225 -10844933
1226 -13076243
1227 -12335017
1228 -9373454
1229 -9984886
1230 -12251338
1231 -12665303
1232 -10785471
1233 -9082795
1234 -11289676
1235 -13111962
1236 -11233293
1237 -9394294
1238 -9724262
1239 -12032157
1240 -12190778
1241 -9399154
1242 -9379138
1243 -11362286
1244 -11945863
1245 -10436016
1246 -8467280
1247 -10069384
1248 -12193502
1249 -10830353
1250 -9008115
1251 -9017960
1252 -11286665
1253 -12087397
1254 -9169604
1255 -8210865
1256 -10239591
1257 -11614148
1258 -10489993
1259 -7769107
1260 -8583688
1261 -11377763
1262 -10787036
1263 -8722719
1264 -8126151
1265 -10170700
1266 -11625695
1267 -8995916
1268 -7426581
1269 -9168315
1270 -10786288
1271 -10183303
1272 -7541061
1273 -7763143
1274 -10650537
1275 -10498299
1276 -8279442
1277 -7048943
1278 -8680374
1279 -10961523
1280 -9058256
1281 -6682687
1282 -7785917
1283 -10046226
1284 -10511824
1285 -7628519
1286 -6404291
1287 -9205241
1288 -10265186
1289 -8322314
1290 -6215015
1291 -7043916
1292 -10046684
1293 -9305920
1294 -6602875
1295 -6757650
1296 -8698783
1297 -9808655
1298 -7617156
1299 -5772806
1300 -7909356
1301 -9355776
1302 -8146833
1303 -6160367
1304 -6127505
1305 -8819248
1306 -8941622
1307 -6436904
1308 -5970778
1309 -7479386
1310 -8999396
1311 -7436471
1312 -5028039
1313 -6551720
1314 -8542915
1315 -7976577
1316 -6016749
1317 -5334778
1318 -7845772
1319 -8556780
1320 -5956324
1321 -4927079
1322 -6337594
1323 -8272538
1324 -7253289
1325 -4526852
1326 -5604057
1327 -7858866
1328 -7558432
1329 -5576100
1330 -4373775
1331 -6549901
1332 -7942830
1333 -5789459
1334 -4380840
1335 -5225316
1336 -7338796
1337 -7279200
1338 -4430486
1339 -4389229
1340 -6520539
1341 -6951852
1342 -5324119
1343 -3478703
1344 -5227140
1345 -7485012
1346 -5823911
1347 -3812315
1348 -4155478
1349 -6428342
1350 -6996568
1351 -4009727
1352 -3215456
1353 -5362295
1354 -6302921
1355 -5137949
1356 -3130710
1357 -4096599
1358 -6488299
1359 -5546141
1360 -3649857
1361 -3330818
1362 -4961906
1363 -6137417
1364 -3823578
1365 -2504820
1366 -4358614
1367 -5744778
1368 -5011424
1369 -2570157
1370 -2729579
1371 -5536627
1372 -5366814
1373 -3165708
1374 -2253058
1375 -3772807
1376 -5669177
1377 -3759104
1378 -1722638
1379 -3135385
1380 -4893597
1381 -4772468
1382 -2429893
1383 -1735449
1384 -4219829
1385 -4614119
1386 -2743314
1387 -1646456
1388 -2721877
1389 -4905993
1390 -3750376
1391 -1428951
1392 -2194842
1393 -3824856
1394 -4074555
1395 -1960677
1396  -701752
1397 -3066097
1398 -4204266
1399 -2588685
1400 -1068461
1401 -1629799
1402 -4133276
1403 -3578815
1404  -684867
1405  -771562
1406 -2759888
1407 -3759985
1408 -1918687
1409     6626
1410 -2029143
1411 -3728318
1412 -2311996
1413  -420445
1414  -367306
1415 -2827733
1416 -3135874
1417  -502492
1418   -88143
1419 -1732519
1420 -3033912
1421 -1823493
1422   499954
1423  -738205
1424 -2769853
1425 -2006874
1426   -43883
1427   781615
1428 -1548244
1429 -2849677
1430  -376354
1431   864974
1432  -645712
1433 -2575992
1434 -1800120
1435  1210446
1436   717125
1437 -1823319
1438 -1708470
1439   247098
1440  1528799
1441  -423791
1442 -2329710
1443  -310890
1444  1485695
1445   702040
1446 -1253568
1447 -1503962
1448  1236370
1449  1781182
1450  -540746
1451 -1305816
1452    71284
1453  2011042
1454   970293
1455 -1473601
1456  -177748
1457  2107292
1458  1946700
1459   -87819
1460 -1122985
1461  1362988
1462  2617453
1463   487915
1464  -729571
1465   344240
1466  2561083
1467  2260903
1468  -417080
1469    -8036
1470  2238043
1471  2700094
1472  1087373
1473  -462172
1474  1430279
1475  3248811
1476  1711135
1477   330517
1478   871104
1479  2886516
1480  3195480
1481   632509
1482   337365
1483  2369635
1484  3213975
1485  2068261
1486   253663
1487  1659361
1488  4069397
1489  3039780
1490  1171509
1491  1073187
1492  3128198
1493  4221721
1494  1725893
1495   633524
1496  2536635
1497  3888918
1498  3195081
1499  1225936
1500  1999190
1501  4472306
1502  3916639
1503  2150017
1504  1643470
1505  3123034
1506  4638040
1507  2939786
1508  1615100
1509  3011998
1510  4434366
1511  4270305
1512  2169129
1513  2040596
1514  4580153
1515  4746324
1516  2964429
1517  2094866
1518  3543238
1519  5625957
1520  4128004
1521  2154990
1522  3324929
1523  5058551
1524  5146426
1525  2971483
1526  2209141
1527  4721356
1528  5578874
1529  4108753
1530  2924042
1531  3744724
1532  6019900
1533  5283476
1534  3001385
1535  3417101
1536  5150959
1537  5991356
1538  4270847
1539  2848613
1540  5005036
1541  6445072
1542  5169597
1543  3560916
1544  3833082
1545  6290951
1546  6216284
1547  3712838
1548  3664839
1549  5527797
1550  6856547
1551  5474560
1552  3462638
1553  5138175
1554  7080633
1555  6189389
1556  4337486
1557  4002763
1558  6455741
1559  7218571
1560  4796161
1561  4090670
1562  5693743
1563  7417707
1564  6604243
1565  4206448
1566  5143076
1567  7383245
1568  7120047
1569  5317396
1570  4302607
1571  6442558
1572  8113436
1573  6204166
1574  4835123
1575  5823586
1576  7741066
1577  7611885
1578  4908065
1579  4992504
1580  7532677
1581  8083646
1582  6483815
1583  4923234
1584  6569745
1585  8704779
1586  7152815
1587  5381868
1588  5906176
1589  7810582
1590  8473153
1591  6196513
1592  5513608
1593  7612291
1594  8677411
1595  7697310
1596  5726292
1597  6387473
1598  8863773
1599  8205539
1600  6248144
1601  6145701
1602  8021394
1603  9406022
1604  7349613
1605  5928196
1606  7745409
1607  9157145
1608  8476054
1609  6391250
1610  6511207
1611  9144384
1612  9149366
1613  7231712
1614  6621411
1615  8053311
1616  9921708
1617  8570789
1618  6587810
1619  7642039
1620  9239449
1621  9302200
1622  7441435
1623  6788564
1624  9206929
1625  9939899
1626  8260273
1627  7264361
1628  8154759
1629 10095702
1630  9291238
1631  7211838
1632  7963270
1633  9642359
1634 10011700
1635  8383991
1636  7257289
1637  9371460
1638 10538672
1639  9031013
1640  7758233
1641  8290476
1642 10416265
1643 10182733
1644  7847517
1645  8114460
1646  9959364
1647 10792564
1648  9355136
1649  7643579
1650  9261167
1651 10887388
1652  9797292
1653  8426292
1654  8525051
1655 10620855
1656 11127487
1657  8910804
1658  8432620
1659  9961821
1660 11156263
1661 10208390
1662  8095205
1663  9161086
1664 11265822
1665 10720350
1666  9205306
1667  8845098
1668 10801532
1669 11853925
1670  9716132
1671  8752501
1672 10072767
1673 11449057
1674 10972263
1675  8818044
1676  9336630
1677 11596886
1678 11517921
1679  9990425
1680  9036224
1681 10613460
1682 12352889
1683 10692461
1684  9124389
1685 10035798
1686 11767505
1687 11916859
1688  9606334
1689  9374095
1690 11750728
1691 12233917
1692 10740013
1693  9320243
1694 10413737
1695 12585221
1696 11549466
1697  9804273
1698 10315737
1699 12019443
1700 12697248
1701 10540086
1702  9464557
1703 11543494
1704 12640080
1705 11574749
1706  9856122
1707 10402596
1708 12938706
1709 12552930
1710 10419140
1711 10301661
1712 11946425
1713 13190629
1714 11435374
1715  9783826
1716 11456245
1717 12980819
1718 12431327
1719 10713040
1720 10521565
1721 12905700
1722 13184969
1723 11090752
1724 10394095
1725 11727480
1726 13490836
1727 12351930
1728 10222515
1729 11371979
1730 13272645
1731 13195060
1732 11404833
1733 10570563
1734 12818230
1735 13817517
1736 11904370
1737 10701069
1738 11564677
1739 13603241
1740 13302921
1741 11009813
1742 11317237
1743 13133763
1744 13654987
1745 12227747
1746 10742200
1747 12448843
1748 14110340
1749 12851098
1750 11439367
1751 11725440
1752 13625710
1753 13890247
1754 11642657
1755 11409572
1756 13106602
1757 13954729
1758 12891019
1759 11113957
1760 12339071
1761 14410759
1762 13601017
1763 11979175
1764 11749747
1765 13532881
1766 14404523
1767 12293811
1768 11408549
1769 12921012
1770 14266516
1771 13801525
1772 11794798
1773 12205199
1774 14340042
1775 14074405
1776 12534062
1777 11886609
1778 13311625
1779 14693175
1780 13087229
1781 11891216
1782 13008021
1783 14356329
1784 14246744
1785 12297143
1786 12138875
1787 14251876
1788 14436011
1789 12991729
1790 12084324
1791 13291106
1792 15125768
1793 13889343
1794 12191427
1795 12977685
1796 14468121
1797 14707634
1798 12764201
1799 12076762
1800 14145854
1801 14811564
1802 13548203
1803 12429393
1804 13173040
1805 15168104
1806 14508151
1807 12617090
1808 12907541
1809 14354076
1810 15053865
1811 13401014
1812 12171761
1813 14059977
1814 15291400
1815 14234304
1816 12688128
1817 12847320
1818 15039043
1819 15019286
1820 12947943
1821 12757331
1822 14260367
1823 15517837
1824 14265621
1825 12470686
1826 13766537
1827 15312372
1828 14716022
1829 13133338
1830 12705392
1831 14732001
1832 15409505
1833 13565050
1834 12926623
1835 14123257
1836 15618768
1837 14858341
1838 12754305
1839 13486666
1840 15212800
1841 15059985
1842 13572979
1843 12720848
1844 14609467
1845 15915655
1846 14208501
1847 12929005
1848 13735778
1849 15589847
1850 15440525
1851 13040239
1852 13113699
1853 15137141
1854 15611523
1855 14260590
1856 12837966
1857 14254717
1858 16071842
1859 14856158
1860 13258488
1861 13465926
1862 15167374
1863 15707890
1864 13651684
1865 13146714
1866 14900363
1867 15771852
1868 14844222
1869 13128443
1870 13852271
1871 15956690
1872 15309645
1873 13523948
1874 13263335
1875 14960977
1876 16152766
1877 14268493
1878 13058685
1879 14582624
1880 15878049
1881 15315634
1882 13343429
1883 13387006
1884 15615107
1885 15689948
1886 14106811
1887 13467406
1888 14705565
1889 16201577
1890 14797349
1891 13141909
1892 14111708
1893 15524852
1894 15582383
1895 13880426
1896 13350532
1897 15365508
1898 15962864
1899 14565817
1900 13530073
1901 14273973
1902 16063320
1903 15294507
1904 13343375
1905 13790113
1906 15320573
1907 15893008
1908 14368722
1909 13288763
1910 15073289
1911 16075111
1912 14835796
1913 13588705
1914 13933572
1915 15765935
1916 15578193
1917 13726701
1918 13822457
1919 15160809
1920 15924164
1921 14743464
1922 13300327
1923 14639760
1924 15953625
1925 15071170
1926 13688359
1927 13617681
1928 15552332
1929 16048237
1930 14119542
1931 13601687
1932 14884040
1933 16090465
1934 15154382
1935 13139522
1936 14023987
1937 15858544
1938 15496199
1939 14040537
1940 13499534
1941 15191035
1942 16111279
1943 14436176
1944 13579354
1945 14483562
1946 15728583
1947 15382827
1948 13480028
1949 13801173
1950 15588950
1951 15643693
1952 14361514
1953 13401229
1954 14690286
1955 16067486
1956 14659543
1957 13382317
1958 14065477
1959 15619187
1960 15816373
1961 13798333
1962 13486287
1963 15289548
1964 15686656
1965 14478917
1966 13222152
1967 14195215
1968 15948058
1969 14996421
1970 13498189
1971 13818480
1972 15295752
1973 15906143
1974 14051850
1975 13217783
1976 14875320
1977 15662917
1978 14667599
1979 13169771
1980 13716621
1981 15773493
1982 15395543
1983 13719311
1984 13492890
1985 14779602
1986 15901823
1987 14391522
1988 12888552
1989 14161970
1990 15530604
1991 15128574
1992 13407192
1993 13228730
1994 15393180
1995 15661018
1996 13890206
1997 13158285
1998 14216986
1999 15696611
2000 14633028
2001 12865147
2002 13781333
2003 15291081
2004 15287881
2005 13704324
2006 12932007
2007 14731447
2008 15508942
2009 14113352
2010 13078908
2011 13657154
2012 15407018
2013 15117347
2014 13082884
2015 13184332
2016 14708906
2017 15325149
2018 13972214
2019 12602385
2020 14091318
2021 15429415
2022 14315204
2023 13081571
2024 13338397
2025 15014073
2026 15083445
2027 13124990
2028 12910005
2029 14227918
2030 14938892
2031 14018834
2032 12603649
2033 13697300
2034 15213021
2035 14445225
2036 13083399
2037 12882291
2038 14463826
2039 15092078
2040 13208049
2041 12459797
2042 13721859
2043 14877411
2044 14285963
2045 12453121
2046 13010882
2047 14919437
2048 14662858
2049 13139228
2050 12380288
2051 13727690
2052 14969575
2053 13490478
2054 12285427
2055 13184091
2056 14565373
2057 14501762
2058 12592103
2059 12412889
2060 14249325
2061 14488276
2062 13195806
2063 12193637
2064 13157977
2065 14704836
2066 13719759
2067 12323122
2068 12731053
2069 13963491
2070 14391709
2071 12742684
2072 11919480
2073 13473025
2074 14279903
2075 13458806
2076 12181593
2077 12555458
2078 14299867
2079 13801594
2080 12147570
2081 12184869
2082 13439100
2083 14187811
2084 12777752
2085 11769914
2086 13222176
2087 14057743
2088 13173441
2089 11905404
2090 12097578
2091 13820870
2092 13664917
2093 12069739
2094 11813511
2095 12879263
2096 14007439
2097 13043798
2098 11493654
2099 12426572
2100 13707365
2101 13332141
2102 11777187
2103 11275318
2104 13109890
2105 13678982
2106 12110106
2107 11467750
2108 12405379
2109 13686556
2110 12975950
2111 11264679
2112 11898694
2113 13220222
2114 13051876
2115 11696597
2116 10939861
2117 12539701
2118 13525376
2119 12176882
2120 11191125
2121 11772786
2122 13227874
2123 12988756
2124 10992061
2125 11035080
2126 12624059
2127 13089498
2128 11933805
2129 10634944
2130 11778091
2131 13215400
2132 12224811
2133 10926834
2134 11020574
2135 12503548
2136 12932160
2137 11107928
2138 10602717
2139 12002891
2140 12817968
2141 11982323
2142 10398634
2143 11055167
2144 12715222
2145 12095506
2146 10686069
2147 10524882
2148 11956548
2149 12809478
2150 11160472
2151 10189348
2152 11291904
2153 12275245
2154 11846713
2155 10213716
2156 10294796
2157 12088463
2158 12133672
2159 10821209
2160 10081099
2161 11138191
2162 12514560
2163 11261211
2164  9739013
2165 10468515
2166 11780520
2167 11749028
2168 10021493
2169  9661082
2170 11550420
2171 11998156
2172 10704044
2173  9748230
2174 10466673
2175 11917772
2176 11073843
2177  9452653
2178  9815649
2179 11089736
2180 11593919
2181 10200809
2182  9184570
2183 10658645
2184 11659343
2185 10757990
2186  9385655
2187  9511555
2188 11276156
2189 11171717
2190  9410414
2191  9263819
2192 10473774
2193 11293122
2194 10131034
2195  8801581
2196  9877537
2197 10958877
2198 10372472
2199  9243860
2200  9102871
2201 10651301
2202 10935021
2203  9343372
2204  8820519
2205  9716639
2206 10753115
2207 10014183
2208  8416911
2209  9120946
2210 10531687
2211 10300822
2212  9063017
2213  8474718
2214  9891085
2215 10671361
2216  9251318
2217  8370477
2218  8952581
2219 10096668
2220  9898644
2221  8314366
2222  8537149
2223  9942691
2224 10060376
2225  8933470
2226  7939780
2227  9011621
2228 10158709
2229  8996700
2230  7907171
2231  8376035
2232  9652400
2233  9728965
2234  8054210
2235  7928190
2236  9377170
2237  9686013
2238  8668059
2239  7467056
2240  8148912
2241  9550020
2242  8866576
2243  7689167
2244  7747232
2245  8987786
2246  9646656
2247  8026293
2248  7145804
2249  8431681
2250  9260719
2251  8523423
2252  7049807
2253  7431394
2254  9132258
2255  8747389
2256  7347658
2257  7133735
2258  8232876
2259  9110072
2260  7793615
2261  6697822
2262  7696884
2263  8685136
2264  8400840
2265  7023261
2266  6824835
2267  8392095
2268  8482827
2269  7119668
2270  6434192
2271  7287484
2272  8617502
2273  7755694
2274  6304478
2275  6978028
2276  8151663
2277  8106639
2278  6675938
2279  6117014
2280  7670264
2281  8131202
2282  6864314
2283  6020699
2284  6619225
2285  8079967
2286  7634015
2287  6001242
2288  6240469
2289  7464613
2290  7817280
2291  6480796
2292  5355676
2293  6690199
2294  7782716
2295  6858188
2296  5705867
2297  5873586
2298  7429396
2299  7469642
2300  5715645
2301  5442703
2302  6567534
2303  7317768
2304  6400110
2305  4961399
2306  5827536
2307  7222503
2308  6763633
2309  5524176
2310  5117754
2311  6507806
2312  7140174
2313  5544539
2314  4799610
2315  5754798
2316  6823886
2317  6299120
2318  4662877
2319  5078303
2320  6557248
2321  6362798
2322  5158924
2323  4519793
2324  5671259
2325  6666872
2326  5456777
2327  4463424
2328  5018206
2329  6140452
2330  6131003
2331  4465129
2332  4214809
2333  5677903
2334  5992108
2335  4915620
2336  3896744
2337  4807033
2338  6258530
2339  5388005
2340  4106926
2341  4335897
2342  5395281
2343  5681185
2344  4186331
2345  3636166
2346  4936721
2347  5504495
2348  4761799
2349  3663182
2350  4035332
2351  5465552
2352  5047596
2353  3750582
2354  3613491
2355  4560176
2356  5251972
2357  4031235
2358  3085066
2359  4226927
2360  5081026
2361  4531221
2362  3291076
2363  3310584
2364  4757697
2365  4622179
2366  3305618
2367  3004051
2368  3867645
2369  4827143
2370  3939839
2371  2692409
2372  3406192
2373  4386437
2374  4179387
2375  2968452
2376  2541586
2377  3959262
2378  4320057
2379  3064525
2380  2468136
2381  3154449
2382  4320831
2383  3711286
2384  2206072
2385  2619100
2386  3711667
2387  3762911
2388  2684898
2389  1998747
2390  3242208
2391  3958093
2392  2876771
2393  2001632
2394  2312332
2395  3549903
2396  3415982
2397  1830405
2398  1853540
2399  3051821
2400  3439123
2401  2445777
2402  1392206
2403  2445220
2404  3534759
2405  2632999
2406  1528734
2407  1572183
2408  2805865
2409  3064695
2410  1547168
2411  1251674
2412  2388254
2413  3026650
2414  2274347
2415   905872
2416  1487618
2417  2855418
2418  2368452
2419  1147819
2420   845839
2421  2090231
2422  2868903
2423  1420836
2424   599280
2425  1551096
2426  2475620
2427  2055831
2428   528976
2429   625830
2430  2072339
2431  2048765
2432   976928
2433   373335
2434  1278866
2435  2328546
2436  1226575
2437    92702
2438   672780
2439  1726202
2440  1749976
2441   267261
2442   -42355
2443  1473973
2444  1832205
2445   728736
2446  -242225
2447   421597
2448  1785648
2449  1040169
2450  -364638
2451  -132544
2452   957014
2453  1454478
2454   226460
2455  -613522
2456   547419
2457  1280410
2458   568884
2459  -608348
2460  -525336
2461   971750
2462   872681
2463  -508343
2464  -668657
2465   268541
2466   991756
2467   -33483
2468 -1192780
2469  -267594
2470   677005
2471   204865
2472  -947389
2473 -1154083
2474   264073
2475   550780
2476  -733517
2477 -1191338
2478  -488832
2479   429001
2480  -218407
2481 -1638108
2482 -1137210
2483     -885
2484   -40937
2485 -1086045
2486 -1691264
2487  -488698
2488   146581
2489 -1028155
2490 -1765132
2491 -1271271
2492  -213934
2493  -467580
2494 -1914763
2495 -1741193
2496  -598145
2497  -442534
2498 -1379416
2499 -2225027
2500 -1284018
2501  -390401
2502 -1345037
2503 -2253870
2504 -1977071
2505  -848581
2506  -672513
2507 -2079458
2508 -2330139
2509 -1292217
2510  -915126
2511 -1643475
2512 -2706807
2513 -2098624
2514  -968152
2515 -1570426
2516 -2518972
2517 -2521652
2518 -1536381
2519 -1091024
2520 -2386008
2521 -2912376
2522 -1962815
2523 -1394750
2524 -1959749
2525 -3133896
2526 -2760581
2527 -1399556
2528 -1736579
2529 -2880862
2530 -3163937
2531 -2233239
2532 -1497882
2533 -2714784
2534 -3606812
2535 -2724431
2536 -1834135
2537 -2060363
2538 -3336178
2539 -3498562
2540 -2148906
2541 -2019912
2542 -3059981
2543 -3702695
2544 -3092721
2545 -2023462
2546 -2788889
2547 -3947156
2548 -3413601
2549 -2419983
2550 -2344598
2551 -3588424
2552 -4125399
2553 -2833206
2554 -2422249
2555 -3426208
2556 -4209084
2557 -3694432
2558 -2401548
2559 -2873155
2560 -4273687
2561 -4093762
2562 -3102984
2563 -2722814
2564 -3809722
2565 -4717417
2566 -3637056
2567 -2813749
2568 -3490868
2569 -4465262
2570 -4412622
2571 -3098718
2572 -3069239
2573 -4488964
2574 -4722301
2575 -3821181
2576 -3176823
2577 -3981284
2578 -5149028
2579 -4301915
2580 -3195001
2581 -3658060
2582 -4786833
2583 -5094060
2584 -3808087
2585 -3345149
2586 -4700299
2587 -5271759
2588 -4509744
2589 -3597805
2590 -4033385
2591 -5395539
2592 -5033424
2593 -3849116
2594 -3924589
2595 -4924501
2596 -5602990
2597 -4640941
2598 -3815243
2599 -4795697
2600 -5564313
2601 -5121096
2602 -4156310
2603 -4204112
2604 -5621337
2605 -5716277
2606 -4543812
2607 -4300274
2608 -5158238
2609 -6021615
2610 -5237923
2611 -4107890
2612 -4907541
2613 -5958847
2614 -5779259
2615 -4766303
2616 -4460950
2617 -5810146
2618 -6302176
2619 -5221945
2620 -4675135
2621 -5232344
2622 -6236880
2623 -5907247
2624 -4683386
2625 -5076584
2626 -6152279
2627 -6313157
2628 -5509359
2629 -4860939
2630 -5871523
2631 -6634813
2632 -5770409
2633 -5080243
2634 -5457147
2635 -6559195
2636 -6564611
2637 -5257574
2638 -5297670
2639 -6408320
2640 -6779099
2641 -6017704
2642 -5130865
2643 -5990546
2644 -7034754
2645 -6351683
2646 -5522522
2647 -5711595
2648 -6809071
2649 -7117695
2650 -5889495
2651 -5591256
2652 -6511676
2653 -7039798
2654 -6587141
2655 -5604692
2656 -6093732
2657 -7312837
2658 -7006678
2659 -6110923
2660 -5942838
2661 -6899244
2662 -7584703
2663 -6482060
2664 -5838387
2665 -6658464
2666 -7394044
2667 -7149469
2668 -6084209
2669 -6314215
2670 -7642347
2671 -7535029
2672 -6562651
2673 -6188587
2674 -6978206
2675 -7845124
2676 -6997206
2677 -6203844
2678 -6876898
2679 -7711286
2680 -7745974
2681 -6687564
2682 -6443956
2683 -7651503
2684 -7921426
2685 -7085538
2686 -6501400
2687 -7078401
2688 -8187006
2689 -7626273
2690 -6578338
2691 -7009085
2692 -7974125
2693 -8228082
2694 -7140351
2695 -6533088
2696 -7748342
2697 -8388906
2698 -7656830
2699 -6843028
2700 -7179359
2701 -8480980
2702 -8290985
2703 -7019318
2704 -7032817
2705 -7968948
2706 -8577035
2707 -7776034
2708 -6851475
2709 -7760663
2710 -8663337
2711 -8242613
2712 -7383499
2713 -7314959
2714 -8527240
2715 -8736269
2716 -7544198
2717 -7223756
2718 -7986939
2719 -8825896
2720 -8345914
2721 -7225207
2722 -7833608
2723 -8940132
2724 -8753601
2725 -7763783
2726 -7348255
2727 -8533080
2728 -9181721
2729 -8084153
2730 -7490639
2731 -8138489
2732 -9101568
2733 -8885643
2734 -7648414
2735 -7864684
2736 -8948790
2737 -9043822
2738 -8284269
2739 -7621430
2740 -8465009
2741 -9410042
2742 -8711546
2743 -7994036
2744 -8260948
2745 -9170984
2746 -9309260
2747 -8064195
2748 -7878457
2749 -8976796
2750 -9400062
2751 -8767918
2752 -7894917
2753 -8530060
2754 -9702517
2755 -9160034
2756 -8227902
2757 -8316968
2758 -9248037
2759 -9682769
2760 -8581657
2761 -8106773
2762 -9037405
2763 -9611355
2764 -9242740
2765 -8315333
2766 -8508389
2767 -9687983
2768 -9528297
2769 -8601460
2770 -8399438
2771 -9216972
2772 -10004521
2773 -9142755
2774 -8351392
2775 -9094269
2776 -9843106
2777 -9640585
2778 -8600172
2779 -8461847
2780 -9711756
2781 -9908724
2782 -9006830
2783 -8561550
2784 -9203440
2785 -10218558
2786 -9652613
2787 -8636727
2788 -9066559
2789 -9868477
2790 -9946517
2791 -9033730
2792 -8590428
2793 -9691655
2794 -10187703
2795 -9473125
2796 -8910078
2797 -9244231
2798 -10204266
2799 -9912031
2800 -8858470
2801 -9096946
2802 -9903066
2803 -10211818
2804 -9484881
2805 -8819366
2806 -9741776
2807 -10445137
2808 -9832670
2809 -9085990
2810 -9208080
2811 -10298092
2812 -10302051
2813 -9107372
2814 -9079954
2815 -9983127
2816 -10509808
2817 -9887171
2818 -8994294
2819 -9686442
2820 -10545318
2821 -10086939
2822 -9344882
2823 -9268532
2824 -10275465
2825 -10615844
2826 -9576953
2827 -9243522
2828 -9905677
2829 -10539918
2830 -10228395
2831 -9180056
2832 -9532542
2833 -10582774
2834 -10441959
2835 -9629349
2836 -9275620
2837 -10266769
2838 -10976140
2839 -9948553
2840 -9273822
2841 -9836598
2842 -10611307
2843 -10483990
2844 -9369072
2845 -9486161
2846 -10630562
2847 -10751096
2848 -10007903
2849 -9393561
2850 -10068337
2851 -11018255
2852 -10324479
2853 -9451380
2854 -9719264
2855 -10580497
2856 -10843375
2857 -9768280
2858 -9462727
2859 -10555437
2860 -10992898
2861 -10345323
2862 -9470272
2863 -9843802
2864 -10984317
2865 -10625191
2866 -9673936
2867 -9716446
2868 -10572915
2869 -11127635
2870 -10172524
2871 -9454303
2872 -10317904
2873 -10990819
2874 -10616494
2875 -9710084
2876 -9750543
2877 -10930321
2878 -10905254
2879 -9966939
2880 -9782323
2881 -10463416
2882 -11163761
2883 -10442988
2884 -9541162
2885 -10187577
2886 -10959296
2887 -10827366
2888 -9969236
2889 -9729778
2890 -10848475
2891 -11162275
2892 -10239968
2893 -9755481
2894 -10233589
2895 -11165252
2896 -10794064
2897 -9680977
2898 -10020564
2899 -10937240
2900 -11060216
2901 -10240986
2902 -9696456
2903 -10652011
2904 -11210310
2905 -10440124
2906 -9849384
2907 -10126850
2908 -11036109
2909 -11008003
2910 -9978201
2911 -10040004
2912 -10835618
2913 -11105871
2914 -10471323
2915 -9664966
2916 -10340597
2917 -11190120
2918 -10691585
2919 -9978338
2920 -10009879
2921 -10978646
2922 -11270033
2923 -10180314
2924 -9898489
2925 -10653480
2926 -11129288
2927 -10647158
2928 -9723906
2929 -10193770
2930 -11164108
2931 -10862540
2932 -10143960
2933 -9983632
2934 -10800488
2935 -11304248
2936 -10351091
2937 -9819607
2938 -10427797
2939 -11081977
2940 -10918111
2941 -9929450
2942 -10011713
2943 -11044582
2944 -11029645
2945 -10268118
2946 -9836837
2947 -10505953
2948 -11304126
2949 -10580086
2950 -9874663
2951 -10286096
2952 -10981159
2953 -11040795
2954 -10112338
2955 -9916083
2956 -10874019
2957 -11038794
2958 -10379553
2959 -9844394
2960 -10311924
2961 -11231055
2962 -10742031
2963 -9911945
2964 -10182767
2965 -10873850
2966 -11068142
2967 -10167826
2968 -9729417
2969 -10650902
2970 -11067211
2971 -10518640
2972 -9881570
2973 -10132209
2974 -11128293
2975 -10892780
2976 -9964973
2977 -9977791
2978 -10629126
2979 -11055411
2980 -10308004
2981 -9584988
2982 -10386266
2983 -11098133
2984 -10731431
2985 -9934430
2986 -9894819
2987 -10927248
2988 -10962118
2989 -9959097
2990 -9784545
2991 -10423017
2992 -11024137
2993 -10494019
2994 -9598181
2995 -10134090
2996 -10919978
2997 -10760857
2998 -9993177
2999 -9660007
3000 -10603865
3001 -11007204
3002 -10108212
3003 -9644314
3004 -10126125
3005 -10957297
3006 -10720403
3007 -9613552
3008 -9811802
3009 -10713712
3010 -10786165
3011 -10031459
3012 -9463439
3013 -10313450
3014 -11037814
3015 -10278858
3016 -9615766
3017 -9860609
3018 -10705172
3019 -10773129
3020 -9678380
3021 -9531275
3022 -10393540
3023 -10754350
3024 -10191820
3025 -9376825
3026 -9919507
3027 -10877265
3028 -10430620
3029 -9616220
3030 -9555067
3031 -10347221
3032 -10745487
3033 -9783181
3034 -9383693
3035 -10139637
3036 -10640974
3037 -10295223
3038 -9400259
3039 -9590013
3040 -10564557
3041 -10383985
3042 -9601759
3043 -9364867
3044 -10029920
3045 -10667634
3046 -9907798
3047 -9259972
3048 -9829860
3049 -10447399
3050 -10300141
3051 -9367077
3052 -9269683
3053 -10255628
3054 -10331567
3055 -9626898
3056 -9255011
3057 -9753773
3058 -10518365
3059 -9978764
3060 -9164913
3061 -9490572
3062 -10117154
3063 -10221956
3064 -9429804
3065 -9054423
3066 -9933233
3067 -10247592
3068 -9654942
3069 -9116250
3070 -9396819
3071 -10265680
3072 -9970343
3073 -9052834
3074 -9197278
3075 -9850824
3076 -10109125
3077 -9425228
3078 -8878956
3079 -9645102
3080 -10125502
3081 -9618896
3082 -8997411
3083 -9049129
3084 -9918647
3085 -9911504
3086 -9013695
3087 -8947051
3088 -9567617
3089 -10012643
3090 -9467369
3091 -8683096
3092 -9227755
3093 -9909632
3094 -9570105
3095 -8866786
3096 -8725247
3097 -9601399
3098 -9876646
3099 -8986083
3100 -8707692
3101 -9236730
3102 -9784473
3103 -9409589
3104 -8482939
3105 -8788271
3106 -9595719
3107 -9518799
3108 -8890090
3109 -8512036
3110 -9247635
3111 -9754276
3112 -8966865
3113 -8459423
3114 -8846172
3115 -9480944
3116 -9336044
3117 -8387907
3118 -8480654
3119 -9330196
3120 -9382245
3121 -8778392
3122 -8286925
3123 -8874065
3124 -9521759
3125 -8874600
3126 -8225894
3127 -8456121
3128 -9153805
3129 -9284641
3130 -8351555
3131 -8147188
3132 -8977327
3133 -9248183
3134 -8699825
3135 -7991220
3136 -8377730
3137 -9288590
3138 -8881082
3139 -8077439
3140 -8102698
3141 -8803562
3142 -9190048
3143 -8322190
3144 -7814990
3145 -8523747
3146 -8990788
3147 -8626111
3148 -7834458
3149 -7927699
3150 -8895750
3151 -8851310
3152 -8054286
3153 -7816171
3154 -8360295
3155 -8948049
3156 -8280617
3157 -7527412
3158 -8044128
3159 -8681042
3160 -8568663
3161 -7757408
3162 -7561835
3163 -8490507
3164 -8697067
3165 -7937744
3166 -7503324
3167 -7885553
3168 -8621006
3169 -8236693
3170 -7350739
3171 -7627286
3172 -8329028
3173 -8444579
3174 -7724647
3175 -7232261
3176 -8008697
3177 -8423861
3178 -7789298
3179 -7230578
3180 -7462408
3181 -8305841
3182 -8189498
3183 -7229101
3184 -7264424
3185 -7920651
3186 -8186873
3187 -7601884
3188 -6930752
3189 -7505011
3190 -8124802
3191 -7699897
3192 -7082815
3193 -7051682
3194 -7866052
3195 -8061746
3196 -7144483
3197 -6887953
3198 -7443579
3199 -7862417
3200 -7457563
3201 -6673945
3202 -7071312
3203 -7820376
3204 -7557813
3205 -6924611
3206 -6730202
3207 -7409238
3208 -7766605
3209 -6962755
3210 -6566260
3211 -7023469
3212 -7532258
3213 -7355003
3214 -6514442
3215 -6632880
3216 -7426258
3217 -7401725
3218 -6778460
3219 -6335272
3220 -6851030
3221 -7450759
3222 -6847898
3223 -6293418
3224 -6607189
3225 -7188277
3226 -7204267
3227 -6362298
3228 -6216819
3229 -6956722
3230 -7081740
3231 -6555873
3232 -6076750
3233 -6440675
3234 -7115532
3235 -6690071
3236 -6062773
3237 -6230252
3238 -6758961
3239 -6924626
3240 -6164494
3241 -5814031
3242 -6507057
3243 -6805376
3244 -6382546
3245 -5810657
3246 -6004890
3247 -6803197
3248 -6547765
3249 -5773119
3250 -5763770
3251 -6305564
3252 -6646650
3253 -5974620
3254 -5431386
3255 -6069894
3256 -6545558
3257 -6218845
3258 -5548530
3259 -5538202
3260 -6380750
3261 -6353125
3262 -5537326
3263 -5327528
3264 -5822705
3265 -6350291
3266 -5857482
3267 -5132838
3268 -5592783
3269 -6194561
3270 -6025420
3271 -5308719
3272 -5043593
3273 -5844998
3274 -6107430
3275 -5392605
3276 -5007857
3277 -5359945
3278 -6026960
3279 -5764237
3280 -4867506
3281 -5029431
3282 -5699737
3283 -5764781
3284 -5124548
3285 -4636220
3286 -5331687
3287 -5840358
3288 -5243838
3289 -4720457
3290 -4911206
3291 -5593804
3292 -5533763
3293 -4615737
3294 -4568592
3295 -5219779
3296 -5464209
3297 -4976774
3298 -4344365
3299 -4807045
3300 -5472571
3301 -5072055
3302 -4429778
3303 -4375129
3304 -5045728
3305 -5324725
3306 -4496822
3307 -4147872
3308 -4717702
3309 -5154582
3310 -4833412
3311 -4062636
3312 -4267871
3313 -5020763
3314 -4820310
3315 -4168921
3316 -3970161
3317 -4553608
3318 -5007220
3319 -4328204
3320 -3856783
3321 -4290500
3322 -4749081
3323 -4580306
3324 -3784916
3325 -3748478
3326 -4536569
3327 -4567184
3328 -3951497
3329 -3576684
3330 -4037550
3331 -4696745
3332 -4192156
3333 -3499068
3334 -3738771
3335 -4291064
3336 -4355118
3337 -3575940
3338 -3261057
3339 -4009001
3340 -4299548
3341 -3815669
3342 -3301622
3343 -3514689
3344 -4215237
3345 -3929297
3346 -3187948
3347 -3266876
3348 -3800489
3349 -4047126
3350 -3429144
3351 -2954858
3352 -3535886
3353 -3911728
3354 -3548200
3355 -3004500
3356 -3028680
3357 -3710218
3358 -3664120
3359 -2962379
3360 -2882180
3361 -3322831
3362 -3684126
3363 -3227298
3364 -2613143
3365 -3026402
3366 -3503244
3367 -3258002
3368 -2698489
3369 -2583703
3370 -3289730
3371 -3416638
3372 -2689848
3373 -2472920
3374 -2879153
3375 -3306708
3376 -2953502
3377 -2244710
3378 -2550931
3379 -3117443
3380 -2986224
3381 -2434338
3382 -2171744
3383 -2791461
3384 -3131132
3385 -2494421
3386 -2090108
3387 -2340061
3388 -2851778
3389 -2728778
3390 -1952502
3391 -2023698
3392 -2677284
3393 -2762482
3394 -2240780
3395 -1747315
3396 -2242623
3397 -2778938
3398 -2248225
3399 -1697037
3400 -1849586
3401 -2431971
3402 -2507626
3403 -1729907
3404 -1595066
3405 -2210890
3406 -2410204
3407 -1977599
3408 -1394495
3409 -1709919
3410 -2353295
3411 -2005602
3412 -1417176
3413 -1419345
3414 -1980792
3415 -2253660
3416 -1526280
3417 -1127263
3418 -1657573
3419 -2034231
3420 -1749242
3421 -1072175
3422 -1188531
3423 -1941816
3424 -1822183
3425 -1165264
3426  -967838
3427 -1450231
3428 -1914871
3429 -1321414
3430  -737876
3431 -1138188
3432 -1626580
3433 -1508987
3434  -833878
3435  -730070
3436 -1476695
3437 -1539699
3438  -919955
3439  -578540
3440  -918830
3441 -1482723
3442 -1091267
3443  -440027
3444  -676231
3445 -1206432
3446 -1267054
3447  -627139
3448  -257908
3449  -909450
3450 -1216987
3451  -695085
3452  -202682
3453  -365950
3454 -1064628
3455  -937578
3456  -194012
3457  -210838
3458  -751588
3459  -972548
3460  -396998
3461   167827
3462  -344447
3463  -814855
3464  -471638
3465    38926
3466    46463
3467  -601654
3468  -677342
3469    37323
3470   218395
3471  -188050
3472  -550508
3473  -209162
3474   453751
3475   158326
3476  -414818
3477  -256427
3478   270732
3479   479202
3480   -93452
3481  -362009
3482   292943
3483   631501
3484   280476
3485  -181845
3486     9612
3487   718041
3488   598644
3489     3370
3490    51642
3491   566709
3492   884153
3493   419508
3494    -4752
3495   519519
3496   939556
3497   709016
3498   241821
3499   257384
3500   945660
3501  1040899
3502   470799
3503   380799
3504   810403
3505  1248608
3506   927200
3507   353888
3508   712784
3509  1233653
3510  1143973
3511   676217
3512   545193
3513  1221062
3514  1489365
3515   941348
3516   696580
3517  1039928
3518  1526710
3519  1341537
3520   719420
3521   952586
3522  1535891
3523  1568399
3524  1157543
3525   896991
3526  1452815
3527  1830888
3528  1363709
3529  1024066
3530  1246507
3531  1789283
3532  1805001
3533  1165012
3534  1207134
3535  1818467
3536  2014838
3537  1609218
3538  1164842
3539  1598198
3540  2176672
3541  1841043
3542  1383098
3543  1490812
3544  2078816
3545  2267134
3546  1626183
3547  1457747
3548  2023708
3549  2335059
3550  2056062
3551  1542728
3552  1788170
3553  2446482
3554  2301785
3555  1840260
3556  1786509
3557  2282992
3558  2637382
3559  2098348
3560  1738096
3561  2190841
3562  2614355
3563  2487333
3564  1942522
3565  2018352
3566  2730692
3567  2755381
3568  2247253
3569  2030886
3570  2481926
3571  2992357
3572  2551822
3573  2037388
3574  2395743
3575  2916355
3576  2935828
3577  2377832
3578  2250675
3579  2929602
3580  3124042
3581  2647766
3582  2311766
3583  2617781
3584  3252881
3585  3055844
3586  2475022
3587  2640221
3588  3155059
3589  3324946
3590  2813620
3591  2473674
3592  3053194
3593  3434451
3594  3085453
3595  2675867
3596  2807953
3597  3498568
3598  3497138
3599  2870216
3600  2859818
3601  3353651
3602  3644182
3603  3242911
3604  2770044
3605  3218806
3606  3728243
3607  3535765
3608  3093507
3609  3055094
3610  3667979
3611  3836415
3612  3263122
3613  3109392
3614  3504180
3615  3920251
3616  3703279
3617  3143325
3618  3400620
3619  3977490
3620  3935030
3621  3489247
3622  3267510
3623  3793680
3624  4160501
3625  3676995
3626  3364530
3627  3674072
3628  4184105
3629  4143205
3630  3542136
3631  3602129
3632  4158547
3633  4248671
3634  3866899
3635  3543884
3636  3952782
3637  4443963
3638  4090811
3639  3717037
3640  3891231
3641  4371744
3642  4481731
3643  3917057
3644  3803247
3645  4326182
3646  4520274
3647  4238939
3648  3872268
3649  4159388
3650  4719805
3651  4489843
3652  4035112
3653  4089349
3654  4538131
3655  4757595
3656  4248580
3657  4003535
3658  4512995
3659  4843605
3660  4637267
3661  4186390
3662  4313028
3663  4923542
3664  4836276
3665  4348156
3666  4283135
3667  4700078
3668  5055409
3669  4647025
3670  4277156
3671  4688331
3672  5071884
3673  4975158
3674  4517885
3675  4479926
3676  5059658
3677  5137219
3678  4696069
3679  4524799
3680  4860677
3681  5326307
3682  5048549
3683  4535746
3684  4817637
3685  5280258
3686  5285659
3687  4808404
3688  4627274
3689  5220188
3690  5464849
3691  5061496
3692  4785416
3693  5022411
3694  5539744
3695  5399671
3696  4825626
3697  4930901
3698  5407767
3699  5569940
3700  5173274
3701  4844836
3702  5341828
3703  5756257
3704  5434155
3705  5041432
3706  5112086
3707  5672087
3708  5721512
3709  5153103
3710  5100100
3711  5560091
3712  5839015
3713  5542231
3714  5086923
3715  5427604
3716  5926176
3717  5733878
3718  5303780
3719  5240103
3720  5774510
3721  6029241
3722  5500944
3723  5302609
3724  5696484
3725  6066848
3726  5876096
3727  5327274
3728  5490648
3729  6050495
3730  6010506
3731  5609707
3732  5431806
3733  5891810
3734  6281750
3735  5841194
3736  5494136
3737  5776919
3738  6205512
3739  6182254
3740  5617345
3741  5587618
3742  6167621
3743  6290411
3744  5934947
3745  5626034
3746  5960225
3747  6464263
3748  6148026
3749  5698090
3750  5852907
3751  6303831
3752  6449116
3753  5948054
3754  5760575
3755  6267419
3756  6513212
3757  6243421
3758  5856317
3759  6010111
3760  6550365
3761  6426529
3762  5961454
3763  5983299
3764  6388868
3765  6662711
3766  6265375
3767  5950096
3768  6353698
3769  6668785
3770  6472341
3771  6063409
3772  6098701
3773  6669456
3774  6691913
3775  6228701
3776  6136677
3777  6484753
3778  6833478
3779  6522902
3780  6082944
3781  6377467
3782  6783962
3783  6740113
3784  6328072
3785  6206228
3786  6735694
3787  6928146
3788  6512649
3789  6291829
3790  6524712
3791  6933287
3792  6762161
3793  6272359
3794  6442293
3795  6894370
3796  6941768
3797  6586710
3798  6354575
3799  6794332
3800  7085934
3801  6725861
3802  6442174
3803  6590357
3804  7034834
3805  7016174
3806  6496947
3807  6530597
3808  6973315
3809  7133095
3810  6805992
3811  6456852
3812  6804806
3813  7216655
3814  6940035
3815  6594716
3816  6661045
3817  7118671
3818  7235340
3819  6734484
3820  6621490
3821  7009573
3822  7233023
3823  7003952
3824  6597021
3825  6827574
3826  7312942
3827  7174588
3828  6803742
3829  6749451
3830  7158003
3831  7403138
3832  6938283
3833  6689018
3834  7023569
3835  7334866
3836  7216980
3837  6771302
3838  6856311
3839  7391139
3840  7365154
3841  6977228
3842  6811604
3843  7142551
3844  7493635
3845  7146555
3846  6801698
3847  7062869
3848  7425895
3849  7418451
3850  6956260
3851  6882942
3852  7397282
3853  7507016
3854  7138549
3855  6879918
3856  7134805
3857  7593709
3858  7357916
3859  6922616
3860  7061811
3861  7461424
3862  7587990
3863  7139870
3864  6894505
3865  7352485
3866  7609531
3867  7336093
3868  6985805
3869  7105323
3870  7642529
3871  7587006
3872  7087994
3873  7060228
3874  7429282
3875  7681248
3876  7318338
3877  6952865
3878  7320555
3879  7676642
3880  7503082
3881  7136040
3882  7126082
3883  7624211
3884  7694168
3885  7219409
3886  7084755
3887  7392643
3888  7719966
3889  7510309
3890  7056077
3891  7291443
3892  7716661
3893  7662082
3894  7267906
3895  7090346
3896  7548936
3897  7798531
3898  7378713
3899  7136633
3900  7366276
3901  7759259
3902  7677001
3903  7175588
3904  7256114
3905  7681666
3906  7734241
3907  7403727
3908  7129663
3909  7483445
3910  7836896
3911  7533227
3912  7224267
3913  7344580
3914  7736641
3915  7785520
3916  7298169
3917  7217323
3918  7602273
3919  7772436
3920  7536071
3921  7202801
3922  7429725
3923  7848494
3924  7646281
3925  7302304
3926  7309797
3927  7671289
3928  7833021
3929  7402252
3930  7214286
3931  7570898
3932  7811849
3933  7650513
3934  7262718
3935  7367649
3936  7818878
3937  7716067
3938  7346278
3939  7263918
3940  7587722
3941  7866972
3942  7519042
3943  7240402
3944  7519487
3945  7803434
3946  7722272
3947  7326288
3948  7287093
3949  7740785
3950  7786921
3951  7445767
3952  7274513
3953  7506844
3954  7864289
3955  7629115
3956  7248806
3957  7442271
3958  7744589
3959  7746783
3960  7355756
3961  7228464
3962  7683214
3963  7827813
3964  7505933
3965  7277007
3966  7453753
3967  7837891
3968  7671434
3969  7253501
3970  7349837
3971  7674824
3972  7770425
3973  7431236
3974  7194816
3975  7575376
3976  7832445
3977  7567353
3978  7271187
3979  7335173
3980  7775187
3981  7748763
3982  7270389
3983  7245575
3984  7599261
3985  7795637
3986  7509117
3987  7144052
3988  7433542
3989  7782316
3990  7599735
3991  7261940
3992  7228857
3993  7657852
3994  7791210
3995  7342235
3996  7188749
3997  7469960
3998  7745996
3999  7577082
4000  7141805
4001  7268806
4002  7669598
4003  7619912
4004  7303794
4005  7148972
4006  7520605
4007  7778317
4008  7404563
4009  7142299
4010  7334405
4011  7648683
4012  7592193
4013  7126661
4014  7142299
4015  7571508
4016  7629695
4017  7336712
4018  7080028
4019  7353682
4020  7705863
4021  7411764
4022  7073375
4023  7190824
4024  7533793
4025  7598549
4026  7160183
4027  7043347
4028  7438084
4029  7592926
4030  7348503
4031  7022829
4032  7159342
4033  7572236
4034  7424563
4035  7063603
4036  7057082
4037  7382639
4038  7582017
4039  7190805
4040  6928943
4041  7259509
4042  7505419
4043  7339558
4044  6960848
4045  7000999
4046  7460786
4047  7429622
4048  7031679
4049  6945680
4050  7227398
4051  7503943
4052  7190160
4053  6837639
4054  7067735
4055  7362756
4056  7314648
4057  6961212
4058  6868329
4059  7280462
4060  7394169
4061  7049486
4062  6839886
4063  6998357
4064  7336887
4065  7182451
4066  6791337
4067  6902204
4068  7217598
4069  7260037
4070  6960106
4071  6744938
4072  7086439
4073  7270893
4074  6985342
4075  6747904
4076  6834614
4077  7182518
4078  7142773
4079  6747652
4080  6777368
4081  7068357
4082  7160457
4083  6893003
4084  6611498
4085  6880319
4086  7134941
4087  6920573
4088  6675388
4089  6694149
4090  7023919
4091  7075956
4092  6686584
4093  6618324
4094  6882252
4095  7037069
4096  6832260
4097  6486280
4098  6675001
4099  7017206
4100  6873930
4101  6575882
4102  6521863
4103  6852314
4104  7003582
4105  6597719
4106  6414895
4107  6672672
4108  6904795
4109  6778299
4110  6384972
4111  6480562
4112  6851986
4113  6795976
4114  6498330
4115  6349041
4116  6606924
4117  6860140
4118  6549780
4119  6287566
4120  6456381
4121  6731210
4122  6718296
4123  6320285
4124  6270346
4125  6646291
4126  6681478
4127  6386835
4128  6159333
4129  6383949
4130  6723400
4131  6490135
4132  6159424
4133  6268145
4134  6558239
4135  6600784
4136  6203398
4137  6035535
4138  6405431
4139  6545542
4140  6305724
4141  6034328
4142  6152162
4143  6555692
4144  6438383
4145  6045874
4146  6024294
4147  6304773
4148  6460124
4149  6133644
4150  5841975
4151  6135698
4152  6389220
4153  6256259
4154  5926214
4155  5905766
4156  6297203
4157  6316488
4158  5932169
4159  5815408
4160  6047455
4161  6297941
4162  6066384
4163  5703527
4164  5902562
4165  6196915
4166  6135032
4167  5812176
4168  5671566
4169  6034830
4170  6162896
4171  5824995
4172  5637783
4173  5793472
4174  6087896
4175  5985024
4176  5587814
4177  5653866
4178  5944996
4179  5972840
4180  5696892
4181  5458982
4182  5749850
4183  6000745
4184  5730246
4185  5480630
4186  5549433
4187  5861035
4188  5851298
4189  5429548
4190  5397962
4191  5699278
4192  5798636
4193  5571094
4194  5292096
4195  5505869
4196  5807415
4197  5610852
4198  5325114
4199  5300105
4200  5568083
4201  5672293
4202  5301025
4203  5180177
4204  5434839
4205  5610196
4206  5465106
4207  5132320
4208  5224332
4209  5556683
4210  5445030
4211  5142231
4212  5058916
4213  5316010
4214  5496178
4215  5173407
4216  4968514
4217  5185162
4218  5396569
4219  5305871
4220  4955262
4221  4946547
4222  5289358
4223  5283341
4224  5001576
4225  4844258
4226  5042816
4227  5298668
4228  5062484
4229  4774269
4230  4901789
4231  5116246
4232  5125485
4233  4806387
4234  4688877
4235  5009443
4236  5085548
4237  4852791
4238  4656799
4239  4771449
4240  5063693
4241  4904723
4242  4575598
4243  4630100
4244  4857508
4245  4935255
4246  4642934
4247  4456783
4248  4747911
4249  4895408
4250  4670134
4251  4427948
4252  4485787
4253  4797609
4254  4722394
4255  4369857
4256  4379282
4257  4612591
4258  4734088
4259  4499743
4260  4217360
4261  4444856
4262  4650594
4263  4494143
4264  4218793
4265  4173991
4266  4513655
4267  4577615
4268  4221151
4269  4111269
4270  4326076
4271  4529923
4272  4331529
4273  3970026
4274  4119594
4275  4401505
4276  4318048
4277  4035912
4278  3917510
4279  4233000
4280  4374802
4281  4048616
4282  3870631
4283  4018728
4284  4250214
4285  4156712
4286  3776525
4287  3813195
4288  4114730
4289  4129698
4290  3874499
4291  3667305
4292  3900478
4293  4146222
4294  3878333
4295  3617241
4296  3695669
4297  3970121
4298  3986488
4299  3603550
4300  3535141
4301  3824134
4302  3919445
4303  3700536
4304  3418619
4305  3558387
4306  3871599
4307  3713004
4308  3408218
4309  3406282
4310  3664551
4311  3787032
4312  3446099
4313  3261903
4314  3501183
4315  3650956
4316  3511186
4317  3204607
4318  3244115
4319  3580613
4320  3522928
4321  3238422
4322  3152928
4323  3332865
4324  3525982
4325  3267855
4326  3001193
4327  3170416
4328  3370039
4329  3321517
4330  3019847
4331  2957599
4332  3282652
4333  3315026
4334  3035108
4335  2870818
4336  3026662
4337  3256792
4338  3063481
4339  2757998
4340  2885973
4341  3101255
4342  3102692
4343  2833963
4344  2681465
4345  2959380
4346  3059084
4347  2828751
4348  2621451
4349  2696276
4350  2983009
4351  2894510
4352  2550997
4353  2576638
4354  2801018
4355  2878115
4356  2628717
4357  2399547
4358  2629170
4359  2807777
4360  2608931
4361  2391377
4362  2406916
4363  2678665
4364  2677036
4365  2342286
4366  2294383
4367  2484864
4368  2597458
4369  2410235
4370  2141806
4371  2313978
4372  2547032
4373  2413836
4374  2165920
4375  2110204
4376  2375211
4377  2457934
4378  2124822
4379  1993166
4380  2168791
4381  2338468
4382  2226640
4383  1912402
4384  1993533
4385  2257461
4386  2200521
4387  1959934
4388  1812563
4389  2019534
4390  2188125
4391  1922394
4392  1742578
4393  1863204
4394  2065802
4395  2022055
4396  1694977
4397  1683304
4398  1947369
4399  1952836
4400  1726519
4401  1547266
4402  1715180
4403  1936056
4404  1726057
4405  1493234
4406  1564866
4407  1768231
4408  1793386
4409  1472878
4410  1362606
4411  1618471
4412  1704466
4413  1522147
4414  1294211
4415  1389613
4416  1672428
4417  1539589
4418  1238454
4419  1242793
4420  1460191
4421  1552508
4422  1253771
4423  1078890
4424  1311598
4425  1455069
4426  1302995
4427  1051151
4428  1073269
4429  1368794
4430  1315246
4431  1016284
4432   947728
4433  1117644
4434  1298499
4435  1083520
4436   808358
4437   978454
4438  1183372
4439  1107857
4440   817202
4441   723953
4442  1028822
4443  1085060
4444   811644
4445   686277
4446   818440
4447  1030027
4448   892085
4449   581961
4450   661608
4451   859529
4452   851231
4453   613695
4454   450726
4455   698457
4456   843330
4457   619839
4458   425971
4459   495961
4460   734328
4461   680925
4462   334373
4463   338103
4464   560672
4465   628539
4466   415154
4467   188511
4468   381559
4469   579097
4470   411210
4471   189044
4472   162999
4473   398331
4474   453164
4475   144153
4476    49127
4477   241778
4478   371188
4479   229817
4480   -45536
4481    53080
4482   296770
4483   176609
4484   -57933
4485  -117799
4486    88134
4487   212209
4488   -61493
4489  -199642
4490   -45682
4491    87845
4492     4903
4493  -286649
4494  -269783
4495   -13572
4496   -38715
4497  -256002
4498  -385084
4499  -218682
4500   -28968
4501  -246727
4502  -473160
4503  -374529
4504  -202455
4505  -219453
4506  -511243
4507  -564249
4508  -303571
4509  -269382
4510  -464416
4511  -628788
4512  -519543
4513  -310184
4514  -473931
4515  -717010
4516  -670768
4517  -493096
4518  -444556
4519  -698574
4520  -839034
4521  -605557
4522  -506696
4523  -679084
4524  -878336
4525  -826132
4526  -591197
4527  -681076
4528  -950398
4529  -944399
4530  -774497
4531  -674377
4532  -897737
4533 -1091448
4534  -910781
4535  -779448
4536  -902838
4537 -1118226
4538 -1140311
4539  -878051
4540  -875544
4541 -1143685
4542 -1213949
4543 -1070882
4544  -917129
4545 -1099547
4546 -1353114
4547 -1228266
4548 -1031497
4549 -1113684
4550 -1341585
4551 -1408478
4552 -1163425
4553 -1086397
4554 -1341400
4555 -1468064
4556 -1371048
4557 -1197283
4558 -1300561
4559 -1576423
4560 -1513049
4561 -1301715
4562 -1306375
4563 -1517479
4564 -1676992
4565 -1480690
4566 -1328960
4567 -1541693
4568 -1724147
4569 -1661593
4570 -1453365
4571 -1479775
4572 -1777548
4573 -1783024
4574 -1570077
4575 -1535866
4576 -1722399
4577 -1926005
4578 -1780431
4579 -1568226
4580 -1737307
4581 -1947828
4582 -1934859
4583 -1729025
4584 -1664389
4585 -1955900
4586 -2066653
4587 -1863056
4588 -1761910
4589 -1899931
4590 -2148868
4591 -2076182
4592 -1823682
4593 -1912255
4594 -2143212
4595 -2192872
4596 -2013298
4597 -1888141
4598 -2140365
4599 -2311359
4600 -2164062
4601 -2020622
4602 -2075532
4603 -2334624
4604 -2345338
4605 -2085299
4606 -2091947
4607 -2324841
4608 -2445693
4609 -2309808
4610 -2125500
4611 -2311440
4612 -2534172
4613 -2424156
4614 -2253503
4615 -2262104
4616 -2511350
4617 -2598792
4618 -2362484
4619 -2315612
4620 -2514943
4621 -2663795
4622 -2583872
4623 -2367553
4624 -2466252
4625 -2715846
4626 -2686583
4627 -2514029
4628 -2452012
4629 -2682509
4630 -2857239
4631 -2653129
4632 -2527538
4633 -2675724
4634 -2858559
4635 -2834204
4636 -2600967
4637 -2637198
4638 -2896383
4639 -2919339
4640 -2779761
4641 -2685066
4642 -2848138
4643 -3051021
4644 -2909903
4645 -2751288
4646 -2846199
4647 -3031670
4648 -3071764
4649 -2855630
4650 -2827405
4651 -3074408
4652 -3160233
4653 -3026958
4654 -2891091
4655 -3006838
4656 -3246506
4657 -3153175
4658 -2961145
4659 -3022586
4660 -3218220
4661 -3305225
4662 -3117085
4663 -3018886
4664 -3235419
4665 -3361368
4666 -3252548
4667 -3103305
4668 -3160121
4669 -3410945
4670 -3391119
4671 -3198454
4672 -3210468
4673 -3391343
4674 -3523480
4675 -3363663
4676 -3195777
4677 -3379510
4678 -3545700
4679 -3483021
4680 -3325741
4681 -3323069
4682 -3579034
4683 -3631876
4684 -3427121
4685 -3380860
4686 -3523493
4687 -3699295
4688 -3597750
4689 -3391484
4690 -3523154
4691 -3719739
4692 -3713305
4693 -3545154
4694 -3496132
4695 -3737525
4696 -3834573
4697 -3642233
4698 -3545398
4699 -3668063
4700 -3867608
4701 -3819110
4702 -3598166
4703 -3675216
4704 -3890966
4705 -3926064
4706 -3776507
4707 -3650448
4708 -3844399
4709 -4018637
4710 -3882492
4711 -3734901
4712 -3799636
4713 -4026682
4714 -4060113
4715 -3823237
4716 -3808498
4717 -4019234
4718 -4116633
4719 -3987602
4720 -3815106
4721 -3958467
4722 -4181536
4723 -4088877
4724 -3937727
4725 -3964698
4726 -4163656
4727 -4248251
4728 -4028531
4729 -3953571
4730 -4136604
4731 -4269862
4732 -4198359
4733 -4000186
4734 -4083539
4735 -4335863
4736 -4310415
4737 -4133257
4738 -4089740
4739 -4267712
4740 -4425921
4741 -4239457
4742 -4096496
4743 -4251000
4744 -4427915
4745 -4416067
4746 -4204557
4747 -4200876
4748 -4453840
4749 -4483421
4750 -4312251
4751 -4219921
4752 -4364765
4753 -4569362
4754 -4448264
4755 -4279332
4756 -4372869
4757 -4551800
4758 -4588101
4759 -4389987
4760 -4321270
4761 -4547981
4762 -4643918
4763 -4506939
4764 -4378113
4765 -4469155
4766 -4700510
4767 -4651862
4768 -4447557
4769 -4482147
4770 -4650037
4771 -4743688
4772 -4580095
4773 -4447504
4774 -4633209
4775 -4781095
4776 -4695294
4777 -4555564
4778 -4581153
4779 -4806309
4780 -4810594
4781 -4610145
4782 -4594964
4783 -4740631
4784 -4867623
4785 -4744599
4786 -4588290
4787 -4736439
4788 -4909722
4789 -4860039
4790 -4711960
4791 -4681987
4792 -4889573
4793 -4953257
4794 -4771662
4795 -4705855
4796 -4829238
4797 -4990640
4798 -4934275
4799 -4742457
4800 -4822288
4801 -5002134
4802 -5001118
4803 -4859333
4804 -4786219
4805 -4963392
4806 -5084896
4807 -4924956
4808 -4833424
4809 -4928771
4810 -5091054
4811 -5073249
4812 -4868749
4813 -4906319
4814 -5097813
4815 -5117052
4816 -4996983
4817 -4888323
4818 -5047087
4819 -5211083
4820 -5083258
4821 -4949655
4822 -5005690
4823 -5180598
4824 -5209850
4825 -4996468
4826 -4965008
4827 -5166568
4828 -5250003
4829 -5143038
4830 -4999982
4831 -5097142
4832 -5307009
4833 -5221891
4834 -5057146
4835 -5069524
4836 -5242374
4837 -5319734
4838 -5140220
4839 -5062488
4840 -5238597
4841 -5349283
4842 -5277409
4843 -5108219
4844 -5145641
4845 -5365944
4846 -5330989
4847 -5173411
4848 -5138920
4849 -5289857
4850 -5427202
4851 -5286323
4852 -5145321
4853 -5271556
4854 -5429220
4855 -5395566
4856 -5213112
4857 -5190572
4858 -5412454
4859 -5454502
4860 -5292238
4861 -5217312
4862 -5338481
4863 -5512829
4864 -5411994
4865 -5226047
4866 -5309804
4867 -5472716
4868 -5493538
4869 -5322816
4870 -5242610
4871 -5450300
4872 -5557158
4873 -5417536
4874 -5294340
4875 -5352950
4876 -5558020
4877 -5521647
4878 -5314624
4879 -5345777
4880 -5510146
4881 -5581894
4882 -5446874
4883 -5308127
4884 -5468524
4885 -5617099
4886 -5514141
4887 -5360688
4888 -5373232
4889 -5578978
4890 -5613537
4891 -5413370
4892 -5384891
4893 -5541356
4894 -5649073
4895 -5541642
4896 -5361578
4897 -5476615
4898 -5645828
4899 -5587902
4900 -5443166
4901 -5416717
4902 -5609385
4903 -5688971
4904 -5513614
4905 -5431245
4906 -5544928
4907 -5686076
4908 -5631472
4909 -5432177
4910 -5477256
4911 -5663440
4912 -5666689
4913 -5531079
4914 -5452237
4915 -5605207
4916 -5737607
4917 -5596776
4918 -5467777
4919 -5545543
4920 -5691846
4921 -5691706
4922 -5511659
4923 -5502546
4924 -5675260
4925 -5713780
4926 -5604314
4927 -5491803
4928 -5595583
4929 -5750884
4930 -5650238
4931 -5513787
4932 -5552972
4933 -5695051
4934 -5750365
4935 -5576320
4936 -5512814
4937 -5678064
4938 -5751075
4939 -5655332
4940 -5518690
4941 -5580047
4942 -5767625
4943 -5715235
4944 -5565359
4945 -5561095
4946 -5694789
4947 -5781298
4948 -5620156
4949 -5513511
4950 -5657674
4951 -5757766
4952 -5694079
4953 -5550645
4954 -5567098
4955 -5760524
4956 -5763008
4957 -5599147
4958 -5560559
4959 -5674090
4960 -5790656
4961 -5669979
4962 -5512973
4963 -5625171
4964 -5756716
4965 -5733910
4966 -5589503
4967 -5560345
4968 -5735410
4969 -5779024
4970 -5625759
4971 -5558096
4972 -5638075
4973 -5779267
4974 -5708245
4975 -5531950
4976 -5598368
4977 -5755981
4978 -5758728
4979 -5606979
4980 -5520487
4981 -5697195
4982 -5788682
4983 -5641679
4984 -5540808
4985 -5603356
4986 -5777054
4987 -5747924
4988 -5549986
4989 -5556806
4990 -5707714
4991 -5755114
4992 -5631840
4993 -5503980
4994 -5631704
4995 -5775992
4996 -5684863
4997 -5547802
4998 -5560387
4999 -5721352
5000 -5756080
5001 -5561466
5002 -5513133
5003 -5660627
5004 -5739295
5005 -5650127
5006 -5490493
5007 -5580725
5008 -5752443
5009 -5688102
5010 -5544038
5011 -5508588
5012 -5653848
5013 -5741211
5014 -5571332
5015 -5479373
5016 -5594159
5017 -5706829
5018 -5671518
5019 -5493429
5020 -5505983
5021 -5690351
5022 -5676710
5023 -5534026
5024 -5463737
5025 -5575514
5026 -5707266
5027 -5576246
5028 -5450547
5029 -5528399
5030 -5664354
5031 -5659909
5032 -5484304
5033 -5440823
5034 -5611203
5035 -5653369
5036 -5529416
5037 -5415729
5038 -5504526
5039 -5666989
5040 -5581750
5041 -5416048
5042 -5445161
5043 -5572395
5044 -5620387
5045 -5463975
5046 -5373137
5047 -5526019
5048 -5604015
5049 -5517718
5050 -5396158
5051 -5424329
5052 -5592366
5053 -5554179
5054 -5385724
5055 -5376234
5056 -5491808
5057 -5565996
5058 -5447568
5059 -5317620
5060 -5443512
5061 -5554881
5062 -5481931
5063 -5339543
5064 -5325217
5065 -5500266
5066 -5517316
5067 -5340921
5068 -5301699
5069 -5408881
5070 -5513505
5071 -5419736
5072 -5266328
5073 -5339211
5074 -5467311
5075 -5435780
5076 -5302466
5077 -5238671
5078 -5387672
5079 -5455566
5080 -5317583
5081 -5247684
5082 -5302841
5083 -5430199
5084 -5378883
5085 -5208405
5086 -5231049
5087 -5362602
5088 -5372575
5089 -5250744
5090 -5158186
5091 -5288999
5092 -5390686
5093 -5265720
5094 -5161946
5095 -5204191
5096 -5328277
5097 -5316951
5098 -5144264
5099 -5128282
5100 -5259047
5101 -5302253
5102 -5209367
5103 -5086303
5104 -5168508
5105 -5293716
5106 -5206223
5107 -5078822
5108 -5080116
5109 -5215240
5110 -5248404
5111 -5086303
5112 -5033029
5113 -5155139
5114 -5223214
5115 -5136867
5116 -4991912
5117 -5038842
5118 -5188805
5119 -5130785
5120 -5000535
5121 -4976103
5122 -5096473
5123 -5175334
5124 -5024803
5125 -4921991
5126 -5023197
5127 -5121092
5128 -5063020
5129 -4898762
5130 -4902589
5131 -5067093
5132 -5065271
5133 -4927447
5134 -4867233
5135 -4962090
5136 -5066513
5137 -4954317
5138 -4817891
5139 -4884878
5140 -4996044
5141 -4977864
5142 -4828789
5143 -4783229
5144 -4934516
5145 -4982960
5146 -4849654
5147 -4748431
5148 -4809451
5149 -4950243
5150 -4868667
5151 -4703861
5152 -4741707
5153 -4862555
5154 -4898780
5155 -4757614
5156 -4655926
5157 -4790997
5158 -4866964
5159 -4757620
5160 -4643414
5161 -4656120
5162 -4807675
5163 -4791978
5164 -4627463
5165 -4604443
5166 -4711794
5167 -4776299
5168 -4664339
5169 -4534066
5170 -4622997
5171 -4732695
5172 -4666162
5173 -4534759
5174 -4518097
5175 -4660901
5176 -4690840
5177 -4520909
5178 -4469163
5179 -4560442
5180 -4643270
5181 -4566240
5182 -4407994
5183 -4459423
5184 -4588833
5185 -4565506
5186 -4435180
5187 -4365473
5188 -4493137
5189 -4566577
5190 -4429317
5191 -4324954
5192 -4382359
5193 -4499000
5194 -4463634
5195 -4293233
5196 -4298956
5197 -4441476
5198 -4446284
5199 -4328108
5200 -4226392
5201 -4313562
5202 -4420370
5203 -4311719
5204 -4201058
5205 -4224602
5206 -4335769
5207 -4349080
5208 -4192238
5209 -4147486
5210 -4264110
5211 -4303483
5212 -4203300
5213 -4087019
5214 -4142368
5215 -4269840
5216 -4200595
5217 -4073910
5218 -4069514
5219 -4173625
5220 -4210692
5221 -4060940
5222 -3981935
5223 -4088727
5224 -4142167
5225 -4077275
5226 -3954292
5227 -3980193
5228 -4111048
5229 -4077925
5230 -3943456
5231 -3904690
5232 -3981736
5233 -4062353
5234 -3942190
5235 -3826037
5236 -3915164
5237 -3995614
5238 -3953443
5239 -3814425
5240 -3795956
5241 -3932231
5242 -3938691
5243 -3800423
5244 -3738261
5245 -3807637
5246 -3907027
5247 -3815900
5248 -3681775
5249 -3734249
5250 -3831216
5251 -3809192
5252 -3675272
5253 -3621195
5254 -3736593
5255 -3780691
5256 -3666717
5257 -3574017
5258 -3624985
5259 -3736138
5260 -3680603
5261 -3526534
5262 -3545082
5263 -3649348
5264 -3658280
5265 -3540166
5266 -3440422
5267 -3547187
5268 -3625994
5269 -3528001
5270 -3418577
5271 -3428336
5272 -3554845
5273 -3545194
5274 -3371670
5275 -3351499
5276 -3450498
5277 -3505071
5278 -3403735
5279 -3273544
5280 -3348648
5281 -3461945
5282 -3384710
5283 -3264133
5284 -3234169
5285 -3351492
5286 -3384412
5287 -3228556
5288 -3163974
5289 -3247570
5290 -3322886
5291 -3263638
5292 -3111108
5293 -3141811
5294 -3260945
5295 -3223924
5296 -3099841
5297 -3041545
5298 -3139289
5299 -3223648
5300 -3088881
5301 -2995211
5302 -3053823
5303 -3142763
5304 -3106141
5305 -2944087
5306 -2929059
5307 -3068124
5308 -3066060
5309 -2947485
5310 -2861413
5311 -2938719
5312 -3039992
5313 -2941902
5314 -2822361
5315 -2840265
5316 -2937899
5317 -2943633
5318 -2791808
5319 -2728952
5320 -2850456
5321 -2892548
5322 -2803123
5323 -2691726
5324 -2726564
5325 -2844460
5326 -2782300
5327 -2640874
5328 -2635912
5329 -2727825
5330 -2773968
5331 -2643075
5332 -2538119
5333 -2645984
5334 -2704877
5335 -2644834
5336 -2509913
5337 -2503533
5338 -2628366
5339 -2617789
5340 -2471766
5341 -2435188
5342 -2515460
5343 -2587411
5344 -2495523
5345 -2362595
5346 -2422341
5347 -2508694
5348 -2461273
5349 -2341933
5350 -2301539
5351 -2418355
5352 -2441915
5353 -2319570
5354 -2251942
5355 -2298242
5356 -2386781
5357 -2318792
5358 -2170280
5359 -2203366
5360 -2294867
5361 -2291697
5362 -2171817
5363 -2098872
5364 -2210818
5365 -2260027
5366 -2146435
5367 -2057188
5368 -2080032
5369 -2175966
5370 -2140625
5371 -1996385
5372 -1992629
5373 -2086638
5374 -2101934
5375 -2004640
5376 -1908698
5377 -1983442
5378 -2058216
5379 -1966454
5380 -1869187
5381 -1869342
5382 -1962414
5383 -1968560
5384 -1823856
5385 -1778670
5386 -1876789
5387 -1920832
5388 -1833069
5389 -1704773
5390 -1753781
5391 -1859213
5392 -1792750
5393 -1676257
5394 -1658065
5395 -1750264
5396 -1797090
5397 -1656095
5398 -1584164
5399 -1644622
5400 -1703549
5401 -1654216
5402 -1525935
5403 -1534892
5404 -1644879
5405 -1617985
5406 -1508544
5407 -1453679
5408 -1524001
5409 -1593236
5410 -1475215
5411 -1378388
5412 -1421949
5413 -1502278
5414 -1473983
5415 -1335876
5416 -1318102
5417 -1437713
5418 -1435671
5419 -1322032
5420 -1244954
5421 -1297921
5422 -1393460
5423 -1301260
5424 -1175545
5425 -1203119
5426 -1296329
5427 -1302496
5428 -1163216
5429 -1099954
5430 -1208621
5431 -1242264
5432 -1144468
5433 -1038539
5434 -1065603
5435 -1177691
5436 -1126643
5437  -995716
5438  -989717
5439 -1071201
5440 -1108652
5441  -991969
5442  -885451
5443  -976504
5444 -1040179
5445  -967035
5446  -848617
5447  -843467
5448  -963210
5449  -961294
5450  -815707
5451  -765542
5452  -850213
5453  -908642
5454  -813610
5455  -684038
5456  -746659
5457  -827181
5458  -788491
5459  -677697
5460  -630862
5461  -735807
5462  -762685
5463  -631620
5464  -557178
5465  -614498
5466  -688252
5467  -641501
5468  -501378
5469  -522384
5470  -620110
5471  -607415
5472  -488969
5473  -413647
5474  -503585
5475  -573420
5476  -457741
5477  -356526
5478  -391295
5479  -484355
5480  -466193
5481  -322667
5482  -301475
5483  -397312
5484  -407358
5485  -319642
5486  -217127
5487  -274234
5488  -362960
5489  -293576
5490  -184167
5491  -175709
5492  -263122
5493  -277134
5494  -144351
5495   -86186
5496  -164706
5497  -206223
5498  -139864
5499   -27162
5500   -56523
5501  -160430
5502  -112981
5503     2918
5504    34466
5505   -37359
5506   -88152
5507    35353
5508   120720
5509    52123
5510    -7344
5511    35814
5512   159877
5513   166107
5514    59209
5515    75616
5516   184332
5517   242990
5518   181873
5519   116441
5520   205029
5521   304844
5522   265545
5523   200206
5524   222073
5525   340489
5526   380084
5527   284931
5528   268085
5529   368833
5530   437330
5531   396662
5532   309860
5533   369811
5534   499322
5535   481918
5536   415246
5537   414390
5538   519867
5539   586887
5540   495264
5541   452819
5542   540686
5543   625711
5544   608067
5545   516816
5546   554781
5547   689469
5548   693452
5549   623023
5550   596842
5551   689613
5552   787964
5553   714516
5554   643872
5555   710297
5556   814370
5557   827026
5558   734299
5559   725931
5560   862515
5561   906773
5562   836086
5563   780802
5564   853609
5565   968310
5566   923537
5567   845450
5568   888936
5569   993328
5570  1031316
5571   936083
5572   901996
5573  1023526
5574  1090333
5575  1043952
5576   970842
5577  1016004
5578  1151454
5579  1147989
5580  1047313
5581  1064554
5582  1167364
5583  1228608
5584  1155502
5585  1081834
5586  1183815
5587  1280667
5588  1255160
5589  1174301
5590  1192373
5591  1325364
5592  1349823
5593  1254508
5594  1231895
5595  1324029
5596  1410910
5597  1371395
5598  1281103
5599  1346156
5600  1460368
5601  1461939
5602  1381864
5603  1357638
5604  1477000
5605  1536101
5606  1453960
5607  1416251
5608  1481006
5609  1584679
5610  1576089
5611  1470036
5612  1507992
5613  1620794
5614  1643334
5615  1578186
5616  1524723
5617  1630065
5618  1715888
5619  1660894
5620  1608031
5621  1647153
5622  1753701
5623  1777061
5624  1669269
5625  1669344
5626  1774462
5627  1826723
5628  1772688
5629  1707231
5630  1789519
5631  1900461
5632  1861510
5633  1790281
5634  1804672
5635  1902510
5636  1951907
5637  1856194
5638  1831457
5639  1926601
5640  2005568
5641  1980888
5642  1894528
5643  1933873
5644  2058014
5645  2048382
5646  1976924
5647  1961659
5648  2052028
5649  2129145
5650  2059804
5651  2004364
5652  2083218
5653  2166281
5654  2160017
5655  2077251
5656  2089463
5657  2202788
5658  2214881
5659  2154769
5660  2127473
5661  2197525
5662  2303038
5663  2246723
5664  2176864
5665  2227984
5666  2316947
5667  2335224
5668  2245979
5669  2230442
5670  2352522
5671  2397422
5672  2337094
5673  2294492
5674  2347039
5675  2456323
5676  2426999
5677  2345909
5678  2376674
5679  2461777
5680  2498789
5681  2431669
5682  2393344
5683  2495310
5684  2559661
5685  2511452
5686  2456094
5687  2490518
5688  2595442
5689  2598595
5690  2508881
5691  2519643
5692  2603782
5693  2666873
5694  2608325
5695  2542954
5696  2633053
5697  2719080
5698  2679525
5699  2618541
5700  2621077
5701  2733392
5702  2764280
5703  2675058
5704  2662485
5705  2737892
5706  2825547
5707  2778096
5708  2692911
5709  2749129
5710  2850900
5711  2840999
5712  2776312
5713  2756199
5714  2870028
5715  2929446
5716  2843292
5717  2798329
5718  2860654
5719  2959271
5720  2945997
5721  2843300
5722  2870336
5723  2979506
5724  3004909
5725  2941785
5726  2899930
5727  2978218
5728  3072148
5729  3007161
5730  2941816
5731  2982744
5732  3074210
5733  3103151
5734  3000047
5735  2997285
5736  3092571
5737  3148053
5738  3102528
5739  3032606
5740  3084641
5741  3195660
5742  3160131
5743  3091313
5744  3105107
5745  3194496
5746  3247196
5747  3158786
5748  3121129
5749  3210518
5750  3274088
5751  3247107
5752  3169768
5753  3193737
5754  3313147
5755  3315533
5756  3233648
5757  3219375
5758  3306362
5759  3383957
5760  3314926
5761  3247320
5762  3313845
5763  3389132
5764  3389666
5765  3310320
5766  3307997
5767  3418527
5768  3450510
5769  3379518
5770  3346555
5771  3404993
5772  3492306
5773  3447476
5774  3365063
5775  3418541
5776  3499945
5777  3517547
5778  3451447
5779  3419724
5780  3520934
5781  3569918
5782  3509606
5783  3459414
5784  3499914
5785  3598364
5786  3589236
5787  3494091
5788  3513770
5789  3602754
5790  3643210
5791  3586427
5792  3521376
5793  3605137
5794  3673745
5795  3638226
5796  3573376
5797  3594931
5798  3689478
5799  3716309
5800  3626655
5801  3615305
5802  3692916
5803  3747642
5804  3703658
5805  3630101
5806  3690058
5807  3779425
5808  3750463
5809  3691926
5810  3692165
5811  3779995
5812  3821177
5813  3738309
5814  3713232
5815  3778268
5816  3839593
5817  3821037
5818  3732891
5819  3771463
5820  3872558
5821  3865790
5822  3810879
5823  3782802
5824  3858392
5825  3919035
5826  3850159
5827  3804262
5828  3854932
5829  3926418
5830  3931887
5831  3840843
5832  3853268
5833  3952487
5834  3965093
5835  3903801
5836  3862190
5837  3929977
5838  4009119
5839  3956940
5840  3899432
5841  3933893
5842  4011238
5843  4032873
5844  3935899
5845  3916697
5846  4015439
5847  4051944
5848  4009043
5849  3944902
5850  3994545
5851  4086223
5852  4062341
5853  3978884
5854  3998419
5855  4076168
5856  4115205
5857  4042948
5858  3990035
5859  4076712
5860  4129559
5861  4101731
5862  4029479
5863  4050306
5864  4159169
5865  4149760
5866  4070302
5867  4057886
5868  4125950
5869  4190476
5870  4139975
5871  4061952
5872  4126682
5873  4205200
5874  4188580
5875  4116158
5876  4100779
5877  4196047
5878  4224836
5879  4157554
5880  4118702
5881  4171649
5882  4254927
5883  4223111
5884  4135822
5885  4176866
5886  4250474
5887  4262436
5888  4198352
5889  4149202
5890  4238924
5891  4299821
5892  4237060
5893  4184407
5894  4221748
5895  4303066
5896  4298678
5897  4200737
5898  4215990
5899  4299479
5900  4319036
5901  4266851
5902  4199053
5903  4276734
5904  4350512
5905  4307447
5906  4247987
5907  4248845
5908  4339786
5909  4358700
5910  4268584
5911  4253567
5912  4328307
5913  4371424
5914  4334728
5915  4265341
5916  4303610
5917  4388542
5918  4361914
5919  4299077
5920  4282844
5921  4367535
5922  4405242
5923  4329578
5924  4293596
5925  4352392
5926  4415810
5927  4391224
5928  4309800
5929  4325121
5930  4416123
5931  4409732
5932  4345285
5933  4315839
5934  4381242
5935  4452468
5936  4393939
5937  4333958
5938  4376813
5939  4438935
5940  4436823
5941  4354139
5942  4343944
5943  4426736
5944  4449917
5945  4396940
5946  4357583
5947  4403824
5948  4477767
5949  4431430
5950  4362823
5951  4385771
5952  4452188
5953  4470118
5954  4398948
5955  4364528
5956  4445203
5957  4484940
5958  4439328
5959  4374055
5960  4401729
5961  4491383
5962  4470663
5963  4384095
5964  4390306
5965  4460458
5966  4495477
5967  4434896
5968  4377522
5969  4443892
5970  4497222
5971  4465230
5972  4399990
5973  4405220
5974  4493887
5975  4495430
5976  4416730
5977  4404304
5978  4465948
5979  4511105
5980  4455521
5981  4387834
5982  4437453
5983  4514094
5984  4481753
5985  4420028
5986  4403097
5987  4485900
5988  4519202
5989  4442774
5990  4410318
5991  4448318
5992  4514928
5993  4488275
5994  4396756
5995  4420916
5996  4499079
5997  4502214
5998  4441347
5999  4391558
6000  4462764
6001  4518105
6002  4454839
6003  4408812
6004  4431503
6005  4496319
6006  4496133
6007  4407511
6008  4403938
6009  4487235
6010  4501553
6011  4447261
6012  4395237
6013  4444236
6014  4508558
6015  4458510
6016  4398392
6017  4410153
6018  4486721
6019  4497952
6020  4417537
6021  4392297
6022  4454663
6023  4492005
6024  4450196
6025  4382657
6026  4404518
6027  4481157
6028  4468700
6029  4397150
6030  4390474
6031  4449733
6032  4492541
6033  4417314
6034  4361585
6035  4416692
6036  4467155
6037  4444783
6038  4370572
6039  4368324
6040  4458614
6041  4458660
6042  4389194
6043  4356681
6044  4411330
6045  4467513
6046  4411336
6047  4339908
6048  4371122
6049  4435024
6050  4438178
6051  4361811
6052  4333762
6053  4416533
6054  4433720
6055  4374414
6056  4329090
6057  4354559
6058  4430383
6059  4398061
6060  4319071
6061  4337229
6062  4394584
6063  4409029
6064  4343723
6065  4290304
6066  4363335
6067  4397178
6068  4352319
6069  4292183
6070  4308209
6071  4386988
6072  4375349
6073  4296956
6074  4291197
6075  4335650
6076  4375576
6077  4315637
6078  4249276
6079  4304950
6080  4354000
6081  4321977
6082  4263200
6083  4256753
6084  4327693
6085  4336510
6086  4256245
6087  4235064
6088  4281808
6089  4322343
6090  4284059
6091  4220820
6092  4242555
6093  4298509
6094  4282606
6095  4228955
6096  4205085
6097  4262391
6098  4292709
6099  4220923
6100  4181321
6101  4216100
6102  4261987
6103  4247517
6104  4165900
6105  4176983
6106  4241603
6107  4234499
6108  4177309
6109  4137336
6110  4186554
6111  4237241
6112  4182580
6113  4127469
6114  4145522
6115  4202155
6116  4195924
6117  4114091
6118  4101539
6119  4164087
6120  4176802
6121  4130014
6122  4070092
6123  4109705
6124  4175979
6125  4132670
6126  4068214
6127  4072788
6128  4119500
6129  4141118
6130  4057012
6131  4020517
6132  4083156
6133  4112629
6134  4075997
6135  4012874
6136  4032257
6137  4096990
6138  4075799
6139  4003035
6140  3983720
6141  4036566
6142  4075980
6143  4009380
6144  3946354
6145  3995675
6146  4043388
6147  4013063
6148  3941754
6149  3935122
6150  4009800
6151  4006009
6152  3935084
6153  3903150
6154  3948969
6155  3996264
6156  3942743
6157  3871879
6158  3906829
6159  3950360
6160  3945511
6161  3867513
6162  3846290
6163  3909331
6164  3935203
6165  3868054
6166  3825027
6167  3852158
6168  3907850
6169  3883818
6170  3793732
6171  3801332
6172  3854254
6173  3863972
6174  3804153
6175  3753065
6176  3806388
6177  3848943
6178  3798436
6179  3738563
6180  3742175
6181  3806607
6182  3803052
6183  3710009
6184  3701420
6185  3753803
6186  3781589
6187  3724839
6188  3661620
6189  3699200
6190  3752145
6191  3721462
6192  3652476
6193  3634511
6194  3697581
6195  3711388
6196  3635075
6197  3600287
6198  3639412
6199  3683866
6200  3646728
6201  3568470
6202  3578597
6203  3643223
6204  3629392
6205  3564883
6206  3531309
6207  3584431
6208  3621877
6209  3553332
6210  3500766
6211  3524776
6212  3566982
6213  3552625
6214  3473928
6215  3465237
6216  3528538
6217  3532407
6218  3474179
6219  3425345
6220  3469285
6221  3510577
6222  3453446
6223  3395109
6224  3408896
6225  3445851
6226  3458202
6227  3380669
6228  3352465
6229  3412812
6230  3421928
6231  3370640
6232  3321912
6233  3337013
6234  3395556
6235  3353083
6236  3289342
6237  3284841
6238  3333368
6239  3347109
6240  3278182
6241  3238160
6242  3285848
6243  3310746
6244  3267677
6245  3205226
6246  3210473
6247  3268109
6248  3252009
6249  3180948
6250  3170814
6251  3205196
6252  3235289
6253  3179069
6254  3116166
6255  3150640
6256  3186138
6257  3163518
6258  3099046
6259  3079509
6260  3141167
6261  3149792
6262  3073199
6263  3045860
6264  3071796
6265  3112571
6266  3071366
6267  2993827
6268  3013807
6269  3056355
6270  3053181
6271  2983799
6272  2950331
6273  3006537
6274  3027295
6275  2962997
6276  2911279
6277  2934614
6278  2982105
6279  2965102
6280  2875034
6281  2869840
6282  2929831
6283  2927718
6284  2875431
6285  2811993
6286  2857448
6287  2894726
6288  2845929
6289  2793225
6290  2793299
6291  2840302
6292  2843064
6293  2754708
6294  2735513
6295  2787049
6296  2802227
6297  2751834
6298  2685874
6299  2709859
6300  2770525
6301  2726554
6302  2666342
6303  2654433
6304  2703194
6305  2714425
6306  2637037
6307  2595155
6308  2634577
6309  2664904
6310  2624577
6311  2556644
6312  2565150
6313  2621304
6314  2600803
6315  2536568
6316  2506793
6317  2548208
6318  2573385
6319  2517456
6320  2454681
6321  2483864
6322  2523581
6323  2502098
6324  2432060
6325  2417942
6326  2469860
6327  2469955
6328  2406947
6329  2361548
6330  2389335
6331  2435296
6332  2396083
6333  2325358
6334  2335217
6335  2372692
6336  2375155
6337  2296033
6338  2263978
6339  2310616
6340  2331280
6341  2277334
6342  2223465
6343  2238475
6344  2291379
6345  2266025
6346  2186229
6347  2179339
6348  2215599
6349  2228365
6350  2168687
6351  2120018
6352  2147255
6353  2189522
6354  2146409
6355  2088574
6356  2079274
6357  2131977
6358  2125996
6359  2049446
6360  2023657
6361  2052897
6362  2082554
6363  2035324
6364  1972036
6365  1993444
6366  2031294
6367  2013667
6368  1949887
6369  1923485
6370  1972526
6371  1979614
6372  1910816
6373  1877881
6374  1900201
6375  1933685
6376  1904194
6377  1828378
6378  1838217
6379  1881630
6380  1861718
6381  1806786
6382  1767702
6383  1805215
6384  1834974
6385  1770474
6386  1729273
6387  1736864
6388  1777350
6389  1752633
6390  1681421
6391  1674487
6392  1712678
6393  1712803
6394  1666903
6395  1614894
6396  1639731
6397  1681353
6398  1631014
6399  1577622
6400  1576663
6401  1605055
6402  1610489
6403  1536027
6404  1514856
6405  1551292
6406  1567653
6407  1518269
6408  1463949
6409  1480266
6410  1522396
6411  1487253
6412  1426810
6413  1411505
6414  1453703
6415  1455660
6416  1401376
6417  1354862
6418  1388435
6419  1413312
6420  1375257
6421  1301976
6422  1310035
6423  1353624
6424  1347826
6425  1279139
6426  1251077
6427  1279630
6428  1314663
6429  1254635
6430  1200876
6431  1217404
6432  1245714
6433  1230839
6434  1160111
6435  1136308
6436  1196075
6437  1195077
6438  1133369
6439  1091857
6440  1111039
6441  1150851
6442  1113500
6443  1040543
6444  1048430
6445  1076230
6446  1081887
6447  1015511
6448   976632
6449  1021585
6450  1041360
6451   993817
6452   934756
6453   939369
6454   986876
6455   962484
6456   888950
6457   884083
6458   914036
6459   927271
6460   869043
6461   818611
6462   850947
6463   878217
6464   836649
6465   781634
6466   771352
6467   815197
6468   820345
6469   740328
6470   720748
6471   746325
6472   765156
6473   728458
6474   659074
6475   669912
6476   712894
6477   688172
6478   629049
6479   603114
6480   639944
6481   667044
6482   604409
6483   558480
6484   581619
6485   600438
6486   579104
6487   505819
6488   508145
6489   549783
6490   534681
6491   482780
6492   447853
6493   467229
6494   503766
6495   444384
6496   401759
6497   401314
6498   435374
6499   432105
6500   358873
6501   339168
6502   380888
6503   385256
6504   333347
6505   290362
6506   300974
6507   336647
6508   304268
6509   244964
6510   236509
6511   275074
6512   274128
6513   214065
6514   175309
6515   209838
6516   226461
6517   183385
6518   131081
6519   137537
6520   172673
6521   152305
6522    91541
6523    73778
6524   106681
6525   119257
6526    63800
6527    16531
6528    44500
6529    61038
6530    39835
6531   -18881
6532   -33186
6533     8910
6534     2479
6535   -60222
6536   -84842
6537   -64083
6538   -45927
6539   -82473
6540  -137196
6541  -121918
6542   -98355
6543  -110739
6544  -169079
6545  -193533
6546  -153056
6547  -151202
6548  -205777
6549  -242822
6550  -222611
6551  -202734
6552  -230019
6553  -293146
6554  -285172
6555  -255998
6556  -261619
6557  -320292
6558  -352821
6559  -324466
6560  -303875
6561  -347558
6562  -396844
6563  -398741
6564  -355458
6565  -371425
6566  -440923
6567  -448329
6568  -417039
6569  -407418
6570  -460481
6571  -509725
6572  -492471
6573  -457392
6574  -492497
6575  -547710
6576  -551777
6577  -514891
6578  -520317
6579  -579909
6580  -613629
6581  -582781
6582  -564510
6583  -605724
6584  -653698
6585  -650202
6586  -615436
6587  -633724
6588  -690850
6589  -713087
6590  -676035
6591  -664167
6592  -724630
6593  -767008
6594  -738612
6595  -715812
6596  -738902
6597  -802452
6598  -817084
6599  -769031
6600  -777976
6601  -831792
6602  -866972
6603  -843642
6604  -816824
6605  -858844
6606  -911309
6607  -905393
6608  -867335
6609  -876626
6610  -944919
6611  -968784
6612  -930869
6613  -924118
6614  -969512
6615 -1018942
6616 -1001309
6617  -961775
6618  -989243
6619 -1053625
6620 -1056361
6621 -1037187
6622 -1026526
6623 -1083999
6624 -1123097
6625 -1089550
6626 -1066953
6627 -1104525
6628 -1149692
6629 -1150102
6630 -1116131
6631 -1133747
6632 -1190950
6633 -1209493
6634 -1185722
6635 -1170106
6636 -1212820
6637 -1260562
6638 -1238611
6639 -1209341
6640 -1237464
6641 -1289546
6642 -1306534
6643 -1263281
6644 -1270775
6645 -1328141
6646 -1354539
6647 -1332730
6648 -1308331
6649 -1345258
6650 -1396406
6651 -1389789
6652 -1361797
6653 -1374557
6654 -1418858
6655 -1454075
6656 -1419361
6657 -1410257
6658 -1453622
6659 -1488545
6660 -1477903
6661 -1451217
6662 -1469821
6663 -1528921
6664 -1539294
6665 -1500848
6666 -1506796
6667 -1555187
6668 -1589865
6669 -1557916
6670 -1542801
6671 -1572982
6672 -1619429
6673 -1623236
6674 -1590900
6675 -1600401
6676 -1657483
6677 -1683349
6678 -1643756
6679 -1638942
6680 -1668524
6681 -1721893
6682 -1706163
6683 -1677492
6684 -1700953
6685 -1753851
6686 -1760456
6687 -1733854
6688 -1723728
6689 -1781504
6690 -1810633
6691 -1776827
6692 -1767453
6693 -1796939
6694 -1847733
6695 -1840409
6696 -1812171
6697 -1825686
6698 -1873672
6699 -1891919
6700 -1865311
6701 -1845565
6702 -1897575
6703 -1936132
6704 -1914064
6705 -1897820
6706 -1917428
6707 -1971984
6708 -1979672
6709 -1937164
6710 -1940521
6711 -1986700
6712 -2020033
6713 -2003514
6714 -1968477
6715 -2009272
6716 -2059508
6717 -2048956
6718 -2027689
6719 -2030993
6720 -2083845
6721 -2109307
6722 -2070279
6723 -2062863
6724 -2102338
6725 -2135830
6726 -2129651
6727 -2097731
6728 -2115760
6729 -2176179
6730 -2177362
6731 -2148914
6732 -2141568
6733 -2187468
6734 -2222757
6735 -2199181
6736 -2182134
6737 -2208663
6738 -2253849
6739 -2256354
6740 -2216795
6741 -2225388
6742 -2280833
6743 -2295575
6744 -2270327
6745 -2256910
6746 -2292075
6747 -2343290
6748 -2318616
6749 -2292187
6750 -2317327
6751 -2358326
6752 -2378448
6753 -2334782
6754 -2332108
6755 -2381113
6756 -2410421
6757 -2393938
6758 -2361938
6759 -2391402
6760 -2446279
6761 -2441073
6762 -2407098
6763 -2411139
6764 -2459051
6765 -2482324
6766 -2452301
6767 -2436735
6768 -2479823
6769 -2517759
6770 -2503762
6771 -2476054
6772 -2489637
6773 -2545370
6774 -2551243
6775 -2519951
6776 -2514980
6777 -2556982
6778 -2587535
6779 -2564960
6780 -2540203
6781 -2575543
6782 -2612310
6783 -2608432
6784 -2582208
6785 -2583565
6786 -2632806
6787 -2651676
6788 -2620937
6789 -2615285
6790 -2646442
6791 -2688111
6792 -2671082
6793 -2641041
6794 -2661533
6795 -2706023
6796 -2708801
6797 -2685942
6798 -2677443
6799 -2727783
6800 -2753104
6801 -2730718
6802 -2709152
6803 -2730461
6804 -2774354
6805 -2769609
6806 -2737291
6807 -2753454
6808 -2791280
6809 -2807115
6810 -2794735
6811 -2766247
6812 -2803777
6813 -2844161
6814 -2822042
6815 -2798153
6816 -2813855
6817 -2857518
6818 -2866032
6819 -2832962
6820 -2834241
6821 -2867501
6822 -2894761
6823 -2880364
6824 -2852947
6825 -2873677
6826 -2918734
6827 -2910489
6828 -2884938
6829 -2890217
6830 -2932951
6831 -2954034
6832 -2920453
6833 -2919585
6834 -2946510
6835 -2977140
6836 -2967772
6837 -2935483
6838 -2945662
6839 -2999568
6840 -3003314
6841 -2972681
6842 -2967673
6843 -3015421
6844 -3032674
6845 -3006745
6846 -2986964
6847 -3017452
6848 -3045201
6849 -3049252
6850 -3013266
6851 -3019706
6852 -3064939
6853 -3083570
6854 -3049485
6855 -3040483
6856 -3065442
6857 -3105217
6858 -3091020
6859 -3061678
6860 -3079612
6861 -3122100
6862 -3119992
6863 -3094233
6864 -3089928
6865 -3130730
6866 -3147407
6867 -3128934
6868 -3099920
6869 -3121796
6870 -3167288
6871 -3162734
6872 -3124700
6873 -3136467
6874 -3183571
6875 -3195862
6876 -3164215
6877 -3146606
6878 -3181998
6879 -3211504
6880 -3198094
6881 -3174373
6882 -3182536
6883 -3225896
6884 -3230854
6885 -3201502
6886 -3189771
6887 -3226034
6888 -3262211
6889 -3239425
6890 -3201609
6891 -3230284
6892 -3268089
6893 -3262081
6894 -3233988
6895 -3231076
6896 -3278568
6897 -3297051
6898 -3264971
6899 -3251082
6900 -3274625
6901 -3308437
6902 -3299734
6903 -3261590
6904 -3272560
6905 -3310828
6906 -3318435
6907 -3298473
6908 -3281089
6909 -3320561
6910 -3348141
6911 -3321744
6912 -3297476
6913 -3315805
6914 -3352738
6915 -3354915
6916 -3315366
6917 -3325491
6918 -3360945
6919 -3369504
6920 -3347070
6921 -3325418
6922 -3344553
6923 -3383470
6924 -3369746
6925 -3347258
6926 -3354585
6927 -3388453
6928 -3397409
6929 -3367400
6930 -3353968
6931 -3390273
6932 -3413087
6933 -3395618
6934 -3369241
6935 -3384921
6936 -3420888
6937 -3415850
6938 -3392612
6939 -3387969
6940 -3414687
6941 -3441273
6942 -3410059
6943 -3392152
6944 -3424077
6945 -3446411
6946 -3435719
6947 -3405062
6948 -3412056
6949 -3454142
6950 -3450940
6951 -3428270
6952 -3415595
6953 -3446862
6954 -3468101
6955 -3444959
6956 -3421595
6957 -3442619
6958 -3474429
6959 -3468985
6960 -3434075
6961 -3438060
6962 -3471205
6963 -3489420
6964 -3464914
6965 -3442929
6966 -3455177
6967 -3490121
6968 -3480022
6969 -3448533
6970 -3458487
6971 -3490402
6972 -3498760
6973 -3460579
6974 -3453108
6975 -3487147
6976 -3507555
6977 -3487254
6978 -3466311
6979 -3477455
6980 -3512378
6981 -3504531
6982 -3474793
6983 -3478957
6984 -3498277
6985 -3509778
6986 -3489882
6987 -3475889
6988 -3492884
6989 -3522163
6990 -3510414
6991 -3482611
6992 -3479558
6993 -3518466
6994 -3523575
6995 -3491616
6996 -3478869
6997 -3508205
6998 -3529746
6999 -3514930
7000 -3482488
7001 -3499820
7002 -3532516
7003 -3524751
7004 -3496195
7005 -3484649
7006 -3518351
7007 -3533468
7008 -3505583
7009 -3490932
7010 -3510966
7011 -3538203
7012 -3525219
7013 -3490780
7014 -3497773
7015 -3526055
7016 -3531332
7017 -3503348
7018 -3484755
7019 -3518779
7020 -3544372
7021 -3512948
7022 -3493553
7023 -3502343
7024 -3537999
7025 -3531822
7026 -3490415
7027 -3492120
7028 -3523214
7029 -3531754
7030 -3502959
7031 -3488512
7032 -3505665
7033 -3530654
7034 -3514341
7035 -3486848
7036 -3494910
7037 -3522047
7038 -3525764
7039 -3494678
7040 -3480949
7041 -3513148
7042 -3522439
7043 -3511242
7044 -3481475
7045 -3490510
7046 -3520941
7047 -3516360
7048 -3478737
7049 -3482367
7050 -3499895
7051 -3521716
7052 -3493888
7053 -3471508
7054 -3495836
7055 -3514122
7056 -3499990
7057 -3466541
7058 -3468103
7059 -3502320
7060 -3498117
7061 -3471275
7062 -3467777
7063 -3484704
7064 -3501754
7065 -3486922
7066 -3456902
7067 -3464705
7068 -3490179
7069 -3486729
7070 -3457597
7071 -3446467
7072 -3471570
7073 -3485863
7074 -3455457
7075 -3446675
7076 -3448880
7077 -3476430
7078 -3463675
7079 -3434931
7080 -3431145
7081 -3465719
7082 -3468137
7083 -3440048
7084 -3418421
7085 -3446449
7086 -3462699
7087 -3442019
7088 -3417375
7089 -3417835
7090 -3448506
7091 -3440087
7092 -3411371
7093 -3403871
7094 -3434299
7095 -3437602
7096 -3418923
7097 -3394245
7098 -3408924
7099 -3433034
7100 -3411958
7101 -3389711
7102 -3391692
7103 -3414620
7104 -3421029
7105 -3378684
7106 -3362869
7107 -3387506
7108 -3397325
7109 -3382705
7110 -3355812
7111 -3366936
7112 -3388653
7113 -3382892
7114 -3352873
7115 -3347899
7116 -3365891
7117 -3380281
7118 -3354882
7119 -3326964
7120 -3346700
7121 -3365327
7122 -3351482
7123 -3319951
7124 -3318788
7125 -3345137
7126 -3338521
7127 -3314874
7128 -3300843
7129 -3320508
7130 -3332586
7131 -3310077
7132 -3282117
7133 -3297813
7134 -3310080
7135 -3315026
7136 -3276648
7137 -3268590
7138 -3295769
7139 -3296805
7140 -3275157
7141 -3253028
7142 -3265016
7143 -3290464
7144 -3268578
7145 -3239600
7146 -3244366
7147 -3261693
7148 -3263659
7149 -3234582
7150 -3217412
7151 -3241957
7152 -3247652
7153 -3227510
7154 -3209362
7155 -3210430
7156 -3232067
7157 -3220918
7158 -3189434
7159 -3189108
7160 -3201183
7161 -3209428
7162 -3183243
7163 -3155060
7164 -3177382
7165 -3192234
7166 -3174480
7167 -3146422
7168 -3137254
7169 -3171327
7170 -3164617
7171 -3134079
7172 -3119130
7173 -3137587
7174 -3155068
7175 -3133110
7176 -3099417
7177 -3108453
7178 -3124503
7179 -3121162
7180 -3090004
7181 -3079575
7182 -3098024
7183 -3107285
7184 -3074210
7185 -3056362
7186 -3073734
7187 -3090898
7188 -3069889
7189 -3041771
7190 -3039246
7191 -3059883
7192 -3054248
7193 -3032725
7194 -3003459
7195 -3025557
7196 -3039947
7197 -3020194
7198 -2992926
7199 -2996035
7200 -3007640
7201 -3008672
7202 -2973494
7203 -2959837
7204 -2982969
7205 -2990280
7206 -2963846
7207 -2939040
7208 -2945497
7209 -2964804
7210 -2945454
7211 -2920566
7212 -2917850
7213 -2933058
7214 -2935280
7215 -2903965
7216 -2889381
7217 -2900662
7218 -2912205
7219 -2902206
7220 -2866186
7221 -2870685
7222 -2892062
7223 -2877721
7224 -2849403
7225 -2840762
7226 -2854195
7227 -2860006
7228 -2833921
7229 -2812688
7230 -2823966
7231 -2839291
7232 -2817114
7233 -2793496
7234 -2780914
7235 -2803354
7236 -2797024
7237 -2779146
7238 -2760018
7239 -2771921
7240 -2776348
7241 -2761769
7242 -2728595
7243 -2733794
7244 -2745365
7245 -2742071
7246 -2712074
7247 -2695694
7248 -2712009
7249 -2721361
7250 -2690219
7251 -2674621
7252 -2679737
7253 -2691135
7254 -2675473
7255 -2646782
7256 -2644210
7257 -2661757
7258 -2649755
7259 -2631964
7260 -2609937
7261 -2624739
7262 -2631441
7263 -2608095
7264 -2583763
7265 -2586497
7266 -2600482
7267 -2596058
7268 -2558392
7269 -2548948
7270 -2560993
7271 -2564271
7272 -2540554
7273 -2519593
7274 -2527255
7275 -2531096
7276 -2518942
7277 -2490778
7278 -2483171
7279 -2506450
7280 -2503783
7281 -2473895
7282 -2456954
7283 -2463019
7284 -2472242
7285 -2452925
7286 -2423257
7287 -2429402
7288 -2438867
7289 -2429050
7290 -2406505
7291 -2384764
7292 -2403140
7293 -2407715
7294 -2381787
7295 -2353088
7296 -2364929
7297 -2375104
7298 -2362051
7299 -2325696
7300 -2315602
7301 -2339236
7302 -2333405
7303 -2305020
7304 -2290453
7305 -2301386
7306 -2308325
7307 -2289026
7308 -2260468
7309 -2261785
7310 -2270012
7311 -2266100
7312 -2231428
7313 -2220159
7314 -2237387
7315 -2233882
7316 -2209365
7317 -2191372
7318 -2187534
7319 -2206463
7320 -2184818
7321 -2159331
7322 -2152114
7323 -2166108
7324 -2161331
7325 -2132062
7326 -2113539
7327 -2129939
7328 -2129277
7329 -2112648
7330 -2076880
7331 -2079557
7332 -2095001
7333 -2090596
7334 -2057133
7335 -2042593
7336 -2047051
7337 -2056064
7338 -2030769
7339 -2007083
7340 -2012285
7341 -2015996
7342 -2010741
7343 -1980695
7344 -1969057
7345 -1987788
7346 -1979331
7347 -1949222
7348 -1933454
7349 -1947599
7350 -1947268
7351 -1929972
7352 -1894885
7353 -1905190
7354 -1908337
7355 -1905053
7356 -1875662
7357 -1862464
7358 -1869221
7359 -1870993
7360 -1843553
7361 -1827791
7362 -1826506
7363 -1836996
7364 -1820070
7365 -1794173
7366 -1780159
7367 -1793009
7368 -1790559
7369 -1765511
7370 -1747295
7371 -1755211
7372 -1758866
7373 -1733532
7374 -1711943
7375 -1710224
7376 -1715285
7377 -1710686
7378 -1680367
7379 -1669492
7380 -1680636
7381 -1676796
7382 -1655150
7383 -1633483
7384 -1630275
7385 -1644731
7386 -1625587
7387 -1597466
7388 -1596448
7389 -1603225
7390 -1593395
7391 -1572420
7392 -1556773
7393 -1564414
7394 -1563069
7395 -1550938
7396 -1512360
7397 -1519675
7398 -1523840
7399 -1514320
7400 -1487714
7401 -1479198
7402 -1478466
7403 -1484404
7404 -1455517
7405 -1439365
7406 -1440646
7407 -1442625
7408 -1429782
7409 -1397384
7410 -1394817
7411 -1411980
7412 -1392349
7413 -1372891
7414 -1357240
7415 -1362322
7416 -1361224
7417 -1339106
7418 -1318932
7419 -1321159
7420 -1321161
7421 -1312262
7422 -1284953
7423 -1269238
7424 -1279184
7425 -1280476
7426 -1258396
7427 -1241150
7428 -1235758
7429 -1247878
7430 -1225671
7431 -1200137
7432 -1198716
7433 -1199821
7434 -1201649
7435 -1171392
7436 -1149557
7437 -1164931
7438 -1158482
7439 -1142140
7440 -1112665
7441 -1115973
7442 -1122006
7443 -1109731
7444 -1080428
7445 -1068903
7446 -1081812
7447 -1081608
7448 -1052229
7449 -1029899
7450 -1036862
7451 -1041626
7452 -1023490
7453  -991019
7454  -984982
7455  -996851
7456  -990372
7457  -962715
7458  -944314
7459  -955857
7460  -953817
7461  -938680
7462  -904841
7463  -911802
7464  -913900
7465  -904425
7466  -877243
7467  -860671
7468  -871281
7469  -868756
7470  -846952
7471  -825770
7472  -827844
7473  -834134
7474  -815222
7475  -787481
7476  -782139
7477  -790168
7478  -778849
7479  -764395
7480  -734212
7481  -746509
7482  -747624
7483  -725120
7484  -702160
7485  -692113
7486  -704888
7487  -698481
7488  -667067
7489  -662343
7490  -662246
7491  -658451
7492  -635263
7493  -613846
7494  -617538
7495  -621956
7496  -599574
7497  -580687
7498  -576099
7499  -580912
7500  -572458
7501  -548721
7502  -531228
7503  -536954
7504  -539037
7505  -527952
7506  -488279
7507  -494308
7508  -500285
7509  -486878
7510  -457624
7511  -449105
7512  -452380
7513  -454232
7514  -428777
7515  -408129
7516  -407496
7517  -411464
7518  -396336
7519  -376901
7520  -358695
7521  -371504
7522  -362796
7523  -344087
7524  -322050
7525  -327639
7526  -324393
7527  -306234
7528  -289199
7529  -283011
7530  -286712
7531  -279584
7532  -251300
7533  -242774
7534  -244455
7535  -245205
7536  -224999
7537  -198914
7538  -198200
7539  -210951
7540  -189437
7541  -164673
7542  -162522
7543  -168308
7544  -150581
7545  -133328
7546  -111052
7547  -127019
7548  -123488
7549  -103557
7550   -73003
7551   -77382
7552   -81318
7553   -74028
7554   -40407
7555   -35388
7556   -33601
7557   -39341
7558   -13732
7559     5012
7560     5819
7561    -2493
7562    14767
7563    39143
7564    52746
7565    34714
7566    49314
7567    73063
7568    88115
7569    86280
7570    86532
7571   100603
7572   124793
7573   124648
7574   125267
7575   132074
7576   155683
7577   164633
7578   157671
7579   165192
7580   191489
7581   205061
7582   203364
7583   203691
7584   220578
7585   247087
7586   251331
7587   238198
7588   253040
7589   277577
7590   293716
7591   280129
7592   287967
7593   304466
7594   327178
7595   327956
7596   325084
7597   330338
7598   359983
7599   368938
7600   363236
7601   367361
7602   390483
7603   408407
7604   408113
7605   397134
7606   423614
7607   442012
7608   447590
7609   441807
7610   448579
7611   470676
7612   487345
7613   479837
7614   488771
7615   500408
7616   522887
7617   526378
7618   518946
7619   530599
7620   555117
7621   570384
7622   561013
7623   558948
7624   593219
7625   602762
7626   602918
7627   602193
7628   609987
7629   632586
7630   642966
7631   631630
7632   645723
7633   667423
7634   686127
7635   674331
7636   676742
7637   686857
7638   716561
7639   718877
7640   717217
7641   723965
7642   752304
7643   752911
7644   752667
7645   752164
7646   775524
7647   788024
7648   788684
7649   783384
7650   801731
7651   823392
7652   833948
7653   824025
7654   835643
7655   849913
7656   873077
7657   858802
7658   866701
7659   885418
7660   901071
7661   905676
7662   900867
7663   909856
7664   936274
7665   941301
7666   936393
7667   934588
7668   959865
7669   977292
7670   979046
7671   966258
7672   992134
7673  1005302
7674  1018287
7675  1004306
7676  1018224
7677  1032697
7678  1050267
7679  1044666
7680  1046843
7681  1066456
7682  1085318
7683  1080715
7684  1078433
7685  1084679
7686  1113119
7687  1114191
7688  1113093
7689  1120021
7690  1141799
7691  1156433
7692  1155462
7693  1150962
7694  1165798
7695  1187317
7696  1195431
7697  1183737
7698  1192543
7699  1212832
7700  1225665
7701  1219251
7702  1218846
7703  1237555
7704  1258485
7705  1256817
7706  1256825
7707  1259772
7708  1289215
7709  1291143
7710  1287114
7711  1295559
7712  1317191
7713  1326069
7714  1321139
7715  1316019
7716  1334684
7717  1354921
7718  1357370
7719  1349733
7720  1366937
7721  1376111
7722  1388762
7723  1383825
7724  1386214
7725  1404238
7726  1423001
7727  1420520
7728  1416053
7729  1427250
7730  1451020
7731  1452493
7732  1451727
7733  1448414
7734  1470409
7735  1480902
7736  1481563
7737  1474167
7738  1496021
7739  1515645
7740  1517966
7741  1508344
7742  1521714
7743  1535048
7744  1554641
7745  1540554
7746  1544985
7747  1559853
7748  1581348
7749  1571361
7750  1575131
7751  1577908
7752  1606468
7753  1610084
7754  1602327
7755  1605490
7756  1633128
7757  1633419
7758  1637558
7759  1628313
7760  1649647
7761  1662476
7762  1665769
7763  1657563
7764  1671544
7765  1680643
7766  1703738
7767  1688803
7768  1696324
7769  1707138
7770  1726385
7771  1727192
7772  1714678
7773  1725664
7774  1752846
7775  1752536
7776  1750330
7777  1744785
7778  1770234
7779  1784285
7780  1780071
7781  1771130
7782  1792759
7783  1809158
7784  1807222
7785  1803735
7786  1811538
7787  1830878
7788  1839655
7789  1829836
7790  1836125
7791  1841517
7792  1865652
7793  1856639
7794  1858891
7795  1863097
7796  1886535
7797  1891992
7798  1883161
7799  1888484
7800  1911685
7801  1912350
7802  1910233
7803  1903508
7804  1923997
7805  1934975
7806  1941112
7807  1932212
7808  1944622
7809  1954437
7810  1966610
7811  1960214
7812  1957276
7813  1975680
7814  1994912
7815  1980954
7816  1985787
7817  1988451
7818  2014215
7819  2009225
7820  2013936
7821  2009601
7822  2032426
7823  2036944
7824  2035719
7825  2023481
7826  2047973
7827  2053750
7828  2058449
7829  2049407
7830  2060398
7831  2072254
7832  2093677
7833  2071929
7834  2080098
7835  2093194
7836  2111994
7837  2099573
7838  2096937
7839  2106487
7840  2129063
7841  2126034
7842  2123315
7843  2119229
7844  2143768
7845  2148125
7846  2145969
7847  2142249
7848  2157875
7849  2169379
7850  2172991
7851  2159415
7852  2175938
7853  2190360
7854  2193832
7855  2181928
7856  2186063
7857  2195174
7858  2217032
7859  2204064
7860  2204026
7861  2211286
7862  2234985
7863  2227741
7864  2220274
7865  2224699
7866  2245677
7867  2249681
7868  2247407
7869  2238887
7870  2256999
7871  2270162
7872  2271479
7873  2252615
7874  2272518
7875  2283507
7876  2293364
7877  2270158
7878  2279511
7879  2295419
7880  2311048
7881  2295308
7882  2301796
7883  2305714
7884  2321066
7885  2317737
7886  2315608
7887  2316119
7888  2331640
7889  2341046
7890  2330715
7891  2324233
7892  2347790
7893  2352921
7894  2357112
7895  2342573
7896  2353412
7897  2367583
7898  2374729
7899  2354120
7900  2365457
7901  2372905
7902  2390231
7903  2378039
7904  2379697
7905  2386000
7906  2401984
7907  2401062
7908  2399783
7909  2389605
7910  2420101
7911  2414705
7912  2419699
7913  2400502
7914  2422423
7915  2433233
7916  2434859
7917  2419827
7918  2426725
7919  2440773
7920  2446598
7921  2434320
7922  2437428
7923  2446091
7924  2459856
7925  2445487
7926  2448945
7927  2450837
7928  2474712
7929  2465468
7930  2464927
7931  2456870
7932  2473471
7933  2479965
7934  2476499
7935  2462823
7936  2487341
7937  2494668
7938  2495862
7939  2477637
7940  2494501
7941  2502266
7942  2509618
7943  2489578
7944  2500180
7945  2501643
7946  2523898
7947  2509126
7948  2506693
7949  2511176
7950  2535477
7951  2517427
7952  2516589
7953  2511977
7954  2536449
7955  2535853
7956  2529460
7957  2523918
7958  2537090
7959  2540481
7960  2548264
7961  2524797
7962  2544003
7963  2549711
7964  2561262
7965  2544484
7966  2542844
7967  2552585
7968  2570540
7969  2552056
7970  2551605
7971  2546922
7972  2570661
7973  2565242
7974  2555691
7975  2553378
7976  2578214
7977  2575842
7978  2572941
7979  2562425
7980  2580396
7981  2577253
7982  2579734
7983  2569585
7984  2575121
7985  2583454
7986  2593097
7987  2571666
7988  2580857
7989  2582600
7990  2605817
7991  2581286
7992  2586967
7993  2583660
7994  2614877
7995  2592978
7996  2581462
7997  2587248
7998  2612410
7999  2610364
8000  2599074
8001  2583403
8002  2610691
8003  2601881
8004  2613498
8005  2588735
8006  2601189
8007  2612377
8008  2620307
8009  2594668
8010  2601425
8011  2602235
8012  2624411
8013  2604578
8014  2596752
8015  2605073
8016  2624322
8017  2607031
8018  2612756
8019  2593275
8020  2625221
8021  2619803
8022  2615410
8023  2602338
8024  2614328
8025  2625202
8026  2623162
8027  2599241
8028  2607723
8029  2628251
8030  2628457
8031  2607309
8032  2613072
8033  2613133
8034  2630058
8035  2604757
8036  2609845
8037  2610895
8038  2635637
8039  2618867
8040  2623429
8041  2608508
8042  2631490
8043  2619422
8044  2622291
8045  2596525
8046  2622689
8047  2624535
8048  2625811
8049  2602702
8050  2616293
8051  2612758
8052  2635846
8053  2602526
8054  2617817
8055  2613773
8056  2637034
8057  2609042
8058  2606816
8059  2602753
8060  2633880
8061  2607646
8062  2611399
8063  2600417
8064  2616651
8065  2609746
8066  2613610
8067  2593485
8068  2612728
8069  2612078
8070  2618501
8071  2589359
8072  2604154
8073  2607922
8074  2621938
8075  2592184
8076  2602662
8077  2592476
8078  2625514
8079  2585936
8080  2598855
8081  2584638
8082  2619790
8083  2591890
8084  2593498
8085  2573773
8086  2612988
8087  2588399
8088  2587331
8089  2566507
8090  2596016
8091  2588383
8092  2596678
8093  2565673
8094  2589272
8095  2575046
8096  2598133
8097  2559899
8098  2579471
8099  2560716
8100  2598593
8101  2562550
8102  2577150
8103  2547483
8104  2595688
8105  2553698
8106  2575891
8107  2535032
8108  2584949
8109  2549892
8110  2579448
8111  2517510
8112  2582289
8113  2532289
8114  2587028
8115  2508841
8116  2586089
8117  2507273
8118  2615527
8119  2444640
8120  2675365
8121  2192661
$$ Imaginary data points
##PAGE= N=2
##DATA TABLE= (X++(I..I)), XYDATA
0 -6185296
1 -14171287
2 -8978896
3 -4525396
4 -5546459
5 -9885841
6 -9244791
7 -4007228
8 -3870873
9 -7737299
10 -9639429
11 -7569860
12 -3987526
13 -6508733
14 -10193907
15 -8653151
16 -6292917
17 -6476163
18 -9826203
19 -10966881
20 -6378850
21 -4940320
22 -8084503
23 -10536828
24 -9167367
25 -5626745
26 -7553587
27 -11651754
28 -10033047
29 -7105299
30 -6629000
31 -9637437
32 -11809296
33 -8693207
34 -6984615
35 -9247544
36 -11364670
37 -11035855
38 -7599411
39 -7874099
40 -11495289
41 -11052634
42 -8854879
43 -8339232
44 -10650429
45 -12825700
46 -9627261
47 -7461320
48 -9877461
49 -12299352
50 -12132226
51 -8764295
52 -8652044
53 -13079226
54 -13394260
55 -10167236
56 -8115186
57 -10339318
58 -14389386
59 -12171322
60 -8163381
61 -9516538
62 -13000318
63 -14273818
64 -10703099
65 -8863694
66 -12894496
67 -14669181
68 -12539612
69 -10357253
70 -10811133
71 -13904175
72 -12883758
73 -10012124
74 -11040849
75 -13572347
76 -15016250
77 -12462301
78 -9894401
79 -13201134
80 -15676612
81 -13824286
82 -10747607
83 -10850996
84 -15490747
85 -15819670
86 -11347915
87 -10859217
88 -13796983
89 -16137666
90 -13812158
91 -10426058
92 -13245929
93 -16417332
94 -15178918
95 -12431889
96 -11538635
97 -15208116
98 -16658619
99 -13276570
100 -11999227
101 -13737927
102 -16385900
103 -15710382
104 -12108767
105 -13700501
106 -17264878
107 -16742952
108 -13700318
109 -12071733
110 -15805279
111 -18185357
112 -14157516
113 -11663368
114 -13784827
115 -17808336
116 -18063670
117 -13437736
118 -13182309
119 -17038064
120 -17953021
121 -15416114
122 -12310617
123 -14625246
124 -18620213
125 -16815063
126 -14107554
127 -14578899
128 -17468217
129 -18605562
130 -14813212
131 -13934780
132 -17432140
133 -18696363
134 -16632534
135 -13408673
136 -14819768
137 -19117793
138 -18041632
139 -14941245
140 -14864819
141 -18182909
142 -20598842
143 -16587173
144 -13520685
145 -16635266
146 -19595749
147 -18820650
148 -14977624
149 -14930096
150 -19474304
151 -19417256
152 -15961451
153 -14931288
154 -17674689
155 -21059603
156 -18456718
157 -14999942
158 -16951157
159 -19665187
160 -19840877
161 -16601898
162 -15153977
163 -19135797
164 -20598647
165 -17865177
166 -15770953
167 -17324811
168 -21520627
169 -20290393
170 -15881536
171 -16830956
172 -20188194
173 -21149200
174 -17683418
175 -14989470
176 -18718294
177 -21347769
178 -19318344
179 -17008633
180 -17360875
181 -21098633
182 -21358298
183 -17624333
184 -17319970
185 -19489749
186 -21026029
187 -19219771
188 -16253272
189 -18901391
190 -22071660
191 -20638673
192 -17856115
193 -17262486
194 -20881584
195 -22048328
196 -18172477
197 -17380773
198 -20037583
199 -22290680
200 -20909669
201 -17151186
202 -18605450
203 -22145824
204 -21510137
205 -18880794
206 -17597211
207 -20784362
208 -23111395
209 -19772880
210 -17834332
211 -19728748
212 -22383323
213 -22194596
214 -18388029
215 -18601678
216 -22049350
217 -22098682
218 -19817898
219 -18129518
220 -20648942
221 -23648180
222 -21043034
223 -18655455
224 -19933773
225 -22452280
226 -22796447
227 -18915797
228 -18218886
229 -22191425
230 -23417669
231 -21162792
232 -18483798
233 -20377218
234 -24369804
235 -22335804
236 -18815783
237 -19387068
238 -22294602
239 -23778558
240 -20342035
241 -18553770
242 -21972135
243 -23770320
244 -22222917
245 -19385927
246 -19973144
247 -24074714
248 -23458351
249 -20001699
250 -19502018
251 -21945315
252 -24429035
253 -21648962
254 -18561355
255 -21427435
256 -24325802
257 -23486302
258 -20017348
259 -19296146
260 -23534562
261 -24202748
262 -20967848
263 -20082702
264 -22145184
265 -24963494
266 -22935819
267 -19118045
268 -20822859
269 -23883201
270 -24040891
271 -21176341
272 -19493865
273 -23311058
274 -25194587
275 -22130043
276 -19993474
277 -21227031
278 -24804076
279 -24267737
280 -20035919
281 -20601860
282 -23868993
283 -24741084
284 -22108518
285 -19504707
286 -22672434
287 -25639760
288 -23232319
289 -20374086
290 -20531501
291 -24228543
292 -25201406
293 -21132124
294 -20420336
295 -23524319
296 -25384933
297 -23541293
298 -19999250
299 -21802785
300 -25323033
301 -23940150
302 -21082254
303 -20553124
304 -23929600
305 -25925198
306 -22251179
307 -20536144
308 -23019561
309 -25265818
310 -24288518
311 -20445726
312 -21056617
313 -25129055
314 -25086570
315 -22283030
316 -20596095
317 -23154614
318 -26063584
319 -23053419
320 -20448043
321 -22420144
322 -25141601
323 -25165259
324 -21373178
325 -20807538
326 -24702815
327 -25503600
328 -23128319
329 -20902761
330 -22478891
331 -25957052
332 -23985056
333 -20725243
334 -21664105
335 -24505220
336 -25872119
337 -22825166
338 -21072593
339 -24260560
340 -25525139
341 -23484434
342 -20988737
343 -21755075
344 -25577456
345 -24836613
346 -21532738
347 -21756927
348 -24200425
349 -25963359
350 -23360368
351 -20754271
352 -23506691
353 -25622651
354 -24165520
355 -21445305
356 -21356156
357 -25234997
358 -25543240
359 -22189758
360 -21642219
361 -23714967
362 -25899234
363 -23921555
364 -20550841
365 -22638219
366 -25625996
367 -25034943
368 -22203029
369 -21049932
370 -24670315
371 -26112292
372 -22880671
373 -21396786
374 -22877975
375 -25524089
376 -24661321
377 -21027297
378 -22150041
379 -25372654
380 -25497908
381 -22853483
382 -20817418
383 -23789684
384 -26052308
385 -23218280
386 -21179618
387 -22423963
388 -25604923
389 -25644201
390 -21470164
391 -21332686
392 -24646970
393 -25540839
394 -23261148
395 -20624301
396 -22999746
397 -26188478
398 -24068099
399 -21440940
400 -21783286
401 -24915063
402 -26185913
403 -22287917
404 -20846823
405 -23748782
406 -25410690
407 -23840766
408 -20589101
409 -21936814
410 -25966566
411 -25101350
412 -22174708
413 -21408700
414 -23921889
415 -26057880
416 -22753589
417 -20453542
418 -22992711
419 -25293353
420 -24532162
421 -21127848
422 -21302819
423 -25318281
424 -25191801
425 -22197659
426 -20862716
427 -23035682
428 -26112167
429 -23767485
430 -20590096
431 -22187447
432 -24869722
433 -25145966
434 -21734640
435 -20335872
436 -24044725
437 -25288184
438 -22797244
439 -20753660
440 -22102820
441 -25766376
442 -24504716
443 -20760572
444 -21471184
445 -24320305
446 -25353930
447 -22208189
448 -19721110
449 -22956587
450 -25222566
451 -23387468
452 -20940654
453 -21327520
454 -25066076
455 -24933958
456 -20958369
457 -20538834
458 -23122903
459 -25160813
460 -23123614
461 -19895762
462 -22046673
463 -24928094
464 -23920304
465 -21211530
466 -20341302
467 -23758046
468 -25047096
469 -21627090
470 -20272490
471 -22108813
472 -24481390
473 -23480543
474 -20097125
475 -21497443
476 -24697583
477 -24084724
478 -21158807
479 -19630700
480 -22839603
481 -24995126
482 -21796069
483 -19910867
484 -21552434
485 -24212281
486 -23946402
487 -20180446
488 -20184578
489 -23338925
490 -24039482
491 -22098655
492 -19679206
493 -21512427
494 -24520599
495 -22592917
496 -20158140
497 -20632649
498 -23023361
499 -23710979
500 -20261774
501 -19532996
502 -22716112
503 -23803887
504 -22083553
505 -19654967
506 -21099128
507 -24244355
508 -22391603
509 -19572525
510 -19928469
511 -22453470
512 -23838121
513 -20646450
514 -18869185
515 -21679824
516 -23572211
517 -22490357
518 -19433011
519 -19649985
520 -23423313
521 -23042001
522 -19850758
523 -18956463
524 -21124462
525 -23671959
526 -21381993
527 -18693481
528 -20683566
529 -22859128
530 -22291136
531 -19290899
532 -18705602
533 -22459167
534 -23000776
535 -19981095
536 -18730622
537 -20569434
538 -23364601
539 -21508623
540 -18057455
541 -19440971
542 -22208969
543 -22482272
544 -19497176
545 -17676481
546 -21124780
547 -23016404
548 -20587878
549 -18507851
550 -19234616
551 -22306290
552 -21816625
553 -18255075
554 -18496862
555 -21054204
556 -22200649
557 -20038562
558 -17518728
559 -20132476
560 -22495925
561 -20267355
562 -17734278
563 -18191606
564 -21697170
565 -21963201
566 -18020076
567 -17715357
568 -20635117
569 -22240626
570 -20205399
571 -16805666
572 -18518397
573 -21679435
574 -20582209
575 -17921224
576 -17038832
577 -20117758
578 -22146918
579 -18996285
580 -17118065
581 -18885558
582 -21276572
583 -20671545
584 -16917806
585 -17256870
586 -20633874
587 -20379761
588 -17843881
589 -16611167
590 -19355890
591 -21770667
592 -18725671
593 -16392861
594 -18093842
595 -20579699
596 -20366156
597 -16539352
598 -16140466
599 -19997147
600 -20970580
601 -18429423
602 -15582116
603 -17011061
604 -20767501
605 -19472557
606 -16319424
607 -16472250
608 -19108302
609 -20659742
610 -17505438
611 -15428755
612 -18237092
613 -19982099
614 -18497348
615 -15724596
616 -16068475
617 -19574805
618 -19085209
619 -16152920
620 -15995623
621 -18280674
622 -20088034
623 -17364022
624 -14656696
625 -17001335
626 -19187075
627 -18240944
628 -15509292
629 -15144655
630 -18688289
631 -19191762
632 -16309522
633 -15281364
634 -16785841
635 -19134338
636 -17657093
637 -14477116
638 -15549407
639 -17786928
640 -17971960
641 -15957242
642 -14722043
643 -17589805
644 -18714490
645 -15965134
646 -14496174
647 -15769644
648 -18266566
649 -17158248
650 -13794702
651 -14985343
652 -17730576
653 -17650803
654 -15144603
655 -13544797
656 -16531363
657 -18466346
658 -15921105
659 -13881982
660 -14459327
661 -17207031
662 -17488592
663 -14044675
664 -13618058
665 -16057152
666 -17258003
667 -15596997
668 -12789920
669 -14509167
670 -17428795
671 -15928795
672 -13638113
673 -13793146
674 -16610828
675 -17314394
676 -13464317
677 -12378814
678 -15095774
679 -16591146
680 -15041300
681 -12130388
682 -13607530
683 -17102942
684 -16067902
685 -13179090
686 -12227994
687 -14701928
688 -16870283
689 -13940900
690 -11562939
691 -13425628
692 -15938959
693 -15722838
694 -12222379
695 -11929715
696 -15506068
697 -15757511
698 -13189604
699 -11581902
700 -13313446
701 -15959568
702 -13818689
703 -11115609
704 -12419669
705 -14858846
706 -15191756
707 -11968039
708 -10956317
709 -14552564
710 -15476095
711 -12779648
712 -10520134
713 -11883145
714 -15344827
715 -14134521
716 -10802130
717 -11212700
718 -13735575
719 -15032135
720 -12191231
721 -9700154
722 -12350802
723 -14536954
724 -13296368
725 -10763340
726 -10463629
727 -13681302
728 -13919886
729 -10756352
730 -10106473
731 -12155157
732 -14125480
733 -12134525
734 -9239300
735 -11470726
736 -13956102
737 -12764629
738 -10168552
739 -9549896
740 -12579017
741 -13213799
742 -10090996
743 -9139047
744 -10965974
745 -13380540
746 -12398392
747 -8994981
748 -9863911
749 -12584415
750 -12510663
751 -10018851
752 -8161634
753 -10796731
754 -12940720
755 -10416964
756 -8440783
757 -9564703
758 -12387091
759 -12231574
760 -8521885
761 -8554128
762 -11435977
763 -11791438
764 -9524096
765 -7462795
766 -9798585
767 -12482703
768 -10304546
769 -7791767
770 -8139415
771 -10902222
772 -11936663
773 -8538409
774 -7270258
775 -9832465
776 -11379183
777 -10025027
778 -7009809
779 -7829133
780 -11124332
781 -10329319
782 -7792828
783 -7183468
784 -9217670
785 -10904436
786 -8353115
787 -6702542
788 -8782883
789 -10414393
790 -9582137
791 -6722956
792 -6827737
793 -10035565
794 -9675551
795 -7111268
796 -6417921
797 -8411266
798 -10459443
799 -8063219
800 -5650420
801 -7349620
802 -9326663
803 -9029001
804 -6212030
805 -5458535
806 -8633178
807 -9303351
808 -7092193
809 -5767872
810 -6982941
811 -9574752
812 -8207000
813 -5151047
814 -5813063
815 -7933930
816 -8513279
817 -5959983
818 -4352141
819 -7476356
820 -8986916
821 -6702231
822 -4833236
823 -5781993
824 -8623917
825 -7661774
826 -4314376
827 -4724842
828 -7014623
829 -7991813
830 -5851274
831 -3563796
832 -5973988
833 -8192093
834 -6573543
835 -4114069
836 -3895442
837 -7042671
838 -7728848
839 -4390623
840 -3562952
841 -5736515
842 -7631507
843 -5952648
844 -2583196
845 -4116779
846 -7084300
847 -6203456
848 -3631253
849 -2819813
850 -5823989
851 -7392236
852 -4322272
853 -2725165
854 -4354282
855 -6495970
856 -5701702
857 -2138300
858 -2585563
859 -5815684
860 -6003210
861 -3736584
862 -1980251
863 -4191417
864 -6602506
865 -4158518
866 -1742724
867 -2624110
868 -5147432
869 -5631607
870 -2336073
871 -1658438
872 -4586353
873 -5447887
874 -3510484
875 -1131323
876 -2473318
877 -5449633
878 -3863880
879 -1142261
880 -1443662
881 -3878721
882 -5042555
883 -2046345
884  -582479
885 -3303444
886 -4733925
887 -3230571
888  -525480
889  -982100
890 -4294576
891 -3811518
892  -982656
893  -365269
894 -2317184
895 -4384387
896 -2244544
897   230227
898 -1485222
899 -3458653
900 -2979956
901  -287847
902   365394
903 -2926680
904 -3511222
905  -834722
906   380337
907 -1078229
908 -3349247
909 -1674267
910  1155932
911  -226241
912 -2460448
913 -2551077
914  -263563
915  1060538
916 -1612539
917 -2719995
918  -406415
919  1211390
920   410136
921 -2235307
922 -1665862
923  1495318
924  1078985
925 -1300010
926 -2116698
927   -33443
928  2161821
929  -100795
930 -2030457
931  -128578
932  1795380
933  1418966
934 -1275067
935 -1446803
936  1740824
937  2082595
938    20550
939 -1014947
940   557622
941  2989969
942  1263526
943 -1196336
944   134580
945  2208486
946  2397030
947  -124645
948 -1060335
949  2055024
950  3198809
951  1288827
952  -234262
953   835800
954  3699045
955  2683423
956  -328134
957   335092
958  2693382
959  3652163
960  1409000
961  -435358
962  2263919
963  4182796
964  2581456
965   500295
966   823969
967  3984515
968  4051251
969   860180
970   665512
971  2977312
972  4652146
973  3029489
974   461969
975  2302157
976  4658980
977  3647846
978  1445320
979  1032133
980  4131740
981  5379689
982  2518365
983  1432634
984  3193076
985  5273950
986  4348409
987  1209492
988  2190222
989  5135448
990  5006928
991  2787089
992  1515710
993  4200136
994  6277398
995  3774936
996  2048898
997  3405976
998  5797654
999  5682030
1000  2407135
1001  2431291
1002  5495897
1003  6197769
1004  4303185
1005  2274712
1006  4134205
1007  6924189
1008  5156790
1009  2813850
1010  3351172
1011  5902954
1012  6913918
1013  3910841
1014  2903353
1015  5729651
1016  7110940
1017  5645144
1018  3130253
1019  4075842
1020  7244767
1021  6380438
1022  3963222
1023  3904111
1024  6145646
1025  7901778
1026  5443257
1027  3515531
1028  5633684
1029  7448446
1030  6754623
1031  4201286
1032  4238672
1033  7551331
1034  7681668
1035  5273541
1036  4555222
1037  6307086
1038  8476755
1039  6644129
1040  4222437
1041  5830487
1042  7915788
1043  7783198
1044  5382831
1045  4638628
1046  7806872
1047  8832667
1048  6619474
1049  5150809
1050  6172937
1051  8769526
1052  7919963
1053  5099602
1054  5925733
1055  8254749
1056  8930524
1057  6893933
1058  5256054
1059  7761974
1060  9375811
1061  7625318
1062  6014992
1063  6533070
1064  9205266
1065  9177034
1066  6294435
1067  6383491
1068  8493341
1069  9513242
1070  7904744
1071  5829118
1072  7842238
1073  9989618
1074  8637824
1075  6849367
1076  6975935
1077  9724994
1078 10422019
1079  7408338
1080  6681417
1081  8679250
1082 10229786
1083  9104874
1084  6446403
1085  7727767
1086 10491172
1087  9866953
1088  7884742
1089  7282633
1090  9764317
1091 11254170
1092  8502533
1093  7071288
1094  8714435
1095 10619208
1096 10263719
1097  7561238
1098  8058139
1099 10978187
1100 10930763
1101  8880856
1102  7559405
1103  9527390
1104 11814890
1105  9757153
1106  7861363
1107  9091327
1108 11157776
1109 11359009
1110  8552161
1111  8118018
1112 11053293
1113 11781859
1114  9978962
1115  8144340
1116  9496843
1117 12405543
1118 11081759
1119  8636490
1120  9243042
1121 11429421
1122 12352639
1123  9684934
1124  8259716
1125 10906560
1126 12357822
1127 11086897
1128  9060881
1129  9651735
1130 12700636
1131 12153164
1132  9465296
1133  9374132
1134 11388235
1135 13063734
1136 10972849
1137  8718132
1138 10809842
1139 12966705
1140 12358761
1141  9953942
1142  9500575
1143 12687073
1144 13294638
1145 10564022
1146  9557802
1147 11218335
1148 13632632
1149 12446887
1150  9694584
1151 10962896
1152 13233220
1153 13092210
1154 10873086
1155  9713688
1156 12486096
1157 13858724
1158 11605576
1159 10265720
1160 11428737
1161 14029747
1162 13605371
1163 10514910
1164 10906173
1165 13321264
1166 13920990
1167 11950288
1168  9935339
1169 12193244
1170 14588888
1171 13006365
1172 11042318
1173 11271344
1174 13892345
1175 14512129
1176 11493632
1177 10958980
1178 13222787
1179 14477149
1180 13238692
1181 10912317
1182 12258348
1183 14745371
1184 13662960
1185 11783582
1186 11627561
1187 13823078
1188 14926437
1189 12294475
1190 11324349
1191 13369312
1192 14928253
1193 14233645
1194 11685236
1195 12197270
1196 14990657
1197 14636520
1198 12550845
1199 11640476
1200 13635659
1201 15762163
1202 13630975
1203 11753744
1204 13277029
1205 15195308
1206 15076473
1207 12411457
1208 12094629
1209 14959226
1210 15334580
1211 13486515
1212 12251235
1213 13727374
1214 16208998
1215 14693226
1216 12369241
1217 13208998
1218 15015510
1219 15513955
1220 13268182
1221 12264529
1222 14891189
1223 16021700
1224 14593821
1225 12902532
1226 13535889
1227 16306383
1228 15622568
1229 12892840
1230 13057667
1231 15070191
1232 16294784
1233 14265113
1234 12402621
1235 14701747
1236 16494398
1237 15419808
1238 13481316
1239 13402236
1240 16072671
1241 16192463
1242 13727700
1243 13604681
1244 15292860
1245 16633450
1246 15107561
1247 12922279
1248 14612053
1249 16548741
1250 15817853
1251 13940642
1252 13432153
1253 16167530
1254 17142972
1255 14556364
1256 13555109
1257 15080219
1258 17172121
1259 16281920
1260 13333051
1261 14155100
1262 16585904
1263 16540768
1264 14689046
1265 13574161
1266 16022641
1267 17669547
1268 15341732
1269 13886539
1270 14999689
1271 17084181
1272 16814242
1273 13951684
1274 14259910
1275 16864201
1276 17348980
1277 15605452
1278 13696261
1279 15478816
1280 17976013
1281 16261100
1282 13982042
1283 14366765
1284 16978872
1285 18010093
1286 15045472
1287 14012873
1288 16515104
1289 17955488
1290 16682487
1291 14010320
1292 14718103
1293 17717106
1294 17168738
1295 14970102
1296 14553184
1297 16551671
1298 18236016
1299 16002506
1300 14341484
1301 16143786
1302 17738637
1303 17258713
1304 14864889
1305 14711799
1306 17518238
1307 17709822
1308 15782264
1309 14886938
1310 16292036
1311 18403211
1312 16771209
1313 14489595
1314 15674478
1315 17573103
1316 17760092
1317 15547819
1318 14793286
1319 17584389
1320 18328231
1321 16280875
1322 14891222
1323 15945352
1324 18405949
1325 17383312
1326 14809496
1327 15655492
1328 17715039
1329 18282976
1330 16231109
1331 14779703
1332 17133695
1333 18448872
1334 16864116
1335 15242665
1336 15577419
1337 18191743
1338 18261505
1339 15674115
1340 15577268
1341 17380912
1342 18521433
1343 16860512
1344 14650414
1345 16528641
1346 18651293
1347 17574336
1348 15628456
1349 15423845
1350 18115790
1351 18913994
1352 16207014
1353 15393808
1354 16961814
1355 18459525
1356 17488116
1357 15102009
1358 16234729
1359 18482208
1360 18048002
1361 16441681
1362 15614508
1363 17573157
1364 18876714
1365 16636225
1366 15400667
1367 16681540
1368 18561482
1369 18266736
1370 15505991
1371 15740341
1372 18332472
1373 18591277
1374 16866003
1375 15358934
1376 17043418
1377 19163692
1378 17347200
1379 15486335
1380 16304516
1381 18326490
1382 18767708
1383 16209951
1384 15682209
1385 17954638
1386 18521350
1387 17158275
1388 15487861
1389 16544338
1390 18996872
1391 17942310
1392 16005775
1393 16332125
1394 18099536
1395 18956157
1396 16595557
1397 15349839
1398 17456647
1399 18638216
1400 17664845
1401 15692499
1402 16147424
1403 19032967
1404 18636048
1405 16154583
1406 15742304
1407 17523540
1408 19136308
1409 17149779
1410 15254321
1411 17166839
1412 18871186
1413 18233900
1414 16043219
1415 15723879
1416 18437579
1417 18698548
1418 16493534
1419 15776485
1420 17096643
1421 18994155
1422 17802178
1423 15553496
1424 16688135
1425 18582943
1426 18638247
1427 16505598
1428 15218312
1429 17781336
1430 19033368
1431 16905047
1432 15482648
1433 16593984
1434 19130476
1435 18523187
1436 15645285
1437 16059065
1438 18173902
1439 18759010
1440 16920907
1441 15103367
1442 17195967
1443 19126637
1444 17572735
1445 15770897
1446 15978893
1447 18372508
1448 18804768
1449 16133566
1450 15620727
1451 17407267
1452 18701594
1453 17660000
1454 15326778
1455 16535948
1456 18979656
1457 18096675
1458 15991308
1459 15449404
1460 17712705
1461 18950022
1462 16474992
1463 15335803
1464 16967855
1465 18611499
1466 18073968
1467 15480673
1468 15842862
1469 18411593
1470 18263542
1471 16405987
1472 15367927
1473 17036305
1474 18839632
1475 17017631
1476 15467249
1477 16520673
1478 18083345
1479 18102794
1480 15668465
1481 15304813
1482 17748051
1483 18213052
1484 16717399
1485 15400691
1486 16623151
1487 18873055
1488 17477465
1489 15287708
1490 15794495
1491 17603100
1492 18282755
1493 15936288
1494 14788897
1495 17157972
1496 18284358
1497 17080253
1498 15450063
1499 16022749
1500 18365590
1501 17577709
1502 15355529
1503 15449454
1504 16957678
1505 18073091
1506 16454887
1507 14949871
1508 16648287
1509 17877920
1510 17084483
1511 15398269
1512 15256872
1513 17693294
1514 17815890
1515 15567215
1516 15129388
1517 16632336
1518 18178531
1519 16689592
1520 14497429
1521 15960083
1522 17709034
1523 17117848
1524 15242723
1525 14665721
1526 17141721
1527 17958978
1528 15857188
1529 14941958
1530 15994095
1531 17717261
1532 16942202
1533 14497108
1534 15178054
1535 17129564
1536 17292484
1537 15698680
1538 14388939
1539 16379305
1540 17881197
1541 15984538
1542 14494905
1543 15188411
1544 17211960
1545 17067548
1546 14443709
1547 14616989
1548 16802388
1549 17388261
1550 15918701
1551 14080661
1552 15543711
1553 17573947
1554 16136613
1555 14255834
1556 14462936
1557 16630415
1558 17282024
1559 14672207
1560 14029959
1561 16097753
1562 17157218
1563 16042977
1564 13870600
1565 14684343
1566 17086560
1567 16328589
1568 14335503
1569 13920685
1570 15837848
1571 17320564
1572 15140533
1573 13589059
1574 15080960
1575 16586845
1576 16117826
1577 13720494
1578 13769115
1579 16517581
1580 16611889
1581 14563211
1582 13509717
1583 14999523
1584 16945589
1585 15232041
1586 13232167
1587 14335761
1588 16048183
1589 16231389
1590 14058569
1591 13276113
1592 15627383
1593 16365850
1594 14771679
1595 13272806
1596 13947333
1597 16244749
1598 15497219
1599 13236424
1600 13613631
1601 15415502
1602 16246110
1603 14252030
1604 12661132
1605 14713436
1606 16017011
1607 14674557
1608 12958500
1609 13236856
1610 15696378
1611 15620066
1612 13262800
1613 13052762
1614 14593734
1615 15836186
1616 14448170
1617 12314041
1618 13600567
1619 15320706
1620 14753094
1621 13139542
1622 12658098
1623 14865652
1624 15544584
1625 13325441
1626 12515233
1627 13693698
1628 15163482
1629 14367297
1630 12172385
1631 13052169
1632 14913011
1633 14595265
1634 13027945
1635 12136282
1636 13987934
1637 15175574
1638 13228358
1639 12052155
1640 12976700
1641 14660963
1642 14353653
1643 11923014
1644 12233508
1645 14368925
1646 14493971
1647 12920764
1648 11537874
1649 13005580
1650 14731909
1651 13252693
1652 11818303
1653 12358092
1654 14016989
1655 14306636
1656 11951386
1657 11468435
1658 13408477
1659 14049963
1660 12859056
1661 11133718
1662 12080145
1663 14307164
1664 13398063
1665 11627664
1666 11654164
1667 13285079
1668 14085961
1669 11833268
1670 10738013
1671 12550039
1672 13563302
1673 12725683
1674 10938227
1675 11374248
1676 13678091
1677 13236069
1678 11322109
1679 10880350
1680 12290145
1681 13715416
1682 11981228
1683 10233602
1684 11612337
1685 13116316
1686 12783920
1687 10757448
1688 10420982
1689 12851413
1690 13109784
1691 11101496
1692 10151249
1693 11326478
1694 13242515
1695 12108416
1696 10030475
1697 10908733
1698 12496713
1699 12537104
1700 10572807
1701  9529405
1702 11745844
1703 12769936
1704 11137603
1705  9793872
1706 10450717
1707 12632030
1708 12153740
1709  9670212
1710  9868383
1711 11616411
1712 12252652
1713 10577474
1714  8949533
1715 10777197
1716 12347212
1717 11112148
1718  9543434
1719  9591480
1720 11642976
1721 11838680
1722  9425082
1723  9021790
1724 10660771
1725 11845586
1726 10704005
1727  8601536
1728  9779902
1729 11813718
1730 11055653
1731  9235257
1732  8705388
1733 10693637
1734 11644342
1735  9364909
1736  8309535
1737  9671553
1738 11259477
1739 10762844
1740  8408659
1741  8714834
1742 10790811
1743 10732370
1744  9182571
1745  8095373
1746  9584835
1747 11216618
1748  9582852
1749  8062507
1750  8776935
1751 10325981
1752 10391140
1753  8133630
1754  7866794
1755  9946888
1756 10310650
1757  8943697
1758  7598794
1759  8679097
1760 10644856
1761  9485314
1762  7639364
1763  7863280
1764  9377493
1765 10067216
1766  8005451
1767  7005600
1768  8957208
1769 10001036
1770  9003054
1771  7246402
1772  7588343
1773  9736387
1774  9211822
1775  7325556
1776  7167028
1777  8473601
1778  9556223
1779  8020018
1780  6637744
1781  8068204
1782  9198073
1783  8576925
1784  6887553
1785  6705397
1786  8815410
1787  8899631
1788  7045942
1789  6569870
1790  7792024
1791  9196219
1792  7900199
1793  5959371
1794  7032936
1795  8491433
1796  8173124
1797  6482582
1798  5869160
1799  7944477
1800  8597212
1801  6847564
1802  5999884
1803  6856121
1804  8426004
1805  7704274
1806  5572717
1807  6130784
1808  7690557
1809  7816612
1810  6311264
1811  5201697
1812  7010212
1813  8218746
1814  6602493
1815  5249210
1816  5737787
1817  7613062
1818  7549270
1819  5247318
1820  5232795
1821  6962195
1822  7586170
1823  6252642
1824  4536471
1825  5810358
1826  7484351
1827  6373940
1828  4828662
1829  4818465
1830  6620056
1831  7228505
1832  5154983
1833  4561241
1834  6031877
1835  6961459
1836  6036208
1837  4060799
1838  4713647
1839  6663871
1840  6106924
1841  4535778
1842  4136709
1843  5808960
1844  6936765
1845  4938546
1846  3647948
1847  4914415
1848  6299596
1849  5870330
1850  3652229
1851  3705829
1852  5980526
1853  6071078
1854  4389114
1855  3359158
1856  4632928
1857  6312957
1858  4808186
1859  3052357
1860  3801772
1861  5313116
1862  5578160
1863  3644816
1864  3006244
1865  4976203
1866  5543909
1867  4157568
1868  2778441
1869  3496767
1870  5504488
1871  4682905
1872  2662007
1873  2922697
1874  4524265
1875  5272176
1876  3451725
1877  2112172
1878  3875041
1879  5009087
1880  3915246
1881  2261883
1882  2448636
1883  4634042
1884  4552280
1885  2551943
1886  2262652
1887  3502943
1888  4545368
1889  3212648
1890  1484708
1891  2727222
1892  4199220
1893  3715574
1894  2170455
1895  1715337
1896  3636450
1897  4163718
1898  2295525
1899  1514038
1900  2462873
1901  3845412
1902  3073222
1903  1039943
1904  1732258
1905  3433602
1906  3422814
1907  1959046
1908   981343
1909  2601115
1910  3614201
1911  1959323
1912   848024
1913  1522855
1914  3071715
1915  2860415
1916   832813
1917  1024803
1918  2624756
1919  2807509
1920  1550480
1921   333959
1922  1574388
1923  2936911
1924  1687095
1925   412810
1926   727170
1927  2341236
1928  2702429
1929   601126
1930    58936
1931  1644363
1932  2383322
1933  1287994
1934  -438050
1935   437510
1936  2409401
1937  1656535
1938    40582
1939  -119553
1940  1350806
1941  2167339
1942   323087
1943  -623781
1944   698306
1945  1614236
1946  1008906
1947  -655152
1948  -379764
1949  1531880
1950  1254941
1951  -289517
1952  -834996
1953   333412
1954  1557674
1955    85879
1956 -1282427
1957  -162880
1958  1108996
1959   882505
1960  -967088
1961 -1353394
1962   575449
1963   828706
1964  -696764
1965 -1555736
1966  -577648
1967  1034860
1968   -18692
1969 -1749526
1970 -1020871
1971   337017
1972   440500
1973 -1268358
1974 -2121567
1975  -332486
1976   361019
1977  -994545
1978 -2102610
1979 -1448345
1980   401497
1981  -106981
1982 -2120468
1983 -2003742
1984  -648174
1985   -11001
1986 -1428573
1987 -2884483
1988 -1431888
1989   -45790
1990  -937848
1991 -2457149
1992 -2485015
1993  -508164
1994  -314324
1995 -2447948
1996 -2925026
1997 -1599041
1998  -533632
1999 -1571431
2000 -3330044
2001 -2285070
2002  -669247
2003 -1242358
2004 -2765049
2005 -3289836
2006 -1600733
2007  -827851
2008 -2579227
2009 -3440517
2010 -2521572
2011 -1181524
2012 -1566634
2013 -3633058
2014 -3437116
2015 -1654824
2016 -1512109
2017 -2930904
2018 -4034023
2019 -2627646
2020 -1256682
2021 -2687676
2022 -3933192
2023 -3312321
2024 -1973439
2025 -2021678
2026 -3982336
2027 -4160212
2028 -2501200
2029 -2122830
2030 -3184904
2031 -4313519
2032 -3364649
2033 -1855936
2034 -2954255
2035 -4417432
2036 -4183993
2037 -2828405
2038 -2350665
2039 -4197954
2040 -4938308
2041 -3280009
2042 -2413076
2043 -3339152
2044 -4888479
2045 -4387639
2046 -2476469
2047 -3045486
2048 -4806598
2049 -5075482
2050 -3767478
2051 -2686744
2052 -4171107
2053 -5464399
2054 -4197443
2055 -3013847
2056 -3500176
2057 -5198505
2058 -5376483
2059 -3455419
2060 -3361489
2061 -4956346
2062 -5555458
2063 -4564574
2064 -3218938
2065 -4242994
2066 -5834595
2067 -5098941
2068 -3876341
2069 -3909749
2070 -5380140
2071 -6101879
2072 -4434564
2073 -3678577
2074 -4919985
2075 -5944030
2076 -5507118
2077 -3968624
2078 -4437684
2079 -6277886
2080 -5944066
2081 -4548492
2082 -4226190
2083 -5529445
2084 -6526980
2085 -5087157
2086 -4262414
2087 -5499532
2088 -6514982
2089 -6118936
2090 -4603672
2091 -4734755
2092 -6549380
2093 -6546977
2094 -5230917
2095 -4590201
2096 -5625766
2097 -7103725
2098 -6148791
2099 -4793998
2100 -5573190
2101 -6926278
2102 -7087383
2103 -5392359
2104 -4780787
2105 -6589691
2106 -7178523
2107 -5968544
2108 -5093918
2109 -5903038
2110 -7552757
2111 -6890006
2112 -5372135
2113 -5903267
2114 -7201382
2115 -7537890
2116 -6076148
2117 -5146775
2118 -6745262
2119 -7725993
2120 -6801507
2121 -5711326
2122 -6065408
2123 -7904419
2124 -7799544
2125 -5962128
2126 -5830158
2127 -7189072
2128 -8158965
2129 -7046423
2130 -5624075
2131 -6842975
2132 -8218282
2133 -7639614
2134 -6368751
2135 -6166114
2136 -7879507
2137 -8413085
2138 -6764079
2139 -6202709
2140 -7309396
2141 -8587061
2142 -7938800
2143 -6225843
2144 -6965664
2145 -8536739
2146 -8256717
2147 -6934610
2148 -6401465
2149 -8019490
2150 -9035815
2151 -7602927
2152 -6727305
2153 -7493756
2154 -8806643
2155 -8629647
2156 -6839117
2157 -6935142
2158 -8544075
2159 -8912730
2160 -7870836
2161 -6808305
2162 -7987829
2163 -9570731
2164 -8521703
2165 -7149031
2166 -7535400
2167 -9057226
2168 -9306877
2169 -7396585
2170 -7072740
2171 -8776126
2172 -9444630
2173 -8568527
2174 -7380583
2175 -8152179
2176 -9794776
2177 -9139884
2178 -7726528
2179 -7646732
2180 -8961540
2181 -9845684
2182 -8361376
2183 -7392301
2184 -8709492
2185 -9845266
2186 -9429868
2187 -7887203
2188 -7982002
2189 -9850894
2190 -9828707
2191 -8383877
2192 -7947311
2193 -9099838
2194 -10297462
2195 -9160700
2196 -7931369
2197 -8865518
2198 -9917195
2199 -9756401
2200 -8465732
2201 -8231351
2202 -9941894
2203 -10338074
2204 -9098822
2205 -8382348
2206 -9146161
2207 -10550773
2208 -9824262
2209 -8273920
2210 -8861968
2211 -10152464
2212 -10398375
2213 -9135561
2214 -8405886
2215 -9941580
2216 -10774128
2217 -9771232
2218 -8844806
2219 -9154349
2220 -10571642
2221 -10394619
2222 -8861184
2223 -9041982
2224 -10311241
2225 -10917492
2226 -9880283
2227 -8739820
2228 -9960634
2229 -11077248
2230 -10200743
2231 -9112673
2232 -9252019
2233 -10777895
2234 -10953099
2235 -9364349
2236 -9250276
2237 -10501457
2238 -11308366
2239 -10523844
2240 -9107346
2241 -9852775
2242 -11174398
2243 -10716177
2244 -9599195
2245 -9309957
2246 -10785582
2247 -11642111
2248 -10172653
2249 -9402724
2250 -10382761
2251 -11528314
2252 -11082995
2253 -9400249
2254 -9811582
2255 -11439655
2256 -11291738
2257 -10110804
2258 -9568417
2259 -10814173
2260 -11874811
2261 -10639864
2262 -9667021
2263 -10344638
2264 -11509478
2265 -11590322
2266 -10079919
2267 -9966787
2268 -11512872
2269 -11825647
2270 -10775004
2271 -9747129
2272 -10552615
2273 -12058597
2274 -11249444
2275 -9982631
2276 -10394290
2277 -11683333
2278 -12038909
2279 -10501789
2280 -9989203
2281 -11520425
2282 -12094413
2283 -11177854
2284 -10051378
2285 -10526945
2286 -12169137
2287 -11813053
2288 -10442592
2289 -10445727
2290 -11679559
2291 -12525864
2292 -11150932
2293 -9975757
2294 -11215053
2295 -12280351
2296 -11760123
2297 -10457524
2298 -10505851
2299 -12263261
2300 -12413571
2301 -10966789
2302 -10510921
2303 -11473739
2304 -12634013
2305 -11739562
2306 -10243253
2307 -11004836
2308 -12316342
2309 -12321857
2310 -11081763
2311 -10516676
2312 -12094730
2313 -12771331
2314 -11452371
2315 -10611890
2316 -11295401
2317 -12704922
2318 -12274231
2319 -10648792
2320 -11052905
2321 -12374396
2322 -12598115
2323 -11488234
2324 -10596351
2325 -11841586
2326 -12883034
2327 -11951826
2328 -10965291
2329 -11224824
2330 -12676299
2331 -12838713
2332 -11172060
2333 -10972344
2334 -12236805
2335 -12849994
2336 -11922532
2337 -10608181
2338 -11546573
2339 -12999732
2340 -12423818
2341 -11336325
2342 -11296554
2343 -12574881
2344 -13039894
2345 -11563407
2346 -11060688
2347 -12072111
2348 -12853390
2349 -12409616
2350 -11087827
2351 -11498060
2352 -12957946
2353 -12776515
2354 -11697578
2355 -11253440
2356 -12326282
2357 -13208013
2358 -11929358
2359 -11077086
2360 -11970797
2361 -12988216
2362 -12798233
2363 -11425862
2364 -11492935
2365 -12954617
2366 -12949698
2367 -11878169
2368 -11248081
2369 -12099072
2370 -13305817
2371 -12449677
2372 -11361533
2373 -11882869
2374 -12916110
2375 -13108320
2376 -11762765
2377 -11304916
2378 -12722672
2379 -13148456
2380 -12199528
2381 -11344898
2382 -11968848
2383 -13394728
2384 -12834545
2385 -11534444
2386 -11776198
2387 -12773162
2388 -13193800
2389 -12039652
2390 -11288053
2391 -12564153
2392 -13331715
2393 -12636390
2394 -11599866
2395 -11756154
2396 -13252698
2397 -13139712
2398 -11695700
2399 -11578383
2400 -12610288
2401 -13381387
2402 -12389984
2403 -11244251
2404 -12334896
2405 -13429727
2406 -12938211
2407 -11795125
2408 -11618336
2409 -13035168
2410 -13287072
2411 -11906266
2412 -11528808
2413 -12438434
2414 -13485620
2415 -12869638
2416 -11413258
2417 -12002515
2418 -13282014
2419 -13144086
2420 -11946403
2421 -11340448
2422 -12750536
2423 -13571972
2424 -12310970
2425 -11518432
2426 -12191720
2427 -13423262
2428 -13205662
2429 -11613166
2430 -11707726
2431 -12977516
2432 -13225158
2433 -12311957
2434 -11423609
2435 -12456229
2436 -13606667
2437 -12676584
2438 -11616808
2439 -11859106
2440 -13103529
2441 -13321896
2442 -11756802
2443 -11483857
2444 -12833351
2445 -13445196
2446 -12637653
2447 -11412056
2448 -12084557
2449 -13535563
2450 -12979674
2451 -11732638
2452 -11567515
2453 -12719432
2454 -13473458
2455 -12200488
2456 -11437539
2457 -12436716
2458 -13315913
2459 -12959991
2460 -11588584
2461 -11638807
2462 -13130049
2463 -13106266
2464 -11977024
2465 -11523946
2466 -12474001
2467 -13506853
2468 -12471378
2469 -11383035
2470 -12146997
2471 -13117644
2472 -13019265
2473 -11713216
2474 -11397101
2475 -12810427
2476 -13151736
2477 -12184043
2478 -11529343
2479 -12140679
2480 -13382052
2481 -12754150
2482 -11408411
2483 -11729609
2484 -12759028
2485 -13073288
2486 -11966303
2487 -11286189
2488 -12554672
2489 -13200448
2490 -12331385
2491 -11464065
2492 -11760842
2493 -13066596
2494 -12832254
2495 -11485001
2496 -11571566
2497 -12549408
2498 -13067372
2499 -12168544
2500 -11196991
2501 -12187756
2502 -13065436
2503 -12406108
2504 -11394754
2505 -11370107
2506 -12725288
2507 -12953339
2508 -11655491
2509 -11417449
2510 -12257680
2511 -12941805
2512 -12299222
2513 -11128788
2514 -11766883
2515 -12786844
2516 -12440919
2517 -11529141
2518 -11222577
2519 -12380433
2520 -12908278
2521 -11706236
2522 -11210097
2523 -11936812
2524 -12784039
2525 -12351972
2526 -10985216
2527 -11368522
2528 -12656172
2529 -12568782
2530 -11573287
2531 -11015595
2532 -12075020
2533 -12905931
2534 -11764436
2535 -10894400
2536 -11423408
2537 -12486430
2538 -12518252
2539 -11121931
2540 -10992924
2541 -12232253
2542 -12546668
2543 -11765537
2544 -10854264
2545 -11499332
2546 -12638839
2547 -11899702
2548 -10848388
2549 -11076536
2550 -12145286
2551 -12539370
2552 -11196466
2553 -10698091
2554 -11892924
2555 -12406463
2556 -11651014
2557 -10579393
2558 -11045169
2559 -12461963
2560 -12068560
2561 -10870999
2562 -10784388
2563 -11742195
2564 -12446052
2565 -11298771
2566 -10367910
2567 -11308586
2568 -12142087
2569 -11783849
2570 -10648252
2571 -10600181
2572 -12030224
2573 -12098410
2574 -10932193
2575 -10495390
2576 -11246592
2577 -12208750
2578 -11343394
2579 -10123828
2580 -10850766
2581 -11939872
2582 -11846754
2583 -10637341
2584 -10184970
2585 -11560158
2586 -12016646
2587 -10924976
2588 -10221059
2589 -10709342
2590 -11880812
2591 -11485454
2592 -10122986
2593 -10397140
2594 -11449731
2595 -11755225
2596 -10793018
2597 -9922316
2598 -10930130
2599 -11705738
2600 -10927061
2601 -10097578
2602 -10277032
2603 -11492310
2604 -11522926
2605 -10134999
2606 -10015627
2607 -10981899
2608 -11486856
2609 -10692902
2610 -9612159
2611 -10437437
2612 -11519842
2613 -10968799
2614 -9981430
2615 -9842095
2616 -11021218
2617 -11439888
2618 -10112743
2619 -9604237
2620 -10396834
2621 -11132937
2622 -10729676
2623 -9544853
2624 -9931859
2625 -11090846
2626 -10911286
2627 -9999261
2628 -9511255
2629 -10374047
2630 -11117579
2631 -10081925
2632 -9372306
2633 -9993994
2634 -10839596
2635 -10691216
2636 -9399308
2637 -9405151
2638 -10652640
2639 -10718645
2640 -9809067
2641 -9140913
2642 -9896198
2643 -10909006
2644 -10063712
2645 -9135935
2646 -9574740
2647 -10455413
2648 -10558062
2649 -9315934
2650 -8946406
2651 -10070086
2652 -10410016
2653 -9732809
2654 -8958870
2655 -9392158
2656 -10549728
2657 -10070140
2658 -8984567
2659 -9072019
2660 -9891488
2661 -10338928
2662 -9276271
2663 -8535703
2664 -9531892
2665 -10167008
2666 -9649863
2667 -8747803
2668 -8912514
2669 -10154676
2670 -9915835
2671 -8681262
2672 -8571424
2673 -9369033
2674 -10021835
2675 -9203842
2676 -8306438
2677 -9108640
2678 -9870694
2679 -9529237
2680 -8558945
2681 -8322014
2682 -9492723
2683 -9697443
2684 -8615341
2685 -8229553
2686 -8850554
2687 -9707427
2688 -9151460
2689 -7992069
2690 -8519102
2691 -9491198
2692 -9357206
2693 -8320471
2694 -7796206
2695 -8979006
2696 -9587484
2697 -8531693
2698 -7837278
2699 -8297615
2700 -9343983
2701 -9086696
2702 -7696110
2703 -7819327
2704 -8901895
2705 -9154221
2706 -8313016
2707 -7465233
2708 -8335534
2709 -9243000
2710 -8482472
2711 -7626250
2712 -7728714
2713 -8721696
2714 -8881896
2715 -7563742
2716 -7315414
2717 -8303980
2718 -8832557
2719 -8243110
2720 -7204984
2721 -7736423
2722 -8844475
2723 -8333996
2724 -7293659
2725 -7117639
2726 -8163407
2727 -8746279
2728 -7509387
2729 -6888496
2730 -7769106
2731 -8472629
2732 -8070156
2733 -6885914
2734 -7057570
2735 -8253794
2736 -8106875
2737 -7182177
2738 -6773600
2739 -7530688
2740 -8391387
2741 -7532246
2742 -6658840
2743 -7148342
2744 -7854164
2745 -7799578
2746 -6663880
2747 -6450366
2748 -7674398
2749 -7925483
2750 -7050840
2751 -6373182
2752 -6942676
2753 -8008414
2754 -7341644
2755 -6220817
2756 -6558989
2757 -7404297
2758 -7586765
2759 -6529681
2760 -6004677
2761 -7053809
2762 -7514023
2763 -6848236
2764 -6085709
2765 -6275074
2766 -7373083
2767 -7138601
2768 -6021198
2769 -6046828
2770 -6843217
2771 -7332352
2772 -6483166
2773 -5594676
2774 -6409725
2775 -7106165
2776 -6602326
2777 -5692605
2778 -5631535
2779 -6828431
2780 -6976973
2781 -5819927
2782 -5554067
2783 -6258405
2784 -6957853
2785 -6348037
2786 -5230256
2787 -5725186
2788 -6567924
2789 -6358698
2790 -5514226
2791 -5168379
2792 -6215905
2793 -6680745
2794 -5668149
2795 -5167996
2796 -5616722
2797 -6323260
2798 -6019006
2799 -4927932
2800 -5221568
2801 -6124567
2802 -6108205
2803 -5364012
2804 -4791150
2805 -5597447
2806 -6283219
2807 -5404229
2808 -4684212
2809 -4997500
2810 -5864500
2811 -5832622
2812 -4597490
2813 -4588121
2814 -5651426
2815 -5858179
2816 -5106094
2817 -4306017
2818 -4929218
2819 -5810814
2820 -5127156
2821 -4348206
2822 -4507096
2823 -5308404
2824 -5546587
2825 -4442377
2826 -4070285
2827 -4924865
2828 -5341087
2829 -4867004
2830 -3959426
2831 -4251336
2832 -5331118
2833 -4993446
2834 -4068150
2835 -3936861
2836 -4768999
2837 -5314328
2838 -4211721
2839 -3456680
2840 -4266303
2841 -4913904
2842 -4595029
2843 -3614436
2844 -3689569
2845 -4870054
2846 -4787030
2847 -3805525
2848 -3415599
2849 -4032926
2850 -4827829
2851 -4070238
2852 -3098572
2853 -3609642
2854 -4413458
2855 -4412760
2856 -3436523
2857 -3086579
2858 -4187470
2859 -4476551
2860 -3552701
2861 -2873274
2862 -3291153
2863 -4348452
2864 -3950097
2865 -2815899
2866 -3063602
2867 -3914296
2868 -4125698
2869 -3198689
2870 -2479006
2871 -3404973
2872 -4028818
2873 -3374011
2874 -2600199
2875 -2706407
2876 -3775185
2877 -3733349
2878 -2566588
2879 -2498793
2880 -3260369
2881 -3666776
2882 -2947626
2883 -2061834
2884 -2769872
2885 -3567411
2886 -3125912
2887 -2336656
2888 -2189175
2889 -3163583
2890 -3436303
2891 -2303992
2892 -1910230
2893 -2575028
2894 -3242524
2895 -2818499
2896 -1706163
2897 -2079687
2898 -3078337
2899 -2889597
2900 -2037759
2901 -1604996
2902 -2475135
2903 -3045433
2904 -2070332
2905 -1499422
2906 -2000160
2907 -2708588
2908 -2572173
2909 -1514399
2910 -1546112
2911 -2433267
2912 -2438670
2913 -1738347
2914 -1129082
2915 -1746440
2916 -2621383
2917 -1953704
2918 -1168295
2919 -1412401
2920 -2200446
2921 -2337801
2922 -1205124
2923  -873652
2924 -1804546
2925 -2085094
2926 -1467511
2927  -744801
2928 -1171796
2929 -2155333
2930 -1697404
2931  -839247
2932  -889694
2933 -1557681
2934 -1908459
2935  -957017
2936  -373686
2937 -1181307
2938 -1718864
2939 -1331824
2940  -450328
2941  -510686
2942 -1557438
2943 -1415078
2944  -487516
2945  -295859
2946  -931182
2947 -1556863
2948  -819298
2949     1247
2950  -588709
2951 -1210963
2952 -1021921
2953  -187033
2954    35890
2955  -928075
2956 -1049030
2957  -194164
2958   146160
2959  -347247
2960 -1098995
2961  -590786
2962   381820
2963   -15592
2964  -720320
2965  -636934
2966   181135
2967   568189
2968  -374524
2969  -753883
2970    44118
2971   535151
2972   220817
2973  -568304
2974  -327106
2975   734664
2976   611866
2977  -133574
2978  -301647
2979   391208
2980  1044372
2981   240305
2982  -457841
2983   206781
2984   945374
2985   873319
2986     4384
2987   -40533
2988  1066777
2989  1167850
2990   369051
2991    20059
2992   594492
2993  1438512
2994   889337
2995    51359
2996   498524
2997  1261333
2998  1405501
2999   600536
3000   218055
3001  1222802
3002  1653032
3003   984519
3004   391487
3005   742344
3006  1797109
3007  1603296
3008   592892
3009   741827
3010  1563461
3011  1923412
3012  1164402
3013   503778
3014  1382810
3015  2102076
3016  1620390
3017   937457
3018  1011747
3019  2045260
3020  2188871
3021  1196451
3022  1010507
3023  1718472
3024  2331012
3025  1845685
3026   933332
3027  1517319
3028  2446195
3029  2259456
3030  1513842
3031  1268061
3032  2188950
3033  2639394
3034  1758801
3035  1380583
3036  1947967
3037  2680933
3038  2495942
3039  1523086
3040  1771568
3041  2694677
3042  2706075
3043  2049516
3044  1593363
3045  2346129
3046  3049299
3047  2374452
3048  1820559
3049  2212403
3050  2993464
3051  3054562
3052  2064008
3053  2007131
3054  2901873
3055  3104374
3056  2571869
3057  2011989
3058  2565221
3059  3432871
3060  2992456
3061  2322705
3062  2457522
3063  3169373
3064  3491146
3065  2630764
3066  2301422
3067  3115074
3068  3533435
3069  3149530
3070  2476054
3071  2768896
3072  3744810
3073  3502403
3074  2759032
3075  2744164
3076  3385749
3077  3874515
3078  3151829
3079  2664345
3080  3374396
3081  3913942
3082  3690672
3083  2966424
3084  2980444
3085  3937729
3086  3964366
3087  3227855
3088  3019456
3089  3605921
3090  4308797
3091  3779113
3092  3034630
3093  3572067
3094  4248853
3095  4163001
3096  3417351
3097  3200825
3098  4146899
3099  4425302
3100  3737615
3101  3400855
3102  3837392
3103  4644769
3104  4328023
3105  3434962
3106  3689400
3107  4401416
3108  4586866
3109  3959271
3110  3510481
3111  4343332
3112  4871970
3113  4297729
3114  3793861
3115  4024240
3116  4865036
3117  4786924
3118  3853076
3119  3944787
3120  4683543
3121  4981954
3122  4453590
3123  3866906
3124  4547342
3125  5235646
3126  4770397
3127  4156742
3128  4187068
3129  5039359
3130  5259522
3131  4355874
3132  4183287
3133  4907373
3134  5406014
3135  4998573
3136  4162318
3137  4598886
3138  5503569
3139  5272581
3140  4574606
3141  4398209
3142  5214898
3143  5722341
3144  4916950
3145  4483008
3146  5043435
3147  5650824
3148  5498130
3149  4589365
3150  4682059
3151  5638525
3152  5717252
3153  5114099
3154  4717026
3155  5337443
3156  6076700
3157  5448378
3158  4782490
3159  5137221
3160  5846290
3161  5948951
3162  5074599
3163  4893845
3164  5811006
3165  6119636
3166  5599833
3167  5032272
3168  5410431
3169  6290594
3170  5928580
3171  5157761
3172  5286441
3173  5988707
3174  6368238
3175  5623765
3176  5173678
3177  5961813
3178  6417284
3179  6000973
3180  5332314
3181  5499280
3182  6454771
3183  6393254
3184  5604378
3185  5537181
3186  6140478
3187  6683982
3188  6115535
3189  5440102
3190  6013605
3191  6626671
3192  6435624
3193  5753532
3194  5638761
3195  6575270
3196  6808736
3197  6087215
3198  5811154
3199  6255838
3200  6892314
3201  6528753
3202  5727682
3203  6117727
3204  6826230
3205  6805133
3206  6188905
3207  5902056
3208  6703123
3209  7098334
3210  6443617
3211  6055808
3212  6356348
3213  7053006
3214  6955718
3215  6111040
3216  6239344
3217  6986265
3218  7193542
3219  6677827
3220  6122700
3221  6717291
3222  7320636
3223  6835075
3224  6320135
3225  6473984
3226  7212673
3227  7358960
3228  6533142
3229  6446722
3230  7100243
3231  7384697
3232  7000935
3233  6398756
3234  6814074
3235  7513279
3236  7190663
3237  6667171
3238  6677111
3239  7334877
3240  7656665
3241  6893946
3242  6590579
3243  7185967
3244  7603455
3245  7347352
3246  6654107
3247  6905050
3248  7746326
3249  7598978
3250  6982525
3251  6807122
3252  7398922
3253  7911254
3254  7226129
3255  6731214
3256  7259176
3257  7820571
3258  7731056
3259  6976546
3260  6982113
3261  7872586
3262  7944544
3263  7301815
3264  6946803
3265  7422889
3266  8100311
3267  7606496
3268  6954131
3269  7343463
3270  7981342
3271  8071512
3272  7327428
3273  7044855
3274  7850978
3275  8162730
3276  7651523
3277  7147134
3278  7434133
3279  8288040
3280  8082232
3281  7285434
3282  7379849
3283  8015032
3284  8323099
3285  7664632
3286  7137604
3287  7829533
3288  8356958
3289  7979222
3290  7415053
3291  7527887
3292  8379647
3293  8379633
3294  7561354
3295  7467294
3296  8020015
3297  8468922
3298  8033283
3299  7354353
3300  7837070
3301  8508913
3302  8335009
3303  7710659
3304  7507875
3305  8310934
3306  8642235
3307  7902140
3308  7573728
3309  8003927
3310  8615033
3311  8412258
3312  7612197
3313  7861052
3314  8571187
3315  8551964
3316  7961827
3317  7604929
3318  8269606
3319  8777516
3320  8190260
3321  7781457
3322  8096718
3323  8721789
3324  8686711
3325  7856270
3326  7848590
3327  8559345
3328  8748000
3329  8252331
3330  7709139
3331  8208513
3332  8936587
3333  8543516
3334  7956775
3335  8054636
3336  8704080
3337  8941255
3338  8143111
3339  7854064
3340  8499101
3341  8873331
3342  8573594
3343  7961661
3344  8212120
3345  8981427
3346  8768568
3347  8149100
3348  8073184
3349  8630313
3350  9049431
3351  8424198
3352  7997575
3353  8510530
3354  8960872
3355  8798503
3356  8178037
3357  8206476
3358  8940232
3359  8920142
3360  8367675
3361  8169251
3362  8590383
3363  9131186
3364  8686016
3365  8130572
3366  8507502
3367  8990019
3368  8954021
3369  8319745
3370  8176174
3371  8943962
3372  9102468
3373  8542100
3374  8245844
3375  8604078
3376  9212249
3377  8876636
3378  8209517
3379  8472094
3380  9012720
3381  9089383
3382  8515779
3383  8194288
3384  8875679
3385  9244886
3386  8791368
3387  8362175
3388  8507908
3389  9181681
3390  9089572
3391  8340311
3392  8369196
3393  8957833
3394  9253806
3395  8773462
3396  8232043
3397  8787358
3398  9326196
3399  8963837
3400  8421379
3401  8422356
3402  9127969
3403  9247686
3404  8518912
3405  8391790
3406  8917598
3407  9307195
3408  8964314
3409  8317430
3410  8669092
3411  9288977
3412  9080415
3413  8537754
3414  8377365
3415  9040672
3416  9413490
3417  8745339
3418  8384267
3419  8788208
3420  9298872
3421  9127839
3422  8373438
3423  8512720
3424  9237039
3425  9249716
3426  8712025
3427  8363609
3428  8907279
3429  9461856
3430  8918417
3431  8399994
3432  8659339
3433  9223785
3434  9251340
3435  8508776
3436  8434272
3437  9157094
3438  9325174
3439  8865522
3440  8399842
3441  8749036
3442  9393073
3443  9044061
3444  8454660
3445  8563246
3446  9127932
3447  9387831
3448  8710641
3449  8363294
3450  8980207
3451  9354636
3452  9014892
3453  8397068
3454  8525546
3455  9296703
3456  9186859
3457  8550079
3458  8481753
3459  9016421
3460  9441545
3461  8881427
3462  8326410
3463  8791632
3464  9246817
3465  9079400
3466  8500249
3467  8439150
3468  9163786
3469  9272811
3470  8701440
3471  8454670
3472  8790412
3473  9328244
3474  9004392
3475  8349223
3476  8593827
3477  9130227
3478  9163753
3479  8626386
3480  8352724
3481  9003261
3482  9292893
3483  8756235
3484  8386639
3485  8615968
3486  9214766
3487  9082902
3488  8389562
3489  8500616
3490  9043179
3491  9168204
3492  8693056
3493  8280399
3494  8792243
3495  9206890
3496  8800218
3497  8378606
3498  8483441
3499  9065495
3500  9132992
3501  8459403
3502  8387696
3503  8884460
3504  9124403
3505  8750731
3506  8196230
3507  8554224
3508  9113247
3509  8854134
3510  8397090
3511  8354188
3512  8920016
3513  9145857
3514  8481674
3515  8228313
3516  8670703
3517  9017392
3518  8770841
3519  8175957
3520  8399295
3521  9021396
3522  8881109
3523  8407152
3524  8244709
3525  8699177
3526  9038066
3527  8480956
3528  8115268
3529  8474311
3530  8897120
3531  8821709
3532  8200402
3533  8212774
3534  8864968
3535  8884459
3536  8379201
3537  8052560
3538  8429092
3539  8982581
3540  8564707
3541  8046423
3542  8266374
3543  8765860
3544  8832370
3545  8190015
3546  7978753
3547  8613027
3548  8808808
3549  8389027
3550  7972834
3551  8208060
3552  8822058
3553  8596409
3554  8019483
3555  8082567
3556  8518576
3557  8732916
3558  8194011
3559  7801275
3560  8330149
3561  8689941
3562  8408305
3563  7927648
3564  7993119
3565  8647313
3566  8591053
3567  7947422
3568  7845643
3569  8290436
3570  8648702
3571  8201963
3572  7649049
3573  8070554
3574  8570760
3575  8406238
3576  7866001
3577  7739915
3578  8376922
3579  8512657
3580  7896022
3581  7662265
3582  8016047
3583  8509457
3584  8268606
3585  7617154
3586  7812643
3587  8332704
3588  8306656
3589  7805247
3590  7506373
3591  8053083
3592  8416641
3593  7914696
3594  7544759
3595  7763753
3596  8309060
3597  8244389
3598  7542902
3599  7532267
3600  8072102
3601  8207790
3602  7758970
3603  7337019
3604  7772927
3605  8278157
3606  7898411
3607  7436638
3608  7498912
3609  7997457
3610  8111109
3611  7481103
3612  7308084
3613  7797475
3614  8056444
3615  7764606
3616  7233988
3617  7456405
3618  8038791
3619  7838133
3620  7320000
3621  7212777
3622  7676291
3623  7993079
3624  7440652
3625  7107680
3626  7511521
3627  7889620
3628  7725062
3629  7124650
3630  7151750
3631  7740673
3632  7701917
3633  7227408
3634  7019274
3635  7386874
3636  7808974
3637  7398265
3638  6949241
3639  7205336
3640  7609178
3641  7579424
3642  7027626
3643  6875375
3644  7440107
3645  7555714
3646  7148270
3647  6869928
3648  7112441
3649  7591271
3650  7296031
3651  6754024
3652  6903077
3653  7314165
3654  7407167
3655  6910703
3656  6638166
3657  7181772
3658  7434142
3659  7052773
3660  6653220
3661  6774543
3662  7315263
3663  7178082
3664  6589589
3665  6624339
3666  7035637
3667  7240438
3668  6829965
3669  6435968
3670  6845958
3671  7200917
3672  6922725
3673  6494677
3674  6463750
3675  6989452
3676  7048385
3677  6478823
3678  6368760
3679  6743691
3680  7041247
3681  6720057
3682  6187982
3683  6486401
3684  6934023
3685  6771747
3686  6311755
3687  6172551
3688  6703215
3689  6920933
3690  6373923
3691  6117125
3692  6404371
3693  6779644
3694  6576755
3695  5994124
3696  6113743
3697  6630348
3698  6621111
3699  6199671
3700  5927275
3701  6349597
3702  6726672
3703  6261746
3704  5847614
3705  6022509
3706  6465721
3707  6463397
3708  5856740
3709  5792170
3710  6313777
3711  6438149
3712  6062971
3713  5653120
3714  5943200
3715  6434506
3716  6119816
3717  5649591
3718  5707776
3719  6151604
3720  6318804
3721  5754912
3722  5506273
3723  5960948
3724  6194785
3725  5905063
3726  5408402
3727  5556579
3728  6128096
3729  5982987
3730  5473889
3731  5412571
3732  5811705
3733  6099916
3734  5604138
3735  5202433
3736  5569300
3737  5907413
3738  5749497
3739  5232942
3740  5190552
3741  5779970
3742  5821444
3743  5328750
3744  5107719
3745  5409248
3746  5816522
3747  5466034
3748  4942388
3749  5182354
3750  5603698
3751  5600285
3752  5105076
3753  4892742
3754  5406940
3755  5580099
3756  5151994
3757  4834331
3758  5005761
3759  5460254
3760  5301392
3761  4769551
3762  4852285
3763  5255818
3764  5364651
3765  4964537
3766  4601392
3767  5000996
3768  5295242
3769  4948174
3770  4582570
3771  4658085
3772  5153805
3773  5138361
3774  4572540
3775  4519900
3776  4893634
3777  5080597
3778  4741886
3779  4302963
3780  4605343
3781  5009462
3782  4797637
3783  4401297
3784  4315382
3785  4771606
3786  4930781
3787  4399935
3788  4172341
3789  4471354
3790  4766843
3791  4559622
3792  4059232
3793  4235820
3794  4696914
3795  4588055
3796  4198644
3797  4009655
3798  4384880
3799  4635773
3800  4187454
3801  3891103
3802  4124146
3803  4458786
3804  4379430
3805  3852678
3806  3858129
3807  4346386
3808  4353308
3809  3964842
3810  3673095
3811  3968654
3812  4356069
3813  3999838
3814  3607608
3815  3771315
3816  4135638
3817  4160506
3818  3635256
3819  3484578
3820  3939873
3821  4048812
3822  3734874
3823  3404278
3824  3594437
3825  4065234
3826  3829160
3827  3378815
3828  3404996
3829  3749606
3830  3897181
3831  3421745
3832  3132620
3833  3540772
3834  3779819
3835  3544055
3836  3148657
3837  3217374
3838  3715894
3839  3606181
3840  3120521
3841  3033815
3842  3343473
3843  3608007
3844  3242706
3845  2857360
3846  3159602
3847  3484840
3848  3329802
3849  2906239
3850  2816001
3851  3303350
3852  3362967
3853  2885048
3854  2693294
3855  2969678
3856  3325239
3857  3057789
3858  2561788
3859  2766439
3860  3138432
3861  3092500
3862  2664740
3863  2430591
3864  2873335
3865  3115270
3866  2705133
3867  2399814
3868  2559757
3869  2992794
3870  2893242
3871  2315522
3872  2317430
3873  2727749
3874  2833982
3875  2470225
3876  2111853
3877  2471712
3878  2829331
3879  2509341
3880  2142740
3881  2181207
3882  2585269
3883  2615936
3884  2079521
3885  1972676
3886  2332676
3887  2545109
3888  2290812
3889  1846581
3890  2048442
3891  2484721
3892  2292295
3893  1864519
3894  1765605
3895  2168669
3896  2385168
3897  1900784
3898  1644261
3899  1952369
3900  2234281
3901  2068715
3902  1578508
3903  1634567
3904  2087577
3905  2032512
3906  1643839
3907  1453565
3908  1755071
3909  2073951
3910  1712050
3911  1365923
3912  1557457
3913  1866639
3914  1828948
3915  1338694
3916  1237584
3917  1684970
3918  1764429
3919  1433922
3920  1165649
3921  1365023
3922  1733835
3923  1485368
3924  1076412
3925  1166967
3926  1478314
3927  1552301
3928  1125080
3929   914908
3930  1318293
3931  1491418
3932  1204394
3933   877241
3934   957162
3935  1371302
3936  1242484
3937   792227
3938   791864
3939  1103913
3940  1287648
3941   926266
3942   601802
3943   929598
3944  1161515
3945   951780
3946   603358
3947   573519
3948   987047
3949  1000706
3950   573704
3951   469096
3952   712931
3953   974204
3954   721789
3955   296434
3956   508755
3957   820423
3958   695349
3959   333100
3960   230153
3961   647701
3962   772307
3963   339281
3964   148751
3965   356898
3966   626798
3967   449449
3968    -5123
3969   126171
3970   480787
3971   447592
3972   115720
3973   -93897
3974   250679
3975   486105
3976   111571
3977  -169725
3978   -36939
3979   304958
3980   243444
3981  -257573
3982  -264595
3983   136868
3984   210501
3985  -114292
3986  -436268
3987  -172152
3988   183063
3989   -99354
3990  -448776
3991  -403147
3992   -51233
3993    31440
3994  -454256
3995  -615829
3996  -267292
3997   -95425
3998  -324844
3999  -725171
4000  -601833
4001  -177100
4002  -313816
4003  -676902
4004  -740173
4005  -429321
4006  -231315
4007  -650595
4008  -937564
4009  -671445
4010  -434893
4011  -551511
4012  -969408
4013  -964009
4014  -518177
4015  -520391
4016  -901854
4017 -1084704
4018  -839221
4019  -535875
4020  -863417
4021 -1233146
4022 -1029775
4023  -728665
4024  -767598
4025 -1174879
4026 -1310076
4027  -890295
4028  -791398
4029 -1136997
4030 -1398120
4031 -1248827
4032  -871417
4033 -1042449
4034 -1462221
4035 -1394801
4036 -1089222
4037  -998121
4038 -1372187
4039 -1653170
4040 -1288706
4041 -1067368
4042 -1345580
4043 -1666690
4044 -1603511
4045 -1185802
4046 -1242453
4047 -1706387
4048 -1734131
4049 -1441063
4050 -1278183
4051 -1577899
4052 -1940305
4053 -1675664
4054 -1378842
4055 -1541605
4056 -1865465
4057 -1932951
4058 -1550218
4059 -1468779
4060 -1898851
4061 -2072921
4062 -1845892
4063 -1592993
4064 -1753923
4065 -2158847
4066 -2027529
4067 -1681225
4068 -1762326
4069 -2075337
4070 -2252746
4071 -1944110
4072 -1756748
4073 -2110685
4074 -2325568
4075 -2162874
4076 -1894266
4077 -1958606
4078 -2365334
4079 -2343141
4080 -2018521
4081 -2032771
4082 -2317162
4083 -2538901
4084 -2301482
4085 -2026377
4086 -2300905
4087 -2561427
4088 -2468073
4089 -2205986
4090 -2191462
4091 -2595755
4092 -2673403
4093 -2352550
4094 -2286607
4095 -2520692
4096 -2802364
4097 -2630805
4098 -2284284
4099 -2482169
4100 -2813481
4101 -2789292
4102 -2506410
4103 -2406398
4104 -2819091
4105 -3006670
4106 -2666887
4107 -2505043
4108 -2711081
4109 -3031593
4110 -2956155
4111 -2577692
4112 -2686327
4113 -3039028
4114 -3096755
4115 -2855749
4116 -2653390
4117 -2968209
4118 -3250314
4119 -3006209
4120 -2773001
4121 -2876097
4122 -3236800
4123 -3288164
4124 -2904769
4125 -2893512
4126 -3252379
4127 -3379095
4128 -3156823
4129 -2873385
4130 -3126386
4131 -3493837
4132 -3317120
4133 -3047668
4134 -3107879
4135 -3457751
4136 -3598689
4137 -3211116
4138 -3087537
4139 -3409411
4140 -3618730
4141 -3473365
4142 -3141025
4143 -3270959
4144 -3712769
4145 -3670924
4146 -3373387
4147 -3298188
4148 -3604913
4149 -3869546
4150 -3553172
4151 -3290045
4152 -3531590
4153 -3824788
4154 -3802297
4155 -3460882
4156 -3453342
4157 -3878712
4158 -3948019
4159 -3659760
4160 -3501148
4161 -3738978
4162 -4073696
4163 -3867076
4164 -3553201
4165 -3721085
4166 -4032849
4167 -4092368
4168 -3769311
4169 -3631836
4170 -4026465
4171 -4176407
4172 -3957223
4173 -3739505
4174 -3870836
4175 -4251033
4176 -4181185
4177 -3848656
4178 -3899132
4179 -4180566
4180 -4340093
4181 -4075925
4182 -3824949
4183 -4139532
4184 -4404464
4185 -4245534
4186 -3992953
4187 -4034687
4188 -4436481
4189 -4457946
4190 -4089855
4191 -4065296
4192 -4329409
4193 -4536289
4194 -4338252
4195 -4049227
4196 -4292594
4197 -4603855
4198 -4529522
4199 -4274255
4200 -4204916
4201 -4547291
4202 -4678908
4203 -4362089
4204 -4240958
4205 -4447122
4206 -4722452
4207 -4644773
4208 -4310963
4209 -4433776
4210 -4768608
4211 -4764592
4212 -4510820
4213 -4369334
4214 -4679709
4215 -4898570
4216 -4614427
4217 -4442535
4218 -4610237
4219 -4902454
4220 -4897826
4221 -4547916
4222 -4561734
4223 -4902807
4224 -4969576
4225 -4763359
4226 -4554092
4227 -4780019
4228 -5088495
4229 -4899044
4230 -4666022
4231 -4746207
4232 -5025055
4233 -5113185
4234 -4783857
4235 -4714385
4236 -5017554
4237 -5140859
4238 -5000751
4239 -4764821
4240 -4910643
4241 -5253050
4242 -5141331
4243 -4878988
4244 -4880204
4245 -5146666
4246 -5302826
4247 -5011755
4248 -4862284
4249 -5148639
4250 -5343969
4251 -5230071
4252 -4954186
4253 -5019545
4254 -5388940
4255 -5341913
4256 -5059015
4257 -5022350
4258 -5259535
4259 -5492795
4260 -5269822
4261 -5038740
4262 -5256316
4263 -5489337
4264 -5445777
4265 -5149816
4266 -5096821
4267 -5468336
4268 -5559439
4269 -5284560
4270 -5157291
4271 -5361840
4272 -5678537
4273 -5508248
4274 -5187736
4275 -5328401
4276 -5600214
4277 -5631108
4278 -5352331
4279 -5215945
4280 -5559120
4281 -5740304
4282 -5508443
4283 -5319139
4284 -5438098
4285 -5772002
4286 -5721704
4287 -5370993
4288 -5408697
4289 -5685000
4290 -5813600
4291 -5581582
4292 -5346229
4293 -5630358
4294 -5898191
4295 -5716078
4296 -5475945
4297 -5495811
4298 -5840622
4299 -5906480
4300 -5563967
4301 -5503661
4302 -5764895
4303 -5957812
4304 -5808786
4305 -5500496
4306 -5666881
4307 -5980738
4308 -5907966
4309 -5642422
4310 -5580583
4311 -5890950
4312 -6069741
4313 -5770753
4314 -5628172
4315 -5825285
4316 -6051859
4317 -5976700
4318 -5649521
4319 -5712407
4320 -6039680
4321 -6052845
4322 -5846722
4323 -5709294
4324 -5936561
4325 -6187996
4326 -5966751
4327 -5742525
4328 -5861563
4329 -6109571
4330 -6141082
4331 -5817947
4332 -5783082
4333 -6109900
4334 -6197934
4335 -6009337
4336 -5815550
4337 -5981947
4338 -6275704
4339 -6105020
4340 -5851218
4341 -5925108
4342 -6169153
4343 -6274097
4344 -5991059
4345 -5874341
4346 -6155938
4347 -6299815
4348 -6157267
4349 -5923116
4350 -5994187
4351 -6332257
4352 -6268427
4353 -5991023
4354 -5980338
4355 -6214082
4356 -6388902
4357 -6147817
4358 -5942040
4359 -6183097
4360 -6374481
4361 -6267972
4362 -6032159
4363 -6036270
4364 -6372415
4365 -6390257
4366 -6131124
4367 -6066356
4368 -6246723
4369 -6445423
4370 -6277398
4371 -6017742
4372 -6189069
4373 -6424992
4374 -6405020
4375 -6162004
4376 -6076907
4377 -6403059
4378 -6506860
4379 -6246721
4380 -6104627
4381 -6248437
4382 -6504515
4383 -6410682
4384 -6113941
4385 -6202665
4386 -6459212
4387 -6507919
4388 -6300132
4389 -6125578
4390 -6376041
4391 -6551489
4392 -6353517
4393 -6175563
4394 -6257950
4395 -6526402
4396 -6529066
4397 -6220289
4398 -6227899
4399 -6481547
4400 -6560598
4401 -6376841
4402 -6168930
4403 -6371990
4404 -6607136
4405 -6451958
4406 -6256228
4407 -6280431
4408 -6540557
4409 -6625398
4410 -6318980
4411 -6228026
4412 -6449412
4413 -6601714
4414 -6479521
4415 -6206152
4416 -6335301
4417 -6638768
4418 -6555754
4419 -6322162
4420 -6271787
4421 -6520983
4422 -6679627
4423 -6393038
4424 -6242173
4425 -6434426
4426 -6627553
4427 -6566566
4428 -6277708
4429 -6305973
4430 -6629591
4431 -6629303
4432 -6398669
4433 -6271196
4434 -6460773
4435 -6704276
4436 -6501365
4437 -6264204
4438 -6399070
4439 -6639566
4440 -6661258
4441 -6353984
4442 -6277574
4443 -6574711
4444 -6659491
4445 -6451699
4446 -6288416
4447 -6417538
4448 -6698691
4449 -6580760
4450 -6328441
4451 -6382643
4452 -6590076
4453 -6682966
4454 -6423720
4455 -6252956
4456 -6513103
4457 -6672204
4458 -6528291
4459 -6318110
4460 -6376509
4461 -6677438
4462 -6647040
4463 -6349571
4464 -6324539
4465 -6531036
4466 -6690350
4467 -6480412
4468 -6252282
4469 -6457575
4470 -6669365
4471 -6586390
4472 -6360067
4473 -6309853
4474 -6594348
4475 -6663801
4476 -6403594
4477 -6298051
4478 -6456136
4479 -6657899
4480 -6555488
4481 -6280531
4482 -6395365
4483 -6628344
4484 -6601567
4485 -6374675
4486 -6266978
4487 -6515870
4488 -6650125
4489 -6424488
4490 -6282447
4491 -6406210
4492 -6627357
4493 -6582326
4494 -6280303
4495 -6318018
4496 -6546609
4497 -6595560
4498 -6411999
4499 -6227104
4500 -6430377
4501 -6645027
4502 -6469754
4503 -6273357
4504 -6325723
4505 -6552995
4506 -6578109
4507 -6276072
4508 -6245669
4509 -6467926
4510 -6556444
4511 -6417920
4512 -6220409
4513 -6359364
4514 -6595422
4515 -6466644
4516 -6254811
4517 -6247454
4518 -6451324
4519 -6552007
4520 -6295231
4521 -6176053
4522 -6386134
4523 -6525252
4524 -6419440
4525 -6186916
4526 -6250402
4527 -6514407
4528 -6446421
4529 -6222542
4530 -6175989
4531 -6358071
4532 -6522288
4533 -6303487
4534 -6131990
4535 -6291850
4536 -6448665
4537 -6392623
4538 -6157269
4539 -6128771
4540 -6407370
4541 -6425905
4542 -6216257
4543 -6111682
4544 -6262854
4545 -6470889
4546 -6305059
4547 -6060938
4548 -6170749
4549 -6362739
4550 -6362215
4551 -6118644
4552 -6023844
4553 -6291791
4554 -6381621
4555 -6201341
4556 -6053188
4557 -6129507
4558 -6359401
4559 -6268147
4560 -6007131
4561 -6052364
4562 -6242995
4563 -6322202
4564 -6117288
4565 -5942415
4566 -6159157
4567 -6309710
4568 -6156577
4569 -5966081
4570 -5995567
4571 -6246614
4572 -6236698
4573 -5954664
4574 -5941840
4575 -6136425
4576 -6250937
4577 -6087078
4578 -5852490
4579 -6012561
4580 -6203335
4581 -6099971
4582 -5902292
4583 -5853747
4584 -6112703
4585 -6194793
4586 -5927447
4587 -5826384
4588 -5981819
4589 -6152961
4590 -6046138
4591 -5762744
4592 -5849619
4593 -6092170
4594 -6059885
4595 -5845661
4596 -5743880
4597 -5952447
4598 -6102130
4599 -5886695
4600 -5725813
4601 -5817793
4602 -6005138
4603 -5986242
4604 -5702030
4605 -5698335
4606 -5953833
4607 -5983308
4608 -5803553
4609 -5628582
4610 -5783473
4611 -5990286
4612 -5819175
4613 -5611174
4614 -5664184
4615 -5859224
4616 -5906145
4617 -5647005
4618 -5572521
4619 -5790917
4620 -5863353
4621 -5728525
4622 -5528200
4623 -5596011
4624 -5840022
4625 -5752146
4626 -5534827
4627 -5521900
4628 -5704683
4629 -5817320
4630 -5587153
4631 -5422667
4632 -5598279
4633 -5731364
4634 -5641261
4635 -5421935
4636 -5436719
4637 -5688439
4638 -5664738
4639 -5449394
4640 -5386975
4641 -5526501
4642 -5672215
4643 -5499966
4644 -5303456
4645 -5423380
4646 -5571444
4647 -5538970
4648 -5336489
4649 -5279718
4650 -5514965
4651 -5556789
4652 -5351160
4653 -5234183
4654 -5334959
4655 -5518027
4656 -5404480
4657 -5172996
4658 -5248745
4659 -5426604
4660 -5435517
4661 -5236102
4662 -5116692
4663 -5319230
4664 -5411609
4665 -5230927
4666 -5096460
4667 -5150649
4668 -5353904
4669 -5309735
4670 -5060900
4671 -5080764
4672 -5254849
4673 -5297008
4674 -5115978
4675 -4944877
4676 -5111624
4677 -5264719
4678 -5126546
4679 -4964843
4680 -4975785
4681 -5178398
4682 -5195555
4683 -4933791
4684 -4882843
4685 -5042206
4686 -5143101
4687 -5005251
4688 -4797670
4689 -4906367
4690 -5108808
4691 -5009801
4692 -4829156
4693 -4790441
4694 -4977889
4695 -5053126
4696 -4804058
4697 -4700610
4698 -4851601
4699 -4977283
4700 -4890805
4701 -4654879
4702 -4715278
4703 -4926746
4704 -4882048
4705 -4682334
4706 -4590057
4707 -4750444
4708 -4898633
4709 -4708353
4710 -4540758
4711 -4635060
4712 -4794728
4713 -4781858
4714 -4523819
4715 -4486148
4716 -4704525
4717 -4734155
4718 -4556695
4719 -4409114
4720 -4524807
4721 -4729291
4722 -4587304
4723 -4389526
4724 -4433446
4725 -4588238
4726 -4614833
4727 -4381250
4728 -4283089
4729 -4483719
4730 -4562186
4731 -4416312
4732 -4249688
4733 -4308759
4734 -4527357
4735 -4452078
4736 -4226304
4737 -4207502
4738 -4359097
4739 -4451035
4740 -4258355
4741 -4086437
4742 -4257804
4743 -4391242
4744 -4297308
4745 -4090228
4746 -4074303
4747 -4302139
4748 -4298441
4749 -4061760
4750 -3996567
4751 -4126849
4752 -4271210
4753 -4134101
4754 -3919951
4755 -4023288
4756 -4181405
4757 -4123332
4758 -3932865
4759 -3843227
4760 -4056975
4761 -4121908
4762 -3924291
4763 -3800415
4764 -3889410
4765 -4060937
4766 -3993066
4767 -3748661
4768 -3779677
4769 -3942832
4770 -3957038
4771 -3778108
4772 -3647777
4773 -3812272
4774 -3940487
4775 -3775033
4776 -3625530
4777 -3663102
4778 -3835165
4779 -3807224
4780 -3572670
4781 -3548554
4782 -3710496
4783 -3759645
4784 -3618923
4785 -3457065
4786 -3577394
4787 -3736543
4788 -3614031
4789 -3438823
4790 -3426199
4791 -3585866
4792 -3623273
4793 -3404749
4794 -3330154
4795 -3473227
4796 -3569651
4797 -3471833
4798 -3265607
4799 -3313198
4800 -3500568
4801 -3427107
4802 -3252113
4803 -3205811
4804 -3350340
4805 -3440959
4806 -3247915
4807 -3124541
4808 -3239361
4809 -3341112
4810 -3273728
4811 -3066776
4812 -3084516
4813 -3271837
4814 -3233581
4815 -3064292
4816 -2992590
4817 -3118811
4818 -3246764
4819 -3070882
4820 -2905821
4821 -2984391
4822 -3111810
4823 -3093713
4824 -2882130
4825 -2825892
4826 -3028212
4827 -3062511
4828 -2901545
4829 -2771157
4830 -2855067
4831 -3016513
4832 -2903907
4833 -2692058
4834 -2734195
4835 -2877800
4836 -2903732
4837 -2711183
4838 -2604234
4839 -2777557
4840 -2854734
4841 -2711635
4842 -2555717
4843 -2583573
4844 -2765953
4845 -2718491
4846 -2504390
4847 -2495283
4848 -2633349
4849 -2709751
4850 -2539690
4851 -2370938
4852 -2504982
4853 -2627949
4854 -2527936
4855 -2346508
4856 -2324376
4857 -2525070
4858 -2535899
4859 -2322295
4860 -2253906
4861 -2373241
4862 -2484734
4863 -2353272
4864 -2153717
4865 -2231707
4866 -2394971
4867 -2340115
4868 -2161376
4869 -2090632
4870 -2265113
4871 -2341274
4872 -2136605
4873 -2013641
4874 -2097124
4875 -2244256
4876 -2182540
4877 -1955020
4878 -1976819
4879 -2141324
4880 -2146613
4881 -1987965
4882 -1851719
4883 -1976398
4884 -2107846
4885 -1950806
4886 -1797255
4887 -1837068
4888 -1995801
4889 -1997694
4890 -1768841
4891 -1726884
4892 -1890017
4893 -1927500
4894 -1791961
4895 -1619990
4896 -1709555
4897 -1880089
4898 -1763030
4899 -1592449
4900 -1593367
4901 -1736625
4902 -1783522
4903 -1578232
4904 -1475285
4905 -1608386
4906 -1693042
4907 -1599673
4908 -1413844
4909 -1436182
4910 -1624210
4911 -1580737
4912 -1405038
4913 -1346797
4914 -1464400
4915 -1559001
4916 -1391296
4917 -1241755
4918 -1334808
4919 -1453777
4920 -1403539
4921 -1217935
4922 -1191953
4923 -1367562
4924 -1364811
4925 -1198625
4926 -1108536
4927 -1193125
4928 -1319004
4929 -1195757
4930 -1026575
4931 -1089379
4932 -1214249
4933 -1198311
4934 -1026531
4935  -941639
4936 -1100309
4937 -1141755
4938  -996395
4939  -881378
4940  -934076
4941 -1088429
4942 -1019092
4943  -814995
4944  -835983
4945  -950915
4946  -973540
4947  -815758
4948  -691701
4949  -835581
4950  -923453
4951  -800509
4952  -666071
4953  -676966
4954  -843613
4955  -811172
4956  -612994
4957  -578536
4958  -689652
4959  -749328
4960  -618098
4961  -466545
4962  -576116
4963  -693526
4964  -610974
4965  -459617
4966  -427008
4967  -570920
4968  -600258
4969  -399294
4970  -332311
4971  -435793
4972  -522951
4973  -434635
4974  -249084
4975  -307523
4976  -458962
4977  -396214
4978  -243309
4979  -167044
4980  -312653
4981  -390938
4982  -205589
4983   -99199
4984  -184135
4985  -302817
4986  -245957
4987   -32977
4988   -42667
4989  -203292
4990  -191773
4991   -44852
4992    62321
4993   -42599
4994  -171984
4995   -36144
4996   116623
4997    82806
4998   -39108
4999   -50040
5000   159901
5001   218588
5002    60982
5003    14978
5004   144247
5005   287425
5006   213099
5007    55800
5008   157209
5009   336550
5010   336306
5011   219536
5012   163483
5013   342319
5014   441490
5015   312813
5016   229113
5017   328226
5018   489285
5019   481205
5020   319900
5021   357069
5022   534679
5023   580943
5024   472734
5025   373990
5026   511150
5027   672140
5028   569407
5029   464481
5030   525927
5031   694266
5032   740301
5033   572526
5034   550488
5035   717304
5036   806444
5037   722889
5038   592446
5039   697591
5040   882849
5041   841409
5042   716088
5043   722913
5044   880167
5045   969706
5046   818727
5047   760645
5048   894713
5049  1009573
5050   974074
5051   846337
5052   897878
5053  1088130
5054  1073191
5055   959604
5056   932173
5057  1057615
5058  1181170
5059  1074994
5060   970646
5061  1093890
5062  1226697
5063  1222190
5064  1078568
5065  1072094
5066  1270444
5067  1303869
5068  1188053
5069  1135714
5070  1237457
5071  1398658
5072  1328119
5073  1203947
5074  1277531
5075  1416182
5076  1450992
5077  1328115
5078  1261616
5079  1434062
5080  1518357
5081  1435040
5082  1354957
5083  1424704
5084  1598382
5085  1575797
5086  1431568
5087  1462904
5088  1596293
5089  1660637
5090  1553239
5091  1471483
5092  1615775
5093  1737764
5094  1670638
5095  1577482
5096  1616305
5097  1788381
5098  1799879
5099  1652281
5100  1646932
5101  1768336
5102  1875321
5103  1804077
5104  1684951
5105  1789633
5106  1938940
5107  1901217
5108  1791084
5109  1780450
5110  1947182
5111  2010795
5112  1872425
5113  1842835
5114  1955365
5115  2073262
5116  2031353
5117  1889386
5118  1963019
5119  2116092
5120  2112631
5121  2011775
5122  1966379
5123  2118663
5124  2230565
5125  2112018
5126  2037541
5127  2128299
5128  2263229
5129  2261873
5130  2095181
5131  2116883
5132  2286115
5133  2333662
5134  2233696
5135  2158321
5136  2277573
5137  2425058
5138  2340204
5139  2237885
5140  2292691
5141  2427206
5142  2460674
5143  2324984
5144  2293897
5145  2455802
5146  2538608
5147  2458731
5148  2346446
5149  2431575
5150  2604539
5151  2566541
5152  2428207
5153  2443745
5154  2585799
5155  2677526
5156  2550055
5157  2474258
5158  2610702
5159  2718783
5160  2677605
5161  2548863
5162  2574887
5163  2754138
5164  2767037
5165  2641619
5166  2618270
5167  2735397
5168  2861162
5169  2770566
5170  2656735
5171  2752259
5172  2880130
5173  2869152
5174  2745901
5175  2734996
5176  2911535
5177  2958068
5178  2847003
5179  2794155
5180  2887128
5181  3025338
5182  2969482
5183  2833887
5184  2897036
5185  3036636
5186  3070828
5187  2958539
5188  2894047
5189  3045920
5190  3149553
5191  3055391
5192  2965802
5193  3015855
5194  3170587
5195  3171604
5196  3022088
5197  3041134
5198  3178761
5199  3247463
5200  3163111
5201  3066704
5202  3181844
5203  3300817
5204  3237248
5205  3143056
5206  3158364
5207  3310150
5208  3351804
5209  3218213
5210  3199543
5211  3320743
5212  3407898
5213  3346903
5214  3224702
5215  3299084
5216  3448344
5217  3416068
5218  3323812
5219  3308444
5220  3446350
5221  3529390
5222  3401114
5223  3346666
5224  3443868
5225  3543262
5226  3514650
5227  3390230
5228  3434114
5229  3586370
5230  3595550
5231  3499157
5232  3458814
5233  3575454
5234  3680128
5235  3577182
5236  3490029
5237  3570417
5238  3682611
5239  3693406
5240  3561813
5241  3562699
5242  3715611
5243  3750819
5244  3664914
5245  3590581
5246  3674203
5247  3808722
5248  3748993
5249  3643212
5250  3688372
5251  3813272
5252  3852463
5253  3733454
5254  3688797
5255  3821688
5256  3891190
5257  3824017
5258  3731902
5259  3788867
5260  3942132
5261  3910910
5262  3793603
5263  3815657
5264  3928695
5265  3995410
5266  3883727
5267  3802130
5268  3924839
5269  4024257
5270  3981671
5271  3872646
5272  3893031
5273  4057322
5274  4073075
5275  3948675
5276  3914825
5277  4023294
5278  4122277
5279  4046513
5280  3928302
5281  4025079
5282  4151493
5283  4132351
5284  4019075
5285  4000043
5286  4148069
5287  4203897
5288  4086205
5289  4029892
5290  4106382
5291  4232928
5292  4201384
5293  4073651
5294  4119919
5295  4250326
5296  4267458
5297  4160073
5298  4094570
5299  4226554
5300  4323519
5301  4229647
5302  4147172
5303  4202914
5304  4335512
5305  4337115
5306  4196299
5307  4200635
5308  4328440
5309  4383887
5310  4296444
5311  4198557
5312  4307246
5313  4431380
5314  4368558
5315  4272529
5316  4292865
5317  4419667
5318  4464688
5319  4338397
5320  4289601
5321  4400591
5322  4487370
5323  4432446
5324  4316666
5325  4377417
5326  4524539
5327  4489280
5328  4380102
5329  4368084
5330  4483759
5331  4564865
5332  4451315
5333  4386672
5334  4476406
5335  4579195
5336  4559121
5337  4432312
5338  4436810
5339  4586538
5340  4603178
5341  4496344
5342  4446675
5343  4545559
5344  4658596
5345  4576091
5346  4481794
5347  4542156
5348  4642383
5349  4657297
5350  4533719
5351  4503819
5352  4640330
5353  4687993
5354  4610310
5355  4541586
5356  4604352
5357  4728399
5358  4681218
5359  4573357
5360  4598653
5361  4704347
5362  4746066
5363  4640488
5364  4572810
5365  4694518
5366  4769039
5367  4709032
5368  4626496
5369  4650134
5370  4784708
5371  4770454
5372  4649746
5373  4658172
5374  4744554
5375  4815762
5376  4732997
5377  4649210
5378  4742660
5379  4837535
5380  4787050
5381  4697371
5382  4699560
5383  4827879
5384  4853543
5385  4729843
5386  4702229
5387  4796961
5388  4881286
5389  4826127
5390  4705165
5391  4777945
5392  4887686
5393  4868375
5394  4763619
5395  4736610
5396  4859759
5397  4923437
5398  4825350
5399  4768518
5400  4826543
5401  4929487
5402  4904246
5403  4780302
5404  4799982
5405  4917200
5406  4934609
5407  4844936
5408  4786585
5409  4894054
5410  4981161
5411  4889873
5412  4812485
5413  4853997
5414  4954361
5415  4959862
5416  4827601
5417  4829686
5418  4946073
5419  4992271
5420  4910698
5421  4825222
5422  4893567
5423  5014911
5424  4947557
5425  4850143
5426  4862248
5427  4981141
5428  5030057
5429  4899601
5430  4854354
5431  4960072
5432  5026910
5433  4973873
5434  4867880
5435  4903547
5436  5029361
5437  5006584
5438  4902778
5439  4886039
5440  4984791
5441  5059359
5442  4963682
5443  4877142
5444  4961323
5445  5049474
5446  5022279
5447  4904948
5448  4903062
5449  5041318
5450  5057882
5451  4949024
5452  4903136
5453  4977583
5454  5081677
5455  5004760
5456  4890948
5457  4956055
5458  5041885
5459  5054855
5460  4949396
5461  4902153
5462  5036278
5463  5079812
5464  4983359
5465  4922528
5466  4960271
5467  5081682
5468  5042801
5469  4923570
5470  4941894
5471  5046901
5472  5088286
5473  4987755
5474  4901913
5475  5010232
5476  5090662
5477  5022470
5478  4928290
5479  4948827
5480  5066733
5481  5075383
5482  4947312
5483  4937578
5484  5024107
5485  5085549
5486  5007863
5487  4914964
5488  4985009
5489  5075997
5490  5040567
5491  4947900
5492  4936476
5493  5045566
5494  5084712
5495  4969443
5496  4919389
5497  5001339
5498  5072805
5499  5027634
5500  4910071
5501  4955343
5502  5063242
5503  5048919
5504  4954412
5505  4911676
5506  5010524
5507  5078390
5508  4977036
5509  4904269
5510  4953726
5511  5045307
5512  5031403
5513  4909828
5514  4918954
5515  5026693
5516  5040338
5517  4960381
5518  4890940
5519  4964001
5520  5047697
5521  4979814
5522  4896307
5523  4929171
5524  5020114
5525  5026797
5526  4915654
5527  4882487
5528  4987948
5529  5024440
5530  4949357
5531  4868162
5532  4914571
5533  5023377
5534  4978946
5535  4884145
5536  4885197
5537  4968595
5538  5003116
5539  4893452
5540  4831381
5541  4931588
5542  4983976
5543  4931967
5544  4839589
5545  4868571
5546  4983198
5547  4959602
5548  4847340
5549  4829316
5550  4903620
5551  4971417
5552  4882235
5553  4795093
5554  4868626
5555  4941874
5556  4926795
5557  4815583
5558  4802921
5559  4919870
5560  4929878
5561  4823532
5562  4776115
5563  4843217
5564  4927139
5565  4865631
5566  4755176
5567  4799452
5568  4891281
5569  4885593
5570  4783253
5571  4732555
5572  4843579
5573  4890364
5574  4796055
5575  4728285
5576  4770335
5577  4875567
5578  4836303
5579  4715093
5580  4722535
5581  4812762
5582  4832662
5583  4744587
5584  4665183
5585  4758897
5586  4839775
5587  4763762
5588  4677770
5589  4685557
5590  4797548
5591  4797825
5592  4666928
5593  4645404
5594  4730830
5595  4783635
5596  4714692
5597  4610102
5598  4664502
5599  4770774
5600  4718665
5601  4623731
5602  4602361
5603  4693626
5604  4733461
5605  4625296
5606  4574093
5607  4648526
5608  4711902
5609  4672620
5610  4554327
5611  4573262
5612  4673112
5613  4654502
5614  4566361
5615  4520870
5616  4603532
5617  4673818
5618  4585019
5619  4496797
5620  4542928
5621  4627393
5622  4606966
5623  4487101
5624  4471893
5625  4579949
5626  4587509
5627  4500101
5628  4442056
5629  4499766
5630  4585191
5631  4518812
5632  4423138
5633  4443212
5634  4516797
5635  4528057
5636  4423725
5637  4378811
5638  4468408
5639  4514443
5640  4446470
5641  4361940
5642  4380781
5643  4481636
5644  4450619
5645  4341757
5646  4334598
5647  4408457
5648  4451150
5649  4364700
5650  4284658
5651  4359700
5652  4416702
5653  4363361
5654  4281031
5655  4272885
5656  4364734
5657  4370126
5658  4264333
5659  4236935
5660  4299598
5661  4351782
5662  4286806
5663  4191301
5664  4238231
5665  4308334
5666  4278286
5667  4187063
5668  4159899
5669  4252897
5670  4281378
5671  4182555
5672  4132168
5673  4178088
5674  4248225
5675  4194839
5676  4084787
5677  4112525
5678  4191409
5679  4186602
5680  4099264
5681  4045133
5682  4132253
5683  4179205
5684  4087321
5685  4023413
5686  4047163
5687  4125110
5688  4108068
5689  3989080
5690  3986318
5691  4070702
5692  4084099
5693  4008176
5694  3930599
5695  3998432
5696  4068044
5697  3988322
5698  3903814
5699  3916163
5700  3998883
5701  4012492
5702  3896324
5703  3858229
5704  3933580
5705  3974101
5706  3911240
5707  3808282
5708  3847584
5709  3940328
5710  3895965
5711  3797775
5712  3787948
5713  3859338
5714  3898652
5715  3789995
5716  3728710
5717  3791421
5718  3846989
5719  3802712
5720  3698302
5721  3707323
5722  3801904
5723  3789300
5724  3694639
5725  3649335
5726  3708412
5727  3775395
5728  3686338
5729  3593606
5730  3637970
5731  3715244
5732  3697441
5733  3588724
5734  3553066
5735  3656635
5736  3664169
5737  3581918
5738  3513236
5739  3556061
5740  3632473
5741  3573114
5742  3469649
5743  3494705
5744  3558077
5745  3575865
5746  3472139
5747  3415891
5748  3493110
5749  3530179
5750  3465577
5751  3383437
5752  3396720
5753  3488021
5754  3463476
5755  3349981
5756  3337784
5757  3409674
5758  3440984
5759  3359033
5760  3263736
5761  3330099
5762  3392491
5763  3341545
5764  3253879
5765  3247015
5766  3336644
5767  3338066
5768  3226367
5769  3193529
5770  3241408
5771  3290196
5772  3230741
5773  3131439
5774  3168505
5775  3240013
5776  3213672
5777  3132532
5778  3089233
5779  3167869
5780  3192728
5781  3095482
5782  3035763
5783  3079023
5784  3140581
5785  3107742
5786  2994623
5787  3009498
5788  3082259
5789  3072754
5790  2994170
5791  2932530
5792  2985057
5793  3047591
5794  2961828
5795  2897869
5796  2913113
5797  2979820
5798  2974157
5799  2863817
5800  2835622
5801  2909684
5802  2922375
5803  2850833
5804  2780421
5805  2814104
5806  2885935
5807  2832061
5808  2745454
5809  2750412
5810  2809135
5811  2827639
5812  2717364
5813  2668483
5814  2738326
5815  2764808
5816  2718661
5817  2628915
5818  2645958
5819  2730694
5820  2691803
5821  2594448
5822  2577463
5823  2631711
5824  2668370
5825  2583621
5826  2506859
5827  2561195
5828  2611167
5829  2571595
5830  2472091
5831  2465256
5832  2549059
5833  2535024
5834  2443350
5835  2402837
5836  2452880
5837  2512763
5838  2435075
5839  2346339
5840  2384012
5841  2443777
5842  2423242
5843  2319604
5844  2281321
5845  2363822
5846  2383306
5847  2299609
5848  2244853
5849  2276239
5850  2345836
5851  2295197
5852  2186356
5853  2199009
5854  2262478
5855  2264634
5856  2173221
5857  2110728
5858  2188611
5859  2227012
5860  2149975
5861  2078991
5862  2083309
5863  2168738
5864  2141138
5865  2022981
5866  2011124
5867  2080880
5868  2105292
5869  2030364
5870  1944803
5871  1995622
5872  2054257
5873  2006606
5874  1913677
5875  1896500
5876  1974082
5877  1986931
5878  1875861
5879  1835081
5880  1886913
5881  1928045
5882  1886372
5883  1783220
5884  1798334
5885  1873399
5886  1843507
5887  1762091
5888  1713694
5889  1780574
5890  1823672
5891  1727072
5892  1662993
5893  1702294
5894  1753506
5895  1724110
5896  1611646
5897  1609255
5898  1683678
5899  1681604
5900  1604130
5901  1540453
5902  1588317
5903  1654852
5904  1572100
5905  1492962
5906  1506257
5907  1560802
5908  1559236
5909  1455288
5910  1425179
5911  1494670
5912  1509821
5913  1443217
5914  1368383
5915  1394356
5916  1463306
5917  1414529
5918  1324590
5919  1318540
5920  1368032
5921  1395728
5922  1299646
5923  1240462
5924  1302233
5925  1332723
5926  1278083
5927  1194228
5928  1197305
5929  1273170
5930  1247989
5931  1159267
5932  1133514
5933  1181173
5934  1217843
5935  1147565
5936  1064094
5937  1107654
5938  1141328
5939  1112402
5940  1032231
5941  1007813
5942  1083938
5943  1082831
5944   998985
5945   953499
5946   987189
5947  1037265
5948   972073
5949   890736
5950   912183
5951   966409
5952   950242
5953   865695
5954   823258
5955   895077
5956   919369
5957   828321
5958   772100
5959   787272
5960   850821
5961   819977
5962   719048
5963   719898
5964   775546
5965   778633
5966   709223
5967   637146
5968   691992
5969   737286
5970   664947
5971   600248
5972   595741
5973   665126
5974   650087
5975   554330
5976   529696
5977   582692
5978   600095
5979   543160
5980   454960
5981   499336
5982   561510
5983   497055
5984   428898
5985   415163
5986   476785
5987   484831
5988   393026
5989   343927
5990   385865
5991   426190
5992   378462
5993   282111
5994   297435
5995   368662
5996   341171
5997   260406
5998   221411
5999   275550
6000   310911
6001   226380
6002   159613
6003   196350
6004   235514
6005   214733
6006   124766
6007   108348
6008   183397
6009   172329
6010    89740
6011    42672
6012    74720
6013   137233
6014    68508
6015    -9553
6016     4838
6017    55582
6018    50829
6019   -43456
6020   -87700
6021   -15510
6022    -1312
6023   -65535
6024  -138120
6025  -117283
6026   -46438
6027   -91144
6028  -180375
6029  -185373
6030  -135796
6031  -118276
6032  -204406
6033  -268872
6034  -212079
6035  -177448
6036  -225996
6037  -300608
6038  -307183
6039  -224289
6040  -244850
6041  -345082
6042  -373346
6043  -331098
6044  -292192
6045  -354615
6046  -434389
6047  -399452
6048  -354977
6049  -382431
6050  -462217
6051  -494690
6052  -422885
6053  -414465
6054  -498942
6055  -550660
6056  -516759
6057  -469211
6058  -510027
6059  -601353
6060  -589823
6061  -537245
6062  -548529
6063  -622456
6064  -680923
6065  -615707
6066  -581461
6067  -657035
6068  -717805
6069  -700980
6070  -646361
6071  -669966
6072  -760470
6073  -774500
6074  -718670
6075  -713651
6076  -781010
6077  -839971
6078  -809654
6079  -748183
6080  -813374
6081  -881833
6082  -878853
6083  -828799
6084  -829842
6085  -922217
6086  -953458
6087  -895750
6088  -885035
6089  -932079
6090 -1001576
6091  -984695
6092  -926584
6093  -965656
6094 -1040467
6095 -1055416
6096 -1008636
6097  -996218
6098 -1075593
6099 -1113449
6100 -1077262
6101 -1045593
6102 -1090234
6103 -1163349
6104 -1170253
6105 -1101134
6106 -1121409
6107 -1203701
6108 -1231628
6109 -1189128
6110 -1149122
6111 -1216664
6112 -1284077
6113 -1253344
6114 -1215586
6115 -1236516
6116 -1319479
6117 -1339180
6118 -1276119
6119 -1277619
6120 -1349016
6121 -1395936
6122 -1365065
6123 -1310612
6124 -1362050
6125 -1448907
6126 -1429299
6127 -1384920
6128 -1388475
6129 -1467752
6130 -1512442
6131 -1451274
6132 -1427170
6133 -1490987
6134 -1543744
6135 -1535523
6136 -1481502
6137 -1504534
6138 -1592813
6139 -1603019
6140 -1557371
6141 -1541881
6142 -1605497
6143 -1670175
6144 -1622462
6145 -1576300
6146 -1633420
6147 -1699461
6148 -1716955
6149 -1645241
6150 -1648595
6151 -1741625
6152 -1764465
6153 -1715368
6154 -1687302
6155 -1742652
6156 -1828107
6157 -1787609
6158 -1743249
6159 -1774155
6160 -1847152
6161 -1864058
6162 -1805242
6163 -1793508
6164 -1874194
6165 -1917338
6166 -1886814
6167 -1841441
6168 -1884716
6169 -1963366
6170 -1959186
6171 -1895151
6172 -1912902
6173 -1985493
6174 -2020679
6175 -1965358
6176 -1935644
6177 -2004925
6178 -2064907
6179 -2050295
6180 -2001477
6181 -2010102
6182 -2106707
6183 -2117267
6184 -2054542
6185 -2044310
6186 -2105731
6187 -2163400
6188 -2141388
6189 -2084425
6190 -2135126
6191 -2201734
6192 -2202415
6193 -2146175
6194 -2140146
6195 -2220307
6196 -2260845
6197 -2212564
6198 -2189039
6199 -2228955
6200 -2302811
6201 -2288744
6202 -2228815
6203 -2252325
6204 -2329824
6205 -2344365
6206 -2297786
6207 -2272957
6208 -2345977
6209 -2403637
6210 -2370657
6211 -2328528
6212 -2357405
6213 -2428902
6214 -2437824
6215 -2370870
6216 -2379736
6217 -2456984
6218 -2488115
6219 -2443489
6220 -2411503
6221 -2466389
6222 -2534298
6223 -2505362
6224 -2464275
6225 -2476631
6226 -2548780
6227 -2577209
6228 -2514046
6229 -2497102
6230 -2571693
6231 -2616796
6232 -2588577
6233 -2543987
6234 -2581491
6235 -2659664
6236 -2638831
6237 -2596935
6238 -2601179
6239 -2657649
6240 -2706045
6241 -2653423
6242 -2634702
6243 -2681993
6244 -2742459
6245 -2734398
6246 -2676040
6247 -2693244
6248 -2767956
6249 -2775287
6250 -2732246
6251 -2713461
6252 -2771715
6253 -2831893
6254 -2792864
6255 -2751639
6256 -2790291
6257 -2846277
6258 -2852746
6259 -2799818
6260 -2799589
6261 -2870822
6262 -2892257
6263 -2862946
6264 -2830957
6265 -2876229
6266 -2945581
6267 -2925810
6268 -2867100
6269 -2891891
6270 -2954115
6271 -2974963
6272 -2925846
6273 -2898800
6274 -2976838
6275 -3017731
6276 -2982258
6277 -2945854
6278 -2973007
6279 -3047731
6280 -3040601
6281 -2983239
6282 -2993803
6283 -3058039
6284 -3088305
6285 -3048096
6286 -3011164
6287 -3058483
6288 -3123151
6289 -3101792
6290 -3061118
6291 -3061685
6292 -3139024
6293 -3160092
6294 -3098857
6295 -3097400
6296 -3147156
6297 -3193816
6298 -3170708
6299 -3106140
6300 -3147440
6301 -3212397
6302 -3215794
6303 -3167580
6304 -3159274
6305 -3236006
6306 -3267165
6307 -3213156
6308 -3190043
6309 -3228849
6310 -3285717
6311 -3275070
6312 -3219790
6313 -3236807
6314 -3305295
6315 -3316308
6316 -3276040
6317 -3247305
6318 -3308046
6319 -3360056
6320 -3322024
6321 -3277439
6322 -3309687
6323 -3370063
6324 -3388047
6325 -3317784
6326 -3321429
6327 -3380999
6328 -3411854
6329 -3374600
6330 -3332001
6331 -3378627
6332 -3443918
6333 -3417971
6334 -3376837
6335 -3380224
6336 -3454123
6337 -3473981
6338 -3419396
6339 -3397425
6340 -3456150
6341 -3492920
6342 -3471588
6343 -3423241
6344 -3447224
6345 -3520814
6346 -3514667
6347 -3469202
6348 -3464615
6349 -3510573
6350 -3560966
6351 -3508962
6352 -3471920
6353 -3515099
6354 -3564669
6355 -3560515
6356 -3511662
6357 -3513674
6358 -3583804
6359 -3601282
6360 -3547920
6361 -3529568
6362 -3571410
6363 -3626558
6364 -3592797
6365 -3549540
6366 -3583192
6367 -3627924
6368 -3641689
6369 -3593092
6370 -3581656
6371 -3639626
6372 -3668925
6373 -3627477
6374 -3600395
6375 -3623685
6376 -3687562
6377 -3673977
6378 -3621059
6379 -3637571
6380 -3692577
6381 -3708583
6382 -3657456
6383 -3635748
6384 -3688226
6385 -3731571
6386 -3698833
6387 -3663022
6388 -3682398
6389 -3744714
6390 -3749108
6391 -3682758
6392 -3690554
6393 -3736943
6394 -3766923
6395 -3732722
6396 -3691162
6397 -3738742
6398 -3790421
6399 -3769602
6400 -3722048
6401 -3731825
6402 -3793443
6403 -3804479
6404 -3751325
6405 -3737079
6406 -3786244
6407 -3821362
6408 -3804967
6409 -3751662
6410 -3781891
6411 -3834521
6412 -3830397
6413 -3783059
6414 -3771965
6415 -3825260
6416 -3857641
6417 -3808377
6418 -3781816
6419 -3817358
6420 -3864303
6421 -3858370
6422 -3801919
6423 -3804077
6424 -3873749
6425 -3875807
6426 -3837015
6427 -3802818
6428 -3853922
6429 -3903298
6430 -3869823
6431 -3826281
6432 -3846403
6433 -3898739
6434 -3905043
6435 -3847394
6436 -3834328
6437 -3894623
6438 -3918522
6439 -3881791
6440 -3844590
6441 -3875770
6442 -3941474
6443 -3915558
6444 -3857839
6445 -3870620
6446 -3922188
6447 -3948585
6448 -3893942
6449 -3864247
6450 -3916541
6451 -3957730
6452 -3928929
6453 -3885119
6454 -3896792
6455 -3959084
6456 -3954779
6457 -3898963
6458 -3890005
6459 -3937046
6460 -3969634
6461 -3927735
6462 -3884944
6463 -3928970
6464 -3974895
6465 -3961494
6466 -3909392
6467 -3906761
6468 -3975809
6469 -3981330
6470 -3930942
6471 -3909838
6472 -3948576
6473 -3997088
6474 -3968064
6475 -3909543
6476 -3932283
6477 -3988626
6478 -3988747
6479 -3931411
6480 -3910564
6481 -3968248
6482 -4000954
6483 -3956491
6484 -3929895
6485 -3956329
6486 -4003166
6487 -3987567
6488 -3933752
6489 -3933270
6490 -3981732
6491 -3998435
6492 -3966272
6493 -3924149
6494 -3967808
6495 -4008391
6496 -3983343
6497 -3937119
6498 -3948587
6499 -3998769
6500 -4002595
6501 -3945786
6502 -3939845
6503 -3975746
6504 -4013432
6505 -3979790
6506 -3936697
6507 -3964353
6508 -4009435
6509 -3990248
6510 -3942575
6511 -3934765
6512 -3982505
6513 -4011135
6514 -3961936
6515 -3933578
6516 -3980023
6517 -4008228
6518 -3981390
6519 -3934055
6520 -3945477
6521 -3999611
6522 -3991759
6523 -3951575
6524 -3931622
6525 -3968969
6526 -4009949
6527 -3965023
6528 -3928376
6529 -3951747
6530 -3993971
6531 -3984915
6532 -3929656
6533 -3926272
6534 -3982864
6535 -3991914
6536 -3949759
6537 -3920755
6538 -3952465
6539 -3989355
6540 -3964607
6541 -3912520
6542 -3929442
6543 -3977399
6544 -3977796
6545 -3926446
6546 -3912521
6547 -3957978
6548 -3978761
6549 -3938489
6550 -3905566
6551 -3916707
6552 -3971266
6553 -3947061
6554 -3895171
6555 -3904020
6556 -3943090
6557 -3960793
6558 -3913647
6559 -3881110
6560 -3927349
6561 -3954729
6562 -3920831
6563 -3879512
6564 -3886487
6565 -3940822
6566 -3938247
6567 -3884483
6568 -3881022
6569 -3910095
6570 -3936860
6571 -3903159
6572 -3855248
6573 -3885318
6574 -3922810
6575 -3904966
6576 -3859118
6577 -3845334
6578 -3899389
6579 -3911521
6580 -3864938
6581 -3827306
6582 -3868062
6583 -3901893
6584 -3877053
6585 -3824178
6586 -3840527
6587 -3884830
6588 -3875752
6589 -3830937
6590 -3808840
6591 -3850024
6592 -3881546
6593 -3832887
6594 -3801373
6595 -3815433
6596 -3858420
6597 -3848715
6598 -3794672
6599 -3789264
6600 -3839124
6601 -3843616
6602 -3804600
6603 -3762113
6604 -3799142
6605 -3835979
6606 -3799509
6607 -3756392
6608 -3758552
6609 -3806093
6610 -3814908
6611 -3755443
6612 -3740547
6613 -3777838
6614 -3795924
6615 -3760006
6616 -3719963
6617 -3737199
6618 -3780513
6619 -3765383
6620 -3718755
6621 -3705950
6622 -3743747
6623 -3763884
6624 -3714854
6625 -3684582
6626 -3710572
6627 -3737025
6628 -3722176
6629 -3673669
6630 -3674936
6631 -3720522
6632 -3716350
6633 -3671880
6634 -3647044
6635 -3678592
6636 -3711755
6637 -3668485
6638 -3627206
6639 -3650207
6640 -3682789
6641 -3671354
6642 -3624369
6643 -3608911
6644 -3657539
6645 -3660342
6646 -3619518
6647 -3592703
6648 -3605086
6649 -3647399
6650 -3622711
6651 -3569184
6652 -3576605
6653 -3606045
6654 -3609975
6655 -3562740
6656 -3534934
6657 -3574831
6658 -3598501
6659 -3558614
6660 -3528534
6661 -3529815
6662 -3574633
6663 -3560333
6664 -3508527
6665 -3504565
6666 -3533694
6667 -3543327
6668 -3508504
6669 -3468062
6670 -3499033
6671 -3522209
6672 -3500391
6673 -3455458
6674 -3448729
6675 -3495376
6676 -3490081
6677 -3436992
6678 -3424059
6679 -3447257
6680 -3470961
6681 -3440216
6682 -3403454
6683 -3411660
6684 -3447987
6685 -3430987
6686 -3388571
6687 -3364807
6688 -3403451
6689 -3417571
6690 -3365131
6691 -3341988
6692 -3365796
6693 -3388775
6694 -3365248
6695 -3317059
6696 -3322738
6697 -3362015
6698 -3353087
6699 -3307952
6700 -3281676
6701 -3319014
6702 -3336035
6703 -3292505
6704 -3257747
6705 -3271091
6706 -3303706
6707 -3294488
6708 -3240766
6709 -3231461
6710 -3269185
6711 -3266089
6712 -3234699
6713 -3191068
6714 -3220100
6715 -3251465
6716 -3216408
6717 -3174175
6718 -3170395
6719 -3201469
6720 -3211406
6721 -3150414
6722 -3134483
6723 -3167707
6724 -3182041
6725 -3151592
6726 -3107165
6727 -3114213
6728 -3156239
6729 -3130413
6730 -3085546
6731 -3072648
6732 -3102881
6733 -3120558
6734 -3076891
6735 -3037882
6736 -3064117
6737 -3083710
6738 -3067299
6739 -3015503
6740 -3009233
6741 -3044854
6742 -3043667
6743 -2993032
6744 -2975693
6745 -2998096
6746 -3024380
6747 -2986423
6748 -2935997
6749 -2957040
6750 -2980224
6751 -2967370
6752 -2919816
6753 -2899144
6754 -2945374
6755 -2945598
6756 -2905355
6757 -2869887
6758 -2881504
6759 -2917887
6760 -2895830
6761 -2841565
6762 -2841265
6763 -2867976
6764 -2872514
6765 -2828604
6766 -2798010
6767 -2824677
6768 -2845695
6769 -2807966
6770 -2771715
6771 -2762838
6772 -2802598
6773 -2795059
6774 -2735995
6775 -2732576
6776 -2753237
6777 -2767081
6778 -2729179
6779 -2688287
6780 -2707835
6781 -2734579
6782 -2702412
6783 -2665160
6784 -2656285
6785 -2686223
6786 -2683113
6787 -2639307
6788 -2616466
6789 -2632827
6790 -2653080
6791 -2623966
6792 -2574954
6793 -2586893
6794 -2609328
6795 -2599543
6796 -2557038
6797 -2536104
6798 -2565991
6799 -2572304
6800 -2535875
6801 -2497875
6802 -2505242
6803 -2527780
6804 -2517017
6805 -2466355
6806 -2465931
6807 -2495806
6808 -2489463
6809 -2451487
6810 -2425316
6811 -2433418
6812 -2459123
6813 -2415836
6814 -2384252
6815 -2380834
6816 -2410208
6817 -2398742
6818 -2356035
6819 -2341157
6820 -2370678
6821 -2365489
6822 -2338347
6823 -2298421
6824 -2311064
6825 -2335390
6826 -2309561
6827 -2264965
6828 -2268378
6829 -2286757
6830 -2287839
6831 -2238240
6832 -2210511
6833 -2236919
6834 -2252614
6835 -2219057
6836 -2175228
6837 -2175113
6838 -2213566
6839 -2188019
6840 -2148609
6841 -2135627
6842 -2154091
6843 -2161329
6844 -2120810
6845 -2087087
6846 -2107207
6847 -2122818
6848 -2100851
6849 -2057579
6850 -2043561
6851 -2080085
6852 -2070033
6853 -2026147
6854 -2000901
6855 -2018969
6856 -2038311
6857 -2003064
6858 -1959855
6859 -1968341
6860 -1995904
6861 -1978792
6862 -1934407
6863 -1914441
6864 -1944239
6865 -1942641
6866 -1904856
6867 -1871312
6868 -1887476
6869 -1905500
6870 -1884014
6871 -1836756
6872 -1833516
6873 -1857171
6874 -1849150
6875 -1814969
6876 -1773141
6877 -1794126
6878 -1820637
6879 -1782810
6880 -1745569
6881 -1740844
6882 -1769401
6883 -1757591
6884 -1704156
6885 -1689787
6886 -1718460
6887 -1723366
6888 -1692432
6889 -1647315
6890 -1660599
6891 -1686632
6892 -1655742
6893 -1614825
6894 -1602913
6895 -1629469
6896 -1633614
6897 -1582724
6898 -1553116
6899 -1572859
6900 -1585138
6901 -1558907
6902 -1516642
6903 -1515231
6904 -1548490
6905 -1529414
6906 -1484579
6907 -1466565
6908 -1483188
6909 -1498549
6910 -1459716
6911 -1419096
6912 -1428535
6913 -1448105
6914 -1431231
6915 -1390588
6916 -1371767
6917 -1404901
6918 -1397464
6919 -1352713
6920 -1327926
6921 -1335775
6922 -1365759
6923 -1331550
6924 -1285143
6925 -1285991
6926 -1304851
6927 -1295833
6928 -1251507
6929 -1224029
6930 -1257284
6931 -1254854
6932 -1226405
6933 -1191710
6934 -1191901
6935 -1219296
6936 -1198523
6937 -1152838
6938 -1146125
6939 -1154274
6940 -1164702
6941 -1119801
6942 -1089689
6943 -1108701
6944 -1119570
6945 -1092031
6946 -1059257
6947 -1052345
6948 -1074918
6949 -1057617
6950 -1019447
6951 -1000324
6952 -1013369
6953 -1020797
6954  -992213
6955  -948931
6956  -970203
6957  -974310
6958  -954447
6959  -919299
6960  -896534
6961  -930188
6962  -931012
6963  -878914
6964  -856721
6965  -868804
6966  -882454
6967  -855275
6968  -816334
6969  -814163
6970  -828554
6971  -826468
6972  -784477
6973  -757686
6974  -778076
6975  -787455
6976  -753090
6977  -716837
6978  -728486
6979  -745168
6980  -722593
6981  -671009
6982  -668476
6983  -690390
6984  -680075
6985  -647760
6986  -622859
6987  -632844
6988  -654233
6989  -615441
6990  -578894
6991  -573380
6992  -592953
6993  -588270
6994  -541529
6995  -522421
6996  -547918
6997  -547300
6998  -509926
6999  -479782
7000  -490063
7001  -508136
7002  -478134
7003  -440128
7004  -434421
7005  -443802
7006  -449739
7007  -404749
7008  -384616
7009  -396635
7010  -406241
7011  -382237
7012  -336707
7013  -336988
7014  -360918
7015  -344711
7016  -307348
7017  -289326
7018  -303514
7019  -311381
7020  -270498
7021  -233379
7022  -246231
7023  -261596
7024  -245989
7025  -200011
7026  -191437
7027  -216270
7028  -210347
7029  -173862
7030  -147101
7031  -157981
7032  -173364
7033  -136438
7034  -103789
7035   -99400
7036  -124859
7037  -106650
7038   -75971
7039   -51414
7040   -72671
7041   -75633
7042   -38206
7043    -9384
7044    -5394
7045   -27732
7046   -11586
7047    37972
7048    40067
7049    28048
7050    22456
7051    61241
7052    95259
7053    75568
7054    65170
7055    94847
7056   126184
7057   137903
7058   115847
7059   125735
7060   164879
7061   176874
7062   170429
7063   164928
7064   196330
7065   232576
7066   221413
7067   210836
7068   230303
7069   264214
7070   276864
7071   259493
7072   254422
7073   305030
7074   317884
7075   313694
7076   298114
7077   320882
7078   364749
7079   372148
7080   349741
7081   362626
7082   394345
7083   420089
7084   403154
7085   391063
7086   425714
7087   462637
7088   450936
7089   442963
7090   452740
7091   498268
7092   502804
7093   483324
7094   494981
7095   523565
7096   551799
7097   546229
7098   529584
7099   558420
7100   587463
7101   595468
7102   579644
7103   587517
7104   622059
7105   642092
7106   623329
7107   627744
7108   651349
7109   681009
7110   677803
7111   663229
7112   685831
7113   720123
7114   727441
7115   717565
7116   719936
7117   754338
7118   776507
7119   768715
7120   758500
7121   784015
7122   815830
7123   817406
7124   792692
7125   806269
7126   847896
7127   860545
7128   845367
7129   850035
7130   876593
7131   908586
7132   899865
7133   883274
7134   898261
7135   933585
7136   951638
7137   935026
7138   936009
7139   970201
7140   990063
7141   985739
7142   966782
7143   999848
7144  1034800
7145  1033160
7146  1017810
7147  1022349
7148  1053213
7149  1078422
7150  1063474
7151  1056017
7152  1088411
7153  1116053
7154  1107063
7155  1098973
7156  1116770
7157  1147227
7158  1157477
7159  1145442
7160  1147624
7161  1174911
7162  1204290
7163  1193022
7164  1180419
7165  1210395
7166  1238959
7167  1244141
7168  1222050
7169  1235385
7170  1265210
7171  1287091
7172  1273201
7173  1265300
7174  1289531
7175  1321820
7176  1323430
7177  1307876
7178  1320359
7179  1360708
7180  1362253
7181  1356409
7182  1348692
7183  1389533
7184  1402771
7185  1399721
7186  1380391
7187  1412306
7188  1438746
7189  1446021
7190  1423958
7191  1436166
7192  1465507
7193  1490660
7194  1473546
7195  1467608
7196  1494215
7197  1524745
7198  1518211
7199  1504572
7200  1518339
7201  1556856
7202  1562576
7203  1547285
7204  1550463
7205  1581444
7206  1593771
7207  1597646
7208  1578974
7209  1603578
7210  1639343
7211  1632949
7212  1624050
7213  1623684
7214  1661959
7215  1678268
7216  1658856
7217  1661652
7218  1680590
7219  1710938
7220  1709706
7221  1697561
7222  1705750
7223  1744690
7224  1741962
7225  1735152
7226  1730727
7227  1762471
7228  1789649
7229  1773836
7230  1765203
7231  1781881
7232  1815432
7233  1820374
7234  1805185
7235  1813708
7236  1838394
7237  1854993
7238  1843104
7239  1836037
7240  1864422
7241  1895379
7242  1887013
7243  1874415
7244  1886693
7245  1914869
7246  1925432
7247  1911449
7248  1911417
7249  1943629
7250  1958821
7251  1952574
7252  1942520
7253  1959015
7254  1987919
7255  1989546
7256  1972687
7257  1981927
7258  2013478
7259  2032223
7260  2006860
7261  2004472
7262  2032573
7263  2061561
7264  2055360
7265  2044905
7266  2056588
7267  2082595
7268  2085810
7269  2075149
7270  2078499
7271  2102488
7272  2118344
7273  2114269
7274  2105562
7275  2127429
7276  2145417
7277  2156903
7278  2134326
7279  2140586
7280  2174695
7281  2183873
7282  2171179
7283  2170569
7284  2192225
7285  2214663
7286  2205740
7287  2193991
7288  2207401
7289  2237092
7290  2245722
7291  2229780
7292  2229247
7293  2256372
7294  2276151
7295  2271138
7296  2256862
7297  2271436
7298  2302242
7299  2303643
7300  2285293
7301  2291707
7302  2321091
7303  2336865
7304  2320731
7305  2313893
7306  2333402
7307  2362957
7308  2350923
7309  2343933
7310  2353625
7311  2379461
7312  2388181
7313  2369993
7314  2367498
7315  2397719
7316  2415883
7317  2401056
7318  2394379
7319  2417251
7320  2439816
7321  2443798
7322  2430669
7323  2428735
7324  2457773
7325  2474856
7326  2451094
7327  2453968
7328  2470620
7329  2493880
7330  2483114
7331  2475668
7332  2488063
7333  2512315
7334  2517842
7335  2507167
7336  2499687
7337  2532223
7338  2541482
7339  2531296
7340  2527745
7341  2537432
7342  2558936
7343  2565828
7344  2546057
7345  2551597
7346  2577712
7347  2589119
7348  2582239
7349  2574310
7350  2590112
7351  2615779
7352  2610003
7353  2600000
7354  2604486
7355  2624448
7356  2634361
7357  2618813
7358  2621722
7359  2641154
7360  2655722
7361  2650155
7362  2637120
7363  2649487
7364  2675978
7365  2677285
7366  2656983
7367  2670320
7368  2686677
7369  2701155
7370  2687338
7371  2682364
7372  2695205
7373  2718335
7374  2710179
7375  2701654
7376  2705478
7377  2736696
7378  2735187
7379  2721548
7380  2721561
7381  2747719
7382  2761565
7383  2746238
7384  2738745
7385  2759512
7386  2776884
7387  2777173
7388  2760246
7389  2765057
7390  2783757
7391  2800472
7392  2781000
7393  2775421
7394  2795993
7395  2811729
7396  2802922
7397  2792597
7398  2803461
7399  2826079
7400  2827581
7401  2811462
7402  2811306
7403  2839996
7404  2849303
7405  2842258
7406  2826089
7407  2841062
7408  2857477
7409  2861420
7410  2845653
7411  2845897
7412  2865038
7413  2873515
7414  2863623
7415  2862382
7416  2873257
7417  2889784
7418  2877248
7419  2877975
7420  2881225
7421  2909392
7422  2902395
7423  2888321
7424  2885195
7425  2908407
7426  2919904
7427  2914741
7428  2890600
7429  2911979
7430  2929850
7431  2926538
7432  2913536
7433  2918068
7434  2939421
7435  2949083
7436  2925480
7437  2919690
7438  2938151
7439  2951197
7440  2950069
7441  2939896
7442  2945108
7443  2965357
7444  2963696
7445  2952968
7446  2947647
7447  2972723
7448  2983296
7449  2971071
7450  2958775
7451  2968933
7452  2983756
7453  2986016
7454  2972472
7455  2970913
7456  2992328
7457  2996453
7458  2978737
7459  2977729
7460  2985509
7461  3014633
7462  2999103
7463  2991056
7464  2995237
7465  3010582
7466  3013453
7467  3003196
7468  2990579
7469  3016711
7470  3029068
7471  3015196
7472  2999163
7473  3012970
7474  3038227
7475  3029307
7476  3009274
7477  3013919
7478  3022906
7479  3043998
7480  3020296
7481  3014001
7482  3029024
7483  3043113
7484  3038527
7485  3027168
7486  3026307
7487  3053267
7488  3051771
7489  3028143
7490  3027786
7491  3051313
7492  3053596
7493  3050424
7494  3028524
7495  3045684
7496  3061953
7497  3052309
7498  3038771
7499  3038112
7500  3059143
7501  3062903
7502  3053807
7503  3043893
7504  3050328
7505  3065477
7506  3060325
7507  3043430
7508  3053147
7509  3065407
7510  3067792
7511  3055206
7512  3044857
7513  3066906
7514  3071813
7515  3065302
7516  3050730
7517  3061431
7518  3073603
7519  3069756
7520  3049804
7521  3056100
7522  3068088
7523  3072347
7524  3062833
7525  3048916
7526  3062387
7527  3077199
7528  3067940
7529  3056790
7530  3055701
7531  3077222
7532  3072110
7533  3061151
7534  3054604
7535  3070503
7536  3072323
7537  3065483
7538  3053081
7539  3061686
7540  3072545
7541  3064094
7542  3055290
7543  3058438
7544  3062985
7545  3078093
7546  3054288
7547  3047037
7548  3065936
7549  3070439
7550  3058319
7551  3046570
7552  3048708
7553  3063681
7554  3064354
7555  3055664
7556  3046893
7557  3055538
7558  3065423
7559  3055001
7560  3041098
7561  3047511
7562  3059140
7563  3054001
7564  3032816
7565  3039805
7566  3057078
7567  3056299
7568  3037993
7569  3035445
7570  3041130
7571  3048488
7572  3038207
7573  3022432
7574  3028294
7575  3046186
7576  3039452
7577  3025430
7578  3015693
7579  3034114
7580  3036428
7581  3028166
7582  3010466
7583  3019367
7584  3033813
7585  3023573
7586  3009859
7587  3011820
7588  3021684
7589  3021852
7590  3002094
7591  3001371
7592  3005783
7593  3021668
7594  3005897
7595  2990387
7596  2993072
7597  3012055
7598  3005810
7599  2987559
7600  2985664
7601  2997836
7602  3006344
7603  2990443
7604  2965941
7605  2979071
7606  2989784
7607  2985960
7608  2966229
7609  2968137
7610  2976094
7611  2983073
7612  2960589
7613  2956066
7614  2959081
7615  2972348
7616  2960287
7617  2941579
7618  2943935
7619  2959285
7620  2948000
7621  2937667
7622  2931433
7623  2951049
7624  2945574
7625  2932518
7626  2920154
7627  2924894
7628  2935983
7629  2928518
7630  2910491
7631  2913858
7632  2919086
7633  2923470
7634  2905867
7635  2894293
7636  2905377
7637  2917654
7638  2895284
7639  2887054
7640  2884131
7641  2899610
7642  2896107
7643  2874121
7644  2869235
7645  2879201
7646  2883677
7647  2868111
7648  2851700
7649  2859522
7650  2873593
7651  2860598
7652  2846467
7653  2848625
7654  2849969
7655  2858133
7656  2832116
7657  2824708
7658  2834026
7659  2842824
7660  2826463
7661  2815146
7662  2812923
7663  2828577
7664  2818567
7665  2803260
7666  2790805
7667  2802598
7668  2805666
7669  2792941
7670  2780291
7671  2787097
7672  2786991
7673  2784258
7674  2760256
7675  2767489
7676  2772125
7677  2769524
7678  2751171
7679  2743335
7680  2747814
7681  2759374
7682  2736030
7683  2725174
7684  2730646
7685  2744099
7686  2727352
7687  2720259
7688  2707809
7689  2722259
7690  2719008
7691  2704851
7692  2686690
7693  2697448
7694  2697334
7695  2691103
7696  2671349
7697  2671545
7698  2678434
7699  2676976
7700  2656271
7701  2648821
7702  2659078
7703  2665932
7704  2645458
7705  2635139
7706  2634867
7707  2640370
7708  2633864
7709  2613960
7710  2612548
7711  2621063
7712  2616460
7713  2604914
7714  2588021
7715  2590125
7716  2594853
7717  2588824
7718  2575774
7719  2565504
7720  2576634
7721  2572590
7722  2553955
7723  2544866
7724  2551471
7725  2554568
7726  2538506
7727  2530012
7728  2526184
7729  2539200
7730  2522427
7731  2505595
7732  2498782
7733  2506029
7734  2511534
7735  2486423
7736  2476822
7737  2481858
7738  2486679
7739  2477030
7740  2455747
7741  2456745
7742  2461921
7743  2467096
7744  2444635
7745  2434102
7746  2431249
7747  2441904
7748  2427113
7749  2408606
7750  2409025
7751  2416900
7752  2408853
7753  2392266
7754  2380821
7755  2394685
7756  2383532
7757  2369556
7758  2356371
7759  2363956
7760  2364908
7761  2352938
7762  2334738
7763  2336464
7764  2337264
7765  2340038
7766  2309581
7767  2306838
7768  2313008
7769  2306753
7770  2294868
7771  2286952
7772  2281339
7773  2290671
7774  2278603
7775  2259086
7776  2254775
7777  2262360
7778  2258938
7779  2244885
7780  2226704
7781  2231483
7782  2231869
7783  2223949
7784  2204741
7785  2204969
7786  2209439
7787  2204045
7788  2184321
7789  2175339
7790  2170317
7791  2180877
7792  2166905
7793  2147617
7794  2147558
7795  2155360
7796  2141648
7797  2125893
7798  2114766
7799  2126523
7800  2114003
7801  2100587
7802  2089970
7803  2094868
7804  2086062
7805  2080157
7806  2060489
7807  2068391
7808  2067989
7809  2061079
7810  2038599
7811  2033043
7812  2035486
7813  2037960
7814  2013863
7815  2005348
7816  2002752
7817  2015209
7818  1996557
7819  1978408
7820  1970283
7821  1978586
7822  1973696
7823  1960373
7824  1938177
7825  1951605
7826  1948250
7827  1933225
7828  1909961
7829  1916191
7830  1916471
7831  1917609
7832  1891589
7833  1882128
7834  1885221
7835  1889854
7836  1868641
7837  1860530
7838  1847900
7839  1859351
7840  1843857
7841  1831274
7842  1822095
7843  1826934
7844  1824076
7845  1803476
7846  1787589
7847  1800338
7848  1794983
7849  1780855
7850  1758012
7851  1758425
7852  1764074
7853  1758360
7854  1735570
7855  1725588
7856  1726036
7857  1736232
7858  1710534
7859  1697338
7860  1700392
7861  1706974
7862  1688966
7863  1670440
7864  1662717
7865  1672063
7866  1664205
7867  1649668
7868  1629199
7869  1631358
7870  1635788
7871  1621314
7872  1596575
7873  1602487
7874  1597843
7875  1599773
7876  1573713
7877  1567599
7878  1565953
7879  1567524
7880  1543311
7881  1535608
7882  1529290
7883  1541809
7884  1526889
7885  1503747
7886  1500284
7887  1507486
7888  1500296
7889  1482170
7890  1462713
7891  1475745
7892  1473497
7893  1459071
7894  1439499
7895  1431891
7896  1436268
7897  1432103
7898  1405407
7899  1403690
7900  1403332
7901  1409475
7902  1384174
7903  1364875
7904  1371165
7905  1376645
7906  1359865
7907  1340999
7908  1325366
7909  1338850
7910  1334253
7911  1313722
7912  1299369
7913  1302724
7914  1301207
7915  1288331
7916  1258536
7917  1264850
7918  1269342
7919  1256920
7920  1235884
7921  1227067
7922  1233473
7923  1234707
7924  1212705
7925  1191698
7926  1192329
7927  1204033
7928  1186907
7929  1165365
7930  1158997
7931  1163640
7932  1159406
7933  1145467
7934  1120461
7935  1132898
7936  1127333
7937  1115278
7938  1087974
7939  1093485
7940  1089533
7941  1090542
7942  1064638
7943  1059128
7944  1061265
7945  1058599
7946  1039497
7947  1024397
7948  1015270
7949  1023070
7950  1004572
7951   996569
7952   979660
7953   994182
7954   984317
7955   968764
7956   948270
7957   956757
7958   949842
7959   943014
7960   916268
7961   914885
7962   919224
7963   912368
7964   888552
7965   878510
7966   882552
7967   882349
7968   855242
7969   845166
7970   844430
7971   850281
7972   835575
7973   820002
7974   802086
7975   817773
7976   809377
7977   791112
7978   775935
7979   772379
7980   779729
7981   763693
7982   734588
7983   743700
7984   737344
7985   733083
7986   704835
7987   706673
7988   703993
7989   705947
7990   677916
7991   673062
7992   665212
7993   677271
7994   657805
7995   633776
7996   631898
7997   642559
7998   621473
7999   607266
8000   593048
8001   607777
8002   596847
8003   583460
8004   562355
8005   563660
8006   565824
8007   557529
8008   527999
8009   528609
8010   527753
8011   535437
8012   501815
8013   488440
8014   487221
8015   496175
8016   473751
8017   461768
8018   450723
8019   462942
8020   449208
8021   431901
8022   410685
8023   421511
8024   419426
8025   407254
8026   379444
8027   385734
8028   385737
8029   377528
8030   352968
8031   347855
8032   346721
8033   354642
8034   318312
8035   313981
8036   305834
8037   316904
8038   304145
8039   288493
8040   274219
8041   285159
8042   268000
8043   256255
8044   231479
8045   239448
8046   241067
8047   230177
8048   199777
8049   205838
8050   204803
8051   204761
8052   171557
8053   169432
8054   168100
8055   177691
8056   147940
8057   139466
8058   130948
8059   144037
8060   127214
8061   113062
8062    94609
8063   105987
8064    93141
8065    79696
8066    56887
8067    72992
8068    68263
8069    56293
8070    30874
8071    27792
8072    27125
8073    28387
8074    -2187
8075    -5995
8076    -2841
8077     1396
8078   -30531
8079   -39358
8080   -40091
8081   -28930
8082   -53099
8083   -65403
8084   -86177
8085   -64160
8086   -81278
8087   -92919
8088  -118142
8089   -98755
8090  -104496
8091  -119115
8092  -148930
8093  -140982
8094  -143965
8095  -143370
8096  -178961
8097  -177138
8098  -180312
8099  -167712
8100  -202773
8101  -204025
8102  -219751
8103  -199019
8104  -229427
8105  -241363
8106  -255133
8107  -232677
8108  -259440
8109  -263790
8110  -293264
8111  -270254
8112  -283605
8113  -285007
8114  -319875
8115  -311800
8116  -322060
8117  -310533
8118  -356836
8119  -335318
8120  -373135
8121  -293204
##END NTUPLES=NMR FID
##END=
