# Supplementary material for: An untargeted multi-technique metabolomics approach to studying intracellular metabolites of HepG2 cells exposed to 2,3,7,8-tetrachlorodibenzo-p-dioxin
Source: BMC Genomics. 2011 May 20;12:251. doi: 10.1186/1471-2164-12-251 (PMC3141663; doi:10.1186/1471-2164-12-251)
Supplement: Additional file 2 — Metadata and NMR raw data: ZIP file containing: -All NMR raw data (in JCAMP-DX format ".dx") -The metadata on NMR (polars & apolars), LC-MS and GC-MS data sets (as Tab delimited files ".txt"). [file 1471-2164-12-251-S2.ZIP › TE/Ainhoa/SAFETY COPY D Disk/TRABAJO/ARTICLES/ARTICLE Metabolomics TCDD_ACCEPTED/JCAMP_DX_NMR_data_and_all_metadata/NMR_polar_Ctrol_p11b.1D.dx]

##TITLE=NMR_polar_Ctrol_p11b.1D
##JCAMPDX= 6.0         $$ Bruker NMR JCAMP-DX V2.0
##DATA TYPE= NMR FID
##DATA CLASS= NTUPLES
##ORIGIN= Bruker BioSpin GmbH
##OWNER= bruker
$$ 1.72 TOPSPIN		Version 2.1
$$ 2011-04-15 14:50:00.800 +0200  WUR\bruker@RIK1030
$$ Compression mode = fixed
##.OBSERVE FREQUENCY= 400.13188316
##.OBSERVE NUCLEUS= ^1H
##.DELAY= (6, 6)
##.ACQUISITION MODE= SIMULTANEOUS (DQD)
##.ACQUISITION SCHEME= undefined
##.AVERAGES= 1024
##.DIGITISER RES= 18
##SPECTROMETER/DATA SYSTEM= avance400
##.PULSE SEQUENCE= zgprpl8
##.SOLVENT NAME= D2O
##.SHIFT REFERENCE= INTERNAL, D2O, 1, 10.98421
##AUDIT TRAIL= $$ (NUMBER, WHEN, WHO, WHERE, PROCESS, VERSION, WHAT)
$$ ##TITLE= Audit trail, TOPSPIN		Version 2.1
$$ ##JCAMPDX= 5.01
$$ ##ORIGIN= Bruker BioSpin GmbH
$$ ##OWNER= bruker
$$ $$ D:\NMRautomation/data/WUR-bruker/nmr/AR081208_16.1D/1/audita.txt
$$ ##AUDIT TRAIL=  $$ (NUMBER, WHEN, WHO, WHERE, PROCESS, VERSION, WHAT)
(   1,<2008-12-08 22:10:47.388 +0100>,<WUR\bruker>,<RIK1030>,<go>,<TOPSPIN 2.1>,
      <created by zg
	started at 2008-12-08 21:07:46.280 +0100,
	POWCHK disabled, PULCHK disabled,
       configuration hash MD5:
       8F 0B B7 F2 C7 1F F4 CB 9D A9 C3 7F 18 55 F2 E6
       data hash MD5: 16K
       83 BC 5B 97 F9 6C C1 3A D8 6E BE 35 D6 E0 7A 01>)
(   2,<2008-12-08 22:10:55.248 +0100>,<WUR\bruker>,<RIK1030>,<audit>,<TOPSPIN 2.1>,
      <user comment:
       ICON-NMR User ID: WUR-bruker
       data hash MD5: 16K
       83 BC 5B 97 F9 6C C1 3A D8 6E BE 35 D6 E0 7A 01>)
(   3,<2011-04-15 14:49:58.675 +0200>,<WUR\bruker>,<RIK1030>,<proc1d>,<TOPSPIN 2.1>,
      <convdta from       1 "NMR_polar_Ctrol_p11b.1D" "Ainhoa_raw_data" "P:\NMR-data"
       data hash MD5: 16244
       7E B6 C8 34 DD 9B 87 8F 15 00 15 9D FA B1 7C C3>)
$$ ##END=
$$ 
$$ $$ hash MD5
$$ $$ 75 3D 69 59 9C F2 AE 78 BA B1 CA AD 92 CB 8E 61
##$RELAX= 
##$BRUKER FILE EXP=format.temp
$$ EDIT_PAR COMMAND FILE
$$ 
$$ DI_MODE         LONG
$$ ED_ENTRY        ACQU
$$ ORDER           FILE
$$ 
$$ 
$$ HEADER		"F2 - Acquisition Parameters"
$$ T_NAME		Date_
$$ 		TYPE	R64
$$ 		CLASS	ACQU
$$ 		SUBRANGE 0.0 50000000
$$ 		REL	"Date_=itodate(DATE)"
$$ 		INV_REL	"DATE=datetoi(Date_,DATE)"
$$ 		FORMAT	"%14.0f"
$$ 		TEXT	" "
$$ END
$$ T_NAME		Time
$$ 		TYPE	R32
$$ 		CLASS	ACQU
$$ 		SUBRANGE 0.0 1000000
$$ 		REL	"Time=itotime(DATE)"
$$ 		INV_REL	"DATE=timetoi(Time,DATE)"
$$ 		FORMAT	"%14.2f"
$$ 		TEXT	" "
$$ END
$$ NAME		INSTRUM
$$ 		TEXT	" "
$$ END
$$ NAME		PROBHD
$$ 		FORMAT	"%14.14s"
$$ 		TEXT	" "
$$ END
$$ NAME		PULPROG
$$ 		TEXT	" "
$$ END
$$ NAME		TD
$$ 		TEXT	" "
$$ END
$$ NAME		SOLVENT
$$ 		TEXT	" "
$$ END
$$ NAME		NS
$$ 		TEXT	" "
$$ END
$$ NAME		DS
$$ 		TEXT	" "
$$ END
$$ T_NAME		SWH
$$ 		TYPE	R32
$$ 		CLASS	ACQU
$$ 		SUBRANGE 0.0 1e8
$$ 		REL	"SWH=SW*SFO1"
$$ 		INV_REL "SW=SWH/SFO1"
$$ 		UNIT	"Hz"
$$ 		FORMAT	"%14.3f Hz"
$$ 		TEXT	" "
$$ END
$$ T_NAME          FIDRES
$$                 TYPE    R32
$$                 CLASS   ACQU
$$                 SUBRANGE 0.0 100000
$$                 REL     "FIDRES=SW*SFO1/TD"
$$                 INV_REL "TD = nextpow(SW*SFO1/FIDRES)"
$$ 		UNIT	"Hz"
$$ 		FORMAT	"%14.6f Hz"
$$ 		TEXT	" "
$$ END
$$ T_NAME          AQ
$$ 		TYPE	R32
$$ 		CLASS	ACQU
$$ 		SUBRANGE 0.0 1000
$$ 		REL	"AQ=aqcalc(SW,SFO1,TD,DIGTYP)"
$$ 		INV_REL	"TD=tdcalc(SW,SFO1,1.0e6*AQ,DIGTYP)"
$$ 		UNIT	"sec"
$$ 		FORMAT	"%14.7f sec"
$$ 		TEXT	" "
$$ END
$$ NAME		RG
$$ 		TEXT	" "
$$ END
$$ T_NAME          DW
$$ 		TYPE	R32
$$ 		CLASS	ACQU
$$ 		SUBRANGE 0.0 1000000
$$ 		REL	"DW=1/(2*SW*SFO1)"
$$ 		INV_REL	"SW=1000000/(2*(0.005+DW)*SFO1)"
$$ 		UNIT	"usec"
$$ 		FORMAT	"%14.3lf usec"
$$ 		TEXT	" "
$$ END
$$ NAME		DE
$$ 		FORMAT	"%14.2f usec"
$$ 		TEXT	" "
$$ END
$$ NAME		TE
$$ 		FORMAT	"%14.1f K"
$$ 		TEXT	" "
$$ END
$$ T_NAME		D1
$$ 		TYPE	R32
$$ 		CLASS	ACQU
$$ 		SUBRANGE 0.0 1e38
$$ 		REL	"D1=D[1]"
$$ 		INV_REL	"D[1]=D1"
$$ 		UNIT	"sec"
$$ 		FORMAT	"%14.8f sec"
$$ 		TEXT	" "
$$ END
$$ T_NAME		D12
$$ 		TYPE	R32
$$ 		CLASS	ACQU
$$ 		SUBRANGE 0.0 1e38
$$ 		REL	"D12=D[12]"
$$ 		INV_REL	"D[12]=D12"
$$ 		UNIT	"sec"
$$ 		FORMAT	"%14.8f sec"
$$ 		TEXT	" "
$$ END
$$ NAME		TD0
$$ 		TEXT	" "
$$ END
$$ HEADER		"======== CHANNEL f1 ========"
$$ NAME		NUC1
$$ 		NONEDIT
$$ 		TEXT	" "
$$ END
$$ T_NAME		P1
$$ 		TYPE	R32
$$ 		CLASS	ACQU
$$ 		SUBRANGE 0.0 1.0e10
$$ 		REL	"P1=P[1]"
$$ 		INV_REL	"P[1]=P1"
$$ 		UNIT	"usec"
$$ 		FORMAT	"%14.2f usec"
$$ 		TEXT	" "
$$ END
$$ T_NAME		PL1
$$ 		TYPE	R32
$$ 		CLASS	ACQU
$$ 		SUBRANGE -6.0 1e38
$$ 		REL	"PL1=PL[1]"
$$ 		INV_REL	"PL[1]=PL1"
$$ 		UNIT	"dB"
$$ 		FORMAT	"%14.2f dB"
$$ 		TEXT	" "
$$ END
$$ T_NAME		PL8
$$ 		TYPE	R32
$$ 		CLASS	ACQU
$$ 		SUBRANGE -6.0 1e38
$$ 		REL	"PL8=PL[8]"
$$ 		INV_REL	"PL[8]=PL8"
$$ 		UNIT	"dB"
$$ 		FORMAT	"%14.2f dB"
$$ 		TEXT	" "
$$ END
$$ T_NAME		PL1W
$$ 		TYPE	R32
$$ 		CLASS	ACQU
$$ 		SUBRANGE -6.0 1e38
$$ 		REL	"PL1W=40.3*pow(10.0,(-6-PL[1])/10.0)"
$$ 		INV_REL	"PL[1]=-6-4.3425*log(PL1W/40.3)"
$$ 		UNIT	"no"
$$ 		FORMAT	"%14.8f W"
$$ 		TEXT	" "
$$ END
$$ T_NAME		PL8W
$$ 		TYPE	R32
$$ 		CLASS	ACQU
$$ 		SUBRANGE -6.0 1e38
$$ 		REL	"PL8W=40.3*pow(10.0,(-6-PL[8])/10.0)"
$$ 		INV_REL	"PL[8]=-6-4.3425*log(PL8W/40.3)"
$$ 		UNIT	"no"
$$ 		FORMAT	"%14.8f W"
$$ 		TEXT	" "
$$ END
$$ NAME		SFO1
$$ 		FORMAT	"%14.7f MHz"
$$ 		TEXT	" "
$$ END
##$RELAX= 
##$BRUKER FILE EXP=scon2
$$ ##TITLE= Parameter file, TOPSPIN		Version 2.1
$$ ##JCAMPDX= 5.0
$$ ##DATATYPE= Parameter Values
$$ ##NPOINTS= 1	$$ modification sequence number
$$ ##ORIGIN= Bruker BioSpin GmbH
$$ ##OWNER= bruker
$$ $$ 2008-12-08 21:07:45.890 +0100  WUR\bruker@RIK1030
$$ $$ D:\NMRautomation/data/WUR-bruker/nmr/AR081208_16.1D/1/scon2
$$ $$ process C:\Bruker\TOPSPIN2.1\prog\mod\go.exe
$$ ##$BLKTR= (0..15)
3 3 3 3 3 3 3 3 3 3 3 3 3 3 3 3
$$ ##$DE1= 4.5
$$ ##$DEADC= 0.5
$$ ##$DEPA= 4.5
$$ ##$DERX= 1.5
$$ ##$FILCOR= 0
$$ ##END=
##$RELAX= 
##$BRUKER FILE EXP=prosol_History
$$ #*******************************************************************
$$ #
$$ # $Source: /sc/CvsTree/sc/gen/src/prg/scripts/tix/prosol/lib/lists/default,v $
$$ #
$$ # Copyright (c) 1999
$$ # BRUKER ANALYTIK GMBH
$$ # D-76287 Rheinstetten, Germany
$$ #
$$ # All Rights Reserved
$$ #
$$ #
$$ # $Id: default,v 1.15.2.2 2007/12/14 16:22:31 ber Exp $
$$ #
$$ #*******************************************************************
$$ #../conf/instr/spect/prosol/relations/default
$$ #avance-version (07/12/14)
$$ #
$$ #pulses
$$ #
$$ P[0]=P90[F1];				#  90 deg pulse F1
$$ P[1]=P90[F1];				#  90 deg pulse F1
$$ P[2]=P90[F1]*2;				# 180 deg pulse F1
$$ P[3]=P90[F2];				#  90 deg pulse F2
$$ P[4]=P90[F2]*2;				# 180 deg pulse F2
$$ P[5]=PTOC[F1]*0.66;			#  60 deg pulse F1, TOCSY 
$$ P[6]=PTOC[F1];				#  90 deg pulse F1, TOCSY
$$ P[7]=PTOC[F1]*2;			# 180 deg pulse F1, TOCSY
$$ P[8]=PSH3[F1];                          #  90 deg selective F1, WET
$$ P[9]=PTOC[F2];				#  90 deg pulse F2, TOCSY
$$ P[10]=PTOC[F2]*2;			# 180 deg pulse F2, TOCSY
$$ P[11]=PSH1[F1];				#  90 deg selective F1
$$ P[12]=PSH2[F1];				# 180 deg selective F1
$$ #
$$ P[14]=PSH3[F2];				# 180 deg inversion, adiabatic
$$ P[15]=TROE[F1];				# cw pulse F1, ROESY
$$ P[18]=PSH7[F1];				# off-resonance presat F1
$$ P[21]=P90[F3];				#  90 deg pulse F3
$$ P[22]=P90[F3]*2;			# 180 deg pulse F3
$$ P[23]=P90[F4];				#  90 deg pulse F4
$$ P[24]=PSH2[F2];				# 180 deg refocussing, adiabatic
$$ P[25]=PROE[F1]*2;			# 180 deg pulse, Shaka ROESY
$$ P[26]=PSH12[F1];			# 180 deg inversion F1, adiabatic
$$ P[27]=P90[F1];				#  90 deg pulse F1, WATERGATE
$$ #
$$ P[29]=PSH8[F1];                         # flip back pulse
$$ P[31]=PSH15[F2];                        # 180 deg adiabatic, F2, 13C x-filter
$$ P[32]=PSH16[F1];                        # 180 deg adiabatic, F1, z-spoil
$$ #P[33]=PSH[F1];                         #  90 deg, F1, hadamard
$$ #P[34]=PSH[F1];                         # 180 deg, F1, hadamard
$$ #P[35]=PSH[F2];                         #  90 deg, F2, hadamard
$$ #P[36]=PSH[F2];                         # 180 deg, F2, hadamard
$$ #P[37]=PSH[F3];                         #  90 deg, F3, hadamard
$$ #P[38]=PSH[F3];                         # 180 deg, F3, hadamard
$$ P[39]=PSH21[F2];                        # 180 deg, F2, Bip
$$ P[40]=PSH8[F1]*2;                       # 180 deg sel. F1, 1H (exc. scul)
$$ #
$$ P[63]=PSH11[F2];                        # 180 deg adiabatic decoupling, F2, 13C
$$ #
$$ #decoupling pulses
$$ #
$$ PCPD[1]=PCPDP[F1];			# 90 deg pulse F1, dec.
$$ PCPD[2]=PCPDP[F2];			# 90 deg pulse F2, dec.
$$ PCPD[3]=PCPDP[F3];			# 90 deg pulse F3, dec.
$$ #
$$ #power levels
$$ #
$$ PL[1]=PL90[F1];				# high power, F1
$$ PL[2]=PL90[F2];				# high power, F2
$$ PL[3]=PL90[F3];				# high power, F3
$$ PL[4]=PL90[F4];				# high power, F4
$$ PL[9]=PLCW[F1];				# presat power, F1
$$ PL[10]=PLTOC[F1];			# TOCSY power, F1
$$ PL[11]=PLROE[F1];			# ROESY power, F1
$$ PL[12]=PLCPDP[F2];			# dec. power, F2
$$ PL[13]=PLCPD2[F2];			# dec. power 2, F2
$$ PL[14]=PLNOE[F2];			# low power cw, F2
$$ PL[15]=PLTOC[F2];			# TOCSY power, F2
$$ PL[16]=PLCPDP[F3];			# dec. power, F3
$$ PL[18]=PL90[F1];			# WATERGATE power, F1
$$ PL[19]=PLCPDP[F1];			# dec. power, F1
$$ PL[21]=PLCW[F2];			# 
$$ PL[23]=PLTOC[F3];			# TOCSY power, F3
$$ PL[24]=PLHD[F2];			# HD decoupling, F2
$$ PL[25]=PLSH8U[F2];			# Eretic, F2
$$ PL[27]=PLROE[F1];			# Shaka Spinlock
$$ PL[30]=PLCPDP[F2];			# dec. power, F2, 13C (=pl12)
$$ PL[31]=PLUSER2[F2];			# dec. power, F2, 13C, cw bilev
$$ #
$$ #shapes
$$ #
$$ SP[1]=PLSH1[F1];			#  90 deg selective F1
$$ SP[2]=PLSH2[F1];			# 180 deg selective F1
$$ SP[3]=PLSH3[F2];			# adiabatic 180 deg, F2, inversion
$$ SP[4]=PLSH21[F2];			# 180 deg Bip, F2, inversion
$$ SP[6]=PLSH7[F1];			# off-resonance presat F1
$$ SP[7]=PLSH2[F2];			# adiabatic 180 deg, F2, refocussing
$$ SP[8]=PLSH12[F1];			# adiabatic 180 deg, F1, inversion
$$ SP[10]=PLSH8[F1];                       # flip-back pulse, F1, 1H
$$ SP[11]=PLSH8[F1];                       # flip-back pulse, F1, H
$$ SP[14]=PLSH12[F2];			# adiab. bilev dec., F2, 13C
$$ SP[18]=PLSH15[F2];                      # adiabatic 180 deg, F2, 13C, x-filter
$$ SP[19]=PLSH3[F1] +0.87;                 #  90 deg, F1, wet
$$ SP[20]=PLSH3[F1] -1.04;                 #  90 deg, F1, wet
$$ SP[21]=PLSH3[F1] +2.27;                 #  90 deg, F1, wet
$$ SP[22]=PLSH3[F1] -5.05;                 #  90 deg, F1, wet
$$ #SP[23]=PLSH[F1];                       #  90 deg, F1, hadamard
$$ #SP[24]=PLSH[F1];                       # 180 deg, F1, hadamard
$$ #SP[25]=PLSH[F2];                       #  90 deg, F2, hadamard
$$ #SP[26]=PLSH[F2];                       # 180 deg, F2, hadamard
$$ #SP[27]=PLSH[F3];                       #  90 deg, F3, hadamard
$$ #SP[28]=PLSH[F3];                       # 180 deg, F3, hadamard
$$ SP[29]=PLSH16[F1];                      # adiabatic 180 deg, F1, z-spoil
$$ SP[31]=PLSH11[F2];			# adiab. dec., F2, 13C
$$ #
$$ SPNAM1=PNSH1[F1];			#
$$ SPNAM2=PNSH2[F1];			#
$$ SPNAM3=PNSH3[F2];			#
$$ SPNAM4=PNSH21[F2];			#
$$ SPNAM6=PNSH7[F1];			#
$$ SPNAM7=PNSH2[F2];			#
$$ SPNAM8=PNSH12[F1];			#
$$ SPNAM10=PNSH8[F1];                      #
$$ SPNAM11=PNSH8[F1];                      #
$$ SPNAM14=PNSH12[F2];			#
$$ SPNAM15=PNSH8U[F2];			# Eretic, F2
$$ SPNAM18=PNSH15[F2];			#
$$ SPNAM19=PNSH3[F1];			#
$$ SPNAM20=PNSH3[F1];			#
$$ SPNAM21=PNSH3[F1];			#
$$ SPNAM22=PNSH3[F1];			#
$$ #SPNAM23=PNSH[];                        #
$$ #SPNAM24=PNSH[];                        #
$$ #SPNAM25=PNSH[];                        #
$$ #SPNAM26=PNSH[];                        #
$$ #SPNAM27=PNSH[];                        #
$$ #SPNAM28=PNSH[];                        #
$$ SPNAM29=PNSH16[F1];                     #
$$ SPNAM31=PNSH11[F2];			#
$$ #
$$ SPOAL[1]=PASH1[F1];			#
$$ SPOAL[2]=PASH2[F1];			#
$$ SPOAL[3]=PASH3[F2];			#
$$ SPOAL[4]=PASH21[F2];			#
$$ SPOAL[6]=PASH7[F1];			#
$$ SPOAL[7]=PASH2[F2];			#
$$ SPOAL[8]=PASH12[F1];			#
$$ SPOAL[10]=PASH8[F1];
$$ SPOAL[11]=PASH8[F1];
$$ SPOAL[14]=PASH12[F2];			#
$$ SPOAL[18]=PASH15[F2];			#
$$ SPOAL[19]=PASH3[F1];			#
$$ SPOAL[20]=PASH3[F1];			#
$$ SPOAL[21]=PASH3[F1];			#
$$ SPOAL[22]=PASH3[F1];			#
$$ #SPOAL[23]=PASH[];			#
$$ #SPOAL[24]=PASH[];			#
$$ #SPOAL[25]=PASH[];			#
$$ #SPOAL[26]=PASH[];			#
$$ #SPOAL[27]=PASH[];			#
$$ #SPOAL[28]=PASH[];			#
$$ SPOAL[29]=PASH16[F1];                   #
$$ SPOAL[31]=PASH11[F2];			#
$$ #
$$ #global
$$ #
$$ D[9]=TTOC[F1];				#
$$ D[16]=D_grad;				#
$$ P[16]=P_grad1;				#
$$ P[17]=P_mlev;				#
$$ P[19]=P_grad2;				#
$$ P[20]=P_mlev;				#
$$ P[28]=P_hsqc;				#
$$ #
##$RELAX= 
##$BRUKER FILE EXP=pulseprogram
$$ # 1 "C:/Bruker/TOPSPIN2.1/exp/stan/nmr/lists/pp/user/zgprpl8"
$$ ;zgpr
$$ ;avance-version (06/11/09)
$$ ;1D sequence with f1 presaturation
$$ ;
$$ ;$CLASS=HighRes
$$ ;$DIM=1D
$$ ;$TYPE=
$$ ;$SUBTYPE=
$$ ;$COMMENT=
$$ 
$$ 
$$ # 1 "C:/Bruker/TOPSPIN2.1/exp/stan/nmr/lists/pp/Avance.incl" 1
$$ ;Avance2.incl
$$ ;   for 1
$$ ;
$$ ;avance-version (07/08/21)
$$ ;
$$ ;$CLASS=HighRes Incl
$$ ;$COMMENT=
$$ 
$$ 
$$ 
$$ 
$$ 
$$ 
$$ 
$$ 
$$ 
$$ 
$$ 
$$ 
$$ 
$$ 
$$ 
$$ 
$$ 
$$ 
$$ 
$$ 
$$ 
$$ 
$$ 
$$ 
$$ 
$$ 
$$ 
$$ 
$$ 
$$ 
$$ 
$$ 
$$ 
$$ 
$$ 
$$ 
$$ 
$$ 
$$ 
$$ 
$$ 
$$ 
$$ 
$$ 
$$ 
$$ 
$$ 
$$ 
$$ 
$$ 
$$ 
$$ 
$$ 
$$ 
$$ 
$$ 
$$ 
$$ 
$$ 
$$ 
$$ 
$$ 
$$ 
$$ 
$$ 
$$ 
$$ 
$$ 
$$ 
$$ 
$$ 
$$ 
$$ 
$$ 
$$ 
$$ 
$$ 
$$ 
$$ 
$$ 
$$ 
$$ 
$$ 
$$ 
$$ 
$$ 
$$ 
$$ 
$$ 
$$ 
$$ 
$$ 
$$ 
$$ 
$$ 
$$ 
$$ 
$$ 
$$ 
$$ 
$$ 
$$ 
$$ 
$$ 
$$ 
$$ 
$$ 
$$ 
$$ 
$$ 
$$ 
$$ 
$$ 
$$ 
$$ 
$$ 
$$ 
$$ 
$$ 
$$ 
$$ 
$$ 
$$ 
$$ 
$$ 
$$ 
$$ 
$$ 
$$ 
$$ 
$$ 
$$ 
$$ 
$$ ;$Id: Avance2.incl,v 1.17.2.1 2007/09/14 16:17:35 ber Exp $
$$ # 12 "C:/Bruker/TOPSPIN2.1/exp/stan/nmr/lists/pp/user/zgprpl8" 2
$$ 
$$ 
$$ 
$$ "d12=20u"
$$ 
$$ 
$$ "acqt0=-p1*2/3.1416"
$$ 
$$ 
$$ # 1 "mc_line 21 file C:/Bruker/TOPSPIN2.1/exp/stan/nmr/lists/pp/user/zgprpl8 expanding definition part of mc command before ze"
$$ define delay MCWRK
$$ define delay MCREST
$$ "MCWRK = 0.333333*30m"
$$ "MCREST = 30m - 30m"
$$     dccorr
$$ # 21 "C:/Bruker/TOPSPIN2.1/exp/stan/nmr/lists/pp/user/zgprpl8"
$$ 1 ze
$$ # 1 "mc_line 21 file C:/Bruker/TOPSPIN2.1/exp/stan/nmr/lists/pp/user/zgprpl8 expanding definition of mc command after ze"
$$ # 22 "C:/Bruker/TOPSPIN2.1/exp/stan/nmr/lists/pp/user/zgprpl8"
$$ # 1 "mc_line 22 file C:/Bruker/TOPSPIN2.1/exp/stan/nmr/lists/pp/user/zgprpl8 expanding start label for mc command"
$$ 2 MCWRK  * 2
$$ LBLF0, MCWRK
$$   MCREST
$$ # 23 "C:/Bruker/TOPSPIN2.1/exp/stan/nmr/lists/pp/user/zgprpl8"
$$   d12 pl8:f1
$$   d1 cw:f1 ph29
$$   4u do:f1
$$   d12 pl1:f1
$$   p1 ph1
$$   go=2 ph31
$$ # 1 "mc_line 29 file C:/Bruker/TOPSPIN2.1/exp/stan/nmr/lists/pp/user/zgprpl8 expanding mc command in line"
$$   MCWRK wr #0
$$   MCWRK zd 
$$   lo to LBLF0 times td0
$$ 
$$   MCWRK
$$ # 30 "C:/Bruker/TOPSPIN2.1/exp/stan/nmr/lists/pp/user/zgprpl8"
$$ exit
$$ 
$$ 
$$ ph1=0 2 2 0 1 3 3 1
$$ ph29=0
$$ ph31=0 2 2 0 1 3 3 1
$$ 
$$ 
$$ ;pl1 : f1 channel - power level for pulse (default)
$$ ;pl9 : f1 channel - power level for presaturation
$$ ;p1 : f1 channel -  90 degree high power pulse
$$ ;d1 : relaxation delay; 1-5 * T1
$$ ;d12: delay for power switching                      [20 usec]
$$ ;NS: 1 * n, total number of scans: NS * TD0
$$ 
$$ 
$$ 
$$ ;$Id: zgpr,v 1.9 2006/11/10 10:56:44 ber Exp $
##$RELAX= 
##$BRUKER FILE EXP=uxnmr.par
$$ ##TITLE= Parameter file, TOPSPIN		Version 2.1
$$ ##JCAMPDX= 5.0
$$ ##DATATYPE= Parameter Values
$$ ##NPOINTS= 15	$$ modification sequence number
$$ ##ORIGIN= Bruker BioSpin GmbH
$$ ##OWNER= Administrator
$$ $$ 2008-11-25 14:24:23.096 +0100  WUR\bruker@RIK1030
$$ $$ C:/Bruker/TOPSPIN2.1/conf/instr/avance400/uxnmr.par
$$ $$ process C:\Bruker\TOPSPIN2.1\prog\mod\hconfserver.exe
$$ ##$ACB= 0
$$ ##$ACBTAT= (0..15)
0 66 66 50 0 0 0 0 0 0 0 0 0 0 0 0
$$ ##$ACBTBA= (0..15)
0 1 1 0 0 0 0 0 0 0 0 0 0 0 0 0
$$ ##$ACBTBLK= (0..15)
0 0 0 0 0 0 0 0 0 0 0 0 0 0 0 0
$$ ##$ACBTCTL= (0..15)
0 0 0 0 0 0 0 0 0 0 0 0 0 0 0 0
$$ ##$ACBTDI= (0..15)
0 102 102 72 0 0 0 0 0 0 0 0 0 0 0 0
$$ ##$ACBTDM= (0..15)
0 10 10 0 0 0 0 0 0 0 0 0 0 0 0 0
$$ ##$ACBTFHI= (0..15)
0 400 400 0 0 0 0 0 0 0 0 0 0 0 0 0
$$ ##$ACBTFL= (0..15)
0 73 74 8 0 0 0 0 0 0 0 0 0 0 0 0
$$ ##$ACBTFLO= (0..15)
0 14 14 0 0 0 0 0 0 0 0 0 0 0 0 0
$$ ##$ACBTINP= (0..15)
0 0 0 0 0 0 0 0 0 0 0 0 0 0 0 0
$$ ##$ACBTOUT= (0..15)
0 1 2 0 0 0 0 0 0 0 0 0 0 0 0 0
$$ ##$ACBTPO= (0..15)
0 150000 60000 20000 0 0 0 0 0 0 0 0 0 0 0 0
$$ ##$ACBTPW= (0..15)
0 10 10 0 0 0 0 0 0 0 0 0 0 0 0 0
$$ ##$ACBTSB= (0..15)
0 0 0 0 0 0 0 0 0 0 0 0 0 0 0 0
$$ ##$ACBTY= <no>
$$ ##$AQSBDCH= (0..95)
0 0 0 0 0 0 255 255 255 255 255 255 255 255 255 255 255 255 255 255 255
255 255 255 255 255 255 255 255 255 255 255 255 255 255 255 255 255 255
255 255 255 255 255 255 255 255 255 255 255 255 255 255 255 255 255 255
255 255 255 255 255 255 255 255 255 255 255 255 255 255 255 255 255 255
255 255 255 255 255 255 255 255 255 255 255 255 255 255 255 255 255 255
255 255 255
$$ ##$AQSBDHW= (0..95)
1 4 4 0 0 0 255 255 255 255 255 255 255 255 255 255 255 255 255 255 255
255 255 255 255 255 255 255 255 255 255 255 255 255 255 255 255 255 255
255 255 255 255 255 255 255 255 255 255 255 255 255 255 255 255 255 255
255 255 255 255 255 255 255 255 255 255 255 255 255 255 255 255 255 255
255 255 255 255 255 255 255 255 255 255 255 255 255 255 255 255 255 255
255 255 255
$$ ##$AQSBDID= (0..95)
88 83 83 65 67 66 255 255 255 255 255 255 255 255 255 255 255 255 255 255
255 255 255 255 255 255 255 255 255 255 255 255 255 255 255 255 255 255
255 255 255 255 255 255 255 255 255 255 255 255 255 255 255 255 255 255
255 255 255 255 255 255 255 255 255 255 255 255 255 255 255 255 255 255
255 255 255 255 255 255 255 255 255 255 255 255 255 255 255 255 255 255
255 255 255 255
$$ ##$AQSBDNO= (0..95)
1 1 2 1 1 1 255 255 255 255 255 255 255 255 255 255 255 255 255 255 255
255 255 255 255 255 255 255 255 255 255 255 255 255 255 255 255 255 255
255 255 255 255 255 255 255 255 255 255 255 255 255 255 255 255 255 255
255 255 255 255 255 255 255 255 255 255 255 255 255 255 255 255 255 255
255 255 255 255 255 255 255 255 255 255 255 255 255 255 255 255 255 255
255 255 255
$$ ##$AQSBDSL= (0..95)
2 3 4 8 9 19 255 255 255 255 255 255 255 255 255 255 255 255 255 255 255
255 255 255 255 255 255 255 255 255 255 255 255 255 255 255 255 255 255
255 255 255 255 255 255 255 255 255 255 255 255 255 255 255 255 255 255
255 255 255 255 255 255 255 255 255 255 255 255 255 255 255 255 255 255
255 255 255 255 255 255 255 255 255 255 255 255 255 255 255 255 255 255
255 255 255
$$ ##$AQSBDTY= (0..95)
3 16 16 5 9 7 255 255 255 255 255 255 255 255 255 255 255 255 255 255 255
255 255 255 255 255 255 255 255 255 255 255 255 255 255 255 255 255 255
255 255 255 255 255 255 255 255 255 255 255 255 255 255 255 255 255 255
255 255 255 255 255 255 255 255 255 255 255 255 255 255 255 255 255 255
255 255 255 255 255 255 255 255 255 255 255 255 255 255 255 255 255 255
255 255 255
$$ ##$AQSBUAD= (0..95)
52 36 37 54 26 32 255 255 255 255 255 255 255 255 255 255 255 255 255 255
255 255 255 255 255 255 255 255 255 255 255 255 255 255 255 255 255 255
255 255 255 255 255 255 255 255 255 255 255 255 255 255 255 255 255 255
255 255 255 255 255 255 255 255 255 255 255 255 255 255 255 255 255 255
255 255 255 255 255 255 255 255 255 255 255 255 255 255 255 255 255 255
255 255 255 255
$$ ##$AQSECL= (0..95)
2 3 3 5 2 255 255 255 255 255 255 255 255 255 255 255 255 255 255 255 255
255 255 255 255 255 255 255 255 255 255 255 255 255 255 255 255 255 255
255 255 255 255 255 255 255 255 255 255 255 255 255 255 255 255 255 255
255 255 255 255 255 255 255 255 255 255 255 255 255 255 255 255 255 255
255 255 255 255 255 255 255 255 255 255 255 255 255 255 255 255 255 255
255 255 255
$$ ##$AQSECLS= (0..95)
3 2 2 0 0 255 255 255 255 255 255 255 255 255 255 255 255 255 255 255 255
255 255 255 255 255 255 255 255 255 255 255 255 255 255 255 255 255 255
255 255 255 255 255 255 255 255 255 255 255 255 255 255 255 255 255 255
255 255 255 255 255 255 255 255 255 255 255 255 255 255 255 255 255 255
255 255 255 255 255 255 255 255 255 255 255 255 255 255 255 255 255 255
255 255 255
$$ ##$AQSSPLT= no
$$ ##$ATT19F= (0..1)
0 0
$$ ##$ATT1H= (0..1)
0 0
$$ ##$ATT3H= (0..1)
0 0
$$ ##$ATTX= (0..1)
0 0
$$ ##$ATTY= (0..1)
0 0
$$ ##$ATTZ= (0..1)
0 0
$$ ##$BACSAIR= no
$$ ##$BACSCAP= 60
$$ ##$BACSDEL= 10
$$ ##$BACSFCM= no
$$ ##$BACSOPT= <>
$$ ##$BACSTY= <tty08>
$$ ##$BARPTY= <no>
$$ ##$BFREQ= 400.13
$$ ##$BGAETH1= <no>
$$ ##$BGAETH2= <no>
$$ ##$BGAETH3= <no>
$$ ##$BGAETH4= <no>
$$ ##$BGAETH5= <no>
$$ ##$BGAETH6= <no>
$$ ##$BGAETH7= <no>
$$ ##$BGAETH8= <no>
$$ ##$BIRDS= yes
$$ ##$BMPC= 0
$$ ##$BMPCTY= <no>
$$ ##$BPSUTY= <no>
$$ ##$BSMS= 1
$$ ##$BSMSETH= <no>
$$ ##$BSMSTY= <tty02>
$$ ##$CFASMOD= (0..7)
1 1 1 1 1 1 1 1
$$ ##$CFASMUL= (0..7)
1 1 1 1 1 1 1 1
$$ ##$CNFTXDR= (0..7)
6 6 0 0 0 0 0 0
$$ ##$COMDIG2= 0
$$ ##$CPDBTY= <no>
$$ ##$CRCOTY= <no>
$$ ##$CSW1= (0..31)
0 0 0 0 0 0 0 0 0 0 0 0 0 0 0 0 0 0 0 0 0 0 0 0 0 0 0 0 0 0 0 0
$$ ##$CSW2= (0..31)
0 0 0 0 0 0 0 0 0 0 0 0 0 0 0 0 0 0 0 0 0 0 0 0 0 0 0 0 0 0 0 0
$$ ##$CSWNUM= (0..7)
0 0 0 0 0 0 0 0
$$ ##$DATSTAT= no
$$ ##$DIGI140= (0..7)
0 0 0 0 0 0 0 0
$$ ##$DIGIB12= (0..7)
0 0 0 0 0 0 0 0
$$ ##$DIGIB16= (0..7)
0 0 0 0 0 0 0 0
$$ ##$DIGIFA= (0..7)
0 0 0 0 0 0 0 0
$$ ##$DIGIHA= (0..7)
0 0 0 0 0 0 0 0
$$ ##$DIGIHAF= (0..7)
0 0 0 0 0 0 0 0
$$ ##$DIGIHRD= (0..7)
0 0 0 0 0 0 0 0
$$ ##$DIGIIA= (0..7)
0 0 0 0 0 0 0 0
$$ ##$DIGIO16= (0..7)
0 0 0 0 0 0 0 0
$$ ##$DIGISA= (0..7)
1 0 0 0 0 0 0 0
$$ ##$DIGISAF= (0..7)
0 0 0 0 0 0 0 0
$$ ##$DIGISL= (0..7)
0 0 0 0 0 0 0 0
$$ ##$DIGITYI= (0..7)
0 0 0 0 0 0 0 0
$$ ##$DIGITYP= (0..7)
0 0 0 0 0 0 0 0
$$ ##$DIGITZ= 0
$$ ##$DRU= no
$$ ##$DRUETH01= <no>
$$ ##$DRUETH02= <no>
$$ ##$DRUETH03= <no>
$$ ##$DRUETH04= <no>
$$ ##$DRUETH05= <no>
$$ ##$DRUETH06= <no>
$$ ##$DRUETH07= <no>
$$ ##$DRUETH08= <no>
$$ ##$DRUETH09= <no>
$$ ##$DRUETH10= <no>
$$ ##$DRUETH11= <no>
$$ ##$DRUETH12= <no>
$$ ##$DRUETH13= <no>
$$ ##$DRUETH14= <no>
$$ ##$DRUETH15= <no>
$$ ##$DRUETH16= <no>
$$ ##$DRUETH17= <no>
$$ ##$DRUETH18= <no>
$$ ##$DRUETH19= <no>
$$ ##$DRUETH20= <no>
$$ ##$DRUETH21= <no>
$$ ##$DRUETH22= <no>
$$ ##$DRUETH23= <no>
$$ ##$DRUETH24= <no>
$$ ##$DRUETH25= <no>
$$ ##$DRUETH26= <no>
$$ ##$DRUETH27= <no>
$$ ##$DRUETH28= <no>
$$ ##$DRUETH29= <no>
$$ ##$DRUETH30= <no>
$$ ##$DRUETH31= <no>
$$ ##$DRUETH32= <no>
$$ ##$FCUMEM= (0..7)
2093056 2093056 0 0 0 0 0 0
$$ ##$FCUPAL= (0..7)
260 260 0 0 0 0 0 0
$$ ##$FGSVTY= <no>
$$ ##$FQMIX= 0
$$ ##$FUNCMOD= <>
$$ ##$GCUTYPE= 2
$$ ##$GPREDEL= 0
$$ ##$GPSCUTY= <no>
$$ ##$GRADRES= 5
$$ ##$GTUTY= <no>
$$ ##$HFAC= 3
$$ ##$HPCU= 0
$$ ##$HPCUTY= <no>
$$ ##$HPTXLP= (0..3)
-1 -1 -1 -1
$$ ##$HPTXPI= (0..3)
0 0 0 0
$$ ##$HPTXPO= (0..3)
0 0 0 0
$$ ##$HPTXTY= (0..3)
0 0 0 0
$$ ##$IF451= 0
$$ ##$IFREQ= 1
$$ ##$INTFPR= 0
$$ ##$IPSO= no
$$ ##$IPSOETH= <>
$$ ##$LOCKTY= <tty03>
$$ ##$LOCSWID= 0
$$ ##$LOCSWIF= 0
$$ ##$M2FAC= 0
$$ ##$MAS= 0
$$ ##$MASETIME= 10
$$ ##$MASITIME= 10
$$ ##$MASTY= <no>
$$ ##$MAS_CT= 0
$$ ##$MAS_SG= 0
$$ ##$MAS_TO= 0
$$ ##$MEMPRM= 0
$$ ##$MHFAC= 0
$$ ##$MXFAC= 0
$$ ##$NAMPD1= <2H>
$$ ##$NAMPD10= <>
$$ ##$NAMPD11= <>
$$ ##$NAMPD12= <>
$$ ##$NAMPD13= <>
$$ ##$NAMPD14= <>
$$ ##$NAMPD15= <>
$$ ##$NAMPD16= <>
$$ ##$NAMPD2= <X-BB19F_2HS>
$$ ##$NAMPD3= <1H>
$$ ##$NAMPD4= <>
$$ ##$NAMPD5= <>
$$ ##$NAMPD6= <>
$$ ##$NAMPD7= <>
$$ ##$NAMPD8= <>
$$ ##$NAMPD9= <>
$$ ##$NFCU= 2
$$ ##$NMRCH= 0
$$ ##$NMRMEM= 0
$$ ##$NRCU= 1
$$ ##$NROUT= 1
$$ ##$NSGU= 2
$$ ##$PAMPF1= (0..15)
75 99 67 27 0 0 0 12 0 0 0 0 0 0 0 0
$$ ##$PAMPF2= (0..15)
0 0 0 0 0 0 0 0 0 0 0 0 0 0 0 0
$$ ##$PAMPF3= (0..15)
0 0 0 0 0 0 0 0 0 0 0 0 0 0 0 0
$$ ##$PAMPF4= (0..15)
0 0 0 0 0 0 0 0 0 0 0 0 0 0 0 0
$$ ##$PAMPF5= (0..15)
0 0 0 0 0 0 0 0 0 0 0 0 0 0 0 0
$$ ##$PAMPF6= (0..15)
0 0 0 0 0 0 0 0 0 0 0 0 0 0 0 0
$$ ##$PAMPF7= (0..15)
0 0 0 0 0 0 0 0 0 0 0 0 0 0 0 0
$$ ##$PAMPF8= (0..15)
0 0 0 0 0 0 0 0 0 0 0 0 0 0 0 0
$$ ##$PH4= 0
$$ ##$PHF4TY= <no>
$$ ##$POWCHK= no
$$ ##$PRAMD1= (0..7)
0 1048576 0 0 0 1048576 0 0
$$ ##$PRAMD10= (0..7)
0 0 0 0 0 0 0 0
$$ ##$PRAMD11= (0..7)
0 0 0 0 0 0 0 0
$$ ##$PRAMD12= (0..7)
0 0 0 0 0 0 0 0
$$ ##$PRAMD13= (0..7)
0 0 0 0 0 0 0 0
$$ ##$PRAMD14= (0..7)
0 0 0 0 0 0 0 0
$$ ##$PRAMD15= (0..7)
0 0 0 0 0 0 0 0
$$ ##$PRAMD16= (0..7)
0 0 0 0 0 0 0 0
$$ ##$PRAMD17= (0..7)
0 0 0 0 0 0 0 0
$$ ##$PRAMD18= (0..7)
0 0 0 0 0 0 0 0
$$ ##$PRAMD19= (0..7)
0 0 0 0 0 0 0 0
$$ ##$PRAMD2= (0..7)
2147483644 2146435071 2147483647 134217727 2147483644 2146435071 2147483647
134217727
$$ ##$PRAMD20= (0..7)
0 0 0 0 0 0 0 0
$$ ##$PRAMD21= (0..7)
0 0 0 0 0 0 0 0
$$ ##$PRAMD3= (0..7)
2 0 0 0 2 0 0 0
$$ ##$PRAMD4= (0..7)
0 0 0 0 0 0 0 0
$$ ##$PRAMD5= (0..7)
0 0 0 0 0 0 0 0
$$ ##$PRAMD6= (0..7)
0 0 0 0 0 0 0 0
$$ ##$PRAMD7= (0..7)
0 0 0 0 0 0 0 0
$$ ##$PRAMD8= (0..7)
0 0 0 0 0 0 0 0
$$ ##$PRAMD9= (0..7)
0 0 0 0 0 0 0 0
$$ ##$PRAMLED= (0..1)
15 15
$$ ##$PRAMP1= <tty01>
$$ ##$PRAMP2= <no>
$$ ##$PRAMP3= <no>
$$ ##$PRAMP4= <no>
$$ ##$PRAMP5= <no>
$$ ##$PRAMP6= <no>
$$ ##$PRAMP7= <no>
$$ ##$PRAMP8= <no>
$$ ##$PRAMPTP= 0
$$ ##$PREPTY= <no>
$$ ##$PRESHLD= 0
$$ ##$PTS160= -1
$$ ##$PTSA2X= (0..7)
0 0 0 0 0 0 0 0
$$ ##$PTSF2X= (0..7)
0 0 0 0 0 0 0 0
$$ ##$PTSFMX= (0..7)
429.9 429.9 0 0 0 0 0 0
$$ ##$PULCHK= no
$$ ##$RCUCDS= (0..7)
8388608 0 0 0 0 0 0 0
$$ ##$RCUCFS= (0..7)
4096 0 0 0 0 0 0 0
$$ ##$RCUCSS= (0..7)
1048576 0 0 0 0 0 0 0
$$ ##$RCUI2C1= (0..7)
78 0 0 0 0 0 0 0
$$ ##$RCUI2C2= (0..7)
0 0 0 0 0 0 0 0
$$ ##$RCUI2C3= (0..7)
0 0 0 0 0 0 0 0
$$ ##$RCUI2C4= (0..7)
0 0 0 0 0 0 0 0
$$ ##$RCUI2C5= (0..7)
0 0 0 0 0 0 0 0
$$ ##$RCUI2C6= (0..7)
0 0 0 0 0 0 0 0
$$ ##$RCUI2C7= (0..7)
0 0 0 0 0 0 0 0
$$ ##$RCUI2C8= (0..7)
0 0 0 0 0 0 0 0
$$ ##$RDCU= 0
$$ ##$RFSVTY= <no>
$$ ##$RGTYPE= (0..31)
5 0 0 0 0 0 0 0 0 0 0 0 0 0 0 0 0 0 0 0 0 0 0 0 0 0 0 0 0 0 0 0
$$ ##$RG_max= (0..31)
46341 0 0 0 0 0 0 0 0 0 0 0 0 0 0 0 0 0 0 0 0 0 0 0 0 0 0 0 0 0 0 0
$$ ##$RG_min= (0..31)
1 0 0 0 0 0 0 0 0 0 0 0 0 0 0 0 0 0 0 0 0 0 0 0 0 0 0 0 0 0 0 0
$$ ##$RG_tab1= (0..255)
1 1.1 1.3 1.4 1.6 1.8 2 2.2 2.5 2.8 3.2 3.6 4 4.5 5 5.7 6.3 7.1 8 9 10.1
11.3 12.7 14.3 16 18 20.2 22.6 25.4 28.5 32 35.9 40.3 45.3 50.8 57 64 71.8
80.6 90.5 101.6 114 128 143.7 161.3 181 203.2 228.1 256 287.4 322.5 362
406.4 456.1 512 574.7 645.1 724.1 812.7 912.3 1024 1149.4 1290.2 1448.2
1625.5 1824.6 2048 2298.8 2580.3 2896.3 3251 3649.1 4096 4597.6 5160.6
5792.6 6502 7298.2 8192 9195.2 10321.3 11585.2 13004 14596.5 16384 18390.4
20642.5 23170.5 26008 29193 32768 36780.8 41285.1 46341 -1 -1 -1 -1 -1
-1 -1 -1 -1 -1 -1 -1 -1 -1 -1 -1 -1 -1 -1 -1 -1 -1 -1 -1 -1 -1 -1 -1 -1
-1 -1 -1 -1 -1 -1 -1 -1 -1 -1 -1 -1 -1 -1 -1 -1 -1 -1 -1 -1 -1 -1 -1 -1
-1 -1 -1 -1 -1 -1 -1 -1 -1 -1 -1 -1 -1 -1 -1 -1 -1 -1 -1 -1 -1 -1 -1 -1
-1 -1 -1 -1 -1 -1 -1 -1 -1 -1 -1 -1 -1 -1 -1 -1 -1 -1 -1 -1 -1 -1 -1 -1
-1 -1 -1 -1 -1 -1 -1 -1 -1 -1 -1 -1 -1 -1 -1 -1 -1 -1 -1 -1 -1 -1 -1 -1
-1 -1 -1 -1 -1 -1 -1 -1 -1 -1 -1 -1 -1 -1 -1 -1 -1 -1 -1 -1 -1 -1 -1 -1
-1 -1 -1 -1 -1 -1 -1 -1 -1 -1 -1 -1 -1
$$ ##$RG_tab2= (0..255)
-1 -1 -1 -1 -1 -1 -1 -1 -1 -1 -1 -1 -1 -1 -1 -1 -1 -1 -1 -1 -1 -1 -1 -1
-1 -1 -1 -1 -1 -1 -1 -1 -1 -1 -1 -1 -1 -1 -1 -1 -1 -1 -1 -1 -1 -1 -1 -1
-1 -1 -1 -1 -1 -1 -1 -1 -1 -1 -1 -1 -1 -1 -1 -1 -1 -1 -1 -1 -1 -1 -1 -1
-1 -1 -1 -1 -1 -1 -1 -1 -1 -1 -1 -1 -1 -1 -1 -1 -1 -1 -1 -1 -1 -1 -1 -1
-1 -1 -1 -1 -1 -1 -1 -1 -1 -1 -1 -1 -1 -1 -1 -1 -1 -1 -1 -1 -1 -1 -1 -1
-1 -1 -1 -1 -1 -1 -1 -1 -1 -1 -1 -1 -1 -1 -1 -1 -1 -1 -1 -1 -1 -1 -1 -1
-1 -1 -1 -1 -1 -1 -1 -1 -1 -1 -1 -1 -1 -1 -1 -1 -1 -1 -1 -1 -1 -1 -1 -1
-1 -1 -1 -1 -1 -1 -1 -1 -1 -1 -1 -1 -1 -1 -1 -1 -1 -1 -1 -1 -1 -1 -1 -1
-1 -1 -1 -1 -1 -1 -1 -1 -1 -1 -1 -1 -1 -1 -1 -1 -1 -1 -1 -1 -1 -1 -1 -1
-1 -1 -1 -1 -1 -1 -1 -1 -1 -1 -1 -1 -1 -1 -1 -1 -1 -1 -1 -1 -1 -1 -1 -1
-1 -1 -1 -1 -1 -1 -1 -1 -1 -1 -1 -1 -1 -1 -1 -1
$$ ##$RG_tab3= (0..255)
-1 -1 -1 -1 -1 -1 -1 -1 -1 -1 -1 -1 -1 -1 -1 -1 -1 -1 -1 -1 -1 -1 -1 -1
-1 -1 -1 -1 -1 -1 -1 -1 -1 -1 -1 -1 -1 -1 -1 -1 -1 -1 -1 -1 -1 -1 -1 -1
-1 -1 -1 -1 -1 -1 -1 -1 -1 -1 -1 -1 -1 -1 -1 -1 -1 -1 -1 -1 -1 -1 -1 -1
-1 -1 -1 -1 -1 -1 -1 -1 -1 -1 -1 -1 -1 -1 -1 -1 -1 -1 -1 -1 -1 -1 -1 -1
-1 -1 -1 -1 -1 -1 -1 -1 -1 -1 -1 -1 -1 -1 -1 -1 -1 -1 -1 -1 -1 -1 -1 -1
-1 -1 -1 -1 -1 -1 -1 -1 -1 -1 -1 -1 -1 -1 -1 -1 -1 -1 -1 -1 -1 -1 -1 -1
-1 -1 -1 -1 -1 -1 -1 -1 -1 -1 -1 -1 -1 -1 -1 -1 -1 -1 -1 -1 -1 -1 -1 -1
-1 -1 -1 -1 -1 -1 -1 -1 -1 -1 -1 -1 -1 -1 -1 -1 -1 -1 -1 -1 -1 -1 -1 -1
-1 -1 -1 -1 -1 -1 -1 -1 -1 -1 -1 -1 -1 -1 -1 -1 -1 -1 -1 -1 -1 -1 -1 -1
-1 -1 -1 -1 -1 -1 -1 -1 -1 -1 -1 -1 -1 -1 -1 -1 -1 -1 -1 -1 -1 -1 -1 -1
-1 -1 -1 -1 -1 -1 -1 -1 -1 -1 -1 -1 -1 -1 -1 -1
$$ ##$RG_tab4= (0..255)
-1 -1 -1 -1 -1 -1 -1 -1 -1 -1 -1 -1 -1 -1 -1 -1 -1 -1 -1 -1 -1 -1 -1 -1
-1 -1 -1 -1 -1 -1 -1 -1 -1 -1 -1 -1 -1 -1 -1 -1 -1 -1 -1 -1 -1 -1 -1 -1
-1 -1 -1 -1 -1 -1 -1 -1 -1 -1 -1 -1 -1 -1 -1 -1 -1 -1 -1 -1 -1 -1 -1 -1
-1 -1 -1 -1 -1 -1 -1 -1 -1 -1 -1 -1 -1 -1 -1 -1 -1 -1 -1 -1 -1 -1 -1 -1
-1 -1 -1 -1 -1 -1 -1 -1 -1 -1 -1 -1 -1 -1 -1 -1 -1 -1 -1 -1 -1 -1 -1 -1
-1 -1 -1 -1 -1 -1 -1 -1 -1 -1 -1 -1 -1 -1 -1 -1 -1 -1 -1 -1 -1 -1 -1 -1
-1 -1 -1 -1 -1 -1 -1 -1 -1 -1 -1 -1 -1 -1 -1 -1 -1 -1 -1 -1 -1 -1 -1 -1
-1 -1 -1 -1 -1 -1 -1 -1 -1 -1 -1 -1 -1 -1 -1 -1 -1 -1 -1 -1 -1 -1 -1 -1
-1 -1 -1 -1 -1 -1 -1 -1 -1 -1 -1 -1 -1 -1 -1 -1 -1 -1 -1 -1 -1 -1 -1 -1
-1 -1 -1 -1 -1 -1 -1 -1 -1 -1 -1 -1 -1 -1 -1 -1 -1 -1 -1 -1 -1 -1 -1 -1
-1 -1 -1 -1 -1 -1 -1 -1 -1 -1 -1 -1 -1 -1 -1 -1
$$ ##$RG_tab5= (0..255)
-1 -1 -1 -1 -1 -1 -1 -1 -1 -1 -1 -1 -1 -1 -1 -1 -1 -1 -1 -1 -1 -1 -1 -1
-1 -1 -1 -1 -1 -1 -1 -1 -1 -1 -1 -1 -1 -1 -1 -1 -1 -1 -1 -1 -1 -1 -1 -1
-1 -1 -1 -1 -1 -1 -1 -1 -1 -1 -1 -1 -1 -1 -1 -1 -1 -1 -1 -1 -1 -1 -1 -1
-1 -1 -1 -1 -1 -1 -1 -1 -1 -1 -1 -1 -1 -1 -1 -1 -1 -1 -1 -1 -1 -1 -1 -1
-1 -1 -1 -1 -1 -1 -1 -1 -1 -1 -1 -1 -1 -1 -1 -1 -1 -1 -1 -1 -1 -1 -1 -1
-1 -1 -1 -1 -1 -1 -1 -1 -1 -1 -1 -1 -1 -1 -1 -1 -1 -1 -1 -1 -1 -1 -1 -1
-1 -1 -1 -1 -1 -1 -1 -1 -1 -1 -1 -1 -1 -1 -1 -1 -1 -1 -1 -1 -1 -1 -1 -1
-1 -1 -1 -1 -1 -1 -1 -1 -1 -1 -1 -1 -1 -1 -1 -1 -1 -1 -1 -1 -1 -1 -1 -1
-1 -1 -1 -1 -1 -1 -1 -1 -1 -1 -1 -1 -1 -1 -1 -1 -1 -1 -1 -1 -1 -1 -1 -1
-1 -1 -1 -1 -1 -1 -1 -1 -1 -1 -1 -1 -1 -1 -1 -1 -1 -1 -1 -1 -1 -1 -1 -1
-1 -1 -1 -1 -1 -1 -1 -1 -1 -1 -1 -1 -1 -1 -1 -1
$$ ##$RG_tab6= (0..255)
-1 -1 -1 -1 -1 -1 -1 -1 -1 -1 -1 -1 -1 -1 -1 -1 -1 -1 -1 -1 -1 -1 -1 -1
-1 -1 -1 -1 -1 -1 -1 -1 -1 -1 -1 -1 -1 -1 -1 -1 -1 -1 -1 -1 -1 -1 -1 -1
-1 -1 -1 -1 -1 -1 -1 -1 -1 -1 -1 -1 -1 -1 -1 -1 -1 -1 -1 -1 -1 -1 -1 -1
-1 -1 -1 -1 -1 -1 -1 -1 -1 -1 -1 -1 -1 -1 -1 -1 -1 -1 -1 -1 -1 -1 -1 -1
-1 -1 -1 -1 -1 -1 -1 -1 -1 -1 -1 -1 -1 -1 -1 -1 -1 -1 -1 -1 -1 -1 -1 -1
-1 -1 -1 -1 -1 -1 -1 -1 -1 -1 -1 -1 -1 -1 -1 -1 -1 -1 -1 -1 -1 -1 -1 -1
-1 -1 -1 -1 -1 -1 -1 -1 -1 -1 -1 -1 -1 -1 -1 -1 -1 -1 -1 -1 -1 -1 -1 -1
-1 -1 -1 -1 -1 -1 -1 -1 -1 -1 -1 -1 -1 -1 -1 -1 -1 -1 -1 -1 -1 -1 -1 -1
-1 -1 -1 -1 -1 -1 -1 -1 -1 -1 -1 -1 -1 -1 -1 -1 -1 -1 -1 -1 -1 -1 -1 -1
-1 -1 -1 -1 -1 -1 -1 -1 -1 -1 -1 -1 -1 -1 -1 -1 -1 -1 -1 -1 -1 -1 -1 -1
-1 -1 -1 -1 -1 -1 -1 -1 -1 -1 -1 -1 -1 -1 -1 -1
$$ ##$RG_tab7= (0..255)
-1 -1 -1 -1 -1 -1 -1 -1 -1 -1 -1 -1 -1 -1 -1 -1 -1 -1 -1 -1 -1 -1 -1 -1
-1 -1 -1 -1 -1 -1 -1 -1 -1 -1 -1 -1 -1 -1 -1 -1 -1 -1 -1 -1 -1 -1 -1 -1
-1 -1 -1 -1 -1 -1 -1 -1 -1 -1 -1 -1 -1 -1 -1 -1 -1 -1 -1 -1 -1 -1 -1 -1
-1 -1 -1 -1 -1 -1 -1 -1 -1 -1 -1 -1 -1 -1 -1 -1 -1 -1 -1 -1 -1 -1 -1 -1
-1 -1 -1 -1 -1 -1 -1 -1 -1 -1 -1 -1 -1 -1 -1 -1 -1 -1 -1 -1 -1 -1 -1 -1
-1 -1 -1 -1 -1 -1 -1 -1 -1 -1 -1 -1 -1 -1 -1 -1 -1 -1 -1 -1 -1 -1 -1 -1
-1 -1 -1 -1 -1 -1 -1 -1 -1 -1 -1 -1 -1 -1 -1 -1 -1 -1 -1 -1 -1 -1 -1 -1
-1 -1 -1 -1 -1 -1 -1 -1 -1 -1 -1 -1 -1 -1 -1 -1 -1 -1 -1 -1 -1 -1 -1 -1
-1 -1 -1 -1 -1 -1 -1 -1 -1 -1 -1 -1 -1 -1 -1 -1 -1 -1 -1 -1 -1 -1 -1 -1
-1 -1 -1 -1 -1 -1 -1 -1 -1 -1 -1 -1 -1 -1 -1 -1 -1 -1 -1 -1 -1 -1 -1 -1
-1 -1 -1 -1 -1 -1 -1 -1 -1 -1 -1 -1 -1 -1 -1 -1
$$ ##$RG_tab8= (0..255)
-1 -1 -1 -1 -1 -1 -1 -1 -1 -1 -1 -1 -1 -1 -1 -1 -1 -1 -1 -1 -1 -1 -1 -1
-1 -1 -1 -1 -1 -1 -1 -1 -1 -1 -1 -1 -1 -1 -1 -1 -1 -1 -1 -1 -1 -1 -1 -1
-1 -1 -1 -1 -1 -1 -1 -1 -1 -1 -1 -1 -1 -1 -1 -1 -1 -1 -1 -1 -1 -1 -1 -1
-1 -1 -1 -1 -1 -1 -1 -1 -1 -1 -1 -1 -1 -1 -1 -1 -1 -1 -1 -1 -1 -1 -1 -1
-1 -1 -1 -1 -1 -1 -1 -1 -1 -1 -1 -1 -1 -1 -1 -1 -1 -1 -1 -1 -1 -1 -1 -1
-1 -1 -1 -1 -1 -1 -1 -1 -1 -1 -1 -1 -1 -1 -1 -1 -1 -1 -1 -1 -1 -1 -1 -1
-1 -1 -1 -1 -1 -1 -1 -1 -1 -1 -1 -1 -1 -1 -1 -1 -1 -1 -1 -1 -1 -1 -1 -1
-1 -1 -1 -1 -1 -1 -1 -1 -1 -1 -1 -1 -1 -1 -1 -1 -1 -1 -1 -1 -1 -1 -1 -1
-1 -1 -1 -1 -1 -1 -1 -1 -1 -1 -1 -1 -1 -1 -1 -1 -1 -1 -1 -1 -1 -1 -1 -1
-1 -1 -1 -1 -1 -1 -1 -1 -1 -1 -1 -1 -1 -1 -1 -1 -1 -1 -1 -1 -1 -1 -1 -1
-1 -1 -1 -1 -1 -1 -1 -1 -1 -1 -1 -1 -1 -1 -1 -1
$$ ##$RG_tabA= (0..255)
1 1.1 1.3 1.4 1.6 1.8 2 2.2 2.5 2.8 3.2 3.6 4 4.5 5 5.7 6.3 7.1 8 9 10.1
11.3 12.7 14.3 16 18 20.2 22.6 25.4 28.5 32 35.9 40.3 45.3 50.8 57 64 71.8
80.6 90.5 101.6 114 128 143.7 161.3 181 203.2 228.1 256 287.4 322.5 362
406.4 456.1 512 574.7 645.1 724.1 812.7 912.3 1024 1149.4 1290.2 1448.2
1625.5 1824.6 2048 2298.8 2580.3 2896.3 3251 3649.1 4096 4597.6 5160.6
5792.6 6502 7298.2 8192 9195.2 10321.3 11585.2 13004 14596.5 16384 18390.4
20642.5 23170.5 26008 29193 32768 36780.8 41285.1 46341 -1 -1 -1 -1 -1
-1 -1 -1 -1 -1 -1 -1 -1 -1 -1 -1 -1 -1 -1 -1 -1 -1 -1 -1 -1 -1 -1 -1 -1
-1 -1 -1 -1 -1 -1 -1 -1 -1 -1 -1 -1 -1 -1 -1 -1 -1 -1 -1 -1 -1 -1 -1 -1
-1 -1 -1 -1 -1 -1 -1 -1 -1 -1 -1 -1 -1 -1 -1 -1 -1 -1 -1 -1 -1 -1 -1 -1
-1 -1 -1 -1 -1 -1 -1 -1 -1 -1 -1 -1 -1 -1 -1 -1 -1 -1 -1 -1 -1 -1 -1 -1
-1 -1 -1 -1 -1 -1 -1 -1 -1 -1 -1 -1 -1 -1 -1 -1 -1 -1 -1 -1 -1 -1 -1 -1
-1 -1 -1 -1 -1 -1 -1 -1 -1 -1 -1 -1 -1 -1 -1 -1 -1 -1 -1 -1 -1 -1 -1 -1
-1 -1 -1 -1 -1 -1 -1 -1 -1 -1 -1 -1 -1
$$ ##$ROUT14= (0..7)
0 0 0 0 0 0 0 0
$$ ##$ROUTER= 3
$$ ##$RX22TY= <tty10>
$$ ##$RXFMAX= (0..7)
-1 -1 -1 -1 -1 -1 -1 -1
$$ ##$RXFMIN= (0..7)
-1 -1 -1 -1 -1 -1 -1 -1
$$ ##$RXINTLV= (0..7)
0 0 0 0 0 0 0 0
$$ ##$RXMSTY= <no>
$$ ##$SCMTY= <no>
$$ ##$SGUC1= (0..15)
0 0 0 0 0 0 0 0 0 0 0 0 0 0 0 0
$$ ##$SGUC2= (0..15)
0 0 0 0 0 0 0 0 0 0 0 0 0 0 0 0
$$ ##$SPECTR= 5
$$ ##$SY2FLAG= 0
$$ ##$TFXNUM= 0
$$ ##$TRIPLO2= 0
$$ ##$VTUTY= <tty05>
$$ ##$WBREFAM= (0..15)
100 100 100 100 100 100 100 100 100 100 100 100 100 100 100 100
$$ ##$WBREFPH= (0..15)
0 0 0 0 0 0 0 0 0 0 0 0 0 0 0 0
$$ ##$XFAC= 2
$$ ##END=
##$RELAX= 
$$ Bruker specific parameters
$$ --------------------------
##$DU= <P:\NMR-data>
##$EXPNO= 1
##$NAME= <NMR_polar_Ctrol_p11b.1D>
##$PROCNO= 1
##$TYPE= <nmr>
##$USER= <Ainhoa_raw_data>
##$ACQT0= -4.83829889523336
##$AMP= (0..31)
100 100 100 100 100 100 100 100 100 100 100 100 100 100 100 100 100 100
100 100 100 100 100 100 100 100 100 100 100 100 100 100
##$ANAVPT= -1
##$AQSEQ= 0
##$AQ_mod= 3
##$AUNM= <au_zg>
##$AUTOPOS= <25 >
##$BF1= 400.13
##$BF2= 100.612769
##$BF3= 400.13
##$BF4= 400.13
##$BF5= 500.13
##$BF6= 500.13
##$BF7= 500.13
##$BF8= 500.13
##$BYTORDA= 0
##$CFDGTYP= 0
##$CFRGTYP= 5
##$CHEMSTR= <none>
##$CNST= (0..63)
1 1 145 1 1 1 1 1 1 1 1 1 1 1 1 1 1 1 1 1 1 1 1 1 1 1 1 1 1 1 1 1 1 1 1
1 1 1 1 1 1 1 1 1 1 1 1 1 1 1 1 1 1 1 1 1 1 1 1 1 1 1 1 1
##$CPDPRG= <>
##$CPDPRG1= <>
##$CPDPRG2= <>
##$CPDPRG3= <>
##$CPDPRG4= <mlev>
##$CPDPRG5= <mlev>
##$CPDPRG6= <mlev>
##$CPDPRG7= <mlev>
##$CPDPRG8= <mlev>
##$CPDPRGB= <>
##$CPDPRGT= <>
##$D= (0..63)
0 2 0 0 0 0 0 0 0 0.06 0 0 2e-005 0 0 0 0.0002 0 0 0 0 0 0 0 0 0 0 0 0
0 0 0 0 0 0 0 0 0 0 0 0 0 0 0 0 0 0 0 0 0 0 0 0 0 0 0 0 0 0 0 0 0 0 0
##$DATE= 1228770647
##$DBL= (0..7)
120 120 120 120 120 120 120 120
##$DBP= (0..7)
150 150 150 150 150 150 150 150
##$DBP07= 0
##$DBPNAM0= <>
##$DBPNAM1= <>
##$DBPNAM2= <>
##$DBPNAM3= <>
##$DBPNAM4= <>
##$DBPNAM5= <>
##$DBPNAM6= <>
##$DBPNAM7= <>
##$DBPOAL= (0..7)
0.5 0.5 0.5 0.5 0.5 0.5 0.5 0.5
##$DBPOFFS= (0..7)
0 0 0 0 0 0 0 0
##$DE= 6
##$DECBNUC= <off>
##$DECIM= 24
##$DECNUC= <off>
##$DECSTAT= 4
##$DIGMOD= 0
##$DIGTYP= 7
##$DL= (0..7)
0 120 120 120 120 120 120 120
##$DP= (0..7)
150 150 150 150 150 150 150 150
##$DP07= 0
##$DPNAME0= <>
##$DPNAME1= <>
##$DPNAME2= <>
##$DPNAME3= <>
##$DPNAME4= <>
##$DPNAME5= <>
##$DPNAME6= <>
##$DPNAME7= <>
##$DPOAL= (0..7)
0.5 0.5 0.5 0.5 0.5 0.5 0.5 0.5
##$DPOFFS= (0..7)
0 0 0 0 0 0 0 0
##$DQDMODE= 0
##$DR= 18
##$DS= 4
##$DSLIST= <SSSSSSSSSSSSSSS>
##$DSPFIRM= 0
##$DSPFVS= -1
##$DTYPA= 0
##$EXP= <Ainhoa_d2o_pl8>
##$F1LIST= <111111111111111>
##$F2LIST= <222222222222222>
##$F3LIST= <333333333333333>
##$FCUCHAN= (0..9)
0 2 1 0 0 0 0 0 0 0
##$FL1= 90
##$FL2= 90
##$FL3= 90
##$FL4= 90
##$FOV= 20
##$FQ1LIST= <freqlist>
##$FQ2LIST= <freqlist>
##$FQ3LIST= <freqlist>
##$FQ4LIST= <freqlist>
##$FQ5LIST= <freqlist>
##$FQ6LIST= <freqlist>
##$FQ7LIST= <freqlist>
##$FQ8LIST= <freqlist>
##$FRQLO3= 1882485.02994012
##$FRQLO3N= 0
##$FS= (0..7)
83 83 83 83 83 83 83 83
##$FTLPGN= 0
##$FW= 90000
##$FnMODE= 0
##$FnTYPE= 0
##$GP031= 0
##$GPNAM0= <sine.100>
##$GPNAM1= <sine.100>
##$GPNAM10= <sine.100>
##$GPNAM11= <sine.100>
##$GPNAM12= <sine.100>
##$GPNAM13= <sine.100>
##$GPNAM14= <sine.100>
##$GPNAM15= <sine.100>
##$GPNAM16= <sine.100>
##$GPNAM17= <sine.100>
##$GPNAM18= <sine.100>
##$GPNAM19= <sine.100>
##$GPNAM2= <sine.100>
##$GPNAM20= <sine.100>
##$GPNAM21= <sine.100>
##$GPNAM22= <sine.100>
##$GPNAM23= <sine.100>
##$GPNAM24= <sine.100>
##$GPNAM25= <sine.100>
##$GPNAM26= <sine.100>
##$GPNAM27= <sine.100>
##$GPNAM28= <sine.100>
##$GPNAM29= <sine.100>
##$GPNAM3= <sine.100>
##$GPNAM30= <sine.100>
##$GPNAM31= <sine.100>
##$GPNAM4= <sine.100>
##$GPNAM5= <sine.100>
##$GPNAM6= <sine.100>
##$GPNAM7= <sine.100>
##$GPNAM8= <sine.100>
##$GPNAM9= <sine.100>
##$GPX= (0..31)
0 0 0 0 0 0 0 0 0 0 0 0 0 0 0 0 0 0 0 0 0 0 0 0 0 0 0 0 0 0 0 0
##$GPY= (0..31)
0 0 0 0 0 0 0 0 0 0 0 0 0 0 0 0 0 0 0 0 0 0 0 0 0 0 0 0 0 0 0 0
##$GPZ= (0..31)
0 0 0 0 0 0 0 0 0 0 0 0 0 0 0 0 0 0 0 0 0 0 0 0 0 0 0 0 0 0 0 0
##$GRDPROG= <>
##$GRPDLY= -1
##$HDDUTY= 20
##$HDRATE= 20
##$HGAIN= (0..3)
0 0 0 0
##$HL1= 1
##$HL2= 35
##$HL3= 16
##$HL4= 17
##$HOLDER= 0
##$HPMOD= (0..7)
0 0 0 0 0 0 0 0
##$HPPRGN= 0
##$IN= (0..63)
0.001 0.001 0.001 0.001 0.001 0.001 0.001 0.001 0.001 0.001 0.001 0.001
0.001 0.001 0.001 0.001 0.001 0.001 0.001 0.001 0.001 0.001 0.001 0.001
0.001 0.001 0.001 0.001 0.001 0.001 0.001 0.001 0.001 0.001 0.001 0.001
0.001 0.001 0.001 0.001 0.001 0.001 0.001 0.001 0.001 0.001 0.001 0.001
0.001 0.001 0.001 0.001 0.001 0.001 0.001 0.001 0.001 0.001 0.001 0.001
0.001 0.001 0.001 0.001
##$INF= (0..7)
0 0 0 0 0 0 0 0
##$INP= (0..63)
0 0 0 0 0 0 0 0 0 0 0 0 0 0 0 0 0 0 0 0 0 0 0 0 0 0 0 0 0 0 0 0 0 0 0 0
0 0 0 0 0 0 0 0 0 0 0 0 0 0 0 0 0 0 0 0 0 0 0 0 0 0 0 0
##$INSTRUM= <avance400>
##$L= (0..31)
1 1 1 1 1 1 1 1 1 1 1 1 1 1 1 1 1 1 1 1 1 1 1 1 1 1 1 1 1 1 1 1
##$LFILTER= 200
##$LGAIN= -5
##$LINPSTP= 10
##$LOCKED= yes
##$LOCKFLD= 3155
##$LOCKGN= 98.8000030517578
##$LOCKPOW= -25
##$LOCKPPM= 4.69999980926514
##$LOCNUC= <2H>
##$LOCPHAS= 267
##$LOCSHFT= yes
##$LOCSW= 0
##$LTIME= 0.200000002980232
##$MASR= 4200
##$MASRLST= <masrlst>
##$NBL= 1
##$NC= -2
##$NLOGCH= 1
##$NS= 1024
##$NUC1= <1H>
##$NUC2= <13C>
##$NUC3= <off>
##$NUC4= <off>
##$NUC5= <off>
##$NUC6= <off>
##$NUC7= <off>
##$NUC8= <off>
##$NUCLEI= 0
##$NUCLEUS= <off>
##$O1= 1883.16
##$O2= 4979.85804243228
##$O3= 1900.52349393
##$O4= 1900.52349393
##$O5= 0
##$O6= 0
##$O7= 0
##$O8= 0
##$OBSCHAN= (0..9)
0 0 0 0 0 0 0 0 0 0
##$OVERFLW= 0
##$P= (0..63)
7.6 7.6 15.2 14.9 29.8 16.5 25 50 0 0 0 0 0 0 0 200000 1000 2500 0 600
2500 0 0 0 0 200 0 7.6 1000 0 0 0 0 0 0 0 0 0 0 0 0 0 0 0 0 0 0 0 0 0 0
0 0 0 0 0 0 0 0 0 0 0 0 0
##$PACOIL= (0..15)
0 0 0 0 0 0 0 0 0 0 0 0 0 0 0 0
##$PAPS= 2
##$PARMODE= 0
##$PCPD= (0..9)
100 100 70 100 100 100 100 100 100 100
##$PHCOR= (0..31)
0 0 0 0 0 0 0 0 0 0 0 0 0 0 0 0 0 0 0 0 0 0 0 0 0 0 0 0 0 0 0 0
##$PHLIST= <>
##$PHP= 1
##$PH_ref= 0
##$PL= (0..63)
120 0 -4 120 120 120 120 120 80 60 10.34 22.38 9 120 120 120 120 120 0
120 120 120 120 120 120 120 120 22.38 120 120 9 120 120 120 120 120 120
120 120 120 120 120 120 120 120 120 120 120 120 120 120 120 120 120 120
120 120 120 120 120 120 120 120 120
##$PLSTEP= 0.1
##$PLSTRT= -6
##$POWMOD= 0
##$PQPHASE= 0
##$PQSCALE= 0
##$PR= 1
##$PRECHAN= (0..15)
-1 1 2 -1 -1 -1 -1 -1 -1 -1 -1 -1 -1 -1 -1 -1
##$PRGAIN= 0
##$PROBHD= <5 mm PABBI 1H-BB Z-GRD Z811201/0006
>
##$PROSOL= no
##$PULPROG= <zgprpl8>
##$PW= 0
##$PYNM= <acqu.py>
##$QNP= 1
##$RD= 0
##$RECCHAN= (0..15)
-1 -1 -1 -1 -1 -1 -1 -1 -1 -1 -1 -1 -1 -1 -1 -1
##$RECPH= 0
##$RECPRE= (0..15)
-1 -1 -1 -1 -1 -1 -1 -1 -1 -1 -1 -1 -1 -1 -1 -1
##$RECPRFX= (0..15)
-1 -1 -1 -1 -1 -1 -1 -1 -1 -1 -1 -1 -1 -1 -1 -1
##$RECSEL= (0..15)
0 0 0 0 0 0 0 0 0 0 0 0 0 0 0 0
##$RG= 362
##$RO= 0
##$ROUTWD1= (0..23)
0 0 0 0 0 0 0 0 0 0 0 0 0 0 0 0 0 0 0 0 1 1 0 0
##$ROUTWD2= (0..23)
0 0 0 0 0 1 0 0 0 0 0 0 0 0 0 0 0 0 1 0 1 1 0 0
##$RSEL= (0..9)
0 1 2 0 0 0 0 0 0 0
##$S= (0..7)
83 4 83 83 83 83 83 83
##$SEOUT= 0
##$SFO1= 400.13188316
##$SFO2= 100.617748858042
##$SFO3= 400.131900523494
##$SFO4= 400.131900523494
##$SFO5= 500.13
##$SFO6= 500.13
##$SFO7= 500.13
##$SFO8= 500.13
##$SOLVENT= <D2O>
##$SP= (0..31)
1 120 120 120 120 0 120 120 120 0 120 120 0 0 120 0 150 150 120 120.87
118.96 122.27 114.95 150 150 150 150 150 150 120 120 120
##$SP07= 0
##$SPECTR= 0
##$SPNAM0= <gauss>
##$SPNAM1= <Gaus1.1000>
##$SPNAM10= <Gaus1.1000>
##$SPNAM11= <Gaus1.1000>
##$SPNAM12= <gauss>
##$SPNAM13= <gauss>
##$SPNAM14= <Gaus1.1000>
##$SPNAM15= <Gaus1.1000>
##$SPNAM16= <gauss>
##$SPNAM17= <gauss>
##$SPNAM18= <Gaus1.1000>
##$SPNAM19= <Gaus1.1000>
##$SPNAM2= <Gaus1.1000>
##$SPNAM20= <Gaus1.1000>
##$SPNAM21= <Gaus1.1000>
##$SPNAM22= <Gaus1.1000>
##$SPNAM23= <gauss>
##$SPNAM24= <gauss>
##$SPNAM25= <gauss>
##$SPNAM26= <gauss>
##$SPNAM27= <gauss>
##$SPNAM28= <gauss>
##$SPNAM29= <Gaus1.1000>
##$SPNAM3= <Gaus1.1000>
##$SPNAM30= <Gaus1.1000>
##$SPNAM31= <Gaus1.1000>
##$SPNAM4= <Gaus1.1000>
##$SPNAM5= <gauss>
##$SPNAM6= <Gaus1.1000>
##$SPNAM7= <Gaus1.1000>
##$SPNAM8= <Gaus1.1000>
##$SPNAM9= <gauss>
##$SPOAL= (0..31)
0.5 0.5 0.5 0.5 0.5 0.5 0.5 0.5 0.5 0.5 0.5 0.5 0.5 0.5 0.5 0.5 0.5 0.5
0.5 0.5 0.5 0.5 0.5 0.5 0.5 0.5 0.5 0.5 0.5 0.5 0.5 0.5
##$SPOFFS= (0..31)
0 0 0 0 0 0 0 0 0 0 0 0 0 0 0 0 0 0 0 0 0 0 0 0 0 0 0 0 0 0 0 0
##$SUBNAM0= <"">
##$SUBNAM1= <"">
##$SUBNAM2= <"">
##$SUBNAM3= <"">
##$SUBNAM4= <"">
##$SUBNAM5= <"">
##$SUBNAM6= <"">
##$SUBNAM7= <"">
##$SUBNAM8= <"">
##$SUBNAM9= <"">
##$SW= 12.4709381333766
##$SWIBOX= (0..15)
0 1 2 0 0 0 0 0 0 0 0 0 0 0 0 0
##$SW_h= 4990.01996007984
##$SWfinal= 0
##$TD= 16244
##$TD0= 1
##$TE= 302.46
##$TE2= 300
##$TE3= 300
##$TEG= 300
##$TL= (0..7)
0 120 120 120 120 120 120 120
##$TP= (0..7)
150 150 150 150 150 150 150 150
##$TP07= 0
##$TPNAME0= <>
##$TPNAME1= <>
##$TPNAME2= <>
##$TPNAME3= <>
##$TPNAME4= <>
##$TPNAME5= <>
##$TPNAME6= <>
##$TPNAME7= <>
##$TPOAL= (0..7)
0.5 0.5 0.5 0.5 0.5 0.5 0.5 0.5
##$TPOFFS= (0..7)
0 0 0 0 0 0 0 0
##$TUNHIN= 0
##$TUNHOUT= 0
##$TUNXOUT= 0
##$USERA1= <user>
##$USERA2= <user>
##$USERA3= <user>
##$USERA4= <user>
##$USERA5= <user>
##$V9= 5
##$VALIST= <valist>
##$VCLIST= <CCCCCCCCCCCCCCC>
##$VD= 0
##$VDLIST= <DDDDDDDDDDDDDDD>
##$VPLIST= <PPPPPPPPPPPPPPP>
##$VTLIST= <TTTTTTTTTTTTTTT>
##$WBST= 1024
##$WBSW= 15.536156
##$XGAIN= (0..3)
0 0 0 0
##$XL= 0
##$YL= 0
##$YMAX_a= 10788779
##$YMIN_a= -10306309
##$ZGOPTNS= <>
##$ZL1= 120
##$ZL2= 120
##$ZL3= 120
##$ZL4= 120
##$ABSF1= 10
##$ABSF2= 0
##$ABSG= 5
##$ABSL= 3
##$ALPHA= 0
##$AQORDER= 0
##$ASSFAC= 0
##$ASSFACI= 0
##$ASSFACX= 0
##$ASSWID= 0
##$AUNMP= <proc_1H_AID>
##$AXLEFT= 0
##$AXNAME= <>
##$AXNUC= <off>
##$AXRIGHT= 0
##$AXTYPE= 0
##$AXUNIT= <>
##$AZFE= 0.1
##$AZFW= 0.1
##$BCFW= 1
##$BC_mod= 2
##$BYTORDP= 0
##$COROFFS= 0
##$CY= 12.5
##$DATMOD= 1
##$DC= 2
##$DFILT= <>
##$DTYPP= 0
##$F1P= 9.9967504570787
##$F2P= -9.53364507338961e-007
##$FCOR= 1
##$FTSIZE= 0
##$FT_mod= 4
##$GAMMA= 1
##$GB= 0
##$INTBC= 1
##$INTSCL= 1
##$ISEN= 128
##$LB= 1
##$LEV0= 0
##$LPBIN= 0
##$MAXI= 10000
##$MC2= 0
##$MEAN= 0
##$ME_mod= 0
##$MI= 0.02
##$NCOEF= 0
##$NC_proc= 0
##$NLEV= 6
##$NOISF1= 8.174992
##$NOISF2= 6.675002
##$NSP= 1
##$NTH_PI= 0
##$NZP= 0
##$OFFSET= 10.98421
##$PC= 1
##$PHC0= 166.2253
##$PHC1= -6.493826
##$PH_mod= 0
##$PKNL= yes
##$PPARMOD= 0
##$PPDIAG= 0
##$PPIPTYP= 0
##$PPMPNUM= 100
##$PPRESOL= 1
##$PSCAL= 0
##$PSIGN= 0
##$PYNMP= <proc.py>
##$REVERSE= no
##$SF= 400.129983060121
##$SI= 131072
##$SIGF1= 5.6
##$SIGF2= 5.2
##$SINO= 400
##$SIOLD= 131072
##$SPECTYP= <>
##$SREGLST= <1H.D2O>
##$SSB= 2
##$STSI= 0
##$STSR= 0
##$SW_p= 12.4709381333766
##$SYMM= 0
##$S_DEV= 0
##$TDeff= 16244
##$TDoff= 0
##$TI= <>
##$TILT= no
##$TM1= 0
##$TM2= 0
##$TOPLEV= 0
##$USERP1= <user>
##$USERP2= <user>
##$USERP3= <user>
##$USERP4= <user>
##$USERP5= <user>
##$WDW= 4
##$XDIM= 8192
##$YMAX_p= 0
##$YMIN_p= 0
##$CURPLOT= <\\rik006s\net8_hp>
##$CURPRIN= <$\\rik006s\net8_hp>
##$DFORMAT= <normdp>
##$LAYOUT= <+/1d_h.xwp>
##$LFORMAT= <normlp>
##$PFORMAT= <normpl>
##$SURQMSG= 1
$$ End of Bruker specific parameters
$$ ---------------------------------
##NTUPLES= NMR FID
##VAR_NAME=  TIME,          FID/REAL,        FID/IMAG
##SYMBOL=    X,             R,               I
##VAR_TYPE=  INDEPENDENT,   DEPENDENT,       DEPENDENT
##VAR_FORM=  AFFN,          ASDF,            ASDF
##VAR_DIM=   8122,          8122,            8122
##UNITS=     SECONDS,       ARBITRARY UNITS, ARBITRARY UNITS
##FACTOR=    0.0002004,     1,               1
##FIRST=     0,             -10758800,       4476509
##LAST=      1.6274484,     -269936,         213393
##MIN=       0,             -10758800,       -10758800
##MAX=       1.6274484,     10431517,        10431517
$$ Real data points
##PAGE= N=1
##DATA TABLE= (X++(R..R)), XYDATA
0 -10758800
1 -7617880
2   304107
3 -4105991
4 -8711408
5 -7671136
6 -1073221
7 -2106805
8 -8092548
9 -9287369
10 -5367207
11 -2199872
12 -5188271
13 -10220921
14 -6846154
15 -2933362
16 -4179603
17 -8096496
18 -8521312
19 -3103506
20 -1444126
21 -7113427
22 -9328140
23 -6461834
24 -2410514
25 -4612094
26 -9742701
27 -7387718
28 -2589451
29 -3492987
30 -7241144
31 -9288202
32 -4887257
33 -2161911
34 -6097347
35 -8826193
36 -6905640
37 -2982052
38 -3178818
39 -8588226
40 -8094927
41 -3680169
42 -3305911
43 -6456691
44 -8787258
45 -5257766
46 -1759768
47 -5564871
48 -8862781
49 -7467213
50 -3421576
51 -2961462
52 -8447811
53 -9178808
54 -3895750
55 -1989577
56 -5059789
57 -9505556
58 -7020298
59 -1295352
60 -3431218
61 -8636823
62 -9140162
63 -4730170
64 -1769776
65 -6637792
66 -9545936
67 -5579058
68 -2600844
69 -3836705
70 -7833516
71 -7523242
72 -2702225
73 -3566718
74 -7639223
75 -8562063
76 -5313421
77 -1771292
78 -5390486
79 -9465010
80 -6235800
81 -2379423
82 -2992247
83 -8029100
84 -9127292
85 -3044746
86 -1647593
87 -6290844
88 -8755875
89 -6082197
90 -1575660
91 -4245162
92 -9333208
93 -7223984
94 -2932960
95 -2179720
96 -6368659
97 -9271263
98 -4610900
99 -1747642
100 -4992714
101 -8276391
102 -7398770
103 -2642581
104 -3151242
105 -8448389
106 -7811147
107 -3419945
108 -1616540
109 -5335832
110 -9239405
111 -4951031
112  -816070
113 -4088006
114 -8691042
115 -8774274
116 -3105953
117 -1363175
118 -6804385
119 -8459123
120 -4724359
121 -1335547
122 -3383395
123 -8862590
124 -7275152
125 -2373370
126 -3080975
127 -6872541
128 -8459857
129 -4177079
130 -1349686
131 -5984407
132 -8427086
133 -5290454
134 -1558064
135 -2504650
136 -8165337
137 -7997066
138 -2789184
139 -2450295
140 -6318803
141 -9187172
142 -5300014
143  -241003
144 -3815978
145 -8493187
146 -7035026
147 -2506979
148 -1391274
149 -6948549
150 -8611709
151 -3395662
152 -1572019
153 -4900715
154 -8850067
155 -6818576
156 -1170637
157 -2752561
158 -7404777
159 -7409565
160 -3616283
161  -987120
162 -5338252
163 -8878341
164 -4904717
165 -1638045
166 -3410969
167 -7972285
168 -7875478
169 -1813411
170 -1517597
171 -6569148
172 -7901070
173 -4267160
174  -268302
175 -3716711
176 -8828201
177 -6186906
178 -2192413
179 -2550813
180 -6608556
181 -8245939
182 -3216626
183 -1239260
184 -4996226
185 -7166534
186 -5344358
187 -1383169
188 -2934891
189 -8149415
190 -6850613
191 -2565898
192 -1740040
193 -5470642
194 -8474845
195 -4109361
196  -819889
197 -4368334
198 -7638654
199 -6467591
200 -1783511
201 -1702651
202 -7135499
203 -7390041
204 -3295938
205 -1449133
206 -4305748
207 -8429587
208 -5454911
209 -1003625
210 -3138210
211 -6904520
212 -7198956
213 -2801128
214  -931419
215 -5821158
216 -7468047
217 -3980883
218 -1557130
219 -3415941
220 -7930935
221 -6401112
222 -1538751
223 -2486043
224 -6098640
225 -7203214
226 -3289722
227  -255657
228 -4878887
229 -8205441
230 -5207561
231 -1605654
232 -2292639
233 -7443633
234 -7361565
235 -1673452
236 -1153308
237 -5114645
238 -7665857
239 -4728012
240  -414566
241 -3577029
242 -7753914
243 -5976345
244 -2264407
245 -1474773
246 -6107507
247 -7876476
248 -2808572
249  -842155
250 -4006551
251 -7459489
252 -5876796
253  -640106
254 -2164274
255 -7291943
256 -6898732
257 -2845286
258  -553707
259 -4667954
260 -8240492
261 -4196659
262 -1111127
263 -3322696
264 -6991695
265 -6641320
266 -1254961
267 -1024060
268 -6111028
269 -7219393
270 -3958410
271  -712522
272 -3525478
273 -8194349
274 -5355180
275 -1055747
276 -1897179
277 -5995735
278 -7532675
279 -2560261
280  -464007
281 -5060759
282 -7408872
283 -4867118
284  -791587
285 -2222141
286 -7674593
287 -6403484
288 -1527478
289  -961761
290 -4771319
291 -7937634
292 -4018679
293  -290861
294 -3840611
295 -7360084
296 -6085886
297 -1509614
298  -904969
299 -6337341
300 -6989458
301 -2505567
302  -840599
303 -3839165
304 -7889226
305 -5224427
306  -427494
307 -2620268
308 -6591500
309 -6577619
310 -2296511
311  -197891
312 -5252606
313 -7722980
314 -3842911
315  -875522
316 -2478846
317 -7112913
318 -6186965
319  -853847
320 -1554177
321 -5784240
322 -7085258
323 -3517016
324   -55681
325 -4007820
326 -7693454
327 -4766326
328 -1215865
329 -1574529
330 -6124385
331 -6901759
332 -1722575
333  -823820
334 -4630828
335 -7223211
336 -5070916
337  -651854
338 -2749805
339 -6992213
340 -5282280
341 -1593921
342  -901725
343 -5129428
344 -7398271
345 -2880832
346  -783909
347 -3866729
348 -6844629
349 -5671586
350  -905458
351 -1618356
352 -6356598
353 -6031882
354 -2409468
355  -568690
356 -4067243
357 -7678114
358 -4037094
359  -759580
360 -2965747
361 -6317348
362 -6199187
363 -1389895
364  -700063
365 -5662120
366 -6783902
367 -3491734
368  -553580
369 -2872659
370 -7455544
371 -5127793
372  -890200
373 -1875223
374 -5453518
375 -6799940
376 -2515009
377  -288227
378 -4715598
379 -6976207
380 -4331852
381  -737219
382 -1745160
383 -6763901
384 -5858874
385 -1250698
386 -1227330
387 -4862043
388 -7407799
389 -3693656
390   145204
391 -3394826
392 -6809604
393 -5101965
394 -1121067
395  -830513
396 -6073295
397 -6863426
398 -2179715
399  -830890
400 -3817536
401 -7294191
402 -4871729
403   -14724
404 -2084729
405 -6189070
406 -5859394
407 -1984803
408   -94305
409 -4932172
410 -7648613
411 -3581831
412  -773371
413 -2545759
414 -6558101
415 -5730809
416  -485183
417 -1122838
418 -5527745
419 -6471605
420 -3139329
421   -47726
422 -3700724
423 -7431481
424 -4238389
425  -769851
426 -1636615
427 -5985685
428 -6869695
429 -1623622
430  -415374
431 -4494403
432 -6691791
433 -4292605
434   -43628
435 -2094915
436 -6911537
437 -5343162
438 -1439807
439  -946343
440 -4984949
441 -7452714
442 -2843936
443  -112046
444 -3474437
445 -6527574
446 -5176003
447  -394443
448  -835234
449 -6182850
450 -6298491
451 -2429263
452  -643392
453 -3807624
454 -7465418
455 -3928482
456    65448
457 -2221975
458 -5946552
459 -6137244
460 -1585797
461  -259839
462 -5222485
463 -6771534
464 -3413601
465  -530792
466 -2344242
467 -6879072
468 -5137759
469  -578922
470 -1385879
471 -4996345
472 -6495435
473 -2784056
474  -176069
475 -4375553
476 -6852527
477 -3987356
478  -523055
479 -1383841
480 -6379289
481 -6027689
482 -1103951
483  -869989
484 -4428286
485 -6829457
486 -3758875
487   194418
488 -2808769
489 -6446610
490 -5149236
491 -1675326
492  -712012
493 -5094331
494 -6659609
495 -2433577
496  -735010
497 -3165426
498 -6199115
499 -4570487
500  -165249
501 -1999491
502 -6126869
503 -5639845
504 -2266695
505  -633028
506 -4548977
507 -6848027
508 -2731235
509  -341307
510 -2538130
511 -6065547
512 -5499660
513  -700449
514 -1112400
515 -5533633
516 -6303273
517 -3173679
518   -66694
519 -3004102
520 -7027244
521 -4173675
522  -505846
523 -1340815
524 -5304434
525 -6518491
526 -1857549
527  -478399
528 -4483304
529 -6268171
530 -3896377
531  -240133
532 -1973701
533 -6645924
534 -5031856
535 -1088351
536 -1101700
537 -4792462
538 -6857081
539 -2478212
540   222569
541 -3456978
542 -6389730
543 -4899563
544  -596043
545  -775692
546 -5995886
547 -6171850
548 -2084782
549  -537890
550 -3357334
551 -6806556
552 -3898062
553   -34162
554 -2318738
555 -5732383
556 -5671452
557 -1724739
558  -399935
559 -5110342
560 -6395257
561 -2450588
562  -124847
563 -2523047
564 -6822753
565 -4906156
566  -188461
567 -1710886
568 -5678760
569 -6350195
570 -2355569
571   417879
572 -3745142
573 -6646287
574 -3734646
575  -483922
576 -1213102
577 -5974459
578 -6353372
579 -1477796
580  -743146
581 -4157453
582 -6514370
583 -3855142
584   332398
585 -2312665
586 -6247137
587 -4547768
588 -1144823
589  -941615
590 -5359646
591 -6669303
592 -1890707
593  -378026
594 -3600536
595 -6388840
596 -4460379
597   190948
598 -1479548
599 -6306866
600 -5803351
601 -1832767
602   323221
603 -3511249
604 -7154906
605 -3601691
606  -232338
607 -2005584
608 -5816305
609 -6026523
610 -1117463
611  -421802
612 -4888978
613 -6008396
614 -3022567
615   -46489
616 -2400098
617 -6542290
618 -4294829
619  -769946
620 -1754267
621 -5285675
622 -6348649
623 -1780612
624   170479
625 -3954913
626 -6025665
627 -3748116
628  -356826
629 -1617760
630 -6337491
631 -5403740
632 -1427938
633 -1116638
634 -4163099
635 -6473439
636 -3009226
637   221242
638 -2692430
639 -5525474
640 -4672064
641 -1458603
642 -1174583
643 -5503283
644 -5782799
645 -1907892
646  -786020
647 -3380967
648 -6274395
649 -3601143
650   142830
651 -2498455
652 -5858206
653 -5026580
654 -1362261
655  -391792
656 -5004122
657 -6468942
658 -2559601
659  -443692
660 -2383723
661 -6175810
662 -5063539
663  -435222
664 -1162601
665 -4813992
666 -5737073
667 -2641208
668   178054
669 -3354344
670 -6483555
671 -3687855
672  -815313
673 -1818528
674 -5854648
675 -5802717
676  -764894
677  -416531
678 -4263964
679 -5822371
680 -3098542
681   239672
682 -2763465
683 -6831948
684 -4695499
685  -985832
686  -613510
687 -4593630
688 -6490687
689 -2036616
690   123163
691 -3031933
692 -6092364
693 -4799571
694  -283282
695 -1254079
696 -6024878
697 -5565361
698 -1868689
699  -306406
700 -3493703
701 -6446474
702 -2956862
703   -29629
704 -2410823
705 -5668762
706 -5349328
707  -906992
708  -608733
709 -5479020
710 -6099695
711 -2410838
712    53572
713 -2583047
714 -6742791
715 -4276669
716  -203086
717 -1445215
718 -5154166
719 -6278524
720 -1965272
721   387726
722 -3788126
723 -6256764
724 -3974169
725  -667121
726 -1340206
727 -5799904
728 -5277430
729 -1069827
730  -754078
731 -3912809
732 -6238635
733 -3076750
734   191412
735 -3194569
736 -6256542
737 -4448219
738  -975010
739  -840229
740 -5161863
741 -5532076
742 -1366966
743  -436195
744 -3289889
745 -6351407
746 -4321447
747  -108807
748 -1967052
749 -5646520
750 -5237094
751 -1688065
752   134193
753 -3902762
754 -6266697
755 -2688185
756  -308545
757 -2256869
758 -6089578
759 -5340956
760  -529753
761 -1108920
762 -5056754
763 -5470454
764 -2257140
765   197679
766 -3297412
767 -6581889
768 -3578590
769  -433951
770 -1333674
771 -5267539
772 -6138193
773 -1478369
774  -293984
775 -4011684
776 -6027493
777 -3806620
778    45187
779 -1711645
780 -6088327
781 -4758909
782 -1261578
783  -791255
784 -4067412
785 -6151497
786 -2450306
787  -396539
788 -3383212
789 -5738648
790 -4441468
791  -610171
792 -1163845
793 -5557068
794 -5104775
795 -1640634
796  -641305
797 -3591791
798 -6453366
799 -3242463
800  -117259
801 -2503160
802 -5442639
803 -4996297
804 -1010274
805  -249000
806 -4712143
807 -5716026
808 -2617609
809  -678510
810 -2636919
811 -6328326
812 -4479668
813  -474153
814 -1427775
815 -4571473
816 -5463566
817 -1934421
818   186881
819 -3933486
820 -6185496
821 -3378245
822  -662195
823 -1911132
824 -5967639
825 -4996938
826  -593606
827  -902461
828 -4178837
829 -5825210
830 -2903975
831   248718
832 -2915792
833 -6126633
834 -4268977
835  -900800
836  -655812
837 -5008740
838 -6082515
839 -1715630
840  -355878
841 -3305616
842 -6201285
843 -4173426
844   269765
845 -1578148
846 -5685118
847 -4947745
848 -1476747
849  -187265
850 -4216921
851 -6619645
852 -2770164
853  -346312
854 -2417367
855 -5696275
856 -4987659
857  -304841
858  -622623
859 -4967607
860 -5663879
861 -2628133
862   -69039
863 -3029572
864 -6660481
865 -3817507
866  -353188
867 -1287696
868 -4897537
869 -5835225
870 -1467684
871  -235740
872 -4190775
873 -5943273
874 -3598611
875  -224845
876 -1791706
877 -6042640
878 -4542349
879  -798532
880  -737483
881 -4090618
882 -6146354
883 -2388149
884    52024
885 -3352646
886 -5922443
887 -4372469
888  -563350
889  -788626
890 -5392128
891 -5416465
892 -1680753
893  -453775
894 -3078553
895 -6242152
896 -3720646
897   -79364
898 -2060171
899 -5189942
900 -5076286
901 -1451974
902  -135296
903 -4447383
904 -5967839
905 -2649653
906  -517010
907 -2292730
908 -5862856
909 -4323204
910  -185034
911 -1334588
912 -4699152
913 -5495532
914 -2448784
915  -150856
916 -3626965
917 -5997981
918 -3336095
919  -639513
920 -1356517
921 -5222997
922 -5239737
923  -945307
924  -732724
925 -4028204
926 -5860297
927 -3396773
928    35569
929 -2518970
930 -5914398
931 -4114026
932 -1027600
933  -854378
934 -4650571
935 -5904281
936 -1830672
937  -537866
938 -3286527
939 -5527017
940 -3946394
941  -142624
942 -1625181
943 -5507963
944 -4717748
945 -1660069
946  -603779
947 -3958153
948 -6346171
949 -2711404
950  -252061
951 -2420519
952 -5278076
953 -4698745
954  -533580
955  -759158
956 -5056543
957 -5406941
958 -2333600
959  -232549
960 -2813180
961 -6285893
962 -3647442
963  -280417
964 -1576626
965 -4866946
966 -5561791
967 -1471115
968  -127686
969 -4225740
970 -5814181
971 -3231072
972  -236908
973 -1635206
974 -5806347
975 -4562568
976  -834779
977 -1118476
978 -4282268
979 -6092128
980 -2552753
981   227359
982 -3013254
983 -5605153
984 -4032001
985  -659703
986  -792520
987 -5303273
988 -5539872
989 -1577639
990  -596218
991 -3353676
992 -6197116
993 -3592299
994   230016
995 -2075670
996 -5402068
997 -4790324
998 -1332325
999  -191523
1000 -4455882
1001 -6067414
1002 -2399895
1003  -320971
1004 -2249790
1005 -5799554
1006 -4601489
1007  -201146
1008 -1171410
1009 -4911474
1010 -5564865
1011 -2428287
1012   142292
1013 -3276637
1014 -6159693
1015 -3255169
1016  -370010
1017 -1355081
1018 -5249352
1019 -5531960
1020 -1096588
1021  -675858
1022 -4110315
1023 -5619623
1024 -3250369
1025   143619
1026 -2078637
1027 -5873494
1028 -4230651
1029 -1050540
1030  -875439
1031 -4472673
1032 -6118810
1033 -2050123
1034  -269937
1035 -3148224
1036 -5392659
1037 -3985145
1038  -240696
1039 -1259778
1040 -5480483
1041 -4958795
1042 -1733297
1043  -601607
1044 -3573655
1045 -6258489
1046 -2938774
1047   -57301
1048 -2172485
1049 -5072742
1050 -4898621
1051 -1073649
1052  -579131
1053 -4767993
1054 -5531025
1055 -2601211
1056  -447676
1057 -2392306
1058 -5913777
1059 -3900262
1060  -468170
1061 -1643511
1062 -4603782
1063 -5372615
1064 -1843966
1065   -89406
1066 -3795152
1067 -5508356
1068 -3181923
1069  -680655
1070 -1754829
1071 -5628993
1072 -4724402
1073  -948418
1074 -1211460
1075 -4083138
1076 -5615876
1077 -2536088
1078   321176
1079 -2824955
1080 -5575592
1081 -3941297
1082  -954250
1083  -988830
1084 -5136903
1085 -5591323
1086 -1598894
1087  -672937
1088 -3242253
1089 -5657832
1090 -3496033
1091   158634
1092 -2007420
1093 -5428426
1094 -4751006
1095 -1696834
1096  -510003
1097 -4224804
1098 -5908168
1099 -2227785
1100  -319526
1101 -2381176
1102 -5500837
1103 -4534572
1104  -382830
1105 -1286162
1106 -4927007
1107 -5118090
1108 -2282296
1109  -173290
1110 -3230824
1111 -6088116
1112 -3164591
1113  -421779
1114 -1611698
1115 -5069218
1116 -5380484
1117 -1040816
1118  -474098
1119 -4159868
1120 -5425091
1121 -3067348
1122   -70875
1123 -2172597
1124 -6024800
1125 -4257459
1126  -956270
1127 -1043719
1128 -4255858
1129 -5738185
1130 -1851204
1131   -71784
1132 -3328166
1133 -5488615
1134 -3977550
1135  -461502
1136 -1243122
1137 -5599005
1138 -5139091
1139 -1533796
1140  -434942
1141 -3288666
1142 -6106764
1143 -3010879
1144   123675
1145 -2301421
1146 -5320339
1147 -4937409
1148 -1180010
1149  -370721
1150 -4558817
1151 -5413455
1152 -2204875
1153  -355640
1154 -2425201
1155 -5975687
1156 -4102122
1157  -362095
1158 -1713412
1159 -4840498
1160 -5339594
1161 -1838484
1162   199649
1163 -3584148
1164 -5669537
1165 -3048968
1166  -454319
1167 -1508157
1168 -5605435
1169 -5197764
1170  -938257
1171  -836648
1172 -3951679
1173 -5704496
1174 -2962212
1175   296419
1176 -2527610
1177 -5667668
1178 -4040281
1179 -1076168
1180  -850813
1181 -4613022
1182 -5475645
1183 -1629910
1184  -685463
1185 -3240026
1186 -5468576
1187 -3812520
1188  -277167
1189 -2017241
1190 -5432369
1191 -4536798
1192 -1550411
1193  -379521
1194 -3713325
1195 -5833931
1196 -2438314
1197  -435009
1198 -2467200
1199 -5411189
1200 -4829531
1201  -667720
1202  -971666
1203 -4776063
1204 -5039179
1205 -2244970
1206  -140460
1207 -2796760
1208 -5988396
1209 -3463125
1210  -670611
1211 -1816915
1212 -4803654
1213 -5251519
1214 -1249517
1215  -299643
1216 -3888302
1217 -5159778
1218 -3114495
1219  -541494
1220 -2056614
1221 -5770996
1222 -4352862
1223 -1073560
1224 -1126006
1225 -3933261
1226 -5552154
1227 -2068293
1228   103453
1229 -3171914
1230 -5455783
1231 -3961324
1232  -732515
1233 -1161587
1234 -5348719
1235 -5098768
1236 -1505334
1237  -615700
1238 -3124140
1239 -5755051
1240 -3239962
1241  -201462
1242 -2487736
1243 -5023937
1244 -4286487
1245 -1247231
1246  -658535
1247 -4525368
1248 -5308253
1249 -2124013
1250  -720514
1251 -2673445
1252 -5817234
1253 -4130260
1254  -206954
1255 -1540982
1256 -4769472
1257 -5034798
1258 -1840874
1259   114322
1260 -3568372
1261 -5834588
1262 -3086034
1263  -780027
1264 -1895513
1265 -5380312
1266 -4840412
1267  -618814
1268  -901517
1269 -4180928
1270 -5266416
1271 -2704976
1272     6589
1273 -2836268
1274 -5882717
1275 -3745870
1276  -810562
1277  -945148
1278 -4603025
1279 -5577730
1280 -1395222
1281  -257239
1282 -3439930
1283 -5784801
1284 -3995246
1285   -58771
1286 -1491521
1287 -5525614
1288 -4732940
1289 -1380965
1290  -134444
1291 -3465600
1292 -6124854
1293 -2788387
1294  -282326
1295 -2359417
1296 -5201937
1297 -4810041
1298  -841955
1299  -703582
1300 -4602191
1301 -5062752
1302 -2363083
1303  -392813
1304 -2590844
1305 -5874513
1306 -3649343
1307  -577781
1308 -1673003
1309 -4495715
1310 -5160029
1311 -1562924
1312  -225171
1313 -3867957
1314 -5360584
1315 -3207692
1316  -683079
1317 -1898236
1318 -5594050
1319 -4299977
1320  -730231
1321 -1047546
1322 -3971699
1323 -5559702
1324 -2377520
1325   -38744
1326 -3305254
1327 -5539570
1328 -3736939
1329  -759338
1330 -1043268
1331 -4983390
1332 -4960202
1333 -1416020
1334  -788330
1335 -3229324
1336 -5690241
1337 -3527557
1338  -171950
1339 -2206667
1340 -5043279
1341 -4320089
1342 -1305170
1343  -418997
1344 -4309040
1345 -5662646
1346 -2216252
1347  -535182
1348 -2507370
1349 -5641578
1350 -4370565
1351  -264709
1352 -1268764
1353 -4610721
1354 -4854253
1355 -2152262
1356  -283182
1357 -3386822
1358 -5713948
1359 -3087481
1360  -856007
1361 -1699589
1362 -4735778
1363 -4850207
1364  -979560
1365  -831961
1366 -4092705
1367 -5245365
1368 -2974835
1369  -133581
1370 -2390650
1371 -5761008
1372 -3899323
1373  -943036
1374  -967557
1375 -4167264
1376 -5499235
1377 -1764652
1378  -374249
1379 -3363701
1380 -5337879
1381 -3849484
1382  -483444
1383 -1450768
1384 -5152135
1385 -4395286
1386 -1491597
1387  -775402
1388 -3495786
1389 -5785110
1390 -2736249
1391  -416626
1392 -2655814
1393 -4941475
1394 -4256552
1395  -846147
1396  -744256
1397 -4624822
1398 -4991279
1399 -2203269
1400  -682647
1401 -2805543
1402 -5885499
1403 -3527709
1404  -136503
1405 -1683131
1406 -4722443
1407 -5081525
1408 -1560749
1409  -222054
1410 -4058066
1411 -5478178
1412 -2827451
1413  -515718
1414 -1817172
1415 -5435951
1416 -4331946
1417  -692092
1418 -1269849
1419 -4108023
1420 -5363920
1421 -2556899
1422  -105772
1423 -3045968
1424 -5360863
1425 -3555145
1426  -765389
1427  -907773
1428 -4850789
1429 -5241465
1430 -1361870
1431  -707604
1432 -3509841
1433 -5739163
1434 -3439877
1435   134635
1436 -2013372
1437 -5257951
1438 -4254642
1439 -1250370
1440  -421778
1441 -4140976
1442 -5769849
1443 -2248054
1444  -499267
1445 -2452488
1446 -5261475
1447 -4405834
1448  -480575
1449 -1095785
1450 -4592299
1451 -4984064
1452 -2354957
1453  -234110
1454 -3029639
1455 -5843298
1456 -3094496
1457  -453362
1458 -1612508
1459 -4753331
1460 -5055461
1461 -1139055
1462  -634821
1463 -4087668
1464 -5262486
1465 -3052415
1466  -207547
1467 -1990999
1468 -5600651
1469 -4008394
1470  -939922
1471 -1078049
1472 -4048206
1473 -5526081
1474 -2053317
1475  -313931
1476 -3187303
1477 -5003044
1478 -3614459
1479  -607340
1480 -1322861
1481 -5149548
1482 -4670797
1483 -1654605
1484  -986188
1485 -3387091
1486 -5619181
1487 -2793097
1488   -19377
1489 -2264823
1490 -4859349
1491 -4370822
1492 -1104925
1493  -615941
1494 -4630297
1495 -5353849
1496 -2303167
1497  -729318
1498 -2545232
1499 -5413149
1500 -3513166
1501  -254633
1502 -1707294
1503 -4422574
1504 -4781418
1505 -2051055
1506  -487778
1507 -3649561
1508 -5212628
1509 -2880789
1510  -856812
1511 -1761048
1512 -5057395
1513 -4480514
1514  -821516
1515 -1205068
1516 -4063089
1517 -5131751
1518 -2537073
1519   -40684
1520 -2872167
1521 -5392936
1522 -3414281
1523  -932245
1524 -1262270
1525 -4744506
1526 -5230026
1527 -1448779
1528  -714101
1529 -3267309
1530 -5112517
1531 -3408105
1532  -193331
1533 -1907313
1534 -5144576
1535 -4280019
1536 -1600462
1537  -738773
1538 -3815234
1539 -5506501
1540 -2096687
1541  -349626
1542 -2514228
1543 -4994172
1544 -4175268
1545  -627114
1546 -1345489
1547 -4953194
1548 -4860914
1549 -2065938
1550  -342952
1551 -2897692
1552 -5618943
1553 -2901588
1554  -297599
1555 -1820398
1556 -4742677
1557 -4944013
1558 -1203614
1559  -613127
1560 -4276331
1561 -5228971
1562 -2750275
1563  -279158
1564 -1996386
1565 -5507120
1566 -3872935
1567  -724310
1568 -1263656
1569 -4140846
1570 -5432268
1571 -2085516
1572   -95843
1573 -3139125
1574 -5136410
1575 -3559890
1576  -625835
1577 -1212550
1578 -5220698
1579 -4862595
1580 -1310066
1581  -716455
1582 -3330223
1583 -5552335
1584 -2890701
1585    18135
1586 -2419810
1587 -5078710
1588 -4313297
1589 -1312319
1590  -624794
1591 -4279323
1592 -5167697
1593 -2068379
1594  -526734
1595 -2275214
1596 -5305108
1597 -4052574
1598  -489554
1599 -1614659
1600 -4593771
1601 -4841810
1602 -1938806
1603   -96855
1604 -3349924
1605 -5375481
1606 -2739229
1607  -618092
1608 -1744078
1609 -5049899
1610 -4795451
1611  -969182
1612  -996723
1613 -3925357
1614 -5032472
1615 -2764547
1616   -20887
1617 -2269231
1618 -5247828
1619 -3704109
1620 -1173809
1621 -1153782
1622 -4268060
1623 -5283027
1624 -1702715
1625  -613571
1626 -3169334
1627 -4913284
1628 -3491138
1629  -450088
1630 -1761802
1631 -5022867
1632 -4142950
1633 -1531433
1634  -831275
1635 -3528067
1636 -5396059
1637 -2317876
1638  -426759
1639 -2596813
1640 -4872277
1641 -4181531
1642  -833623
1643 -1106296
1644 -4684175
1645 -4672839
1646 -1950580
1647  -488808
1648 -2746567
1649 -5518537
1650 -3201756
1651  -585386
1652 -2032853
1653 -4499641
1654 -4683256
1655 -1421327
1656  -426128
1657 -3769118
1658 -4890760
1659 -2733078
1660  -635113
1661 -2006476
1662 -5406806
1663 -4137837
1664  -894002
1665 -1392198
1666 -3926801
1667 -4923104
1668 -1993057
1669   -93275
1670 -3106245
1671 -5024743
1672 -3368394
1673  -965212
1674 -1443431
1675 -4931021
1676 -4666647
1677 -1285529
1678  -886089
1679 -3234594
1680 -5150461
1681 -2976151
1682   -88718
1683 -2278306
1684 -4996082
1685 -4114693
1686 -1297713
1687  -673489
1688 -4216288
1689 -5225930
1690 -1897377
1691  -579677
1692 -2587952
1693 -5185150
1694 -3918763
1695  -439974
1696 -1546328
1697 -4504441
1698 -4424873
1699 -1814875
1700  -267793
1701 -3311837
1702 -5498450
1703 -2803309
1704  -675099
1705 -1914296
1706 -4879383
1707 -4650353
1708  -792418
1709  -732888
1710 -3971684
1711 -4854222
1712 -2558212
1713  -171591
1714 -2466195
1715 -5519627
1716 -3624883
1717  -933292
1718 -1228203
1719 -4094241
1720 -5037960
1721 -1547638
1722  -367995
1723 -3288045
1724 -5042041
1725 -3477700
1726  -475799
1727 -1634581
1728 -5203703
1729 -4292844
1730 -1282249
1731  -703128
1732 -3377068
1733 -5366375
1734 -2362829
1735  -147984
1736 -2530801
1737 -4956849
1738 -4268995
1739  -981745
1740  -789671
1741 -4390019
1742 -4760764
1743 -2063777
1744  -608664
1745 -2525423
1746 -5377440
1747 -3443994
1748  -428144
1749 -1704106
1750 -4301123
1751 -4604088
1752 -1617657
1753  -374611
1754 -3666996
1755 -5004951
1756 -2747938
1757  -759341
1758 -1898667
1759 -5100332
1760 -4118046
1761  -691192
1762 -1086141
1763 -3733104
1764 -4901959
1765 -2396198
1766  -214879
1767 -2947726
1768 -5198997
1769 -3564280
1770 -1012950
1771 -1053349
1772 -4393911
1773 -4748615
1774 -1358731
1775  -743641
1776 -3066402
1777 -4941646
1778 -3275264
1779  -466997
1780 -2197887
1781 -4793220
1782 -3879830
1783 -1442205
1784  -716792
1785 -3713339
1786 -5057383
1787 -2066323
1788  -737431
1789 -2637213
1790 -4893084
1791 -3877790
1792  -534708
1793 -1385364
1794 -4453856
1795 -4277494
1796 -1823564
1797  -460912
1798 -3118588
1799 -5340934
1800 -2788317
1801  -770923
1802 -2063827
1803 -4507682
1804 -4394675
1805 -1024782
1806  -812162
1807 -3890946
1808 -4626590
1809 -2567660
1810  -495977
1811 -2353236
1812 -5264665
1813 -3429332
1814  -749696
1815 -1344715
1816 -4042327
1817 -4975362
1818 -1737979
1819  -430865
1820 -3375790
1821 -4950788
1822 -3288396
1823  -536483
1824 -1377733
1825 -4807362
1826 -4093987
1827 -1209171
1828  -919299
1829 -3360932
1830 -5280845
1831 -2720388
1832  -402204
1833 -2587307
1834 -4705069
1835 -3839131
1836  -949411
1837  -760037
1838 -4226500
1839 -4605507
1840 -1853823
1841  -825163
1842 -2756550
1843 -5280325
1844 -3440413
1845  -340567
1846 -1751068
1847 -4440020
1848 -4430482
1849 -1493156
1850  -241630
1851 -3645886
1852 -5193362
1853 -2613611
1854  -650069
1855 -1855743
1856 -4918789
1857 -4177530
1858  -636695
1859  -995289
1860 -3789500
1861 -4785388
1862 -2462711
1863  -278495
1864 -2812143
1865 -5094135
1866 -3245758
1867  -895940
1868 -1175131
1869 -4279466
1870 -4750702
1871 -1318208
1872  -681825
1873 -3277248
1874 -4990811
1875 -3194116
1876  -195979
1877 -1859134
1878 -4900785
1879 -3876506
1880 -1216126
1881  -663428
1882 -3677334
1883 -5313721
1884 -2223291
1885  -529503
1886 -2492015
1887 -4644614
1888 -3791480
1889  -568592
1890 -1110062
1891 -4378307
1892 -4419138
1893 -2065104
1894  -651473
1895 -2837055
1896 -5240455
1897 -2984482
1898  -604511
1899 -1764542
1900 -4177674
1901 -4369608
1902 -1220156
1903  -624713
1904 -3816852
1905 -4801084
1906 -2747602
1907  -642662
1908 -2014198
1909 -4972374
1910 -3545429
1911  -774039
1912 -1275109
1913 -3722518
1914 -4773277
1915 -2044340
1916  -505075
1917 -3152836
1918 -4691625
1919 -3197507
1920  -846260
1921 -1367633
1922 -4518968
1923 -4090059
1924 -1264902
1925 -1059089
1926 -3282212
1927 -5018206
1928 -2758646
1929  -274891
1930 -2324532
1931 -4582143
1932 -3730471
1933 -1054451
1934  -696777
1935 -4131749
1936 -4826136
1937 -1865606
1938  -715145
1939 -2546627
1940 -4882559
1941 -3413380
1942  -413983
1943 -1631802
1944 -4182840
1945 -4166138
1946 -1811937
1947  -557962
1948 -3362315
1949 -4912053
1950 -2473745
1951  -735053
1952 -1862259
1953 -4497460
1954 -4043664
1955  -805738
1956 -1162035
1957 -3933974
1958 -4624469
1959 -2404243
1960  -269189
1961 -2517254
1962 -4939640
1963 -3083208
1964  -843923
1965 -1330435
1966 -4120215
1967 -4664996
1968 -1462258
1969  -797924
1970 -3328609
1971 -4646134
1972 -2992581
1973  -360469
1974 -1771086
1975 -4717616
1976 -3655985
1977 -1214989
1978 -1016035
1979 -3625371
1980 -5051456
1981 -2120281
1982  -470819
1983 -2545693
1984 -4480123
1985 -3639874
1986  -671881
1987 -1011872
1988 -4362330
1989 -4410890
1990 -1854135
1991  -617406
1992 -2778799
1993 -5196136
1994 -2904907
1995  -315711
1996 -1788978
1997 -4267583
1998 -4284683
1999 -1252911
2000  -552652
2001 -3799321
2002 -4701326
2003 -2405478
2004  -549766
2005 -1936603
2006 -4874905
2007 -3669711
2008  -748355
2009 -1269078
2010 -3702188
2011 -4718918
2012 -2099947
2013  -174476
2014 -2792793
2015 -4751244
2016 -3193639
2017  -739054
2018 -1144264
2019 -4467326
2020 -4416160
2021 -1281659
2022  -895020
2023 -3094219
2024 -4691520
2025 -2716098
2026  -232841
2027 -2134182
2028 -4468582
2029 -3637715
2030 -1371458
2031  -988157
2032 -3894044
2033 -4637340
2034 -1767673
2035  -721694
2036 -2493983
2037 -4561303
2038 -3356631
2039  -426075
2040 -1573314
2041 -4378781
2042 -4225321
2043 -1795647
2044  -509494
2045 -3201130
2046 -4976346
2047 -2408913
2048  -502734
2049 -1752048
2050 -4338365
2051 -4176976
2052  -972157
2053  -961093
2054 -3812451
2055 -4553683
2056 -2464118
2057  -330490
2058 -2253873
2059 -4884425
2060 -3172948
2061  -843990
2062 -1315063
2063 -3838298
2064 -4589093
2065 -1618844
2066  -619941
2067 -3053692
2068 -4417468
2069 -3069445
2070  -588789
2071 -1503648
2072 -4555468
2073 -3950140
2074 -1444368
2075  -901216
2076 -3067157
2077 -4778726
2078 -2316502
2079  -381131
2080 -2378373
2081 -4367276
2082 -3682822
2083 -1034438
2084 -1106487
2085 -4121476
2086 -4071546
2087 -1638195
2088  -820577
2089 -2641213
2090 -4680734
2091 -2836311
2092  -547498
2093 -2001888
2094 -4177138
2095 -4145874
2096 -1504846
2097  -514321
2098 -3410524
2099 -4448818
2100 -2231258
2101  -579401
2102 -1871463
2103 -4727243
2104 -3798537
2105  -833676
2106 -1412895
2107 -3773116
2108 -4383698
2109 -1989482
2110  -303411
2111 -2820234
2112 -4495363
2113 -2722000
2114  -843484
2115 -1514174
2116 -4381226
2117 -4291978
2118 -1231059
2119  -991702
2120 -3184900
2121 -4452692
2122 -2598614
2123  -181423
2124 -2099474
2125 -4666347
2126 -3578987
2127 -1150058
2128  -809460
2129 -3709523
2130 -4745298
2131 -1787629
2132  -582726
2133 -2491660
2134 -4472236
2135 -3484779
2136  -579712
2137 -1382115
2138 -4205076
2139 -4030296
2140 -1698167
2141  -448771
2142 -2828149
2143 -4835005
2144 -2509097
2145  -649309
2146 -2019574
2147 -4283063
2148 -3998982
2149  -912096
2150  -792496
2151 -3649952
2152 -4230217
2153 -2257552
2154  -484623
2155 -2194260
2156 -4842793
2157 -3343109
2158  -909460
2159 -1339113
2160 -3671838
2161 -4473016
2162 -1536032
2163  -213913
2164 -2889754
2165 -4476152
2166 -2989502
2167  -605801
2168 -1544101
2169 -4688482
2170 -3910808
2171 -1126272
2172  -928290
2173 -3101310
2174 -4527084
2175 -2187734
2176  -268780
2177 -2361109
2178 -4365793
2179 -3656218
2180 -1154667
2181  -925135
2182 -3982765
2183 -4390317
2184 -1724938
2185  -577921
2186 -2330260
2187 -4681361
2188 -3147851
2189  -390831
2190 -1632702
2191 -4047473
2192 -4034108
2193 -1579714
2194  -502275
2195 -3259211
2196 -4485715
2197 -2351076
2198  -884288
2199 -1935705
2200 -4313202
2201 -3647664
2202  -781414
2203 -1161880
2204 -3482678
2205 -4175122
2206 -2172395
2207  -415570
2208 -2674231
2209 -4667809
2210 -2971156
2211  -946307
2212 -1340076
2213 -3913080
2214 -4158722
2215 -1207954
2216  -727291
2217 -2916736
2218 -4261547
2219 -2907780
2220  -609404
2221 -1989000
2222 -4408550
2223 -3436237
2224 -1231133
2225  -826860
2226 -3236103
2227 -4433537
2228 -1826351
2229  -625696
2230 -2562779
2231 -4322165
2232 -3413302
2233  -768767
2234 -1409489
2235 -4126982
2236 -3750234
2237 -1516247
2238  -564475
2239 -2633768
2240 -4600989
2241 -2589762
2242  -734551
2243 -2024916
2244 -4065054
2245 -3958327
2246 -1116743
2247  -650665
2248 -3507474
2249 -4207502
2250 -2167221
2251  -474112
2252 -2021781
2253 -4676476
2254 -3251421
2255  -762457
2256 -1468838
2257 -3660675
2258 -4218648
2259 -1662579
2260  -499555
2261 -3034474
2262 -4306356
2263 -2791658
2264  -805322
2265 -1412240
2266 -4157215
2267 -3667233
2268 -1045655
2269  -942154
2270 -3066747
2271 -4547242
2272 -2490832
2273  -393534
2274 -2369087
2275 -4300187
2276 -3262553
2277  -981324
2278  -926588
2279 -3808541
2280 -4103287
2281 -1462487
2282  -805948
2283 -2648319
2284 -4539806
2285 -3104084
2286  -476447
2287 -1669715
2288 -3979159
2289 -3697564
2290 -1375119
2291  -390329
2292 -3159858
2293 -4618975
2294 -2245167
2295  -681628
2296 -1959926
2297 -4343543
2298 -3727831
2299  -687111
2300  -968284
2301 -3494905
2302 -4047702
2303 -2097877
2304  -341191
2305 -2401678
2306 -4663116
2307 -3009012
2308  -891406
2309 -1267640
2310 -3732878
2311 -4228369
2312 -1266172
2313  -553741
2314 -2968917
2315 -4294066
2316 -2794533
2317  -416703
2318 -1682966
2319 -4390975
2320 -3441944
2321 -1168014
2322  -937123
2323 -3180942
2324 -4474156
2325 -2007184
2326  -547492
2327 -2373373
2328 -4103373
2329 -3366085
2330  -714120
2331  -923930
2332 -3877135
2333 -3943827
2334 -1677592
2335  -679707
2336 -2619460
2337 -4736983
2338 -2793527
2339  -529216
2340 -1748324
2341 -3754249
2342 -3682878
2343 -1185723
2344  -643252
2345 -3380458
2346 -4136392
2347 -2263095
2348  -824898
2349 -1935243
2350 -4313731
2351 -3285679
2352  -789325
2353 -1251138
2354 -3287270
2355 -4040288
2356 -1878217
2357  -496285
2358 -2873080
2359 -4299795
2360 -2726774
2361  -865972
2362 -1387466
2363 -3954850
2364 -3636737
2365 -1046785
2366 -1015772
2367 -3003407
2368 -4226315
2369 -2483866
2370  -428287
2371 -2153168
2372 -4112696
2373 -3200905
2374 -1177386
2375  -897613
2376 -3468161
2377 -4158898
2378 -1644835
2379  -799177
2380 -2493530
2381 -4218201
2382 -3028550
2383  -463624
2384 -1518208
2385 -3869164
2386 -3544515
2387 -1596148
2388  -745708
2389 -2994623
2390 -4386210
2391 -2181411
2392  -684785
2393 -1845622
2394 -3902332
2395 -3568857
2396  -795644
2397  -976970
2398 -3547406
2399 -3993097
2400 -2123226
2401  -552383
2402 -2359580
2403 -4492075
2404 -2718363
2405  -676254
2406 -1320948
2407 -3557551
2408 -4005104
2409 -1357557
2410  -743118
2411 -3129976
2412 -4106452
2413 -2601206
2414  -540802
2415 -1583850
2416 -4199131
2417 -3302647
2418 -1002160
2419  -984795
2420 -3191307
2421 -4439319
2422 -1967069
2423  -392595
2424 -2474507
2425 -4104579
2426 -3107995
2427  -697112
2428  -954469
2429 -3833455
2430 -3857173
2431 -1577448
2432  -798186
2433 -2496576
2434 -4368437
2435 -2615093
2436  -396581
2437 -1773268
2438 -3821341
2439 -3651270
2440 -1287393
2441  -655347
2442 -3407209
2443 -4218393
2444 -2000263
2445  -579021
2446 -1846542
2447 -4251552
2448 -3233813
2449  -536579
2450 -1185736
2451 -3483224
2452 -4106395
2453 -1985017
2454  -366056
2455 -2573106
2456 -4244549
2457 -2672173
2458  -769202
2459 -1136344
2460 -3756389
2461 -3927754
2462 -1217662
2463  -873853
2464 -2896486
2465 -4134416
2466 -2525916
2467  -319059
2468 -1891218
2469 -4075453
2470 -3106483
2471 -1119462
2472  -900282
2473 -3321478
2474 -4238013
2475 -1770182
2476  -751990
2477 -2348493
2478 -3950830
2479 -3048386
2480  -517998
2481 -1264693
2482 -3814441
2483 -3649684
2484 -1657680
2485  -654091
2486 -2669424
2487 -4334500
2488 -2260347
2489  -619236
2490 -1793572
2491 -3731295
2492 -3580421
2493 -1009848
2494  -926035
2495 -3391779
2496 -3799015
2497 -2068494
2498  -614688
2499 -2035598
2500 -4180034
2501 -2747498
2502  -756187
2503 -1424383
2504 -3468038
2505 -4020795
2506 -1557586
2507  -598988
2508 -2856823
2509 -3869975
2510 -2506881
2511  -700149
2512 -1465825
2513 -3945609
2514 -3291544
2515 -1147048
2516 -1155965
2517 -2949123
2518 -4077281
2519 -2060304
2520  -478754
2521 -2322028
2522 -3818494
2523 -2929873
2524  -939485
2525 -1096068
2526 -3745385
2527 -3793816
2528 -1435572
2529  -811130
2530 -2436453
2531 -4089193
2532 -2511974
2533  -350406
2534 -1791939
2535 -3815850
2536 -3501621
2537 -1358297
2538  -637277
2539 -3155649
2540 -4126780
2541 -1996450
2542  -679166
2543 -1736647
2544 -3899452
2545 -3283232
2546  -743776
2547 -1255826
2548 -3392665
2549 -3787892
2550 -1889308
2551  -402584
2552 -2485137
2553 -4143877
2554 -2424289
2555  -775916
2556 -1470237
2557 -3797761
2558 -3775287
2559 -1022860
2560  -813784
2561 -2968601
2562 -3896603
2563 -2353608
2564  -313419
2565 -1805700
2566 -4127214
2567 -3110811
2568 -1119844
2569  -975763
2570 -3197952
2571 -4142864
2572 -1633863
2573  -526034
2574 -2310451
2575 -3834882
2576 -2947333
2577  -581808
2578 -1283026
2579 -3945468
2580 -3569706
2581 -1415918
2582  -633103
2583 -2603964
2584 -4260747
2585 -2174068
2586  -446576
2587 -1804903
2588 -3705249
2589 -3542446
2590 -1052792
2591  -779272
2592 -3369537
2593 -3832816
2594 -1952194
2595  -531845
2596 -1841312
2597 -4102024
2598 -2877844
2599  -749111
2600 -1386914
2601 -3310778
2602 -3866834
2603 -1595059
2604  -426108
2605 -2701465
2606 -3898984
2607 -2474859
2608  -728991
2609 -1400024
2610 -3934215
2611 -3438114
2612  -995893
2613  -960724
2614 -2831433
2615 -3987283
2616 -2090650
2617  -256680
2618 -2121498
2619 -3921163
2620 -3074836
2621 -1118151
2622  -950694
2623 -3425839
2624 -3827968
2625 -1507964
2626  -719535
2627 -2143196
2628 -3865044
2629 -2805161
2630  -554852
2631 -1620917
2632 -3647378
2633 -3386653
2634 -1467017
2635  -642953
2636 -2881058
2637 -4018312
2638 -1945824
2639  -706497
2640 -1812927
2641 -3807815
2642 -3306726
2643  -755149
2644 -1140815
2645 -3310651
2646 -3555614
2647 -1821227
2648  -450555
2649 -2286672
2650 -4069022
2651 -2524112
2652  -918249
2653 -1452643
2654 -3430660
2655 -3665259
2656 -1164736
2657  -715020
2658 -2768924
2659 -3670018
2660 -2397001
2661  -543787
2662 -1688866
2663 -3973046
2664 -3045105
2665 -1131955
2666 -1071518
2667 -2967187
2668 -3853707
2669 -1554325
2670  -529823
2671 -2436516
2672 -3744704
2673 -2872576
2674  -809321
2675 -1287745
2676 -3697332
2677 -3330092
2678 -1326806
2679  -754512
2680 -2415456
2681 -4027633
2682 -2275301
2683  -562704
2684 -1904689
2685 -3572820
2686 -3334312
2687 -1153023
2688  -777805
2689 -3228114
2690 -3630721
2691 -1721894
2692  -637303
2693 -1975692
2694 -4091364
2695 -2848225
2696  -578088
2697 -1382096
2698 -3315056
2699 -3644447
2700 -1490921
2701  -363300
2702 -2734354
2703 -3999843
2704 -2396376
2705  -740383
2706 -1357965
2707 -3765107
2708 -3401778
2709  -898310
2710  -882714
2711 -2731327
2712 -3777154
2713 -2155760
2714  -380498
2715 -2129902
2716 -3946296
2717 -2926792
2718 -1053153
2719  -908830
2720 -3246864
2721 -3738244
2722 -1303571
2723  -620359
2724 -2315140
2725 -3908195
2726 -2769421
2727  -397501
2728 -1482063
2729 -3732185
2730 -3259503
2731 -1292792
2732  -553229
2733 -2735712
2734 -4026281
2735 -1954025
2736  -672611
2737 -1835586
2738 -3637337
2739 -3293386
2740  -785776
2741  -888738
2742 -3088908
2743 -3422247
2744 -1865728
2745  -559135
2746 -2137814
2747 -4065474
2748 -2574277
2749  -802088
2750 -1368554
2751 -3290827
2752 -3605891
2753 -1122435
2754  -541490
2755 -2795362
2756 -3660905
2757 -2302905
2758  -588676
2759 -1594980
2760 -3882304
2761 -2999787
2762 -1010337
2763 -1015878
2764 -2789875
2765 -3853378
2766 -1834721
2767  -516842
2768 -2280377
2769 -3644121
2770 -2842415
2771  -814377
2772  -965602
2773 -3429739
2774 -3377369
2775 -1338494
2776  -766554
2777 -2368009
2778 -4045153
2779 -2452901
2780  -480324
2781 -1742497
2782 -3466054
2783 -3203058
2784 -1134901
2785  -540785
2786 -2929891
2787 -3671477
2788 -1870370
2789  -786256
2790 -1829109
2791 -3823412
2792 -2960643
2793  -664631
2794 -1235396
2795 -3019557
2796 -3369274
2797 -1676964
2798  -534866
2799 -2529786
2800 -3788082
2801 -2319531
2802  -906211
2803 -1363645
2804 -3395130
2805 -3243770
2806  -903747
2807  -913711
2808 -2728714
2809 -3560370
2810 -2132715
2811  -449660
2812 -2053346
2813 -3871558
2814 -2693983
2815  -930764
2816  -943528
2817 -3072377
2818 -3631205
2819 -1338167
2820  -755558
2821 -2401038
2822 -3569490
2823 -2584176
2824  -537962
2825 -1424810
2826 -3523737
2827 -3055075
2828 -1380266
2829  -797860
2830 -2610211
2831 -3896635
2832 -1932200
2833  -634331
2834 -1885874
2835 -3468737
2836 -3029031
2837  -657580
2838  -840435
2839 -3289807
2840 -3474887
2841 -1754276
2842  -676023
2843 -2184500
2844 -3971399
2845 -2366448
2846  -563583
2847 -1371205
2848 -3170299
2849 -3462151
2850 -1199457
2851  -520386
2852 -2772152
2853 -3684656
2854 -2329635
2855  -678277
2856 -1440349
2857 -3700072
2858 -2928766
2859  -758415
2860  -904910
2861 -2796065
2862 -3840960
2863 -1865705
2864  -390044
2865 -2242964
2866 -3652684
2867 -2682061
2868  -779411
2869  -896956
2870 -3352502
2871 -3427472
2872 -1261551
2873  -732557
2874 -2262543
2875 -3829586
2876 -2439127
2877  -415693
2878 -1651283
2879 -3386041
2880 -3011513
2881 -1175628
2882  -651069
2883 -2926204
2884 -3700956
2885 -1741183
2886  -707597
2887 -1771664
2888 -3595123
2889 -2869569
2890  -548341
2891 -1154798
2892 -3137885
2893 -3397328
2894 -1685131
2895  -421674
2896 -2337951
2897 -3862812
2898 -2261597
2899  -708358
2900 -1242816
2901 -3280218
2902 -3342566
2903  -966804
2904  -876378
2905 -2788526
2906 -3492737
2907 -2159004
2908  -474557
2909 -1733852
2910 -3598802
2911 -2603406
2912  -975316
2913  -981659
2914 -2898056
2915 -3730006
2916 -1561929
2917  -674942
2918 -2271721
2919 -3476758
2920 -2614739
2921  -524481
2922 -1110626
2923 -3392507
2924 -3063904
2925 -1314634
2926  -794462
2927 -2495779
2928 -3870265
2929 -2015282
2930  -558616
2931 -1796562
2932 -3265151
2933 -2962658
2934  -881791
2935  -784724
2936 -3068002
2937 -3390582
2938 -1770258
2939  -683120
2940 -1854888
2941 -3735023
2942 -2527098
2943  -625008
2944 -1338791
2945 -3043110
2946 -3391985
2947 -1383875
2948  -490395
2949 -2567409
2950 -3464036
2951 -2118849
2952  -734285
2953 -1354598
2954 -3454003
2955 -2934933
2956  -932012
2957 -1114974
2958 -2697946
2959 -3504094
2960 -1842764
2961  -405009
2962 -2093892
2963 -3423609
2964 -2430709
2965  -893193
2966 -1067056
2967 -3278220
2968 -3356785
2969 -1220828
2970  -872146
2971 -2329904
2972 -3515690
2973 -2263950
2974  -372086
2975 -1597258
2976 -3338085
2977 -2853261
2978 -1239815
2979  -773929
2980 -2848923
2981 -3678049
2982 -1628957
2983  -606712
2984 -1761586
2985 -3412664
2986 -2768363
2987  -535467
2988 -1170022
2989 -3219090
2990 -3213664
2991 -1578073
2992  -553626
2993 -2281789
2994 -3712206
2995 -2084174
2996  -674113
2997 -1377512
2998 -3177496
2999 -3264862
3000  -972848
3001  -774641
3002 -2788307
3003 -3420699
3004 -2013262
3005  -381294
3006 -1583392
3007 -3681459
3008 -2663172
3009  -839051
3010  -989301
3011 -2869830
3012 -3626464
3013 -1389556
3014  -412251
3015 -2247297
3016 -3429798
3017 -2513175
3018  -590357
3019 -1091902
3020 -3422781
3021 -3143242
3022 -1253751
3023  -720723
3024 -2278229
3025 -3721976
3026 -2000412
3027  -331712
3028 -1658641
3029 -3290728
3030 -3032525
3031 -1022347
3032  -703746
3033 -2977424
3034 -3374079
3035 -1603625
3036  -598458
3037 -1713299
3038 -3574574
3039 -2550259
3040  -590145
3041 -1328950
3042 -3006980
3043 -3291252
3044 -1478004
3045  -469986
3046 -2422582
3047 -3428659
3048 -2010080
3049  -674308
3050 -1295242
3051 -3399962
3052 -3058854
3053  -892162
3054 -1008239
3055 -2630663
3056 -3364961
3057 -1879717
3058  -360467
3059 -1889551
3060 -3393452
3061 -2463792
3062  -985630
3063  -987378
3064 -2980864
3065 -3365743
3066 -1272334
3067  -763972
3068 -2154578
3069 -3325063
3070 -2366780
3071  -484306
3072 -1455679
3073 -3302453
3074 -2824260
3075 -1262050
3076  -746964
3077 -2529770
3078 -3471589
3079 -1594359
3080  -641501
3081 -1798982
3082 -3245378
3083 -2824833
3084  -749933
3085 -1068573
3086 -3026985
3087 -3061554
3088 -1541204
3089  -510131
3090 -1988689
3091 -3580727
3092 -2141035
3093  -694974
3094 -1438440
3095 -3088641
3096 -3221806
3097 -1054060
3098  -660574
3099 -2625768
3100 -3197191
3101 -1911054
3102  -539714
3103 -1549542
3104 -3532328
3105 -2665200
3106  -922191
3107 -1068805
3108 -2612114
3109 -3357827
3110 -1467688
3111  -412601
3112 -2141622
3113 -3261536
3114 -2391048
3115  -751791
3116 -1150398
3117 -3308158
3118 -2977912
3119 -1110126
3120  -845588
3121 -2239751
3122 -3399405
3123 -1905382
3124  -420181
3125 -1812293
3126 -3243380
3127 -2765666
3128 -1025717
3129  -764940
3130 -2890137
3131 -3232119
3132 -1404065
3133  -639617
3134 -1833117
3135 -3500888
3136 -2495978
3137  -466504
3138 -1297513
3139 -3049160
3140 -3073060
3141 -1302355
3142  -394152
3143 -2386284
3144 -3458275
3145 -1901450
3146  -690518
3147 -1403184
3148 -3305383
3149 -3028306
3150  -785241
3151  -826457
3152 -2549688
3153 -3213517
3154 -1829552
3155  -333042
3156 -1838826
3157 -3516324
3158 -2437423
3159  -861075
3160  -952185
3161 -2886994
3162 -3326664
3163 -1140024
3164  -551661
3165 -2133754
3166 -3274825
3167 -2366763
3168  -500569
3169 -1332321
3170 -3311226
3171 -2828333
3172 -1150717
3173  -622946
3174 -2309197
3175 -3470939
3176 -1681037
3177  -537332
3178 -1769439
3179 -3216640
3180 -2815486
3181  -732970
3182  -841277
3183 -2932215
3184 -3037929
3185 -1488944
3186  -540039
3187 -1861047
3188 -3519620
3189 -2216495
3190  -649465
3191 -1358542
3192 -2895978
3193 -3104630
3194 -1107748
3195  -488394
3196 -2444775
3197 -3192865
3198 -1958017
3199  -648125
3200 -1459120
3201 -3400532
3202 -2633028
3203  -795380
3204 -1011478
3205 -2514961
3206 -3209040
3207 -1545099
3208  -426480
3209 -2089208
3210 -3217782
3211 -2332334
3212  -840167
3213 -1037274
3214 -3040844
3215 -2947547
3216 -1056745
3217  -737263
3218 -2085094
3219 -3318389
3220 -2132853
3221  -475090
3222 -1617503
3223 -3107844
3224 -2672461
3225 -1063293
3226  -644817
3227 -2599122
3228 -3196232
3229 -1475201
3230  -750504
3231 -1767197
3232 -3196552
3233 -2517230
3234  -650309
3235 -1252640
3236 -2813849
3237 -2804656
3238 -1390753
3239  -530783
3240 -2216463
3241 -3346811
3242 -1887095
3243  -756239
3244 -1409217
3245 -3016057
3246 -2848788
3247  -789334
3248  -845250
3249 -2575530
3250 -3051856
3251 -1803223
3252  -491541
3253 -1794117
3254 -3397031
3255 -2271548
3256  -786148
3257 -1001564
3258 -2683744
3259 -3139448
3260 -1125824
3261  -581682
3262 -2242187
3263 -3195426
3264 -2250590
3265  -558832
3266 -1295086
3267 -3215208
3268 -2625347
3269  -972910
3270  -736261
3271 -2320424
3272 -3373389
3273 -1643152
3274  -500575
3275 -1827491
3276 -3100374
3277 -2607022
3278  -710870
3279  -755067
3280 -2879388
3281 -3023551
3282 -1397479
3283  -592301
3284 -1864675
3285 -3477067
3286 -2191633
3287  -491741
3288 -1335116
3289 -2846999
3290 -2878220
3291 -1055325
3292  -494554
3293 -2495158
3294 -3190598
3295 -1810356
3296  -649879
3297 -1393534
3298 -3242640
3299 -2611959
3300  -688926
3301  -929721
3302 -2496230
3303 -3192874
3304 -1632615
3305  -336228
3306 -1930700
3307 -3242632
3308 -2276000
3309  -758861
3310  -892175
3311 -2871962
3312 -2983928
3313 -1049667
3314  -760960
3315 -2149342
3316 -3216078
3317 -2113592
3318  -428644
3319 -1473936
3320 -2995617
3321 -2467547
3322  -997724
3323  -660115
3324 -2516492
3325 -3244333
3326 -1468194
3327  -670139
3328 -1776596
3329 -3160206
3330 -2533811
3331  -507805
3332  -970278
3333 -2784123
3334 -2836614
3335 -1385414
3336  -465315
3337 -2041986
3338 -3415883
3339 -1971122
3340  -638805
3341 -1266129
3342 -2845280
3343 -2875789
3344  -863326
3345  -687300
3346 -2464408
3347 -3016232
3348 -1844251
3349  -523696
3350 -1527196
3351 -3215119
3352 -2303659
3353  -823225
3354  -998271
3355 -2479921
3356 -3071189
3357 -1326303
3358  -590368
3359 -2092078
3360 -2977613
3361 -2180626
3362  -665223
3363 -1093983
3364 -2949986
3365 -2628326
3366 -1100852
3367  -848725
3368 -2175783
3369 -3194965
3370 -1713899
3371  -493227
3372 -1721198
3373 -2875888
3374 -2397950
3375  -824736
3376  -820902
3377 -2753840
3378 -2893668
3379 -1353982
3380  -746548
3381 -1817750
3382 -3162645
3383 -2099633
3384  -498743
3385 -1295966
3386 -2685596
3387 -2734582
3388 -1216618
3389  -582075
3390 -2375867
3391 -3125223
3392 -1716464
3393  -640111
3394 -1326818
3395 -3036883
3396 -2540639
3397  -639035
3398  -950842
3399 -2505639
3400 -2990112
3401 -1602537
3402  -419555
3403 -1894791
3404 -3119154
3405 -2049277
3406  -733476
3407  -982405
3408 -2765761
3409 -2903477
3410 -1001875
3411  -751837
3412 -2165924
3413 -3042481
3414 -1989640
3415  -388709
3416 -1386778
3417 -3026877
3418 -2446816
3419  -982179
3420  -700103
3421 -2439803
3422 -3214025
3423 -1388445
3424  -507021
3425 -1704486
3426 -2987668
3427 -2418708
3428  -537172
3429  -958749
3430 -2831504
3431 -2801349
3432 -1345972
3433  -557109
3434 -1951433
3435 -3217184
3436 -1770325
3437  -498158
3438 -1326235
3439 -2761032
3440 -2750363
3441  -922633
3442  -716498
3443 -2501169
3444 -2946604
3445 -1691131
3446  -474531
3447 -1413078
3448 -3136127
3449 -2255737
3450  -652811
3451  -981098
3452 -2520031
3453 -3101792
3454 -1343857
3455  -436515
3456 -2033554
3457 -2984532
3458 -2037039
3459  -532916
3460  -945675
3461 -2940654
3462 -2726324
3463 -1024666
3464  -779968
3465 -2074836
3466 -3107800
3467 -1790163
3468  -396201
3469 -1528983
3470 -2818941
3471 -2429327
3472  -924147
3473  -693400
3474 -2555839
3475 -2971937
3476 -1401728
3477  -666319
3478 -1604990
3479 -2999537
3480 -2202305
3481  -501458
3482 -1183480
3483 -2681927
3484 -2722093
3485 -1258723
3486  -482572
3487 -2132019
3488 -3039814
3489 -1682604
3490  -654527
3491 -1283738
3492 -2841585
3493 -2586836
3494  -772674
3495  -931281
3496 -2407280
3497 -2820436
3498 -1617328
3499  -422848
3500 -1645093
3501 -2952045
3502 -2016541
3503  -808614
3504 -1021077
3505 -2607316
3506 -2915665
3507 -1097721
3508  -683200
3509 -2047436
3510 -2840800
3511 -1940197
3512  -450766
3513 -1259566
3514 -2906543
3515 -2374602
3516 -1025905
3517  -816543
3518 -2260786
3519 -3014490
3520 -1371726
3521  -522324
3522 -1686214
3523 -2760310
3524 -2289081
3525  -722373
3526  -996347
3527 -2698000
3528 -2630051
3529 -1291544
3530  -639413
3531 -1792225
3532 -3020759
3533 -1771656
3534  -498740
3535 -1352030
3536 -2693561
3537 -2663953
3538  -972071
3539  -635186
3540 -2381229
3541 -2819880
3542 -1562794
3543  -546852
3544 -1394347
3545 -3025483
3546 -2253495
3547  -662121
3548 -1026138
3549 -2407306
3550 -2844277
3551 -1313317
3552  -415964
3553 -1925967
3554 -2844946
3555 -1953546
3556  -723020
3557 -1052610
3558 -2820067
3559 -2643981
3560  -932510
3561  -771697
3562 -2009506
3563 -2876722
3564 -1671636
3565  -347451
3566 -1551486
3567 -2876274
3568 -2302468
3569  -875585
3570  -731943
3571 -2540907
3572 -2924437
3573 -1188009
3574  -546153
3575 -1648843
3576 -2913017
3577 -2157109
3578  -468723
3579 -1170528
3580 -2726890
3581 -2593527
3582 -1153221
3583  -437233
3584 -2001626
3585 -2995927
3586 -1617240
3587  -595605
3588 -1309603
3589 -2778803
3590 -2598315
3591  -749091
3592  -780664
3593 -2343896
3594 -2737323
3595 -1516399
3596  -343925
3597 -1527988
3598 -3006999
3599 -2045787
3600  -730466
3601 -1006266
3602 -2504251
3603 -2830616
3604 -1029744
3605  -517489
3606 -1975354
3607 -2783612
3608 -1949220
3609  -531683
3610 -1171474
3611 -2847106
3612 -2389207
3613  -964262
3614  -731170
3615 -2040891
3616 -2927663
3617 -1475653
3618  -446768
3619 -1592983
3620 -2753359
3621 -2365376
3622  -780561
3623  -801308
3624 -2540981
3625 -2601064
3626 -1201302
3627  -566715
3628 -1629881
3629 -2952021
3630 -1932964
3631  -553195
3632 -1277997
3633 -2548308
3634 -2588745
3635 -1067000
3636  -538872
3637 -2155192
3638 -2728097
3639 -1565351
3640  -638978
3641 -1301961
3642 -2828572
3643 -2300418
3644  -716821
3645  -988140
3646 -2232671
3647 -2639983
3648 -1357595
3649  -450300
3650 -1833457
3651 -2802921
3652 -1908394
3653  -774276
3654 -1032485
3655 -2606101
3656 -2544377
3657  -861224
3658  -697931
3659 -1951014
3660 -2765004
3661 -1734703
3662  -427880
3663 -1502385
3664 -2818908
3665 -2204937
3666  -908844
3667  -721964
3668 -2257357
3669 -2719472
3670 -1171142
3671  -611190
3672 -1645636
3673 -2727450
3674 -2149316
3675  -596963
3676 -1104361
3677 -2564546
3678 -2402392
3679 -1142378
3680  -539552
3681 -1910320
3682 -2894087
3683 -1556383
3684  -593619
3685 -1364635
3686 -2624467
3687 -2427176
3688  -713703
3689  -720469
3690 -2306391
3691 -2596384
3692 -1469821
3693  -516672
3694 -1557681
3695 -2934733
3696 -1981135
3697  -678573
3698 -1003749
3699 -2315318
3700 -2659899
3701 -1044367
3702  -479737
3703 -1963803
3704 -2748873
3705 -1888152
3706  -571884
3707 -1112697
3708 -2772974
3709 -2323380
3710  -835107
3711  -731817
3712 -2003647
3713 -2820656
3714 -1466408
3715  -439988
3716 -1613476
3717 -2687579
3718 -2183895
3719  -733858
3720  -724522
3721 -2444731
3722 -2549447
3723 -1099644
3724  -610296
3725 -1685018
3726 -2917912
3727 -1928138
3728  -446851
3729 -1212165
3730 -2515343
3731 -2419598
3732  -963793
3733  -450686
3734 -2101921
3735 -2759852
3736 -1494286
3737  -621532
3738 -1302218
3739 -2763822
3740 -2300396
3741  -612746
3742  -838486
3743 -2210099
3744 -2620353
3745 -1377309
3746  -372360
3747 -1716455
3748 -2841680
3749 -1847439
3750  -669797
3751  -913992
3752 -2438715
3753 -2554792
3754  -887324
3755  -651365
3756 -1913243
3757 -2687813
3758 -1827866
3759  -472439
3760 -1290468
3761 -2667392
3762 -2152007
3763  -904195
3764  -662504
3765 -2052210
3766 -2717133
3767 -1277543
3768  -608974
3769 -1626342
3770 -2630814
3771 -2112623
3772  -570067
3773  -934995
3774 -2466819
3775 -2343501
3776 -1152394
3777  -595347
3778 -1768682
3779 -2829597
3780 -1646984
3781  -578698
3782 -1241323
3783 -2413924
3784 -2374617
3785  -800306
3786  -594866
3787 -2158586
3788 -2579650
3789 -1540280
3790  -600254
3791 -1414552
3792 -2775677
3793 -1959994
3794  -643148
3795  -960577
3796 -2144827
3797 -2514166
3798 -1146285
3799  -517768
3800 -1877286
3801 -2598896
3802 -1800293
3803  -672136
3804 -1049612
3805 -2581513
3806 -2243625
3807  -805378
3808  -756482
3809 -1935437
3810 -2699509
3811 -1508128
3812  -426671
3813 -1545816
3814 -2576573
3815 -2020974
3816  -743956
3817  -726278
3818 -2332021
3819 -2525715
3820 -1122454
3821  -691961
3822 -1631395
3823 -2671163
3824 -1863800
3825  -464810
3826 -1135823
3827 -2373560
3828 -2256109
3829 -1038953
3830  -547724
3831 -2026715
3832 -2700584
3833 -1439078
3834  -635320
3835 -1298730
3836 -2539765
3837 -2147248
3838  -580361
3839  -868094
3840 -2207597
3841 -2460414
3842 -1377140
3843  -475459
3844 -1649999
3845 -2704370
3846 -1725219
3847  -658843
3848  -954907
3849 -2309852
3850 -2461502
3851  -864252
3852  -649557
3853 -1958037
3854 -2580645
3855 -1687527
3856  -440618
3857 -1246311
3858 -2636942
3859 -2019299
3860  -793410
3861  -741518
3862 -2071122
3863 -2696194
3864 -1227398
3865  -490606
3866 -1573638
3867 -2539610
3868 -2028740
3869  -535939
3870  -799483
3871 -2451776
3872 -2403526
3873 -1108973
3874  -576257
3875 -1702100
3876 -2791562
3877 -1603349
3878  -428300
3879 -1191872
3880 -2360785
3881 -2282365
3882  -845243
3883  -603531
3884 -2158241
3885 -2544532
3886 -1440190
3887  -559240
3888 -1282373
3889 -2657831
3890 -1969530
3891  -546813
3892  -898216
3893 -2156129
3894 -2554370
3895 -1195982
3896  -402909
3897 -1775607
3898 -2592638
3899 -1713307
3900  -589435
3901  -911765
3902 -2464761
3903 -2310737
3904  -822264
3905  -745264
3906 -1857129
3907 -2598885
3908 -1579410
3909  -414275
3910 -1366880
3911 -2447629
3912 -1977631
3913  -820604
3914  -675950
3915 -2174658
3916 -2550996
3917 -1161896
3918  -642883
3919 -1512054
3920 -2490921
3921 -1877183
3922  -502466
3923 -1074201
3924 -2320923
3925 -2194035
3926 -1100388
3927  -567652
3928 -1833055
3929 -2602054
3930 -1399143
3931  -581170
3932 -1208768
3933 -2377759
3934 -2177821
3935  -695477
3936  -838617
3937 -2172472
3938 -2393106
3939 -1362349
3940  -463849
3941 -1452111
3942 -2585772
3943 -1688500
3944  -656970
3945  -965675
3946 -2163131
3947 -2423755
3948  -991280
3949  -632383
3950 -1838265
3951 -2405559
3952 -1662322
3953  -504113
3954 -1075113
3955 -2490837
3956 -2022923
3957  -834893
3958  -796281
3959 -1956748
3960 -2571504
3961 -1231723
3962  -461275
3963 -1535263
3964 -2371627
3965 -1881650
3966  -661149
3967  -869521
3968 -2348701
3969 -2253006
3970 -1053595
3971  -682119
3972 -1615891
3973 -2573049
3974 -1550576
3975  -441119
3976 -1223094
3977 -2289192
3978 -2168980
3979  -865230
3980  -599222
3981 -2097845
3982 -2447177
3983 -1263926
3984  -550708
3985 -1299677
3986 -2568352
3987 -1932931
3988  -538344
3989  -963794
3990 -2139008
3991 -2356982
3992 -1134889
3993  -383105
3994 -1679412
3995 -2494399
3996 -1589513
3997  -622276
3998  -970105
3999 -2405382
4000 -2315013
4001  -804372
4002  -717702
4003 -1814437
4004 -2415356
4005 -1463328
4006  -321437
4007 -1285508
4008 -2454074
4009 -1927673
4010  -826524
4011  -735681
4012 -2102998
4013 -2511320
4014 -1062609
4015  -530472
4016 -1485598
4017 -2404531
4018 -1828980
4019  -450437
4020  -995610
4021 -2365675
4022 -2176634
4023 -1035187
4024  -542608
4025 -1739825
4026 -2562405
4027 -1356804
4028  -504090
4029 -1201574
4030 -2316890
4031 -2173037
4032  -705987
4033  -705732
4034 -2080881
4035 -2316972
4036 -1313751
4037  -452632
4038 -1331308
4039 -2560286
4040 -1741082
4041  -600855
4042  -939424
4043 -2119158
4044 -2381394
4045  -941286
4046  -473695
4047 -1784116
4048 -2363231
4049 -1559513
4050  -513194
4051 -1057722
4052 -2494912
4053 -2067961
4054  -779408
4055  -718872
4056 -1791470
4057 -2467169
4058 -1277881
4059  -356983
4060 -1392807
4061 -2345842
4062 -1955126
4063  -757812
4064  -722176
4065 -2187206
4066 -2283503
4067 -1041635
4068  -589166
4069 -1418249
4070 -2428513
4071 -1663522
4072  -499616
4073 -1171147
4074 -2197621
4075 -2116843
4076  -993627
4077  -561274
4078 -1843643
4079 -2300310
4080 -1246532
4081  -621084
4082 -1206185
4083 -2358870
4084 -1964025
4085  -652820
4086  -953527
4087 -2000826
4088 -2196080
4089 -1209507
4090  -449198
4091 -1534864
4092 -2354151
4093 -1527770
4094  -708294
4095  -998577
4096 -2211051
4097 -2206945
4098  -799822
4099  -704427
4100 -1779265
4101 -2273766
4102 -1445805
4103  -417270
4104 -1291131
4105 -2426686
4106 -1800528
4107  -769182
4108  -751752
4109 -1956866
4110 -2352530
4111 -1006456
4112  -542738
4113 -1528785
4114 -2310767
4115 -1792680
4116  -541388
4117  -963449
4118 -2278122
4119 -2060072
4120  -959970
4121  -535906
4122 -1603075
4123 -2465723
4124 -1354303
4125  -520450
4126 -1274137
4127 -2256595
4128 -2055684
4129  -676966
4130  -657948
4131 -2037776
4132 -2174890
4133 -1159727
4134  -504575
4135 -1356895
4136 -2520542
4137 -1702817
4138  -570398
4139  -999484
4140 -2064539
4141 -2234088
4142  -879830
4143  -382097
4144 -1726242
4145 -2322465
4146 -1517687
4147  -563435
4148 -1008260
4149 -2403485
4150 -2065352
4151  -733031
4152  -692466
4153 -1710945
4154 -2355724
4155 -1296522
4156  -348744
4157 -1380893
4158 -2308908
4159 -1810923
4160  -721417
4161  -712824
4162 -2116354
4163 -2228175
4164  -925988
4165  -588338
4166 -1476955
4167 -2389958
4168 -1648404
4169  -431803
4170 -1099229
4171 -2184995
4172 -2016399
4173  -911096
4174  -477147
4175 -1748259
4176 -2364681
4177 -1279035
4178  -589369
4179 -1155930
4180 -2285502
4181 -2005928
4182  -578711
4183  -765947
4184 -1943798
4185 -2155009
4186 -1186533
4187  -407770
4188 -1467666
4189 -2433439
4190 -1555593
4191  -642295
4192  -936649
4193 -2073066
4194 -2150862
4195  -748311
4196  -562550
4197 -1710101
4198 -2236036
4199 -1523832
4200  -502136
4201 -1166896
4202 -2340730
4203 -1814643
4204  -759420
4205  -668403
4206 -1743647
4207 -2298890
4208 -1077868
4209  -487312
4210 -1457753
4211 -2237781
4212 -1804947
4213  -612213
4214  -861747
4215 -2158085
4216 -1977246
4217  -923889
4218  -578307
4219 -1496311
4220 -2366669
4221 -1402970
4222  -506564
4223 -1195850
4224 -2109083
4225 -1978142
4226  -763741
4227  -596073
4228 -1907017
4229 -2154035
4230 -1208736
4231  -592631
4232 -1216291
4233 -2306788
4234 -1710198
4235  -598304
4236  -938618
4237 -1868047
4238 -2095350
4239 -1036469
4240  -480214
4241 -1647453
4242 -2231876
4243 -1457351
4244  -648843
4245  -960870
4246 -2165176
4247 -1908811
4248  -670629
4249  -764511
4250 -1723222
4251 -2209046
4252 -1287740
4253  -433343
4254 -1410251
4255 -2229947
4256 -1625750
4257  -692206
4258  -717470
4259 -1960107
4260 -2130483
4261  -902308
4262  -640288
4263 -1509677
4264 -2292640
4265 -1638141
4266  -409529
4267 -1014204
4268 -2139571
4269 -1870881
4270  -829393
4271  -504166
4272 -1734052
4273 -2350189
4274 -1191142
4275  -552583
4276 -1226815
4277 -2186541
4278 -1872790
4279  -529224
4280  -737814
4281 -1948472
4282 -2047732
4283 -1116284
4284  -449181
4285 -1416999
4286 -2377229
4287 -1477637
4288  -554255
4289  -920992
4290 -2001223
4291 -2120567
4292  -761724
4293  -521052
4294 -1738012
4295 -2192630
4296 -1415594
4297  -442968
4298 -1050058
4299 -2281603
4300 -1751157
4301  -672524
4302  -703256
4303 -1741119
4304 -2297151
4305 -1117934
4306  -423472
4307 -1409417
4308 -2165957
4309 -1700273
4310  -550096
4311  -712396
4312 -2069530
4313 -2002560
4314  -926229
4315  -613407
4316 -1470092
4317 -2316642
4318 -1427221
4319  -430511
4320 -1093452
4321 -1983950
4322 -1880249
4323  -793008
4324  -533696
4325 -1830181
4326 -2184428
4327 -1213473
4328  -592804
4329 -1144661
4330 -2225258
4331 -1710983
4332  -495026
4333  -838030
4334 -1829143
4335 -2045141
4336 -1052879
4337  -451958
4338 -1588031
4339 -2213914
4340 -1388756
4341  -617371
4342  -898799
4343 -2034593
4344 -1926788
4345  -697266
4346  -708607
4347 -1646454
4348 -2140428
4349 -1350068
4350  -384506
4351 -1223748
4352 -2186990
4353 -1635927
4354  -695581
4355  -669307
4356 -1858406
4357 -2157072
4358  -932048
4359  -594279
4360 -1429639
4361 -2118544
4362 -1574406
4363  -451257
4364  -940991
4365 -2041310
4366 -1817771
4367  -921304
4368  -594726
4369 -1595989
4370 -2234927
4371 -1172336
4372  -514406
4373 -1152909
4374 -2006445
4375 -1809810
4376  -594760
4377  -714852
4378 -1926904
4379 -2006768
4380 -1133062
4381  -509418
4382 -1297254
4383 -2235222
4384 -1427566
4385  -521241
4386  -900837
4387 -1848304
4388 -2049007
4389  -886869
4390  -549024
4391 -1656867
4392 -2074516
4393 -1372153
4394  -515629
4395  -962978
4396 -2121921
4397 -1691913
4398  -675308
4399  -778473
4400 -1664250
4401 -2132487
4402 -1108435
4403  -462025
4404 -1405034
4405 -2025396
4406 -1525795
4407  -611413
4408  -761645
4409 -2016947
4410 -1941973
4411  -853219
4412  -641709
4413 -1436665
4414 -2179692
4415 -1356688
4416  -351682
4417 -1102502
4418 -2022046
4419 -1786826
4420  -764081
4421  -544891
4422 -1818363
4423 -2131205
4424 -1047180
4425  -541638
4426 -1167150
4427 -2125536
4428 -1648077
4429  -461182
4430  -860268
4431 -1883889
4432 -1974194
4433 -1030972
4434  -395739
4435 -1462644
4436 -2182546
4437 -1307733
4438  -521702
4439  -886360
4440 -2029967
4441 -1960422
4442  -655380
4443  -640106
4444 -1674908
4445 -2063178
4446 -1264219
4447  -347779
4448 -1114995
4449 -2117920
4450 -1582455
4451  -698733
4452  -712683
4453 -1780834
4454 -2146855
4455  -946570
4456  -509915
4457 -1361796
4458 -2008947
4459 -1529617
4460  -436373
4461  -851843
4462 -2046082
4463 -1820438
4464  -859040
4465  -567754
4466 -1508461
4467 -2192126
4468 -1163581
4469  -443364
4470 -1116712
4471 -1946636
4472 -1804878
4473  -662999
4474  -622500
4475 -1810839
4476 -1978265
4477 -1106250
4478  -489508
4479 -1137515
4480 -2144591
4481 -1480346
4482  -521732
4483  -908689
4484 -1806929
4485 -1981512
4486  -892013
4487  -484689
4488 -1560278
4489 -1982990
4490 -1279337
4491  -540921
4492  -927406
4493 -2061018
4494 -1729988
4495  -660562
4496  -744780
4497 -1592499
4498 -2047908
4499 -1123806
4500  -348797
4501 -1263575
4502 -2015205
4503 -1536134
4504  -652153
4505  -707884
4506 -1909927
4507 -1958256
4508  -834364
4509  -599254
4510 -1323565
4511 -2004889
4512 -1381037
4513  -413752
4514 -1048158
4515 -1928346
4516 -1725517
4517  -860134
4518  -572343
4519 -1637933
4520 -2033336
4521 -1024222
4522  -532460
4523 -1115646
4524 -1967428
4525 -1625137
4526  -504316
4527  -849655
4528 -1842737
4529 -1839057
4530  -988804
4531  -443870
4532 -1360463
4533 -2077009
4534 -1261630
4535  -579096
4536  -941727
4537 -1871380
4538 -1872158
4539  -690650
4540  -606748
4541 -1582453
4542 -1909041
4543 -1222798
4544  -412007
4545 -1083649
4546 -2089962
4547 -1534572
4548  -668397
4549  -760810
4550 -1699691
4551 -2008098
4552  -864882
4553  -456751
4554 -1364301
4555 -1924656
4556 -1469953
4557  -529218
4558  -849325
4559 -1964142
4560 -1752339
4561  -813008
4562  -576969
4563 -1400002
4564 -2099549
4565 -1169442
4566  -411287
4567 -1132247
4568 -1914753
4569 -1705156
4570  -656782
4571  -610307
4572 -1778791
4573 -1864723
4574  -944806
4575  -497845
4576 -1167319
4577 -2092391
4578 -1447765
4579  -474707
4580  -931071
4581 -1798203
4582 -1869755
4583  -833942
4584  -389742
4585 -1513356
4586 -2012528
4587 -1218009
4588  -493604
4589  -898193
4590 -2020906
4591 -1744380
4592  -588547
4593  -686332
4594 -1576870
4595 -1951507
4596 -1097690
4597  -333168
4598 -1233582
4599 -2015490
4600 -1490534
4601  -655408
4602  -672568
4603 -1774412
4604 -1906080
4605  -768822
4606  -524932
4607 -1313156
4608 -1985156
4609 -1397944
4610  -400249
4611  -988013
4612 -1941260
4613 -1657638
4614  -771662
4615  -515631
4616 -1515397
4617 -2001281
4618 -1009996
4619  -507342
4620 -1102605
4621 -1913241
4622 -1682826
4623  -547727
4624  -706572
4625 -1721912
4626 -1783315
4627  -992589
4628  -423370
4629 -1242439
4630 -2081632
4631 -1322952
4632  -550500
4633  -887702
4634 -1770549
4635 -1836869
4636  -702349
4637  -518877
4638 -1508789
4639 -1829284
4640 -1221596
4641  -507624
4642 -1005699
4643 -1979236
4644 -1526218
4645  -672233
4646  -726552
4647 -1529164
4648 -1910488
4649  -923764
4650  -430819
4651 -1323561
4652 -1892932
4653 -1446030
4654  -562307
4655  -769280
4656 -1866713
4657 -1693076
4658  -748481
4659  -585438
4660 -1340538
4661 -1998227
4662 -1196319
4663  -438042
4664 -1115037
4665 -1833472
4666 -1605787
4667  -682932
4668  -551877
4669 -1637483
4670 -1809991
4671  -938705
4672  -556902
4673 -1145262
4674 -1992349
4675 -1449240
4676  -473163
4677  -890527
4678 -1701746
4679 -1714747
4680  -854981
4681  -431823
4682 -1444405
4683 -1935404
4684 -1177259
4685  -577600
4686  -913531
4687 -1868527
4688 -1657837
4689  -563542
4690  -661203
4691 -1520166
4692 -1820173
4693 -1087256
4694  -401807
4695 -1210732
4696 -1973286
4697 -1370262
4698  -613297
4699  -711655
4700 -1678070
4701 -1809568
4702  -723429
4703  -547983
4704 -1357333
4705 -1879449
4706 -1342747
4707  -423505
4708  -916984
4709 -1873281
4710 -1567938
4711  -725254
4712  -513709
4713 -1456925
4714 -1991231
4715 -1014105
4716  -455091
4717 -1115049
4718 -1857057
4719 -1587756
4720  -504233
4721  -631232
4722 -1690991
4723 -1713230
4724  -929294
4725  -489984
4726 -1231267
4727 -2008728
4728 -1262129
4729  -502363
4730  -899527
4731 -1691820
4732 -1722347
4733  -677774
4734  -466685
4735 -1516529
4736 -1853666
4737 -1157492
4738  -468224
4739  -961871
4740 -1977543
4741 -1509128
4742  -520172
4743  -658711
4744 -1522400
4745 -1899254
4746  -952042
4747  -387706
4748 -1295690
4749 -1881432
4750 -1372022
4751  -528805
4752  -679462
4753 -1766067
4754 -1693894
4755  -721426
4756  -570231
4757 -1300269
4758 -1939719
4759 -1236373
4760  -395965
4761 -1030470
4762 -1774414
4763 -1532584
4764  -673928
4765  -506846
4766 -1559355
4767 -1838510
4768  -952856
4769  -535681
4770 -1074603
4771 -1878940
4772 -1464195
4773  -437972
4774  -762658
4775 -1642695
4776 -1688139
4777  -904891
4778  -437103
4779 -1339154
4780 -1916406
4781 -1168977
4782  -565409
4783  -866389
4784 -1707219
4785 -1618294
4786  -584019
4787  -624284
4788 -1475135
4789 -1755654
4790 -1139723
4791  -452648
4792 -1082175
4793 -1861794
4794 -1343047
4795  -611428
4796  -666208
4797 -1537669
4798 -1801536
4799  -806709
4800  -522902
4801 -1299414
4802 -1782693
4803 -1321035
4804  -449542
4805  -826027
4806 -1784757
4807 -1515710
4808  -735212
4809  -593100
4810 -1373303
4811 -1872322
4812 -1008429
4813  -483857
4814 -1110150
4815 -1701219
4816 -1445035
4817  -541145
4818  -655616
4819 -1668729
4820 -1662344
4821  -891201
4822  -529000
4823 -1175290
4824 -1913519
4825 -1221581
4826  -429522
4827  -869337
4828 -1639388
4829 -1660639
4830  -713887
4831  -472305
4832 -1491456
4833 -1808990
4834 -1089333
4835  -489360
4836  -907470
4837 -1821026
4838 -1430506
4839  -512197
4840  -712187
4841 -1492371
4842 -1774882
4843  -965040
4844  -417835
4845 -1251129
4846 -1782852
4847 -1247083
4848  -541521
4849  -694320
4850 -1695398
4851 -1653389
4852  -671480
4853  -578273
4854 -1312138
4855 -1834850
4856 -1179704
4857  -358727
4858  -975401
4859 -1748072
4860 -1454800
4861  -659542
4862  -531169
4863 -1524212
4864 -1821080
4865  -891219
4866  -494289
4867 -1069742
4868 -1772449
4869 -1398495
4870  -414315
4871  -744849
4872 -1652814
4873 -1633534
4874  -860494
4875  -426837
4876 -1261438
4877 -1865585
4878 -1099047
4879  -478388
4880  -836892
4881 -1659217
4882 -1633276
4883  -603180
4884  -574313
4885 -1490704
4886 -1740409
4887 -1063160
4888  -373621
4889  -972160
4890 -1827551
4891 -1313606
4892  -546987
4893  -684808
4894 -1531991
4895 -1794568
4896  -810655
4897  -462074
4898 -1266746
4899 -1728137
4900 -1254142
4901  -438929
4902  -750094
4903 -1732111
4904 -1517399
4905  -701886
4906  -572915
4907 -1305913
4908 -1854346
4909 -1047667
4910  -394961
4911 -1007102
4912 -1662782
4913 -1467094
4914  -587847
4915  -560107
4916 -1579260
4917 -1676986
4918  -880027
4919  -497031
4920 -1065474
4921 -1796398
4922 -1243188
4923  -445889
4924  -848422
4925 -1556932
4926 -1596184
4927  -796239
4928  -472552
4929 -1355492
4930 -1703667
4931 -1039795
4932  -510984
4933  -849823
4934 -1703469
4935 -1465342
4936  -571120
4937  -706433
4938 -1435226
4939 -1686042
4940  -960237
4941  -375553
4942 -1118495
4943 -1723788
4944 -1229509
4945  -583011
4946  -706380
4947 -1607128
4948 -1641572
4949  -709305
4950  -575139
4951 -1238725
4952 -1671432
4953 -1138714
4954  -372544
4955  -898693
4956 -1682602
4957 -1409299
4958  -714809
4959  -597617
4960 -1434426
4961 -1747280
4962  -863060
4963  -482280
4964 -1033305
4965 -1647007
4966 -1352097
4967  -474496
4968  -730403
4969 -1596955
4970 -1549137
4971  -849854
4972  -476651
4973 -1200776
4974 -1781031
4975 -1049009
4976  -460220
4977  -879970
4978 -1614107
4979 -1540168
4980  -587405
4981  -558141
4982 -1458784
4983 -1621457
4984  -958477
4985  -407118
4986  -982835
4987 -1800463
4988 -1289219
4989  -521557
4990  -723011
4991 -1470227
4992 -1693036
4993  -785653
4994  -399113
4995 -1203803
4996 -1657644
4997 -1201040
4998  -477940
4999  -740148
5000 -1699248
5001 -1514083
5002  -656019
5003  -578351
5004 -1268955
5005 -1725607
5006  -971934
5007  -353526
5008 -1020659
5009 -1654846
5010 -1385557
5011  -613469
5012  -584017
5013 -1531246
5014 -1632053
5015  -786661
5016  -459394
5017 -1027737
5018 -1720409
5019 -1252152
5020  -419457
5021  -816019
5022 -1578942
5023 -1561732
5024  -773423
5025  -412476
5026 -1277282
5027 -1702589
5028  -992161
5029  -464469
5030  -831041
5031 -1659841
5032 -1472044
5033  -531258
5034  -637137
5035 -1400866
5036 -1619063
5037  -945101
5038  -356150
5039 -1051030
5040 -1724363
5041 -1226496
5042  -548429
5043  -660854
5044 -1515470
5045 -1630699
5046  -684514
5047  -492537
5048 -1193076
5049 -1626495
5050 -1157703
5051  -408069
5052  -842901
5053 -1656392
5054 -1399735
5055  -694485
5056  -537789
5057 -1285011
5058 -1677465
5059  -861656
5060  -439521
5061 -1023088
5062 -1623180
5063 -1361336
5064  -507811
5065  -662304
5066 -1541212
5067 -1486542
5068  -786692
5069  -446595
5070 -1096757
5071 -1718708
5072 -1080077
5073  -468142
5074  -872709
5075 -1532484
5076 -1515788
5077  -653689
5078  -486202
5079 -1316726
5080 -1555211
5081  -978648
5082  -471458
5083  -887386
5084 -1693674
5085 -1318542
5086  -552243
5087  -708336
5088 -1360685
5089 -1571331
5090  -806377
5091  -409808
5092 -1164750
5093 -1578191
5094 -1137059
5095  -534518
5096  -746895
5097 -1599630
5098 -1450429
5099  -630077
5100  -572488
5101 -1195788
5102 -1625870
5103 -1017854
5104  -387061
5105  -977237
5106 -1601363
5107 -1331846
5108  -620469
5109  -539462
5110 -1404805
5111 -1567388
5112  -780472
5113  -505604
5114 -1038549
5115 -1632645
5116 -1223756
5117  -441657
5118  -800875
5119 -1499884
5120 -1415823
5121  -740906
5122  -444636
5123 -1223828
5124 -1643727
5125  -961680
5126  -503315
5127  -892168
5128 -1600109
5129 -1398882
5130  -485302
5131  -592738
5132 -1374716
5133 -1520266
5134  -894031
5135  -384410
5136 -1034275
5137 -1697909
5138 -1161552
5139  -526505
5140  -698964
5141 -1443804
5142 -1538327
5143  -637554
5144  -449696
5145 -1206586
5146 -1586621
5147 -1114890
5148  -412196
5149  -814047
5150 -1639947
5151 -1338251
5152  -596093
5153  -530130
5154 -1262232
5155 -1655175
5156  -856921
5157  -406832
5158 -1027989
5159 -1574339
5160 -1301428
5161  -487368
5162  -584744
5163 -1472203
5164 -1471824
5165  -762288
5166  -455922
5167 -1040439
5168 -1681489
5169 -1113058
5170  -443258
5171  -826690
5172 -1467902
5173 -1438806
5174  -638585
5175  -439090
5176 -1294576
5177 -1555863
5178  -943092
5179  -482071
5180  -864867
5181 -1630908
5182 -1283073
5183  -488384
5184  -649392
5185 -1321508
5186 -1539548
5187  -830397
5188  -374468
5189 -1102030
5190 -1608836
5191 -1137786
5192  -517230
5193  -647303
5194 -1490449
5195 -1447256
5196  -603696
5197  -521022
5198 -1158422
5199 -1594375
5200 -1059884
5201  -405820
5202  -903783
5203 -1539852
5204 -1271831
5205  -623000
5206  -512456
5207 -1306278
5208 -1541511
5209  -790386
5210  -499019
5211 -1010244
5212 -1555501
5213 -1220740
5214  -433388
5215  -715382
5216 -1444999
5217 -1377923
5218  -737563
5219  -442420
5220 -1164423
5221 -1632571
5222  -972304
5223  -486461
5224  -836824
5225 -1461102
5226 -1366904
5227  -531230
5228  -553178
5229 -1306471
5230 -1462704
5231  -925483
5232  -432702
5233  -946840
5234 -1592472
5235 -1139917
5236  -527300
5237  -667662
5238 -1334175
5239 -1481342
5240  -690760
5241  -471126
5242 -1174099
5243 -1510675
5244 -1080573
5245  -460569
5246  -756199
5247 -1518036
5248 -1264828
5249  -600957
5250  -569615
5251 -1191355
5252 -1571272
5253  -896352
5254  -431436
5255  -999677
5256 -1480302
5257 -1220107
5258  -522235
5259  -580585
5260 -1402700
5261 -1408231
5262  -724384
5263  -510259
5264 -1038647
5265 -1589898
5266 -1064919
5267  -403614
5268  -811526
5269 -1410072
5270 -1349031
5271  -644188
5272  -448484
5273 -1276387
5274 -1540467
5275  -902951
5276  -458887
5277  -832328
5278 -1535154
5279 -1243896
5280  -445630
5281  -624522
5282 -1322948
5283 -1470279
5284  -827453
5285  -387190
5286 -1080233
5287 -1560950
5288 -1056493
5289  -494358
5290  -645504
5291 -1406961
5292 -1406900
5293  -595513
5294  -533307
5295 -1166951
5296 -1516732
5297 -1017205
5298  -368544
5299  -844915
5300 -1513721
5301 -1201874
5302  -570069
5303  -524987
5304 -1297716
5305 -1554703
5306  -765148
5307  -450986
5308  -996058
5309 -1502614
5310 -1169746
5311  -401645
5312  -639759
5313 -1417908
5314 -1347720
5315  -729533
5316  -456961
5317 -1081801
5318 -1592889
5319  -974459
5320  -435900
5321  -779114
5322 -1392192
5323 -1348444
5324  -564612
5325  -517043
5326 -1279581
5327 -1442519
5328  -883336
5329  -423511
5330  -871898
5331 -1539439
5332 -1116400
5333  -470031
5334  -657550
5335 -1302842
5336 -1474094
5337  -732110
5338  -420028
5339 -1119193
5340 -1481282
5341 -1046923
5342  -433820
5343  -657493
5344 -1448019
5345 -1292105
5346  -605388
5347  -557668
5348 -1135434
5349 -1529326
5350  -926045
5351  -387866
5352  -908040
5353 -1419331
5354 -1185088
5355  -559089
5356  -547175
5357 -1324800
5358 -1411365
5359  -752131
5360  -514769
5361  -959375
5362 -1489357
5363 -1068432
5364  -391110
5365  -738253
5366 -1356320
5367 -1315475
5368  -688952
5369  -468394
5370 -1191625
5371 -1482035
5372  -859937
5373  -483768
5374  -800160
5375 -1408852
5376 -1219582
5377  -487671
5378  -634071
5379 -1250471
5380 -1382151
5381  -838782
5382  -416804
5383  -992941
5384 -1474567
5385 -1003686
5386  -491746
5387  -659174
5388 -1352776
5389 -1388341
5390  -604061
5391  -515492
5392 -1141897
5393 -1422825
5394  -956948
5395  -370549
5396  -795536
5397 -1461671
5398 -1166850
5399  -595560
5400  -558279
5401 -1211834
5402 -1480947
5403  -771521
5404  -439146
5405  -937119
5406 -1390333
5407 -1146630
5408  -463290
5409  -629988
5410 -1362712
5411 -1305283
5412  -717861
5413  -495589
5414 -1025094
5415 -1489339
5416  -905870
5417  -402898
5418  -808454
5419 -1357168
5420 -1288141
5421  -569629
5422  -516993
5423 -1266031
5424 -1397021
5425  -821669
5426  -419991
5427  -832184
5428 -1475725
5429 -1099060
5430  -453210
5431  -653566
5432 -1271328
5433 -1414140
5434  -733773
5435  -401254
5436 -1071561
5437 -1417726
5438  -969141
5439  -448351
5440  -667953
5441 -1407421
5442 -1268211
5443  -567901
5444  -549949
5445 -1118109
5446 -1452965
5447  -885405
5448  -344440
5449  -882724
5450 -1423580
5451 -1137516
5452  -532227
5453  -539316
5454 -1310116
5455 -1405209
5456  -675673
5457  -458765
5458  -935387
5459 -1423197
5460 -1053005
5461  -391488
5462  -724621
5463 -1352404
5464 -1273910
5465  -685950
5466  -439499
5467 -1101477
5468 -1450641
5469  -837635
5470  -437358
5471  -762981
5472 -1376973
5473 -1249408
5474  -483508
5475  -569929
5476 -1234869
5477 -1352776
5478  -814843
5479  -373428
5480  -897989
5481 -1454591
5482 -1011335
5483  -504162
5484  -648195
5485 -1267875
5486 -1368715
5487  -635923
5488  -455667
5489 -1050979
5490 -1342198
5491  -976023
5492  -418111
5493  -724777
5494 -1402607
5495 -1173129
5496  -605007
5497  -552127
5498 -1122752
5499 -1418777
5500  -767091
5501  -404080
5502  -909860
5503 -1337981
5504 -1115370
5505  -490287
5506  -593905
5507 -1321687
5508 -1274496
5509  -691577
5510  -467786
5511  -948724
5512 -1439574
5513  -940822
5514  -409411
5515  -775012
5516 -1291742
5517 -1249477
5518  -604778
5519  -472228
5520 -1160697
5521 -1330755
5522  -805030
5523  -463934
5524  -803683
5525 -1392801
5526 -1106738
5527  -481203
5528  -662852
5529 -1193040
5530 -1306037
5531  -729568
5532  -391128
5533 -1002587
5534 -1359357
5535  -943243
5536  -498027
5537  -681284
5538 -1341794
5539 -1232139
5540  -538502
5541  -538593
5542 -1069086
5543 -1334879
5544  -857616
5545  -374361
5546  -870361
5547 -1374229
5548 -1092830
5549  -568589
5550  -560014
5551 -1204024
5552 -1330484
5553  -654010
5554  -449672
5555  -917784
5556 -1348371
5557 -1048249
5558  -409947
5559  -696791
5560 -1325270
5561 -1208111
5562  -645311
5563  -435136
5564 -1047989
5565 -1407471
5566  -808488
5567  -438266
5568  -790469
5569 -1310703
5570 -1192455
5571  -488422
5572  -545396
5573 -1192743
5574 -1273658
5575  -781162
5576  -392067
5577  -869417
5578 -1425265
5579  -998373
5580  -474392
5581  -658610
5582 -1218501
5583 -1301847
5584  -593768
5585  -411456
5586 -1045014
5587 -1325756
5588  -936626
5589  -413048
5590  -703254
5591 -1389620
5592 -1152742
5593  -533762
5594  -518931
5595 -1074759
5596 -1371518
5597  -757619
5598  -363110
5599  -894839
5600 -1332112
5601 -1090826
5602  -496159
5603  -550569
5604 -1257263
5605 -1238694
5606  -639001
5607  -459672
5608  -915617
5609 -1379147
5610  -951375
5611  -400312
5612  -754362
5613 -1261063
5614 -1187607
5615  -597254
5616  -423527
5617 -1104197
5618 -1319519
5619  -777180
5620  -448896
5621  -778748
5622 -1364406
5623 -1116198
5624  -441673
5625  -602066
5626 -1155763
5627 -1262221
5628  -722592
5629  -366383
5630  -951062
5631 -1359063
5632  -949734
5633  -495874
5634  -630955
5635 -1243458
5636 -1222905
5637  -544703
5638  -487961
5639 -1009222
5640 -1294140
5641  -905087
5642  -388391
5643  -783377
5644 -1337491
5645 -1077371
5646  -552757
5647  -505163
5648 -1102836
5649 -1309262
5650  -674187
5651  -443051
5652  -885416
5653 -1285966
5654 -1052779
5655  -440666
5656  -635957
5657 -1236475
5658 -1140386
5659  -655149
5660  -457771
5661  -966186
5662 -1355775
5663  -836775
5664  -457525
5665  -774592
5666 -1230170
5667 -1145019
5668  -505388
5669  -497382
5670 -1138460
5671 -1213573
5672  -764137
5673  -437627
5674  -835896
5675 -1371030
5676  -982151
5677  -462142
5678  -639356
5679 -1132256
5680 -1223921
5681  -616866
5682  -417749
5683 -1019816
5684 -1273775
5685  -904850
5686  -459586
5687  -681979
5688 -1292838
5689 -1088758
5690  -516788
5691  -551646
5692 -1034355
5693 -1276777
5694  -765717
5695  -402867
5696  -902032
5697 -1274238
5698 -1005633
5699  -501307
5700  -539045
5701 -1195760
5702 -1204151
5703  -603543
5704  -471766
5705  -919757
5706 -1335716
5707  -928300
5708  -371822
5709  -729066
5710 -1227675
5711 -1116490
5712  -575346
5713  -423980
5714 -1065005
5715 -1298431
5716  -762953
5717  -464184
5718  -769878
5719 -1282921
5720 -1070900
5721  -422752
5722  -572312
5723 -1126490
5724 -1200255
5725  -719609
5726  -386429
5727  -915532
5728 -1330586
5729  -896034
5730  -453590
5731  -611796
5732 -1190076
5733 -1200894
5734  -518747
5735  -462884
5736 -1017109
5737 -1262922
5738  -874412
5739  -378974
5740  -739040
5741 -1297166
5742 -1020518
5743  -509818
5744  -496689
5745 -1057053
5746 -1298209
5747  -683817
5748  -425878
5749  -882546
5750 -1246292
5751 -1000975
5752  -416360
5753  -575070
5754 -1211145
5755 -1128567
5756  -622095
5757  -448849
5758  -935253
5759 -1342606
5760  -838658
5761  -395806
5762  -724281
5763 -1180912
5764 -1115610
5765  -514196
5766  -458428
5767 -1099298
5768 -1219449
5769  -765033
5770  -443150
5771  -774034
5772 -1300061
5773  -971662
5774  -433703
5775  -609284
5776 -1078455
5777 -1183208
5778  -652885
5779  -417851
5780  -983759
5781 -1233936
5782  -867321
5783  -460737
5784  -630283
5785 -1212204
5786 -1089933
5787  -507435
5788  -528441
5789  -991687
5790 -1254984
5791  -796757
5792  -373814
5793  -818878
5794 -1225479
5795  -977863
5796  -503726
5797  -504377
5798 -1112298
5799 -1212219
5800  -639059
5801  -477180
5802  -852440
5803 -1230642
5804  -929776
5805  -391426
5806  -661150
5807 -1153913
5808 -1069392
5809  -612681
5810  -453050
5811  -991019
5812 -1259236
5813  -749046
5814  -463637
5815  -741900
5816 -1187288
5817 -1034319
5818  -437820
5819  -562180
5820 -1101422
5821 -1149145
5822  -722506
5823  -407854
5824  -856560
5825 -1267154
5826  -858843
5827  -450100
5828  -618638
5829 -1117919
5830 -1153493
5831  -549591
5832  -477049
5833  -999673
5834 -1185758
5835  -829351
5836  -398976
5837  -695874
5838 -1229180
5839  -969169
5840  -508249
5841  -546764
5842 -1031468
5843 -1238546
5844  -669140
5845  -404662
5846  -870822
5847 -1178975
5848  -925426
5849  -421363
5850  -564914
5851 -1185502
5852 -1101701
5853  -591674
5854  -470610
5855  -904285
5856 -1265185
5857  -803004
5858  -365908
5859  -721528
5860 -1147801
5861 -1053650
5862  -524338
5863  -457347
5864 -1087283
5865 -1184290
5866  -702215
5867  -429301
5868  -746549
5869 -1239951
5870  -941075
5871  -395543
5872  -600430
5873 -1097276
5874 -1162302
5875  -649458
5876  -376847
5877  -933085
5878 -1218874
5879  -821313
5880  -422317
5881  -590973
5882 -1176069
5883 -1102810
5884  -511124
5885  -500688
5886  -960802
5887 -1202213
5888  -797700
5889  -338685
5890  -738226
5891 -1190896
5892  -955690
5893  -517026
5894  -507048
5895 -1069440
5896 -1193557
5897  -611962
5898  -437807
5899  -839152
5900 -1174701
5901  -904050
5902  -368714
5903  -625689
5904 -1153993
5905 -1051211
5906  -607593
5907  -437322
5908  -939421
5909 -1234775
5910  -735890
5911  -402931
5912  -702726
5913 -1137404
5914 -1041221
5915  -457838
5916  -509741
5917 -1064435
5918 -1131595
5919  -710238
5920  -399559
5921  -776971
5922 -1209671
5923  -852134
5924  -453204
5925  -616829
5926 -1057196
5927 -1123559
5928  -567690
5929  -446971
5930  -947579
5931 -1132033
5932  -801413
5933  -403396
5934  -650340
5935 -1188667
5936  -981279
5937  -513207
5938  -540837
5939  -975029
5940 -1187492
5941  -685566
5942  -375337
5943  -809657
5944 -1122761
5945  -923416
5946  -475870
5947  -546133
5948 -1112921
5949 -1075745
5950  -592160
5951  -473162
5952  -834993
5953 -1180679
5954  -809274
5955  -379874
5956  -704138
5957 -1109115
5958 -1014659
5959  -552431
5960  -463379
5961 -1010912
5962 -1127313
5963  -664922
5964  -430057
5965  -712520
5966 -1163895
5967  -947374
5968  -428961
5969  -598082
5970 -1041439
5971 -1084538
5972  -648713
5973  -385035
5974  -859412
5975 -1163163
5976  -786904
5977  -454292
5978  -620586
5979 -1117250
5980 -1062584
5981  -493034
5982  -511785
5983  -951858
5984 -1105035
5985  -733049
5986  -354424
5987  -744793
5988 -1180032
5989  -899082
5990  -497469
5991  -534159
5992 -1032426
5993 -1144946
5994  -572472
5995  -412659
5996  -825259
5997 -1133106
5998  -884144
5999  -380717
6000  -604114
6001 -1136447
6002 -1020028
6003  -569666
6004  -441808
6005  -885127
6006 -1172350
6007  -697156
6008  -399269
6009  -717082
6010 -1101196
6011 -1003149
6012  -467388
6013  -502777
6014 -1041043
6015 -1072301
6016  -643601
6017  -396395
6018  -752581
6019 -1188595
6020  -841595
6021  -425604
6022  -617299
6023 -1045374
6024 -1094624
6025  -550788
6026  -392639
6027  -902683
6028 -1106324
6029  -769572
6030  -412396
6031  -628667
6032 -1162004
6033  -992437
6034  -483743
6035  -502482
6036  -919049
6037 -1129063
6038  -672733
6039  -343763
6040  -782063
6041 -1127983
6042  -901319
6043  -475374
6044  -518992
6045 -1074001
6046 -1065986
6047  -556996
6048  -442914
6049  -803060
6050 -1134612
6051  -812502
6052  -362908
6053  -659250
6054 -1085256
6055 -1001683
6056  -545323
6057  -409544
6058  -925593
6059 -1118001
6060  -668340
6061  -423358
6062  -696907
6063 -1126478
6064  -954896
6065  -427938
6066  -551396
6067 -1000077
6068 -1033832
6069  -639619
6070  -374121
6071  -810629
6072 -1135795
6073  -780289
6074  -458798
6075  -612207
6076 -1052021
6077 -1036991
6078  -495011
6079  -457937
6080  -899960
6081 -1063343
6082  -753559
6083  -382343
6084  -690218
6085 -1126185
6086  -889109
6087  -498797
6088  -510618
6089  -940270
6090 -1091655
6091  -596456
6092  -426452
6093  -806083
6094 -1067967
6095  -862578
6096  -430555
6097  -587727
6098 -1071735
6099  -961318
6100  -543840
6101  -455287
6102  -839690
6103 -1123394
6104  -700907
6105  -403905
6106  -718773
6107 -1055886
6108  -952399
6109  -473565
6110  -462380
6111  -983894
6112 -1029391
6113  -630311
6114  -424024
6115  -727426
6116 -1143763
6117  -846555
6118  -420513
6119  -596100
6120  -983311
6121 -1025949
6122  -555148
6123  -375762
6124  -868957
6125 -1079279
6126  -747758
6127  -434287
6128  -631319
6129 -1103325
6130  -945785
6131  -457921
6132  -505374
6133  -897831
6134 -1048022
6135  -664613
6136  -360985
6137  -767381
6138 -1088794
6139  -844363
6140  -463820
6141  -508230
6142 -1005210
6143 -1034410
6144  -527984
6145  -442287
6146  -809838
6147 -1093495
6148  -799779
6149  -358323
6150  -643488
6151 -1058001
6152  -917833
6153  -508853
6154  -424579
6155  -907431
6156 -1092044
6157  -634465
6158  -421785
6159  -704808
6160 -1063183
6161  -904854
6162  -396402
6163  -518530
6164  -975546
6165  -988113
6166  -608830
6167  -382036
6168  -784010
6169 -1127347
6170  -765642
6171  -427570
6172  -595690
6173  -997920
6174  -996502
6175  -476856
6176  -426212
6177  -884760
6178 -1037235
6179  -731540
6180  -388014
6181  -655965
6182 -1102612
6183  -873589
6184  -448216
6185  -489489
6186  -902049
6187 -1063494
6188  -593201
6189  -379569
6190  -789659
6191 -1050653
6192  -836555
6193  -420487
6194  -530066
6195 -1033853
6196  -954756
6197  -535766
6198  -436167
6199  -792066
6200 -1097080
6201  -738227
6202  -376249
6203  -658803
6204 -1001122
6205  -925199
6206  -486194
6207  -423692
6208  -939457
6209 -1031840
6210  -635278
6211  -422324
6212  -691305
6213 -1073870
6214  -831107
6215  -391160
6216  -566683
6217  -941858
6218  -966450
6219  -581118
6220  -396968
6221  -842828
6222 -1060003
6223  -727447
6224  -436119
6225  -582410
6226 -1018507
6227  -926136
6228  -449270
6229  -484718
6230  -862679
6231 -1023496
6232  -685829
6233  -381709
6234  -717079
6235 -1045646
6236  -802369
6237  -454816
6238  -500553
6239  -941718
6240  -996100
6241  -535421
6242  -447317
6243  -793097
6244 -1024815
6245  -786646
6246  -380062
6247  -600891
6248 -1001044
6249  -873125
6250  -523282
6251  -440802
6252  -846485
6253 -1051957
6254  -638499
6255  -425637
6256  -692868
6257 -1000721
6258  -869048
6259  -421602
6260  -502827
6261  -948263
6262  -941050
6263  -603365
6264  -406461
6265  -741327
6266 -1070042
6267  -727340
6268  -408618
6269  -585363
6270  -954351
6271  -954931
6272  -487378
6273  -429114
6274  -879851
6275 -1001700
6276  -684802
6277  -389944
6278  -616458
6279 -1044397
6280  -830397
6281  -436836
6282  -504925
6283  -880096
6284 -1030329
6285  -607451
6286  -375450
6287  -761035
6288 -1010315
6289  -783969
6290  -410131
6291  -500895
6292  -981127
6293  -931188
6294  -510520
6295  -455726
6296  -795925
6297 -1048942
6298  -701146
6299  -344702
6300  -646810
6301  -975944
6302  -849743
6303  -468674
6304  -437672
6305  -912304
6306 -1006535
6307  -602594
6308  -416455
6309  -684867
6310 -1031941
6311  -812708
6312  -369767
6313  -543310
6314  -935288
6315  -942651
6316  -564547
6317  -382854
6318  -802825
6319 -1036190
6320  -692785
6321  -404588
6322  -569188
6323  -981759
6324  -919534
6325  -444998
6326  -465928
6327  -858352
6328  -990594
6329  -669174
6330  -354390
6331  -667795
6332 -1013486
6333  -781585
6334  -445392
6335  -488126
6336  -903210
6337  -997467
6338  -543311
6339  -414744
6340  -752780
6341  -979944
6342  -762725
6343  -363182
6344  -550935
6345  -968844
6346  -881716
6347  -520192
6348  -434043
6349  -808368
6350 -1032608
6351  -641192
6352  -377555
6353  -651280
6354  -956442
6355  -847266
6356  -427052
6357  -471294
6358  -918036
6359  -941524
6360  -596810
6361  -405787
6362  -687756
6363 -1008693
6364  -725333
6365  -388339
6366  -560281
6367  -901193
6368  -928982
6369  -526382
6370  -408280
6371  -826358
6372  -971652
6373  -682266
6374  -404763
6375  -576919
6376  -980260
6377  -816249
6378  -440640
6379  -504791
6380  -839177
6381  -966037
6382  -601781
6383  -377430
6384  -725972
6385  -960611
6386  -745582
6387  -432670
6388  -509904
6389  -939039
6390  -907230
6391  -504184
6392  -453124
6393  -756308
6394  -976170
6395  -695404
6396  -355737
6397  -625152
6398  -945127
6399  -827357
6400  -495455
6401  -440522
6402  -854028
6403  -960709
6404  -571695
6405  -417208
6406  -661493
6407  -953363
6408  -781067
6409  -395815
6410  -543076
6411  -901356
6412  -890686
6413  -558279
6414  -389630
6415  -757777
6416  -973357
6417  -641054
6418  -405969
6419  -583512
6420  -932798
6421  -881490
6422  -440129
6423  -454944
6424  -838713
6425  -931281
6426  -629008
6427  -359127
6428  -636410
6429  -979303
6430  -756281
6431  -429291
6432  -501139
6433  -874866
6434  -960214
6435  -523698
6436  -383117
6437  -746954
6438  -937124
6439  -725229
6440  -369837
6441  -536214
6442  -960624
6443  -853712
6444  -489284
6445  -437064
6446  -777590
6447  -990891
6448  -613415
6449  -354334
6450  -643357
6451  -930501
6452  -818579
6453  -431473
6454  -450491
6455  -885608
6456  -919185
6457  -558691
6458  -390279
6459  -658153
6460  -980411
6461  -717939
6462  -379577
6463  -559981
6464  -888482
6465  -885068
6466  -508233
6467  -386829
6468  -791645
6469  -929757
6470  -627882
6471  -392944
6472  -568006
6473  -956295
6474  -825288
6475  -425688
6476  -480804
6477  -820410
6478  -927328
6479  -589322
6480  -334179
6481  -672804
6482  -947428
6483  -734887
6484  -429078
6485  -487225
6486  -888972
6487  -902986
6488  -492053
6489  -419876
6490  -708950
6491  -927926
6492  -699984
6493  -363360
6494  -585827
6495  -917524
6496  -811624
6497  -486512
6498  -421598
6499  -791552
6500  -932325
6501  -565337
6502  -397803
6503  -636783
6504  -916461
6505  -785462
6506  -400905
6507  -507938
6508  -871761
6509  -858857
6510  -546124
6511  -382574
6512  -687973
6513  -941973
6514  -664172
6515  -400098
6516  -557241
6517  -875390
6518  -866090
6519  -467090
6520  -422675
6521  -785333
6522  -886905
6523  -624540
6524  -378414
6525  -604340
6526  -943730
6527  -746585
6528  -434927
6529  -501406
6530  -808780
6531  -893707
6532  -522813
6533  -385380
6534  -714853
6535  -894419
6536  -707592
6537  -404487
6538  -524211
6539  -911430
6540  -816846
6541  -467986
6542  -431669
6543  -726064
6544  -922010
6545  -606242
6546  -365104
6547  -639816
6548  -896982
6549  -777712
6550  -447371
6551  -450009
6552  -839134
6553  -861042
6554  -526821
6555  -402364
6556  -657655
6557  -932183
6558  -706285
6559  -379604
6560  -554811
6561  -860414
6562  -831574
6563  -490342
6564  -377239
6565  -759392
6566  -907738
6567  -612508
6568  -398766
6569  -571369
6570  -908704
6571  -798779
6572  -410209
6573  -466079
6574  -783073
6575  -872492
6576  -573950
6577  -348784
6578  -660962
6579  -918658
6580  -702333
6581  -422305
6582  -487578
6583  -846012
6584  -860093
6585  -463418
6586  -406041
6587  -726554
6588  -897803
6589  -666576
6590  -354892
6591  -573666
6592  -909673
6593  -766096
6594  -455336
6595  -404437
6596  -763467
6597  -918283
6598  -553380
6599  -369318
6600  -628164
6601  -900722
6602  -778064
6603  -392625
6604  -461628
6605  -840848
6606  -832772
6607  -526351
6608  -375330
6609  -673639
6610  -928436
6611  -652098
6612  -386870
6613  -549916
6614  -836718
6615  -820886
6616  -449542
6617  -402285
6618  -767235
6619  -868051
6620  -608368
6621  -382250
6622  -582536
6623  -920141
6624  -740679
6625  -401422
6626  -468797
6627  -769395
6628  -862834
6629  -520670
6630  -358137
6631  -684022
6632  -885533
6633  -685854
6634  -408577
6635  -490422
6636  -862733
6637  -801406
6638  -464108
6639  -431395
6640  -687649
6641  -888288
6642  -628392
6643  -360353
6644  -595495
6645  -858825
6646  -748021
6647  -439647
6648  -417306
6649  -787560
6650  -856220
6651  -527767
6652  -405389
6653  -629962
6654  -881400
6655  -708453
6656  -375888
6657  -511802
6658  -807670
6659  -793863
6660  -500644
6661  -377628
6662  -709461
6663  -884195
6664  -611003
6665  -411106
6666  -559222
6667  -842809
6668  -777648
6669  -406532
6670  -445398
6671  -762455
6672  -834105
6673  -578387
6674  -364026
6675  -627883
6676  -889775
6677  -674671
6678  -414261
6679  -481910
6680  -790262
6681  -832567
6682  -468941
6683  -398032
6684  -695909
6685  -862889
6686  -656972
6687  -368288
6688  -538153
6689  -857813
6690  -738571
6691  -446750
6692  -418363
6693  -715725
6694  -863557
6695  -553447
6696  -383992
6697  -621828
6698  -839048
6699  -717509
6700  -398057
6701  -458655
6702  -809732
6703  -788366
6704  -500648
6705  -395607
6706  -649692
6707  -888640
6708  -629259
6709  -373553
6710  -537733
6711  -809358
6712  -772330
6713  -444817
6714  -392906
6715  -754347
6716  -838442
6717  -580419
6718  -384435
6719  -568001
6720  -871306
6721  -707149
6722  -385534
6723  -470903
6724  -753212
6725  -823958
6726  -527493
6727  -355318
6728  -661514
6729  -858973
6730  -651550
6731  -390931
6732  -471622
6733  -828430
6734  -789681
6735  -433912
6736  -407525
6737  -699325
6738  -860345
6739  -609167
6740  -341220
6741  -569023
6742  -837996
6743  -715254
6744  -429201
6745  -404303
6746  -759129
6747  -846072
6748  -516874
6749  -384921
6750  -616300
6751  -851787
6752  -691055
6753  -353164
6754  -477267
6755  -796197
6756  -776338
6757  -492308
6758  -367379
6759  -682404
6760  -869834
6761  -587288
6762  -381418
6763  -521857
6764  -808624
6765  -759938
6766  -405050
6767  -419811
6768  -737005
6769  -819518
6770  -581307
6771  -361836
6772  -583022
6773  -853622
6774  -655405
6775  -398208
6776  -463880
6777  -749757
6778  -815824
6779  -486407
6780  -392808
6781  -669667
6782  -811049
6783  -638037
6784  -380506
6785  -501514
6786  -817146
6787  -719341
6788  -448184
6789  -424164
6790  -689080
6791  -845816
6792  -556975
6793  -364222
6794  -592172
6795  -795912
6796  -691303
6797  -401383
6798  -431347
6799  -773643
6800  -782618
6801  -502559
6802  -400616
6803  -619929
6804  -837896
6805  -626145
6806  -367807
6807  -521159
6808  -762567
6809  -742396
6810  -467884
6811  -393466
6812  -704959
6813  -814623
6814  -561829
6815  -392284
6816  -534477
6817  -807892
6818  -698331
6819  -391751
6820  -461124
6821  -733439
6822  -786750
6823  -522400
6824  -355644
6825  -633971
6826  -815011
6827  -616529
6828  -392150
6829  -475933
6830  -780547
6831  -759108
6832  -438483
6833  -419193
6834  -672920
6835  -810818
6836  -590920
6837  -342635
6838  -545953
6839  -803896
6840  -684314
6841  -432248
6842  -417555
6843  -722477
6844  -808007
6845  -493070
6846  -377058
6847  -592464
6848  -790222
6849  -658565
6850  -361066
6851  -476943
6852  -776421
6853  -747524
6854  -487545
6855  -383769
6856  -644621
6857  -824009
6858  -565707
6859  -365327
6860  -519811
6861  -771264
6862  -730512
6863  -408134
6864  -429939
6865  -732793
6866  -772933
6867  -536624
6868  -357316
6869  -560710
6870  -819462
6871  -638640
6872  -382737
6873  -466181
6874  -731043
6875  -784136
6876  -479818
6877  -363893
6878  -648506
6879  -788077
6880  -597031
6881  -362514
6882  -479855
6883  -802099
6884  -717105
6885  -429139
6886  -419434
6887  -668546
6888  -815659
6889  -543417
6890  -337596
6891  -563994
6892  -776094
6893  -673059
6894  -405658
6895  -422594
6896  -741373
6897  -773210
6898  -487493
6899  -382163
6900  -577876
6901  -804350
6902  -625090
6903  -343225
6904  -496578
6905  -752564
6906  -736148
6907  -463583
6908  -369634
6909  -670939
6910  -795104
6911  -536197
6912  -373832
6913  -509559
6914  -777508
6915  -694598
6916  -388342
6917  -447417
6918  -704194
6919  -766780
6920  -522805
6921  -341026
6922  -581457
6923  -789888
6924  -607623
6925  -394695
6926  -459903
6927  -738623
6928  -752310
6929  -445844
6930  -392612
6931  -639753
6932  -765922
6933  -582191
6934  -348699
6935  -512779
6936  -774231
6937  -671406
6938  -436226
6939  -414279
6940  -677806
6941  -776443
6942  -491523
6943  -366245
6944  -568541
6945  -751369
6946  -648929
6947  -385052
6948  -460346
6949  -746235
6950  -707919
6951  -473903
6952  -390113
6953  -596530
6954  -788628
6955  -552555
6956  -368521
6957  -511873
6958  -736035
6959  -704973
6960  -426666
6961  -400601
6962  -681414
6963  -742315
6964  -520866
6965  -362427
6966  -540233
6967  -783936
6968  -635138
6969  -384460
6970  -459644
6971  -697092
6972  -744161
6973  -467931
6974  -353865
6975  -622834
6976  -749873
6977  -581222
6978  -378880
6979  -474837
6980  -761623
6981  -692006
6982  -424844
6983  -410939
6984  -630671
6985  -757615
6986  -533710
6987  -334098
6988  -552783
6989  -753983
6990  -642850
6991  -409989
6992  -415681
6993  -713716
6994  -739359
6995  -454269
6996  -370027
6997  -576662
6998  -760580
6999  -605943
7000  -347296
7001  -496260
7002  -741596
7003  -692286
7004  -448225
7005  -363542
7006  -638157
7007  -754943
7008  -518078
7009  -365472
7010  -504387
7011  -750801
7012  -672852
7013  -383723
7014  -426631
7015  -681570
7016  -715423
7017  -499169
7018  -342564
7019  -564473
7020  -767276
7021  -586769
7022  -385916
7023  -458494
7024  -702205
7025  -719537
7026  -422936
7027  -373676
7028  -626093
7029  -736869
7030  -568588
7031  -344834
7032  -501571
7033  -761275
7034  -647168
7035  -411956
7036  -393167
7037  -641935
7038  -753492
7039  -489810
7040  -355770
7041  -559379
7042  -738613
7043  -635417
7044  -378921
7045  -429094
7046  -712459
7047  -696072
7048  -454490
7049  -363768
7050  -567109
7051  -760273
7052  -565892
7053  -352125
7054  -498903
7055  -707624
7056  -684754
7057  -420052
7058  -366441
7059  -647368
7060  -718946
7061  -510685
7062  -366592
7063  -510278
7064  -754748
7065  -630242
7066  -370877
7067  -434789
7068  -658615
7069  -714958
7070  -469704
7071  -336961
7072  -584553
7073  -730775
7074  -572318
7075  -378911
7076  -450484
7077  -717628
7078  -678461
7079  -406375
7080  -394018
7081  -604480
7082  -729280
7083  -531781
7084  -336488
7085  -523848
7086  -729466
7087  -622806
7088  -404317
7089  -400525
7090  -653509
7091  -709797
7092  -461727
7093  -375278
7094  -553194
7095  -720582
7096  -603703
7097  -360480
7098  -466372
7099  -684164
7100  -650838
7101  -443092
7102  -372348
7103  -598021
7104  -728784
7105  -515992
7106  -375219
7107  -507618
7108  -703252
7109  -649930
7110  -379951
7111  -411840
7112  -647110
7113  -682030
7114  -486318
7115  -350590
7116  -544520
7117  -740365
7118  -576312
7119  -381456
7120  -448289
7121  -656230
7122  -685020
7123  -424766
7124  -367961
7125  -604751
7126  -704940
7127  -548667
7128  -358089
7129  -482138
7130  -723361
7131  -622036
7132  -398593
7133  -400126
7134  -617379
7135  -719876
7136  -483894
7137  -348986
7138  -549792
7139  -712776
7140  -601323
7141  -366439
7142  -408019
7143  -685950
7144  -665461
7145  -433173
7146  -367340
7147  -554889
7148  -742499
7149  -544636
7150  -344164
7151  -485576
7152  -682659
7153  -643645
7154  -400920
7155  -364398
7156  -633159
7157  -707908
7158  -493553
7159  -365712
7160  -497981
7161  -720435
7162  -607509
7163  -355062
7164  -418215
7165  -642506
7166  -684024
7167  -466516
7168  -335991
7169  -569098
7170  -722423
7171  -554939
7172  -368873
7173  -430068
7174  -678789
7175  -656985
7176  -395752
7177  -383188
7178  -590742
7179  -699286
7180  -530066
7181  -335819
7182  -502813
7183  -698301
7184  -599545
7185  -393253
7186  -394007
7187  -627323
7188  -690340
7189  -448267
7190  -366962
7191  -538412
7192  -700131
7193  -580473
7194  -342179
7195  -427121
7196  -670952
7197  -637237
7198  -433920
7199  -355117
7200  -566201
7201  -719742
7202  -510744
7203  -356849
7204  -474328
7205  -666431
7206  -632422
7207  -383391
7208  -375248
7209  -626683
7210  -672493
7211  -490189
7212  -356296
7213  -508471
7214  -708300
7215  -560100
7216  -363168
7217  -427480
7218  -628942
7219  -660961
7220  -433752
7221  -353863
7222  -576950
7223  -683465
7224  -542345
7225  -351487
7226  -439248
7227  -681150
7228  -604794
7229  -387850
7230  -388074
7231  -584351
7232  -695390
7233  -488140
7234  -342320
7235  -516436
7236  -671419
7237  -574478
7238  -374632
7239  -388586
7240  -638963
7241  -647905
7242  -438122
7243  -378635
7244  -537592
7245  -687122
7246  -543209
7247  -337048
7248  -457898
7249  -639427
7250  -610552
7251  -411620
7252  -368031
7253  -592833
7254  -672201
7255  -483130
7256  -362334
7257  -477945
7258  -669666
7259  -586237
7260  -363959
7261  -412845
7262  -613617
7263  -643886
7264  -461215
7265  -347283
7266  -539421
7267  -686194
7268  -517620
7269  -364793
7270  -435209
7271  -636923
7272  -628504
7273  -391396
7274  -384037
7275  -579593
7276  -661041
7277  -506712
7278  -330992
7279  -479951
7280  -675576
7281  -570844
7282  -381376
7283  -388632
7284  -601289
7285  -678862
7286  -437053
7287  -348940
7288  -524083
7289  -656024
7290  -551338
7291  -340916
7292  -412307
7293  -645684
7294  -621635
7295  -424900
7296  -359855
7297  -557980
7298  -693875
7299  -499491
7300  -332855
7301  -462806
7302  -636164
7303  -600400
7304  -377848
7305  -372521
7306  -613139
7307  -646488
7308  -464433
7309  -346235
7310  -482844
7311  -676522
7312  -545201
7313  -340327
7314  -415208
7315  -611569
7316  -647543
7317  -421908
7318  -341822
7319  -555612
7320  -658937
7321  -511875
7322  -342704
7323  -422724
7324  -650992
7325  -599270
7326  -386702
7327  -386375
7328  -564842
7329  -661927
7330  -479954
7331  -322170
7332  -490347
7333  -644866
7334  -557961
7335  -367982
7336  -380976
7337  -610437
7338  -640072
7339  -420138
7340  -355775
7341  -513082
7342  -647943
7343  -525329
7344  -329517
7345  -442470
7346  -627678
7347  -599850
7348  -417846
7349  -351436
7350  -557519
7351  -655183
7352  -468110
7353  -344839
7354  -453722
7355  -633553
7356  -579727
7357  -360729
7358  -393247
7359  -599047
7360  -622769
7361  -459417
7362  -336175
7363  -497790
7364  -656051
7365  -508976
7366  -358318
7367  -415308
7368  -609149
7369  -615023
7370  -401755
7371  -360856
7372  -545280
7373  -620933
7374  -498816
7375  -329571
7376  -441880
7377  -645741
7378  -561664
7379  -390085
7380  -385836
7381  -571123
7382  -637991
7383  -436797
7384  -342313
7385  -502226
7386  -617987
7387  -532474
7388  -353438
7389  -396792
7390  -621635
7391  -595855
7392  -414402
7393  -361671
7394  -517718
7395  -644020
7396  -480914
7397  -329956
7398  -457234
7399  -610269
7400  -581359
7401  -382169
7402  -365555
7403  -580813
7404  -613599
7405  -447687
7406  -346402
7407  -459279
7408  -635853
7409  -530869
7410  -344534
7411  -416148
7412  -589995
7413  -611437
7414  -425531
7415  -334567
7416  -524119
7417  -624036
7418  -482552
7419  -355658
7420  -420038
7421  -624703
7422  -583510
7423  -373704
7424  -381155
7425  -543049
7426  -617115
7427  -463013
7428  -317414
7429  -476779
7430  -620413
7431  -534254
7432  -369156
7433  -373472
7434  -591450
7435  -615883
7436  -405548
7437  -345930
7438  -498179
7439  -620034
7440  -512438
7441  -329228
7442  -427568
7443  -609129
7444  -569798
7445  -401440
7446  -337879
7447  -531821
7448  -628657
7449  -442637
7450  -338131
7451  -448424
7452  -612347
7453  -558316
7454  -354743
7455  -377526
7456  -578101
7457  -597343
7458  -434474
7459  -325333
7460  -469813
7461  -634530
7462  -500927
7463  -354094
7464  -407765
7465  -580801
7466  -603117
7467  -388223
7468  -337545
7469  -523490
7470  -604965
7471  -474811
7472  -323888
7473  -425589
7474  -624530
7475  -544854
7476  -372458
7477  -372959
7478  -540876
7479  -618840
7480  -433403
7481  -321770
7482  -476221
7483  -600875
7484  -518638
7485  -352504
7486  -381035
7487  -592321
7488  -585312
7489  -401519
7490  -341661
7491  -482550
7492  -612953
7493  -475107
7494  -325320
7495  -433733
7496  -591177
7497  -558285
7498  -381512
7499  -345316
7500  -541498
7501  -596679
7502  -431507
7503  -346232
7504  -445731
7505  -609404
7506  -529667
7507  -343520
7508  -402760
7509  -556353
7510  -582022
7511  -413977
7512  -320915
7513  -494783
7514  -604464
7515  -476790
7516  -346328
7517  -408587
7518  -591293
7519  -569242
7520  -366372
7521  -355819
7522  -522402
7523  -585048
7524  -459406
7525  -324347
7526  -454318
7527  -602218
7528  -517336
7529  -368731
7530  -368065
7531  -548827
7532  -591738
7533  -397419
7534  -340598
7535  -476214
7536  -591364
7537  -497989
7538  -336134
7539  -408275
7540  -581495
7541  -540012
7542  -388844
7543  -342006
7544  -500420
7545  -604157
7546  -443218
7547  -337544
7548  -445158
7549  -578051
7550  -541095
7551  -345851
7552  -361435
7553  -549011
7554  -563937
7555  -417435
7556  -331099
7557  -457219
7558  -612982
7559  -483061
7560  -341524
7561  -403650
7562  -552625
7563  -558108
7564  -380575
7565  -330643
7566  -508405
7567  -583084
7568  -456748
7569  -337934
7570  -418011
7571  -589943
7572  -524615
7573  -357363
7574  -366607
7575  -516446
7576  -581633
7577  -424855
7578  -320295
7579  -472523
7580  -593050
7581  -498038
7582  -343799
7583  -369235
7584  -556294
7585  -551631
7586  -377394
7587  -341968
7588  -478957
7589  -598232
7590  -469886
7591  -321569
7592  -424930
7593  -569150
7594  -530994
7595  -370621
7596  -330758
7597  -522784
7598  -578898
7599  -410317
7600  -333575
7601  -445891
7602  -587212
7603  -513093
7604  -326242
7605  -373381
7606  -537848
7607  -549197
7608  -402377
7609  -318068
7610  -472730
7611  -595045
7612  -465515
7613  -331140
7614  -389636
7615  -557029
7616  -554175
7617  -352826
7618  -343167
7619  -495094
7620  -564606
7621  -447134
7622  -315171
7623  -418426
7624  -583413
7625  -497887
7626  -352206
7627  -355366
7628  -510222
7629  -572286
7630  -400377
7631  -326368
7632  -466955
7633  -570416
7634  -494588
7635  -328084
7636  -382940
7637  -557493
7638  -523318
7639  -379704
7640  -336647
7641  -479195
7642  -585741
7643  -438618
7644  -329101
7645  -423150
7646  -555106
7647  -519439
7648  -348175
7649  -342238
7650  -520393
7651  -550042
7652  -408808
7653  -332814
7654  -435989
7655  -573947
7656  -480231
7657  -334638
7658  -383167
7659  -522687
7660  -542785
7661  -382760
7662  -326802
7663  -485723
7664  -557793
7665  -448363
7666  -332651
7667  -401946
7668  -562626
7669  -506179
7670  -346308
7671  -360190
7672  -490466
7673  -554479
7674  -424187
7675  -314975
7676  -448852
7677  -561952
7678  -472065
7679  -344661
7680  -358734
7681  -522225
7682  -541005
7683  -369076
7684  -345117
7685  -466222
7686  -567332
7687  -458966
7688  -317714
7689  -399050
7690  -539274
7691  -502111
7692  -363698
7693  -331547
7694  -494233
7695  -559965
7696  -408964
7697  -332081
7698  -421424
7699  -547896
7700  -493839
7701  -326458
7702  -360928
7703  -525107
7704  -524035
7705  -395819
7706  -318049
7707  -457469
7708  -568222
7709  -445723
7710  -331206
7711  -388838
7712  -531166
7713  -521907
7714  -352142
7715  -338459
7716  -495413
7717  -539387
7718  -429128
7719  -310860
7720  -412894
7721  -549475
7722  -477031
7723  -337423
7724  -343633
7725  -494428
7726  -553870
7727  -387822
7728  -316179
7729  -449510
7730  -547536
7731  -462763
7732  -318991
7733  -367078
7734  -532905
7735  -510225
7736  -365196
7737  -337716
7738  -454095
7739  -559012
7740  -431270
7741  -310386
7742  -412448
7743  -525804
7744  -492236
7745  -337011
7746  -333033
7747  -501539
7748  -533339
7749  -399203
7750  -323690
7751  -424901
7752  -549887
7753  -462350
7754  -317342
7755  -366170
7756  -507926
7757  -516563
7758  -374519
7759  -307815
7760  -462641
7761  -542231
7762  -435253
7763  -324168
7764  -373781
7765  -532365
7766  -502059
7767  -331658
7768  -343391
7769  -477182
7770  -538553
7771  -416228
7772  -303002
7773  -417897
7774  -536602
7775  -459492
7776  -333489
7777  -346247
7778  -500953
7779  -523660
7780  -376873
7781  -332884
7782  -444496
7783  -527808
7784  -448264
7785  -313730
7786  -380064
7787  -519341
7788  -490108
7789  -362653
7790  -333007
7791  -466139
7792  -537428
7793  -399695
7794  -321198
7795  -411180
7796  -520997
7797  -473049
7798  -324881
7799  -340926
7800  -497322
7801  -507846
7802  -388375
7803  -317005
7804  -426397
7805  -535616
7806  -436995
7807  -324069
7808  -376872
7809  -498061
7810  -504056
7811  -350359
7812  -325389
7813  -463683
7814  -510607
7815  -417730
7816  -314655
7817  -391031
7818  -529230
7819  -455737
7820  -336237
7821  -354702
7822  -467849
7823  -518242
7824  -384767
7825  -314274
7826  -431988
7827  -512049
7828  -443260
7829  -321048
7830  -356875
7831  -502822
7832  -496591
7833  -356379
7834  -325945
7835  -440618
7836  -527952
7837  -414653
7838  -310243
7839  -394816
7840  -506260
7841  -470399
7842  -339523
7843  -327342
7844  -483151
7845  -512589
7846  -383906
7847  -313383
7848  -398538
7849  -514751
7850  -452403
7851  -309825
7852  -362466
7853  -486517
7854  -491679
7855  -367409
7856  -307238
7857  -442513
7858  -518679
7859  -409144
7860  -312298
7861  -380146
7862  -499053
7863  -478962
7864  -326979
7865  -338146
7866  -465891
7867  -505100
7868  -396241
7869  -297664
7870  -399661
7871  -516467
7872  -441153
7873  -328261
7874  -349982
7875  -481989
7876  -508717
7877  -362220
7878  -316440
7879  -427010
7880  -507003
7881  -429108
7882  -302499
7883  -367460
7884  -501991
7885  -470002
7886  -353474
7887  -323821
7888  -446454
7889  -519258
7890  -388580
7891  -304504
7892  -391143
7893  -497825
7894  -461105
7895  -320850
7896  -331201
7897  -474410
7898  -488131
7899  -375383
7900  -298441
7901  -400485
7902  -510054
7903  -424258
7904  -312526
7905  -363164
7906  -479884
7907  -485565
7908  -344488
7909  -307375
7910  -448475
7911  -498285
7912  -399949
7913  -301166
7914  -366633
7915  -501966
7916  -457071
7917  -327475
7918  -340868
7919  -451007
7920  -499995
7921  -377549
7922  -298407
7923  -410517
7924  -499681
7925  -435046
7926  -318642
7927  -343431
7928  -489676
7929  -478975
7930  -352378
7931  -318252
7932  -420018
7933  -496449
7934  -414950
7935  -296058
7936  -374432
7937  -486310
7938  -460812
7939  -342276
7940  -319481
7941  -452416
7942  -491560
7943  -367471
7944  -308075
7945  -388035
7946  -489620
7947  -441699
7948  -317030
7949  -348160
7950  -463730
7951  -472983
7952  -357566
7953  -304801
7954  -416249
7955  -493852
7956  -402091
7957  -312204
7958  -361088
7959  -475697
7960  -466788
7961  -328172
7962  -324912
7963  -433442
7964  -479066
7965  -386591
7966  -301604
7967  -380500
7968  -492723
7969  -427155
7970  -336676
7971  -340655
7972  -454875
7973  -477272
7974  -352432
7975  -310107
7976  -413396
7977  -478737
7978  -419524
7979  -310372
7980  -351884
7981  -479088
7982  -449111
7983  -341009
7984  -322800
7985  -423131
7986  -487522
7987  -380312
7988  -303527
7989  -388851
7990  -474376
7991  -441566
7992  -322191
7993  -323933
7994  -459338
7995  -463986
7996  -357274
7997  -307267
7998  -393244
7999  -489591
8000  -412607
8001  -307326
8002  -357372
8003  -462150
8004  -459803
8005  -333786
8006  -305811
8007  -423446
8008  -475167
8009  -383456
8010  -305420
8011  -362615
8012  -490251
8013  -439824
8014  -312708
8015  -326893
8016  -434834
8017  -466312
8018  -367770
8019  -293231
8020  -392570
8021  -477007
8022  -414408
8023  -313777
8024  -331378
8025  -455027
8026  -461817
8027  -332676
8028  -315721
8029  -400571
8030  -475669
8031  -392628
8032  -293274
8033  -362992
8034  -470327
8035  -439929
8036  -333549
8037  -310235
8038  -429495
8039  -470183
8040  -357538
8041  -299647
8042  -377856
8043  -469064
8044  -430054
8045  -304360
8046  -337845
8047  -445873
8048  -452901
8049  -350820
8050  -296556
8051  -394415
8052  -478626
8053  -388168
8054  -307321
8055  -350302
8056  -453182
8057  -445812
8058  -327970
8059  -307896
8060  -420773
8061  -467412
8062  -380810
8063  -292275
8064  -364793
8065  -469190
8066  -423591
8067  -317374
8068  -326501
8069  -430539
8070  -464593
8071  -351919
8072  -298194
8073  -394755
8074  -461179
8075  -395853
8076  -309983
8077  -334572
8078  -457168
8079  -434292
8080  -329834
8081  -303391
8082  -401843
8083  -467587
8084  -378656
8085  -295473
8086  -367490
8087  -450457
8088  -429926
8089  -314526
8090  -309825
8091  -424984
8092  -452491
8093  -347899
8094  -304234
8095  -371720
8096  -464254
8097  -398429
8098  -301861
8099  -337987
8100  -433403
8101  -437574
8102  -334872
8103  -296161
8104  -404879
8105  -453248
8106  -375530
8107  -301062
8108  -349081
8109  -446407
8110  -429436
8111  -313981
8112  -322615
8113  -410383
8114  -453977
8115  -358832
8116  -296849
8117  -367104
8118  -463047
8119  -383014
8120  -327902
8121  -269936
$$ Imaginary data points
##PAGE= N=2
##DATA TABLE= (X++(I..I)), XYDATA
0  4476509
1 10431517
2  4067778
3 -1424092
4   363411
5  5808084
6  4795204
7 -1968325
8 -2040136
9  2996294
10  5109779
11  1740499
12 -2754212
13   744475
14  5438107
15  2952024
16  -619789
17  -294418
18  4221187
19  5322580
20  -813870
21 -2737024
22  1553736
23  4624882
24  2434369
25 -2269504
26    99843
27  5308600
28  3321766
29  -829513
30 -1585075
31  2347764
32  5003394
33   588217
34 -2024978
35  1088802
36  4122521
37  3269545
38 -1546349
39 -1237766
40  3839182
41  3496043
42  -122204
43 -1497240
44  1615703
45  4852166
46   823069
47 -2701814
48   143518
49  3661149
50  3468726
51 -1312698
52 -2055731
53  3641925
54  4707485
55   516858
56 -2647883
57  -147439
58  5167137
59  2666535
60 -2944980
61 -1880833
62  2726885
63  4695424
64   105156
65 -3044735
66  1714576
67  4589293
68  1939251
69 -1432519
70 -1003569
71  3503139
72  2689289
73 -1912545
74 -1592805
75  1929400
76  4303612
77  1020853
78 -3016682
79   707831
80  4572835
81  2535613
82 -1870343
83 -2457589
84  3362341
85  4682623
86  -979221
87 -2680015
88   738373
89  4284907
90  1828703
91 -3288036
92  -683063
93  4063950
94  3184665
95  -882148
96 -2917115
97  1643604
98  4540259
99   277408
100 -2509758
101  -627638
102  3290066
103  2957476
104 -2257517
105 -1487526
106  3495555
107  3901313
108    -8492
109 -3160163
110   780727
111  4897768
112   689276
113 -3526638
114 -1920155
115  3289479
116  4653020
117 -1194161
118 -2895335
119  1877303
120  4124412
121  1297404
122 -3419229
123 -1667483
124  3826889
125  2440681
126 -1690285
127 -2000938
128  1770163
129  4284272
130  -272642
131 -2926498
132  1141337
133  3921925
134  1915272
135 -2939388
136 -2558415
137  3225177
138  3137166
139 -1308718
140 -2677978
141  1084807
142  5308549
143  1378233
144 -3708109
145  -993827
146  3378410
147  3397406
148 -1603427
149 -3275759
150  2338937
151  3952367
152  -410222
153 -3186160
154  -628284
155  4578727
156  2692075
157 -2695732
158 -1581285
159  2414478
160  3701152
161  -272097
162 -3650043
163   695882
164  4013879
165  1132837
166 -2511833
167 -1786858
168  3761062
169  3944566
170 -1927444
171 -2484385
172  1712119
173  4261038
174   751439
175 -4131966
176  -867615
177  3751052
178  2159480
179 -1590600
180 -2450477
181  2250150
182  4241182
183  -459672
184 -2389998
185   219869
186  3168668
187  1707357
188 -3195081
189 -1581475
190  3364894
191  2939896
192  -897745
193 -3003263
194  1095573
195  4418379
196   114674
197 -2914388
198  -554971
199  3243736
200  3043187
201 -2250168
202 -2468905
203  2495789
204  3306031
205   -36242
206 -3107446
207  -183752
208  4379780
209  1531365
210 -2431157
211 -1406733
212  2418951
213  3781321
214 -1047991
215 -2978466
216  1430791
217  3323620
218   767592
219 -2771866
220 -1136534
221  3921597
222  2430264
223 -1788641
224 -1688534
225  1751412
226  3975595
227  -361945
228 -3703095
229   359798
230  3706798
231  1995906
232 -2371395
233 -2176645
234  3592584
235  3647396
236 -1317176
237 -2649806
238   542625
239  4142679
240  1073846
241 -3400383
242  -654805
243  3169632
244  2715316
245 -1302971
246 -2753782
247  2363827
248  4124875
249  -145939
250 -2712251
251  -643633
252  3863329
253  2418633
254 -3058463
255 -1846372
256  2736351
257  3710049
258  -283740
259 -3534614
260   752479
261  4070084
262   768407
263 -2267680
264 -1146368
265  3434755
266  3489455
267 -2089564
268 -2576092
269  1548556
270  3621698
271   845079
272 -3344073
273  -349842
274  4284316
275  2207190
276 -1828896
277 -2385499
278  2155560
279  4222106
280  -920298
281 -2988040
282   704610
283  3752486
284  1992080
285 -2945379
286 -1562626
287  3792906
288  3197763
289 -1021721
290 -3064226
291   701115
292  4456242
293   475636
294 -3055172
295  -461776
296  3422898
297  3340483
298 -1796151
299 -2520988
300  2632816
301  3533970
302  -141113
303 -3019001
304  -317442
305  4438362
306  1820091
307 -2570430
308 -1233744
309  2669148
310  3879168
311  -854691
312 -3347575
313  1368446
314  3976887
315  1307330
316 -2496307
317 -1409535
318  3868946
319  2859355
320 -2031494
321 -2054367
322  1600275
323  4082939
324   401725
325 -3329263
326   330667
327  3862906
328  2311417
329 -1715676
330 -2243928
331  2923081
332  3635842
333 -1148754
334 -2629680
335   258427
336  3913022
337  1951532
338 -2535726
339  -403563
340  3377030
341  2795037
342 -1042137
343 -2897640
344  1673698
345  3974824
346   -69625
347 -2357106
348  -302968
349  3655027
350  2844553
351 -2180733
352 -1426527
353  2687054
354  3220820
355  -110335
356 -3072012
357   553888
358  4148335
359  1064551
360 -2024738
361  -991760
362  3090033
363  3619607
364 -1651034
365 -2441150
366  1857105
367  3710557
368  1050130
369 -2871204
370  -495912
371  4104596
372  2192780
373 -1529617
374 -1791443
375  1986404
376  4083623
377  -484415
378 -2717091
379  1011328
380  3785393
381  2126786
382 -2326070
383 -1457188
384  3553717
385  2831328
386 -1184670
387 -2390645
388  1171630
389  4657792
390   854251
391 -2821966
392    -3869
393  3475019
394  2883074
395 -1807092
396 -2508439
397  2716046
398  3657867
399  -111496
400 -2477185
401    82937
402  4598314
403  2184708
404 -2475529
405 -1022192
406  2735457
407  3529903
408  -810495
409 -3254306
410  1442350
411  4137314
412  1343836
413 -1939070
414  -956007
415  3929878
416  3149518
417 -1976239
418 -1894030
419  1846704
420  3896454
421   473039
422 -3114781
423   606255
424  4102598
425  1968905
426 -1755760
427 -1992631
428  3014900
429  4148074
430  -790576
431 -2300280
432   822632
433  4061423
434  2003920
435 -2822868
436  -889082
437  3492279
438  2851659
439  -918885
440 -2635227
441  1862550
442  4662652
443   361769
444 -2324415
445    37461
446  3828845
447  3040703
448 -2274580
449 -2014811
450  2637316
451  3430259
452   208096
453 -2638404
454   725073
455  4783753
456  1588639
457 -2196509
458 -1178905
459  2849763
460  3841965
461 -1154069
462 -2567203
463  1817864
464  3893816
465  1462943
466 -2374949
467  -649608
468  4149339
469  2631809
470 -1430654
471 -1780828
472  1690275
473  4037142
474   -22168
475 -2580997
476  1225903
477  4021222
478  2204837
479 -2084960
480 -1569729
481  3594539
482  3265327
483  -917258
484 -2066572
485  1011296
486  4421509
487  1352882
488 -2621541
489  -299696
490  3173022
491  3153721
492  -822963
493 -2268150
494  2357407
495  3832514
496   440097
497 -1740704
498    29901
499  3891433
500  2130879
501 -2363419
502  -987615
503  2697385
504  3399497
505  -137452
506 -2326851
507  1972394
508  4228680
509   901030
510 -1898736
511  -782086
512  3490359
513  3077557
514 -1776175
515 -1688879
516  2069625
517  3992845
518  1118536
519 -2650783
520   428267
521  4259247
522  2199106
523 -1469653
524 -1906393
525  2497618
526  4023354
527  -569210
528 -1977374
529  1252872
530  3883448
531  1963912
532 -2420202
533  -630774
534  3713937
535  2702088
536  -845772
537 -2027108
538  1970769
539  4651390
540   336082
541 -2489036
542   184935
543  3756750
544  3066273
545 -1936209
546 -1865221
547  2978425
548  3600313
549   349269
550 -2167641
551   546160
552  4398098
553  1605970
554 -1987658
555  -724937
556  2797440
557  3650375
558  -775600
559 -2101866
560  2433340
561  4022488
562   913765
563 -2492239
564  -515593
565  4278573
566  2415505
567 -1924310
568 -1323461
569  2562745
570  4529079
571   321327
572 -2689861
573  1100009
574  3959792
575  2106923
576 -1895058
577 -1874922
578  3231315
579  3707511
580  -436833
581 -1750486
582  1056716
583  4484594
584  1874792
585 -2430542
586  -147651
587  3363860
588  2650437
589 -1150191
590 -2095650
591  2812980
592  4176407
593   -28015
594 -1940914
595   487337
596  4292392
597  2549466
598 -2446259
599 -1134328
600  3258275
601  4081697
602   244855
603 -2996098
604   842420
605  4425722
606  1611655
607 -1753218
608 -1119784
609  3312449
610  3961090
611 -1015138
612 -1761580
613  1991768
614  3891221
615  1348427
616 -2418494
617   -32526
618  3866742
619  2044061
620 -1212159
621 -1309322
622  2685147
623  4432439
624  -145584
625 -2135180
626  1100696
627  3705645
628  2046597
629 -2212536
630 -1051006
631  3517730
632  3009252
633  -316336
634 -1636228
635  1549169
636  4597474
637  1170826
638 -1979430
639   -77768
640  2811905
641  2740275
642 -1121589
643 -1377992
644  2958126
645  3430391
646   339098
647 -1627082
648   808637
649  4317659
650  1456024
651 -2134842
652  -179926
653  3152643
654  3318849
655  -870163
656 -2146611
657  2368413
658  3972363
659  1140589
660 -1743651
661  -472298
662  3998663
663  3065954
664 -1243348
665 -1249646
666  1991206
667  4048651
668   639125
669 -2582334
670   902451
671  3820606
672  1883702
673 -1402312
674 -1010450
675  3729269
676  3813739
677  -779701
678 -1555317
679  1429413
680  3917718
681  1191791
682 -2729014
683    76641
684  4003182
685  3079962
686  -668642
687 -2023494
688  2406383
689  4437239
690   294349
691 -2091412
692    60415
693  3779601
694  2828208
695 -1956779
696 -1122615
697  3141890
698  3690582
699   447579
700 -2105682
701  1276036
702  4347742
703  1112675
704 -1864529
705  -545200
706  3264729
707  3439987
708 -1386043
709 -1717847
710  2677070
711  4108278
712  1082609
713 -2441660
714   113996
715  4431422
716  2305218
717 -1452722
718 -1329609
719  2574718
720  4493487
721    65121
722 -2331054
723  1024863
724  3771144
725  2488732
726 -1510956
727  -976816
728  3590432
729  3239623
730  -395952
731 -1692021
732  1279519
733  4322045
734   973014
735 -2255554
736   502129
737  3706726
738  3074373
739  -945057
740 -1333352
741  3153094
742  3514014
743   -68447
744 -1913509
745   355501
746  4201171
747  2250438
748 -1744361
749  -404453
750  3066742
751  3899387
752    58016
753 -2299215
754  1729756
755  3931368
756  1071038
757 -1842380
758  -650245
759  3875289
760  3267423
761 -1247117
762  -981177
763  2442369
764  3924486
765   609536
766 -2558145
767   939819
768  4185636
769  2080138
770 -1358876
771 -1511835
772  2942514
773  4041597
774  -348968
775 -1715987
776  1185685
777  4076995
778  2226345
779 -2086328
780  -427943
781  3490351
782  2920323
783  -273006
784 -1748223
785  1775408
786  4012227
787   442848
788 -1599905
789   569082
790  3619962
791  2857323
792 -1473585
793  -886468
794  3115131
795  3197667
796   147356
797 -1902087
798  1197327
799  4415461
800  1373545
801 -1554981
802   -80904
803  3252778
804  3568276
805  -851867
806 -1787250
807  2091565
808  3430210
809  1097100
810 -1803593
811    83644
812  4263181
813  2644334
814  -944279
815  -816282
816  2329328
817  3916429
818   -78136
819 -2242226
820  1396830
821  3690518
822  1874683
823 -1498385
824  -571960
825  3934781
826  3147919
827  -773529
828 -1353461
829  1595401
830  4174074
831  1042149
832 -2267591
833   479422
834  3598716
835  2858734
836  -970286
837 -1829535
838  2794412
839  3943738
840   206788
841 -1763761
842   548871
843  4383822
844  2442383
845 -2065847
846  -599846
847  3094399
848  3388791
849  -305211
850 -2342861
851  1859482
852  4238111
853  1137368
854 -1485170
855  -253169
856  3782546
857  3342979
858 -1395471
859 -1466884
860  2141693
861  3788055
862   951150
863 -2403906
864   712711
865  4381536
866  2285422
867 -1121536
868 -1266360
869  2739831
870  3927233
871  -452966
872 -1782206
873  1397800
874  3905601
875  2152657
876 -1854172
877  -243030
878  3851988
879  2908890
880  -526337
881 -1719798
882  1761722
883  4212615
884   429974
885 -1961769
886   604743
887  3719985
888  3005504
889 -1382245
890 -1273838
891  3048413
892  3471936
893   418887
894 -1874133
895   619996
896  4288502
897  1837964
898 -1533607
899  -358388
900  2880093
901  3620983
902  -481253
903 -1938016
904  2059119
905  3697105
906  1312015
907 -1534848
908   -74580
909  4032655
910  2547105
911 -1325546
912 -1034852
913  2053491
914  3761281
915   433874
916 -1943419
917  1381796
918  3723824
919  2114988
920 -1099541
921 -1000447
922  3252899
923  3276787
924  -656424
925 -1536354
926  1235411
927  4045278
928  1562453
929 -1995129
930   426955
931  3526557
932  2680087
933  -670911
934 -1624922
935  2522198
936  3811141
937   256033
938 -1311554
939   732300
940  3789387
941  2309691
942 -1754376
943  -463302
944  2918920
945  3030373
946     9802
947 -1925173
948  1759028
949  4328051
950  1203064
951 -1341498
952   -44641
953  3449009
954  3098924
955 -1344471
956 -1226362
957  2452794
958  3584257
959   962450
960 -2038022
961   640277
962  4216516
963  2018391
964 -1198832
965  -956818
966  2694077
967  3867523
968  -428311
969 -1779445
970  1630441
971  3808601
972  2035029
973 -1753975
974  -486943
975  3659701
976  2668254
977  -698206
978 -1431395
979  1887385
980  4398394
981   820444
982 -1823681
983   680562
984  3448498
985  2749043
986 -1317600
987 -1483340
988  2982676
989  3460683
990   179228
991 -1686722
992   905209
993  4481722
994  1861776
995 -1801085
996  -200199
997  3022628
998  3399461
999  -503827
1000 -1978091
1001  2247389
1002  3947995
1003  1171335
1004 -1585987
1005  -238316
1006  3919331
1007  2758047
1008 -1436041
1009 -1067588
1010  2269246
1011  4012471
1012   759157
1013 -2142401
1014  1225074
1015  3966991
1016  1953301
1017 -1327122
1018 -1209398
1019  3162754
1020  3597700
1021  -520823
1022 -1331149
1023  1506156
1024  4017478
1025  1729796
1026 -2093406
1027    55951
1028  3456655
1029  2618739
1030  -544382
1031 -1637042
1032  2286725
1033  4131784
1034   493230
1035 -1402306
1036   641008
1037  3654726
1038  2515977
1039 -1745716
1040  -785770
1041  2971211
1042  3106450
1043   229979
1044 -1788061
1045  1400257
1046  4333878
1047  1416411
1048 -1389976
1049  -346798
1050  2972417
1051  3313236
1052  -929672
1053 -1467488
1054  2240920
1055  3584030
1056  1314268
1057 -1670929
1058   281851
1059  3942409
1060  2123324
1061  -992036
1062  -754967
1063  2376930
1064  3794768
1065    25074
1066 -1663043
1067  1430280
1068  3334493
1069  1830783
1070 -1428230
1071  -549082
1072  3536516
1073  2817730
1074  -485633
1075 -1052905
1076  1842326
1077  4222533
1078   880547
1079 -2018577
1080   550034
1081  3210606
1082  2505625
1083 -1039051
1084 -1376644
1085  2931785
1086  3525179
1087   272195
1088 -1326226
1089   838432
1090  4076504
1091  1811395
1092 -1938414
1093  -308568
1094  2857959
1095  3198579
1096  -150768
1097 -1688679
1098  2258722
1099  3888572
1100   923449
1101 -1406684
1102  -117693
1103  3594700
1104  2701962
1105 -1328182
1106  -798516
1107  2344991
1108  3571792
1109   685727
1110 -2027903
1111  1203919
1112  3984795
1113  1752671
1114 -1205879
1115  -937515
1116  3065887
1117  3628604
1118  -587064
1119 -1386095
1120  1573621
1121  3708277
1122  1572109
1123 -2099017
1124    22281
1125  3681406
1126  2568970
1127  -475701
1128 -1275630
1129  2251855
1130  3988546
1131   203973
1132 -1663504
1133   686550
1134  3472935
1135  2506348
1136 -1638751
1137  -873839
1138  3253078
1139  3363273
1140   289464
1141 -1748057
1142  1129718
1143  4253554
1144  1319751
1145 -1698625
1146  -282985
1147  3081409
1148  3536539
1149  -656019
1150 -1506867
1151  2378034
1152  3502689
1153   938899
1154 -1812334
1155    61867
1156  3924387
1157  2203528
1158 -1158138
1159  -643415
1160  2549402
1161  4002452
1162   196509
1163 -1975208
1164  1408696
1165  3542924
1166  1770038
1167 -1567773
1168  -943154
1169  3502604
1170  3224638
1171  -499384
1172 -1295787
1173  1489101
1174  4142615
1175  1282971
1176 -2037184
1177   383015
1178  3277570
1179  2652421
1180  -633101
1181 -1410982
1182  2578608
1183  3435283
1184   130075
1185 -1343589
1186   645629
1187  3698707
1188  2007472
1189 -1624933
1190   -67372
1191  3028581
1192  3156566
1193    93313
1194 -1796019
1195  1696050
1196  3755740
1197   901265
1198 -1405843
1199  -193213
1200  3473463
1201  3101304
1202 -1078975
1203  -858547
1204  2374974
1205  3455966
1206   859042
1207 -2015548
1208   687517
1209  3767712
1210  1799698
1211  -911904
1212  -680221
1213  2842630
1214  3687774
1215  -346123
1216 -1401622
1217  1394919
1218  3255009
1219  1631224
1220 -1723495
1221  -118072
1222  3579293
1223  2622837
1224  -303884
1225 -1102768
1226  1964215
1227  3948664
1228   366923
1229 -1766258
1230   613389
1231  3236332
1232  2531225
1233 -1315556
1234  -993530
1235  3113561
1236  3254979
1237   287016
1238 -1515249
1239   900390
1240  3926448
1241  1372151
1242 -1387878
1243   203797
1244  2830315
1245  2941592
1246  -658061
1247 -1442025
1248  2330306
1249  3265205
1250   738641
1251 -1467016
1252   250216
1253  3988979
1254  2340040
1255 -1257016
1256  -599428
1257  2429749
1258  3689884
1259   179292
1260 -2119905
1261  1308188
1262  3505533
1263  1605893
1264 -1193733
1265  -502496
1266  3558678
1267  3064316
1268  -794755
1269 -1046237
1270  1711407
1271  3687525
1272   984632
1273 -2040262
1274   699505
1275  3577634
1276  2395056
1277  -747680
1278 -1366324
1279  2671497
1280  3734456
1281  -112061
1282 -1739199
1283   637156
1284  3929288
1285  2434522
1286 -1803432
1287  -501514
1288  3206713
1289  3324013
1290    71589
1291 -2099229
1292  1331553
1293  3982299
1294  1101626
1295 -1399991
1296  -221480
1297  3218541
1298  3237009
1299  -911772
1300 -1095444
1301  2218266
1302  3278806
1303   979323
1304 -1810681
1305   450496
1306  3772934
1307  1935894
1308  -852967
1309  -684416
1310  2446072
1311  3604002
1312  -237038
1313 -1616337
1314  1353579
1315  3271029
1316  1789325
1317 -1462945
1318  -200452
1319  3659971
1320  2630376
1321  -598503
1322 -1246427
1323  1706262
1324  3844210
1325   464910
1326 -1764565
1327   911406
1328  3360303
1329  2507167
1330 -1055398
1331 -1021955
1332  2926067
1333  3033765
1334    46655
1335 -1422960
1336   767383
1337  3889104
1338  1705516
1339 -1413300
1340    85567
1341  2828444
1342  3046167
1343  -476236
1344 -1781368
1345  2153139
1346  3562462
1347   799375
1348 -1480606
1349    61736
1350  3850301
1351  2630557
1352 -1185355
1353  -674144
1354  2130930
1355  3300689
1356   458544
1357 -1861453
1358  1231972
1359  3526675
1360  1728914
1361  -807460
1362  -600259
1363  2964008
1364  3039376
1365  -688772
1366 -1125821
1367  1503449
1368  3546210
1369  1412908
1370 -1892685
1371   354633
1372  3521304
1373  2460081
1374  -513526
1375 -1352256
1376  2199984
1377  3620659
1378    75043
1379 -1424269
1380   754129
1381  3438659
1382  2389720
1383 -1385536
1384  -437429
1385  2892361
1386  2714246
1387    51531
1388 -1588977
1389  1345221
1390  3821004
1391  1017627
1392 -1166846
1393   272281
1394  3054489
1395  2894470
1396  -994199
1397 -1170495
1398  2273875
1399  3028663
1400   753292
1401 -1587150
1402   639074
1403  4039829
1404  1885709
1405 -1269213
1406  -679338
1407  2496303
1408  3551208
1409  -285868
1410 -1667501
1411  1755567
1412  3460625
1413  1601915
1414 -1449864
1415  -349578
1416  3487470
1417  2470141
1418  -751867
1419 -1011909
1420  1708153
1421  3756910
1422   793440
1423 -1631633
1424   909768
1425  3277913
1426  2386469
1427 -1026562
1428 -1340101
1429  2813875
1430  3224131
1431  -160546
1432 -1463127
1433  1018425
1434  4082934
1435  1780705
1436 -1717795
1437    25560
1438  2933822
1439  2916578
1440  -356830
1441 -1829030
1442  1982147
1443  3695418
1444   866134
1445 -1347852
1446   -61895
1447  3491914
1448  2705928
1449 -1184529
1450  -834073
1451  2109065
1452  3339764
1453   788420
1454 -1857833
1455  1030067
1456  3766218
1457  1715345
1458 -1084168
1459  -831793
1460  2810339
1461  3302539
1462  -612765
1463 -1271173
1464  1543057
1465  3511384
1466  1658839
1467 -1778381
1468    18820
1469  3430771
1470  2400685
1471  -495719
1472 -1266667
1473  1979807
1474  3713209
1475   350598
1476 -1286854
1477   818544
1478  3110146
1479  2234014
1480 -1374363
1481  -765274
1482  2796031
1483  2783845
1484   216964
1485 -1287499
1486  1344658
1487  4007501
1488  1223886
1489 -1425892
1490   -28199
1491  2745682
1492  2895253
1493  -879449
1494 -1477174
1495  2262071
1496  3288433
1497  1010894
1498 -1240111
1499   489911
1500  3731134
1501  1866351
1502 -1166733
1503  -552690
1504  2063883
1505  3221967
1506   178958
1507 -1429258
1508  1513962
1509  3122970
1510  1567512
1511 -1047013
1512  -444649
1513  3205974
1514  2631709
1515  -648203
1516  -897349
1517  1686225
1518  3636952
1519   863547
1520 -1797505
1521   811842
1522  3194571
1523  2041114
1524  -877733
1525 -1096391
1526  2748772
1527  3299333
1528    39949
1529 -1103846
1530   880509
1531  3516143
1532  1810751
1533 -1610317
1534  -139520
1535  2749111
1536  2765313
1537    22984
1538 -1446638
1539  1932524
1540  3678255
1541   716255
1542 -1302256
1543    48819
1544  3127579
1545  2404916
1546 -1328333
1547  -673480
1548  2521651
1549  3266110
1550   773731
1551 -1642561
1552  1020092
1553  3733764
1554  1436249
1555 -1258972
1556  -699066
1557  2703395
1558  3239338
1559  -674092
1560 -1265809
1561  1869934
1562  3439427
1563  1488411
1564 -1652654
1565    25481
1566  3465087
1567  2231200
1568  -675679
1569 -1142012
1570  1966559
1571  3816758
1572   401681
1573 -1568176
1574   831139
1575  3157821
1576  2223069
1577 -1353082
1578  -902324
1579  3046835
1580  3007465
1581    21694
1582 -1406299
1583  1153247
1584  3901864
1585  1180959
1586 -1594738
1587   113878
1588  2810245
1589  2933759
1590  -474679
1591 -1347891
1592  2230160
1593  3311571
1594   898160
1595 -1373409
1596    -7630
1597  3461910
1598  2167339
1599 -1120131
1600  -527144
1601  2285401
1602  3490473
1603   393431
1604 -1730158
1605  1388808
1606  3346681
1607  1411865
1608 -1255009
1609  -683744
1610  3095490
1611  2919586
1612  -507634
1613  -873791
1614  1570476
1615  3565760
1616  1321506
1617 -1767383
1618   278207
1619  2968209
1620  2173638
1621  -512303
1622 -1157544
1623  2347035
1624  3412510
1625   184896
1626 -1110997
1627   779514
1628  3231164
1629  1936458
1630 -1415440
1631  -148125
1632  2789357
1633  2596377
1634    77613
1635 -1366699
1636  1574369
1637  3524710
1638   749301
1639 -1193311
1640   136799
1641  2971535
1642  2649808
1643 -1041595
1644  -785803
1645  2444832
1646  3025337
1647   661592
1648 -1584827
1649   713563
1650  3531455
1651  1493500
1652  -918810
1653  -324145
1654  2509094
1655  3249660
1656  -263360
1657 -1257206
1658  1592825
1659  3004864
1660  1342040
1661 -1457447
1662  -161300
1663  3330741
1664  2360089
1665  -424143
1666  -712965
1667  1924806
1668  3578202
1669   381822
1670 -1613842
1671   871385
1672  2887739
1673  1932914
1674 -1016287
1675  -674095
1676  2945943
1677  2862931
1678    48396
1679 -1072868
1680  1032747
1681  3602483
1682  1299033
1683 -1586143
1684   124874
1685  2768685
1686  2721398
1687  -433059
1688 -1373277
1689  2231796
1690  3298212
1691   619948
1692 -1270312
1693   226092
1694  3448950
1695  2222598
1696 -1126744
1697  -350870
1698  2325568
1699  3071083
1700   243825
1701 -1787344
1702  1263695
1703  3386205
1704  1373626
1705 -1036047
1706  -452468
1707  3097417
1708  3056836
1709  -653779
1710 -1007718
1711  1639373
1712  3275198
1713  1058175
1714 -1839158
1715   428912
1716  3326431
1717  2140905
1718  -495668
1719  -949762
1720  2279131
1721  3374852
1722   -33458
1723 -1363055
1724   816273
1725  3185634
1726  2000645
1727 -1460220
1728  -312846
1729  3087981
1730  2786907
1731    19350
1732 -1389526
1733  1471352
1734  3663716
1735   751357
1736 -1462030
1737    92628
1738  2912477
1739  2859650
1740  -758209
1741 -1032708
1742  2223776
1743  3011564
1744   829833
1745 -1406953
1746   475768
1747  3572549
1748  1805007
1749  -942301
1750  -436313
1751  2258064
1752  3169965
1753  -122942
1754 -1404548
1755  1549024
1756  3030769
1757  1414793
1758 -1154666
1759  -164645
1760  3301459
1761  2491877
1762  -527236
1763  -928313
1764  1484544
1765  3381990
1766   664155
1767 -1676284
1768   746593
1769  3106199
1770  2308221
1771  -643615
1772  -889493
1773  2623696
1774  2942871
1775    57085
1776 -1101570
1777   713929
1778  3225873
1779  1566559
1780 -1244095
1781   238501
1782  2668418
1783  2591855
1784  -113269
1785 -1294351
1786  1849282
1787  3107291
1788   603357
1789 -1014243
1790   329313
1791  3233105
1792  2319834
1793 -1054030
1794  -415566
1795  2272076
1796  2858430
1797   366854
1798 -1607741
1799  1140703
1800  3313551
1801  1295545
1802  -820258
1803  -216094
1804  2754607
1805  2865327
1806  -541042
1807  -877139
1808  1652254
1809  2980804
1810  1160363
1811 -1489588
1812   430650
1813  3301109
1814  1944943
1815  -637668
1816  -900140
1817  2093889
1818  3331589
1819    59279
1820 -1266689
1821  1079929
1822  3164785
1823  2059094
1824 -1186804
1825  -395687
1826  2849547
1827  2452684
1828  -148655
1829 -1294559
1830  1206288
1831  3491796
1832   995730
1833 -1125936
1834   451157
1835  2839338
1836  2660110
1837  -680292
1838 -1072489
1839  2172656
1840  2758801
1841   487725
1842 -1278463
1843   603478
1844  3596220
1845  1799463
1846 -1076903
1847  -265040
1848  2372006
1849  3116661
1850  -118276
1851 -1608974
1852  1565781
1853  3250611
1854  1396906
1855 -1122818
1856  -240755
1857  3221534
1858  2541557
1859  -676934
1860  -887079
1861  1516599
1862  3252005
1863   851371
1864 -1522912
1865   826298
1866  3088734
1867  2013283
1868  -698335
1869  -920629
1870  2521279
1871  3029936
1872   -84385
1873 -1125166
1874   942227
1875  3386194
1876  1706311
1877 -1486407
1878    11157
1879  2815318
1880  2526642
1881  -233260
1882 -1459864
1883  1717973
1884  3383483
1885   771745
1886  -993923
1887   281777
1888  3000153
1889  2399578
1890 -1062906
1891  -743441
1892  2100600
1893  2801158
1894   619823
1895 -1426126
1896   936727
1897  3407585
1898  1520517
1899  -749274
1900  -339713
1901  2383903
1902  2875335
1903  -460854
1904 -1166110
1905  1504701
1906  3010099
1907  1456992
1908 -1218333
1909   184234
1910  3172633
1911  2045489
1912  -518562
1913  -848054
1914  1725346
1915  3169077
1916   315950
1917 -1135719
1918  1033905
1919  2836965
1920  1945864
1921  -868732
1922  -443925
1923  2654859
1924  2414801
1925   -46197
1926 -1030178
1927  1155462
1928  3458936
1929  1181273
1930 -1215083
1931   348026
1932  2688609
1933  2528599
1934  -590155
1935 -1205722
1936  2141629
1937  2976480
1938   631102
1939 -1090860
1940   449647
1941  3310191
1942  1867913
1943 -1001290
1944  -261922
1945  2078064
1946  2777577
1947   179052
1948 -1315345
1949  1490652
1950  3045214
1951  1244260
1952  -872777
1953  -216638
1954  2824387
1955  2368579
1956  -713522
1957  -726536
1958  1673440
1959  3170113
1960  1002802
1961 -1452567
1962   718850
1963  3015997
1964  1783898
1965  -678538
1966  -840632
1967  2302123
1968  2921863
1969   -62537
1970  -879561
1971  1140489
1972  3114635
1973  1671533
1974 -1296420
1975    13191
1976  2703903
1977  2195257
1978  -236622
1979 -1146186
1980  1738952
1981  3356947
1982   698348
1983  -969616
1984   434715
1985  2834202
1986  2344041
1987  -995511
1988  -795630
1989  2228609
1990  2797274
1991   554960
1992 -1370176
1993   911808
1994  3531906
1995  1459310
1996  -995665
1997  -286398
1998  2385358
1999  2883261
2000  -379220
2001 -1141559
2002  1725305
2003  3016483
2004  1267108
2005 -1231212
2006    45464
2007  3111721
2008  2098418
2009  -529819
2010  -745046
2011  1708046
2012  3338906
2013   602704
2014 -1377536
2015   817817
2016  2907308
2017  2003938
2018  -936339
2019  -787489
2020  2619779
2021  2697511
2022    51016
2023  -888187
2024  1090009
2025  3260704
2026  1216307
2027 -1280189
2028   225633
2029  2411492
2030  2266062
2031  -272551
2032  -927053
2033  2110462
2034  2934916
2035   581881
2036  -928065
2037   426394
2038  3053457
2039  1824560
2040 -1169542
2041  -343467
2042  2218464
2043  2817270
2044   322795
2045 -1320613
2046  1448822
2047  3247494
2048  1250945
2049  -940831
2050  -383402
2051  2625064
2052  2580753
2053  -585755
2054  -788718
2055  1641012
2056  3065333
2057  1164142
2058 -1359569
2059   514906
2060  3002228
2061  1838737
2062  -491672
2063  -765352
2064  2072698
2065  3026016
2066   150082
2067  -917235
2068   952287
2069  2811677
2070  1787210
2071 -1110238
2072  -290400
2073  2564490
2074  2453354
2075   221021
2076 -1014147
2077  1318417
2078  3233634
2079   813009
2080 -1065893
2081   307195
2082  2561498
2083  2329563
2084  -601857
2085  -537278
2086  2265452
2087  2539376
2088   488346
2089 -1050984
2090   765174
2091  3084847
2092  1268475
2093  -907526
2094   -70318
2095  2244900
2096  2846719
2097    16356
2098 -1037577
2099  1582865
2100  2814885
2101  1113163
2102 -1213281
2103  -164026
2104  2950351
2105  2094084
2106  -569213
2107  -463382
2108  1822953
2109  3071027
2110   563542
2111 -1187552
2112  1037929
2113  2676275
2114  1508937
2115  -856864
2116  -580336
2117  2584384
2118  2632426
2119   -43976
2120  -727738
2121  1215191
2122  3156826
2123  1194932
2124 -1421134
2125   244984
2126  2670458
2127  2296660
2128  -286800
2129 -1084018
2130  1944583
2131  3039218
2132   557946
2133  -944781
2134   370184
2135  2908168
2136  2062756
2137  -958461
2138  -336245
2139  2240824
2140  2739757
2141   414786
2142 -1356135
2143  1114024
2144  3044896
2145  1099960
2146  -815584
2147   -76557
2148  2640147
2149  2647146
2150  -497626
2151  -771015
2152  1637419
2153  2747077
2154   992725
2155 -1340492
2156   346979
2157  2977805
2158  1916573
2159  -355109
2160  -617382
2161  2019383
2162  3186897
2163   188656
2164 -1243375
2165   862418
2166  2755768
2167  1650272
2168 -1173783
2169  -262498
2170  2795533
2171  2411103
2172    38327
2173  -849773
2174  1341037
2175  3144872
2176   748292
2177 -1228943
2178   267505
2179  2475295
2180  2333960
2181  -503486
2182  -809037
2183  2174378
2184  2832019
2185   699712
2186 -1095062
2187   424876
2188  3137344
2189  1661196
2190  -970548
2191  -252845
2192  2109479
2193  2739731
2194    79468
2195 -1126106
2196  1451174
2197  2686743
2198  1144928
2199  -732762
2200    21975
2201  2781786
2202  2194922
2203  -471705
2204  -537849
2205  1514395
2206  2806985
2207   669598
2208 -1299349
2209   850543
2210  2805979
2211  1759670
2212  -476687
2213  -506816
2214  2388203
2215  2700706
2216    -2209
2217  -841859
2218   833275
2219  2718724
2220  1425342
2221 -1035981
2222   283809
2223  2579732
2224  2260074
2225    21859
2226  -949724
2227  1615834
2228  2825336
2229   431177
2230  -935763
2231   444697
2232  2702406
2233  2020984
2234  -804030
2235  -156182
2236  2329925
2237  2493453
2238   393750
2239 -1197523
2240   880221
2241  2840209
2242  1104706
2243  -690171
2244   -45949
2245  2405548
2246  2722897
2247  -306764
2248  -867132
2249  1645000
2250  2757701
2251  1004048
2252 -1276482
2253   256130
2254  2930415
2255  1729038
2256  -495127
2257  -441508
2258  1856172
2259  2863714
2260   215570
2261 -1004067
2262  1089396
2263  2661418
2264  1699869
2265  -750604
2266  -223617
2267  2562016
2268  2197137
2269  -148057
2270  -919487
2271  1103471
2272  3050675
2273   962275
2274 -1057301
2275   563800
2276  2572836
2277  2153547
2278  -474620
2279  -727975
2280  2132922
2281  2490022
2282   273896
2283  -954599
2284   611468
2285  3054703
2286  1704553
2287  -854432
2288     3608
2289  2218892
2290  2583584
2291     5205
2292 -1317390
2293  1393034
2294  2833220
2295  1036166
2296  -838743
2297   -15731
2298  2820934
2299  2376311
2300  -541077
2301  -590089
2302  1576011
2303  2740096
2304   741597
2305 -1360750
2306   661268
2307  2816603
2308  1763475
2309  -422457
2310  -614661
2311  2173671
2312  2811983
2313   -11401
2314  -947662
2315   963483
2316  2837108
2317  1534699
2318 -1154155
2319    44070
2320  2549551
2321  2114795
2322   -57430
2323  -930243
2324  1493318
2325  2956896
2326   669297
2327  -826494
2328   442846
2329  2601428
2330  2202815
2331  -744830
2332  -644183
2333  1988626
2334  2430769
2335   450617
2336 -1173432
2337   814453
2338  3140508
2339  1431815
2340  -633319
2341    -7413
2342  2159060
2343  2486735
2344  -267359
2345  -915081
2346  1502067
2347  2526024
2348  1123879
2349  -856726
2350   211571
2351  2784497
2352  1893721
2353  -349975
2354  -474495
2355  1512362
2356  2698826
2357   372621
2358 -1038717
2359  1047911
2360  2603272
2361  1644670
2362  -607978
2363  -263279
2364  2443329
2365  2162207
2366  -127778
2367  -675192
2368  1084669
2369  2847458
2370  1093076
2371  -993642
2372   433855
2373  2352188
2374  2085064
2375  -221916
2376  -813800
2377  1880868
2378  2566981
2379   423937
2380  -745375
2381   591307
2382  2832426
2383  1707303
2384  -875512
2385   -99425
2386  1997385
2387  2300333
2388   232006
2389  -995878
2390  1380486
2391  2804447
2392  1038835
2393  -630856
2394   -15594
2395  2434961
2396  2213088
2397  -578562
2398  -601517
2399  1593022
2400  2607250
2401   830985
2402 -1125682
2403   787744
2404  2882250
2405  1558276
2406  -503475
2407  -509285
2408  1945835
2409  2562032
2410   -58137
2411  -759287
2412  1184859
2413  2684548
2414  1497993
2415  -988218
2416    41683
2417  2552783
2418  1981055
2419  -174324
2420  -886091
2421  1461441
2422  3000909
2423   606494
2424  -952398
2425   615382
2426  2604065
2427  2067864
2428  -723341
2429  -606461
2430  2056975
2431  2344372
2432   448021
2433  -885995
2434   803176
2435  2959367
2436  1275333
2437  -817311
2438   -13357
2439  2094363
2440  2449805
2441  -190334
2442  -945089
2443  1683334
2444  2727466
2445  1020477
2446  -921175
2447   155914
2448  2830170
2449  1858613
2450  -666346
2451  -560311
2452  1557745
2453  2797376
2454   640037
2455 -1071249
2456   932352
2457  2635894
2458  1695859
2459  -598466
2460  -610766
2461  2193092
2462  2394979
2463    -8066
2464  -667816
2465  1041915
2466  2844761
2467  1267598
2468 -1038883
2469   318018
2470  2330677
2471  1969867
2472  -210449
2473  -889652
2474  1709993
2475  2673298
2476   550725
2477  -631521
2478   540637
2479  2637670
2480  1831195
2481  -839320
2482  -299201
2483  1935407
2484  2362682
2485   449268
2486 -1024208
2487  1118854
2488  2815146
2489  1081786
2490  -628711
2491   -39219
2492  2226329
2493  2274721
2494  -385860
2495  -547119
2496  1573897
2497  2474187
2498   990134
2499  -942493
2500   534349
2501  2638451
2502  1440304
2503  -477017
2504  -449197
2505  1790320
2506  2679251
2507   230224
2508  -702685
2509  1121329
2510  2463030
2511  1478532
2512  -816906
2513   -96768
2514  2325447
2515  1878624
2516   -22819
2517  -572873
2518  1300541
2519  2782263
2520   740639
2521  -793117
2522   614715
2523  2256196
2524  1827594
2525  -557879
2526  -510961
2527  2139832
2528  2367369
2529   413128
2530  -713228
2531   803836
2532  2802681
2533  1173664
2534  -939869
2535    48746
2536  2046303
2537  2349706
2538     7473
2539  -909574
2540  1545534
2541  2615526
2542  1036513
2543  -708900
2544    18110
2545  2504286
2546  1878249
2547  -526174
2548  -337841
2549  1614608
2550  2610119
2551   623588
2552 -1044654
2553   967736
2554  2533408
2555  1319550
2556  -594158
2557  -355826
2558  2312337
2559  2419724
2560  -123330
2561  -600119
2562  1175738
2563  2688295
2564  1183589
2565 -1129446
2566   232301
2567  2372577
2568  1915303
2569   -99571
2570  -748670
2571  1715929
2572  2786017
2573   487945
2574  -739478
2575   541942
2576  2461658
2577  1724319
2578  -874620
2579  -233254
2580  2178272
2581  2347361
2582   389098
2583  -989436
2584  1074839
2585  2872098
2586   988261
2587  -778021
2588   -17580
2589  2179614
2590  2321479
2591  -325826
2592  -623603
2593  1652302
2594  2501457
2595  1007601
2596  -943188
2597   293297
2598  2598882
2599  1563298
2600  -412497
2601  -354762
2602  1711415
2603  2673646
2604   278572
2605  -873411
2606  1038089
2607  2405958
2608  1454559
2609  -740634
2610  -195845
2611  2433229
2612  2091420
2613   -40479
2614  -608106
2615  1187857
2616  2785876
2617   816694
2618 -1034577
2619   411949
2620  2220463
2621  1977459
2622  -260330
2623  -603228
2624  1948643
2625  2446185
2626   540988
2627  -666438
2628   474133
2629  2538085
2630  1438241
2631  -731599
2632    36529
2633  1913890
2634  2272818
2635   219312
2636  -885034
2637  1397079
2638  2549035
2639   908492
2640  -657119
2641    69838
2642  2450674
2643  1990625
2644  -459060
2645  -263457
2646  1610665
2647  2405058
2648   664700
2649 -1020415
2650   762823
2651  2442237
2652  1372282
2653  -313275
2654  -279716
2655  2044866
2656  2435759
2657    15676
2658  -589247
2659  1025328
2660  2398544
2661  1245480
2662  -936356
2663   192930
2664  2310954
2665  1818955
2666    29719
2667  -545610
2668  1563003
2669  2583281
2670   334785
2671  -769293
2672   629156
2673  2299520
2674  1720312
2675  -626327
2676  -122170
2677  2125747
2678  2110663
2679   366009
2680  -811636
2681   872104
2682  2641688
2683   975431
2684  -653919
2685   157680
2686  2053075
2687  2224139
2688  -186016
2689  -555352
2690  1681013
2691  2304531
2692   756093
2693  -882920
2694   359008
2695  2696749
2696  1569908
2697  -529453
2698  -241529
2699  1742100
2700  2549148
2701   200196
2702 -1011675
2703  1091180
2704  2456906
2705  1423524
2706  -605171
2707  -205727
2708  2376092
2709  2130805
2710   -77836
2711  -580483
2712  1066332
2713  2570369
2714   842070
2715 -1007259
2716   509670
2717  2295929
2718  1923415
2719  -167493
2720  -587934
2721  1918023
2722  2436010
2723   289429
2724  -771909
2725   575710
2726  2632679
2727  1515552
2728  -868095
2729    27348
2730  2075695
2731  2223279
2732   191836
2733  -967020
2734  1262881
2735  2560741
2736   870935
2737  -576573
2738    99062
2739  2326088
2740  2150321
2741  -346658
2742  -385175
2743  1435625
2744  2218828
2745   730765
2746  -999528
2747   633457
2748  2530093
2749  1413716
2750  -321741
2751  -260416
2752  1947972
2753  2455535
2754   -58674
2755  -703271
2756  1089796
2757  2340947
2758  1248158
2759  -864381
2760   136846
2761  2329178
2762  1785806
2763     1849
2764  -597913
2765  1292853
2766  2596415
2767   590408
2768  -711449
2769   620612
2770  2264761
2771  1872620
2772  -480133
2773  -379934
2774  1940065
2775  2070556
2776   336718
2777  -805739
2778   739112
2779  2714578
2780  1211580
2781  -624507
2782   187234
2783  2028764
2784  2263410
2785   -72707
2786  -772692
2787  1428075
2788  2218767
2789   860048
2790  -642779
2791   231975
2792  2518440
2793  1753384
2794  -342239
2795  -193175
2796  1469823
2797  2296918
2798   394298
2799  -854394
2800  1040132
2801  2289378
2802  1349535
2803  -303949
2804  -120994
2805  2154664
2806  2027465
2807  -116359
2808  -478691
2809  1064099
2810  2407203
2811   886588
2812  -939070
2813   598839
2814  2342237
2815  1726420
2816  -163023
2817  -556462
2818  1736285
2819  2296276
2820   262499
2821  -526001
2822   720866
2823  2379366
2824  1466227
2825  -738479
2826    45813
2827  1911070
2828  1935671
2829   280198
2830  -760120
2831  1208395
2832  2546983
2833   837121
2834  -505366
2835   283753
2836  2267687
2837  1990772
2838  -568862
2839  -489708
2840  1596577
2841  2186580
2842   690678
2843  -828549
2844   775548
2845  2658476
2846  1343494
2847  -418794
2848  -215046
2849  1799649
2850  2371683
2851   -21582
2852  -769778
2853  1097879
2854  2327627
2855  1362979
2856  -652184
2857   127290
2858  2402379
2859  1798320
2860  -187377
2861  -659548
2862  1226514
2863  2634644
2864   638226
2865  -796418
2866   687439
2867  2280621
2868  1815728
2869  -449037
2870  -470019
2871  1946648
2872  2143426
2873   325974
2874  -691181
2875   695864
2876  2618557
2877  1255200
2878  -661605
2879   209682
2880  1911649
2881  2066989
2882   -49242
2883  -765997
2884  1512059
2885  2333254
2886   819995
2887  -547778
2888   252702
2889  2398972
2890  1693222
2891  -513470
2892  -258023
2893  1511219
2894  2353493
2895   545525
2896  -956093
2897   950048
2898  2452094
2899  1343225
2900  -407246
2901  -276983
2902  2010167
2903  2083686
2904  -134975
2905  -437046
2906  1135453
2907  2381534
2908  1119048
2909  -778808
2910   453369
2911  2162761
2912  1582816
2913  -113287
2914  -607744
2915  1491160
2916  2411336
2917   456262
2918  -498767
2919   686784
2920  2346059
2921  1677433
2922  -675909
2923  -156730
2924  1886845
2925  1897932
2926   257008
2927  -748366
2928  1092224
2929  2578185
2930   921451
2931  -443278
2932   287853
2933  2018096
2934  1991914
2935  -319277
2936  -495748
2937  1514180
2938  2158003
2939   864035
2940  -709226
2941   475912
2942  2471996
2943  1391705
2944  -360520
2945  -170633
2946  1636270
2947  2364240
2948   228148
2949  -648397
2950  1109962
2951  2158807
2952  1256118
2953  -546235
2954   -18194
2955  2146923
2956  1702548
2957   -63782
2958  -335878
2959  1240477
2960  2468173
2961   710201
2962  -707813
2963   705959
2964  2034333
2965  1506503
2966  -373494
2967  -381864
2968  1925396
2969  2075385
2970   275003
2971  -427552
2972   839207
2973  2470102
2974  1185124
2975  -713280
2976   225978
2977  1832631
2978  1872038
2979    42183
2980  -676339
2981  1526175
2982  2414421
2983   759679
2984  -505410
2985   282295
2986  2268128
2987  1630917
2988  -583029
2989  -171292
2990  1610598
2991  2180009
2992   538851
2993  -818501
2994   983430
2995  2411676
2996  1159608
2997  -384393
2998  -153603
2999  1934836
3000  2105328
3001  -123165
3002  -436529
3003  1226851
3004  2362105
3005  1120958
3006  -891227
3007   291442
3008  2292804
3009  1619934
3010  -145004
3011  -507850
3012  1576736
3013  2508437
3014   359997
3015  -653061
3016   690007
3017  2202539
3018  1587918
3019  -647971
3020  -212486
3021  1967511
3022  2018420
3023   369834
3024  -667785
3025   962001
3026  2599762
3027   945544
3028  -670788
3029   129897
3030  1917984
3031  2059426
3032  -176726
3033  -518797
3034  1597670
3035  2199806
3036   803326
3037  -668393
3038   346186
3039  2360467
3040  1392349
3041  -399539
3042  -134515
3043  1557244
3044  2321011
3045   371026
3046  -682130
3047  1112672
3048  2181997
3049  1175486
3050  -549139
3051  -137330
3052  2126291
3053  1845360
3054   -52406
3055  -288375
3056  1188828
3057  2384864
3058   838425
3059  -739823
3060   577396
3061  1987461
3062  1547846
3063  -148171
3064  -424181
3065  1730342
3066  2157482
3067   366599
3068  -419201
3069   676792
3070  2277410
3071  1308971
3072  -657472
3073   183118
3074  1842930
3075  1864922
3076   250687
3077  -569522
3078  1338712
3079  2263811
3080   657493
3081  -454281
3082   273267
3083  2069462
3084  1752747
3085  -350764
3086  -123407
3087  1587579
3088  2096788
3089   662273
3090  -787491
3091   731568
3092  2283903
3093  1101576
3094  -362529
3095   -85735
3096  1851303
3097  2176555
3098    10542
3099  -403048
3100  1201442
3101  2117958
3102  1041345
3103  -752798
3104   229383
3105  2192432
3106  1600930
3107    17903
3108  -301113
3109  1402958
3110  2360469
3111   431043
3112  -609717
3113   696879
3114  2001305
3115  1472315
3116  -481657
3117  -125872
3118  1985952
3119  1884071
3120   282879
3121  -457271
3122   949577
3123  2363651
3124   800396
3125  -636547
3126   368675
3127  1892274
3128  1879366
3129   -87570
3130  -440953
3131  1632912
3132  2099585
3133   606404
3134  -606001
3135   432739
3136  2391425
3137  1400801
3138  -499227
3139   -19797
3140  1660803
3141  2199719
3142   292890
3143  -777677
3144  1089982
3145  2171332
3146  1050611
3147  -468053
3148   -43456
3149  2149375
3150  1956941
3151   -83990
3152  -313379
3153  1137726
3154  2257447
3155   820691
3156  -852205
3157   546112
3158  2142375
3159  1559865
3160  -129499
3161  -404001
3162  1732833
3163  2262276
3164   272107
3165  -531178
3166   645733
3167  2199169
3168  1362375
3169  -660622
3170   112271
3171  1932130
3172  1923158
3173   302792
3174  -658879
3175  1127711
3176  2309733
3177   698968
3178  -515314
3179   281715
3180  2066362
3181  1874352
3182  -312292
3183  -246880
3184  1560899
3185  2036961
3186   673717
3187  -727231
3188   595048
3189  2297005
3190  1208174
3191  -283463
3192   -41565
3193  1715345
3194  2199557
3195    98865
3196  -556634
3197  1065260
3198  2022874
3199  1109095
3200  -583629
3201   189855
3202  2193990
3203  1629596
3204   -28140
3205  -281012
3206  1282147
3207  2252742
3208   485245
3209  -608653
3210   734162
3211  1953107
3212  1509636
3213  -261721
3214  -175395
3215  1875334
3216  1917254
3217   294564
3218  -504809
3219   722961
3220  2285262
3221  1039526
3222  -531630
3223   355946
3224  1814573
3225  1866119
3226    76218
3227  -502634
3228  1405231
3229  2001632
3230   643836
3231  -405466
3232   381788
3233  2138776
3234  1465165
3235  -298418
3236    98378
3237  1505899
3238  1957576
3239   413893
3240  -673444
3241   990258
3242  2105764
3243  1036642
3244  -273844
3245    58305
3246  1970610
3247  1840860
3248  -139631
3249  -271868
3250  1166190
3251  2077835
3252   844881
3253  -695632
3254   615096
3255  2160316
3256  1445156
3257   -84037
3258  -302425
3259  1585885
3260  2111020
3261   176971
3262  -494321
3263   778474
3264  2117257
3265  1353036
3266  -545475
3267   179598
3268  1978992
3269  1716549
3270   172884
3271  -552968
3272  1117418
3273  2272934
3274   672037
3275  -474737
3276   432184
3277  2012142
3278  1802087
3279  -327859
3280  -343113
3281  1591106
3282  1976242
3283   592247
3284  -655875
3285   618271
3286  2361156
3287  1232424
3288  -338609
3289    56313
3290  1665501
3291  2055011
3292    40786
3293  -588927
3294  1184042
3295  2049609
3296  1055359
3297  -481863
3298   175887
3299  2146716
3300  1630953
3301  -114912
3302  -318220
3303  1187533
3304  2280005
3305   645533
3306  -679045
3307   692710
3308  2027166
3309  1519408
3310  -225978
3311  -299507
3312  1750005
3313  1901958
3314   225289
3315  -417509
3316   791812
3317  2280009
3318  1149568
3319  -509885
3320   368233
3321  1785353
3322  1689789
3323    55288
3324  -563892
3325  1324930
3326  2076692
3327   628416
3328  -410803
3329   393098
3330  2193825
3331  1645887
3332  -380502
3333   -96473
3334  1493857
3335  1959669
3336   481401
3337  -743715
3338   854858
3339  2216243
3340  1151131
3341  -242184
3342   -36732
3343  1803005
3344  1945022
3345   -58504
3346  -363494
3347  1104984
3348  2037353
3349  1006103
3350  -584652
3351   429183
3352  2044493
3353  1418891
3354     6013
3355  -262963
3356  1357879
3357  2080497
3358   369738
3359  -371590
3360   769748
3361  1936868
3362  1406784
3363  -387960
3364     5859
3365  1754359
3366  1639548
3367   279386
3368  -383875
3369  1020279
3370  2218781
3371   767582
3372  -380241
3373   485991
3374  1794031
3375  1633238
3376  -205416
3377  -279677
3378  1539698
3379  1838119
3380   593963
3381  -389330
3382   633106
3383  2197682
3384  1185020
3385  -322003
3386    85100
3387  1475794
3388  1894040
3389   205078
3390  -517877
3391  1187798
3392  2034125
3393  1016079
3394  -365514
3395   154574
3396  2041939
3397  1575892
3398  -179437
3399  -222067
3400  1203544
3401  2123983
3402   664164
3403  -586994
3404   789994
3405  1991367
3406  1320156
3407  -202098
3408  -222840
3409  1693920
3410  1870598
3411   172621
3412  -319920
3413   865430
3414  2169930
3415  1138916
3416  -594886
3417   295537
3418  1813002
3419  1644727
3420    88486
3421  -499773
3422  1353463
3423  2177836
3424   614311
3425  -407867
3426   403461
3427  2020329
3428  1555199
3429  -432479
3430  -119564
3431  1550297
3432  1906642
3433   548714
3434  -548048
3435   908991
3436  2198037
3437   973709
3438  -331672
3439    24990
3440  1686928
3441  1852194
3442   -54189
3443  -311801
3444  1240705
3445  2016799
3446   981550
3447  -556046
3448   363845
3449  2060681
3450  1368272
3451  -140919
3452  -306620
3453  1344150
3454  2194024
3455   442194
3456  -471965
3457   838791
3458  2007497
3459  1372470
3460  -459343
3461  -147445
3462  1778307
3463  1713943
3464   266080
3465  -360549
3466   914691
3467  2214329
3468   919963
3469  -428514
3470   362204
3471  1688689
3472  1687961
3473   -42654
3474  -408434
3475  1412502
3476  1941700
3477   696942
3478  -352094
3479   462441
3480  2083320
3481  1266933
3482  -349291
3483    47689
3484  1467766
3485  1940517
3486   381946
3487  -531113
3488  1055287
3489  1978478
3490   968044
3491  -301305
3492    75591
3493  1840345
3494  1610875
3495   -55562
3496  -101216
3497  1177591
3498  2029307
3499   815677
3500  -530671
3501   625775
3502  1849502
3503  1241606
3504  -111141
3505  -213767
3506  1567243
3507  1932793
3508   295689
3509  -242347
3510   835523
3511  1999151
3512  1174233
3513  -505816
3514   221076
3515  1726236
3516  1538500
3517   191683
3518  -333941
3519  1261190
3520  2075878
3521   587284
3522  -312388
3523   455412
3524  1777043
3525  1469670
3526  -266895
3527   -28914
3528  1541427
3529  1770035
3530   575446
3531  -420073
3532   796589
3533  2071849
3534   926944
3535  -315064
3536   102143
3537  1600737
3538  1858697
3539    60560
3540  -312053
3541  1233883
3542  1904626
3543   890473
3544  -489682
3545   322866
3546  2011067
3547  1349579
3548   -86188
3549  -115486
3550  1297837
3551  2053362
3552   466753
3553  -467652
3554   778869
3555  1811724
3556  1244198
3557  -292960
3558   -51031
3559  1797585
3560  1718045
3561   253051
3562  -235237
3563   913653
3564  2074119
3565   808650
3566  -531080
3567   418071
3568  1737615
3569  1587347
3570   -38759
3571  -363777
3572  1515907
3573  1994856
3574   543210
3575  -403704
3576   475401
3577  2031034
3578  1267151
3579  -393075
3580   116280
3581  1565482
3582  1879016
3583   386892
3584  -554406
3585   987882
3586  1968876
3587   889877
3588  -302451
3589    86926
3590  1814471
3591  1725239
3592   -40918
3593  -153018
3594  1191007
3595  1977339
3596   805743
3597  -618182
3598   509443
3599  1911957
3600  1253077
3601   -98661
3602  -164437
3603  1538033
3604  1979315
3605   266822
3606  -337760
3607   776938
3608  1865493
3609  1200465
3610  -422097
3611   165779
3612  1750931
3613  1586463
3614   260940
3615  -362118
3616  1047847
3617  2057986
3618   654667
3619  -389316
3620   377196
3621  1736380
3622  1621656
3623  -117720
3624  -123861
3625  1491886
3626  1778609
3627   570683
3628  -456448
3629   585447
3630  2004821
3631  1047472
3632  -235825
3633   135630
3634  1487645
3635  1854852
3636   230174
3637  -332522
3638  1105501
3639  1788208
3640   912375
3641  -344079
3642   229295
3643  1873465
3644  1420908
3645    15117
3646   -28280
3647  1175327
3648  1898784
3649   515318
3650  -457104
3651   760854
3652  1767200
3653  1225601
3654  -125602
3655    -5937
3656  1716881
3657  1690280
3658   199919
3659  -247878
3660   822355
3661  1939645
3662   876780
3663  -465425
3664   455132
3665  1731276
3666  1540569
3667   137365
3668  -269659
3669  1352075
3670  1828400
3671   488335
3672  -281199
3673   460895
3674  1840333
3675  1309428
3676  -255569
3677   163965
3678  1491070
3679  1702574
3680   421466
3681  -458925
3682   946554
3683  1930767
3684   829915
3685  -234230
3686   210745
3687  1741953
3688  1657701
3689   -84681
3690  -146518
3691  1181048
3692  1766249
3693   745431
3694  -487092
3695   549824
3696  1930838
3697  1248021
3698    -5668
3699   -77961
3700  1402542
3701  1901028
3702   238932
3703  -395105
3704   795528
3705  1818697
3706  1182858
3707  -360427
3708   173868
3709  1788398
3710  1539721
3711   211036
3712  -293169
3713   997412
3714  1995267
3715   661289
3716  -368167
3717   500129
3718  1721698
3719  1554967
3720   -99358
3721  -184321
3722  1463851
3723  1699410
3724   453252
3725  -415436
3726   612496
3727  2046715
3728  1103435
3729  -268192
3730   207957
3731  1510426
3732  1771280
3733   189808
3734  -450208
3735  1071538
3736  1801969
3737   854471
3738  -309750
3739   225419
3740  1896421
3741  1507686
3742   -57624
3743   -94778
3744  1142089
3745  1892633
3746   583189
3747  -524455
3748   729430
3749  1848361
3750  1236246
3751  -108163
3752  -110228
3753  1568087
3754  1698705
3755   190499
3756  -255526
3757   761554
3758  1875901
3759  1055916
3760  -370294
3761   364546
3762  1653693
3763  1509676
3764   213961
3765  -328068
3766  1151769
3767  1814228
3768   526800
3769  -230449
3770   505997
3771  1796980
3772  1388503
3773  -224325
3774    66067
3775  1410561
3776  1611184
3777   468915
3778  -406982
3779   820440
3780  1927247
3781   936474
3782  -128153
3783   185984
3784  1557639
3785  1672697
3786    16954
3787  -249143
3788  1070987
3789  1715294
3790   855185
3791  -345477
3792   485334
3793  1878897
3794  1248097
3795    22308
3796   -34406
3797  1219904
3798  1791991
3799   331336
3800  -313382
3801   812637
3802  1688355
3803  1165873
3804  -204630
3805   141805
3806  1684253
3807  1469069
3808   190292
3809  -229598
3810   927254
3811  1943587
3812   718676
3813  -341359
3814   556719
3815  1657041
3816  1423995
3817   -54766
3818  -200082
3819  1383913
3820  1644204
3821   499619
3822  -222280
3823   605177
3824  1914345
3825  1126923
3826  -232452
3827   213926
3828  1392697
3829  1605666
3830   243995
3831  -381786
3832  1075046
3833  1780618
3834   814978
3835  -173271
3836   297028
3837  1755748
3838  1394230
3839  -111554
3840   -30735
3841  1132326
3842  1739870
3843   636401
3844  -402917
3845   749816
3846  1792415
3847  1133072
3848   -56118
3849   -48091
3850  1482425
3851  1663625
3852   141891
3853  -210072
3854   873728
3855  1818602
3856  1004992
3857  -376469
3858   382247
3859  1681122
3860  1364041
3861   130196
3862  -283497
3863  1164956
3864  1895617
3865   538487
3866  -265423
3867   524136
3868  1745822
3869  1390031
3870  -266542
3871   -57740
3872  1429610
3873  1628977
3874   494589
3875  -373032
3876   796823
3877  1982288
3878   933734
3879  -211112
3880   187731
3881  1475676
3882  1604350
3883    35056
3884  -250015
3885  1136175
3886  1717886
3887   859445
3888  -301106
3889   381351
3890  1847449
3891  1256226
3892   -72207
3893   -97238
3894  1184399
3895  1857987
3896   433820
3897  -378371
3898   819234
3899  1730670
3900  1159465
3901  -199756
3902     9919
3903  1580137
3904  1496355
3905   213299
3906  -171314
3907   842865
3908  1885498
3909   863936
3910  -305622
3911   475781
3912  1534007
3913  1392753
3914    53860
3915  -241719
3916  1268390
3917  1684334
3918   568270
3919  -153032
3920   528406
3921  1758850
3922  1147272
3923  -214985
3924   200769
3925  1343756
3926  1556285
3927   389729
3928  -301735
3929   995212
3930  1753635
3931   814010
3932  -143763
3933   200342
3934  1569550
3935  1417475
3936   -47845
3937   -20819
3938  1156734
3939  1722915
3940   735061
3941  -351236
3942   628547
3943  1708087
3944  1066703
3945   -15834
3946   -55562
3947  1313865
3948  1666644
3949   268266
3950  -137604
3951   844327
3952  1693833
3953  1063731
3954  -295270
3955   261644
3956  1569927
3957  1306156
3958   201105
3959  -165229
3960  1094459
3961  1842903
3962   556538
3963  -219877
3964   554540
3965  1558483
3966  1263292
3967  -156271
3968    25779
3969  1418480
3970  1501078
3971   480257
3972  -194851
3973   756817
3974  1846614
3975   874405
3976  -204013
3977   263412
3978  1412903
3979  1547463
3980    91606
3981  -221310
3982  1187645
3983  1661941
3984   725661
3985  -282129
3986   369181
3987  1788075
3988  1210718
3989   -74143
3990    62861
3991  1215100
3992  1762915
3993   451734
3994  -363430
3995   808414
3996  1635889
3997  1022572
3998  -168428
3999     9734
4000  1566178
4001  1536323
4002   226646
4003   -76208
4004   893754
4005  1810426
4006   818895
4007  -398579
4008   412452
4009  1517574
4010  1310740
4011    93074
4012  -193074
4013  1297192
4014  1731794
4015   506931
4016  -178714
4017   517821
4018  1699254
4019  1162071
4020  -288148
4021   139496
4022  1394870
4023  1552369
4024   406817
4025  -311241
4026   940574
4027  1771235
4028   766378
4029  -166035
4030   208044
4031  1504747
4032  1486943
4033     5770
4034   -58987
4035  1118081
4036  1656065
4037   753949
4038  -371190
4039   516618
4040  1736968
4041  1094584
4042   -17990
4043    -6655
4044  1302452
4045  1728899
4046   273095
4047  -218079
4048   837683
4049  1621038
4050   992213
4051  -305539
4052   212170
4053  1620466
4054  1377639
4055   247693
4056  -145361
4057   961311
4058  1822832
4059   635396
4060  -299115
4061   428457
4062  1480706
4063  1367003
4064    -3566
4065   -66367
4066  1348996
4067  1558767
4068   551983
4069  -189158
4070   551185
4071  1706277
4072   947732
4073  -161699
4074   258095
4075  1308606
4076  1543489
4077   311715
4078  -164934
4079  1065730
4080  1537844
4081   715337
4082  -158125
4083   290412
4084  1587522
4085  1220218
4086    40937
4087   134000
4088  1106948
4089  1621306
4090   582228
4091  -276674
4092   745590
4093  1518681
4094   962345
4095   -34672
4096    71676
4097  1454864
4098  1487684
4099   206940
4100   -36618
4101   857709
4102  1642743
4103   804350
4104  -338610
4105   485738
4106  1556994
4107  1241491
4108   148415
4109  -113604
4110  1217203
4111  1640271
4112   407672
4113  -153713
4114   568934
4115  1600112
4116  1168938
4117  -177384
4118   190486
4119  1404632
4120  1471596
4121   430065
4122  -291381
4123   817116
4124  1697371
4125   712257
4126  -140483
4127   309536
4128  1498053
4129  1471878
4130    11261
4131   -47048
4132  1169467
4133  1531551
4134   616142
4135  -346098
4136   533205
4137  1723943
4138  1033396
4139    -7804
4140   130015
4141  1295861
4142  1683938
4143   275142
4144  -289770
4145   801031
4146  1557059
4147   983399
4148  -240916
4149   163950
4150  1611756
4151  1394794
4152   239500
4153  -104999
4154   899074
4155  1742757
4156   641055
4157  -298398
4158   508543
4159  1477057
4160  1280137
4161    13259
4162   -78425
4163  1342151
4164  1507874
4165   424572
4166  -177911
4167   583561
4168  1718667
4169   985340
4170  -198709
4171   282671
4172  1335820
4173  1503249
4174   295341
4175  -287683
4176   972115
4177  1577942
4178   744283
4179  -124528
4180   259048
4181  1587924
4182  1340762
4183     2579
4184    35282
4185  1062884
4186  1579132
4187   575864
4188  -360983
4189   680364
4190  1613579
4191  1007711
4192    31017
4193    81230
4194  1384626
4195  1519663
4196   179635
4197  -126258
4198   759991
4199  1548468
4200   913024
4201  -246703
4202   408595
4203  1533233
4204  1273890
4205   244026
4206  -140854
4207  1034652
4208  1621084
4209   449507
4210  -181063
4211   513163
4212  1509228
4213  1216209
4214   -80726
4215   166215
4216  1352944
4217  1393286
4218   438812
4219  -228450
4220   731650
4221  1662805
4222   764829
4223  -100458
4224   316111
4225  1349408
4226  1429091
4227   106953
4228   -94093
4229  1073209
4230  1458684
4231   726226
4232  -164998
4233   433743
4234  1606058
4235  1068089
4236    65546
4237   143284
4238  1086733
4239  1533355
4240   365479
4241  -194534
4242   817713
4243  1474942
4244   979081
4245   -56371
4246   193840
4247  1485471
4248  1252446
4249   145690
4250   -19454
4251   882693
4252  1613338
4253   637301
4254  -218456
4255   635998
4256  1460125
4257  1177731
4258    73708
4259   -57637
4260  1244478
4261  1422753
4262   362891
4263  -115854
4264   615661
4265  1672582
4266  1031868
4267  -185644
4268   310878
4269  1345237
4270  1384470
4271   252467
4272  -289688
4273   979336
4274  1595744
4275   648540
4276   -92747
4277   355584
4278  1553438
4279  1292372
4280   -46996
4281    64253
4282  1099454
4283  1474016
4284   564256
4285  -310977
4286   669517
4287  1625922
4288   955006
4289    -2836
4290    74208
4291  1320098
4292  1521022
4293   164154
4294  -132985
4295   856753
4296  1559538
4297   912643
4298  -249885
4299   343882
4300  1529875
4301  1190443
4302   163898
4303  -139844
4304   994430
4305  1669245
4306   515176
4307  -171644
4308   568718
4309  1485552
4310  1227542
4311   -94176
4312    22717
4313  1277255
4314  1344764
4315   436066
4316  -167225
4317   694203
4318  1694123
4319   856300
4320   -81594
4321   316708
4322  1255807
4323  1376901
4324   141164
4325  -173181
4326  1014262
4327  1468801
4328   745388
4329  -116502
4330   381712
4331  1611952
4332  1131668
4333     6867
4334    93602
4335  1039267
4336  1491173
4337   414514
4338  -222864
4339   821482
4340  1482146
4341   956241
4342    -7791
4343   137502
4344  1387982
4345  1287600
4346   178177
4347    -8624
4348   813668
4349  1578230
4350   764874
4351  -233209
4352   513725
4353  1423588
4354  1172755
4355   122456
4356  -104511
4357  1161221
4358  1472843
4359   406360
4360   -52896
4361   598966
4362  1541084
4363  1024871
4364  -149599
4365   263282
4366  1232116
4367  1269825
4368   377662
4369  -167155
4370   909228
4371  1568172
4372   675610
4373   -38934
4374   332878
4375  1392105
4376  1255472
4377   -38699
4378    36166
4379  1090325
4380  1423453
4381   637502
4382  -186829
4383   641116
4384  1569817
4385   912785
4386    26149
4387    78001
4388  1134929
4389  1446068
4390   262813
4391   -71987
4392   839405
4393  1453499
4394   936817
4395  -137743
4396   303371
4397  1430968
4398  1103548
4399   176969
4400   -10348
4401   944587
4402  1553961
4403   507308
4404   -96562
4405   642277
4406  1354546
4407  1078419
4408   -39039
4409    59384
4410  1284781
4411  1317477
4412   404784
4413   -77501
4414   698526
4415  1635694
4416   797226
4417  -178049
4418   343184
4419  1281719
4420  1310471
4421   141612
4422  -136482
4423  1095493
4424  1467473
4425   630360
4426   -94347
4427   398943
4428  1534114
4429  1066965
4430   -63450
4431   123483
4432  1081686
4433  1482864
4434   471956
4435  -246073
4436   795694
4437  1496539
4438   871891
4439   -76293
4440    83482
4441  1379119
4442  1351414
4443   142748
4444    -6756
4445   881358
4446  1555818
4447   774869
4448  -258684
4449   448712
4450  1368616
4451  1077116
4452   148107
4453   -81335
4454  1101283
4455  1528238
4456   448406
4457   -54969
4458   589053
4459  1459062
4460  1029687
4461  -182012
4462   195546
4463  1266162
4464  1274853
4465   385977
4466  -159853
4467   845082
4468  1578339
4469   672644
4470   -72923
4471   309024
4472  1295614
4473  1293628
4474    61963
4475   -10167
4476  1047637
4477  1405486
4478   691752
4479  -177839
4480   483347
4481  1500783
4482   921002
4483    19998
4484   128995
4485  1105277
4486  1463080
4487   323949
4488   -79091
4489   843243
4490  1363985
4491   859769
4492  -103921
4493   240960
4494  1394759
4495  1156448
4496   200996
4497    22981
4498   885824
4499  1559758
4500   583396
4501  -190687
4502   540253
4503  1312000
4504  1083887
4505    29354
4506    22967
4507  1250945
4508  1347704
4509   428625
4510   -21320
4511   611324
4512  1487223
4513   820759
4514  -137047
4515   334864
4516  1179750
4517  1260417
4518   296097
4519   -91132
4520  1014172
4521  1416504
4522   612276
4523   -38201
4524   368334
4525  1405686
4526  1054704
4527   -38345
4528   191618
4529  1088908
4530  1378988
4531   493553
4532  -186384
4533   731784
4534  1401898
4535   793944
4536    35007
4537   158967
4538  1263619
4539  1338497
4540   197173
4541    28300
4542   843336
4543  1405011
4544   747537
4545  -224305
4546   442372
4547  1376279
4548  1017906
4549   172853
4550    27510
4551  1095339
4552  1475868
4553   389184
4554   -70693
4555   589375
4556  1341218
4557   995929
4558   -93964
4559   209775
4560  1270563
4561  1227513
4562   392526
4563  -109351
4564   763931
4565  1525763
4566   650306
4567   -90287
4568   370087
4569  1268128
4570  1245363
4571    85040
4572    25971
4573  1120717
4574  1322268
4575   555713
4576  -159052
4577   483325
4578  1489907
4579   892760
4580    -4601
4581   206152
4582  1123772
4583  1440935
4584   304862
4585  -172056
4586   831816
4587  1385618
4588   815713
4589  -117609
4590   206797
4591  1400756
4592  1177356
4593   162379
4594    38146
4595   865720
4596  1486404
4597   580049
4598  -223861
4599   540763
4600  1322326
4601  1075482
4602   109815
4603    20873
4604  1194423
4605  1344648
4606   355433
4607   -63571
4608   578855
4609  1451132
4610   860075
4611  -148491
4612   338718
4613  1238147
4614  1237716
4615   309609
4616  -122481
4617   926184
4618  1401116
4619   577608
4620   -39050
4621   332441
4622  1340842
4623  1168999
4624    38376
4625   138781
4626  1027249
4627  1335595
4628   538493
4629  -224174
4630   612185
4631  1428668
4632   841210
4633    65381
4634   162249
4635  1190941
4636  1344274
4637   226421
4638     1024
4639   773267
4640  1295320
4641   776058
4642  -124701
4643   386981
4644  1332365
4645  1032928
4646   248225
4647    55401
4648   938423
4649  1410305
4650   422938
4651   -90646
4652   583805
4653  1297751
4654  1027254
4655   -18447
4656   181883
4657  1236595
4658  1186420
4659   356045
4660   -70620
4661   692404
4662  1450624
4663   668980
4664   -53917
4665   419895
4666  1218324
4667  1213321
4668   160964
4669   -10863
4670  1014238
4671  1245890
4672   523767
4673   -75563
4674   465517
4675  1435627
4676   922586
4677    30800
4678   254966
4679  1052223
4680  1307097
4681   346043
4682  -145840
4683   791417
4684  1312297
4685   772580
4686    10880
4687   249698
4688  1327490
4689  1149607
4690   152389
4691    80133
4692   828172
4693  1355651
4694   582028
4695  -180436
4696   591998
4697  1330829
4698   981028
4699   125042
4700    73674
4701  1137952
4702  1270961
4703   295959
4704   -11915
4705   628056
4706  1378450
4707   879439
4708  -110513
4709   333950
4710  1226432
4711  1160409
4712   290499
4713  -138654
4714   857601
4715  1419095
4716   569786
4717   -44050
4718   400009
4719  1328346
4720  1151010
4721    12579
4722   104958
4723  1017735
4724  1226769
4725   502186
4726  -154564
4727   617926
4728  1425454
4729   804169
4730    62831
4731   228732
4732  1147439
4733  1293039
4734   181471
4735   -59994
4736   824706
4737  1307839
4738   758795
4739  -133493
4740   357144
4741  1402890
4742  1047971
4743   139848
4744     4150
4745   895025
4746  1415961
4747   441763
4748  -117779
4749   610987
4750  1302282
4751  1018159
4752    11381
4753    96921
4754  1185179
4755  1171611
4756   328883
4757   -47447
4758   648486
4759  1431044
4760   733202
4761   -61527
4762   410753
4763  1169313
4764  1171461
4765   187535
4766   -72627
4767   963924
4768  1285098
4769   568841
4770   -20340
4771   426161
4772  1390821
4773   986431
4774    11429
4775   191256
4776   966597
4777  1259842
4778   427676
4779  -142002
4780   735326
4781  1314330
4782   793347
4783    82874
4784   231094
4785  1217597
4786  1130811
4787   148486
4788    65582
4789   775389
4790  1288196
4791   680422
4792   -99523
4793   527919
4794  1276195
4795   959459
4796   177800
4797    32004
4798   994599
4799  1271347
4800   355395
4801     9029
4802   610024
4803  1304112
4804   902098
4805   -66182
4806   295234
4807  1163237
4808  1074388
4809   319056
4810   -44762
4811   804654
4812  1352203
4813   563873
4814    35251
4815   458839
4816  1190363
4817  1046356
4818    32711
4819   103969
4820  1018609
4821  1173875
4822   507527
4823   -77035
4824   601601
4825  1416031
4826   792605
4827    26162
4828   229773
4829  1067225
4830  1243408
4831   210207
4832   -45968
4833   852480
4834  1271450
4835   742786
4836   -37287
4837   345382
4838  1308195
4839   961258
4840   124545
4841    80282
4842   862705
4843  1329392
4844   481254
4845   -63935
4846   652483
4847  1236708
4848   909882
4849    41317
4850   121122
4851  1156679
4852  1143661
4853   289515
4854    -3859
4855   667349
4856  1389724
4857   736961
4858   -90741
4859   403857
4860  1152332
4861  1084072
4862   194759
4863   -58805
4864   957530
4865  1284354
4866   519307
4867     -432
4868   439748
4869  1319929
4870   948140
4871   -29947
4872   187759
4873  1004766
4874  1228445
4875   438257
4876  -121891
4877   716685
4878  1325569
4879   736918
4880    29993
4881   188527
4882  1146825
4883  1150071
4884   143415
4885    52562
4886   838467
4887  1306408
4888   698953
4889  -135491
4890   445559
4891  1260269
4892   906614
4893   125694
4894    28795
4895   979702
4896  1311671
4897   366505
4898     1290
4899   634233
4900  1257430
4901   895158
4902   -57588
4903   222525
4904  1132975
4905  1063161
4906   316368
4907   -39018
4908   733869
4909  1384019
4910   625696
4911   -12322
4912   403835
4913  1129849
4914  1085149
4915    87879
4916    45235
4917   985648
4918  1193201
4919   541524
4920   -41732
4921   502467
4922  1312431
4923   802256
4924    46130
4925   233922
4926   970404
4927  1195860
4928   324298
4929    -8990
4930   802482
4931  1200650
4932   717249
4933    15600
4934   271215
4935  1192206
4936   974347
4937   167810
4938   149410
4939   840456
4940  1290590
4941   533678
4942   -86536
4943   567336
4944  1157682
4945   868981
4946   102572
4947   113411
4948  1082558
4949  1162279
4950   340126
4951    78366
4952   645480
4953  1277589
4954   722802
4955   -91784
4956   349709
4957  1072046
4958  1012416
4959   267346
4960    13279
4961   920706
4962  1264953
4963   513135
4964    42317
4965   433832
4966  1193294
4967   916154
4968     5568
4969   203021
4970   982577
4971  1136309
4972   454083
4973   -61756
4974   689308
4975  1285756
4976   669843
4977    40617
4978   257332
4979  1112861
4980  1120386
4981   150542
4982    86452
4983   867299
4984  1191180
4985   609154
4986  -118693
4987   444008
4988  1259402
4989   871731
4990   141839
4991   114704
4992   950756
4993  1290514
4994   379414
4995   -29951
4996   606661
4997  1167459
4998   843815
4999   -25632
5000   210006
5001  1150013
5002  1061807
5003   315900
5004    31329
5005   738979
5006  1309251
5007   554791
5008   -72109
5009   417285
5010  1109425
5011  1018090
5012   139798
5013    67735
5014  1010187
5015  1179506
5016   494791
5017   -32855
5018   449896
5019  1259159
5020   797208
5021    -2601
5022   239000
5023   995192
5024  1195698
5025   352926
5026   -59865
5027   771962
5028  1204365
5029   676065
5030     2930
5031   245915
5032  1182050
5033  1009909
5034   148525
5035   115365
5036   814390
5037  1245221
5038   549247
5039  -126438
5040   523410
5041  1172114
5042   867483
5043   124164
5044    94727
5045  1022914
5046  1178058
5047   329507
5048    40429
5049   588240
5050  1209808
5051   773059
5052   -64571
5053   329113
5054  1084232
5055  1021996
5056   319630
5057    15202
5058   823126
5059  1223014
5060   487403
5061     8253
5062   407909
5063  1140078
5064   979335
5065    62562
5066   189117
5067   989613
5068  1106462
5069   455285
5070   -67688
5071   588420
5072  1225763
5073   669145
5074    64005
5075   263999
5076  1038583
5077  1146336
5078   248571
5079    65214
5080   770652
5081  1112103
5082   645089
5083   -40710
5084   360756
5085  1175943
5086   890793
5087   201324
5088   156205
5089   861497
5090  1201191
5091   398525
5092   -13864
5093   608074
5094  1087635
5095   783650
5096    41585
5097   226921
5098  1107207
5099  1025388
5100   309279
5101    64885
5102   655010
5103  1232040
5104   594190
5105   -41069
5106   420999
5107  1068247
5108  1000027
5109   199011
5110    52349
5111   912453
5112  1103915
5113   451242
5114    26352
5115   457223
5116  1203445
5117   809124
5118    49321
5119   300921
5120   969012
5121  1088855
5122   341766
5123   -50346
5124   729265
5125  1150105
5126   610008
5127    53321
5128   317833
5129  1162579
5130  1007009
5131   126413
5132   130778
5133   813549
5134  1151773
5135   513084
5136  -112840
5137   529151
5138  1173749
5139   802770
5140   149203
5141   151896
5142  1006262
5143  1145893
5144   280265
5145    18515
5146   610455
5147  1163637
5148   749627
5149   -56355
5150   328094
5151  1117842
5152   980503
5153   266353
5154     7200
5155   769562
5156  1217863
5157   471198
5158     2555
5159   443342
5160  1128037
5161   968521
5162    73777
5163   137932
5164   950780
5165  1071968
5166   447608
5167   -55351
5168   523797
5169  1218065
5170   710828
5171    73724
5172   271353
5173   983719
5174  1106654
5175   241488
5176    13883
5177   770504
5178  1098338
5179   622278
5180    -1077
5181   356056
5182  1172197
5183   888814
5184   163270
5185   143442
5186   798655
5187  1171791
5188   437125
5189   -58593
5190   575838
5191  1124081
5192   836678
5193    93636
5194   157498
5195  1039655
5196  1032604
5197   285304
5198    34865
5199   591598
5200  1189137
5201   672123
5202    -5231
5203   420791
5204  1035133
5205   957807
5206   247039
5207    47339
5208   835435
5209  1081404
5210   454673
5211    55745
5212   448304
5213  1151910
5214   847569
5215    47151
5216   256445
5217   923929
5218  1042461
5219   364085
5220   -50940
5221   675764
5222  1151609
5223   627145
5224   104123
5225   293551
5226  1047041
5227   988711
5228   161436
5229   123154
5230   753915
5231  1078278
5232   575979
5233   -29583
5234   486692
5235  1125786
5236   791324
5237   175813
5238   152365
5239   882211
5240  1091982
5241   304546
5242    51655
5243   614385
5244  1090343
5245   749435
5246    32515
5247   309592
5248  1043508
5249   898449
5250   272995
5251    46702
5252   707711
5253  1159730
5254   500846
5255    47733
5256   475158
5257  1042538
5258   917833
5259   115694
5260   142579
5261   923604
5262   998188
5263   413931
5264    21656
5265   545472
5266  1185600
5267   689728
5268    62225
5269   303942
5270   931121
5271  1020727
5272   239567
5273     2451
5274   778498
5275  1103556
5276   604549
5277    29505
5278   349886
5279  1139172
5280   864379
5281   108475
5282   139313
5283   784581
5284  1118467
5285   444189
5286   -42187
5287   604576
5288  1103507
5289   774851
5290   112250
5291   167526
5292   978695
5293   995116
5294   260648
5295    83306
5296   628782
5297  1145011
5298   661807
5299   -28795
5300   396818
5301  1027739
5302   896092
5303   198222
5304    18473
5305   841153
5306  1120091
5307   431064
5308    56135
5309   472572
5310  1123701
5311   843494
5312    28120
5313   213833
5314   898368
5315   995671
5316   392527
5317   -35048
5318   626550
5319  1158957
5320   639742
5321    87766
5322   262774
5323   972541
5324   989439
5325   174500
5326   102288
5327   762090
5328  1064441
5329   591150
5330   -15966
5331   439139
5332  1106372
5333   770616
5334   140722
5335   128945
5336   824322
5337  1100076
5338   351422
5339    38644
5340   611083
5341  1078413
5342   777326
5343    40767
5344   216927
5345   988396
5346   908868
5347   284307
5348    66429
5349   646999
5350  1148409
5351   555185
5352    37708
5353   425457
5354   966765
5355   893792
5356   160552
5357    88397
5358   859228
5359  1006153
5360   453628
5361    67705
5362   496324
5363  1125143
5364   704665
5365    43619
5366   272572
5367   860159
5368   976047
5369   306674
5370    34303
5371   740297
5372  1058684
5373   598746
5374    96086
5375   324854
5376  1026938
5377   839501
5378   139318
5379   184045
5380   747815
5381  1042694
5382   490204
5383     6063
5384   563726
5385  1045533
5386   714995
5387   126504
5388   170302
5389   936638
5390   990337
5391   257077
5392   116572
5393   643709
5394  1080903
5395   640494
5396   -20406
5397   369979
5398   984851
5399   835025
5400   249100
5401    65968
5402   777842
5403  1092481
5404   456138
5405    87567
5406   442833
5407  1009117
5408   817032
5409    74304
5410   210300
5411   878823
5412   947256
5413   409874
5414    37907
5415   608743
5416  1105471
5417   573333
5418    65815
5419   297500
5420   929343
5421   951608
5422   185704
5423   111857
5424   788824
5425  1034628
5426   560344
5427    -3336
5428   399114
5429  1071355
5430   737760
5431   123321
5432   159988
5433   799224
5434  1080570
5435   369882
5436    43058
5437   614422
5438  1012452
5439   709930
5440    61154
5441   217565
5442   976986
5443   889899
5444   260384
5445    97391
5446   645406
5447  1112499
5448   533541
5449   -10133
5450   430643
5451   974453
5452   851045
5453   158546
5454    84221
5455   877489
5456  1021501
5457   413174
5458    63784
5459   466117
5460  1069144
5461   696579
5462    25796
5463   272321
5464   871225
5465   969863
5466   351088
5467    19737
5468   686048
5469  1048821
5470   577063
5471    72147
5472   272013
5473   992396
5474   887077
5475   144094
5476   156977
5477   753645
5478  1039580
5479   511562
5480   -20834
5481   485916
5482  1016484
5483   701972
5484   164766
5485   161067
5486   866105
5487  1008266
5488   318608
5489   108320
5490   571563
5491   995842
5492   673614
5493    23986
5494   305260
5495   942795
5496   835375
5497   293403
5498    96186
5499   723835
5500  1064743
5501   451168
5502    70061
5503   432371
5504   946241
5505   806192
5506   108559
5507   190306
5508   869091
5509   943771
5510   418241
5511    39842
5512   529691
5513  1063404
5514   601761
5515    87583
5516   292012
5517   865975
5518   944655
5519   250216
5520   102269
5521   726262
5522   953525
5523   542790
5524    62051
5525   359340
5526   998184
5527   739552
5528   178086
5529   219245
5530   758970
5531  1007887
5532   386555
5533    32232
5534   567804
5535   953276
5536   664000
5537   106493
5538   242747
5539   956803
5540   879421
5541   260395
5542   145250
5543   629186
5544  1025486
5545   518027
5546     6289
5547   429041
5548   923954
5549   803350
5550   231226
5551   135056
5552   824667
5553   978134
5554   395915
5555    83280
5556   444053
5557   999346
5558   701125
5559    46483
5560   287133
5561   865885
5562   922246
5563   344724
5564    25287
5565   657894
5566  1020273
5567   526510
5568    96747
5569   310544
5570   943866
5571   862179
5572   159881
5573   180583
5574   743371
5575   956640
5576   488767
5577   -14947
5578   455510
5579  1007310
5580   681837
5581   169935
5582   204208
5583   843206
5584   985780
5585   279871
5586    66253
5587   578015
5588   972575
5589   637472
5590    20931
5591   305695
5592   972726
5593   826937
5594   271290
5595    86128
5596   667332
5597  1041504
5598   436692
5599    29002
5600   428398
5601   934594
5602   812390
5603   135983
5604   172871
5605   856616
5606   903503
5607   385603
5608    50351
5609   488127
5610  1030758
5611   611011
5612    89917
5613   317760
5614   846740
5615   921097
5616   261387
5617    61205
5618   701234
5619   942064
5620   521279
5621    58238
5622   334168
5623  1004624
5624   786243
5625   162169
5626   199342
5627   728244
5628   975375
5629   409027
5630     3518
5631   535652
5632   941107
5633   679708
5634   164985
5635   206197
5636   878362
5637   892529
5638   280465
5639   117999
5640   549907
5641   975252
5642   580891
5643    21846
5644   394756
5645   908987
5646   804160
5647   258517
5648   102734
5649   735570
5650   957694
5651   394332
5652    98891
5653   421490
5654   948168
5655   741188
5656   106933
5657   272410
5658   806446
5659   848718
5660   371580
5661    48803
5662   576821
5663   976616
5664   538681
5665   146287
5666   328052
5667   878136
5668   856054
5669   181124
5670   164142
5671   699640
5672   890169
5673   481378
5674    32839
5675   439638
5676   993930
5677   677768
5678   188802
5679   222066
5680   765644
5681   933373
5682   292779
5683    83370
5684   577533
5685   908086
5686   638510
5687    91148
5688   310551
5689   925727
5690   776758
5691   260871
5692   149442
5693   631761
5694   963984
5695   428513
5696    65440
5697   475579
5698   906938
5699   761481
5700   156896
5701   171096
5702   820129
5703   855252
5704   345661
5705    78466
5706   491254
5707  1013116
5708   613061
5709    74292
5710   329855
5711   839532
5712   866644
5713   261595
5714    51609
5715   672307
5716   921667
5717   503208
5718   108715
5719   347161
5720   951182
5721   767514
5722   142869
5723   201557
5724   700956
5725   917332
5726   418021
5727    13878
5728   531613
5729   953497
5730   648074
5731   151146
5732   196778
5733   842395
5734   882951
5735   240399
5736   107520
5737   566616
5738   949900
5739   594896
5740    29841
5741   373479
5742   906905
5743   761028
5744   236923
5745    86435
5746   690677
5747   951685
5748   391772
5749    93706
5750   440585
5751   923537
5752   735832
5753    92860
5754   231516
5755   807170
5756   829331
5757   347853
5758    43610
5759   549094
5760   993396
5761   549857
5762   120663
5763   306578
5764   833817
5765   849893
5766   189322
5767   115767
5768   676759
5769   879049
5770   509809
5771    71261
5772   401731
5773   954562
5774   676063
5775   182007
5776   216242
5777   698935
5778   906364
5779   334168
5780    82457
5781   570436
5782   885314
5783   637029
5784   117049
5785   260713
5786   870936
5787   768953
5788   251207
5789   136103
5790   581090
5791   960558
5792   499797
5793    64874
5794   430691
5795   852989
5796   743304
5797   189701
5798   128208
5799   745743
5800   856199
5801   385613
5802   135648
5803   448965
5804   942302
5805   639406
5806   100915
5807   302360
5808   754810
5809   802919
5810   304988
5811    75195
5812   641625
5813   896100
5814   498163
5815   152759
5816   343020
5817   878538
5818   736254
5819   147041
5820   205674
5821   685111
5822   867996
5823   440583
5824    54319
5825   507966
5826   910008
5827   605238
5828   170533
5829   216141
5830   774934
5831   846346
5832   250118
5833   149519
5834   587978
5835   889852
5836   572576
5837    69321
5838   358307
5839   863109
5840   691522
5841   233034
5842   137262
5843   670782
5844   928299
5845   382149
5846   113292
5847   463572
5848   863512
5849   684575
5850    96429
5851   224107
5852   801651
5853   798756
5854   340471
5855    92048
5856   543472
5857   961880
5858   521366
5859   100535
5860   331232
5861   790627
5862   794776
5863   201888
5864   124901
5865   700102
5866   872827
5867   485537
5868    79603
5869   392713
5870   931345
5871   647710
5872   137378
5873   215993
5874   696786
5875   900892
5876   346872
5877    63473
5878   566220
5879   885151
5880   612001
5881   107761
5882   211405
5883   835889
5884   782052
5885   250106
5886   147653
5887   564328
5888   930805
5889   519521
5890    56082
5891   391813
5892   822501
5893   707810
5894   206319
5895   129906
5896   734246
5897   866054
5898   370036
5899   135286
5900   448844
5901   895675
5902   628479
5903    76745
5904   272466
5905   755961
5906   795054
5907   326376
5908    75598
5909   602174
5910   914769
5911   492840
5912   127519
5913   300171
5914   823041
5915   758001
5916   161323
5917   183305
5918   657173
5919   849151
5920   473430
5921    69637
5922   450364
5923   874854
5924   583825
5925   180873
5926   221007
5927   723962
5928   836829
5929   283914
5930   149091
5931   570755
5932   844027
5933   564554
5934    71274
5935   312618
5936   830928
5937   690241
5938   251289
5939   156821
5940   627400
5941   910698
5942   414715
5943   108611
5944   429816
5945   785011
5946   677813
5947   153635
5948   206373
5949   757155
5950   780004
5951   372640
5952   130515
5953   492652
5954   894417
5955   521294
5956   102266
5957   329805
5958   747946
5959   766036
5960   250220
5961   135462
5962   670208
5963   826946
5964   459033
5965   110303
5966   340666
5967   858764
5968   657910
5969   168158
5970   242626
5971   661960
5972   848956
5973   382156
5974    76302
5975   527167
5976   827696
5977   552441
5978   146292
5979   244042
5980   804048
5981   758816
5982   238164
5983   200184
5984   583772
5985   857012
5986   478564
5987    48873
5988   405367
5989   810218
5990   651630
5991   215981
5992   159482
5993   714858
5994   864518
5995   344951
5996   120300
5997   441063
5998   845983
5999   619261
6000    79833
6001   268679
6002   761589
6003   762751
6004   336411
6005   100564
6006   565583
6007   876065
6008   452129
6009   120076
6010   318164
6011   787406
6012   736426
6013   181520
6014   201267
6015   680790
6016   806311
6017   424887
6018    65360
6019   425552
6020   869730
6021   569828
6022   162597
6023   239504
6024   718284
6025   840119
6026   282858
6027   109636
6028   541356
6029   802790
6030   549076
6031    89285
6032   279307
6033   828343
6034   712096
6035   255602
6036   169175
6037   580803
6038   876929
6039   406090
6040    66732
6041   417828
6042   781299
6043   665625
6044   177682
6045   189546
6046   743986
6047   780101
6048   347349
6049   127767
6050   450857
6051   863514
6052   545389
6053    95042
6054   307343
6055   736487
6056   777296
6057   285691
6058    95668
6059   611127
6060   814434
6061   452055
6062   118775
6063   318894
6064   825863
6065   669033
6066   175030
6067   242183
6068   646663
6069   804992
6070   384031
6071    70083
6072   489424
6073   801539
6074   536696
6075   179189
6076   243632
6077   751848
6078   770065
6079   258387
6080   173875
6081   533527
6082   806116
6083   501128
6084    78474
6085   367072
6086   784561
6087   651284
6088   261313
6089   165752
6090   644880
6091   811060
6092   344023
6093   145245
6094   435404
6095   772321
6096   617907
6097   133648
6098   289320
6099   743405
6100   711484
6101   329273
6102   117687
6103   524667
6104   837755
6105   438417
6106   134657
6107   351018
6108   760303
6109   720867
6110   199000
6111   177997
6112   644298
6113   758864
6114   418841
6115    90523
6116   392715
6117   838142
6118   585185
6119   187873
6120   255677
6121   671896
6122   802192
6123   296010
6124   102213
6125   531354
6126   768933
6127   528459
6128   129120
6129   288703
6130   802962
6131   676708
6132   238590
6133   188871
6134   567248
6135   816955
6136   399978
6137    83521
6138   433663
6139   764012
6140   631786
6141   191376
6142   180392
6143   712937
6144   755827
6145   320826
6146   134814
6147   455921
6148   837529
6149   541255
6150   102202
6151   333536
6152   730457
6153   704562
6154   255591
6155   101146
6156   600893
6157   793235
6158   411735
6159   144323
6160   354655
6161   809411
6162   661199
6163   156977
6164   231249
6165   637604
6166   758995
6167   375730
6168    66894
6169   472274
6170   820549
6171   539764
6172   178512
6173   245570
6174   720662
6175   758790
6176   237833
6177   143555
6178   527268
6179   774359
6180   509609
6181    92850
6182   355018
6183   795316
6184   639500
6185   244478
6186   162425
6187   602981
6188   804911
6189   333010
6190   115365
6191   432149
6192   766920
6193   625951
6194   150406
6195   240054
6196   715976
6197   707979
6198   326859
6199   115097
6200   467160
6201   826813
6202   478614
6203   139129
6204   330651
6205   704952
6206   716738
6207   213499
6208   145551
6209   610255
6210   753114
6211   424854
6212   136113
6213   373346
6214   803780
6215   586144
6216   177600
6217   254291
6218   615692
6219   744486
6220   323243
6221   106019
6222   521190
6223   760881
6224   526167
6225   170785
6226   272518
6227   743031
6228   669262
6229   228290
6230   183416
6231   530181
6232   783017
6233   440084
6234   103548
6235   427576
6236   737786
6237   607495
6238   213795
6239   185422
6240   654403
6241   718355
6242   306878
6243   164624
6244   455238
6245   785474
6246   556082
6247   133249
6248   322839
6249   684243
6250   662981
6251   285821
6252   126692
6253   554781
6254   767663
6255   415828
6256   172705
6257   360724
6258   747137
6259   637993
6260   171096
6261   228739
6262   619644
6263   711098
6264   380591
6265    98957
6266   454246
6267   787661
6268   510548
6269   177061
6270   256528
6271   674608
6272   716335
6273   237969
6274   166392
6275   556095
6276   755473
6277   493166
6278   115116
6279   337916
6280   754418
6281   595523
6282   218394
6283   177432
6284   577448
6285   782976
6286   366424
6287   132018
6288   448208
6289   740125
6290   593247
6291   144166
6292   218680
6293   685313
6294   672182
6295   296254
6296   143194
6297   486225
6298   812482
6299   466685
6300   130067
6301   346342
6302   687894
6303   652855
6304   216259
6305   143063
6306   608661
6307   733244
6308   398852
6309   143049
6310   373747
6311   791902
6312   581398
6313   155618
6314   239275
6315   615652
6316   726136
6317   324563
6318    97543
6319   514101
6320   758654
6321   506083
6322   159984
6323   261706
6324   712409
6325   664592
6326   228709
6327   185917
6328   526253
6329   758127
6330   450856
6331    96295
6332   394198
6333   724274
6334   580270
6335   209279
6336   168596
6337   625219
6338   737225
6339   321649
6340   170264
6341   438115
6342   744924
6343   556220
6344   126159
6345   279376
6346   656434
6347   651917
6348   305478
6349   130713
6350   523939
6351   774219
6352   427502
6353   155988
6354   333894
6355   695116
6356   633981
6357   176013
6358   200039
6359   610157
6360   706603
6361   397555
6362   126467
6363   417626
6364   758870
6365   510431
6366   180555
6367   243432
6368   615754
6369   709335
6370   283161
6371   156202
6372   518252
6373   719029
6374   491091
6375   142603
6376   301759
6377   714731
6378   580945
6379   234435
6380   199686
6381   548044
6382   743815
6383   368509
6384   143117
6385   442964
6386   691623
6387   551514
6388   181883
6389   223112
6390   664915
6391   659575
6392   305570
6393   178210
6394   465929
6395   750780
6396   467623
6397   124398
6398   340469
6399   652150
6400   625875
6401   254691
6402   161994
6403   588268
6404   707523
6405   387898
6406   170963
6407   355952
6408   719108
6409   549319
6410   161023
6411   261776
6412   601374
6413   680988
6414   342104
6415   130357
6416   494814
6417   725888
6418   451428
6419   162808
6420   266890
6421   675353
6422   648581
6423   222052
6424   210314
6425   538790
6426   719943
6427   434288
6428   100426
6429   369046
6430   708324
6431   542970
6432   209368
6433   191640
6434   609166
6435   733202
6436   314740
6437   154792
6438   440053
6439   709190
6440   526039
6441   118997
6442   271725
6443   672218
6444   631337
6445   292702
6446   153272
6447   506416
6448   751128
6449   406169
6450   145151
6451   333952
6452   664414
6453   623983
6454   191131
6455   192084
6456   600800
6457   686298
6458   384767
6459   130779
6460   395733
6461   733530
6462   492303
6463   167306
6464   267779
6465   611104
6466   690694
6467   282540
6468   149665
6469   517483
6470   693309
6471   457980
6472   133451
6473   283753
6474   702353
6475   587503
6476   231047
6477   206657
6478   539986
6479   731123
6480   380373
6481   112050
6482   404849
6483   673523
6484   550180
6485   188029
6486   198368
6487   633745
6488   667462
6489   311848
6490   173774
6491   427622
6492   713402
6493   475308
6494   135090
6495   311738
6496   635419
6497   621841
6498   285309
6499   160587
6500   542167
6501   691560
6502   382089
6503   161663
6504   336156
6505   679213
6506   553796
6507   178590
6508   259806
6509   586797
6510   664640
6511   362419
6512   121101
6513   436105
6514   699095
6515   459808
6516   185656
6517   259074
6518   629365
6519   648113
6520   255988
6521   198865
6522   504975
6523   675547
6524   435427
6525   128889
6526   355353
6527   681641
6528   536355
6529   238606
6530   219705
6531   562365
6532   686099
6533   311880
6534   160213
6535   421899
6536   658962
6537   516930
6538   163095
6539   273760
6540   650759
6541   600287
6542   292444
6543   167546
6544   467408
6545   706241
6546   393438
6547   146211
6548   352368
6549   636415
6550   591354
6551   224409
6552   208605
6553   582343
6554   635678
6555   349123
6556   149860
6557   378147
6558   694610
6559   488152
6560   174797
6561   288097
6562   599377
6563   649121
6564   285747
6565   133287
6566   497485
6567   661320
6568   430752
6569   157208
6570   290059
6571   674788
6572   585136
6573   228202
6574   221599
6575   515254
6576   675177
6577   374610
6578   115920
6579   394416
6580   665692
6581   529248
6582   206403
6583   217227
6584   614028
6585   639552
6586   272310
6587   166083
6588   429009
6589   689732
6590   468719
6591   129253
6592   323552
6593   650587
6594   596336
6595   262331
6596   146005
6597   518576
6598   683618
6599   367955
6600   148047
6601   332490
6602   668464
6603   579062
6604   180409
6605   232205
6606   573208
6607   638260
6608   344840
6609   127264
6610   418945
6611   695492
6612   460278
6613   188908
6614   275997
6615   604520
6616   636478
6617   238269
6618   174230
6619   488968
6620   646929
6621   421904
6622   135429
6623   334855
6624   680501
6625   545583
6626   231620
6627   210944
6628   527537
6629   668170
6630   319976
6631   141964
6632   411174
6633   639184
6634   517122
6635   190094
6636   257079
6637   620270
6638   592521
6639   296821
6640   177519
6641   435161
6642   676799
6643   418490
6644   161053
6645   339510
6646   613799
6647   585101
6648   232303
6649   182496
6650   546832
6651   627680
6652   353608
6653   164807
6654   363377
6655   677394
6656   510608
6657   187011
6658   273332
6659   552010
6660   614087
6661   307898
6662   142749
6663   457875
6664   642530
6665   435666
6666   195562
6667   286480
6668   635314
6669   576101
6670   224045
6671   213270
6672   497341
6673   633188
6674   380371
6675   129131
6676   392419
6677   647680
6678   500678
6679   222775
6680   217522
6681   565597
6682   625707
6683   277358
6684   168661
6685   416236
6686   646788
6687   479308
6688   157144
6689   310874
6690   615977
6691   555086
6692   276814
6693   170904
6694   485969
6695   649631
6696   364344
6697   180584
6698   358000
6699   619095
6700   543177
6701   191896
6702   241652
6703   556507
6704   587441
6705   332491
6706   151168
6707   420598
6708   674699
6709   444609
6710   181218
6711   288239
6712   577199
6713   595586
6714   231030
6715   170742
6716   493540
6717   626532
6718   416738
6719   163954
6720   329769
6721   652383
6722   519792
6723   216101
6724   221275
6725   505476
6726   639362
6727   321662
6728   149746
6729   414749
6730   632629
6731   497762
6732   183580
6733   235286
6734   603537
6735   577935
6736   263118
6737   179844
6738   438145
6739   668718
6740   417180
6741   143995
6742   334827
6743   601271
6744   553350
6745   231186
6746   169530
6747   524629
6748   623668
6749   346068
6750   175355
6751   356515
6752   659830
6753   508416
6754   165902
6755   251319
6756   544637
6757   603471
6758   306483
6759   139796
6760   442888
6761   646477
6762   431913
6763   184165
6764   273902
6765   597262
6766   569680
6767   225895
6768   192635
6769   476594
6770   625296
6771   403818
6772   147679
6773   358925
6774   625156
6775   485692
6776   221366
6777   209200
6778   529947
6779   610961
6780   295967
6781   184656
6782   416579
6783   612766
6784   471470
6785   167123
6786   284859
6787   584520
6788   535137
6789   278630
6790   186935
6791   453629
6792   634638
6793   378898
6794   183258
6795   341735
6796   590634
6797   531908
6798   195551
6799   218061
6800   536036
6801   577712
6802   344086
6803   175949
6804   385547
6805   638501
6806   443565
6807   193086
6808   278382
6809   535507
6810   575748
6811   270049
6812   181483
6813   469298
6814   604799
6815   415269
6816   179760
6817   303197
6818   607289
6819   503283
6820   217322
6821   235210
6822   489775
6823   615379
6824   341999
6825   160226
6826   409323
6827   604037
6828   471653
6829   197238
6830   236728
6831   561666
6832   560773
6833   269117
6834   200603
6835   429781
6836   632634
6837   422992
6838   152466
6839   324045
6840   572038
6841   518637
6842   245014
6843   188606
6844   512659
6845   608468
6846   338205
6847   178252
6848   352831
6849   608975
6850   485858
6851   170037
6852   252719
6853   529198
6854   574331
6855   317373
6856   158888
6857   435581
6858   624749
6859   401831
6860   191103
6861   279100
6862   566714
6863   543534
6864   224149
6865   217386
6866   488209
6867   595812
6868   385823
6869   156046
6870   354176
6871   608025
6872   462124
6873   216761
6874   223077
6875   515305
6876   609419
6877   294122
6878   182933
6879   414018
6880   599639
6881   450037
6882   154804
6883   266715
6884   584747
6885   532458
6886   268501
6887   188761
6888   452712
6889   631219
6890   376777
6891   164133
6892   333222
6893   568470
6894   516823
6895   208737
6896   207925
6897   525310
6898   571959
6899   342237
6900   177838
6901   354467
6902   624191
6903   449986
6904   176892
6905   267526
6906   525909
6907   570193
6908   278811
6909   163020
6910   456341
6911   591955
6912   399394
6913   174196
6914   280687
6915   589709
6916   515806
6917   224141
6918   227469
6919   467654
6920   602308
6921   361868
6922   150143
6923   374865
6924   578358
6925   451039
6926   214020
6927   219790
6928   538751
6929   564110
6930   290010
6931   209427
6932   401589
6933   596796
6934   425289
6935   159011
6936   303353
6937   549274
6938   508148
6939   269216
6940   199719
6941   475777
6942   588067
6943   333561
6944   189067
6945   333882
6946   564688
6947   475782
6948   190778
6949   261597
6950   514071
6951   539190
6952   327856
6953   175182
6954   405050
6955   598414
6956   397795
6957   200199
6958   280852
6959   530964
6960   538525
6961   239489
6962   214615
6963   468445
6964   567200
6965   378696
6966   156071
6967   325794
6968   583224
6969   461468
6970   231476
6971   243149
6972   493038
6973   580006
6974   303018
6975   179297
6976   397305
6977   556781
6978   436128
6979   187514
6980   265873
6981   560001
6982   515717
6983   268355
6984   213384
6985   431232
6986   594159
6987   357642
6988   163256
6989   329929
6990   548198
6991   489981
6992   225347
6993   207889
6994   507535
6995   560697
6996   315044
6997   181221
6998   354190
6999   590477
7000   428453
7001   177004
7002   278438
7003   523118
7004   547955
7005   283739
7006   175240
7007   440635
7008   570263
7009   375632
7010   180727
7011   285003
7012   566516
7013   501183
7014   229881
7015   233544
7016   460411
7017   566948
7018   348035
7019   148925
7020   364974
7021   565796
7022   434657
7023   216086
7024   235835
7025   520562
7026   552357
7027   263999
7028   196541
7029   402150
7030   570824
7031   414509
7032   160702
7033   301775
7034   552440
7035   491668
7036   260548
7037   194132
7038   451480
7039   576900
7040   329640
7041   180254
7042   334880
7043   545934
7044   484140
7045   200244
7046   240117
7047   509064
7048   532555
7049   317759
7050   168612
7051   377206
7052   582819
7053   398798
7054   190044
7055   272591
7056   524107
7057   545266
7058   257474
7059   194246
7060   447089
7061   545027
7062   373509
7063   174850
7064   304057
7065   568687
7066   466890
7067   231155
7068   242313
7069   464959
7070   561840
7071   310756
7072   172130
7073   376429
7074   538902
7075   433384
7076   199659
7077   249458
7078   536963
7079   515533
7080   269637
7081   204121
7082   398721
7083   571305
7084   378040
7085   165815
7086   322889
7087   526429
7088   486117
7089   246270
7090   204761
7091   474272
7092   539315
7093   320586
7094   201852
7095   338485
7096   558474
7097   441348
7098   198910
7099   279468
7100   493803
7101   512953
7102   293547
7103   172047
7104   412726
7105   545491
7106   370329
7107   208112
7108   298621
7109   540838
7110   497938
7111   224456
7112   236647
7113   442503
7114   526677
7115   339469
7116   166750
7117   345888
7118   554138
7119   426274
7120   225405
7121   243415
7122   484246
7123   528467
7124   268641
7125   199323
7126   390939
7127   538983
7128   409123
7129   180212
7130   296449
7131   531975
7132   475284
7133   252578
7134   208879
7135   426782
7136   555313
7137   325211
7138   185657
7139   343517
7140   532545
7141   469619
7142   204897
7143   231055
7144   492584
7145   509913
7146   299189
7147   181271
7148   370139
7149   563253
7150   395840
7151   193080
7152   287700
7153   499655
7154   508854
7155   245185
7156   183249
7157   429385
7158   536843
7159   367797
7160   185294
7161   308593
7162   556932
7163   455775
7164   212996
7165   231146
7166   442540
7167   539996
7168   308832
7169   164328
7170   375584
7171   538089
7172   427660
7173   214538
7174   249785
7175   511657
7176   499355
7177   259320
7178   208602
7179   382321
7180   543248
7181   381052
7182   175965
7183   319755
7184   521245
7185   461053
7186   251459
7187   200670
7188   452214
7189   529049
7190   311074
7191   191332
7192   334497
7193   541710
7194   442070
7195   195404
7196   262805
7197   472287
7198   495617
7199   299879
7200   165209
7201   386153
7202   545996
7203   376902
7204   216315
7205   280903
7206   507189
7207   494993
7208   230945
7209   208689
7210   423481
7211   518017
7212   354313
7213   180638
7214   336326
7215   540528
7216   422169
7217   231550
7218   235233
7219   450291
7220   522318
7221   278016
7222   195513
7223   379731
7224   524681
7225   416648
7226   195112
7227   271160
7228   510593
7229   459845
7230   261516
7231   209965
7232   401757
7233   539924
7234   340974
7235   197099
7236   340216
7237   503698
7238   456493
7239   219251
7240   224794
7241   467313
7242   493857
7243   304876
7244   202268
7245   347502
7246   540628
7247   397222
7248   207350
7249   281851
7250   466653
7251   481524
7252   258692
7253   191344
7254   417964
7255   509805
7256   360625
7257   209083
7258   306370
7259   521756
7260   441451
7261   220328
7262   247097
7263   424508
7264   505036
7265   319681
7266   182121
7267   377247
7268   517869
7269   407835
7270   224555
7271   250237
7272   487045
7273   480058
7274   255996
7275   213669
7276   392832
7277   526477
7278   376246
7279   180730
7280   313695
7281   501388
7282   440698
7283   249962
7284   210833
7285   441872
7286   522454
7287   317695
7288   210650
7289   340570
7290   516598
7291   427586
7292   185058
7293   252080
7294   468001
7295   480571
7296   294328
7297   188723
7298   383384
7299   538161
7300   365580
7301   205537
7302   281186
7303   476671
7304   475043
7305   228719
7306   218698
7307   432145
7308   508388
7309   348348
7310   175677
7311   319237
7312   528428
7313   413416
7314   220741
7315   233217
7316   441696
7317   511897
7318   286376
7319   190467
7320   384873
7321   507966
7322   398263
7323   193862
7324   251717
7325   494454
7326   457562
7327   258979
7328   214748
7329   395126
7330   532248
7331   352550
7332   190857
7333   322000
7334   486640
7335   438211
7336   227587
7337   210349
7338   446894
7339   489323
7340   312396
7341   204922
7342   333309
7343   516998
7344   398695
7345   200275
7346   273907
7347   450675
7348   473469
7349   278281
7350   197766
7351   405672
7352   503373
7353   359040
7354   215063
7355   275444
7356   491615
7357   442232
7358   222753
7359   237467
7360   413580
7361   489924
7362   337445
7363   185018
7364   353282
7365   500725
7366   395989
7367   223748
7368   238867
7369   449122
7370   484452
7371   269230
7372   218798
7373   375848
7374   499020
7375   382321
7376   190123
7377   289379
7378   474237
7379   432762
7380   262383
7381   220205
7382   419325
7383   508941
7384   316336
7385   208781
7386   331233
7387   479282
7388   420871
7389   203987
7390   251320
7391   453834
7392   465886
7393   301107
7394   208809
7395   361433
7396   509953
7397   357578
7398   202677
7399   285435
7400   459425
7401   459901
7402   244802
7403   218802
7404   421215
7405   485857
7406   344338
7407   203480
7408   310572
7409   494499
7410   400327
7411   224533
7412   251804
7413   424377
7414   491376
7415   295346
7416   204448
7417   369004
7418   479632
7419   379387
7420   212900
7421   257420
7422   477238
7423   440253
7424   257472
7425   228728
7426   385889
7427   501431
7428   343002
7429   188900
7430   322411
7431   470540
7432   420170
7433   238076
7434   222067
7435   444285
7436   483163
7437   292914
7438   209178
7439   325493
7440   493425
7441   389871
7442   191840
7443   272800
7444   453113
7445   460273
7446   280526
7447   188556
7448   391713
7449   493218
7450   344789
7451   201879
7452   283712
7453   474555
7454   440230
7455   227854
7456   244045
7457   418948
7458   480153
7459   330805
7460   185854
7461   329354
7462   486101
7463   384208
7464   221432
7465   245419
7466   444147
7467   480622
7468   273491
7469   209813
7470   368932
7471   477468
7472   370775
7473   187859
7474   279216
7475   471413
7476   428304
7477   256170
7478   224127
7479   401542
7480   499650
7481   318411
7482   204267
7483   320242
7484   466109
7485   418546
7486   223088
7487   239906
7488   444630
7489   454454
7490   298098
7491   205583
7492   335839
7493   492461
7494   364329
7495   209059
7496   283452
7497   441919
7498   462547
7499   259737
7500   216089
7501   400296
7502   466589
7503   337649
7504   206508
7505   290187
7506   483388
7507   407405
7508   231635
7509   255650
7510   408586
7511   471281
7512   299216
7513   195701
7514   350849
7515   463970
7516   373183
7517   225321
7518   263981
7519   453027
7520   440112
7521   258690
7522   228615
7523   364297
7524   473535
7525   345569
7526   195069
7527   303373
7528   458993
7529   411811
7530   254357
7531   226667
7532   423526
7533   468290
7534   291661
7535   209987
7536   325350
7537   469883
7538   393678
7539   211245
7540   278628
7541   437392
7542   441406
7543   284495
7544   206599
7545   372362
7546   474021
7547   334181
7548   218970
7549   283867
7550   448517
7551   427948
7552   233554
7553   232533
7554   408404
7555   454073
7556   316125
7557   197126
7558   319720
7559   478580
7560   375411
7561   232946
7562   262471
7563   425704
7564   459693
7565   264179
7566   210629
7567   363620
7568   455654
7569   365588
7570   210443
7571   278509
7572   462533
7573   416928
7574   263178
7575   223529
7576   382829
7577   473871
7578   309988
7579   194534
7580   316165
7581   448657
7582   410090
7583   229023
7584   241716
7585   433884
7586   441592
7587   284218
7588   209097
7589   338844
7590   478732
7591   352210
7592   212886
7593   283539
7594   437077
7595   440884
7596   263801
7597   202542
7598   388327
7599   452304
7600   321976
7601   208560
7602   290618
7603   470104
7604   412000
7605   226994
7606   249578
7607   402387
7608   459476
7609   303116
7610   189837
7611   334792
7612   461544
7613   374383
7614   232044
7615   255581
7616   438976
7617   445257
7618   254962
7619   220877
7620   354876
7621   461446
7622   350255
7623   197277
7624   303842
7625   455998
7626   411458
7627   255539
7628   219661
7629   396910
7630   455913
7631   294994
7632   216024
7633   319472
7634   457127
7635   394119
7636   216362
7637   259490
7638   423706
7639   426903
7640   286316
7641   199863
7642   345960
7643   459141
7644   336750
7645   223082
7646   289138
7647   433150
7648   431943
7649   241644
7650   226493
7651   384955
7652   439651
7653   322506
7654   212472
7655   306143
7656   462306
7657   377324
7658   239956
7659   255944
7660   391675
7661   446402
7662   280515
7663   203083
7664   349894
7665   445791
7666   363698
7667   217245
7668   272745
7669   442593
7670   404769
7671   254595
7672   237760
7673   358960
7674   451208
7675   319087
7676   208583
7677   323970
7678   443776
7679   395177
7680   240883
7681   234437
7682   415821
7683   423295
7684   280234
7685   220879
7686   331484
7687   458717
7688   360046
7689   211468
7690   286178
7691   413009
7692   420348
7693   265240
7694   214747
7695   376061
7696   442851
7697   327352
7698   217605
7699   293629
7700   446162
7701   394805
7702   227829
7703   250075
7704   388930
7705   430967
7706   299642
7707   199691
7708   345318
7709   451429
7710   355179
7711   231302
7712   259722
7713   414556
7714   416380
7715   256304
7716   229160
7717   353655
7718   444652
7719   340509
7720   206430
7721   294000
7722   440242
7723   392357
7724   248703
7725   225611
7726   378246
7727   445765
7728   292878
7729   212211
7730   326224
7731   439022
7732   386784
7733   216663
7734   258419
7735   412799
7736   413285
7737   280411
7738   217316
7739   342506
7740   461948
7741   330670
7742   221445
7743   285412
7744   418405
7745   414558
7746   240725
7747   220421
7748   383072
7749   438287
7750   316532
7751   211509
7752   304268
7753   447469
7754   365836
7755   229855
7756   250435
7757   387656
7758   438108
7759   281801
7760   204626
7761   346423
7762   441589
7763   353657
7764   225294
7765   256126
7766   426344
7767   399686
7768   251234
7769   226018
7770   358761
7771   442795
7772   323766
7773   206627
7774   307536
7775   419867
7776   384955
7777   243718
7778   228831
7779   395124
7780   428988
7781   296965
7782   221855
7783   320787
7784   446699
7785   363442
7786   219360
7787   268581
7788   398223
7789   400892
7790   273452
7791   217806
7792   359938
7793   435721
7794   327281
7795   228378
7796   290241
7797   416875
7798   386146
7799   231328
7800   246950
7801   380497
7802   416332
7803   311329
7804   212154
7805   322492
7806   429972
7807   349956
7808   242202
7809   250098
7810   391350
7811   415288
7812   265575
7813   222786
7814   354277
7815   424693
7816   348553
7817   211571
7818   281621
7819   413593
7820   375158
7821   259243
7822   235956
7823   359175
7824   428099
7825   304259
7826   226915
7827   318652
7828   416373
7829   367930
7830   233224
7831   252333
7832   400804
7833   399711
7834   285837
7835   225363
7836   341350
7837   435310
7838   330693
7839   212239
7840   280865
7841   400433
7842   394289
7843   248172
7844   229699
7845   373624
7846   424443
7847   317012
7848   219664
7849   299943
7850   426718
7851   364730
7852   231050
7853   256411
7854   375159
7855   416371
7856   288699
7857   217208
7858   347112
7859   420783
7860   343176
7861   222499
7862   264505
7863   403428
7864   397706
7865   253370
7866   240564
7867   354110
7868   432307
7869   315327
7870   208322
7871   299345
7872   414422
7873   366406
7874   241148
7875   231986
7876   387226
7877   417255
7878   289171
7879   233498
7880   312658
7881   414910
7882   354300
7883   218764
7884   266787
7885   394515
7886   393868
7887   271250
7888   224526
7889   343760
7890   425602
7891   318424
7892   225639
7893   284265
7894   403842
7895   381790
7896   239881
7897   239789
7898   373903
7899   410247
7900   312282
7901   212349
7902   302556
7903   416509
7904   342382
7905   228958
7906   257207
7907   384174
7908   412690
7909   267218
7910   231012
7911   338459
7912   411417
7913   332997
7914   219785
7915   270548
7916   406539
7917   370747
7918   259614
7919   235382
7920   357148
7921   420119
7922   300560
7923   216805
7924   305282
7925   400476
7926   365888
7927   236073
7928   252228
7929   385798
7930   400881
7931   284153
7932   228803
7933   312991
7934   419183
7935   331472
7936   224865
7937   275829
7938   384146
7939   388089
7940   264547
7941   232650
7942   362717
7943   411789
7944   308331
7945   220879
7946   287978
7947   410826
7948   371367
7949   233196
7950   258529
7951   360002
7952   406553
7953   294033
7954   219193
7955   320721
7956   404715
7957   331135
7958   236424
7959   262055
7960   390774
7961   387362
7962   263987
7963   235623
7964   344153
7965   402297
7966   320033
7967   212872
7968   297947
7969   394420
7970   356668
7971   252443
7972   244751
7973   361831
7974   403897
7975   278093
7976   240553
7977   309816
7978   404927
7979   348636
7980   223980
7981   266162
7982   387901
7983   381207
7984   278366
7985   229909
7986   338874
7987   408437
7988   313013
7989   226947
7990   282608
7991   385517
7992   376966
7993   244538
7994   246092
7995   368725
7996   398260
7997   301241
7998   223285
7999   294321
8000   407624
8001   335077
8002   236494
8003   257242
8004   373115
8005   396136
8006   271712
8007   223113
8008   334785
8009   399923
8010   328510
8011   223582
8012   276652
8013   396881
8014   371468
8015   250340
8016   239174
8017   348401
8018   411690
8019   293133
8020   220403
8021   305916
8022   395778
8023   352917
8024   245188
8025   244767
8026   380811
8027   386767
8028   277053
8029   223627
8030   316789
8031   402356
8032   330194
8033   217967
8034   277728
8035   380748
8036   379060
8037   263789
8038   230041
8039   349100
8040   402643
8041   302911
8042   228379
8043   282421
8044   397553
8045   362987
8046   244584
8047   244922
8048   358593
8049   382563
8050   295873
8051   214067
8052   316632
8053   398053
8054   334768
8055   240153
8056   260101
8057   373026
8058   393504
8059   258002
8060   235448
8061   325780
8062   396788
8063   311208
8064   225607
8065   282397
8066   394797
8067   357143
8068   262084
8069   239075
8070   355407
8071   385459
8072   292317
8073   229225
8074   311022
8075   388839
8076   349912
8077   231441
8078   267393
8079   374056
8080   375779
8081   272294
8082   234986
8083   315615
8084   404616
8085   306240
8086   235077
8087   278596
8088   383140
8089   368970
8090   251624
8091   230808
8092   351479
8093   380546
8094   304883
8095   221329
8096   292030
8097   394641
8098   345762
8099   240920
8100   268171
8101   348173
8102   386457
8103   275605
8104   227337
8105   320442
8106   390064
8107   320727
8108   243883
8109   263107
8110   386875
8111   353648
8112   261575
8113   240492
8114   337346
8115   377157
8116   309420
8117   214999
8118   309791
8119   376368
8120   362575
8121   213393
##END NTUPLES=NMR FID
##END=
