# Supplementary material for: An untargeted multi-technique metabolomics approach to studying intracellular metabolites of HepG2 cells exposed to 2,3,7,8-tetrachlorodibenzo-p-dioxin
Source: BMC Genomics. 2011 May 20;12:251. doi: 10.1186/1471-2164-12-251 (PMC3141663; doi:10.1186/1471-2164-12-251)
Supplement: Additional file 2 — Metadata and NMR raw data: ZIP file containing: -All NMR raw data (in JCAMP-DX format ".dx") -The metadata on NMR (polars & apolars), LC-MS and GC-MS data sets (as Tab delimited files ".txt"). [file 1471-2164-12-251-S2.ZIP › TE/Ainhoa/SAFETY COPY D Disk/TRABAJO/ARTICLES/ARTICLE Metabolomics TCDD_ACCEPTED/JCAMP_DX_NMR_data_and_all_metadata/NMR_polar_Ctrol_p11b.2D.dx]

##TITLE=NMR_polar_Ctrol_p11b.2D
##JCAMPDX= 6.0         $$ Bruker NMR JCAMP-DX V2.0
##DATA TYPE= NMR FID
##DATA CLASS= NTUPLES
##ORIGIN= Bruker BioSpin GmbH
##OWNER= bruker
$$ 1.72 TOPSPIN		Version 2.1
$$ 2011-04-15 14:50:07.769 +0200  WUR\bruker@RIK1030
$$ Compression mode = fixed
##.OBSERVE FREQUENCY= 400.13188316
##.OBSERVE NUCLEUS= ^1H
##.DELAY= (6, 6)
##.ACQUISITION MODE= SIMULTANEOUS (DQD)
##.ACQUISITION SCHEME= undefined
##.AVERAGES= 1024
##.DIGITISER RES= 18
##SPECTROMETER/DATA SYSTEM= avance400
##.PULSE SEQUENCE= zgprpl8
##.SOLVENT NAME= D2O
##.SHIFT REFERENCE= INTERNAL, D2O, 1, 10.97964
##AUDIT TRAIL= $$ (NUMBER, WHEN, WHO, WHERE, PROCESS, VERSION, WHAT)
$$ ##TITLE= Audit trail, TOPSPIN		Version 2.1
$$ ##JCAMPDX= 5.01
$$ ##ORIGIN= Bruker BioSpin GmbH
$$ ##OWNER= bruker
$$ $$ D:\NMRautomation/data/WUR-bruker/nmr/AR081208_16.2D/1/audita.txt
$$ ##AUDIT TRAIL=  $$ (NUMBER, WHEN, WHO, WHERE, PROCESS, VERSION, WHAT)
(   1,<2008-12-09 01:39:02.556 +0100>,<WUR\bruker>,<RIK1030>,<go>,<TOPSPIN 2.1>,
      <created by zg
	started at 2008-12-09 00:36:01.355 +0100,
	POWCHK disabled, PULCHK disabled,
       configuration hash MD5:
       8F 0B B7 F2 C7 1F F4 CB 9D A9 C3 7F 18 55 F2 E6
       data hash MD5: 16K
       F0 18 AD 9E E9 9C 53 AB 13 CA FB 46 3C F0 1B 8C>)
(   2,<2008-12-09 01:39:10.806 +0100>,<WUR\bruker>,<RIK1030>,<audit>,<TOPSPIN 2.1>,
      <user comment:
       ICON-NMR User ID: WUR-bruker
       data hash MD5: 16K
       F0 18 AD 9E E9 9C 53 AB 13 CA FB 46 3C F0 1B 8C>)
(   3,<2011-04-15 14:50:05.535 +0200>,<WUR\bruker>,<RIK1030>,<proc1d>,<TOPSPIN 2.1>,
      <convdta from       1 "NMR_polar_Ctrol_p11b.2D" "Ainhoa_raw_data" "P:\NMR-data"
       data hash MD5: 16244
       41 24 61 20 4A D4 1E C7 BF B4 AB ED 72 A0 50 DC>)
$$ ##END=
$$ 
$$ $$ hash MD5
$$ $$ FB DC CC 1E 6C C2 C9 9C 34 E8 B1 CF 5A 49 DE 00
##$RELAX= 
##$BRUKER FILE EXP=format.temp
$$ EDIT_PAR COMMAND FILE
$$ 
$$ DI_MODE         LONG
$$ ED_ENTRY        ACQU
$$ ORDER           FILE
$$ 
$$ 
$$ HEADER		"F2 - Acquisition Parameters"
$$ T_NAME		Date_
$$ 		TYPE	R64
$$ 		CLASS	ACQU
$$ 		SUBRANGE 0.0 50000000
$$ 		REL	"Date_=itodate(DATE)"
$$ 		INV_REL	"DATE=datetoi(Date_,DATE)"
$$ 		FORMAT	"%14.0f"
$$ 		TEXT	" "
$$ END
$$ T_NAME		Time
$$ 		TYPE	R32
$$ 		CLASS	ACQU
$$ 		SUBRANGE 0.0 1000000
$$ 		REL	"Time=itotime(DATE)"
$$ 		INV_REL	"DATE=timetoi(Time,DATE)"
$$ 		FORMAT	"%14.2f"
$$ 		TEXT	" "
$$ END
$$ NAME		INSTRUM
$$ 		TEXT	" "
$$ END
$$ NAME		PROBHD
$$ 		FORMAT	"%14.14s"
$$ 		TEXT	" "
$$ END
$$ NAME		PULPROG
$$ 		TEXT	" "
$$ END
$$ NAME		TD
$$ 		TEXT	" "
$$ END
$$ NAME		SOLVENT
$$ 		TEXT	" "
$$ END
$$ NAME		NS
$$ 		TEXT	" "
$$ END
$$ NAME		DS
$$ 		TEXT	" "
$$ END
$$ T_NAME		SWH
$$ 		TYPE	R32
$$ 		CLASS	ACQU
$$ 		SUBRANGE 0.0 1e8
$$ 		REL	"SWH=SW*SFO1"
$$ 		INV_REL "SW=SWH/SFO1"
$$ 		UNIT	"Hz"
$$ 		FORMAT	"%14.3f Hz"
$$ 		TEXT	" "
$$ END
$$ T_NAME          FIDRES
$$                 TYPE    R32
$$                 CLASS   ACQU
$$                 SUBRANGE 0.0 100000
$$                 REL     "FIDRES=SW*SFO1/TD"
$$                 INV_REL "TD = nextpow(SW*SFO1/FIDRES)"
$$ 		UNIT	"Hz"
$$ 		FORMAT	"%14.6f Hz"
$$ 		TEXT	" "
$$ END
$$ T_NAME          AQ
$$ 		TYPE	R32
$$ 		CLASS	ACQU
$$ 		SUBRANGE 0.0 1000
$$ 		REL	"AQ=aqcalc(SW,SFO1,TD,DIGTYP)"
$$ 		INV_REL	"TD=tdcalc(SW,SFO1,1.0e6*AQ,DIGTYP)"
$$ 		UNIT	"sec"
$$ 		FORMAT	"%14.7f sec"
$$ 		TEXT	" "
$$ END
$$ NAME		RG
$$ 		TEXT	" "
$$ END
$$ T_NAME          DW
$$ 		TYPE	R32
$$ 		CLASS	ACQU
$$ 		SUBRANGE 0.0 1000000
$$ 		REL	"DW=1/(2*SW*SFO1)"
$$ 		INV_REL	"SW=1000000/(2*(0.005+DW)*SFO1)"
$$ 		UNIT	"usec"
$$ 		FORMAT	"%14.3lf usec"
$$ 		TEXT	" "
$$ END
$$ NAME		DE
$$ 		FORMAT	"%14.2f usec"
$$ 		TEXT	" "
$$ END
$$ NAME		TE
$$ 		FORMAT	"%14.1f K"
$$ 		TEXT	" "
$$ END
$$ T_NAME		D1
$$ 		TYPE	R32
$$ 		CLASS	ACQU
$$ 		SUBRANGE 0.0 1e38
$$ 		REL	"D1=D[1]"
$$ 		INV_REL	"D[1]=D1"
$$ 		UNIT	"sec"
$$ 		FORMAT	"%14.8f sec"
$$ 		TEXT	" "
$$ END
$$ T_NAME		D12
$$ 		TYPE	R32
$$ 		CLASS	ACQU
$$ 		SUBRANGE 0.0 1e38
$$ 		REL	"D12=D[12]"
$$ 		INV_REL	"D[12]=D12"
$$ 		UNIT	"sec"
$$ 		FORMAT	"%14.8f sec"
$$ 		TEXT	" "
$$ END
$$ NAME		TD0
$$ 		TEXT	" "
$$ END
$$ HEADER		"======== CHANNEL f1 ========"
$$ NAME		NUC1
$$ 		NONEDIT
$$ 		TEXT	" "
$$ END
$$ T_NAME		P1
$$ 		TYPE	R32
$$ 		CLASS	ACQU
$$ 		SUBRANGE 0.0 1.0e10
$$ 		REL	"P1=P[1]"
$$ 		INV_REL	"P[1]=P1"
$$ 		UNIT	"usec"
$$ 		FORMAT	"%14.2f usec"
$$ 		TEXT	" "
$$ END
$$ T_NAME		PL1
$$ 		TYPE	R32
$$ 		CLASS	ACQU
$$ 		SUBRANGE -6.0 1e38
$$ 		REL	"PL1=PL[1]"
$$ 		INV_REL	"PL[1]=PL1"
$$ 		UNIT	"dB"
$$ 		FORMAT	"%14.2f dB"
$$ 		TEXT	" "
$$ END
$$ T_NAME		PL8
$$ 		TYPE	R32
$$ 		CLASS	ACQU
$$ 		SUBRANGE -6.0 1e38
$$ 		REL	"PL8=PL[8]"
$$ 		INV_REL	"PL[8]=PL8"
$$ 		UNIT	"dB"
$$ 		FORMAT	"%14.2f dB"
$$ 		TEXT	" "
$$ END
$$ T_NAME		PL1W
$$ 		TYPE	R32
$$ 		CLASS	ACQU
$$ 		SUBRANGE -6.0 1e38
$$ 		REL	"PL1W=40.3*pow(10.0,(-6-PL[1])/10.0)"
$$ 		INV_REL	"PL[1]=-6-4.3425*log(PL1W/40.3)"
$$ 		UNIT	"no"
$$ 		FORMAT	"%14.8f W"
$$ 		TEXT	" "
$$ END
$$ T_NAME		PL8W
$$ 		TYPE	R32
$$ 		CLASS	ACQU
$$ 		SUBRANGE -6.0 1e38
$$ 		REL	"PL8W=40.3*pow(10.0,(-6-PL[8])/10.0)"
$$ 		INV_REL	"PL[8]=-6-4.3425*log(PL8W/40.3)"
$$ 		UNIT	"no"
$$ 		FORMAT	"%14.8f W"
$$ 		TEXT	" "
$$ END
$$ NAME		SFO1
$$ 		FORMAT	"%14.7f MHz"
$$ 		TEXT	" "
$$ END
##$RELAX= 
##$BRUKER FILE EXP=scon2
$$ ##TITLE= Parameter file, TOPSPIN		Version 2.1
$$ ##JCAMPDX= 5.0
$$ ##DATATYPE= Parameter Values
$$ ##NPOINTS= 1	$$ modification sequence number
$$ ##ORIGIN= Bruker BioSpin GmbH
$$ ##OWNER= bruker
$$ $$ 2008-12-09 00:36:01.027 +0100  WUR\bruker@RIK1030
$$ $$ D:\NMRautomation/data/WUR-bruker/nmr/AR081208_16.2D/1/scon2
$$ $$ process C:\Bruker\TOPSPIN2.1\prog\mod\go.exe
$$ ##$BLKTR= (0..15)
3 3 3 3 3 3 3 3 3 3 3 3 3 3 3 3
$$ ##$DE1= 4.5
$$ ##$DEADC= 0.5
$$ ##$DEPA= 4.5
$$ ##$DERX= 1.5
$$ ##$FILCOR= 0
$$ ##END=
##$RELAX= 
##$BRUKER FILE EXP=prosol_History
$$ #*******************************************************************
$$ #
$$ # $Source: /sc/CvsTree/sc/gen/src/prg/scripts/tix/prosol/lib/lists/default,v $
$$ #
$$ # Copyright (c) 1999
$$ # BRUKER ANALYTIK GMBH
$$ # D-76287 Rheinstetten, Germany
$$ #
$$ # All Rights Reserved
$$ #
$$ #
$$ # $Id: default,v 1.15.2.2 2007/12/14 16:22:31 ber Exp $
$$ #
$$ #*******************************************************************
$$ #../conf/instr/spect/prosol/relations/default
$$ #avance-version (07/12/14)
$$ #
$$ #pulses
$$ #
$$ P[0]=P90[F1];				#  90 deg pulse F1
$$ P[1]=P90[F1];				#  90 deg pulse F1
$$ P[2]=P90[F1]*2;				# 180 deg pulse F1
$$ P[3]=P90[F2];				#  90 deg pulse F2
$$ P[4]=P90[F2]*2;				# 180 deg pulse F2
$$ P[5]=PTOC[F1]*0.66;			#  60 deg pulse F1, TOCSY 
$$ P[6]=PTOC[F1];				#  90 deg pulse F1, TOCSY
$$ P[7]=PTOC[F1]*2;			# 180 deg pulse F1, TOCSY
$$ P[8]=PSH3[F1];                          #  90 deg selective F1, WET
$$ P[9]=PTOC[F2];				#  90 deg pulse F2, TOCSY
$$ P[10]=PTOC[F2]*2;			# 180 deg pulse F2, TOCSY
$$ P[11]=PSH1[F1];				#  90 deg selective F1
$$ P[12]=PSH2[F1];				# 180 deg selective F1
$$ #
$$ P[14]=PSH3[F2];				# 180 deg inversion, adiabatic
$$ P[15]=TROE[F1];				# cw pulse F1, ROESY
$$ P[18]=PSH7[F1];				# off-resonance presat F1
$$ P[21]=P90[F3];				#  90 deg pulse F3
$$ P[22]=P90[F3]*2;			# 180 deg pulse F3
$$ P[23]=P90[F4];				#  90 deg pulse F4
$$ P[24]=PSH2[F2];				# 180 deg refocussing, adiabatic
$$ P[25]=PROE[F1]*2;			# 180 deg pulse, Shaka ROESY
$$ P[26]=PSH12[F1];			# 180 deg inversion F1, adiabatic
$$ P[27]=P90[F1];				#  90 deg pulse F1, WATERGATE
$$ #
$$ P[29]=PSH8[F1];                         # flip back pulse
$$ P[31]=PSH15[F2];                        # 180 deg adiabatic, F2, 13C x-filter
$$ P[32]=PSH16[F1];                        # 180 deg adiabatic, F1, z-spoil
$$ #P[33]=PSH[F1];                         #  90 deg, F1, hadamard
$$ #P[34]=PSH[F1];                         # 180 deg, F1, hadamard
$$ #P[35]=PSH[F2];                         #  90 deg, F2, hadamard
$$ #P[36]=PSH[F2];                         # 180 deg, F2, hadamard
$$ #P[37]=PSH[F3];                         #  90 deg, F3, hadamard
$$ #P[38]=PSH[F3];                         # 180 deg, F3, hadamard
$$ P[39]=PSH21[F2];                        # 180 deg, F2, Bip
$$ P[40]=PSH8[F1]*2;                       # 180 deg sel. F1, 1H (exc. scul)
$$ #
$$ P[63]=PSH11[F2];                        # 180 deg adiabatic decoupling, F2, 13C
$$ #
$$ #decoupling pulses
$$ #
$$ PCPD[1]=PCPDP[F1];			# 90 deg pulse F1, dec.
$$ PCPD[2]=PCPDP[F2];			# 90 deg pulse F2, dec.
$$ PCPD[3]=PCPDP[F3];			# 90 deg pulse F3, dec.
$$ #
$$ #power levels
$$ #
$$ PL[1]=PL90[F1];				# high power, F1
$$ PL[2]=PL90[F2];				# high power, F2
$$ PL[3]=PL90[F3];				# high power, F3
$$ PL[4]=PL90[F4];				# high power, F4
$$ PL[9]=PLCW[F1];				# presat power, F1
$$ PL[10]=PLTOC[F1];			# TOCSY power, F1
$$ PL[11]=PLROE[F1];			# ROESY power, F1
$$ PL[12]=PLCPDP[F2];			# dec. power, F2
$$ PL[13]=PLCPD2[F2];			# dec. power 2, F2
$$ PL[14]=PLNOE[F2];			# low power cw, F2
$$ PL[15]=PLTOC[F2];			# TOCSY power, F2
$$ PL[16]=PLCPDP[F3];			# dec. power, F3
$$ PL[18]=PL90[F1];			# WATERGATE power, F1
$$ PL[19]=PLCPDP[F1];			# dec. power, F1
$$ PL[21]=PLCW[F2];			# 
$$ PL[23]=PLTOC[F3];			# TOCSY power, F3
$$ PL[24]=PLHD[F2];			# HD decoupling, F2
$$ PL[25]=PLSH8U[F2];			# Eretic, F2
$$ PL[27]=PLROE[F1];			# Shaka Spinlock
$$ PL[30]=PLCPDP[F2];			# dec. power, F2, 13C (=pl12)
$$ PL[31]=PLUSER2[F2];			# dec. power, F2, 13C, cw bilev
$$ #
$$ #shapes
$$ #
$$ SP[1]=PLSH1[F1];			#  90 deg selective F1
$$ SP[2]=PLSH2[F1];			# 180 deg selective F1
$$ SP[3]=PLSH3[F2];			# adiabatic 180 deg, F2, inversion
$$ SP[4]=PLSH21[F2];			# 180 deg Bip, F2, inversion
$$ SP[6]=PLSH7[F1];			# off-resonance presat F1
$$ SP[7]=PLSH2[F2];			# adiabatic 180 deg, F2, refocussing
$$ SP[8]=PLSH12[F1];			# adiabatic 180 deg, F1, inversion
$$ SP[10]=PLSH8[F1];                       # flip-back pulse, F1, 1H
$$ SP[11]=PLSH8[F1];                       # flip-back pulse, F1, H
$$ SP[14]=PLSH12[F2];			# adiab. bilev dec., F2, 13C
$$ SP[18]=PLSH15[F2];                      # adiabatic 180 deg, F2, 13C, x-filter
$$ SP[19]=PLSH3[F1] +0.87;                 #  90 deg, F1, wet
$$ SP[20]=PLSH3[F1] -1.04;                 #  90 deg, F1, wet
$$ SP[21]=PLSH3[F1] +2.27;                 #  90 deg, F1, wet
$$ SP[22]=PLSH3[F1] -5.05;                 #  90 deg, F1, wet
$$ #SP[23]=PLSH[F1];                       #  90 deg, F1, hadamard
$$ #SP[24]=PLSH[F1];                       # 180 deg, F1, hadamard
$$ #SP[25]=PLSH[F2];                       #  90 deg, F2, hadamard
$$ #SP[26]=PLSH[F2];                       # 180 deg, F2, hadamard
$$ #SP[27]=PLSH[F3];                       #  90 deg, F3, hadamard
$$ #SP[28]=PLSH[F3];                       # 180 deg, F3, hadamard
$$ SP[29]=PLSH16[F1];                      # adiabatic 180 deg, F1, z-spoil
$$ SP[31]=PLSH11[F2];			# adiab. dec., F2, 13C
$$ #
$$ SPNAM1=PNSH1[F1];			#
$$ SPNAM2=PNSH2[F1];			#
$$ SPNAM3=PNSH3[F2];			#
$$ SPNAM4=PNSH21[F2];			#
$$ SPNAM6=PNSH7[F1];			#
$$ SPNAM7=PNSH2[F2];			#
$$ SPNAM8=PNSH12[F1];			#
$$ SPNAM10=PNSH8[F1];                      #
$$ SPNAM11=PNSH8[F1];                      #
$$ SPNAM14=PNSH12[F2];			#
$$ SPNAM15=PNSH8U[F2];			# Eretic, F2
$$ SPNAM18=PNSH15[F2];			#
$$ SPNAM19=PNSH3[F1];			#
$$ SPNAM20=PNSH3[F1];			#
$$ SPNAM21=PNSH3[F1];			#
$$ SPNAM22=PNSH3[F1];			#
$$ #SPNAM23=PNSH[];                        #
$$ #SPNAM24=PNSH[];                        #
$$ #SPNAM25=PNSH[];                        #
$$ #SPNAM26=PNSH[];                        #
$$ #SPNAM27=PNSH[];                        #
$$ #SPNAM28=PNSH[];                        #
$$ SPNAM29=PNSH16[F1];                     #
$$ SPNAM31=PNSH11[F2];			#
$$ #
$$ SPOAL[1]=PASH1[F1];			#
$$ SPOAL[2]=PASH2[F1];			#
$$ SPOAL[3]=PASH3[F2];			#
$$ SPOAL[4]=PASH21[F2];			#
$$ SPOAL[6]=PASH7[F1];			#
$$ SPOAL[7]=PASH2[F2];			#
$$ SPOAL[8]=PASH12[F1];			#
$$ SPOAL[10]=PASH8[F1];
$$ SPOAL[11]=PASH8[F1];
$$ SPOAL[14]=PASH12[F2];			#
$$ SPOAL[18]=PASH15[F2];			#
$$ SPOAL[19]=PASH3[F1];			#
$$ SPOAL[20]=PASH3[F1];			#
$$ SPOAL[21]=PASH3[F1];			#
$$ SPOAL[22]=PASH3[F1];			#
$$ #SPOAL[23]=PASH[];			#
$$ #SPOAL[24]=PASH[];			#
$$ #SPOAL[25]=PASH[];			#
$$ #SPOAL[26]=PASH[];			#
$$ #SPOAL[27]=PASH[];			#
$$ #SPOAL[28]=PASH[];			#
$$ SPOAL[29]=PASH16[F1];                   #
$$ SPOAL[31]=PASH11[F2];			#
$$ #
$$ #global
$$ #
$$ D[9]=TTOC[F1];				#
$$ D[16]=D_grad;				#
$$ P[16]=P_grad1;				#
$$ P[17]=P_mlev;				#
$$ P[19]=P_grad2;				#
$$ P[20]=P_mlev;				#
$$ P[28]=P_hsqc;				#
$$ #
##$RELAX= 
##$BRUKER FILE EXP=pulseprogram
$$ # 1 "C:/Bruker/TOPSPIN2.1/exp/stan/nmr/lists/pp/user/zgprpl8"
$$ ;zgpr
$$ ;avance-version (06/11/09)
$$ ;1D sequence with f1 presaturation
$$ ;
$$ ;$CLASS=HighRes
$$ ;$DIM=1D
$$ ;$TYPE=
$$ ;$SUBTYPE=
$$ ;$COMMENT=
$$ 
$$ 
$$ # 1 "C:/Bruker/TOPSPIN2.1/exp/stan/nmr/lists/pp/Avance.incl" 1
$$ ;Avance2.incl
$$ ;   for 1
$$ ;
$$ ;avance-version (07/08/21)
$$ ;
$$ ;$CLASS=HighRes Incl
$$ ;$COMMENT=
$$ 
$$ 
$$ 
$$ 
$$ 
$$ 
$$ 
$$ 
$$ 
$$ 
$$ 
$$ 
$$ 
$$ 
$$ 
$$ 
$$ 
$$ 
$$ 
$$ 
$$ 
$$ 
$$ 
$$ 
$$ 
$$ 
$$ 
$$ 
$$ 
$$ 
$$ 
$$ 
$$ 
$$ 
$$ 
$$ 
$$ 
$$ 
$$ 
$$ 
$$ 
$$ 
$$ 
$$ 
$$ 
$$ 
$$ 
$$ 
$$ 
$$ 
$$ 
$$ 
$$ 
$$ 
$$ 
$$ 
$$ 
$$ 
$$ 
$$ 
$$ 
$$ 
$$ 
$$ 
$$ 
$$ 
$$ 
$$ 
$$ 
$$ 
$$ 
$$ 
$$ 
$$ 
$$ 
$$ 
$$ 
$$ 
$$ 
$$ 
$$ 
$$ 
$$ 
$$ 
$$ 
$$ 
$$ 
$$ 
$$ 
$$ 
$$ 
$$ 
$$ 
$$ 
$$ 
$$ 
$$ 
$$ 
$$ 
$$ 
$$ 
$$ 
$$ 
$$ 
$$ 
$$ 
$$ 
$$ 
$$ 
$$ 
$$ 
$$ 
$$ 
$$ 
$$ 
$$ 
$$ 
$$ 
$$ 
$$ 
$$ 
$$ 
$$ 
$$ 
$$ 
$$ 
$$ 
$$ 
$$ 
$$ 
$$ 
$$ 
$$ 
$$ ;$Id: Avance2.incl,v 1.17.2.1 2007/09/14 16:17:35 ber Exp $
$$ # 12 "C:/Bruker/TOPSPIN2.1/exp/stan/nmr/lists/pp/user/zgprpl8" 2
$$ 
$$ 
$$ 
$$ "d12=20u"
$$ 
$$ 
$$ "acqt0=-p1*2/3.1416"
$$ 
$$ 
$$ # 1 "mc_line 21 file C:/Bruker/TOPSPIN2.1/exp/stan/nmr/lists/pp/user/zgprpl8 expanding definition part of mc command before ze"
$$ define delay MCWRK
$$ define delay MCREST
$$ "MCWRK = 0.333333*30m"
$$ "MCREST = 30m - 30m"
$$     dccorr
$$ # 21 "C:/Bruker/TOPSPIN2.1/exp/stan/nmr/lists/pp/user/zgprpl8"
$$ 1 ze
$$ # 1 "mc_line 21 file C:/Bruker/TOPSPIN2.1/exp/stan/nmr/lists/pp/user/zgprpl8 expanding definition of mc command after ze"
$$ # 22 "C:/Bruker/TOPSPIN2.1/exp/stan/nmr/lists/pp/user/zgprpl8"
$$ # 1 "mc_line 22 file C:/Bruker/TOPSPIN2.1/exp/stan/nmr/lists/pp/user/zgprpl8 expanding start label for mc command"
$$ 2 MCWRK  * 2
$$ LBLF0, MCWRK
$$   MCREST
$$ # 23 "C:/Bruker/TOPSPIN2.1/exp/stan/nmr/lists/pp/user/zgprpl8"
$$   d12 pl8:f1
$$   d1 cw:f1 ph29
$$   4u do:f1
$$   d12 pl1:f1
$$   p1 ph1
$$   go=2 ph31
$$ # 1 "mc_line 29 file C:/Bruker/TOPSPIN2.1/exp/stan/nmr/lists/pp/user/zgprpl8 expanding mc command in line"
$$   MCWRK wr #0
$$   MCWRK zd 
$$   lo to LBLF0 times td0
$$ 
$$   MCWRK
$$ # 30 "C:/Bruker/TOPSPIN2.1/exp/stan/nmr/lists/pp/user/zgprpl8"
$$ exit
$$ 
$$ 
$$ ph1=0 2 2 0 1 3 3 1
$$ ph29=0
$$ ph31=0 2 2 0 1 3 3 1
$$ 
$$ 
$$ ;pl1 : f1 channel - power level for pulse (default)
$$ ;pl9 : f1 channel - power level for presaturation
$$ ;p1 : f1 channel -  90 degree high power pulse
$$ ;d1 : relaxation delay; 1-5 * T1
$$ ;d12: delay for power switching                      [20 usec]
$$ ;NS: 1 * n, total number of scans: NS * TD0
$$ 
$$ 
$$ 
$$ ;$Id: zgpr,v 1.9 2006/11/10 10:56:44 ber Exp $
##$RELAX= 
##$BRUKER FILE EXP=uxnmr.par
$$ ##TITLE= Parameter file, TOPSPIN		Version 2.1
$$ ##JCAMPDX= 5.0
$$ ##DATATYPE= Parameter Values
$$ ##NPOINTS= 15	$$ modification sequence number
$$ ##ORIGIN= Bruker BioSpin GmbH
$$ ##OWNER= Administrator
$$ $$ 2008-11-25 14:24:23.096 +0100  WUR\bruker@RIK1030
$$ $$ C:/Bruker/TOPSPIN2.1/conf/instr/avance400/uxnmr.par
$$ $$ process C:\Bruker\TOPSPIN2.1\prog\mod\hconfserver.exe
$$ ##$ACB= 0
$$ ##$ACBTAT= (0..15)
0 66 66 50 0 0 0 0 0 0 0 0 0 0 0 0
$$ ##$ACBTBA= (0..15)
0 1 1 0 0 0 0 0 0 0 0 0 0 0 0 0
$$ ##$ACBTBLK= (0..15)
0 0 0 0 0 0 0 0 0 0 0 0 0 0 0 0
$$ ##$ACBTCTL= (0..15)
0 0 0 0 0 0 0 0 0 0 0 0 0 0 0 0
$$ ##$ACBTDI= (0..15)
0 102 102 72 0 0 0 0 0 0 0 0 0 0 0 0
$$ ##$ACBTDM= (0..15)
0 10 10 0 0 0 0 0 0 0 0 0 0 0 0 0
$$ ##$ACBTFHI= (0..15)
0 400 400 0 0 0 0 0 0 0 0 0 0 0 0 0
$$ ##$ACBTFL= (0..15)
0 73 74 8 0 0 0 0 0 0 0 0 0 0 0 0
$$ ##$ACBTFLO= (0..15)
0 14 14 0 0 0 0 0 0 0 0 0 0 0 0 0
$$ ##$ACBTINP= (0..15)
0 0 0 0 0 0 0 0 0 0 0 0 0 0 0 0
$$ ##$ACBTOUT= (0..15)
0 1 2 0 0 0 0 0 0 0 0 0 0 0 0 0
$$ ##$ACBTPO= (0..15)
0 150000 60000 20000 0 0 0 0 0 0 0 0 0 0 0 0
$$ ##$ACBTPW= (0..15)
0 10 10 0 0 0 0 0 0 0 0 0 0 0 0 0
$$ ##$ACBTSB= (0..15)
0 0 0 0 0 0 0 0 0 0 0 0 0 0 0 0
$$ ##$ACBTY= <no>
$$ ##$AQSBDCH= (0..95)
0 0 0 0 0 0 255 255 255 255 255 255 255 255 255 255 255 255 255 255 255
255 255 255 255 255 255 255 255 255 255 255 255 255 255 255 255 255 255
255 255 255 255 255 255 255 255 255 255 255 255 255 255 255 255 255 255
255 255 255 255 255 255 255 255 255 255 255 255 255 255 255 255 255 255
255 255 255 255 255 255 255 255 255 255 255 255 255 255 255 255 255 255
255 255 255
$$ ##$AQSBDHW= (0..95)
1 4 4 0 0 0 255 255 255 255 255 255 255 255 255 255 255 255 255 255 255
255 255 255 255 255 255 255 255 255 255 255 255 255 255 255 255 255 255
255 255 255 255 255 255 255 255 255 255 255 255 255 255 255 255 255 255
255 255 255 255 255 255 255 255 255 255 255 255 255 255 255 255 255 255
255 255 255 255 255 255 255 255 255 255 255 255 255 255 255 255 255 255
255 255 255
$$ ##$AQSBDID= (0..95)
88 83 83 65 67 66 255 255 255 255 255 255 255 255 255 255 255 255 255 255
255 255 255 255 255 255 255 255 255 255 255 255 255 255 255 255 255 255
255 255 255 255 255 255 255 255 255 255 255 255 255 255 255 255 255 255
255 255 255 255 255 255 255 255 255 255 255 255 255 255 255 255 255 255
255 255 255 255 255 255 255 255 255 255 255 255 255 255 255 255 255 255
255 255 255 255
$$ ##$AQSBDNO= (0..95)
1 1 2 1 1 1 255 255 255 255 255 255 255 255 255 255 255 255 255 255 255
255 255 255 255 255 255 255 255 255 255 255 255 255 255 255 255 255 255
255 255 255 255 255 255 255 255 255 255 255 255 255 255 255 255 255 255
255 255 255 255 255 255 255 255 255 255 255 255 255 255 255 255 255 255
255 255 255 255 255 255 255 255 255 255 255 255 255 255 255 255 255 255
255 255 255
$$ ##$AQSBDSL= (0..95)
2 3 4 8 9 19 255 255 255 255 255 255 255 255 255 255 255 255 255 255 255
255 255 255 255 255 255 255 255 255 255 255 255 255 255 255 255 255 255
255 255 255 255 255 255 255 255 255 255 255 255 255 255 255 255 255 255
255 255 255 255 255 255 255 255 255 255 255 255 255 255 255 255 255 255
255 255 255 255 255 255 255 255 255 255 255 255 255 255 255 255 255 255
255 255 255
$$ ##$AQSBDTY= (0..95)
3 16 16 5 9 7 255 255 255 255 255 255 255 255 255 255 255 255 255 255 255
255 255 255 255 255 255 255 255 255 255 255 255 255 255 255 255 255 255
255 255 255 255 255 255 255 255 255 255 255 255 255 255 255 255 255 255
255 255 255 255 255 255 255 255 255 255 255 255 255 255 255 255 255 255
255 255 255 255 255 255 255 255 255 255 255 255 255 255 255 255 255 255
255 255 255
$$ ##$AQSBUAD= (0..95)
52 36 37 54 26 32 255 255 255 255 255 255 255 255 255 255 255 255 255 255
255 255 255 255 255 255 255 255 255 255 255 255 255 255 255 255 255 255
255 255 255 255 255 255 255 255 255 255 255 255 255 255 255 255 255 255
255 255 255 255 255 255 255 255 255 255 255 255 255 255 255 255 255 255
255 255 255 255 255 255 255 255 255 255 255 255 255 255 255 255 255 255
255 255 255 255
$$ ##$AQSECL= (0..95)
2 3 3 5 2 255 255 255 255 255 255 255 255 255 255 255 255 255 255 255 255
255 255 255 255 255 255 255 255 255 255 255 255 255 255 255 255 255 255
255 255 255 255 255 255 255 255 255 255 255 255 255 255 255 255 255 255
255 255 255 255 255 255 255 255 255 255 255 255 255 255 255 255 255 255
255 255 255 255 255 255 255 255 255 255 255 255 255 255 255 255 255 255
255 255 255
$$ ##$AQSECLS= (0..95)
3 2 2 0 0 255 255 255 255 255 255 255 255 255 255 255 255 255 255 255 255
255 255 255 255 255 255 255 255 255 255 255 255 255 255 255 255 255 255
255 255 255 255 255 255 255 255 255 255 255 255 255 255 255 255 255 255
255 255 255 255 255 255 255 255 255 255 255 255 255 255 255 255 255 255
255 255 255 255 255 255 255 255 255 255 255 255 255 255 255 255 255 255
255 255 255
$$ ##$AQSSPLT= no
$$ ##$ATT19F= (0..1)
0 0
$$ ##$ATT1H= (0..1)
0 0
$$ ##$ATT3H= (0..1)
0 0
$$ ##$ATTX= (0..1)
0 0
$$ ##$ATTY= (0..1)
0 0
$$ ##$ATTZ= (0..1)
0 0
$$ ##$BACSAIR= no
$$ ##$BACSCAP= 60
$$ ##$BACSDEL= 10
$$ ##$BACSFCM= no
$$ ##$BACSOPT= <>
$$ ##$BACSTY= <tty08>
$$ ##$BARPTY= <no>
$$ ##$BFREQ= 400.13
$$ ##$BGAETH1= <no>
$$ ##$BGAETH2= <no>
$$ ##$BGAETH3= <no>
$$ ##$BGAETH4= <no>
$$ ##$BGAETH5= <no>
$$ ##$BGAETH6= <no>
$$ ##$BGAETH7= <no>
$$ ##$BGAETH8= <no>
$$ ##$BIRDS= yes
$$ ##$BMPC= 0
$$ ##$BMPCTY= <no>
$$ ##$BPSUTY= <no>
$$ ##$BSMS= 1
$$ ##$BSMSETH= <no>
$$ ##$BSMSTY= <tty02>
$$ ##$CFASMOD= (0..7)
1 1 1 1 1 1 1 1
$$ ##$CFASMUL= (0..7)
1 1 1 1 1 1 1 1
$$ ##$CNFTXDR= (0..7)
6 6 0 0 0 0 0 0
$$ ##$COMDIG2= 0
$$ ##$CPDBTY= <no>
$$ ##$CRCOTY= <no>
$$ ##$CSW1= (0..31)
0 0 0 0 0 0 0 0 0 0 0 0 0 0 0 0 0 0 0 0 0 0 0 0 0 0 0 0 0 0 0 0
$$ ##$CSW2= (0..31)
0 0 0 0 0 0 0 0 0 0 0 0 0 0 0 0 0 0 0 0 0 0 0 0 0 0 0 0 0 0 0 0
$$ ##$CSWNUM= (0..7)
0 0 0 0 0 0 0 0
$$ ##$DATSTAT= no
$$ ##$DIGI140= (0..7)
0 0 0 0 0 0 0 0
$$ ##$DIGIB12= (0..7)
0 0 0 0 0 0 0 0
$$ ##$DIGIB16= (0..7)
0 0 0 0 0 0 0 0
$$ ##$DIGIFA= (0..7)
0 0 0 0 0 0 0 0
$$ ##$DIGIHA= (0..7)
0 0 0 0 0 0 0 0
$$ ##$DIGIHAF= (0..7)
0 0 0 0 0 0 0 0
$$ ##$DIGIHRD= (0..7)
0 0 0 0 0 0 0 0
$$ ##$DIGIIA= (0..7)
0 0 0 0 0 0 0 0
$$ ##$DIGIO16= (0..7)
0 0 0 0 0 0 0 0
$$ ##$DIGISA= (0..7)
1 0 0 0 0 0 0 0
$$ ##$DIGISAF= (0..7)
0 0 0 0 0 0 0 0
$$ ##$DIGISL= (0..7)
0 0 0 0 0 0 0 0
$$ ##$DIGITYI= (0..7)
0 0 0 0 0 0 0 0
$$ ##$DIGITYP= (0..7)
0 0 0 0 0 0 0 0
$$ ##$DIGITZ= 0
$$ ##$DRU= no
$$ ##$DRUETH01= <no>
$$ ##$DRUETH02= <no>
$$ ##$DRUETH03= <no>
$$ ##$DRUETH04= <no>
$$ ##$DRUETH05= <no>
$$ ##$DRUETH06= <no>
$$ ##$DRUETH07= <no>
$$ ##$DRUETH08= <no>
$$ ##$DRUETH09= <no>
$$ ##$DRUETH10= <no>
$$ ##$DRUETH11= <no>
$$ ##$DRUETH12= <no>
$$ ##$DRUETH13= <no>
$$ ##$DRUETH14= <no>
$$ ##$DRUETH15= <no>
$$ ##$DRUETH16= <no>
$$ ##$DRUETH17= <no>
$$ ##$DRUETH18= <no>
$$ ##$DRUETH19= <no>
$$ ##$DRUETH20= <no>
$$ ##$DRUETH21= <no>
$$ ##$DRUETH22= <no>
$$ ##$DRUETH23= <no>
$$ ##$DRUETH24= <no>
$$ ##$DRUETH25= <no>
$$ ##$DRUETH26= <no>
$$ ##$DRUETH27= <no>
$$ ##$DRUETH28= <no>
$$ ##$DRUETH29= <no>
$$ ##$DRUETH30= <no>
$$ ##$DRUETH31= <no>
$$ ##$DRUETH32= <no>
$$ ##$FCUMEM= (0..7)
2093056 2093056 0 0 0 0 0 0
$$ ##$FCUPAL= (0..7)
260 260 0 0 0 0 0 0
$$ ##$FGSVTY= <no>
$$ ##$FQMIX= 0
$$ ##$FUNCMOD= <>
$$ ##$GCUTYPE= 2
$$ ##$GPREDEL= 0
$$ ##$GPSCUTY= <no>
$$ ##$GRADRES= 5
$$ ##$GTUTY= <no>
$$ ##$HFAC= 3
$$ ##$HPCU= 0
$$ ##$HPCUTY= <no>
$$ ##$HPTXLP= (0..3)
-1 -1 -1 -1
$$ ##$HPTXPI= (0..3)
0 0 0 0
$$ ##$HPTXPO= (0..3)
0 0 0 0
$$ ##$HPTXTY= (0..3)
0 0 0 0
$$ ##$IF451= 0
$$ ##$IFREQ= 1
$$ ##$INTFPR= 0
$$ ##$IPSO= no
$$ ##$IPSOETH= <>
$$ ##$LOCKTY= <tty03>
$$ ##$LOCSWID= 0
$$ ##$LOCSWIF= 0
$$ ##$M2FAC= 0
$$ ##$MAS= 0
$$ ##$MASETIME= 10
$$ ##$MASITIME= 10
$$ ##$MASTY= <no>
$$ ##$MAS_CT= 0
$$ ##$MAS_SG= 0
$$ ##$MAS_TO= 0
$$ ##$MEMPRM= 0
$$ ##$MHFAC= 0
$$ ##$MXFAC= 0
$$ ##$NAMPD1= <2H>
$$ ##$NAMPD10= <>
$$ ##$NAMPD11= <>
$$ ##$NAMPD12= <>
$$ ##$NAMPD13= <>
$$ ##$NAMPD14= <>
$$ ##$NAMPD15= <>
$$ ##$NAMPD16= <>
$$ ##$NAMPD2= <X-BB19F_2HS>
$$ ##$NAMPD3= <1H>
$$ ##$NAMPD4= <>
$$ ##$NAMPD5= <>
$$ ##$NAMPD6= <>
$$ ##$NAMPD7= <>
$$ ##$NAMPD8= <>
$$ ##$NAMPD9= <>
$$ ##$NFCU= 2
$$ ##$NMRCH= 0
$$ ##$NMRMEM= 0
$$ ##$NRCU= 1
$$ ##$NROUT= 1
$$ ##$NSGU= 2
$$ ##$PAMPF1= (0..15)
75 99 67 27 0 0 0 12 0 0 0 0 0 0 0 0
$$ ##$PAMPF2= (0..15)
0 0 0 0 0 0 0 0 0 0 0 0 0 0 0 0
$$ ##$PAMPF3= (0..15)
0 0 0 0 0 0 0 0 0 0 0 0 0 0 0 0
$$ ##$PAMPF4= (0..15)
0 0 0 0 0 0 0 0 0 0 0 0 0 0 0 0
$$ ##$PAMPF5= (0..15)
0 0 0 0 0 0 0 0 0 0 0 0 0 0 0 0
$$ ##$PAMPF6= (0..15)
0 0 0 0 0 0 0 0 0 0 0 0 0 0 0 0
$$ ##$PAMPF7= (0..15)
0 0 0 0 0 0 0 0 0 0 0 0 0 0 0 0
$$ ##$PAMPF8= (0..15)
0 0 0 0 0 0 0 0 0 0 0 0 0 0 0 0
$$ ##$PH4= 0
$$ ##$PHF4TY= <no>
$$ ##$POWCHK= no
$$ ##$PRAMD1= (0..7)
0 1048576 0 0 0 1048576 0 0
$$ ##$PRAMD10= (0..7)
0 0 0 0 0 0 0 0
$$ ##$PRAMD11= (0..7)
0 0 0 0 0 0 0 0
$$ ##$PRAMD12= (0..7)
0 0 0 0 0 0 0 0
$$ ##$PRAMD13= (0..7)
0 0 0 0 0 0 0 0
$$ ##$PRAMD14= (0..7)
0 0 0 0 0 0 0 0
$$ ##$PRAMD15= (0..7)
0 0 0 0 0 0 0 0
$$ ##$PRAMD16= (0..7)
0 0 0 0 0 0 0 0
$$ ##$PRAMD17= (0..7)
0 0 0 0 0 0 0 0
$$ ##$PRAMD18= (0..7)
0 0 0 0 0 0 0 0
$$ ##$PRAMD19= (0..7)
0 0 0 0 0 0 0 0
$$ ##$PRAMD2= (0..7)
2147483644 2146435071 2147483647 134217727 2147483644 2146435071 2147483647
134217727
$$ ##$PRAMD20= (0..7)
0 0 0 0 0 0 0 0
$$ ##$PRAMD21= (0..7)
0 0 0 0 0 0 0 0
$$ ##$PRAMD3= (0..7)
2 0 0 0 2 0 0 0
$$ ##$PRAMD4= (0..7)
0 0 0 0 0 0 0 0
$$ ##$PRAMD5= (0..7)
0 0 0 0 0 0 0 0
$$ ##$PRAMD6= (0..7)
0 0 0 0 0 0 0 0
$$ ##$PRAMD7= (0..7)
0 0 0 0 0 0 0 0
$$ ##$PRAMD8= (0..7)
0 0 0 0 0 0 0 0
$$ ##$PRAMD9= (0..7)
0 0 0 0 0 0 0 0
$$ ##$PRAMLED= (0..1)
15 15
$$ ##$PRAMP1= <tty01>
$$ ##$PRAMP2= <no>
$$ ##$PRAMP3= <no>
$$ ##$PRAMP4= <no>
$$ ##$PRAMP5= <no>
$$ ##$PRAMP6= <no>
$$ ##$PRAMP7= <no>
$$ ##$PRAMP8= <no>
$$ ##$PRAMPTP= 0
$$ ##$PREPTY= <no>
$$ ##$PRESHLD= 0
$$ ##$PTS160= -1
$$ ##$PTSA2X= (0..7)
0 0 0 0 0 0 0 0
$$ ##$PTSF2X= (0..7)
0 0 0 0 0 0 0 0
$$ ##$PTSFMX= (0..7)
429.9 429.9 0 0 0 0 0 0
$$ ##$PULCHK= no
$$ ##$RCUCDS= (0..7)
8388608 0 0 0 0 0 0 0
$$ ##$RCUCFS= (0..7)
4096 0 0 0 0 0 0 0
$$ ##$RCUCSS= (0..7)
1048576 0 0 0 0 0 0 0
$$ ##$RCUI2C1= (0..7)
78 0 0 0 0 0 0 0
$$ ##$RCUI2C2= (0..7)
0 0 0 0 0 0 0 0
$$ ##$RCUI2C3= (0..7)
0 0 0 0 0 0 0 0
$$ ##$RCUI2C4= (0..7)
0 0 0 0 0 0 0 0
$$ ##$RCUI2C5= (0..7)
0 0 0 0 0 0 0 0
$$ ##$RCUI2C6= (0..7)
0 0 0 0 0 0 0 0
$$ ##$RCUI2C7= (0..7)
0 0 0 0 0 0 0 0
$$ ##$RCUI2C8= (0..7)
0 0 0 0 0 0 0 0
$$ ##$RDCU= 0
$$ ##$RFSVTY= <no>
$$ ##$RGTYPE= (0..31)
5 0 0 0 0 0 0 0 0 0 0 0 0 0 0 0 0 0 0 0 0 0 0 0 0 0 0 0 0 0 0 0
$$ ##$RG_max= (0..31)
46341 0 0 0 0 0 0 0 0 0 0 0 0 0 0 0 0 0 0 0 0 0 0 0 0 0 0 0 0 0 0 0
$$ ##$RG_min= (0..31)
1 0 0 0 0 0 0 0 0 0 0 0 0 0 0 0 0 0 0 0 0 0 0 0 0 0 0 0 0 0 0 0
$$ ##$RG_tab1= (0..255)
1 1.1 1.3 1.4 1.6 1.8 2 2.2 2.5 2.8 3.2 3.6 4 4.5 5 5.7 6.3 7.1 8 9 10.1
11.3 12.7 14.3 16 18 20.2 22.6 25.4 28.5 32 35.9 40.3 45.3 50.8 57 64 71.8
80.6 90.5 101.6 114 128 143.7 161.3 181 203.2 228.1 256 287.4 322.5 362
406.4 456.1 512 574.7 645.1 724.1 812.7 912.3 1024 1149.4 1290.2 1448.2
1625.5 1824.6 2048 2298.8 2580.3 2896.3 3251 3649.1 4096 4597.6 5160.6
5792.6 6502 7298.2 8192 9195.2 10321.3 11585.2 13004 14596.5 16384 18390.4
20642.5 23170.5 26008 29193 32768 36780.8 41285.1 46341 -1 -1 -1 -1 -1
-1 -1 -1 -1 -1 -1 -1 -1 -1 -1 -1 -1 -1 -1 -1 -1 -1 -1 -1 -1 -1 -1 -1 -1
-1 -1 -1 -1 -1 -1 -1 -1 -1 -1 -1 -1 -1 -1 -1 -1 -1 -1 -1 -1 -1 -1 -1 -1
-1 -1 -1 -1 -1 -1 -1 -1 -1 -1 -1 -1 -1 -1 -1 -1 -1 -1 -1 -1 -1 -1 -1 -1
-1 -1 -1 -1 -1 -1 -1 -1 -1 -1 -1 -1 -1 -1 -1 -1 -1 -1 -1 -1 -1 -1 -1 -1
-1 -1 -1 -1 -1 -1 -1 -1 -1 -1 -1 -1 -1 -1 -1 -1 -1 -1 -1 -1 -1 -1 -1 -1
-1 -1 -1 -1 -1 -1 -1 -1 -1 -1 -1 -1 -1 -1 -1 -1 -1 -1 -1 -1 -1 -1 -1 -1
-1 -1 -1 -1 -1 -1 -1 -1 -1 -1 -1 -1 -1
$$ ##$RG_tab2= (0..255)
-1 -1 -1 -1 -1 -1 -1 -1 -1 -1 -1 -1 -1 -1 -1 -1 -1 -1 -1 -1 -1 -1 -1 -1
-1 -1 -1 -1 -1 -1 -1 -1 -1 -1 -1 -1 -1 -1 -1 -1 -1 -1 -1 -1 -1 -1 -1 -1
-1 -1 -1 -1 -1 -1 -1 -1 -1 -1 -1 -1 -1 -1 -1 -1 -1 -1 -1 -1 -1 -1 -1 -1
-1 -1 -1 -1 -1 -1 -1 -1 -1 -1 -1 -1 -1 -1 -1 -1 -1 -1 -1 -1 -1 -1 -1 -1
-1 -1 -1 -1 -1 -1 -1 -1 -1 -1 -1 -1 -1 -1 -1 -1 -1 -1 -1 -1 -1 -1 -1 -1
-1 -1 -1 -1 -1 -1 -1 -1 -1 -1 -1 -1 -1 -1 -1 -1 -1 -1 -1 -1 -1 -1 -1 -1
-1 -1 -1 -1 -1 -1 -1 -1 -1 -1 -1 -1 -1 -1 -1 -1 -1 -1 -1 -1 -1 -1 -1 -1
-1 -1 -1 -1 -1 -1 -1 -1 -1 -1 -1 -1 -1 -1 -1 -1 -1 -1 -1 -1 -1 -1 -1 -1
-1 -1 -1 -1 -1 -1 -1 -1 -1 -1 -1 -1 -1 -1 -1 -1 -1 -1 -1 -1 -1 -1 -1 -1
-1 -1 -1 -1 -1 -1 -1 -1 -1 -1 -1 -1 -1 -1 -1 -1 -1 -1 -1 -1 -1 -1 -1 -1
-1 -1 -1 -1 -1 -1 -1 -1 -1 -1 -1 -1 -1 -1 -1 -1
$$ ##$RG_tab3= (0..255)
-1 -1 -1 -1 -1 -1 -1 -1 -1 -1 -1 -1 -1 -1 -1 -1 -1 -1 -1 -1 -1 -1 -1 -1
-1 -1 -1 -1 -1 -1 -1 -1 -1 -1 -1 -1 -1 -1 -1 -1 -1 -1 -1 -1 -1 -1 -1 -1
-1 -1 -1 -1 -1 -1 -1 -1 -1 -1 -1 -1 -1 -1 -1 -1 -1 -1 -1 -1 -1 -1 -1 -1
-1 -1 -1 -1 -1 -1 -1 -1 -1 -1 -1 -1 -1 -1 -1 -1 -1 -1 -1 -1 -1 -1 -1 -1
-1 -1 -1 -1 -1 -1 -1 -1 -1 -1 -1 -1 -1 -1 -1 -1 -1 -1 -1 -1 -1 -1 -1 -1
-1 -1 -1 -1 -1 -1 -1 -1 -1 -1 -1 -1 -1 -1 -1 -1 -1 -1 -1 -1 -1 -1 -1 -1
-1 -1 -1 -1 -1 -1 -1 -1 -1 -1 -1 -1 -1 -1 -1 -1 -1 -1 -1 -1 -1 -1 -1 -1
-1 -1 -1 -1 -1 -1 -1 -1 -1 -1 -1 -1 -1 -1 -1 -1 -1 -1 -1 -1 -1 -1 -1 -1
-1 -1 -1 -1 -1 -1 -1 -1 -1 -1 -1 -1 -1 -1 -1 -1 -1 -1 -1 -1 -1 -1 -1 -1
-1 -1 -1 -1 -1 -1 -1 -1 -1 -1 -1 -1 -1 -1 -1 -1 -1 -1 -1 -1 -1 -1 -1 -1
-1 -1 -1 -1 -1 -1 -1 -1 -1 -1 -1 -1 -1 -1 -1 -1
$$ ##$RG_tab4= (0..255)
-1 -1 -1 -1 -1 -1 -1 -1 -1 -1 -1 -1 -1 -1 -1 -1 -1 -1 -1 -1 -1 -1 -1 -1
-1 -1 -1 -1 -1 -1 -1 -1 -1 -1 -1 -1 -1 -1 -1 -1 -1 -1 -1 -1 -1 -1 -1 -1
-1 -1 -1 -1 -1 -1 -1 -1 -1 -1 -1 -1 -1 -1 -1 -1 -1 -1 -1 -1 -1 -1 -1 -1
-1 -1 -1 -1 -1 -1 -1 -1 -1 -1 -1 -1 -1 -1 -1 -1 -1 -1 -1 -1 -1 -1 -1 -1
-1 -1 -1 -1 -1 -1 -1 -1 -1 -1 -1 -1 -1 -1 -1 -1 -1 -1 -1 -1 -1 -1 -1 -1
-1 -1 -1 -1 -1 -1 -1 -1 -1 -1 -1 -1 -1 -1 -1 -1 -1 -1 -1 -1 -1 -1 -1 -1
-1 -1 -1 -1 -1 -1 -1 -1 -1 -1 -1 -1 -1 -1 -1 -1 -1 -1 -1 -1 -1 -1 -1 -1
-1 -1 -1 -1 -1 -1 -1 -1 -1 -1 -1 -1 -1 -1 -1 -1 -1 -1 -1 -1 -1 -1 -1 -1
-1 -1 -1 -1 -1 -1 -1 -1 -1 -1 -1 -1 -1 -1 -1 -1 -1 -1 -1 -1 -1 -1 -1 -1
-1 -1 -1 -1 -1 -1 -1 -1 -1 -1 -1 -1 -1 -1 -1 -1 -1 -1 -1 -1 -1 -1 -1 -1
-1 -1 -1 -1 -1 -1 -1 -1 -1 -1 -1 -1 -1 -1 -1 -1
$$ ##$RG_tab5= (0..255)
-1 -1 -1 -1 -1 -1 -1 -1 -1 -1 -1 -1 -1 -1 -1 -1 -1 -1 -1 -1 -1 -1 -1 -1
-1 -1 -1 -1 -1 -1 -1 -1 -1 -1 -1 -1 -1 -1 -1 -1 -1 -1 -1 -1 -1 -1 -1 -1
-1 -1 -1 -1 -1 -1 -1 -1 -1 -1 -1 -1 -1 -1 -1 -1 -1 -1 -1 -1 -1 -1 -1 -1
-1 -1 -1 -1 -1 -1 -1 -1 -1 -1 -1 -1 -1 -1 -1 -1 -1 -1 -1 -1 -1 -1 -1 -1
-1 -1 -1 -1 -1 -1 -1 -1 -1 -1 -1 -1 -1 -1 -1 -1 -1 -1 -1 -1 -1 -1 -1 -1
-1 -1 -1 -1 -1 -1 -1 -1 -1 -1 -1 -1 -1 -1 -1 -1 -1 -1 -1 -1 -1 -1 -1 -1
-1 -1 -1 -1 -1 -1 -1 -1 -1 -1 -1 -1 -1 -1 -1 -1 -1 -1 -1 -1 -1 -1 -1 -1
-1 -1 -1 -1 -1 -1 -1 -1 -1 -1 -1 -1 -1 -1 -1 -1 -1 -1 -1 -1 -1 -1 -1 -1
-1 -1 -1 -1 -1 -1 -1 -1 -1 -1 -1 -1 -1 -1 -1 -1 -1 -1 -1 -1 -1 -1 -1 -1
-1 -1 -1 -1 -1 -1 -1 -1 -1 -1 -1 -1 -1 -1 -1 -1 -1 -1 -1 -1 -1 -1 -1 -1
-1 -1 -1 -1 -1 -1 -1 -1 -1 -1 -1 -1 -1 -1 -1 -1
$$ ##$RG_tab6= (0..255)
-1 -1 -1 -1 -1 -1 -1 -1 -1 -1 -1 -1 -1 -1 -1 -1 -1 -1 -1 -1 -1 -1 -1 -1
-1 -1 -1 -1 -1 -1 -1 -1 -1 -1 -1 -1 -1 -1 -1 -1 -1 -1 -1 -1 -1 -1 -1 -1
-1 -1 -1 -1 -1 -1 -1 -1 -1 -1 -1 -1 -1 -1 -1 -1 -1 -1 -1 -1 -1 -1 -1 -1
-1 -1 -1 -1 -1 -1 -1 -1 -1 -1 -1 -1 -1 -1 -1 -1 -1 -1 -1 -1 -1 -1 -1 -1
-1 -1 -1 -1 -1 -1 -1 -1 -1 -1 -1 -1 -1 -1 -1 -1 -1 -1 -1 -1 -1 -1 -1 -1
-1 -1 -1 -1 -1 -1 -1 -1 -1 -1 -1 -1 -1 -1 -1 -1 -1 -1 -1 -1 -1 -1 -1 -1
-1 -1 -1 -1 -1 -1 -1 -1 -1 -1 -1 -1 -1 -1 -1 -1 -1 -1 -1 -1 -1 -1 -1 -1
-1 -1 -1 -1 -1 -1 -1 -1 -1 -1 -1 -1 -1 -1 -1 -1 -1 -1 -1 -1 -1 -1 -1 -1
-1 -1 -1 -1 -1 -1 -1 -1 -1 -1 -1 -1 -1 -1 -1 -1 -1 -1 -1 -1 -1 -1 -1 -1
-1 -1 -1 -1 -1 -1 -1 -1 -1 -1 -1 -1 -1 -1 -1 -1 -1 -1 -1 -1 -1 -1 -1 -1
-1 -1 -1 -1 -1 -1 -1 -1 -1 -1 -1 -1 -1 -1 -1 -1
$$ ##$RG_tab7= (0..255)
-1 -1 -1 -1 -1 -1 -1 -1 -1 -1 -1 -1 -1 -1 -1 -1 -1 -1 -1 -1 -1 -1 -1 -1
-1 -1 -1 -1 -1 -1 -1 -1 -1 -1 -1 -1 -1 -1 -1 -1 -1 -1 -1 -1 -1 -1 -1 -1
-1 -1 -1 -1 -1 -1 -1 -1 -1 -1 -1 -1 -1 -1 -1 -1 -1 -1 -1 -1 -1 -1 -1 -1
-1 -1 -1 -1 -1 -1 -1 -1 -1 -1 -1 -1 -1 -1 -1 -1 -1 -1 -1 -1 -1 -1 -1 -1
-1 -1 -1 -1 -1 -1 -1 -1 -1 -1 -1 -1 -1 -1 -1 -1 -1 -1 -1 -1 -1 -1 -1 -1
-1 -1 -1 -1 -1 -1 -1 -1 -1 -1 -1 -1 -1 -1 -1 -1 -1 -1 -1 -1 -1 -1 -1 -1
-1 -1 -1 -1 -1 -1 -1 -1 -1 -1 -1 -1 -1 -1 -1 -1 -1 -1 -1 -1 -1 -1 -1 -1
-1 -1 -1 -1 -1 -1 -1 -1 -1 -1 -1 -1 -1 -1 -1 -1 -1 -1 -1 -1 -1 -1 -1 -1
-1 -1 -1 -1 -1 -1 -1 -1 -1 -1 -1 -1 -1 -1 -1 -1 -1 -1 -1 -1 -1 -1 -1 -1
-1 -1 -1 -1 -1 -1 -1 -1 -1 -1 -1 -1 -1 -1 -1 -1 -1 -1 -1 -1 -1 -1 -1 -1
-1 -1 -1 -1 -1 -1 -1 -1 -1 -1 -1 -1 -1 -1 -1 -1
$$ ##$RG_tab8= (0..255)
-1 -1 -1 -1 -1 -1 -1 -1 -1 -1 -1 -1 -1 -1 -1 -1 -1 -1 -1 -1 -1 -1 -1 -1
-1 -1 -1 -1 -1 -1 -1 -1 -1 -1 -1 -1 -1 -1 -1 -1 -1 -1 -1 -1 -1 -1 -1 -1
-1 -1 -1 -1 -1 -1 -1 -1 -1 -1 -1 -1 -1 -1 -1 -1 -1 -1 -1 -1 -1 -1 -1 -1
-1 -1 -1 -1 -1 -1 -1 -1 -1 -1 -1 -1 -1 -1 -1 -1 -1 -1 -1 -1 -1 -1 -1 -1
-1 -1 -1 -1 -1 -1 -1 -1 -1 -1 -1 -1 -1 -1 -1 -1 -1 -1 -1 -1 -1 -1 -1 -1
-1 -1 -1 -1 -1 -1 -1 -1 -1 -1 -1 -1 -1 -1 -1 -1 -1 -1 -1 -1 -1 -1 -1 -1
-1 -1 -1 -1 -1 -1 -1 -1 -1 -1 -1 -1 -1 -1 -1 -1 -1 -1 -1 -1 -1 -1 -1 -1
-1 -1 -1 -1 -1 -1 -1 -1 -1 -1 -1 -1 -1 -1 -1 -1 -1 -1 -1 -1 -1 -1 -1 -1
-1 -1 -1 -1 -1 -1 -1 -1 -1 -1 -1 -1 -1 -1 -1 -1 -1 -1 -1 -1 -1 -1 -1 -1
-1 -1 -1 -1 -1 -1 -1 -1 -1 -1 -1 -1 -1 -1 -1 -1 -1 -1 -1 -1 -1 -1 -1 -1
-1 -1 -1 -1 -1 -1 -1 -1 -1 -1 -1 -1 -1 -1 -1 -1
$$ ##$RG_tabA= (0..255)
1 1.1 1.3 1.4 1.6 1.8 2 2.2 2.5 2.8 3.2 3.6 4 4.5 5 5.7 6.3 7.1 8 9 10.1
11.3 12.7 14.3 16 18 20.2 22.6 25.4 28.5 32 35.9 40.3 45.3 50.8 57 64 71.8
80.6 90.5 101.6 114 128 143.7 161.3 181 203.2 228.1 256 287.4 322.5 362
406.4 456.1 512 574.7 645.1 724.1 812.7 912.3 1024 1149.4 1290.2 1448.2
1625.5 1824.6 2048 2298.8 2580.3 2896.3 3251 3649.1 4096 4597.6 5160.6
5792.6 6502 7298.2 8192 9195.2 10321.3 11585.2 13004 14596.5 16384 18390.4
20642.5 23170.5 26008 29193 32768 36780.8 41285.1 46341 -1 -1 -1 -1 -1
-1 -1 -1 -1 -1 -1 -1 -1 -1 -1 -1 -1 -1 -1 -1 -1 -1 -1 -1 -1 -1 -1 -1 -1
-1 -1 -1 -1 -1 -1 -1 -1 -1 -1 -1 -1 -1 -1 -1 -1 -1 -1 -1 -1 -1 -1 -1 -1
-1 -1 -1 -1 -1 -1 -1 -1 -1 -1 -1 -1 -1 -1 -1 -1 -1 -1 -1 -1 -1 -1 -1 -1
-1 -1 -1 -1 -1 -1 -1 -1 -1 -1 -1 -1 -1 -1 -1 -1 -1 -1 -1 -1 -1 -1 -1 -1
-1 -1 -1 -1 -1 -1 -1 -1 -1 -1 -1 -1 -1 -1 -1 -1 -1 -1 -1 -1 -1 -1 -1 -1
-1 -1 -1 -1 -1 -1 -1 -1 -1 -1 -1 -1 -1 -1 -1 -1 -1 -1 -1 -1 -1 -1 -1 -1
-1 -1 -1 -1 -1 -1 -1 -1 -1 -1 -1 -1 -1
$$ ##$ROUT14= (0..7)
0 0 0 0 0 0 0 0
$$ ##$ROUTER= 3
$$ ##$RX22TY= <tty10>
$$ ##$RXFMAX= (0..7)
-1 -1 -1 -1 -1 -1 -1 -1
$$ ##$RXFMIN= (0..7)
-1 -1 -1 -1 -1 -1 -1 -1
$$ ##$RXINTLV= (0..7)
0 0 0 0 0 0 0 0
$$ ##$RXMSTY= <no>
$$ ##$SCMTY= <no>
$$ ##$SGUC1= (0..15)
0 0 0 0 0 0 0 0 0 0 0 0 0 0 0 0
$$ ##$SGUC2= (0..15)
0 0 0 0 0 0 0 0 0 0 0 0 0 0 0 0
$$ ##$SPECTR= 5
$$ ##$SY2FLAG= 0
$$ ##$TFXNUM= 0
$$ ##$TRIPLO2= 0
$$ ##$VTUTY= <tty05>
$$ ##$WBREFAM= (0..15)
100 100 100 100 100 100 100 100 100 100 100 100 100 100 100 100
$$ ##$WBREFPH= (0..15)
0 0 0 0 0 0 0 0 0 0 0 0 0 0 0 0
$$ ##$XFAC= 2
$$ ##END=
##$RELAX= 
$$ Bruker specific parameters
$$ --------------------------
##$DU= <P:\NMR-data>
##$EXPNO= 1
##$NAME= <NMR_polar_Ctrol_p11b.2D>
##$PROCNO= 1
##$TYPE= <nmr>
##$USER= <Ainhoa_raw_data>
##$ACQT0= -4.83829889523336
##$AMP= (0..31)
100 100 100 100 100 100 100 100 100 100 100 100 100 100 100 100 100 100
100 100 100 100 100 100 100 100 100 100 100 100 100 100
##$ANAVPT= -1
##$AQSEQ= 0
##$AQ_mod= 3
##$AUNM= <au_zg>
##$AUTOPOS= <26 >
##$BF1= 400.13
##$BF2= 100.612769
##$BF3= 400.13
##$BF4= 400.13
##$BF5= 500.13
##$BF6= 500.13
##$BF7= 500.13
##$BF8= 500.13
##$BYTORDA= 0
##$CFDGTYP= 0
##$CFRGTYP= 5
##$CHEMSTR= <none>
##$CNST= (0..63)
1 1 145 1 1 1 1 1 1 1 1 1 1 1 1 1 1 1 1 1 1 1 1 1 1 1 1 1 1 1 1 1 1 1 1
1 1 1 1 1 1 1 1 1 1 1 1 1 1 1 1 1 1 1 1 1 1 1 1 1 1 1 1 1
##$CPDPRG= <>
##$CPDPRG1= <>
##$CPDPRG2= <>
##$CPDPRG3= <>
##$CPDPRG4= <mlev>
##$CPDPRG5= <mlev>
##$CPDPRG6= <mlev>
##$CPDPRG7= <mlev>
##$CPDPRG8= <mlev>
##$CPDPRGB= <>
##$CPDPRGT= <>
##$D= (0..63)
0 2 0 0 0 0 0 0 0 0.06 0 0 2e-005 0 0 0 0.0002 0 0 0 0 0 0 0 0 0 0 0 0
0 0 0 0 0 0 0 0 0 0 0 0 0 0 0 0 0 0 0 0 0 0 0 0 0 0 0 0 0 0 0 0 0 0 0
##$DATE= 1228783142
##$DBL= (0..7)
120 120 120 120 120 120 120 120
##$DBP= (0..7)
150 150 150 150 150 150 150 150
##$DBP07= 0
##$DBPNAM0= <>
##$DBPNAM1= <>
##$DBPNAM2= <>
##$DBPNAM3= <>
##$DBPNAM4= <>
##$DBPNAM5= <>
##$DBPNAM6= <>
##$DBPNAM7= <>
##$DBPOAL= (0..7)
0.5 0.5 0.5 0.5 0.5 0.5 0.5 0.5
##$DBPOFFS= (0..7)
0 0 0 0 0 0 0 0
##$DE= 6
##$DECBNUC= <off>
##$DECIM= 24
##$DECNUC= <off>
##$DECSTAT= 4
##$DIGMOD= 0
##$DIGTYP= 7
##$DL= (0..7)
0 120 120 120 120 120 120 120
##$DP= (0..7)
150 150 150 150 150 150 150 150
##$DP07= 0
##$DPNAME0= <>
##$DPNAME1= <>
##$DPNAME2= <>
##$DPNAME3= <>
##$DPNAME4= <>
##$DPNAME5= <>
##$DPNAME6= <>
##$DPNAME7= <>
##$DPOAL= (0..7)
0.5 0.5 0.5 0.5 0.5 0.5 0.5 0.5
##$DPOFFS= (0..7)
0 0 0 0 0 0 0 0
##$DQDMODE= 0
##$DR= 18
##$DS= 4
##$DSLIST= <SSSSSSSSSSSSSSS>
##$DSPFIRM= 0
##$DSPFVS= -1
##$DTYPA= 0
##$EXP= <Ainhoa_d2o_pl8>
##$F1LIST= <111111111111111>
##$F2LIST= <222222222222222>
##$F3LIST= <333333333333333>
##$FCUCHAN= (0..9)
0 2 1 0 0 0 0 0 0 0
##$FL1= 90
##$FL2= 90
##$FL3= 90
##$FL4= 90
##$FOV= 20
##$FQ1LIST= <freqlist>
##$FQ2LIST= <freqlist>
##$FQ3LIST= <freqlist>
##$FQ4LIST= <freqlist>
##$FQ5LIST= <freqlist>
##$FQ6LIST= <freqlist>
##$FQ7LIST= <freqlist>
##$FQ8LIST= <freqlist>
##$FRQLO3= 1882485.02994012
##$FRQLO3N= 0
##$FS= (0..7)
83 83 83 83 83 83 83 83
##$FTLPGN= 0
##$FW= 90000
##$FnMODE= 0
##$FnTYPE= 0
##$GP031= 0
##$GPNAM0= <sine.100>
##$GPNAM1= <sine.100>
##$GPNAM10= <sine.100>
##$GPNAM11= <sine.100>
##$GPNAM12= <sine.100>
##$GPNAM13= <sine.100>
##$GPNAM14= <sine.100>
##$GPNAM15= <sine.100>
##$GPNAM16= <sine.100>
##$GPNAM17= <sine.100>
##$GPNAM18= <sine.100>
##$GPNAM19= <sine.100>
##$GPNAM2= <sine.100>
##$GPNAM20= <sine.100>
##$GPNAM21= <sine.100>
##$GPNAM22= <sine.100>
##$GPNAM23= <sine.100>
##$GPNAM24= <sine.100>
##$GPNAM25= <sine.100>
##$GPNAM26= <sine.100>
##$GPNAM27= <sine.100>
##$GPNAM28= <sine.100>
##$GPNAM29= <sine.100>
##$GPNAM3= <sine.100>
##$GPNAM30= <sine.100>
##$GPNAM31= <sine.100>
##$GPNAM4= <sine.100>
##$GPNAM5= <sine.100>
##$GPNAM6= <sine.100>
##$GPNAM7= <sine.100>
##$GPNAM8= <sine.100>
##$GPNAM9= <sine.100>
##$GPX= (0..31)
0 0 0 0 0 0 0 0 0 0 0 0 0 0 0 0 0 0 0 0 0 0 0 0 0 0 0 0 0 0 0 0
##$GPY= (0..31)
0 0 0 0 0 0 0 0 0 0 0 0 0 0 0 0 0 0 0 0 0 0 0 0 0 0 0 0 0 0 0 0
##$GPZ= (0..31)
0 0 0 0 0 0 0 0 0 0 0 0 0 0 0 0 0 0 0 0 0 0 0 0 0 0 0 0 0 0 0 0
##$GRDPROG= <>
##$GRPDLY= -1
##$HDDUTY= 20
##$HDRATE= 20
##$HGAIN= (0..3)
0 0 0 0
##$HL1= 1
##$HL2= 35
##$HL3= 16
##$HL4= 17
##$HOLDER= 0
##$HPMOD= (0..7)
0 0 0 0 0 0 0 0
##$HPPRGN= 0
##$IN= (0..63)
0.001 0.001 0.001 0.001 0.001 0.001 0.001 0.001 0.001 0.001 0.001 0.001
0.001 0.001 0.001 0.001 0.001 0.001 0.001 0.001 0.001 0.001 0.001 0.001
0.001 0.001 0.001 0.001 0.001 0.001 0.001 0.001 0.001 0.001 0.001 0.001
0.001 0.001 0.001 0.001 0.001 0.001 0.001 0.001 0.001 0.001 0.001 0.001
0.001 0.001 0.001 0.001 0.001 0.001 0.001 0.001 0.001 0.001 0.001 0.001
0.001 0.001 0.001 0.001
##$INF= (0..7)
0 0 0 0 0 0 0 0
##$INP= (0..63)
0 0 0 0 0 0 0 0 0 0 0 0 0 0 0 0 0 0 0 0 0 0 0 0 0 0 0 0 0 0 0 0 0 0 0 0
0 0 0 0 0 0 0 0 0 0 0 0 0 0 0 0 0 0 0 0 0 0 0 0 0 0 0 0
##$INSTRUM= <avance400>
##$L= (0..31)
1 1 1 1 1 1 1 1 1 1 1 1 1 1 1 1 1 1 1 1 1 1 1 1 1 1 1 1 1 1 1 1
##$LFILTER= 200
##$LGAIN= -5
##$LINPSTP= 10
##$LOCKED= yes
##$LOCKFLD= 3155
##$LOCKGN= 98.5
##$LOCKPOW= -25
##$LOCKPPM= 4.69999980926514
##$LOCNUC= <2H>
##$LOCPHAS= 268
##$LOCSHFT= yes
##$LOCSW= 0
##$LTIME= 0.200000002980232
##$MASR= 4200
##$MASRLST= <masrlst>
##$NBL= 1
##$NC= -2
##$NLOGCH= 1
##$NS= 1024
##$NUC1= <1H>
##$NUC2= <13C>
##$NUC3= <off>
##$NUC4= <off>
##$NUC5= <off>
##$NUC6= <off>
##$NUC7= <off>
##$NUC8= <off>
##$NUCLEI= 0
##$NUCLEUS= <off>
##$O1= 1883.16
##$O2= 4979.85804243228
##$O3= 1900.52349393
##$O4= 1900.52349393
##$O5= 0
##$O6= 0
##$O7= 0
##$O8= 0
##$OBSCHAN= (0..9)
0 0 0 0 0 0 0 0 0 0
##$OVERFLW= 0
##$P= (0..63)
7.6 7.6 15.2 14.9 29.8 16.5 25 50 0 0 0 0 0 0 0 200000 1000 2500 0 600
2500 0 0 0 0 200 0 7.6 1000 0 0 0 0 0 0 0 0 0 0 0 0 0 0 0 0 0 0 0 0 0 0
0 0 0 0 0 0 0 0 0 0 0 0 0
##$PACOIL= (0..15)
0 0 0 0 0 0 0 0 0 0 0 0 0 0 0 0
##$PAPS= 2
##$PARMODE= 0
##$PCPD= (0..9)
100 100 70 100 100 100 100 100 100 100
##$PHCOR= (0..31)
0 0 0 0 0 0 0 0 0 0 0 0 0 0 0 0 0 0 0 0 0 0 0 0 0 0 0 0 0 0 0 0
##$PHLIST= <>
##$PHP= 1
##$PH_ref= 0
##$PL= (0..63)
120 0 -4 120 120 120 120 120 80 60 10.34 22.38 9 120 120 120 120 120 0
120 120 120 120 120 120 120 120 22.38 120 120 9 120 120 120 120 120 120
120 120 120 120 120 120 120 120 120 120 120 120 120 120 120 120 120 120
120 120 120 120 120 120 120 120 120
##$PLSTEP= 0.1
##$PLSTRT= -6
##$POWMOD= 0
##$PQPHASE= 0
##$PQSCALE= 0
##$PR= 1
##$PRECHAN= (0..15)
-1 1 2 -1 -1 -1 -1 -1 -1 -1 -1 -1 -1 -1 -1 -1
##$PRGAIN= 0
##$PROBHD= <5 mm PABBI 1H-BB Z-GRD Z811201/0006
>
##$PROSOL= no
##$PULPROG= <zgprpl8>
##$PW= 0
##$PYNM= <acqu.py>
##$QNP= 1
##$RD= 0
##$RECCHAN= (0..15)
-1 -1 -1 -1 -1 -1 -1 -1 -1 -1 -1 -1 -1 -1 -1 -1
##$RECPH= 0
##$RECPRE= (0..15)
-1 -1 -1 -1 -1 -1 -1 -1 -1 -1 -1 -1 -1 -1 -1 -1
##$RECPRFX= (0..15)
-1 -1 -1 -1 -1 -1 -1 -1 -1 -1 -1 -1 -1 -1 -1 -1
##$RECSEL= (0..15)
0 0 0 0 0 0 0 0 0 0 0 0 0 0 0 0
##$RG= 362
##$RO= 0
##$ROUTWD1= (0..23)
0 0 0 0 0 0 0 0 0 0 0 0 0 0 0 0 0 0 0 0 1 1 0 0
##$ROUTWD2= (0..23)
0 0 0 0 0 1 0 0 0 0 0 0 0 0 0 0 0 0 1 0 1 1 0 0
##$RSEL= (0..9)
0 1 2 0 0 0 0 0 0 0
##$S= (0..7)
83 4 83 83 83 83 83 83
##$SEOUT= 0
##$SFO1= 400.13188316
##$SFO2= 100.617748858042
##$SFO3= 400.131900523494
##$SFO4= 400.131900523494
##$SFO5= 500.13
##$SFO6= 500.13
##$SFO7= 500.13
##$SFO8= 500.13
##$SOLVENT= <D2O>
##$SP= (0..31)
1 120 120 120 120 0 120 120 120 0 120 120 0 0 120 0 150 150 120 120.87
118.96 122.27 114.95 150 150 150 150 150 150 120 120 120
##$SP07= 0
##$SPECTR= 0
##$SPNAM0= <gauss>
##$SPNAM1= <Gaus1.1000>
##$SPNAM10= <Gaus1.1000>
##$SPNAM11= <Gaus1.1000>
##$SPNAM12= <gauss>
##$SPNAM13= <gauss>
##$SPNAM14= <Gaus1.1000>
##$SPNAM15= <Gaus1.1000>
##$SPNAM16= <gauss>
##$SPNAM17= <gauss>
##$SPNAM18= <Gaus1.1000>
##$SPNAM19= <Gaus1.1000>
##$SPNAM2= <Gaus1.1000>
##$SPNAM20= <Gaus1.1000>
##$SPNAM21= <Gaus1.1000>
##$SPNAM22= <Gaus1.1000>
##$SPNAM23= <gauss>
##$SPNAM24= <gauss>
##$SPNAM25= <gauss>
##$SPNAM26= <gauss>
##$SPNAM27= <gauss>
##$SPNAM28= <gauss>
##$SPNAM29= <Gaus1.1000>
##$SPNAM3= <Gaus1.1000>
##$SPNAM30= <Gaus1.1000>
##$SPNAM31= <Gaus1.1000>
##$SPNAM4= <Gaus1.1000>
##$SPNAM5= <gauss>
##$SPNAM6= <Gaus1.1000>
##$SPNAM7= <Gaus1.1000>
##$SPNAM8= <Gaus1.1000>
##$SPNAM9= <gauss>
##$SPOAL= (0..31)
0.5 0.5 0.5 0.5 0.5 0.5 0.5 0.5 0.5 0.5 0.5 0.5 0.5 0.5 0.5 0.5 0.5 0.5
0.5 0.5 0.5 0.5 0.5 0.5 0.5 0.5 0.5 0.5 0.5 0.5 0.5 0.5
##$SPOFFS= (0..31)
0 0 0 0 0 0 0 0 0 0 0 0 0 0 0 0 0 0 0 0 0 0 0 0 0 0 0 0 0 0 0 0
##$SUBNAM0= <"">
##$SUBNAM1= <"">
##$SUBNAM2= <"">
##$SUBNAM3= <"">
##$SUBNAM4= <"">
##$SUBNAM5= <"">
##$SUBNAM6= <"">
##$SUBNAM7= <"">
##$SUBNAM8= <"">
##$SUBNAM9= <"">
##$SW= 12.4709381333766
##$SWIBOX= (0..15)
0 1 2 0 0 0 0 0 0 0 0 0 0 0 0 0
##$SW_h= 4990.01996007984
##$SWfinal= 0
##$TD= 16244
##$TD0= 1
##$TE= 302.44
##$TE2= 300
##$TE3= 300
##$TEG= 300
##$TL= (0..7)
0 120 120 120 120 120 120 120
##$TP= (0..7)
150 150 150 150 150 150 150 150
##$TP07= 0
##$TPNAME0= <>
##$TPNAME1= <>
##$TPNAME2= <>
##$TPNAME3= <>
##$TPNAME4= <>
##$TPNAME5= <>
##$TPNAME6= <>
##$TPNAME7= <>
##$TPOAL= (0..7)
0.5 0.5 0.5 0.5 0.5 0.5 0.5 0.5
##$TPOFFS= (0..7)
0 0 0 0 0 0 0 0
##$TUNHIN= 0
##$TUNHOUT= 0
##$TUNXOUT= 0
##$USERA1= <user>
##$USERA2= <user>
##$USERA3= <user>
##$USERA4= <user>
##$USERA5= <user>
##$V9= 5
##$VALIST= <valist>
##$VCLIST= <CCCCCCCCCCCCCCC>
##$VD= 0
##$VDLIST= <DDDDDDDDDDDDDDD>
##$VPLIST= <PPPPPPPPPPPPPPP>
##$VTLIST= <TTTTTTTTTTTTTTT>
##$WBST= 1024
##$WBSW= 15.536156
##$XGAIN= (0..3)
0 0 0 0
##$XL= 0
##$YL= 0
##$YMAX_a= 9143444
##$YMIN_a= -9211432
##$ZGOPTNS= <>
##$ZL1= 120
##$ZL2= 120
##$ZL3= 120
##$ZL4= 120
##$ABSF1= 10
##$ABSF2= 0
##$ABSG= 5
##$ABSL= 3
##$ALPHA= 0
##$AQORDER= 0
##$ASSFAC= 0
##$ASSFACI= 0
##$ASSFACX= 0
##$ASSWID= 0
##$AUNMP= <proc_1H_AID>
##$AXLEFT= 0
##$AXNAME= <>
##$AXNUC= <off>
##$AXRIGHT= 0
##$AXTYPE= 0
##$AXUNIT= <>
##$AZFE= 0.1
##$AZFW= 0.1
##$BCFW= 1
##$BC_mod= 2
##$BYTORDP= 0
##$COROFFS= 0
##$CY= 12.5
##$DATMOD= 1
##$DC= 2
##$DFILT= <>
##$DTYPP= 0
##$F1P= 9.9967504570787
##$F2P= -9.53364507338961e-007
##$FCOR= 1
##$FTSIZE= 65536
##$FT_mod= 4
##$GAMMA= 1
##$GB= 0
##$INTBC= 1
##$INTSCL= 1
##$ISEN= 128
##$LB= 1
##$LEV0= 0
##$LPBIN= 0
##$MAXI= 10000
##$MC2= 0
##$MEAN= 0
##$ME_mod= 0
##$MI= 0.02
##$NCOEF= 0
##$NC_proc= 0
##$NLEV= 6
##$NOISF1= 8.174992
##$NOISF2= 6.675002
##$NSP= 1
##$NTH_PI= 0
##$NZP= 0
##$OFFSET= 10.97964
##$PC= 1
##$PHC0= 165.4365
##$PHC1= -4.73105
##$PH_mod= 0
##$PKNL= yes
##$PPARMOD= 0
##$PPDIAG= 0
##$PPIPTYP= 0
##$PPMPNUM= 100
##$PPRESOL= 1
##$PSCAL= 0
##$PSIGN= 0
##$PYNMP= <proc.py>
##$REVERSE= no
##$SF= 400.129984887385
##$SI= 131072
##$SIGF1= 5.6
##$SIGF2= 5.2
##$SINO= 400
##$SIOLD= 131072
##$SPECTYP= <>
##$SREGLST= <1H.D2O>
##$SSB= 2
##$STSI= 0
##$STSR= 0
##$SW_p= 4990.01996007983
##$SYMM= 0
##$S_DEV= 0
##$TDeff= 16244
##$TDoff= 0
##$TI= <>
##$TILT= no
##$TM1= 0
##$TM2= 0
##$TOPLEV= 0
##$USERP1= <user>
##$USERP2= <user>
##$USERP3= <user>
##$USERP4= <user>
##$USERP5= <user>
##$WDW= 4
##$XDIM= 8192
##$YMAX_p= 0
##$YMIN_p= 0
##$CURPLOT= <\\rik006s\net8_hp>
##$CURPRIN= <$\\rik006s\net8_hp>
##$DFORMAT= <normdp>
##$LAYOUT= <+/1d_h.xwp>
##$LFORMAT= <normlp>
##$PFORMAT= <normpl>
##$SURQMSG= 1
$$ End of Bruker specific parameters
$$ ---------------------------------
##NTUPLES= NMR FID
##VAR_NAME=  TIME,          FID/REAL,        FID/IMAG
##SYMBOL=    X,             R,               I
##VAR_TYPE=  INDEPENDENT,   DEPENDENT,       DEPENDENT
##VAR_FORM=  AFFN,          ASDF,            ASDF
##VAR_DIM=   8122,          8122,            8122
##UNITS=     SECONDS,       ARBITRARY UNITS, ARBITRARY UNITS
##FACTOR=    0.0002004,     1,               1
##FIRST=     0,             -10139443,       3845087
##LAST=      1.6274484,     -194021,         136436
##MIN=       0,             -10139443,       -10139443
##MAX=       1.6274484,     8833175,         8833175
$$ Real data points
##PAGE= N=1
##DATA TABLE= (X++(R..R)), XYDATA
0 -10139443
1 -8139476
2 -1743846
3 -4832096
4 -7745361
5 -7445677
6 -2826883
7 -3612173
8 -7602547
9 -8403410
10 -6345906
11 -4051548
12 -5425031
13 -9133126
14 -6987400
15 -4660767
16 -5199327
17 -7322464
18 -8000228
19 -4436666
20 -3092703
21 -7015061
22 -8391564
23 -6969723
24 -4246691
25 -5317605
26 -8814164
27 -7099357
28 -4122803
29 -4890165
30 -6773658
31 -8426698
32 -5809427
33 -3917095
34 -6399021
35 -7875072
36 -7028488
37 -4669128
38 -4258434
39 -7942076
40 -7551989
41 -4807254
42 -4845962
43 -6426494
44 -7959095
45 -5847621
46 -3561208
47 -6287810
48 -7996192
49 -7138636
50 -4876354
51 -4329139
52 -7995529
53 -8332178
54 -4794360
55 -3845673
56 -5474803
57 -8524480
58 -7139711
59 -3084271
60 -4628651
61 -7974940
62 -8412335
63 -5799294
64 -3410623
65 -6638720
66 -8559407
67 -5926962
68 -4413583
69 -4815389
70 -7158867
71 -7259113
72 -4128103
73 -4977127
74 -7338918
75 -7717016
76 -6099881
77 -3562336
78 -5860885
79 -8610350
80 -6314924
81 -4107273
82 -4279854
83 -7453362
84 -8499041
85 -4242625
86 -3469988
87 -6455950
88 -7795527
89 -6431773
90 -3410506
91 -5150156
92 -8582494
93 -6913166
94 -4422130
95 -3805936
96 -6202034
97 -8452911
98 -5337891
99 -3552825
100 -5601797
101 -7413239
102 -7345492
103 -4284140
104 -4458261
105 -8013816
106 -7247473
107 -4597420
108 -3484048
109 -5599988
110 -8362291
111 -5355423
112 -2685697
113 -5121482
114 -7944089
115 -8339925
116 -4591273
117 -3079180
118 -6768661
119 -7675030
120 -5447671
121 -3320076
122 -4190758
123 -8061159
124 -7148874
125 -3964856
126 -4539472
127 -6554385
128 -7813478
129 -5273162
130 -3223927
131 -6403125
132 -7670414
133 -5602987
134 -3440384
135 -3705652
136 -7559182
137 -7570833
138 -4177266
139 -4231295
140 -6356603
141 -8312331
142 -5983616
143 -2270869
144 -4701580
145 -7726450
146 -6841351
147 -4198942
148 -3059781
149 -6738837
150 -7956367
151 -4391771
152 -3525601
153 -5456207
154 -8005623
155 -7003538
156 -3012538
157 -4094204
158 -6981742
159 -6917454
160 -4936063
161 -2898429
162 -5580923
163 -8116566
164 -5455575
165 -3604572
166 -4474370
167 -7303597
168 -7663416
169 -3441210
170 -3211101
171 -6519130
172 -7235948
173 -5217148
174 -2338914
175 -4441005
176 -8117513
177 -6299660
178 -3945550
179 -3988486
180 -6256628
181 -7748432
182 -4466092
183 -3140857
184 -5471982
185 -6540248
186 -5856745
187 -3301819
188 -4033074
189 -7629206
190 -6650405
191 -4059693
192 -3476614
193 -5531437
194 -7847190
195 -4957073
196 -2732643
197 -5172630
198 -7000944
199 -6574395
200 -3612761
201 -3210454
202 -6907757
203 -6945933
204 -4442218
205 -3337864
206 -4748250
207 -7740249
208 -5927334
209 -2895666
210 -4382796
211 -6496799
212 -6956677
213 -4298815
214 -2679439
215 -5968814
216 -6930926
217 -4785730
218 -3511946
219 -4289808
220 -7323897
221 -6501413
222 -3246894
223 -4050183
224 -5981655
225 -6742659
226 -4513594
227 -2204090
228 -5362308
229 -7541895
230 -5591858
231 -3513088
232 -3557067
233 -7004801
234 -7180605
235 -3214769
236 -3015342
237 -5347812
238 -7010679
239 -5514580
240 -2410934
241 -4483430
242 -7179170
243 -5974046
244 -3980848
245 -3133225
246 -6016039
247 -7420587
248 -3951924
249 -2818660
250 -4653644
251 -6786363
252 -6243200
253 -2577232
254 -3488811
255 -6934161
256 -6586719
257 -4288609
258 -2488915
259 -4932430
260 -7613661
261 -4877226
262 -3056112
263 -4383516
264 -6449175
265 -6615729
266 -2977457
267 -2701703
268 -6120195
269 -6699593
270 -4975364
271 -2737158
272 -4200637
273 -7567769
274 -5643602
275 -2905688
276 -3375843
277 -5721893
278 -7173134
279 -3939220
280 -2374911
281 -5476231
282 -6781673
283 -5445744
284 -2809921
285 -3341634
286 -7172513
287 -6329102
288 -3166379
289 -2776901
290 -4861305
291 -7327049
292 -4974214
293 -2291734
294 -4659511
295 -6731101
296 -6202676
297 -3382966
298 -2464632
299 -6131223
300 -6599179
301 -3746599
302 -2821214
303 -4344821
304 -7206389
305 -5754214
306 -2382714
307 -3860458
308 -6197346
309 -6340319
310 -3875930
311 -2035239
312 -5379055
313 -7140337
314 -4662985
315 -2919712
316 -3455263
317 -6531314
318 -6309677
319 -2627699
320 -3140128
321 -5693404
322 -6583611
323 -4689424
324 -2052999
325 -4561782
326 -7107314
327 -5181604
328 -3142083
329 -2943543
330 -5776674
331 -6704713
332 -3189971
333 -2617719
334 -4911339
335 -6578340
336 -5764268
337 -2629016
338 -3740518
339 -6580462
340 -5364937
341 -3301921
342 -2576596
343 -5064588
344 -6954917
345 -3949692
346 -2641011
347 -4529452
348 -6271713
349 -6022558
350 -2789641
351 -2957624
352 -6145615
353 -5821522
354 -3767681
355 -2432874
356 -4348390
357 -7100447
358 -4742167
359 -2633152
360 -4020171
361 -5868682
362 -6206270
363 -3079404
364 -2321051
365 -5697236
366 -6348199
367 -4502663
368 -2524692
369 -3537165
370 -6862445
371 -5472685
372 -2682868
373 -3305104
374 -5232056
375 -6477631
376 -3897337
377 -2114329
378 -5071667
379 -6419406
380 -4937295
381 -2730563
382 -2866228
383 -6303438
384 -5870681
385 -2837241
386 -2903324
387 -4892239
388 -6843560
389 -4733318
390 -1822864
391 -4128754
392 -6259594
393 -5315517
394 -2981986
395 -2309293
396 -5797671
397 -6533025
398 -3461659
399 -2712204
400 -4245739
401 -6629358
402 -5486155
403 -1976239
404 -3242965
405 -5816617
406 -5708784
407 -3564411
408 -1858643
409 -4963916
410 -7074444
411 -4440693
412 -2750510
413 -3464301
414 -5965548
415 -5917336
416 -2279878
417 -2606187
418 -5420336
419 -6038882
420 -4330363
421 -1987575
422 -4158021
423 -6848177
424 -4713227
425 -2653950
426 -2918521
427 -5552439
428 -6668656
429 -3150678
430 -2180379
431 -4733503
432 -6090758
433 -5056993
434 -2074656
435 -3026151
436 -6396464
437 -5392061
438 -3075955
439 -2555231
440 -4840145
441 -6965042
442 -3989183
443 -2013816
444 -4131873
445 -5936046
446 -5533066
447 -2342544
448 -2144058
449 -5828268
450 -6005096
451 -3755208
452 -2498862
453 -4058859
454 -6834506
455 -4674727
456 -1874711
457 -3293708
458 -5464951
459 -6048404
460 -3257469
461 -1880209
462 -5164985
463 -6269402
464 -4355266
465 -2517064
466 -3070816
467 -6256996
468 -5460079
469 -2369932
470 -2797852
471 -4766987
472 -6095281
473 -4084625
474 -1974000
475 -4691402
476 -6311781
477 -4570948
478 -2454977
479 -2486001
480 -5881773
481 -6023801
482 -2659917
483 -2507013
484 -4502031
485 -6248362
486 -4707656
487 -1728552
488 -3537115
489 -5935106
490 -5295232
491 -3399452
492 -2186222
493 -4864075
494 -6325085
495 -3606149
496 -2542764
497 -3700614
498 -5621926
499 -5113662
500 -1993157
501 -3030896
502 -5756274
503 -5489755
504 -3713200
505 -2295442
506 -4609177
507 -6428533
508 -3654054
509 -2168748
510 -3358133
511 -5496971
512 -5680154
513 -2429491
514 -2447580
515 -5352082
516 -5897405
517 -4297703
518 -1960276
519 -3461394
520 -6464875
521 -4678895
522 -2309235
523 -2576938
524 -4865909
525 -6275890
526 -3320318
527 -2115131
528 -4667272
529 -5725763
530 -4644768
531 -2174585
532 -2784620
533 -6094925
534 -5173036
535 -2711077
536 -2606887
537 -4599745
538 -6415995
539 -3706250
540 -1583900
541 -3952272
542 -5785971
543 -5267474
544 -2505779
545 -1998816
546 -5554411
547 -5909398
548 -3418229
549 -2363214
550 -3615219
551 -6157898
552 -4645927
553 -1898515
554 -3247012
555 -5223472
556 -5580993
557 -3361267
558 -1937357
559 -5002781
560 -6004343
561 -3497604
562 -2018155
563 -3085596
564 -6119275
565 -5284164
566 -1961771
567 -2930961
568 -5340558
569 -5980791
570 -3752548
571 -1404452
572 -3978767
573 -6089057
574 -4340258
575 -2391037
576 -2272530
577 -5348243
578 -6226906
579 -2991114
580 -2350567
581 -4241514
582 -5908932
583 -4786298
584 -1629278
585 -3010011
586 -5703294
587 -4712892
588 -2820632
589 -2307480
590 -5020125
591 -6354436
592 -3138553
593 -2071608
594 -3974130
595 -5744107
596 -5050918
597 -1729977
598 -2455368
599 -5824071
600 -5659507
601 -3365269
602 -1458359
603 -3508754
604 -6502137
605 -4406697
606 -2103869
607 -2892331
608 -5155437
609 -6033521
610 -2857638
611 -1871370
612 -4754791
613 -5583933
614 -4096113
615 -1944322
616 -2847629
617 -5910458
618 -4720852
619 -2466717
620 -2918511
621 -4857104
622 -6101109
623 -3288913
624 -1493736
625 -4107693
626 -5492753
627 -4442912
628 -2233514
629 -2418782
630 -5721821
631 -5444853
632 -2933521
633 -2618802
634 -4069141
635 -5970329
636 -4148600
637 -1623350
638 -3265228
639 -4972201
640 -4875554
641 -3145077
642 -2335511
643 -5142087
644 -5621247
645 -3167438
646 -2437753
647 -3624529
648 -5705783
649 -4393480
650 -1616386
651 -3276114
652 -5413891
653 -5056162
654 -2949148
655 -1804520
656 -4801447
657 -6090779
658 -3575742
659 -2239589
660 -2978098
661 -5482778
662 -5408949
663 -2203691
664 -2383642
665 -4552883
666 -5379713
667 -3933320
668 -1578704
669 -3535733
670 -5935773
671 -4268456
672 -2550861
673 -2780597
674 -5297744
675 -5851289
676 -2379169
677 -1889181
678 -4264131
679 -5319067
680 -4074419
681 -1587877
682 -3200381
683 -6208831
684 -4974521
685 -2704316
686 -1998345
687 -4230768
688 -6143588
689 -3348884
690 -1603293
691 -3398854
692 -5388855
693 -5248828
694 -2173278
695 -2199400
696 -5485497
697 -5425686
698 -3338475
699 -2027306
700 -3485734
701 -5886512
702 -3890460
703 -1800903
704 -3129033
705 -5035384
706 -5433038
707 -2632158
708 -1854947
709 -5153197
710 -5756937
711 -3588409
712 -1794648
713 -2913876
714 -6028916
715 -4825717
716 -1973826
717 -2554638
718 -4664987
719 -5961468
720 -3516608
721 -1309129
722 -3827719
723 -5619632
724 -4611189
725 -2566299
726 -2205857
727 -5187021
728 -5375530
729 -2633794
730 -2230823
731 -3810859
732 -5679268
733 -4159138
734 -1569354
735 -3591473
736 -5676853
737 -4785068
738 -2768356
739 -2043075
740 -4769010
741 -5424767
742 -2680075
743 -2031213
744 -3467205
745 -5633114
746 -4990131
747 -1930189
748 -2791646
749 -5184326
750 -5198180
751 -3295582
752 -1462628
753 -3762111
754 -5822603
755 -3630415
756 -2044045
757 -2853102
758 -5337936
759 -5609112
760 -2289260
761 -2266119
762 -4789603
763 -5185197
764 -3552899
765 -1525144
766 -3386552
767 -6020581
768 -4246148
769 -2187095
770 -2304028
771 -4636410
772 -6009169
773 -3037429
774 -1761683
775 -4004096
776 -5448418
777 -4666827
778 -1896547
779 -2312550
780 -5454558
781 -4943013
782 -2877351
783 -2202127
784 -3773857
785 -5722146
786 -3645959
787 -1979559
788 -3702872
789 -5149933
790 -4914424
791 -2446080
792 -2105119
793 -5113130
794 -5088453
795 -3011690
796 -2187325
797 -3564754
798 -5880499
799 -4189151
800 -1823044
801 -3174625
802 -4916287
803 -5134350
804 -2759463
805 -1546284
806 -4418176
807 -5366908
808 -3649326
809 -2382824
810 -2978647
811 -5651314
812 -5042579
813 -2199314
814 -2520833
815 -4237709
816 -5241246
817 -3398139
818 -1358650
819 -3886446
820 -5671245
821 -4094221
822 -2433557
823 -2622782
824 -5336452
825 -5249511
826 -2215380
827 -2206167
828 -4037958
829 -5353452
830 -4055593
831 -1493871
832 -3212647
833 -5553533
834 -4639359
835 -2673283
836 -1812183
837 -4454474
838 -5865127
839 -3085453
840 -1955214
841 -3474518
842 -5481423
843 -4931042
844 -1650704
845 -2314272
846 -5131483
847 -4946448
848 -3061237
849 -1666086
850 -3883053
851 -6131574
852 -3819431
853 -2062056
854 -2975968
855 -5000580
856 -5325911
857 -2175043
858 -1753888
859 -4585353
860 -5299593
861 -3865901
862 -1837074
863 -3103929
864 -5980777
865 -4505053
866 -2148394
867 -2310154
868 -4297698
869 -5684792
870 -3077173
871 -1677304
872 -4090459
873 -5383741
874 -4449658
875 -2138116
876 -2360991
877 -5413754
878 -4860095
879 -2437669
880 -2073686
881 -3759718
882 -5698920
883 -3657637
884 -1563201
885 -3590631
886 -5315238
887 -4847526
888 -2451425
889 -1763571
890 -4841888
891 -5351136
892 -3082924
893 -2062258
894 -3101185
895 -5561801
896 -4598779
897 -1857363
898 -2766198
899 -4665082
900 -5099341
901 -3145139
902 -1485436
903 -4128304
904 -5601697
905 -3701615
906 -2270180
907 -2730112
908 -5180594
909 -4880017
910 -1937567
911 -2329565
912 -4310823
913 -5192678
914 -3813860
915 -1721016
916 -3632514
917 -5552324
918 -4076358
919 -2423775
920 -2219831
921 -4592847
922 -5378296
923 -2537691
924 -2018787
925 -3864886
926 -5301016
927 -4451717
928 -1769963
929 -2872478
930 -5371189
931 -4504147
932 -2733163
933 -2027776
934 -4145433
935 -5716299
936 -3200351
937 -2039411
938 -3509203
939 -4964641
940 -4652728
941 -1983748
942 -2317907
943 -5013613
944 -4767177
945 -3124948
946 -2044964
947 -3696582
948 -5905608
949 -3853295
950 -1937231
951 -2981672
952 -4693855
953 -5040154
954 -2342786
955 -1797198
956 -4666775
957 -5177352
958 -3586669
959 -1963169
960 -2904316
961 -5657246
962 -4416798
963 -1996982
964 -2460410
965 -4316867
966 -5480647
967 -3091772
968 -1489130
969 -4070904
970 -5369600
971 -4154895
972 -2140193
973 -2185442
974 -5117887
975 -4915791
976 -2433505
977 -2314506
978 -3939756
979 -5668533
980 -3931114
981 -1458908
982 -3247205
983 -5066236
984 -4523562
985 -2524095
986 -1745969
987 -4654962
988 -5490242
989 -3005198
990 -2108112
991 -3326685
992 -5528761
993 -4596355
994 -1613440
995 -2660519
996 -4863660
997 -4886357
998 -3037742
999 -1523825
1000 -4042668
1001 -5745306
1002 -3573595
1003 -2062451
1004 -2644020
1005 -5027614
1006 -5140803
1007 -2038782
1008 -2113707
1009 -4453040
1010 -5276401
1011 -3884180
1012 -1577298
1013 -3216867
1014 -5628341
1015 -4077277
1016 -2182852
1017 -2161494
1018 -4494914
1019 -5608444
1020 -2771940
1021 -1959965
1022 -3958032
1023 -5137037
1024 -4341162
1025 -1744811
1026 -2418541
1027 -5242505
1028 -4602003
1029 -2720697
1030 -2085148
1031 -3944537
1032 -5814708
1033 -3476293
1034 -1843482
1035 -3376431
1036 -4807635
1037 -4646338
1038 -2127749
1039 -1975190
1040 -4905009
1041 -4996147
1042 -3180731
1043 -2082441
1044 -3363506
1045 -5732178
1046 -4066980
1047 -1778498
1048 -2743705
1049 -4464166
1050 -5099689
1051 -2856080
1052 -1687391
1053 -4357469
1054 -5278072
1055 -3773101
1056 -2207909
1057 -2626248
1058 -5261912
1059 -4612464
1060 -2150636
1061 -2547683
1062 -4159494
1063 -5238220
1064 -3414602
1065 -1536576
1066 -3697634
1067 -5113445
1068 -3983590
1069 -2444128
1070 -2334338
1071 -4947115
1072 -5080181
1073 -2532781
1074 -2380798
1075 -3850579
1076 -5276068
1077 -3905610
1078 -1355771
1079 -2982000
1080 -5056852
1081 -4422121
1082 -2700005
1083 -1922308
1084 -4482837
1085 -5572560
1086 -3055787
1087 -2155883
1088 -3293448
1089 -5056840
1090 -4471812
1091 -1644498
1092 -2466554
1093 -4842795
1094 -4854145
1095 -3314403
1096 -1843206
1097 -3831335
1098 -5663923
1099 -3467235
1100 -1968304
1101 -2770887
1102 -4789095
1103 -5058846
1104 -2194462
1105 -2138831
1106 -4501176
1107 -4937468
1108 -3683553
1109 -1813796
1110 -3122727
1111 -5579533
1112 -4075655
1113 -2153095
1114 -2376854
1115 -4362180
1116 -5492276
1117 -2801298
1118 -1717454
1119 -3941400
1120 -5002078
1121 -4121140
1122 -1891839
1123 -2398279
1124 -5356737
1125 -4745594
1126 -2620438
1127 -2221495
1128 -3803565
1129 -5505751
1130 -3348096
1131 -1571509
1132 -3421210
1133 -4909286
1134 -4619829
1135 -2353320
1136 -1912689
1137 -4925294
1138 -5257669
1139 -3078823
1140 -1975448
1141 -3099195
1142 -5516131
1143 -4183976
1144 -1609871
1145 -2734205
1146 -4649481
1147 -5140987
1148 -3054758
1149 -1563915
1150 -4110046
1151 -5217351
1152 -3434483
1153 -2066362
1154 -2593777
1155 -5199767
1156 -4823791
1157 -2095255
1158 -2527373
1159 -4349525
1160 -5227729
1161 -3516401
1162 -1340569
1163 -3385307
1164 -5242965
1165 -3942743
1166 -2263467
1167 -2089404
1168 -4750192
1169 -5480610
1170 -2662554
1171 -2064689
1172 -3663522
1173 -5210021
1174 -4268688
1175 -1514723
1176 -2677116
1177 -5082448
1178 -4500496
1179 -2857630
1180 -1936027
1181 -3987662
1182 -5400523
1183 -3074514
1184 -2100605
1185 -3298881
1186 -4833643
1187 -4645990
1188 -2064400
1189 -2515704
1190 -4938110
1191 -4730762
1192 -3165892
1193 -1809079
1194 -3349596
1195 -5466014
1196 -3639101
1197 -2015974
1198 -2842691
1199 -4681939
1200 -5266734
1201 -2540635
1202 -1884619
1203 -4368830
1204 -4911387
1205 -3591579
1206 -1820134
1207 -2728517
1208 -5394609
1209 -4311591
1210 -2305711
1211 -2594797
1212 -4221140
1213 -5334833
1214 -3009614
1215 -1565373
1216 -3696564
1217 -4771026
1218 -4049305
1219 -2300154
1220 -2368522
1221 -5090221
1222 -4850314
1223 -2686836
1224 -2290552
1225 -3574582
1226 -5289360
1227 -3567143
1228 -1417150
1229 -3202299
1230 -4888185
1231 -4556302
1232 -2596581
1233 -1887575
1234 -4646645
1235 -5248273
1236 -3039181
1237 -2082503
1238 -2985392
1239 -5141444
1240 -4344767
1241 -1881362
1242 -2904318
1243 -4549385
1244 -4566084
1245 -2974975
1246 -1738906
1247 -4020191
1248 -5193090
1249 -3340906
1250 -2266668
1251 -2839787
1252 -5070951
1253 -4914261
1254 -2025417
1255 -2289978
1256 -4284125
1257 -4966558
1258 -3496931
1259 -1394017
1260 -3216891
1261 -5353594
1262 -4002808
1263 -2482782
1264 -2468375
1265 -4624059
1266 -5255220
1267 -2403594
1268 -1967313
1269 -3891958
1270 -4924439
1271 -3974805
1272 -1677645
1273 -2855971
1274 -5343203
1275 -4381913
1276 -2554528
1277 -1965879
1278 -3930827
1279 -5524860
1280 -3028191
1281 -1645371
1282 -3302660
1283 -5050782
1284 -4893687
1285 -2067579
1286 -1951662
1287 -4845143
1288 -4966127
1289 -3078087
1290 -1610153
1291 -2996685
1292 -5585096
1293 -4031787
1294 -1934919
1295 -2744913
1296 -4459321
1297 -5149039
1298 -2771571
1299 -1691520
1300 -4127982
1301 -4893843
1302 -3634259
1303 -2086940
1304 -2569577
1305 -5173165
1306 -4486148
1307 -2270681
1308 -2496104
1309 -3947256
1310 -5128377
1311 -3272926
1312 -1512035
1313 -3571287
1314 -4919058
1315 -4110657
1316 -2492405
1317 -2292495
1318 -4862680
1319 -4843961
1320 -2414878
1321 -2137736
1322 -3551662
1323 -5178187
1324 -3807362
1325 -1552770
1326 -3259976
1327 -5039184
1328 -4391415
1329 -2628084
1330 -1836957
1331 -4295259
1332 -5121092
1333 -2897164
1334 -2128798
1335 -3088982
1336 -5024012
1337 -4581190
1338 -1931774
1339 -2613596
1340 -4518019
1341 -4554551
1342 -3055574
1343 -1588010
1344 -3692938
1345 -5451111
1346 -3508811
1347 -2091878
1348 -2676865
1349 -4857126
1350 -5101196
1351 -2146948
1352 -2022340
1353 -4135019
1354 -4714451
1355 -3609763
1356 -1775226
1357 -3114587
1358 -5274929
1359 -4015100
1360 -2516952
1361 -2414150
1362 -4063374
1363 -5092839
1364 -2668906
1365 -1859729
1366 -3786185
1367 -4842948
1368 -4153192
1369 -1901102
1370 -2440966
1371 -5136614
1372 -4540967
1373 -2647292
1374 -2010318
1375 -3546543
1376 -5345921
1377 -3314377
1378 -1707670
1379 -3304158
1380 -4736290
1381 -4629948
1382 -2399206
1383 -1990385
1384 -4535713
1385 -4633393
1386 -2977059
1387 -2097810
1388 -3119683
1389 -5291082
1390 -4008056
1391 -1977538
1392 -2977155
1393 -4389320
1394 -4689767
1395 -2704646
1396 -1620590
1397 -4054663
1398 -4893866
1399 -3441102
1400 -2229753
1401 -2748370
1402 -5204748
1403 -4528754
1404 -1901268
1405 -2309049
1406 -4069893
1407 -5054939
1408 -3332283
1409 -1480476
1410 -3615728
1411 -5146398
1412 -3886224
1413 -2303580
1414 -2151959
1415 -4620455
1416 -4884029
1417 -2366310
1418 -2205976
1419 -3680478
1420 -4988381
1421 -3974348
1422 -1696879
1423 -3027552
1424 -4884856
1425 -4212085
1426 -2603164
1427 -1723716
1428 -3994052
1429 -5307691
1430 -2945441
1431 -1954991
1432 -3267780
1433 -5100877
1434 -4614815
1435 -1731212
1436 -2297463
1437 -4663934
1438 -4546341
1439 -2972819
1440 -1630450
1441 -3475754
1442 -5466011
1443 -3579076
1444 -2050175
1445 -2669063
1446 -4469346
1447 -5015604
1448 -2380920
1449 -1843838
1450 -4053855
1451 -4793301
1452 -3775552
1453 -1866031
1454 -2754491
1455 -5266105
1456 -4117550
1457 -2149958
1458 -2224070
1459 -3972234
1460 -5209592
1461 -2921511
1462 -1692342
1463 -3716856
1464 -4857057
1465 -4184301
1466 -2066348
1467 -2114804
1468 -4852092
1469 -4607395
1470 -2604892
1471 -2106025
1472 -3433203
1473 -5239855
1474 -3607106
1475 -1724273
1476 -3172080
1477 -4493874
1478 -4310030
1479 -2451754
1480 -1840755
1481 -4394303
1482 -4857542
1483 -3099858
1484 -2289638
1485 -3111447
1486 -5130310
1487 -4123754
1488 -1692050
1489 -2543560
1490 -4222122
1491 -4660972
1492 -2944714
1493 -1519040
1494 -3892554
1495 -5200356
1496 -3599609
1497 -2317948
1498 -2612760
1499 -4734962
1500 -4467817
1501 -1950957
1502 -2283094
1503 -3881990
1504 -4669455
1505 -3608140
1506 -1806299
1507 -3319537
1508 -4883700
1509 -3800980
1510 -2506397
1511 -2231731
1512 -4260327
1513 -4937652
1514 -2506675
1515 -2118180
1516 -3668166
1517 -4787282
1518 -3931904
1519 -1629864
1520 -2728363
1521 -4897545
1522 -4118828
1523 -2588625
1524 -2004081
1525 -3943919
1526 -5311368
1527 -3056792
1528 -1961184
1529 -3167404
1530 -4534024
1531 -4390896
1532 -1989568
1533 -2163014
1534 -4510788
1535 -4530443
1536 -3193658
1537 -1983985
1538 -3252421
1539 -5240024
1540 -3523575
1541 -1837726
1542 -2664699
1543 -4250805
1544 -4737134
1545 -2424810
1546 -1893327
1547 -4334777
1548 -4854047
1549 -3526641
1550 -1934762
1551 -2648953
1552 -5053788
1553 -4006244
1554 -1934045
1555 -2284822
1556 -3936523
1557 -5066107
1558 -3020126
1559 -1591574
1560 -3768164
1561 -4930591
1562 -3924834
1563 -2084370
1564 -2094012
1565 -4725213
1566 -4566549
1567 -2384296
1568 -2144703
1569 -3490287
1570 -5133409
1571 -3719775
1572 -1531919
1573 -2958119
1574 -4565737
1575 -4272585
1576 -2500210
1577 -1723310
1578 -4309425
1579 -5104525
1580 -2928146
1581 -1978683
1582 -2959382
1583 -4965352
1584 -4195618
1585 -1634955
1586 -2537806
1587 -4429642
1588 -4607145
1589 -3115496
1590 -1669579
1591 -3594561
1592 -5035746
1593 -3411139
1594 -2105473
1595 -2355929
1596 -4423073
1597 -4779508
1598 -2249435
1599 -2179373
1600 -4010978
1601 -4761567
1602 -3607043
1603 -1566104
1604 -2904380
1605 -4972496
1606 -3779758
1607 -2234940
1608 -2133237
1609 -4120593
1610 -5126805
1611 -2709863
1612 -1948594
1613 -3555042
1614 -4651645
1615 -4069402
1616 -1801166
1617 -2219592
1618 -4572286
1619 -4257898
1620 -2792830
1621 -2043632
1622 -3497554
1623 -5199690
1624 -3302234
1625 -1872869
1626 -3059977
1627 -4332411
1628 -4343745
1629 -2253458
1630 -2068895
1631 -4388931
1632 -4440199
1633 -3026313
1634 -2055331
1635 -3028366
1636 -5011699
1637 -3652245
1638 -1853281
1639 -2736030
1640 -4177805
1641 -4672273
1642 -2682515
1643 -1745979
1644 -4051075
1645 -4726690
1646 -3327523
1647 -1980042
1648 -2499432
1649 -4840234
1650 -4211959
1651 -2136503
1652 -2520619
1653 -3876024
1654 -4783773
1655 -3198791
1656 -1529458
1657 -3328697
1658 -4609327
1659 -3749174
1660 -2280744
1661 -2117885
1662 -4525296
1663 -4761340
1664 -2546665
1665 -2272460
1666 -3457866
1667 -4722898
1668 -3585911
1669 -1490088
1670 -2841686
1671 -4527201
1672 -4035223
1673 -2616805
1674 -1970788
1675 -4114507
1676 -4954995
1677 -2836014
1678 -2061237
1679 -2979204
1680 -4578742
1681 -4192998
1682 -1754225
1683 -2350635
1684 -4355355
1685 -4437884
1686 -3029592
1687 -1671836
1688 -3457031
1689 -5111607
1690 -3314894
1691 -1994379
1692 -2573254
1693 -4366707
1694 -4712271
1695 -2252802
1696 -2048687
1697 -3975556
1698 -4457607
1699 -3360514
1700 -1634355
1701 -2774258
1702 -4992199
1703 -3874575
1704 -2252458
1705 -2299366
1706 -4000179
1707 -5027053
1708 -2691907
1709 -1628905
1710 -3481136
1711 -4528751
1712 -3820210
1713 -1836821
1714 -2252965
1715 -4783806
1716 -4349585
1717 -2581090
1718 -2089382
1719 -3378704
1720 -4953496
1721 -3212209
1722 -1568562
1723 -3002313
1724 -4418083
1725 -4330887
1726 -2339849
1727 -1882255
1728 -4399939
1729 -4691921
1730 -2908566
1731 -1920216
1732 -2843808
1733 -4905673
1734 -3777731
1735 -1620219
1736 -2537269
1737 -4200663
1738 -4685358
1739 -2898817
1740 -1574478
1741 -3663741
1742 -4708779
1743 -3399021
1744 -2130831
1745 -2377147
1746 -4592728
1747 -4426119
1748 -2122332
1749 -2227933
1750 -3658878
1751 -4586241
1752 -3318300
1753 -1523337
1754 -3155016
1755 -4687057
1756 -3740353
1757 -2366758
1758 -2137895
1759 -4256178
1760 -4744238
1761 -2418511
1762 -1957187
1763 -3222246
1764 -4496955
1765 -3820099
1766 -1675012
1767 -2634097
1768 -4623255
1769 -4255241
1770 -2770583
1771 -1801794
1772 -3582420
1773 -4907891
1774 -2928033
1775 -1909380
1776 -2833251
1777 -4268994
1778 -4263594
1779 -2134291
1780 -2350656
1781 -4245995
1782 -4233242
1783 -3045601
1784 -1821157
1785 -3059221
1786 -4838088
1787 -3378750
1788 -2052077
1789 -2694430
1790 -4181367
1791 -4606569
1792 -2360415
1793 -1858050
1794 -3869041
1795 -4348894
1796 -3273208
1797 -1801665
1798 -2629387
1799 -4814095
1800 -3878609
1801 -2229860
1802 -2451466
1803 -3783824
1804 -4700906
1805 -2805654
1806 -1658007
1807 -3432927
1808 -4383622
1809 -3710120
1810 -2092540
1811 -2232638
1812 -4567060
1813 -4252428
1814 -2339397
1815 -2053924
1816 -3315790
1817 -4837501
1818 -3382035
1819 -1600986
1820 -3034272
1821 -4459574
1822 -4171620
1823 -2394794
1824 -1723670
1825 -4002769
1826 -4496152
1827 -2715045
1828 -1975391
1829 -2826736
1830 -4698985
1831 -4011172
1832 -1882717
1833 -2640598
1834 -4141169
1835 -4316167
1836 -2804615
1837 -1554145
1838 -3464545
1839 -4584312
1840 -3138341
1841 -2121857
1842 -2556789
1843 -4536257
1844 -4469904
1845 -2039226
1846 -2130335
1847 -3801712
1848 -4500146
1849 -3231812
1850 -1407223
1851 -2956010
1852 -4831486
1853 -3750206
1854 -2273331
1855 -2085824
1856 -4019730
1857 -4759108
1858 -2416553
1859 -1771651
1860 -3242212
1861 -4398773
1862 -3843730
1863 -1815765
1864 -2511420
1865 -4536486
1866 -4020455
1867 -2556971
1868 -1842427
1869 -3405444
1870 -4859524
1871 -2972371
1872 -1744432
1873 -2935178
1874 -4356876
1875 -4274322
1876 -2010933
1877 -1928150
1878 -4192482
1879 -4305983
1880 -2849034
1881 -1701830
1882 -2880884
1883 -4933593
1884 -3634193
1885 -1935412
1886 -2557932
1887 -3933445
1888 -4425293
1889 -2437666
1890 -1615981
1891 -3650049
1892 -4384711
1893 -3409552
1894 -2042215
1895 -2443974
1896 -4623116
1897 -4064810
1898 -2167729
1899 -2231150
1900 -3473661
1901 -4507585
1902 -2974600
1903 -1521732
1904 -3222141
1905 -4448145
1906 -3826234
1907 -2308303
1908 -2062595
1909 -4211820
1910 -4299064
1911 -2353187
1912 -2013685
1913 -3099985
1914 -4509985
1915 -3542112
1916 -1716931
1917 -2886449
1918 -4268000
1919 -3939207
1920 -2542419
1921 -1831389
1922 -3752758
1923 -4430628
1924 -2704852
1925 -2056013
1926 -2867506
1927 -4484792
1928 -4058543
1929 -1829956
1930 -2323742
1931 -4012431
1932 -4193414
1933 -2812145
1934 -1496515
1935 -3256214
1936 -4765386
1937 -3257208
1938 -2058843
1939 -2442542
1940 -4134954
1941 -4347130
1942 -2116256
1943 -1997422
1944 -3607353
1945 -4185371
1946 -3312025
1947 -1730064
1948 -2788518
1949 -4593580
1950 -3597673
1951 -2233398
1952 -2141196
1953 -3673500
1954 -4522423
1955 -2493654
1956 -1804165
1957 -3381990
1958 -4337298
1959 -3758126
1960 -1857110
1961 -2241467
1962 -4361579
1963 -3912438
1964 -2406383
1965 -1927258
1966 -3267191
1967 -4712095
1968 -3070952
1969 -1793582
1970 -3027645
1971 -4177734
1972 -4019081
1973 -2121439
1974 -1858184
1975 -4026015
1976 -4133167
1977 -2686420
1978 -1919554
1979 -2937909
1980 -4756580
1981 -3587824
1982 -1808575
1983 -2552747
1984 -3857520
1985 -4233587
1986 -2518206
1987 -1519942
1988 -3537802
1989 -4453010
1990 -3268882
1991 -1979868
1992 -2362685
1993 -4539589
1994 -4109252
1995 -1921913
1996 -2077951
1997 -3525232
1998 -4430058
1999 -3025260
2000 -1478583
2001 -3143725
2002 -4477085
2003 -3578595
2004 -2159404
2005 -1973718
2006 -4025318
2007 -4369187
2008 -2365280
2009 -1969867
2010 -3091514
2011 -4409473
2012 -3687915
2013 -1599509
2014 -2437072
2015 -4193555
2016 -3974092
2017 -2512292
2018 -1621922
2019 -3499389
2020 -4654594
2021 -2858888
2022 -1957585
2023 -2765054
2024 -4165553
2025 -3930366
2026 -1814717
2027 -2131001
2028 -3865833
2029 -3989176
2030 -2927277
2031 -1848459
2032 -3162572
2033 -4605770
2034 -3166859
2035 -1992505
2036 -2443633
2037 -3852123
2038 -4194248
2039 -2118495
2040 -1813432
2041 -3694263
2042 -4295967
2043 -3303929
2044 -1753887
2045 -2627305
2046 -4620901
2047 -3651396
2048 -2017930
2049 -2009116
2050 -3465211
2051 -4528528
2052 -2725689
2053 -1659787
2054 -3229539
2055 -4280269
2056 -3747047
2057 -1967953
2058 -2034950
2059 -4201057
2060 -3993385
2061 -2390069
2062 -1954577
2063 -3087461
2064 -4543689
2065 -3231799
2066 -1696128
2067 -2778084
2068 -3958246
2069 -3925289
2070 -2337680
2071 -1719132
2072 -3731186
2073 -4289300
2074 -2943000
2075 -2019087
2076 -2555382
2077 -4332064
2078 -3690726
2079 -1758837
2080 -2344391
2081 -3740672
2082 -4143649
2083 -2767793
2084 -1712726
2085 -3457628
2086 -4259917
2087 -2953530
2088 -2037013
2089 -2388011
2090 -4088551
2091 -3891674
2092 -1973111
2093 -2215834
2094 -3560689
2095 -4267024
2096 -3213210
2097 -1583088
2098 -2821033
2099 -4249386
2100 -3390447
2101 -2081568
2102 -1860469
2103 -3773951
2104 -4446673
2105 -2445584
2106 -1988648
2107 -3244318
2108 -4229640
2109 -3500222
2110 -1656432
2111 -2464549
2112 -4103161
2113 -3541476
2114 -2333648
2115 -1872761
2116 -3457057
2117 -4576765
2118 -2842157
2119 -1911470
2120 -2839033
2121 -4041554
2122 -3842458
2123 -1781886
2124 -1929111
2125 -3974996
2126 -4088292
2127 -2790794
2128 -1685111
2129 -2884848
2130 -4600041
2131 -3271337
2132 -1851283
2133 -2397089
2134 -3730626
2135 -4219133
2136 -2367442
2137 -1721703
2138 -3509479
2139 -4163650
2140 -3201357
2141 -1753528
2142 -2281367
2143 -4338071
2144 -3659038
2145 -2031145
2146 -2227473
2147 -3525700
2148 -4388936
2149 -2717467
2150 -1531184
2151 -3074471
2152 -4037354
2153 -3426739
2154 -2002552
2155 -1981160
2156 -4061459
2157 -4118401
2158 -2470481
2159 -2029803
2160 -2981248
2161 -4380256
2162 -3269505
2163 -1405904
2164 -2457193
2165 -3951076
2166 -3828009
2167 -2277187
2168 -1686239
2169 -3790788
2170 -4396452
2171 -2683431
2172 -1923466
2173 -2640411
2174 -4147225
2175 -3569800
2176 -1627183
2177 -2201652
2178 -3703300
2179 -4055335
2180 -2853299
2181 -1603946
2182 -3151100
2183 -4433067
2184 -3185907
2185 -1947837
2186 -2102546
2187 -3880268
2188 -4155832
2189 -2038541
2190 -1861052
2191 -3367252
2192 -4111464
2193 -3189929
2194 -1585482
2195 -2630293
2196 -4202755
2197 -3399395
2198 -2281972
2199 -2125514
2200 -3535606
2201 -4262131
2202 -2444187
2203 -1783501
2204 -2974453
2205 -3934713
2206 -3501769
2207 -1753220
2208 -2239741
2209 -4143674
2210 -3803130
2211 -2485383
2212 -1892770
2213 -3124435
2214 -4387662
2215 -2843028
2216 -1683804
2217 -2585332
2218 -3709201
2219 -3827093
2220 -2197902
2221 -1990672
2222 -3801150
2223 -3958707
2224 -2783607
2225 -1803901
2226 -2557329
2227 -4223970
2228 -3216383
2229 -1760519
2230 -2405804
2231 -3668773
2232 -4083199
2233 -2457456
2234 -1747213
2235 -3526389
2236 -4038289
2237 -2922927
2238 -1784449
2239 -2169670
2240 -4031390
2241 -3645102
2242 -2068447
2243 -2247691
2244 -3361552
2245 -4246410
2246 -2937662
2247 -1472231
2248 -2856288
2249 -4042257
2250 -3379522
2251 -1961160
2252 -1809731
2253 -3868572
2254 -4074515
2255 -2255977
2256 -1989410
2257 -3034094
2258 -4128586
2259 -3239443
2260 -1593486
2261 -2587493
2262 -3921979
2263 -3646067
2264 -2444900
2265 -1742222
2266 -3354378
2267 -4119858
2268 -2544242
2269 -1790021
2270 -2519376
2271 -4007528
2272 -3784017
2273 -1825124
2274 -2193819
2275 -3762559
2276 -3842912
2277 -2638333
2278 -1589447
2279 -3008604
2280 -4207928
2281 -2837727
2282 -1865257
2283 -2366612
2284 -3828200
2285 -4092864
2286 -2145810
2287 -1882974
2288 -3398352
2289 -3930972
2290 -2980240
2291 -1454272
2292 -2394312
2293 -4253049
2294 -3423157
2295 -2060782
2296 -2064872
2297 -3484675
2298 -4323243
2299 -2476572
2300 -1576233
2301 -2929806
2302 -3859994
2303 -3398252
2304 -1747778
2305 -1980293
2306 -4003063
2307 -3844411
2308 -2445449
2309 -1857203
2310 -2884451
2311 -4296979
2312 -2960513
2313 -1535119
2314 -2534158
2315 -3788910
2316 -3787586
2317 -2097386
2318 -1670032
2319 -3643954
2320 -3955679
2321 -2625058
2322 -1820374
2323 -2517449
2324 -4158455
2325 -3413628
2326 -1784617
2327 -2297254
2328 -3493818
2329 -3959070
2330 -2530042
2331 -1405741
2332 -3050875
2333 -4008542
2334 -2998914
2335 -1867025
2336 -2130694
2337 -4065828
2338 -3952241
2339 -2050913
2340 -2028338
2341 -3154051
2342 -3908179
2343 -2849257
2344 -1447861
2345 -2701163
2346 -3932503
2347 -3321890
2348 -2242935
2349 -1934130
2350 -3542225
2351 -4035061
2352 -2334661
2353 -1857079
2354 -2742452
2355 -3820181
2356 -3313764
2357 -1634292
2358 -2397981
2359 -3909202
2360 -3582651
2361 -2415299
2362 -1752225
2363 -3164610
2364 -4063071
2365 -2526469
2366 -1802530
2367 -2584631
2368 -3756118
2369 -3676394
2370 -1889539
2371 -2009957
2372 -3555962
2373 -3696727
2374 -2713073
2375 -1647748
2376 -2676179
2377 -4144070
2378 -3011072
2379 -1870707
2380 -2313488
2381 -3570997
2382 -3928770
2383 -2123763
2384 -1697855
2385 -3251289
2386 -3718839
2387 -2967920
2388 -1786525
2389 -2395908
2390 -4075755
2391 -3374823
2392 -2019289
2393 -2032843
2394 -3145175
2395 -4019248
2396 -2503132
2397 -1505470
2398 -2909148
2399 -3831956
2400 -3340921
2401 -1912675
2402 -2004108
2403 -3927990
2404 -3706600
2405 -2141425
2406 -1817480
2407 -2795214
2408 -4018377
2409 -2928852
2410 -1591102
2411 -2660032
2412 -3755410
2413 -3584866
2414 -2166799
2415 -1618232
2416 -3433606
2417 -3885043
2418 -2471220
2419 -1752185
2420 -2484257
2421 -4084561
2422 -3452349
2423 -1634392
2424 -2216353
2425 -3553828
2426 -3795872
2427 -2465451
2428 -1391947
2429 -2969071
2430 -3986468
2431 -2894912
2432 -1938645
2433 -2157438
2434 -3744831
2435 -3753199
2436 -1881822
2437 -1883596
2438 -3162989
2439 -3833506
2440 -2920962
2441 -1471198
2442 -2631465
2443 -4080333
2444 -3252498
2445 -2002292
2446 -1805376
2447 -3423635
2448 -4036370
2449 -2156758
2450 -1609345
2451 -2791770
2452 -3843038
2453 -3418147
2454 -1692669
2455 -2131740
2456 -3775667
2457 -3554297
2458 -2357943
2459 -1577954
2460 -2789613
2461 -4115051
2462 -2761531
2463 -1728864
2464 -2490032
2465 -3649046
2466 -3675510
2467 -1900817
2468 -1765686
2469 -3468970
2470 -3612699
2471 -2584761
2472 -1648900
2473 -2494382
2474 -4083291
2475 -3150559
2476 -1858352
2477 -2253384
2478 -3342682
2479 -3826896
2480 -2231251
2481 -1496110
2482 -3073684
2483 -3752607
2484 -3027520
2485 -1824980
2486 -2108902
2487 -3884757
2488 -3448485
2489 -1947268
2490 -1972966
2491 -3009267
2492 -3899841
2493 -2672286
2494 -1515190
2495 -2785446
2496 -3701372
2497 -3221767
2498 -2013128
2499 -1824826
2500 -3554445
2501 -3622043
2502 -2119798
2503 -1838056
2504 -2732701
2505 -3946821
2506 -3137715
2507 -1600461
2508 -2450683
2509 -3564697
2510 -3402427
2511 -2241545
2512 -1590946
2513 -3140356
2514 -3779377
2515 -2482820
2516 -1911632
2517 -2461033
2518 -3731911
2519 -3418461
2520 -1728730
2521 -2148167
2522 -3366768
2523 -3486130
2524 -2479699
2525 -1512933
2526 -2905271
2527 -4011349
2528 -2808730
2529 -1865073
2530 -2164961
2531 -3531290
2532 -3619231
2533 -1777203
2534 -1761859
2535 -3184302
2536 -3724228
2537 -2919884
2538 -1541997
2539 -2416198
2540 -3927770
2541 -3192826
2542 -2032088
2543 -1808549
2544 -3055745
2545 -3879603
2546 -2315530
2547 -1665917
2548 -2819192
2549 -3668941
2550 -3262121
2551 -1691638
2552 -2005127
2553 -3698173
2554 -3336676
2555 -2135245
2556 -1760368
2557 -2906598
2558 -4079632
2559 -2668259
2560 -1567199
2561 -2515373
2562 -3543806
2563 -3486022
2564 -1858844
2565 -1594946
2566 -3394196
2567 -3657421
2568 -2556656
2569 -1735249
2570 -2421281
2571 -3987770
2572 -3145297
2573 -1649652
2574 -2122596
2575 -3234092
2576 -3637338
2577 -2220065
2578 -1448738
2579 -3133290
2580 -3839840
2581 -2849653
2582 -1753197
2583 -2025171
2584 -3760863
2585 -3455329
2586 -1780061
2587 -1845599
2588 -2959992
2589 -3822681
2590 -2740426
2591 -1413093
2592 -2660121
2593 -3749511
2594 -3150648
2595 -1980976
2596 -1669926
2597 -3300579
2598 -3681126
2599 -2168457
2600 -1817680
2601 -2657198
2602 -3756312
2603 -3148553
2604 -1493483
2605 -2202445
2606 -3520202
2607 -3322242
2608 -2229752
2609 -1562730
2610 -3044034
2611 -3923813
2612 -2483487
2613 -1721790
2614 -2334145
2615 -3579355
2616 -3428040
2617 -1624359
2618 -1820541
2619 -3287200
2620 -3542413
2621 -2658642
2622 -1577132
2623 -2605327
2624 -3911990
2625 -2882767
2626 -1834182
2627 -1988446
2628 -3166724
2629 -3639050
2630 -2047175
2631 -1718661
2632 -3041122
2633 -3539742
2634 -2912215
2635 -1627594
2636 -2188639
2637 -3775600
2638 -3134957
2639 -1938455
2640 -1862937
2641 -2999132
2642 -3867028
2643 -2372893
2644 -1553081
2645 -2778870
2646 -3516768
2647 -3083484
2648 -1713965
2649 -1825295
2650 -3528270
2651 -3375923
2652 -2226812
2653 -1863508
2654 -2672563
2655 -3840048
2656 -2775056
2657 -1522130
2658 -2345029
2659 -3305416
2660 -3344239
2661 -2030542
2662 -1554225
2663 -3233068
2664 -3602697
2665 -2485673
2666 -1814264
2667 -2346090
2668 -3709248
2669 -3013476
2670 -1514747
2671 -2113105
2672 -3213570
2673 -3511359
2674 -2372357
2675 -1533866
2676 -2984523
2677 -3660057
2678 -2654794
2679 -1785942
2680 -1951488
2681 -3449904
2682 -3402835
2683 -1817907
2684 -1904122
2685 -2960036
2686 -3605293
2687 -2746870
2688 -1456606
2689 -2547030
2690 -3638662
2691 -2886315
2692 -1862267
2693 -1736559
2694 -3292234
2695 -3740535
2696 -2059064
2697 -1668734
2698 -2678914
2699 -3602207
2700 -3025041
2701 -1394237
2702 -2062662
2703 -3593913
2704 -3309734
2705 -2220613
2706 -1579142
2707 -2848483
2708 -3865597
2709 -2455187
2710 -1599334
2711 -2254208
2712 -3328506
2713 -3336745
2714 -1705285
2715 -1773154
2716 -3321833
2717 -3479739
2718 -2565227
2719 -1586829
2720 -2418477
2721 -3806750
2722 -2766005
2723 -1591643
2724 -1992834
2725 -3204345
2726 -3674142
2727 -2009740
2728 -1489025
2729 -3035326
2730 -3554475
2731 -2750388
2732 -1551055
2733 -1994547
2734 -3664106
2735 -3153401
2736 -1870386
2737 -1879191
2738 -2866028
2739 -3758115
2740 -2499900
2741 -1425927
2742 -2517625
2743 -3301308
2744 -2978198
2745 -1809668
2746 -1698639
2747 -3413653
2748 -3468027
2749 -2144605
2750 -1775479
2751 -2561706
2752 -3721494
2753 -2776455
2754 -1337853
2755 -2243796
2756 -3326364
2757 -3224877
2758 -2042895
2759 -1507370
2760 -3087662
2761 -3577352
2762 -2363636
2763 -1741624
2764 -2174866
2765 -3503166
2766 -3189903
2767 -1625974
2768 -2000889
2769 -3134100
2770 -3442380
2771 -2435654
2772 -1362215
2773 -2618254
2774 -3590005
2775 -2608608
2776 -1733896
2777 -1912953
2778 -3369676
2779 -3554967
2780 -1881507
2781 -1766847
2782 -2875892
2783 -3485870
2784 -2747839
2785 -1345798
2786 -2171844
2787 -3515375
2788 -2928259
2789 -1980692
2790 -1755531
2791 -3005593
2792 -3705623
2793 -2199780
2794 -1630122
2795 -2509973
2796 -3271253
2797 -2973684
2798 -1585604
2799 -1974654
2800 -3426941
2801 -3156857
2802 -2229239
2803 -1723489
2804 -2621883
2805 -3640633
2806 -2416176
2807 -1535396
2808 -2259625
2809 -3187425
2810 -3225160
2811 -1756458
2812 -1684913
2813 -3310117
2814 -3391881
2815 -2360210
2816 -1557413
2817 -2270968
2818 -3640051
2819 -2741549
2820 -1600417
2821 -2119688
2822 -3060614
2823 -3404498
2824 -2070355
2825 -1457589
2826 -2863324
2827 -3333154
2828 -2634020
2829 -1730715
2830 -1968472
2831 -3512539
2832 -3160026
2833 -1787566
2834 -1882998
2835 -2839331
2836 -3558881
2837 -2337536
2838 -1201162
2839 -2506500
2840 -3430586
2841 -2892237
2842 -1852968
2843 -1777442
2844 -3371695
2845 -3425500
2846 -1936850
2847 -1661178
2848 -2460842
2849 -3503488
2850 -2785510
2851 -1308090
2852 -2120422
2853 -3324917
2854 -3213957
2855 -2167139
2856 -1506665
2857 -2921548
2858 -3574315
2859 -2204952
2860 -1518918
2861 -2095749
2862 -3415807
2863 -3238620
2864 -1574096
2865 -1871189
2866 -3151161
2867 -3329931
2868 -2381323
2869 -1322131
2870 -2432906
2871 -3608291
2872 -2608046
2873 -1671855
2874 -1872019
2875 -3145686
2876 -3493054
2877 -1865281
2878 -1629141
2879 -2818460
2880 -3277444
2881 -2636345
2882 -1407769
2883 -2119392
2884 -3558678
2885 -2909490
2886 -1874413
2887 -1754167
2888 -2827364
2889 -3557386
2890 -2109871
2891 -1423332
2892 -2497291
2893 -3290671
2894 -3011131
2895 -1594743
2896 -1724598
2897 -3389534
2898 -3229650
2899 -2076035
2900 -1562129
2901 -2415979
2902 -3576743
2903 -2478679
2904 -1454548
2905 -2289367
2906 -3167739
2907 -3203648
2908 -1899473
2909 -1537696
2910 -3008421
2911 -3206023
2912 -2257290
2913 -1584812
2914 -2096951
2915 -3522449
2916 -2949808
2917 -1627692
2918 -2023041
2919 -2970796
2920 -3378831
2921 -2165980
2922 -1254811
2923 -2625024
2924 -3317423
2925 -2528642
2926 -1677376
2927 -1882315
2928 -3394991
2929 -3229663
2930 -1760045
2931 -1828329
2932 -2698686
2933 -3325859
2934 -2461675
2935 -1282321
2936 -2316219
2937 -3332584
2938 -2860275
2939 -1911480
2940 -1604601
2941 -3010511
2942 -3418923
2943 -1987179
2944 -1619256
2945 -2394026
2946 -3347242
2947 -2879372
2948 -1413421
2949 -2007545
2950 -3184435
2951 -2990006
2952 -2097955
2953 -1477534
2954 -2622543
2955 -3432959
2956 -2243424
2957 -1651783
2958 -2205967
2959 -3198055
2960 -3125636
2961 -1597238
2962 -1748341
2963 -2996905
2964 -3028470
2965 -2234700
2966 -1428552
2967 -2386618
2968 -3550293
2969 -2545359
2970 -1675716
2971 -2017975
2972 -3013836
2973 -3294108
2974 -1791458
2975 -1481419
2976 -2746240
2977 -3135902
2978 -2553638
2979 -1513942
2980 -2041652
2981 -3533382
2982 -2919675
2983 -1735670
2984 -1700580
2985 -2690829
2986 -3402136
2987 -2067915
2988 -1325419
2989 -2538539
2990 -3224834
2991 -2828428
2992 -1650638
2993 -1719332
2994 -3275548
2995 -3110742
2996 -1927425
2997 -1603905
2998 -2378569
2999 -3458434
3000 -2517773
3001 -1352416
3002 -2225531
3003 -3155530
3004 -3085658
3005 -1830951
3006 -1329762
3007 -2912876
3008 -3325593
3009 -2185359
3010 -1541109
3011 -2104067
3012 -3453390
3013 -2911593
3014 -1394282
3015 -1855227
3016 -2909517
3017 -3187275
3018 -2159023
3019 -1236185
3020 -2540880
3021 -3414188
3022 -2547267
3023 -1664317
3024 -1754680
3025 -3180462
3026 -3233385
3027 -1623555
3028 -1550253
3029 -2580256
3030 -3281700
3031 -2584063
3032 -1308153
3033 -2192839
3034 -3343815
3035 -2762772
3036 -1801575
3037 -1524111
3038 -2782325
3039 -3347259
3040 -1947305
3041 -1526285
3042 -2365552
3043 -3208761
3044 -2905129
3045 -1464702
3046 -1845967
3047 -3147843
3048 -2914051
3049 -1977283
3050 -1407120
3051 -2465891
3052 -3476689
3053 -2310234
3054 -1549705
3055 -2161935
3056 -3042352
3057 -3072028
3058 -1629687
3059 -1541311
3060 -2868073
3061 -3016568
3062 -2282681
3063 -1492290
3064 -2129164
3065 -3409081
3066 -2626805
3067 -1607818
3068 -1886810
3069 -2776021
3070 -3210583
3071 -1913974
3072 -1382926
3073 -2677013
3074 -3128423
3075 -2520562
3076 -1597209
3077 -1878932
3078 -3257084
3079 -2795152
3080 -1644795
3081 -1717377
3082 -2556600
3083 -3285428
3084 -2266914
3085 -1358744
3086 -2413408
3087 -3112469
3088 -2720955
3089 -1669407
3090 -1505884
3091 -3003711
3092 -3078598
3093 -1853673
3094 -1603548
3095 -2345082
3096 -3353634
3097 -2603269
3098 -1335427
3099 -2082822
3100 -3002880
3101 -2852192
3102 -1862156
3103 -1342002
3104 -2731317
3105 -3290503
3106 -2202495
3107 -1635388
3108 -2035560
3109 -3155752
3110 -2864736
3111 -1406835
3112 -1746609
3113 -2793358
3114 -2988145
3115 -2165708
3116 -1322550
3117 -2461167
3118 -3328761
3119 -2382479
3120 -1636367
3121 -1825326
3122 -2948747
3123 -3035048
3124 -1571891
3125 -1589865
3126 -2665203
3127 -3106991
3128 -2473009
3129 -1353437
3130 -2104926
3131 -3285766
3132 -2597085
3133 -1657227
3134 -1571587
3135 -2731353
3136 -3339659
3137 -1896937
3138 -1393496
3139 -2413603
3140 -3126394
3141 -2728489
3142 -1359277
3143 -1678997
3144 -3118310
3145 -2862253
3146 -1886114
3147 -1477789
3148 -2409192
3149 -3462755
3150 -2333434
3151 -1379839
3152 -2039990
3153 -2900769
3154 -2950330
3155 -1606977
3156 -1390653
3157 -2873456
3158 -3089657
3159 -2197489
3160 -1464299
3161 -2042011
3162 -3354327
3163 -2623744
3164 -1397925
3165 -1756499
3166 -2694387
3167 -3132391
3168 -1967739
3169 -1270335
3170 -2577776
3171 -3168569
3172 -2470464
3173 -1526965
3174 -1654866
3175 -3077903
3176 -2871320
3177 -1577846
3178 -1632620
3179 -2523934
3180 -3254561
3181 -2319670
3182 -1219451
3183 -2222206
3184 -3064848
3185 -2627333
3186 -1672661
3187 -1435557
3188 -2821736
3189 -3117965
3190 -1866924
3191 -1564394
3192 -2239918
3193 -3175375
3194 -2639452
3195 -1255792
3196 -1836191
3197 -2898736
3198 -2800292
3199 -1931229
3200 -1363282
3201 -2575861
3202 -3267133
3203 -2125770
3204 -1515197
3205 -1974550
3206 -2970223
3207 -2836837
3208 -1419969
3209 -1660660
3210 -2776349
3211 -2911202
3212 -2206499
3213 -1361098
3214 -2227548
3215 -3239958
3216 -2374420
3217 -1518245
3218 -1659702
3219 -2720099
3220 -3119468
3221 -1745085
3222 -1480189
3223 -2566564
3224 -2991156
3225 -2448486
3226 -1365263
3227 -1840998
3228 -3094304
3229 -2569515
3230 -1690979
3231 -1638275
3232 -2501112
3233 -3171948
3234 -2025175
3235 -1431479
3236 -2323587
3237 -2865134
3238 -2583329
3239 -1492734
3240 -1591121
3241 -2964855
3242 -2809194
3243 -1867990
3244 -1556974
3245 -2279261
3246 -3213605
3247 -2247025
3248 -1283423
3249 -2038290
3250 -2813211
3251 -2793096
3252 -1687372
3253 -1407387
3254 -2811951
3255 -3019949
3256 -2042716
3257 -1472280
3258 -1957125
3259 -3122463
3260 -2531215
3261 -1296482
3262 -1777298
3263 -2713298
3264 -3001072
3265 -1981611
3266 -1259937
3267 -2509071
3268 -3089010
3269 -2233179
3270 -1470021
3271 -1670188
3272 -2975768
3273 -2853665
3274 -1515131
3275 -1616881
3276 -2516936
3277 -3077841
3278 -2263288
3279 -1116763
3280 -2058628
3281 -3068366
3282 -2532489
3283 -1612241
3284 -1439386
3285 -2765143
3286 -3150894
3287 -1799897
3288 -1453317
3289 -2228288
3290 -2988148
3291 -2509074
3292 -1197911
3293 -1763941
3294 -2955483
3295 -2724344
3296 -1869318
3297 -1358680
3298 -2418349
3299 -3208537
3300 -2062942
3301 -1366842
3302 -1883853
3303 -2861561
3304 -2893827
3305 -1463898
3306 -1465854
3307 -2724890
3308 -2907799
3309 -2149927
3310 -1291423
3311 -1991400
3312 -3138291
3313 -2341830
3314 -1455444
3315 -1732869
3316 -2678855
3317 -3063410
3318 -1771923
3319 -1357401
3320 -2475543
3321 -2845099
3322 -2259053
3323 -1331163
3324 -1705310
3325 -3041849
3326 -2614472
3327 -1599758
3328 -1587465
3329 -2459786
3330 -3183880
3331 -2059985
3332 -1171361
3333 -2137259
3334 -2861201
3335 -2550464
3336 -1474067
3337 -1410999
3338 -2867271
3339 -2922586
3340 -1844033
3341 -1467794
3342 -2086220
3343 -3080471
3344 -2350354
3345 -1216108
3346 -1871852
3347 -2744557
3348 -2759446
3349 -1787080
3350 -1288984
3351 -2548967
3352 -2959368
3353 -2019350
3354 -1478587
3355 -1828475
3356 -2894138
3357 -2609320
3358 -1403053
3359 -1730460
3360 -2565914
3361 -2816845
3362 -2045420
3363 -1225484
3364 -2203029
3365 -2944670
3366 -2214697
3367 -1553138
3368 -1680949
3369 -2790386
3370 -2854620
3371 -1543575
3372 -1545018
3373 -2415444
3374 -2811112
3375 -2185162
3376 -1194075
3377 -1988971
3378 -2970444
3379 -2403071
3380 -1648238
3381 -1548329
3382 -2571964
3383 -2990530
3384 -1744057
3385 -1369023
3386 -2133033
3387 -2773128
3388 -2489840
3389 -1322595
3390 -1683895
3391 -2900851
3392 -2673275
3393 -1805432
3394 -1351760
3395 -2243726
3396 -3084587
3397 -1999900
3398 -1276948
3399 -1918901
3400 -2746307
3401 -2748271
3402 -1502821
3403 -1435332
3404 -2689717
3405 -2763128
3406 -1969316
3407 -1312450
3408 -1925166
3409 -3037427
3410 -2301202
3411 -1371156
3412 -1753064
3413 -2601004
3414 -2912153
3415 -1732747
3416 -1198091
3417 -2390682
3418 -2842506
3419 -2202529
3420 -1356593
3421 -1664683
3422 -2998888
3423 -2653996
3424 -1475767
3425 -1503024
3426 -2326330
3427 -2979052
3428 -2023895
3429 -1090755
3430 -2085780
3431 -2864157
3432 -2477144
3433 -1548266
3434 -1438685
3435 -2751571
3436 -2801038
3437 -1627589
3438 -1383953
3439 -2057685
3440 -2914231
3441 -2329892
3442 -1203749
3443 -1872138
3444 -2785840
3445 -2660536
3446 -1731163
3447 -1207983
3448 -2401196
3449 -2944916
3450 -1892244
3451 -1330185
3452 -1796002
3453 -2877858
3454 -2704168
3455 -1343647
3456 -1562480
3457 -2603845
3458 -2777280
3459 -1928420
3460 -1061552
3461 -2034179
3462 -2990247
3463 -2217170
3464 -1471967
3465 -1613182
3466 -2630965
3467 -2865149
3468 -1580205
3469 -1377549
3470 -2270469
3471 -2723756
3472 -2256759
3473 -1213203
3474 -1729592
3475 -2897162
3476 -2488184
3477 -1643697
3478 -1444432
3479 -2323707
3480 -2942364
3481 -1795351
3482 -1253062
3483 -2078285
3484 -2738937
3485 -2506180
3486 -1373233
3487 -1498344
3488 -2735857
3489 -2594195
3490 -1737531
3491 -1346786
3492 -2056076
3493 -2953802
3494 -2090890
3495 -1303992
3496 -1908739
3497 -2624751
3498 -2665294
3499 -1586549
3500 -1299713
3501 -2467384
3502 -2657139
3503 -1904693
3504 -1351358
3505 -1827084
3506 -2936071
3507 -2403425
3508 -1370563
3509 -1693100
3510 -2452765
3511 -2745344
3512 -1772901
3513 -1135501
3514 -2233789
3515 -2758066
3516 -2135797
3517 -1442021
3518 -1635550
3519 -2810851
3520 -2578928
3521 -1423173
3522 -1506442
3523 -2230698
3524 -2739263
3525 -2025091
3526 -1166918
3527 -2040233
3528 -2776895
3529 -2345299
3530 -1566083
3531 -1410119
3532 -2532539
3533 -2733080
3534 -1574755
3535 -1349197
3536 -2030085
3537 -2804965
3538 -2360011
3539 -1191524
3540 -1721617
3541 -2708185
3542 -2517517
3543 -1672916
3544 -1191819
3545 -2268565
3546 -2906670
3547 -1866593
3548 -1332830
3549 -1820118
3550 -2683963
3551 -2584230
3552 -1335305
3553 -1447948
3554 -2463755
3555 -2589368
3556 -1924491
3557 -1197366
3558 -1980720
3559 -2954346
3560 -2182971
3561 -1410813
3562 -1619682
3563 -2472810
3564 -2697677
3565 -1477048
3566 -1255452
3567 -2307516
3568 -2686988
3569 -2141328
3570 -1220338
3571 -1692986
3572 -2914231
3573 -2421304
3574 -1437461
3575 -1389720
3576 -2252344
3577 -2869280
3578 -1781418
3579 -1161239
3580 -2098341
3581 -2722995
3582 -2400628
3583 -1336291
3584 -1363530
3585 -2632381
3586 -2564847
3587 -1633900
3588 -1322645
3589 -1998477
3590 -2915193
3591 -2153195
3592 -1198753
3593 -1801459
3594 -2567235
3595 -2565331
3596 -1536383
3597 -1126456
3598 -2357799
3599 -2716907
3600 -1856014
3601 -1322522
3602 -1771950
3603 -2845555
3604 -2398437
3605 -1224995
3606 -1535800
3607 -2361337
3608 -2630741
3609 -1816543
3610 -1115939
3611 -2116563
3612 -2768684
3613 -2113572
3614 -1407971
3615 -1481902
3616 -2583370
3617 -2616573
3618 -1415740
3619 -1358789
3620 -2149821
3621 -2727223
3622 -2159754
3623 -1149647
3624 -1833749
3625 -2723851
3626 -2290426
3627 -1486844
3628 -1268593
3629 -2314613
3630 -2751263
3631 -1658759
3632 -1329081
3633 -1973759
3634 -2646065
3635 -2374209
3636 -1252298
3637 -1550806
3638 -2551452
3639 -2409241
3640 -1692474
3641 -1228186
3642 -2062167
3643 -2827676
3644 -1927423
3645 -1345440
3646 -1773553
3647 -2476870
3648 -2481493
3649 -1358045
3650 -1357300
3651 -2413041
3652 -2522093
3653 -1898757
3654 -1272358
3655 -1868644
3656 -2833824
3657 -2110705
3658 -1279824
3659 -1553139
3660 -2333964
3661 -2632626
3662 -1549383
3663 -1209234
3664 -2268553
3665 -2638077
3666 -2106549
3667 -1298254
3668 -1576711
3669 -2687371
3670 -2305415
3671 -1383793
3672 -1421615
3673 -2129463
3674 -2710235
3675 -1859023
3676 -1171393
3677 -2011953
3678 -2570298
3679 -2240826
3680 -1378836
3681 -1330874
3682 -2515827
3683 -2526302
3684 -1552187
3685 -1331340
3686 -1972258
3687 -2764623
3688 -2089612
3689 -1089857
3690 -1719556
3691 -2486375
3692 -2382081
3693 -1538821
3694 -1184911
3695 -2323832
3696 -2698545
3697 -1813676
3698 -1335143
3699 -1697780
3700 -2631543
3701 -2354282
3702 -1164608
3703 -1440289
3704 -2341366
3705 -2559941
3706 -1818538
3707 -1091465
3708 -2028179
3709 -2755794
3710 -2001783
3711 -1333768
3712 -1461477
3713 -2451811
3714 -2562659
3715 -1384893
3716 -1317838
3717 -2176107
3718 -2609828
3719 -2070726
3720 -1110069
3721 -1683588
3722 -2653730
3723 -2169699
3724 -1399829
3725 -1286635
3726 -2275314
3727 -2776647
3728 -1644935
3729 -1212420
3730 -1963859
3731 -2561847
3732 -2250055
3733 -1156931
3734 -1400966
3735 -2526388
3736 -2383806
3737 -1620873
3738 -1227539
3739 -1992456
3740 -2822412
3741 -1934965
3742 -1174135
3743 -1670558
3744 -2420846
3745 -2462776
3746 -1356084
3747 -1205951
3748 -2383417
3749 -2561304
3750 -1830878
3751 -1199644
3752 -1680093
3753 -2704216
3754 -2135624
3755 -1219861
3756 -1482852
3757 -2226100
3758 -2597319
3759 -1685434
3760 -1144203
3761 -2098805
3762 -2550579
3763 -2052224
3764 -1291935
3765 -1397003
3766 -2499035
3767 -2333941
3768 -1372664
3769 -1411040
3770 -2100070
3771 -2646254
3772 -1885820
3773 -1063954
3774 -1846504
3775 -2495875
3776 -2161665
3777 -1403287
3778 -1273506
3779 -2375657
3780 -2559373
3781 -1581915
3782 -1316340
3783 -1835191
3784 -2582933
3785 -2133836
3786 -1069934
3787 -1529659
3788 -2384699
3789 -2344317
3790 -1641370
3791 -1194484
3792 -2152014
3793 -2655418
3794 -1768521
3795 -1285791
3796 -1612979
3797 -2419883
3798 -2306403
3799 -1219808
3800 -1402151
3801 -2277064
3802 -2408893
3803 -1815355
3804 -1150945
3805 -1869150
3806 -2634410
3807 -1929430
3808 -1278576
3809 -1449381
3810 -2314223
3811 -2534080
3812 -1405334
3813 -1249434
3814 -2137151
3815 -2473846
3816 -1967217
3817 -1093782
3818 -1574298
3819 -2572285
3820 -2147930
3821 -1420148
3822 -1364053
3823 -2122209
3824 -2636865
3825 -1656140
3826 -1139325
3827 -1866418
3828 -2390262
3829 -2151668
3830 -1216817
3831 -1349940
3832 -2473767
3833 -2349466
3834 -1569611
3835 -1281456
3836 -1897539
3837 -2641906
3838 -1835630
3839 -1085377
3840 -1669511
3841 -2322377
3842 -2329010
3843 -1424685
3844 -1208361
3845 -2285573
3846 -2459605
3847 -1719394
3848 -1220302
3849 -1613153
3850 -2569452
3851 -2106743
3852 -1137228
3853 -1493283
3854 -2248446
3855 -2484240
3856 -1618654
3857 -1057658
3858 -2046725
3859 -2511743
3860 -1877334
3861 -1237178
3862 -1395149
3863 -2485172
3864 -2391177
3865 -1302356
3866 -1303879
3867 -2034356
3868 -2543674
3869 -1874467
3870  -949853
3871 -1684540
3872 -2507505
3873 -2144135
3874 -1391257
3875 -1219907
3876 -2278035
3877 -2579258
3878 -1501395
3879 -1186555
3880 -1778541
3881 -2445880
3882 -2094897
3883 -1061031
3884 -1488246
3885 -2399340
3886 -2288691
3887 -1597599
3888 -1130523
3889 -1983254
3890 -2608068
3891 -1717857
3892 -1146294
3893 -1547661
3894 -2362543
3895 -2371569
3896 -1232343
3897 -1261514
3898 -2256945
3899 -2386599
3900 -1745470
3901 -1057590
3902 -1675812
3903 -2578414
3904 -1953728
3905 -1248187
3906 -1424278
3907 -2182560
3908 -2506647
3909 -1492525
3910 -1147958
3911 -1994043
3912 -2355549
3913 -1939868
3914 -1130091
3915 -1414026
3916 -2474828
3917 -2191876
3918 -1410819
3919 -1326810
3920 -1957358
3921 -2510075
3922 -1679475
3923 -1075285
3924 -1803544
3925 -2313181
3926 -2111206
3927 -1302978
3928 -1272758
3929 -2340661
3930 -2303800
3931 -1503112
3932 -1216607
3933 -1721716
3934 -2492677
3935 -1898047
3936 -1072054
3937 -1633341
3938 -2305357
3939 -2288766
3940 -1467028
3941 -1101680
3942 -2106629
3943 -2383996
3944 -1643366
3945 -1206143
3946 -1514759
3947 -2405411
3948 -2153201
3949 -1190443
3950 -1432124
3951 -2121715
3952 -2350190
3953 -1669992
3954 -1011570
3955 -1839863
3956 -2421840
3957 -1821879
3958 -1277055
3959 -1398028
3960 -2334820
3961 -2340593
3962 -1279336
3963 -1272434
3964 -1959665
3965 -2318977
3966 -1810087
3967 -1017462
3968 -1659282
3969 -2433727
3970 -2007709
3971 -1389942
3972 -1274089
3973 -2121926
3974 -2447530
3975 -1441658
3976 -1150776
3977 -1772425
3978 -2322645
3979 -2040840
3980 -1065862
3981 -1413372
3982 -2386286
3983 -2174318
3984 -1453591
3985 -1103811
3986 -1885327
3987 -2551441
3988 -1675030
3989 -1113387
3990 -1620065
3991 -2290832
3992 -2268497
3993 -1213788
3994 -1156923
3995 -2165126
3996 -2260792
3997 -1634733
3998 -1068668
3999 -1595565
4000 -2550382
4001 -1977999
4002 -1211019
4003 -1435615
4004 -2103100
4005 -2380546
4006 -1414338
4007  -989797
4008 -1913609
4009 -2308227
4010 -1866812
4011 -1165868
4012 -1378008
4013 -2441482
4014 -2183536
4015 -1285130
4016 -1257982
4017 -1883823
4018 -2419091
4019 -1654383
4020  -949303
4021 -1724489
4022 -2337929
4023 -2063222
4024 -1278049
4025 -1185108
4026 -2244269
4027 -2299206
4028 -1394093
4029 -1159495
4030 -1666120
4031 -2410596
4032 -1953658
4033 -1036286
4034 -1510562
4035 -2223257
4036 -2193425
4037 -1449256
4038  -997665
4039 -1968786
4040 -2416673
4041 -1619037
4042 -1157231
4043 -1488900
4044 -2355311
4045 -2163593
4046 -1091052
4047 -1300073
4048 -2086158
4049 -2233176
4050 -1596714
4051  -953063
4052 -1765431
4053 -2476153
4054 -1838594
4055 -1238598
4056 -1307228
4057 -2154655
4058 -2337351
4059 -1269522
4060 -1092881
4061 -1827006
4062 -2276428
4063 -1910891
4064 -1051281
4065 -1481122
4066 -2375583
4067 -2029873
4068 -1359333
4069 -1159087
4070 -1871694
4071 -2373810
4072 -1501700
4073 -1107048
4074 -1706566
4075 -2216284
4076 -2076568
4077 -1186626
4078 -1300102
4079 -2204488
4080 -2055108
4081 -1429729
4082 -1125407
4083 -1691442
4084 -2399830
4085 -1721824
4086 -1140015
4087 -1590230
4088 -2117862
4089 -2164012
4090 -1309011
4091 -1124389
4092 -2029066
4093 -2144206
4094 -1580820
4095 -1142746
4096 -1522749
4097 -2400981
4098 -1933365
4099 -1129509
4100 -1405190
4101 -2012276
4102 -2237479
4103 -1417709
4104  -970733
4105 -1919465
4106 -2288206
4107 -1762919
4108 -1168751
4109 -1333071
4110 -2293516
4111 -2085317
4112 -1170800
4113 -1241268
4114 -1843519
4115 -2299351
4116 -1696422
4117  -967083
4118 -1675169
4119 -2278631
4120 -1950628
4121 -1260092
4122 -1099585
4123 -2064871
4124 -2245529
4125 -1341269
4126 -1161883
4127 -1698650
4128 -2329224
4129 -1923464
4130  -977335
4131 -1441118
4132 -2187172
4133 -2011432
4134 -1339025
4135  -994367
4136 -1912638
4137 -2390517
4138 -1547947
4139 -1141484
4140 -1533500
4141 -2253256
4142 -2114944
4143 -1024080
4144 -1149297
4145 -2012153
4146 -2148704
4147 -1583272
4148  -956296
4149 -1634072
4150 -2446358
4151 -1829701
4152 -1178889
4153 -1275584
4154 -2015066
4155 -2264453
4156 -1254059
4157 -1037339
4158 -1839288
4159 -2189865
4160 -1807171
4161 -1015797
4162 -1390813
4163 -2331459
4164 -1944228
4165 -1223954
4166 -1153981
4167 -1833043
4168 -2363040
4169 -1492997
4170  -991253
4171 -1682741
4172 -2176107
4173 -1991753
4174 -1123570
4175 -1116982
4176 -2123979
4177 -2091093
4178 -1419303
4179 -1113720
4180 -1597705
4181 -2379501
4182 -1780199
4183 -1004290
4184 -1449375
4185 -2047285
4186 -2095045
4187 -1271227
4188  -984852
4189 -1979324
4190 -2214898
4191 -1570759
4192 -1139157
4193 -1444988
4194 -2288084
4195 -1918041
4196 -1017420
4197 -1251881
4198 -1890251
4199 -2164653
4200 -1528074
4201  -968774
4202 -1777004
4203 -2263396
4204 -1754341
4205 -1173108
4206 -1196004
4207 -2091292
4208 -2081266
4209 -1147045
4210 -1144938
4211 -1766485
4212 -2210710
4213 -1741291
4214  -974535
4215 -1561768
4216 -2208473
4217 -1847229
4218 -1248585
4219 -1073813
4220 -1917805
4221 -2228408
4222 -1344821
4223 -1105348
4224 -1613983
4225 -2161611
4226 -1905759
4227  -988035
4228 -1299862
4229 -2094010
4230 -1974642
4231 -1425629
4232 -1038184
4233 -1714817
4234 -2278325
4235 -1557230
4236 -1130829
4237 -1444345
4238 -2013250
4239 -2030782
4240 -1114256
4241 -1143663
4242 -1971555
4243 -2054936
4244 -1573135
4245 -1035605
4246 -1519668
4247 -2275876
4248 -1693711
4249 -1085108
4250 -1304914
4251 -1935180
4252 -2156184
4253 -1259398
4254 -1058785
4255 -1885162
4256 -2104696
4257 -1678039
4258 -1033598
4259 -1284140
4260 -2184308
4261 -1860324
4262 -1151884
4263 -1185610
4264 -1788404
4265 -2300538
4266 -1526243
4267  -929018
4268 -1630111
4269 -2118946
4270 -1838965
4271 -1063028
4272 -1057959
4273 -2088976
4274 -2082102
4275 -1287036
4276 -1110186
4277 -1613358
4278 -2283046
4279 -1716831
4280  -905144
4281 -1415046
4282 -2006293
4283 -1963337
4284 -1263093
4285  -949865
4286 -1899278
4287 -2194037
4288 -1474128
4289 -1068507
4290 -1371464
4291 -2191065
4292 -1933556
4293  -950551
4294 -1208685
4295 -1937601
4296 -2114153
4297 -1476752
4298  -876247
4299 -1654449
4300 -2221834
4301 -1636063
4302 -1090403
4303 -1159913
4304 -2027345
4305 -2145647
4306 -1155388
4307 -1080216
4308 -1750614
4309 -2139800
4310 -1700072
4311  -864751
4312 -1361699
4313 -2146469
4314 -1805599
4315 -1226748
4316 -1078192
4317 -1840271
4318 -2250590
4319 -1367816
4320 -1032553
4321 -1537321
4322 -2013513
4323 -1852788
4324  -971231
4325 -1158320
4326 -2034618
4327 -1965384
4328 -1418648
4329 -1024703
4330 -1603449
4331 -2277552
4332 -1559127
4333  -985882
4334 -1354846
4335 -1920780
4336 -1975852
4337 -1124575
4338 -1061518
4339 -1945585
4340 -2024095
4341 -1518124
4342 -1036791
4343 -1385572
4344 -2171351
4345 -1708882
4346 -1047572
4347 -1243794
4348 -1823320
4349 -2126937
4350 -1341368
4351  -919655
4352 -1734229
4353 -2070413
4354 -1657538
4355 -1033872
4356 -1169050
4357 -2103368
4358 -1902800
4359 -1129242
4360 -1166888
4361 -1694350
4362 -2142804
4363 -1513442
4364  -878910
4365 -1526006
4366 -1994808
4367 -1757697
4368 -1181179
4369 -1073539
4370 -1960905
4371 -2049992
4372 -1259096
4373 -1077307
4374 -1497403
4375 -2113413
4376 -1685034
4377  -858025
4378 -1336961
4379 -1999023
4380 -1912408
4381 -1311095
4382  -967247
4383 -1784970
4384 -2132847
4385 -1394865
4386 -1026739
4387 -1291435
4388 -1985346
4389 -1907886
4390 -1028068
4391 -1183207
4392 -1860118
4393 -1992772
4394 -1494861
4395  -895398
4396 -1511591
4397 -2120984
4398 -1557335
4399 -1080212
4400 -1205730
4401 -1894816
4402 -2029311
4403 -1134318
4404 -1080836
4405 -1733063
4406 -1958634
4407 -1588701
4408  -900498
4409 -1315072
4410 -2111998
4411 -1751992
4412 -1176083
4413 -1093980
4414 -1743140
4415 -2170042
4416 -1289609
4417  -895241
4418 -1539119
4419 -1990781
4420 -1770115
4421  -953584
4422 -1125538
4423 -2057155
4424 -1901714
4425 -1271113
4426 -1012086
4427 -1535377
4428 -2169827
4429 -1498657
4430  -890246
4431 -1362718
4432 -1919791
4433 -1960294
4434 -1141454
4435  -934223
4436 -1860694
4437 -2011287
4438 -1393311
4439  -931825
4440 -1290928
4441 -2158982
4442 -1754796
4443  -959634
4444 -1231063
4445 -1822407
4446 -2047065
4447 -1318264
4448  -826011
4449 -1600681
4450 -1980055
4451 -1560766
4452 -1042139
4453 -1126465
4454 -2013871
4455 -1957249
4456 -1111096
4457 -1099709
4458 -1625378
4459 -2040229
4460 -1490284
4461  -786886
4462 -1426362
4463 -2022634
4464 -1726125
4465 -1143772
4466 -1005933
4467 -1863824
4468 -2049134
4469 -1208080
4470  -993448
4471 -1422104
4472 -1992022
4473 -1748681
4474  -885995
4475 -1214295
4476 -1926532
4477 -1874094
4478 -1315835
4479  -889201
4480 -1582684
4481 -2084045
4482 -1382503
4483  -984038
4484 -1290233
4485 -1921380
4486 -1906559
4487 -1028195
4488 -1101000
4489 -1807677
4490 -1865802
4491 -1408927
4492  -888902
4493 -1399888
4494 -2100508
4495 -1580474
4496 -1055670
4497 -1164834
4498 -1792066
4499 -2029806
4500 -1153734
4501  -909535
4502 -1615726
4503 -1913538
4504 -1587518
4505  -913010
4506 -1211307
4507 -2068954
4508 -1756284
4509 -1140126
4510 -1082855
4511 -1592321
4512 -2014697
4513 -1308625
4514  -880020
4515 -1471357
4516 -1872195
4517 -1733733
4518 -1064244
4519 -1059100
4520 -1922774
4521 -1864940
4522 -1215755
4523  -997143
4524 -1423868
4525 -2036714
4526 -1494090
4527  -858501
4528 -1370757
4529 -1875647
4530 -1830813
4531 -1146391
4532  -910530
4533 -1742496
4534 -1905181
4535 -1324971
4536 -1002790
4537 -1276121
4538 -2015847
4539 -1744164
4540  -946012
4541 -1172236
4542 -1728186
4543 -1898760
4544 -1294409
4545  -786220
4546 -1553380
4547 -1990147
4548 -1474257
4549 -1040176
4550 -1155486
4551 -1941136
4552 -1884619
4553 -1005328
4554 -1024131
4555 -1573546
4556 -1904632
4557 -1496987
4558  -819528
4559 -1359709
4560 -1985092
4561 -1652736
4562 -1117779
4563  -967953
4564 -1716754
4565 -2001406
4566 -1165134
4567  -933803
4568 -1432926
4569 -1919574
4570 -1689216
4571  -869269
4572 -1174293
4573 -1926638
4574 -1740670
4575 -1181337
4576  -881958
4577 -1519677
4578 -2046078
4579 -1345943
4580  -930244
4581 -1319366
4582 -1875218
4583 -1852522
4584  -959568
4585  -941919
4586 -1773264
4587 -1858637
4588 -1344131
4589  -831710
4590 -1309697
4591 -2076068
4592 -1567052
4593  -958919
4594 -1150115
4595 -1714521
4596 -1938447
4597 -1137292
4598  -826922
4599 -1583934
4600 -1885417
4601 -1550856
4602  -943948
4603 -1124319
4604 -1981842
4605 -1731552
4606 -1020380
4607  -997004
4608 -1527759
4609 -1992897
4610 -1341468
4611  -801283
4612 -1450367
4613 -1890037
4614 -1671904
4615 -1030890
4616  -954922
4617 -1811015
4618 -1828321
4619 -1138975
4620  -961965
4621 -1360936
4622 -1980407
4623 -1596051
4624  -852778
4625 -1246809
4626 -1787280
4627 -1769713
4628 -1149416
4629  -797682
4630 -1611295
4631 -1941670
4632 -1323975
4633  -973300
4634 -1220383
4635 -1916961
4636 -1753695
4637  -912611
4638 -1077528
4639 -1633246
4640 -1783146
4641 -1327218
4642  -816444
4643 -1429841
4644 -1940363
4645 -1475054
4646 -1049294
4647 -1093216
4648 -1741222
4649 -1838834
4650  -997045
4651  -947595
4652 -1541680
4653 -1850578
4654 -1501038
4655  -826672
4656 -1256625
4657 -1934455
4658 -1577930
4659 -1055282
4660  -958244
4661 -1593723
4662 -1937232
4663 -1174663
4664  -916850
4665 -1436938
4666 -1829347
4667 -1650295
4668  -890258
4669 -1048154
4670 -1811254
4671 -1659628
4672 -1141178
4673  -905087
4674 -1438245
4675 -2004495
4676 -1364451
4677  -897128
4678 -1294910
4679 -1745696
4680 -1737359
4681  -986281
4682  -892799
4683 -1699674
4684 -1780499
4685 -1303732
4686  -919022
4687 -1261893
4688 -1978468
4689 -1539595
4690  -893780
4691 -1116829
4692 -1616125
4693 -1811471
4694 -1131629
4695  -810933
4696 -1581942
4697 -1855433
4698 -1428213
4699  -947239
4700 -1087132
4701 -1876822
4702 -1657122
4703  -934572
4704 -1016749
4705 -1516092
4706 -1904154
4707 -1349575
4708  -768589
4709 -1367071
4710 -1845843
4711 -1574875
4712  -989501
4713  -882930
4714 -1720508
4715 -1850993
4716 -1105099
4717  -924237
4718 -1370945
4719 -1918773
4720 -1560142
4721  -774066
4722 -1153603
4723 -1743803
4724 -1643546
4725 -1117790
4726  -823288
4727 -1560442
4728 -1919820
4729 -1258000
4730  -937074
4731 -1213514
4732 -1807798
4733 -1687869
4734  -838171
4735  -978014
4736 -1657140
4737 -1761166
4738 -1277210
4739  -773628
4740 -1363629
4741 -1979055
4742 -1430459
4743  -901827
4744 -1007734
4745 -1666097
4746 -1842105
4747 -1003312
4748  -879005
4749 -1533933
4750 -1814295
4751 -1468341
4752  -803404
4753 -1116131
4754 -1862968
4755 -1548526
4756  -999145
4757  -942551
4758 -1509320
4759 -1915703
4760 -1204848
4761  -835203
4762 -1373139
4763 -1756156
4764 -1588368
4765  -884784
4766  -931140
4767 -1748683
4768 -1685196
4769 -1136195
4770  -903220
4771 -1341327
4772 -1938541
4773 -1396539
4774  -803467
4775 -1177861
4776 -1647805
4777 -1685324
4778 -1025247
4779  -832265
4780 -1618516
4781 -1779549
4782 -1289828
4783  -930016
4784 -1173602
4785 -1836159
4786 -1523296
4787  -838578
4788 -1063008
4789 -1544784
4790 -1751751
4791 -1212617
4792  -795539
4793 -1464320
4794 -1795759
4795 -1389955
4796  -939249
4797  -979124
4798 -1711169
4799 -1682839
4800  -953636
4801  -977595
4802 -1453752
4803 -1800804
4804 -1368800
4805  -757041
4806 -1271598
4807 -1767555
4808 -1473066
4809 -1007079
4810  -908550
4811 -1609240
4812 -1782196
4813 -1076173
4814  -946974
4815 -1351140
4816 -1740306
4817 -1461509
4818  -762210
4819 -1102476
4820 -1723098
4821 -1585944
4822 -1112329
4823  -837819
4824 -1475209
4825 -1894629
4826 -1211804
4827  -842577
4828 -1162968
4829 -1702243
4830 -1639017
4831  -836731
4832  -929163
4833 -1644715
4834 -1699838
4835 -1254662
4836  -805448
4837 -1261972
4838 -1855906
4839 -1344812
4840  -856403
4841 -1039018
4842 -1580433
4843 -1759052
4844 -1030943
4845  -865069
4846 -1513934
4847 -1714749
4848 -1354360
4849  -805951
4850 -1056904
4851 -1814290
4852 -1513443
4853  -924872
4854  -937182
4855 -1470728
4856 -1849401
4857 -1185015
4858  -756333
4859 -1326634
4860 -1709053
4861 -1490207
4862  -875915
4863  -888158
4864 -1714383
4865 -1678705
4866 -1056464
4867  -878911
4868 -1299134
4869 -1836297
4870 -1341102
4871  -715606
4872 -1150520
4873 -1647860
4874 -1625969
4875 -1024301
4876  -780123
4877 -1551209
4878 -1763110
4879 -1184876
4880  -840822
4881 -1079545
4882 -1755485
4883 -1534429
4884  -801395
4885 -1013273
4886 -1569047
4887 -1737859
4888 -1199813
4889  -703098
4890 -1332500
4891 -1776764
4892 -1306783
4893  -866411
4894  -957939
4895 -1675772
4896 -1706387
4897  -923592
4898  -916247
4899 -1439306
4900 -1718542
4901 -1329629
4902  -702035
4903 -1150530
4904 -1732796
4905 -1443351
4906  -976064
4907  -867563
4908 -1504195
4909 -1812274
4910 -1093094
4911  -830178
4912 -1247544
4913 -1665747
4914 -1495202
4915  -761208
4916  -971760
4917 -1673564
4918 -1573028
4919 -1098054
4920  -811221
4921 -1328290
4922 -1802670
4923 -1216143
4924  -814598
4925 -1137036
4926 -1590309
4927 -1605003
4928  -916702
4929  -893017
4930 -1555861
4931 -1620350
4932 -1198648
4933  -803241
4934 -1128891
4935 -1756372
4936 -1367285
4937  -851377
4938 -1047450
4939 -1520795
4940 -1704188
4941 -1032028
4942  -754663
4943 -1398874
4944 -1631668
4945 -1304983
4946  -834585
4947  -998176
4948 -1729991
4949 -1536076
4950  -934430
4951  -950811
4952 -1388949
4953 -1726783
4954 -1168212
4955  -683301
4956 -1224511
4957 -1616292
4958 -1418440
4959  -926894
4960  -901491
4961 -1641050
4962 -1656029
4963 -1014794
4964  -873654
4965 -1229633
4966 -1691302
4967 -1323502
4968  -713291
4969 -1105418
4970 -1604694
4971 -1529567
4972 -1031499
4973  -783058
4974 -1472620
4975 -1716671
4976 -1097288
4977  -817170
4978 -1110509
4979 -1690317
4980 -1504534
4981  -760464
4982  -981130
4983 -1556714
4984 -1595031
4985 -1091400
4986  -681940
4987 -1279514
4988 -1755851
4989 -1257967
4990  -854651
4991  -973991
4992 -1598541
4993 -1678291
4994  -899375
4995  -817372
4996 -1366839
4997 -1607963
4998 -1283029
4999  -698765
5000 -1082779
5001 -1735581
5002 -1430436
5003  -932693
5004  -882310
5005 -1446802
5006 -1721386
5007  -996941
5008  -732742
5009 -1242958
5010 -1612631
5011 -1433531
5012  -792371
5013  -953588
5014 -1662354
5015 -1540845
5016 -1009900
5017  -771634
5018 -1223968
5019 -1739070
5020 -1196850
5021  -731777
5022 -1097716
5023 -1577020
5024 -1595187
5025  -911496
5026  -788151
5027 -1508399
5028 -1597863
5029 -1125475
5030  -764345
5031 -1070387
5032 -1721581
5033 -1385180
5034  -791316
5035  -991441
5036 -1466269
5037 -1649642
5038 -1036399
5039  -667905
5040 -1322714
5041 -1642455
5042 -1281952
5043  -824346
5044  -928847
5045 -1651527
5046 -1541725
5047  -874234
5048  -866346
5049 -1294966
5050 -1641555
5051 -1198477
5052  -674691
5053 -1171242
5054 -1615724
5055 -1408954
5056  -939656
5057  -833847
5058 -1490095
5059 -1600441
5060  -953976
5061  -799347
5062 -1180186
5063 -1644689
5064 -1374124
5065  -713704
5066 -1044284
5067 -1583742
5068 -1471515
5069  -986477
5070  -723800
5071 -1330110
5072 -1663841
5073 -1093301
5074  -806739
5075 -1073058
5076 -1588749
5077 -1525851
5078  -822803
5079  -885760
5080 -1430362
5081 -1505235
5082 -1116697
5083  -697627
5084 -1145104
5085 -1689074
5086 -1273253
5087  -867894
5088  -976102
5089 -1471155
5090 -1584464
5091  -887883
5092  -783228
5093 -1333771
5094 -1513499
5095 -1223293
5096  -745395
5097 -1039949
5098 -1671250
5099 -1380229
5100  -888189
5101  -856994
5102 -1323791
5103 -1644759
5104 -1030957
5105  -702295
5106 -1204886
5107 -1565682
5108 -1401598
5109  -810217
5110  -857204
5111 -1542337
5112 -1464397
5113  -948544
5114  -797733
5115 -1185000
5116 -1658330
5117 -1199331
5118  -726390
5119 -1112030
5120 -1505426
5121 -1462701
5122  -885327
5123  -731819
5124 -1418914
5125 -1542422
5126 -1057201
5127  -787210
5128 -1084946
5129 -1684189
5130 -1367076
5131  -716919
5132  -940485
5133 -1420059
5134 -1525322
5135  -991355
5136  -644439
5137 -1290055
5138 -1617616
5139 -1198423
5140  -821930
5141  -943262
5142 -1574567
5143 -1497755
5144  -787656
5145  -813219
5146 -1294681
5147 -1576353
5148 -1174940
5149  -635099
5150 -1122164
5151 -1631920
5152 -1330687
5153  -847381
5154  -775515
5155 -1420835
5156 -1602034
5157  -917061
5158  -757069
5159 -1179706
5160 -1584274
5161 -1366548
5162  -686387
5163  -927446
5164 -1527084
5165 -1423173
5166  -958257
5167  -695984
5168 -1232810
5169 -1652605
5170 -1111507
5171  -766383
5172 -1048805
5173 -1505422
5174 -1474994
5175  -771873
5176  -789273
5177 -1412964
5178 -1468134
5179 -1074850
5180  -705968
5181 -1104575
5182 -1661596
5183 -1240480
5184  -765643
5185  -910369
5186 -1386609
5187 -1558114
5188  -899238
5189  -691703
5190 -1288915
5191 -1542430
5192 -1243788
5193  -733177
5194  -914476
5195 -1592591
5196 -1373364
5197  -815345
5198  -794240
5199 -1233666
5200 -1603934
5201 -1089834
5202  -686454
5203 -1170733
5204 -1505749
5205 -1333390
5206  -822634
5207  -784031
5208 -1444132
5209 -1443954
5210  -925159
5211  -793406
5212 -1133226
5213 -1605447
5214 -1232041
5215  -670162
5216 -1022908
5217 -1454380
5218 -1398637
5219  -877437
5220  -670608
5221 -1344875
5222 -1541667
5223 -1044247
5224  -790944
5225 -1014111
5226 -1540565
5227 -1343689
5228  -719817
5229  -879063
5230 -1342173
5231 -1453326
5232 -1045721
5233  -665826
5234 -1192816
5235 -1568816
5236 -1163649
5237  -797188
5238  -883874
5239 -1437783
5240 -1451076
5241  -796383
5242  -797777
5243 -1272902
5244 -1493978
5245 -1181568
5246  -675693
5247 -1039733
5248 -1531883
5249 -1239931
5250  -827465
5251  -780275
5252 -1312713
5253 -1542342
5254  -939363
5255  -747129
5256 -1163944
5257 -1487028
5258 -1291225
5259  -687347
5260  -879956
5261 -1482721
5262 -1341211
5263  -906950
5264  -728739
5265 -1201621
5266 -1601563
5267 -1060519
5268  -704212
5269 -1025399
5270 -1422602
5271 -1386626
5272  -752141
5273  -731517
5274 -1403169
5275 -1470353
5276 -1038884
5277  -699730
5278 -1024097
5279 -1598395
5280 -1211497
5281  -682418
5282  -871365
5283 -1338927
5284 -1493106
5285  -904092
5286  -661507
5287 -1275649
5288 -1495978
5289 -1161791
5290  -730433
5291  -869091
5292 -1496859
5293 -1331628
5294  -767436
5295  -805959
5296 -1228923
5297 -1547260
5298 -1070144
5299  -615608
5300 -1106237
5301 -1480251
5302 -1242424
5303  -750668
5304  -733223
5305 -1426979
5306 -1481241
5307  -875263
5308  -748706
5309 -1119924
5310 -1542454
5311 -1205920
5312  -608397
5313  -930963
5314 -1402660
5315 -1344224
5316  -891299
5317  -654572
5318 -1258988
5319 -1545302
5320 -1030812
5321  -729814
5322  -940754
5323 -1452693
5324 -1336487
5325  -696047
5326  -821861
5327 -1336977
5328 -1422252
5329 -1025120
5330  -632043
5331 -1099514
5332 -1534521
5333 -1111728
5334  -724227
5335  -823827
5336 -1357331
5337 -1467964
5338  -804449
5339  -733237
5340 -1237231
5341 -1459522
5342 -1172051
5343  -629319
5344  -901988
5345 -1482577
5346 -1238369
5347  -809155
5348  -756925
5349 -1233102
5350 -1534576
5351  -957538
5352  -691997
5353 -1089585
5354 -1397145
5355 -1256455
5356  -701820
5357  -782113
5358 -1404169
5359 -1350119
5360  -930910
5361  -738834
5362 -1107715
5363 -1539698
5364 -1067725
5365  -639491
5366  -954822
5367 -1338733
5368 -1336561
5369  -801328
5370  -710509
5371 -1334135
5372 -1412687
5373  -995068
5374  -731502
5375  -963491
5376 -1475145
5377 -1176153
5378  -686407
5379  -883136
5380 -1275286
5381 -1403059
5382  -932509
5383  -647114
5384 -1197320
5385 -1434527
5386 -1073542
5387  -706830
5388  -829508
5389 -1444713
5390 -1333455
5391  -741356
5392  -798638
5393 -1209145
5394 -1463568
5395 -1038039
5396  -572585
5397 -1026580
5398 -1413297
5399 -1184058
5400  -780436
5401  -737284
5402 -1319085
5403 -1448643
5404  -866341
5405  -732419
5406 -1047551
5407 -1409396
5408 -1189417
5409  -612506
5410  -880194
5411 -1373709
5412 -1283859
5413  -890877
5414  -682988
5415 -1208530
5416 -1477255
5417  -931480
5418  -668039
5419  -938260
5420 -1379910
5421 -1300926
5422  -680595
5423  -780845
5424 -1345492
5425 -1378191
5426  -979282
5427  -608598
5428 -1018338
5429 -1492087
5430 -1078080
5431  -675326
5432  -822851
5433 -1307886
5434 -1445502
5435  -812420
5436  -684949
5437 -1210758
5438 -1379553
5439 -1088829
5440  -622115
5441  -859378
5442 -1450315
5443 -1219889
5444  -755070
5445  -761359
5446 -1192032
5447 -1488944
5448  -915343
5449  -590415
5450 -1060034
5451 -1380333
5452 -1199105
5453  -678718
5454  -738860
5455 -1402884
5456 -1347808
5457  -848233
5458  -702662
5459 -1039104
5460 -1461251
5461 -1049960
5462  -588732
5463  -931956
5464 -1323017
5465 -1313884
5466  -822069
5467  -653048
5468 -1254832
5469 -1397315
5470  -950417
5471  -659875
5472  -879546
5473 -1434327
5474 -1223533
5475  -639392
5476  -811759
5477 -1264496
5478 -1384276
5479  -927708
5480  -570070
5481 -1088263
5482 -1405141
5483 -1049965
5484  -715674
5485  -790509
5486 -1343004
5487 -1353511
5488  -762395
5489  -743884
5490 -1119811
5491 -1357179
5492 -1050948
5493  -575226
5494  -932210
5495 -1382629
5496 -1166263
5497  -794933
5498  -718769
5499 -1244835
5500 -1419810
5501  -829125
5502  -668424
5503 -1011796
5504 -1341110
5505 -1167937
5506  -610896
5507  -826954
5508 -1354538
5509 -1262901
5510  -866675
5511  -643587
5512 -1078341
5513 -1444256
5514  -950941
5515  -642325
5516  -910372
5517 -1301869
5518 -1290467
5519  -715166
5520  -715553
5521 -1256721
5522 -1287017
5523  -943656
5524  -628954
5525  -945447
5526 -1422546
5527 -1080226
5528  -695355
5529  -845299
5530 -1233309
5531 -1358619
5532  -805246
5533  -611917
5534 -1136145
5535 -1310190
5536 -1030481
5537  -650277
5538  -837045
5539 -1419731
5540 -1204976
5541  -720587
5542  -762013
5543 -1129214
5544 -1371739
5545  -893391
5546  -568367
5547 -1035874
5548 -1327580
5549 -1146154
5550  -728284
5551  -722710
5552 -1322389
5553 -1298539
5554  -791032
5555  -676608
5556  -984730
5557 -1388711
5558 -1056494
5559  -560553
5560  -905542
5561 -1317033
5562 -1249562
5563  -795734
5564  -606129
5565 -1190477
5566 -1360533
5567  -882819
5568  -657864
5569  -891349
5570 -1364625
5571 -1200625
5572  -617750
5573  -790579
5574 -1223670
5575 -1281564
5576  -893976
5577  -542913
5578 -1033067
5579 -1391077
5580 -1015460
5581  -692701
5582  -788040
5583 -1306462
5584 -1321657
5585  -682519
5586  -659710
5587 -1109000
5588 -1307789
5589 -1011590
5590  -542622
5591  -898045
5592 -1403974
5593 -1146760
5594  -740450
5595  -677972
5596 -1155557
5597 -1388038
5598  -800507
5599  -591519
5600  -992093
5601 -1311716
5602 -1168847
5603  -618989
5604  -760159
5605 -1320120
5606 -1212971
5607  -805363
5608  -617392
5609 -1009766
5610 -1399777
5611  -949294
5612  -611944
5613  -899975
5614 -1263352
5615 -1257231
5616  -710338
5617  -628309
5618 -1200423
5619 -1267131
5620  -896058
5621  -607366
5622  -886642
5623 -1411377
5624 -1105534
5625  -635476
5626  -791221
5627 -1175448
5628 -1300158
5629  -797064
5630  -551683
5631 -1075941
5632 -1295315
5633 -1023894
5634  -676922
5635  -764108
5636 -1318042
5637 -1212083
5638  -697952
5639  -695760
5640 -1033958
5641 -1328426
5642  -950131
5643  -540400
5644  -955794
5645 -1302409
5646 -1127757
5647  -726186
5648  -653404
5649 -1215700
5650 -1268790
5651  -768975
5652  -654938
5653  -941263
5654 -1320573
5655 -1092114
5656  -585668
5657  -852211
5658 -1236889
5659 -1157340
5660  -795945
5661  -590380
5662 -1086025
5663 -1326482
5664  -876401
5665  -667876
5666  -875269
5667 -1282092
5668 -1185840
5669  -604662
5670  -723805
5671 -1167838
5672 -1199463
5673  -869571
5674  -566748
5675  -975908
5676 -1371101
5677  -998968
5678  -674265
5679  -769187
5680 -1190877
5681 -1262893
5682  -681719
5683  -625474
5684 -1083346
5685 -1238329
5686  -996396
5687  -582792
5688  -852866
5689 -1330563
5690 -1069981
5691  -707577
5692  -701494
5693 -1080741
5694 -1293327
5695  -778866
5696  -597230
5697 -1018209
5698 -1261900
5699 -1092874
5700  -616762
5701  -708794
5702 -1267097
5703 -1157583
5704  -734988
5705  -626550
5706  -987061
5707 -1375836
5708  -945863
5709  -550522
5710  -889657
5711 -1226573
5712 -1182559
5713  -671836
5714  -580980
5715 -1161065
5716 -1241212
5717  -861151
5718  -627871
5719  -860786
5720 -1341147
5721 -1082142
5722  -579693
5723  -754014
5724 -1119131
5725 -1236260
5726  -795178
5727  -522971
5728 -1054973
5729 -1304085
5730  -968197
5731  -627961
5732  -716887
5733 -1270990
5734 -1191684
5735  -623811
5736  -655791
5737 -1038922
5738 -1288746
5739  -950109
5740  -521073
5741  -911917
5742 -1282559
5743 -1055401
5744  -671538
5745  -604548
5746 -1141517
5747 -1277205
5748  -740850
5749  -619091
5750  -941871
5751 -1279080
5752 -1071572
5753  -530732
5754  -760612
5755 -1220398
5756 -1120612
5757  -751469
5758  -555344
5759 -1025107
5760 -1346041
5761  -872774
5762  -612462
5763  -822127
5764 -1205564
5765 -1174182
5766  -589523
5767  -634738
5768 -1132677
5769 -1186063
5770  -879804
5771  -564112
5772  -893911
5773 -1322661
5774  -974295
5775  -631727
5776  -734918
5777 -1104335
5778 -1220514
5779  -702431
5780  -592598
5781 -1060647
5782 -1210880
5783  -971334
5784  -578835
5785  -758358
5786 -1276440
5787 -1060306
5788  -657867
5789  -650141
5790 -1022598
5791 -1303567
5792  -836332
5793  -543466
5794  -941953
5795 -1199995
5796 -1053852
5797  -618710
5798  -622658
5799 -1184964
5800 -1152542
5801  -753711
5802  -650751
5803  -913651
5804 -1287041
5805  -955502
5806  -540236
5807  -820029
5808 -1126494
5809 -1109496
5810  -709989
5811  -566969
5812 -1104010
5813 -1215791
5814  -829125
5815  -635564
5816  -815559
5817 -1245227
5818 -1037628
5819  -546351
5820  -720030
5821 -1096522
5822 -1172454
5823  -817537
5824  -531652
5825  -989151
5826 -1247538
5827  -901460
5828  -623166
5829  -698544
5830 -1166503
5831 -1152073
5832  -618400
5833  -654446
5834 -1030760
5835 -1205943
5836  -911542
5837  -508417
5838  -864015
5839 -1232525
5840  -972894
5841  -651797
5842  -631935
5843 -1096497
5844 -1242956
5845  -722179
5846  -602052
5847  -934452
5848 -1188873
5849 -1006075
5850  -504914
5851  -706883
5852 -1208962
5853 -1083502
5854  -724830
5855  -580833
5856  -992115
5857 -1298589
5858  -823923
5859  -552779
5860  -815639
5861 -1142136
5862 -1107070
5863  -581556
5864  -609305
5865 -1140249
5866 -1162025
5867  -828684
5868  -543051
5869  -832662
5870 -1288728
5871  -932380
5872  -542412
5873  -711264
5874 -1093815
5875 -1213207
5876  -699477
5877  -522088
5878 -1030890
5879 -1200127
5880  -918794
5881  -549694
5882  -674153
5883 -1219576
5884 -1073254
5885  -622564
5886  -640997
5887  -983080
5888 -1259349
5889  -851880
5890  -484395
5891  -872194
5892 -1158103
5893  -999284
5894  -621353
5895  -599753
5896 -1145035
5897 -1157122
5898  -708731
5899  -613153
5900  -884527
5901 -1223822
5902  -940773
5903  -475115
5904  -761692
5905 -1126678
5906 -1084031
5907  -706468
5908  -529717
5909 -1040754
5910 -1226799
5911  -793679
5912  -568472
5913  -748270
5914 -1173605
5915 -1067094
5916  -537414
5917  -667458
5918 -1069280
5919 -1138946
5920  -826395
5921  -506636
5922  -898741
5923 -1205852
5924  -867614
5925  -604596
5926  -676280
5927 -1099979
5928 -1147159
5929  -630388
5930  -624695
5931  -999083
5932 -1143614
5933  -897099
5934  -483323
5935  -763844
5936 -1191417
5937  -969557
5938  -648244
5939  -623192
5940 -1020895
5941 -1223301
5942  -730632
5943  -546862
5944  -872977
5945 -1098934
5946  -982092
5947  -550813
5948  -666128
5949 -1151724
5950 -1059631
5951  -724743
5952  -582864
5953  -896447
5954 -1224564
5955  -811229
5956  -512005
5957  -791305
5958 -1087555
5959 -1070723
5960  -610863
5961  -583675
5962 -1092499
5963 -1111455
5964  -770973
5965  -548682
5966  -768082
5967 -1202180
5968  -934618
5969  -547485
5970  -718146
5971 -1038583
5972 -1140749
5973  -723172
5974  -502073
5975  -957911
5976 -1125755
5977  -844143
5978  -555928
5979  -670026
5980 -1177336
5981 -1044273
5982  -586622
5983  -667158
5984  -979372
5985 -1159578
5986  -777085
5987  -445608
5988  -856011
5989 -1146246
5990  -935995
5991  -610753
5992  -594018
5993 -1116302
5994 -1159569
5995  -651974
5996  -558737
5997  -849678
5998 -1165713
5999  -924304
6000  -452015
6001  -724348
6002 -1119664
6003 -1038052
6004  -702304
6005  -521219
6006  -976660
6007 -1177272
6008  -731386
6009  -541885
6010  -751214
6011 -1109625
6012 -1035592
6013  -532685
6014  -653007
6015 -1070989
6016 -1083384
6017  -756513
6018  -471019
6019  -840173
6020 -1198094
6021  -840669
6022  -549642
6023  -683831
6024 -1074338
6025 -1143277
6026  -609808
6027  -540049
6028  -952595
6029 -1080320
6030  -852579
6031  -475070
6032  -706663
6033 -1186125
6034  -980099
6035  -617774
6036  -602231
6037  -960312
6038 -1180287
6039  -699452
6040  -466657
6041  -844627
6042 -1093014
6043  -965795
6044  -538990
6045  -614594
6046 -1131521
6047 -1054456
6048  -674632
6049  -546623
6050  -829251
6051 -1181215
6052  -822947
6053  -464381
6054  -748334
6055 -1068097
6056 -1061995
6057  -637070
6058  -507846
6059 -1001707
6060 -1088258
6061  -744084
6062  -529975
6063  -714732
6064 -1162574
6065  -953960
6066  -519138
6067  -681674
6068  -999251
6069 -1082436
6070  -711711
6071  -461370
6072  -892492
6073 -1103082
6074  -813991
6075  -572975
6076  -653881
6077 -1108089
6078 -1052033
6079  -574517
6080  -595566
6081  -903113
6082 -1084261
6083  -811736
6084  -449992
6085  -786013
6086 -1105693
6087  -916054
6088  -618860
6089  -575884
6090  -998820
6091 -1098404
6092  -634310
6093  -547995
6094  -827382
6095 -1072660
6096  -914621
6097  -490895
6098  -708170
6099 -1092950
6100  -970846
6101  -659747
6102  -515176
6103  -904852
6104 -1132251
6105  -705173
6106  -512192
6107  -766666
6108 -1072116
6109 -1009312
6110  -521134
6111  -588266
6112 -1015419
6113 -1012111
6114  -723905
6115  -473970
6116  -772272
6117 -1165044
6118  -856355
6119  -540581
6120  -666094
6121 -1006878
6122 -1088545
6123  -589492
6124  -478366
6125  -920170
6126 -1047172
6127  -806754
6128  -499591
6129  -690424
6130 -1148300
6131  -938612
6132  -567396
6133  -605607
6134  -903865
6135 -1104855
6136  -692184
6137  -443056
6138  -837398
6139 -1061357
6140  -904920
6141  -540596
6142  -567516
6143 -1070410
6144 -1019241
6145  -611834
6146  -528150
6147  -815568
6148 -1135435
6149  -824631
6150  -446787
6151  -744191
6152 -1047908
6153  -972150
6154  -587178
6155  -481490
6156  -969060
6157 -1070942
6158  -689719
6159  -527920
6160  -729652
6161 -1118825
6162  -943309
6163  -471391
6164  -627759
6165  -973698
6166 -1024972
6167  -681714
6168  -420028
6169  -848775
6170 -1119563
6171  -801313
6172  -545733
6173  -633728
6174 -1044053
6175 -1025258
6176  -525981
6177  -532255
6178  -880872
6179 -1044991
6180  -801744
6181  -437907
6182  -742957
6183 -1113400
6184  -886923
6185  -571999
6186  -533106
6187  -938851
6188 -1084950
6189  -609682
6190  -481980
6191  -814023
6192 -1054817
6193  -907873
6194  -470619
6195  -623032
6196 -1051531
6197  -951349
6198  -633347
6199  -481073
6200  -816255
6201 -1129561
6202  -748238
6203  -480897
6204  -711496
6205 -1003944
6206  -988539
6207  -520043
6208  -500730
6209  -964544
6210 -1000383
6211  -713512
6212  -491622
6213  -735861
6214 -1123004
6215  -831253
6216  -496659
6217  -640316
6218  -930597
6219 -1012670
6220  -607624
6221  -465037
6222  -893828
6223 -1033722
6224  -798778
6225  -514887
6226  -622115
6227 -1067776
6228  -923644
6229  -520090
6230  -561029
6231  -860504
6232 -1067532
6233  -717617
6234  -438469
6235  -803784
6236 -1032888
6237  -856568
6238  -532594
6239  -532406
6240  -986056
6241  -980570
6242  -581429
6243  -537345
6244  -789851
6245 -1072888
6246  -829681
6247  -442224
6248  -699025
6249  -989748
6250  -900819
6251  -594170
6252  -463815
6253  -896999
6254 -1034856
6255  -671094
6256  -525313
6257  -715885
6258 -1033976
6259  -901831
6260  -461786
6261  -596022
6262  -942956
6263  -957247
6264  -664002
6265  -434494
6266  -814481
6267 -1086367
6268  -751504
6269  -503269
6270  -616644
6271  -978653
6272  -989650
6273  -501857
6274  -515105
6275  -907307
6276 -1013729
6277  -775571
6278  -426534
6279  -684099
6280 -1061696
6281  -825356
6282  -522514
6283  -529588
6284  -896379
6285 -1072928
6286  -618388
6287  -468199
6288  -800823
6289 -1008469
6290  -859817
6291  -444228
6292  -551436
6293 -1011299
6294  -901781
6295  -576495
6296  -494492
6297  -823094
6298 -1099731
6299  -717444
6300  -439606
6301  -709729
6302  -964405
6303  -905106
6304  -494325
6305  -476733
6306  -950599
6307  -982476
6308  -662235
6309  -480774
6310  -701306
6311 -1087010
6312  -821968
6313  -438721
6314  -596019
6315  -907939
6316  -985414
6317  -593912
6318  -414331
6319  -865659
6320 -1027320
6321  -745917
6322  -477715
6323  -577426
6324 -1013541
6325  -916003
6326  -483965
6327  -545215
6328  -844709
6329 -1025558
6330  -717483
6331  -398137
6332  -742581
6333 -1005779
6334  -813709
6335  -514686
6336  -495874
6337  -936957
6338  -995585
6339  -572348
6340  -509514
6341  -759498
6342 -1011176
6343  -811883
6344  -400166
6345  -615746
6346  -959121
6347  -875436
6348  -590445
6349  -452300
6350  -848380
6351 -1050991
6352  -660772
6353  -481160
6354  -658646
6355  -967066
6356  -884742
6357  -445586
6358  -539839
6359  -924777
6360  -945079
6361  -666845
6362  -439934
6363  -740998
6364 -1050433
6365  -733790
6366  -470290
6367  -573201
6368  -900971
6369  -963004
6370  -543397
6371  -477061
6372  -852443
6373  -965268
6374  -750907
6375  -439065
6376  -615294
6377 -1008915
6378  -806036
6379  -500540
6380  -541137
6381  -840256
6382 -1005178
6383  -620488
6384  -446322
6385  -781305
6386  -946637
6387  -792115
6388  -456340
6389  -536312
6390  -971412
6391  -888263
6392  -563978
6393  -505284
6394  -764164
6395 -1025458
6396  -697839
6397  -403180
6398  -667361
6399  -932869
6400  -872388
6401  -525930
6402  -472803
6403  -912083
6404  -954502
6405  -622721
6406  -477617
6407  -658875
6408  -992729
6409  -788941
6410  -422440
6411  -598307
6412  -896143
6413  -929970
6414  -598211
6415  -417910
6416  -822465
6417  -988617
6418  -667775
6419  -449658
6420  -570293
6421  -965557
6422  -898321
6423  -463744
6424  -534159
6425  -844133
6426  -967087
6427  -683662
6428  -370347
6429  -687348
6430  -985949
6431  -764196
6432  -488841
6433  -491469
6434  -906238
6435  -991269
6436  -545010
6437  -464955
6438  -742703
6439  -958687
6440  -763795
6441  -374670
6442  -581208
6443  -976980
6444  -851361
6445  -554940
6446  -452050
6447  -810327
6448 -1024897
6449  -624300
6450  -425530
6451  -646255
6452  -924780
6453  -869672
6454  -441859
6455  -495747
6456  -910308
6457  -923888
6458  -631651
6459  -417147
6460  -679256
6461 -1008088
6462  -710348
6463  -425783
6464  -587053
6465  -887329
6466  -940285
6467  -524695
6468  -433393
6469  -825856
6470  -925834
6471  -682061
6472  -413425
6473  -573896
6474  -993687
6475  -821122
6476  -474763
6477  -525438
6478  -823820
6479  -992698
6480  -607906
6481  -360099
6482  -710503
6483  -926557
6484  -778278
6485  -463505
6486  -487009
6487  -932701
6488  -905759
6489  -544347
6490  -481512
6491  -701861
6492  -958924
6493  -710656
6494  -380022
6495  -626879
6496  -900788
6497  -847498
6498  -543266
6499  -430647
6500  -845429
6501  -942327
6502  -590654
6503  -441969
6504  -619077
6505  -941247
6506  -791260
6507  -410346
6508  -569492
6509  -874586
6510  -895300
6511  -611967
6512  -389743
6513  -734003
6514  -948557
6515  -673436
6516  -457852
6517  -546015
6518  -900093
6519  -890656
6520  -477495
6521  -494185
6522  -786166
6523  -898827
6524  -662973
6525  -378342
6526  -640519
6527  -955120
6528  -740781
6529  -490560
6530  -508890
6531  -834750
6532  -933061
6533  -521991
6534  -430100
6535  -715865
6536  -893357
6537  -749763
6538  -404394
6539  -564485
6540  -946392
6541  -825045
6542  -523924
6543  -445066
6544  -745704
6545  -960389
6546  -590367
6547  -402369
6548  -656072
6549  -886020
6550  -825947
6551  -454183
6552  -486687
6553  -874543
6554  -857607
6555  -574365
6556  -411355
6557  -647976
6558  -968255
6559  -700625
6560  -406173
6561  -578114
6562  -861221
6563  -886954
6564  -499009
6565  -381413
6566  -786245
6567  -891460
6568  -646661
6569  -414092
6570  -561149
6571  -956007
6572  -804434
6573  -442490
6574  -509505
6575  -776904
6576  -914244
6577  -599533
6578  -351796
6579  -691894
6580  -905364
6581  -737676
6582  -459741
6583  -475195
6584  -892321
6585  -867101
6586  -471361
6587  -433840
6588  -706749
6589  -933087
6590  -686690
6591  -352284
6592  -617849
6593  -919690
6594  -812619
6595  -490845
6596  -390284
6597  -789156
6598  -926832
6599  -558641
6600  -398406
6601  -596932
6602  -923505
6603  -817772
6604  -392503
6605  -506816
6606  -847017
6607  -853113
6608  -567838
6609  -357544
6610  -690803
6611  -945313
6612  -652837
6613  -432530
6614  -550641
6615  -859752
6616  -865923
6617  -444849
6618  -434109
6619  -773308
6620  -865626
6621  -650857
6622  -365218
6623  -593266
6624  -955680
6625  -748721
6626  -455177
6627  -475984
6628  -779972
6629  -910126
6630  -512799
6631  -379519
6632  -692697
6633  -869645
6634  -740801
6635  -415321
6636  -506298
6637  -887841
6638  -801701
6639  -496231
6640  -430114
6641  -671014
6642  -919713
6643  -612500
6644  -378815
6645  -621117
6646  -855668
6647  -801964
6648  -448182
6649  -416028
6650  -822696
6651  -841532
6652  -545453
6653  -414321
6654  -606942
6655  -937054
6656  -713924
6657  -401645
6658  -547901
6659  -791031
6660  -827903
6661  -515185
6662  -370791
6663  -735388
6664  -870432
6665  -634489
6666  -438984
6667  -539770
6668  -897062
6669  -787803
6670  -411131
6671  -477041
6672  -747703
6673  -858038
6674  -588106
6675  -346046
6676  -670604
6677  -895127
6678  -698229
6679  -447946
6680  -453332
6681  -820357
6682  -845826
6683  -465883
6684  -413809
6685  -669478
6686  -878061
6687  -696094
6688  -361931
6689  -570196
6690  -870909
6691  -754153
6692  -481425
6693  -399135
6694  -736631
6695  -879785
6696  -535803
6697  -411325
6698  -623772
6699  -852539
6700  -758555
6701  -385444
6702  -483483
6703  -817223
6704  -787973
6705  -535922
6706  -373062
6707  -666951
6708  -934436
6709  -630350
6710  -389668
6711  -535921
6712  -819337
6713  -821462
6714  -405843
6715  -394432
6716  -764233
6717  -839825
6718  -616846
6719  -375936
6720  -579228
6721  -911829
6722  -704001
6723  -412749
6724  -466206
6725  -739037
6726  -864157
6727  -515139
6728  -358364
6729  -683242
6730  -856077
6731  -702612
6732  -382628
6733  -457767
6734  -867751
6735  -776889
6736  -448410
6737  -412396
6738  -678312
6739  -911452
6740  -613793
6741  -341789
6742  -592998
6743  -830677
6744  -750648
6745  -421892
6746  -375227
6747  -781129
6748  -837116
6749  -529773
6750  -395422
6751  -589190
6752  -902116
6753  -713944
6754  -339447
6755  -492531
6756  -776287
6757  -799761
6758  -505983
6759  -340448
6760  -700853
6761  -879418
6762  -613204
6763  -401837
6764  -492481
6765  -838719
6766  -787222
6767  -387504
6768  -427992
6769  -717046
6770  -834622
6771  -608771
6772  -330865
6773  -608164
6774  -876257
6775  -676392
6776  -420932
6777  -420549
6778  -767465
6779  -833732
6780  -465508
6781  -407530
6782  -662613
6783  -830563
6784  -674691
6785  -355500
6786  -515856
6787  -826363
6788  -716799
6789  -473664
6790  -394819
6791  -688210
6792  -883913
6793  -547590
6794  -382902
6795  -581846
6796  -803929
6797  -733428
6798  -371105
6799  -425220
6800  -793182
6801  -776618
6802  -535134
6803  -382508
6804  -615748
6805  -874808
6806  -615182
6807  -377628
6808  -507502
6809  -744533
6810  -780629
6811  -444893
6812  -380491
6813  -735132
6814  -807764
6815  -600732
6816  -379086
6817  -519551
6818  -857907
6819  -679367
6820  -386775
6821  -452638
6822  -712959
6823  -833168
6824  -525573
6825  -343661
6826  -662411
6827  -811784
6828  -638876
6829  -380270
6830  -434364
6831  -812441
6832  -752831
6833  -429100
6834  -421935
6835  -652481
6836  -863730
6837  -604916
6838  -309959
6839  -562478
6840  -800303
6841  -702795
6842  -420487
6843  -375607
6844  -762585
6845  -827334
6846  -491227
6847  -388524
6848  -568419
6849  -829887
6850  -672178
6851  -315275
6852  -477835
6853  -768639
6854  -766168
6855  -500831
6856  -337785
6857  -670964
6858  -846474
6859  -557041
6860  -370632
6861  -485540
6862  -783764
6863  -747048
6864  -371192
6865  -426527
6866  -730015
6867  -794114
6868  -572918
6869  -317494
6870  -569928
6871  -838872
6872  -624125
6873  -382435
6874  -423297
6875  -734952
6876  -832533
6877  -450568
6878  -363544
6879  -650447
6880  -806846
6881  -637641
6882  -310805
6883  -456206
6884  -825255
6885  -710039
6886  -438618
6887  -386683
6888  -668017
6889  -860544
6890  -529988
6891  -335650
6892  -553962
6893  -768554
6894  -706744
6895  -367673
6896  -387158
6897  -761971
6898  -770450
6899  -511752
6900  -358573
6901  -560262
6902  -850346
6903  -607792
6904  -324302
6905  -480867
6906  -739718
6907  -777721
6908  -446472
6909  -330787
6910  -698344
6911  -797401
6912  -553307
6913  -349559
6914  -467968
6915  -821280
6916  -689481
6917  -367414
6918  -439662
6919  -685905
6920  -812928
6921  -533025
6922  -301307
6923  -595022
6924  -784917
6925  -618860
6926  -381812
6927  -396825
6928  -763370
6929  -768608
6930  -430342
6931  -402702
6932  -610579
6933  -797225
6934  -593062
6935  -295825
6936  -507934
6937  -764048
6938  -679298
6939  -446447
6940  -375324
6941  -702578
6942  -797717
6943  -477480
6944  -365217
6945  -535201
6946  -761574
6947  -656886
6948  -325042
6949  -454240
6950  -741846
6951  -721592
6952  -494306
6953  -337191
6954  -616150
6955  -806719
6956  -529841
6957  -350747
6958  -475974
6959  -737649
6960  -743233
6961  -387328
6962  -391160
6963  -691999
6964  -744412
6965  -544114
6966  -304517
6967  -513967
6968  -811513
6969  -609516
6970  -371358
6971  -427082
6972  -699631
6973  -794393
6974  -436734
6975  -338721
6976  -620510
6977  -741504
6978  -603275
6979  -333831
6980  -443085
6981  -790429
6982  -687015
6983  -419147
6984  -397426
6985  -624610
6986  -805042
6987  -498953
6988  -295430
6989  -540549
6990  -750147
6991  -672818
6992  -369634
6993  -371795
6994  -752663
6995  -751586
6996  -452000
6997  -346360
6998  -537717
6999  -806402
7000  -581293
7001  -300970
7002  -475775
7003  -727599
7004  -733847
7005  -438553
7006  -311930
7007  -663367
7008  -765749
7009  -515663
7010  -333852
7011  -454723
7012  -777446
7013  -682283
7014  -342586
7015  -419737
7016  -667672
7017  -756812
7018  -503678
7019  -272408
7020  -565997
7021  -770600
7022  -582372
7023  -363289
7024  -394818
7025  -733641
7026  -751848
7027  -390260
7028  -359456
7029  -592673
7030  -755612
7031  -576234
7032  -271282
7033  -487181
7034  -776450
7035  -663817
7036  -415514
7037  -343924
7038  -649909
7039  -781144
7040  -448828
7041  -321297
7042  -517732
7043  -748086
7044  -675676
7045  -324332
7046  -414902
7047  -730261
7048  -709327
7049  -468280
7050  -303069
7051  -550566
7052  -794947
7053  -535884
7054  -327448
7055  -458583
7056  -715185
7057  -731820
7058  -377301
7059  -330178
7060  -655662
7061  -725997
7062  -517557
7063  -301056
7064  -475459
7065  -796309
7066  -619687
7067  -359422
7068  -416603
7069  -647200
7070  -757010
7071  -443649
7072  -289693
7073  -583252
7074  -723251
7075  -584826
7076  -333665
7077  -399564
7078  -763367
7079  -684170
7080  -388884
7081  -351600
7082  -572662
7083  -772504
7084  -512668
7085  -276191
7086  -512178
7087  -721890
7088  -652144
7089  -391000
7090  -338550
7091  -673759
7092  -714720
7093  -441276
7094  -348197
7095  -502856
7096  -748952
7097  -600871
7098  -314038
7099  -459639
7100  -680881
7101  -676106
7102  -427540
7103  -297116
7104  -608167
7105  -734981
7106  -495384
7107  -353982
7108  -463238
7109  -736930
7110  -668332
7111  -329920
7112  -396482
7113  -630515
7114  -687735
7115  -485774
7116  -274976
7117  -534279
7118  -759467
7119  -558216
7120  -363024
7121  -393581
7122  -685652
7123  -720818
7124  -364119
7125  -330619
7126  -581842
7127  -711080
7128  -562196
7129  -284363
7130  -461430
7131  -748964
7132  -621076
7133  -382845
7134  -334638
7135  -609750
7136  -748227
7137  -429082
7138  -299775
7139  -526519
7140  -721267
7141  -633017
7142  -306987
7143  -368590
7144  -707757
7145  -669629
7146  -427683
7147  -295923
7148  -532394
7149  -779785
7150  -520468
7151  -300023
7152  -457848
7153  -676915
7154  -677588
7155  -351162
7156  -297379
7157  -638864
7158  -707748
7159  -495634
7160  -307933
7161  -454262
7162  -770588
7163  -605634
7164  -306972
7165  -370002
7166  -618974
7167  -727189
7168  -427994
7169  -251334
7170  -562602
7171  -727922
7172  -571576
7173  -332730
7174  -372406
7175  -715465
7176  -663034
7177  -351818
7178  -341232
7179  -549574
7180  -730855
7181  -526553
7182  -272420
7183  -492267
7184  -707115
7185  -608602
7186  -362421
7187  -314574
7188  -648684
7189  -705597
7190  -400164
7191  -314651
7192  -500300
7193  -736054
7194  -601220
7195  -275164
7196  -411123
7197  -660480
7198  -643140
7199  -413601
7200  -259778
7201  -557895
7202  -744131
7203  -497472
7204  -322745
7205  -419184
7206  -687926
7207  -664091
7208  -310725
7209  -333239
7210  -610979
7211  -677504
7212  -492482
7213  -269537
7214  -489468
7215  -739438
7216  -540980
7217  -337936
7218  -359787
7219  -616683
7220  -699314
7221  -373096
7222  -309644
7223  -570220
7224  -691804
7225  -564236
7226  -290711
7227  -406230
7228  -708993
7229  -594373
7230  -360359
7231  -315435
7232  -560839
7233  -738254
7234  -448025
7235  -287091
7236  -510186
7237  -671556
7238  -600024
7239  -313037
7240  -329135
7241  -652980
7242  -639843
7243  -413416
7244  -314740
7245  -498135
7246  -741414
7247  -526382
7248  -277689
7249  -434896
7250  -631121
7251  -637098
7252  -353890
7253  -278868
7254  -610030
7255  -682419
7256  -471554
7257  -317855
7258  -431499
7259  -714333
7260  -572754
7261  -298053
7262  -372494
7263  -582175
7264  -669033
7265  -430981
7266  -268070
7267  -546422
7268  -695757
7269  -514360
7270  -320582
7271  -356784
7272  -671391
7273  -634123
7274  -315388
7275  -338269
7276  -554159
7277  -699791
7278  -499413
7279  -234733
7280  -466469
7281  -685540
7282  -557814
7283  -339644
7284  -301527
7285  -614837
7286  -708086
7287  -399867
7288  -310890
7289  -485446
7290  -690297
7291  -572922
7292  -244531
7293  -367673
7294  -652846
7295  -615419
7296  -391451
7297  -266919
7298  -545517
7299  -736011
7300  -465433
7301  -292863
7302  -411043
7303  -648998
7304  -624493
7305  -287263
7306  -315861
7307  -609218
7308  -660594
7309  -462414
7310  -254758
7311  -454499
7312  -726316
7313  -524129
7314  -291112
7315  -343031
7316  -599846
7317  -696346
7318  -368371
7319  -269209
7320  -549223
7321  -678514
7322  -525362
7323  -261220
7324  -355408
7325  -684927
7326  -589382
7327  -334631
7328  -322652
7329  -536624
7330  -719994
7331  -450037
7332  -253052
7333  -470386
7334  -645920
7335  -579174
7336  -304896
7337  -286667
7338  -634660
7339  -651333
7340  -397790
7341  -300902
7342  -469943
7343  -704057
7344  -520264
7345  -242607
7346  -397300
7347  -610109
7348  -623295
7349  -378575
7350  -272141
7351  -573598
7352  -675254
7353  -454768
7354  -298498
7355  -383412
7356  -667197
7357  -585741
7358  -276881
7359  -349143
7360  -575388
7361  -654675
7362  -441562
7363  -244997
7364  -497523
7365  -681877
7366  -491842
7367  -305262
7368  -329449
7369  -623848
7370  -644824
7371  -339346
7372  -321501
7373  -517918
7374  -656519
7375  -502344
7376  -234323
7377  -405905
7378  -649235
7379  -543049
7380  -350642
7381  -301785
7382  -574100
7383  -691460
7384  -384377
7385  -287056
7386  -469816
7387  -631843
7388  -542061
7389  -250234
7390  -353834
7391  -635909
7392  -590847
7393  -392214
7394  -284308
7395  -494827
7396  -694995
7397  -437187
7398  -266301
7399  -406843
7400  -609027
7401  -610270
7402  -303687
7403  -291444
7404  -594162
7405  -628947
7406  -440000
7407  -262607
7408  -412482
7409  -679969
7410  -499463
7411  -279452
7412  -352921
7413  -569589
7414  -656244
7415  -365164
7416  -255910
7417  -527553
7418  -628274
7419  -476478
7420  -266375
7421  -343354
7422  -651958
7423  -572625
7424  -308928
7425  -320913
7426  -519084
7427  -675079
7428  -429225
7429  -219245
7430  -460909
7431  -621808
7432  -529758
7433  -303081
7434  -289134
7435  -622964
7436  -633331
7437  -353943
7438  -281298
7439  -448719
7440  -667550
7441  -505981
7442  -218006
7443  -379384
7444  -614958
7445  -593890
7446  -362077
7447  -235734
7448  -550311
7449  -666876
7450  -397743
7451  -258677
7452  -374917
7453  -641317
7454  -580891
7455  -261598
7456  -328914
7457  -577422
7458  -621420
7459  -417311
7460  -217419
7461  -442418
7462  -661539
7463  -471051
7464  -287829
7465  -322340
7466  -601812
7467  -649291
7468  -310741
7469  -274685
7470  -509260
7471  -630900
7472  -478678
7473  -213126
7474  -370556
7475  -656471
7476  -534720
7477  -320455
7478  -288910
7479  -532733
7480  -673655
7481  -370857
7482  -243601
7483  -432824
7484  -602580
7485  -549400
7486  -260363
7487  -302098
7488  -620816
7489  -588432
7490  -370419
7491  -256714
7492  -439553
7493  -666737
7494  -443792
7495  -246022
7496  -389138
7497  -586555
7498  -598869
7499  -320956
7500  -267761
7501  -549946
7502  -596502
7503  -412331
7504  -260199
7505  -376781
7506  -648885
7507  -516305
7508  -273099
7509  -351162
7510  -549542
7511  -624230
7512  -367156
7513  -221800
7514  -484413
7515  -609547
7516  -464036
7517  -277238
7518  -324865
7519  -628904
7520  -575789
7521  -302137
7522  -303427
7523  -481534
7524  -628049
7525  -429093
7526  -200233
7527  -412834
7528  -611033
7529  -521808
7530  -313659
7531  -280574
7532  -571067
7533  -612997
7534  -329575
7535  -272507
7536  -423819
7537  -616506
7538  -497780
7539  -224264
7540  -371376
7541  -593175
7542  -552705
7543  -345725
7544  -238902
7545  -497918
7546  -632177
7547  -386139
7548  -263575
7549  -380770
7550  -609924
7551  -571265
7552  -254669
7553  -298537
7554  -554160
7555  -574527
7556  -386266
7557  -200178
7558  -432062
7559  -653799
7560  -453080
7561  -271712
7562  -336958
7563  -564995
7564  -601819
7565  -290614
7566  -254270
7567  -498791
7568  -588341
7569  -453747
7570  -229794
7571  -353293
7572  -644595
7573  -515835
7574  -301840
7575  -275048
7576  -492544
7577  -634096
7578  -358705
7579  -219563
7580  -434804
7581  -593463
7582  -520027
7583  -265158
7584  -289998
7585  -597955
7586  -560603
7587  -324476
7588  -252317
7589  -428118
7590  -638774
7591  -437461
7592  -219852
7593  -384999
7594  -574432
7595  -569201
7596  -298161
7597  -230373
7598  -530836
7599  -595820
7600  -377382
7601  -238235
7602  -364246
7603  -642105
7604  -520506
7605  -241155
7606  -309906
7607  -525043
7608  -592511
7609  -357087
7610  -188835
7611  -455551
7612  -611493
7613  -456785
7614  -267211
7615  -306646
7616  -597542
7617  -565877
7618  -269048
7619  -263515
7620  -465203
7621  -601588
7622  -430743
7623  -190409
7624  -400651
7625  -614582
7626  -492776
7627  -300769
7628  -254796
7629  -518952
7630  -598731
7631  -314259
7632  -249591
7633  -408643
7634  -597381
7635  -507367
7636  -223370
7637  -326824
7638  -574291
7639  -533819
7640  -329893
7641  -212272
7642  -454597
7643  -630673
7644  -388841
7645  -246620
7646  -367103
7647  -566788
7648  -549728
7649  -253392
7650  -263434
7651  -513457
7652  -549313
7653  -393641
7654  -224170
7655  -379665
7656  -621581
7657  -452803
7658  -263045
7659  -312880
7660  -501414
7661  -582082
7662  -308287
7663  -229841
7664  -471550
7665  -563421
7666  -444743
7667  -235798
7668  -333137
7669  -607690
7670  -491703
7671  -269594
7672  -278082
7673  -451525
7674  -597635
7675  -362667
7676  -214111
7677  -428732
7678  -573026
7679  -490411
7680  -259836
7681  -259789
7682  -553636
7683  -530588
7684  -306207
7685  -247749
7686  -411139
7687  -616606
7688  -437661
7689  -203506
7690  -366115
7691  -550106
7692  -518436
7693  -292980
7694  -216255
7695  -502002
7696  -575976
7697  -369572
7698  -249643
7699  -356697
7700  -595899
7701  -493825
7702  -211822
7703  -299315
7704  -505318
7705  -545537
7706  -344848
7707  -196214
7708  -449436
7709  -603797
7710  -408319
7711  -255127
7712  -304392
7713  -556149
7714  -545090
7715  -245422
7716  -252537
7717  -460072
7718  -569232
7719  -417898
7720  -190142
7721  -363963
7722  -600070
7723  -467211
7724  -269002
7725  -235642
7726  -491429
7727  -596769
7728  -305901
7729  -228579
7730  -420182
7731  -574459
7732  -480794
7733  -193245
7734  -286621
7735  -560366
7736  -495619
7737  -309625
7738  -220643
7739  -428853
7740  -618644
7741  -381207
7742  -223402
7743  -351143
7744  -535841
7745  -523875
7746  -241409
7747  -228251
7748  -511475
7749  -547951
7750  -367657
7751  -212197
7752  -362458
7753  -619103
7754  -435528
7755  -213704
7756  -295647
7757  -487021
7758  -567100
7759  -298823
7760  -195446
7761  -462822
7762  -568945
7763  -424821
7764  -220354
7765  -288157
7766  -577173
7767  -501836
7768  -249870
7769  -244862
7770  -446042
7771  -592539
7772  -370560
7773  -184643
7774  -392946
7775  -548686
7776  -461233
7777  -251842
7778  -228283
7779  -518651
7780  -545644
7781  -297880
7782  -248089
7783  -385901
7784  -575303
7785  -439692
7786  -178506
7787  -320063
7788  -520903
7789  -491760
7790  -292148
7791  -203330
7792  -474718
7793  -579212
7794  -349503
7795  -240453
7796  -338912
7797  -544799
7798  -474771
7799  -206898
7800  -273431
7801  -487895
7802  -528270
7803  -356435
7804  -194429
7805  -400225
7806  -582976
7807  -398178
7808  -240722
7809  -274051
7810  -500746
7811  -533643
7812  -255420
7813  -235862
7814  -450507
7815  -536584
7816  -411502
7817  -191862
7818  -327348
7819  -549082
7820  -438835
7821  -262535
7822  -252713
7823  -462935
7824  -568511
7825  -314816
7826  -217945
7827  -398922
7828  -531862
7829  -443701
7830  -204207
7831  -267093
7832  -540088
7833  -492266
7834  -295809
7835  -225773
7836  -415884
7837  -592372
7838  -357105
7839  -190299
7840  -341604
7841  -506741
7842  -486644
7843  -240879
7844  -221047
7845  -511198
7846  -536412
7847  -339970
7848  -214112
7849  -339045
7850  -574080
7851  -425846
7852  -189720
7853  -284855
7854  -482709
7855  -534498
7856  -302196
7857  -181875
7858  -452087
7859  -544163
7860  -377240
7861  -213703
7862  -274082
7863  -546096
7864  -483942
7865  -224980
7866  -255797
7867  -442886
7868  -558430
7869  -356795
7870  -160540
7871  -364634
7872  -531255
7873  -422626
7874  -235341
7875  -227318
7876  -515050
7877  -545819
7878  -277069
7879  -221744
7880  -382113
7881  -549878
7882  -418671
7883  -160894
7884  -302924
7885  -529635
7886  -479838
7887  -289322
7888  -199070
7889  -434127
7890  -572399
7891  -325293
7892  -201776
7893  -314892
7894  -517250
7895  -482175
7896  -204177
7897  -244639
7898  -494184
7899  -513961
7900  -340120
7901  -174241
7902  -367176
7903  -561334
7904  -379315
7905  -210094
7906  -274590
7907  -483729
7908  -529275
7909  -258527
7910  -212749
7911  -441501
7912  -521228
7913  -390918
7914  -180429
7915  -293490
7916  -545230
7917  -443708
7918  -240296
7919  -241843
7920  -445004
7921  -561714
7922  -309892
7923  -171345
7924  -372990
7925  -507908
7926  -435824
7927  -208617
7928  -239245
7929  -514565
7930  -500233
7931  -286986
7932  -219601
7933  -373213
7934  -555306
7935  -369676
7936  -172750
7937  -317422
7938  -487616
7939  -475615
7940  -254836
7941  -207811
7942  -467052
7943  -518509
7944  -323432
7945  -206508
7946  -312741
7947  -532581
7948  -426075
7949  -192743
7950  -287235
7951  -467981
7952  -506979
7953  -312487
7954  -175811
7955  -402758
7956  -522613
7957  -355058
7958  -215535
7959  -268358
7960  -513922
7961  -488378
7962  -227971
7963  -246674
7964  -426301
7965  -507114
7966  -351155
7967  -155114
7968  -341904
7969  -514583
7970  -407297
7971  -243443
7972  -236235
7973  -469310
7974  -520597
7975  -262785
7976  -207898
7977  -364340
7978  -501998
7979  -403617
7980  -172334
7981  -287671
7982  -506294
7983  -450597
7984  -278270
7985  -198190
7986  -413685
7987  -535600
7988  -300874
7989  -194198
7990  -323136
7991  -494747
7992  -460959
7993  -205773
7994  -240455
7995  -480605
7996  -479894
7997  -300532
7998  -176138
7999  -342493
8000  -552046
8001  -368782
8002  -191713
8003  -271251
8004  -472639
8005  -508448
8006  -244735
8007  -179540
8008  -423552
8009  -494317
8010  -349762
8011  -173859
8012  -280600
8013  -543135
8014  -433855
8015  -225053
8016  -239958
8017  -419123
8018  -526300
8019  -302989
8020  -149674
8021  -356950
8022  -502840
8023  -408481
8024  -204534
8025  -227841
8026  -509187
8027  -479204
8028  -251791
8029  -203436
8030  -362976
8031  -535785
8032  -366607
8033  -146043
8034  -309964
8035  -488280
8036  -458293
8037  -251392
8038  -177681
8039  -442421
8040  -511422
8041  -293386
8042  -190146
8043  -299451
8044  -520845
8045  -435213
8046  -176677
8047  -256361
8048  -450118
8049  -483107
8050  -295601
8051  -143024
8052  -367966
8053  -519710
8054  -355740
8055  -203781
8056  -252516
8057  -483848
8058  -488128
8059  -211942
8060  -210411
8061  -392719
8062  -487001
8063  -351939
8064  -147657
8065  -309597
8066  -516133
8067  -407490
8068  -228754
8069  -210648
8070  -427217
8071  -506292
8072  -259186
8073  -182829
8074  -355683
8075  -485273
8076  -411367
8077  -176419
8078  -254485
8079  -488077
8080  -439840
8081  -255087
8082  -190912
8083  -370912
8084  -521012
8085  -312558
8086  -174742
8087  -316626
8088  -479164
8089  -451221
8090  -208104
8091  -205000
8092  -452356
8093  -453807
8094  -292955
8095  -179299
8096  -310589
8097  -520638
8098  -374882
8099  -186199
8100  -276666
8101  -436286
8102  -477095
8103  -248915
8104  -163333
8105  -393764
8106  -476351
8107  -337717
8108  -191597
8109  -267710
8110  -501544
8111  -421745
8112  -202654
8113  -229667
8114  -393020
8115  -489335
8116  -299287
8117  -148240
8118  -351840
8119  -482926
8120  -392845
8121  -194021
$$ Imaginary data points
##PAGE= N=2
##DATA TABLE= (X++(I..I)), XYDATA
0  3845087
1  8833175
2  3994279
3   114058
4   945850
5  4519636
6  4013513
7  -720582
8  -693423
9  2398250
10  3883363
11  2297781
12 -1091498
13   978348
14  4211688
15  2665601
16   787850
17   641198
18  3332877
19  4406820
20   123171
21 -1203820
22  1472590
23  3452057
24  2589273
25  -644821
26   831067
27  4309251
28  2706743
29   412499
30  -193880
31  1903967
32  3937452
33  1160595
34  -395308
35  1439187
36  3059665
37  3081094
38   -62934
39  -137914
40  3247941
41  2753316
42   745047
43   -14734
44  1616257
45  3842584
46  1093062
47  -982475
48  1043944
49  2843122
50  2961767
51   -14650
52  -624657
53  3281907
54  3679702
55  1099716
56  -855383
57   367469
58  4155765
59  2530610
60 -1315332
61  -494053
62  2264828
63  3899976
64  1046444
65 -1330928
66  1904608
67  3520544
68  1981478
69   191260
70    14164
71  2870803
72  2304100
73  -593417
74   -22835
75  1821145
76  3384249
77  1574102
78 -1278802
79  1317246
80  3672839
81  2345407
82  -249879
83 -1033707
84  2915860
85  3929714
86    23604
87  -811276
88  1134675
89  3345642
90  2008561
91 -1525988
92   409409
93  3403370
94  2667703
95   448088
96 -1184167
97  1678946
98  3719073
99   853051
100  -669900
101   208186
102  2523200
103  2767875
104  -735002
105   -62670
106  3186570
107  3169906
108   941644
109 -1247285
110  1241775
111  4037284
112   902016
113 -1682556
114  -638932
115  2685296
116  4068700
117    94887
118 -1096439
119  2033966
120  3260731
121  1809975
122 -1442646
123  -649715
124  3177342
125  2208395
126  -190492
127  -402414
128  1610081
129  3548963
130   598406
131 -1057332
132  1749785
133  3155729
134  2055229
135 -1083779
136 -1165337
137  2783562
138  2604220
139   -72696
140  -792805
141  1309108
142  4390342
143  1831081
144 -1735468
145   139360
146  2708395
147  3004660
148   -67651
149 -1538554
150  2290377
151  3208047
152   397882
153 -1172565
154   144079
155  3774395
156  2685912
157  -993500
158  -102956
159  2099004
160  3045718
161   844663
162 -1713536
163  1132217
164  3232486
165  1448279
166  -599035
167  -567316
168  3158027
169  3555114
170  -513768
171  -720406
172  1784391
173  3461999
174  1461877
175 -2122882
176    50946
177  3110837
178  2074568
179    53618
180  -881840
181  2005045
182  3601079
183   493008
184  -547919
185   816565
186  2494960
187  2016729
188 -1349793
189  -323119
190  2954137
191  2543213
192   422049
193 -1195219
194  1267197
195  3726984
196   738935
197 -1061508
198   383751
199  2601799
200  2924810
201  -625327
202  -872137
203  2403226
204  2699775
205   901685
206 -1189988
207   375370
208  3646896
209  1733335
210  -703043
211   -82391
212  2051733
213  3370943
214   215439
215 -1231961
216  1709497
217  2655742
218  1316309
219  -877342
220  -168482
221  3305581
222  2266557
223  -294092
224   -91043
225  1681486
226  3363535
227   615132
228 -1797981
229   990622
230  2968871
231  2105912
232  -617806
233  -883827
234  3156145
235  3198365
236   -77949
237  -795169
238   858080
239  3384125
240  1592240
241 -1524539
242   382744
243  2586120
244  2436395
245   203074
246 -1129397
247  2292218
248  3490448
249   675279
250  -808711
251    89665
252  3126513
253  2520560
254 -1336592
255  -440885
256  2410202
257  3122135
258   881576
259 -1651029
260  1097227
261  3345629
262  1154616
263  -444240
264   -27730
265  2845424
266  3195319
267  -661150
268  -911740
269  1620781
270  2909274
271  1580487
272 -1426991
273   401659
274  3597269
275  2145514
276  -199996
277  -866833
278  1865931
279  3627370
280   151741
281 -1149164
282  1179819
283  2970428
284  2275149
285 -1121856
286  -430111
287  3269843
288  2791467
289   311052
290 -1255078
291   821139
292  3693346
293  1116252
294 -1184663
295   450059
296  2711241
297  3151516
298  -197489
299  -995017
300  2457596
301  2889152
302   774791
303 -1112648
304   210471
305  3637018
306  2006009
307  -844890
308    48697
309  2206960
310  3370887
311   416248
312 -1602186
313  1555001
314  3184842
315  1740204
316  -624190
317  -435564
318  3208715
319  2670169
320  -547312
321  -464046
322  1494386
323  3362555
324  1254782
325 -1511460
326   922846
327  3133777
328  2334082
329   -37451
330  -908884
331  2528931
332  3172738
333    -9061
334  -864205
335   575343
336  3095977
337  2307546
338  -840420
339   541099
340  2841108
341  2508899
342   379177
343 -1276890
344  1633861
345  3346552
346   647476
347  -631397
348   368378
349  2899907
350  2846855
351  -615237
352  -147398
353  2415912
354  2699297
355   956607
356 -1317128
357   843286
358  3434429
359  1379499
360  -376040
361    46886
362  2495579
363  3299721
364  -303299
365  -919487
366  1868256
367  2987109
368  1716751
369 -1070037
370   149797
371  3392369
372  2127541
373   -35518
374  -399363
375  1667453
376  3481578
377   531778
378 -1036999
379  1373560
380  2969000
381  2339611
382  -598242
383  -419936
384  3022382
385  2494077
386    69204
387  -762755
388  1137683
389  3843376
390  1493139
391 -1077182
392   732642
393  2724565
394  2716667
395  -242001
396 -1133109
397  2418605
398  3030413
399   748875
400  -712737
401   462691
402  3709564
403  2372547
404  -834143
405   101429
406  2214386
407  3040648
408   465445
409 -1626136
410  1466950
411  3314996
412  1735102
413  -195906
414  -124497
415  3168633
416  2944683
417  -550083
418  -459004
419  1654296
420  3140664
421  1316454
422 -1390030
423  1023226
424  3321778
425  1996641
426  -155090
427  -798635
428  2442915
429  3592753
430   286419
431  -663998
432  1017364
433  3164142
434  2360426
435 -1097769
436   -15310
437  2865833
438  2496139
439   402685
440 -1133049
441  1608731
442  3864357
443  1026178
444  -651917
445   614375
446  2957728
447  3003308
448  -667747
449  -790290
450  2228759
451  2769617
452  1153153
453  -954905
454   871733
455  3896214
456  1843974
457  -556762
458  -155980
459  2171932
460  3399044
461   145542
462 -1102882
463  1732364
464  3033281
465  1951475
466  -635049
467   -45801
468  3338443
469  2491467
470   -17961
471  -437829
472  1326642
473  3318228
474   883672
475 -1028019
476  1472573
477  3154506
478  2322636
479  -450882
480  -636684
481  2948182
482  2855626
483   215282
484  -546850
485   957666
486  3525666
487  1867334
488 -1011786
489   382551
490  2420191
491  2830397
492   566596
493  -974081
494  1998726
495  3137316
496  1118709
497  -152649
498   420417
499  3050855
500  2278603
501  -882563
502   -10290
503  2151833
504  2817771
505   924375
506  -920780
507  1868198
508  3472806
509  1311900
510  -324457
511   -75055
512  2691828
513  2860690
514  -464363
515  -452155
516  1764865
517  3152061
518  1817250
519 -1055405
520   718355
521  3436755
522  2197619
523    24461
524  -787919
525  1882321
526  3427018
527   421263
528  -546161
529  1306396
530  2944830
531  2280768
532  -805701
533    16115
534  2980374
535  2368958
536   377015
537  -700964
538  1591051
539  3844004
540  1017780
541  -937734
542   596730
543  2785961
544  2963118
545  -391996
546  -811300
547  2392756
548  2872750
549  1214919
550  -596412
551   610031
552  3457859
553  1838324
554  -486969
555   123099
556  2016537
557  3120021
558   412437
559  -850166
560  2169422
561  3193655
562  1457085
563  -848027
564  -102868
565  3342584
566  2318660
567  -581270
568  -228487
569  1973971
570  3687926
571  1217490
572 -1192534
573  1208502
574  3026722
575  2177801
576  -286835
577  -978102
578  2429455
579  3132377
580   548161
581  -367243
582   895096
583  3451682
584  2293837
585  -887986
586   409574
587  2568841
588  2317585
589   145879
590  -967928
591  2264881
592  3434873
593   674352
594  -497722
595   662826
596  3247681
597  2623357
598  -953863
599  -304693
600  2524148
601  3350675
602  1298634
603 -1477054
604   678014
605  3449508
606  1848505
607  -232900
608  -413336
609  2340801
610  3473326
611   181302
612  -574366
613  1649282
614  2944500
615  1928364
616  -839669
617   220804
618  2954646
619  1937629
620    78909
621  -362935
622  1934989
623  3722179
624   791621
625  -795725
626  1109423
627  2718676
628  2231488
629  -671060
630  -439025
631  2678095
632  2516755
633   696715
634  -401124
635  1135456
636  3641210
637  1699257
638  -545338
639   384526
640  1935047
641  2462710
642   148065
643  -516344
644  2344458
645  2744803
646  1047736
647  -276812
648   747218
649  3349379
650  1701144
651  -812973
652   420408
653  2335519
654  2813376
655   274150
656 -1043874
657  1931412
658  3098662
659  1546298
660  -281390
661  -139940
662  2962778
663  2836507
664   -48751
665  -238012
666  1452401
667  3164671
668  1412706
669 -1199410
670   901500
671  2868297
672  1837596
673   -56901
674  -364363
675  2792167
676  3317760
677   234326
678  -379245
679  1165866
680  2938239
681  1680744
682 -1297527
683   311069
684  3005232
685  2671916
686   557199
687  -942709
688  1722749
689  3582930
690   969233
691  -672516
692   220358
693  2630831
694  2771577
695  -566439
696  -436688
697  2307442
698  2903146
699  1342513
700  -759737
701   964746
702  3352540
703  1411825
704  -476389
705   -27740
706  2222988
707  3020699
708  -188977
709  -785387
710  2079122
711  3127547
712  1645134
713  -968589
714   144843
715  3314174
716  2181113
717  -166997
718  -459146
719  1674767
720  3625695
721   988208
722 -1021234
723   893290
724  2619752
725  2466065
726   -89598
727  -455375
728  2624248
729  2711605
730   575139
731  -504349
732   814943
733  3285062
734  1462585
735  -993450
736   664150
737  2645057
738  2720222
739   302694
740  -534080
741  2416427
742  2814171
743   647128
744  -599635
745   230311
746  3023566
747  2311444
748  -513389
749   126753
750  2142627
751  3161208
752  1085718
753 -1123665
754  1305962
755  2996348
756  1377995
757  -453120
758  -370320
759  2685703
760  2937076
761  -144074
762  -163024
763  1791464
764  3010911
765  1340678
766 -1278698
767   753275
768  3148228
769  2015195
770   -49269
771  -832358
772  1906067
773  3343339
774   541662
775  -596095
776   847486
777  2873984
778  2469690
779  -685066
780  -149663
781  2479808
782  2407740
783   785377
784  -697733
785  1096377
786  3091605
787   969294
788  -445277
789   578345
790  2445022
791  2696465
792  -223260
793  -353015
794  2288174
795  2500679
796   926640
797  -734573
798   760214
799  3327215
800  1592892
801  -372176
802   286341
803  2172234
804  3055516
805   281290
806  -892811
807  1513925
808  2478171
809  1482208
810  -519242
811    10482
812  3074547
813  2433537
814   138786
815   -75014
816  1492624
817  3086689
818   804937
819 -1139414
820  1078054
821  2613936
822  1886332
823  -240076
824  -296108
825  2832249
826  2695896
827   174058
828  -374965
829  1014093
830  3104604
831  1545560
832 -1067584
833   481019
834  2496915
835  2488414
836   283926
837 -1059860
838  1856404
839  3093131
840   834600
841  -552171
842   288449
843  3055140
844  2527364
845  -768334
846  -171920
847  2112163
848  2677033
849   716979
850 -1300175
851  1152001
852  3150817
853  1396748
854  -229776
855   -83362
856  2508568
857  3005752
858  -202375
859  -687169
860  1384722
861  2722642
862  1541409
863 -1124941
864   399697
865  3165577
866  2135115
867   116828
868  -624133
869  1626266
870  3167297
871   444128
872  -783436
873   945864
874  2652650
875  2293459
876  -533891
877  -117633
878  2747254
879  2420845
880   478072
881  -756956
882   976750
883  3199500
884   991453
885  -859246
886   513733
887  2451866
888  2744220
889  -104610
890  -757851
891  2084104
892  2655222
893  1101650
894  -674990
895   186195
896  3042083
897  1951296
898  -386537
899     6699
900  1767028
901  2948974
902   578593
903 -1089511
904  1364388
905  2659149
906  1579060
907  -296520
908  -117536
909  2821591
910  2360952
911  -251161
912  -350504
913  1179586
914  2775353
915  1132841
916  -959494
917   984268
918  2620500
919  2023241
920   134813
921  -636347
922  2125681
923  2737376
924   209319
925  -605486
926   632851
927  2814409
928  1922436
929  -847200
930   356908
931  2403639
932  2234088
933   427430
934  -931626
935  1522966
936  2949053
937   802707
938  -282572
939   475235
940  2528301
941  2335540
942  -581235
943  -187401
944  1948357
945  2295542
946   832335
947  -992369
948   992623
949  3212032
950  1438261
951  -210376
952    69370
953  2176304
954  2747872
955  -230595
956  -649471
957  1623045
958  2570011
959  1487915
960  -865990
961   244528
962  3016095
963  1931886
964   -96098
965  -458119
966  1546265
967  3096634
968   468956
969  -934301
970  1052104
971  2582449
972  2158627
973  -456894
974  -433816
975  2477294
976  2208549
977   214233
978  -635305
979   959125
980  3271064
981  1378177
982  -778264
983   512657
984  2208650
985  2464072
986   -56395
987 -1027613
988  1895216
989  2637883
990   831669
991  -622032
992   323576
993  3127748
994  2034819
995  -675207
996     4395
997  1852318
998  2707576
999   551269
1000 -1212079
1001  1361256
1002  2873767
1003  1480134
1004  -360523
1005  -360882
1006  2528718
1007  2534829
1008  -346552
1009  -512394
1010  1248175
1011  2883153
1012  1468080
1013 -1078886
1014   688897
1015  2762263
1016  1889837
1017   -81928
1018  -872844
1019  1855494
1020  2934947
1021   313909
1022  -514151
1023   834136
1024  2707616
1025  2073594
1026  -845760
1027   -57857
1028  2254480
1029  2130144
1030   485991
1031  -938865
1032  1185666
1033  3115137
1034  1008225
1035  -407643
1036   399123
1037  2328590
1038  2433164
1039  -527618
1040  -537545
1041  1901243
1042  2297804
1043   965731
1044  -843617
1045   607380
1046  3126501
1047  1618001
1048  -305444
1049  -173237
1050  1673684
1051  2766198
1052   123822
1053  -901245
1054  1360117
1055  2469207
1056  1674340
1057  -521823
1058   -62879
1059  2694114
1060  1953758
1061   -25713
1062  -285864
1063  1253757
1064  2899910
1065   842357
1066  -843401
1067   906051
1068  2190135
1069  1836973
1070  -262174
1071  -529659
1072  2310825
1073  2317855
1074   295485
1075  -343686
1076   955348
1077  3077936
1078  1455450
1079  -979990
1080   322893
1081  2006675
1082  2165480
1083   112902
1084 -1012413
1085  1742690
1086  2711913
1087   850006
1088  -362429
1089   307464
1090  2757248
1091  2014045
1092  -825949
1093  -211459
1094  1672476
1095  2422080
1096   773804
1097  -989509
1098  1282821
1099  2849101
1100  1257134
1101  -297612
1102  -266465
1103  2199855
1104  2487252
1105  -294577
1106  -401392
1107  1356583
1108  2507037
1109  1345588
1110 -1028945
1111   563424
1112  2785768
1113  1719827
1114   -68741
1115  -674060
1116  1705648
1117  2986551
1118   310410
1119  -659391
1120   877282
1121  2453860
1122  1887064
1123  -920540
1124  -238474
1125  2402518
1126  2105691
1127   474292
1128  -642627
1129  1126917
1130  3033381
1131   841083
1132  -741005
1133   338213
1134  2115787
1135  2368356
1136  -418954
1137  -765088
1138  1994985
1139  2525055
1140  1034259
1141  -761386
1142   315277
1143  2997163
1144  1610301
1145  -629917
1146  -233877
1147  1676342
1148  2879114
1149   439224
1150  -937482
1151  1433146
1152  2461175
1153  1357197
1154  -633209
1155  -337517
1156  2547182
1157  2057947
1158  -211339
1159  -287660
1160  1321971
1161  3009728
1162  1082562
1163 -1085371
1164   754525
1165  2349432
1166  1813336
1167  -301010
1168  -920308
1169  2051428
1170  2659866
1171   357390
1172  -533843
1173   574930
1174  2821902
1175  1796561
1176  -940790
1177    99593
1178  1996513
1179  2206714
1180   484129
1181  -943237
1182  1404126
1183  2612516
1184   687819
1185  -421756
1186   166189
1187  2309068
1188  2055432
1189  -620874
1190   -77754
1191  1858028
1192  2378284
1193   987029
1194  -989163
1195   768902
1196  2694005
1197  1188903
1198  -363461
1199  -339437
1200  1967378
1201  2733669
1202   -56701
1203  -498005
1204  1393466
1205  2423622
1206  1460947
1207  -949337
1208    77722
1209  2538025
1210  1684850
1211    46162
1212  -431520
1213  1497104
1214  2988538
1215   539538
1216  -711122
1217   762033
1218  2036063
1219  1787528
1220  -588186
1221  -382173
1222  2269309
1223  2138863
1224   552674
1225  -475159
1226   870731
1227  2950565
1228  1048599
1229  -868428
1230   230164
1231  1894434
1232  2306495
1233  -128067
1234  -878764
1235  1841034
1236  2462616
1237   977895
1238  -551234
1239   130987
1240  2615744
1241  1605764
1242  -472510
1243   164854
1244  1620418
1245  2374063
1246   377761
1247  -964638
1248  1330501
1249  2309005
1250  1097959
1251  -436925
1252  -237461
1253  2507064
1254  2256289
1255  -271575
1256  -314719
1257  1249266
1258  2729399
1259  1103475
1260 -1236300
1261   525400
1262  2281120
1263  1583762
1264   -95452
1265  -576628
1266  2092179
1267  2632744
1268    84190
1269  -469164
1270   815656
1271  2476987
1272  1501201
1273 -1057129
1274   206563
1275  2310951
1276  2052678
1277   352882
1278  -950915
1279  1346550
1280  2927744
1281   629085
1282  -848802
1283    10495
1284  2362597
1285  2485850
1286  -594461
1287  -545616
1288  1896616
1289  2532546
1290  1033668
1291 -1184635
1292   281496
1293  2749782
1294  1397640
1295  -360072
1296  -317624
1297  1684760
1298  2762966
1299   170872
1300  -691878
1301  1214584
1302  2185500
1303  1469858
1304  -711016
1305  -160686
1306  2427261
1307  1812180
1308   104210
1309  -372022
1310  1137982
1311  2795602
1312   673236
1313  -928287
1314   623440
1315  1985670
1316  1848717
1317  -317603
1318  -459187
1319  2293101
1320  2215184
1321   293409
1322  -595132
1323   605407
1324  2718381
1325  1120006
1326  -950024
1327   390582
1328  2029116
1329  2253054
1330   114992
1331  -869920
1332  1674736
1333  2323328
1334   689952
1335  -531945
1336     3527
1337  2461327
1338  1911549
1339  -462889
1340    21694
1341  1576616
1342  2377465
1343   584431
1344 -1233844
1345  1016589
1346  2522607
1347  1174093
1348  -425707
1349  -398535
1350  2279958
1351  2514082
1352  -165844
1353  -402857
1354  1048229
1355  2299504
1356  1178572
1357 -1050296
1358   445392
1359  2321051
1360  1624138
1361   218563
1362  -493675
1363  1569400
1364  2531329
1365   170724
1366  -585420
1367   637584
1368  2258131
1369  1810951
1370  -845834
1371  -155398
1372  2197768
1373  2065772
1374   510246
1375  -861293
1376   917091
1377  2761534
1378   744952
1379  -658450
1380   182456
1381  1975138
1382  2323192
1383  -255587
1384  -484098
1385  1708865
1386  2009629
1387   818835
1388  -798787
1389   302936
1390  2615557
1391  1319366
1392  -321975
1393    87787
1394  1656471
1395  2494623
1396   122380
1397  -863544
1398  1206216
1399  2036217
1400  1209119
1401  -605932
1402  -125653
1403  2622482
1404  1942424
1405  -243246
1406  -488427
1407  1105102
1408  2711781
1409   688348
1410 -1075280
1411   824059
1412  2236104
1413  1750257
1414  -271962
1415  -627563
1416  2052122
1417  2133931
1418    90319
1419  -491834
1420   593408
1421  2533243
1422  1377617
1423  -791383
1424   375066
1425  1969520
1426  2113532
1427   205702
1428 -1116942
1429  1399964
1430  2489548
1431   532997
1432  -681058
1433   120667
1434  2568643
1435  2086658
1436  -662847
1437  -172071
1438  1651618
1439  2276997
1440   686235
1441 -1241938
1442   773536
1443  2611866
1444  1199944
1445  -343107
1446  -386760
1447  1891820
1448  2481388
1449  -111446
1450  -569453
1451   955068
1452  2204404
1453  1469555
1454  -928793
1455   147826
1456  2493326
1457  1733953
1458   -13678
1459  -720377
1460  1305221
1461  2665844
1462   290926
1463  -764077
1464   630870
1465  2156957
1466  1964858
1467  -608219
1468  -425552
1469  2059049
1470  1997205
1471   462264
1472  -744458
1473   654976
1474  2679548
1475   986859
1476  -541400
1477   313770
1478  1751538
1479  2137316
1480  -215754
1481  -827786
1482  1512118
1483  2016005
1484   842192
1485  -542611
1486   294486
1487  2720541
1488  1611786
1489  -465707
1490  -175025
1491  1331247
1492  2387344
1493   277418
1494 -1168027
1495  1020233
1496  2211060
1497  1366050
1498  -275203
1499  -159668
1500  2348626
1501  1931783
1502  -233557
1503  -351498
1504   844075
1505  2261912
1506   964761
1507  -826007
1508   665718
1509  1952219
1510  1569629
1511    32818
1512  -629713
1513  1737584
1514  2249660
1515   164786
1516  -466190
1517   604454
1518  2423495
1519  1484364
1520  -940129
1521   187016
1522  1950108
1523  1786330
1524   183890
1525  -953521
1526  1279286
1527  2539318
1528   676132
1529  -376590
1530   188030
1531  2077412
1532  2012270
1533  -561017
1534  -364826
1535  1454633
1536  2017008
1537   892965
1538  -887619
1539   703017
1540  2648952
1541  1159986
1542  -383776
1543  -275623
1544  1612318
1545  2221924
1546  -304068
1547  -659325
1548  1271074
1549  2222184
1550  1419473
1551  -729104
1552   105069
1553  2479479
1554  1585425
1555  -225525
1556  -650874
1557  1145154
1558  2584527
1559   303400
1560  -890777
1561   808741
1562  2156565
1563  1817932
1564  -501294
1565  -503172
1566  2069740
1567  1947269
1568   231118
1569  -706665
1570   583067
1571  2707544
1572  1134691
1573  -783132
1574   211569
1575  1732936
1576  2104855
1577  -121712
1578 -1016925
1579  1554894
1580  2299580
1581   766791
1582  -628093
1583    81582
1584  2526003
1585  1623164
1586  -680196
1587  -187146
1588  1358641
1589  2297175
1590   593388
1591  -994716
1592  1016012
1593  2288318
1594  1303418
1595  -294235
1596  -550486
1597  1869036
1598  2065002
1599  -202288
1600  -431341
1601   956961
1602  2453982
1603  1261019
1604  -994929
1605   434974
1606  2167200
1607  1502548
1608  -154566
1609  -849084
1610  1470070
1611  2430829
1612   305057
1613  -454079
1614   529410
1615  2224964
1616  1827830
1617  -714042
1618  -252300
1619  1653933
1620  1758796
1621   476748
1622  -862972
1623   871368
1624  2535016
1625   818718
1626  -406555
1627   126951
1628  1768278
1629  2005556
1630  -383845
1631  -406033
1632  1528196
1633  1889393
1634   853941
1635  -743409
1636   389817
1637  2432023
1638  1155372
1639  -380571
1640  -206851
1641  1436126
1642  2323162
1643    19649
1644  -750672
1645  1219412
1646  2079645
1647  1259329
1648  -670330
1649  -186356
1650  2183952
1651  1559567
1652  -116965
1653  -329945
1654  1057176
1655  2500515
1656   686154
1657  -788649
1658   656470
1659  1804586
1660  1565597
1661  -372444
1662  -707849
1663  1812459
1664  2012266
1665   337765
1666  -365814
1667   679189
1668  2535412
1669  1152162
1670  -882050
1671   209868
1672  1594468
1673  1734467
1674    43127
1675  -825115
1676  1479924
1677  2227399
1678   696519
1679  -398094
1680    72379
1681  2203109
1682  1702898
1683  -659333
1684  -242420
1685  1365952
1686  2128149
1687   619747
1688 -1067530
1689   881197
1690  2346096
1691  1055900
1692  -375145
1693  -389328
1694  1836075
1695  2153194
1696  -186091
1697  -346871
1698  1081139
1699  2133659
1700  1115916
1701 -1058280
1702   183571
1703  2135274
1704  1459428
1705   -53546
1706  -664666
1707  1418993
1708  2586580
1709   321053
1710  -636671
1711   571408
1712  2016670
1713  1587806
1714  -846011
1715  -333534
1716  1911493
1717  1811751
1718   436915
1719  -664674
1720   809282
1721  2517958
1722   747906
1723  -704090
1724    48768
1725  1673795
1726  2043522
1727  -345861
1728  -698497
1729  1613715
1730  2105340
1731   853630
1732  -720339
1733   229003
1734  2473901
1735  1272100
1736  -614119
1737  -327836
1738  1298987
1739  2389702
1740   354892
1741  -884520
1742   958370
1743  1978032
1744  1301883
1745  -456498
1746  -378780
1747  2064946
1748  1842050
1749   -45748
1750  -366428
1751   848698
1752  2311082
1753   798584
1754  -922465
1755   534643
1756  1810157
1757  1504787
1758  -142845
1759  -636621
1760  1744016
1761  2191891
1762   321235
1763  -509050
1764   313301
1765  2167687
1766  1306266
1767  -915079
1768   -16983
1769  1658139
1770  1957381
1771   445990
1772  -842814
1773  1125805
1774  2250482
1775   709746
1776  -412503
1777  -119451
1778  1763950
1779  1757721
1780  -414252
1781  -156191
1782  1362706
1783  1919690
1784   808983
1785  -857486
1786   567768
1787  2139886
1788   967779
1789  -266563
1790  -243502
1791  1634037
1792  2204514
1793   -88411
1794  -475262
1795  1061196
1796  1949945
1797  1114423
1798  -896671
1799    40040
1800  2073841
1801  1343708
1802   -12963
1803  -415384
1804  1180475
1805  2357986
1806   370869
1807  -614314
1808   617138
1809  1773124
1810  1532162
1811  -557366
1812  -348233
1813  1932392
1814  1756835
1815   247666
1816  -680284
1817   601736
1818  2400586
1819   816815
1820  -744630
1821   212428
1822  1691633
1823  2041748
1824   -47973
1825  -701092
1826  1446761
1827  1892892
1828   600878
1829  -685399
1830   -27285
1831  2159661
1832  1370738
1833  -434422
1834   -23344
1835  1366479
1836  2205459
1837   418930
1838  -929677
1839   905933
1840  1872715
1841   928218
1842  -475232
1843  -328374
1844  2022322
1845  1890004
1846  -205238
1847  -394074
1848   925531
1849  2277925
1850   890124
1851 -1108598
1852   370400
1853  1991513
1854  1514646
1855   -93214
1856  -687085
1857  1558718
1858  2239736
1859   229440
1860  -563436
1861   315152
1862  1974855
1863  1426636
1864  -773162
1865    -7091
1866  1733553
1867  1745160
1868   346548
1869  -855831
1870   940736
1871  2305719
1872   624535
1873  -573736
1874   -24272
1875  1838353
1876  1966622
1877  -460829
1878  -458280
1879  1418879
1880  1923504
1881   737359
1882  -989182
1883   256602
1884  2226611
1885  1167289
1886  -237168
1887  -225586
1888  1411927
1889  2212903
1890     4566
1891  -760357
1892   832363
1893  1771683
1894  1188638
1895  -648465
1896  -143640
1897  2028025
1898  1566850
1899    96778
1900  -404485
1901   857588
1902  2232121
1903   485392
1904  -855365
1905   398688
1906  1690567
1907  1645018
1908  -239757
1909  -479345
1910  1745260
1911  1810283
1912   290484
1913  -551577
1914   366557
1915  2110061
1916   966188
1917  -628274
1918   241786
1919  1475934
1920  1784261
1921   153831
1922  -686470
1923  1266826
1924  1847315
1925   556287
1926  -520789
1927    -5448
1928  2082971
1929  1579675
1930  -449090
1931  -135375
1932  1264278
1933  2056873
1934   510308
1935 -1072015
1936   700201
1937  2025522
1938  1053621
1939  -296285
1940  -324706
1941  1761184
1942  1924127
1943  -135864
1944  -354551
1945   781165
1946  1857608
1947   980706
1948  -838928
1949   315327
1950  1887108
1951  1365275
1952    49853
1953  -570994
1954  1243335
1955  2069543
1956   125865
1957  -589479
1958   448141
1959  1917420
1960  1550327
1961  -635346
1962  -135608
1963  1720832
1964  1592036
1965   256034
1966  -795379
1967   715054
1968  2171499
1969   614095
1970  -472186
1971   198689
1972  1671441
1973  1880603
1974  -308883
1975  -490151
1976  1384255
1977  1685500
1978   553402
1979  -792856
1980   292315
1981  2248447
1982  1161694
1983  -303937
1984  -118167
1985  1294885
1986  2116416
1987   105234
1988  -880295
1989   851457
1990  1827887
1991  1139274
1992  -599973
1993  -236855
1994  2089726
1995  1664498
1996  -126789
1997  -465328
1998   829847
1999  2194633
2000   596627
2001  -901259
2002   521748
2003  1795393
2004  1502871
2005  -221541
2006  -604890
2007  1566263
2008  1848886
2009   269487
2010  -498453
2011   302344
2012  2137129
2013  1328743
2014  -697446
2015   -31979
2016  1464176
2017  1839310
2018   216854
2019  -959239
2020  1023070
2021  2028932
2022   679637
2023  -368252
2024    41390
2025  1871997
2026  1594534
2027  -461135
2028  -241984
2029  1065910
2030  1663377
2031   593822
2032  -797500
2033   693016
2034  2025629
2035   990317
2036  -207060
2037  -262056
2038  1520177
2039  1875962
2040  -272859
2041  -580120
2042   826387
2043  1861298
2044  1068064
2045  -817948
2046   184847
2047  2052898
2048  1441617
2049   -15060
2050  -659579
2051   959867
2052  2124409
2053   298116
2054  -660021
2055   405039
2056  1767635
2057  1625327
2058  -486539
2059  -342928
2060  1647031
2061  1624280
2062   321600
2063  -659445
2064   535306
2065  2151365
2066   819115
2067  -473106
2068   125527
2069  1394862
2070  1819304
2071   -73894
2072  -699368
2073  1104108
2074  1745721
2075   887804
2076  -471017
2077    40662
2078  2014743
2079  1279092
2080  -383136
2081  -223829
2082  1049389
2083  1923497
2084   327578
2085  -676166
2086   991079
2087  1753165
2088   932847
2089  -363784
2090  -187870
2091  1754155
2092  1435180
2093  -216745
2094  -335262
2095   739769
2096  2041399
2097   917009
2098  -726407
2099   435563
2100  1723486
2101  1381045
2102  -218606
2103  -788873
2104  1309392
2105  1834244
2106   155553
2107  -413463
2108   486761
2109  1972188
2110  1251205
2111  -616355
2112   149280
2113  1493655
2114  1409681
2115    69441
2116  -861258
2117   932341
2118  2014777
2119   579537
2120  -354045
2121   150723
2122  1792098
2123  1642822
2124  -558857
2125  -427490
2126  1217991
2127  1773458
2128   661712
2129  -875501
2130   412010
2131  2066081
2132  1036887
2133  -261991
2134  -323303
2135  1286111
2136  1972602
2137   -19025
2138  -570658
2139   854088
2140  1795213
2141  1156316
2142  -686692
2143   -85710
2144  1816630
2145  1263598
2146   -96914
2147  -457057
2148   998298
2149  2172303
2150   428316
2151  -628097
2152   501076
2153  1577993
2154  1378032
2155  -448731
2156  -520104
2157  1485100
2158  1631271
2159   409054
2160  -486608
2161   477887
2162  2243710
2163  1032443
2164  -676934
2165   -34565
2166  1336723
2167  1676863
2168  -158299
2169  -821292
2170  1235791
2171  1855616
2172   690769
2173  -410257
2174   122506
2175  1956820
2176  1266858
2177  -528804
2178  -301900
2179   938395
2180  1826039
2181   476386
2182  -860561
2183   686893
2184  1894468
2185  1187607
2186  -282878
2187  -487793
2188  1581529
2189  1779234
2190  -125314
2191  -467817
2192   652281
2193  1875643
2194   931738
2195  -776658
2196   259276
2197  1559309
2198  1198498
2199    40525
2200  -499480
2201  1200262
2202  1924965
2203   303749
2204  -407746
2205   296451
2206  1656700
2207  1273170
2208  -687388
2209  -158515
2210  1458644
2211  1529895
2212   379632
2213  -637330
2214   801706
2215  2061105
2216   680819
2217  -396003
2218   -62391
2219  1292570
2220  1569341
2221  -266660
2222  -355167
2223  1198508
2224  1690954
2225   828422
2226  -609622
2227   240293
2228  1881513
2229   911316
2230  -369313
2231  -257833
2232  1143167
2233  1841493
2234    44234
2235  -505343
2236  1023035
2237  1716408
2238  1047079
2239  -527942
2240  -240530
2241  1583233
2242  1225130
2243   -54439
2244  -392760
2245   773120
2246  2104904
2247   642434
2248  -715873
2249   435450
2250  1615949
2251  1383022
2252  -365179
2253  -612001
2254  1432580
2255  1586534
2256   195465
2257  -445163
2258   406674
2259  1932664
2260   946665
2261  -627316
2262   120854
2263  1314848
2264  1598573
2265   205058
2266  -617966
2267  1080145
2268  1740664
2269   545978
2270  -509746
2271  -150604
2272  1682688
2273  1394693
2274  -438283
2275  -151139
2276  1150299
2277  1747947
2278   492720
2279  -784543
2280   709286
2281  1765802
2282   747820
2283  -383068
2284  -347205
2285  1461360
2286  1761091
2287   -75924
2288  -326092
2289   836009
2290  1825913
2291   949267
2292  -898088
2293    48609
2294  1689589
2295  1221496
2296   -83154
2297  -594364
2298  1114609
2299  2065951
2300   324166
2301  -493926
2302   371391
2303  1581466
2304  1330907
2305  -613920
2306  -365044
2307  1395046
2308  1528292
2309   426723
2310  -642141
2311   536830
2312  2067452
2313   749763
2314  -545419
2315   -34598
2316  1375445
2317  1714585
2318  -229793
2319  -587810
2320  1145470
2321  1593725
2322   663612
2323  -593238
2324    82267
2325  1835136
2326  1101753
2327  -251245
2328  -189901
2329  1032772
2330  1938897
2331   314012
2332  -787428
2333   629399
2334  1570229
2335   998988
2336  -539745
2337  -424113
2338  1653977
2339  1558507
2340    53943
2341  -272167
2342   695137
2343  1868452
2344   643461
2345  -746775
2346   315961
2347  1386907
2348  1252963
2349   -47295
2350  -518501
2351  1259489
2352  1687436
2353   364644
2354  -348590
2355   208247
2356  1682245
2357  1055208
2358  -652475
2359    14003
2360  1312661
2361  1498900
2362   272250
2363  -610019
2364   959873
2365  1726482
2366   484016
2367  -369528
2368   -42318
2369  1509833
2370  1459931
2371  -337644
2372  -226528
2373   999998
2374  1574480
2375   655282
2376  -729395
2377   409072
2378  1719873
2379   845161
2380  -235644
2381  -261374
2382  1301439
2383  1777768
2384   -55712
2385  -422174
2386   724080
2387  1481736
2388   896686
2389  -630123
2390    87842
2391  1666975
2392  1211315
2393    80034
2394  -432662
2395   854035
2396  1890798
2397   290707
2398  -618845
2399   354016
2400  1451836
2401  1273832
2402  -457245
2403  -285242
2404  1540002
2405  1492095
2406   293984
2407  -543853
2408   418977
2409  1835262
2410   634593
2411  -566945
2412   146668
2413  1324276
2414  1614009
2415   -54939
2416  -587177
2417  1116116
2418  1581198
2419   551674
2420  -620345
2421   -25385
2422  1842215
2423  1162567
2424  -428449
2425  -152543
2426  1105549
2427  1835178
2428   334474
2429  -807890
2430   626534
2431  1527104
2432   921300
2433  -296296
2434  -291912
2435  1544541
2436  1511252
2437  -108139
2438  -377903
2439   607544
2440  1742402
2441   704611
2442  -842687
2443   317703
2444  1628067
2445  1290918
2446   -76048
2447  -580763
2448  1237160
2449  1781615
2450   157014
2451  -549979
2452   155239
2453  1612761
2454  1268356
2455  -536315
2456   -98622
2457  1311720
2458  1538879
2459   381256
2460  -792284
2461   563096
2462  1762805
2463   613874
2464  -359248
2465   -60850
2466  1421827
2467  1604343
2468  -268068
2469  -353299
2470  1014780
2471  1481849
2472   622631
2473  -733886
2474   198480
2475  1703749
2476   926196
2477  -135045
2478  -203662
2479  1089906
2480  1804186
2481    81516
2482  -618828
2483   587804
2484  1458284
2485  1051461
2486  -511486
2487  -143380
2488  1603083
2489  1256897
2490    48650
2491  -406593
2492   659993
2493  1796546
2494   445778
2495  -574178
2496   389715
2497  1357962
2498  1313022
2499  -194649
2500  -381233
2501  1312260
2502  1370899
2503   206970
2504  -531807
2505   243178
2506  1776753
2507   905898
2508  -447931
2509   153090
2510  1199189
2511  1488791
2512    95509
2513  -621765
2514   920865
2515  1424705
2516   523236
2517  -332819
2518     5010
2519  1596367
2520  1198946
2521  -320338
2522   -76618
2523   946463
2524  1532649
2525   344354
2526  -782088
2527   647045
2528  1624021
2529   859369
2530  -205078
2531  -232787
2532  1444016
2533  1483551
2534  -239011
2535  -423775
2536   615135
2537  1609281
2538   845083
2539  -721380
2540   181780
2541  1523959
2542  1217152
2543    92856
2544  -542542
2545   910885
2546  1666585
2547   196865
2548  -430032
2549   308318
2550  1496033
2551  1239625
2552  -514785
2553  -118979
2554  1341889
2555  1267712
2556   167943
2557  -694590
2558   636000
2559  1866440
2560   562330
2561  -410920
2562    76187
2563  1352436
2564  1547247
2565  -286324
2566  -536850
2567   970529
2568  1421973
2569   633367
2570  -606825
2571   164298
2572  1789464
2573  1009705
2574  -225664
2575  -202213
2576   952540
2577  1677825
2578    35821
2579  -717171
2580   713827
2581  1562141
2582  1010642
2583  -477252
2584  -224660
2585  1615653
2586  1295385
2587   -96769
2588  -425499
2589   565412
2590  1757439
2591   563390
2592  -674505
2593   343584
2594  1392891
2595  1330794
2596   -95926
2597  -553136
2598  1147926
2599  1435431
2600   241685
2601  -418559
2602   216415
2603  1695378
2604  1016715
2605  -532602
2606    27244
2607  1133719
2608  1403955
2609   139988
2610  -735076
2611   846336
2612  1627658
2613   577145
2614  -336225
2615   -77971
2616  1538010
2617  1364741
2618  -403598
2619  -329898
2620   800135
2621  1469279
2622   576239
2623  -702055
2624   442590
2625  1607559
2626   944422
2627   -72633
2628  -346543
2629  1056526
2630  1514021
2631   -58390
2632  -390976
2633   569698
2634  1451083
2635   936998
2636  -613862
2637    63430
2638  1491644
2639  1102727
2640    17991
2641  -514363
2642   808780
2643  1725144
2644   263433
2645  -418386
2646   392516
2647  1382530
2648  1218320
2649  -435878
2650  -296082
2651  1196054
2652  1218567
2653   330233
2654  -479855
2655   447858
2656  1774563
2657   702390
2658  -366038
2659    57686
2660  1096593
2661  1448203
2662  -127541
2663  -562233
2664   922713
2665  1358164
2666   623399
2667  -411683
2668   144477
2669  1691369
2670   914140
2671  -381977
2672  -180086
2673   851250
2674  1523169
2675   199910
2676  -587791
2677   751913
2678  1435098
2679   890185
2680  -299009
2681  -289371
2682  1370247
2683  1216218
2684  -116883
2685  -309255
2686   545297
2687  1605226
2688   643441
2689  -621773
2690   402890
2691  1383040
2692  1085292
2693  -184559
2694  -573863
2695  1159206
2696  1544870
2697   144323
2698  -414141
2699   287705
2700  1626560
2701  1011989
2702  -671901
2703   -86322
2704  1171587
2705  1355264
2706   248103
2707  -695495
2708   743210
2709  1690153
2710   572384
2711  -309738
2712   -81906
2713  1291803
2714  1302659
2715  -426131
2716  -359575
2717   887637
2718  1431702
2719   656674
2720  -619497
2721   378615
2722  1671802
2723   839079
2724  -273925
2725  -382458
2726  1052712
2727  1650324
2728   -66362
2729  -525602
2730   680875
2731  1484610
2732   940644
2733  -606011
2734  -103366
2735  1447855
2736  1077631
2737    28663
2738  -441034
2739   655216
2740  1764891
2741   493782
2742  -422058
2743   295847
2744  1172635
2745  1161209
2746  -348894
2747  -454678
2748  1171417
2749  1300822
2750   318926
2751  -449837
2752   356725
2753  1775567
2754   747171
2755  -516965
2756    52692
2757  1073506
2758  1374758
2759   -42198
2760  -600351
2761   908508
2762  1373749
2763   595748
2764  -368980
2765   -84900
2766  1482838
2767  1070075
2768  -308055
2769  -161422
2770   819309
2771  1570156
2772   446499
2773  -654742
2774   553981
2775  1391540
2776   812661
2777  -310662
2778  -438121
2779  1262811
2780  1411769
2781   -53381
2782  -288203
2783   567654
2784  1602595
2785   836378
2786  -641578
2787   139892
2788  1223332
2789  1030078
2790    12907
2791  -557690
2792   928129
2793  1597439
2794   304880
2795  -266830
2796   245939
2797  1311284
2798  1010706
2799  -507929
2800   -78711
2801  1095522
2802  1189475
2803   388330
2804  -479509
2805   627789
2806  1631392
2807   520603
2808  -319170
2809   -25129
2810  1161128
2811  1296856
2812  -366699
2813  -358332
2814  1005473
2815  1386919
2816   613112
2817  -566463
2818   243319
2819  1561301
2820   742781
2821  -222910
2822  -145116
2823   942036
2824  1513463
2825    45125
2826  -471883
2827   630159
2828  1227424
2829   845303
2830  -437748
2831  -149382
2832  1411735
2833  1082315
2834   -14247
2835  -291865
2836   707681
2837  1733716
2838   371896
2839  -687041
2840   303635
2841  1187483
2842  1059100
2843  -282848
2844  -384115
2845  1303795
2846  1378720
2847   242430
2848  -385046
2849   279785
2850  1619336
2851   791934
2852  -593491
2853   -44158
2854   998411
2855  1366185
2856   170820
2857  -572010
2858   929996
2859  1522999
2860   516633
2861  -452660
2862  -174346
2863  1421456
2864  1168892
2865  -369408
2866  -186856
2867   873305
2868  1513737
2869   515258
2870  -707372
2871   437474
2872  1442035
2873   812484
2874  -211286
2875  -399660
2876  1132534
2877  1467515
2878   -51501
2879  -293100
2880   576051
2881  1393854
2882   772615
2883  -655747
2884   110146
2885  1336159
2886  1025410
2887    83104
2888  -452113
2889   833582
2890  1612411
2891   226540
2892  -445903
2893   197791
2894  1292118
2895  1158781
2896  -480766
2897  -259388
2898  1185909
2899  1281322
2900   360698
2901  -551509
2902   419127
2903  1593521
2904   508592
2905  -382846
2906    29258
2907  1068888
2908  1384299
2909   -98852
2910  -354438
2911   898879
2912  1224684
2913   576157
2914  -529810
2915   -36432
2916  1460647
2917   894242
2918  -189206
2919  -148613
2920   875587
2921  1631215
2922   242625
2923  -589191
2924   567542
2925  1221953
2926   787546
2927  -396074
2928  -271420
2929  1339785
2930  1165188
2931    29302
2932  -206934
2933   556073
2934  1555600
2935   544083
2936  -620312
2937   234225
2938  1153358
2939  1118331
2940   -60660
2941  -492571
2942  1053274
2943  1367315
2944   235271
2945  -343286
2946   177007
2947  1468032
2948   960607
2949  -441906
2950    35311
2951  1001929
2952  1228313
2953   256333
2954  -566340
2955   690967
2956  1361149
2957   432821
2958  -260441
2959   -27565
2960  1303407
2961  1218934
2962  -274620
2963  -130220
2964   836991
2965  1235087
2966   417030
2967  -671313
2968   388414
2969  1417978
2970   677539
2971  -143716
2972  -183419
2973  1097910
2974  1446115
2975   -61699
2976  -343499
2977   561450
2978  1221687
2979   749912
2980  -607526
2981    26170
2982  1417420
2983  1057733
2984    80042
2985  -386400
2986   742019
2987  1562262
2988   159947
2989  -517838
2990   327450
2991  1208262
2992  1056545
2993  -383683
2994  -228611
2995  1219213
2996  1177755
2997   279054
2998  -450480
2999   338259
3000  1570803
3001   574082
3002  -444177
3003    66434
3004  1105331
3005  1410276
3006   -83130
3007  -570272
3008   881412
3009  1309967
3010   518537
3011  -477751
3012     9603
3013  1567368
3014   994957
3015  -300259
3016  -173208
3017   793369
3018  1486058
3019   266785
3020  -695925
3021   495667
3022  1304775
3023   868820
3024  -252849
3025  -315391
3026  1297041
3027  1314326
3028   -58225
3029  -373089
3030   404754
3031  1461526
3032   675654
3033  -608055
3034   235390
3035  1241996
3036  1097570
3037    20474
3038  -518051
3039   897206
3040  1368719
3041   181606
3042  -351977
3043   150939
3044  1338002
3045  1038559
3046  -420591
3047   -17065
3048  1051395
3049  1192494
3050   259346
3051  -650919
3052   529854
3053  1443083
3054   479370
3055  -241473
3056   -10788
3057  1180523
3058  1300111
3059  -202687
3060  -256811
3061   759114
3062  1173500
3063   575951
3064  -555700
3065   196176
3066  1417652
3067   774515
3068   -94174
3069  -210764
3070   866848
3071  1426982
3072    22694
3073  -413648
3074   551922
3075  1180177
3076   842592
3077  -387479
3078   -10798
3079  1322397
3080   953551
3081    19876
3082  -339859
3083   543336
3084  1469803
3085   347134
3086  -432697
3087   352087
3088  1166592
3089  1119053
3090  -225592
3091  -367616
3092  1077847
3093  1127404
3094   193850
3095  -413475
3096   259573
3097  1518851
3098   719976
3099  -391880
3100   131320
3101   995503
3102  1235673
3103    -5364
3104  -592282
3105   765814
3106  1245579
3107   537770
3108  -251675
3109     5159
3110  1390238
3111  1036901
3112  -277108
3113  -142257
3114   716957
3115  1290402
3116   303751
3117  -625345
3118   549755
3119  1304686
3120   718618
3121  -153647
3122  -191317
3123  1164423
3124  1175678
3125  -180103
3126  -294351
3127   503174
3128  1322488
3129   678280
3130  -571443
3131   254998
3132  1287700
3133   938226
3134   -45038
3135  -487872
3136   871656
3137  1458894
3138   131881
3139  -379878
3140   288884
3141  1331244
3142  1032650
3143  -483251
3144  -126284
3145  1074207
3146  1082636
3147   213885
3148  -591813
3149   477022
3150  1552963
3151   574116
3152  -258962
3153     3202
3154  1065066
3155  1282074
3156  -252579
3157  -429989
3158   806877
3159  1220051
3160   564066
3161  -514552
3162   153027
3163  1510319
3164   849717
3165  -196135
3166  -234587
3167   754644
3168  1405492
3169    95323
3170  -522065
3171   545907
3172  1232963
3173   910712
3174  -315607
3175  -201489
3176  1242234
3177  1016523
3178   -44438
3179  -355033
3180   496759
3181  1516334
3182   504611
3183  -507659
3184   299753
3185  1120495
3186  1063228
3187  -131747
3188  -460408
3189   964281
3190  1185546
3191   241923
3192  -311908
3193   208560
3194  1449311
3195   875523
3196  -413882
3197   -13604
3198   879088
3199  1162554
3200   120770
3201  -584194
3202   722397
3203  1329487
3204   494145
3205  -226178
3206   -19886
3207  1236494
3208  1049811
3209  -282001
3210  -166143
3211   691425
3212  1220958
3213   482186
3214  -547607
3215   420510
3216  1346601
3217   760562
3218  -126202
3219  -330881
3220   907511
3221  1269097
3222   -29928
3223  -279307
3224   484220
3225  1245814
3226   815543
3227  -463669
3228    82473
3229  1164882
3230   859670
3231    60749
3232  -373660
3233   655933
3234  1354644
3235   246132
3236  -242273
3237   323370
3238  1098065
3239   979724
3240  -352327
3241  -188397
3242  1015211
3243  1006837
3244   265429
3245  -391956
3246   432514
3247  1470152
3248   504068
3249  -338264
3250    57734
3251   941008
3252  1166632
3253  -158233
3254  -391046
3255   877677
3256  1194715
3257   536667
3258  -373269
3259   115678
3260  1403936
3261   763105
3262  -313782
3263  -170491
3264   739025
3265  1343101
3266   166123
3267  -502030
3268   637419
3269  1231176
3270   744601
3271  -303982
3272  -221459
3273  1198520
3274  1030206
3275   -98994
3276  -262486
3277   538537
3278  1456841
3279   546899
3280  -579481
3281   234115
3282  1116489
3283   969296
3284  -124831
3285  -496231
3286   951676
3287  1299279
3288   202364
3289  -287694
3290   269952
3291  1361176
3292   821658
3293  -505337
3294   -15208
3295   950669
3296  1099487
3297   199804
3298  -543937
3299   638371
3300  1381948
3301   481134
3302  -275730
3303  -111599
3304  1123324
3305  1183948
3306  -245457
3307  -269991
3308   717454
3309  1237166
3310   565532
3311  -550821
3312   255715
3313  1307965
3314   676551
3315  -175685
3316  -261954
3317   862531
3318  1330243
3319    55579
3320  -258049
3321   560483
3322  1158910
3323   758184
3324  -475527
3325   -70357
3326  1173163
3327   884770
3328     1185
3329  -373230
3330   619571
3331  1511548
3332   368567
3333  -392130
3334   247507
3335  1071750
3336  1025254
3337  -303426
3338  -377513
3339   966844
3340  1132656
3341   334208
3342  -370572
3343   260574
3344  1428167
3345   636951
3346  -370632
3347    -3306
3348   856705
3349  1192825
3350    40379
3351  -436942
3352   747120
3353  1138476
3354   535034
3355  -266066
3356   -20830
3357  1206604
3358   851070
3359  -191084
3360   -83784
3361   656571
3362  1255996
3363   356534
3364  -484436
3365   455124
3366  1083942
3367   673214
3368  -173192
3369  -215253
3370  1083136
3371  1089374
3372   -32306
3373  -160299
3374   517265
3375  1249593
3376   540806
3377  -527320
3378   234497
3379  1068026
3380   826361
3381    -6976
3382  -342525
3383   873818
3384  1274351
3385   196454
3386  -246445
3387   204556
3388  1123392
3389   843636
3390  -436381
3391   -55594
3392   986230
3393  1068425
3394   260789
3395  -475021
3396   558688
3397  1363052
3398   399235
3399  -313423
3400   -24655
3401  1017285
3402  1119007
3403  -205173
3404  -220241
3405   809145
3406  1127913
3407   487664
3408  -481271
3409   204565
3410  1285357
3411   637891
3412  -186625
3413  -150279
3414   829068
3415  1331327
3416    57157
3417  -412462
3418   528069
3419  1117524
3420   725462
3421  -425663
3422  -113900
3423  1231749
3424   971291
3425     7779
3426  -306929
3427   535578
3428  1400576
3429   352759
3430  -493266
3431   239530
3432  1025520
3433   970244
3434  -181943
3435  -297238
3436  1051497
3437  1125271
3438   194990
3439  -333258
3440   223165
3441  1296118
3442   614432
3443  -422564
3444    60920
3445   911803
3446  1175660
3447   114638
3448  -485561
3449   713956
3450  1207944
3451   436248
3452  -365098
3453  -113549
3454  1202258
3455   996924
3456  -238282
3457  -121273
3458   757038
3459  1296096
3460   395559
3461  -610856
3462   328154
3463  1146323
3464   679529
3465  -131620
3466  -258088
3467   960935
3468  1207356
3469    42844
3470  -233292
3471   403372
3472  1158625
3473   694286
3474  -503408
3475    46675
3476  1050329
3477   904117
3478   118667
3479  -356247
3480   675553
3481  1280357
3482   216959
3483  -319915
3484   182241
3485  1070708
3486   963290
3487  -307562
3488  -118738
3489   937801
3490   998886
3491   277472
3492  -433340
3493   354028
3494  1268114
3495   451844
3496  -237675
3497    35618
3498   917126
3499  1159487
3500   -45640
3501  -262468
3502   729730
3503  1005743
3504   457287
3505  -410288
3506    71852
3507  1231121
3508   733349
3509  -121393
3510   -85827
3511   737950
3512  1268761
3513   156148
3514  -431336
3515   485863
3516  1015046
3517   666039
3518  -272924
3519  -100548
3520  1155142
3521   938418
3522    -5705
3523  -192881
3524   459573
3525  1211833
3526   375438
3527  -438125
3528   289477
3529   984760
3530   900627
3531   -40249
3532  -290200
3533   928099
3534  1094774
3535   144389
3536  -322468
3537   185345
3538  1238224
3539   730446
3540  -391767
3541    66824
3542   919109
3543  1063374
3544   135352
3545  -501941
3546   631419
3547  1187318
3548   401794
3549  -247378
3550   -12848
3551  1104743
3552  1003872
3553  -214205
3554  -143475
3555   656101
3556  1058008
3557   388517
3558  -530667
3559   314115
3560  1194031
3561   667892
3562   -75256
3563  -149907
3564   906757
3565  1170406
3566   -62827
3567  -311820
3568   470594
3569  1105895
3570   649687
3571  -501598
3572    46578
3573  1183213
3574   892081
3575    25679
3576  -352757
3577   602871
3578  1281307
3579   198376
3580  -377323
3581   253303
3582  1075508
3583   984549
3584  -259637
3585  -212615
3586   934963
3587   969123
3588   216287
3589  -419530
3590   280931
3591  1291792
3592   558623
3593  -277930
3594    50844
3595   911095
3596  1177688
3597   -25652
3598  -424764
3599   679947
3600  1040457
3601   439852
3602  -362664
3603    49029
3604  1257919
3605   832264
3606  -176915
3607  -135015
3608   627227
3609  1186551
3610   226775
3611  -479101
3612   434613
3613  1052251
3614   717772
3615  -166109
3616  -196952
3617  1015039
3618  1012548
3619    -9456
3620  -275159
3621   336611
3622  1204600
3623   569851
3624  -423572
3625   221235
3626  1019776
3627   917425
3628    16013
3629  -395029
3630   723013
3631  1099843
3632   195474
3633  -251464
3634   151598
3635  1109956
3636   843588
3637  -293591
3638     5078
3639   828621
3640   971542
3641   235248
3642  -456173
3643   462738
3644  1153662
3645   445565
3646  -138981
3647    32204
3648   960242
3649   984256
3650  -197080
3651  -188169
3652   652654
3653   983399
3654   439619
3655  -404731
3656   280870
3657  1218460
3658   663660
3659   -98315
3660  -165813
3661   751265
3662  1132589
3663   -24230
3664  -335746
3665   492786
3666  1039772
3667   705394
3668  -301317
3669    39229
3670  1092510
3671   798066
3672    21915
3673  -269148
3674   468795
3675  1188312
3676   289834
3677  -314948
3678   313404
3679   976171
3680   902301
3681  -196997
3682  -237911
3683   922933
3684   942372
3685   171042
3686  -319324
3687   299149
3688  1273328
3689   569886
3690  -316590
3691    77047
3692   812274
3693  1002191
3694   -17850
3695  -436780
3696   679842
3697  1070404
3698   453350
3699  -231737
3700    36103
3701  1159358
3702   832369
3703  -240351
3704  -163854
3705   593336
3706  1127800
3707   298495
3708  -484600
3709   435478
3710  1104725
3711   656395
3712  -138681
3713  -208711
3714   940471
3715  1015453
3716   -55208
3717  -231687
3718   419018
3719  1160676
3720   623020
3721  -420768
3722   185600
3723  1015901
3724   788458
3725   -34703
3726  -408984
3727   685068
3728  1181851
3729   203172
3730  -249981
3731   227609
3732  1096358
3733   864155
3734  -345780
3735  -101490
3736   850184
3737   916883
3738   204926
3739  -446365
3740   417323
3741  1252801
3742   493728
3743  -200034
3744   -10889
3745   887316
3746  1047727
3747  -161414
3748  -290712
3749   681399
3750  1048366
3751   508580
3752  -366500
3753   139406
3754  1160562
3755   666126
3756  -126388
3757  -186287
3758   607836
3759  1141408
3760   149586
3761  -323080
3762   454247
3763   995700
3764   752451
3765  -217926
3766  -116898
3767   971724
3768   806778
3769    13417
3770  -240098
3771   442273
3772  1215518
3773   401866
3774  -353822
3775   262049
3776   900305
3777   841153
3778  -111706
3779  -297154
3780   816252
3781   992065
3782   256722
3783  -213599
3784   206012
3785  1177215
3786   694677
3787  -314499
3788   -13184
3789   715090
3790   963730
3791   133148
3792  -391872
3793   629776
3794  1087845
3795   453152
3796  -137995
3797    13968
3798   993908
3799   829842
3800  -196286
3801  -104232
3802   573859
3803  1010112
3804   387205
3805  -402430
3806   380596
3807  1077537
3808   602594
3809  -112600
3810  -202532
3811   833429
3812  1036393
3813   -31778
3814  -198285
3815   465225
3816  1063318
3817   616985
3818  -399270
3819    99280
3820   963382
3821   732765
3822    51716
3823  -271905
3824   615935
3825  1169584
3826   244992
3827  -211869
3828   239287
3829   936025
3830   810424
3831  -300338
3832  -141408
3833   850061
3834   881473
3835   236824
3836  -312709
3837   397739
3838  1199949
3839   427587
3840  -246499
3841    36682
3842   787148
3843   973179
3844   -83689
3845  -269096
3846   705795
3847   982573
3848   467661
3849  -293551
3850   102199
3851  1128963
3852   646456
3853  -191508
3854  -115759
3855   647841
3856  1127590
3857   154425
3858  -374074
3859   503487
3860   995083
3861   619595
3862  -250069
3863  -160536
3864   993438
3865   895302
3866     1104
3867  -216780
3868   427396
3869  1208938
3870   474262
3871  -442420
3872   163581
3873   895344
3874   841190
3875   -54889
3876  -344588
3877   810589
3878  1081040
3879   220679
3880  -218236
3881   181149
3882  1070556
3883   672805
3884  -354452
3885    -9680
3886   755689
3887   952591
3888   216132
3889  -395650
3890   535131
3891  1129056
3892   424793
3893  -220742
3894   -77547
3895   933545
3896   944757
3897  -183642
3898  -164172
3899   626359
3900  1037276
3901   465800
3902  -433508
3903   231265
3904  1046488
3905   592227
3906   -82985
3907  -197395
3908   718541
3909  1082471
3910    96372
3911  -197420
3912   417330
3913   953830
3914   667506
3915  -348785
3916   -43594
3917   932021
3918   778528
3919   118739
3920  -227824
3921   499369
3922  1128284
3923   272266
3924  -245812
3925   231996
3926   838812
3927   823736
3928  -167268
3929  -154932
3930   840698
3931   895521
3932   277824
3933  -271492
3934   245416
3935  1106743
3936   462287
3937  -270166
3938    48673
3939   752488
3940  1012135
3941    60321
3942  -289503
3943   649628
3944   941885
3945   436368
3946  -236282
3947      505
3948  1006386
3949   705036
3950  -113145
3951   -58822
3952   569672
3953  1072111
3954   300418
3955  -375537
3956   389152
3957   915001
3958   572463
3959  -148531
3960  -146412
3961   934310
3962   911662
3963     3814
3964  -131531
3965   409180
3966  1019836
3967   448279
3968  -394223
3969   215555
3970   870360
3971   715731
3972    36304
3973  -254011
3974   735261
3975  1047874
3976   176067
3977  -195774
3978   202504
3979   991331
3980   702644
3981  -346290
3982      564
3983   836779
3984   879206
3985   178287
3986  -395570
3987   475433
3988  1108007
3989   358263
3990  -198422
3991    30609
3992   903339
3993   967393
3994  -137684
3995  -165074
3996   631008
3997   923807
3998   404595
3999  -421104
4000   139794
4001  1053421
4002   606451
4003   -53160
4004   -96532
4005   725939
4006  1116949
4007    84309
4008  -302008
4009   391023
4010   884810
4011   619472
4012  -302946
4013   -66467
4014   982374
4015   817401
4016    93373
4017  -208413
4018   452078
4019  1136795
4020   282933
4021  -363180
4022   216763
4023   855997
4024   825590
4025  -111547
4026  -219113
4027   826001
4028   915145
4029   234484
4030  -260195
4031   164585
4032  1079995
4033   567506
4034  -260859
4035    50049
4036   725037
4037   979957
4038   108972
4039  -375565
4040   579485
4041   970866
4042   406173
4043  -222870
4044   -14280
4045  1024054
4046   799098
4047  -159301
4048   -78522
4049   582228
4050  1001658
4051   284668
4052  -453435
4053   337305
4054   979700
4055   614659
4056   -60545
4057  -179161
4058   835813
4059  1001275
4060    39578
4061  -221568
4062   274975
4063   948745
4064   595563
4065  -342202
4066    98864
4067   886487
4068   785758
4069   147508
4070  -280045
4071   544141
4072  1006831
4073   201921
4074  -192918
4075   153035
4076   863057
4077   790716
4078  -166219
4079     7963
4080   775243
4081   792850
4082   242583
4083  -324602
4084   313226
4085  1001425
4086   384494
4087  -115762
4088    74412
4089   759781
4090   930290
4091   -21141
4092  -146215
4093   605545
4094   809896
4095   396330
4096  -294675
4097   124262
4098  1026678
4099   593511
4100   -69473
4101   -50024
4102   628911
4103  1018960
4104    75717
4105  -322153
4106   454946
4107   891193
4108   592587
4109  -205450
4110   -47856
4111   953223
4112   755362
4113    15970
4114  -170428
4115   382322
4116  1046120
4117   345708
4118  -328854
4119   255924
4120   853284
4121   810805
4122   -27312
4123  -253496
4124   735706
4125   875221
4126   149955
4127  -216658
4128   208617
4129  1061043
4130   602201
4131  -272468
4132   116451
4133   762591
4134   852053
4135    74635
4136  -406886
4137   543247
4138   968561
4139   340793
4140  -171268
4141    43778
4142  1010745
4143   870859
4144  -180950
4145  -131295
4146   544495
4147   922462
4148   328424
4149  -454076
4150   266240
4151   998847
4152   615989
4153   -22824
4154  -160851
4155   740564
4156   994261
4157    21213
4158  -217760
4159   344144
4160   913924
4161   590307
4162  -341720
4163    79798
4164   932789
4165   720722
4166    66672
4167  -277537
4168   506477
4169  1053253
4170   215893
4171  -232274
4172   205888
4173   855612
4174   820257
4175  -170881
4176  -150346
4177   718977
4178   802787
4179   274510
4180  -306382
4181   236040
4182  1078922
4183   494639
4184  -169248
4185    35471
4186   713067
4187   926627
4188   -37833
4189  -298216
4190   579198
4191   853953
4192   427502
4193  -219063
4194    85631
4195  1033156
4196   671404
4197   -99610
4198  -104188
4199   477422
4200   956790
4201   200005
4202  -331185
4203   406454
4204   884845
4205   656504
4206   -72388
4207  -123983
4208   849183
4209   795902
4210     4660
4211  -187508
4212   300067
4213   980704
4214   440487
4215  -310499
4216   255681
4217   835956
4218   745158
4219    36286
4220  -266860
4221   650248
4222   891411
4223   178305
4224  -165953
4225   164305
4226   952707
4227   667832
4228  -257550
4229    34695
4230   674498
4231   795342
4232   225000
4233  -318175
4234   432933
4235   927835
4236   380210
4237   -56951
4238    33191
4239   783487
4240   814291
4241  -131199
4242  -105043
4243   533625
4244   833643
4245   403722
4246  -300612
4247   269393
4248   971260
4249   497193
4250   -61914
4251  -107679
4252   656694
4253   924892
4254      405
4255  -175964
4256   471119
4257   868952
4258   584148
4259  -257480
4260    40814
4261   879646
4262   634129
4263    24824
4264  -242218
4265   442408
4266  1074677
4267   271113
4268  -239867
4269   274160
4270   850336
4271   776517
4272  -194529
4273  -199803
4274   759125
4275   779845
4276   172256
4277  -242930
4278   267702
4279  1074039
4280   486403
4281  -206718
4282    87813
4283   682462
4284   867865
4285     9478
4286  -327532
4287   578861
4288   879291
4289   395635
4290  -206363
4291    25859
4292   994681
4293   685976
4294  -181598
4295   -94085
4296   531967
4297   978178
4298   262303
4299  -365352
4300   385091
4301   892994
4302   561406
4303  -110924
4304  -200151
4305   783329
4306   868103
4307    16447
4308  -158083
4309   334798
4310   990270
4311   531319
4312  -342820
4313   131235
4314   791845
4315   667241
4316    39945
4317  -294143
4318   590557
4319   968829
4320   238384
4321  -110383
4322   163812
4323   849714
4324   704362
4325  -256154
4326   -81487
4327   637930
4328   774131
4329   266519
4330  -312379
4331   371060
4332  1020257
4333   416560
4334  -107864
4335     -208
4336   705655
4337   813904
4338  -125256
4339  -155259
4340   561927
4341   811144
4342   440807
4343  -251907
4344   165628
4345   932355
4346   524990
4347   -47994
4348  -114066
4349   539436
4350   970700
4351   108191
4352  -246795
4353   398601
4354   837928
4355   601948
4356  -216902
4357   -59685
4358   847636
4359   664733
4360    44160
4361  -146079
4362   394878
4363  1000499
4364   313780
4365  -240053
4366   231748
4367   698872
4368   687756
4369   -65633
4370  -189591
4371   726882
4372   811190
4373   217420
4374  -167558
4375   197216
4376   974235
4377   484076
4378  -280545
4379    55285
4380   637483
4381   818220
4382   118345
4383  -284635
4384   562176
4385   888878
4386   387072
4387  -137072
4388   -38111
4389   817928
4390   687959
4391  -141438
4392   -48562
4393   500015
4394   886140
4395   351423
4396  -310578
4397   337861
4398   845212
4399   482825
4400   -62993
4401  -133866
4402   707124
4403   822499
4404     2346
4405   -82814
4406   394533
4407   853372
4408   485281
4409  -318999
4410   115692
4411   802512
4412   620417
4413    63327
4414  -227697
4415   564698
4416   994986
4417   172393
4418  -198841
4419   200922
4420   814206
4421   668867
4422  -270480
4423   -70133
4424   743710
4425   748921
4426   212373
4427  -273085
4428   343157
4429   999173
4430   354991
4431  -186474
4432    23578
4433   688012
4434   869056
4435   -50406
4436  -223557
4437   588640
4438   842207
4439   395141
4440  -311679
4441    59315
4442   945206
4443   550208
4444  -111719
4445   -62906
4446   557716
4447   980611
4448   184271
4449  -269767
4450   365622
4451   757783
4452   537010
4453  -185684
4454  -136398
4455   802821
4456   736895
4457    68186
4458  -113566
4459   355557
4460   983911
4461   355375
4462  -335086
4463   186892
4464   737352
4465   672626
4466   -33243
4467  -229768
4468   687878
4469   855933
4470   192590
4471  -151316
4472   125569
4473   875852
4474   586127
4475  -237959
4476    14796
4477   608635
4478   815368
4479   219617
4480  -308379
4481   444664
4482   872251
4483   332750
4484  -132659
4485   -30894
4486   778800
4487   740322
4488  -106175
4489   -41703
4490   509434
4491   805805
4492   353729
4493  -329759
4494   231901
4495   841064
4496   485303
4497   -29436
4498  -124810
4499   648746
4500   916608
4501    51677
4502  -175256
4503   325773
4504   783902
4505   514410
4506  -306723
4507    37543
4508   812147
4509   636904
4510   130382
4511  -150247
4512   443602
4513   920954
4514   201975
4515  -190926
4516   172214
4517   680786
4518   673468
4519  -144125
4520   -89492
4521   713185
4522   728384
4523   234061
4524  -204933
4525   257135
4526   930627
4527   343287
4528  -200391
4529    98774
4530   648768
4531   810897
4532     8974
4533  -209504
4534   553810
4535   736904
4536   331599
4537  -198057
4538    45043
4539   888070
4540   588199
4541   -78371
4542   -15679
4543   500489
4544   890218
4545   183601
4546  -321775
4547   361382
4548   760099
4549   471664
4550  -131330
4551   -84122
4552   820002
4553   748208
4554    15715
4555  -101899
4556   321660
4557   855434
4558   382769
4559  -311816
4560   185701
4561   729227
4562   655021
4563    43342
4564  -238682
4565   602397
4566   846274
4567   141536
4568  -171422
4569   146341
4570   835287
4571   585012
4572  -241976
4573    65315
4574   689259
4575   725181
4576   165032
4577  -314990
4578   397157
4579   869210
4580   282991
4581  -146042
4582    20618
4583   771393
4584   805441
4585  -125727
4586  -131951
4587   529073
4588   792654
4589   354970
4590  -346569
4591   168394
4592   888330
4593   492981
4594   -50260
4595   -97868
4596   586577
4597   900702
4598    35648
4599  -231317
4600   323997
4601   751497
4602   550550
4603  -228805
4604    -5159
4605   819424
4606   654622
4607    69614
4608  -198375
4609   364972
4610   920161
4611   219571
4612  -247141
4613   215764
4614   710981
4615   700408
4616   -80353
4617  -142688
4618   677195
4619   715968
4620   189253
4621  -218533
4622   141641
4623   894938
4624   471429
4625  -170635
4626    64041
4627   599282
4628   813448
4629    81884
4630  -306867
4631   458114
4632   766540
4633   346414
4634  -157059
4635     9228
4636   841201
4637   648599
4638   -78106
4639   -27272
4640   432826
4641   784224
4642   255252
4643  -292453
4644   296578
4645   732878
4646   491561
4647   -11571
4648   -86862
4649   704104
4650   754339
4651    -9621
4652  -138372
4653   298720
4654   811073
4655   442004
4656  -281453
4657   160767
4658   747858
4659   603140
4660    59008
4661  -223181
4662   502874
4663   814298
4664   130783
4665  -137568
4666   184795
4667   767829
4668   636645
4669  -180844
4670    18971
4671   639487
4672   649822
4673   164505
4674  -290086
4675   315561
4676   865484
4677   305076
4678  -107282
4679    78915
4680   676366
4681   754991
4682   -88653
4683  -148692
4684   497241
4685   691596
4686   342235
4687  -247725
4688   147394
4689   873878
4690   492736
4691   -43223
4692   -46069
4693   511392
4694   819030
4695    41241
4696  -241524
4697   389518
4698   729247
4699   494468
4700  -164788
4701     7383
4702   796820
4703   597691
4704    -5042
4705  -148000
4706   342506
4707   892561
4708   279413
4709  -262474
4710   222379
4711   711446
4712   661812
4713   -71222
4714  -227133
4715   624132
4716   730564
4717   152644
4718  -188383
4719   170936
4720   900785
4721   513776
4722  -205770
4723    72234
4724   588653
4725   694608
4726    73407
4727  -300365
4728   463701
4729   774623
4730   304626
4731  -109371
4732    38449
4733   803373
4734   666378
4735  -147003
4736   -86670
4737   450117
4738   776827
4739   267844
4740  -350725
4741   285872
4742   849008
4743   490619
4744   -68838
4745  -159033
4746   624810
4747   780542
4748   -24418
4749  -166162
4750   321965
4751   794448
4752   505115
4753  -251035
4754    83457
4755   736710
4756   572867
4757    54301
4758  -234324
4759   429501
4760   849448
4761   179318
4762  -155114
4763   192686
4764   721463
4765   650963
4766  -163829
4767   -91376
4768   605101
4769   650382
4770   206443
4771  -240090
4772   251819
4773   892344
4774   377566
4775  -125709
4776    34587
4777   566782
4778   735347
4779   -35680
4780  -204771
4781   470042
4782   685363
4783   365777
4784  -156606
4785   107162
4786   826546
4787   497135
4788   -76340
4789   -57469
4790   412563
4791   779696
4792   156028
4793  -233725
4794   355314
4795   704673
4796   513511
4797   -93188
4798   -95952
4799   692902
4800   612993
4801    20237
4802  -109471
4803   304762
4804   831357
4805   340714
4806  -242529
4807   208760
4808   656632
4809   567427
4810   -12240
4811  -195684
4812   574079
4813   701489
4814   132696
4815   -81894
4816   212917
4817   795462
4818   475780
4819  -232243
4820    52124
4821   569929
4822   640431
4823   105589
4824  -271009
4825   445225
4826   818458
4827   294899
4828  -119444
4829    19438
4830   711534
4831   661647
4832  -163385
4833  -102313
4834   470198
4835   724997
4836   310787
4837  -261678
4838   255393
4839   806366
4840   403613
4841   -69272
4842  -106852
4843   542281
4844   749122
4845     2700
4846  -129574
4847   371412
4848   725691
4849   466716
4850  -240828
4851    52717
4852   743887
4853   542355
4854    19807
4855  -194305
4856   403654
4857   867121
4858   193663
4859  -193688
4860   209818
4861   678922
4862   607468
4863  -159084
4864  -140926
4865   626673
4866   647153
4867   176511
4868  -193289
4869   234999
4870   870889
4871   367497
4872  -203861
4873    46714
4874   569436
4875   724818
4876     7669
4877  -229239
4878   492008
4879   719604
4880   340152
4881  -172400
4882    20801
4883   765653
4884   521591
4885  -135647
4886   -76365
4887   434416
4888   820391
4889   225041
4890  -273055
4891   319642
4892   719169
4893   445575
4894  -132125
4895  -142228
4896   658717
4897   669065
4898     2725
4899  -103883
4900   313348
4901   807255
4902   382265
4903  -268205
4904   132000
4905   641939
4906   546271
4907    11502
4908  -235104
4909   495283
4910   782239
4911   182418
4912  -121655
4913   136135
4914   720834
4915   547241
4916  -212816
4917   -20908
4918   564540
4919   648155
4920   180629
4921  -240117
4922   339512
4923   782224
4924   283244
4925   -97023
4926    21162
4927   588252
4928   652825
4929   -72039
4930   -78904
4931   469280
4932   669540
4933   338743
4934  -225289
4935   150678
4936   733562
4937   391704
4938   -46989
4939   -60519
4940   504837
4941   779858
4942    74197
4943  -166235
4944   328269
4945   642832
4946   434804
4947  -200094
4948   -21135
4949   689931
4950   540897
4951    62677
4952   -96014
4953   362318
4954   825476
4955   227943
4956  -203350
4957   175564
4958   572211
4959   539269
4960  -105522
4961  -132511
4962   619355
4963   653110
4964   173994
4965  -127649
4966   194726
4967   778270
4968   363076
4969  -200213
4970    65283
4971   524888
4972   654218
4973    54209
4974  -222369
4975   485599
4976   711247
4977   253477
4978  -151587
4979    41556
4980   742552
4981   527592
4982  -152688
4983   -16926
4984   489093
4985   739442
4986   190156
4987  -306511
4988   288343
4989   715441
4990   388834
4991   -92759
4992  -111035
4993   626329
4994   709079
4995    23913
4996  -103047
4997   294749
4998   716172
4999   380479
5000  -288716
5001    91594
5002   668007
5003   527333
5004    39074
5005  -164442
5006   507248
5007   777678
5008   113538
5009  -163084
5010   148581
5011   655734
5012   520939
5013  -196157
5014   -23205
5015   614868
5016   653522
5017   188604
5018  -237618
5019   269390
5020   777785
5021   274610
5022  -171368
5023     4033
5024   569902
5025   691832
5026   -45699
5027  -135976
5028   480445
5029   673366
5030   308585
5031  -242388
5032    80670
5033   745942
5034   427112
5035   -79127
5036   -61849
5037   461085
5038   787675
5039   104713
5040  -239766
5041   286646
5042   653487
5043   453090
5044  -158559
5045   -65748
5046   683209
5047   586882
5048    42821
5049  -111129
5050   295860
5051   756904
5052   263079
5053  -234794
5054   150304
5055   574049
5056   567125
5057    -1601
5058  -147194
5059   558738
5060   657702
5061   136819
5062  -158727
5063   124966
5064   731688
5065   427463
5066  -200109
5067    67458
5068   555247
5069   644289
5070   104015
5071  -243684
5072   383218
5073   682155
5074   243998
5075  -127218
5076    -4187
5077   651377
5078   604670
5079   -55837
5080   -30866
5081   406423
5082   654575
5083   250263
5084  -276048
5085   198117
5086   673848
5087   385877
5088   -23715
5089   -56130
5090   554930
5091   682527
5092    17184
5093   -96334
5094   306573
5095   619082
5096   361498
5097  -242618
5098    81556
5099   662492
5100   500547
5101    51658
5102  -147078
5103   393993
5104   745890
5105   133593
5106  -177440
5107   157960
5108   603927
5109   550238
5110  -128626
5111   -51491
5112   574233
5113   571212
5114   146314
5115  -190876
5116   231092
5117   743771
5118   275980
5119  -136209
5120    88462
5121   551681
5122   649426
5123   -23589
5124  -171287
5125   445832
5126   593532
5127   236769
5128  -204181
5129    90202
5130   768126
5131   464155
5132   -96322
5133   -20528
5134   449884
5135   704206
5136    89601
5137  -264161
5138   306028
5139   627414
5140   390825
5141  -114463
5142   -46228
5143   674793
5144   593932
5145   -11024
5146  -124169
5147   283958
5148   724282
5149   268070
5150  -280897
5151   162930
5152   639625
5153   536058
5154   -20888
5155  -186077
5156   511802
5157   666672
5158    89209
5159  -156408
5160   136442
5161   703659
5162   482274
5163  -182836
5164    23714
5165   524155
5166   607700
5167   133505
5168  -271364
5169   310590
5170   697850
5171   248245
5172  -112758
5173    20576
5174   620427
5175   611374
5176   -98134
5177   -77317
5178   410255
5179   604378
5180   252052
5181  -254789
5182   178101
5183   704903
5184   400197
5185   -50094
5186   -89936
5187   484463
5188   704117
5189    18390
5190  -189549
5191   269628
5192   634133
5193   432074
5194  -193602
5195    13575
5196   659582
5197   516394
5198    44794
5199  -172684
5200   290325
5201   710133
5202   182805
5203  -163394
5204   175253
5205   573010
5206   550794
5207   -69479
5208   -97729
5209   519129
5210   547276
5211   132986
5212  -169570
5213   177085
5214   730957
5215   332263
5216  -147615
5217    76545
5218   516810
5219   615990
5220     2686
5221  -219886
5222   400971
5223   602637
5224   262099
5225  -126297
5226    55379
5227   683509
5228   477508
5229   -98005
5230   -33768
5231   371785
5232   636894
5233   163920
5234  -237480
5235   273377
5236   612865
5237   380177
5238   -56880
5239   -64092
5240   575855
5241   568647
5242   -23945
5243  -100614
5244   268915
5245   656132
5246   323743
5247  -210674
5248   160356
5249   592761
5250   461520
5251     8847
5252  -175442
5253   423727
5254   639915
5255    97123
5256  -116715
5257   164902
5258   642390
5259   466371
5260  -175651
5261    18894
5262   533743
5263   527173
5264   100001
5265  -225725
5266   303709
5267   708872
5268   238552
5269  -108748
5270    50569
5271   561997
5272   575567
5273  -118898
5274  -138302
5275   413215
5276   600489
5277   269102
5278  -227422
5279   145723
5280   730526
5281   387957
5282   -89362
5283   -90855
5284   428011
5285   663937
5286    26718
5287  -192953
5288   306582
5289   611769
5290   407978
5291  -148797
5292    -8914
5293   622269
5294   471646
5295     -873
5296  -138687
5297   292180
5298   718497
5299   207693
5300  -200906
5301   183587
5302   580131
5303   498693
5304  -106794
5305  -167538
5306   517905
5307   576492
5308    99883
5309  -155844
5310   175540
5311   726461
5312   376801
5313  -185935
5314    43727
5315   462628
5316   574166
5317    44815
5318  -239895
5319   365126
5320   631281
5321   268976
5322  -121151
5323     8794
5324   617132
5325   499720
5326  -115208
5327   -60509
5328   376476
5329   624388
5330   204108
5331  -240210
5332   249975
5333   643049
5334   359665
5335   -77018
5336  -119165
5337   498385
5338   596471
5339    -8110
5340  -123930
5341   257903
5342   653207
5343   389196
5344  -214216
5345    69364
5346   568828
5347   446767
5348    24679
5349  -189641
5350   353889
5351   669328
5352   143199
5353  -114798
5354   142182
5355   561919
5356   486570
5357  -150256
5358   -61421
5359   471462
5360   510685
5361   156361
5362  -178939
5363   241008
5364   702721
5365   268400
5366  -118614
5367    33710
5368   469373
5369   549790
5370   -78709
5371  -130868
5372   416126
5373   558699
5374   261767
5375  -149902
5376   111009
5377   640569
5378   351528
5379   -76344
5380   -43174
5381   365902
5382   619604
5383    74382
5384  -177550
5385   316660
5386   576161
5387   352755
5388  -150576
5389   -55639
5390   592905
5391   478315
5392   -18435
5393   -99301
5394   304547
5395   692173
5396   220978
5397  -224270
5398   161169
5399   516829
5400   435809
5401   -51353
5402  -167048
5403   458565
5404   577978
5405   128852
5406   -95072
5407   140848
5408   638028
5409   373775
5410  -185556
5411    30397
5412   451139
5413   518033
5414    75699
5415  -198654
5416   373671
5417   630087
5418   202043
5419  -130078
5420     5602
5421   566503
5422   479510
5423  -145055
5424   -59335
5425   400483
5426   608403
5427   229958
5428  -239958
5429   197944
5430   631823
5431   314403
5432   -91572
5433  -113330
5434   455887
5435   607776
5436    -3110
5437  -111899
5438   289813
5439   595658
5440   349336
5441  -215624
5442    40983
5443   571600
5444   420719
5445    13152
5446  -160893
5447   342702
5448   690193
5449   121938
5450  -177264
5451   147803
5452   556560
5453   469689
5454  -166573
5455  -101917
5456   521252
5457   526498
5458   138137
5459  -162496
5460   195668
5461   673038
5462   248823
5463  -166689
5464    23317
5465   443056
5466   565752
5467   -13604
5468  -168425
5469   398100
5470   574943
5471   250000
5472  -171870
5473    19995
5474   623098
5475   401533
5476  -111522
5477   -62388
5478   357457
5479   643298
5480   136959
5481  -219714
5482   256770
5483   539418
5484   340548
5485  -108094
5486   -93571
5487   517423
5488   517931
5489    36093
5490   -68833
5491   235967
5492   620766
5493   280345
5494  -222752
5495   107317
5496   492601
5497   425957
5498      189
5499  -158459
5500   432935
5501   596720
5502   112542
5503  -107016
5504   117288
5505   568178
5506   391687
5507  -189526
5508     3068
5509   451766
5510   513713
5511   126205
5512  -204610
5513   289659
5514   616026
5515   208508
5516  -109339
5517     -673
5518   505894
5519   509732
5520   -81911
5521   -57258
5522   372374
5523   529895
5524   233221
5525  -204272
5526   130860
5527   581625
5528   299152
5529   -52853
5530   -50617
5531   419421
5532   603227
5533    25488
5534  -137415
5535   263996
5536   514959
5537   319452
5538  -195743
5539    15428
5540   577810
5541   416876
5542    18893
5543   -86753
5544   318228
5545   628127
5546   116352
5547  -189215
5548   153976
5549   483549
5550   428796
5551   -89714
5552   -84738
5553   504950
5554   515489
5555   122788
5556  -142130
5557   144652
5558   625845
5559   265016
5560  -188950
5561    37524
5562   456552
5563   547210
5564    14687
5565  -180760
5566   381143
5567   546744
5568   191353
5569  -142259
5570    20100
5571   584642
5572   406093
5573  -103837
5574   -29667
5575   354057
5576   588027
5577   140401
5578  -249594
5579   221188
5580   545832
5581   307316
5582   -90937
5583   -85102
5584   538705
5585   545480
5586   -26441
5587  -104906
5588   237134
5589   584186
5590   272273
5591  -259545
5592    83215
5593   537311
5594   434982
5595    15788
5596  -166417
5597   387147
5598   608358
5599    87578
5600  -146683
5601    90064
5602   543385
5603   420546
5604  -166608
5605   -10872
5606   476260
5607   480244
5608   114033
5609  -209307
5610   224689
5611   602167
5612   199571
5613  -117398
5614    20270
5615   474591
5616   543298
5617   -67233
5618  -112149
5619   368729
5620   512146
5621   209656
5622  -230397
5623    72023
5624   606732
5625   335231
5626   -56884
5627   -45767
5628   382399
5629   602496
5630    40454
5631  -192836
5632   230091
5633   492107
5634   340577
5635  -130952
5636   -30894
5637   537987
5638   448174
5639    40376
5640  -110268
5641   214703
5642   603171
5643   178041
5644  -202530
5645   123973
5646   472660
5647   449186
5648   -44450
5649  -134294
5650   446142
5651   503429
5652    95973
5653  -130283
5654   101145
5655   568786
5656   318644
5657  -138651
5658    62018
5659   400248
5660   486244
5661    61945
5662  -195301
5663   304652
5664   514370
5665   183027
5666   -99049
5667    28066
5668   543650
5669   437209
5670   -95694
5671   -30981
5672   332589
5673   515674
5674   142060
5675  -246879
5676   186979
5677   545445
5678   298315
5679   -41787
5680   -61340
5681   458073
5682   524954
5683   -35157
5684  -110496
5685   219390
5686   510301
5687   284986
5688  -197714
5689    89953
5690   522169
5691   370260
5692    19879
5693  -115314
5694   336985
5695   550282
5696    42859
5697  -135102
5698   152463
5699   500745
5700   412422
5701  -150075
5702   -25012
5703   468406
5704   438519
5705    78552
5706  -201831
5707   199286
5708   618214
5709   202053
5710  -140691
5711    48585
5712   457400
5713   514715
5714   -64625
5715  -152162
5716   351184
5717   472353
5718   195154
5719  -173565
5720    75056
5721   601840
5722   343930
5723   -80522
5724   -46022
5725   340053
5726   560618
5727    46894
5728  -223728
5729   251325
5730   512917
5731   325683
5732  -123414
5733   -59994
5734   536628
5735   445365
5736   -28621
5737  -124009
5738   209611
5739   581717
5740   207526
5741  -211127
5742   135507
5743   489162
5744   422335
5745   -37558
5746  -171510
5747   401846
5748   508758
5749    67454
5750  -131906
5751   107105
5752   575781
5753   355394
5754  -176922
5755    24468
5756   410628
5757   461486
5758    54667
5759  -236887
5760   274554
5761   561359
5762   203121
5763   -96809
5764     2157
5765   507077
5766   470205
5767  -108646
5768   -80844
5769   292273
5770   479754
5771   193241
5772  -217988
5773   154649
5774   549192
5775   291563
5776   -33650
5777   -69424
5778   380621
5779   512680
5780   -23328
5781  -117622
5782   229041
5783   485091
5784   313382
5785  -173230
5786    30497
5787   512969
5788   368821
5789     6166
5790  -153347
5791   267175
5792   582809
5793   114668
5794  -140436
5795   141371
5796   465973
5797   417714
5798  -111443
5799   -95868
5800   406595
5801   417148
5802   105560
5803  -140445
5804   147510
5805   579351
5806   246282
5807  -114494
5808    48690
5809   377031
5810   459147
5811   -26583
5812  -164340
5813   330030
5814   461772
5815   194388
5816  -117137
5817    53212
5818   552133
5819   331372
5820  -101958
5821   -35968
5822   308258
5823   513650
5824    93301
5825  -194607
5826   243868
5827   491267
5828   287247
5829   -82992
5830   -70492
5831   470248
5832   416104
5833   -49675
5834   -77337
5835   222415
5836   538142
5837   225239
5838  -201080
5839   139338
5840   467997
5841   339443
5842   -41968
5843  -162390
5844   378867
5845   506681
5846    56519
5847   -95887
5848   135066
5849   524978
5850   341626
5851  -195306
5852      915
5853   413998
5854   418244
5855    60069
5856  -200801
5857   264556
5858   573054
5859   170299
5860  -101205
5861    26458
5862   447185
5863   430939
5864  -129147
5865   -91712
5866   338930
5867   475556
5868   193909
5869  -203555
5870   131826
5871   565535
5872   269458
5873  -101409
5874   -84021
5875   359936
5876   538204
5877    -6680
5878  -160324
5879   246836
5880   500782
5881   323646
5882  -167867
5883   -31360
5884   488501
5885   372747
5886    -3251
5887  -133292
5888   229020
5889   584497
5890   158510
5891  -167105
5892   124570
5893   421798
5894   391739
5895  -101633
5896  -128379
5897   411276
5898   441421
5899    88068
5900  -119068
5901   136147
5902   571902
5903   252185
5904  -163628
5905    23003
5906   362664
5907   453170
5908     5821
5909  -191341
5910   321214
5911   501351
5912   200149
5913  -116633
5914    -5581
5915   502887
5916   369947
5917  -110673
5918   -55254
5919   275622
5920   498879
5921   151945
5922  -187288
5923   202655
5924   477815
5925   256504
5926   -70204
5927   -89909
5928   408613
5929   441965
5930   -26889
5931   -76502
5932   221393
5933   511940
5934   251929
5935  -205724
5936    71576
5937   442893
5938   323229
5939    -7927
5940  -145868
5941   325120
5942   528991
5943    89654
5944   -88175
5945   109165
5946   438810
5947   340690
5948  -160963
5949   -30601
5950   388455
5951   393114
5952   103025
5953  -151826
5954   216953
5955   545881
5956   153474
5957  -118801
5958    27319
5959   392532
5960   426433
5961   -93517
5962   -96064
5963   349067
5964   444581
5965   191325
5966  -162734
5967    64574
5968   508254
5969   259122
5970   -81609
5971   -45480
5972   315284
5973   513062
5974    35917
5975  -145794
5976   245597
5977   437734
5978   254703
5979  -152442
5980   -36975
5981   469142
5982   349753
5983   -29267
5984   -62530
5985   259197
5986   550270
5987   121814
5988  -202337
5989   135167
5990   412097
5991   338073
5992   -94526
5993  -134892
5994   419799
5995   470684
5996    72665
5997  -121347
5998   105685
5999   535978
6000   264225
6001  -198778
6002    18973
6003   363853
6004   431360
6005    46188
6006  -175833
6007   306603
6008   483159
6009   143022
6010  -117551
6011    -2531
6012   460753
6013   352412
6014  -127469
6015   -35168
6016   323930
6017   473715
6018   134249
6019  -219682
6020   170283
6021   486986
6022   227317
6023   -90554
6024   -79902
6025   397418
6026   483468
6027   -19914
6028   -97674
6029   217453
6030   468868
6031   250943
6032  -221135
6033    23616
6034   451824
6035   337830
6036    14822
6037  -131613
6038   294076
6039   539732
6040    74589
6041  -154842
6042    99662
6043   428209
6044   347199
6045  -153742
6046   -65529
6047   407539
6048   403451
6049    94377
6050  -152806
6051   153941
6052   529477
6053   178559
6054  -139399
6055     4748
6056   359882
6057   469573
6058   -21935
6059  -136418
6060   311676
6061   431648
6062   181636
6063  -166171
6064    21352
6065   499845
6066   283236
6067   -85641
6068   -24551
6069   293406
6070   502937
6071    69118
6072  -172542
6073   214070
6074   412369
6075   244641
6076  -113651
6077   -61142
6078   449793
6079   378889
6080   -11846
6081   -71351
6082   186865
6083   492353
6084   173509
6085  -198319
6086   106878
6087   394047
6088   323872
6089   -26116
6090  -122844
6091   357375
6092   429759
6093    52043
6094   -90899
6095    92036
6096   450385
6097   263683
6098  -161807
6099    43980
6100   377159
6101   380462
6102    51234
6103  -166683
6104   259954
6105   468433
6106   107032
6107  -108922
6108    22929
6109   429614
6110   386331
6111   -99884
6112   -42143
6113   306152
6114   409861
6115   141877
6116  -215946
6117   119641
6118   474958
6119   234659
6120   -59459
6121   -51586
6122   365979
6123   477545
6124   -20220
6125  -121676
6126   214848
6127   409110
6128   223239
6129  -190033
6130    25512
6131   463808
6132   311750
6133     2788
6134   -86815
6135   255836
6136   504140
6137    57008
6138  -153127
6139   121976
6140   400097
6141   337854
6142  -119378
6143   -76177
6144   399424
6145   385643
6146    50769
6147  -146770
6148   129677
6149   513585
6150   177497
6151  -154186
6152    61775
6153   377140
6154   422888
6155   -43786
6156  -163553
6157   300475
6158   407765
6159   130655
6160  -141096
6161    31616
6162   499797
6163   306343
6164  -104085
6165   -33935
6166   280981
6167   461898
6168    67267
6169  -219575
6170   185913
6171   429784
6172   234713
6173   -91167
6174   -59431
6175   424976
6176   401237
6177   -43021
6178   -93530
6179   169270
6180   450846
6181   186598
6182  -214300
6183    92735
6184   426363
6185   325976
6186   -13530
6187  -133691
6188   328152
6189   451913
6190    23726
6191  -126586
6192    86809
6193   440063
6194   309596
6195  -161164
6196    -5721
6197   368536
6198   383024
6199    67349
6200  -197894
6201   179587
6202   476200
6203   151848
6204  -100714
6205     5426
6206   388445
6207   410557
6208   -89677
6209   -96757
6210   273940
6211   388356
6212   149772
6213  -181282
6214    99097
6215   479953
6216   226327
6217   -61851
6218   -36579
6219   300411
6220   434963
6221   -16213
6222  -148886
6223   199157
6224   397834
6225   249798
6226  -128388
6227    -3620
6228   440661
6229   315148
6230   -19666
6231  -103973
6232   195836
6233   474429
6234    96357
6235  -155380
6236   140989
6237   387266
6238   324823
6239   -85269
6240   -89168
6241   364477
6242   353540
6243    32276
6244  -119796
6245   110409
6246   478141
6247   212982
6248  -133426
6249    64362
6250   342169
6251   374136
6252   -11703
6253  -161316
6254   269200
6255   387241
6256   110266
6257  -102382
6258    30792
6259   444337
6260   302739
6261  -110596
6262   -14259
6263   275199
6264   401554
6265    81125
6266  -200240
6267   187297
6268   432661
6269   209318
6270   -86060
6271   -60194
6272   387865
6273   379567
6274   -78542
6275   -96641
6276   207420
6277   434293
6278   202296
6279  -180258
6280    87298
6281   418869
6282   288745
6283   -35420
6284  -148387
6285   272986
6286   443456
6287    36593
6288  -114989
6289   125207
6290   430686
6291   305659
6292  -157745
6293   -36511
6294   361635
6295   321908
6296    23510
6297  -176492
6298   186873
6299   494402
6300   135519
6301  -103910
6302    50966
6303   371811
6304   370571
6305  -110679
6306  -121214
6307   291839
6308   380243
6309   129848
6310  -165256
6311    82164
6312   493812
6313   245355
6314   -95095
6315   -51300
6316   283955
6317   434069
6318    -2658
6319  -177021
6320   209441
6321   404196
6322   238997
6323  -131127
6324   -46141
6325   421462
6326   315638
6327   -44899
6328   -96486
6329   192160
6330   464288
6331   124822
6332  -171558
6333   117968
6334   377401
6335   298923
6336   -74388
6337  -142106
6338   327588
6339   378305
6340    40336
6341  -102555
6342   103934
6343   456967
6344   242356
6345  -151289
6346    14218
6347   312698
6348   350768
6349    15093
6350  -178337
6351   235155
6352   434619
6353   134005
6354   -95199
6355    16748
6356   406204
6357   315536
6358  -125874
6359   -67130
6360   258374
6361   385344
6362   114273
6363  -176440
6364   150588
6365   433270
6366   207829
6367   -66766
6368   -76735
6369   310389
6370   380457
6371   -41156
6372  -102147
6373   188610
6374   397364
6375   227320
6376  -158300
6377    46430
6378   390739
6379   247966
6380   -34539
6381  -118615
6382   246214
6383   432701
6384    44761
6385  -105628
6386   136332
6387   371124
6388   275588
6389  -135705
6390   -50899
6391   347626
6392   313013
6393    44559
6394  -131928
6395   159337
6396   467151
6397   138735
6398  -127191
6399    38045
6400   316876
6401   339754
6402   -69438
6403  -120249
6404   293232
6405   365825
6406   121800
6407  -121142
6408    51252
6409   431548
6410   212689
6411  -119959
6412   -27507
6413   265607
6414   398225
6415    25074
6416  -152918
6417   231046
6418   394165
6419   178484
6420  -125237
6421   -48565
6422   398186
6423   304173
6424   -77805
6425   -77311
6426   201137
6427   443386
6428   137008
6429  -188976
6430   109124
6431   368430
6432   260628
6433   -81305
6434  -138928
6435   316385
6436   395052
6437    18076
6438  -104543
6439   119436
6440   430907
6441   226976
6442  -193127
6443      821
6444   331550
6445   322659
6446    18649
6447  -170252
6448   238568
6449   440208
6450   108206
6451  -114601
6452    12631
6453   369325
6454   322147
6455  -125501
6456   -79258
6457   276077
6458   378131
6459   120533
6460  -177204
6461   117517
6462   432920
6463   169348
6464   -98683
6465   -62323
6466   306143
6467   402256
6468   -37105
6469  -110180
6470   208984
6471   378816
6472   199846
6473  -179299
6474    -2361
6475   400791
6476   259421
6477   -41514
6478  -112922
6479   232051
6480   462662
6481    64231
6482  -152319
6483    97637
6484   343890
6485   276978
6486  -113957
6487   -95809
6488   327400
6489   335947
6490    51565
6491  -108860
6492   110487
6493   431968
6494   157616
6495  -144074
6496    19734
6497   293307
6498   344574
6499   -26860
6500  -135632
6501   275685
6502   368076
6503   113802
6504  -116176
6505    14782
6506   397282
6507   233253
6508  -121896
6509   -25813
6510   249903
6511   385810
6512    67663
6513  -164699
6514   173255
6515   369246
6516   179541
6517   -93291
6518   -72357
6519   343339
6520   327997
6521   -50843
6522   -70369
6523   182652
6524   388317
6525   139434
6526  -184020
6527    92063
6528   350011
6529   224958
6530   -38164
6531  -100376
6532   297900
6533   389848
6534    17021
6535   -99355
6536    96160
6537   363716
6538   223996
6539  -163042
6540      739
6541   339124
6542   310078
6543    36916
6544  -140083
6545   195213
6546   410702
6547    76828
6548  -124341
6549    25837
6550   333731
6551   303425
6552   -99688
6553   -53710
6554   288819
6555   335687
6556    95712
6557  -163249
6558    86204
6559   415138
6560   165158
6561  -105313
6562   -32159
6563   292738
6564   399764
6565   -30640
6566  -137299
6567   201717
6568   349943
6569   168376
6570  -159927
6571   -17027
6572   383124
6573   261336
6574   -37899
6575   -75415
6576   205607
6577   420656
6578    60307
6579  -169220
6580   104724
6581   333407
6582   250327
6583   -92875
6584   -78507
6585   347828
6586   331785
6587    -3533
6588  -127361
6589   111290
6590   419588
6591   144536
6592  -182552
6593    38831
6594   324831
6595   334684
6596   -22113
6597  -156662
6598   252441
6599   372159
6600    88727
6601  -139064
6602    -8997
6603   384025
6604   279156
6605  -117538
6606   -43935
6607   248975
6608   370159
6609    61174
6610  -194451
6611   141575
6612   374202
6613   157136
6614   -82445
6615   -55583
6616   333534
6617   343932
6618   -59326
6619   -90987
6620   167551
6621   362170
6622   153260
6623  -198623
6624    43476
6625   371450
6626   253733
6627   -25449
6628  -109344
6629   254588
6630   396681
6631    11364
6632  -129956
6633    91575
6634   338258
6635   241772
6636  -129839
6637   -21680
6638   318999
6639   290310
6640    43449
6641  -138853
6642   141995
6643   393375
6644    94514
6645  -119880
6646    25158
6647   313859
6648   326235
6649   -77594
6650  -100551
6651   253737
6652   314418
6653    95153
6654  -150509
6655    54537
6656   396167
6657   192313
6658   -81966
6659   -20737
6660   249686
6661   355887
6662     1197
6663  -146128
6664   173708
6665   315663
6666   157687
6667  -121741
6668   -19842
6669   375101
6670   266918
6671   -51778
6672   -69161
6673   183889
6674   374511
6675    67434
6676  -171002
6677   119769
6678   329738
6679   238672
6680   -66302
6681   -92701
6682   305229
6683   319650
6684     2023
6685  -115124
6686    81770
6687   378742
6688   177516
6689  -156949
6690    36737
6691   309276
6692   287403
6693    -8170
6694  -143222
6695   225477
6696   351021
6697    50552
6698   -96005
6699    33492
6700   355299
6701   258993
6702  -118781
6703   -27350
6704   245710
6705   316805
6706    55689
6707  -185813
6708   135347
6709   389027
6710   148678
6711   -91380
6712   -33107
6713   318153
6714   335174
6715   -88694
6716  -109942
6717   181873
6718   333600
6719   141852
6720  -171524
6721    50512
6722   373740
6723   221907
6724   -36927
6725   -97205
6726   211206
6727   378560
6728     4670
6729  -144415
6730   104437
6731   343826
6732   244269
6733  -138414
6734   -52096
6735   337229
6736   283026
6737     -899
6738  -140749
6739   129968
6740   409962
6741   113736
6742  -130725
6743    45152
6744   305097
6745   309571
6746   -74631
6747  -131244
6748   243107
6749   312205
6750    75463
6751  -138400
6752    38841
6753   397382
6754   216117
6755  -114223
6756   -38799
6757   228173
6758   349331
6759     4958
6760  -177797
6761   166506
6762   339838
6763   167605
6764  -102843
6765   -47031
6766   349035
6767   288180
6768   -62252
6769   -91302
6770   148231
6771   356912
6772   108365
6773  -171332
6774    88545
6775   336040
6776   232945
6777   -51754
6778  -111799
6779   263882
6780   317904
6781    -4393
6782   -92501
6783    87852
6784   348499
6785   200458
6786  -138701
6787    14132
6788   282468
6789   264960
6790     2097
6791  -151242
6792   184989
6793   364814
6794    75123
6795   -91735
6796    29988
6797   321980
6798   277788
6799  -122121
6800   -69546
6801   228189
6802   288719
6803    72339
6804  -157931
6805   107369
6806   370795
6807   152184
6808   -70864
6809   -35633
6810   240699
6811   316239
6812   -48840
6813  -102519
6814   178772
6815   312116
6816   158772
6817  -133270
6818    27603
6819   356617
6820   202404
6821   -54413
6822   -85679
6823   192089
6824   365709
6825    19432
6826  -128872
6827   127366
6828   314196
6829   215024
6830  -118582
6831   -67166
6832   308973
6833   260564
6834    -8565
6835  -112322
6836   119174
6837   391852
6838   121269
6839  -141576
6840    42314
6841   278463
6842   267590
6843   -66723
6844  -133730
6845   241515
6846   312595
6847    72738
6848  -112490
6849    43536
6850   373429
6851   199439
6852  -133094
6853   -30640
6854   224827
6855   315863
6856    24509
6857  -166476
6858   167671
6859   343562
6860   137320
6861   -95354
6862   -40046
6863   309238
6864   258164
6865   -95456
6866   -82346
6867   173094
6868   346777
6869   111089
6870  -165331
6871    79726
6872   332758
6873   187445
6874   -72428
6875  -116897
6876   248668
6877   342020
6878    -6600
6879  -108646
6880   109158
6881   354022
6882   202575
6883  -172105
6884   -30696
6885   293382
6886   254932
6887    -7037
6888  -150840
6889   169423
6890   382145
6891    81108
6892  -104589
6893    22493
6894   289094
6895   264501
6896  -116628
6897   -89714
6898   229502
6899   297494
6900    89123
6901  -149626
6902    80449
6903   374982
6904   161413
6905  -105471
6906   -53267
6907   234340
6908   330886
6909   -35622
6910  -132867
6911   175392
6912   320906
6913   152557
6914  -140847
6915   -22089
6916   334872
6917   212898
6918   -72064
6919   -82773
6920   174438
6921   368758
6922    66043
6923  -147414
6924    99081
6925   291988
6926   205922
6927   -96792
6928   -99027
6929   275646
6930   274714
6931     3325
6932   -86569
6933    94951
6934   358587
6935   139341
6936  -143303
6937    16640
6938   241459
6939   249659
6940   -31217
6941  -134188
6942   218334
6943   323640
6944    67632
6945   -94050
6946    19052
6947   317654
6948   195330
6949  -129476
6950   -30039
6951   209785
6952   286208
6953    46337
6954  -148289
6955   144901
6956   325276
6957   121071
6958   -87700
6959   -49717
6960   270842
6961   273284
6962   -74903
6963   -73832
6964   169555
6965   318162
6966   114406
6967  -172285
6968    46580
6969   318117
6970   166892
6971   -57322
6972   -90022
6973   228731
6974   337841
6975    -5386
6976  -104498
6977    98624
6978   298647
6979   174933
6980  -150737
6981   -34665
6982   287306
6983   237860
6984     6210
6985  -112562
6986   151964
6987   364848
6988    66181
6989  -134854
6990    30875
6991   270253
6992   250163
6993  -108654
6994   -94702
6995   254266
6996   287283
6997    59775
6998  -135800
6999    59723
7000   359818
7001   132166
7002  -127142
7003   -29905
7004   228416
7005   317426
7006   -19619
7007  -143824
7008   185644
7009   302745
7010   123695
7011  -130278
7012   -35732
7013   318702
7014   220513
7015   -72659
7016   -65795
7017   166901
7018   345434
7019    64710
7020  -168091
7021    92670
7022   290572
7023   188079
7024   -90323
7025   -98470
7026   277639
7027   287493
7028   -14281
7029   -97467
7030    94115
7031   335200
7032   141147
7033  -172396
7034     8432
7035   273277
7036   248629
7037   -18277
7038  -135753
7039   202886
7040   323526
7041    44482
7042  -121500
7043    -1834
7044   300274
7045   229683
7046  -131009
7047   -45104
7048   224686
7049   295128
7050    64977
7051  -166493
7052    99675
7053   331034
7054   112473
7055   -98243
7056   -57288
7057   256973
7058   303555
7059   -57775
7060   -94166
7061   162872
7062   293688
7063   127461
7064  -170433
7065     6524
7066   310989
7067   177422
7068   -46815
7069   -86556
7070   197042
7071   337860
7072     9095
7073  -127409
7074    86453
7075   268181
7076   194638
7077  -131965
7078   -60491
7079   288023
7080   244558
7081     3809
7082  -119037
7083   109223
7084   349747
7085    76638
7086  -139040
7087    28272
7088   248861
7089   248853
7090   -57069
7091  -106279
7092   224827
7093   266471
7094    59658
7095  -114287
7096    25155
7097   316441
7098   153164
7099   -98607
7100    -7196
7101   207627
7102   288183
7103     -730
7104  -142388
7105   160903
7106   267889
7107    97715
7108  -103296
7109   -29080
7110   309871
7111   229361
7112   -71846
7113   -52833
7114   158317
7115   300119
7116    59593
7117  -175435
7118    81134
7119   278813
7120   169235
7121   -57933
7122   -79673
7123   258418
7124   283398
7125   -38302
7126   -97092
7127    80651
7128   301476
7129   136810
7130  -153786
7131    19871
7132   280146
7133   226632
7134   -17383
7135  -130264
7136   179329
7137   315972
7138    21858
7139  -124353
7140    28753
7141   287463
7142   234088
7143  -125559
7144   -59070
7145   231647
7146   268189
7147    38730
7148  -162073
7149    84408
7150   331008
7151   110023
7152   -95363
7153   -29798
7154   243253
7155   286523
7156   -73875
7157  -121723
7158   159461
7159   273982
7160   111575
7161  -155421
7162     7172
7163   337782
7164   192487
7165   -68025
7166   -87253
7167   169464
7168   326780
7169      -22
7170  -156303
7171    93105
7172   273753
7173   188587
7174  -104919
7175   -68085
7176   280480
7177   236520
7178   -15083
7179  -112030
7180    83255
7181   326004
7182    91830
7183  -144149
7184    35671
7185   248205
7186   244023
7187   -52133
7188  -124805
7189   208470
7190   275025
7191    27434
7192  -124774
7193    25261
7194   329759
7195   190102
7196  -112165
7197   -25123
7198   201296
7199   279228
7200    13316
7201  -182009
7202   117301
7203   287883
7204   115818
7205   -83189
7206   -45455
7207   282617
7208   254135
7209   -75790
7210   -85357
7211   132611
7212   290282
7213    86568
7214  -162118
7215    59746
7216   283090
7217   167658
7218   -45355
7219   -91454
7220   204225
7221   274094
7222   -29119
7223  -114128
7224    78868
7225   280223
7226   173607
7227  -135392
7228    -9153
7229   264378
7230   209692
7231   -20761
7232  -145611
7233   132246
7234   315434
7235    41374
7236  -107594
7237    37450
7238   262116
7239   235024
7240   -99681
7241   -83966
7242   206836
7243   226329
7244    37134
7245  -141946
7246    61480
7247   321847
7248   123142
7249   -88999
7250   -21664
7251   209799
7252   271175
7253   -56097
7254  -126660
7255   152702
7256   253168
7257   105391
7258  -118379
7259     2162
7260   310444
7261   176844
7262   -64967
7263   -62975
7264   140355
7265   281404
7266    13754
7267  -145606
7268   101984
7269   260618
7270   165169
7271   -86497
7272   -69882
7273   261304
7274   224369
7275   -47231
7276   -99016
7277    92021
7278   321376
7279    95294
7280  -153972
7281    42676
7282   255531
7283   212109
7284   -60778
7285  -144999
7286   193675
7287   276014
7288    30153
7289  -104027
7290    25830
7291   308264
7292   191171
7293  -134414
7294   -41084
7295   195332
7296   251126
7297     9773
7298  -169670
7299   120720
7300   308859
7301   105085
7302   -87132
7303   -35720
7304   257797
7305   234914
7306  -103773
7307   -93093
7308   142227
7309   268307
7310    98847
7311  -166508
7312    46430
7313   302610
7314   164029
7315   -69279
7316  -110264
7317   186328
7318   293237
7319   -32612
7320  -119891
7321    89985
7322   282830
7323   174341
7324  -141216
7325   -41793
7326   257344
7327   195269
7328   -23872
7329  -130351
7330   110367
7331   319002
7332    64962
7333  -115323
7334    26319
7335   244475
7336   231317
7337  -100433
7338  -111002
7339   199609
7340   237517
7341    45074
7342  -128361
7343    52915
7344   322832
7345   125777
7346  -109425
7347   -36933
7348   177050
7349   260855
7350   -26214
7351  -138500
7352   142838
7353   255607
7354   116610
7355  -105524
7356   -31893
7357   288583
7358   191042
7359   -88691
7360   -77309
7361   123341
7362   289134
7363    45282
7364  -151711
7365    90748
7366   262045
7367   151617
7368   -75948
7369  -101533
7370   217833
7371   228838
7372   -25313
7373   -85531
7374    79289
7375   291661
7376   125173
7377  -146782
7378    15486
7379   219823
7380   185914
7381   -41538
7382  -134041
7383   170754
7384   280684
7385    26764
7386   -87348
7387    35131
7388   270864
7389   174570
7390  -137396
7391   -49325
7392   194595
7393   218358
7394    28765
7395  -137291
7396   113075
7397   300979
7398    79990
7399   -91658
7400   -37316
7401   224799
7402   237138
7403   -87994
7404   -91290
7405   151872
7406   251486
7407    92745
7408  -141370
7409    28218
7410   281800
7411   129213
7412   -75684
7413   -78882
7414   171065
7415   280948
7416   -15393
7417  -106466
7418   101929
7419   242490
7420   148848
7421  -137037
7422   -45510
7423   251530
7424   192880
7425   -29196
7426  -102166
7427   110267
7428   309627
7429    52831
7430  -129170
7431    41743
7432   217657
7433   198116
7434   -90489
7435  -110164
7436   219464
7437   244064
7438    29712
7439  -119903
7440    34819
7441   305451
7442   127056
7443  -138228
7444   -31020
7445   191298
7446   262182
7447   -19779
7448  -143230
7449   157652
7450   270764
7451    80050
7452  -117189
7453   -52039
7454   265006
7455   193982
7456   -95444
7457   -67303
7458   138347
7459   285033
7460    67958
7461  -168381
7462    62636
7463   248865
7464   135408
7465   -89427
7466  -108946
7467   222600
7468   262174
7469   -34876
7470   -95528
7471    75931
7472   282116
7473   133035
7474  -170268
7475    -8200
7476   235248
7477   187531
7478   -29324
7479  -135200
7480   150265
7481   291236
7482    26879
7483  -107639
7484    11902
7485   234520
7486   197196
7487  -122497
7488   -65011
7489   196553
7490   230652
7491    46383
7492  -137053
7493    63449
7494   286854
7495    81515
7496   -94222
7497   -39172
7498   192939
7499   242219
7500   -48411
7501   -96806
7502   144926
7503   237897
7504   108190
7505  -139707
7506    -5656
7507   264154
7508   139679
7509   -59676
7510   -61002
7511   146797
7512   282660
7513     2417
7514  -125106
7515    91366
7516   219003
7517   139385
7518  -108374
7519   -68075
7520   239939
7521   196197
7522   -22989
7523   -81831
7524    86773
7525   290828
7526    71180
7527  -145189
7528    17944
7529   206076
7530   194585
7531   -61685
7532  -109919
7533   197796
7534   236418
7535    18980
7536  -101909
7537    18068
7538   267234
7539   123605
7540  -126783
7541   -15352
7542   183579
7543   223067
7544     2390
7545  -142039
7546   131820
7547   252904
7548    65143
7549   -95705
7550   -36301
7551   244309
7552   205665
7553   -97146
7554   -55060
7555   150546
7556   250690
7557    55677
7558  -168530
7559    59485
7560   259147
7561   112848
7562   -69776
7563   -78120
7564   211642
7565   253136
7566   -39142
7567   -95312
7568    79115
7569   232534
7570   118383
7571  -151347
7572   -15906
7573   248376
7574   181863
7575   -16877
7576  -110170
7577   133419
7578   281668
7579    10617
7580  -123082
7581    22154
7582   227144
7583   189107
7584  -110713
7585   -61025
7586   207251
7587   210488
7588    16601
7589  -147838
7590    52943
7591   285319
7592    77945
7593  -114627
7594   -24425
7595   196038
7596   251280
7597   -60272
7598  -122228
7599   148964
7600   230802
7601    72927
7602  -143200
7603   -23829
7604   275946
7605   158676
7606   -74071
7607   -70354
7608   143636
7609   277706
7610    14508
7611  -158049
7612    72362
7613   227680
7614   146591
7615   -94950
7616   -76127
7617   240999
7618   222543
7619   -40478
7620  -100697
7621    65852
7622   269847
7623    73396
7624  -153934
7625    18687
7626   215309
7627   189697
7628   -34734
7629  -118180
7630   167891
7631   241359
7632     4571
7633  -112589
7634     4298
7635   253596
7636   162907
7637  -123733
7638   -23628
7639   184099
7640   224430
7641     7810
7642  -155102
7643    90341
7644   258561
7645    63358
7646   -92728
7647   -34052
7648   222143
7649   214927
7650   -76661
7651   -73333
7652   125828
7653   211290
7654    67806
7655  -154177
7656    30120
7657   246232
7658   132069
7659   -52374
7660   -76450
7661   168140
7662   249523
7663   -37934
7664  -103348
7665    77238
7666   222543
7667   128365
7668  -124735
7669   -15819
7670   239016
7671   157753
7672   -21846
7673   -98530
7674    96274
7675   259125
7676    16177
7677  -125333
7678    32863
7679   210818
7680   189375
7681   -90392
7682   -84266
7683   201516
7684   194840
7685     6580
7686  -128262
7687    36752
7688   274019
7689    88243
7690  -107596
7691    -8042
7692   185195
7693   226818
7694   -46343
7695  -129217
7696   134792
7697   213382
7698    66559
7699  -108247
7700   -18708
7701   264506
7702   165183
7703   -93201
7704   -55889
7705   131218
7706   241430
7707     6871
7708  -152394
7709    89317
7710   238651
7711   112599
7712   -84954
7713   -65854
7714   222511
7715   204421
7716   -58751
7717   -90964
7718    74806
7719   251046
7720    92436
7721  -153366
7722    23183
7723   225880
7724   168133
7725   -51013
7726  -129865
7727   155566
7728   246059
7729    -7315
7730   -96319
7731    23674
7732   252169
7733   160963
7734  -128534
7735   -41918
7736   181169
7737   195062
7738     -586
7739  -149732
7740    80457
7741   262170
7742    65685
7743   -94401
7744   -32485
7745   210484
7746   214739
7747   -90241
7748  -100737
7749   130485
7750   219210
7751    66485
7752  -146801
7753    21974
7754   275779
7755   131452
7756   -73944
7757   -86671
7758   145223
7759   252116
7760   -29515
7761  -128022
7762    85287
7763   222393
7764   147450
7765  -119658
7766   -52625
7767   232699
7768   170151
7769   -41935
7770  -117736
7771    78568
7772   271483
7773    46063
7774  -132245
7775    29252
7776   199586
7777   182735
7778   -75369
7779  -112389
7780   167272
7781   202658
7782    12590
7783  -109442
7784    28242
7785   272059
7786   122629
7787  -117423
7788   -20382
7789   156171
7790   203501
7791   -33456
7792  -139923
7793   127212
7794   230010
7795    61781
7796   -90417
7797   -23414
7798   240165
7799   158068
7800  -100849
7801   -67024
7802   115814
7803   220655
7804    41827
7805  -143613
7806    64960
7807   228755
7808   122420
7809   -70562
7810   -80634
7811   182987
7812   207538
7813   -56734
7814   -86054
7815    76402
7816   229567
7817    97779
7818  -130316
7819    11845
7820   207467
7821   135856
7822   -42190
7823  -109058
7824   125876
7825   234903
7826     3668
7827   -89039
7828    39656
7829   220518
7830   156732
7831  -131506
7832   -58322
7833   182496
7834   173164
7835    -3571
7836  -126239
7837    77824
7838   270312
7839    58590
7840   -96078
7841   -13696
7842   180391
7843   192326
7844   -88569
7845  -108297
7846   146635
7847   208788
7848    66004
7849  -122940
7850    14234
7851   260474
7852   115128
7853  -101385
7854   -73080
7855   125625
7856   236912
7857   -24849
7858  -130061
7859    95687
7860   223569
7861   113721
7862  -108673
7863   -60029
7864   218008
7865   160201
7866   -57211
7867   -86906
7868    82348
7869   264103
7870    62632
7871  -135038
7872    32897
7873   204029
7874   155073
7875   -87169
7876  -112982
7877   176881
7878   214455
7879    -1948
7880   -98572
7881    25449
7882   259717
7883   118036
7884  -138144
7885   -33752
7886   169620
7887   191662
7888   -14944
7889  -146431
7890   125597
7891   240048
7892    59532
7893  -100752
7894   -35016
7895   212833
7896   177672
7897  -104542
7898   -74955
7899   124143
7900   223417
7901    43732
7902  -147862
7903    50361
7904   224778
7905    98128
7906   -76335
7907   -83650
7908   167280
7909   218822
7910   -44530
7911   -94194
7912    86123
7913   224374
7914   111818
7915  -143723
7916   -29456
7917   207848
7918   146415
7919   -47864
7920  -108159
7921   116068
7922   261179
7923    21168
7924  -103114
7925    22263
7926   202637
7927   158145
7928  -111290
7929   -83798
7930   172488
7931   185323
7932    16649
7933  -117413
7934    47911
7935   254985
7936    78049
7937  -110284
7938   -29895
7939   157680
7940   203277
7941   -58434
7942  -109789
7943   137761
7944   198991
7945    60990
7946  -103754
7947   -14792
7948   231396
7949   106781
7950   -86786
7951   -58799
7952   128925
7953   232811
7954    14056
7955  -121523
7956    85536
7957   194337
7958    96942
7959  -100506
7960   -67089
7961   198660
7962   166363
7963   -52254
7964   -70178
7965    82119
7966   236394
7967    59288
7968  -139924
7969    19594
7970   187461
7971   135709
7972   -55990
7973  -102731
7974   166806
7975   207817
7976     1418
7977   -91472
7978    27058
7979   216828
7980   119110
7981  -136031
7982   -23918
7983   164116
7984   174107
7985    -5194
7986  -126525
7987   104961
7988   230090
7989    32574
7990  -100333
7991   -31085
7992   187506
7993   167173
7994   -99041
7995   -63653
7996   144434
7997   203869
7998    42178
7999  -146895
8000    35568
8001   236695
8002    86078
8003   -93004
8004   -67764
8005   167021
8006   229088
8007   -45849
8008  -105460
8009    92327
8010   205969
8011    89810
8012  -132630
8013   -31968
8014   221834
8015   137896
8016   -42415
8017   -94978
8018   106587
8019   243676
8020    15424
8021  -131074
8022    30774
8023   182643
8024   145528
8025  -100739
8026   -77480
8027   189921
8028   188656
8029   -11859
8030  -110936
8031    43416
8032   250086
8033    59054
8034  -131813
8035   -22296
8036   171197
8037   197519
8038   -47525
8039  -121930
8040   137644
8041   199537
8042    50053
8043  -120274
8044   -21586
8045   220584
8046   139494
8047   -90243
8048   -56147
8049   121948
8050   226179
8051    16758
8052  -143900
8053    62445
8054   200583
8055    94087
8056   -84958
8057   -77237
8058   197125
8059   187349
8060   -48898
8061   -86663
8062    77429
8063   218903
8064    72300
8065  -149403
8066     9840
8067   188362
8068   141606
8069   -44781
8070  -105269
8071   136650
8072   215676
8073   -11281
8074  -102505
8075    15250
8076   205683
8077   123853
8078  -113730
8079   -38807
8080   178212
8081   173123
8082      -46
8083  -142168
8084    74930
8085   221970
8086    36842
8087  -108685
8088   -19243
8089   181073
8090   181377
8091   -79690
8092   -76762
8093   127253
8094   184089
8095    36512
8096  -131988
8097    10692
8098   220755
8099    83776
8100   -65213
8101   -53994
8102   146554
8103   209677
8104   -29146
8105  -110125
8106    81876
8107   170996
8108    95387
8109  -112640
8110   -30602
8111   207164
8112   140752
8113   -51068
8114   -75600
8115    82705
8116   227500
8117     5349
8118  -119334
8119    28384
8120   184160
8121   136436
##END NTUPLES=NMR FID
##END=
