# Supplementary material for: An untargeted multi-technique metabolomics approach to studying intracellular metabolites of HepG2 cells exposed to 2,3,7,8-tetrachlorodibenzo-p-dioxin
Source: BMC Genomics. 2011 May 20;12:251. doi: 10.1186/1471-2164-12-251 (PMC3141663; doi:10.1186/1471-2164-12-251)
Supplement: Additional file 2 — Metadata and NMR raw data: ZIP file containing: -All NMR raw data (in JCAMP-DX format ".dx") -The metadata on NMR (polars & apolars), LC-MS and GC-MS data sets (as Tab delimited files ".txt"). [file 1471-2164-12-251-S2.ZIP › TE/Ainhoa/SAFETY COPY D Disk/TRABAJO/ARTICLES/ARTICLE Metabolomics TCDD_ACCEPTED/JCAMP_DX_NMR_data_and_all_metadata/NMR_polar_Ctrol_p11b.3D.dx]

##TITLE=NMR_polar_Ctrol_p11b.3D
##JCAMPDX= 6.0         $$ Bruker NMR JCAMP-DX V2.0
##DATA TYPE= NMR FID
##DATA CLASS= NTUPLES
##ORIGIN= Bruker BioSpin GmbH
##OWNER= bruker
$$ 1.72 TOPSPIN		Version 2.1
$$ 2011-04-15 14:50:19.550 +0200  WUR\bruker@RIK1030
$$ Compression mode = fixed
##.OBSERVE FREQUENCY= 400.13188316
##.OBSERVE NUCLEUS= ^1H
##.DELAY= (6, 6)
##.ACQUISITION MODE= SIMULTANEOUS (DQD)
##.ACQUISITION SCHEME= undefined
##.AVERAGES= 1024
##.DIGITISER RES= 18
##SPECTROMETER/DATA SYSTEM= avance400
##.PULSE SEQUENCE= zgprpl8
##.SOLVENT NAME= D2O
##.SHIFT REFERENCE= INTERNAL, D2O, 1, 10.97964
##AUDIT TRAIL= $$ (NUMBER, WHEN, WHO, WHERE, PROCESS, VERSION, WHAT)
$$ ##TITLE= Audit trail, TOPSPIN		Version 2.1
$$ ##JCAMPDX= 5.01
$$ ##ORIGIN= Bruker BioSpin GmbH
$$ ##OWNER= bruker
$$ $$ D:\NMRautomation/data/WUR-bruker/nmr/AR081208_16.3D/1/audita.txt
$$ ##AUDIT TRAIL=  $$ (NUMBER, WHEN, WHO, WHERE, PROCESS, VERSION, WHAT)
(   1,<2008-12-09 05:07:09.850 +0100>,<WUR\bruker>,<RIK1030>,<go>,<TOPSPIN 2.1>,
      <created by zg
	started at 2008-12-09 04:04:08.711 +0100,
	POWCHK disabled, PULCHK disabled,
       configuration hash MD5:
       8F 0B B7 F2 C7 1F F4 CB 9D A9 C3 7F 18 55 F2 E6
       data hash MD5: 16K
       68 2E BA EC BD 69 6F AD A2 03 D5 11 55 16 27 81>)
(   2,<2008-12-09 05:07:17.897 +0100>,<WUR\bruker>,<RIK1030>,<audit>,<TOPSPIN 2.1>,
      <user comment:
       ICON-NMR User ID: WUR-bruker
       data hash MD5: 16K
       68 2E BA EC BD 69 6F AD A2 03 D5 11 55 16 27 81>)
(   3,<2011-04-15 14:50:17.191 +0200>,<WUR\bruker>,<RIK1030>,<proc1d>,<TOPSPIN 2.1>,
      <convdta from       1 "NMR_polar_Ctrol_p11b.3D" "Ainhoa_raw_data" "P:\NMR-data"
       data hash MD5: 16244
       C5 84 0B 88 8A 2E CE BD D7 70 4C 1C 48 74 6F 3F>)
$$ ##END=
$$ 
$$ $$ hash MD5
$$ $$ 07 45 FE 10 55 17 6D 70 01 B4 21 2C B1 94 68 0A
##$RELAX= 
##$BRUKER FILE EXP=format.temp
$$ EDIT_PAR COMMAND FILE
$$ 
$$ DI_MODE         LONG
$$ ED_ENTRY        ACQU
$$ ORDER           FILE
$$ 
$$ 
$$ HEADER		"F2 - Acquisition Parameters"
$$ T_NAME		Date_
$$ 		TYPE	R64
$$ 		CLASS	ACQU
$$ 		SUBRANGE 0.0 50000000
$$ 		REL	"Date_=itodate(DATE)"
$$ 		INV_REL	"DATE=datetoi(Date_,DATE)"
$$ 		FORMAT	"%14.0f"
$$ 		TEXT	" "
$$ END
$$ T_NAME		Time
$$ 		TYPE	R32
$$ 		CLASS	ACQU
$$ 		SUBRANGE 0.0 1000000
$$ 		REL	"Time=itotime(DATE)"
$$ 		INV_REL	"DATE=timetoi(Time,DATE)"
$$ 		FORMAT	"%14.2f"
$$ 		TEXT	" "
$$ END
$$ NAME		INSTRUM
$$ 		TEXT	" "
$$ END
$$ NAME		PROBHD
$$ 		FORMAT	"%14.14s"
$$ 		TEXT	" "
$$ END
$$ NAME		PULPROG
$$ 		TEXT	" "
$$ END
$$ NAME		TD
$$ 		TEXT	" "
$$ END
$$ NAME		SOLVENT
$$ 		TEXT	" "
$$ END
$$ NAME		NS
$$ 		TEXT	" "
$$ END
$$ NAME		DS
$$ 		TEXT	" "
$$ END
$$ T_NAME		SWH
$$ 		TYPE	R32
$$ 		CLASS	ACQU
$$ 		SUBRANGE 0.0 1e8
$$ 		REL	"SWH=SW*SFO1"
$$ 		INV_REL "SW=SWH/SFO1"
$$ 		UNIT	"Hz"
$$ 		FORMAT	"%14.3f Hz"
$$ 		TEXT	" "
$$ END
$$ T_NAME          FIDRES
$$                 TYPE    R32
$$                 CLASS   ACQU
$$                 SUBRANGE 0.0 100000
$$                 REL     "FIDRES=SW*SFO1/TD"
$$                 INV_REL "TD = nextpow(SW*SFO1/FIDRES)"
$$ 		UNIT	"Hz"
$$ 		FORMAT	"%14.6f Hz"
$$ 		TEXT	" "
$$ END
$$ T_NAME          AQ
$$ 		TYPE	R32
$$ 		CLASS	ACQU
$$ 		SUBRANGE 0.0 1000
$$ 		REL	"AQ=aqcalc(SW,SFO1,TD,DIGTYP)"
$$ 		INV_REL	"TD=tdcalc(SW,SFO1,1.0e6*AQ,DIGTYP)"
$$ 		UNIT	"sec"
$$ 		FORMAT	"%14.7f sec"
$$ 		TEXT	" "
$$ END
$$ NAME		RG
$$ 		TEXT	" "
$$ END
$$ T_NAME          DW
$$ 		TYPE	R32
$$ 		CLASS	ACQU
$$ 		SUBRANGE 0.0 1000000
$$ 		REL	"DW=1/(2*SW*SFO1)"
$$ 		INV_REL	"SW=1000000/(2*(0.005+DW)*SFO1)"
$$ 		UNIT	"usec"
$$ 		FORMAT	"%14.3lf usec"
$$ 		TEXT	" "
$$ END
$$ NAME		DE
$$ 		FORMAT	"%14.2f usec"
$$ 		TEXT	" "
$$ END
$$ NAME		TE
$$ 		FORMAT	"%14.1f K"
$$ 		TEXT	" "
$$ END
$$ T_NAME		D1
$$ 		TYPE	R32
$$ 		CLASS	ACQU
$$ 		SUBRANGE 0.0 1e38
$$ 		REL	"D1=D[1]"
$$ 		INV_REL	"D[1]=D1"
$$ 		UNIT	"sec"
$$ 		FORMAT	"%14.8f sec"
$$ 		TEXT	" "
$$ END
$$ T_NAME		D12
$$ 		TYPE	R32
$$ 		CLASS	ACQU
$$ 		SUBRANGE 0.0 1e38
$$ 		REL	"D12=D[12]"
$$ 		INV_REL	"D[12]=D12"
$$ 		UNIT	"sec"
$$ 		FORMAT	"%14.8f sec"
$$ 		TEXT	" "
$$ END
$$ NAME		TD0
$$ 		TEXT	" "
$$ END
$$ HEADER		"======== CHANNEL f1 ========"
$$ NAME		NUC1
$$ 		NONEDIT
$$ 		TEXT	" "
$$ END
$$ T_NAME		P1
$$ 		TYPE	R32
$$ 		CLASS	ACQU
$$ 		SUBRANGE 0.0 1.0e10
$$ 		REL	"P1=P[1]"
$$ 		INV_REL	"P[1]=P1"
$$ 		UNIT	"usec"
$$ 		FORMAT	"%14.2f usec"
$$ 		TEXT	" "
$$ END
$$ T_NAME		PL1
$$ 		TYPE	R32
$$ 		CLASS	ACQU
$$ 		SUBRANGE -6.0 1e38
$$ 		REL	"PL1=PL[1]"
$$ 		INV_REL	"PL[1]=PL1"
$$ 		UNIT	"dB"
$$ 		FORMAT	"%14.2f dB"
$$ 		TEXT	" "
$$ END
$$ T_NAME		PL8
$$ 		TYPE	R32
$$ 		CLASS	ACQU
$$ 		SUBRANGE -6.0 1e38
$$ 		REL	"PL8=PL[8]"
$$ 		INV_REL	"PL[8]=PL8"
$$ 		UNIT	"dB"
$$ 		FORMAT	"%14.2f dB"
$$ 		TEXT	" "
$$ END
$$ T_NAME		PL1W
$$ 		TYPE	R32
$$ 		CLASS	ACQU
$$ 		SUBRANGE -6.0 1e38
$$ 		REL	"PL1W=40.3*pow(10.0,(-6-PL[1])/10.0)"
$$ 		INV_REL	"PL[1]=-6-4.3425*log(PL1W/40.3)"
$$ 		UNIT	"no"
$$ 		FORMAT	"%14.8f W"
$$ 		TEXT	" "
$$ END
$$ T_NAME		PL8W
$$ 		TYPE	R32
$$ 		CLASS	ACQU
$$ 		SUBRANGE -6.0 1e38
$$ 		REL	"PL8W=40.3*pow(10.0,(-6-PL[8])/10.0)"
$$ 		INV_REL	"PL[8]=-6-4.3425*log(PL8W/40.3)"
$$ 		UNIT	"no"
$$ 		FORMAT	"%14.8f W"
$$ 		TEXT	" "
$$ END
$$ NAME		SFO1
$$ 		FORMAT	"%14.7f MHz"
$$ 		TEXT	" "
$$ END
##$RELAX= 
##$BRUKER FILE EXP=scon2
$$ ##TITLE= Parameter file, TOPSPIN		Version 2.1
$$ ##JCAMPDX= 5.0
$$ ##DATATYPE= Parameter Values
$$ ##NPOINTS= 1	$$ modification sequence number
$$ ##ORIGIN= Bruker BioSpin GmbH
$$ ##OWNER= bruker
$$ $$ 2008-12-09 04:04:08.351 +0100  WUR\bruker@RIK1030
$$ $$ D:\NMRautomation/data/WUR-bruker/nmr/AR081208_16.3D/1/scon2
$$ $$ process C:\Bruker\TOPSPIN2.1\prog\mod\go.exe
$$ ##$BLKTR= (0..15)
3 3 3 3 3 3 3 3 3 3 3 3 3 3 3 3
$$ ##$DE1= 4.5
$$ ##$DEADC= 0.5
$$ ##$DEPA= 4.5
$$ ##$DERX= 1.5
$$ ##$FILCOR= 0
$$ ##END=
##$RELAX= 
##$BRUKER FILE EXP=prosol_History
$$ #*******************************************************************
$$ #
$$ # $Source: /sc/CvsTree/sc/gen/src/prg/scripts/tix/prosol/lib/lists/default,v $
$$ #
$$ # Copyright (c) 1999
$$ # BRUKER ANALYTIK GMBH
$$ # D-76287 Rheinstetten, Germany
$$ #
$$ # All Rights Reserved
$$ #
$$ #
$$ # $Id: default,v 1.15.2.2 2007/12/14 16:22:31 ber Exp $
$$ #
$$ #*******************************************************************
$$ #../conf/instr/spect/prosol/relations/default
$$ #avance-version (07/12/14)
$$ #
$$ #pulses
$$ #
$$ P[0]=P90[F1];				#  90 deg pulse F1
$$ P[1]=P90[F1];				#  90 deg pulse F1
$$ P[2]=P90[F1]*2;				# 180 deg pulse F1
$$ P[3]=P90[F2];				#  90 deg pulse F2
$$ P[4]=P90[F2]*2;				# 180 deg pulse F2
$$ P[5]=PTOC[F1]*0.66;			#  60 deg pulse F1, TOCSY 
$$ P[6]=PTOC[F1];				#  90 deg pulse F1, TOCSY
$$ P[7]=PTOC[F1]*2;			# 180 deg pulse F1, TOCSY
$$ P[8]=PSH3[F1];                          #  90 deg selective F1, WET
$$ P[9]=PTOC[F2];				#  90 deg pulse F2, TOCSY
$$ P[10]=PTOC[F2]*2;			# 180 deg pulse F2, TOCSY
$$ P[11]=PSH1[F1];				#  90 deg selective F1
$$ P[12]=PSH2[F1];				# 180 deg selective F1
$$ #
$$ P[14]=PSH3[F2];				# 180 deg inversion, adiabatic
$$ P[15]=TROE[F1];				# cw pulse F1, ROESY
$$ P[18]=PSH7[F1];				# off-resonance presat F1
$$ P[21]=P90[F3];				#  90 deg pulse F3
$$ P[22]=P90[F3]*2;			# 180 deg pulse F3
$$ P[23]=P90[F4];				#  90 deg pulse F4
$$ P[24]=PSH2[F2];				# 180 deg refocussing, adiabatic
$$ P[25]=PROE[F1]*2;			# 180 deg pulse, Shaka ROESY
$$ P[26]=PSH12[F1];			# 180 deg inversion F1, adiabatic
$$ P[27]=P90[F1];				#  90 deg pulse F1, WATERGATE
$$ #
$$ P[29]=PSH8[F1];                         # flip back pulse
$$ P[31]=PSH15[F2];                        # 180 deg adiabatic, F2, 13C x-filter
$$ P[32]=PSH16[F1];                        # 180 deg adiabatic, F1, z-spoil
$$ #P[33]=PSH[F1];                         #  90 deg, F1, hadamard
$$ #P[34]=PSH[F1];                         # 180 deg, F1, hadamard
$$ #P[35]=PSH[F2];                         #  90 deg, F2, hadamard
$$ #P[36]=PSH[F2];                         # 180 deg, F2, hadamard
$$ #P[37]=PSH[F3];                         #  90 deg, F3, hadamard
$$ #P[38]=PSH[F3];                         # 180 deg, F3, hadamard
$$ P[39]=PSH21[F2];                        # 180 deg, F2, Bip
$$ P[40]=PSH8[F1]*2;                       # 180 deg sel. F1, 1H (exc. scul)
$$ #
$$ P[63]=PSH11[F2];                        # 180 deg adiabatic decoupling, F2, 13C
$$ #
$$ #decoupling pulses
$$ #
$$ PCPD[1]=PCPDP[F1];			# 90 deg pulse F1, dec.
$$ PCPD[2]=PCPDP[F2];			# 90 deg pulse F2, dec.
$$ PCPD[3]=PCPDP[F3];			# 90 deg pulse F3, dec.
$$ #
$$ #power levels
$$ #
$$ PL[1]=PL90[F1];				# high power, F1
$$ PL[2]=PL90[F2];				# high power, F2
$$ PL[3]=PL90[F3];				# high power, F3
$$ PL[4]=PL90[F4];				# high power, F4
$$ PL[9]=PLCW[F1];				# presat power, F1
$$ PL[10]=PLTOC[F1];			# TOCSY power, F1
$$ PL[11]=PLROE[F1];			# ROESY power, F1
$$ PL[12]=PLCPDP[F2];			# dec. power, F2
$$ PL[13]=PLCPD2[F2];			# dec. power 2, F2
$$ PL[14]=PLNOE[F2];			# low power cw, F2
$$ PL[15]=PLTOC[F2];			# TOCSY power, F2
$$ PL[16]=PLCPDP[F3];			# dec. power, F3
$$ PL[18]=PL90[F1];			# WATERGATE power, F1
$$ PL[19]=PLCPDP[F1];			# dec. power, F1
$$ PL[21]=PLCW[F2];			# 
$$ PL[23]=PLTOC[F3];			# TOCSY power, F3
$$ PL[24]=PLHD[F2];			# HD decoupling, F2
$$ PL[25]=PLSH8U[F2];			# Eretic, F2
$$ PL[27]=PLROE[F1];			# Shaka Spinlock
$$ PL[30]=PLCPDP[F2];			# dec. power, F2, 13C (=pl12)
$$ PL[31]=PLUSER2[F2];			# dec. power, F2, 13C, cw bilev
$$ #
$$ #shapes
$$ #
$$ SP[1]=PLSH1[F1];			#  90 deg selective F1
$$ SP[2]=PLSH2[F1];			# 180 deg selective F1
$$ SP[3]=PLSH3[F2];			# adiabatic 180 deg, F2, inversion
$$ SP[4]=PLSH21[F2];			# 180 deg Bip, F2, inversion
$$ SP[6]=PLSH7[F1];			# off-resonance presat F1
$$ SP[7]=PLSH2[F2];			# adiabatic 180 deg, F2, refocussing
$$ SP[8]=PLSH12[F1];			# adiabatic 180 deg, F1, inversion
$$ SP[10]=PLSH8[F1];                       # flip-back pulse, F1, 1H
$$ SP[11]=PLSH8[F1];                       # flip-back pulse, F1, H
$$ SP[14]=PLSH12[F2];			# adiab. bilev dec., F2, 13C
$$ SP[18]=PLSH15[F2];                      # adiabatic 180 deg, F2, 13C, x-filter
$$ SP[19]=PLSH3[F1] +0.87;                 #  90 deg, F1, wet
$$ SP[20]=PLSH3[F1] -1.04;                 #  90 deg, F1, wet
$$ SP[21]=PLSH3[F1] +2.27;                 #  90 deg, F1, wet
$$ SP[22]=PLSH3[F1] -5.05;                 #  90 deg, F1, wet
$$ #SP[23]=PLSH[F1];                       #  90 deg, F1, hadamard
$$ #SP[24]=PLSH[F1];                       # 180 deg, F1, hadamard
$$ #SP[25]=PLSH[F2];                       #  90 deg, F2, hadamard
$$ #SP[26]=PLSH[F2];                       # 180 deg, F2, hadamard
$$ #SP[27]=PLSH[F3];                       #  90 deg, F3, hadamard
$$ #SP[28]=PLSH[F3];                       # 180 deg, F3, hadamard
$$ SP[29]=PLSH16[F1];                      # adiabatic 180 deg, F1, z-spoil
$$ SP[31]=PLSH11[F2];			# adiab. dec., F2, 13C
$$ #
$$ SPNAM1=PNSH1[F1];			#
$$ SPNAM2=PNSH2[F1];			#
$$ SPNAM3=PNSH3[F2];			#
$$ SPNAM4=PNSH21[F2];			#
$$ SPNAM6=PNSH7[F1];			#
$$ SPNAM7=PNSH2[F2];			#
$$ SPNAM8=PNSH12[F1];			#
$$ SPNAM10=PNSH8[F1];                      #
$$ SPNAM11=PNSH8[F1];                      #
$$ SPNAM14=PNSH12[F2];			#
$$ SPNAM15=PNSH8U[F2];			# Eretic, F2
$$ SPNAM18=PNSH15[F2];			#
$$ SPNAM19=PNSH3[F1];			#
$$ SPNAM20=PNSH3[F1];			#
$$ SPNAM21=PNSH3[F1];			#
$$ SPNAM22=PNSH3[F1];			#
$$ #SPNAM23=PNSH[];                        #
$$ #SPNAM24=PNSH[];                        #
$$ #SPNAM25=PNSH[];                        #
$$ #SPNAM26=PNSH[];                        #
$$ #SPNAM27=PNSH[];                        #
$$ #SPNAM28=PNSH[];                        #
$$ SPNAM29=PNSH16[F1];                     #
$$ SPNAM31=PNSH11[F2];			#
$$ #
$$ SPOAL[1]=PASH1[F1];			#
$$ SPOAL[2]=PASH2[F1];			#
$$ SPOAL[3]=PASH3[F2];			#
$$ SPOAL[4]=PASH21[F2];			#
$$ SPOAL[6]=PASH7[F1];			#
$$ SPOAL[7]=PASH2[F2];			#
$$ SPOAL[8]=PASH12[F1];			#
$$ SPOAL[10]=PASH8[F1];
$$ SPOAL[11]=PASH8[F1];
$$ SPOAL[14]=PASH12[F2];			#
$$ SPOAL[18]=PASH15[F2];			#
$$ SPOAL[19]=PASH3[F1];			#
$$ SPOAL[20]=PASH3[F1];			#
$$ SPOAL[21]=PASH3[F1];			#
$$ SPOAL[22]=PASH3[F1];			#
$$ #SPOAL[23]=PASH[];			#
$$ #SPOAL[24]=PASH[];			#
$$ #SPOAL[25]=PASH[];			#
$$ #SPOAL[26]=PASH[];			#
$$ #SPOAL[27]=PASH[];			#
$$ #SPOAL[28]=PASH[];			#
$$ SPOAL[29]=PASH16[F1];                   #
$$ SPOAL[31]=PASH11[F2];			#
$$ #
$$ #global
$$ #
$$ D[9]=TTOC[F1];				#
$$ D[16]=D_grad;				#
$$ P[16]=P_grad1;				#
$$ P[17]=P_mlev;				#
$$ P[19]=P_grad2;				#
$$ P[20]=P_mlev;				#
$$ P[28]=P_hsqc;				#
$$ #
##$RELAX= 
##$BRUKER FILE EXP=pulseprogram
$$ # 1 "C:/Bruker/TOPSPIN2.1/exp/stan/nmr/lists/pp/user/zgprpl8"
$$ ;zgpr
$$ ;avance-version (06/11/09)
$$ ;1D sequence with f1 presaturation
$$ ;
$$ ;$CLASS=HighRes
$$ ;$DIM=1D
$$ ;$TYPE=
$$ ;$SUBTYPE=
$$ ;$COMMENT=
$$ 
$$ 
$$ # 1 "C:/Bruker/TOPSPIN2.1/exp/stan/nmr/lists/pp/Avance.incl" 1
$$ ;Avance2.incl
$$ ;   for 1
$$ ;
$$ ;avance-version (07/08/21)
$$ ;
$$ ;$CLASS=HighRes Incl
$$ ;$COMMENT=
$$ 
$$ 
$$ 
$$ 
$$ 
$$ 
$$ 
$$ 
$$ 
$$ 
$$ 
$$ 
$$ 
$$ 
$$ 
$$ 
$$ 
$$ 
$$ 
$$ 
$$ 
$$ 
$$ 
$$ 
$$ 
$$ 
$$ 
$$ 
$$ 
$$ 
$$ 
$$ 
$$ 
$$ 
$$ 
$$ 
$$ 
$$ 
$$ 
$$ 
$$ 
$$ 
$$ 
$$ 
$$ 
$$ 
$$ 
$$ 
$$ 
$$ 
$$ 
$$ 
$$ 
$$ 
$$ 
$$ 
$$ 
$$ 
$$ 
$$ 
$$ 
$$ 
$$ 
$$ 
$$ 
$$ 
$$ 
$$ 
$$ 
$$ 
$$ 
$$ 
$$ 
$$ 
$$ 
$$ 
$$ 
$$ 
$$ 
$$ 
$$ 
$$ 
$$ 
$$ 
$$ 
$$ 
$$ 
$$ 
$$ 
$$ 
$$ 
$$ 
$$ 
$$ 
$$ 
$$ 
$$ 
$$ 
$$ 
$$ 
$$ 
$$ 
$$ 
$$ 
$$ 
$$ 
$$ 
$$ 
$$ 
$$ 
$$ 
$$ 
$$ 
$$ 
$$ 
$$ 
$$ 
$$ 
$$ 
$$ 
$$ 
$$ 
$$ 
$$ 
$$ 
$$ 
$$ 
$$ 
$$ 
$$ 
$$ 
$$ 
$$ 
$$ ;$Id: Avance2.incl,v 1.17.2.1 2007/09/14 16:17:35 ber Exp $
$$ # 12 "C:/Bruker/TOPSPIN2.1/exp/stan/nmr/lists/pp/user/zgprpl8" 2
$$ 
$$ 
$$ 
$$ "d12=20u"
$$ 
$$ 
$$ "acqt0=-p1*2/3.1416"
$$ 
$$ 
$$ # 1 "mc_line 21 file C:/Bruker/TOPSPIN2.1/exp/stan/nmr/lists/pp/user/zgprpl8 expanding definition part of mc command before ze"
$$ define delay MCWRK
$$ define delay MCREST
$$ "MCWRK = 0.333333*30m"
$$ "MCREST = 30m - 30m"
$$     dccorr
$$ # 21 "C:/Bruker/TOPSPIN2.1/exp/stan/nmr/lists/pp/user/zgprpl8"
$$ 1 ze
$$ # 1 "mc_line 21 file C:/Bruker/TOPSPIN2.1/exp/stan/nmr/lists/pp/user/zgprpl8 expanding definition of mc command after ze"
$$ # 22 "C:/Bruker/TOPSPIN2.1/exp/stan/nmr/lists/pp/user/zgprpl8"
$$ # 1 "mc_line 22 file C:/Bruker/TOPSPIN2.1/exp/stan/nmr/lists/pp/user/zgprpl8 expanding start label for mc command"
$$ 2 MCWRK  * 2
$$ LBLF0, MCWRK
$$   MCREST
$$ # 23 "C:/Bruker/TOPSPIN2.1/exp/stan/nmr/lists/pp/user/zgprpl8"
$$   d12 pl8:f1
$$   d1 cw:f1 ph29
$$   4u do:f1
$$   d12 pl1:f1
$$   p1 ph1
$$   go=2 ph31
$$ # 1 "mc_line 29 file C:/Bruker/TOPSPIN2.1/exp/stan/nmr/lists/pp/user/zgprpl8 expanding mc command in line"
$$   MCWRK wr #0
$$   MCWRK zd 
$$   lo to LBLF0 times td0
$$ 
$$   MCWRK
$$ # 30 "C:/Bruker/TOPSPIN2.1/exp/stan/nmr/lists/pp/user/zgprpl8"
$$ exit
$$ 
$$ 
$$ ph1=0 2 2 0 1 3 3 1
$$ ph29=0
$$ ph31=0 2 2 0 1 3 3 1
$$ 
$$ 
$$ ;pl1 : f1 channel - power level for pulse (default)
$$ ;pl9 : f1 channel - power level for presaturation
$$ ;p1 : f1 channel -  90 degree high power pulse
$$ ;d1 : relaxation delay; 1-5 * T1
$$ ;d12: delay for power switching                      [20 usec]
$$ ;NS: 1 * n, total number of scans: NS * TD0
$$ 
$$ 
$$ 
$$ ;$Id: zgpr,v 1.9 2006/11/10 10:56:44 ber Exp $
##$RELAX= 
##$BRUKER FILE EXP=uxnmr.par
$$ ##TITLE= Parameter file, TOPSPIN		Version 2.1
$$ ##JCAMPDX= 5.0
$$ ##DATATYPE= Parameter Values
$$ ##NPOINTS= 15	$$ modification sequence number
$$ ##ORIGIN= Bruker BioSpin GmbH
$$ ##OWNER= Administrator
$$ $$ 2008-11-25 14:24:23.096 +0100  WUR\bruker@RIK1030
$$ $$ C:/Bruker/TOPSPIN2.1/conf/instr/avance400/uxnmr.par
$$ $$ process C:\Bruker\TOPSPIN2.1\prog\mod\hconfserver.exe
$$ ##$ACB= 0
$$ ##$ACBTAT= (0..15)
0 66 66 50 0 0 0 0 0 0 0 0 0 0 0 0
$$ ##$ACBTBA= (0..15)
0 1 1 0 0 0 0 0 0 0 0 0 0 0 0 0
$$ ##$ACBTBLK= (0..15)
0 0 0 0 0 0 0 0 0 0 0 0 0 0 0 0
$$ ##$ACBTCTL= (0..15)
0 0 0 0 0 0 0 0 0 0 0 0 0 0 0 0
$$ ##$ACBTDI= (0..15)
0 102 102 72 0 0 0 0 0 0 0 0 0 0 0 0
$$ ##$ACBTDM= (0..15)
0 10 10 0 0 0 0 0 0 0 0 0 0 0 0 0
$$ ##$ACBTFHI= (0..15)
0 400 400 0 0 0 0 0 0 0 0 0 0 0 0 0
$$ ##$ACBTFL= (0..15)
0 73 74 8 0 0 0 0 0 0 0 0 0 0 0 0
$$ ##$ACBTFLO= (0..15)
0 14 14 0 0 0 0 0 0 0 0 0 0 0 0 0
$$ ##$ACBTINP= (0..15)
0 0 0 0 0 0 0 0 0 0 0 0 0 0 0 0
$$ ##$ACBTOUT= (0..15)
0 1 2 0 0 0 0 0 0 0 0 0 0 0 0 0
$$ ##$ACBTPO= (0..15)
0 150000 60000 20000 0 0 0 0 0 0 0 0 0 0 0 0
$$ ##$ACBTPW= (0..15)
0 10 10 0 0 0 0 0 0 0 0 0 0 0 0 0
$$ ##$ACBTSB= (0..15)
0 0 0 0 0 0 0 0 0 0 0 0 0 0 0 0
$$ ##$ACBTY= <no>
$$ ##$AQSBDCH= (0..95)
0 0 0 0 0 0 255 255 255 255 255 255 255 255 255 255 255 255 255 255 255
255 255 255 255 255 255 255 255 255 255 255 255 255 255 255 255 255 255
255 255 255 255 255 255 255 255 255 255 255 255 255 255 255 255 255 255
255 255 255 255 255 255 255 255 255 255 255 255 255 255 255 255 255 255
255 255 255 255 255 255 255 255 255 255 255 255 255 255 255 255 255 255
255 255 255
$$ ##$AQSBDHW= (0..95)
1 4 4 0 0 0 255 255 255 255 255 255 255 255 255 255 255 255 255 255 255
255 255 255 255 255 255 255 255 255 255 255 255 255 255 255 255 255 255
255 255 255 255 255 255 255 255 255 255 255 255 255 255 255 255 255 255
255 255 255 255 255 255 255 255 255 255 255 255 255 255 255 255 255 255
255 255 255 255 255 255 255 255 255 255 255 255 255 255 255 255 255 255
255 255 255
$$ ##$AQSBDID= (0..95)
88 83 83 65 67 66 255 255 255 255 255 255 255 255 255 255 255 255 255 255
255 255 255 255 255 255 255 255 255 255 255 255 255 255 255 255 255 255
255 255 255 255 255 255 255 255 255 255 255 255 255 255 255 255 255 255
255 255 255 255 255 255 255 255 255 255 255 255 255 255 255 255 255 255
255 255 255 255 255 255 255 255 255 255 255 255 255 255 255 255 255 255
255 255 255 255
$$ ##$AQSBDNO= (0..95)
1 1 2 1 1 1 255 255 255 255 255 255 255 255 255 255 255 255 255 255 255
255 255 255 255 255 255 255 255 255 255 255 255 255 255 255 255 255 255
255 255 255 255 255 255 255 255 255 255 255 255 255 255 255 255 255 255
255 255 255 255 255 255 255 255 255 255 255 255 255 255 255 255 255 255
255 255 255 255 255 255 255 255 255 255 255 255 255 255 255 255 255 255
255 255 255
$$ ##$AQSBDSL= (0..95)
2 3 4 8 9 19 255 255 255 255 255 255 255 255 255 255 255 255 255 255 255
255 255 255 255 255 255 255 255 255 255 255 255 255 255 255 255 255 255
255 255 255 255 255 255 255 255 255 255 255 255 255 255 255 255 255 255
255 255 255 255 255 255 255 255 255 255 255 255 255 255 255 255 255 255
255 255 255 255 255 255 255 255 255 255 255 255 255 255 255 255 255 255
255 255 255
$$ ##$AQSBDTY= (0..95)
3 16 16 5 9 7 255 255 255 255 255 255 255 255 255 255 255 255 255 255 255
255 255 255 255 255 255 255 255 255 255 255 255 255 255 255 255 255 255
255 255 255 255 255 255 255 255 255 255 255 255 255 255 255 255 255 255
255 255 255 255 255 255 255 255 255 255 255 255 255 255 255 255 255 255
255 255 255 255 255 255 255 255 255 255 255 255 255 255 255 255 255 255
255 255 255
$$ ##$AQSBUAD= (0..95)
52 36 37 54 26 32 255 255 255 255 255 255 255 255 255 255 255 255 255 255
255 255 255 255 255 255 255 255 255 255 255 255 255 255 255 255 255 255
255 255 255 255 255 255 255 255 255 255 255 255 255 255 255 255 255 255
255 255 255 255 255 255 255 255 255 255 255 255 255 255 255 255 255 255
255 255 255 255 255 255 255 255 255 255 255 255 255 255 255 255 255 255
255 255 255 255
$$ ##$AQSECL= (0..95)
2 3 3 5 2 255 255 255 255 255 255 255 255 255 255 255 255 255 255 255 255
255 255 255 255 255 255 255 255 255 255 255 255 255 255 255 255 255 255
255 255 255 255 255 255 255 255 255 255 255 255 255 255 255 255 255 255
255 255 255 255 255 255 255 255 255 255 255 255 255 255 255 255 255 255
255 255 255 255 255 255 255 255 255 255 255 255 255 255 255 255 255 255
255 255 255
$$ ##$AQSECLS= (0..95)
3 2 2 0 0 255 255 255 255 255 255 255 255 255 255 255 255 255 255 255 255
255 255 255 255 255 255 255 255 255 255 255 255 255 255 255 255 255 255
255 255 255 255 255 255 255 255 255 255 255 255 255 255 255 255 255 255
255 255 255 255 255 255 255 255 255 255 255 255 255 255 255 255 255 255
255 255 255 255 255 255 255 255 255 255 255 255 255 255 255 255 255 255
255 255 255
$$ ##$AQSSPLT= no
$$ ##$ATT19F= (0..1)
0 0
$$ ##$ATT1H= (0..1)
0 0
$$ ##$ATT3H= (0..1)
0 0
$$ ##$ATTX= (0..1)
0 0
$$ ##$ATTY= (0..1)
0 0
$$ ##$ATTZ= (0..1)
0 0
$$ ##$BACSAIR= no
$$ ##$BACSCAP= 60
$$ ##$BACSDEL= 10
$$ ##$BACSFCM= no
$$ ##$BACSOPT= <>
$$ ##$BACSTY= <tty08>
$$ ##$BARPTY= <no>
$$ ##$BFREQ= 400.13
$$ ##$BGAETH1= <no>
$$ ##$BGAETH2= <no>
$$ ##$BGAETH3= <no>
$$ ##$BGAETH4= <no>
$$ ##$BGAETH5= <no>
$$ ##$BGAETH6= <no>
$$ ##$BGAETH7= <no>
$$ ##$BGAETH8= <no>
$$ ##$BIRDS= yes
$$ ##$BMPC= 0
$$ ##$BMPCTY= <no>
$$ ##$BPSUTY= <no>
$$ ##$BSMS= 1
$$ ##$BSMSETH= <no>
$$ ##$BSMSTY= <tty02>
$$ ##$CFASMOD= (0..7)
1 1 1 1 1 1 1 1
$$ ##$CFASMUL= (0..7)
1 1 1 1 1 1 1 1
$$ ##$CNFTXDR= (0..7)
6 6 0 0 0 0 0 0
$$ ##$COMDIG2= 0
$$ ##$CPDBTY= <no>
$$ ##$CRCOTY= <no>
$$ ##$CSW1= (0..31)
0 0 0 0 0 0 0 0 0 0 0 0 0 0 0 0 0 0 0 0 0 0 0 0 0 0 0 0 0 0 0 0
$$ ##$CSW2= (0..31)
0 0 0 0 0 0 0 0 0 0 0 0 0 0 0 0 0 0 0 0 0 0 0 0 0 0 0 0 0 0 0 0
$$ ##$CSWNUM= (0..7)
0 0 0 0 0 0 0 0
$$ ##$DATSTAT= no
$$ ##$DIGI140= (0..7)
0 0 0 0 0 0 0 0
$$ ##$DIGIB12= (0..7)
0 0 0 0 0 0 0 0
$$ ##$DIGIB16= (0..7)
0 0 0 0 0 0 0 0
$$ ##$DIGIFA= (0..7)
0 0 0 0 0 0 0 0
$$ ##$DIGIHA= (0..7)
0 0 0 0 0 0 0 0
$$ ##$DIGIHAF= (0..7)
0 0 0 0 0 0 0 0
$$ ##$DIGIHRD= (0..7)
0 0 0 0 0 0 0 0
$$ ##$DIGIIA= (0..7)
0 0 0 0 0 0 0 0
$$ ##$DIGIO16= (0..7)
0 0 0 0 0 0 0 0
$$ ##$DIGISA= (0..7)
1 0 0 0 0 0 0 0
$$ ##$DIGISAF= (0..7)
0 0 0 0 0 0 0 0
$$ ##$DIGISL= (0..7)
0 0 0 0 0 0 0 0
$$ ##$DIGITYI= (0..7)
0 0 0 0 0 0 0 0
$$ ##$DIGITYP= (0..7)
0 0 0 0 0 0 0 0
$$ ##$DIGITZ= 0
$$ ##$DRU= no
$$ ##$DRUETH01= <no>
$$ ##$DRUETH02= <no>
$$ ##$DRUETH03= <no>
$$ ##$DRUETH04= <no>
$$ ##$DRUETH05= <no>
$$ ##$DRUETH06= <no>
$$ ##$DRUETH07= <no>
$$ ##$DRUETH08= <no>
$$ ##$DRUETH09= <no>
$$ ##$DRUETH10= <no>
$$ ##$DRUETH11= <no>
$$ ##$DRUETH12= <no>
$$ ##$DRUETH13= <no>
$$ ##$DRUETH14= <no>
$$ ##$DRUETH15= <no>
$$ ##$DRUETH16= <no>
$$ ##$DRUETH17= <no>
$$ ##$DRUETH18= <no>
$$ ##$DRUETH19= <no>
$$ ##$DRUETH20= <no>
$$ ##$DRUETH21= <no>
$$ ##$DRUETH22= <no>
$$ ##$DRUETH23= <no>
$$ ##$DRUETH24= <no>
$$ ##$DRUETH25= <no>
$$ ##$DRUETH26= <no>
$$ ##$DRUETH27= <no>
$$ ##$DRUETH28= <no>
$$ ##$DRUETH29= <no>
$$ ##$DRUETH30= <no>
$$ ##$DRUETH31= <no>
$$ ##$DRUETH32= <no>
$$ ##$FCUMEM= (0..7)
2093056 2093056 0 0 0 0 0 0
$$ ##$FCUPAL= (0..7)
260 260 0 0 0 0 0 0
$$ ##$FGSVTY= <no>
$$ ##$FQMIX= 0
$$ ##$FUNCMOD= <>
$$ ##$GCUTYPE= 2
$$ ##$GPREDEL= 0
$$ ##$GPSCUTY= <no>
$$ ##$GRADRES= 5
$$ ##$GTUTY= <no>
$$ ##$HFAC= 3
$$ ##$HPCU= 0
$$ ##$HPCUTY= <no>
$$ ##$HPTXLP= (0..3)
-1 -1 -1 -1
$$ ##$HPTXPI= (0..3)
0 0 0 0
$$ ##$HPTXPO= (0..3)
0 0 0 0
$$ ##$HPTXTY= (0..3)
0 0 0 0
$$ ##$IF451= 0
$$ ##$IFREQ= 1
$$ ##$INTFPR= 0
$$ ##$IPSO= no
$$ ##$IPSOETH= <>
$$ ##$LOCKTY= <tty03>
$$ ##$LOCSWID= 0
$$ ##$LOCSWIF= 0
$$ ##$M2FAC= 0
$$ ##$MAS= 0
$$ ##$MASETIME= 10
$$ ##$MASITIME= 10
$$ ##$MASTY= <no>
$$ ##$MAS_CT= 0
$$ ##$MAS_SG= 0
$$ ##$MAS_TO= 0
$$ ##$MEMPRM= 0
$$ ##$MHFAC= 0
$$ ##$MXFAC= 0
$$ ##$NAMPD1= <2H>
$$ ##$NAMPD10= <>
$$ ##$NAMPD11= <>
$$ ##$NAMPD12= <>
$$ ##$NAMPD13= <>
$$ ##$NAMPD14= <>
$$ ##$NAMPD15= <>
$$ ##$NAMPD16= <>
$$ ##$NAMPD2= <X-BB19F_2HS>
$$ ##$NAMPD3= <1H>
$$ ##$NAMPD4= <>
$$ ##$NAMPD5= <>
$$ ##$NAMPD6= <>
$$ ##$NAMPD7= <>
$$ ##$NAMPD8= <>
$$ ##$NAMPD9= <>
$$ ##$NFCU= 2
$$ ##$NMRCH= 0
$$ ##$NMRMEM= 0
$$ ##$NRCU= 1
$$ ##$NROUT= 1
$$ ##$NSGU= 2
$$ ##$PAMPF1= (0..15)
75 99 67 27 0 0 0 12 0 0 0 0 0 0 0 0
$$ ##$PAMPF2= (0..15)
0 0 0 0 0 0 0 0 0 0 0 0 0 0 0 0
$$ ##$PAMPF3= (0..15)
0 0 0 0 0 0 0 0 0 0 0 0 0 0 0 0
$$ ##$PAMPF4= (0..15)
0 0 0 0 0 0 0 0 0 0 0 0 0 0 0 0
$$ ##$PAMPF5= (0..15)
0 0 0 0 0 0 0 0 0 0 0 0 0 0 0 0
$$ ##$PAMPF6= (0..15)
0 0 0 0 0 0 0 0 0 0 0 0 0 0 0 0
$$ ##$PAMPF7= (0..15)
0 0 0 0 0 0 0 0 0 0 0 0 0 0 0 0
$$ ##$PAMPF8= (0..15)
0 0 0 0 0 0 0 0 0 0 0 0 0 0 0 0
$$ ##$PH4= 0
$$ ##$PHF4TY= <no>
$$ ##$POWCHK= no
$$ ##$PRAMD1= (0..7)
0 1048576 0 0 0 1048576 0 0
$$ ##$PRAMD10= (0..7)
0 0 0 0 0 0 0 0
$$ ##$PRAMD11= (0..7)
0 0 0 0 0 0 0 0
$$ ##$PRAMD12= (0..7)
0 0 0 0 0 0 0 0
$$ ##$PRAMD13= (0..7)
0 0 0 0 0 0 0 0
$$ ##$PRAMD14= (0..7)
0 0 0 0 0 0 0 0
$$ ##$PRAMD15= (0..7)
0 0 0 0 0 0 0 0
$$ ##$PRAMD16= (0..7)
0 0 0 0 0 0 0 0
$$ ##$PRAMD17= (0..7)
0 0 0 0 0 0 0 0
$$ ##$PRAMD18= (0..7)
0 0 0 0 0 0 0 0
$$ ##$PRAMD19= (0..7)
0 0 0 0 0 0 0 0
$$ ##$PRAMD2= (0..7)
2147483644 2146435071 2147483647 134217727 2147483644 2146435071 2147483647
134217727
$$ ##$PRAMD20= (0..7)
0 0 0 0 0 0 0 0
$$ ##$PRAMD21= (0..7)
0 0 0 0 0 0 0 0
$$ ##$PRAMD3= (0..7)
2 0 0 0 2 0 0 0
$$ ##$PRAMD4= (0..7)
0 0 0 0 0 0 0 0
$$ ##$PRAMD5= (0..7)
0 0 0 0 0 0 0 0
$$ ##$PRAMD6= (0..7)
0 0 0 0 0 0 0 0
$$ ##$PRAMD7= (0..7)
0 0 0 0 0 0 0 0
$$ ##$PRAMD8= (0..7)
0 0 0 0 0 0 0 0
$$ ##$PRAMD9= (0..7)
0 0 0 0 0 0 0 0
$$ ##$PRAMLED= (0..1)
15 15
$$ ##$PRAMP1= <tty01>
$$ ##$PRAMP2= <no>
$$ ##$PRAMP3= <no>
$$ ##$PRAMP4= <no>
$$ ##$PRAMP5= <no>
$$ ##$PRAMP6= <no>
$$ ##$PRAMP7= <no>
$$ ##$PRAMP8= <no>
$$ ##$PRAMPTP= 0
$$ ##$PREPTY= <no>
$$ ##$PRESHLD= 0
$$ ##$PTS160= -1
$$ ##$PTSA2X= (0..7)
0 0 0 0 0 0 0 0
$$ ##$PTSF2X= (0..7)
0 0 0 0 0 0 0 0
$$ ##$PTSFMX= (0..7)
429.9 429.9 0 0 0 0 0 0
$$ ##$PULCHK= no
$$ ##$RCUCDS= (0..7)
8388608 0 0 0 0 0 0 0
$$ ##$RCUCFS= (0..7)
4096 0 0 0 0 0 0 0
$$ ##$RCUCSS= (0..7)
1048576 0 0 0 0 0 0 0
$$ ##$RCUI2C1= (0..7)
78 0 0 0 0 0 0 0
$$ ##$RCUI2C2= (0..7)
0 0 0 0 0 0 0 0
$$ ##$RCUI2C3= (0..7)
0 0 0 0 0 0 0 0
$$ ##$RCUI2C4= (0..7)
0 0 0 0 0 0 0 0
$$ ##$RCUI2C5= (0..7)
0 0 0 0 0 0 0 0
$$ ##$RCUI2C6= (0..7)
0 0 0 0 0 0 0 0
$$ ##$RCUI2C7= (0..7)
0 0 0 0 0 0 0 0
$$ ##$RCUI2C8= (0..7)
0 0 0 0 0 0 0 0
$$ ##$RDCU= 0
$$ ##$RFSVTY= <no>
$$ ##$RGTYPE= (0..31)
5 0 0 0 0 0 0 0 0 0 0 0 0 0 0 0 0 0 0 0 0 0 0 0 0 0 0 0 0 0 0 0
$$ ##$RG_max= (0..31)
46341 0 0 0 0 0 0 0 0 0 0 0 0 0 0 0 0 0 0 0 0 0 0 0 0 0 0 0 0 0 0 0
$$ ##$RG_min= (0..31)
1 0 0 0 0 0 0 0 0 0 0 0 0 0 0 0 0 0 0 0 0 0 0 0 0 0 0 0 0 0 0 0
$$ ##$RG_tab1= (0..255)
1 1.1 1.3 1.4 1.6 1.8 2 2.2 2.5 2.8 3.2 3.6 4 4.5 5 5.7 6.3 7.1 8 9 10.1
11.3 12.7 14.3 16 18 20.2 22.6 25.4 28.5 32 35.9 40.3 45.3 50.8 57 64 71.8
80.6 90.5 101.6 114 128 143.7 161.3 181 203.2 228.1 256 287.4 322.5 362
406.4 456.1 512 574.7 645.1 724.1 812.7 912.3 1024 1149.4 1290.2 1448.2
1625.5 1824.6 2048 2298.8 2580.3 2896.3 3251 3649.1 4096 4597.6 5160.6
5792.6 6502 7298.2 8192 9195.2 10321.3 11585.2 13004 14596.5 16384 18390.4
20642.5 23170.5 26008 29193 32768 36780.8 41285.1 46341 -1 -1 -1 -1 -1
-1 -1 -1 -1 -1 -1 -1 -1 -1 -1 -1 -1 -1 -1 -1 -1 -1 -1 -1 -1 -1 -1 -1 -1
-1 -1 -1 -1 -1 -1 -1 -1 -1 -1 -1 -1 -1 -1 -1 -1 -1 -1 -1 -1 -1 -1 -1 -1
-1 -1 -1 -1 -1 -1 -1 -1 -1 -1 -1 -1 -1 -1 -1 -1 -1 -1 -1 -1 -1 -1 -1 -1
-1 -1 -1 -1 -1 -1 -1 -1 -1 -1 -1 -1 -1 -1 -1 -1 -1 -1 -1 -1 -1 -1 -1 -1
-1 -1 -1 -1 -1 -1 -1 -1 -1 -1 -1 -1 -1 -1 -1 -1 -1 -1 -1 -1 -1 -1 -1 -1
-1 -1 -1 -1 -1 -1 -1 -1 -1 -1 -1 -1 -1 -1 -1 -1 -1 -1 -1 -1 -1 -1 -1 -1
-1 -1 -1 -1 -1 -1 -1 -1 -1 -1 -1 -1 -1
$$ ##$RG_tab2= (0..255)
-1 -1 -1 -1 -1 -1 -1 -1 -1 -1 -1 -1 -1 -1 -1 -1 -1 -1 -1 -1 -1 -1 -1 -1
-1 -1 -1 -1 -1 -1 -1 -1 -1 -1 -1 -1 -1 -1 -1 -1 -1 -1 -1 -1 -1 -1 -1 -1
-1 -1 -1 -1 -1 -1 -1 -1 -1 -1 -1 -1 -1 -1 -1 -1 -1 -1 -1 -1 -1 -1 -1 -1
-1 -1 -1 -1 -1 -1 -1 -1 -1 -1 -1 -1 -1 -1 -1 -1 -1 -1 -1 -1 -1 -1 -1 -1
-1 -1 -1 -1 -1 -1 -1 -1 -1 -1 -1 -1 -1 -1 -1 -1 -1 -1 -1 -1 -1 -1 -1 -1
-1 -1 -1 -1 -1 -1 -1 -1 -1 -1 -1 -1 -1 -1 -1 -1 -1 -1 -1 -1 -1 -1 -1 -1
-1 -1 -1 -1 -1 -1 -1 -1 -1 -1 -1 -1 -1 -1 -1 -1 -1 -1 -1 -1 -1 -1 -1 -1
-1 -1 -1 -1 -1 -1 -1 -1 -1 -1 -1 -1 -1 -1 -1 -1 -1 -1 -1 -1 -1 -1 -1 -1
-1 -1 -1 -1 -1 -1 -1 -1 -1 -1 -1 -1 -1 -1 -1 -1 -1 -1 -1 -1 -1 -1 -1 -1
-1 -1 -1 -1 -1 -1 -1 -1 -1 -1 -1 -1 -1 -1 -1 -1 -1 -1 -1 -1 -1 -1 -1 -1
-1 -1 -1 -1 -1 -1 -1 -1 -1 -1 -1 -1 -1 -1 -1 -1
$$ ##$RG_tab3= (0..255)
-1 -1 -1 -1 -1 -1 -1 -1 -1 -1 -1 -1 -1 -1 -1 -1 -1 -1 -1 -1 -1 -1 -1 -1
-1 -1 -1 -1 -1 -1 -1 -1 -1 -1 -1 -1 -1 -1 -1 -1 -1 -1 -1 -1 -1 -1 -1 -1
-1 -1 -1 -1 -1 -1 -1 -1 -1 -1 -1 -1 -1 -1 -1 -1 -1 -1 -1 -1 -1 -1 -1 -1
-1 -1 -1 -1 -1 -1 -1 -1 -1 -1 -1 -1 -1 -1 -1 -1 -1 -1 -1 -1 -1 -1 -1 -1
-1 -1 -1 -1 -1 -1 -1 -1 -1 -1 -1 -1 -1 -1 -1 -1 -1 -1 -1 -1 -1 -1 -1 -1
-1 -1 -1 -1 -1 -1 -1 -1 -1 -1 -1 -1 -1 -1 -1 -1 -1 -1 -1 -1 -1 -1 -1 -1
-1 -1 -1 -1 -1 -1 -1 -1 -1 -1 -1 -1 -1 -1 -1 -1 -1 -1 -1 -1 -1 -1 -1 -1
-1 -1 -1 -1 -1 -1 -1 -1 -1 -1 -1 -1 -1 -1 -1 -1 -1 -1 -1 -1 -1 -1 -1 -1
-1 -1 -1 -1 -1 -1 -1 -1 -1 -1 -1 -1 -1 -1 -1 -1 -1 -1 -1 -1 -1 -1 -1 -1
-1 -1 -1 -1 -1 -1 -1 -1 -1 -1 -1 -1 -1 -1 -1 -1 -1 -1 -1 -1 -1 -1 -1 -1
-1 -1 -1 -1 -1 -1 -1 -1 -1 -1 -1 -1 -1 -1 -1 -1
$$ ##$RG_tab4= (0..255)
-1 -1 -1 -1 -1 -1 -1 -1 -1 -1 -1 -1 -1 -1 -1 -1 -1 -1 -1 -1 -1 -1 -1 -1
-1 -1 -1 -1 -1 -1 -1 -1 -1 -1 -1 -1 -1 -1 -1 -1 -1 -1 -1 -1 -1 -1 -1 -1
-1 -1 -1 -1 -1 -1 -1 -1 -1 -1 -1 -1 -1 -1 -1 -1 -1 -1 -1 -1 -1 -1 -1 -1
-1 -1 -1 -1 -1 -1 -1 -1 -1 -1 -1 -1 -1 -1 -1 -1 -1 -1 -1 -1 -1 -1 -1 -1
-1 -1 -1 -1 -1 -1 -1 -1 -1 -1 -1 -1 -1 -1 -1 -1 -1 -1 -1 -1 -1 -1 -1 -1
-1 -1 -1 -1 -1 -1 -1 -1 -1 -1 -1 -1 -1 -1 -1 -1 -1 -1 -1 -1 -1 -1 -1 -1
-1 -1 -1 -1 -1 -1 -1 -1 -1 -1 -1 -1 -1 -1 -1 -1 -1 -1 -1 -1 -1 -1 -1 -1
-1 -1 -1 -1 -1 -1 -1 -1 -1 -1 -1 -1 -1 -1 -1 -1 -1 -1 -1 -1 -1 -1 -1 -1
-1 -1 -1 -1 -1 -1 -1 -1 -1 -1 -1 -1 -1 -1 -1 -1 -1 -1 -1 -1 -1 -1 -1 -1
-1 -1 -1 -1 -1 -1 -1 -1 -1 -1 -1 -1 -1 -1 -1 -1 -1 -1 -1 -1 -1 -1 -1 -1
-1 -1 -1 -1 -1 -1 -1 -1 -1 -1 -1 -1 -1 -1 -1 -1
$$ ##$RG_tab5= (0..255)
-1 -1 -1 -1 -1 -1 -1 -1 -1 -1 -1 -1 -1 -1 -1 -1 -1 -1 -1 -1 -1 -1 -1 -1
-1 -1 -1 -1 -1 -1 -1 -1 -1 -1 -1 -1 -1 -1 -1 -1 -1 -1 -1 -1 -1 -1 -1 -1
-1 -1 -1 -1 -1 -1 -1 -1 -1 -1 -1 -1 -1 -1 -1 -1 -1 -1 -1 -1 -1 -1 -1 -1
-1 -1 -1 -1 -1 -1 -1 -1 -1 -1 -1 -1 -1 -1 -1 -1 -1 -1 -1 -1 -1 -1 -1 -1
-1 -1 -1 -1 -1 -1 -1 -1 -1 -1 -1 -1 -1 -1 -1 -1 -1 -1 -1 -1 -1 -1 -1 -1
-1 -1 -1 -1 -1 -1 -1 -1 -1 -1 -1 -1 -1 -1 -1 -1 -1 -1 -1 -1 -1 -1 -1 -1
-1 -1 -1 -1 -1 -1 -1 -1 -1 -1 -1 -1 -1 -1 -1 -1 -1 -1 -1 -1 -1 -1 -1 -1
-1 -1 -1 -1 -1 -1 -1 -1 -1 -1 -1 -1 -1 -1 -1 -1 -1 -1 -1 -1 -1 -1 -1 -1
-1 -1 -1 -1 -1 -1 -1 -1 -1 -1 -1 -1 -1 -1 -1 -1 -1 -1 -1 -1 -1 -1 -1 -1
-1 -1 -1 -1 -1 -1 -1 -1 -1 -1 -1 -1 -1 -1 -1 -1 -1 -1 -1 -1 -1 -1 -1 -1
-1 -1 -1 -1 -1 -1 -1 -1 -1 -1 -1 -1 -1 -1 -1 -1
$$ ##$RG_tab6= (0..255)
-1 -1 -1 -1 -1 -1 -1 -1 -1 -1 -1 -1 -1 -1 -1 -1 -1 -1 -1 -1 -1 -1 -1 -1
-1 -1 -1 -1 -1 -1 -1 -1 -1 -1 -1 -1 -1 -1 -1 -1 -1 -1 -1 -1 -1 -1 -1 -1
-1 -1 -1 -1 -1 -1 -1 -1 -1 -1 -1 -1 -1 -1 -1 -1 -1 -1 -1 -1 -1 -1 -1 -1
-1 -1 -1 -1 -1 -1 -1 -1 -1 -1 -1 -1 -1 -1 -1 -1 -1 -1 -1 -1 -1 -1 -1 -1
-1 -1 -1 -1 -1 -1 -1 -1 -1 -1 -1 -1 -1 -1 -1 -1 -1 -1 -1 -1 -1 -1 -1 -1
-1 -1 -1 -1 -1 -1 -1 -1 -1 -1 -1 -1 -1 -1 -1 -1 -1 -1 -1 -1 -1 -1 -1 -1
-1 -1 -1 -1 -1 -1 -1 -1 -1 -1 -1 -1 -1 -1 -1 -1 -1 -1 -1 -1 -1 -1 -1 -1
-1 -1 -1 -1 -1 -1 -1 -1 -1 -1 -1 -1 -1 -1 -1 -1 -1 -1 -1 -1 -1 -1 -1 -1
-1 -1 -1 -1 -1 -1 -1 -1 -1 -1 -1 -1 -1 -1 -1 -1 -1 -1 -1 -1 -1 -1 -1 -1
-1 -1 -1 -1 -1 -1 -1 -1 -1 -1 -1 -1 -1 -1 -1 -1 -1 -1 -1 -1 -1 -1 -1 -1
-1 -1 -1 -1 -1 -1 -1 -1 -1 -1 -1 -1 -1 -1 -1 -1
$$ ##$RG_tab7= (0..255)
-1 -1 -1 -1 -1 -1 -1 -1 -1 -1 -1 -1 -1 -1 -1 -1 -1 -1 -1 -1 -1 -1 -1 -1
-1 -1 -1 -1 -1 -1 -1 -1 -1 -1 -1 -1 -1 -1 -1 -1 -1 -1 -1 -1 -1 -1 -1 -1
-1 -1 -1 -1 -1 -1 -1 -1 -1 -1 -1 -1 -1 -1 -1 -1 -1 -1 -1 -1 -1 -1 -1 -1
-1 -1 -1 -1 -1 -1 -1 -1 -1 -1 -1 -1 -1 -1 -1 -1 -1 -1 -1 -1 -1 -1 -1 -1
-1 -1 -1 -1 -1 -1 -1 -1 -1 -1 -1 -1 -1 -1 -1 -1 -1 -1 -1 -1 -1 -1 -1 -1
-1 -1 -1 -1 -1 -1 -1 -1 -1 -1 -1 -1 -1 -1 -1 -1 -1 -1 -1 -1 -1 -1 -1 -1
-1 -1 -1 -1 -1 -1 -1 -1 -1 -1 -1 -1 -1 -1 -1 -1 -1 -1 -1 -1 -1 -1 -1 -1
-1 -1 -1 -1 -1 -1 -1 -1 -1 -1 -1 -1 -1 -1 -1 -1 -1 -1 -1 -1 -1 -1 -1 -1
-1 -1 -1 -1 -1 -1 -1 -1 -1 -1 -1 -1 -1 -1 -1 -1 -1 -1 -1 -1 -1 -1 -1 -1
-1 -1 -1 -1 -1 -1 -1 -1 -1 -1 -1 -1 -1 -1 -1 -1 -1 -1 -1 -1 -1 -1 -1 -1
-1 -1 -1 -1 -1 -1 -1 -1 -1 -1 -1 -1 -1 -1 -1 -1
$$ ##$RG_tab8= (0..255)
-1 -1 -1 -1 -1 -1 -1 -1 -1 -1 -1 -1 -1 -1 -1 -1 -1 -1 -1 -1 -1 -1 -1 -1
-1 -1 -1 -1 -1 -1 -1 -1 -1 -1 -1 -1 -1 -1 -1 -1 -1 -1 -1 -1 -1 -1 -1 -1
-1 -1 -1 -1 -1 -1 -1 -1 -1 -1 -1 -1 -1 -1 -1 -1 -1 -1 -1 -1 -1 -1 -1 -1
-1 -1 -1 -1 -1 -1 -1 -1 -1 -1 -1 -1 -1 -1 -1 -1 -1 -1 -1 -1 -1 -1 -1 -1
-1 -1 -1 -1 -1 -1 -1 -1 -1 -1 -1 -1 -1 -1 -1 -1 -1 -1 -1 -1 -1 -1 -1 -1
-1 -1 -1 -1 -1 -1 -1 -1 -1 -1 -1 -1 -1 -1 -1 -1 -1 -1 -1 -1 -1 -1 -1 -1
-1 -1 -1 -1 -1 -1 -1 -1 -1 -1 -1 -1 -1 -1 -1 -1 -1 -1 -1 -1 -1 -1 -1 -1
-1 -1 -1 -1 -1 -1 -1 -1 -1 -1 -1 -1 -1 -1 -1 -1 -1 -1 -1 -1 -1 -1 -1 -1
-1 -1 -1 -1 -1 -1 -1 -1 -1 -1 -1 -1 -1 -1 -1 -1 -1 -1 -1 -1 -1 -1 -1 -1
-1 -1 -1 -1 -1 -1 -1 -1 -1 -1 -1 -1 -1 -1 -1 -1 -1 -1 -1 -1 -1 -1 -1 -1
-1 -1 -1 -1 -1 -1 -1 -1 -1 -1 -1 -1 -1 -1 -1 -1
$$ ##$RG_tabA= (0..255)
1 1.1 1.3 1.4 1.6 1.8 2 2.2 2.5 2.8 3.2 3.6 4 4.5 5 5.7 6.3 7.1 8 9 10.1
11.3 12.7 14.3 16 18 20.2 22.6 25.4 28.5 32 35.9 40.3 45.3 50.8 57 64 71.8
80.6 90.5 101.6 114 128 143.7 161.3 181 203.2 228.1 256 287.4 322.5 362
406.4 456.1 512 574.7 645.1 724.1 812.7 912.3 1024 1149.4 1290.2 1448.2
1625.5 1824.6 2048 2298.8 2580.3 2896.3 3251 3649.1 4096 4597.6 5160.6
5792.6 6502 7298.2 8192 9195.2 10321.3 11585.2 13004 14596.5 16384 18390.4
20642.5 23170.5 26008 29193 32768 36780.8 41285.1 46341 -1 -1 -1 -1 -1
-1 -1 -1 -1 -1 -1 -1 -1 -1 -1 -1 -1 -1 -1 -1 -1 -1 -1 -1 -1 -1 -1 -1 -1
-1 -1 -1 -1 -1 -1 -1 -1 -1 -1 -1 -1 -1 -1 -1 -1 -1 -1 -1 -1 -1 -1 -1 -1
-1 -1 -1 -1 -1 -1 -1 -1 -1 -1 -1 -1 -1 -1 -1 -1 -1 -1 -1 -1 -1 -1 -1 -1
-1 -1 -1 -1 -1 -1 -1 -1 -1 -1 -1 -1 -1 -1 -1 -1 -1 -1 -1 -1 -1 -1 -1 -1
-1 -1 -1 -1 -1 -1 -1 -1 -1 -1 -1 -1 -1 -1 -1 -1 -1 -1 -1 -1 -1 -1 -1 -1
-1 -1 -1 -1 -1 -1 -1 -1 -1 -1 -1 -1 -1 -1 -1 -1 -1 -1 -1 -1 -1 -1 -1 -1
-1 -1 -1 -1 -1 -1 -1 -1 -1 -1 -1 -1 -1
$$ ##$ROUT14= (0..7)
0 0 0 0 0 0 0 0
$$ ##$ROUTER= 3
$$ ##$RX22TY= <tty10>
$$ ##$RXFMAX= (0..7)
-1 -1 -1 -1 -1 -1 -1 -1
$$ ##$RXFMIN= (0..7)
-1 -1 -1 -1 -1 -1 -1 -1
$$ ##$RXINTLV= (0..7)
0 0 0 0 0 0 0 0
$$ ##$RXMSTY= <no>
$$ ##$SCMTY= <no>
$$ ##$SGUC1= (0..15)
0 0 0 0 0 0 0 0 0 0 0 0 0 0 0 0
$$ ##$SGUC2= (0..15)
0 0 0 0 0 0 0 0 0 0 0 0 0 0 0 0
$$ ##$SPECTR= 5
$$ ##$SY2FLAG= 0
$$ ##$TFXNUM= 0
$$ ##$TRIPLO2= 0
$$ ##$VTUTY= <tty05>
$$ ##$WBREFAM= (0..15)
100 100 100 100 100 100 100 100 100 100 100 100 100 100 100 100
$$ ##$WBREFPH= (0..15)
0 0 0 0 0 0 0 0 0 0 0 0 0 0 0 0
$$ ##$XFAC= 2
$$ ##END=
##$RELAX= 
$$ Bruker specific parameters
$$ --------------------------
##$DU= <P:\NMR-data>
##$EXPNO= 1
##$NAME= <NMR_polar_Ctrol_p11b.3D>
##$PROCNO= 1
##$TYPE= <nmr>
##$USER= <Ainhoa_raw_data>
##$ACQT0= -4.83829889523336
##$AMP= (0..31)
100 100 100 100 100 100 100 100 100 100 100 100 100 100 100 100 100 100
100 100 100 100 100 100 100 100 100 100 100 100 100 100
##$ANAVPT= -1
##$AQSEQ= 0
##$AQ_mod= 3
##$AUNM= <au_zg>
##$AUTOPOS= <27 >
##$BF1= 400.13
##$BF2= 100.612769
##$BF3= 400.13
##$BF4= 400.13
##$BF5= 500.13
##$BF6= 500.13
##$BF7= 500.13
##$BF8= 500.13
##$BYTORDA= 0
##$CFDGTYP= 0
##$CFRGTYP= 5
##$CHEMSTR= <none>
##$CNST= (0..63)
1 1 145 1 1 1 1 1 1 1 1 1 1 1 1 1 1 1 1 1 1 1 1 1 1 1 1 1 1 1 1 1 1 1 1
1 1 1 1 1 1 1 1 1 1 1 1 1 1 1 1 1 1 1 1 1 1 1 1 1 1 1 1 1
##$CPDPRG= <>
##$CPDPRG1= <>
##$CPDPRG2= <>
##$CPDPRG3= <>
##$CPDPRG4= <mlev>
##$CPDPRG5= <mlev>
##$CPDPRG6= <mlev>
##$CPDPRG7= <mlev>
##$CPDPRG8= <mlev>
##$CPDPRGB= <>
##$CPDPRGT= <>
##$D= (0..63)
0 2 0 0 0 0 0 0 0 0.06 0 0 2e-005 0 0 0 0.0002 0 0 0 0 0 0 0 0 0 0 0 0
0 0 0 0 0 0 0 0 0 0 0 0 0 0 0 0 0 0 0 0 0 0 0 0 0 0 0 0 0 0 0 0 0 0 0
##$DATE= 1228795629
##$DBL= (0..7)
120 120 120 120 120 120 120 120
##$DBP= (0..7)
150 150 150 150 150 150 150 150
##$DBP07= 0
##$DBPNAM0= <>
##$DBPNAM1= <>
##$DBPNAM2= <>
##$DBPNAM3= <>
##$DBPNAM4= <>
##$DBPNAM5= <>
##$DBPNAM6= <>
##$DBPNAM7= <>
##$DBPOAL= (0..7)
0.5 0.5 0.5 0.5 0.5 0.5 0.5 0.5
##$DBPOFFS= (0..7)
0 0 0 0 0 0 0 0
##$DE= 6
##$DECBNUC= <off>
##$DECIM= 24
##$DECNUC= <off>
##$DECSTAT= 4
##$DIGMOD= 0
##$DIGTYP= 7
##$DL= (0..7)
0 120 120 120 120 120 120 120
##$DP= (0..7)
150 150 150 150 150 150 150 150
##$DP07= 0
##$DPNAME0= <>
##$DPNAME1= <>
##$DPNAME2= <>
##$DPNAME3= <>
##$DPNAME4= <>
##$DPNAME5= <>
##$DPNAME6= <>
##$DPNAME7= <>
##$DPOAL= (0..7)
0.5 0.5 0.5 0.5 0.5 0.5 0.5 0.5
##$DPOFFS= (0..7)
0 0 0 0 0 0 0 0
##$DQDMODE= 0
##$DR= 18
##$DS= 4
##$DSLIST= <SSSSSSSSSSSSSSS>
##$DSPFIRM= 0
##$DSPFVS= -1
##$DTYPA= 0
##$EXP= <Ainhoa_d2o_pl8>
##$F1LIST= <111111111111111>
##$F2LIST= <222222222222222>
##$F3LIST= <333333333333333>
##$FCUCHAN= (0..9)
0 2 1 0 0 0 0 0 0 0
##$FL1= 90
##$FL2= 90
##$FL3= 90
##$FL4= 90
##$FOV= 20
##$FQ1LIST= <freqlist>
##$FQ2LIST= <freqlist>
##$FQ3LIST= <freqlist>
##$FQ4LIST= <freqlist>
##$FQ5LIST= <freqlist>
##$FQ6LIST= <freqlist>
##$FQ7LIST= <freqlist>
##$FQ8LIST= <freqlist>
##$FRQLO3= 1882485.02994012
##$FRQLO3N= 0
##$FS= (0..7)
83 83 83 83 83 83 83 83
##$FTLPGN= 0
##$FW= 90000
##$FnMODE= 0
##$FnTYPE= 0
##$GP031= 0
##$GPNAM0= <sine.100>
##$GPNAM1= <sine.100>
##$GPNAM10= <sine.100>
##$GPNAM11= <sine.100>
##$GPNAM12= <sine.100>
##$GPNAM13= <sine.100>
##$GPNAM14= <sine.100>
##$GPNAM15= <sine.100>
##$GPNAM16= <sine.100>
##$GPNAM17= <sine.100>
##$GPNAM18= <sine.100>
##$GPNAM19= <sine.100>
##$GPNAM2= <sine.100>
##$GPNAM20= <sine.100>
##$GPNAM21= <sine.100>
##$GPNAM22= <sine.100>
##$GPNAM23= <sine.100>
##$GPNAM24= <sine.100>
##$GPNAM25= <sine.100>
##$GPNAM26= <sine.100>
##$GPNAM27= <sine.100>
##$GPNAM28= <sine.100>
##$GPNAM29= <sine.100>
##$GPNAM3= <sine.100>
##$GPNAM30= <sine.100>
##$GPNAM31= <sine.100>
##$GPNAM4= <sine.100>
##$GPNAM5= <sine.100>
##$GPNAM6= <sine.100>
##$GPNAM7= <sine.100>
##$GPNAM8= <sine.100>
##$GPNAM9= <sine.100>
##$GPX= (0..31)
0 0 0 0 0 0 0 0 0 0 0 0 0 0 0 0 0 0 0 0 0 0 0 0 0 0 0 0 0 0 0 0
##$GPY= (0..31)
0 0 0 0 0 0 0 0 0 0 0 0 0 0 0 0 0 0 0 0 0 0 0 0 0 0 0 0 0 0 0 0
##$GPZ= (0..31)
0 0 0 0 0 0 0 0 0 0 0 0 0 0 0 0 0 0 0 0 0 0 0 0 0 0 0 0 0 0 0 0
##$GRDPROG= <>
##$GRPDLY= -1
##$HDDUTY= 20
##$HDRATE= 20
##$HGAIN= (0..3)
0 0 0 0
##$HL1= 1
##$HL2= 35
##$HL3= 16
##$HL4= 17
##$HOLDER= 0
##$HPMOD= (0..7)
0 0 0 0 0 0 0 0
##$HPPRGN= 0
##$IN= (0..63)
0.001 0.001 0.001 0.001 0.001 0.001 0.001 0.001 0.001 0.001 0.001 0.001
0.001 0.001 0.001 0.001 0.001 0.001 0.001 0.001 0.001 0.001 0.001 0.001
0.001 0.001 0.001 0.001 0.001 0.001 0.001 0.001 0.001 0.001 0.001 0.001
0.001 0.001 0.001 0.001 0.001 0.001 0.001 0.001 0.001 0.001 0.001 0.001
0.001 0.001 0.001 0.001 0.001 0.001 0.001 0.001 0.001 0.001 0.001 0.001
0.001 0.001 0.001 0.001
##$INF= (0..7)
0 0 0 0 0 0 0 0
##$INP= (0..63)
0 0 0 0 0 0 0 0 0 0 0 0 0 0 0 0 0 0 0 0 0 0 0 0 0 0 0 0 0 0 0 0 0 0 0 0
0 0 0 0 0 0 0 0 0 0 0 0 0 0 0 0 0 0 0 0 0 0 0 0 0 0 0 0
##$INSTRUM= <avance400>
##$L= (0..31)
1 1 1 1 1 1 1 1 1 1 1 1 1 1 1 1 1 1 1 1 1 1 1 1 1 1 1 1 1 1 1 1
##$LFILTER= 200
##$LGAIN= -5
##$LINPSTP= 10
##$LOCKED= yes
##$LOCKFLD= 3154
##$LOCKGN= 99
##$LOCKPOW= -25
##$LOCKPPM= 4.69999980926514
##$LOCNUC= <2H>
##$LOCPHAS= 269
##$LOCSHFT= yes
##$LOCSW= 0
##$LTIME= 0.200000002980232
##$MASR= 4200
##$MASRLST= <masrlst>
##$NBL= 1
##$NC= -2
##$NLOGCH= 1
##$NS= 1024
##$NUC1= <1H>
##$NUC2= <13C>
##$NUC3= <off>
##$NUC4= <off>
##$NUC5= <off>
##$NUC6= <off>
##$NUC7= <off>
##$NUC8= <off>
##$NUCLEI= 0
##$NUCLEUS= <off>
##$O1= 1883.16
##$O2= 4979.85804243228
##$O3= 1900.52349393
##$O4= 1900.52349393
##$O5= 0
##$O6= 0
##$O7= 0
##$O8= 0
##$OBSCHAN= (0..9)
0 0 0 0 0 0 0 0 0 0
##$OVERFLW= 0
##$P= (0..63)
7.6 7.6 15.2 14.9 29.8 16.5 25 50 0 0 0 0 0 0 0 200000 1000 2500 0 600
2500 0 0 0 0 200 0 7.6 1000 0 0 0 0 0 0 0 0 0 0 0 0 0 0 0 0 0 0 0 0 0 0
0 0 0 0 0 0 0 0 0 0 0 0 0
##$PACOIL= (0..15)
0 0 0 0 0 0 0 0 0 0 0 0 0 0 0 0
##$PAPS= 2
##$PARMODE= 0
##$PCPD= (0..9)
100 100 70 100 100 100 100 100 100 100
##$PHCOR= (0..31)
0 0 0 0 0 0 0 0 0 0 0 0 0 0 0 0 0 0 0 0 0 0 0 0 0 0 0 0 0 0 0 0
##$PHLIST= <>
##$PHP= 1
##$PH_ref= 0
##$PL= (0..63)
120 0 -4 120 120 120 120 120 80 60 10.34 22.38 9 120 120 120 120 120 0
120 120 120 120 120 120 120 120 22.38 120 120 9 120 120 120 120 120 120
120 120 120 120 120 120 120 120 120 120 120 120 120 120 120 120 120 120
120 120 120 120 120 120 120 120 120
##$PLSTEP= 0.1
##$PLSTRT= -6
##$POWMOD= 0
##$PQPHASE= 0
##$PQSCALE= 0
##$PR= 1
##$PRECHAN= (0..15)
-1 1 2 -1 -1 -1 -1 -1 -1 -1 -1 -1 -1 -1 -1 -1
##$PRGAIN= 0
##$PROBHD= <5 mm PABBI 1H-BB Z-GRD Z811201/0006
>
##$PROSOL= no
##$PULPROG= <zgprpl8>
##$PW= 0
##$PYNM= <acqu.py>
##$QNP= 1
##$RD= 0
##$RECCHAN= (0..15)
-1 -1 -1 -1 -1 -1 -1 -1 -1 -1 -1 -1 -1 -1 -1 -1
##$RECPH= 0
##$RECPRE= (0..15)
-1 -1 -1 -1 -1 -1 -1 -1 -1 -1 -1 -1 -1 -1 -1 -1
##$RECPRFX= (0..15)
-1 -1 -1 -1 -1 -1 -1 -1 -1 -1 -1 -1 -1 -1 -1 -1
##$RECSEL= (0..15)
0 0 0 0 0 0 0 0 0 0 0 0 0 0 0 0
##$RG= 362
##$RO= 0
##$ROUTWD1= (0..23)
0 0 0 0 0 0 0 0 0 0 0 0 0 0 0 0 0 0 0 0 1 1 0 0
##$ROUTWD2= (0..23)
0 0 0 0 0 1 0 0 0 0 0 0 0 0 0 0 0 0 1 0 1 1 0 0
##$RSEL= (0..9)
0 1 2 0 0 0 0 0 0 0
##$S= (0..7)
83 4 83 83 83 83 83 83
##$SEOUT= 0
##$SFO1= 400.13188316
##$SFO2= 100.617748858042
##$SFO3= 400.131900523494
##$SFO4= 400.131900523494
##$SFO5= 500.13
##$SFO6= 500.13
##$SFO7= 500.13
##$SFO8= 500.13
##$SOLVENT= <D2O>
##$SP= (0..31)
1 120 120 120 120 0 120 120 120 0 120 120 0 0 120 0 150 150 120 120.87
118.96 122.27 114.95 150 150 150 150 150 150 120 120 120
##$SP07= 0
##$SPECTR= 0
##$SPNAM0= <gauss>
##$SPNAM1= <Gaus1.1000>
##$SPNAM10= <Gaus1.1000>
##$SPNAM11= <Gaus1.1000>
##$SPNAM12= <gauss>
##$SPNAM13= <gauss>
##$SPNAM14= <Gaus1.1000>
##$SPNAM15= <Gaus1.1000>
##$SPNAM16= <gauss>
##$SPNAM17= <gauss>
##$SPNAM18= <Gaus1.1000>
##$SPNAM19= <Gaus1.1000>
##$SPNAM2= <Gaus1.1000>
##$SPNAM20= <Gaus1.1000>
##$SPNAM21= <Gaus1.1000>
##$SPNAM22= <Gaus1.1000>
##$SPNAM23= <gauss>
##$SPNAM24= <gauss>
##$SPNAM25= <gauss>
##$SPNAM26= <gauss>
##$SPNAM27= <gauss>
##$SPNAM28= <gauss>
##$SPNAM29= <Gaus1.1000>
##$SPNAM3= <Gaus1.1000>
##$SPNAM30= <Gaus1.1000>
##$SPNAM31= <Gaus1.1000>
##$SPNAM4= <Gaus1.1000>
##$SPNAM5= <gauss>
##$SPNAM6= <Gaus1.1000>
##$SPNAM7= <Gaus1.1000>
##$SPNAM8= <Gaus1.1000>
##$SPNAM9= <gauss>
##$SPOAL= (0..31)
0.5 0.5 0.5 0.5 0.5 0.5 0.5 0.5 0.5 0.5 0.5 0.5 0.5 0.5 0.5 0.5 0.5 0.5
0.5 0.5 0.5 0.5 0.5 0.5 0.5 0.5 0.5 0.5 0.5 0.5 0.5 0.5
##$SPOFFS= (0..31)
0 0 0 0 0 0 0 0 0 0 0 0 0 0 0 0 0 0 0 0 0 0 0 0 0 0 0 0 0 0 0 0
##$SUBNAM0= <"">
##$SUBNAM1= <"">
##$SUBNAM2= <"">
##$SUBNAM3= <"">
##$SUBNAM4= <"">
##$SUBNAM5= <"">
##$SUBNAM6= <"">
##$SUBNAM7= <"">
##$SUBNAM8= <"">
##$SUBNAM9= <"">
##$SW= 12.4709381333766
##$SWIBOX= (0..15)
0 1 2 0 0 0 0 0 0 0 0 0 0 0 0 0
##$SW_h= 4990.01996007984
##$SWfinal= 0
##$TD= 16244
##$TD0= 1
##$TE= 302.45
##$TE2= 300
##$TE3= 300
##$TEG= 300
##$TL= (0..7)
0 120 120 120 120 120 120 120
##$TP= (0..7)
150 150 150 150 150 150 150 150
##$TP07= 0
##$TPNAME0= <>
##$TPNAME1= <>
##$TPNAME2= <>
##$TPNAME3= <>
##$TPNAME4= <>
##$TPNAME5= <>
##$TPNAME6= <>
##$TPNAME7= <>
##$TPOAL= (0..7)
0.5 0.5 0.5 0.5 0.5 0.5 0.5 0.5
##$TPOFFS= (0..7)
0 0 0 0 0 0 0 0
##$TUNHIN= 0
##$TUNHOUT= 0
##$TUNXOUT= 0
##$USERA1= <user>
##$USERA2= <user>
##$USERA3= <user>
##$USERA4= <user>
##$USERA5= <user>
##$V9= 5
##$VALIST= <valist>
##$VCLIST= <CCCCCCCCCCCCCCC>
##$VD= 0
##$VDLIST= <DDDDDDDDDDDDDDD>
##$VPLIST= <PPPPPPPPPPPPPPP>
##$VTLIST= <TTTTTTTTTTTTTTT>
##$WBST= 1024
##$WBSW= 15.536156
##$XGAIN= (0..3)
0 0 0 0
##$XL= 0
##$YL= 0
##$YMAX_a= 9091896
##$YMIN_a= -10083781
##$ZGOPTNS= <>
##$ZL1= 120
##$ZL2= 120
##$ZL3= 120
##$ZL4= 120
##$ABSF1= 10
##$ABSF2= 0
##$ABSG= 5
##$ABSL= 3
##$ALPHA= 0
##$AQORDER= 0
##$ASSFAC= 0
##$ASSFACI= 0
##$ASSFACX= 0
##$ASSWID= 0
##$AUNMP= <proc_1H_AID>
##$AXLEFT= 0
##$AXNAME= <>
##$AXNUC= <off>
##$AXRIGHT= 0
##$AXTYPE= 0
##$AXUNIT= <>
##$AZFE= 0.1
##$AZFW= 0.1
##$BCFW= 1
##$BC_mod= 2
##$BYTORDP= 0
##$COROFFS= 0
##$CY= 12.5
##$DATMOD= 1
##$DC= 2
##$DFILT= <>
##$DTYPP= 0
##$F1P= 9.9967504570787
##$F2P= -9.53364507338961e-007
##$FCOR= 1
##$FTSIZE= 65536
##$FT_mod= 4
##$GAMMA= 1
##$GB= 0
##$INTBC= 1
##$INTSCL= 1
##$ISEN= 128
##$LB= 1
##$LEV0= 0
##$LPBIN= 0
##$MAXI= 10000
##$MC2= 0
##$MEAN= 0
##$ME_mod= 0
##$MI= 0.02
##$NCOEF= 0
##$NC_proc= 0
##$NLEV= 6
##$NOISF1= 8.174992
##$NOISF2= 6.675002
##$NSP= 1
##$NTH_PI= 0
##$NZP= 0
##$OFFSET= 10.97964
##$PC= 1
##$PHC0= 166.4176
##$PHC1= -3.91135
##$PH_mod= 0
##$PKNL= yes
##$PPARMOD= 0
##$PPDIAG= 0
##$PPIPTYP= 0
##$PPMPNUM= 100
##$PPRESOL= 1
##$PSCAL= 0
##$PSIGN= 0
##$PYNMP= <proc.py>
##$REVERSE= no
##$SF= 400.129984887385
##$SI= 131072
##$SIGF1= 5.6
##$SIGF2= 5.2
##$SINO= 400
##$SIOLD= 131072
##$SPECTYP= <>
##$SREGLST= <1H.D2O>
##$SSB= 2
##$STSI= 0
##$STSR= 0
##$SW_p= 4990.01996007983
##$SYMM= 0
##$S_DEV= 0
##$TDeff= 16244
##$TDoff= 0
##$TI= <>
##$TILT= no
##$TM1= 0
##$TM2= 0
##$TOPLEV= 0
##$USERP1= <user>
##$USERP2= <user>
##$USERP3= <user>
##$USERP4= <user>
##$USERP5= <user>
##$WDW= 4
##$XDIM= 8192
##$YMAX_p= 0
##$YMIN_p= 0
##$CURPLOT= <\\rik006s\net8_hp>
##$CURPRIN= <$\\rik006s\net8_hp>
##$DFORMAT= <normdp>
##$LAYOUT= <+/1d_h.xwp>
##$LFORMAT= <normlp>
##$PFORMAT= <normpl>
##$SURQMSG= 1
$$ End of Bruker specific parameters
$$ ---------------------------------
##NTUPLES= NMR FID
##VAR_NAME=  TIME,          FID/REAL,        FID/IMAG
##SYMBOL=    X,             R,               I
##VAR_TYPE=  INDEPENDENT,   DEPENDENT,       DEPENDENT
##VAR_FORM=  AFFN,          ASDF,            ASDF
##VAR_DIM=   8122,          8122,            8122
##UNITS=     SECONDS,       ARBITRARY UNITS, ARBITRARY UNITS
##FACTOR=    0.0002004,     1,               1
##FIRST=     0,             -10674376,       3645787
##LAST=      1.6274484,     -77249,          -140974
##MIN=       0,             -10674376,       -10674376
##MAX=       1.6274484,     8797739,         8797739
$$ Real data points
##PAGE= N=1
##DATA TABLE= (X++(R..R)), XYDATA
0 -10674376
1 -9216758
2 -2621961
3 -5469894
4 -8427934
5 -8368173
6 -3623779
7 -4230589
8 -8383585
9 -9308103
10 -7158208
11 -4745212
12 -6122339
13 -9988441
14 -7858010
15 -5438145
16 -5957559
17 -8130996
18 -8877497
19 -5284358
20 -3798815
21 -7720340
22 -9167004
23 -7831796
24 -5042904
25 -5967919
26 -9571607
27 -8021464
28 -4923800
29 -5591050
30 -7556451
31 -9367467
32 -6685885
33 -4616277
34 -7121149
35 -8672114
36 -7848571
37 -5482101
38 -4937976
39 -8620121
40 -8400341
41 -5703702
42 -5642812
43 -7103381
44 -8743901
45 -6747803
46 -4330205
47 -6950256
48 -8729848
49 -7959616
50 -5703642
51 -5046755
52 -8723145
53 -9169819
54 -5592009
55 -4575443
56 -6170545
57 -9255380
58 -7978062
59 -3864791
60 -5320488
61 -8659566
62 -9203719
63 -6700687
64 -4149030
65 -7259281
66 -9335207
67 -6768703
68 -5188698
69 -5466222
70 -7807194
71 -8034684
72 -4878393
73 -5677747
74 -8081392
75 -8485530
76 -6877021
77 -4276200
78 -6508468
79 -9348765
80 -7091168
81 -4847507
82 -4943160
83 -8104459
84 -9316623
85 -5061202
86 -4091508
87 -7053060
88 -8484119
89 -7229980
90 -4103368
91 -5707683
92 -9254088
93 -7686790
94 -5159286
95 -4464404
96 -6812245
97 -9172623
98 -6102266
99 -4215630
100 -6239475
101 -8047886
102 -8044896
103 -4997089
104 -5044386
105 -8642658
106 -7958865
107 -5299453
108 -4114024
109 -6170095
110 -9045712
111 -6096417
112 -3294599
113 -5670302
114 -8542483
115 -9033702
116 -5300608
117 -3653424
118 -7335799
119 -8329534
120 -6105155
121 -3929900
122 -4713414
123 -8658583
124 -7861108
125 -4598888
126 -5082364
127 -7123500
128 -8459488
129 -5931496
130 -3737539
131 -6903927
132 -8301376
133 -6261158
134 -4025629
135 -4193761
136 -8109800
137 -8254324
138 -4791101
139 -4729427
140 -6862898
141 -8892499
142 -6636421
143 -2784715
144 -5132790
145 -8280489
146 -7511689
147 -4843693
148 -3528180
149 -7189029
150 -8583189
151 -5011478
152 -3984140
153 -5860940
154 -8516028
155 -7679431
156 -3606497
157 -4506131
158 -7449424
159 -7506657
160 -5549899
161 -3379266
162 -5971180
163 -8654533
164 -6060952
165 -4114633
166 -4896205
167 -7739208
168 -8274105
169 -4022183
170 -3624558
171 -6939435
172 -7758005
173 -5824392
174 -2799706
175 -4754484
176 -8556581
177 -6896951
178 -4497581
179 -4405263
180 -6635660
181 -8298186
182 -5056050
183 -3567613
184 -5836685
185 -6972003
186 -6389108
187 -3808564
188 -4384987
189 -8043766
190 -7190451
191 -4583624
192 -3892213
193 -5852961
194 -8285344
195 -5514236
196 -3172540
197 -5526057
198 -7406221
199 -7106835
200 -4132762
201 -3556671
202 -7249053
203 -7422093
204 -4951179
205 -3773206
206 -5070160
207 -8120225
208 -6441161
209 -3345321
210 -4737056
211 -6856166
212 -7415539
213 -4826043
214 -3087055
215 -6287957
216 -7326252
217 -5246974
218 -3931577
219 -4605343
220 -7673489
221 -6994634
222 -3709142
223 -4406767
224 -6328902
225 -7145181
226 -4980994
227 -2579241
228 -5659387
229 -7926539
230 -6037835
231 -3961620
232 -3911152
233 -7311965
234 -7610478
235 -3658528
236 -3357715
237 -5653479
238 -7381027
239 -6004013
240 -2824516
241 -4788293
242 -7557240
243 -6402109
244 -4387278
245 -3460156
246 -6317467
247 -7841345
248 -4389398
249 -3178375
250 -4975530
251 -7122554
252 -6694264
253 -2993041
254 -3780270
255 -7263622
256 -6994414
257 -4707586
258 -2820220
259 -5182401
260 -7976049
261 -5318909
262 -3421695
263 -4705879
264 -6806471
265 -7062514
266 -3384491
267 -2955745
268 -6407499
269 -7075479
270 -5386685
271 -3092664
272 -4462286
273 -7918678
274 -6105204
275 -3298113
276 -3677863
277 -6002235
278 -7570252
279 -4375057
280 -2651809
281 -5731800
282 -7143407
283 -5868791
284 -3189130
285 -3591420
286 -7484765
287 -6769417
288 -3566805
289 -3064718
290 -5100648
291 -7689950
292 -5427052
293 -2613893
294 -4916774
295 -7080820
296 -6631875
297 -3789254
298 -2718252
299 -6380137
300 -7002161
301 -4158911
302 -3126976
303 -4579652
304 -7531279
305 -6220533
306 -2746438
307 -4103045
308 -6484451
309 -6733842
310 -4299402
311 -2320451
312 -5599554
313 -7500542
314 -5094728
315 -3277892
316 -3690284
317 -6794131
318 -6743640
319 -3020953
320 -3400231
321 -5941958
322 -6941195
323 -5137548
324 -2376263
325 -4783388
326 -7430245
327 -5608092
328 -3539053
329 -3208668
330 -6002691
331 -7085978
332 -3597304
333 -2908426
334 -5145107
335 -6887854
336 -6210377
337 -3025159
338 -3998089
339 -6863079
340 -5739780
341 -3683862
342 -2872157
343 -5290901
344 -7303060
345 -4364634
346 -2979763
347 -4804135
348 -6550076
349 -6420628
350 -3183834
351 -3214251
352 -6402527
353 -6172386
354 -4165680
355 -2765425
356 -4587839
357 -7407037
358 -5144152
359 -2996278
360 -4307890
361 -6135883
362 -6555142
363 -3479308
364 -2591967
365 -5949675
366 -6683481
367 -4893554
368 -2883871
369 -3803089
370 -7157686
371 -5854181
372 -3038830
373 -3594086
374 -5486772
375 -6795803
376 -4281395
377 -2427926
378 -5357692
379 -6757998
380 -5324147
381 -3105886
382 -3141693
383 -6582854
384 -6227954
385 -3180033
386 -3194181
387 -5164741
388 -7168611
389 -5136294
390 -2159729
391 -4411799
392 -6582768
393 -5680547
394 -3353737
395 -2586219
396 -6069484
397 -6902152
398 -3823858
399 -3014133
400 -4515337
401 -6951091
402 -5892147
403 -2312924
404 -3506255
405 -6117740
406 -6067230
407 -3938156
408 -2163744
409 -5230504
410 -7443450
411 -4835619
412 -3098940
413 -3743467
414 -6260036
415 -6312957
416 -2632689
417 -2871168
418 -5710112
419 -6384815
420 -4726190
421 -2296783
422 -4418191
423 -7200520
424 -5108843
425 -2986130
426 -3187682
427 -5831430
428 -7071450
429 -3547256
430 -2474169
431 -5018405
432 -6436534
433 -5464822
434 -2422098
435 -3267858
436 -6693178
437 -5783756
438 -3451450
439 -2848063
440 -5106308
441 -7343819
442 -4416271
443 -2346477
444 -4408703
445 -6266876
446 -5935158
447 -2709668
448 -2383502
449 -6112592
450 -6390643
451 -4159957
452 -2824123
453 -4325302
454 -7188878
455 -5107968
456 -2216681
457 -3554090
458 -5746370
459 -6445877
460 -3681439
461 -2177914
462 -5435024
463 -6633354
464 -4773629
465 -2877975
466 -3331510
467 -6564735
468 -5863398
469 -2734957
470 -3111683
471 -5041722
472 -6447382
473 -4518434
474 -2334437
475 -4974305
476 -6655194
477 -4982961
478 -2852343
479 -2752512
480 -6153066
481 -6409467
482 -3073016
483 -2841315
484 -4796177
485 -6598407
486 -5133569
487 -2094137
488 -3820981
489 -6245805
490 -5665051
491 -3805654
492 -2520886
493 -5157825
494 -6692999
495 -4020620
496 -2920123
497 -4008702
498 -5928561
499 -5507886
500 -2379079
501 -3335880
502 -6070084
503 -5859229
504 -4131571
505 -2661343
506 -4922144
507 -6793887
508 -4045060
509 -2542880
510 -3695380
511 -5813712
512 -6064323
513 -2811484
514 -2782293
515 -5696636
516 -6260995
517 -4707007
518 -2345148
519 -3778541
520 -6829220
521 -5077458
522 -2700389
523 -2919234
524 -5181342
525 -6666499
526 -3729358
527 -2471288
528 -5005812
529 -6081497
530 -5026337
531 -2554906
532 -3126545
533 -6455268
534 -5558512
535 -3102723
536 -2982250
537 -4959779
538 -6801532
539 -4100971
540 -1931160
541 -4283421
542 -6138700
543 -5664929
544 -2877760
545 -2321092
546 -5926562
547 -6346429
548 -3826864
549 -2720845
550 -3949494
551 -6536556
552 -5054535
553 -2246440
554 -3591542
555 -5587060
556 -5971023
557 -3772815
558 -2296699
559 -5364726
560 -6413413
561 -3908960
562 -2396057
563 -3417825
564 -6490763
565 -5713497
566 -2334499
567 -3264652
568 -5714954
569 -6410119
570 -4176484
571 -1743596
572 -4310664
573 -6495392
574 -4761078
575 -2765471
576 -2602232
577 -5709573
578 -6658659
579 -3399026
580 -2712060
581 -4591367
582 -6293721
583 -5222453
584 -2016946
585 -3341222
586 -6075643
587 -5141101
588 -3236377
589 -2670431
590 -5373792
591 -6793679
592 -3568451
593 -2432549
594 -4321691
595 -6137213
596 -5482710
597 -2124698
598 -2805155
599 -6212468
600 -6098672
601 -3789986
602 -1832642
603 -3841335
604 -6901241
605 -4853947
606 -2492114
607 -3220293
608 -5514501
609 -6488572
610 -3310208
611 -2229182
612 -5111493
613 -6005818
614 -4549272
615 -2341746
616 -3181054
617 -6282437
618 -5145881
619 -2893654
620 -3307108
621 -5216273
622 -6522754
623 -3747115
624 -1882034
625 -4458562
626 -5866197
627 -4883366
628 -2666501
629 -2777691
630 -6094013
631 -5886288
632 -3375025
633 -3015857
634 -4436839
635 -6377125
636 -4582108
637 -2031816
638 -3651369
639 -5342112
640 -5286371
641 -3594169
642 -2759672
643 -5524888
644 -6009514
645 -3592106
646 -2868001
647 -4006983
648 -6084093
649 -4810402
650 -2041986
651 -3695828
652 -5830848
653 -5465722
654 -3362094
655 -2193989
656 -5212644
657 -6514555
658 -3978809
659 -2632031
660 -3382876
661 -5911284
662 -5830954
663 -2609032
664 -2810882
665 -4983997
666 -5800793
667 -4359359
668 -1979540
669 -3924296
670 -6326378
671 -4683368
672 -2971631
673 -3185212
674 -5722246
675 -6295716
676 -2793539
677 -2296868
678 -4687675
679 -5739217
680 -4485243
681 -1985090
682 -3611351
683 -6641070
684 -5397182
685 -3127963
686 -2414732
687 -4651795
688 -6586986
689 -3765664
690 -1997085
691 -3801916
692 -5820965
693 -5705342
694 -2590812
695 -2603380
696 -5926664
697 -5866198
698 -3756852
699 -2419672
700 -3906737
701 -6329749
702 -4305378
703 -2214554
704 -3560887
705 -5472180
706 -5876522
707 -3063480
708 -2260691
709 -5574850
710 -6187528
711 -4015941
712 -2192666
713 -3300926
714 -6496051
715 -5289803
716 -2382733
717 -2958653
718 -5100069
719 -6430244
720 -3933816
721 -1681429
722 -4248197
723 -6067047
724 -5055698
725 -2989569
726 -2622410
727 -5623120
728 -5827348
729 -3067867
730 -2652913
731 -4214008
732 -6105927
733 -4609879
734 -1981010
735 -4003877
736 -6118804
737 -5252077
738 -3211138
739 -2434040
740 -5195771
741 -5881178
742 -3115398
743 -2444439
744 -3890671
745 -6081656
746 -5441953
747 -2341913
748 -3226355
749 -5622046
750 -5631435
751 -3738685
752 -1874520
753 -4169461
754 -6258527
755 -4080225
756 -2487364
757 -3276926
758 -5785499
759 -6080965
760 -2720748
761 -2686780
762 -5218303
763 -5624654
764 -3998026
765 -1954748
766 -3837800
767 -6466171
768 -4680902
769 -2640785
770 -2742303
771 -5062242
772 -6453543
773 -3471069
774 -2194027
775 -4428335
776 -5875196
777 -5130116
778 -2330447
779 -2744970
780 -5908168
781 -5393066
782 -3327779
783 -2624472
784 -4190545
785 -6150402
786 -4070514
787 -2426321
788 -4159292
789 -5580787
790 -5357076
791 -2903837
792 -2574860
793 -5546675
794 -5492827
795 -3450562
796 -2643755
797 -4000313
798 -6310786
799 -4603886
800 -2249497
801 -3628873
802 -5363218
803 -5570536
804 -3178775
805 -1985553
806 -4888631
807 -5803460
808 -4060999
809 -2823049
810 -3454798
811 -6119150
812 -5453112
813 -2621978
814 -2980657
815 -4669541
816 -5652051
817 -3815132
818 -1813009
819 -4371229
820 -6135809
821 -4539180
822 -2863008
823 -3077988
824 -5813310
825 -5676991
826 -2592637
827 -2645013
828 -4507692
829 -5818999
830 -4473578
831 -1925327
832 -3711601
833 -6039284
834 -5076394
835 -3093998
836 -2240142
837 -4919815
838 -6326182
839 -3503589
840 -2395814
841 -3934213
842 -5964236
843 -5361487
844 -2064976
845 -2770555
846 -5619426
847 -5393212
848 -3476374
849 -2085559
850 -4365608
851 -6599363
852 -4241443
853 -2499836
854 -3440192
855 -5485789
856 -5783081
857 -2580399
858 -2189792
859 -5047519
860 -5756873
861 -4304859
862 -2258382
863 -3568408
864 -6468011
865 -4946452
866 -2577758
867 -2741724
868 -4767326
869 -6155336
870 -3490387
871 -2111740
872 -4579953
873 -5853372
874 -4898996
875 -2564182
876 -2814300
877 -5883314
878 -5282074
879 -2859572
880 -2512620
881 -4207350
882 -6169343
883 -4107911
884 -2014102
885 -4065613
886 -5786870
887 -5306250
888 -2875022
889 -2206322
890 -5317339
891 -5790314
892 -3505410
893 -2496358
894 -3564243
895 -6038903
896 -5047684
897 -2302678
898 -3238313
899 -5122766
900 -5558374
901 -3570737
902 -1930046
903 -4600125
904 -6051129
905 -4148520
906 -2728027
907 -3191986
908 -5656280
909 -5320262
910 -2360759
911 -2796527
912 -4771265
913 -5642075
914 -4242323
915 -2174967
916 -4126401
917 -6002499
918 -4493353
919 -2873273
920 -2676733
921 -5062316
922 -5806745
923 -2958958
924 -2490556
925 -4347602
926 -5747812
927 -4880342
928 -2209016
929 -3354705
930 -5832930
931 -4928446
932 -3159123
933 -2499929
934 -4639018
935 -6155521
936 -3606825
937 -2513870
938 -3988521
939 -5402867
940 -5064306
941 -2397311
942 -2809780
943 -5487630
944 -5183460
945 -3565873
946 -2517122
947 -4201720
948 -6376035
949 -4256541
950 -2381802
951 -3463114
952 -5168040
953 -5451129
954 -2724195
955 -2271120
956 -5185020
957 -5609833
958 -3991558
959 -2413964
960 -3426006
961 -6144891
962 -4809114
963 -2419931
964 -2946357
965 -4804482
966 -5919642
967 -3471796
968 -1943629
969 -4583699
970 -5829301
971 -4562680
972 -2542240
973 -2665053
974 -5633716
975 -5323635
976 -2837213
977 -2794235
978 -4446159
979 -6139888
980 -4299379
981 -1878226
982 -3738699
983 -5537440
984 -4947871
985 -2913601
986 -2201496
987 -5180021
988 -5938583
989 -3412866
990 -2559267
991 -3820370
992 -6019914
993 -4989937
994 -2010723
995 -3136293
996 -5343510
997 -5334835
998 -3443726
999 -1960174
1000 -4551971
1001 -6217100
1002 -3975563
1003 -2481838
1004 -3119918
1005 -5516456
1006 -5550164
1007 -2424035
1008 -2589149
1009 -4940123
1010 -5744028
1011 -4299454
1012 -1990786
1013 -3718002
1014 -6101874
1015 -4485904
1016 -2586100
1017 -2615448
1018 -4992205
1019 -6052584
1020 -3166266
1021 -2425988
1022 -4438255
1023 -5609862
1024 -4763384
1025 -2152252
1026 -2907063
1027 -5728339
1028 -5025792
1029 -3151143
1030 -2527580
1031 -4442307
1032 -6281563
1033 -3880928
1034 -2281978
1035 -3850137
1036 -5272655
1037 -5069714
1038 -2523805
1039 -2445261
1040 -5389239
1041 -5416288
1042 -3610025
1043 -2534627
1044 -3858456
1045 -6196765
1046 -4444435
1047 -2196766
1048 -3218131
1049 -4928908
1050 -5540270
1051 -3259350
1052 -2170858
1053 -4871582
1054 -5710703
1055 -4190126
1056 -2635273
1057 -3107666
1058 -5738367
1059 -5004932
1060 -2570714
1061 -3028140
1062 -4642727
1063 -5683657
1064 -3813958
1065 -1988258
1066 -4209098
1067 -5542531
1068 -4394124
1069 -2869867
1070 -2818338
1071 -5438955
1072 -5477364
1073 -2950521
1074 -2877396
1075 -4345756
1076 -5716474
1077 -4265277
1078 -1791871
1079 -3508220
1080 -5506923
1081 -4808045
1082 -3095400
1083 -2397673
1084 -5005904
1085 -5992068
1086 -3434070
1087 -2621447
1088 -3794074
1089 -5522067
1090 -4848318
1091 -2046395
1092 -2987678
1093 -5333630
1094 -5273523
1095 -3717545
1096 -2306245
1097 -4361188
1098 -6086873
1099 -3821234
1100 -2400206
1101 -3265420
1102 -5286648
1103 -5449312
1104 -2577111
1105 -2654072
1106 -5019660
1107 -5377925
1108 -4066635
1109 -2234869
1110 -3644753
1111 -6058575
1112 -4443047
1113 -2567348
1114 -2863815
1115 -4887071
1116 -5919445
1117 -3150724
1118 -2191751
1119 -4457181
1120 -5448969
1121 -4506534
1122 -2281492
1123 -2917800
1124 -5863398
1125 -5133862
1126 -3012113
1127 -2687253
1128 -4323925
1129 -5958080
1130 -3688767
1131 -1993027
1132 -3929962
1133 -5386831
1134 -5021416
1135 -2715919
1136 -2406657
1137 -5464823
1138 -5669939
1139 -3453571
1140 -2399342
1141 -3608911
1142 -6012392
1143 -4545316
1144 -2015353
1145 -3240900
1146 -5148283
1147 -5576607
1148 -3412532
1149 -2010047
1150 -4637470
1151 -5663520
1152 -3823122
1153 -2474244
1154 -3097713
1155 -5721076
1156 -5229757
1157 -2500141
1158 -3015868
1159 -4845887
1160 -5681364
1161 -3876956
1162 -1759203
1163 -3906236
1164 -5686416
1165 -4328040
1166 -2675889
1167 -2567235
1168 -5290973
1169 -5908127
1170 -3044911
1171 -2526772
1172 -4153519
1173 -5680754
1174 -4636860
1175 -1892494
1176 -3182865
1177 -5561920
1178 -4917653
1179 -3255806
1180 -2382496
1181 -4503574
1182 -5832193
1183 -3458627
1184 -2564633
1185 -3786888
1186 -5297142
1187 -5049590
1188 -2481784
1189 -3036603
1190 -5424749
1191 -5137130
1192 -3562227
1193 -2244232
1194 -3873652
1195 -5916776
1196 -3981549
1197 -2439366
1198 -3353571
1199 -5193412
1200 -5675943
1201 -2908122
1202 -2383650
1203 -4878514
1204 -5318671
1205 -3983474
1206 -2240712
1207 -3247080
1208 -5868624
1209 -4680720
1210 -2745727
1211 -3095628
1212 -4716091
1213 -5747319
1214 -3351466
1215 -2030231
1216 -4220566
1217 -5209918
1218 -4436038
1219 -2711539
1220 -2903460
1221 -5620602
1222 -5239451
1223 -3090386
1224 -2763544
1225 -4078567
1226 -5721784
1227 -3895046
1228 -1854093
1229 -3726817
1230 -5341498
1231 -4951713
1232 -2997861
1233 -2398066
1234 -5193748
1235 -5641831
1236 -3402825
1237 -2541224
1238 -3510879
1239 -5619430
1240 -4685523
1241 -2287075
1242 -3443477
1243 -5033169
1244 -4955955
1245 -3333354
1246 -2201509
1247 -4579158
1248 -5604525
1249 -3697001
1250 -2700932
1251 -3359176
1252 -5589224
1253 -5280085
1254 -2398531
1255 -2813053
1256 -4808858
1257 -5380355
1258 -3823852
1259 -1812874
1260 -3792986
1261 -5830205
1262 -4355741
1263 -2881099
1264 -2966271
1265 -5176955
1266 -5641906
1267 -2739486
1268 -2452261
1269 -4419130
1270 -5377656
1271 -4336459
1272 -2072612
1273 -3404424
1274 -5841220
1275 -4766125
1276 -2937680
1277 -2418808
1278 -4481139
1279 -5952108
1280 -3340269
1281 -2088272
1282 -3853493
1283 -5567810
1284 -5272290
1285 -2408564
1286 -2499724
1287 -5400686
1288 -5352469
1289 -3419986
1290 -2021189
1291 -3557226
1292 -6083285
1293 -4387975
1294 -2349558
1295 -3245274
1296 -4979587
1297 -5599226
1298 -3122338
1299 -2147290
1300 -4642490
1301 -5322435
1302 -4028019
1303 -2491349
1304 -3099432
1305 -5697704
1306 -4856035
1307 -2676386
1308 -2990058
1309 -4463128
1310 -5557954
1311 -3608979
1312 -1972322
1313 -4119089
1314 -5378247
1315 -4513582
1316 -2884717
1317 -2779279
1318 -5386742
1319 -5240995
1320 -2815544
1321 -2612349
1322 -4055152
1323 -5640922
1324 -4169747
1325 -1993390
1326 -3813403
1327 -5504270
1328 -4767420
1329 -3002234
1330 -2339901
1331 -4838791
1332 -5508707
1333 -3259954
1334 -2594981
1335 -3618800
1336 -5520429
1337 -4957367
1338 -2321461
1339 -3131097
1340 -5019288
1341 -4971109
1342 -3417363
1343 -2043328
1344 -4259679
1345 -5878375
1346 -3859810
1347 -2546266
1348 -3215459
1349 -5374398
1350 -5458356
1351 -2506413
1352 -2542430
1353 -4640871
1354 -5132716
1355 -3975602
1356 -2218421
1357 -3684654
1358 -5748319
1359 -4383110
1360 -2931190
1361 -2900130
1362 -4590160
1363 -5500571
1364 -3020328
1365 -2356322
1366 -4328531
1367 -5300952
1368 -4511860
1369 -2301880
1370 -3020114
1371 -5646065
1372 -4880212
1373 -3029346
1374 -2498489
1375 -4101545
1376 -5771551
1377 -3629487
1378 -2188845
1379 -3855354
1380 -5221456
1381 -5017616
1382 -2753057
1383 -2513252
1384 -5084910
1385 -5025678
1386 -3349192
1387 -2546054
1388 -3685187
1389 -5787610
1390 -4327146
1391 -2392178
1392 -3521884
1393 -4882436
1394 -5073351
1395 -3035895
1396 -2126017
1397 -4631296
1398 -5312580
1399 -3821163
1400 -2678250
1401 -3307649
1402 -5725299
1403 -4855752
1404 -2264456
1405 -2829554
1406 -4609012
1407 -5490028
1408 -3643175
1409 -1933490
1410 -4223170
1411 -5613516
1412 -4248225
1413 -2685397
1414 -2683957
1415 -5185875
1416 -5247816
1417 -2719778
1418 -2706511
1419 -4220601
1420 -5458530
1421 -4317685
1422 -2114441
1423 -3595287
1424 -5375603
1425 -4593687
1426 -2956346
1427 -2203990
1428 -4592242
1429 -5725905
1430 -3265251
1431 -2431869
1432 -3841683
1433 -5622025
1434 -4953847
1435 -2093642
1436 -2853597
1437 -5195581
1438 -4953403
1439 -3330840
1440 -2084803
1441 -4068546
1442 -5926517
1443 -3916740
1444 -2476323
1445 -3177343
1446 -5015239
1447 -5417700
1448 -2707546
1449 -2348546
1450 -4617390
1451 -5265907
1452 -4146130
1453 -2265026
1454 -3338880
1455 -5778786
1456 -4448624
1457 -2544484
1458 -2723485
1459 -4508122
1460 -5633021
1461 -3255436
1462 -2186384
1463 -4280938
1464 -5331095
1465 -4567757
1466 -2450004
1467 -2655435
1468 -5395562
1469 -4975923
1470 -2983607
1471 -2572408
1472 -3981146
1473 -5718584
1474 -3939880
1475 -2183255
1476 -3728069
1477 -4970272
1478 -4705881
1479 -2830545
1480 -2374276
1481 -4952957
1482 -5251140
1483 -3494806
1484 -2761828
1485 -3654063
1486 -5619478
1487 -4438196
1488 -2101387
1489 -3089309
1490 -4735362
1491 -5069495
1492 -3276539
1493 -2034819
1494 -4501411
1495 -5632703
1496 -3959773
1497 -2749443
1498 -3166225
1499 -5259726
1500 -4784609
1501 -2331857
1502 -2840132
1503 -4416447
1504 -5119577
1505 -3963041
1506 -2264233
1507 -3905598
1508 -5333694
1509 -4168693
1510 -2914131
1511 -2753847
1512 -4827961
1513 -5311016
1514 -2858550
1515 -2652997
1516 -4233393
1517 -5256090
1518 -4263919
1519 -2048838
1520 -3334338
1521 -5376464
1522 -4452957
1523 -2969193
1524 -2522556
1525 -4547120
1526 -5736232
1527 -3378857
1528 -2453808
1529 -3724799
1530 -5037877
1531 -4742641
1532 -2347379
1533 -2732281
1534 -5065991
1535 -4933763
1536 -3552248
1537 -2452639
1538 -3866350
1539 -5706685
1540 -3818149
1541 -2273808
1542 -3230851
1543 -4792805
1544 -5105963
1545 -2765456
1546 -2460921
1547 -4930013
1548 -5270929
1549 -3870046
1550 -2346753
1551 -3238336
1552 -5581805
1553 -4323128
1554 -2319144
1555 -2830177
1556 -4523255
1557 -5507879
1558 -3312655
1559 -2093781
1560 -4383186
1561 -5383093
1562 -4276051
1563 -2449255
1564 -2664327
1565 -5303750
1566 -4922793
1567 -2751394
1568 -2654451
1569 -4081840
1570 -5623928
1571 -4017477
1572 -1949905
1573 -3538048
1574 -5074313
1575 -4661924
1576 -2849966
1577 -2255970
1578 -4945316
1579 -5534610
1580 -3273841
1581 -2440492
1582 -3535387
1583 -5486995
1584 -4513541
1585 -2022087
1586 -3102025
1587 -4960585
1588 -5036246
1589 -3464714
1590 -2144099
1591 -4202045
1592 -5480338
1593 -3754693
1594 -2526818
1595 -2886338
1596 -4996871
1597 -5158388
1598 -2605033
1599 -2728788
1600 -4569764
1601 -5214927
1602 -3931011
1603 -1981778
1604 -3515562
1605 -5450874
1606 -4125619
1607 -2657739
1608 -2674890
1609 -4711605
1610 -5536907
1611 -3051860
1612 -2465489
1613 -4119050
1614 -5124288
1615 -4418539
1616 -2168127
1617 -2812580
1618 -5125424
1619 -4644636
1620 -3191337
1621 -2536614
1622 -4101874
1623 -5649272
1624 -3619492
1625 -2338706
1626 -3611774
1627 -4836883
1628 -4724314
1629 -2626151
1630 -2638860
1631 -4946808
1632 -4842655
1633 -3423069
1634 -2520972
1635 -3606542
1636 -5480816
1637 -3969503
1638 -2296161
1639 -3290517
1640 -4707371
1641 -5074452
1642 -3020498
1643 -2298258
1644 -4657355
1645 -5133912
1646 -3683837
1647 -2412288
1648 -3089465
1649 -5369435
1650 -4529633
1651 -2553907
1652 -3078334
1653 -4428408
1654 -5215400
1655 -3507895
1656 -2024172
1657 -3938562
1658 -5063100
1659 -4113638
1660 -2690091
1661 -2702622
1662 -5130848
1663 -5107775
1664 -2903554
1665 -2806323
1666 -4025916
1667 -5166860
1668 -3876487
1669 -1925235
1670 -3478713
1671 -5027126
1672 -4419892
1673 -3012251
1674 -2519839
1675 -4734219
1676 -5343189
1677 -3162114
1678 -2538715
1679 -3551086
1680 -5103647
1681 -4506284
1682 -2137741
1683 -2969080
1684 -4922687
1685 -4839175
1686 -3364345
1687 -2155938
1688 -4103618
1689 -5549651
1690 -3607083
1691 -2423228
1692 -3152529
1693 -4946548
1694 -5070762
1695 -2588631
1696 -2616804
1697 -4547296
1698 -4892564
1699 -3691693
1700 -2054551
1701 -3410020
1702 -5507613
1703 -4199488
1704 -2655462
1705 -2846708
1706 -4608261
1707 -5443868
1708 -2976022
1709 -2148611
1710 -4078189
1711 -5000063
1712 -4169716
1713 -2215281
1714 -2878204
1715 -5358658
1716 -4705052
1717 -2956192
1718 -2584666
1719 -3980102
1720 -5418425
1721 -3502406
1722 -2041424
1723 -3608854
1724 -4951301
1725 -4714125
1726 -2679529
1727 -2464650
1728 -5002141
1729 -5070719
1730 -3244833
1731 -2367309
1732 -3439229
1733 -5419937
1734 -4074595
1735 -2047988
1736 -3139227
1737 -4771442
1738 -5112852
1739 -3204056
1740 -2079214
1741 -4277311
1742 -5143259
1743 -3758561
1744 -2554220
1745 -2949470
1746 -5174696
1747 -4774110
1748 -2492395
1749 -2771917
1750 -4219053
1751 -5041732
1752 -3638099
1753 -1995035
1754 -3771807
1755 -5153475
1756 -4100176
1757 -2786340
1758 -2698101
1759 -4851514
1760 -5104188
1761 -2760990
1762 -2482706
1763 -3792519
1764 -4991876
1765 -4143255
1766 -2091711
1767 -3273173
1768 -5146450
1769 -4639854
1770 -3138632
1771 -2302385
1772 -4204442
1773 -5314148
1774 -3251720
1775 -2395542
1776 -3404544
1777 -4811541
1778 -4630813
1779 -2515347
1780 -2945166
1781 -4777939
1782 -4620573
1783 -3405029
1784 -2283883
1785 -3673023
1786 -5299628
1787 -3701741
1788 -2522139
1789 -3270493
1790 -4734216
1791 -4969442
1792 -2677112
1793 -2424698
1794 -4445322
1795 -4746258
1796 -3613311
1797 -2244777
1798 -3267971
1799 -5342235
1800 -4192923
1801 -2662504
1802 -3007182
1803 -4353952
1804 -5108988
1805 -3102068
1806 -2179333
1807 -4033990
1808 -4828886
1809 -4058607
1810 -2496776
1811 -2853200
1812 -5135772
1813 -4564390
1814 -2702227
1815 -2594664
1816 -3929516
1817 -5294386
1818 -3656567
1819 -2067398
1820 -3676082
1821 -4971925
1822 -4521176
1823 -2716689
1824 -2294825
1825 -4632989
1826 -4870365
1827 -3059057
1828 -2456868
1829 -3442916
1830 -5237587
1831 -4319722
1832 -2288812
1833 -3242105
1834 -4677415
1835 -4708068
1836 -3107096
1837 -2049842
1838 -4097443
1839 -5016167
1840 -3471132
1841 -2568360
1842 -3156704
1843 -5111191
1844 -4773581
1845 -2378377
1846 -2702374
1847 -4383091
1848 -4933587
1849 -3516565
1850 -1856858
1851 -3623615
1852 -5327181
1853 -4079032
1854 -2660544
1855 -2636760
1856 -4640849
1857 -5119690
1858 -2712061
1859 -2285561
1860 -3836594
1861 -4903138
1862 -4171307
1863 -2209826
1864 -3146093
1865 -5078240
1866 -4376003
1867 -2916625
1868 -2343561
1869 -4036639
1870 -5281586
1871 -3253183
1872 -2230599
1873 -3536593
1874 -4905159
1875 -4623227
1876 -2349311
1877 -2519316
1878 -4769934
1879 -4678545
1880 -3188030
1881 -2157934
1882 -3525283
1883 -5445245
1884 -3937997
1885 -2361433
1886 -3121731
1887 -4488938
1888 -4806585
1889 -2739491
1890 -2160099
1891 -4262587
1892 -4825486
1893 -3757928
1894 -2457053
1895 -3051498
1896 -5164624
1897 -4378037
1898 -2550557
1899 -2754242
1900 -4030124
1901 -4948257
1902 -3264823
1903 -2018954
1904 -3849679
1905 -4934511
1906 -4182174
1907 -2685535
1908 -2633373
1909 -4782081
1910 -4612497
1911 -2715250
1912 -2536624
1913 -3676736
1914 -4994341
1915 -3846976
1916 -2182894
1917 -3504515
1918 -4753863
1919 -4307785
1920 -2896145
1921 -2357746
1922 -4349425
1923 -4800326
1924 -3039269
1925 -2552469
1926 -3458360
1927 -4996797
1928 -4340881
1929 -2217222
1930 -2947949
1931 -4550750
1932 -4551979
1933 -3120945
1934 -1994046
1935 -3924796
1936 -5197113
1937 -3564123
1938 -2501008
1939 -3021060
1940 -4695364
1941 -4674230
1942 -2444361
1943 -2558553
1944 -4166272
1945 -4611456
1946 -3643038
1947 -2180574
1948 -3436210
1949 -5074259
1950 -3899011
1951 -2625814
1952 -2694172
1953 -4270166
1954 -4885133
1955 -2788617
1956 -2352809
1957 -3986067
1958 -4814902
1959 -4072657
1960 -2227290
1961 -2873283
1962 -4898851
1963 -4223947
1964 -2758989
1965 -2450578
1966 -3903437
1967 -5143841
1968 -3356218
1969 -2281788
1970 -3625769
1971 -4679962
1972 -4343374
1973 -2439779
1974 -2454071
1975 -4605426
1976 -4484616
1977 -3029158
1978 -2417064
1979 -3587594
1980 -5250048
1981 -3850045
1982 -2214950
1983 -3132929
1984 -4404049
1985 -4602262
1986 -2788819
1987 -2048248
1988 -4186483
1989 -4873940
1990 -3571896
1991 -2382590
1992 -2984479
1993 -5102637
1994 -4379004
1995 -2269496
1996 -2632675
1997 -4107657
1998 -4859691
1999 -3300846
2000 -1953000
2001 -3795866
2002 -4944200
2003 -3904330
2004 -2523865
2005 -2531423
2006 -4628745
2007 -4703156
2008 -2686098
2009 -2480478
2010 -3684689
2011 -4913141
2012 -3954077
2013 -1975675
2014 -3065247
2015 -4720897
2016 -4318717
2017 -2832127
2018 -2136106
2019 -4137690
2020 -5051256
2021 -3169545
2022 -2432465
2023 -3329790
2024 -4672840
2025 -4232066
2026 -2165691
2027 -2718568
2028 -4402837
2029 -4382450
2030 -3270756
2031 -2317089
2032 -3792709
2033 -5043076
2034 -3455152
2035 -2412458
2036 -3001372
2037 -4407642
2038 -4523120
2039 -2431490
2040 -2395846
2041 -4282195
2042 -4712158
2043 -3632573
2044 -2181011
2045 -3258499
2046 -5106681
2047 -3921531
2048 -2392682
2049 -2542747
2050 -4059472
2051 -4924117
2052 -2997043
2053 -2179083
2054 -3844842
2055 -4742159
2056 -4061429
2057 -2311674
2058 -2642073
2059 -4760537
2060 -4301824
2061 -2733958
2062 -2464449
2063 -3676750
2064 -4984269
2065 -3504948
2066 -2160298
2067 -3372336
2068 -4442165
2069 -4266421
2070 -2653521
2071 -2279234
2072 -4345576
2073 -4661982
2074 -3271917
2075 -2469070
2076 -3148842
2077 -4832145
2078 -3948365
2079 -2159547
2080 -2930872
2081 -4275214
2082 -4522095
2083 -3060116
2084 -2232203
2085 -4061418
2086 -4633091
2087 -3268886
2088 -2467088
2089 -2969261
2090 -4618584
2091 -4171298
2092 -2340367
2093 -2797077
2094 -4133679
2095 -4688475
2096 -3475313
2097 -2031241
2098 -3468181
2099 -4690167
2100 -3674820
2101 -2444077
2102 -2450167
2103 -4401915
2104 -4771916
2105 -2742973
2106 -2522883
2107 -3818618
2108 -4683287
2109 -3769375
2110 -2033310
2111 -3078586
2112 -4590097
2113 -3868217
2114 -2688011
2115 -2401740
2116 -4102283
2117 -4971362
2118 -3109612
2119 -2388009
2120 -3422785
2121 -4533231
2122 -4112690
2123 -2101196
2124 -2562175
2125 -4544435
2126 -4438483
2127 -3080455
2128 -2143525
2129 -3540446
2130 -5049366
2131 -3511425
2132 -2252714
2133 -2963801
2134 -4293797
2135 -4578916
2136 -2636891
2137 -2268760
2138 -4110940
2139 -4565586
2140 -3489278
2141 -2133339
2142 -2901232
2143 -4845067
2144 -3920421
2145 -2403180
2146 -2779825
2147 -4113050
2148 -4772301
2149 -2961981
2150 -2013435
2151 -3685782
2152 -4484549
2153 -3743739
2154 -2347824
2155 -2568775
2156 -4652863
2157 -4438441
2158 -2783318
2159 -2503021
2160 -3573757
2161 -4835062
2162 -3493565
2163 -1810346
2164 -3073733
2165 -4452847
2166 -4159250
2167 -2593626
2168 -2247797
2169 -4405930
2170 -4740944
2171 -2980973
2172 -2364898
2173 -3199882
2174 -4631861
2175 -3831418
2176 -2001978
2177 -2788435
2178 -4250534
2179 -4454570
2180 -3140561
2181 -2079646
2182 -3796335
2183 -4842793
2184 -3449613
2185 -2327130
2186 -2659302
2187 -4442552
2188 -4444661
2189 -2349084
2190 -2428306
2191 -3934027
2192 -4526463
2193 -3474641
2194 -2008607
2195 -3247269
2196 -4665167
2197 -3710521
2198 -2656243
2199 -2650268
2200 -4115525
2201 -4597189
2202 -2711161
2203 -2289005
2204 -3539601
2205 -4381683
2206 -3778820
2207 -2128861
2208 -2869506
2209 -4663231
2210 -4103723
2211 -2822874
2212 -2385818
2213 -3725648
2214 -4766748
2215 -3082768
2216 -2135682
2217 -3141684
2218 -4206098
2219 -4166826
2220 -2515717
2221 -2559693
2222 -4351879
2223 -4284726
2224 -3072844
2225 -2225364
2226 -3164438
2227 -4677996
2228 -3468748
2229 -2183270
2230 -2993941
2231 -4196555
2232 -4424035
2233 -2744380
2234 -2289705
2235 -4098551
2236 -4385556
2237 -3205321
2238 -2178753
2239 -2772347
2240 -4556677
2241 -3919757
2242 -2436055
2243 -2788340
2244 -3934008
2245 -4620415
2246 -3144155
2247 -1927670
2248 -3488324
2249 -4471107
2250 -3652602
2251 -2313083
2252 -2406791
2253 -4452460
2254 -4359098
2255 -2568387
2256 -2502090
2257 -3610535
2258 -4567363
2259 -3467442
2260 -1990387
2261 -3208314
2262 -4405216
2263 -3962357
2264 -2733802
2265 -2250341
2266 -3960505
2267 -4463340
2268 -2810452
2269 -2237929
2270 -3107602
2271 -4529642
2272 -4042197
2273 -2155600
2274 -2791289
2275 -4296073
2276 -4182480
2277 -2915442
2278 -2046725
2279 -3625678
2280 -4605006
2281 -3094692
2282 -2283647
2283 -2934721
2284 -4381007
2285 -4381539
2286 -2412068
2287 -2430202
2288 -3959236
2289 -4302030
2290 -3223561
2291 -1843130
2292 -3041069
2293 -4734892
2294 -3681031
2295 -2417165
2296 -2596707
2297 -4075541
2298 -4655395
2299 -2697042
2300 -2060699
2301 -3508791
2302 -4293985
2303 -3676141
2304 -2071216
2305 -2596035
2306 -4553208
2307 -4135550
2308 -2737117
2309 -2314026
2310 -3489438
2311 -4699075
2312 -3170256
2313 -1949535
2314 -3117232
2315 -4280342
2316 -4100258
2317 -2378643
2318 -2234370
2319 -4212144
2320 -4271347
2321 -2915716
2322 -2242140
2323 -3109667
2324 -4633508
2325 -3655091
2326 -2164196
2327 -2846282
2328 -4014486
2329 -4309482
2330 -2756214
2331 -1888996
2332 -3660109
2333 -4391545
2334 -3284513
2335 -2253576
2336 -2722347
2337 -4607056
2338 -4202623
2339 -2359627
2340 -2543663
2341 -3678469
2342 -4288466
2343 -3096987
2344 -1890426
2345 -3311717
2346 -4358052
2347 -3629123
2348 -2578928
2349 -2455957
2350 -4106574
2351 -4325933
2352 -2612931
2353 -2334375
2354 -3281010
2355 -4261030
2356 -3556545
2357 -2019844
2358 -3017257
2359 -4372082
2360 -3873049
2361 -2722276
2362 -2245114
2363 -3751748
2364 -4389774
2365 -2774318
2366 -2261355
2367 -3146804
2368 -4252389
2369 -3933745
2370 -2193374
2371 -2591085
2372 -4075886
2373 -4015571
2374 -2988972
2375 -2081652
2376 -3290747
2377 -4541387
2378 -3245448
2379 -2287927
2380 -2871579
2381 -4100791
2382 -4211700
2383 -2372965
2384 -2244123
2385 -3802260
2386 -4072355
2387 -3242270
2388 -2176832
2389 -3013742
2390 -4547513
2391 -3609334
2392 -2365306
2393 -2545901
2394 -3704968
2395 -4355735
2396 -2708374
2397 -1988150
2398 -3498339
2399 -4244520
2400 -3612063
2401 -2247194
2402 -2596715
2403 -4443595
2404 -3941526
2405 -2424185
2406 -2285698
2407 -3379673
2408 -4436552
2409 -3138066
2410 -2020109
2411 -3270566
2412 -4212328
2413 -3863525
2414 -2422498
2415 -2151263
2416 -4014297
2417 -4180973
2418 -2723734
2419 -2188994
2420 -3085982
2421 -4563478
2422 -3646861
2423 -1975938
2424 -2803363
2425 -4069111
2426 -4096326
2427 -2677782
2428 -1852428
2429 -3597111
2430 -4368054
2431 -3158763
2432 -2304815
2433 -2707286
2434 -4273936
2435 -3990225
2436 -2155586
2437 -2407703
2438 -3697181
2439 -4212848
2440 -3142578
2441 -1879850
2442 -3262244
2443 -4501920
2444 -3492411
2445 -2315217
2446 -2323082
2447 -3990976
2448 -4307045
2449 -2377923
2450 -2094369
2451 -3363631
2452 -4304605
2453 -3654623
2454 -2002108
2455 -2726458
2456 -4263982
2457 -3829611
2458 -2624483
2459 -2020392
2460 -3407714
2461 -4494488
2462 -2983903
2463 -2152555
2464 -3033257
2465 -4133687
2466 -3933023
2467 -2162916
2468 -2318810
2469 -3981466
2470 -3927330
2471 -2860169
2472 -2056683
2473 -3100489
2474 -4515489
2475 -3370856
2476 -2235224
2477 -2767261
2478 -3849640
2479 -4118326
2480 -2442542
2481 -2000571
2482 -3644905
2483 -4128863
2484 -3282351
2485 -2176430
2486 -2690904
2487 -4357595
2488 -3668762
2489 -2269296
2490 -2468074
2491 -3535857
2492 -4257010
2493 -2888379
2494 -1968516
2495 -3368607
2496 -4094660
2497 -3493262
2498 -2321285
2499 -2366557
2500 -4067767
2501 -3856240
2502 -2406813
2503 -2318057
2504 -3296646
2505 -4365479
2506 -3333495
2507 -1977650
2508 -3016233
2509 -3996348
2510 -3680420
2511 -2505584
2512 -2088198
2513 -3717008
2514 -4081502
2515 -2747681
2516 -2339404
2517 -3002992
2518 -4186578
2519 -3616840
2520 -2050253
2521 -2703381
2522 -3836973
2523 -3790876
2524 -2718986
2525 -1976421
2526 -3518472
2527 -4352424
2528 -3027376
2529 -2244776
2530 -2690631
2531 -4024952
2532 -3832260
2533 -2033541
2534 -2310732
2535 -3717633
2536 -4072230
2537 -3130627
2538 -1922130
2539 -3035528
2540 -4346609
2541 -3411014
2542 -2339393
2543 -2298303
2544 -3621004
2545 -4181536
2546 -2519239
2547 -2143367
2548 -3375666
2549 -4078225
2550 -3476062
2551 -1976601
2552 -2591389
2553 -4175096
2554 -3569605
2555 -2422299
2556 -2237450
2557 -3509226
2558 -4421525
2559 -2846205
2560 -1988757
2561 -3072318
2562 -3989734
2563 -3721219
2564 -2087771
2565 -2144787
2566 -3947245
2567 -3944610
2568 -2803214
2569 -2126330
2570 -3017358
2571 -4424970
2572 -3314409
2573 -1980275
2574 -2649008
2575 -3730851
2576 -3940806
2577 -2425214
2578 -1945429
2579 -3731249
2580 -4169724
2581 -3069363
2582 -2087862
2583 -2586419
2584 -4251854
2585 -3642102
2586 -2059662
2587 -2347583
2588 -3500723
2589 -4180510
2590 -2920046
2591 -1825449
2592 -3254583
2593 -4151043
2594 -3394410
2595 -2239374
2596 -2164348
2597 -3859613
2598 -3950714
2599 -2418702
2600 -2269476
2601 -3188765
2602 -4172773
2603 -3341852
2604 -1830718
2605 -2771786
2606 -3953756
2607 -3595908
2608 -2485727
2609 -2024667
2610 -3627714
2611 -4224285
2612 -2690528
2613 -2122897
2614 -2860372
2615 -4031438
2616 -3611085
2617 -1881757
2618 -2371687
2619 -3794719
2620 -3853107
2621 -2892074
2622 -1978016
2623 -3190692
2624 -4276627
2625 -3081373
2626 -2166349
2627 -2466061
2628 -3672067
2629 -3911004
2630 -2284707
2631 -2229429
2632 -3552803
2633 -3886643
2634 -3135848
2635 -1977793
2636 -2782569
2637 -4193977
2638 -3333843
2639 -2249046
2640 -2345168
2641 -3539880
2642 -4161820
2643 -2560024
2644 -2016983
2645 -3296026
2646 -3877374
2647 -3303319
2648 -2004066
2649 -2383484
2650 -4016144
2651 -3606135
2652 -2510619
2653 -2296923
2654 -3214509
2655 -4194392
2656 -2930434
2657 -1902474
2658 -2886320
2659 -3729384
2660 -3590918
2661 -2259538
2662 -2088167
2663 -3779919
2664 -3866678
2665 -2722991
2666 -2205191
2667 -2886241
2668 -4106084
2669 -3157322
2670 -1851572
2671 -2662647
2672 -3687150
2673 -3806438
2674 -2579190
2675 -2000893
2676 -3541436
2677 -3966048
2678 -2857966
2679 -2118393
2680 -2483581
2681 -3938959
2682 -3592830
2683 -2092855
2684 -2421231
2685 -3465618
2686 -3943202
2687 -2925606
2688 -1842429
2689 -3126280
2690 -3989897
2691 -3089456
2692 -2159622
2693 -2253224
2694 -3838097
2695 -3960142
2696 -2259644
2697 -2142717
2698 -3211197
2699 -3985439
2700 -3183309
2701 -1694488
2702 -2666409
2703 -4039623
2704 -3539806
2705 -2446398
2706 -2022200
2707 -3433392
2708 -4156317
2709 -2612628
2710 -1982551
2711 -2766338
2712 -3780824
2713 -3542847
2714 -1945134
2715 -2324993
2716 -3839211
2717 -3769997
2718 -2781521
2719 -1945523
2720 -2995795
2721 -4166080
2722 -2916623
2723 -1923980
2724 -2501774
2725 -3709737
2726 -3912835
2727 -2188054
2728 -1983805
2729 -3571240
2730 -3863993
2731 -2946909
2732 -1853180
2733 -2565871
2734 -4109608
2735 -3337612
2736 -2157670
2737 -2340184
2738 -3396163
2739 -4080708
2740 -2637805
2741 -1814166
2742 -3041219
2743 -3672173
2744 -3220859
2745 -2078349
2746 -2237811
2747 -3920587
2748 -3683920
2749 -2397210
2750 -2200889
2751 -3081414
2752 -4072890
2753 -2908462
2754 -1695301
2755 -2787432
2756 -3736296
2757 -3471271
2758 -2263986
2759 -1989595
2760 -3634966
2761 -3837362
2762 -2584538
2763 -2101066
2764 -2689337
2765 -3941086
2766 -3357098
2767 -1916500
2768 -2530159
2769 -3588306
2770 -3721619
2771 -2611113
2772 -1767709
2773 -3177840
2774 -3891418
2775 -2800794
2776 -2075622
2777 -2431673
2778 -3856227
2779 -3750956
2780 -2101112
2781 -2251819
2782 -3360284
2783 -3795536
2784 -2899051
2785 -1680350
2786 -2744361
2787 -3893505
2788 -3141808
2789 -2273534
2790 -2226479
2791 -3536993
2792 -3931595
2793 -2372871
2794 -2056075
2795 -2989930
2796 -3627456
2797 -3170092
2798 -1872508
2799 -2532791
2800 -3852428
2801 -3374658
2802 -2486999
2803 -2123422
2804 -3158921
2805 -3919045
2806 -2550263
2807 -1922902
2808 -2775589
2809 -3605985
2810 -3434733
2811 -1987607
2812 -2232765
2813 -3796466
2814 -3612028
2815 -2557328
2816 -1918149
2817 -2821401
2818 -4005235
2819 -2875890
2820 -1938930
2821 -2616180
2822 -3507542
2823 -3640641
2824 -2237631
2825 -1933698
2826 -3384220
2827 -3620970
2828 -2840935
2829 -2037577
2830 -2515755
2831 -3952978
2832 -3308215
2833 -2058303
2834 -2354291
2835 -3323124
2836 -3818439
2837 -2449564
2838 -1604844
2839 -3074771
2840 -3784549
2841 -3099990
2842 -2107830
2843 -2295505
2844 -3867018
2845 -3587551
2846 -2131676
2847 -2070779
2848 -2977759
2849 -3860578
2850 -2900444
2851 -1637128
2852 -2699087
2853 -3748113
2854 -3448965
2855 -2357687
2856 -1933879
2857 -3450329
2858 -3797163
2859 -2360725
2860 -1880904
2861 -2623739
2862 -3855576
2863 -3389179
2864 -1814997
2865 -2396169
2866 -3596605
2867 -3583241
2868 -2533826
2869 -1688736
2870 -3007000
2871 -3922038
2872 -2767295
2873 -1982655
2874 -2358702
2875 -3640318
2876 -3685216
2877 -2041932
2878 -2099299
2879 -3285467
2880 -3577082
2881 -2810688
2882 -1718292
2883 -2686417
2884 -3935938
2885 -3088695
2886 -2142869
2887 -2180272
2888 -3335542
2889 -3797325
2890 -2237894
2891 -1852511
2892 -2996439
2893 -3655550
2894 -3187263
2895 -1832530
2896 -2278575
2897 -3830659
2898 -3415992
2899 -2292055
2900 -1944667
2901 -2946830
2902 -3900690
2903 -2616733
2904 -1823031
2905 -2784827
2906 -3571555
2907 -3417224
2908 -2085181
2909 -2007924
2910 -3476094
2911 -3436506
2912 -2467586
2913 -1937013
2914 -2635045
2915 -3918124
2916 -3083477
2917 -1931990
2918 -2508829
2919 -3394699
2920 -3604160
2921 -2297622
2922 -1673196
2923 -3152650
2924 -3607519
2925 -2731826
2926 -1981387
2927 -2394291
2928 -3846677
2929 -3381021
2930 -1995572
2931 -2266814
2932 -3142473
2933 -3606948
2934 -2581922
2935 -1639032
2936 -2866949
2937 -3665895
2938 -3049734
2939 -2153336
2940 -2067905
2941 -3499824
2942 -3596049
2943 -2168949
2944 -2030645
2945 -2878009
2946 -3705051
2947 -3010585
2948 -1685996
2949 -2537298
2950 -3572946
2951 -3190974
2952 -2295052
2953 -1881591
2954 -3145919
2955 -3669571
2956 -2412134
2957 -2032980
2958 -2683590
2959 -3594955
2960 -3273311
2961 -1814014
2962 -2250168
2963 -3413817
2964 -3264768
2965 -2423695
2966 -1806747
2967 -2946924
2968 -3857046
2969 -2686283
2970 -1997402
2971 -2486175
2972 -3451264
2973 -3461238
2974 -1937790
2975 -1958057
2976 -3222234
2977 -3408643
2978 -2724775
2979 -1818303
2980 -2600878
2981 -3908335
2982 -3035891
2983 -1973309
2984 -2133227
2985 -3166511
2986 -3640305
2987 -2180742
2988 -1752192
2989 -3054665
2990 -3553086
2991 -2999982
2992 -1879454
2993 -2230449
2994 -3710813
2995 -3260467
2996 -2121389
2997 -1993635
2998 -2885652
2999 -3778849
3000 -2616601
3001 -1701424
3002 -2743316
3003 -3535463
3004 -3264984
3005 -1986934
3006 -1794974
3007 -3415926
3008 -3533925
3009 -2355312
3010 -1874731
3011 -2612622
3012 -3851384
3013 -3003818
3014 -1651075
3015 -2348945
3016 -3334683
3017 -3430665
3018 -2278064
3019 -1623496
3020 -3087665
3021 -3688370
3022 -2709334
3023 -1940826
3024 -2243099
3025 -3627969
3026 -3367980
3027 -1809905
3028 -1996107
3029 -3046482
3030 -3590636
3031 -2709861
3032 -1617181
3033 -2728851
3034 -3677672
3035 -2921924
3036 -2014906
3037 -1942477
3038 -3279329
3039 -3546809
3040 -2114056
3041 -1938895
3042 -2838103
3043 -3559530
3044 -3035008
3045 -1704883
3046 -2350751
3047 -3520738
3048 -3090699
3049 -2173608
3050 -1785232
3051 -3004876
3052 -3740190
3053 -2434780
3054 -1898881
3055 -2618906
3056 -3431850
3057 -3227195
3058 -1804157
3059 -2020600
3060 -3303072
3061 -3233719
3062 -2471629
3063 -1817501
3064 -2660800
3065 -3735083
3066 -2748484
3067 -1905284
3068 -2327779
3069 -3197629
3070 -3415791
3071 -2059433
3072 -1823982
3073 -3139949
3074 -3387081
3075 -2699924
3076 -1860018
3077 -2372386
3078 -3627080
3079 -2911809
3080 -1886520
3081 -2147001
3082 -3006144
3083 -3539494
3084 -2372664
3085 -1744968
3086 -2903210
3087 -3403677
3088 -2880572
3089 -1874213
3090 -1978926
3091 -3439211
3092 -3218414
3093 -2053236
3094 -2001621
3095 -2823721
3096 -3672678
3097 -2685087
3098 -1632212
3099 -2582361
3100 -3334984
3101 -3026917
3102 -2023872
3103 -1783238
3104 -3246740
3105 -3484406
3106 -2353498
3107 -1957049
3108 -2499518
3109 -3526237
3110 -2950695
3111 -1627322
3112 -2229236
3113 -3197390
3114 -3215867
3115 -2303864
3116 -1697589
3117 -2995156
3118 -3581746
3119 -2507783
3120 -1917937
3121 -2267544
3122 -3353536
3123 -3158313
3124 -1743648
3125 -2050977
3126 -3121447
3127 -3370048
3128 -2593740
3129 -1645387
3130 -2632746
3131 -3596879
3132 -2714096
3133 -1887312
3134 -1997460
3135 -3214687
3136 -3525884
3137 -2006987
3138 -1797120
3139 -2881895
3140 -3441111
3141 -2833280
3142 -1569660
3143 -2197720
3144 -3513565
3145 -3004667
3146 -2075231
3147 -1856077
3148 -2930676
3149 -3715791
3150 -2402185
3151 -1690146
3152 -2488429
3153 -3264498
3154 -3103833
3155 -1753879
3156 -1863363
3157 -3337289
3158 -3295688
3159 -2342292
3160 -1761500
3161 -2547783
3162 -3684524
3163 -2694845
3164 -1646646
3165 -2203764
3166 -3118294
3167 -3340808
3168 -2082967
3169 -1680930
3170 -3067769
3171 -3416968
3172 -2607913
3173 -1759673
3174 -2122647
3175 -3478896
3176 -2987515
3177 -1791642
3178 -2056779
3179 -2971196
3180 -3510798
3181 -2403380
3182 -1539343
3183 -2711448
3184 -3358392
3185 -2776549
3186 -1859938
3187 -1874400
3188 -3284923
3189 -3262364
3190 -2037051
3191 -1938798
3192 -2691123
3193 -3487214
3194 -2704036
3195 -1497047
3196 -2324330
3197 -3252020
3198 -2986881
3199 -2101825
3200 -1751319
3201 -3070100
3202 -3464331
3203 -2247461
3204 -1837545
3205 -2399789
3206 -3324078
3207 -2937061
3208 -1622077
3209 -2131165
3210 -3164071
3211 -3128815
3212 -2341161
3213 -1681814
3214 -2730094
3215 -3484878
3216 -2469280
3217 -1783000
3218 -2087042
3219 -3140509
3220 -3268602
3221 -1885568
3222 -1904686
3223 -2990306
3224 -3238239
3225 -2569326
3226 -1605975
3227 -2338084
3228 -3414085
3229 -2686830
3230 -1925147
3231 -2025302
3232 -2946412
3233 -3374570
3234 -2131366
3235 -1807678
3236 -2749658
3237 -3142561
3238 -2719464
3239 -1691464
3240 -2077535
3241 -3355148
3242 -2944784
3243 -2056724
3244 -1916212
3245 -2739794
3246 -3456052
3247 -2308257
3248 -1598454
3249 -2494541
3250 -3154273
3251 -2949208
3252 -1846320
3253 -1865690
3254 -3253138
3255 -3178140
3256 -2183334
3257 -1773183
3258 -2416344
3259 -3429299
3260 -2583311
3261 -1552504
3262 -2247019
3263 -3103026
3264 -3192547
3265 -2076386
3266 -1650479
3267 -2990898
3268 -3288758
3269 -2340071
3270 -1703739
3271 -2139064
3272 -3375684
3273 -2935452
3274 -1697685
3275 -2035507
3276 -2938759
3277 -3304423
3278 -2323323
3279 -1415275
3280 -2570033
3281 -3350256
3282 -2646480
3283 -1801547
3284 -1868928
3285 -3229700
3286 -3285253
3287 -1903909
3288 -1817161
3289 -2650789
3290 -3281208
3291 -2577503
3292 -1425781
3293 -2263496
3294 -3299820
3295 -2889822
3296 -2018364
3297 -1715488
3298 -2900377
3299 -3410434
3300 -2142221
3301 -1664100
3302 -2317470
3303 -3222487
3304 -2994346
3305 -1603129
3306 -1914802
3307 -3134897
3308 -3102064
3309 -2261369
3310 -1559869
3311 -2479899
3312 -3409261
3313 -2428452
3314 -1698020
3315 -2144979
3316 -3087898
3317 -3223880
3318 -1874826
3319 -1747485
3320 -2879345
3321 -3054990
3322 -2383021
3323 -1561771
3324 -2192358
3325 -3381185
3326 -2713982
3327 -1809755
3328 -1977603
3329 -2895229
3330 -3379010
3331 -2105266
3332 -1506525
3333 -2582375
3334 -3130296
3335 -2672621
3336 -1648590
3337 -1863496
3338 -3281409
3339 -3051670
3340 -1985397
3341 -1784027
3342 -2523633
3343 -3357110
3344 -2402181
3345 -1480566
3346 -2317203
3347 -3074109
3348 -2929657
3349 -1912309
3350 -1684559
3351 -2985206
3352 -3121487
3353 -2149526
3354 -1748699
3355 -2249322
3356 -3229907
3357 -2686292
3358 -1616972
3359 -2156141
3360 -2925089
3361 -3004088
3362 -2138361
3363 -1546367
3364 -2660695
3365 -3155741
3366 -2342709
3367 -1797915
3368 -2092670
3369 -3167663
3370 -2941993
3371 -1694130
3372 -1948992
3373 -2783689
3374 -3021553
3375 -2269687
3376 -1482886
3377 -2461036
3378 -3226527
3379 -2517142
3380 -1858680
3381 -1936308
3382 -2987444
3383 -3112834
3384 -1831774
3385 -1727355
3386 -2540569
3387 -3052404
3388 -2570104
3389 -1525954
3390 -2166659
3391 -3228876
3392 -2787275
3393 -1942260
3394 -1678188
3395 -2693471
3396 -3272866
3397 -2055808
3398 -1580489
3399 -2353548
3400 -3085657
3401 -2855297
3402 -1634377
3403 -1871313
3404 -3073781
3405 -2903813
3406 -2077125
3407 -1589368
3408 -2399943
3409 -3315495
3410 -2360691
3411 -1618715
3412 -2167809
3413 -2966897
3414 -3042918
3415 -1794566
3416 -1581389
3417 -2816033
3418 -3044831
3419 -2307558
3420 -1578387
3421 -2127464
3422 -3343654
3423 -2699179
3424 -1638609
3425 -1882254
3426 -2738371
3427 -3174751
3428 -2051413
3429 -1400483
3430 -2547647
3431 -3128942
3432 -2589213
3433 -1701997
3434 -1853013
3435 -3141517
3436 -2891889
3437 -1738935
3438 -1711188
3439 -2473332
3440 -3184979
3441 -2382880
3442 -1443520
3443 -2319257
3444 -3089953
3445 -2782734
3446 -1828256
3447 -1553472
3448 -2846837
3449 -3089430
3450 -1977825
3451 -1602315
3452 -2226368
3453 -3221574
3454 -2760145
3455 -1502981
3456 -1982647
3457 -2938891
3458 -2920402
3459 -1997454
3460 -1350595
3461 -2510703
3462 -3224910
3463 -2303598
3464 -1690560
3465 -1987391
3466 -3009785
3467 -2963416
3468 -1678178
3469 -1733695
3470 -2640776
3471 -2948770
3472 -2334047
3473 -1432542
3474 -2195044
3475 -3192888
3476 -2583187
3477 -1815376
3478 -1768175
3479 -2720758
3480 -3079616
3481 -1863166
3482 -1584230
3483 -2473183
3484 -3001772
3485 -2594590
3486 -1524082
3487 -1928742
3488 -3072113
3489 -2698690
3490 -1869157
3491 -1648413
3492 -2483879
3493 -3166944
3494 -2140511
3495 -1585875
3496 -2312115
3497 -2922174
3498 -2775375
3499 -1687422
3500 -1676421
3501 -2837180
3502 -2781653
3503 -2021916
3504 -1614266
3505 -2258247
3506 -3216675
3507 -2444952
3508 -1578173
3509 -2076196
3510 -2783380
3511 -2888428
3512 -1830243
3513 -1471608
3514 -2653769
3515 -2938694
3516 -2233809
3517 -1653497
3518 -2046702
3519 -3126864
3520 -2621164
3521 -1576403
3522 -1856864
3523 -2586466
3524 -2931587
3525 -2081165
3526 -1459726
3527 -2468930
3528 -3008785
3529 -2437039
3530 -1715489
3531 -1774169
3532 -2914182
3533 -2805787
3534 -1670711
3535 -1684720
3536 -2437470
3537 -3058952
3538 -2384328
3539 -1400775
3540 -2167669
3541 -2982124
3542 -2605192
3543 -1771999
3544 -1535025
3545 -2705234
3546 -3048166
3547 -1929759
3548 -1611091
3549 -2213770
3550 -2996420
3551 -2624495
3552 -1456367
3553 -1851334
3554 -2802337
3555 -2726688
3556 -2000962
3557 -1466635
3558 -2435455
3559 -3174386
3560 -2220806
3561 -1608532
3562 -1973779
3563 -2813150
3564 -2784082
3565 -1550325
3566 -1623597
3567 -2684914
3568 -2869670
3569 -2210623
3570 -1416533
3571 -2147690
3572 -3189070
3573 -2450810
3574 -1572579
3575 -1713196
3576 -2644578
3577 -3007427
3578 -1806596
3579 -1474029
3580 -2508409
3581 -2959951
3582 -2456347
3583 -1454233
3584 -1763525
3585 -2964557
3586 -2641910
3587 -1741492
3588 -1612044
3589 -2409895
3590 -3138165
3591 -2175257
3592 -1423009
3593 -2188451
3594 -2850085
3595 -2654135
3596 -1585708
3597 -1478819
3598 -2760978
3599 -2843015
3600 -1948355
3601 -1563882
3602 -2171570
3603 -3123370
3604 -2415146
3605 -1387116
3606 -1907817
3607 -2687130
3608 -2789825
3609 -1873691
3610 -1407904
3611 -2538213
3612 -2948695
3613 -2191230
3614 -1582797
3615 -1840829
3616 -2918110
3617 -2659864
3618 -1513842
3619 -1698832
3620 -2513120
3621 -2931997
3622 -2194107
3623 -1370399
3624 -2248555
3625 -2933946
3626 -2352115
3627 -1618118
3628 -1596115
3629 -2685512
3630 -2860541
3631 -1739455
3632 -1625957
3633 -2328708
3634 -2895088
3635 -2423840
3636 -1404155
3637 -1950276
3638 -2824050
3639 -2503624
3640 -1793334
3641 -1516089
3642 -2475565
3643 -2977960
3644 -1977756
3645 -1588267
3646 -2112074
3647 -2746060
3648 -2537874
3649 -1464079
3650 -1736368
3651 -2728618
3652 -2646416
3653 -1997812
3654 -1506209
3655 -2272154
3656 -3022998
3657 -2124173
3658 -1461865
3659 -1890595
3660 -2654592
3661 -2724369
3662 -1612590
3663 -1561358
3664 -2635233
3665 -2791578
3666 -2163687
3667 -1472335
3668 -1969863
3669 -2938614
3670 -2312467
3671 -1519495
3672 -1734754
3673 -2477574
3674 -2869528
3675 -1886578
3676 -1449444
3677 -2387500
3678 -2767991
3679 -2309040
3680 -1489400
3681 -1700535
3682 -2850588
3683 -2572720
3684 -1647456
3685 -1627979
3686 -2343227
3687 -2965144
3688 -2076946
3689 -1289444
3690 -2108436
3691 -2732306
3692 -2462767
3693 -1617813
3694 -1524533
3695 -2699921
3696 -2804218
3697 -1864835
3698 -1542252
3699 -2055853
3700 -2893064
3701 -2348471
3702 -1291555
3703 -1812907
3704 -2651147
3705 -2690302
3706 -1853610
3707 -1354069
3708 -2439695
3709 -2914333
3710 -2040274
3711 -1495141
3712 -1805822
3713 -2777347
3714 -2608003
3715 -1462320
3716 -1660799
3717 -2509287
3718 -2777635
3719 -2089226
3720 -1278654
3721 -2086886
3722 -2870908
3723 -2208281
3724 -1516794
3725 -1609091
3726 -2650781
3727 -2872330
3728 -1663725
3729 -1489136
3730 -2307730
3731 -2768319
3732 -2269192
3733 -1267021
3734 -1796349
3735 -2808874
3736 -2450249
3737 -1706057
3738 -1489410
3739 -2382188
3740 -2984324
3741 -1924397
3742 -1369607
3743 -2006160
3744 -2684590
3745 -2515845
3746 -1418149
3747 -1562846
3748 -2718837
3749 -2654510
3750 -1878686
3751 -1389999
3752 -2054015
3753 -2919555
3754 -2130454
3755 -1375629
3756 -1806755
3757 -2535216
3758 -2713783
3759 -1707363
3760 -1420973
3761 -2448942
3762 -2703011
3763 -2094657
3764 -1414273
3765 -1746039
3766 -2786578
3767 -2374140
3768 -1497380
3769 -1707830
3770 -2417173
3771 -2792888
3772 -1884377
3773 -1292317
3774 -2211890
3775 -2676548
3776 -2219358
3777 -1511854
3778 -1602362
3779 -2702812
3780 -2614554
3781 -1659547
3782 -1562903
3783 -2152382
3784 -2784310
3785 -2125529
3786 -1217141
3787 -1896469
3788 -2633636
3789 -2442479
3790 -1707384
3791 -1474987
3792 -2514300
3793 -2744389
3794 -1804508
3795 -1483908
3796 -1932256
3797 -2659825
3798 -2319712
3799 -1334045
3800 -1753724
3801 -2551942
3802 -2526633
3803 -1860690
3804 -1360298
3805 -2246587
3806 -2776913
3807 -1940561
3808 -1440732
3809 -1765941
3810 -2621811
3811 -2577322
3812 -1465736
3813 -1570804
3814 -2448537
3815 -2606483
3816 -1979596
3817 -1253987
3818 -1955645
3819 -2786574
3820 -2172153
3821 -1549908
3822 -1652418
3823 -2450145
3824 -2727961
3825 -1652083
3826 -1389347
3827 -2191725
3828 -2573190
3829 -2183364
3830 -1310243
3831 -1723787
3832 -2756439
3833 -2386187
3834 -1637901
3835 -1516464
3836 -2235612
3837 -2776384
3838 -1812109
3839 -1290604
3840 -2012424
3841 -2564583
3842 -2402306
3843 -1482916
3844 -1524996
3845 -2601792
3846 -2533405
3847 -1761559
3848 -1399549
3849 -1956747
3850 -2783801
3851 -2074050
3852 -1272630
3853 -1814332
3854 -2528440
3855 -2568643
3856 -1625932
3857 -1322374
3858 -2400117
3859 -2616387
3860 -1898702
3861 -1371789
3862 -1739067
3863 -2766105
3864 -2386181
3865 -1374120
3866 -1595537
3867 -2338971
3868 -2672082
3869 -1837288
3870 -1128058
3871 -2067390
3872 -2700594
3873 -2182289
3874 -1469948
3875 -1518980
3876 -2611985
3877 -2610511
3878 -1508341
3879 -1423510
3880 -2078406
3881 -2629910
3882 -2082163
3883 -1185988
3884 -1847555
3885 -2645748
3886 -2355876
3887 -1642130
3888 -1362872
3889 -2326011
3890 -2704882
3891 -1712195
3892 -1333597
3893 -1858261
3894 -2620799
3895 -2384009
3896 -1281826
3897 -1593650
3898 -2528601
3899 -2478592
3900 -1760841
3901 -1232351
3902 -2034188
3903 -2737327
3904 -1946793
3905 -1395651
3906 -1704793
3907 -2462983
3908 -2572348
3909 -1498967
3910 -1408928
3911 -2278889
3912 -2480044
3913 -1965452
3914 -1245013
3915 -1767096
3916 -2711958
3917 -2201359
3918 -1504704
3919 -1573346
3920 -2251848
3921 -2605979
3922 -1658384
3923 -1301185
3924 -2107250
3925 -2480240
3926 -2157686
3927 -1374760
3928 -1589543
3929 -2596666
3930 -2329780
3931 -1547043
3932 -1425220
3933 -2034485
3934 -2645073
3935 -1872546
3936 -1248363
3937 -1958201
3938 -2511866
3939 -2340596
3940 -1493802
3941 -1375333
3942 -2416982
3943 -2436092
3944 -1670983
3945 -1380338
3946 -1830055
3947 -2634333
3948 -2145514
3949 -1306110
3950 -1731592
3951 -2362976
3952 -2437252
3953 -1664394
3954 -1221670
3955 -2176527
3956 -2532305
3957 -1855978
3958 -1414827
3959 -1700771
3960 -2597256
3961 -2335334
3962 -1322772
3963 -1540072
3964 -2223277
3965 -2438443
3966 -1805539
3967 -1190938
3968 -2018829
3969 -2590326
3970 -2023172
3971 -1480388
3972 -1536195
3973 -2420793
3974 -2471887
3975 -1439117
3976 -1381239
3977 -2065621
3978 -2491208
3979 -2027690
3980 -1166471
3981 -1763337
3982 -2601061
3983 -2186799
3984 -1487580
3985 -1327360
3986 -2231252
3987 -2641371
3988 -1641455
3989 -1308409
3990 -1913422
3991 -2502083
3992 -2258436
3993 -1233174
3994 -1465915
3995 -2431609
3996 -2323415
3997 -1654591
3998 -1225672
3999 -1949311
4000 -2719595
4001 -1950359
4002 -1322418
4003 -1700469
4004 -2359968
4005 -2421526
4006 -1383325
4007 -1229846
4008 -2214025
4009 -2422076
4010 -1885594
4011 -1266806
4012 -1712389
4013 -2675480
4014 -2154991
4015 -1345903
4016 -1488534
4017 -2158644
4018 -2519897
4019 -1613908
4020 -1144687
4021 -2051834
4022 -2491598
4023 -2083425
4024 -1330858
4025 -1460600
4026 -2513538
4027 -2306925
4028 -1422419
4029 -1358953
4030 -1962376
4031 -2581199
4032 -1913049
4033 -1159841
4034 -1812269
4035 -2420556
4036 -2239860
4037 -1458208
4038 -1237613
4039 -2286763
4040 -2475727
4041 -1626343
4042 -1316420
4043 -1779961
4044 -2563344
4045 -2137800
4046 -1155471
4047 -1591419
4048 -2307495
4049 -2297887
4050 -1587912
4051 -1143668
4052 -2099396
4053 -2588945
4054 -1834934
4055 -1336808
4056 -1563956
4057 -2409576
4058 -2331605
4059 -1265773
4060 -1342054
4061 -2095397
4062 -2413466
4063 -1903792
4064 -1161617
4065 -1804367
4066 -2545741
4067 -2027050
4068 -1405486
4069 -1366321
4070 -2156518
4071 -2442251
4072 -1489852
4073 -1316541
4074 -1981917
4075 -2384040
4076 -2083667
4077 -1246482
4078 -1589876
4079 -2399305
4080 -2066048
4081 -1476262
4082 -1313654
4083 -1995263
4084 -2515691
4085 -1700520
4086 -1316402
4087 -1851521
4088 -2307376
4089 -2186175
4090 -1318320
4091 -1373448
4092 -2269553
4093 -2191515
4094 -1611166
4095 -1298340
4096 -1833848
4097 -2557302
4098 -1882632
4099 -1240492
4100 -1658283
4101 -2224623
4102 -2266019
4103 -1396867
4104 -1223628
4105 -2213248
4106 -2364999
4107 -1762799
4108 -1272871
4109 -1621038
4110 -2495128
4111 -2039555
4112 -1225507
4113 -1472606
4114 -2094783
4115 -2404270
4116 -1645482
4117 -1137297
4118 -1985401
4119 -2413649
4120 -1943438
4121 -1294818
4122 -1351053
4123 -2333738
4124 -2246991
4125 -1349372
4126 -1370741
4127 -1973540
4128 -2470725
4129 -1857290
4130 -1072156
4131 -1744443
4132 -2355182
4133 -2023226
4134 -1345612
4135 -1220354
4136 -2224612
4137 -2440325
4138 -1521260
4139 -1298541
4140 -1801145
4141 -2440448
4142 -2045921
4143 -1037897
4144 -1430009
4145 -2250785
4146 -2206752
4147 -1567954
4148 -1111666
4149 -1968850
4150 -2568323
4151 -1782242
4152 -1255776
4153 -1497580
4154 -2263388
4155 -2273071
4156 -1230528
4157 -1265501
4158 -2097950
4159 -2304104
4160 -1783137
4161 -1111299
4162 -1694150
4163 -2494660
4164 -1909348
4165 -1270150
4166 -1361204
4167 -2110864
4168 -2418866
4169 -1447502
4170 -1180221
4171 -1942319
4172 -2314831
4173 -1975440
4174 -1133383
4175 -1387667
4176 -2355171
4177 -2105363
4178 -1431161
4179 -1270042
4180 -1891712
4181 -2509141
4182 -1705739
4183 -1110594
4184 -1695430
4185 -2222879
4186 -2104976
4187 -1256332
4188 -1219888
4189 -2246012
4190 -2253047
4191 -1576804
4192 -1260022
4193 -1700808
4194 -2450761
4195 -1858189
4196 -1082472
4197 -1501228
4198 -2107658
4199 -2231797
4200 -1501404
4201 -1150501
4202 -2068653
4203 -2340209
4204 -1743319
4205 -1242543
4206 -1423962
4207 -2310748
4208 -2056798
4209 -1172825
4210 -1370332
4211 -2001464
4212 -2317809
4213 -1701990
4214 -1097922
4215 -1847205
4216 -2311599
4217 -1836975
4218 -1284946
4219 -1279374
4220 -2175074
4221 -2237981
4222 -1329690
4223 -1299586
4224 -1853588
4225 -2295758
4226 -1856879
4227 -1048796
4228 -1587681
4229 -2258419
4230 -1986270
4231 -1434638
4232 -1199515
4233 -1987641
4234 -2340896
4235 -1524779
4236 -1250946
4237 -1655573
4238 -2185215
4239 -2013019
4240 -1129248
4241 -1402231
4242 -2173872
4243 -2095634
4244 -1578415
4245 -1155963
4246 -1800967
4247 -2376920
4248 -1628387
4249 -1174468
4250 -1532473
4251 -2144645
4252 -2161616
4253 -1237894
4254 -1287177
4255 -2115446
4256 -2159737
4257 -1658920
4258 -1100776
4259 -1560652
4260 -2347434
4261 -1812055
4262 -1206045
4263 -1383793
4264 -2049997
4265 -2356253
4266 -1441211
4267 -1085580
4268 -1892603
4269 -2209954
4270 -1795065
4271 -1077842
4272 -1322027
4273 -2320373
4274 -2052497
4275 -1303192
4276 -1281157
4277 -1867934
4278 -2387042
4279 -1622836
4280 -1003593
4281 -1666278
4282 -2166075
4283 -1974956
4284 -1239521
4285 -1159905
4286 -2166260
4287 -2217950
4288 -1444843
4289 -1176530
4290 -1623954
4291 -2355130
4292 -1844891
4293  -997088
4294 -1460132
4295 -2132189
4296 -2150936
4297 -1423193
4298 -1013002
4299 -1933999
4300 -2289639
4301 -1599659
4302 -1151779
4303 -1389600
4304 -2253562
4305 -2109831
4306 -1135391
4307 -1281035
4308 -1966815
4309 -2228962
4310 -1630241
4311  -939371
4312 -1647270
4313 -2271682
4314 -1786522
4315 -1263753
4316 -1267732
4317 -2093147
4318 -2269268
4319 -1320856
4320 -1178624
4321 -1744064
4322 -2146251
4323 -1811407
4324  -987133
4325 -1428731
4326 -2218912
4327 -1976678
4328 -1409094
4329 -1159523
4330 -1864660
4331 -2340208
4332 -1481288
4333 -1083045
4334 -1565771
4335 -2086083
4336 -1974615
4337 -1113621
4338 -1297456
4339 -2144571
4340 -2043569
4341 -1502033
4342 -1115919
4343 -1629587
4344 -2291953
4345 -1647649
4346 -1114088
4347 -1449252
4348 -2018119
4349 -2149235
4350 -1282943
4351 -1101160
4352 -1963401
4353 -2117471
4354 -1620022
4355 -1075853
4356 -1412696
4357 -2273674
4358 -1849878
4359 -1165814
4360 -1352770
4361 -1904451
4362 -2205755
4363 -1442424
4364 -1006645
4365 -1766049
4366 -2088091
4367 -1749955
4368 -1201170
4369 -1288369
4370 -2171666
4371 -2012131
4372 -1254104
4373 -1220341
4374 -1713271
4375 -2197742
4376 -1604423
4377  -948372
4378 -1599339
4379 -2130572
4380 -1914266
4381 -1279794
4382 -1132387
4383 -2022449
4384 -2136425
4385 -1348414
4386 -1127257
4387 -1502190
4388 -2152175
4389 -1856719
4390 -1040454
4391 -1417715
4392 -2034081
4393 -2019955
4394 -1436616
4395  -999791
4396 -1769707
4397 -2179120
4398 -1502643
4399 -1146132
4400 -1402704
4401 -2084152
4402 -2004823
4403 -1113344
4404 -1277044
4405 -1919924
4406 -2006556
4407 -1531252
4408  -963187
4409 -1584052
4410 -2224650
4411 -1704832
4412 -1199506
4413 -1268219
4414 -1975677
4415 -2168045
4416 -1202927
4417 -1051174
4418 -1749987
4419 -2089976
4420 -1713176
4421  -966028
4422 -1381205
4423 -2225016
4424 -1869110
4425 -1250746
4426 -1144180
4427 -1769283
4428 -2229538
4429 -1404209
4430  -993650
4431 -1580469
4432 -2067583
4433 -1939893
4434 -1083343
4435 -1136266
4436 -2077250
4437 -2001451
4438 -1345745
4439 -1014271
4440 -1548586
4441 -2291153
4442 -1665452
4443  -997565
4444 -1425256
4445 -2001008
4446 -2052614
4447 -1228104
4448  -961696
4449 -1836318
4450 -2029266
4451 -1525155
4452 -1073022
4453 -1348788
4454 -2205365
4455 -1894958
4456 -1103569
4457 -1258334
4458 -1800677
4459 -2092268
4460 -1408520
4461  -878416
4462 -1673040
4463 -2108124
4464 -1691211
4465 -1142326
4466 -1188094
4467 -2071759
4468 -2014971
4469 -1158251
4470 -1115286
4471 -1617848
4472 -2116257
4473 -1675698
4474  -917060
4475 -1450176
4476 -2066283
4477 -1865829
4478 -1274219
4479 -1009425
4480 -1806353
4481 -2104456
4482 -1326422
4483 -1080375
4484 -1486548
4485 -2074525
4486 -1859917
4487 -1010758
4488 -1293758
4489 -1955217
4490 -1874922
4491 -1367487
4492  -968890
4493 -1631182
4494 -2160440
4495 -1507527
4496 -1109178
4497 -1341183
4498 -1967916
4499 -2004480
4500 -1076169
4501 -1073988
4502 -1801883
4503 -1961135
4504 -1535001
4505  -958396
4506 -1452684
4507 -2190396
4508 -1693774
4509 -1141237
4510 -1211505
4511 -1776924
4512 -2032223
4513 -1225784
4514 -1002633
4515 -1669344
4516 -1963441
4517 -1708569
4518 -1053900
4519 -1264759
4520 -2080965
4521 -1806623
4522 -1190093
4523 -1109447
4524 -1624767
4525 -2095989
4526 -1390085
4527  -949508
4528 -1573034
4529 -1967624
4530 -1799967
4531 -1094825
4532 -1076703
4533 -1935499
4534 -1882919
4535 -1284587
4536 -1084346
4537 -1475215
4538 -2130542
4539 -1649879
4540  -961575
4541 -1358902
4542 -1864034
4543 -1894508
4544 -1204516
4545  -911854
4546 -1782279
4547 -2010584
4548 -1419122
4549 -1074121
4550 -1350708
4551 -2092084
4552 -1796279
4553  -971433
4554 -1186181
4555 -1730171
4556 -1951182
4557 -1414169
4558  -883130
4559 -1589791
4560 -2054315
4561 -1601989
4562 -1104714
4563 -1120182
4564 -1912635
4565 -1963101
4566 -1095210
4567 -1063528
4568 -1615107
4569 -2015753
4570 -1611224
4571  -882767
4572 -1399203
4573 -2035551
4574 -1679451
4575 -1137269
4576  -992524
4577 -1742043
4578 -2067803
4579 -1264082
4580 -1023351
4581 -1497734
4582 -1997601
4583 -1789417
4584  -900307
4585 -1138319
4586 -1931094
4587 -1839800
4588 -1275212
4589  -897303
4590 -1539924
4591 -2156141
4592 -1467234
4593  -983322
4594 -1299457
4595 -1872114
4596 -1919269
4597 -1040252
4598  -966638
4599 -1770582
4600 -1930003
4601 -1496569
4602  -950317
4603 -1318072
4604 -2102292
4605 -1646260
4606 -1002068
4607 -1117700
4608 -1703123
4609 -2007910
4610 -1245288
4611  -904145
4612 -1642629
4613 -1953548
4614 -1622894
4615  -995255
4616 -1119141
4617 -1964373
4618 -1766459
4619 -1098733
4620 -1053266
4621 -1542027
4622 -2064539
4623 -1496346
4624  -891505
4625 -1417057
4626 -1877183
4627 -1741008
4628 -1081351
4629  -927754
4630 -1808664
4631 -1943548
4632 -1262915
4633 -1034449
4634 -1392504
4635 -2031558
4636 -1655764
4637  -891115
4638 -1229068
4639 -1749107
4640 -1786630
4641 -1257623
4642  -903008
4643 -1639267
4644 -1971528
4645 -1411601
4646 -1064395
4647 -1231158
4648 -1884679
4649 -1770619
4650  -947765
4651 -1097821
4652 -1689971
4653 -1883237
4654 -1422553
4655  -862246
4656 -1465979
4657 -1993676
4658 -1500949
4659 -1043200
4660 -1079815
4661 -1768745
4662 -1912852
4663 -1101011
4664 -1044026
4665 -1594112
4666 -1896707
4667 -1577231
4668  -880285
4669 -1237660
4670 -1911064
4671 -1602130
4672 -1113838
4673 -1002937
4674 -1637773
4675 -2018696
4676 -1254870
4677  -974239
4678 -1443374
4679 -1833910
4680 -1677766
4681  -915755
4682 -1061560
4683 -1852210
4684 -1752079
4685 -1255130
4686  -966379
4687 -1462672
4688 -2042700
4689 -1425015
4690  -907657
4691 -1256963
4692 -1739256
4693 -1781480
4694 -1045589
4695  -952063
4696 -1761977
4697 -1854337
4698 -1364649
4699  -949659
4700 -1268545
4701 -1976930
4702 -1547264
4703  -917636
4704 -1144066
4705 -1674998
4706 -1910177
4707 -1231793
4708  -837469
4709 -1558526
4710 -1891062
4711 -1500866
4712  -941292
4713 -1019543
4714 -1891058
4715 -1785582
4716 -1027446
4717 -1016496
4718 -1530029
4719 -1984635
4720 -1428746
4721  -766207
4722 -1324678
4723 -1813528
4724 -1603194
4725 -1058326
4726  -933998
4727 -1747618
4728 -1893719
4729 -1172177
4730  -982808
4731 -1353409
4732 -1901753
4733 -1583740
4734  -784929
4735 -1141312
4736 -1775201
4737 -1744961
4738 -1202519
4739  -830232
4740 -1569233
4741 -1999101
4742 -1316855
4743  -894938
4744 -1140177
4745 -1812930
4746 -1780840
4747  -920887
4748 -1005934
4749 -1687489
4750 -1832421
4751 -1382375
4752  -789741
4753 -1297461
4754 -1933550
4755 -1471531
4756  -971792
4757 -1028144
4758 -1673438
4759 -1906081
4760 -1100728
4761  -931231
4762 -1520999
4763 -1802241
4764 -1514994
4765  -835107
4766 -1094559
4767 -1865727
4768 -1630678
4769 -1092227
4770  -974628
4771 -1513129
4772 -1971766
4773 -1264121
4774  -827400
4775 -1314144
4776 -1734044
4777 -1642602
4778  -957007
4779  -956509
4780 -1761154
4781 -1746547
4782 -1225251
4783  -959715
4784 -1320509
4785 -1902266
4786 -1398876
4787  -837446
4788 -1190717
4789 -1652292
4790 -1738096
4791 -1113474
4792  -878539
4793 -1624164
4794 -1793053
4795 -1310684
4796  -916157
4797 -1111853
4798 -1826233
4799 -1594506
4800  -911505
4801 -1089000
4802 -1579424
4803 -1808126
4804 -1248484
4805  -792702
4806 -1433256
4807 -1788995
4808 -1405272
4809  -969250
4810 -1023216
4811 -1759974
4812 -1716739
4813 -1009601
4814 -1031368
4815 -1465647
4816 -1767334
4817 -1353000
4818  -751012
4819 -1272733
4820 -1788417
4821 -1525969
4822 -1046249
4823  -922429
4824 -1651284
4825 -1858249
4826 -1101045
4827  -875590
4828 -1294759
4829 -1787755
4830 -1539873
4831  -775263
4832 -1086598
4833 -1759983
4834 -1667544
4835 -1168074
4836  -839426
4837 -1431019
4838 -1870225
4839 -1228531
4840  -862389
4841 -1160390
4842 -1696691
4843 -1701382
4844  -932076
4845  -977849
4846 -1640299
4847 -1698880
4848 -1267456
4849  -791789
4850 -1231799
4851 -1881612
4852 -1405394
4853  -893216
4854 -1038245
4855 -1608767
4856 -1826458
4857 -1054812
4858  -810444
4859 -1469675
4860 -1729623
4861 -1400592
4862  -814524
4863 -1032668
4864 -1837066
4865 -1600726
4866  -992682
4867  -941188
4868 -1446702
4869 -1855917
4870 -1202100
4871  -728683
4872 -1296024
4873 -1722306
4874 -1572785
4875  -934349
4876  -882890
4877 -1690912
4878 -1711360
4879 -1096056
4880  -851746
4881 -1225456
4882 -1834669
4883 -1425978
4884  -772502
4885 -1143170
4886 -1676535
4887 -1704946
4888 -1080316
4889  -743479
4890 -1488970
4891 -1756497
4892 -1208751
4893  -848357
4894 -1079043
4895 -1793230
4896 -1619096
4897  -855377
4898 -1013301
4899 -1548986
4900 -1720776
4901 -1212752
4902  -701636
4903 -1300083
4904 -1767639
4905 -1369566
4906  -922556
4907  -951541
4908 -1653029
4909 -1758735
4910  -981282
4911  -880388
4912 -1353899
4913 -1710991
4914 -1390404
4915  -727684
4916 -1119852
4917 -1752497
4918 -1517393
4919 -1029187
4920  -854483
4921 -1465279
4922 -1791981
4923 -1098581
4924  -838568
4925 -1235257
4926 -1655586
4927 -1530576
4928  -839779
4929 -1002521
4930 -1649981
4931 -1570631
4932 -1122703
4933  -807790
4934 -1269930
4935 -1784296
4936 -1254738
4937  -855703
4938 -1148228
4939 -1603946
4940 -1645443
4941  -912023
4942  -835442
4943 -1513659
4944 -1608533
4945 -1224698
4946  -820131
4947 -1139574
4948 -1807911
4949 -1424433
4950  -894253
4951 -1029792
4952 -1477365
4953 -1687830
4954 -1026801
4955  -723859
4956 -1365342
4957 -1637635
4958 -1344578
4959  -870450
4960 -1017559
4961 -1751131
4962 -1563999
4963  -928235
4964  -915097
4965 -1337812
4966 -1707320
4967 -1204943
4968  -712656
4969 -1245595
4970 -1646678
4971 -1465472
4972  -941945
4973  -862040
4974 -1604972
4975 -1647537
4976  -998325
4977  -841965
4978 -1225774
4979 -1745915
4980 -1376993
4981  -719112
4982 -1116980
4983 -1626876
4984 -1536745
4985  -984268
4986  -718564
4987 -1433576
4988 -1736994
4989 -1146825
4990  -827725
4991 -1082766
4992 -1691919
4993 -1575270
4994  -791652
4995  -902720
4996 -1463700
4997 -1604383
4998 -1169651
4999  -687150
5000 -1239726
5001 -1769640
5002 -1321462
5003  -878030
5004  -954834
5005 -1568039
5006 -1652395
5007  -870263
5008  -787005
5009 -1356916
5010 -1643481
5011 -1340018
5012  -736760
5013 -1085304
5014 -1738783
5015 -1447844
5016  -921065
5017  -794508
5018 -1358003
5019 -1730018
5020 -1058958
5021  -734181
5022 -1220433
5023 -1643202
5024 -1511242
5025  -805494
5026  -866182
5027 -1606871
5028 -1543680
5029 -1019105
5030  -756302
5031 -1195215
5032 -1765601
5033 -1261584
5034  -756618
5035 -1085438
5036 -1546603
5037 -1594149
5038  -902513
5039  -716036
5040 -1445796
5041 -1623752
5042 -1183174
5043  -775948
5044 -1035275
5045 -1728659
5046 -1425528
5047  -794475
5048  -927856
5049 -1391850
5050 -1632420
5051 -1065904
5052  -673280
5053 -1286553
5054 -1635962
5055 -1324979
5056  -866603
5057  -899462
5058 -1593272
5059 -1511748
5060  -856625
5061  -843934
5062 -1280858
5063 -1667724
5064 -1248598
5065  -685245
5066 -1158497
5067 -1615316
5068 -1392790
5069  -891915
5070  -762317
5071 -1458828
5072 -1617662
5073  -983552
5074  -819345
5075 -1170082
5076 -1644685
5077 -1415379
5078  -735664
5079  -969155
5080 -1486273
5081 -1452728
5082 -1018966
5083  -702507
5084 -1283941
5085 -1682851
5086 -1161815
5087  -835192
5088 -1044672
5089 -1537131
5090 -1496440
5091  -785130
5092  -848974
5093 -1414506
5094 -1490302
5095 -1121167
5096  -720417
5097 -1170800
5098 -1694422
5099 -1265066
5100  -827887
5101  -913733
5102 -1420263
5103 -1593185
5104  -896102
5105  -744174
5106 -1311332
5107 -1566656
5108 -1296700
5109  -734522
5110  -959113
5111 -1612237
5112 -1367666
5113  -875319
5114  -828299
5115 -1293233
5116 -1652578
5117 -1061890
5118  -720449
5119 -1202902
5120 -1537663
5121 -1372425
5122  -775706
5123  -810167
5124 -1516133
5125 -1469822
5126  -958153
5127  -792686
5128 -1195258
5129 -1704345
5130 -1222785
5131  -668102
5132 -1029058
5133 -1469439
5134 -1461250
5135  -863944
5136  -677663
5137 -1411960
5138 -1587853
5139 -1093866
5140  -783974
5141 -1023796
5142 -1636928
5143 -1369452
5144  -698682
5145  -877541
5146 -1371780
5147 -1552348
5148 -1036989
5149  -621382
5150 -1250582
5151 -1633053
5152 -1221322
5153  -772554
5154  -833173
5155 -1519894
5156 -1509712
5157  -797314
5158  -786056
5159 -1276862
5160 -1598796
5161 -1227855
5162  -621667
5163 -1034702
5164 -1565106
5165 -1338075
5166  -856047
5167  -708794
5168 -1344504
5169 -1621639
5170  -991264
5171  -756426
5172 -1121242
5173 -1548707
5174 -1366143
5175  -672713
5176  -869352
5177 -1474557
5178 -1412676
5179  -981115
5180  -694838
5181 -1217432
5182 -1660265
5183 -1108265
5184  -726594
5185  -966116
5186 -1449250
5187 -1474777
5188  -779791
5189  -731691
5190 -1372611
5191 -1514657
5192 -1132251
5193  -668309
5194 -1009979
5195 -1623662
5196 -1249435
5197  -735960
5198  -832093
5199 -1319159
5200 -1571342
5201  -952164
5202  -697874
5203 -1253064
5204 -1494944
5205 -1230779
5206  -730433
5207  -855109
5208 -1506313
5209 -1342652
5210  -837509
5211  -804811
5212 -1214044
5213 -1604385
5214 -1085538
5215  -638591
5216 -1100735
5217 -1471926
5218 -1311385
5219  -771422
5220  -720218
5221 -1437659
5222 -1479295
5223  -939571
5224  -773653
5225 -1089293
5226 -1564526
5227 -1214866
5228  -636158
5229  -953389
5230 -1382607
5231 -1402224
5232  -926751
5233  -667326
5234 -1287755
5235 -1526369
5236 -1045479
5237  -749632
5238  -934329
5239 -1487858
5240 -1339469
5241  -693028
5242  -849841
5243 -1331956
5244 -1458349
5245 -1050704
5246  -632981
5247 -1138912
5248 -1518313
5249 -1125175
5250  -756791
5251  -824304
5252 -1394948
5253 -1467807
5254  -812287
5255  -775280
5256 -1230566
5257 -1477161
5258 -1168305
5259  -618462
5260  -968647
5261 -1508914
5262 -1236002
5263  -817315
5264  -750100
5265 -1288553
5266 -1559285
5267  -916769
5268  -691730
5269 -1087478
5270 -1442989
5271 -1269228
5272  -640194
5273  -802642
5274 -1472894
5275 -1397254
5276  -924938
5277  -675526
5278 -1127226
5279 -1595022
5280 -1052710
5281  -619260
5282  -931227
5283 -1393879
5284 -1419113
5285  -772979
5286  -699979
5287 -1362857
5288 -1454612
5289 -1040235
5290  -669726
5291  -934610
5292 -1538795
5293 -1198241
5294  -685852
5295  -843606
5296 -1295606
5297 -1503406
5298  -918329
5299  -605238
5300 -1187637
5301 -1454350
5302 -1130530
5303  -664449
5304  -787290
5305 -1496914
5306 -1369248
5307  -769657
5308  -758002
5309 -1186971
5310 -1532319
5311 -1059419
5312  -541814
5313 -1006928
5314 -1419672
5315 -1252488
5316  -779239
5317  -675705
5318 -1349877
5319 -1479173
5320  -902209
5321  -696855
5322  -986219
5323 -1471706
5324 -1221262
5325  -601784
5326  -878545
5327 -1378157
5328 -1354894
5329  -903586
5330  -606509
5331 -1192554
5332 -1501401
5333  -980831
5334  -669998
5335  -872252
5336 -1416389
5337 -1370630
5338  -691235
5339  -762734
5340 -1293731
5341 -1422442
5342 -1043351
5343  -552020
5344  -979442
5345 -1480635
5346 -1124569
5347  -732754
5348  -770752
5349 -1303861
5350 -1461523
5351  -818673
5352  -685111
5353 -1139406
5354 -1374056
5355 -1151527
5356  -611701
5357  -848709
5358 -1437808
5359 -1253428
5360  -831816
5361  -725397
5362 -1167599
5363 -1495738
5364  -916945
5365  -601774
5366 -1006480
5367 -1344822
5368 -1240074
5369  -685296
5370  -752948
5371 -1395071
5372 -1325465
5373  -891700
5374  -687884
5375 -1023218
5376 -1461178
5377 -1033738
5378  -619433
5379  -919248
5380 -1293783
5381 -1331202
5382  -804399
5383  -657798
5384 -1276362
5385 -1370269
5386  -956399
5387  -641695
5388  -890891
5389 -1475014
5390 -1205465
5391  -643925
5392  -827320
5393 -1257247
5394 -1403133
5395  -882816
5396  -537015
5397 -1097721
5398 -1389896
5399 -1068582
5400  -695019
5401  -766713
5402 -1388073
5403 -1347757
5404  -749744
5405  -724985
5406 -1089110
5407 -1401990
5408 -1045834
5409  -539672
5410  -949240
5411 -1383435
5412 -1190858
5413  -782783
5414  -686274
5415 -1272919
5416 -1394462
5417  -785750
5418  -636157
5419  -985834
5420 -1391387
5421 -1184272
5422  -574492
5423  -842679
5424 -1373405
5425 -1294051
5426  -845926
5427  -569285
5428 -1089704
5429 -1453951
5430  -927131
5431  -610022
5432  -857986
5433 -1351181
5434 -1337081
5435  -667841
5436  -703702
5437 -1254842
5438 -1322179
5439  -956044
5440  -547951
5441  -927301
5442 -1453317
5443 -1091788
5444  -664001
5445  -764204
5446 -1244095
5447 -1411782
5448  -763776
5449  -575426
5450 -1116741
5451 -1354130
5452 -1085188
5453  -568799
5454  -788558
5455 -1439670
5456 -1228218
5457  -728143
5458  -665527
5459 -1086956
5460 -1428534
5461  -890651
5462  -534988
5463  -983815
5464 -1331972
5465 -1225637
5466  -699054
5467  -662664
5468 -1302262
5469 -1310863
5470  -818610
5471  -604921
5472  -921827
5473 -1441966
5474 -1085791
5475  -553585
5476  -859403
5477 -1280596
5478 -1312905
5479  -780044
5480  -536686
5481 -1151437
5482 -1349019
5483  -927838
5484  -638217
5485  -814535
5486 -1382875
5487 -1236655
5488  -644412
5489  -747037
5490 -1137168
5491 -1306325
5492  -916572
5493  -515736
5494  -996004
5495 -1359038
5496 -1055466
5497  -700110
5498  -723126
5499 -1282561
5500 -1315667
5501  -693424
5502  -646864
5503 -1039287
5504 -1315666
5505 -1030190
5506  -522906
5507  -882754
5508 -1358607
5509 -1156767
5510  -747927
5511  -624901
5512 -1136210
5513 -1375839
5514  -804495
5515  -605020
5516  -935864
5517 -1310241
5518 -1179947
5519  -595278
5520  -745764
5521 -1272373
5522 -1195127
5523  -824801
5524  -575547
5525  -989014
5526 -1388007
5527  -936276
5528  -629471
5529  -855358
5530 -1243255
5531 -1257927
5532  -658709
5533  -619069
5534 -1164361
5535 -1241523
5536  -914582
5537  -571824
5538  -891113
5539 -1415512
5540 -1056156
5541  -626447
5542  -763680
5543 -1147901
5544 -1294514
5545  -735002
5546  -539562
5547 -1078586
5548 -1283794
5549 -1031978
5550  -625763
5551  -754511
5552 -1343548
5553 -1170132
5554  -668566
5555  -641538
5556 -1012594
5557 -1347888
5558  -898321
5559  -502651
5560  -953836
5561 -1305439
5562 -1147569
5563  -657053
5564  -604739
5565 -1235058
5566 -1263956
5567  -743625
5568  -603282
5569  -914140
5570 -1352500
5571 -1058197
5572  -516888
5573  -816265
5574 -1226832
5575 -1196221
5576  -741738
5577  -501157
5578 -1092890
5579 -1338663
5580  -884485
5581  -608804
5582  -797355
5583 -1317420
5584 -1186444
5585  -537173
5586  -658764
5587 -1124381
5588 -1256759
5589  -876996
5590  -465508
5591  -959861
5592 -1380800
5593 -1005547
5594  -628769
5595  -661435
5596 -1196655
5597 -1291209
5598  -646557
5599  -564367
5600 -1019234
5601 -1293470
5602 -1033116
5603  -509042
5604  -788559
5605 -1320508
5606 -1087239
5607  -678846
5608  -575181
5609 -1049664
5610 -1343591
5611  -797921
5612  -562624
5613  -921619
5614 -1250207
5615 -1145322
5616  -562371
5617  -633460
5618 -1221971
5619 -1168274
5620  -765234
5621  -536246
5622  -931675
5623 -1391710
5624  -952311
5625  -538129
5626  -798428
5627 -1176443
5628 -1214980
5629  -641645
5630  -525153
5631 -1114240
5632 -1231889
5633  -911607
5634  -581208
5635  -781791
5636 -1324734
5637 -1067009
5638  -583310
5639  -671729
5640 -1040528
5641 -1263462
5642  -795890
5643  -485201
5644  -993309
5645 -1259797
5646 -1007338
5647  -604885
5648  -643622
5649 -1230808
5650 -1158296
5651  -635701
5652  -613821
5653  -954493
5654 -1279279
5655  -944231
5656  -498119
5657  -866411
5658 -1200150
5659 -1052973
5660  -660535
5661  -555206
5662 -1117000
5663 -1237412
5664  -744569
5665  -611250
5666  -873906
5667 -1261330
5668 -1039070
5669  -486813
5670  -729973
5671 -1151943
5672 -1103448
5673  -731462
5674  -505389
5675 -1023237
5676 -1311282
5677  -853226
5678  -593710
5679  -756695
5680 -1187993
5681 -1142090
5682  -536055
5683  -614894
5684 -1088673
5685 -1174974
5686  -862766
5687  -501206
5688  -884101
5689 -1295499
5690  -928638
5691  -599811
5692  -670582
5693 -1087932
5694 -1209877
5695  -639705
5696  -568201
5697 -1033893
5698 -1207923
5699  -962148
5700  -498185
5701  -723843
5702 -1262199
5703 -1024226
5704  -611481
5705  -574510
5706 -1017905
5707 -1319176
5708  -782555
5709  -486049
5710  -897145
5711 -1197121
5712 -1054689
5713  -523199
5714  -565950
5715 -1182175
5716 -1137564
5717  -725869
5718  -563882
5719  -883407
5720 -1316630
5721  -919094
5722  -474522
5723  -742273
5724 -1111161
5725 -1142862
5726  -640130
5727  -485352
5728 -1093746
5729 -1230422
5730  -830269
5731  -522836
5732  -721929
5733 -1265720
5734 -1041254
5735  -491658
5736  -631963
5737 -1041098
5738 -1222777
5739  -792654
5740  -438001
5741  -939741
5742 -1237077
5743  -922971
5744  -552227
5745  -582632
5746 -1158806
5747 -1168273
5748  -599607
5749  -575354
5750  -944369
5751 -1238132
5752  -922496
5753  -415486
5754  -776187
5755 -1186660
5756 -1009243
5757  -617179
5758  -510010
5759 -1060449
5760 -1259536
5761  -725872
5762  -536647
5763  -814617
5764 -1189836
5765 -1045386
5766  -453787
5767  -628109
5768 -1116316
5769 -1094006
5770  -755946
5771  -484379
5772  -919529
5773 -1261681
5774  -823788
5775  -539423
5776  -701002
5777 -1086084
5778 -1114323
5779  -555626
5780  -565686
5781 -1056895
5782 -1132310
5783  -840071
5784  -481107
5785  -770807
5786 -1230978
5787  -911988
5788  -537685
5789  -621409
5790 -1017598
5791 -1212839
5792  -674943
5793  -488740
5794  -946930
5795 -1141662
5796  -930498
5797  -490654
5798  -612606
5799 -1174052
5800 -1037806
5801  -631764
5802  -589124
5803  -911472
5804 -1228750
5805  -798101
5806  -452985
5807  -811272
5808 -1087288
5809  -994948
5810  -576800
5811  -540855
5812 -1112902
5813 -1115727
5814  -699274
5815  -565831
5816  -810603
5817 -1200533
5818  -886362
5819  -433481
5820  -717817
5821 -1068209
5822 -1080148
5823  -670555
5824  -474068
5825 -1006386
5826 -1166463
5827  -764095
5828  -519963
5829  -684444
5830 -1157927
5831 -1014438
5832  -488941
5833  -638862
5834 -1017796
5835 -1124002
5836  -761912
5837  -421697
5838  -870899
5839 -1166375
5840  -829165
5841  -532904
5842  -602504
5843 -1103512
5844 -1136722
5845  -567004
5846  -552978
5847  -929597
5848 -1130264
5849  -853308
5850  -382921
5851  -721250
5852 -1171926
5853  -952742
5854  -596053
5855  -517648
5856 -1004620
5857 -1210538
5858  -661231
5859  -480840
5860  -792647
5861 -1098676
5862  -965926
5863  -440044
5864  -607986
5865 -1129877
5866 -1054306
5867  -688054
5868  -455192
5869  -848189
5870 -1226313
5871  -764229
5872  -441637
5873  -684422
5874 -1082398
5875 -1106583
5876  -539554
5877  -480760
5878 -1039260
5879 -1114388
5880  -776185
5881  -426130
5882  -671919
5883 -1200386
5884  -927860
5885  -501186
5886  -594312
5887  -976761
5888 -1180815
5889  -678892
5890  -402517
5891  -868029
5892 -1092462
5893  -880618
5894  -492706
5895  -570564
5896 -1146098
5897 -1035396
5898  -570310
5899  -554336
5900  -868210
5901 -1160677
5902  -770247
5903  -373021
5904  -749435
5905 -1077216
5906  -975629
5907  -569119
5908  -478799
5909 -1054790
5910 -1131033
5911  -645561
5912  -477199
5913  -717355
5914 -1139491
5915  -914521
5916  -410788
5917  -650442
5918 -1038294
5919 -1051140
5920  -674644
5921  -423458
5922  -888630
5923 -1121019
5924  -724795
5925  -501854
5926  -636651
5927 -1074064
5928 -1021266
5929  -488006
5930  -578800
5931  -968384
5932 -1050589
5933  -738900
5934  -374155
5935  -769045
5936 -1137896
5937  -829145
5938  -530724
5939  -572576
5940 -1014052
5941 -1121098
5942  -568235
5943  -484596
5944  -842762
5945 -1038621
5946  -847855
5947  -416730
5948  -654732
5949 -1112202
5950  -935392
5951  -595314
5952  -512432
5953  -886952
5954 -1136137
5955  -640683
5956  -430445
5957  -764791
5958 -1038769
5959  -944664
5960  -476766
5961  -555499
5962 -1070723
5963  -988558
5964  -633542
5965  -450207
5966  -746663
5967 -1147038
5968  -779159
5969  -439508
5970  -681859
5971 -1005776
5972 -1037347
5973  -561486
5974  -430719
5975  -942593
5976 -1029893
5977  -706073
5978  -448336
5979  -654415
5980 -1141817
5981  -892465
5982  -461397
5983  -620162
5984  -951469
5985 -1058296
5986  -612667
5987  -355978
5988  -853398
5989 -1067935
5990  -801515
5991  -475813
5992  -561036
5993 -1103799
5994 -1023227
5995  -496921
5996  -482079
5997  -820905
5998 -1096585
5999  -758699
6000  -335526
6001  -719993
6002 -1078966
6003  -916382
6004  -553877
6005  -455972
6006  -961994
6007 -1063129
6008  -573287
6009  -452338
6010  -718622
6011 -1070110
6012  -899052
6013  -391941
6014  -618263
6015 -1036776
6016  -967550
6017  -603330
6018  -374415
6019  -835531
6020 -1121508
6021  -687135
6022  -438440
6023  -636767
6024 -1047692
6025 -1012785
6026  -441829
6027  -483278
6028  -918374
6029  -993788
6030  -704709
6031  -352965
6032  -689762
6033 -1140727
6034  -837285
6035  -487647
6036  -526927
6037  -936553
6038 -1073830
6039  -528813
6040  -384491
6041  -821646
6042 -1024779
6043  -832868
6044  -405229
6045  -580991
6046 -1101464
6047  -921986
6048  -529409
6049  -464248
6050  -806725
6051 -1096898
6052  -655221
6053  -364679
6054  -718619
6055 -1010213
6056  -944713
6057  -479279
6058  -442938
6059  -974432
6060  -976764
6061  -593659
6062  -417148
6063  -691366
6064 -1109616
6065  -804241
6066  -396959
6067  -641370
6068  -957540
6069  -972979
6070  -553754
6071  -380175
6072  -873479
6073 -1003812
6074  -679400
6075  -448550
6076  -605704
6077 -1066058
6078  -906633
6079  -435355
6080  -536203
6081  -855251
6082 -1002726
6083  -655866
6084  -342207
6085  -766502
6086 -1038381
6087  -782854
6088  -494699
6089  -508571
6090  -970135
6091  -974408
6092  -478257
6093  -477054
6094  -772099
6095 -1001929
6096  -763697
6097  -374172
6098  -681814
6099 -1027092
6100  -841798
6101  -521843
6102  -434180
6103  -875907
6104 -1025088
6105  -546872
6106  -430087
6107  -723021
6108 -1012872
6109  -862954
6110  -372336
6111  -540720
6112  -967863
6113  -894957
6114  -580775
6115  -372756
6116  -760396
6117 -1093472
6118  -693443
6119  -431358
6120  -618366
6121  -957925
6122  -959128
6123  -428819
6124  -409668
6125  -883470
6126  -943701
6127  -664787
6128  -378314
6129  -666424
6130 -1095692
6131  -783319
6132  -434991
6133  -538770
6134  -869996
6135  -996438
6136  -515745
6137  -359113
6138  -811005
6139  -977768
6140  -768765
6141  -399314
6142  -520911
6143 -1035265
6144  -874453
6145  -458664
6146  -446899
6147  -777150
6148 -1063865
6149  -651703
6150  -333502
6151  -714416
6152  -984138
6153  -831375
6154  -427879
6155  -399358
6156  -942572
6157  -950610
6158  -538216
6159  -428168
6160  -684360
6161 -1060265
6162  -782628
6163  -326779
6164  -577991
6165  -917818
6166  -909834
6167  -521328
6168  -325211
6169  -834411
6170 -1030400
6171  -656664
6172  -424949
6173  -568979
6174  -999043
6175  -885576
6176  -366632
6177  -467137
6178  -833709
6179  -956580
6180  -644102
6181  -328519
6182  -720845
6183 -1033591
6184  -744434
6185  -439300
6186  -457609
6187  -905964
6188  -963878
6189  -436510
6190  -400613
6191  -765566
6192  -984381
6193  -759388
6194  -329760
6195  -582216
6196  -987641
6197  -817887
6198  -490693
6199  -379246
6200  -786973
6201 -1042823
6202  -588600
6203  -384609
6204  -648732
6205  -943717
6206  -854255
6207  -361921
6208  -444140
6209  -917585
6210  -884477
6211  -570495
6212  -374146
6213  -692862
6214 -1041198
6215  -666328
6216  -382156
6217  -572504
6218  -868419
6219  -891283
6220  -445373
6221  -385226
6222  -850613
6223  -922964
6224  -657738
6225  -383223
6226  -571060
6227 -1008740
6228  -763289
6229  -383980
6230  -485190
6231  -803815
6232  -968880
6233  -559109
6234  -344261
6235  -767756
6236  -936878
6237  -713742
6238  -395878
6239  -460351
6240  -937933
6241  -841643
6242  -437522
6243  -452068
6244  -740920
6245  -987292
6246  -662306
6247  -322101
6248  -650632
6249  -911628
6250  -767717
6251  -436606
6252  -383244
6253  -863904
6254  -925077
6255  -527445
6256  -425617
6257  -656808
6258  -964928
6259  -758072
6260  -314307
6261  -538032
6262  -874685
6263  -835358
6264  -518609
6265  -339118
6266  -778963
6267  -982040
6268  -595723
6269  -383169
6270  -551413
6271  -925691
6272  -844429
6273  -342955
6274  -453327
6275  -844365
6276  -911071
6277  -615947
6278  -299892
6279  -649190
6280  -984234
6281  -666945
6282  -387324
6283  -446774
6284  -854993
6285  -944154
6286  -453102
6287  -381582
6288  -749949
6289  -924437
6290  -698845
6291  -292988
6292  -502102
6293  -947478
6294  -766871
6295  -435907
6296  -407426
6297  -775319
6298 -1009496
6299  -553132
6300  -325009
6301  -650274
6302  -886305
6303  -768426
6304  -336753
6305  -405251
6306  -911854
6307  -858402
6308  -521751
6309  -361727
6310  -653912
6311 -1014675
6312  -662097
6313  -295855
6314  -529529
6315  -847962
6316  -869689
6317  -434646
6318  -323092
6319  -821878
6320  -923834
6321  -596572
6322  -342388
6323  -511821
6324  -956710
6325  -764959
6326  -343147
6327  -456668
6328  -778878
6329  -930526
6330  -557473
6331  -285858
6332  -691974
6333  -914069
6334  -662824
6335  -370119
6336  -420176
6337  -892674
6338  -864953
6339  -424774
6340  -407775
6341  -696799
6342  -927048
6343  -656519
6344  -264173
6345  -558756
6346  -881242
6347  -754668
6348  -447614
6349  -352721
6350  -794947
6351  -940995
6352  -505909
6353  -360235
6354  -595693
6355  -886658
6356  -737760
6357  -288191
6358  -470693
6359  -862183
6360  -822155
6361  -520030
6362  -318627
6363  -687321
6364  -941134
6365  -569884
6366  -336681
6367  -488685
6368  -832076
6369  -848529
6370  -378365
6371  -401677
6372  -789002
6373  -861249
6374  -611139
6375  -296346
6376  -556553
6377  -924639
6378  -651363
6379  -377315
6380  -448545
6381  -787397
6382  -893571
6383  -459733
6384  -347536
6385  -710799
6386  -843562
6387  -651235
6388  -311606
6389  -464691
6390  -908635
6391  -747195
6392  -418242
6393  -403361
6394  -703046
6395  -926447
6396  -535636
6397  -280461
6398  -601270
6399  -833761
6400  -738753
6401  -373763
6402  -389515
6403  -849809
6404  -827774
6405  -471369
6406  -357603
6407  -587838
6408  -902249
6409  -626920
6410  -286768
6411  -532108
6412  -815456
6413  -810623
6414  -445902
6415  -317884
6416  -767507
6417  -862837
6418  -514292
6419  -321116
6420  -499906
6421  -903666
6422  -746880
6423  -306071
6424  -449770
6425  -779318
6426  -858163
6427  -521001
6428  -244414
6429  -631739
6430  -889228
6431  -611437
6432  -346407
6433  -415911
6434  -851014
6435  -862148
6436  -380173
6437  -364538
6438  -678003
6439  -863712
6440  -606637
6441  -224587
6442  -523906
6443  -892685
6444  -720452
6445  -404126
6446  -341269
6447  -754153
6448  -910986
6449  -448780
6450  -301576
6451  -575017
6452  -850802
6453  -724934
6454  -277200
6455  -413694
6456  -842722
6457  -800472
6458  -476201
6459  -288720
6460  -618418
6461  -908970
6462  -549938
6463  -298883
6464  -496799
6465  -824536
6466  -818806
6467  -359378
6468  -335665
6469  -759839
6470  -814416
6471  -533648
6472  -259909
6473  -500477
6474  -916823
6475  -670636
6476  -331138
6477  -427940
6478  -753474
6479  -875948
6480  -439980
6481  -244783
6482  -641792
6483  -826848
6484  -637149
6485  -303289
6486  -400337
6487  -862653
6488  -767113
6489  -396073
6490  -360399
6491  -622865
6492  -870767
6493  -549585
6494  -253577
6495  -553575
6496  -808664
6497  -723085
6498  -388402
6499  -334602
6500  -781160
6501  -807016
6502  -432564
6503  -318407
6504  -537709
6505  -853624
6506  -641970
6507  -271418
6508  -481049
6509  -789583
6510  -774194
6511  -447042
6512  -270228
6513  -666161
6514  -837758
6515  -513180
6516  -319965
6517  -450645
6518  -820695
6519  -754346
6520  -315894
6521  -396674
6522  -710397
6523  -778748
6524  -510887
6525  -247052
6526  -576774
6527  -854202
6528  -590676
6529  -352619
6530  -413136
6531  -762811
6532  -802417
6533  -356490
6534  -322632
6535  -635233
6536  -788732
6537  -602652
6538  -254304
6539  -483691
6540  -857414
6541  -673905
6542  -378212
6543  -330170
6544  -672057
6545  -841586
6546  -431378
6547  -279899
6548  -574168
6549  -790331
6550  -685052
6551  -304036
6552  -393793
6553  -798920
6554  -718561
6555  -420913
6556  -283056
6557  -580169
6558  -870281
6559  -537572
6560  -268101
6561  -504730
6562  -780750
6563  -762738
6564  -332020
6565  -276497
6566  -717987
6567  -777761
6568  -494827
6569  -278667
6570  -483821
6571  -873822
6572  -652841
6573  -291608
6574  -409515
6575  -697396
6576  -792941
6577  -424318
6578  -228754
6579  -616989
6580  -803748
6581  -589778
6582  -308729
6583  -385020
6584  -821831
6585  -721068
6586  -314309
6587  -324390
6588  -627720
6589  -835141
6590  -517208
6591  -206341
6592  -542398
6593  -833384
6594  -670770
6595  -334982
6596  -276180
6597  -725149
6598  -802028
6599  -396988
6600  -276865
6601  -519330
6602  -837362
6603  -664989
6604  -237677
6605  -419492
6606  -756255
6607  -728845
6608  -406637
6609  -225842
6610  -612150
6611  -835152
6612  -502204
6613  -302675
6614  -441668
6615  -782337
6616  -729299
6617  -281260
6618  -322351
6619  -677517
6620  -745894
6621  -494971
6622  -224226
6623  -514482
6624  -867024
6625  -599053
6626  -311395
6627  -355823
6628  -696661
6629  -783539
6630  -343462
6631  -264243
6632  -604011
6633  -767352
6634  -596352
6635  -259005
6636  -416116
6637  -804283
6638  -659911
6639  -356600
6640  -305273
6641  -591973
6642  -808226
6643  -455959
6644  -258638
6645  -532976
6646  -755975
6647  -668121
6648  -287724
6649  -309367
6650  -741582
6651  -707350
6652  -399745
6653  -279874
6654  -529762
6655  -839350
6656  -559339
6657  -252751
6658  -448222
6659  -692200
6660  -702254
6661  -355177
6662  -237970
6663  -645502
6664  -747373
6665  -487453
6666  -296554
6667  -438160
6668  -801695
6669  -634362
6670  -258310
6671  -370478
6672  -646863
6673  -734964
6674  -427986
6675  -219770
6676  -593944
6677  -785044
6678  -544849
6679  -299952
6680  -349886
6681  -737472
6682  -703700
6683  -296932
6684  -305438
6685  -585155
6686  -774702
6687  -538051
6688  -209697
6689  -487495
6690  -769889
6691  -608714
6692  -322931
6693  -283356
6694  -664981
6695  -755839
6696  -369619
6697  -288469
6698  -529086
6699  -757348
6700  -603882
6701  -217898
6702  -386916
6703  -719097
6704  -654567
6705  -380511
6706  -244655
6707  -589350
6708  -823301
6709  -461675
6710  -250976
6711  -432443
6712  -724718
6713  -678394
6714  -243866
6715  -282908
6716  -687244
6717  -719030
6718  -456862
6719  -232992
6720  -485137
6721  -816476
6722  -549095
6723  -265016
6724  -342562
6725  -644585
6726  -744494
6727  -337112
6728  -222286
6729  -599011
6730  -744622
6731  -548777
6732  -225089
6733  -356637
6734  -779112
6735  -629982
6736  -288614
6737  -284664
6738  -590913
6739  -807154
6740  -449851
6741  -193537
6742  -505544
6743  -724584
6744  -611594
6745  -265499
6746  -265482
6747  -703618
6748  -715567
6749  -375854
6750  -261582
6751  -496666
6752  -805137
6753  -558002
6754  -185653
6755  -387560
6756  -674330
6757  -679145
6758  -347676
6759  -203411
6760  -620434
6761  -763797
6762  -454504
6763  -250189
6764  -385884
6765  -749139
6766  -635514
6767  -223261
6768  -315905
6769  -614488
6770  -721259
6771  -451579
6772  -192369
6773  -520626
6774  -757331
6775  -523252
6776  -268232
6777  -306433
6778  -670981
6779  -700794
6780  -302401
6781  -281510
6782  -563619
6783  -718480
6784  -527535
6785  -194774
6786  -419835
6787  -725972
6788  -573779
6789  -318127
6790  -263362
6791  -601184
6792  -760402
6793  -390768
6794  -248419
6795  -477164
6796  -696332
6797  -583659
6798  -206207
6799  -315032
6800  -700706
6801  -642838
6802  -375770
6803  -244886
6804  -519295
6805  -764960
6806  -457218
6807  -231286
6808  -399252
6809  -644580
6810  -647369
6811  -290276
6812  -260544
6813  -632434
6814  -680588
6815  -453359
6816  -234615
6817  -417438
6818  -745980
6819  -524465
6820  -229137
6821  -337937
6822  -609378
6823  -707021
6824  -356961
6825  -209531
6826  -567454
6827  -697955
6828  -494246
6829  -227830
6830  -327807
6831  -712220
6832  -607649
6833  -280648
6834  -292199
6835  -557799
6836  -741457
6837  -439206
6838  -166935
6839  -460210
6840  -689942
6841  -554992
6842  -272398
6843  -257712
6844  -670757
6845  -696307
6846  -339876
6847  -250402
6848  -463527
6849  -719542
6850  -517776
6851  -159064
6852  -374555
6853  -663910
6854  -632310
6855  -343137
6856  -208077
6857  -581759
6858  -729158
6859  -396409
6860  -220926
6861  -368747
6862  -688327
6863  -600024
6864  -207511
6865  -311479
6866  -632140
6867  -668085
6868  -402743
6869  -172326
6870  -473710
6871  -728653
6872  -463411
6873  -234302
6874  -304206
6875  -645885
6876  -698483
6877  -283294
6878  -233219
6879  -545789
6880  -687323
6881  -475324
6882  -144287
6883  -354494
6884  -728324
6885  -571280
6886  -280248
6887  -251715
6888  -568716
6889  -747237
6890  -365498
6891  -188904
6892  -440894
6893  -657771
6894  -564070
6895  -208556
6896  -271751
6897  -674938
6898  -640088
6899  -360027
6900  -210993
6901  -456933
6902  -744777
6903  -448168
6904  -173290
6905  -366404
6906  -632929
6907  -651571
6908  -286107
6909  -203660
6910  -594768
6911  -671113
6912  -405949
6913  -199267
6914  -354983
6915  -710214
6916  -542749
6917  -215124
6918  -312166
6919  -579259
6920  -696563
6921  -370440
6922  -155666
6923  -485684
6924  -662337
6925  -468513
6926  -222624
6927  -282543
6928  -663913
6929  -628061
6930  -275878
6931  -273303
6932  -505514
6933  -682564
6934  -435424
6935  -147802
6936  -402590
6937  -648380
6938  -536713
6939  -296159
6940  -239570
6941  -604127
6942  -677283
6943  -324722
6944  -226810
6945  -418633
6946  -654034
6947  -507138
6948  -170705
6949  -338662
6950  -632702
6951  -587523
6952  -335683
6953  -196225
6954  -508853
6955  -677827
6956  -373501
6957  -208931
6958  -358658
6959  -630621
6960  -602894
6961  -225337
6962  -267198
6963  -582390
6964  -618419
6965  -388935
6966  -162362
6967  -410995
6968  -702149
6969  -460588
6970  -226954
6971  -297703
6972  -591511
6973  -657093
6974  -281364
6975  -201547
6976  -506656
6977  -619426
6978  -442308
6979  -174173
6980  -335498
6981  -687744
6982  -541633
6983  -267572
6984  -260437
6985  -517338
6986  -683975
6987  -338535
6988  -150496
6989  -428974
6990  -626825
6991  -534236
6992  -211805
6993  -248218
6994  -650626
6995  -608778
6996  -298680
6997  -197116
6998  -432240
6999  -692445
7000  -427355
7001  -147065
7002  -362885
7003  -618194
7004  -610892
7005  -270938
7006  -177685
7007  -559449
7008  -637995
7009  -358282
7010  -186326
7011  -343480
7012  -676374
7013  -539995
7014  -188282
7015  -295546
7016  -557117
7017  -636224
7018  -343101
7019  -119871
7020  -463876
7021  -651695
7022  -441578
7023  -213465
7024  -270381
7025  -637624
7026  -609703
7027  -222538
7028  -221225
7029  -480142
7030  -641206
7031  -421723
7032  -122330
7033  -374420
7034  -665417
7035  -524260
7036  -256417
7037  -205466
7038  -545851
7039  -655548
7040  -287432
7041  -182603
7042  -395647
7043  -629286
7044  -533677
7045  -160529
7046  -282878
7047  -608415
7048  -572005
7049  -315116
7050  -151802
7051  -440693
7052  -679798
7053  -373595
7054  -186265
7055  -329541
7056  -606498
7057  -606206
7058  -215591
7059  -200415
7060  -545684
7061  -595864
7062  -368603
7063  -147341
7064  -360827
7065  -682399
7066  -472928
7067  -208141
7068  -285158
7069  -534485
7070  -629072
7071  -277196
7072  -152029
7073  -461167
7074  -599207
7075  -447876
7076  -183065
7077  -282743
7078  -652055
7079  -546117
7080  -239639
7081  -216719
7082  -455330
7083  -644096
7084  -360063
7085  -133358
7086  -397006
7087  -604096
7088  -508833
7089  -227362
7090  -199160
7091  -566457
7092  -579783
7093  -288319
7094  -202112
7095  -374495
7096  -636577
7097  -449475
7098  -164307
7099  -334005
7100  -556545
7101  -535641
7102  -273400
7103  -154093
7104  -495949
7105  -608825
7106  -338531
7107  -208435
7108  -337719
7109  -628554
7110  -530120
7111  -170415
7112  -264654
7113  -518449
7114  -559681
7115  -320764
7116  -122622
7117  -428448
7118  -637931
7119  -413141
7120  -213627
7121  -270303
7122  -573338
7123  -573752
7124  -201561
7125  -195412
7126  -460832
7127  -589448
7128  -411879
7129  -132109
7130  -352138
7131  -637051
7132  -474781
7133  -221601
7134  -191175
7135  -494541
7136  -623728
7137  -270390
7138  -154735
7139  -407143
7140  -603375
7141  -493190
7142  -143518
7143  -242322
7144  -591020
7145  -532654
7146  -265786
7147  -152728
7148  -415936
7149  -662906
7150  -371058
7151  -153685
7152  -333727
7153  -563136
7154  -552400
7155  -186819
7156  -156240
7157  -524285
7158  -580414
7159  -345478
7160  -145813
7161  -334062
7162  -662438
7163  -458603
7164  -155931
7165  -240824
7166  -504731
7167  -600527
7168  -271645
7169  -110413
7170  -456394
7171  -608302
7172  -423840
7173  -172502
7174  -244955
7175  -600565
7176  -520577
7177  -198655
7178  -195769
7179  -423713
7180  -610497
7181  -374597
7182  -115607
7183  -374873
7184  -587118
7185  -473982
7186  -208805
7187  -160799
7188  -528313
7189  -574428
7190  -257007
7191  -173866
7192  -374213
7193  -619095
7194  -451744
7195  -122206
7196  -278967
7197  -544285
7198  -520734
7199  -252821
7200  -113354
7201  -444194
7202  -620357
7203  -343604
7204  -181447
7205  -289777
7206  -574151
7207  -525246
7208  -153627
7209  -200107
7210  -481644
7211  -550465
7212  -347414
7213  -122096
7214  -362821
7215  -620083
7216  -400878
7217  -187514
7218  -223344
7219  -500067
7220  -566837
7221  -209966
7222  -171406
7223  -441206
7224  -567105
7225  -421881
7226  -133205
7227  -276948
7228  -589279
7229  -443479
7230  -208900
7231  -179936
7232  -441949
7233  -611027
7234  -289552
7235  -146785
7236  -377763
7237  -548242
7238  -461556
7239  -155059
7240  -194974
7241  -536585
7242  -498454
7243  -263695
7244  -172597
7245  -380410
7246  -622606
7247  -376855
7248  -130025
7249  -304697
7250  -503918
7251  -500158
7252  -197054
7253  -145919
7254  -496034
7255  -550877
7256  -321539
7257  -173736
7258  -309598
7259  -598613
7260  -432493
7261  -136553
7262  -238937
7263  -462567
7264  -532840
7265  -271459
7266  -120606
7267  -433759
7268  -569899
7269  -370800
7270  -167777
7271  -222400
7272  -556476
7273  -493560
7274  -166456
7275  -195409
7276  -430441
7277  -576138
7278  -349459
7279   -83965
7280  -338886
7281  -559060
7282  -418508
7283  -184607
7284  -163405
7285  -496274
7286  -577737
7287  -241763
7288  -163745
7289  -364734
7290  -574815
7291  -430769
7292   -88495
7293  -231588
7294  -526229
7295  -481896
7296  -250381
7297  -119590
7298  -430370
7299  -610587
7300  -319337
7301  -140913
7302  -276953
7303  -525344
7304  -487861
7305  -134820
7306  -176946
7307  -498776
7308  -531519
7309  -318262
7310  -106335
7311  -329512
7312  -604325
7313  -372229
7314  -138686
7315  -203907
7316  -476153
7317  -568118
7318  -212202
7319  -134757
7320  -435639
7321  -552530
7322  -387916
7323  -103403
7324  -223425
7325  -565390
7326  -445961
7327  -176470
7328  -172005
7329  -417226
7330  -601489
7331  -300361
7332   -98840
7333  -339428
7334  -519164
7335  -441898
7336  -151077
7337  -153203
7338  -519691
7339  -517352
7340  -257239
7341  -159185
7342  -333970
7343  -580773
7344  -370388
7345   -87612
7346  -255306
7347  -474542
7348  -490280
7349  -222512
7350  -118193
7351  -454721
7352  -539580
7353  -305700
7354  -148691
7355  -250628
7356  -546098
7357  -438536
7358  -118130
7359  -203773
7360  -435902
7361  -522534
7362  -293673
7363   -96257
7364  -371458
7365  -536096
7366  -345503
7367  -159336
7368  -183243
7369  -495701
7370  -509976
7371  -185391
7372  -176051
7373  -393226
7374  -529641
7375  -359108
7376   -82401
7377  -273899
7378  -526858
7379  -405025
7380  -200748
7381  -156525
7382  -443820
7383  -556265
7384  -230623
7385  -146151
7386  -332495
7387  -509060
7388  -398082
7389   -92640
7390  -220906
7391  -507150
7392  -459632
7393  -247305
7394  -141681
7395  -378876
7396  -563251
7397  -284449
7398  -117728
7399  -263931
7400  -483081
7401  -475691
7402  -148687
7403  -150800
7404  -473520
7405  -494450
7406  -299464
7407  -108943
7408  -280543
7409  -551193
7410  -360234
7411  -121061
7412  -214966
7413  -445431
7414  -528738
7415  -210835
7416  -113677
7417  -401958
7418  -494359
7419  -337829
7420  -112801
7421  -207441
7422  -536248
7423  -430792
7424  -162863
7425  -179009
7426  -387473
7427  -549451
7428  -277428
7429   -72009
7430  -320387
7431  -496273
7432  -391841
7433  -151061
7434  -147062
7435  -500845
7436  -501951
7437  -206947
7438  -135414
7439  -311340
7440  -541199
7441  -354010
7442   -65065
7443  -248847
7444  -490067
7445  -468990
7446  -206496
7447   -89311
7448  -422194
7449  -539114
7450  -264508
7451  -113394
7452  -232697
7453  -515877
7454  -444219
7455  -102462
7456  -186118
7457  -447319
7458  -491124
7459  -277313
7460   -61868
7461  -319383
7462  -530843
7463  -329148
7464  -140350
7465  -181121
7466  -488870
7467  -520787
7468  -166096
7469  -127621
7470  -378707
7471  -499466
7472  -331968
7473   -58320
7474  -234833
7475  -528772
7476  -399062
7477  -177501
7478  -145003
7479  -404527
7480  -541155
7481  -225492
7482   -93987
7483  -296033
7484  -480478
7485  -409870
7486  -107359
7487  -171751
7488  -488646
7489  -451819
7490  -229797
7491  -110456
7492  -306326
7493  -545882
7494  -300080
7495   -96646
7496  -246335
7497  -452978
7498  -471223
7499  -169228
7500  -110889
7501  -419213
7502  -466554
7503  -276282
7504  -104971
7505  -235567
7506  -519381
7507  -375015
7508  -131347
7509  -205019
7510  -406839
7511  -488742
7512  -223486
7513   -70387
7514  -347919
7515  -472211
7516  -316509
7517  -126677
7518  -189202
7519  -501871
7520  -435738
7521  -158549
7522  -161193
7523  -346710
7524  -496427
7525  -279886
7526   -45255
7527  -280761
7528  -481135
7529  -384085
7530  -170858
7531  -133288
7532  -445722
7533  -478462
7534  -191307
7535  -119300
7536  -285848
7537  -490285
7538  -355391
7539   -75156
7540  -232034
7541  -461762
7542  -414259
7543  -198429
7544   -85228
7545  -364022
7546  -500883
7547  -238040
7548  -119856
7549  -240599
7550  -478596
7551  -424903
7552  -102246
7553  -161961
7554  -422507
7555  -443061
7556  -242809
7557   -51815
7558  -291271
7559  -527282
7560  -305215
7561  -126430
7562  -191628
7563  -441798
7564  -475264
7565  -132982
7566  -102052
7567  -357204
7568  -450448
7569  -314955
7570   -77356
7571  -218829
7572  -513671
7573  -379913
7574  -152274
7575  -135157
7576  -362548
7577  -503977
7578  -204009
7579   -65779
7580  -299512
7581  -460310
7582  -387536
7583  -102344
7584  -147673
7585  -468900
7586  -418054
7587  -177973
7588   -95023
7589  -287303
7590  -517677
7591  -295396
7592   -67167
7593  -246839
7594  -447040
7595  -433081
7596  -149017
7597   -80028
7598  -404596
7599  -455371
7600  -229388
7601   -83697
7602  -228863
7603  -517845
7604  -377156
7605   -89647
7606  -174662
7607  -393697
7608  -458196
7609  -212053
7610   -40756
7611  -322430
7612  -489389
7613  -312338
7614  -120182
7615  -160825
7616  -469623
7617  -438367
7618  -119185
7619  -113999
7620  -323716
7621  -475047
7622  -286349
7623   -45454
7624  -257958
7625  -476270
7626  -360150
7627  -149508
7628  -108555
7629  -384559
7630  -469452
7631  -176068
7632  -103203
7633  -273135
7634  -468031
7635  -375500
7636   -76334
7637  -180653
7638  -443791
7639  -396257
7640  -188644
7641   -55357
7642  -316411
7643  -499686
7644  -252918
7645  -102272
7646  -219109
7647  -436587
7648  -420981
7649  -106735
7650  -121999
7651  -379695
7652  -406627
7653  -246843
7654   -74501
7655  -252117
7656  -497284
7657  -324535
7658  -123934
7659  -165749
7660  -375264
7661  -445541
7662  -160137
7663   -79827
7664  -333491
7665  -428194
7666  -302946
7667   -95518
7668  -187228
7669  -476425
7670  -354322
7671  -129249
7672  -132584
7673  -319634
7674  -467605
7675  -223392
7676   -67069
7677  -281096
7678  -434543
7679  -353035
7680  -118729
7681  -117181
7682  -423524
7683  -400165
7684  -156048
7685  -103520
7686  -271625
7687  -486874
7688  -292996
7689   -55156
7690  -224456
7691  -404890
7692  -385583
7693  -148300
7694   -63622
7695  -366486
7696  -445187
7697  -228585
7698  -106183
7699  -217110
7700  -464855
7701  -360669
7702   -66734
7703  -146615
7704  -368231
7705  -418105
7706  -204341
7707   -45734
7708  -317500
7709  -469515
7710  -275093
7711  -108445
7712  -157362
7713  -428111
7714  -409168
7715  -102195
7716  -109413
7717  -323370
7718  -438503
7719  -280819
7720   -38171
7721  -229425
7722  -465051
7723  -330877
7724  -123336
7725   -92803
7726  -353895
7727  -466926
7728  -170157
7729   -78251
7730  -284925
7731  -445896
7732  -340056
7733   -46651
7734  -150326
7735  -425153
7736  -368775
7737  -165749
7738   -73208
7739  -293158
7740  -487075
7741  -242021
7742   -75467
7743  -210792
7744  -405566
7745  -394107
7746   -92676
7747   -79876
7748  -376045
7749  -414564
7750  -229520
7751   -67553
7752  -228605
7753  -490298
7754  -307657
7755   -66190
7756  -143755
7757  -361751
7758  -427334
7759  -161323
7760   -47450
7761  -328107
7762  -434538
7763  -288610
7764   -74329
7765  -142113
7766  -440874
7767  -360972
7768   -95936
7769  -102967
7770  -311433
7771  -458316
7772  -235823
7773   -34598
7774  -247176
7775  -412261
7776  -327718
7777  -104075
7778   -79056
7779  -381139
7780  -415981
7781  -171363
7782  -103714
7783  -248312
7784  -451946
7785  -304092
7786   -39986
7787  -176412
7788  -379393
7789  -357175
7790  -153218
7791   -57052
7792  -334964
7793  -444900
7794  -211677
7795   -94301
7796  -193148
7797  -410299
7798  -349127
7799   -60035
7800  -128497
7801  -350391
7802  -392302
7803  -222555
7804   -47830
7805  -256149
7806  -443171
7807  -261534
7808   -93805
7809  -126215
7810  -364714
7811  -401561
7812  -117964
7813   -93380
7814  -312029
7815  -407351
7816  -272189
7817   -49214
7818  -184138
7819  -413275
7820  -301086
7821  -113608
7822  -113275
7823  -327242
7824  -441299
7825  -175103
7826   -77630
7827  -257630
7828  -388133
7829  -305160
7830   -51612
7831  -122125
7832  -404980
7833  -352637
7834  -159110
7835   -81210
7836  -268942
7837  -457404
7838  -228519
7839   -46117
7840  -193148
7841  -367755
7842  -358670
7843   -97333
7844   -73356
7845  -361051
7846  -399932
7847  -207803
7848   -63657
7849  -194454
7850  -439937
7851  -284716
7852   -46964
7853  -144828
7854  -346834
7855  -398387
7856  -158913
7857   -41712
7858  -308351
7859  -411679
7860  -245620
7861   -61598
7862  -129360
7863  -412242
7864  -358650
7865   -92049
7866  -117536
7867  -306301
7868  -427174
7869  -226329
7870   -13542
7871  -223036
7872  -397721
7873  -285686
7874   -87655
7875   -76812
7876  -379414
7877  -410704
7878  -137545
7879   -82204
7880  -250032
7881  -414597
7882  -276483
7883   -15756
7884  -153010
7885  -387768
7886  -351449
7887  -151268
7888   -50599
7889  -299026
7890  -442178
7891  -197223
7892   -60046
7893  -169176
7894  -383268
7895  -353631
7896   -50607
7897   -99801
7898  -352873
7899  -384228
7900  -211695
7901   -29717
7902  -221226
7903  -428318
7904  -247520
7905   -74860
7906  -127723
7907  -348666
7908  -399956
7909  -117330
7910   -62653
7911  -297205
7912  -387071
7913  -248905
7914   -29824
7915  -143947
7916  -413407
7917  -313085
7918  -101888
7919   -91793
7920  -301684
7921  -437135
7922  -172900
7923   -30914
7924  -223376
7925  -374102
7926  -295476
7927   -62218
7928   -88547
7929  -380943
7930  -364544
7931  -151908
7932   -73105
7933  -225876
7934  -422829
7935  -234337
7936   -28714
7937  -169230
7938  -345712
7939  -347556
7940  -120821
7941   -61323
7942  -325635
7943  -376069
7944  -190718
7945   -58798
7946  -168081
7947  -397460
7948  -294302
7949   -55860
7950  -133778
7951  -319091
7952  -371481
7953  -174471
7954   -32277
7955  -252745
7956  -383962
7957  -223768
7958   -69273
7959  -113083
7960  -377177
7961  -353567
7962   -93887
7963  -107856
7964  -279991
7965  -372955
7966  -219067
7967    -8588
7968  -198454
7969  -375329
7970  -276646
7971  -109771
7972   -89097
7973  -333675
7974  -391039
7975  -128621
7976   -66709
7977  -223546
7978  -366173
7979  -267553
7980   -27703
7981  -143293
7982  -373660
7983  -318773
7984  -139744
7985   -54976
7986  -265986
7987  -405336
7988  -173697
7989   -51635
7990  -175729
7991  -357641
7992  -328738
7993   -60017
7994   -90190
7995  -342932
7996  -348281
7997  -174323
7998   -31507
7999  -196166
8000  -417983
8001  -232312
8002   -52602
8003  -134233
8004  -333781
8005  -380711
8006  -104757
8007   -34794
8008  -275072
8009  -362686
8010  -216780
8011   -29072
8012  -133591
8013  -403687
8014  -312996
8015   -77317
8016   -97442
8017  -273691
8018  -397829
8019  -169902
8020    -5349
8021  -218085
8022  -362373
8023  -279620
8024   -70419
8025   -82741
8026  -364453
8027  -348935
8028  -117690
8029   -57033
8030  -216127
8031  -393634
8032  -225320
8033   -11892
8034  -166337
8035  -356764
8036  -331610
8037  -102902
8038   -31417
8039  -296871
8040  -378273
8041  -159871
8042   -46865
8043  -149221
8044  -385816
8045  -308114
8046   -42099
8047  -110482
8048  -312126
8049  -347649
8050  -164296
8051    -1794
8052  -223825
8053  -381353
8054  -230061
8055   -69435
8056  -105702
8057  -343295
8058  -361678
8059   -79162
8060   -63786
8061  -254141
8062  -349703
8063  -224323
8064   -14154
8065  -163694
8066  -381844
8067  -272410
8068  -100505
8069   -70416
8070  -280066
8071  -380736
8072  -122867
8073   -42674
8074  -206665
8075  -350586
8076  -278267
8077   -40292
8078  -112364
8079  -352947
8080  -307064
8081  -126657
8082   -37744
8083  -221989
8084  -390255
8085  -178519
8086   -39757
8087  -173495
8088  -337841
8089  -318028
8090   -72830
8091   -63345
8092  -302452
8093  -321832
8094  -162504
8095   -37471
8096  -170082
8097  -385564
8098  -249365
8099   -61193
8100  -125015
8101  -289444
8102  -344581
8103  -114110
8104   -23861
8105  -254981
8106  -335589
8107  -209170
8108   -56759
8109  -125726
8110  -369325
8111  -295022
8112   -62724
8113   -88817
8114  -238943
8115  -353566
8116  -169280
8117   -12772
8118  -199519
8119  -348424
8120  -253798
8121   -77249
$$ Imaginary data points
##PAGE= N=2
##DATA TABLE= (X++(I..I)), XYDATA
0  3645787
1  8797739
2  4269072
3   249994
4   826904
5  4483427
6  4198904
7  -705261
8  -843881
9  2357927
10  3949728
11  2306196
12 -1217501
13   823469
14  4175795
15  2649349
16   708105
17   521088
18  3226867
19  4420407
20   114242
21 -1336979
22  1287564
23  3318553
24  2585861
25  -749623
26   550822
27  4147765
28  2666354
29   238983
30  -477989
31  1686752
32  3896368
33  1079809
34  -603270
35  1215697
36  2863010
37  2948465
38  -197615
39  -457757
40  2901041
41  2532093
42   615440
43  -236839
44  1264070
45  3609490
46   978430
47 -1220022
48   708674
49  2515771
50  2724825
51  -257093
52  -984598
53  2963192
54  3450746
55   840797
56 -1160531
57   -28618
58  3795694
59  2265577
60 -1601992
61  -892454
62  1802378
63  3560874
64   840337
65 -1718913
66  1427128
67  3150870
68  1729982
69  -111382
70  -423290
71  2426279
72  1945549
73 -1016804
74  -469032
75  1390932
76  2984956
77  1218807
78 -1719843
79   819504
80  3239725
81  1952353
82  -647411
83 -1553865
84  2373341
85  3578819
86  -321549
87 -1309190
88   563107
89  2873295
90  1653281
91 -2016359
92  -199069
93  2877651
94  2215016
95     8553
96 -1710867
97  1085033
98  3232218
99   406703
100 -1169563
101  -346694
102  1945384
103  2285743
104 -1234969
105  -683428
106  2598493
107  2660622
108   467050
109 -1829919
110   596121
111  3525676
112   425589
113 -2264710
114 -1283796
115  2044411
116  3550233
117  -409403
118 -1726393
119  1403896
120  2679519
121  1280311
122 -2033800
123 -1355989
124  2576396
125  1693339
126  -770477
127 -1048662
128   949346
129  3001409
130    61806
131 -1750468
132  1046609
133  2542659
134  1513817
135 -1675387
136 -1887241
137  2131000
138  2062906
139  -659648
140 -1471926
141   588658
142  3780046
143  1313714
144 -2415757
145  -648258
146  2008366
147  2456268
148  -624749
149 -2272356
150  1550755
151  2645092
152  -164254
153 -1864796
154  -672138
155  3057259
156  2151803
157 -1611300
158  -871702
159  1349735
160  2422447
161   290267
162 -2421351
163   348017
164  2576442
165   845636
166 -1248419
167 -1346132
168  2387009
169  2967940
170 -1107510
171 -1470287
172  1017359
173  2808961
174   930824
175 -2810541
176  -819218
177  2358839
178  1452465
179  -561161
180 -1637275
181  1204537
182  2982358
183   -83899
184 -1249787
185    32169
186  1745103
187  1398589
188 -2009986
189 -1119471
190  2207354
191  1907035
192  -179502
193 -1913444
194   425514
195  3014569
196   134848
197 -1771971
198  -411672
199  1828269
200  2310365
201 -1240135
202 -1660319
203  1599536
204  2006194
205   282414
206 -1875012
207  -446741
208  2892886
209  1095630
210 -1381717
211  -849067
212  1230970
213  2676068
214  -378826
215 -1959194
216   936087
217  1935401
218   643695
219 -1565572
220  -985019
221  2531549
222  1611778
223  -963169
224  -815301
225   900630
226  2657100
227   -12383
228 -2531440
229   196470
230  2219371
231  1432920
232 -1260423
233 -1648983
234  2370528
235  2539925
236  -742585
237 -1531795
238    46538
239  2637404
240   966436
241 -2228752
242  -393595
243  1856386
244  1767909
245  -457931
246 -1888322
247  1494086
248  2807212
249    13816
250 -1522942
251  -691865
252  2372306
253  1884284
254 -2004068
255 -1212850
256  1663021
257  2439391
258   257474
259 -2392234
260   273172
261  2628843
262   489964
263 -1157128
264  -806427
265  2103548
266  2588876
267 -1307609
268 -1684934
269   846677
270  2196497
271   937354
272 -2156175
273  -417975
274  2864548
275  1512573
276  -856088
277 -1614414
278  1076449
279  2980934
280  -463750
281 -1898116
282   385813
283  2245479
284  1648857
285 -1812809
286 -1240935
287  2526854
288  2161504
289  -331470
290 -1989466
291     4374
292  3007122
293   507799
294 -1908744
295  -341833
296  1967115
297  2539169
298  -811347
299 -1776256
300  1667055
301  2234282
302   155446
303 -1823736
304  -621871
305  2921106
306  1423319
307 -1510562
308  -726769
309  1438158
310  2718442
311  -181321
312 -2351230
313   748689
314  2492148
315  1127178
316 -1272478
317 -1223369
318  2449185
319  2068372
320 -1175956
321 -1215250
322   693592
323  2670218
324   674697
325 -2201830
326   121314
327  2413176
328  1718579
329  -629032
330 -1639729
331  1751845
332  2533016
333  -626933
334 -1568280
335  -211639
336  2343828
337  1714172
338 -1464600
339  -193669
340  2120656
341  1869443
342  -214708
343 -1983189
344   845431
345  2662331
346    34180
347 -1285083
348  -368105
349  2162230
350  2242146
351 -1216623
352  -863661
353  1674729
354  2019360
355   366413
356 -1980960
357    69921
358  2735505
359   779685
360  -992837
361  -650218
362  1760317
363  2662707
364  -913977
365 -1620490
366  1135477
367  2290952
368  1104032
369 -1699150
370  -574361
371  2707448
372  1519020
373  -647209
374 -1083753
375   930463
376  2819288
377   -82228
378 -1720742
379   652048
380  2304178
381  1746818
382 -1194647
383 -1105954
384  2334634
385  1872898
386  -547357
387 -1430581
388   408320
389  3171710
390   906790
391 -1726672
392    41051
393  2055401
394  2118784
395  -837463
396 -1832828
397  1728554
398  2416242
399   143226
400 -1370726
401  -248278
402  3056154
403  1810548
404 -1455649
405  -580031
406  1534595
407  2417571
408  -117581
409 -2296950
410   761955
411  2696399
412  1162264
413  -802065
414  -810934
415  2499778
416  2380275
417 -1158229
418 -1143185
419   964737
420  2525644
421   758646
422 -2032303
423   322112
424  2706891
425  1431323
426  -749345
427 -1494132
428  1755738
429  3032633
430  -274648
431 -1315960
432   336011
433  2544617
434  1836074
435 -1683370
436  -702222
437  2214771
438  1923308
439  -159983
440 -1792004
441   905565
442  3286044
443   490873
444 -1264861
445   -41988
446  2336681
447  2484058
448 -1225502
449 -1472887
450  1560895
451  2184576
452   621950
453 -1558952
454   176914
455  3300305
456  1340148
457 -1126818
458  -824255
459  1504629
460  2854772
461  -374938
462 -1737145
463  1074834
464  2448209
465  1430186
466 -1189211
467  -711544
468  2708311
469  1954652
470  -546808
471 -1054218
472   651136
473  2738093
474   377899
475 -1610960
476   834719
477  2560350
478  1815769
479  -959591
480 -1275702
481  2304150
482  2303567
483  -305141
484 -1127591
485   316231
486  2954658
487  1365431
488 -1554899
489  -221861
490  1800109
491  2280691
492    51786
493 -1572194
494  1378279
495  2576976
496   612351
497  -679752
498  -176944
499  2448112
500  1759023
501 -1405514
502  -594894
503  1534500
504  2246897
505   424831
506 -1474139
507  1272091
508  2927708
509   796499
510  -852985
511  -657094
512  2107367
513  2340976
514  -991283
515 -1024440
516  1186832
517  2581790
518  1314569
519 -1585719
520   131673
521  2875944
522  1680903
523  -487375
524 -1348841
525  1293767
526  2900730
527   -82927
528 -1071740
529   759868
530  2394899
531  1774059
532 -1327592
533  -543809
534  2430688
535  1845035
536  -141472
537 -1230320
538  1049320
539  3347368
540   540791
541 -1469672
542    49943
543  2251407
544  2467098
545  -908422
546 -1396217
547  1851656
548  2391143
549   734555
550 -1111943
551    65973
552  2964076
553  1366839
554 -1013482
555  -418657
556  1482906
557  2615856
558   -71009
559 -1377102
560  1632426
561  2711647
562   993331
563 -1337749
564  -653381
565  2819638
566  1862165
567 -1074650
568  -780576
569  1442477
570  3246164
571   766015
572 -1725478
573   670316
574  2548613
575  1711494
576  -772644
577 -1516703
578  1907161
579  2669836
580    87870
581  -866255
582   372131
583  2964446
584  1867134
585 -1360388
586  -120018
587  2060574
588  1867028
589  -306587
590 -1486664
591  1749897
592  3004281
593   232812
594  -986683
595   146280
596  2765058
597  2193784
598 -1438856
599  -823455
600  2026422
601  2923619
602   887953
603 -1958782
604   158174
605  2993645
606  1437196
607  -689282
608  -943078
609  1830913
610  3056568
611  -248224
612 -1057203
613  1157675
614  2501849
615  1541981
616 -1272910
617  -292464
618  2463859
619  1492678
620  -343302
621  -831305
622  1428804
623  3283584
624   397068
625 -1229653
626   624664
627  2245015
628  1825819
629 -1091455
630  -925411
631  2195247
632  2085327
633   291305
634  -839492
635   669027
636  3197792
637  1287538
638  -971680
639   -70680
640  1448895
641  2020792
642  -245630
643  -932833
644  1896180
645  2296223
646   640076
647  -680133
648   292402
649  2898918
650  1271844
651 -1235596
652    -1548
653  1910747
654  2413707
655  -140539
656 -1488525
657  1509870
658  2691165
659  1112107
660  -717020
661  -574726
662  2538279
663  2415401
664  -463271
665  -641689
666  1041435
667  2754574
668  1028326
669 -1615682
670   476096
671  2444960
672  1431047
673  -481151
674  -796158
675  2389153
676  2921455
677  -170077
678  -781166
679   766903
680  2543051
681  1280610
682 -1734486
683   -99150
684  2615982
685  2269987
686   153540
687 -1354685
688  1330559
689  3205060
690   575099
691 -1079703
692  -205630
693  2235395
694  2409779
695  -971356
696  -859990
697  1930362
698  2534433
699   946112
700 -1174230
701   570790
702  2986241
703  1015816
704  -885437
705  -425518
706  1844200
707  2646822
708  -569110
709 -1171428
710  1712432
711  2773233
712  1277181
713 -1382182
714  -277227
715  2968134
716  1843925
717  -556779
718  -866244
719  1308595
720  3306640
721   611997
722 -1439208
723   495575
724  2253890
725  2112592
726  -458868
727  -842104
728  2252551
729  2359126
730   234929
731  -876771
732   418273
733  2923135
734  1113398
735 -1372382
736   266152
737  2279478
738  2383326
739   -47193
740  -928300
741  2054904
742  2466784
743   289817
744  -966496
745  -142784
746  2681266
747  1961965
748  -868918
749  -232310
750  1778173
751  2815877
752   747719
753 -1494172
754   946747
755  2650517
756  1037108
757  -803758
758  -749407
759  2345570
760  2610849
761  -485556
762  -512780
763  1440314
764  2668472
765   999796
766 -1630248
767   410609
768  2802454
769  1677056
770  -373164
771 -1176799
772  1570234
773  3017118
774   208887
775  -940786
776   487789
777  2531478
778  2137062
779 -1031964
780  -489893
781  2153647
782  2104528
783   470526
784 -1036284
785   768481
786  2741997
787   609219
788  -768357
789   260806
790  2098887
791  2356317
792  -529451
793  -643497
794  1967306
795  2148969
796   605276
797 -1055693
798   443503
799  3018716
800  1241975
801  -708164
802   -30770
803  1859779
804  2728236
805   -72732
806 -1219077
807  1227261
808  2153775
809  1141088
810  -843819
811  -269865
812  2789628
813  2097921
814  -185001
815  -373057
816  1176185
817  2756069
818   452140
819 -1469109
820   799212
821  2315345
822  1567562
823  -562576
824  -579039
825  2577737
826  2386688
827  -185089
828  -704950
829   729687
830  2816454
831  1207994
832 -1401631
833   207273
834  2225781
835  2192108
836   -50219
837 -1372088
838  1588774
839  2785932
840   507482
841  -882750
842    -8973
843  2796467
844  2213226
845 -1104034
846  -460256
847  1846574
848  2394213
849   378919
850 -1630356
851   884162
852  2878192
853  1081315
854  -550486
855  -374450
856  2249621
857  2729539
858  -533654
859  -981149
860  1103100
861  2446021
862  1245697
863 -1447127
864   120690
865  2915947
866  1852291
867  -207450
868  -938544
869  1368272
870  2894447
871   108793
872 -1083307
873   678421
874  2390464
875  2018073
876  -828922
877  -394563
878  2467321
879  2133315
880   183509
881 -1070912
882   682110
883  2928840
884   693897
885 -1150575
886   240865
887  2196104
888  2475877
889  -415691
890 -1038689
891  1824178
892  2367894
893   792300
894  -982570
895   -86868
896  2775101
897  1657027
898  -664936
899  -252144
900  1499549
901  2675205
902   280976
903 -1369480
904  1094625
905  2377798
906  1303241
907  -583425
908  -385068
909  2569166
910  2075085
911  -543494
912  -612703
913   916249
914  2495395
915   830353
916 -1231094
917   751294
918  2354495
919  1733314
920  -143280
921  -891017
922  1876271
923  2434551
924   -80760
925  -864968
926   369766
927  2555077
928  1616076
929 -1130922
930   126278
931  2144026
932  1939306
933   123924
934 -1186751
935  1307912
936  2657860
937   503815
938  -527815
939   242290
940  2272219
941  2022315
942  -886728
943  -433105
944  1698503
945  1998241
946   529768
947 -1258832
948   793999
949  2967739
950  1137197
951  -481948
952  -154450
953  1953322
954  2451115
955  -565284
956  -897034
957  1398660
958  2297230
959  1176993
960 -1146434
961    47325
962  2785971
963  1616987
964  -400945
965  -694202
966  1334078
967  2830028
968   132804
969 -1193490
970   843337
971  2345383
972  1860758
973  -775683
974  -664093
975  2270814
976  1919990
977   -96993
978  -895751
979   772831
980  3043242
981  1050658
982 -1063461
983   296773
984  1979537
985  2174056
986  -388381
987 -1295432
988  1690034
989  2377950
990   525842
991  -903853
992    97996
993  2927885
994  1741650
995  -978251
996  -233967
997  1635141
998  2443953
999   223846
1000 -1483056
1001  1173996
1002  2633124
1003  1184756
1004  -645247
1005  -602047
1006  2322240
1007  2242796
1008  -670333
1009  -776436
1010  1028173
1011  2655688
1012  1167273
1013 -1362234
1014   492021
1015  2534575
1016  1610919
1017  -384816
1018 -1141303
1019  1647314
1020  2665785
1021    10531
1022  -767764
1023   608234
1024  2488557
1025  1783538
1026 -1153354
1027  -280882
1028  2027449
1029  1863727
1030   200273
1031 -1202953
1032   983518
1033  2873095
1034   724228
1035  -672608
1036   155016
1037  2098158
1038  2156534
1039  -832165
1040  -764568
1041  1676246
1042  2025724
1043   683899
1044 -1108100
1045   417572
1046  2892211
1047  1311943
1048  -580051
1049  -421134
1050  1447559
1051  2489893
1052  -189524
1053 -1124245
1054  1163307
1055  2228013
1056  1388160
1057  -801156
1058  -269426
1059  2464054
1060  1645097
1061  -313916
1062  -522286
1063  1038719
1064  2646314
1065   528144
1066 -1073530
1067   709634
1068  1932802
1069  1553391
1070  -549448
1071  -750182
1072  2085835
1073  2009036
1074     5994
1075  -572879
1076   763559
1077  2845658
1078  1117226
1079 -1246992
1080   142113
1081  1775532
1082  1865537
1083  -213299
1084 -1233269
1085  1558068
1086  2424957
1087   552568
1088  -616265
1089   104748
1090  2540075
1091  1671162
1092 -1140091
1093  -419203
1094  1450601
1095  2150549
1096   464338
1097 -1223714
1098  1135339
1099  2592965
1100   926399
1101  -578981
1102  -476053
1103  2005431
1104  2165734
1105  -629278
1106  -621542
1107  1161424
1108  2261684
1109  1016623
1110 -1314335
1111   391677
1112  2557303
1113  1401173
1114  -383062
1115  -897240
1116  1540741
1117  2703769
1118   -27378
1119  -894557
1120   690199
1121  2220388
1122  1557230
1123 -1232285
1124  -430952
1125  2204454
1126  1815578
1127   155806
1128  -905482
1129   972238
1130  2793603
1131   496883
1132 -1019829
1133   133975
1134  1902719
1135  2061458
1136  -777377
1137  -976041
1138  1832850
1139  2271068
1140   711699
1141 -1059075
1142   136310
1143  2780625
1144  1271525
1145  -936542
1146  -468251
1147  1484792
1148  2627734
1149    85698
1150 -1189835
1151  1239491
1152  2210771
1153  1035353
1154  -960886
1155  -555565
1156  2344927
1157  1747793
1158  -504264
1159  -514095
1160  1131993
1161  2781443
1162   741169
1163 -1363431
1164   556206
1165  2090568
1166  1492764
1167  -635608
1168 -1157994
1169  1875933
1170  2376344
1171    48421
1172  -789087
1173   380286
1174  2597539
1175  1451814
1176 -1251049
1177  -114547
1178  1755937
1179  1920746
1180   161215
1181 -1209790
1182  1201112
1183  2327587
1184   370302
1185  -691380
1186   -72601
1187  2073243
1188  1732571
1189  -922027
1190  -276477
1191  1638378
1192  2100137
1193   652477
1194 -1261994
1195   607771
1196  2425178
1197   839127
1198  -663791
1199  -563382
1200  1775674
1201  2427001
1202  -393551
1203  -724508
1204  1174330
1205  2146451
1206  1119056
1207 -1253814
1208  -115459
1209  2272032
1210  1347902
1211  -241303
1212  -655649
1213  1310801
1214  2694474
1215   171312
1216  -969297
1217   538229
1218  1781331
1219  1448851
1220  -938269
1221  -574100
1222  2068906
1223  1815951
1224   234265
1225  -723566
1226   684797
1227  2672563
1228   664301
1229 -1149305
1230    14940
1231  1639305
1232  1971601
1233  -482322
1234 -1091750
1235  1654716
1236  2158999
1237   616237
1238  -844356
1239   -57958
1240  2390654
1241  1224436
1242  -790962
1243   -41722
1244  1401202
1245  2068618
1246    -4303
1247 -1223736
1248  1151043
1249  2008014
1250   735854
1251  -758320
1252  -435763
1253  2313628
1254  1888014
1255  -627046
1256  -543838
1257  1058360
1258  2457872
1259   680656
1260 -1556433
1261   357070
1262  2027712
1263  1221954
1264  -456389
1265  -798892
1266  1929872
1267  2296712
1268  -293919
1269  -737393
1270   607596
1271  2223756
1272  1125507
1273 -1386850
1274    13436
1275  2080839
1276  1731743
1277   -16748
1278 -1222526
1279  1180594
1280  2617205
1281   213613
1282 -1165059
1283  -200333
1284  2160833
1285  2118091
1286  -990238
1287  -752246
1288  1711137
1289  2239557
1290   632697
1291 -1528339
1292    92063
1293  2498773
1294  1025277
1295  -700615
1296  -593212
1297  1488604
1298  2470607
1299  -211116
1300  -966192
1301   988040
1302  1906298
1303  1107598
1304 -1074093
1305  -365886
1306  2188266
1307  1447879
1308  -233483
1309  -633037
1310   929879
1311  2491213
1312   260607
1313 -1225529
1314   395050
1315  1722178
1316  1506300
1317  -690737
1318  -700264
1319  2065568
1320  1875575
1321   -50135
1322  -899538
1323   385679
1324  2433349
1325   705628
1326 -1248691
1327   180112
1328  1772724
1329  1905019
1330  -267057
1331 -1110545
1332  1465844
1333  1971791
1334   306462
1335  -863141
1336  -217900
1337  2233280
1338  1526272
1339  -804227
1340  -222862
1341  1324461
1342  2063611
1343   167508
1344 -1533684
1345   815496
1346  2202548
1347   783898
1348  -770307
1349  -610455
1350  2069727
1351  2112188
1352  -551949
1353  -643967
1354   800765
1355  1977853
1356   765897
1357 -1376508
1358   240912
1359  2040565
1360  1272397
1361  -136753
1362  -764756
1363  1365342
1364  2175532
1365  -242424
1366  -875956
1367   406067
1368  1975188
1369  1386497
1370 -1220301
1371  -333564
1372  1957328
1373  1688786
1374   114270
1375 -1144088
1376   723664
1377  2415078
1378   308127
1379  -974625
1380   -38996
1381  1736029
1382  1945041
1383  -674800
1384  -721611
1385  1463929
1386  1659988
1387   405988
1388 -1155233
1389   116489
1390  2335362
1391   893607
1392  -661431
1393  -154991
1394  1422574
1395  2116480
1396  -336355
1397 -1141665
1398   984791
1399  1699651
1400   803392
1401  -965181
1402  -305193
1403  2393967
1404  1525182
1405  -648035
1406  -769499
1407   893318
1408  2387159
1409   208933
1410 -1401100
1411   631401
1412  1950240
1413  1361759
1414  -682751
1415  -870194
1416  1832768
1417  1726710
1418  -309217
1419  -796850
1420   370057
1421  2246559
1422   929682
1423 -1156140
1424   144033
1425  1708025
1426  1742464
1427  -253326
1428 -1419957
1429  1209853
1430  2122385
1431    84416
1432 -1029636
1433   -93143
1434  2329567
1435  1641554
1436 -1076133
1437  -419506
1438  1399315
1439  1923413
1440   244722
1441 -1580398
1442   575205
1443  2294065
1444   777580
1445  -738196
1446  -674937
1447  1678543
1448  2087104
1449  -574316
1450  -874201
1451   717486
1452  1913714
1453  1033013
1454 -1309766
1455   -42598
1456  2213388
1457  1318360
1458  -414691
1459 -1027526
1460  1069091
1461  2293596
1462  -160339
1463 -1082357
1464   372680
1465  1871721
1466  1562279
1467 -1022420
1468  -668890
1469  1798218
1470  1607446
1471    29553
1472 -1106571
1473   424704
1474  2354420
1475   534794
1476  -883038
1477    46259
1478  1464393
1479  1730590
1480  -657356
1481 -1092354
1482  1254912
1483  1632472
1484   430951
1485  -890457
1486    79542
1487  2425539
1488  1145835
1489  -854587
1490  -452667
1491  1066696
1492  1993825
1493  -214486
1494 -1469520
1495   814864
1496  1860267
1497   939507
1498  -658873
1499  -394267
1500  2075957
1501  1449883
1502  -653924
1503  -651184
1504   568098
1505  1917436
1506   506820
1507 -1168031
1508   445307
1509  1629913
1510  1150496
1511  -402025
1512  -917890
1513  1500848
1514  1807713
1515  -286999
1516  -775426
1517   372834
1518  2106277
1519   996012
1520 -1324057
1521   -29325
1522  1651908
1523  1351517
1524  -279452
1525 -1265758
1526  1069717
1527  2136696
1528   212329
1529  -738639
1530   -77759
1531  1809444
1532  1550060
1533 -1028239
1534  -638957
1535  1186319
1536  1633589
1537   414065
1538 -1238642
1539   510050
1540  2303279
1541   671122
1542  -781247
1543  -551788
1544  1360945
1545  1764415
1546  -796445
1547  -932502
1548  1029199
1549  1866721
1550   941800
1551 -1147704
1552  -113957
1553  2180994
1554  1102927
1555  -682230
1556  -972836
1557   947492
1558  2203975
1559  -214747
1560 -1219706
1561   585148
1562  1832569
1563  1342103
1564  -987371
1565  -750668
1566  1808945
1567  1498988
1568  -231075
1569 -1061469
1570   380319
1571  2391275
1572   629429
1573 -1186412
1574   -65441
1575  1439622
1576  1659627
1577  -645075
1578 -1323999
1579  1337525
1580  1901125
1581   302606
1582 -1031670
1583  -151331
1584  2240448
1585  1122785
1586 -1111727
1587  -483199
1588  1079758
1589  1911619
1590    84403
1591 -1345679
1592   767603
1593  1918041
1594   837253
1595  -747349
1596  -836901
1597  1619055
1598  1596388
1599  -675343
1600  -758329
1601   693416
1602  2099818
1603   743875
1604 -1398871
1605   200172
1606  1811414
1607  1036119
1608  -621647
1609 -1166748
1610  1227097
1611  1988104
1612  -171823
1613  -797278
1614   252127
1615  1904727
1616  1325885
1617 -1183480
1618  -527380
1619  1339865
1620  1339486
1621    -2265
1622 -1220607
1623   656629
1624  2149806
1625   319801
1626  -799541
1627  -177409
1628  1454700
1629  1529028
1630  -861192
1631  -691972
1632  1227664
1633  1487330
1634   395990
1635 -1125934
1636   166020
1637  2069675
1638   640134
1639  -812715
1640  -521023
1641  1144838
1642  1859968
1643  -512993
1644 -1048861
1645   959131
1646  1682086
1647   762919
1648 -1115729
1649  -431182
1650  1868699
1651  1040747
1652  -560055
1653  -649752
1654   784854
1655  2085582
1656   141593
1657 -1154384
1658   392233
1659  1438064
1660  1070910
1661  -857922
1662  -963356
1663  1558101
1664  1530254
1665  -136842
1666  -714295
1667   431421
1668  2160579
1669   571173
1670 -1308688
1671   -51466
1672  1257588
1673  1268985
1674  -474820
1675 -1120542
1676  1257144
1677  1779328
1678   185697
1679  -808343
1680  -196563
1681  1894027
1682  1143895
1683 -1145371
1684  -525146
1685  1074276
1686  1705022
1687    66610
1688 -1428708
1689   680832
1690  1943462
1691   528714
1692  -847185
1693  -688555
1694  1565518
1695  1663288
1696  -695931
1697  -669399
1698   804773
1699  1753108
1700   560513
1701 -1507133
1702   -60130
1703  1792895
1704   952147
1705  -560058
1706  -998835
1707  1192034
1708  2131770
1709  -238685
1710 -1007724
1711   300874
1712  1669764
1713  1052966
1714 -1343126
1715  -587640
1716  1606457
1717  1336262
1718   -65717
1719 -1064289
1720   564409
1721  2119457
1722   185648
1723 -1136682
1724  -249269
1725  1367515
1726  1540698
1727  -888585
1728  -983225
1729  1345630
1730  1671715
1731   320611
1732 -1171061
1733   -25349
1734  2113794
1735   699078
1736 -1090838
1737  -652448
1738  1020976
1739  1946262
1740  -207452
1741 -1246046
1742   678852
1743  1576931
1744   784668
1745  -952564
1746  -676773
1747  1765521
1748  1323141
1749  -539237
1750  -736700
1751   559335
1752  1911934
1753   232455
1754 -1332715
1755   242891
1756  1417823
1757  1009533
1758  -640851
1759  -948111
1760  1470401
1761  1689032
1762  -194698
1763  -908058
1764    16401
1765  1791831
1766   730322
1767 -1391716
1768  -300433
1769  1337212
1770  1498469
1771  -108960
1772 -1206405
1773   872082
1774  1789623
1775   167625
1776  -856746
1777  -431961
1778  1433256
1779  1224282
1780  -911401
1781  -454039
1782  1023606
1783  1471770
1784   251068
1785 -1277735
1786   308250
1787  1699551
1788   429110
1789  -714706
1790  -554060
1791  1340293
1792  1684693
1793  -632749
1794  -804978
1795   744057
1796  1505397
1797   534852
1798 -1371291
1799  -211262
1800  1704606
1801   807021
1802  -492468
1803  -756430
1804   916535
1805  1876730
1806  -214675
1807  -994224
1808   303764
1809  1377581
1810   967209
1811 -1083099
1812  -610998
1813  1606818
1814  1224319
1815  -289397
1816 -1074165
1817   353874
1818  1968232
1819   206839
1820 -1178559
1821   -77429
1822  1369115
1823  1515562
1824  -636579
1825 -1026083
1826  1164677
1827  1397669
1828    36981
1829 -1153454
1830  -289420
1831  1801028
1832   791795
1833  -912935
1834  -341554
1835  1060231
1836  1728590
1837  -192336
1838 -1335686
1839   620993
1840  1414887
1841   370786
1842  -976683
1843  -602174
1844  1727952
1845  1319340
1846  -748127
1847  -746399
1848   639655
1849  1843276
1850   250323
1851 -1568825
1852   116882
1853  1608628
1854   987945
1855  -639976
1856 -1029447
1857  1295164
1858  1720708
1859  -359121
1860  -992212
1861     7966
1862  1606630
1863   837466
1864 -1283815
1865  -286559
1866  1378270
1867  1244593
1868  -227403
1869 -1267716
1870   687295
1871  1832726
1872    24314
1873 -1041000
1874  -345418
1875  1515853
1876  1400112
1877 -1028055
1878  -779090
1879  1092076
1880  1456176
1881   141467
1882 -1454415
1883     4171
1884  1822999
1885   598685
1886  -729762
1887  -584081
1888  1101731
1889  1688201
1890  -605504
1891 -1146587
1892   505351
1893  1339287
1894   627546
1895 -1169494
1896  -423758
1897  1671215
1898  1017259
1899  -423669
1900  -808446
1901   557948
1902  1757708
1903  -136408
1904 -1280057
1905    87626
1906  1296614
1907  1115832
1908  -787947
1909  -790808
1910  1408702
1911  1251283
1912  -264759
1913  -990390
1914    58095
1915  1684156
1916   353231
1917 -1075021
1918   -72990
1919  1090915
1920  1268089
1921  -431822
1922 -1047506
1923   951502
1924  1316672
1925   -14189
1926  -991673
1927  -298674
1928  1713286
1929   965608
1930  -976337
1931  -465120
1932   927094
1933  1540754
1934  -134242
1935 -1479620
1936   438859
1937  1562304
1938   472635
1939  -818581
1940  -661479
1941  1439147
1942  1336168
1943  -713046
1944  -737102
1945   443298
1946  1406759
1947   352190
1948 -1314897
1949    46447
1950  1472610
1951   792616
1952  -505794
1953  -937529
1954   948104
1955  1496736
1956  -483593
1957  -997825
1958   130765
1959  1506712
1960   937206
1961 -1180462
1962  -424118
1963  1341004
1964  1026162
1965  -335355
1966 -1220688
1967   450201
1968  1684792
1969    -7615
1970  -927489
1971  -123461
1972  1311091
1973  1283065
1974  -908184
1975  -824280
1976  1030293
1977  1140868
1978   -55921
1979 -1258135
1980    43240
1981  1830324
1982   537893
1983  -820597
1984  -479174
1985   966880
1986  1565560
1987  -562226
1988 -1283581
1989   550979
1990  1378253
1991   522034
1992 -1154930
1993  -511090
1994  1743549
1995  1046528
1996  -702834
1997  -869808
1998   512233
1999  1702925
2000   -67982
2001 -1345891
2002   216919
2003  1382967
2004   938212
2005  -826485
2006  -957860
2007  1251527
2008  1287228
2009  -335181
2010  -968550
2011      805
2012  1741303
2013   670983
2014 -1223823
2015  -358448
2016  1095303
2017  1290029
2018  -425468
2019 -1368385
2020   727619
2021  1517918
2022    82639
2023  -860481
2024  -303827
2025  1501126
2026   975002
2027 -1033984
2028  -622971
2029   677102
2030  1164226
2031   -25652
2032 -1248158
2033   407157
2034  1555553
2035   387883
2036  -746650
2037  -633680
2038  1175499
2039  1264994
2040  -881606
2041  -967219
2042   476115
2043  1403011
2044   447945
2045 -1320132
2046   -82459
2047  1622912
2048   835907
2049  -602575
2050 -1084599
2051   641696
2052  1573098
2053  -348250
2054 -1092977
2055    71210
2056  1365785
2057  1001699
2058 -1078967
2059  -667006
2060  1262605
2061  1043542
2062  -260809
2063 -1120448
2064   226088
2065  1667894
2066   171803
2067  -954391
2068  -237594
2069   994504
2070  1234653
2071  -716677
2072 -1081872
2073   764662
2074  1230638
2075   284719
2076  -995592
2077  -262037
2078  1585662
2079   605635
2080  -924964
2081  -603277
2082   678076
2083  1371064
2084  -321368
2085 -1074378
2086   646688
2087  1223242
2088   333768
2089  -912985
2090  -522275
2091  1356499
2092   782318
2093  -797995
2094  -739295
2095   415375
2096  1546872
2097   231462
2098 -1212695
2099   124593
2100  1264659
2101   749693
2102  -854196
2103 -1159782
2104   993207
2105  1240379
2106  -457749
2107  -851076
2108   157597
2109  1525210
2110   578476
2111 -1164465
2112  -191546
2113  1055649
2114   812589
2115  -566712
2116 -1277769
2117   655109
2118  1474901
2119   -59561
2120  -847222
2121  -193672
2122  1392225
2123   961839
2124 -1183450
2125  -773789
2126   846988
2127  1229190
2128    -8166
2129 -1370813
2130   139574
2131  1589206
2132   382784
2133  -838493
2134  -717462
2135   949564
2136  1368927
2137  -681046
2138  -980609
2139   512621
2140  1315801
2141   488336
2142 -1259690
2143  -397800
2144  1376289
2145   624067
2146  -686918
2147  -881334
2148   679981
2149  1625247
2150  -261628
2151 -1107664
2152   138242
2153  1128350
2154   743309
2155 -1090874
2156  -873200
2157  1122672
2158  1054987
2159  -206740
2160  -993041
2161   163237
2162  1762969
2163   317263
2164 -1232589
2165  -408575
2166   928932
2167  1075213
2168  -823472
2169 -1205752
2170   901926
2171  1299352
2172    67520
2173  -943766
2174  -225688
2175  1514293
2176   576803
2177 -1123637
2178  -706964
2179   566098
2180  1292548
2181  -198996
2182 -1317121
2183   376462
2184  1398451
2185   546389
2186  -887969
2187  -862867
2188  1201465
2189  1126420
2190  -760585
2191  -900274
2192   281926
2193  1382191
2194   250789
2195 -1303459
2196   -82748
2197  1077020
2198   595661
2199  -561164
2200  -921806
2201   859203
2202  1319612
2203  -352980
2204  -889799
2205   -72148
2206  1186768
2207   581791
2208 -1270217
2209  -495871
2210  1023961
2211   930778
2212  -258957
2213 -1100012
2214   481519
2215  1505468
2216     5951
2217  -923292
2218  -471102
2219   878412
2220   933661
2221  -901592
2222  -729127
2223   807798
2224  1133408
2225   160073
2226 -1146134
2227   -93792
2228  1366771
2229   217676
2230  -936993
2231  -656232
2232   760745
2233  1234656
2234  -620107
2235  -905985
2236   650355
2237  1167159
2238   367202
2239 -1133477
2240  -593367
2241  1141625
2242   557847
2243  -661707
2244  -826834
2245   446236
2246  1556912
2247   -94272
2248 -1210311
2249    87018
2250  1125862
2251   707119
2252 -1027184
2253  -971882
2254  1062314
2255   943416
2256  -442002
2257  -930283
2258    60456
2259  1435223
2260   220432
2261 -1187015
2262  -252337
2263   889023
2264   995746
2265  -487503
2266 -1060065
2267   737006
2268  1140834
2269  -141748
2270 -1073556
2271  -505521
2272  1265631
2273   691863
2274 -1053886
2275  -540928
2276   752967
2277  1173083
2278  -216918
2279 -1271559
2280   363733
2281  1196994
2282    71062
2283  -979365
2284  -742741
2285  1090233
2286  1104546
2287  -733919
2288  -764208
2289   451416
2290  1281062
2291   203085
2292 -1479592
2293  -280146
2294  1203633
2295   556583
2296  -712561
2297 -1021088
2298   785444
2299  1456661
2300  -393064
2301 -1005856
2302   -25191
2303  1105347
2304   616963
2305 -1271342
2306  -723607
2307   982254
2308   920262
2309  -248846
2310 -1156296
2311   214027
2312  1520865
2313    16093
2314 -1111889
2315  -437734
2316   959837
2317  1057262
2318  -917184
2319  -989095
2320   750558
2321  1007652
2322   -10893
2323 -1174590
2324  -274256
2325  1353134
2326   405619
2327  -859043
2328  -630909
2329   641689
2330  1343774
2331  -422515
2332 -1268162
2333   243698
2334  1015056
2335   307174
2336 -1165556
2337  -775344
2338  1240947
2339   884982
2340  -578130
2341  -755281
2342   300410
2343  1300218
2344   -96968
2345 -1290635
2346   -73356
2347   887872
2348   614136
2349  -710820
2350  -937346
2351   866304
2352  1031778
2353  -308713
2354  -880316
2355  -201864
2356  1160736
2357   307409
2358 -1226887
2359  -359371
2360   842064
2361   879108
2362  -416295
2363 -1076061
2364   581416
2365  1092785
2366  -214049
2367  -932869
2368  -447111
2369  1061489
2370   748519
2371  -980893
2372  -640575
2373   569561
2374   989010
2375   -70551
2376 -1278628
2377    67369
2378  1158717
2379   134008
2380  -828567
2381  -671035
2382   906543
2383  1091483
2384  -764234
2385  -878582
2386   301054
2387   927104
2388   171648
2389 -1230406
2390  -263369
2391  1168341
2392   519962
2393  -577870
2394  -906064
2395   486567
2396  1265200
2397  -458678
2398 -1128430
2399   -43305
2400   936795
2401   560344
2402 -1114408
2403  -645908
2404  1100538
2405   808894
2406  -403315
2407 -1084229
2408    52556
2409  1266258
2410  -122432
2411 -1119284
2412  -253703
2413   881649
2414   946553
2415  -788264
2416 -1020412
2417   715866
2418   942085
2419  -180444
2420 -1208294
2421  -368078
2422  1362109
2423   408107
2424 -1062716
2425  -579359
2426   686012
2427  1209280
2428  -450641
2429 -1325236
2430   247120
2431   962321
2432   219388
2433  -948498
2434  -698238
2435  1123843
2436   786695
2437  -802889
2438  -868634
2439   198391
2440  1174500
2441   -74102
2442 -1408683
2443   -47227
2444  1115554
2445   608069
2446  -770848
2447 -1023752
2448   857542
2449  1089334
2450  -576428
2451 -1098444
2452  -250548
2453  1132914
2454   527558
2455 -1190124
2456  -498371
2457   854451
2458   889990
2459  -365522
2460 -1333929
2461   193691
2462  1166391
2463  -106948
2464  -938956
2465  -495263
2466   973416
2467   881773
2468  -960507
2469  -793917
2470   557825
2471   873328
2472  -114793
2473 -1333070
2474  -169823
2475  1150268
2476   212798
2477  -752308
2478  -665018
2479   675884
2480  1120086
2481  -673227
2482 -1112234
2483   158776
2484   902507
2485   340756
2486 -1162344
2487  -519801
2488  1109027
2489   544291
2490  -622096
2491  -910464
2492   248277
2493  1168126
2494  -330902
2495 -1098182
2496   -35666
2497   830872
2498   608393
2499  -889695
2500  -791748
2501   848776
2502   657096
2503  -498643
2504 -1085435
2505  -156288
2506  1229558
2507   142076
2508 -1041680
2509  -278348
2510   703245
2511   816011
2512  -652593
2513 -1095879
2514   490699
2515   759803
2516  -185300
2517  -930372
2518  -401409
2519  1096976
2520   434364
2521  -963400
2522  -529441
2523   466162
2524   877729
2525  -432699
2526 -1285207
2527   277675
2528  1023381
2529   136804
2530  -851087
2531  -658010
2532   987486
2533   704804
2534  -976270
2535  -905133
2536   183632
2537  1029573
2538    51362
2539 -1331442
2540  -186598
2541   997365
2542   502021
2543  -641090
2544 -1044159
2545   515597
2546   982559
2547  -565258
2548  -977368
2549  -117149
2550   985032
2551   466611
2552 -1193903
2553  -515355
2554   836125
2555   563516
2556  -562712
2557 -1222869
2558   274221
2559  1237028
2560  -206004
2561  -994841
2562  -353100
2563   874687
2564   797100
2565 -1045072
2566  -976539
2567   531666
2568   788015
2569  -117740
2570 -1225793
2571  -192689
2572  1250942
2573   233743
2574  -886194
2575  -689564
2576   517256
2577   978832
2578  -756883
2579 -1206517
2580   307669
2581   975776
2582   261600
2583 -1151099
2584  -617407
2585  1120895
2586   532016
2587  -809953
2588  -965429
2589   156991
2590  1150591
2591  -245341
2592 -1242757
2593   -71186
2594   866577
2595   614631
2596  -848170
2597 -1023767
2598   704965
2599   732041
2600  -487458
2601  -993418
2602  -200761
2603  1151650
2604   219720
2605 -1170180
2606  -422975
2607   619423
2608   720466
2609  -620039
2610 -1235614
2611   450988
2612   973347
2613  -172338
2614  -973429
2615  -506018
2616  1036594
2617   567094
2618 -1120253
2619  -813014
2620   323393
2621   836554
2622  -196390
2623 -1272589
2624    47729
2625  1008490
2626   208030
2627  -754893
2628  -862088
2629   588092
2630   775078
2631  -794547
2632  -893548
2633    90676
2634   859185
2635   162817
2636 -1252433
2637  -325951
2638   936586
2639   358580
2640  -691350
2641 -1025374
2642   399850
2643  1038674
2644  -512753
2645  -964023
2646   -69624
2647   816311
2648   439647
2649 -1150292
2650  -729500
2651   677189
2652   505417
2653  -395987
2654 -1056604
2655    54970
2656  1157100
2657   -98616
2658  -982339
2659  -420184
2660   587698
2661   695974
2662  -909303
2663 -1025823
2664   470071
2665   691085
2666  -113470
2667 -1027426
2668  -268948
2669  1108699
2670    93007
2671 -1057395
2672  -667462
2673   381127
2674   837824
2675  -595234
2676 -1098997
2677   317718
2678   804101
2679   126502
2680 -1005204
2681  -734237
2682   862149
2683   434487
2684  -834119
2685  -838742
2686   107860
2687   987241
2688  -176825
2689 -1203733
2690   -12500
2691   791994
2692   318956
2693  -931490
2694 -1043999
2695   729268
2696   799210
2697  -631244
2698  -987189
2699  -143576
2700  1054931
2701   159219
2702 -1355731
2703  -514455
2704   655193
2705   645221
2706  -545329
2707 -1233154
2708   348961
2709  1017976
2710  -213585
2711  -966067
2712  -564226
2713   784455
2714   497008
2715 -1172929
2716  -826832
2717   402346
2718   791077
2719  -142726
2720 -1240977
2721   -17408
2722  1057361
2723    30276
2724  -974422
2725  -877772
2726   599042
2727   890097
2728  -864740
2729 -1033795
2730   212278
2731   863056
2732   137490
2733 -1311132
2734  -528069
2735   897511
2736   319170
2737  -704268
2738  -991802
2739   244937
2740  1107039
2741  -337927
2742 -1022321
2743  -199213
2744   599682
2745   382967
2746 -1119692
2747  -910059
2748   675026
2749   573920
2750  -432464
2751 -1053253
2752   -65837
2753  1155613
2754  -102111
2755 -1164154
2756  -441858
2757   541293
2758   636805
2759  -836400
2760 -1106973
2761   432925
2762   690892
2763  -175366
2764 -1047659
2765  -535636
2766   944252
2767   244889
2768 -1007465
2769  -671157
2770   323475
2771   896820
2772  -384734
2773 -1230460
2774    95523
2775   723559
2776    33614
2777 -1035368
2778  -905156
2779   776292
2780   618593
2781  -802843
2782  -829460
2783   100179
2784   963992
2785   -20571
2786 -1305245
2787  -306867
2788   617705
2789   283388
2790  -733237
2791 -1073198
2792   489967
2793   857024
2794  -479254
2795  -874359
2796  -266960
2797   717584
2798   186680
2799 -1215846
2800  -531573
2801   541704
2802   468240
2803  -386663
2804 -1062377
2805   199787
2806   916727
2807  -307959
2808  -966232
2809  -524204
2810   616908
2811   474214
2812 -1129944
2813  -813440
2814   502023
2815   688923
2816  -200621
2817 -1216434
2818  -188369
2819   923553
2820   -84756
2821  -906363
2822  -666970
2823   447148
2824   764289
2825  -787826
2826 -1013664
2827   139333
2828   580763
2829    35896
2830 -1158057
2831  -585088
2832   853845
2833   274027
2834  -753129
2835  -846300
2836   249040
2837  1015216
2838  -511951
2839 -1291479
2840  -169463
2841   589826
2842   265439
2843 -1044284
2844  -834124
2845   815833
2846   595736
2847  -559111
2848 -1013510
2849  -174569
2850   990365
2851  -101592
2852 -1288381
2853  -518524
2854   476667
2855   640045
2856  -657760
2857 -1104690
2858   468257
2859   791331
2860  -318660
2861 -1161093
2862  -647407
2863   881250
2864   326166
2865 -1112183
2866  -687006
2867   362865
2868   826334
2869  -357793
2870 -1331479
2871    -7132
2872   778745
2873    10872
2874  -953493
2875  -905672
2876   653614
2877   671136
2878  -839048
2879  -860561
2880    52798
2881   756101
2882   -91079
2883 -1354270
2884  -339749
2885   734137
2886   253713
2887  -685403
2888 -1016389
2889   374282
2890   843618
2891  -611525
2892 -1063971
2893  -301495
2894   705928
2895   315116
2896 -1238758
2897  -719638
2898   641844
2899   528681
2900  -444686
2901 -1193240
2902   -35114
2903   901706
2904  -330661
2905 -1041140
2906  -500585
2907   539462
2908   600725
2909  -901172
2910  -876105
2911   364919
2912   505913
2913  -245006
2914 -1220828
2915  -474980
2916   855544
2917    67396
2918  -895164
2919  -689807
2920   363710
2921   878026
2922  -629866
2923 -1177054
2924    54829
2925   543273
2926   -24878
2927 -1140827
2928  -725142
2929   795746
2930   350961
2931  -718304
2932  -794626
2933    51526
2934   854261
2935  -343716
2936 -1266425
2937  -249566
2938   531679
2939   328053
2940  -846567
2941 -1003336
2942   549662
2943   573976
2944  -566931
2945  -978771
2946  -310149
2947   859863
2948    73981
2949 -1157650
2950  -456268
2951   412929
2952   481379
2953  -583280
2954 -1161280
2955   208210
2956   604061
2957  -382608
2958  -939223
2959  -532949
2960   727888
2961   357573
2962 -1042071
2963  -655910
2964   270883
2965   496675
2966  -438775
2967 -1310604
2968   -49446
2969   739937
2970  -134868
2971  -865791
2972  -707162
2973   588725
2974   610437
2975  -901068
2976  -912459
2977    20847
2978   544816
2979  -114044
2980 -1314408
2981  -398181
2982   817188
2983   232234
2984  -707087
2985  -970585
2986   251831
2987   781366
2988  -713340
2989 -1132450
2990  -183436
2991   593935
2992   213114
2993 -1169205
2994  -702045
2995   661920
2996   379469
2997  -549130
2998 -1106813
2999  -117485
3000   875256
3001  -312963
3002 -1118724
3003  -441569
3004   545032
3005   602440
3006  -945772
3007 -1113693
3008   371089
3009   560666
3010  -325810
3011 -1192022
3012  -446151
3013   954180
3014    94959
3015 -1063989
3016  -723455
3017   261915
3018   731322
3019  -638955
3020 -1304982
3021    17584
3022   633259
3023    45167
3024 -1020834
3025  -814334
3026   765589
3027   461898
3028  -875182
3029  -983413
3030  -100512
3031   793398
3032  -217615
3033 -1289394
3034  -257355
3035   607207
3036   289776
3037  -808940
3038 -1090829
3039   390132
3040   571493
3041  -649045
3042 -1005937
3043  -370556
3044   726104
3045   165561
3046 -1161798
3047  -531370
3048   449417
3049   411099
3050  -599535
3051 -1278911
3052    55612
3053   706366
3054  -353226
3055  -934597
3056  -541712
3057   604124
3058   436080
3059 -1022308
3060  -811174
3061   176905
3062   440668
3063  -279174
3064 -1248324
3065  -269092
3066   736856
3067   -59733
3068  -836701
3069  -786864
3070   331920
3071   615657
3072  -838685
3073  -997724
3074     8965
3075   500568
3076     1914
3077 -1125613
3078  -490409
3079   688717
3080   108813
3081  -765050
3082  -952613
3083    31655
3084   720653
3085  -536196
3086 -1064752
3087  -175350
3088   516327
3089   274750
3090 -1041389
3091  -881749
3092   498157
3093   298565
3094  -629410
3095 -1063743
3096  -219890
3097   842551
3098  -188375
3099 -1091132
3100  -409601
3101   379763
3102   410752
3103  -877459
3104 -1153425
3105   262728
3106   489532
3107  -299463
3108  -964107
3109  -488473
3110   772796
3111   125177
3112 -1048513
3113  -710367
3114   135379
3115   533468
3116  -590109
3117 -1254373
3118    61558
3119   595447
3120  -118564
3121  -913424
3122  -729383
3123   594949
3124   293452
3125  -996268
3126  -880032
3127   -27839
3128   631163
3129  -226638
3130 -1256874
3131  -226283
3132   622724
3133    91193
3134  -880107
3135 -1067768
3136   376000
3137   634394
3138  -740006
3139 -1024954
3140  -235608
3141   692558
3142   121732
3143 -1278810
3144  -639808
3145   469389
3146   278917
3147  -652049
3148 -1233580
3149    22422
3150   825213
3151  -311674
3152  -982987
3153  -556768
3154   482740
3155   407750
3156 -1112499
3157  -977552
3158   249935
3159   476445
3160  -303260
3161 -1235489
3162  -319084
3163   844958
3164   -45846
3165  -968346
3166  -832113
3167   214030
3168   605016
3169  -805807
3170 -1123189
3171    22334
3172   551783
3173    53923
3174 -1116485
3175  -719223
3176   634466
3177   150313
3178  -855268
3179  -985953
3180   -13517
3181   798766
3182  -416989
3183 -1175601
3184  -242437
3185   466818
3186   227629
3187  -996805
3188 -1021166
3189   406553
3190   367055
3191  -587167
3192  -991482
3193  -308686
3194   792275
3195   -50057
3196 -1161621
3197  -571705
3198   253779
3199   367700
3200  -750125
3201 -1186556
3202   204832
3203   557587
3204  -354233
3205  -953961
3206  -558103
3207   612782
3208   148546
3209 -1079949
3210  -732931
3211   101929
3212   471150
3213  -406377
3214 -1219308
3215   -79624
3216   615537
3217  -110098
3218  -920144
3219  -910028
3220   351920
3221   408514
3222  -869504
3223  -877815
3224   -71514
3225   550161
3226   -83180
3227 -1210949
3228  -431372
3229   481804
3230    20390
3231  -750986
3232  -994354
3233   133679
3234   557665
3235  -624850
3236  -887329
3237  -244505
3238   433249
3239    92001
3240 -1162159
3241  -713514
3242   390006
3243   195860
3244  -568767
3245 -1051477
3246   -58136
3247   716764
3248  -407595
3249 -1044828
3250  -513433
3251   329603
3252   307560
3253 -1029175
3254  -943528
3255   317552
3256   413268
3257  -334388
3258 -1108207
3259  -385431
3260   710860
3261  -166728
3262 -1084602
3263  -760436
3264   175186
3265   538548
3266  -739282
3267 -1100899
3268   120257
3269   492667
3270  -140937
3271 -1108056
3272  -748184
3273   590916
3274   139409
3275  -919934
3276  -881617
3277     8818
3278   719296
3279  -412696
3280 -1285609
3281  -285646
3282   446892
3283   109770
3284  -987631
3285 -1050149
3286   426019
3287   462775
3288  -664017
3289  -968748
3290  -272289
3291   676696
3292  -121125
3293 -1282468
3294  -560784
3295   325238
3296   291667
3297  -692840
3298 -1176700
3299   139129
3300   603245
3301  -414252
3302 -1036483
3303  -675992
3304   522691
3305   274822
3306 -1100257
3307  -842444
3308   143281
3309   492333
3310  -341596
3311 -1270509
3312  -245674
3313   580436
3314  -213097
3315  -968399
3316  -860877
3317   313776
3318   497777
3319  -812794
3320  -886893
3321   -33007
3322   431855
3323  -153546
3324 -1270277
3325  -586928
3326   504110
3327    20835
3328  -819576
3329 -1014735
3330   102753
3331   724359
3332  -560638
3333 -1078796
3334  -323153
3335   402525
3336   134020
3337 -1163021
3338  -918491
3339   385584
3340   317868
3341  -515182
3342 -1078294
3343  -259995
3344   697356
3345  -293185
3346 -1114189
3347  -583161
3348   235855
3349   361178
3350  -844763
3351 -1034070
3352   170742
3353   351533
3354  -331808
3355 -1024411
3356  -568138
3357   548981
3358   -48626
3359  -975776
3360  -694491
3361    67152
3362   476729
3363  -561457
3364 -1152644
3365  -102727
3366   337138
3367  -184806
3368  -964598
3369  -772790
3370   475192
3371   196492
3372  -851644
3373  -782933
3374   -70408
3375   486036
3376  -392096
3377 -1239836
3378  -300484
3379   359726
3380   -21181
3381  -835132
3382  -939093
3383   317146
3384   418750
3385  -685054
3386  -936037
3387  -372628
3388   445897
3389   -94714
3390 -1230641
3391  -581190
3392   346948
3393   239464
3394  -622409
3395 -1135229
3396    36376
3397   563863
3398  -513885
3399 -1040407
3400  -601777
3401   400832
3402   226041
3403 -1060594
3404  -780262
3405   209850
3406   327332
3407  -421476
3408 -1217780
3409  -302579
3410   563432
3411  -275769
3412  -961368
3413  -753339
3414   274550
3415   479870
3416  -857629
3417 -1035663
3418   -43456
3419   378630
3420  -181307
3421 -1226980
3422  -629845
3423   595174
3424    75243
3425  -836927
3426  -956200
3427    -3149
3428   614329
3429  -609293
3430 -1192376
3431  -310579
3432   356671
3433   100508
3434 -1029472
3435  -847909
3436   455553
3437   256657
3438  -675635
3439 -1059729
3440  -323078
3441   585503
3442  -326449
3443 -1167294
3444  -506142
3445   290262
3446   341532
3447  -799867
3448 -1106584
3449   162565
3450   394422
3451  -466757
3452 -1137409
3453  -656114
3454   577595
3455    75719
3456 -1055896
3457  -730839
3458   156309
3459   508254
3460  -559144
3461 -1321431
3462  -218532
3463   412200
3464  -182396
3465  -946116
3466  -853364
3467   375044
3468   335636
3469  -828745
3470  -900145
3471  -192249
3472   436536
3473  -237938
3474 -1275624
3475  -495182
3476   381846
3477    62693
3478  -729710
3479 -1006345
3480   112673
3481   447113
3482  -682885
3483 -1014739
3484  -414591
3485   404804
3486    60972
3487 -1135527
3488  -686220
3489   294225
3490   162269
3491  -602526
3492 -1135174
3493  -184067
3494   495396
3495  -462343
3496  -972515
3497  -560116
3498   282295
3499   281569
3500  -927012
3501  -863594
3502    98067
3503   203172
3504  -427229
3505 -1172083
3506  -462032
3507   530223
3508  -174647
3509  -907105
3510  -717177
3511   137789
3512   435409
3513  -778976
3514 -1087402
3515  -111640
3516   258570
3517  -217660
3518 -1068337
3519  -636825
3520   504660
3521    31215
3522  -831596
3523  -856725
3524  -130474
3525   428734
3526  -562261
3527 -1140863
3528  -274057
3529   283194
3530    35715
3531  -899641
3532  -875778
3533   332589
3534   208006
3535  -738225
3536 -1028631
3537  -370754
3538   519917
3539  -232887
3540 -1158877
3541  -495407
3542   259997
3543   206978
3544  -785752
3545 -1146434
3546    75159
3547   370116
3548  -498287
3549 -1004589
3550  -582886
3551   468755
3552    76761
3553 -1056098
3554  -753099
3555    31164
3556   268851
3557  -548673
3558 -1244058
3559  -205798
3560   448537
3561  -227207
3562  -881538
3563  -765881
3564   299314
3565   268606
3566  -957876
3567  -958301
3568  -137599
3569   365523
3570  -292999
3571 -1275369
3572  -468985
3573   506723
3574    -2907
3575  -840116
3576 -1005812
3577    55051
3578   447192
3579  -741974
3580 -1069789
3581  -315514
3582   404496
3583    65613
3584 -1129053
3585  -781416
3586   295598
3587   117433
3588  -672315
3589 -1143126
3590  -257242
3591   557220
3592  -373349
3593 -1035243
3594  -546360
3595   280497
3596   302824
3597  -959706
3598 -1051886
3599    79117
3600   233365
3601  -456966
3602 -1126220
3603  -488058
3604   572511
3605  -112480
3606  -995182
3607  -776954
3608    13583
3609   376131
3610  -704070
3611 -1155910
3612  -144233
3613   299538
3614  -156382
3615 -1003750
3616  -788785
3617   385811
3618   103953
3619  -881673
3620  -959963
3621  -239263
3622   458132
3623  -373351
3624 -1157507
3625  -337416
3626   310754
3627    41447
3628  -863668
3629 -1039426
3630   129952
3631   239905
3632  -679508
3633  -972345
3634  -438013
3635   423433
3636   -80632
3637 -1099745
3638  -580599
3639   160243
3640   133201
3641  -678124
3642 -1145017
3643   -94288
3644   353867
3645  -453220
3646  -893952
3647  -589436
3648   293658
3649    67585
3650 -1046240
3651  -796549
3652     1076
3653   188853
3654  -452276
3655 -1139943
3656  -251369
3657   459283
3658  -264456
3659  -910878
3660  -806409
3661   135639
3662   245848
3663  -934450
3664  -970901
3665  -106871
3666   294562
3667  -204905
3668 -1096457
3669  -516692
3670   386731
3671  -109390
3672  -828014
3673  -959971
3674  -115570
3675   376985
3676  -641462
3677 -1007001
3678  -293948
3679   268182
3680    -2408
3681 -1065199
3682  -825147
3683   281205
3684    64221
3685  -715597
3686 -1025902
3687  -246772
3688   522987
3689  -389542
3690 -1082919
3691  -521519
3692   139608
3693   122510
3694  -936409
3695 -1050078
3696    99124
3697   248806
3698  -442296
3699 -1010995
3700  -530092
3701   479185
3702  -126712
3703 -1082683
3704  -797623
3705   -12793
3706   312230
3707  -656309
3708 -1168616
3709  -129072
3710   341199
3711  -235721
3712  -983116
3713  -819000
3714   314907
3715   101881
3716  -927170
3717  -901847
3718  -170831
3719   421442
3720  -331148
3721 -1196212
3722  -382224
3723   291390
3724  -102863
3725  -925941
3726 -1052206
3727   127388
3728   330095
3729  -705379
3730  -961497
3731  -368675
3732   392281
3733   -87097
3734 -1189986
3735  -692163
3736   175238
3737    72795
3738  -684243
3739 -1154589
3740  -124272
3741   464294
3742  -438090
3743  -988014
3744  -636285
3745   248520
3746   135458
3747 -1070899
3748  -905937
3749    71393
3750   252258
3751  -408942
3752 -1150202
3753  -409435
3754   426999
3755  -255241
3756  -955034
3757  -856902
3758     -272
3759   309877
3760  -770070
3761 -1005804
3762  -156010
3763   262617
3764  -154874
3765 -1071464
3766  -714813
3767   290712
3768   -95569
3769  -834648
3770  -920095
3771  -143824
3772   425425
3773  -554459
3774 -1081483
3775  -356413
3776   171416
3777   -48174
3778  -986280
3779  -923463
3780   196078
3781   132084
3782  -619006
3783  -956040
3784  -390193
3785   447400
3786  -274817
3787 -1116541
3788  -638851
3789    38198
3790   123038
3791  -777493
3792 -1046125
3793    42556
3794   260075
3795  -431857
3796  -926047
3797  -604655
3798   312495
3799  -110193
3800 -1028366
3801  -743532
3802   -74996
3803   208363
3804  -541605
3805 -1125971
3806  -191186
3807   303290
3808  -308507
3809  -954019
3810  -834789
3811   211723
3812   131804
3813  -913472
3814  -856126
3815  -153363
3816   301367
3817  -339734
3818 -1195403
3819  -480599
3820   235771
3821  -155618
3822  -808096
3823  -947483
3824    36332
3825   317361
3826  -680763
3827  -945581
3828  -394689
3829   219659
3830  -127450
3831 -1162378
3832  -715353
3833   185049
3834    21583
3835  -649653
3836 -1034261
3837  -162832
3838   395091
3839  -525140
3840 -1025767
3841  -591016
3842   118460
3843    83036
3844  -983448
3845  -888104
3846    79351
3847   166551
3848  -447241
3849 -1085863
3850  -466965
3851   390433
3852  -303448
3853 -1012740
3854  -764047
3855    29724
3856   280137
3857  -788666
3858 -1049200
3859  -103577
3860   213277
3861  -300166
3862 -1093943
3863  -742889
3864   344465
3865   -24670
3866  -869206
3867  -900306
3868  -168522
3869   421303
3870  -514411
3871 -1216370
3872  -429507
3873   190656
3874   -45480
3875  -948895
3876  -972159
3877   216530
3878   216740
3879  -673059
3880  -968190
3881  -430899
3882   347954
3883  -286662
3884 -1164013
3885  -625420
3886    76940
3887   114427
3888  -702634
3889 -1096505
3890   -44244
3891   310136
3892  -499034
3893 -1025207
3894  -695307
3895   287106
3896    19422
3897 -1049283
3898  -800426
3899   -12475
3900   236542
3901  -487696
3902 -1186807
3903  -347782
3904   287225
3905  -311278
3906  -925259
3907  -862004
3908    99975
3909   219193
3910  -819432
3911  -893617
3912  -234744
3913   198099
3914  -266729
3915 -1178391
3916  -628628
3917   225582
3918  -101232
3919  -737071
3920  -931651
3921  -101511
3922   296362
3923  -658366
3924  -975222
3925  -414386
3926   131031
3927   -80359
3928 -1022513
3929  -764809
3930   165455
3931    33034
3932  -615870
3933 -1031355
3934  -353540
3935   327373
3936  -492006
3937 -1048709
3938  -577410
3939    93464
3940   136324
3941  -859742
3942  -932598
3943    18019
3944   101508
3945  -476877
3946 -1038394
3947  -597750
3948   287705
3949  -230728
3950  -943971
3951  -720895
3952   -66902
3953   254046
3954  -648350
3955 -1090446
3956  -213859
3957   125730
3958  -323163
3959  -983537
3960  -749367
3961   283397
3962     2568
3963  -861610
3964  -823431
3965  -230534
3966   231844
3967  -521719
3968 -1156362
3969  -388154
3970   133688
3971  -155473
3972  -840412
3973  -897008
3974   127918
3975   152957
3976  -732859
3977  -944301
3978  -426076
3979   259451
3980  -256732
3981 -1171420
3982  -589393
3983   146413
3984    11906
3985  -745323
3986 -1106944
3987   -97024
3988   281560
3989  -575663
3990  -984423
3991  -591450
3992   244698
3993    37756
3994 -1040484
3995  -810207
3996   -23662
3997   112234
3998  -536920
3999 -1206487
4000  -411510
4001   313409
4002  -307255
4003  -882385
4004  -765088
4005    99193
4006   239907
4007  -861801
4008 -1004781
4009  -249442
4010   117074
4011  -305984
4012 -1136899
4013  -640126
4014   301387
4015   -79823
4016  -782807
4017  -937833
4018  -159581
4019   319042
4020  -680024
4021 -1106060
4022  -413057
4023   136446
4024   -66023
4025 -1002970
4026  -834735
4027   177415
4028    43945
4029  -670688
4030 -1029246
4031  -435102
4032   327383
4033  -384446
4034 -1058816
4035  -589990
4036    55481
4037   123271
4038  -823203
4039 -1060755
4040   -47533
4041   145596
4042  -492326
4043 -1020690
4044  -615664
4045   331779
4046  -137838
4047 -1000511
4048  -741312
4049   -83758
4050   176436
4051  -672389
4052 -1183718
4053  -256018
4054   202906
4055  -273820
4056  -903700
4057  -816875
4058   200038
4059    91840
4060  -864845
4061  -938472
4062  -364555
4063   202933
4064  -342003
4065 -1147076
4066  -492050
4067   168834
4068   -81232
4069  -747649
4070  -987809
4071   -71819
4072   147406
4073  -709943
4074  -937116
4075  -480778
4076   157987
4077  -121287
4078 -1001721
4079  -612993
4080    63982
4081   -65747
4082  -655305
4083 -1073637
4084  -296583
4085   199329
4086  -527030
4087  -891658
4088  -581902
4089    82155
4090    45401
4091  -914492
4092  -804336
4093   -75286
4094   -13953
4095  -513241
4096 -1087132
4097  -452879
4098   277005
4099  -332813
4100  -886038
4101  -724876
4102   -32086
4103   144276
4104  -867263
4105 -1003310
4106  -172210
4107   108866
4108  -314895
4109 -1037273
4110  -638510
4111   254135
4112  -168013
4113  -857000
4114  -876851
4115  -229898
4116   249302
4117  -608065
4118 -1066971
4119  -360024
4120   124681
4121   -88191
4122  -933565
4123  -903690
4124    91198
4125   -19005
4126  -743081
4127  -973868
4128  -395136
4129   324187
4130  -355545
4131 -1073331
4132  -513654
4133    61179
4134   -24570
4135  -864774
4136 -1090473
4137   -54834
4138   135552
4139  -568973
4140  -956667
4141  -568198
4142   333250
4143   -79844
4144 -1061508
4145  -797628
4146  -127164
4147   105457
4148  -628680
4149 -1199409
4150  -303857
4151   243300
4152  -286062
4153  -873295
4154  -827571
4155   112132
4156   101508
4157  -896620
4158  -931917
4159  -289960
4160   160858
4161  -344710
4162 -1154680
4163  -511588
4164   204114
4165  -169278
4166  -818649
4167  -995462
4168  -101257
4169   220864
4170  -719820
4171  -972818
4172  -431038
4173   153471
4174   -87863
4175 -1060240
4176  -779819
4177    38652
4178   -39811
4179  -633942
4180 -1072014
4181  -353510
4182   311688
4183  -447046
4184  -962941
4185  -621264
4186    28586
4187    47951
4188  -958278
4189  -964173
4190   -64406
4191    42427
4192  -459182
4193 -1017344
4194  -509130
4195   302787
4196  -271309
4197  -947942
4198  -799326
4199  -171557
4200   135067
4201  -741158
4202 -1041082
4203  -219412
4204   112398
4205  -233836
4206  -929905
4207  -756407
4208   167425
4209  -117597
4210  -863700
4211  -909699
4212  -334090
4213   210245
4214  -500256
4215 -1057281
4216  -369239
4217    80204
4218  -134662
4219  -863276
4220  -937305
4221    16035
4222    20630
4223  -712557
4224  -908105
4225  -467883
4226   225797
4227  -280411
4228 -1071051
4229  -598442
4230   -38563
4231   -39857
4232  -692953
4233 -1041934
4234  -170491
4235   118903
4236  -509017
4237  -850073
4238  -634383
4239   101846
4240  -106934
4241 -1005858
4242  -763155
4243  -136224
4244    27591
4245  -509305
4246 -1059823
4247  -318192
4248   184537
4249  -417266
4250  -890365
4251  -778535
4252    -2915
4253    34914
4254  -904710
4255  -845132
4256  -176481
4257    96862
4258  -341841
4259 -1082142
4260  -561366
4261   150394
4262  -276712
4263  -851835
4264  -940651
4265  -149925
4266   253990
4267  -671225
4268  -967331
4269  -355007
4270   120034
4271  -160103
4272 -1090620
4273  -823112
4274    95311
4275   -92998
4276  -708084
4277  -988296
4278  -324303
4279   308529
4280  -467462
4281 -1009200
4282  -569209
4283    -5152
4284   -12151
4285  -925097
4286  -992986
4287   -43125
4288    58242
4289  -510536
4290 -1014638
4291  -570703
4292   284396
4293  -262248
4294 -1029047
4295  -761965
4296  -108032
4297   153860
4298  -693577
4299 -1092669
4300  -222051
4301   119459
4302  -336195
4303  -977821
4304  -838868
4305   140579
4306   -36946
4307  -862999
4308  -873769
4309  -295623
4310   230747
4311  -420674
4312 -1143825
4313  -489935
4314    44546
4315  -193529
4316  -843737
4317  -970070
4318   -20026
4319   126210
4320  -654134
4321  -872639
4322  -494462
4323   136648
4324  -229580
4325 -1112200
4326  -714608
4327   -44566
4328   -44678
4329  -630995
4330 -1049278
4331  -218209
4332   220663
4333  -503413
4334  -912010
4335  -668248
4336    23495
4337   -87573
4338 -1003677
4339  -803855
4340  -100452
4341    20516
4342  -464157
4343 -1044053
4344  -441376
4345   173363
4346  -381423
4347  -878573
4348  -800444
4349   -87478
4350   118422
4351  -802125
4352  -938523
4353  -249539
4354    67936
4355  -300258
4356 -1064802
4357  -678717
4358   146586
4359  -230020
4360  -792259
4361  -863300
4362  -230521
4363   206187
4364  -613596
4365  -985584
4366  -422652
4367   -34231
4368  -183298
4369  -945708
4370  -823054
4371    71837
4372   -57465
4373  -652763
4374  -918369
4375  -412591
4376   214641
4377  -467894
4378 -1059148
4379  -582050
4380   -58529
4381   -27666
4382  -795201
4383  -952129
4384   -57323
4385    55254
4386  -506246
4387  -947468
4388  -673658
4389   129717
4390  -235065
4391  -977665
4392  -714643
4393  -154877
4394    92075
4395  -582577
4396 -1053785
4397  -275395
4398    57217
4399  -411995
4400  -893827
4401  -784906
4402    54545
4403   -69633
4404  -868920
4405  -774466
4406  -266720
4407    84356
4408  -444299
4409 -1126886
4410  -489333
4411    63968
4412  -250054
4413  -804124
4414  -920362
4415   -36355
4416   146268
4417  -748407
4418  -933531
4419  -443495
4420    98344
4421  -261448
4422 -1119441
4423  -678093
4424    61561
4425   -94560
4426  -675973
4427 -1004782
4428  -251771
4429   198188
4430  -581255
4431  -972914
4432  -637002
4433    19788
4434    -9195
4435  -958064
4436  -866597
4437   -64971
4438    27630
4439  -524447
4440 -1122659
4441  -533773
4442   220221
4443  -367550
4444  -928025
4445  -739954
4446   -74009
4447   157430
4448  -753825
4449  -988902
4450  -281239
4451    -6047
4452  -342134
4453 -1037207
4454  -756896
4455   143058
4456  -139949
4457  -790414
4458  -835001
4459  -267048
4460   194675
4461  -594721
4462 -1089907
4463  -446887
4464     5976
4465  -178502
4466  -910083
4467  -885845
4468    60476
4469    -8422
4470  -683864
4471  -922439
4472  -508348
4473   166808
4474  -351198
4475 -1045425
4476  -630773
4477   -70281
4478     3729
4479  -690356
4480 -1027428
4481  -176716
4482    52718
4483  -548852
4484  -928566
4485  -673923
4486    95045
4487  -151638
4488  -944157
4489  -699775
4490  -166565
4491    11531
4492  -560409
4493 -1085625
4494  -364735
4495    76667
4496  -386888
4497  -853058
4498  -792964
4499    20106
4500    46056
4501  -842974
4502  -874965
4503  -333464
4504    29967
4505  -390536
4506 -1110359
4507  -558029
4508    88675
4509  -219568
4510  -718684
4511  -869476
4512  -174610
4513    91516
4514  -715523
4515  -930390
4516  -481644
4517   -28295
4518  -197139
4519  -985966
4520  -704637
4521    32145
4522  -114419
4523  -632444
4524  -958931
4525  -352696
4526   146111
4527  -578764
4528  -958177
4529  -554966
4530   -30817
4531   -50717
4532  -884604
4533  -867953
4534  -106815
4535   -80506
4536  -542895
4537  -987648
4538  -556294
4539   179053
4540  -320093
4541  -895651
4542  -694482
4543  -147256
4544    60640
4545  -747064
4546 -1030087
4547  -256315
4548   -23200
4549  -403972
4550  -951202
4551  -701614
4552   161347
4553  -138365
4554  -841526
4555  -813267
4556  -320394
4557    87170
4558  -562240
4559 -1070914
4560  -424595
4561    12222
4562  -198344
4563  -835414
4564  -905188
4565   -17973
4566    -2552
4567  -731526
4568  -910103
4569  -480161
4570   126441
4571  -341192
4572 -1047560
4573  -552339
4574    -3574
4575  -102658
4576  -734811
4577 -1034338
4578  -199963
4579    66389
4580  -605977
4581  -920783
4582  -613359
4583   117997
4584   -88029
4585  -999362
4586  -783350
4587  -127380
4588     3429
4589  -566501
4590 -1129378
4591  -418298
4592   151305
4593  -388392
4594  -866781
4595  -770662
4596   -33088
4597    48017
4598  -862998
4599  -930632
4600  -317693
4601    16414
4602  -331313
4603 -1047160
4604  -603261
4605   126638
4606  -212738
4607  -775367
4608  -914181
4609  -250091
4610   127082
4611  -694814
4612  -982683
4613  -425345
4614    14096
4615  -169379
4616  -948646
4617  -784874
4618    11743
4619  -126651
4620  -673915
4621  -975126
4622  -462585
4623   166435
4624  -429173
4625  -944478
4626  -581750
4627   -69113
4628   -19537
4629  -828813
4630  -988863
4631  -165188
4632   -30067
4633  -511855
4634  -944961
4635  -600040
4636   162096
4637  -242278
4638  -893505
4639  -705661
4640  -238004
4641    -6453
4642  -646743
4643 -1017384
4644  -322204
4645   -21237
4646  -348914
4647  -829296
4648  -744837
4649    46618
4650  -121715
4651  -862809
4652  -831898
4653  -344655
4654    68529
4655  -462201
4656 -1039805
4657  -436450
4658    17763
4659  -241911
4660  -792245
4661  -911237
4662  -111310
4663   -22877
4664  -738479
4665  -859044
4666  -452225
4667    68000
4668  -256414
4669  -989979
4670  -614410
4671   -56584
4672  -179492
4673  -707622
4674 -1011451
4675  -275338
4676    92637
4677  -574938
4678  -862849
4679  -570362
4680      861
4681  -128322
4682  -959394
4683  -794335
4684  -152601
4685   -94732
4686  -530511
4687 -1017659
4688  -436493
4689   150260
4690  -394348
4691  -847049
4692  -725419
4693  -127509
4694    -9301
4695  -855572
4696  -918552
4697  -242641
4698   -20901
4699  -374952
4700  -968861
4701  -601546
4702   107642
4703  -279158
4704  -836882
4705  -845203
4706  -264439
4707   112249
4708  -636217
4709  -991536
4710  -395866
4711     5449
4712  -198351
4713  -940520
4714  -868001
4715    -1675
4716  -104046
4717  -710212
4718  -926495
4719  -432504
4720   194223
4721  -401329
4722  -994023
4723  -564287
4724  -106413
4725  -119416
4726  -814039
4727  -974915
4728  -151320
4729   -11429
4730  -549244
4731  -885362
4732  -587507
4733   132584
4734  -229312
4735  -978291
4736  -745637
4737  -199221
4738     2941
4739  -633061
4740 -1079676
4741  -300040
4742   100407
4743  -375358
4744  -894374
4745  -816841
4746    -1569
4747   -72854
4748  -879525
4749  -846823
4750  -315390
4751    73735
4752  -389552
4753 -1051036
4754  -513324
4755    24431
4756  -269926
4757  -788873
4758  -937270
4759  -184042
4760    55274
4761  -693023
4762  -875751
4763  -450364
4764    28619
4765  -217528
4766 -1007052
4767  -718153
4768   -68374
4769  -163923
4770  -647616
4771  -972645
4772  -338880
4773   145513
4774  -492041
4775  -892139
4776  -625885
4777   -94294
4778  -101958
4779  -905835
4780  -864847
4781  -164588
4782   -83925
4783  -475911
4784  -926775
4785  -498050
4786   108181
4787  -382057
4788  -870480
4789  -734914
4790  -225468
4791    -9653
4792  -724052
4793  -919141
4794  -266937
4795   -31226
4796  -328945
4797  -918644
4798  -724474
4799    27240
4800  -239088
4801  -804245
4802  -811113
4803  -322861
4804    85912
4805  -549510
4806  -975793
4807  -420917
4808   -66077
4809  -267491
4810  -849748
4811  -841129
4812   -62572
4813  -127509
4814  -695297
4815  -803862
4816  -422965
4817    76621
4818  -416439
4819 -1016152
4820  -572592
4821  -111242
4822  -162814
4823  -751336
4824  -951354
4825  -153443
4826    41108
4827  -571510
4828  -881902
4829  -613871
4830    47468
4831  -222615
4832  -981849
4833  -739669
4834  -174465
4835   -35906
4836  -556717
4837  -999389
4838  -326498
4839    54944
4840  -455237
4841  -863459
4842  -770251
4843   -80890
4844   -78149
4845  -843788
4846  -797632
4847  -261504
4848   -11641
4849  -407467
4850 -1020131
4851  -541285
4852    40658
4853  -304782
4854  -805177
4855  -874187
4856  -191248
4857    77847
4858  -686532
4859  -905435
4860  -420463
4861   -17214
4862  -250394
4863 -1001748
4864  -750522
4865   -15683
4866  -148457
4867  -666383
4868  -920293
4869  -351700
4870   138010
4871  -523058
4872  -962916
4873  -593831
4874   -88354
4875   -91002
4876  -860288
4877  -884817
4878  -123830
4879   -42386
4880  -515428
4881  -947455
4882  -593595
4883    93786
4884  -333307
4885  -927506
4886  -734968
4887  -179515
4888    62507
4889  -653133
4890  -980878
4891  -290443
4892   -26619
4893  -401793
4894  -939813
4895  -769065
4896    22542
4897  -170528
4898  -814628
4899  -795478
4900  -310236
4901    76769
4902  -496410
4903 -1019811
4904  -479100
4905   -53942
4906  -266522
4907  -820837
4908  -902050
4909   -99515
4910    -9377
4911  -660385
4912  -853447
4913  -487857
4914    41200
4915  -320092
4916 -1015024
4917  -639426
4918  -103020
4919  -128101
4920  -649087
4921  -948381
4922  -261319
4923    18701
4924  -560875
4925  -853030
4926  -628106
4927   -61439
4928  -173944
4929  -889093
4930  -723267
4931  -195657
4932   -87677
4933  -501996
4934  -973773
4935  -459350
4936    10185
4937  -440036
4938  -819283
4939  -718083
4940  -119890
4941   -22714
4942  -774312
4943  -846504
4944  -308793
4945   -86615
4946  -410139
4947  -991054
4948  -613526
4949    22842
4950  -279563
4951  -731273
4952  -776034
4953  -236859
4954    52023
4955  -644595
4956  -925499
4957  -454899
4958  -117996
4959  -286852
4960  -924675
4961  -745026
4962   -20304
4963  -147373
4964  -634360
4965  -843366
4966  -414354
4967    58335
4968  -502360
4969  -948223
4970  -562004
4971  -137336
4972  -135300
4973  -784303
4974  -874662
4975  -127352
4976   -75801
4977  -573935
4978  -908579
4979  -571461
4980    74395
4981  -331781
4982  -929190
4983  -649013
4984  -152533
4985   -34743
4986  -681227
4987 -1008528
4988  -303618
4989   -23229
4990  -442321
4991  -878804
4992  -732156
4993    15627
4994  -113732
4995  -806609
4996  -778671
4997  -331249
4998     -930
4999  -489236
5000 -1048792
5001  -499151
5002   -14902
5003  -278502
5004  -774126
5005  -821447
5006   -92701
5007   -15264
5008  -732801
5009  -881551
5010  -466453
5011   -26795
5012  -325216
5013  -988938
5014  -619957
5015   -32343
5016  -134808
5017  -652066
5018  -953844
5019  -321527
5020    39564
5021  -581034
5022  -913427
5023  -625020
5024   -57267
5025  -112094
5026  -872242
5027  -783029
5028  -148913
5029   -79753
5030  -528784
5031  -990092
5032  -507852
5033    60459
5034  -400256
5035  -841508
5036  -717234
5037  -148622
5038    11316
5039  -750995
5040  -917927
5041  -321852
5042   -64529
5043  -367552
5044  -945770
5045  -676363
5046    34896
5047  -221156
5048  -751474
5049  -802984
5050  -324615
5051    36665
5052  -592596
5053  -956315
5054  -467193
5055   -95061
5056  -227590
5057  -805359
5058  -777575
5059   -69721
5060  -133275
5061  -680088
5062  -870420
5063  -477688
5064    47761
5065  -425956
5066  -942976
5067  -544969
5068  -100565
5069  -129273
5070  -734795
5071  -920358
5072  -209336
5073   -79039
5074  -578135
5075  -870141
5076  -608258
5077    15064
5078  -215077
5079  -839790
5080  -680186
5081  -239864
5082   -86829
5083  -592142
5084  -989715
5085  -394532
5086   -38893
5087  -414818
5088  -780930
5089  -703791
5090   -66914
5091  -120999
5092  -794939
5093  -759491
5094  -339823
5095   -95299
5096  -473700
5097  -984620
5098  -495912
5099    -2968
5100  -290781
5101  -731329
5102  -811397
5103  -205683
5104   -26734
5105  -708272
5106  -874586
5107  -456361
5108   -58249
5109  -261583
5110  -915240
5111  -659173
5112   -66512
5113  -215363
5114  -657666
5115  -903775
5116  -359072
5117    26941
5118  -558939
5119  -855099
5120  -530434
5121   -91168
5122  -142937
5123  -845922
5124  -807139
5125  -172894
5126  -158853
5127  -573290
5128  -927033
5129  -486993
5130    99065
5131  -370700
5132  -855859
5133  -664085
5134  -168152
5135   -52120
5136  -753916
5137  -942229
5138  -289677
5139   -84177
5140  -408213
5141  -880570
5142  -647898
5143    48121
5144  -219621
5145  -804754
5146  -787396
5147  -322773
5148    14804
5149  -578572
5150  -995590
5151  -418669
5152   -38421
5153  -249744
5154  -829168
5155  -831334
5156   -81029
5157  -107236
5158  -717477
5159  -859748
5160  -454436
5161    49124
5162  -354802
5163  -942754
5164  -582651
5165  -110043
5166  -150307
5167  -693978
5168  -953716
5169  -280940
5170   -29696
5171  -549162
5172  -840603
5173  -601074
5174    -8906
5175  -187709
5176  -880609
5177  -715809
5178  -222118
5179  -117929
5180  -565305
5181  -976946
5182  -398377
5183    22593
5184  -401348
5185  -803538
5186  -726553
5187  -118996
5188   -71549
5189  -790657
5190  -850659
5191  -343418
5192   -47761
5193  -368750
5194  -955654
5195  -572630
5196     4678
5197  -271860
5198  -744671
5199  -853983
5200  -295464
5201    -8541
5202  -639033
5203  -852751
5204  -435952
5205   -89687
5206  -234641
5207  -862080
5208  -720028
5209  -109461
5210  -217723
5211  -648198
5212  -864096
5213  -411322
5214    41333
5215  -482993
5216  -865624
5217  -542871
5218  -132277
5219  -155217
5220  -799465
5221  -857623
5222  -204097
5223  -132236
5224  -526151
5225  -850159
5226  -547423
5227    30373
5228  -331001
5229  -846148
5230  -672052
5231  -251687
5232   -85599
5233  -644273
5234  -907847
5235  -311058
5236   -78495
5237  -398312
5238  -811231
5239  -687104
5240   -50786
5241  -224945
5242  -801944
5243  -758021
5244  -340807
5245   -33960
5246  -494081
5247  -924836
5248  -424955
5249   -79676
5250  -312136
5251  -775977
5252  -825563
5253  -164042
5254  -117867
5255  -686639
5256  -790807
5257  -441685
5258   -12233
5259  -332245
5260  -924317
5261  -580602
5262  -116399
5263  -229681
5264  -687620
5265  -891857
5266  -264022
5267    -6827
5268  -563253
5269  -815839
5270  -561198
5271   -71264
5272  -220788
5273  -910135
5274  -746650
5275  -188696
5276  -110496
5277  -530415
5278  -929009
5279  -414916
5280    53522
5281  -415202
5282  -831819
5283  -722409
5284  -159492
5285   -90430
5286  -784685
5287  -834738
5288  -282915
5289   -67360
5290  -377791
5291  -899655
5292  -599674
5293   -21000
5294  -310342
5295  -759491
5296  -797468
5297  -282726
5298    21795
5299  -606981
5300  -886314
5301  -409165
5302   -83745
5303  -279171
5304  -891451
5305  -777962
5306   -71625
5307  -170623
5308  -669443
5309  -836813
5310  -403786
5311    73041
5312  -439845
5313  -903372
5314  -572366
5315  -168355
5316  -163928
5317  -753609
5318  -889673
5319  -214426
5320   -70074
5321  -498071
5322  -830198
5323  -600469
5324    -4270
5325  -293755
5326  -870787
5327  -679256
5328  -233484
5329   -70983
5330  -587709
5331  -919638
5332  -325153
5333   -45599
5334  -414322
5335  -825750
5336  -744787
5337   -91704
5338  -161808
5339  -781539
5340  -769786
5341  -334556
5342    -9729
5343  -408424
5344  -934239
5345  -516667
5346   -88259
5347  -298830
5348  -730975
5349  -830924
5350  -222604
5351   -46887
5352  -630007
5353  -790740
5354  -471842
5355   -81464
5356  -293898
5357  -905807
5358  -663673
5359  -146341
5360  -215877
5361  -600448
5362  -851276
5363  -320953
5364    17458
5365  -527727
5366  -823631
5367  -594013
5368  -152411
5369  -204419
5370  -839523
5371  -742315
5372  -183263
5373  -143847
5374  -495220
5375  -845320
5376  -469928
5377   -16289
5378  -425619
5379  -796111
5380  -672711
5381  -233664
5382   -96168
5383  -704412
5384  -815260
5385  -279636
5386  -115216
5387  -420128
5388  -882292
5389  -639509
5390   -32441
5391  -289960
5392  -767083
5393  -729880
5394  -283849
5395     6445
5396  -574017
5397  -896111
5398  -428476
5399  -130074
5400  -312610
5401  -810091
5402  -766584
5403  -117069
5404  -149248
5405  -618517
5406  -775162
5407  -444565
5408    -1017
5409  -414776
5410  -900699
5411  -561439
5412  -174298
5413  -195458
5414  -689541
5415  -830248
5416  -186400
5417   -79839
5418  -571312
5419  -830500
5420  -580358
5421   -41735
5422  -290029
5423  -881162
5424  -658950
5425  -195503
5426   -83219
5427  -552791
5428  -922940
5429  -357725
5430   -35085
5431  -453067
5432  -822730
5433  -732460
5434  -124292
5435  -121861
5436  -760480
5437  -745286
5438  -301168
5439   -61332
5440  -425191
5441  -935425
5442  -531175
5443   -54337
5444  -314352
5445  -735790
5446  -799455
5447  -219696
5448   -10838
5449  -654021
5450  -840057
5451  -438328
5452   -78047
5453  -293843
5454  -914380
5455  -679155
5456   -81719
5457  -187350
5458  -614408
5459  -831020
5460  -368327
5461     5394
5462  -520268
5463  -861249
5464  -588549
5465  -166549
5466  -148392
5467  -766627
5468  -778483
5469  -179051
5470  -117420
5471  -500921
5472  -874730
5473  -554519
5474     3822
5475  -362647
5476  -831443
5477  -675321
5478  -219646
5479   -49770
5480  -643320
5481  -873830
5482  -330456
5483  -124689
5484  -399180
5485  -834673
5486  -690375
5487   -68409
5488  -207659
5489  -699544
5490  -717444
5491  -358625
5492   -31197
5493  -502155
5494  -910946
5495  -477620
5496  -139783
5497  -292419
5498  -733179
5499  -773609
5500  -137424
5501  -110397
5502  -635115
5503  -768736
5504  -476989
5505   -54036
5506  -373315
5507  -904000
5508  -572462
5509  -148454
5510  -180196
5511  -628346
5512  -855853
5513  -272505
5514   -65335
5515  -542469
5516  -789174
5517  -596766
5518   -99716
5519  -220339
5520  -806461
5521  -655380
5522  -226374
5523  -153805
5524  -518526
5525  -884140
5526  -420407
5527   -71205
5528  -439688
5529  -748600
5530  -665431
5531  -160820
5532  -110081
5533  -723776
5534  -758799
5535  -321300
5536  -141760
5537  -436882
5538  -896298
5539  -541318
5540   -34260
5541  -318720
5542  -692129
5543  -721888
5544  -260003
5545   -52692
5546  -654307
5547  -836106
5548  -435700
5549  -144959
5550  -296188
5551  -820826
5552  -661156
5553   -80480
5554  -196211
5555  -617970
5556  -804421
5557  -422290
5558   -12348
5559  -506990
5560  -873255
5561  -540426
5562  -146041
5563  -157521
5564  -739745
5565  -795155
5566  -181227
5567  -136652
5568  -539954
5569  -827403
5570  -539157
5571   -18922
5572  -336841
5573  -806312
5574  -626340
5575  -226325
5576   -87140
5577  -618591
5578  -902393
5579  -337469
5580  -106038
5581  -421289
5582  -801607
5583  -663636
5584   -37476
5585  -184874
5586  -758670
5587  -735751
5588  -344337
5589   -56166
5590  -489607
5591  -940081
5592  -474444
5593   -75457
5594  -284447
5595  -712893
5596  -787857
5597  -164741
5598   -86904
5599  -666837
5600  -803446
5601  -479648
5602   -66727
5603  -317079
5604  -874416
5605  -575559
5606  -119123
5607  -200890
5608  -616768
5609  -857651
5610  -328986
5611   -51343
5612  -536036
5613  -785413
5614  -575327
5615  -103654
5616  -169209
5617  -795383
5618  -707929
5619  -220304
5620  -150590
5621  -523093
5622  -904203
5623  -471028
5624    -9710
5625  -393124
5626  -746173
5627  -659911
5628  -196101
5629   -83693
5630  -706728
5631  -810387
5632  -347155
5633  -146719
5634  -370352
5635  -826771
5636  -599025
5637   -44877
5638  -259627
5639  -675794
5640  -747199
5641  -348021
5642   -50641
5643  -570955
5644  -849650
5645  -450474
5646  -134900
5647  -249474
5648  -753517
5649  -720600
5650  -133339
5651  -190588
5652  -613826
5653  -782693
5654  -466485
5655   -43215
5656  -418020
5657  -803316
5658  -513859
5659  -192759
5660  -191890
5661  -677076
5662  -814924
5663  -250388
5664  -153959
5665  -523092
5666  -760182
5667  -548181
5668   -37632
5669  -289578
5670  -790523
5671  -620346
5672  -257624
5673  -149910
5674  -591499
5675  -884388
5676  -351947
5677   -93276
5678  -404778
5679  -722335
5680  -649388
5681  -108471
5682  -179929
5683  -751102
5684  -721404
5685  -355063
5686  -116198
5687  -443983
5688  -869332
5689  -458325
5690   -83464
5691  -328513
5692  -681529
5693  -730959
5694  -221713
5695  -125925
5696  -683360
5697  -756428
5698  -413433
5699   -89821
5700  -300718
5701  -848293
5702  -590393
5703  -118027
5704  -247477
5705  -634233
5706  -832372
5707  -334394
5708   -16552
5709  -527516
5710  -790835
5711  -522835
5712  -117559
5713  -176631
5714  -789886
5715  -747334
5716  -210824
5717  -181829
5718  -515123
5719  -835494
5720  -473981
5721     2230
5722  -368636
5723  -760960
5724  -639760
5725  -231652
5726  -102264
5727  -687542
5728  -839959
5729  -306150
5730  -104866
5731  -374317
5732  -815727
5733  -621109
5734   -37837
5735  -260982
5736  -726062
5737  -748508
5738  -347406
5739   -35536
5740  -530936
5741  -852515
5742  -416803
5743  -112294
5744  -262287
5745  -752213
5746  -767559
5747  -157107
5748  -171449
5749  -634625
5750  -773763
5751  -455553
5752   -25011
5753  -372465
5754  -844205
5755  -546604
5756  -177145
5757  -191262
5758  -665272
5759  -852173
5760  -265111
5761   -79965
5762  -494774
5763  -756337
5764  -574828
5765   -66005
5766  -222726
5767  -803109
5768  -676103
5769  -278712
5770  -151320
5771  -511290
5772  -862035
5773  -384018
5774   -66590
5775  -395722
5776  -703531
5777  -668609
5778  -181283
5779  -165693
5780  -725865
5781  -721162
5782  -338323
5783  -123186
5784  -385282
5785  -843178
5786  -512857
5787   -80623
5788  -319732
5789  -676979
5790  -764759
5791  -281531
5792   -65568
5793  -600403
5794  -761326
5795  -425817
5796  -129667
5797  -267185
5798  -806170
5799  -663960
5800  -164958
5801  -251305
5802  -572567
5803  -773102
5804  -391983
5805   -30067
5806  -464295
5807  -760402
5808  -526308
5809  -209062
5810  -202873
5811  -735927
5812  -743710
5813  -220375
5814  -185107
5815  -483409
5816  -751344
5817  -496377
5818   -30355
5819  -375820
5820  -774969
5821  -625400
5822  -266095
5823  -126244
5824  -620118
5825  -802229
5826  -298189
5827  -129686
5828  -391296
5829  -757310
5830  -635980
5831   -95342
5832  -266789
5833  -729578
5834  -674972
5835  -331609
5836   -73587
5837  -486241
5838  -833406
5839  -398098
5840  -138172
5841  -338334
5842  -726906
5843  -740403
5844  -162332
5845  -150801
5846  -630337
5847  -710659
5848  -419644
5849   -62669
5850  -364585
5851  -862638
5852  -553764
5853  -166797
5854  -243293
5855  -633810
5856  -806506
5857  -259817
5858   -60896
5859  -521793
5860  -739699
5861  -542429
5862  -115394
5863  -250896
5864  -812683
5865  -663829
5866  -217379
5867  -148238
5868  -498782
5869  -838960
5870  -398002
5871   -35173
5872  -422803
5873  -758955
5874  -666420
5875  -187658
5876  -108117
5877  -708911
5878  -745169
5879  -306008
5880  -103901
5881  -365720
5882  -846646
5883  -581313
5884   -85091
5885  -291881
5886  -674465
5887  -744427
5888  -306893
5889   -22746
5890  -542360
5891  -782570
5892  -435558
5893  -156799
5894  -277914
5895  -778466
5896  -693839
5897  -145149
5898  -210911
5899  -576160
5900  -738321
5901  -404462
5902   -16412
5903  -446453
5904  -813310
5905  -538092
5906  -207033
5907  -189034
5908  -680076
5909  -780718
5910  -217003
5911  -120825
5912  -465552
5913  -762441
5914  -560102
5915   -62623
5916  -312530
5917  -777840
5918  -629415
5919  -277752
5920  -113763
5921  -536940
5922  -805735
5923  -334249
5924  -140969
5925  -401660
5926  -730758
5927  -661811
5928  -140004
5929  -221892
5930  -695306
5931  -656065
5932  -339824
5933   -94972
5934  -437667
5935  -849206
5936  -466134
5937  -145679
5938  -329634
5939  -666340
5940  -727951
5941  -210188
5942  -105890
5943  -585226
5944  -694167
5945  -451616
5946  -129380
5947  -333349
5948  -814952
5949  -577273
5950  -171813
5951  -239869
5952  -560025
5953  -764341
5954  -313534
5955   -63033
5956  -525490
5957  -736595
5958  -542927
5959  -169869
5960  -227445
5961  -755610
5962  -650712
5963  -198861
5964  -177754
5965  -481062
5966  -794778
5967  -472077
5968   -73610
5969  -411260
5970  -715515
5971  -615734
5972  -223398
5973  -108117
5974  -646545
5975  -737461
5976  -297783
5977  -163920
5978  -404951
5979  -798826
5980  -580297
5981   -81980
5982  -322583
5983  -667029
5984  -640644
5985  -279175
5986   -56495
5987  -566424
5988  -803232
5989  -401401
5990  -161046
5991  -315596
5992  -749129
5993  -678530
5994  -102755
5995  -174634
5996  -594730
5997  -733335
5998  -426846
5999   -31839
6000  -422360
6001  -832831
6002  -536363
6003  -186371
6004  -196677
6005  -633580
6006  -756097
6007  -215238
6008  -132622
6009  -520908
6010  -743628
6011  -554974
6012   -94098
6013  -300764
6014  -772206
6015  -588409
6016  -232593
6017  -145440
6018  -542790
6019  -831792
6020  -349030
6021  -100559
6022  -427781
6023  -729548
6024  -638947
6025  -122156
6026  -149309
6027  -684909
6028  -675747
6029  -330883
6030  -127114
6031  -423374
6032  -861857
6033  -505370
6034  -115540
6035  -298701
6036  -636919
6037  -712305
6038  -222144
6039   -68820
6040  -606547
6041  -751594
6042  -446006
6043  -144712
6044  -303673
6045  -807543
6046  -600155
6047  -135867
6048  -216437
6049  -555827
6050  -760373
6051  -375982
6052   -58463
6053  -497843
6054  -754342
6055  -548182
6056  -180206
6057  -155085
6058  -693183
6059  -701790
6060  -226679
6061  -172870
6062  -472195
6063  -792629
6064  -515252
6065   -67352
6066  -366182
6067  -709935
6068  -593821
6069  -240586
6070  -118388
6071  -607694
6072  -756638
6073  -322325
6074  -177762
6075  -402793
6076  -750719
6077  -602853
6078   -93767
6079  -249410
6080  -644735
6081  -649788
6082  -343256
6083   -94768
6084  -500668
6085  -800973
6086  -424258
6087  -175536
6088  -297677
6089  -661406
6090  -674004
6091  -169780
6092  -186440
6093  -589293
6094  -682281
6095  -454273
6096  -116216
6097  -393898
6098  -773492
6099  -485447
6100  -183793
6101  -222264
6102  -603764
6103  -747127
6104  -254290
6105  -134527
6106  -545390
6107  -715654
6108  -516740
6109  -105187
6110  -257373
6111  -743071
6112  -585690
6113  -241408
6114  -184174
6115  -512857
6116  -825904
6117  -399426
6118   -95469
6119  -412596
6120  -677366
6121  -605660
6122  -162525
6123  -138503
6124  -675600
6125  -692511
6126  -328507
6127  -170276
6128  -420928
6129  -814423
6130  -485145
6131   -83337
6132  -311106
6133  -630700
6134  -660288
6135  -263791
6136   -97512
6137  -600068
6138  -737829
6139  -411533
6140  -161323
6141  -291365
6142  -765179
6143  -617911
6144  -125954
6145  -229918
6146  -585247
6147  -743128
6148  -378902
6149   -48535
6150  -474516
6151  -753121
6152  -481523
6153  -160286
6154  -195139
6155  -694426
6156  -716227
6157  -215250
6158  -188458
6159  -509685
6160  -748758
6161  -491504
6162   -42572
6163  -329867
6164  -722543
6165  -585915
6166  -246873
6167  -126487
6168  -599195
6169  -803082
6170  -325809
6171  -139077
6172  -385228
6173  -710366
6174  -601501
6175   -89092
6176  -221064
6177  -676156
6178  -663009
6179  -364760
6180  -106881
6181  -464060
6182  -805478
6183  -428872
6184  -128521
6185  -285497
6186  -641259
6187  -698413
6188  -190084
6189  -151461
6190  -617534
6191  -712739
6192  -447423
6193  -104308
6194  -329595
6195  -775703
6196  -537142
6197  -169464
6198  -211837
6199  -564933
6200  -779892
6201  -325055
6202   -92916
6203  -479578
6204  -691801
6205  -535447
6206  -137573
6207  -208208
6208  -724178
6209  -648782
6210  -257812
6211  -189269
6212  -469852
6213  -778579
6214  -418664
6215   -77594
6216  -392024
6217  -662980
6218  -585618
6219  -224276
6220  -158164
6221  -652868
6222  -702659
6223  -322499
6224  -166785
6225  -366506
6226  -739007
6227  -525757
6228   -97672
6229  -306824
6230  -633322
6231  -669896
6232  -322125
6233   -98162
6234  -543218
6235  -725208
6236  -382086
6237  -160020
6238  -284154
6239  -703287
6240  -630504
6241  -161821
6242  -255974
6243  -588661
6244  -697562
6245  -408396
6246   -72744
6247  -416989
6248  -724503
6249  -467235
6250  -201478
6251  -219286
6252  -644705
6253  -723756
6254  -240144
6255  -188155
6256  -496689
6257  -688565
6258  -485861
6259   -75878
6260  -315997
6261  -710730
6262  -560499
6263  -261005
6264  -176476
6265  -548288
6266  -771342
6267  -314839
6268  -118529
6269  -418018
6270  -687068
6271  -589072
6272  -129496
6273  -225875
6274  -698038
6275  -646385
6276  -316046
6277  -122394
6278  -422739
6279  -782112
6280  -429325
6281  -124622
6282  -324011
6283  -654691
6284  -697568
6285  -230857
6286  -127363
6287  -587923
6288  -681095
6289  -394322
6290  -105526
6291  -300909
6292  -772139
6293  -555962
6294  -172010
6295  -258989
6296  -589138
6297  -749362
6298  -309724
6299   -64287
6300  -482005
6301  -686643
6302  -481035
6303  -152065
6304  -227800
6305  -728468
6306  -659695
6307  -226294
6308  -192765
6309  -478818
6310  -755674
6311  -425144
6312   -38504
6313  -367767
6314  -695269
6315  -591548
6316  -236840
6317  -140648
6318  -632018
6319  -726389
6320  -291055
6321  -135963
6322  -362040
6323  -732200
6324  -568378
6325   -97713
6326  -282742
6327  -649875
6328  -652989
6329  -322801
6330   -81286
6331  -495421
6332  -740822
6333  -399871
6334  -159047
6335  -286178
6336  -686133
6337  -671457
6338  -172691
6339  -198153
6340  -563900
6341  -674944
6342  -403760
6343   -68819
6344  -372986
6345  -742984
6346  -515465
6347  -216273
6348  -216066
6349  -599638
6350  -737420
6351  -256422
6352  -133744
6353  -468208
6354  -671891
6355  -508561
6356  -114372
6357  -285755
6358  -728800
6359  -589458
6360  -257615
6361  -170855
6362  -487708
6363  -745377
6364  -350853
6365  -109237
6366  -387079
6367  -662980
6368  -618409
6369  -191901
6370  -192992
6371  -643605
6372  -641199
6373  -324465
6374  -138946
6375  -372878
6376  -739747
6377  -465390
6378  -137235
6379  -332826
6380  -627434
6381  -660298
6382  -261265
6383  -127194
6384  -559446
6385  -655973
6386  -380576
6387  -160862
6388  -311335
6389  -736443
6390  -562532
6391  -165870
6392  -264854
6393  -554785
6394  -679298
6395  -335153
6396   -74289
6397  -463217
6398  -693362
6399  -479763
6400  -200145
6401  -235138
6402  -673882
6403  -640909
6404  -218418
6405  -200570
6406  -463248
6407  -694181
6408  -445324
6409  -103193
6410  -384620
6411  -691710
6412  -550539
6413  -246479
6414  -160122
6415  -580919
6416  -688134
6417  -268384
6418  -153778
6419  -405400
6420  -713915
6421  -562043
6422  -114738
6423  -278889
6424  -662473
6425  -605341
6426  -286155
6427   -93127
6428  -464810
6429  -750052
6430  -388594
6431  -157402
6432  -312620
6433  -671780
6434  -673154
6435  -170011
6436  -164589
6437  -569501
6438  -654792
6439  -386031
6440   -83395
6441  -373672
6442  -768364
6443  -507394
6444  -182116
6445  -230246
6446  -579017
6447  -714809
6448  -248578
6449  -100848
6450  -482205
6451  -680310
6452  -508727
6453  -132087
6454  -258732
6455  -720257
6456  -601038
6457  -234755
6458  -159812
6459  -471356
6460  -744130
6461  -376901
6462  -104336
6463  -408565
6464  -668108
6465  -587546
6466  -185239
6467  -159596
6468  -628604
6469  -646213
6470  -294056
6471  -147314
6472  -386577
6473  -758717
6474  -505338
6475  -119797
6476  -308558
6477  -617038
6478  -640090
6479  -255040
6480   -72395
6481  -521845
6482  -695596
6483  -406877
6484  -169592
6485  -280804
6486  -701773
6487  -607783
6488  -164762
6489  -218436
6490  -518868
6491  -669846
6492  -386532
6493   -89628
6494  -429896
6495  -701282
6496  -488130
6497  -221391
6498  -204891
6499  -604696
6500  -653028
6501  -223502
6502  -166671
6503  -459120
6504  -677307
6505  -486098
6506  -117331
6507  -346239
6508  -687631
6509  -540450
6510  -245942
6511  -141530
6512  -518259
6513  -705818
6514  -323029
6515  -165914
6516  -384935
6517  -668101
6518  -578329
6519  -147476
6520  -231593
6521  -618888
6522  -594791
6523  -317428
6524  -135012
6525  -443432
6526  -736837
6527  -406578
6528  -167490
6529  -329949
6530  -604140
6531  -616848
6532  -194671
6533  -157350
6534  -561592
6535  -642445
6536  -402159
6537  -148450
6538  -352704
6539  -732869
6540  -497151
6541  -163135
6542  -237899
6543  -535927
6544  -678959
6545  -285528
6546  -125180
6547  -500795
6548  -665404
6549  -479186
6550  -171301
6551  -245364
6552  -670174
6553  -558087
6554  -209168
6555  -201008
6556  -476080
6557  -715481
6558  -400265
6559   -99018
6560  -407414
6561  -657307
6562  -538788
6563  -182083
6564  -141642
6565  -612059
6566  -657711
6567  -288112
6568  -171596
6569  -395731
6570  -721529
6571  -506288
6572  -104697
6573  -300539
6574  -596362
6575  -599231
6576  -275002
6577  -112483
6578  -514129
6579  -704549
6580  -383132
6581  -173388
6582  -300933
6583  -657213
6584  -580539
6585  -134322
6586  -220388
6587  -566790
6588  -660016
6589  -371183
6590   -85669
6591  -419009
6592  -726181
6593  -460659
6594  -161801
6595  -189651
6596  -595859
6597  -676723
6598  -222169
6599  -147532
6600  -475705
6601  -695754
6602  -501321
6603   -93445
6604  -275901
6605  -678252
6606  -543047
6607  -229657
6608  -143682
6609  -501414
6610  -729549
6611  -337177
6612  -142650
6613  -388743
6614  -630986
6615  -552883
6616  -146852
6617  -197407
6618  -612996
6619  -607091
6620  -325288
6621  -147306
6622  -409837
6623  -749494
6624  -435081
6625  -124068
6626  -289819
6627  -580341
6628  -627670
6629  -223554
6630  -130486
6631  -560568
6632  -655476
6633  -405786
6634  -158095
6635  -304070
6636  -688276
6637  -512610
6638  -167568
6639  -238862
6640  -505691
6641  -665523
6642  -332734
6643  -118516
6644  -456573
6645  -651267
6646  -467821
6647  -175025
6648  -212019
6649  -635097
6650  -601322
6651  -224838
6652  -206082
6653  -461566
6654  -690713
6655  -430806
6656  -100060
6657  -352090
6658  -613010
6659  -521514
6660  -235950
6661  -159953
6662  -556133
6663  -657628
6664  -313159
6665  -195879
6666  -378451
6667  -652329
6668  -504554
6669  -112451
6670  -271963
6671  -593056
6672  -578687
6673  -304034
6674  -128464
6675  -487696
6676  -693045
6677  -365372
6678  -161775
6679  -288778
6680  -613595
6681  -583571
6682  -169152
6683  -204364
6684  -552289
6685  -631169
6686  -393076
6687  -117150
6688  -369748
6689  -688245
6690  -447719
6691  -178696
6692  -232847
6693  -561796
6694  -653715
6695  -249279
6696  -172849
6697  -484953
6698  -617226
6699  -450028
6700  -125721
6701  -281848
6702  -664026
6703  -518163
6704  -232635
6705  -204174
6706  -503866
6707  -702629
6708  -325381
6709  -112085
6710  -383361
6711  -615332
6712  -524405
6713  -146569
6714  -188288
6715  -642307
6716  -616695
6717  -288123
6718  -162143
6719  -402924
6720  -708538
6721  -415356
6722  -107665
6723  -307930
6724  -584057
6725  -602752
6726  -247111
6727  -129965
6728  -545655
6729  -660695
6730  -373149
6731  -142195
6732  -280510
6733  -679332
6734  -538338
6735  -143670
6736  -232242
6737  -541713
6738  -665095
6739  -339180
6740   -75955
6741  -426336
6742  -657307
6743  -445835
6744  -170196
6745  -205342
6746  -621236
6747  -630492
6748  -224024
6749  -189670
6750  -451809
6751  -671031
6752  -432635
6753   -64126
6754  -319219
6755  -642051
6756  -531922
6757  -241320
6758  -154590
6759  -543604
6760  -689536
6761  -305073
6762  -143346
6763  -351257
6764  -630355
6765  -528319
6766  -120623
6767  -236157
6768  -599533
6769  -601778
6770  -332725
6771  -122403
6772  -415272
6773  -687583
6774  -377006
6775  -146475
6776  -284258
6777  -587776
6778  -609349
6779  -205280
6780  -189179
6781  -534537
6782  -601474
6783  -384490
6784  -128321
6785  -329282
6786  -657367
6787  -459891
6788  -185021
6789  -240163
6790  -526242
6791  -661289
6792  -281115
6793  -130994
6794  -443305
6795  -606478
6796  -451061
6797  -147905
6798  -248561
6799  -649319
6800  -552157
6801  -244731
6802  -204146
6803  -453028
6804  -665689
6805  -349481
6806  -106260
6807  -371391
6808  -590143
6809  -529208
6810  -219244
6811  -190820
6812  -583709
6813  -597214
6814  -297084
6815  -173579
6816  -356073
6817  -653919
6818  -446566
6819  -117515
6820  -306471
6821  -578842
6822  -583947
6823  -270424
6824  -125997
6825  -507089
6826  -630499
6827  -338578
6828  -163141
6829  -292603
6830  -641497
6831  -546129
6832  -157603
6833  -250613
6834  -528223
6835  -615199
6836  -336194
6837   -82653
6838  -403316
6839  -653694
6840  -423699
6841  -191550
6842  -229073
6843  -593967
6844  -621995
6845  -210127
6846  -171173
6847  -448474
6848  -614445
6849  -422339
6850   -94374
6851  -318168
6852  -651263
6853  -513008
6854  -242187
6855  -159809
6856  -503985
6857  -666008
6858  -281575
6859  -132744
6860  -371347
6861  -606163
6862  -514256
6863  -140208
6864  -248002
6865  -616291
6866  -558507
6867  -285477
6868  -128305
6869  -402064
6870  -672200
6871  -371220
6872  -139308
6873  -316020
6874  -588148
6875  -601785
6876  -201657
6877  -151365
6878  -528007
6879  -597173
6880  -358629
6881  -110977
6882  -309768
6883  -693555
6884  -494337
6885  -168703
6886  -233515
6887  -519788
6888  -647786
6889  -277368
6890   -88125
6891  -429413
6892  -608241
6893  -442637
6894  -167045
6895  -231479
6896  -631010
6897  -573826
6898  -225343
6899  -181567
6900  -422959
6901  -654486
6902  -388227
6903   -82889
6904  -352797
6905  -612062
6906  -529656
6907  -217545
6908  -149994
6909  -547336
6910  -614786
6911  -277967
6912  -149050
6913  -346869
6914  -647094
6915  -488874
6916  -123442
6917  -286189
6918  -567402
6919  -571987
6920  -278657
6921   -95155
6922  -439880
6923  -639093
6924  -365539
6925  -174127
6926  -279065
6927  -611429
6928  -573999
6929  -178787
6930  -210497
6931  -491603
6932  -573388
6933  -358466
6934   -96469
6935  -363364
6936  -639456
6937  -453595
6938  -213749
6939  -231513
6940  -534497
6941  -607370
6942  -223254
6943  -151672
6944  -429632
6945  -585412
6946  -436658
6947  -132167
6948  -300915
6949  -630094
6950  -494510
6951  -239514
6952  -183769
6953  -456762
6954  -631318
6955  -295099
6956  -143325
6957  -384414
6958  -583011
6959  -515642
6960  -172632
6961  -206319
6962  -574184
6963  -537870
6964  -284292
6965  -146164
6966  -371039
6967  -663359
6968  -399949
6969  -145023
6970  -311746
6971  -551370
6972  -563885
6973  -217603
6974  -134443
6975  -505460
6976  -570870
6977  -350173
6978  -157066
6979  -316289
6980  -655983
6981  -486013
6982  -167118
6983  -245333
6984  -482609
6985  -590923
6986  -292671
6987   -97656
6988  -432914
6989  -615390
6990  -426579
6991  -185049
6992  -226580
6993  -605091
6994  -551406
6995  -179271
6996  -173973
6997  -431807
6998  -627468
6999  -386605
7000   -90840
7001  -365426
7002  -620777
7003  -497212
7004  -208957
7005  -153646
7006  -517973
7007  -607194
7008  -262590
7009  -156559
7010  -361255
7011  -625712
7012  -494946
7013  -118772
7014  -267188
7015  -566320
7016  -529041
7017  -270592
7018  -104167
7019  -433186
7020  -649322
7021  -354204
7022  -171507
7023  -295066
7024  -580690
7025  -559917
7026  -156603
7027  -170121
7028  -506526
7029  -571040
7030  -353083
7031  -111761
7032  -351001
7033  -668300
7034  -432475
7035  -175902
7036  -211277
7037  -504428
7038  -615104
7039  -232902
7040  -138695
7041  -434515
7042  -599342
7043  -451042
7044  -138712
7045  -245710
7046  -612157
7047  -503645
7048  -217115
7049  -154898
7050  -415337
7051  -649423
7052  -345796
7053  -123137
7054  -363801
7055  -580825
7056  -514708
7057  -174381
7058  -154021
7059  -542292
7060  -554890
7061  -286593
7062  -159094
7063  -353117
7064  -657584
7065  -432575
7066  -132939
7067  -283778
7068  -518896
7069  -549952
7070  -237737
7071  -115010
7072  -470354
7073  -589750
7074  -355915
7075  -172855
7076  -275477
7077  -614976
7078  -503345
7079  -149069
7080  -207605
7081  -472085
7082  -579966
7083  -330457
7084   -94865
7085  -404162
7086  -607911
7087  -425559
7088  -199891
7089  -201398
7090  -542811
7091  -562496
7092  -213537
7093  -191115
7094  -412703
7095  -585383
7096  -424692
7097  -120744
7098  -318629
7099  -573171
7100  -461229
7101  -232152
7102  -159084
7103  -473176
7104  -603856
7105  -287310
7106  -182898
7107  -371621
7108  -572336
7109  -472660
7110  -126368
7111  -233102
7112  -540345
7113  -501317
7114  -283027
7115  -142795
7116  -417052
7117  -643511
7118  -352134
7119  -165243
7120  -292416
7121  -533428
7122  -526324
7123  -173590
7124  -165881
7125  -506839
7126  -555629
7127  -352512
7128  -138510
7129  -323954
7130  -635897
7131  -414966
7132  -157169
7133  -228147
7134  -485662
7135  -594092
7136  -243542
7137  -131767
7138  -448496
7139  -583665
7140  -417719
7141  -131548
7142  -224222
7143  -599763
7144  -500116
7145  -194824
7146  -179934
7147  -430865
7148  -635934
7149  -342503
7150   -98296
7151  -358059
7152  -556697
7153  -474011
7154  -167330
7155  -154998
7156  -552244
7157  -570693
7158  -273367
7159  -161878
7160  -355256
7161  -629316
7162  -423334
7163   -96083
7164  -263082
7165  -532677
7166  -535399
7167  -249975
7168  -105140
7169  -466746
7170  -612414
7171  -341050
7172  -150851
7173  -261448
7174  -572545
7175  -509979
7176  -141755
7177  -201720
7178  -473306
7179  -576355
7180  -348551
7181  -102132
7182  -361942
7183  -600608
7184  -396651
7185  -179578
7186  -199501
7187  -523628
7188  -573472
7189  -212730
7190  -169918
7191  -427233
7192  -587909
7193  -417442
7194   -96010
7195  -265708
7196  -581638
7197  -466963
7198  -219842
7199  -159675
7200  -459553
7201  -634160
7202  -302284
7203  -141680
7204  -332267
7205  -550145
7206  -484785
7207  -138391
7208  -191350
7209  -534919
7210  -527413
7211  -299870
7212  -146913
7213  -364310
7214  -614247
7215  -366369
7216  -134922
7217  -269511
7218  -497114
7219  -539583
7220  -207943
7221  -159010
7222  -490241
7223  -553688
7224  -349231
7225  -137793
7226  -263476
7227  -593496
7228  -433700
7229  -159158
7230  -231163
7231  -470078
7232  -585686
7233  -290887
7234  -111898
7235  -412947
7236  -556224
7237  -404183
7238  -165244
7239  -200368
7240  -556377
7241  -506532
7242  -217003
7243  -205996
7244  -407916
7245  -586925
7246  -352577
7247  -101124
7248  -322866
7249  -530407
7250  -454033
7251  -213841
7252  -162441
7253  -508380
7254  -562802
7255  -268828
7256  -180570
7257  -337500
7258  -559114
7259  -420225
7260  -103106
7261  -271739
7262  -518883
7263  -499014
7264  -273901
7265  -139691
7266  -439932
7267  -583906
7268  -308862
7269  -161724
7270  -268021
7271  -543406
7272  -495571
7273  -152458
7274  -212631
7275  -492121
7276  -542509
7277  -318976
7278  -102489
7279  -352788
7280  -590194
7281  -379765
7282  -170069
7283  -220004
7284  -510743
7285  -578561
7286  -217223
7287  -149581
7288  -411261
7289  -542837
7290  -396903
7291  -102899
7292  -245820
7293  -579168
7294  -468816
7295  -217166
7296  -176487
7297  -439613
7298  -616108
7299  -288002
7300  -106105
7301  -336111
7302  -527868
7303  -464648
7304  -150712
7305  -191069
7306  -544332
7307  -520471
7308  -263621
7309  -138347
7310  -344505
7311  -613734
7312  -361420
7313  -103081
7314  -272167
7315  -518056
7316  -535905
7317  -223766
7318  -126019
7319  -473274
7320  -547830
7321  -323214
7322  -125539
7323  -255248
7324  -591093
7325  -465721
7326  -155441
7327  -225810
7328  -459308
7329  -566945
7330  -293923
7331   -88377
7332  -369462
7333  -553545
7334  -389543
7335  -170329
7336  -196408
7337  -537321
7338  -538219
7339  -214696
7340  -183633
7341  -379914
7342  -559657
7343  -369850
7344   -77954
7345  -295421
7346  -535394
7347  -458910
7348  -230269
7349  -150778
7350  -465869
7351  -568861
7352  -261883
7353  -148081
7354  -305718
7355  -541885
7356  -443897
7357  -120590
7358  -236177
7359  -515298
7360  -500243
7361  -287201
7362  -126965
7363  -374846
7364  -572457
7365  -317939
7366  -147432
7367  -261999
7368  -510585
7369  -519377
7370  -184180
7371  -181895
7372  -453640
7373  -508971
7374  -326973
7375  -107847
7376  -287844
7377  -576040
7378  -402976
7379  -192126
7380  -229829
7381  -467215
7382  -552722
7383  -228755
7384  -136500
7385  -396319
7386  -507127
7387  -383108
7388  -126578
7389  -248232
7390  -568794
7391  -462928
7392  -211641
7393  -189824
7394  -396372
7395  -570791
7396  -290461
7397  -106981
7398  -337237
7399  -518145
7400  -454809
7401  -177239
7402  -173045
7403  -510596
7404  -507799
7405  -251828
7406  -148311
7407  -326722
7408  -573262
7409  -379188
7410  -117343
7411  -282642
7412  -496668
7413  -501739
7414  -235152
7415  -118852
7416  -447375
7417  -528406
7418  -299665
7419  -159974
7420  -264342
7421  -555918
7422  -462012
7423  -147021
7424  -227991
7425  -446425
7426  -520586
7427  -282922
7428   -82504
7429  -361704
7430  -555086
7431  -363518
7432  -176277
7433  -209499
7434  -521489
7435  -522527
7436  -179938
7437  -162082
7438  -386535
7439  -534450
7440  -369682
7441   -85394
7442  -286884
7443  -561600
7444  -437987
7445  -199660
7446  -141342
7447  -442064
7448  -566862
7449  -245096
7450  -125172
7451  -327860
7452  -538780
7453  -456175
7454  -123382
7455  -212477
7456  -511294
7457  -477339
7458  -254826
7459  -109378
7460  -350295
7461  -587777
7462  -336340
7463  -139143
7464  -266455
7465  -504365
7466  -521211
7467  -171083
7468  -136071
7469  -452988
7470  -504890
7471  -316436
7472  -114914
7473  -274749
7474  -582523
7475  -409854
7476  -166237
7477  -211019
7478  -439300
7479  -550081
7480  -236805
7481  -100096
7482  -382070
7483  -518888
7484  -394001
7485  -158037
7486  -203454
7487  -541391
7488  -473297
7489  -200814
7490  -162810
7491  -358229
7492  -560213
7493  -327967
7494   -96646
7495  -317398
7496  -505698
7497  -448080
7498  -194906
7499  -142589
7500  -461918
7501  -497169
7502  -243954
7503  -161333
7504  -305795
7505  -549181
7506  -407280
7507  -126269
7508  -259606
7509  -466007
7510  -469930
7511  -239894
7512  -107035
7513  -399752
7514  -529732
7515  -311536
7516  -174652
7517  -261155
7518  -526980
7519  -466131
7520  -141595
7521  -190134
7522  -418247
7523  -489801
7524  -309520
7525  -101046
7526  -336313
7527  -554778
7528  -381312
7529  -189553
7530  -197481
7531  -463894
7532  -513650
7533  -187100
7534  -151593
7535  -381448
7536  -504502
7537  -375990
7538  -120204
7539  -271854
7540  -535149
7541  -410039
7542  -201818
7543  -160898
7544  -401930
7545  -549033
7546  -259403
7547  -143643
7548  -332802
7549  -504920
7550  -440572
7551  -136603
7552  -189564
7553  -497609
7554  -454529
7555  -238134
7556  -134109
7557  -349628
7558  -574481
7559  -335502
7560  -132276
7561  -279288
7562  -469849
7563  -476755
7564  -169470
7565  -134316
7566  -446130
7567  -497277
7568  -303057
7569  -144235
7570  -271985
7571  -560171
7572  -402065
7573  -139754
7574  -209711
7575  -412944
7576  -508820
7577  -245703
7578   -97129
7579  -384536
7580  -525250
7581  -373628
7582  -157832
7583  -192868
7584  -509087
7585  -462759
7586  -170142
7587  -170502
7588  -369185
7589  -545440
7590  -331499
7591   -98909
7592  -307397
7593  -511803
7594  -412677
7595  -175438
7596  -128150
7597  -452426
7598  -515654
7599  -233773
7600  -149966
7601  -314769
7602  -543905
7603  -416150
7604  -101196
7605  -218789
7606  -467488
7607  -460267
7608  -241691
7609   -98354
7610  -377870
7611  -560593
7612  -313377
7613  -147917
7614  -234438
7615  -494229
7616  -469735
7617  -131147
7618  -160416
7619  -426147
7620  -492527
7621  -314573
7622  -104508
7623  -311273
7624  -544692
7625  -361646
7626  -160172
7627  -183476
7628  -432500
7629  -506749
7630  -203286
7631  -135531
7632  -376688
7633  -506688
7634  -380852
7635  -119073
7636  -221599
7637  -515984
7638  -412760
7639  -195532
7640  -150745
7641  -373264
7642  -551032
7643  -291357
7644  -123021
7645  -313084
7646  -482852
7647  -426833
7648  -146753
7649  -161346
7650  -468415
7651  -456975
7652  -250237
7653  -155083
7654  -310791
7655  -545929
7656  -352120
7657  -124024
7658  -246674
7659  -437456
7660  -458998
7661  -208684
7662  -125934
7663  -417740
7664  -495720
7665  -304898
7666  -155881
7667  -249744
7668  -511380
7669  -399017
7670  -134084
7671  -209070
7672  -399014
7673  -491030
7674  -275182
7675  -108954
7676  -362619
7677  -501112
7678  -343921
7679  -160753
7680  -179860
7681  -468890
7682  -457486
7683  -178194
7684  -172159
7685  -368578
7686  -509753
7687  -337670
7688   -90612
7689  -286368
7690  -491788
7691  -390914
7692  -185033
7693  -147073
7694  -424169
7695  -516265
7696  -234050
7697  -153246
7698  -306286
7699  -492375
7700  -387569
7701  -103005
7702  -212690
7703  -464855
7704  -432818
7705  -238987
7706  -130485
7707  -372341
7708  -538820
7709  -281753
7710  -134875
7711  -253797
7712  -459837
7713  -447127
7714  -141389
7715  -162659
7716  -433966
7717  -469252
7718  -297604
7719  -115833
7720  -284215
7721  -531404
7722  -347557
7723  -138517
7724  -192425
7725  -425043
7726  -507888
7727  -207612
7728  -112657
7729  -382297
7730  -486996
7731  -345587
7732  -104785
7733  -204077
7734  -501566
7735  -417951
7736  -182699
7737  -166878
7738  -368988
7739  -535095
7740  -286238
7741   -97106
7742  -298164
7743  -468421
7744  -399364
7745  -151578
7746  -139886
7747  -466508
7748  -480818
7749  -234765
7750  -145712
7751  -303511
7752  -527810
7753  -345798
7754   -86037
7755  -235780
7756  -440531
7757  -459606
7758  -218850
7759  -107221
7760  -403182
7761  -508273
7762  -287056
7763  -135153
7764  -217603
7765  -492711
7766  -424995
7767  -124314
7768  -186043
7769  -406464
7770  -487873
7771  -289543
7772   -81464
7773  -314554
7774  -494187
7775  -337769
7776  -155556
7777  -173913
7778  -443516
7779  -485585
7780  -192112
7781  -157961
7782  -344412
7783  -475723
7784  -335049
7785   -90919
7786  -233636
7787  -482434
7788  -391556
7789  -205969
7790  -149327
7791  -397452
7792  -515711
7793  -240185
7794  -134161
7795  -291415
7796  -450984
7797  -391145
7798  -119942
7799  -194722
7800  -452979
7801  -428893
7802  -248268
7803  -136605
7804  -320448
7805  -508032
7806  -294175
7807  -124091
7808  -240251
7809  -430293
7810  -449158
7811  -178746
7812  -146777
7813  -417773
7814  -450990
7815  -284882
7816  -123392
7817  -246996
7818  -497923
7819  -355739
7820  -157126
7821  -221407
7822  -401675
7823  -481841
7824  -228615
7825  -117430
7826  -353691
7827  -453924
7828  -325440
7829  -141016
7830  -193970
7831  -488650
7832  -413168
7833  -171245
7834  -177738
7835  -350814
7836  -491088
7837  -281198
7838   -84978
7839  -292655
7840  -456561
7841  -376002
7842  -180708
7843  -157106
7844  -446791
7845  -471936
7846  -209562
7847  -138819
7848  -286910
7849  -486673
7850  -346284
7851   -92951
7852  -236727
7853  -451019
7854  -430648
7855  -217758
7856  -100983
7857  -378559
7858  -482848
7859  -256677
7860  -132911
7861  -231518
7862  -472417
7863  -423630
7864  -127872
7865  -187699
7866  -402189
7867  -455495
7868  -264806
7869   -80987
7870  -295947
7871  -494592
7872  -324775
7873  -155537
7874  -190470
7875  -441990
7876  -479843
7877  -178069
7878  -135972
7879  -353184
7880  -454898
7881  -321500
7882   -80693
7883  -222960
7884  -488398
7885  -391536
7886  -184289
7887  -150108
7888  -368003
7889  -500957
7890  -225513
7891  -102141
7892  -287659
7893  -453737
7894  -394349
7895  -131606
7896  -173249
7897  -455284
7898  -433179
7899  -231363
7900  -115857
7901  -297402
7902  -502029
7903  -301107
7904  -106449
7905  -243576
7906  -421244
7907  -441465
7908  -184033
7909  -123045
7910  -388110
7911  -448370
7912  -267978
7913  -121968
7914  -224474
7915  -493875
7916  -379040
7917  -135571
7918  -197738
7919  -391025
7920  -464192
7921  -227880
7922   -86859
7923  -322426
7924  -453465
7925  -327215
7926  -145952
7927  -182771
7928  -461165
7929  -442826
7930  -169170
7931  -159558
7932  -320937
7933  -469515
7934  -293108
7935   -85137
7936  -268096
7937  -455818
7938  -378478
7939  -188672
7940  -137807
7941  -402066
7942  -455587
7943  -214425
7944  -140997
7945  -277381
7946  -454929
7947  -368033
7948  -118224
7949  -215952
7950  -420941
7951  -403104
7952  -222151
7953  -112106
7954  -331654
7955  -475033
7956  -264651
7957  -143786
7958  -234057
7959  -444204
7960  -418243
7961  -147426
7962  -165934
7963  -387392
7964  -412768
7965  -264222
7966  -101605
7967  -275786
7968  -478726
7969  -324605
7970  -164140
7971  -198893
7972  -390084
7973  -445613
7974  -179879
7975  -127068
7976  -337744
7977  -431037
7978  -309153
7979  -120683
7980  -222304
7981  -472229
7982  -369420
7983  -175705
7984  -160434
7985  -342347
7986  -467199
7987  -235997
7988  -102641
7989  -297612
7990  -434047
7991  -371086
7992  -143182
7993  -164244
7994  -433306
7995  -407679
7996  -200685
7997  -127837
7998  -288508
7999  -491447
8000  -304595
8001   -99361
8002  -248625
8003  -425278
8004  -407968
8005  -175512
8006  -103813
8007  -384795
8008  -442188
8009  -249096
8010  -123162
8011  -243794
8012  -478204
8013  -378138
8014  -121060
8015  -188902
8016  -378727
8017  -440116
8018  -223919
8019   -79705
8020  -308264
8021  -464695
8022  -313992
8023  -146752
8024  -171875
8025  -433129
8026  -424550
8027  -148960
8028  -139901
8029  -328630
8030  -449936
8031  -294857
8032   -79604
8033  -257917
8034  -456618
8035  -367414
8036  -169284
8037  -130756
8038  -378305
8039  -463789
8040  -206181
8041  -125535
8042  -281812
8043  -453329
8044  -365882
8045  -106762
8046  -179337
8047  -419842
8048  -397162
8049  -211752
8050   -95192
8051  -314840
8052  -476887
8053  -281529
8054  -123714
8055  -232028
8056  -408988
8057  -415486
8058  -146042
8059  -129398
8060  -368935
8061  -423215
8062  -268304
8063  -110576
8064  -246231
8065  -483368
8066  -331059
8067  -142921
8068  -179112
8069  -365709
8070  -438358
8071  -200207
8072  -111833
8073  -327075
8074  -432628
8075  -320700
8076  -128607
8077  -186485
8078  -438391
8079  -378310
8080  -159418
8081  -148253
8082  -318332
8083  -465124
8084  -257674
8085  -101452
8086  -279767
8087  -425618
8088  -356422
8089  -152701
8090  -132016
8091  -400107
8092  -402050
8093  -203417
8094  -137490
8095  -277932
8096  -457497
8097  -321434
8098  -105500
8099  -228202
8100  -390293
8101  -384817
8102  -185251
8103  -102368
8104  -348305
8105  -443866
8106  -255591
8107  -146184
8108  -225878
8109  -436372
8110  -364016
8111  -118934
8112  -172949
8113  -357737
8114  -406580
8115  -240761
8116  -101944
8117  -303634
8118  -447496
8119  -290384
8120  -149879
8121  -140974
##END NTUPLES=NMR FID
##END=
