# Supplementary material for: An untargeted multi-technique metabolomics approach to studying intracellular metabolites of HepG2 cells exposed to 2,3,7,8-tetrachlorodibenzo-p-dioxin
Source: BMC Genomics. 2011 May 20;12:251. doi: 10.1186/1471-2164-12-251 (PMC3141663; doi:10.1186/1471-2164-12-251)
Supplement: Additional file 2 — Metadata and NMR raw data: ZIP file containing: -All NMR raw data (in JCAMP-DX format ".dx") -The metadata on NMR (polars & apolars), LC-MS and GC-MS data sets (as Tab delimited files ".txt"). [file 1471-2164-12-251-S2.ZIP › TE/Ainhoa/SAFETY COPY D Disk/TRABAJO/ARTICLES/ARTICLE Metabolomics TCDD_ACCEPTED/JCAMP_DX_NMR_data_and_all_metadata/NMR_polar_Ctrol_p11b.4D.dx]

##TITLE=NMR_polar_Ctrol_p11b.4D
##JCAMPDX= 6.0         $$ Bruker NMR JCAMP-DX V2.0
##DATA TYPE= NMR FID
##DATA CLASS= NTUPLES
##ORIGIN= Bruker BioSpin GmbH
##OWNER= bruker
$$ 1.72 TOPSPIN		Version 2.1
$$ 2011-04-15 14:50:30.034 +0200  WUR\bruker@RIK1030
$$ Compression mode = fixed
##.OBSERVE FREQUENCY= 400.13188316
##.OBSERVE NUCLEUS= ^1H
##.DELAY= (6, 6)
##.ACQUISITION MODE= SIMULTANEOUS (DQD)
##.ACQUISITION SCHEME= undefined
##.AVERAGES= 1024
##.DIGITISER RES= 18
##SPECTROMETER/DATA SYSTEM= avance400
##.PULSE SEQUENCE= zgprpl8
##.SOLVENT NAME= D2O
##.SHIFT REFERENCE= INTERNAL, D2O, 1, 10.97964
##AUDIT TRAIL= $$ (NUMBER, WHEN, WHO, WHERE, PROCESS, VERSION, WHAT)
$$ ##TITLE= Audit trail, TOPSPIN		Version 2.1
$$ ##JCAMPDX= 5.01
$$ ##ORIGIN= Bruker BioSpin GmbH
$$ ##OWNER= bruker
$$ $$ D:\NMRautomation/data/WUR-bruker/nmr/AR081208_16.4D/1/audita.txt
$$ ##AUDIT TRAIL=  $$ (NUMBER, WHEN, WHO, WHERE, PROCESS, VERSION, WHAT)
(   1,<2008-12-09 08:35:16.799 +0100>,<WUR\bruker>,<RIK1030>,<go>,<TOPSPIN 2.1>,
      <created by zg
	started at 2008-12-09 07:32:15.316 +0100,
	POWCHK disabled, PULCHK disabled,
       configuration hash MD5:
       8F 0B B7 F2 C7 1F F4 CB 9D A9 C3 7F 18 55 F2 E6
       data hash MD5: 16K
       A4 40 23 AC 6C 1D 99 28 20 3A D5 FB 62 0B 5A 37>)
(   2,<2008-12-09 08:35:24.565 +0100>,<WUR\bruker>,<RIK1030>,<audit>,<TOPSPIN 2.1>,
      <user comment:
       ICON-NMR User ID: WUR-bruker
       data hash MD5: 16K
       A4 40 23 AC 6C 1D 99 28 20 3A D5 FB 62 0B 5A 37>)
(   3,<2011-04-15 14:50:28.081 +0200>,<WUR\bruker>,<RIK1030>,<proc1d>,<TOPSPIN 2.1>,
      <convdta from       1 "NMR_polar_Ctrol_p11b.4D" "Ainhoa_raw_data" "P:\NMR-data"
       data hash MD5: 16244
       91 B0 9C A4 71 44 9E 7B BF 84 EF 8B C7 EC 44 51>)
$$ ##END=
$$ 
$$ $$ hash MD5
$$ $$ 51 1C 40 56 50 AF D1 F9 6C 90 BC F4 87 44 98 89
##$RELAX= 
##$BRUKER FILE EXP=format.temp
$$ EDIT_PAR COMMAND FILE
$$ 
$$ DI_MODE         LONG
$$ ED_ENTRY        ACQU
$$ ORDER           FILE
$$ 
$$ 
$$ HEADER		"F2 - Acquisition Parameters"
$$ T_NAME		Date_
$$ 		TYPE	R64
$$ 		CLASS	ACQU
$$ 		SUBRANGE 0.0 50000000
$$ 		REL	"Date_=itodate(DATE)"
$$ 		INV_REL	"DATE=datetoi(Date_,DATE)"
$$ 		FORMAT	"%14.0f"
$$ 		TEXT	" "
$$ END
$$ T_NAME		Time
$$ 		TYPE	R32
$$ 		CLASS	ACQU
$$ 		SUBRANGE 0.0 1000000
$$ 		REL	"Time=itotime(DATE)"
$$ 		INV_REL	"DATE=timetoi(Time,DATE)"
$$ 		FORMAT	"%14.2f"
$$ 		TEXT	" "
$$ END
$$ NAME		INSTRUM
$$ 		TEXT	" "
$$ END
$$ NAME		PROBHD
$$ 		FORMAT	"%14.14s"
$$ 		TEXT	" "
$$ END
$$ NAME		PULPROG
$$ 		TEXT	" "
$$ END
$$ NAME		TD
$$ 		TEXT	" "
$$ END
$$ NAME		SOLVENT
$$ 		TEXT	" "
$$ END
$$ NAME		NS
$$ 		TEXT	" "
$$ END
$$ NAME		DS
$$ 		TEXT	" "
$$ END
$$ T_NAME		SWH
$$ 		TYPE	R32
$$ 		CLASS	ACQU
$$ 		SUBRANGE 0.0 1e8
$$ 		REL	"SWH=SW*SFO1"
$$ 		INV_REL "SW=SWH/SFO1"
$$ 		UNIT	"Hz"
$$ 		FORMAT	"%14.3f Hz"
$$ 		TEXT	" "
$$ END
$$ T_NAME          FIDRES
$$                 TYPE    R32
$$                 CLASS   ACQU
$$                 SUBRANGE 0.0 100000
$$                 REL     "FIDRES=SW*SFO1/TD"
$$                 INV_REL "TD = nextpow(SW*SFO1/FIDRES)"
$$ 		UNIT	"Hz"
$$ 		FORMAT	"%14.6f Hz"
$$ 		TEXT	" "
$$ END
$$ T_NAME          AQ
$$ 		TYPE	R32
$$ 		CLASS	ACQU
$$ 		SUBRANGE 0.0 1000
$$ 		REL	"AQ=aqcalc(SW,SFO1,TD,DIGTYP)"
$$ 		INV_REL	"TD=tdcalc(SW,SFO1,1.0e6*AQ,DIGTYP)"
$$ 		UNIT	"sec"
$$ 		FORMAT	"%14.7f sec"
$$ 		TEXT	" "
$$ END
$$ NAME		RG
$$ 		TEXT	" "
$$ END
$$ T_NAME          DW
$$ 		TYPE	R32
$$ 		CLASS	ACQU
$$ 		SUBRANGE 0.0 1000000
$$ 		REL	"DW=1/(2*SW*SFO1)"
$$ 		INV_REL	"SW=1000000/(2*(0.005+DW)*SFO1)"
$$ 		UNIT	"usec"
$$ 		FORMAT	"%14.3lf usec"
$$ 		TEXT	" "
$$ END
$$ NAME		DE
$$ 		FORMAT	"%14.2f usec"
$$ 		TEXT	" "
$$ END
$$ NAME		TE
$$ 		FORMAT	"%14.1f K"
$$ 		TEXT	" "
$$ END
$$ T_NAME		D1
$$ 		TYPE	R32
$$ 		CLASS	ACQU
$$ 		SUBRANGE 0.0 1e38
$$ 		REL	"D1=D[1]"
$$ 		INV_REL	"D[1]=D1"
$$ 		UNIT	"sec"
$$ 		FORMAT	"%14.8f sec"
$$ 		TEXT	" "
$$ END
$$ T_NAME		D12
$$ 		TYPE	R32
$$ 		CLASS	ACQU
$$ 		SUBRANGE 0.0 1e38
$$ 		REL	"D12=D[12]"
$$ 		INV_REL	"D[12]=D12"
$$ 		UNIT	"sec"
$$ 		FORMAT	"%14.8f sec"
$$ 		TEXT	" "
$$ END
$$ NAME		TD0
$$ 		TEXT	" "
$$ END
$$ HEADER		"======== CHANNEL f1 ========"
$$ NAME		NUC1
$$ 		NONEDIT
$$ 		TEXT	" "
$$ END
$$ T_NAME		P1
$$ 		TYPE	R32
$$ 		CLASS	ACQU
$$ 		SUBRANGE 0.0 1.0e10
$$ 		REL	"P1=P[1]"
$$ 		INV_REL	"P[1]=P1"
$$ 		UNIT	"usec"
$$ 		FORMAT	"%14.2f usec"
$$ 		TEXT	" "
$$ END
$$ T_NAME		PL1
$$ 		TYPE	R32
$$ 		CLASS	ACQU
$$ 		SUBRANGE -6.0 1e38
$$ 		REL	"PL1=PL[1]"
$$ 		INV_REL	"PL[1]=PL1"
$$ 		UNIT	"dB"
$$ 		FORMAT	"%14.2f dB"
$$ 		TEXT	" "
$$ END
$$ T_NAME		PL8
$$ 		TYPE	R32
$$ 		CLASS	ACQU
$$ 		SUBRANGE -6.0 1e38
$$ 		REL	"PL8=PL[8]"
$$ 		INV_REL	"PL[8]=PL8"
$$ 		UNIT	"dB"
$$ 		FORMAT	"%14.2f dB"
$$ 		TEXT	" "
$$ END
$$ T_NAME		PL1W
$$ 		TYPE	R32
$$ 		CLASS	ACQU
$$ 		SUBRANGE -6.0 1e38
$$ 		REL	"PL1W=40.3*pow(10.0,(-6-PL[1])/10.0)"
$$ 		INV_REL	"PL[1]=-6-4.3425*log(PL1W/40.3)"
$$ 		UNIT	"no"
$$ 		FORMAT	"%14.8f W"
$$ 		TEXT	" "
$$ END
$$ T_NAME		PL8W
$$ 		TYPE	R32
$$ 		CLASS	ACQU
$$ 		SUBRANGE -6.0 1e38
$$ 		REL	"PL8W=40.3*pow(10.0,(-6-PL[8])/10.0)"
$$ 		INV_REL	"PL[8]=-6-4.3425*log(PL8W/40.3)"
$$ 		UNIT	"no"
$$ 		FORMAT	"%14.8f W"
$$ 		TEXT	" "
$$ END
$$ NAME		SFO1
$$ 		FORMAT	"%14.7f MHz"
$$ 		TEXT	" "
$$ END
##$RELAX= 
##$BRUKER FILE EXP=scon2
$$ ##TITLE= Parameter file, TOPSPIN		Version 2.1
$$ ##JCAMPDX= 5.0
$$ ##DATATYPE= Parameter Values
$$ ##NPOINTS= 1	$$ modification sequence number
$$ ##ORIGIN= Bruker BioSpin GmbH
$$ ##OWNER= bruker
$$ $$ 2008-12-09 07:32:14.973 +0100  WUR\bruker@RIK1030
$$ $$ D:\NMRautomation/data/WUR-bruker/nmr/AR081208_16.4D/1/scon2
$$ $$ process C:\Bruker\TOPSPIN2.1\prog\mod\go.exe
$$ ##$BLKTR= (0..15)
3 3 3 3 3 3 3 3 3 3 3 3 3 3 3 3
$$ ##$DE1= 4.5
$$ ##$DEADC= 0.5
$$ ##$DEPA= 4.5
$$ ##$DERX= 1.5
$$ ##$FILCOR= 0
$$ ##END=
##$RELAX= 
##$BRUKER FILE EXP=prosol_History
$$ #*******************************************************************
$$ #
$$ # $Source: /sc/CvsTree/sc/gen/src/prg/scripts/tix/prosol/lib/lists/default,v $
$$ #
$$ # Copyright (c) 1999
$$ # BRUKER ANALYTIK GMBH
$$ # D-76287 Rheinstetten, Germany
$$ #
$$ # All Rights Reserved
$$ #
$$ #
$$ # $Id: default,v 1.15.2.2 2007/12/14 16:22:31 ber Exp $
$$ #
$$ #*******************************************************************
$$ #../conf/instr/spect/prosol/relations/default
$$ #avance-version (07/12/14)
$$ #
$$ #pulses
$$ #
$$ P[0]=P90[F1];				#  90 deg pulse F1
$$ P[1]=P90[F1];				#  90 deg pulse F1
$$ P[2]=P90[F1]*2;				# 180 deg pulse F1
$$ P[3]=P90[F2];				#  90 deg pulse F2
$$ P[4]=P90[F2]*2;				# 180 deg pulse F2
$$ P[5]=PTOC[F1]*0.66;			#  60 deg pulse F1, TOCSY 
$$ P[6]=PTOC[F1];				#  90 deg pulse F1, TOCSY
$$ P[7]=PTOC[F1]*2;			# 180 deg pulse F1, TOCSY
$$ P[8]=PSH3[F1];                          #  90 deg selective F1, WET
$$ P[9]=PTOC[F2];				#  90 deg pulse F2, TOCSY
$$ P[10]=PTOC[F2]*2;			# 180 deg pulse F2, TOCSY
$$ P[11]=PSH1[F1];				#  90 deg selective F1
$$ P[12]=PSH2[F1];				# 180 deg selective F1
$$ #
$$ P[14]=PSH3[F2];				# 180 deg inversion, adiabatic
$$ P[15]=TROE[F1];				# cw pulse F1, ROESY
$$ P[18]=PSH7[F1];				# off-resonance presat F1
$$ P[21]=P90[F3];				#  90 deg pulse F3
$$ P[22]=P90[F3]*2;			# 180 deg pulse F3
$$ P[23]=P90[F4];				#  90 deg pulse F4
$$ P[24]=PSH2[F2];				# 180 deg refocussing, adiabatic
$$ P[25]=PROE[F1]*2;			# 180 deg pulse, Shaka ROESY
$$ P[26]=PSH12[F1];			# 180 deg inversion F1, adiabatic
$$ P[27]=P90[F1];				#  90 deg pulse F1, WATERGATE
$$ #
$$ P[29]=PSH8[F1];                         # flip back pulse
$$ P[31]=PSH15[F2];                        # 180 deg adiabatic, F2, 13C x-filter
$$ P[32]=PSH16[F1];                        # 180 deg adiabatic, F1, z-spoil
$$ #P[33]=PSH[F1];                         #  90 deg, F1, hadamard
$$ #P[34]=PSH[F1];                         # 180 deg, F1, hadamard
$$ #P[35]=PSH[F2];                         #  90 deg, F2, hadamard
$$ #P[36]=PSH[F2];                         # 180 deg, F2, hadamard
$$ #P[37]=PSH[F3];                         #  90 deg, F3, hadamard
$$ #P[38]=PSH[F3];                         # 180 deg, F3, hadamard
$$ P[39]=PSH21[F2];                        # 180 deg, F2, Bip
$$ P[40]=PSH8[F1]*2;                       # 180 deg sel. F1, 1H (exc. scul)
$$ #
$$ P[63]=PSH11[F2];                        # 180 deg adiabatic decoupling, F2, 13C
$$ #
$$ #decoupling pulses
$$ #
$$ PCPD[1]=PCPDP[F1];			# 90 deg pulse F1, dec.
$$ PCPD[2]=PCPDP[F2];			# 90 deg pulse F2, dec.
$$ PCPD[3]=PCPDP[F3];			# 90 deg pulse F3, dec.
$$ #
$$ #power levels
$$ #
$$ PL[1]=PL90[F1];				# high power, F1
$$ PL[2]=PL90[F2];				# high power, F2
$$ PL[3]=PL90[F3];				# high power, F3
$$ PL[4]=PL90[F4];				# high power, F4
$$ PL[9]=PLCW[F1];				# presat power, F1
$$ PL[10]=PLTOC[F1];			# TOCSY power, F1
$$ PL[11]=PLROE[F1];			# ROESY power, F1
$$ PL[12]=PLCPDP[F2];			# dec. power, F2
$$ PL[13]=PLCPD2[F2];			# dec. power 2, F2
$$ PL[14]=PLNOE[F2];			# low power cw, F2
$$ PL[15]=PLTOC[F2];			# TOCSY power, F2
$$ PL[16]=PLCPDP[F3];			# dec. power, F3
$$ PL[18]=PL90[F1];			# WATERGATE power, F1
$$ PL[19]=PLCPDP[F1];			# dec. power, F1
$$ PL[21]=PLCW[F2];			# 
$$ PL[23]=PLTOC[F3];			# TOCSY power, F3
$$ PL[24]=PLHD[F2];			# HD decoupling, F2
$$ PL[25]=PLSH8U[F2];			# Eretic, F2
$$ PL[27]=PLROE[F1];			# Shaka Spinlock
$$ PL[30]=PLCPDP[F2];			# dec. power, F2, 13C (=pl12)
$$ PL[31]=PLUSER2[F2];			# dec. power, F2, 13C, cw bilev
$$ #
$$ #shapes
$$ #
$$ SP[1]=PLSH1[F1];			#  90 deg selective F1
$$ SP[2]=PLSH2[F1];			# 180 deg selective F1
$$ SP[3]=PLSH3[F2];			# adiabatic 180 deg, F2, inversion
$$ SP[4]=PLSH21[F2];			# 180 deg Bip, F2, inversion
$$ SP[6]=PLSH7[F1];			# off-resonance presat F1
$$ SP[7]=PLSH2[F2];			# adiabatic 180 deg, F2, refocussing
$$ SP[8]=PLSH12[F1];			# adiabatic 180 deg, F1, inversion
$$ SP[10]=PLSH8[F1];                       # flip-back pulse, F1, 1H
$$ SP[11]=PLSH8[F1];                       # flip-back pulse, F1, H
$$ SP[14]=PLSH12[F2];			# adiab. bilev dec., F2, 13C
$$ SP[18]=PLSH15[F2];                      # adiabatic 180 deg, F2, 13C, x-filter
$$ SP[19]=PLSH3[F1] +0.87;                 #  90 deg, F1, wet
$$ SP[20]=PLSH3[F1] -1.04;                 #  90 deg, F1, wet
$$ SP[21]=PLSH3[F1] +2.27;                 #  90 deg, F1, wet
$$ SP[22]=PLSH3[F1] -5.05;                 #  90 deg, F1, wet
$$ #SP[23]=PLSH[F1];                       #  90 deg, F1, hadamard
$$ #SP[24]=PLSH[F1];                       # 180 deg, F1, hadamard
$$ #SP[25]=PLSH[F2];                       #  90 deg, F2, hadamard
$$ #SP[26]=PLSH[F2];                       # 180 deg, F2, hadamard
$$ #SP[27]=PLSH[F3];                       #  90 deg, F3, hadamard
$$ #SP[28]=PLSH[F3];                       # 180 deg, F3, hadamard
$$ SP[29]=PLSH16[F1];                      # adiabatic 180 deg, F1, z-spoil
$$ SP[31]=PLSH11[F2];			# adiab. dec., F2, 13C
$$ #
$$ SPNAM1=PNSH1[F1];			#
$$ SPNAM2=PNSH2[F1];			#
$$ SPNAM3=PNSH3[F2];			#
$$ SPNAM4=PNSH21[F2];			#
$$ SPNAM6=PNSH7[F1];			#
$$ SPNAM7=PNSH2[F2];			#
$$ SPNAM8=PNSH12[F1];			#
$$ SPNAM10=PNSH8[F1];                      #
$$ SPNAM11=PNSH8[F1];                      #
$$ SPNAM14=PNSH12[F2];			#
$$ SPNAM15=PNSH8U[F2];			# Eretic, F2
$$ SPNAM18=PNSH15[F2];			#
$$ SPNAM19=PNSH3[F1];			#
$$ SPNAM20=PNSH3[F1];			#
$$ SPNAM21=PNSH3[F1];			#
$$ SPNAM22=PNSH3[F1];			#
$$ #SPNAM23=PNSH[];                        #
$$ #SPNAM24=PNSH[];                        #
$$ #SPNAM25=PNSH[];                        #
$$ #SPNAM26=PNSH[];                        #
$$ #SPNAM27=PNSH[];                        #
$$ #SPNAM28=PNSH[];                        #
$$ SPNAM29=PNSH16[F1];                     #
$$ SPNAM31=PNSH11[F2];			#
$$ #
$$ SPOAL[1]=PASH1[F1];			#
$$ SPOAL[2]=PASH2[F1];			#
$$ SPOAL[3]=PASH3[F2];			#
$$ SPOAL[4]=PASH21[F2];			#
$$ SPOAL[6]=PASH7[F1];			#
$$ SPOAL[7]=PASH2[F2];			#
$$ SPOAL[8]=PASH12[F1];			#
$$ SPOAL[10]=PASH8[F1];
$$ SPOAL[11]=PASH8[F1];
$$ SPOAL[14]=PASH12[F2];			#
$$ SPOAL[18]=PASH15[F2];			#
$$ SPOAL[19]=PASH3[F1];			#
$$ SPOAL[20]=PASH3[F1];			#
$$ SPOAL[21]=PASH3[F1];			#
$$ SPOAL[22]=PASH3[F1];			#
$$ #SPOAL[23]=PASH[];			#
$$ #SPOAL[24]=PASH[];			#
$$ #SPOAL[25]=PASH[];			#
$$ #SPOAL[26]=PASH[];			#
$$ #SPOAL[27]=PASH[];			#
$$ #SPOAL[28]=PASH[];			#
$$ SPOAL[29]=PASH16[F1];                   #
$$ SPOAL[31]=PASH11[F2];			#
$$ #
$$ #global
$$ #
$$ D[9]=TTOC[F1];				#
$$ D[16]=D_grad;				#
$$ P[16]=P_grad1;				#
$$ P[17]=P_mlev;				#
$$ P[19]=P_grad2;				#
$$ P[20]=P_mlev;				#
$$ P[28]=P_hsqc;				#
$$ #
##$RELAX= 
##$BRUKER FILE EXP=pulseprogram
$$ # 1 "C:/Bruker/TOPSPIN2.1/exp/stan/nmr/lists/pp/user/zgprpl8"
$$ ;zgpr
$$ ;avance-version (06/11/09)
$$ ;1D sequence with f1 presaturation
$$ ;
$$ ;$CLASS=HighRes
$$ ;$DIM=1D
$$ ;$TYPE=
$$ ;$SUBTYPE=
$$ ;$COMMENT=
$$ 
$$ 
$$ # 1 "C:/Bruker/TOPSPIN2.1/exp/stan/nmr/lists/pp/Avance.incl" 1
$$ ;Avance2.incl
$$ ;   for 1
$$ ;
$$ ;avance-version (07/08/21)
$$ ;
$$ ;$CLASS=HighRes Incl
$$ ;$COMMENT=
$$ 
$$ 
$$ 
$$ 
$$ 
$$ 
$$ 
$$ 
$$ 
$$ 
$$ 
$$ 
$$ 
$$ 
$$ 
$$ 
$$ 
$$ 
$$ 
$$ 
$$ 
$$ 
$$ 
$$ 
$$ 
$$ 
$$ 
$$ 
$$ 
$$ 
$$ 
$$ 
$$ 
$$ 
$$ 
$$ 
$$ 
$$ 
$$ 
$$ 
$$ 
$$ 
$$ 
$$ 
$$ 
$$ 
$$ 
$$ 
$$ 
$$ 
$$ 
$$ 
$$ 
$$ 
$$ 
$$ 
$$ 
$$ 
$$ 
$$ 
$$ 
$$ 
$$ 
$$ 
$$ 
$$ 
$$ 
$$ 
$$ 
$$ 
$$ 
$$ 
$$ 
$$ 
$$ 
$$ 
$$ 
$$ 
$$ 
$$ 
$$ 
$$ 
$$ 
$$ 
$$ 
$$ 
$$ 
$$ 
$$ 
$$ 
$$ 
$$ 
$$ 
$$ 
$$ 
$$ 
$$ 
$$ 
$$ 
$$ 
$$ 
$$ 
$$ 
$$ 
$$ 
$$ 
$$ 
$$ 
$$ 
$$ 
$$ 
$$ 
$$ 
$$ 
$$ 
$$ 
$$ 
$$ 
$$ 
$$ 
$$ 
$$ 
$$ 
$$ 
$$ 
$$ 
$$ 
$$ 
$$ 
$$ 
$$ 
$$ 
$$ 
$$ ;$Id: Avance2.incl,v 1.17.2.1 2007/09/14 16:17:35 ber Exp $
$$ # 12 "C:/Bruker/TOPSPIN2.1/exp/stan/nmr/lists/pp/user/zgprpl8" 2
$$ 
$$ 
$$ 
$$ "d12=20u"
$$ 
$$ 
$$ "acqt0=-p1*2/3.1416"
$$ 
$$ 
$$ # 1 "mc_line 21 file C:/Bruker/TOPSPIN2.1/exp/stan/nmr/lists/pp/user/zgprpl8 expanding definition part of mc command before ze"
$$ define delay MCWRK
$$ define delay MCREST
$$ "MCWRK = 0.333333*30m"
$$ "MCREST = 30m - 30m"
$$     dccorr
$$ # 21 "C:/Bruker/TOPSPIN2.1/exp/stan/nmr/lists/pp/user/zgprpl8"
$$ 1 ze
$$ # 1 "mc_line 21 file C:/Bruker/TOPSPIN2.1/exp/stan/nmr/lists/pp/user/zgprpl8 expanding definition of mc command after ze"
$$ # 22 "C:/Bruker/TOPSPIN2.1/exp/stan/nmr/lists/pp/user/zgprpl8"
$$ # 1 "mc_line 22 file C:/Bruker/TOPSPIN2.1/exp/stan/nmr/lists/pp/user/zgprpl8 expanding start label for mc command"
$$ 2 MCWRK  * 2
$$ LBLF0, MCWRK
$$   MCREST
$$ # 23 "C:/Bruker/TOPSPIN2.1/exp/stan/nmr/lists/pp/user/zgprpl8"
$$   d12 pl8:f1
$$   d1 cw:f1 ph29
$$   4u do:f1
$$   d12 pl1:f1
$$   p1 ph1
$$   go=2 ph31
$$ # 1 "mc_line 29 file C:/Bruker/TOPSPIN2.1/exp/stan/nmr/lists/pp/user/zgprpl8 expanding mc command in line"
$$   MCWRK wr #0
$$   MCWRK zd 
$$   lo to LBLF0 times td0
$$ 
$$   MCWRK
$$ # 30 "C:/Bruker/TOPSPIN2.1/exp/stan/nmr/lists/pp/user/zgprpl8"
$$ exit
$$ 
$$ 
$$ ph1=0 2 2 0 1 3 3 1
$$ ph29=0
$$ ph31=0 2 2 0 1 3 3 1
$$ 
$$ 
$$ ;pl1 : f1 channel - power level for pulse (default)
$$ ;pl9 : f1 channel - power level for presaturation
$$ ;p1 : f1 channel -  90 degree high power pulse
$$ ;d1 : relaxation delay; 1-5 * T1
$$ ;d12: delay for power switching                      [20 usec]
$$ ;NS: 1 * n, total number of scans: NS * TD0
$$ 
$$ 
$$ 
$$ ;$Id: zgpr,v 1.9 2006/11/10 10:56:44 ber Exp $
##$RELAX= 
##$BRUKER FILE EXP=uxnmr.par
$$ ##TITLE= Parameter file, TOPSPIN		Version 2.1
$$ ##JCAMPDX= 5.0
$$ ##DATATYPE= Parameter Values
$$ ##NPOINTS= 15	$$ modification sequence number
$$ ##ORIGIN= Bruker BioSpin GmbH
$$ ##OWNER= Administrator
$$ $$ 2008-11-25 14:24:23.096 +0100  WUR\bruker@RIK1030
$$ $$ C:/Bruker/TOPSPIN2.1/conf/instr/avance400/uxnmr.par
$$ $$ process C:\Bruker\TOPSPIN2.1\prog\mod\hconfserver.exe
$$ ##$ACB= 0
$$ ##$ACBTAT= (0..15)
0 66 66 50 0 0 0 0 0 0 0 0 0 0 0 0
$$ ##$ACBTBA= (0..15)
0 1 1 0 0 0 0 0 0 0 0 0 0 0 0 0
$$ ##$ACBTBLK= (0..15)
0 0 0 0 0 0 0 0 0 0 0 0 0 0 0 0
$$ ##$ACBTCTL= (0..15)
0 0 0 0 0 0 0 0 0 0 0 0 0 0 0 0
$$ ##$ACBTDI= (0..15)
0 102 102 72 0 0 0 0 0 0 0 0 0 0 0 0
$$ ##$ACBTDM= (0..15)
0 10 10 0 0 0 0 0 0 0 0 0 0 0 0 0
$$ ##$ACBTFHI= (0..15)
0 400 400 0 0 0 0 0 0 0 0 0 0 0 0 0
$$ ##$ACBTFL= (0..15)
0 73 74 8 0 0 0 0 0 0 0 0 0 0 0 0
$$ ##$ACBTFLO= (0..15)
0 14 14 0 0 0 0 0 0 0 0 0 0 0 0 0
$$ ##$ACBTINP= (0..15)
0 0 0 0 0 0 0 0 0 0 0 0 0 0 0 0
$$ ##$ACBTOUT= (0..15)
0 1 2 0 0 0 0 0 0 0 0 0 0 0 0 0
$$ ##$ACBTPO= (0..15)
0 150000 60000 20000 0 0 0 0 0 0 0 0 0 0 0 0
$$ ##$ACBTPW= (0..15)
0 10 10 0 0 0 0 0 0 0 0 0 0 0 0 0
$$ ##$ACBTSB= (0..15)
0 0 0 0 0 0 0 0 0 0 0 0 0 0 0 0
$$ ##$ACBTY= <no>
$$ ##$AQSBDCH= (0..95)
0 0 0 0 0 0 255 255 255 255 255 255 255 255 255 255 255 255 255 255 255
255 255 255 255 255 255 255 255 255 255 255 255 255 255 255 255 255 255
255 255 255 255 255 255 255 255 255 255 255 255 255 255 255 255 255 255
255 255 255 255 255 255 255 255 255 255 255 255 255 255 255 255 255 255
255 255 255 255 255 255 255 255 255 255 255 255 255 255 255 255 255 255
255 255 255
$$ ##$AQSBDHW= (0..95)
1 4 4 0 0 0 255 255 255 255 255 255 255 255 255 255 255 255 255 255 255
255 255 255 255 255 255 255 255 255 255 255 255 255 255 255 255 255 255
255 255 255 255 255 255 255 255 255 255 255 255 255 255 255 255 255 255
255 255 255 255 255 255 255 255 255 255 255 255 255 255 255 255 255 255
255 255 255 255 255 255 255 255 255 255 255 255 255 255 255 255 255 255
255 255 255
$$ ##$AQSBDID= (0..95)
88 83 83 65 67 66 255 255 255 255 255 255 255 255 255 255 255 255 255 255
255 255 255 255 255 255 255 255 255 255 255 255 255 255 255 255 255 255
255 255 255 255 255 255 255 255 255 255 255 255 255 255 255 255 255 255
255 255 255 255 255 255 255 255 255 255 255 255 255 255 255 255 255 255
255 255 255 255 255 255 255 255 255 255 255 255 255 255 255 255 255 255
255 255 255 255
$$ ##$AQSBDNO= (0..95)
1 1 2 1 1 1 255 255 255 255 255 255 255 255 255 255 255 255 255 255 255
255 255 255 255 255 255 255 255 255 255 255 255 255 255 255 255 255 255
255 255 255 255 255 255 255 255 255 255 255 255 255 255 255 255 255 255
255 255 255 255 255 255 255 255 255 255 255 255 255 255 255 255 255 255
255 255 255 255 255 255 255 255 255 255 255 255 255 255 255 255 255 255
255 255 255
$$ ##$AQSBDSL= (0..95)
2 3 4 8 9 19 255 255 255 255 255 255 255 255 255 255 255 255 255 255 255
255 255 255 255 255 255 255 255 255 255 255 255 255 255 255 255 255 255
255 255 255 255 255 255 255 255 255 255 255 255 255 255 255 255 255 255
255 255 255 255 255 255 255 255 255 255 255 255 255 255 255 255 255 255
255 255 255 255 255 255 255 255 255 255 255 255 255 255 255 255 255 255
255 255 255
$$ ##$AQSBDTY= (0..95)
3 16 16 5 9 7 255 255 255 255 255 255 255 255 255 255 255 255 255 255 255
255 255 255 255 255 255 255 255 255 255 255 255 255 255 255 255 255 255
255 255 255 255 255 255 255 255 255 255 255 255 255 255 255 255 255 255
255 255 255 255 255 255 255 255 255 255 255 255 255 255 255 255 255 255
255 255 255 255 255 255 255 255 255 255 255 255 255 255 255 255 255 255
255 255 255
$$ ##$AQSBUAD= (0..95)
52 36 37 54 26 32 255 255 255 255 255 255 255 255 255 255 255 255 255 255
255 255 255 255 255 255 255 255 255 255 255 255 255 255 255 255 255 255
255 255 255 255 255 255 255 255 255 255 255 255 255 255 255 255 255 255
255 255 255 255 255 255 255 255 255 255 255 255 255 255 255 255 255 255
255 255 255 255 255 255 255 255 255 255 255 255 255 255 255 255 255 255
255 255 255 255
$$ ##$AQSECL= (0..95)
2 3 3 5 2 255 255 255 255 255 255 255 255 255 255 255 255 255 255 255 255
255 255 255 255 255 255 255 255 255 255 255 255 255 255 255 255 255 255
255 255 255 255 255 255 255 255 255 255 255 255 255 255 255 255 255 255
255 255 255 255 255 255 255 255 255 255 255 255 255 255 255 255 255 255
255 255 255 255 255 255 255 255 255 255 255 255 255 255 255 255 255 255
255 255 255
$$ ##$AQSECLS= (0..95)
3 2 2 0 0 255 255 255 255 255 255 255 255 255 255 255 255 255 255 255 255
255 255 255 255 255 255 255 255 255 255 255 255 255 255 255 255 255 255
255 255 255 255 255 255 255 255 255 255 255 255 255 255 255 255 255 255
255 255 255 255 255 255 255 255 255 255 255 255 255 255 255 255 255 255
255 255 255 255 255 255 255 255 255 255 255 255 255 255 255 255 255 255
255 255 255
$$ ##$AQSSPLT= no
$$ ##$ATT19F= (0..1)
0 0
$$ ##$ATT1H= (0..1)
0 0
$$ ##$ATT3H= (0..1)
0 0
$$ ##$ATTX= (0..1)
0 0
$$ ##$ATTY= (0..1)
0 0
$$ ##$ATTZ= (0..1)
0 0
$$ ##$BACSAIR= no
$$ ##$BACSCAP= 60
$$ ##$BACSDEL= 10
$$ ##$BACSFCM= no
$$ ##$BACSOPT= <>
$$ ##$BACSTY= <tty08>
$$ ##$BARPTY= <no>
$$ ##$BFREQ= 400.13
$$ ##$BGAETH1= <no>
$$ ##$BGAETH2= <no>
$$ ##$BGAETH3= <no>
$$ ##$BGAETH4= <no>
$$ ##$BGAETH5= <no>
$$ ##$BGAETH6= <no>
$$ ##$BGAETH7= <no>
$$ ##$BGAETH8= <no>
$$ ##$BIRDS= yes
$$ ##$BMPC= 0
$$ ##$BMPCTY= <no>
$$ ##$BPSUTY= <no>
$$ ##$BSMS= 1
$$ ##$BSMSETH= <no>
$$ ##$BSMSTY= <tty02>
$$ ##$CFASMOD= (0..7)
1 1 1 1 1 1 1 1
$$ ##$CFASMUL= (0..7)
1 1 1 1 1 1 1 1
$$ ##$CNFTXDR= (0..7)
6 6 0 0 0 0 0 0
$$ ##$COMDIG2= 0
$$ ##$CPDBTY= <no>
$$ ##$CRCOTY= <no>
$$ ##$CSW1= (0..31)
0 0 0 0 0 0 0 0 0 0 0 0 0 0 0 0 0 0 0 0 0 0 0 0 0 0 0 0 0 0 0 0
$$ ##$CSW2= (0..31)
0 0 0 0 0 0 0 0 0 0 0 0 0 0 0 0 0 0 0 0 0 0 0 0 0 0 0 0 0 0 0 0
$$ ##$CSWNUM= (0..7)
0 0 0 0 0 0 0 0
$$ ##$DATSTAT= no
$$ ##$DIGI140= (0..7)
0 0 0 0 0 0 0 0
$$ ##$DIGIB12= (0..7)
0 0 0 0 0 0 0 0
$$ ##$DIGIB16= (0..7)
0 0 0 0 0 0 0 0
$$ ##$DIGIFA= (0..7)
0 0 0 0 0 0 0 0
$$ ##$DIGIHA= (0..7)
0 0 0 0 0 0 0 0
$$ ##$DIGIHAF= (0..7)
0 0 0 0 0 0 0 0
$$ ##$DIGIHRD= (0..7)
0 0 0 0 0 0 0 0
$$ ##$DIGIIA= (0..7)
0 0 0 0 0 0 0 0
$$ ##$DIGIO16= (0..7)
0 0 0 0 0 0 0 0
$$ ##$DIGISA= (0..7)
1 0 0 0 0 0 0 0
$$ ##$DIGISAF= (0..7)
0 0 0 0 0 0 0 0
$$ ##$DIGISL= (0..7)
0 0 0 0 0 0 0 0
$$ ##$DIGITYI= (0..7)
0 0 0 0 0 0 0 0
$$ ##$DIGITYP= (0..7)
0 0 0 0 0 0 0 0
$$ ##$DIGITZ= 0
$$ ##$DRU= no
$$ ##$DRUETH01= <no>
$$ ##$DRUETH02= <no>
$$ ##$DRUETH03= <no>
$$ ##$DRUETH04= <no>
$$ ##$DRUETH05= <no>
$$ ##$DRUETH06= <no>
$$ ##$DRUETH07= <no>
$$ ##$DRUETH08= <no>
$$ ##$DRUETH09= <no>
$$ ##$DRUETH10= <no>
$$ ##$DRUETH11= <no>
$$ ##$DRUETH12= <no>
$$ ##$DRUETH13= <no>
$$ ##$DRUETH14= <no>
$$ ##$DRUETH15= <no>
$$ ##$DRUETH16= <no>
$$ ##$DRUETH17= <no>
$$ ##$DRUETH18= <no>
$$ ##$DRUETH19= <no>
$$ ##$DRUETH20= <no>
$$ ##$DRUETH21= <no>
$$ ##$DRUETH22= <no>
$$ ##$DRUETH23= <no>
$$ ##$DRUETH24= <no>
$$ ##$DRUETH25= <no>
$$ ##$DRUETH26= <no>
$$ ##$DRUETH27= <no>
$$ ##$DRUETH28= <no>
$$ ##$DRUETH29= <no>
$$ ##$DRUETH30= <no>
$$ ##$DRUETH31= <no>
$$ ##$DRUETH32= <no>
$$ ##$FCUMEM= (0..7)
2093056 2093056 0 0 0 0 0 0
$$ ##$FCUPAL= (0..7)
260 260 0 0 0 0 0 0
$$ ##$FGSVTY= <no>
$$ ##$FQMIX= 0
$$ ##$FUNCMOD= <>
$$ ##$GCUTYPE= 2
$$ ##$GPREDEL= 0
$$ ##$GPSCUTY= <no>
$$ ##$GRADRES= 5
$$ ##$GTUTY= <no>
$$ ##$HFAC= 3
$$ ##$HPCU= 0
$$ ##$HPCUTY= <no>
$$ ##$HPTXLP= (0..3)
-1 -1 -1 -1
$$ ##$HPTXPI= (0..3)
0 0 0 0
$$ ##$HPTXPO= (0..3)
0 0 0 0
$$ ##$HPTXTY= (0..3)
0 0 0 0
$$ ##$IF451= 0
$$ ##$IFREQ= 1
$$ ##$INTFPR= 0
$$ ##$IPSO= no
$$ ##$IPSOETH= <>
$$ ##$LOCKTY= <tty03>
$$ ##$LOCSWID= 0
$$ ##$LOCSWIF= 0
$$ ##$M2FAC= 0
$$ ##$MAS= 0
$$ ##$MASETIME= 10
$$ ##$MASITIME= 10
$$ ##$MASTY= <no>
$$ ##$MAS_CT= 0
$$ ##$MAS_SG= 0
$$ ##$MAS_TO= 0
$$ ##$MEMPRM= 0
$$ ##$MHFAC= 0
$$ ##$MXFAC= 0
$$ ##$NAMPD1= <2H>
$$ ##$NAMPD10= <>
$$ ##$NAMPD11= <>
$$ ##$NAMPD12= <>
$$ ##$NAMPD13= <>
$$ ##$NAMPD14= <>
$$ ##$NAMPD15= <>
$$ ##$NAMPD16= <>
$$ ##$NAMPD2= <X-BB19F_2HS>
$$ ##$NAMPD3= <1H>
$$ ##$NAMPD4= <>
$$ ##$NAMPD5= <>
$$ ##$NAMPD6= <>
$$ ##$NAMPD7= <>
$$ ##$NAMPD8= <>
$$ ##$NAMPD9= <>
$$ ##$NFCU= 2
$$ ##$NMRCH= 0
$$ ##$NMRMEM= 0
$$ ##$NRCU= 1
$$ ##$NROUT= 1
$$ ##$NSGU= 2
$$ ##$PAMPF1= (0..15)
75 99 67 27 0 0 0 12 0 0 0 0 0 0 0 0
$$ ##$PAMPF2= (0..15)
0 0 0 0 0 0 0 0 0 0 0 0 0 0 0 0
$$ ##$PAMPF3= (0..15)
0 0 0 0 0 0 0 0 0 0 0 0 0 0 0 0
$$ ##$PAMPF4= (0..15)
0 0 0 0 0 0 0 0 0 0 0 0 0 0 0 0
$$ ##$PAMPF5= (0..15)
0 0 0 0 0 0 0 0 0 0 0 0 0 0 0 0
$$ ##$PAMPF6= (0..15)
0 0 0 0 0 0 0 0 0 0 0 0 0 0 0 0
$$ ##$PAMPF7= (0..15)
0 0 0 0 0 0 0 0 0 0 0 0 0 0 0 0
$$ ##$PAMPF8= (0..15)
0 0 0 0 0 0 0 0 0 0 0 0 0 0 0 0
$$ ##$PH4= 0
$$ ##$PHF4TY= <no>
$$ ##$POWCHK= no
$$ ##$PRAMD1= (0..7)
0 1048576 0 0 0 1048576 0 0
$$ ##$PRAMD10= (0..7)
0 0 0 0 0 0 0 0
$$ ##$PRAMD11= (0..7)
0 0 0 0 0 0 0 0
$$ ##$PRAMD12= (0..7)
0 0 0 0 0 0 0 0
$$ ##$PRAMD13= (0..7)
0 0 0 0 0 0 0 0
$$ ##$PRAMD14= (0..7)
0 0 0 0 0 0 0 0
$$ ##$PRAMD15= (0..7)
0 0 0 0 0 0 0 0
$$ ##$PRAMD16= (0..7)
0 0 0 0 0 0 0 0
$$ ##$PRAMD17= (0..7)
0 0 0 0 0 0 0 0
$$ ##$PRAMD18= (0..7)
0 0 0 0 0 0 0 0
$$ ##$PRAMD19= (0..7)
0 0 0 0 0 0 0 0
$$ ##$PRAMD2= (0..7)
2147483644 2146435071 2147483647 134217727 2147483644 2146435071 2147483647
134217727
$$ ##$PRAMD20= (0..7)
0 0 0 0 0 0 0 0
$$ ##$PRAMD21= (0..7)
0 0 0 0 0 0 0 0
$$ ##$PRAMD3= (0..7)
2 0 0 0 2 0 0 0
$$ ##$PRAMD4= (0..7)
0 0 0 0 0 0 0 0
$$ ##$PRAMD5= (0..7)
0 0 0 0 0 0 0 0
$$ ##$PRAMD6= (0..7)
0 0 0 0 0 0 0 0
$$ ##$PRAMD7= (0..7)
0 0 0 0 0 0 0 0
$$ ##$PRAMD8= (0..7)
0 0 0 0 0 0 0 0
$$ ##$PRAMD9= (0..7)
0 0 0 0 0 0 0 0
$$ ##$PRAMLED= (0..1)
15 15
$$ ##$PRAMP1= <tty01>
$$ ##$PRAMP2= <no>
$$ ##$PRAMP3= <no>
$$ ##$PRAMP4= <no>
$$ ##$PRAMP5= <no>
$$ ##$PRAMP6= <no>
$$ ##$PRAMP7= <no>
$$ ##$PRAMP8= <no>
$$ ##$PRAMPTP= 0
$$ ##$PREPTY= <no>
$$ ##$PRESHLD= 0
$$ ##$PTS160= -1
$$ ##$PTSA2X= (0..7)
0 0 0 0 0 0 0 0
$$ ##$PTSF2X= (0..7)
0 0 0 0 0 0 0 0
$$ ##$PTSFMX= (0..7)
429.9 429.9 0 0 0 0 0 0
$$ ##$PULCHK= no
$$ ##$RCUCDS= (0..7)
8388608 0 0 0 0 0 0 0
$$ ##$RCUCFS= (0..7)
4096 0 0 0 0 0 0 0
$$ ##$RCUCSS= (0..7)
1048576 0 0 0 0 0 0 0
$$ ##$RCUI2C1= (0..7)
78 0 0 0 0 0 0 0
$$ ##$RCUI2C2= (0..7)
0 0 0 0 0 0 0 0
$$ ##$RCUI2C3= (0..7)
0 0 0 0 0 0 0 0
$$ ##$RCUI2C4= (0..7)
0 0 0 0 0 0 0 0
$$ ##$RCUI2C5= (0..7)
0 0 0 0 0 0 0 0
$$ ##$RCUI2C6= (0..7)
0 0 0 0 0 0 0 0
$$ ##$RCUI2C7= (0..7)
0 0 0 0 0 0 0 0
$$ ##$RCUI2C8= (0..7)
0 0 0 0 0 0 0 0
$$ ##$RDCU= 0
$$ ##$RFSVTY= <no>
$$ ##$RGTYPE= (0..31)
5 0 0 0 0 0 0 0 0 0 0 0 0 0 0 0 0 0 0 0 0 0 0 0 0 0 0 0 0 0 0 0
$$ ##$RG_max= (0..31)
46341 0 0 0 0 0 0 0 0 0 0 0 0 0 0 0 0 0 0 0 0 0 0 0 0 0 0 0 0 0 0 0
$$ ##$RG_min= (0..31)
1 0 0 0 0 0 0 0 0 0 0 0 0 0 0 0 0 0 0 0 0 0 0 0 0 0 0 0 0 0 0 0
$$ ##$RG_tab1= (0..255)
1 1.1 1.3 1.4 1.6 1.8 2 2.2 2.5 2.8 3.2 3.6 4 4.5 5 5.7 6.3 7.1 8 9 10.1
11.3 12.7 14.3 16 18 20.2 22.6 25.4 28.5 32 35.9 40.3 45.3 50.8 57 64 71.8
80.6 90.5 101.6 114 128 143.7 161.3 181 203.2 228.1 256 287.4 322.5 362
406.4 456.1 512 574.7 645.1 724.1 812.7 912.3 1024 1149.4 1290.2 1448.2
1625.5 1824.6 2048 2298.8 2580.3 2896.3 3251 3649.1 4096 4597.6 5160.6
5792.6 6502 7298.2 8192 9195.2 10321.3 11585.2 13004 14596.5 16384 18390.4
20642.5 23170.5 26008 29193 32768 36780.8 41285.1 46341 -1 -1 -1 -1 -1
-1 -1 -1 -1 -1 -1 -1 -1 -1 -1 -1 -1 -1 -1 -1 -1 -1 -1 -1 -1 -1 -1 -1 -1
-1 -1 -1 -1 -1 -1 -1 -1 -1 -1 -1 -1 -1 -1 -1 -1 -1 -1 -1 -1 -1 -1 -1 -1
-1 -1 -1 -1 -1 -1 -1 -1 -1 -1 -1 -1 -1 -1 -1 -1 -1 -1 -1 -1 -1 -1 -1 -1
-1 -1 -1 -1 -1 -1 -1 -1 -1 -1 -1 -1 -1 -1 -1 -1 -1 -1 -1 -1 -1 -1 -1 -1
-1 -1 -1 -1 -1 -1 -1 -1 -1 -1 -1 -1 -1 -1 -1 -1 -1 -1 -1 -1 -1 -1 -1 -1
-1 -1 -1 -1 -1 -1 -1 -1 -1 -1 -1 -1 -1 -1 -1 -1 -1 -1 -1 -1 -1 -1 -1 -1
-1 -1 -1 -1 -1 -1 -1 -1 -1 -1 -1 -1 -1
$$ ##$RG_tab2= (0..255)
-1 -1 -1 -1 -1 -1 -1 -1 -1 -1 -1 -1 -1 -1 -1 -1 -1 -1 -1 -1 -1 -1 -1 -1
-1 -1 -1 -1 -1 -1 -1 -1 -1 -1 -1 -1 -1 -1 -1 -1 -1 -1 -1 -1 -1 -1 -1 -1
-1 -1 -1 -1 -1 -1 -1 -1 -1 -1 -1 -1 -1 -1 -1 -1 -1 -1 -1 -1 -1 -1 -1 -1
-1 -1 -1 -1 -1 -1 -1 -1 -1 -1 -1 -1 -1 -1 -1 -1 -1 -1 -1 -1 -1 -1 -1 -1
-1 -1 -1 -1 -1 -1 -1 -1 -1 -1 -1 -1 -1 -1 -1 -1 -1 -1 -1 -1 -1 -1 -1 -1
-1 -1 -1 -1 -1 -1 -1 -1 -1 -1 -1 -1 -1 -1 -1 -1 -1 -1 -1 -1 -1 -1 -1 -1
-1 -1 -1 -1 -1 -1 -1 -1 -1 -1 -1 -1 -1 -1 -1 -1 -1 -1 -1 -1 -1 -1 -1 -1
-1 -1 -1 -1 -1 -1 -1 -1 -1 -1 -1 -1 -1 -1 -1 -1 -1 -1 -1 -1 -1 -1 -1 -1
-1 -1 -1 -1 -1 -1 -1 -1 -1 -1 -1 -1 -1 -1 -1 -1 -1 -1 -1 -1 -1 -1 -1 -1
-1 -1 -1 -1 -1 -1 -1 -1 -1 -1 -1 -1 -1 -1 -1 -1 -1 -1 -1 -1 -1 -1 -1 -1
-1 -1 -1 -1 -1 -1 -1 -1 -1 -1 -1 -1 -1 -1 -1 -1
$$ ##$RG_tab3= (0..255)
-1 -1 -1 -1 -1 -1 -1 -1 -1 -1 -1 -1 -1 -1 -1 -1 -1 -1 -1 -1 -1 -1 -1 -1
-1 -1 -1 -1 -1 -1 -1 -1 -1 -1 -1 -1 -1 -1 -1 -1 -1 -1 -1 -1 -1 -1 -1 -1
-1 -1 -1 -1 -1 -1 -1 -1 -1 -1 -1 -1 -1 -1 -1 -1 -1 -1 -1 -1 -1 -1 -1 -1
-1 -1 -1 -1 -1 -1 -1 -1 -1 -1 -1 -1 -1 -1 -1 -1 -1 -1 -1 -1 -1 -1 -1 -1
-1 -1 -1 -1 -1 -1 -1 -1 -1 -1 -1 -1 -1 -1 -1 -1 -1 -1 -1 -1 -1 -1 -1 -1
-1 -1 -1 -1 -1 -1 -1 -1 -1 -1 -1 -1 -1 -1 -1 -1 -1 -1 -1 -1 -1 -1 -1 -1
-1 -1 -1 -1 -1 -1 -1 -1 -1 -1 -1 -1 -1 -1 -1 -1 -1 -1 -1 -1 -1 -1 -1 -1
-1 -1 -1 -1 -1 -1 -1 -1 -1 -1 -1 -1 -1 -1 -1 -1 -1 -1 -1 -1 -1 -1 -1 -1
-1 -1 -1 -1 -1 -1 -1 -1 -1 -1 -1 -1 -1 -1 -1 -1 -1 -1 -1 -1 -1 -1 -1 -1
-1 -1 -1 -1 -1 -1 -1 -1 -1 -1 -1 -1 -1 -1 -1 -1 -1 -1 -1 -1 -1 -1 -1 -1
-1 -1 -1 -1 -1 -1 -1 -1 -1 -1 -1 -1 -1 -1 -1 -1
$$ ##$RG_tab4= (0..255)
-1 -1 -1 -1 -1 -1 -1 -1 -1 -1 -1 -1 -1 -1 -1 -1 -1 -1 -1 -1 -1 -1 -1 -1
-1 -1 -1 -1 -1 -1 -1 -1 -1 -1 -1 -1 -1 -1 -1 -1 -1 -1 -1 -1 -1 -1 -1 -1
-1 -1 -1 -1 -1 -1 -1 -1 -1 -1 -1 -1 -1 -1 -1 -1 -1 -1 -1 -1 -1 -1 -1 -1
-1 -1 -1 -1 -1 -1 -1 -1 -1 -1 -1 -1 -1 -1 -1 -1 -1 -1 -1 -1 -1 -1 -1 -1
-1 -1 -1 -1 -1 -1 -1 -1 -1 -1 -1 -1 -1 -1 -1 -1 -1 -1 -1 -1 -1 -1 -1 -1
-1 -1 -1 -1 -1 -1 -1 -1 -1 -1 -1 -1 -1 -1 -1 -1 -1 -1 -1 -1 -1 -1 -1 -1
-1 -1 -1 -1 -1 -1 -1 -1 -1 -1 -1 -1 -1 -1 -1 -1 -1 -1 -1 -1 -1 -1 -1 -1
-1 -1 -1 -1 -1 -1 -1 -1 -1 -1 -1 -1 -1 -1 -1 -1 -1 -1 -1 -1 -1 -1 -1 -1
-1 -1 -1 -1 -1 -1 -1 -1 -1 -1 -1 -1 -1 -1 -1 -1 -1 -1 -1 -1 -1 -1 -1 -1
-1 -1 -1 -1 -1 -1 -1 -1 -1 -1 -1 -1 -1 -1 -1 -1 -1 -1 -1 -1 -1 -1 -1 -1
-1 -1 -1 -1 -1 -1 -1 -1 -1 -1 -1 -1 -1 -1 -1 -1
$$ ##$RG_tab5= (0..255)
-1 -1 -1 -1 -1 -1 -1 -1 -1 -1 -1 -1 -1 -1 -1 -1 -1 -1 -1 -1 -1 -1 -1 -1
-1 -1 -1 -1 -1 -1 -1 -1 -1 -1 -1 -1 -1 -1 -1 -1 -1 -1 -1 -1 -1 -1 -1 -1
-1 -1 -1 -1 -1 -1 -1 -1 -1 -1 -1 -1 -1 -1 -1 -1 -1 -1 -1 -1 -1 -1 -1 -1
-1 -1 -1 -1 -1 -1 -1 -1 -1 -1 -1 -1 -1 -1 -1 -1 -1 -1 -1 -1 -1 -1 -1 -1
-1 -1 -1 -1 -1 -1 -1 -1 -1 -1 -1 -1 -1 -1 -1 -1 -1 -1 -1 -1 -1 -1 -1 -1
-1 -1 -1 -1 -1 -1 -1 -1 -1 -1 -1 -1 -1 -1 -1 -1 -1 -1 -1 -1 -1 -1 -1 -1
-1 -1 -1 -1 -1 -1 -1 -1 -1 -1 -1 -1 -1 -1 -1 -1 -1 -1 -1 -1 -1 -1 -1 -1
-1 -1 -1 -1 -1 -1 -1 -1 -1 -1 -1 -1 -1 -1 -1 -1 -1 -1 -1 -1 -1 -1 -1 -1
-1 -1 -1 -1 -1 -1 -1 -1 -1 -1 -1 -1 -1 -1 -1 -1 -1 -1 -1 -1 -1 -1 -1 -1
-1 -1 -1 -1 -1 -1 -1 -1 -1 -1 -1 -1 -1 -1 -1 -1 -1 -1 -1 -1 -1 -1 -1 -1
-1 -1 -1 -1 -1 -1 -1 -1 -1 -1 -1 -1 -1 -1 -1 -1
$$ ##$RG_tab6= (0..255)
-1 -1 -1 -1 -1 -1 -1 -1 -1 -1 -1 -1 -1 -1 -1 -1 -1 -1 -1 -1 -1 -1 -1 -1
-1 -1 -1 -1 -1 -1 -1 -1 -1 -1 -1 -1 -1 -1 -1 -1 -1 -1 -1 -1 -1 -1 -1 -1
-1 -1 -1 -1 -1 -1 -1 -1 -1 -1 -1 -1 -1 -1 -1 -1 -1 -1 -1 -1 -1 -1 -1 -1
-1 -1 -1 -1 -1 -1 -1 -1 -1 -1 -1 -1 -1 -1 -1 -1 -1 -1 -1 -1 -1 -1 -1 -1
-1 -1 -1 -1 -1 -1 -1 -1 -1 -1 -1 -1 -1 -1 -1 -1 -1 -1 -1 -1 -1 -1 -1 -1
-1 -1 -1 -1 -1 -1 -1 -1 -1 -1 -1 -1 -1 -1 -1 -1 -1 -1 -1 -1 -1 -1 -1 -1
-1 -1 -1 -1 -1 -1 -1 -1 -1 -1 -1 -1 -1 -1 -1 -1 -1 -1 -1 -1 -1 -1 -1 -1
-1 -1 -1 -1 -1 -1 -1 -1 -1 -1 -1 -1 -1 -1 -1 -1 -1 -1 -1 -1 -1 -1 -1 -1
-1 -1 -1 -1 -1 -1 -1 -1 -1 -1 -1 -1 -1 -1 -1 -1 -1 -1 -1 -1 -1 -1 -1 -1
-1 -1 -1 -1 -1 -1 -1 -1 -1 -1 -1 -1 -1 -1 -1 -1 -1 -1 -1 -1 -1 -1 -1 -1
-1 -1 -1 -1 -1 -1 -1 -1 -1 -1 -1 -1 -1 -1 -1 -1
$$ ##$RG_tab7= (0..255)
-1 -1 -1 -1 -1 -1 -1 -1 -1 -1 -1 -1 -1 -1 -1 -1 -1 -1 -1 -1 -1 -1 -1 -1
-1 -1 -1 -1 -1 -1 -1 -1 -1 -1 -1 -1 -1 -1 -1 -1 -1 -1 -1 -1 -1 -1 -1 -1
-1 -1 -1 -1 -1 -1 -1 -1 -1 -1 -1 -1 -1 -1 -1 -1 -1 -1 -1 -1 -1 -1 -1 -1
-1 -1 -1 -1 -1 -1 -1 -1 -1 -1 -1 -1 -1 -1 -1 -1 -1 -1 -1 -1 -1 -1 -1 -1
-1 -1 -1 -1 -1 -1 -1 -1 -1 -1 -1 -1 -1 -1 -1 -1 -1 -1 -1 -1 -1 -1 -1 -1
-1 -1 -1 -1 -1 -1 -1 -1 -1 -1 -1 -1 -1 -1 -1 -1 -1 -1 -1 -1 -1 -1 -1 -1
-1 -1 -1 -1 -1 -1 -1 -1 -1 -1 -1 -1 -1 -1 -1 -1 -1 -1 -1 -1 -1 -1 -1 -1
-1 -1 -1 -1 -1 -1 -1 -1 -1 -1 -1 -1 -1 -1 -1 -1 -1 -1 -1 -1 -1 -1 -1 -1
-1 -1 -1 -1 -1 -1 -1 -1 -1 -1 -1 -1 -1 -1 -1 -1 -1 -1 -1 -1 -1 -1 -1 -1
-1 -1 -1 -1 -1 -1 -1 -1 -1 -1 -1 -1 -1 -1 -1 -1 -1 -1 -1 -1 -1 -1 -1 -1
-1 -1 -1 -1 -1 -1 -1 -1 -1 -1 -1 -1 -1 -1 -1 -1
$$ ##$RG_tab8= (0..255)
-1 -1 -1 -1 -1 -1 -1 -1 -1 -1 -1 -1 -1 -1 -1 -1 -1 -1 -1 -1 -1 -1 -1 -1
-1 -1 -1 -1 -1 -1 -1 -1 -1 -1 -1 -1 -1 -1 -1 -1 -1 -1 -1 -1 -1 -1 -1 -1
-1 -1 -1 -1 -1 -1 -1 -1 -1 -1 -1 -1 -1 -1 -1 -1 -1 -1 -1 -1 -1 -1 -1 -1
-1 -1 -1 -1 -1 -1 -1 -1 -1 -1 -1 -1 -1 -1 -1 -1 -1 -1 -1 -1 -1 -1 -1 -1
-1 -1 -1 -1 -1 -1 -1 -1 -1 -1 -1 -1 -1 -1 -1 -1 -1 -1 -1 -1 -1 -1 -1 -1
-1 -1 -1 -1 -1 -1 -1 -1 -1 -1 -1 -1 -1 -1 -1 -1 -1 -1 -1 -1 -1 -1 -1 -1
-1 -1 -1 -1 -1 -1 -1 -1 -1 -1 -1 -1 -1 -1 -1 -1 -1 -1 -1 -1 -1 -1 -1 -1
-1 -1 -1 -1 -1 -1 -1 -1 -1 -1 -1 -1 -1 -1 -1 -1 -1 -1 -1 -1 -1 -1 -1 -1
-1 -1 -1 -1 -1 -1 -1 -1 -1 -1 -1 -1 -1 -1 -1 -1 -1 -1 -1 -1 -1 -1 -1 -1
-1 -1 -1 -1 -1 -1 -1 -1 -1 -1 -1 -1 -1 -1 -1 -1 -1 -1 -1 -1 -1 -1 -1 -1
-1 -1 -1 -1 -1 -1 -1 -1 -1 -1 -1 -1 -1 -1 -1 -1
$$ ##$RG_tabA= (0..255)
1 1.1 1.3 1.4 1.6 1.8 2 2.2 2.5 2.8 3.2 3.6 4 4.5 5 5.7 6.3 7.1 8 9 10.1
11.3 12.7 14.3 16 18 20.2 22.6 25.4 28.5 32 35.9 40.3 45.3 50.8 57 64 71.8
80.6 90.5 101.6 114 128 143.7 161.3 181 203.2 228.1 256 287.4 322.5 362
406.4 456.1 512 574.7 645.1 724.1 812.7 912.3 1024 1149.4 1290.2 1448.2
1625.5 1824.6 2048 2298.8 2580.3 2896.3 3251 3649.1 4096 4597.6 5160.6
5792.6 6502 7298.2 8192 9195.2 10321.3 11585.2 13004 14596.5 16384 18390.4
20642.5 23170.5 26008 29193 32768 36780.8 41285.1 46341 -1 -1 -1 -1 -1
-1 -1 -1 -1 -1 -1 -1 -1 -1 -1 -1 -1 -1 -1 -1 -1 -1 -1 -1 -1 -1 -1 -1 -1
-1 -1 -1 -1 -1 -1 -1 -1 -1 -1 -1 -1 -1 -1 -1 -1 -1 -1 -1 -1 -1 -1 -1 -1
-1 -1 -1 -1 -1 -1 -1 -1 -1 -1 -1 -1 -1 -1 -1 -1 -1 -1 -1 -1 -1 -1 -1 -1
-1 -1 -1 -1 -1 -1 -1 -1 -1 -1 -1 -1 -1 -1 -1 -1 -1 -1 -1 -1 -1 -1 -1 -1
-1 -1 -1 -1 -1 -1 -1 -1 -1 -1 -1 -1 -1 -1 -1 -1 -1 -1 -1 -1 -1 -1 -1 -1
-1 -1 -1 -1 -1 -1 -1 -1 -1 -1 -1 -1 -1 -1 -1 -1 -1 -1 -1 -1 -1 -1 -1 -1
-1 -1 -1 -1 -1 -1 -1 -1 -1 -1 -1 -1 -1
$$ ##$ROUT14= (0..7)
0 0 0 0 0 0 0 0
$$ ##$ROUTER= 3
$$ ##$RX22TY= <tty10>
$$ ##$RXFMAX= (0..7)
-1 -1 -1 -1 -1 -1 -1 -1
$$ ##$RXFMIN= (0..7)
-1 -1 -1 -1 -1 -1 -1 -1
$$ ##$RXINTLV= (0..7)
0 0 0 0 0 0 0 0
$$ ##$RXMSTY= <no>
$$ ##$SCMTY= <no>
$$ ##$SGUC1= (0..15)
0 0 0 0 0 0 0 0 0 0 0 0 0 0 0 0
$$ ##$SGUC2= (0..15)
0 0 0 0 0 0 0 0 0 0 0 0 0 0 0 0
$$ ##$SPECTR= 5
$$ ##$SY2FLAG= 0
$$ ##$TFXNUM= 0
$$ ##$TRIPLO2= 0
$$ ##$VTUTY= <tty05>
$$ ##$WBREFAM= (0..15)
100 100 100 100 100 100 100 100 100 100 100 100 100 100 100 100
$$ ##$WBREFPH= (0..15)
0 0 0 0 0 0 0 0 0 0 0 0 0 0 0 0
$$ ##$XFAC= 2
$$ ##END=
##$RELAX= 
$$ Bruker specific parameters
$$ --------------------------
##$DU= <P:\NMR-data>
##$EXPNO= 1
##$NAME= <NMR_polar_Ctrol_p11b.4D>
##$PROCNO= 1
##$TYPE= <nmr>
##$USER= <Ainhoa_raw_data>
##$ACQT0= -4.83829889523336
##$AMP= (0..31)
100 100 100 100 100 100 100 100 100 100 100 100 100 100 100 100 100 100
100 100 100 100 100 100 100 100 100 100 100 100 100 100
##$ANAVPT= -1
##$AQSEQ= 0
##$AQ_mod= 3
##$AUNM= <au_zg>
##$AUTOPOS= <28 >
##$BF1= 400.13
##$BF2= 100.612769
##$BF3= 400.13
##$BF4= 400.13
##$BF5= 500.13
##$BF6= 500.13
##$BF7= 500.13
##$BF8= 500.13
##$BYTORDA= 0
##$CFDGTYP= 0
##$CFRGTYP= 5
##$CHEMSTR= <none>
##$CNST= (0..63)
1 1 145 1 1 1 1 1 1 1 1 1 1 1 1 1 1 1 1 1 1 1 1 1 1 1 1 1 1 1 1 1 1 1 1
1 1 1 1 1 1 1 1 1 1 1 1 1 1 1 1 1 1 1 1 1 1 1 1 1 1 1 1 1
##$CPDPRG= <>
##$CPDPRG1= <>
##$CPDPRG2= <>
##$CPDPRG3= <>
##$CPDPRG4= <mlev>
##$CPDPRG5= <mlev>
##$CPDPRG6= <mlev>
##$CPDPRG7= <mlev>
##$CPDPRG8= <mlev>
##$CPDPRGB= <>
##$CPDPRGT= <>
##$D= (0..63)
0 2 0 0 0 0 0 0 0 0.06 0 0 2e-005 0 0 0 0.0002 0 0 0 0 0 0 0 0 0 0 0 0
0 0 0 0 0 0 0 0 0 0 0 0 0 0 0 0 0 0 0 0 0 0 0 0 0 0 0 0 0 0 0 0 0 0 0
##$DATE= 1228808116
##$DBL= (0..7)
120 120 120 120 120 120 120 120
##$DBP= (0..7)
150 150 150 150 150 150 150 150
##$DBP07= 0
##$DBPNAM0= <>
##$DBPNAM1= <>
##$DBPNAM2= <>
##$DBPNAM3= <>
##$DBPNAM4= <>
##$DBPNAM5= <>
##$DBPNAM6= <>
##$DBPNAM7= <>
##$DBPOAL= (0..7)
0.5 0.5 0.5 0.5 0.5 0.5 0.5 0.5
##$DBPOFFS= (0..7)
0 0 0 0 0 0 0 0
##$DE= 6
##$DECBNUC= <off>
##$DECIM= 24
##$DECNUC= <off>
##$DECSTAT= 4
##$DIGMOD= 0
##$DIGTYP= 7
##$DL= (0..7)
0 120 120 120 120 120 120 120
##$DP= (0..7)
150 150 150 150 150 150 150 150
##$DP07= 0
##$DPNAME0= <>
##$DPNAME1= <>
##$DPNAME2= <>
##$DPNAME3= <>
##$DPNAME4= <>
##$DPNAME5= <>
##$DPNAME6= <>
##$DPNAME7= <>
##$DPOAL= (0..7)
0.5 0.5 0.5 0.5 0.5 0.5 0.5 0.5
##$DPOFFS= (0..7)
0 0 0 0 0 0 0 0
##$DQDMODE= 0
##$DR= 18
##$DS= 4
##$DSLIST= <SSSSSSSSSSSSSSS>
##$DSPFIRM= 0
##$DSPFVS= -1
##$DTYPA= 0
##$EXP= <Ainhoa_d2o_pl8>
##$F1LIST= <111111111111111>
##$F2LIST= <222222222222222>
##$F3LIST= <333333333333333>
##$FCUCHAN= (0..9)
0 2 1 0 0 0 0 0 0 0
##$FL1= 90
##$FL2= 90
##$FL3= 90
##$FL4= 90
##$FOV= 20
##$FQ1LIST= <freqlist>
##$FQ2LIST= <freqlist>
##$FQ3LIST= <freqlist>
##$FQ4LIST= <freqlist>
##$FQ5LIST= <freqlist>
##$FQ6LIST= <freqlist>
##$FQ7LIST= <freqlist>
##$FQ8LIST= <freqlist>
##$FRQLO3= 1882485.02994012
##$FRQLO3N= 0
##$FS= (0..7)
83 83 83 83 83 83 83 83
##$FTLPGN= 0
##$FW= 90000
##$FnMODE= 0
##$FnTYPE= 0
##$GP031= 0
##$GPNAM0= <sine.100>
##$GPNAM1= <sine.100>
##$GPNAM10= <sine.100>
##$GPNAM11= <sine.100>
##$GPNAM12= <sine.100>
##$GPNAM13= <sine.100>
##$GPNAM14= <sine.100>
##$GPNAM15= <sine.100>
##$GPNAM16= <sine.100>
##$GPNAM17= <sine.100>
##$GPNAM18= <sine.100>
##$GPNAM19= <sine.100>
##$GPNAM2= <sine.100>
##$GPNAM20= <sine.100>
##$GPNAM21= <sine.100>
##$GPNAM22= <sine.100>
##$GPNAM23= <sine.100>
##$GPNAM24= <sine.100>
##$GPNAM25= <sine.100>
##$GPNAM26= <sine.100>
##$GPNAM27= <sine.100>
##$GPNAM28= <sine.100>
##$GPNAM29= <sine.100>
##$GPNAM3= <sine.100>
##$GPNAM30= <sine.100>
##$GPNAM31= <sine.100>
##$GPNAM4= <sine.100>
##$GPNAM5= <sine.100>
##$GPNAM6= <sine.100>
##$GPNAM7= <sine.100>
##$GPNAM8= <sine.100>
##$GPNAM9= <sine.100>
##$GPX= (0..31)
0 0 0 0 0 0 0 0 0 0 0 0 0 0 0 0 0 0 0 0 0 0 0 0 0 0 0 0 0 0 0 0
##$GPY= (0..31)
0 0 0 0 0 0 0 0 0 0 0 0 0 0 0 0 0 0 0 0 0 0 0 0 0 0 0 0 0 0 0 0
##$GPZ= (0..31)
0 0 0 0 0 0 0 0 0 0 0 0 0 0 0 0 0 0 0 0 0 0 0 0 0 0 0 0 0 0 0 0
##$GRDPROG= <>
##$GRPDLY= -1
##$HDDUTY= 20
##$HDRATE= 20
##$HGAIN= (0..3)
0 0 0 0
##$HL1= 1
##$HL2= 35
##$HL3= 16
##$HL4= 17
##$HOLDER= 0
##$HPMOD= (0..7)
0 0 0 0 0 0 0 0
##$HPPRGN= 0
##$IN= (0..63)
0.001 0.001 0.001 0.001 0.001 0.001 0.001 0.001 0.001 0.001 0.001 0.001
0.001 0.001 0.001 0.001 0.001 0.001 0.001 0.001 0.001 0.001 0.001 0.001
0.001 0.001 0.001 0.001 0.001 0.001 0.001 0.001 0.001 0.001 0.001 0.001
0.001 0.001 0.001 0.001 0.001 0.001 0.001 0.001 0.001 0.001 0.001 0.001
0.001 0.001 0.001 0.001 0.001 0.001 0.001 0.001 0.001 0.001 0.001 0.001
0.001 0.001 0.001 0.001
##$INF= (0..7)
0 0 0 0 0 0 0 0
##$INP= (0..63)
0 0 0 0 0 0 0 0 0 0 0 0 0 0 0 0 0 0 0 0 0 0 0 0 0 0 0 0 0 0 0 0 0 0 0 0
0 0 0 0 0 0 0 0 0 0 0 0 0 0 0 0 0 0 0 0 0 0 0 0 0 0 0 0
##$INSTRUM= <avance400>
##$L= (0..31)
1 1 1 1 1 1 1 1 1 1 1 1 1 1 1 1 1 1 1 1 1 1 1 1 1 1 1 1 1 1 1 1
##$LFILTER= 200
##$LGAIN= -5
##$LINPSTP= 10
##$LOCKED= yes
##$LOCKFLD= 3154
##$LOCKGN= 98.9000015258789
##$LOCKPOW= -25
##$LOCKPPM= 4.69999980926514
##$LOCNUC= <2H>
##$LOCPHAS= 269
##$LOCSHFT= yes
##$LOCSW= 0
##$LTIME= 0.200000002980232
##$MASR= 4200
##$MASRLST= <masrlst>
##$NBL= 1
##$NC= -2
##$NLOGCH= 1
##$NS= 1024
##$NUC1= <1H>
##$NUC2= <13C>
##$NUC3= <off>
##$NUC4= <off>
##$NUC5= <off>
##$NUC6= <off>
##$NUC7= <off>
##$NUC8= <off>
##$NUCLEI= 0
##$NUCLEUS= <off>
##$O1= 1883.16
##$O2= 4979.85804243228
##$O3= 1900.52349393
##$O4= 1900.52349393
##$O5= 0
##$O6= 0
##$O7= 0
##$O8= 0
##$OBSCHAN= (0..9)
0 0 0 0 0 0 0 0 0 0
##$OVERFLW= 0
##$P= (0..63)
7.6 7.6 15.2 14.9 29.8 16.5 25 50 0 0 0 0 0 0 0 200000 1000 2500 0 600
2500 0 0 0 0 200 0 7.6 1000 0 0 0 0 0 0 0 0 0 0 0 0 0 0 0 0 0 0 0 0 0 0
0 0 0 0 0 0 0 0 0 0 0 0 0
##$PACOIL= (0..15)
0 0 0 0 0 0 0 0 0 0 0 0 0 0 0 0
##$PAPS= 2
##$PARMODE= 0
##$PCPD= (0..9)
100 100 70 100 100 100 100 100 100 100
##$PHCOR= (0..31)
0 0 0 0 0 0 0 0 0 0 0 0 0 0 0 0 0 0 0 0 0 0 0 0 0 0 0 0 0 0 0 0
##$PHLIST= <>
##$PHP= 1
##$PH_ref= 0
##$PL= (0..63)
120 0 -4 120 120 120 120 120 80 60 10.34 22.38 9 120 120 120 120 120 0
120 120 120 120 120 120 120 120 22.38 120 120 9 120 120 120 120 120 120
120 120 120 120 120 120 120 120 120 120 120 120 120 120 120 120 120 120
120 120 120 120 120 120 120 120 120
##$PLSTEP= 0.1
##$PLSTRT= -6
##$POWMOD= 0
##$PQPHASE= 0
##$PQSCALE= 0
##$PR= 1
##$PRECHAN= (0..15)
-1 1 2 -1 -1 -1 -1 -1 -1 -1 -1 -1 -1 -1 -1 -1
##$PRGAIN= 0
##$PROBHD= <5 mm PABBI 1H-BB Z-GRD Z811201/0006
>
##$PROSOL= no
##$PULPROG= <zgprpl8>
##$PW= 0
##$PYNM= <acqu.py>
##$QNP= 1
##$RD= 0
##$RECCHAN= (0..15)
-1 -1 -1 -1 -1 -1 -1 -1 -1 -1 -1 -1 -1 -1 -1 -1
##$RECPH= 0
##$RECPRE= (0..15)
-1 -1 -1 -1 -1 -1 -1 -1 -1 -1 -1 -1 -1 -1 -1 -1
##$RECPRFX= (0..15)
-1 -1 -1 -1 -1 -1 -1 -1 -1 -1 -1 -1 -1 -1 -1 -1
##$RECSEL= (0..15)
0 0 0 0 0 0 0 0 0 0 0 0 0 0 0 0
##$RG= 362
##$RO= 0
##$ROUTWD1= (0..23)
0 0 0 0 0 0 0 0 0 0 0 0 0 0 0 0 0 0 0 0 1 1 0 0
##$ROUTWD2= (0..23)
0 0 0 0 0 1 0 0 0 0 0 0 0 0 0 0 0 0 1 0 1 1 0 0
##$RSEL= (0..9)
0 1 2 0 0 0 0 0 0 0
##$S= (0..7)
83 4 83 83 83 83 83 83
##$SEOUT= 0
##$SFO1= 400.13188316
##$SFO2= 100.617748858042
##$SFO3= 400.131900523494
##$SFO4= 400.131900523494
##$SFO5= 500.13
##$SFO6= 500.13
##$SFO7= 500.13
##$SFO8= 500.13
##$SOLVENT= <D2O>
##$SP= (0..31)
1 120 120 120 120 0 120 120 120 0 120 120 0 0 120 0 150 150 120 120.87
118.96 122.27 114.95 150 150 150 150 150 150 120 120 120
##$SP07= 0
##$SPECTR= 0
##$SPNAM0= <gauss>
##$SPNAM1= <Gaus1.1000>
##$SPNAM10= <Gaus1.1000>
##$SPNAM11= <Gaus1.1000>
##$SPNAM12= <gauss>
##$SPNAM13= <gauss>
##$SPNAM14= <Gaus1.1000>
##$SPNAM15= <Gaus1.1000>
##$SPNAM16= <gauss>
##$SPNAM17= <gauss>
##$SPNAM18= <Gaus1.1000>
##$SPNAM19= <Gaus1.1000>
##$SPNAM2= <Gaus1.1000>
##$SPNAM20= <Gaus1.1000>
##$SPNAM21= <Gaus1.1000>
##$SPNAM22= <Gaus1.1000>
##$SPNAM23= <gauss>
##$SPNAM24= <gauss>
##$SPNAM25= <gauss>
##$SPNAM26= <gauss>
##$SPNAM27= <gauss>
##$SPNAM28= <gauss>
##$SPNAM29= <Gaus1.1000>
##$SPNAM3= <Gaus1.1000>
##$SPNAM30= <Gaus1.1000>
##$SPNAM31= <Gaus1.1000>
##$SPNAM4= <Gaus1.1000>
##$SPNAM5= <gauss>
##$SPNAM6= <Gaus1.1000>
##$SPNAM7= <Gaus1.1000>
##$SPNAM8= <Gaus1.1000>
##$SPNAM9= <gauss>
##$SPOAL= (0..31)
0.5 0.5 0.5 0.5 0.5 0.5 0.5 0.5 0.5 0.5 0.5 0.5 0.5 0.5 0.5 0.5 0.5 0.5
0.5 0.5 0.5 0.5 0.5 0.5 0.5 0.5 0.5 0.5 0.5 0.5 0.5 0.5
##$SPOFFS= (0..31)
0 0 0 0 0 0 0 0 0 0 0 0 0 0 0 0 0 0 0 0 0 0 0 0 0 0 0 0 0 0 0 0
##$SUBNAM0= <"">
##$SUBNAM1= <"">
##$SUBNAM2= <"">
##$SUBNAM3= <"">
##$SUBNAM4= <"">
##$SUBNAM5= <"">
##$SUBNAM6= <"">
##$SUBNAM7= <"">
##$SUBNAM8= <"">
##$SUBNAM9= <"">
##$SW= 12.4709381333766
##$SWIBOX= (0..15)
0 1 2 0 0 0 0 0 0 0 0 0 0 0 0 0
##$SW_h= 4990.01996007984
##$SWfinal= 0
##$TD= 16244
##$TD0= 1
##$TE= 302.45
##$TE2= 300
##$TE3= 300
##$TEG= 300
##$TL= (0..7)
0 120 120 120 120 120 120 120
##$TP= (0..7)
150 150 150 150 150 150 150 150
##$TP07= 0
##$TPNAME0= <>
##$TPNAME1= <>
##$TPNAME2= <>
##$TPNAME3= <>
##$TPNAME4= <>
##$TPNAME5= <>
##$TPNAME6= <>
##$TPNAME7= <>
##$TPOAL= (0..7)
0.5 0.5 0.5 0.5 0.5 0.5 0.5 0.5
##$TPOFFS= (0..7)
0 0 0 0 0 0 0 0
##$TUNHIN= 0
##$TUNHOUT= 0
##$TUNXOUT= 0
##$USERA1= <user>
##$USERA2= <user>
##$USERA3= <user>
##$USERA4= <user>
##$USERA5= <user>
##$V9= 5
##$VALIST= <valist>
##$VCLIST= <CCCCCCCCCCCCCCC>
##$VD= 0
##$VDLIST= <DDDDDDDDDDDDDDD>
##$VPLIST= <PPPPPPPPPPPPPPP>
##$VTLIST= <TTTTTTTTTTTTTTT>
##$WBST= 1024
##$WBSW= 15.536156
##$XGAIN= (0..3)
0 0 0 0
##$XL= 0
##$YL= 0
##$YMAX_a= 7521330
##$YMIN_a= -10942793
##$ZGOPTNS= <>
##$ZL1= 120
##$ZL2= 120
##$ZL3= 120
##$ZL4= 120
##$ABSF1= 10
##$ABSF2= 0
##$ABSG= 5
##$ABSL= 3
##$ALPHA= 0
##$AQORDER= 0
##$ASSFAC= 0
##$ASSFACI= 0
##$ASSFACX= 0
##$ASSWID= 0
##$AUNMP= <proc_1H_AID>
##$AXLEFT= 0
##$AXNAME= <>
##$AXNUC= <off>
##$AXRIGHT= 0
##$AXTYPE= 0
##$AXUNIT= <>
##$AZFE= 0.1
##$AZFW= 0.1
##$BCFW= 1
##$BC_mod= 2
##$BYTORDP= 0
##$COROFFS= 0
##$CY= 12.5
##$DATMOD= 1
##$DC= 2
##$DFILT= <>
##$DTYPP= 0
##$F1P= 9.9967504570787
##$F2P= -9.53364507338961e-007
##$FCOR= 1
##$FTSIZE= 65536
##$FT_mod= 4
##$GAMMA= 1
##$GB= 0
##$INTBC= 1
##$INTSCL= 1
##$ISEN= 128
##$LB= 1
##$LEV0= 0
##$LPBIN= 0
##$MAXI= 10000
##$MC2= 0
##$MEAN= 0
##$ME_mod= 0
##$MI= 0.02
##$NCOEF= 0
##$NC_proc= 0
##$NLEV= 6
##$NOISF1= 8.174992
##$NOISF2= 6.675002
##$NSP= 1
##$NTH_PI= 0
##$NZP= 0
##$OFFSET= 10.97964
##$PC= 1
##$PHC0= 166.825
##$PHC1= -7.345896
##$PH_mod= 0
##$PKNL= yes
##$PPARMOD= 0
##$PPDIAG= 0
##$PPIPTYP= 0
##$PPMPNUM= 100
##$PPRESOL= 1
##$PSCAL= 0
##$PSIGN= 0
##$PYNMP= <proc.py>
##$REVERSE= no
##$SF= 400.129984887385
##$SI= 131072
##$SIGF1= 5.6
##$SIGF2= 5.2
##$SINO= 400
##$SIOLD= 131072
##$SPECTYP= <>
##$SREGLST= <1H.D2O>
##$SSB= 2
##$STSI= 0
##$STSR= 0
##$SW_p= 4990.01996007983
##$SYMM= 0
##$S_DEV= 0
##$TDeff= 16244
##$TDoff= 0
##$TI= <>
##$TILT= no
##$TM1= 0
##$TM2= 0
##$TOPLEV= 0
##$USERP1= <user>
##$USERP2= <user>
##$USERP3= <user>
##$USERP4= <user>
##$USERP5= <user>
##$WDW= 4
##$XDIM= 8192
##$YMAX_p= 0
##$YMIN_p= 0
##$CURPLOT= <\\rik006s\net8_hp>
##$CURPRIN= <$\\rik006s\net8_hp>
##$DFORMAT= <normdp>
##$LAYOUT= <+/1d_h.xwp>
##$LFORMAT= <normlp>
##$PFORMAT= <normpl>
##$SURQMSG= 1
$$ End of Bruker specific parameters
$$ ---------------------------------
##NTUPLES= NMR FID
##VAR_NAME=  TIME,          FID/REAL,        FID/IMAG
##SYMBOL=    X,             R,               I
##VAR_TYPE=  INDEPENDENT,   DEPENDENT,       DEPENDENT
##VAR_FORM=  AFFN,          ASDF,            ASDF
##VAR_DIM=   8122,          8122,            8122
##UNITS=     SECONDS,       ARBITRARY UNITS, ARBITRARY UNITS
##FACTOR=    0.0002004,     1,               1
##FIRST=     0,             -10045222,       3487032
##LAST=      1.6274484,     -1095741,        422077
##MIN=       0,             -10149614,       -10149614
##MAX=       1.6274484,     7236077,         7236077
$$ Real data points
##PAGE= N=1
##DATA TABLE= (X++(R..R)), XYDATA
0 -10045222
1 -10149614
2 -5810088
3 -7529462
4 -8649900
5 -9133946
6 -6398647
7 -7042358
8 -9257351
9 -9531521
10 -8909071
11 -7567527
12 -7794581
13 -10129284
14 -8755369
15 -7926492
16 -8080711
17 -8702821
18 -9416253
19 -7488784
20 -6628614
21 -8967441
22 -9381304
23 -9257218
24 -7835652
25 -7927881
26 -9853291
27 -8705449
28 -7311514
29 -7941567
30 -8316603
31 -9645114
32 -8421768
33 -7400632
34 -8795803
35 -9087080
36 -8949059
37 -7987869
38 -7168612
39 -9247092
40 -8862029
41 -7706246
42 -8090141
43 -8299780
44 -9189707
45 -8372337
46 -7139414
47 -8826866
48 -9080427
49 -8730164
50 -8014191
51 -7405548
52 -9391913
53 -9347129
54 -7426820
55 -7469099
56 -7836037
57 -9504987
58 -8997933
59 -6686347
60 -7803643
61 -9231334
62 -9384136
63 -8509114
64 -6747090
65 -8486059
66 -9404725
67 -8083276
68 -7862815
69 -7658590
70 -8562006
71 -8898739
72 -7188185
73 -8043438
74 -8863205
75 -8660884
76 -8395479
77 -6936786
78 -8184329
79 -9610228
80 -8104654
81 -7514265
82 -7362796
83 -8749536
84 -9587937
85 -7097560
86 -6960114
87 -8387842
88 -8617370
89 -8443060
90 -6831918
91 -7784434
92 -9638231
93 -8319770
94 -7508424
95 -7171385
96 -7982561
97 -9415385
98 -7596493
99 -6913255
100 -7957579
101 -8363259
102 -8850623
103 -7402851
104 -7420662
105 -9381722
106 -8423249
107 -7363758
108 -6937600
109 -7589020
110 -9176422
111 -7341602
112 -6159465
113 -7849688
114 -8917449
115 -9413251
116 -7464519
117 -6416065
118 -8515662
119 -8547396
120 -7609069
121 -6797666
122 -6769047
123 -9032851
124 -8496543
125 -6891911
126 -7496241
127 -7989435
128 -8805430
129 -7763256
130 -6526793
131 -8426442
132 -8576040
133 -7420591
134 -6679221
135 -6436442
136 -8645057
137 -8685993
138 -6919978
139 -7422937
140 -8068571
141 -9044755
142 -8006878
143 -5678671
144 -7190914
145 -8558650
146 -8075709
147 -7211794
148 -6217851
149 -8181223
150 -8851369
151 -6800303
152 -6821949
153 -7505132
154 -8699228
155 -8551114
156 -6162155
157 -6875362
158 -8154044
159 -7923819
160 -7496749
161 -6130003
162 -7423459
163 -8924698
164 -7368935
165 -6876819
166 -7015536
167 -8140056
168 -8708505
169 -6254318
170 -6285738
171 -7980178
172 -8030683
173 -7512119
174 -5808922
175 -6746259
176 -8906261
177 -7723259
178 -6887940
179 -6735277
180 -7395067
181 -8612633
182 -6869668
183 -6304604
184 -7435757
185 -7463732
186 -7669623
187 -6454496
188 -6560806
189 -8581781
190 -7751667
191 -6740068
192 -6502187
193 -7024966
194 -8557010
195 -7023609
196 -5913825
197 -7364468
198 -7814290
199 -7980219
200 -6636206
201 -6086273
202 -8102753
203 -7757655
204 -6712038
205 -6449559
206 -6624355
207 -8407485
208 -7552296
209 -5993672
210 -7013234
211 -7548177
212 -7957534
213 -6901517
214 -5719512
215 -7523525
216 -7680822
217 -6723442
218 -6584761
219 -6500632
220 -8104847
221 -7782695
222 -6084229
223 -6866682
224 -7299502
225 -7586068
226 -6824644
227 -5399881
228 -7234096
229 -8130466
230 -7039940
231 -6520656
232 -6168158
233 -7920234
234 -8118648
235 -5868122
236 -6169195
237 -7015572
238 -7656126
239 -7326317
240 -5495312
241 -6711054
242 -7948447
243 -7116293
244 -6712323
245 -6047865
246 -7355233
247 -8197605
248 -6104328
249 -5926591
250 -6676665
251 -7446825
252 -7629684
253 -5569568
254 -6153545
255 -7953497
256 -7420731
257 -6711065
258 -5614744
259 -6634859
260 -8243007
261 -6594529
262 -6042204
263 -6706690
264 -7268312
265 -7681097
266 -5680464
267 -5615286
268 -7550541
269 -7448958
270 -6987436
271 -5836609
272 -6245406
273 -8199598
274 -6937362
275 -5735052
276 -6095151
277 -6835709
278 -7972067
279 -6315291
280 -5455138
281 -7248996
282 -7436690
283 -7010584
284 -5801744
285 -5740531
286 -7976394
287 -7318472
288 -5776331
289 -5797871
290 -6380928
291 -7963441
292 -6877121
293 -5337072
294 -6771130
295 -7433374
296 -7363775
297 -6164674
298 -5236332
299 -7275780
300 -7381360
301 -5967289
302 -5894418
303 -6215278
304 -7835198
305 -7293011
306 -5329710
307 -6324617
308 -7108816
309 -7207935
310 -6344810
311 -5018561
312 -6878707
313 -7759896
314 -6470386
315 -5992223
316 -5757676
317 -7277165
318 -7468933
319 -5373132
320 -5905376
321 -6900285
322 -7233827
323 -6772704
324 -5108896
325 -6445638
326 -7753764
327 -6606853
328 -6045674
329 -5578022
330 -6805038
331 -7606948
332 -5611975
333 -5570278
334 -6523681
335 -7132071
336 -7336554
337 -5553212
338 -6015299
339 -7445494
340 -6531595
341 -5999064
342 -5486885
343 -6402999
344 -7646778
345 -5942447
346 -5556892
347 -6484519
348 -6944031
349 -7336406
350 -5624692
351 -5567643
352 -7247117
353 -6715823
354 -6099795
355 -5445042
356 -6014514
357 -7687457
358 -6347860
359 -5523721
360 -6357668
361 -6728763
362 -7217504
363 -5683608
364 -5183427
365 -7088132
366 -7036544
367 -6390996
368 -5544468
369 -5606539
370 -7520412
371 -6707043
372 -5421700
373 -5992546
374 -6415658
375 -7269932
376 -6148098
377 -5085333
378 -6780386
379 -7050805
380 -6424395
381 -5642784
382 -5314941
383 -7223934
384 -6902322
385 -5356652
386 -5789302
387 -6339682
388 -7422981
389 -6561563
390 -4829073
391 -6252668
392 -7006111
393 -6501372
394 -5746203
395 -5072899
396 -6953114
397 -7296705
398 -5593793
399 -5670072
400 -6076348
401 -7217696
402 -6923306
403 -4867496
404 -5737673
405 -6827835
406 -6617007
407 -5997122
408 -4835329
409 -6481766
410 -7679209
411 -6131854
412 -5672739
413 -5702674
414 -6735646
415 -7044321
416 -4959054
417 -5366659
418 -6730767
419 -6781617
420 -6390363
421 -4995517
422 -6031821
423 -7530193
424 -6111533
425 -5443742
426 -5473748
427 -6548157
428 -7503497
429 -5506200
430 -5100631
431 -6397810
432 -6742024
433 -6697660
434 -5076316
435 -5359530
436 -7257976
437 -6458328
438 -5601703
439 -5342962
440 -6135228
441 -7594844
442 -5956787
443 -4979949
444 -6184945
445 -6696009
446 -6840870
447 -5202269
448 -4792709
449 -6911376
450 -6788927
451 -5932779
452 -5428716
453 -5743056
454 -7439704
455 -6306161
456 -4840133
457 -5740759
458 -6399096
459 -6995908
460 -5770187
461 -4724679
462 -6582158
463 -6927270
464 -6138860
465 -5474372
466 -5226394
467 -7012213
468 -6712337
469 -5085777
470 -5532930
471 -6038322
472 -6847864
473 -6217310
474 -4873621
475 -6389810
476 -6960479
477 -6066383
478 -5403511
479 -4991295
480 -6798380
481 -7009265
482 -5155040
483 -5393387
484 -6011534
485 -6849984
486 -6476617
487 -4696417
488 -5718240
489 -6771386
490 -6396824
491 -5979073
492 -4960915
493 -6168374
494 -7092293
495 -5610915
496 -5459609
497 -5703769
498 -6396983
499 -6566537
500 -4819938
501 -5473970
502 -6784425
503 -6395231
504 -6029221
505 -5150641
506 -6131516
507 -7168892
508 -5473518
509 -5096576
510 -5615926
511 -6337192
512 -6819421
513 -5069605
514 -5176514
515 -6689835
516 -6579856
517 -6215567
518 -4952865
519 -5452554
520 -7200543
521 -6045580
522 -5100413
523 -5261160
524 -6004938
525 -7110693
526 -5581231
527 -4981980
528 -6366168
529 -6442412
530 -6227536
531 -5084590
532 -5118937
533 -7008728
534 -6274626
535 -5220773
536 -5408700
537 -5985038
538 -7120670
539 -5711622
540 -4552977
541 -5990052
542 -6543031
543 -6523969
544 -5280900
545 -4654392
546 -6680720
547 -6721568
548 -5555896
549 -5310667
550 -5467951
551 -6886782
552 -6222215
553 -4714543
554 -5647276
555 -6247172
556 -6523764
557 -5759785
558 -4740077
559 -6461774
560 -6790934
561 -5427569
562 -5025132
563 -5210238
564 -6853860
565 -6577925
566 -4679397
567 -5504884
568 -6477104
569 -6718014
570 -5908616
571 -4382155
572 -5830040
573 -6882757
574 -5847554
575 -5250975
576 -4838541
577 -6348856
578 -7087717
579 -5261194
580 -5167299
581 -5874968
582 -6575594
583 -6486582
584 -4588998
585 -5264676
586 -6664187
587 -5947159
588 -5438194
589 -5001637
590 -6218648
591 -7142172
592 -5242812
593 -4938666
594 -5866257
595 -6482077
596 -6520337
597 -4628633
598 -4968085
599 -6846457
600 -6504234
601 -5682618
602 -4512434
603 -5235498
604 -7153596
605 -6006092
606 -4976326
607 -5291581
608 -6050190
609 -6992771
610 -5388592
611 -4690122
612 -6235447
613 -6354138
614 -5964809
615 -4911475
616 -4939532
617 -6742696
618 -6073907
619 -5119972
620 -5486982
621 -5987732
622 -6922855
623 -5568724
624 -4434118
625 -5875902
626 -6261493
627 -6028390
628 -5152441
629 -4811696
630 -6651156
631 -6466815
632 -5298914
633 -5384116
634 -5583875
635 -6703028
636 -6018048
637 -4549086
638 -5493854
639 -5955138
640 -6090189
641 -5695350
642 -4912284
643 -6355104
644 -6513629
645 -5282184
646 -5312974
647 -5466023
648 -6477728
649 -6021284
650 -4450807
651 -5610505
652 -6440183
653 -6119809
654 -5420051
655 -4592090
656 -6223591
657 -6861135
658 -5400885
659 -5133904
660 -5192494
661 -6324468
662 -6589789
663 -4811265
664 -5108554
665 -5985613
666 -6201174
667 -5959746
668 -4525098
669 -5474426
670 -6737662
671 -5677599
672 -5243143
673 -5237437
674 -6311118
675 -6835543
676 -4788861
677 -4739093
678 -5959140
679 -6154243
680 -5883732
681 -4520433
682 -5332339
683 -7019677
684 -6076180
685 -5232159
686 -4804542
687 -5622602
688 -6937594
689 -5373149
690 -4556110
691 -5514071
692 -6196506
693 -6527243
694 -4915941
695 -4728007
696 -6604045
697 -6306818
698 -5526621
699 -4922441
700 -5247316
701 -6711870
702 -5606079
703 -4624045
704 -5478114
705 -6029927
706 -6501976
707 -5166239
708 -4554069
709 -6469704
710 -6506962
711 -5511675
712 -4769612
713 -4962942
714 -6829269
715 -6201556
716 -4670225
717 -5172142
718 -5858712
719 -6726940
720 -5687666
721 -4236145
722 -5678800
723 -6394398
724 -6029428
725 -5327768
726 -4677176
727 -6262938
728 -6447908
729 -4988806
730 -5043159
731 -5429987
732 -6436758
733 -5987282
734 -4404679
735 -5624769
736 -6539198
737 -6025589
738 -5369888
739 -4646334
740 -6039399
741 -6453923
742 -4885221
743 -4913545
744 -5364334
745 -6373882
746 -6424272
747 -4647086
748 -5197911
749 -6288858
750 -6138950
751 -5621592
752 -4387642
753 -5418847
754 -6662587
755 -5389138
756 -4910591
757 -5113252
758 -6176463
759 -6729320
760 -4837066
761 -4896574
762 -6151935
763 -6060176
764 -5626409
765 -4476695
766 -5281618
767 -6818104
768 -5691409
769 -4931737
770 -4899663
771 -5754108
772 -6873648
773 -5281199
774 -4591139
775 -5732104
776 -6168913
777 -6236845
778 -4799992
779 -4659201
780 -6435672
781 -6037190
782 -5288917
783 -4990892
784 -5277190
785 -6545718
786 -5538378
787 -4736618
788 -5721073
789 -6018648
790 -6197827
791 -5112577
792 -4653615
793 -6317865
794 -6071956
795 -5193208
796 -5028442
797 -5285778
798 -6621467
799 -5811849
800 -4568773
801 -5474486
802 -5938296
803 -6184668
804 -5239411
805 -4348572
806 -5968465
807 -6247412
808 -5432602
809 -5170626
810 -5065030
811 -6474419
812 -6277565
813 -4734226
814 -5141433
815 -5615447
816 -6141893
817 -5547583
818 -4252708
819 -5710546
820 -6508052
821 -5590195
822 -5136326
823 -4953331
824 -6316501
825 -6350707
826 -4585078
827 -4936167
828 -5657004
829 -6187401
830 -5879473
831 -4347889
832 -5329980
833 -6485784
834 -5829440
835 -5226782
836 -4511809
837 -5744637
838 -6709243
839 -5111252
840 -4782134
841 -5419047
842 -6238299
843 -6330784
844 -4430441
845 -4794197
846 -6303609
847 -5936538
848 -5330963
849 -4486770
850 -5457876
851 -6877780
852 -5488575
853 -4799042
854 -5236132
855 -5937986
856 -6481323
857 -4750346
858 -4452266
859 -6001947
860 -6106059
861 -5749403
862 -4685172
863 -5021458
864 -6762913
865 -5861595
866 -4781243
867 -4905455
868 -5533931
869 -6598966
870 -5295615
871 -4441911
872 -5817114
873 -6167502
874 -5978575
875 -4908388
876 -4655917
877 -6399236
878 -6002003
879 -4861396
880 -4857458
881 -5276475
882 -6510997
883 -5597006
884 -4352523
885 -5586337
886 -6171388
887 -6091249
888 -5078839
889 -4333840
890 -6071916
891 -6301019
892 -5160091
893 -4903561
894 -4980578
895 -6354944
896 -6121429
897 -4540037
898 -5149821
899 -5792968
900 -6086659
901 -5469775
902 -4265512
903 -5669677
904 -6427643
905 -5417225
906 -5046028
907 -4902035
908 -6101733
909 -6201796
910 -4517679
911 -4922069
912 -5690168
913 -6046508
914 -5802432
915 -4489556
916 -5451577
917 -6424064
918 -5515725
919 -5104708
920 -4702328
921 -5717343
922 -6418900
923 -4826879
924 -4759073
925 -5545889
926 -6047866
927 -6088093
928 -4540024
929 -5018674
930 -6355647
931 -5689308
932 -5205927
933 -4725069
934 -5506184
935 -6575108
936 -5166267
937 -4775088
938 -5479688
939 -5816570
940 -6053296
941 -4661616
942 -4741695
943 -6210965
944 -5787218
945 -5305695
946 -4808532
947 -5317338
948 -6694351
949 -5514916
950 -4645516
951 -5248884
952 -5706436
953 -6165114
954 -4832401
955 -4436678
956 -6095983
957 -6029453
958 -5436144
959 -4798554
960 -4919378
961 -6515733
962 -5783172
963 -4574586
964 -5017575
965 -5568212
966 -6364283
967 -5268509
968 -4238792
969 -5784690
970 -6199503
971 -5673027
972 -4889457
973 -4529429
974 -6182474
975 -6056223
976 -4740588
977 -4985729
978 -5459360
979 -6426204
980 -5721702
981 -4218773
982 -5329921
983 -6051590
984 -5776659
985 -5089452
986 -4338386
987 -5926382
988 -6429056
989 -5022940
990 -4861709
991 -5166494
992 -6278332
993 -6086422
994 -4302951
995 -5019906
996 -6007564
997 -5903926
998 -5346212
999 -4279878
1000 -5580884
1001 -6587759
1002 -5282943
1003 -4795102
1004 -4845136
1005 -5926120
1006 -6348108
1007 -4541531
1008 -4694411
1009 -5840957
1010 -6100977
1011 -5821820
1012 -4397031
1013 -5087532
1014 -6488099
1015 -5499561
1016 -4821363
1017 -4672926
1018 -5613548
1019 -6574472
1020 -4987909
1021 -4622129
1022 -5633649
1023 -5950587
1024 -5974781
1025 -4539988
1026 -4638207
1027 -6269498
1028 -5752746
1029 -5093467
1030 -4744211
1031 -5330097
1032 -6622664
1033 -5383250
1034 -4544347
1035 -5368349
1036 -5722684
1037 -5991772
1038 -4768891
1039 -4425558
1040 -6113826
1041 -5962236
1042 -5250721
1043 -4835493
1044 -5049674
1045 -6509017
1046 -5667071
1047 -4449018
1048 -5070203
1049 -5555684
1050 -6155848
1051 -5225017
1052 -4328698
1053 -5833237
1054 -6126080
1055 -5496781
1056 -4950049
1057 -4699789
1058 -6159535
1059 -5925718
1060 -4620539
1061 -5064919
1062 -5492363
1063 -6137051
1064 -5510534
1065 -4272996
1066 -5484351
1067 -6020130
1068 -5461456
1069 -5076037
1070 -4650592
1071 -5987288
1072 -6175826
1073 -4787642
1074 -5016092
1075 -5432118
1076 -6072408
1077 -5706703
1078 -4155649
1079 -5099025
1080 -6055931
1081 -5617729
1082 -5156369
1083 -4480687
1084 -5728888
1085 -6464701
1086 -5026732
1087 -4863838
1088 -5204327
1089 -5887555
1090 -5960225
1091 -4335827
1092 -4825484
1093 -6014771
1094 -5815307
1095 -5468769
1096 -4545120
1097 -5384662
1098 -6504081
1099 -5162804
1100 -4669652
1101 -5009136
1102 -5755718
1103 -6239682
1104 -4660155
1105 -4669313
1106 -5906887
1107 -5809580
1108 -5564301
1109 -4572086
1110 -4995221
1111 -6463713
1112 -5482927
1113 -4711584
1114 -4865269
1115 -5530970
1116 -6433228
1117 -4989199
1118 -4387680
1119 -5652366
1120 -5852257
1121 -5689107
1122 -4615556
1123 -4598311
1124 -6358800
1125 -5868728
1126 -4908459
1127 -4860546
1128 -5278168
1129 -6372958
1130 -5255516
1131 -4242671
1132 -5408573
1133 -5852928
1134 -5889730
1135 -4901854
1136 -4346000
1137 -6117954
1138 -6201820
1139 -5098421
1140 -4731983
1141 -4905636
1142 -6329362
1143 -5777049
1144 -4254203
1145 -5029418
1146 -5736060
1147 -6119779
1148 -5343949
1149 -4204576
1150 -5628497
1151 -6140016
1152 -5186804
1153 -4797721
1154 -4708809
1155 -6103335
1156 -6122320
1157 -4532450
1158 -4969084
1159 -5655384
1160 -6078634
1161 -5549349
1162 -4093665
1163 -5200849
1164 -6170504
1165 -5416447
1166 -4916884
1167 -4491160
1168 -5800477
1169 -6489013
1170 -4861974
1171 -4704872
1172 -5304034
1173 -5975051
1174 -5936167
1175 -4261165
1176 -4809483
1177 -6108365
1178 -5677966
1179 -5245314
1180 -4530123
1181 -5329940
1182 -6334556
1183 -5022991
1184 -4721828
1185 -5223075
1186 -5704984
1187 -6045779
1188 -4635082
1189 -4801039
1190 -6110251
1191 -5739674
1192 -5306421
1193 -4536299
1194 -5009206
1195 -6360689
1196 -5295894
1197 -4611490
1198 -5058218
1199 -5650556
1200 -6331505
1201 -4930869
1202 -4435081
1203 -5820824
1204 -5802761
1205 -5436785
1206 -4618293
1207 -4703877
1208 -6295493
1209 -5664516
1210 -4756687
1211 -5030420
1212 -5435192
1213 -6259461
1214 -5145144
1215 -4230795
1216 -5482050
1217 -5725347
1218 -5571812
1219 -4931469
1220 -4589680
1221 -6147238
1222 -5972247
1223 -4884953
1224 -4903820
1225 -5110327
1226 -6131128
1227 -5434848
1228 -4134704
1229 -5239923
1230 -5839205
1231 -5767071
1232 -5106916
1233 -4379475
1234 -5867288
1235 -6174356
1236 -4991876
1237 -4803829
1238 -4872967
1239 -5978300
1240 -5842631
1241 -4422882
1242 -5162542
1243 -5751988
1244 -5638577
1245 -5227224
1246 -4339901
1247 -5537868
1248 -6145308
1249 -5040902
1250 -4877976
1251 -4923957
1252 -5956043
1253 -6162277
1254 -4464653
1255 -4773020
1256 -5683770
1257 -5860036
1258 -5486233
1259 -4153259
1260 -5046941
1261 -6278796
1262 -5388975
1263 -4958019
1264 -4806562
1265 -5705777
1266 -6308068
1267 -4634801
1268 -4562426
1269 -5567254
1270 -5799928
1271 -5665711
1272 -4352022
1273 -4889431
1274 -6353031
1275 -5587668
1276 -4896453
1277 -4542906
1278 -5279830
1279 -6436850
1280 -5009589
1281 -4331542
1282 -5261128
1283 -5891887
1284 -6184242
1285 -4647283
1286 -4341622
1287 -6046030
1288 -5913929
1289 -5150475
1290 -4396404
1291 -4742072
1292 -6419485
1293 -5622545
1294 -4501681
1295 -5011337
1296 -5531932
1297 -6204424
1298 -5089875
1299 -4233245
1300 -5636228
1301 -5831135
1302 -5374234
1303 -4777174
1304 -4599097
1305 -6129020
1306 -5827738
1307 -4652268
1308 -4955774
1309 -5292798
1310 -6056814
1311 -5348241
1312 -4154708
1313 -5345965
1314 -5867794
1315 -5562925
1316 -5049095
1317 -4518823
1318 -5919371
1319 -6021786
1320 -4667454
1321 -4757629
1322 -5124412
1323 -6018957
1324 -5630353
1325 -4201098
1326 -5231985
1327 -6011583
1328 -5602258
1329 -5076527
1330 -4337892
1331 -5583362
1332 -6143321
1333 -4881330
1334 -4778535
1335 -4982833
1336 -5873527
1337 -6043250
1338 -4463346
1339 -4855959
1340 -5733831
1341 -5616721
1342 -5276239
1343 -4244770
1344 -5224793
1345 -6348537
1346 -5198513
1347 -4750285
1348 -4857309
1349 -5750010
1350 -6258200
1351 -4569449
1352 -4526354
1353 -5577678
1354 -5620485
1355 -5504521
1356 -4479843
1357 -4960803
1358 -6241011
1359 -5420238
1360 -4946550
1361 -4830168
1362 -5295695
1363 -6143619
1364 -4834164
1365 -4435211
1366 -5505190
1367 -5725047
1368 -5712395
1369 -4573605
1370 -4604197
1371 -6188802
1372 -5700828
1373 -4902357
1374 -4647884
1375 -5033028
1376 -6239536
1377 -5192825
1378 -4322033
1379 -5278856
1380 -5683213
1381 -5902724
1382 -4896634
1383 -4374959
1384 -5842530
1385 -5714470
1386 -4982289
1387 -4750484
1388 -4877979
1389 -6176880
1390 -5579515
1391 -4451216
1392 -5168186
1393 -5538066
1394 -5799192
1395 -5029858
1396 -4179812
1397 -5593603
1398 -5889786
1399 -5171346
1400 -4862591
1401 -4742669
1402 -6091085
1403 -5883912
1404 -4337633
1405 -4762174
1406 -5409239
1407 -5960941
1408 -5380214
1409 -4132142
1410 -5371001
1411 -6105662
1412 -5354460
1413 -4862222
1414 -4466052
1415 -5720492
1416 -6038965
1417 -4568043
1418 -4745894
1419 -5297013
1420 -5858161
1421 -5701551
1422 -4310385
1423 -5049004
1424 -5988866
1425 -5462300
1426 -4984225
1427 -4269669
1428 -5342066
1429 -6300117
1430 -4889807
1431 -4554749
1432 -5132762
1433 -5928585
1434 -6048137
1435 -4327121
1436 -4582108
1437 -5901405
1438 -5612635
1439 -5145945
1440 -4318580
1441 -5056795
1442 -6372293
1443 -5245117
1444 -4591809
1445 -4854861
1446 -5495556
1447 -6181982
1448 -4728701
1449 -4340205
1450 -5589203
1451 -5734634
1452 -5559616
1453 -4537351
1454 -4663916
1455 -6223993
1456 -5522199
1457 -4591715
1458 -4671304
1459 -5208786
1460 -6212625
1461 -5068446
1462 -4260743
1463 -5444125
1464 -5769698
1465 -5704986
1466 -4714189
1467 -4320136
1468 -5927649
1469 -5780776
1470 -4831201
1471 -4697459
1472 -4958769
1473 -6119943
1474 -5444802
1475 -4314013
1476 -5193274
1477 -5549573
1478 -5606628
1479 -4936665
1480 -4252226
1481 -5684813
1482 -5905083
1483 -5027087
1484 -4879321
1485 -4885640
1486 -6010235
1487 -5709137
1488 -4243944
1489 -4830652
1490 -5447041
1491 -5729539
1492 -5203383
1493 -4122034
1494 -5398945
1495 -6133816
1496 -5242247
1497 -4903699
1498 -4707047
1499 -5728436
1500 -5833974
1501 -4371435
1502 -4737071
1503 -5349186
1504 -5637888
1505 -5529546
1506 -4390508
1507 -5127610
1508 -5924035
1509 -5230269
1510 -4950881
1511 -4577779
1512 -5440833
1513 -6082514
1514 -4678264
1515 -4652413
1516 -5353751
1517 -5700121
1518 -5622998
1519 -4261324
1520 -4767214
1521 -5997223
1522 -5366818
1523 -4910873
1524 -4530675
1525 -5302449
1526 -6286284
1527 -4975098
1528 -4530367
1529 -5135794
1530 -5518720
1531 -5794603
1532 -4510196
1533 -4461089
1534 -5824646
1535 -5597281
1536 -5195313
1537 -4607619
1538 -4941557
1539 -6202408
1540 -5194811
1541 -4372448
1542 -4910589
1543 -5384635
1544 -5928396
1545 -4762072
1546 -4320084
1547 -5787695
1548 -5813093
1549 -5301421
1550 -4598812
1551 -4598245
1552 -6059675
1553 -5482423
1554 -4368690
1555 -4732018
1556 -5254294
1557 -6054608
1558 -5122378
1559 -4143994
1560 -5473509
1561 -5875769
1562 -5431880
1563 -4689492
1564 -4324466
1565 -5854086
1566 -5804775
1567 -4598475
1568 -4694427
1569 -5058569
1570 -6032033
1571 -5530529
1572 -4107362
1573 -4972239
1574 -5666662
1575 -5548002
1576 -4940702
1577 -4178452
1578 -5606709
1579 -6165362
1580 -4888186
1581 -4597146
1582 -4804763
1583 -5863846
1584 -5763104
1585 -4182644
1586 -4751419
1587 -5642886
1588 -5674158
1589 -5300250
1590 -4246104
1591 -5158645
1592 -6059103
1593 -5099799
1594 -4689360
1595 -4551756
1596 -5481081
1597 -6049264
1598 -4565017
1599 -4590692
1600 -5483587
1601 -5706682
1602 -5500612
1603 -4222862
1604 -4756662
1605 -6019266
1606 -5262955
1607 -4720043
1608 -4531587
1609 -5305865
1610 -6196185
1611 -4844311
1612 -4452563
1613 -5279740
1614 -5575686
1615 -5679851
1616 -4433097
1617 -4394072
1618 -5779344
1619 -5488697
1620 -5003747
1621 -4591165
1622 -4978142
1623 -6162776
1624 -5165314
1625 -4378183
1626 -5052401
1627 -5373907
1628 -5718425
1629 -4736320
1630 -4379579
1631 -5732361
1632 -5581898
1633 -5035026
1634 -4665457
1635 -4743339
1636 -5968522
1637 -5310438
1638 -4333976
1639 -4938406
1640 -5342764
1641 -5813375
1642 -4979810
1643 -4214704
1644 -5557666
1645 -5757717
1646 -5095643
1647 -4621293
1648 -4505797
1649 -5837746
1650 -5612653
1651 -4476637
1652 -4897269
1653 -5256742
1654 -5788365
1655 -5246094
1656 -4109039
1657 -5141425
1658 -5684186
1659 -5234630
1660 -4805812
1661 -4387746
1662 -5660831
1663 -5946920
1664 -4668665
1665 -4759489
1666 -5090872
1667 -5680779
1668 -5400675
1669 -4084784
1670 -4882726
1671 -5697287
1672 -5329852
1673 -4966089
1674 -4392209
1675 -5439340
1676 -6029906
1677 -4763010
1678 -4595253
1679 -4894684
1680 -5559719
1681 -5708610
1682 -4261193
1683 -4607745
1684 -5669383
1685 -5525739
1686 -5141265
1687 -4262829
1688 -5039318
1689 -6109706
1690 -4993860
1691 -4503652
1692 -4748944
1693 -5453109
1694 -5973560
1695 -4571878
1696 -4437375
1697 -5513441
1698 -5507587
1699 -5240562
1700 -4270225
1701 -4639165
1702 -6040217
1703 -5330936
1704 -4627697
1705 -4657489
1706 -5242954
1707 -6114110
1708 -4841016
1709 -4167897
1710 -5231920
1711 -5527666
1712 -5432247
1713 -4445300
1714 -4370320
1715 -5913524
1716 -5586738
1717 -4759269
1718 -4607635
1719 -4902279
1720 -5964507
1721 -5103084
1722 -4110716
1723 -5004229
1724 -5503304
1725 -5659229
1726 -4778623
1727 -4198304
1728 -5682123
1729 -5803411
1730 -4876471
1731 -4524054
1732 -4628135
1733 -5874898
1734 -5449638
1735 -4136437
1736 -4764773
1737 -5403265
1738 -5790171
1739 -5128161
1740 -4063277
1741 -5211487
1742 -5772488
1743 -5101701
1744 -4705003
1745 -4456570
1746 -5640974
1747 -5820007
1748 -4452353
1749 -4638230
1750 -5136701
1751 -5593047
1752 -5298456
1753 -4090432
1754 -4957343
1755 -5786844
1756 -5207093
1757 -4819660
1758 -4422056
1759 -5433540
1760 -5952050
1761 -4590869
1762 -4475823
1763 -4937222
1764 -5472216
1765 -5539540
1766 -4232619
1767 -4661757
1768 -5760784
1769 -5474509
1770 -5030681
1771 -4308432
1772 -5014184
1773 -5971486
1774 -4830570
1775 -4443039
1776 -4831273
1777 -5327167
1778 -5707738
1779 -4537507
1780 -4556601
1781 -5585457
1782 -5364485
1783 -5081110
1784 -4401638
1785 -4741758
1786 -5903523
1787 -5072672
1788 -4499330
1789 -4852780
1790 -5312087
1791 -5839932
1792 -4666736
1793 -4240872
1794 -5397745
1795 -5413973
1796 -5115276
1797 -4439423
1798 -4534052
1799 -5883930
1800 -5344811
1801 -4553090
1802 -4795155
1803 -5112161
1804 -5787005
1805 -4901527
1806 -4136073
1807 -5210353
1808 -5459206
1809 -5263881
1810 -4624041
1811 -4376015
1812 -5742527
1813 -5542796
1814 -4520762
1815 -4555329
1816 -4882885
1817 -5820719
1818 -5226115
1819 -4090916
1820 -5010939
1821 -5564895
1822 -5465748
1823 -4796963
1824 -4114019
1825 -5376820
1826 -5665815
1827 -4677713
1828 -4528707
1829 -4676956
1830 -5675035
1831 -5564696
1832 -4272023
1833 -4817008
1834 -5433346
1835 -5459578
1836 -4982828
1837 -4051953
1838 -5063308
1839 -5729250
1840 -4852535
1841 -4598279
1842 -4616512
1843 -5586225
1844 -5808281
1845 -4320381
1846 -4473505
1847 -5281879
1848 -5529972
1849 -5195619
1850 -4015308
1851 -4778211
1852 -5921090
1853 -5216252
1854 -4665655
1855 -4391549
1856 -5233255
1857 -5924410
1858 -4542707
1859 -4241221
1860 -4993705
1861 -5417736
1862 -5505564
1863 -4334967
1864 -4532083
1865 -5739322
1866 -5314889
1867 -4774703
1868 -4316859
1869 -4864646
1870 -5937685
1871 -4871643
1872 -4228633
1873 -4880409
1874 -5398480
1875 -5686899
1876 -4475597
1877 -4176495
1878 -5520687
1879 -5453937
1880 -4889763
1881 -4302266
1882 -4569993
1883 -5921365
1884 -5279130
1885 -4353746
1886 -4736428
1887 -5135103
1888 -5638734
1889 -4719468
1890 -4027327
1891 -5221704
1892 -5479887
1893 -5129211
1894 -4579634
1895 -4397825
1896 -5692178
1897 -5481533
1898 -4432508
1899 -4584254
1900 -4899652
1901 -5605899
1902 -5033740
1903 -4013011
1904 -4994224
1905 -5538688
1906 -5285237
1907 -4756881
1908 -4249728
1909 -5413958
1910 -5576721
1911 -4489194
1912 -4485838
1913 -4757433
1914 -5530230
1915 -5338730
1916 -4179747
1917 -4864495
1918 -5460076
1919 -5232295
1920 -4834926
1921 -4188783
1922 -5145968
1923 -5617982
1924 -4616971
1925 -4528140
1926 -4743035
1927 -5498666
1928 -5594261
1929 -4244438
1930 -4517694
1931 -5341057
1932 -5328833
1933 -4953208
1934 -4031467
1935 -4829716
1936 -5829609
1937 -4941470
1938 -4522000
1939 -4561379
1940 -5241650
1941 -5677109
1942 -4398542
1943 -4344495
1944 -5168080
1945 -5260148
1946 -5157375
1947 -4259722
1948 -4619388
1949 -5717548
1950 -5069059
1951 -4564694
1952 -4479386
1953 -4973714
1954 -5697502
1955 -4598331
1956 -4217525
1957 -5109697
1958 -5366069
1959 -5343155
1960 -4361299
1961 -4300422
1962 -5569282
1963 -5218143
1964 -4575073
1965 -4396580
1966 -4788212
1967 -5784059
1968 -4930064
1969 -4197205
1970 -4969423
1971 -5305775
1972 -5388395
1973 -4500234
1974 -4104818
1975 -5406312
1976 -5360009
1977 -4657700
1978 -4422806
1979 -4666800
1980 -5799612
1981 -5245579
1982 -4165930
1983 -4690953
1984 -5124623
1985 -5438132
1986 -4740513
1987 -3914742
1988 -5103807
1989 -5578828
1990 -4979448
1991 -4490050
1992 -4352774
1993 -5605387
1994 -5538744
1995 -4206770
1996 -4412698
1997 -4958475
1998 -5487971
1999 -5037838
2000 -3953314
2001 -4896015
2002 -5602282
2003 -5074500
2004 -4591757
2005 -4201348
2006 -5243269
2007 -5637194
2008 -4450942
2009 -4384750
2010 -4789517
2011 -5431236
2012 -5403374
2013 -4073952
2014 -4453999
2015 -5417587
2016 -5245546
2017 -4776190
2018 -4064686
2019 -4916148
2020 -5772524
2021 -4725524
2022 -4391086
2023 -4680132
2024 -5222763
2025 -5427354
2026 -4204282
2027 -4301429
2028 -5270699
2029 -5193302
2030 -4943089
2031 -4286212
2032 -4767589
2033 -5737157
2034 -4869630
2035 -4348047
2036 -4543571
2037 -5034767
2038 -5528691
2039 -4391013
2040 -4121142
2041 -5218927
2042 -5379577
2043 -5113335
2044 -4278071
2045 -4439230
2046 -5703831
2047 -5141518
2048 -4334749
2049 -4335454
2050 -4793550
2051 -5660990
2052 -4789370
2053 -4072144
2054 -4973368
2055 -5343577
2056 -5287534
2057 -4442665
2058 -4127148
2059 -5412497
2060 -5299787
2061 -4499872
2062 -4388771
2063 -4644454
2064 -5597003
2065 -5071870
2066 -4105666
2067 -4746626
2068 -5140540
2069 -5258504
2070 -4683823
2071 -4023080
2072 -5115572
2073 -5443612
2074 -4790625
2075 -4508929
2076 -4401631
2077 -5376410
2078 -5266531
2079 -4114748
2080 -4535038
2081 -5076339
2082 -5297093
2083 -4879712
2084 -4098231
2085 -5027748
2086 -5432009
2087 -4655306
2088 -4438523
2089 -4390426
2090 -5243030
2091 -5343377
2092 -4202311
2093 -4474804
2094 -5057642
2095 -5338438
2096 -5099098
2097 -4034816
2098 -4626197
2099 -5428896
2100 -4886334
2101 -4443229
2102 -4126170
2103 -5018817
2104 -5671139
2105 -4498385
2106 -4340520
2107 -4930412
2108 -5269211
2109 -5188945
2110 -4080124
2111 -4422584
2112 -5378569
2113 -4919677
2114 -4524667
2115 -4221013
2116 -4871958
2117 -5719276
2118 -4702864
2119 -4262990
2120 -4744873
2121 -5143566
2122 -5320659
2123 -4181017
2124 -4093183
2125 -5319372
2126 -5255553
2127 -4766121
2128 -4168156
2129 -4532589
2130 -5670290
2131 -4939164
2132 -4195796
2133 -4527458
2134 -4949755
2135 -5471202
2136 -4560860
2137 -4012239
2138 -5075821
2139 -5278259
2140 -4928371
2141 -4240432
2142 -4206606
2143 -5489057
2144 -5142907
2145 -4244192
2146 -4470219
2147 -4899776
2148 -5529769
2149 -4752367
2150 -3880818
2151 -4823495
2152 -5204480
2153 -4979818
2154 -4406717
2155 -4080261
2156 -5291722
2157 -5415901
2158 -4506910
2159 -4399068
2160 -4586660
2161 -5417046
2162 -5067780
2163 -3840606
2164 -4456613
2165 -5164275
2166 -5149865
2167 -4569908
2168 -3964309
2169 -5127925
2170 -5573663
2171 -4560165
2172 -4322075
2173 -4455756
2174 -5224208
2175 -5195849
2176 -3971953
2177 -4324530
2178 -5059121
2179 -5230046
2180 -4910120
2181 -3993120
2182 -4716186
2183 -5549669
2184 -4826909
2185 -4353171
2186 -4191131
2187 -5000857
2188 -5510371
2189 -4276192
2190 -4150965
2191 -4881870
2192 -5180908
2193 -5039747
2194 -4039086
2195 -4425730
2196 -5387373
2197 -4873586
2198 -4520259
2199 -4350443
2200 -4840505
2201 -5490901
2202 -4473721
2203 -4110221
2204 -4723230
2205 -5027228
2206 -5129450
2207 -4175625
2208 -4222414
2209 -5373625
2210 -5112937
2211 -4594165
2212 -4266445
2213 -4602073
2214 -5503134
2215 -4694897
2216 -4050663
2217 -4553764
2218 -4886622
2219 -5228086
2220 -4478127
2221 -4138755
2222 -5192254
2223 -5163240
2224 -4672365
2225 -4241183
2226 -4302209
2227 -5334654
2228 -4865684
2229 -4061514
2230 -4530506
2231 -4933318
2232 -5305612
2233 -4616118
2234 -4006260
2235 -5051915
2236 -5209350
2237 -4653643
2238 -4221017
2239 -4125629
2240 -5200030
2241 -5107012
2242 -4222355
2243 -4475939
2244 -4801078
2245 -5326277
2246 -4872755
2247 -3852321
2248 -4622888
2249 -5203958
2250 -4864088
2251 -4340597
2252 -3981931
2253 -5106022
2254 -5366898
2255 -4277444
2256 -4297068
2257 -4669936
2258 -5203862
2259 -4995025
2260 -3929751
2261 -4506782
2262 -5185127
2263 -4969686
2264 -4614260
2265 -4011752
2266 -4784781
2267 -5356915
2268 -4408137
2269 -4152481
2270 -4392058
2271 -5088889
2272 -5298271
2273 -4093468
2274 -4270547
2275 -5135176
2276 -5050296
2277 -4672760
2278 -3960587
2279 -4572408
2280 -5407608
2281 -4547156
2282 -4171864
2283 -4397688
2284 -4984042
2285 -5423997
2286 -4301954
2287 -4087020
2288 -4944220
2289 -5067455
2290 -4805836
2291 -3913759
2292 -4194526
2293 -5417575
2294 -4921437
2295 -4284661
2296 -4268968
2297 -4776709
2298 -5486329
2299 -4491091
2300 -3872848
2301 -4677959
2302 -4998001
2303 -4985711
2304 -4148017
2305 -3991588
2306 -5253449
2307 -5155010
2308 -4472887
2309 -4188952
2310 -4405040
2311 -5380918
2312 -4786158
2313 -3877967
2314 -4472792
2315 -4959534
2316 -5150248
2317 -4392546
2318 -3858748
2319 -5022623
2320 -5176133
2321 -4494512
2322 -4196502
2323 -4254754
2324 -5253256
2325 -5035349
2326 -4038531
2327 -4388784
2328 -4814871
2329 -5151429
2330 -4638949
2331 -3742933
2332 -4627042
2333 -5170708
2334 -4662184
2335 -4259371
2336 -4092162
2337 -5167952
2338 -5339085
2339 -4188366
2340 -4245629
2341 -4649637
2342 -5033352
2343 -4791533
2344 -3813832
2345 -4450877
2346 -5135987
2347 -4794290
2348 -4484975
2349 -4078211
2350 -4811579
2351 -5303029
2352 -4316459
2353 -4157533
2354 -4466533
2355 -4930569
2356 -5006029
2357 -3981870
2358 -4309671
2359 -5161242
2360 -4898941
2361 -4536635
2362 -4033068
2363 -4590961
2364 -5276900
2365 -4370860
2366 -4103008
2367 -4467404
2368 -4890509
2369 -5157078
2370 -4150995
2371 -4096203
2372 -4969833
2373 -4891107
2374 -4633469
2375 -4029865
2376 -4320881
2377 -5302531
2378 -4648532
2379 -4129673
2380 -4385748
2381 -4787218
2382 -5234032
2383 -4288813
2384 -3904659
2385 -4830262
2386 -4902546
2387 -4692027
2388 -4146649
2389 -4203587
2390 -5268202
2391 -4859719
2392 -4174278
2393 -4253611
2394 -4541626
2395 -5195448
2396 -4497867
2397 -3789972
2398 -4658615
2399 -4987449
2400 -4848260
2401 -4239884
2402 -4008982
2403 -5162272
2404 -5042083
2405 -4163159
2406 -4127615
2407 -4386917
2408 -5150234
2409 -4723220
2410 -3845284
2411 -4544637
2412 -4995886
2413 -4927733
2414 -4369819
2415 -3795703
2416 -4834448
2417 -5148371
2418 -4316448
2419 -4092485
2420 -4243322
2421 -5171817
2422 -5055592
2423 -3870703
2424 -4254488
2425 -4881385
2426 -4994792
2427 -4539477
2428 -3699099
2429 -4529168
2430 -5196395
2431 -4544398
2432 -4230685
2433 -4134133
2434 -4907971
2435 -5172931
2436 -4017416
2437 -4058775
2438 -4671799
2439 -4958460
2440 -4769190
2441 -3799694
2442 -4340557
2443 -5279516
2444 -4748155
2445 -4231383
2446 -3959028
2447 -4683227
2448 -5308046
2449 -4178086
2450 -3873880
2451 -4490726
2452 -4921535
2453 -5035983
2454 -4020494
2455 -4064993
2456 -5057566
2457 -4858472
2458 -4425331
2459 -3907748
2460 -4283346
2461 -5275165
2462 -4544565
2463 -3980429
2464 -4390756
2465 -4790630
2466 -5084817
2467 -4150442
2468 -3852292
2469 -4875137
2470 -4861443
2471 -4480685
2472 -4011154
2473 -4151398
2474 -5218667
2475 -4761030
2476 -4046525
2477 -4304165
2478 -4614205
2479 -5092388
2480 -4368106
2481 -3725782
2482 -4634341
2483 -4915570
2484 -4690617
2485 -4183638
2486 -3984986
2487 -5042995
2488 -4903121
2489 -4055557
2490 -4180719
2491 -4449450
2492 -5043794
2493 -4599422
2494 -3773995
2495 -4514655
2496 -4916706
2497 -4715028
2498 -4282084
2499 -3873974
2500 -4828696
2501 -4972789
2502 -4098211
2503 -4104634
2504 -4332949
2505 -5017521
2506 -4874006
2507 -3859228
2508 -4334274
2509 -4847225
2510 -4741062
2511 -4399547
2512 -3795408
2513 -4563795
2514 -5041398
2515 -4283096
2516 -4177962
2517 -4273561
2518 -4851192
2519 -4952584
2520 -3927141
2521 -4176660
2522 -4771950
2523 -4719561
2524 -4462115
2525 -3807673
2526 -4466048
2527 -5214527
2528 -4446054
2529 -4095424
2530 -4143090
2531 -4715904
2532 -5033914
2533 -3932382
2534 -3897326
2535 -4701036
2536 -4858287
2537 -4708079
2538 -3883701
2539 -4159978
2540 -5126398
2541 -4641138
2542 -4172834
2543 -4000396
2544 -4420285
2545 -5121925
2546 -4261250
2547 -3862302
2548 -4551537
2549 -4815017
2550 -4827848
2551 -3983173
2552 -3923670
2553 -4991904
2554 -4709072
2555 -4153688
2556 -4008955
2557 -4376487
2558 -5247074
2559 -4495549
2560 -3781324
2561 -4382908
2562 -4742138
2563 -4880476
2564 -4097661
2565 -3691873
2566 -4790073
2567 -4891298
2568 -4381389
2569 -4054428
2570 -4111996
2571 -5115656
2572 -4758111
2573 -3819805
2574 -4174408
2575 -4573746
2576 -4904920
2577 -4314895
2578 -3629946
2579 -4652831
2580 -5035535
2581 -4511752
2582 -4061996
2583 -3889706
2584 -4920548
2585 -4942782
2586 -3878679
2587 -4000695
2588 -4433326
2589 -4960056
2590 -4646729
2591 -3670125
2592 -4359823
2593 -4961656
2594 -4636421
2595 -4211183
2596 -3745303
2597 -4587655
2598 -5019176
2599 -4116926
2600 -4034733
2601 -4309494
2602 -4841711
2603 -4837479
2604 -3761860
2605 -4084627
2606 -4814215
2607 -4657445
2608 -4330555
2609 -3759085
2610 -4447261
2611 -5165139
2612 -4282210
2613 -3949690
2614 -4166875
2615 -4698287
2616 -4941884
2617 -3845119
2618 -3852839
2619 -4690593
2620 -4738537
2621 -4562826
2622 -3873570
2623 -4187643
2624 -5085188
2625 -4486492
2626 -4025919
2627 -4042996
2628 -4409576
2629 -4969612
2630 -4121098
2631 -3836612
2632 -4596243
2633 -4712803
2634 -4622224
2635 -3935962
2636 -3962772
2637 -4988735
2638 -4614941
2639 -4038762
2640 -4016990
2641 -4353127
2642 -5063540
2643 -4322906
2644 -3729542
2645 -4472926
2646 -4692745
2647 -4633592
2648 -4003349
2649 -3775301
2650 -4829867
2651 -4736901
2652 -4178180
2653 -4093886
2654 -4205377
2655 -4969402
2656 -4536519
2657 -3724026
2658 -4233471
2659 -4575303
2660 -4698637
2661 -4196796
2662 -3671873
2663 -4656220
2664 -4863962
2665 -4257399
2666 -4064765
2667 -4062268
2668 -4840477
2669 -4647729
2670 -3672224
2671 -4101924
2672 -4570491
2673 -4749183
2674 -4391473
2675 -3708395
2676 -4505088
2677 -4901296
2678 -4294187
2679 -4036170
2680 -3880557
2681 -4634799
2682 -4838521
2683 -3870196
2684 -4023755
2685 -4469028
2686 -4752276
2687 -4568781
2688 -3686437
2689 -4244371
2690 -4909777
2691 -4390054
2692 -4038782
2693 -3804502
2694 -4554892
2695 -5058558
2696 -3994980
2697 -3830165
2698 -4338225
2699 -4721936
2700 -4699213
2701 -3657677
2702 -3920354
2703 -4876637
2704 -4638603
2705 -4245015
2706 -3782824
2707 -4270518
2708 -5071866
2709 -4232742
2710 -3787958
2711 -4136797
2712 -4520508
2713 -4805475
2714 -3887657
2715 -3775426
2716 -4740628
2717 -4718898
2718 -4408051
2719 -3845728
2720 -4023867
2721 -4993304
2722 -4408560
2723 -3746643
2724 -4002627
2725 -4452449
2726 -4973875
2727 -4118060
2728 -3597858
2729 -4550410
2730 -4745253
2731 -4449123
2732 -3856311
2733 -3780575
2734 -4867937
2735 -4642431
2736 -3921194
2737 -4012479
2738 -4268359
2739 -4933683
2740 -4407793
2741 -3602803
2742 -4248691
2743 -4557477
2744 -4481299
2745 -4033539
2746 -3671300
2747 -4690688
2748 -4825902
2749 -4058472
2750 -3961302
2751 -4113181
2752 -4846972
2753 -4565028
2754 -3547356
2755 -4077714
2756 -4597165
2757 -4593939
2758 -4186481
2759 -3606244
2760 -4468607
2761 -4852292
2762 -4142681
2763 -3967217
2764 -3950178
2765 -4632235
2766 -4759146
2767 -3762112
2768 -3987192
2769 -4521823
2770 -4640876
2771 -4394999
2772 -3590802
2773 -4167680
2774 -4827627
2775 -4221945
2776 -3945288
2777 -3857265
2778 -4528579
2779 -4953936
2780 -3930357
2781 -3847626
2782 -4401745
2783 -4610983
2784 -4521775
2785 -3622550
2786 -3913390
2787 -4773716
2788 -4389335
2789 -4090106
2790 -3861867
2791 -4300424
2792 -4956635
2793 -4112891
2794 -3778011
2795 -4223418
2796 -4433839
2797 -4568524
2798 -3813130
2799 -3861321
2800 -4759013
2801 -4500644
2802 -4167932
2803 -3904478
2804 -4107910
2805 -4854471
2806 -4189506
2807 -3672169
2808 -4118542
2809 -4408345
2810 -4665774
2811 -3931406
2812 -3671071
2813 -4695136
2814 -4650071
2815 -4184063
2816 -3819827
2817 -3905488
2818 -4823725
2819 -4380072
2820 -3686913
2821 -4081084
2822 -4374141
2823 -4695554
2824 -4102004
2825 -3548542
2826 -4415685
2827 -4585857
2828 -4266448
2829 -3950978
2830 -3794393
2831 -4718941
2832 -4641122
2833 -3789515
2834 -3955059
2835 -4268640
2836 -4737448
2837 -4260245
2838 -3383649
2839 -4176448
2840 -4686231
2841 -4392969
2842 -4021906
2843 -3729320
2844 -4619468
2845 -4788644
2846 -3849895
2847 -3827652
2848 -4083111
2849 -4628109
2850 -4510745
2851 -3507075
2852 -3971491
2853 -4630101
2854 -4529664
2855 -4204684
2856 -3609471
2857 -4314429
2858 -4853992
2859 -3987400
2860 -3707072
2861 -3895625
2862 -4537297
2863 -4771118
2864 -3702005
2865 -3814870
2866 -4551191
2867 -4561757
2868 -4292588
2869 -3536129
2870 -3987564
2871 -4842251
2872 -4227711
2873 -3830013
2874 -3839882
2875 -4355894
2876 -4858357
2877 -3903957
2878 -3668335
2879 -4353219
2880 -4469267
2881 -4374801
2882 -3649469
2883 -3820328
2884 -4796522
2885 -4398916
2886 -3926099
2887 -3838806
2888 -4159706
2889 -4822625
2890 -4041322
2891 -3538493
2892 -4175443
2893 -4457881
2894 -4559512
2895 -3821316
2896 -3603483
2897 -4666839
2898 -4576289
2899 -4003918
2900 -3749933
2901 -3917169
2902 -4770669
2903 -4275251
2904 -3574038
2905 -4096691
2906 -4406334
2907 -4590971
2908 -4027784
2909 -3536696
2910 -4420696
2911 -4509930
2912 -4043464
2913 -3823574
2914 -3787334
2915 -4667316
2916 -4542786
2917 -3700253
2918 -3979976
2919 -4296694
2920 -4606134
2921 -4178768
2922 -3388211
2923 -4164593
2924 -4576796
2925 -4154781
2926 -3882594
2927 -3724208
2928 -4567659
2929 -4675088
2930 -3754108
2931 -3882413
2932 -4177056
2933 -4489532
2934 -4306020
2935 -3461225
2936 -4000640
2937 -4593631
2938 -4305050
2939 -4034655
2940 -3622709
2941 -4290668
2942 -4743601
2943 -3867657
2944 -3747135
2945 -4047348
2946 -4474499
2947 -4537513
2948 -3596238
2949 -3835552
2950 -4528368
2951 -4319741
2952 -4086753
2953 -3620108
2954 -4054711
2955 -4700895
2956 -3985547
2957 -3758840
2958 -4008952
2959 -4365508
2960 -4615513
2961 -3712088
2962 -3672469
2963 -4430289
2964 -4316374
2965 -4094182
2966 -3619648
2967 -3940845
2968 -4783328
2969 -4165703
2970 -3735977
2971 -3959620
2972 -4264205
2973 -4636983
2974 -3820922
2975 -3512578
2976 -4301311
2977 -4366712
2978 -4235471
2979 -3718202
2980 -3745902
2981 -4748639
2982 -4401814
2983 -3745125
2984 -3779526
2985 -4062206
2986 -4648200
2987 -3994347
2988 -3410914
2989 -4200196
2990 -4457503
2991 -4352392
2992 -3818766
2993 -3571585
2994 -4564638
2995 -4501077
2996 -3805343
2997 -3747173
2998 -3906828
2999 -4622095
3000 -4277891
3001 -3461693
3002 -4023514
3003 -4426552
3004 -4448808
3005 -3937554
3006 -3362930
3007 -4287438
3008 -4621407
3009 -3945375
3010 -3718572
3011 -3793877
3012 -4593987
3013 -4520186
3014 -3483965
3015 -3782282
3016 -4284908
3017 -4441775
3018 -4118932
3019 -3359769
3020 -4057464
3021 -4662608
3022 -4142106
3023 -3816413
3024 -3641014
3025 -4361652
3026 -4686215
3027 -3652621
3028 -3592631
3029 -4096688
3030 -4433924
3031 -4365660
3032 -3477673
3033 -3845260
3034 -4602267
3035 -4222485
3036 -3882376
3037 -3563215
3038 -4078248
3039 -4674224
3040 -3846535
3041 -3619662
3042 -4024090
3043 -4355466
3044 -4501050
3045 -3625082
3046 -3643673
3047 -4466769
3048 -4269242
3049 -3952138
3050 -3555720
3051 -3889326
3052 -4707851
3053 -4058872
3054 -3624347
3055 -3960681
3056 -4238360
3057 -4516484
3058 -3735160
3059 -3480030
3060 -4303494
3061 -4292773
3062 -4077275
3063 -3686953
3064 -3726404
3065 -4617666
3066 -4237941
3067 -3654152
3068 -3841141
3069 -4076987
3070 -4520692
3071 -3917813
3072 -3412033
3073 -4210683
3074 -4369051
3075 -4153387
3076 -3774355
3077 -3621700
3078 -4492038
3079 -4309985
3080 -3626305
3081 -3765924
3082 -3970703
3083 -4485302
3084 -4130271
3085 -3441563
3086 -4066651
3087 -4364143
3088 -4196734
3089 -3819086
3090 -3438962
3091 -4297789
3092 -4459682
3093 -3716772
3094 -3714405
3095 -3912359
3096 -4491716
3097 -4301876
3098 -3424931
3099 -3885654
3100 -4319697
3101 -4202460
3102 -3899893
3103 -3400538
3104 -4132570
3105 -4577973
3106 -3914495
3107 -3747134
3108 -3776410
3109 -4318310
3110 -4418149
3111 -3477035
3112 -3662910
3113 -4217517
3114 -4248655
3115 -4061976
3116 -3438744
3117 -3972203
3118 -4613097
3119 -3978760
3120 -3700116
3121 -3717511
3122 -4179264
3123 -4471023
3124 -3563826
3125 -3556005
3126 -4194178
3127 -4312624
3128 -4208839
3129 -3495996
3130 -3744297
3131 -4569491
3132 -4100936
3133 -3677495
3134 -3583053
3135 -4035608
3136 -4644310
3137 -3799392
3138 -3426172
3139 -4052228
3140 -4313954
3141 -4312961
3142 -3517607
3143 -3476555
3144 -4437486
3145 -4244888
3146 -3796583
3147 -3582003
3148 -3849148
3149 -4650766
3150 -4083185
3151 -3436158
3152 -3841174
3153 -4139065
3154 -4370181
3155 -3709572
3156 -3324857
3157 -4266391
3158 -4384064
3159 -3955485
3160 -3620276
3161 -3641743
3162 -4529239
3163 -4242475
3164 -3442459
3165 -3703305
3166 -4028545
3167 -4409010
3168 -3957829
3169 -3311324
3170 -4082488
3171 -4409148
3172 -4060851
3173 -3689804
3174 -3454217
3175 -4293274
3176 -4356033
3177 -3541246
3178 -3654774
3179 -3977677
3180 -4432915
3181 -4151711
3182 -3306889
3183 -3853148
3184 -4343996
3185 -4095574
3186 -3767904
3187 -3376553
3188 -4110996
3189 -4495973
3190 -3726029
3191 -3627310
3192 -3838576
3193 -4309405
3194 -4305416
3195 -3380068
3196 -3616860
3197 -4229636
3198 -4141775
3199 -3926238
3200 -3410994
3201 -3951986
3202 -4550975
3203 -3855808
3204 -3591517
3205 -3723612
3206 -4141854
3207 -4354028
3208 -3490058
3209 -3540803
3210 -4203143
3211 -4178083
3212 -4034813
3213 -3478846
3214 -3744610
3215 -4483788
3216 -3978076
3217 -3577120
3218 -3589136
3219 -3964145
3220 -4470447
3221 -3730427
3222 -3459237
3223 -4090662
3224 -4195736
3225 -4119614
3226 -3523365
3227 -3527138
3228 -4368558
3229 -4051804
3230 -3642743
3231 -3656409
3232 -3872954
3233 -4439113
3234 -3873500
3235 -3432357
3236 -3976514
3237 -4104654
3238 -4116771
3239 -3609500
3240 -3420616
3241 -4294211
3242 -4199707
3243 -3709003
3244 -3647812
3245 -3773886
3246 -4414087
3247 -3990720
3248 -3315577
3249 -3824288
3250 -4105164
3251 -4187730
3252 -3740619
3253 -3354597
3254 -4208140
3255 -4340406
3256 -3775760
3257 -3582033
3258 -3604669
3259 -4316738
3260 -4148740
3261 -3316763
3262 -3659603
3263 -4085049
3264 -4276434
3265 -3907184
3266 -3278521
3267 -3996748
3268 -4383313
3269 -3842458
3270 -3561300
3271 -3474640
3272 -4186838
3273 -4342009
3274 -3472814
3275 -3567770
3276 -3979747
3277 -4264415
3278 -4069761
3279 -3224534
3280 -3670367
3281 -4345933
3282 -3998451
3283 -3672546
3284 -3393333
3285 -4031406
3286 -4495877
3287 -3655852
3288 -3478204
3289 -3836070
3290 -4165435
3291 -4162137
3292 -3301543
3293 -3511712
3294 -4286257
3295 -4090117
3296 -3796709
3297 -3413427
3298 -3809534
3299 -4483477
3300 -3809113
3301 -3409408
3302 -3649990
3303 -4043950
3304 -4356148
3305 -3532587
3306 -3342775
3307 -4139785
3308 -4176230
3309 -3929623
3310 -3412822
3311 -3540340
3312 -4390718
3313 -3961072
3314 -3446318
3315 -3615504
3316 -3956468
3317 -4399597
3318 -3729266
3319 -3305677
3320 -4000167
3321 -4108471
3322 -3923684
3323 -3470518
3324 -3395863
3325 -4286524
3326 -4123016
3327 -3539083
3328 -3576525
3329 -3820026
3330 -4402497
3331 -3918708
3332 -3205491
3333 -3779640
3334 -4105594
3335 -4054385
3336 -3591757
3337 -3254989
3338 -4135345
3339 -4289544
3340 -3682960
3341 -3547836
3342 -3617443
3343 -4239230
3344 -4069934
3345 -3266052
3346 -3642488
3347 -4049142
3348 -4120534
3349 -3798761
3350 -3264584
3351 -3933834
3352 -4283896
3353 -3730927
3354 -3554356
3355 -3529125
3356 -4084236
3357 -4179556
3358 -3395126
3359 -3594202
3360 -3973457
3361 -4065885
3362 -3914822
3363 -3285672
3364 -3728714
3365 -4233897
3366 -3789267
3367 -3594198
3368 -3512632
3369 -4013814
3370 -4289272
3371 -3475355
3372 -3479286
3373 -3924429
3374 -4038634
3375 -3931897
3376 -3283140
3377 -3611429
3378 -4279744
3379 -3880239
3380 -3603778
3381 -3488774
3382 -3878844
3383 -4332942
3384 -3585276
3385 -3339524
3386 -3781447
3387 -3996832
3388 -4085431
3389 -3400663
3390 -3427510
3391 -4222901
3392 -4050595
3393 -3680362
3394 -3395157
3395 -3658392
3396 -4338451
3397 -3748317
3398 -3281087
3399 -3680158
3400 -3987047
3401 -4194696
3402 -3538037
3403 -3292310
3404 -4098252
3405 -4070769
3406 -3710087
3407 -3411903
3408 -3502727
3409 -4270547
3410 -3915800
3411 -3334563
3412 -3628859
3413 -3917760
3414 -4226335
3415 -3678131
3416 -3156366
3417 -3893053
3418 -4116072
3419 -3821307
3420 -3468901
3421 -3366270
3422 -4214651
3423 -4140903
3424 -3389097
3425 -3470040
3426 -3757772
3427 -4198337
3428 -3849993
3429 -3117426
3430 -3705280
3431 -4139576
3432 -3943652
3433 -3583883
3434 -3279239
3435 -4037221
3436 -4222561
3437 -3464760
3438 -3389896
3439 -3613154
3440 -4108569
3441 -4026787
3442 -3224629
3443 -3578460
3444 -4105190
3445 -4018324
3446 -3686315
3447 -3167314
3448 -3773998
3449 -4276389
3450 -3614236
3451 -3373303
3452 -3488416
3453 -4047599
3454 -4241715
3455 -3360897
3456 -3396534
3457 -3982602
3458 -4039361
3459 -3784834
3460 -3137057
3461 -3528284
3462 -4265019
3463 -3806245
3464 -3471401
3465 -3459643
3466 -3870416
3467 -4273990
3468 -3508260
3469 -3284301
3470 -3790109
3471 -3949740
3472 -3935659
3473 -3310207
3474 -3362549
3475 -4177390
3476 -3950130
3477 -3568154
3478 -3409442
3479 -3666336
3480 -4234201
3481 -3644489
3482 -3225820
3483 -3701426
3484 -3940893
3485 -4039881
3486 -3455233
3487 -3261440
3488 -4055724
3489 -3976793
3490 -3569755
3491 -3389443
3492 -3528040
3493 -4179084
3494 -3805692
3495 -3270537
3496 -3660084
3497 -3889813
3498 -4049190
3499 -3582834
3500 -3179896
3501 -3880883
3502 -3984869
3503 -3619160
3504 -3423915
3505 -3430107
3506 -4125398
3507 -3992272
3508 -3308035
3509 -3539939
3510 -3796737
3511 -4035376
3512 -3680709
3513 -3104170
3514 -3733866
3515 -4061859
3516 -3715549
3517 -3486715
3518 -3379607
3519 -4021831
3520 -4055499
3521 -3318618
3522 -3430260
3523 -3699090
3524 -3965891
3525 -3801465
3526 -3168293
3527 -3636211
3528 -4086472
3529 -3800319
3530 -3546031
3531 -3284183
3532 -3830910
3533 -4119395
3534 -3394951
3535 -3322211
3536 -3623178
3537 -3987292
3538 -3992120
3539 -3212657
3540 -3434100
3541 -4042289
3542 -3870446
3543 -3570344
3544 -3178956
3545 -3649993
3546 -4220576
3547 -3582445
3548 -3317236
3549 -3540014
3550 -3890701
3551 -4071096
3552 -3319161
3553 -3269076
3554 -3886241
3555 -3876717
3556 -3693284
3557 -3237632
3558 -3488655
3559 -4220351
3560 -3762637
3561 -3343667
3562 -3445491
3563 -3747523
3564 -4088996
3565 -3417109
3566 -3139625
3567 -3812485
3568 -3946474
3569 -3791908
3570 -3281492
3571 -3311757
3572 -4156929
3573 -3907663
3574 -3334495
3575 -3323897
3576 -3611536
3577 -4145653
3578 -3610015
3579 -3107162
3580 -3700362
3581 -3970107
3582 -3907454
3583 -3389145
3584 -3125397
3585 -3933398
3586 -3959308
3587 -3426251
3588 -3324204
3589 -3487965
3590 -4123108
3591 -3855704
3592 -3158053
3593 -3512085
3594 -3864758
3595 -3950182
3596 -3517380
3597 -3016143
3598 -3742466
3599 -4041825
3600 -3553723
3601 -3348599
3602 -3384423
3603 -4022964
3604 -3984793
3605 -3180402
3606 -3354694
3607 -3737577
3608 -3916710
3609 -3692846
3610 -3084212
3611 -3589598
3612 -4064362
3613 -3677897
3614 -3404605
3615 -3247806
3616 -3798252
3617 -4060936
3618 -3304125
3619 -3264068
3620 -3635758
3621 -3921359
3622 -3869869
3623 -3156042
3624 -3424886
3625 -4020039
3626 -3747054
3627 -3440044
3628 -3171088
3629 -3607604
3630 -4093299
3631 -3469844
3632 -3264683
3633 -3565134
3634 -3841514
3635 -3954867
3636 -3264353
3637 -3266027
3638 -3887644
3639 -3768949
3640 -3539828
3641 -3215906
3642 -3471086
3643 -4093102
3644 -3607804
3645 -3274736
3646 -3499251
3647 -3712200
3648 -3925150
3649 -3332325
3650 -3168736
3651 -3822890
3652 -3824994
3653 -3615577
3654 -3298085
3655 -3380236
3656 -4072138
3657 -3705263
3658 -3198262
3659 -3375658
3660 -3634034
3661 -3975891
3662 -3458210
3663 -3082878
3664 -3753876
3665 -3901385
3666 -3697802
3667 -3334018
3668 -3235660
3669 -3942625
3670 -3791613
3671 -3239894
3672 -3330184
3673 -3540012
3674 -3958578
3675 -3635639
3676 -3094114
3677 -3608229
3678 -3859095
3679 -3715625
3680 -3378883
3681 -3106216
3682 -3824456
3683 -3937631
3684 -3329785
3685 -3283897
3686 -3479948
3687 -3961220
3688 -3762198
3689 -3036617
3690 -3412286
3691 -3813933
3692 -3741391
3693 -3465180
3694 -3070691
3695 -3688311
3696 -4029443
3697 -3478169
3698 -3290688
3699 -3348164
3700 -3830245
3701 -3894080
3702 -3100957
3703 -3232255
3704 -3731264
3705 -3832158
3706 -3623157
3707 -3059648
3708 -3487102
3709 -4047343
3710 -3575366
3711 -3270389
3712 -3239164
3713 -3693144
3714 -3996203
3715 -3265195
3716 -3173388
3717 -3656171
3718 -3830949
3719 -3752415
3720 -3099430
3721 -3259975
3722 -3947672
3723 -3651529
3724 -3297055
3725 -3178055
3726 -3568129
3727 -4094797
3728 -3453157
3729 -3115816
3730 -3545741
3731 -3763826
3732 -3797662
3733 -3170293
3734 -3098937
3735 -3853957
3736 -3769243
3737 -3421118
3738 -3191740
3739 -3402250
3740 -4060547
3741 -3622569
3742 -3081650
3743 -3376732
3744 -3668867
3745 -3882276
3746 -3331090
3747 -3008026
3748 -3754382
3749 -3873284
3750 -3528095
3751 -3210134
3752 -3209023
3753 -3910213
3754 -3712052
3755 -3125865
3756 -3294147
3757 -3554769
3758 -3894139
3759 -3552167
3760 -3028587
3761 -3575539
3762 -3836719
3763 -3597047
3764 -3290944
3765 -3089706
3766 -3742663
3767 -3811722
3768 -3205684
3769 -3277255
3770 -3506725
3771 -3862013
3772 -3643225
3773 -2999753
3774 -3415491
3775 -3793614
3776 -3610683
3777 -3365081
3778 -3071280
3779 -3655873
3780 -3943686
3781 -3342713
3782 -3226510
3783 -3372512
3784 -3757052
3785 -3769848
3786 -3033853
3787 -3226006
3788 -3722242
3789 -3687398
3790 -3495108
3791 -3099908
3792 -3523121
3793 -3961040
3794 -3418235
3795 -3212131
3796 -3292954
3797 -3627640
3798 -3804798
3799 -3140847
3800 -3175714
3801 -3681213
3802 -3688821
3803 -3565195
3804 -3104376
3805 -3333613
3806 -3918532
3807 -3494892
3808 -3187927
3809 -3233312
3810 -3562323
3811 -3908816
3812 -3276717
3813 -3083049
3814 -3616907
3815 -3709293
3816 -3595637
3817 -3101100
3818 -3163083
3819 -3854731
3820 -3613426
3821 -3258166
3822 -3246577
3823 -3463050
3824 -3919544
3825 -3415534
3826 -3015463
3827 -3465893
3828 -3646965
3829 -3650217
3830 -3192058
3831 -3049769
3832 -3794554
3833 -3744187
3834 -3308486
3835 -3194923
3836 -3337839
3837 -3869516
3838 -3523980
3839 -2969338
3840 -3348301
3841 -3616264
3842 -3721914
3843 -3343426
3844 -2995617
3845 -3660878
3846 -3793979
3847 -3366589
3848 -3176539
3849 -3185227
3850 -3785425
3851 -3673306
3852 -3006942
3853 -3249270
3854 -3598108
3855 -3767649
3856 -3457263
3857 -2923326
3858 -3486306
3859 -3818904
3860 -3432340
3861 -3184384
3862 -3085820
3863 -3701784
3864 -3852552
3865 -3131354
3866 -3138839
3867 -3460887
3868 -3765812
3869 -3603414
3870 -2889433
3871 -3227708
3872 -3794693
3873 -3591299
3874 -3301105
3875 -3036460
3876 -3538022
3877 -3930009
3878 -3257696
3879 -3071747
3880 -3330332
3881 -3645310
3882 -3685701
3883 -3012495
3884 -3139211
3885 -3738682
3886 -3635510
3887 -3411025
3888 -3039492
3889 -3332525
3890 -3895234
3891 -3376757
3892 -3046851
3893 -3214191
3894 -3568048
3895 -3832195
3896 -3155504
3897 -3009623
3898 -3629405
3899 -3664598
3900 -3465752
3901 -3033436
3902 -3151434
3903 -3831256
3904 -3511514
3905 -3115516
3906 -3197922
3907 -3456220
3908 -3840117
3909 -3331798
3910 -2960980
3911 -3483436
3912 -3612669
3913 -3522403
3914 -3112958
3915 -3021874
3916 -3743756
3917 -3655804
3918 -3201360
3919 -3185408
3920 -3321616
3921 -3775630
3922 -3432834
3923 -2940081
3924 -3371449
3925 -3582609
3926 -3570924
3927 -3257076
3928 -2987261
3929 -3623780
3930 -3694890
3931 -3216496
3932 -3129187
3933 -3203213
3934 -3698112
3935 -3551468
3936 -2951114
3937 -3277365
3938 -3594339
3939 -3634089
3940 -3348398
3941 -2930701
3942 -3472265
3943 -3714686
3944 -3272041
3945 -3132921
3946 -3128223
3947 -3613464
3948 -3688158
3949 -3035640
3950 -3181308
3951 -3502072
3952 -3609606
3953 -3447312
3954 -2907928
3955 -3294086
3956 -3723075
3957 -3360608
3958 -3180532
3959 -3123054
3960 -3555876
3961 -3770121
3962 -3086445
3963 -3068534
3964 -3432058
3965 -3542464
3966 -3471543
3967 -2937133
3968 -3205009
3969 -3747797
3970 -3454191
3971 -3226646
3972 -3089433
3973 -3416376
3974 -3798449
3975 -3184916
3976 -2983321
3977 -3339439
3978 -3549196
3979 -3592178
3980 -2995057
3981 -3042621
3982 -3711270
3983 -3552118
3984 -3222964
3985 -2991321
3986 -3257218
3987 -3834489
3988 -3343299
3989 -2958721
3990 -3267242
3991 -3523230
3992 -3695473
3993 -3112424
3994 -2883321
3995 -3549002
3996 -3585431
3997 -3314983
3998 -3019434
3999 -3089693
4000 -3776413
4001 -3531921
4002 -3032317
4003 -3178359
4004 -3397520
4005 -3696115
4006 -3246787
4007 -2803357
4008 -3377464
4009 -3592820
4010 -3415734
4011 -3107062
4012 -2996374
4013 -3677126
4014 -3639675
4015 -3058848
4016 -3081717
4017 -3271146
4018 -3657987
4019 -3405661
4020 -2806928
4021 -3269933
4022 -3629900
4023 -3501235
4024 -3187939
4025 -2903206
4026 -3514536
4027 -3696189
4028 -3112242
4029 -3027024
4030 -3167334
4031 -3604601
4032 -3575440
4033 -2906030
4034 -3135839
4035 -3539381
4036 -3532047
4037 -3296173
4038 -2837681
4039 -3309027
4040 -3735630
4041 -3249744
4042 -3047847
4043 -3097978
4044 -3531459
4045 -3685335
4046 -2961015
4047 -3002247
4048 -3454810
4049 -3519098
4050 -3355822
4051 -2861254
4052 -3173722
4053 -3743630
4054 -3379541
4055 -3106915
4056 -3038900
4057 -3368696
4058 -3717732
4059 -3091036
4060 -2901963
4061 -3303205
4062 -3485698
4063 -3524495
4064 -2997978
4065 -3025201
4066 -3642681
4067 -3450748
4068 -3156308
4069 -3000488
4070 -3196735
4071 -3673371
4072 -3228980
4073 -2921401
4074 -3279848
4075 -3452118
4076 -3555442
4077 -3094069
4078 -2944099
4079 -3529388
4080 -3436207
4081 -3149429
4082 -3015244
4083 -3111971
4084 -3655491
4085 -3369611
4086 -2957740
4087 -3247592
4088 -3398400
4089 -3535549
4090 -3164108
4091 -2856054
4092 -3422280
4093 -3479408
4094 -3198323
4095 -3045580
4096 -3053767
4097 -3629217
4098 -3472897
4099 -2932726
4100 -3130325
4101 -3350418
4102 -3532680
4103 -3225437
4104 -2776943
4105 -3345595
4106 -3600079
4107 -3288286
4108 -3064668
4109 -2960412
4110 -3515893
4111 -3556733
4112 -2941710
4113 -3025719
4114 -3258975
4115 -3527651
4116 -3392412
4117 -2818202
4118 -3194106
4119 -3569761
4120 -3355463
4121 -3124071
4122 -2862401
4123 -3350868
4124 -3623697
4125 -3041417
4126 -2983826
4127 -3212382
4128 -3525319
4129 -3506865
4130 -2836127
4131 -3033884
4132 -3523386
4133 -3365943
4134 -3132540
4135 -2826046
4136 -3256375
4137 -3720456
4138 -3179006
4139 -2969645
4140 -3138751
4141 -3450012
4142 -3584800
4143 -2885522
4144 -2833297
4145 -3398655
4146 -3433704
4147 -3278591
4148 -2857792
4149 -3071501
4150 -3704011
4151 -3355031
4152 -2988681
4153 -2997740
4154 -3264426
4155 -3628123
4156 -3059058
4157 -2788740
4158 -3305534
4159 -3453148
4160 -3388577
4161 -2933747
4162 -2907881
4163 -3599855
4164 -3418748
4165 -2993286
4166 -2949868
4167 -3154589
4168 -3640733
4169 -3233143
4170 -2793369
4171 -3213546
4172 -3424471
4173 -3444681
4174 -3039993
4175 -2780111
4176 -3420540
4177 -3465952
4178 -3100216
4179 -2984029
4180 -3037870
4181 -3580679
4182 -3394311
4183 -2818586
4184 -3078026
4185 -3340166
4186 -3449575
4187 -3132020
4188 -2732141
4189 -3328959
4190 -3544575
4191 -3176364
4192 -3007741
4193 -2973682
4194 -3480046
4195 -3464029
4196 -2826975
4197 -2961759
4198 -3242422
4199 -3434733
4200 -3292526
4201 -2790604
4202 -3188746
4203 -3551323
4204 -3256435
4205 -3050470
4206 -2870408
4207 -3302072
4208 -3508720
4209 -2918711
4210 -2928246
4211 -3210691
4212 -3417469
4213 -3393383
4214 -2828824
4215 -3062630
4216 -3514452
4217 -3265418
4218 -3054414
4219 -2837650
4220 -3194451
4221 -3579387
4222 -3042266
4223 -2908982
4224 -3153463
4225 -3367059
4226 -3444353
4227 -2860443
4228 -2896025
4229 -3422223
4230 -3320048
4231 -3149365
4232 -2878151
4233 -3072356
4234 -3574341
4235 -3163821
4236 -2918491
4237 -3082404
4238 -3250082
4239 -3451713
4240 -2949333
4241 -2819203
4242 -3358114
4243 -3351973
4244 -3196649
4245 -2906225
4246 -2970619
4247 -3547214
4248 -3231870
4249 -2846748
4250 -3015430
4251 -3211266
4252 -3492815
4253 -3058727
4254 -2778122
4255 -3322961
4256 -3387612
4257 -3212329
4258 -2925463
4259 -2840765
4260 -3453856
4261 -3323919
4262 -2885681
4263 -2959306
4264 -3143435
4265 -3548937
4266 -3235144
4267 -2714323
4268 -3146748
4269 -3380210
4270 -3270289
4271 -2940698
4272 -2715531
4273 -3369005
4274 -3473871
4275 -2967567
4276 -2931048
4277 -3063209
4278 -3489742
4279 -3337398
4280 -2702271
4281 -3002688
4282 -3327476
4283 -3316595
4284 -3083855
4285 -2697321
4286 -3220046
4287 -3532681
4288 -3072623
4289 -2908293
4290 -2928738
4291 -3369246
4292 -3444489
4293 -2753423
4294 -2873234
4295 -3281911
4296 -3380185
4297 -3206011
4298 -2697479
4299 -3054728
4300 -3526699
4301 -3153722
4302 -2915157
4303 -2831858
4304 -3231265
4305 -3544987
4306 -2923243
4307 -2811748
4308 -3183119
4309 -3348679
4310 -3315669
4311 -2738293
4312 -2857478
4313 -3442665
4314 -3234664
4315 -2988795
4316 -2838640
4317 -3109479
4318 -3578661
4319 -3072133
4320 -2784579
4321 -3067654
4322 -3233430
4323 -3351289
4324 -2849620
4325 -2752964
4326 -3353208
4327 -3321033
4328 -3101652
4329 -2866605
4330 -2959014
4331 -3518516
4332 -3170065
4333 -2759314
4334 -2975053
4335 -3164375
4336 -3374738
4337 -2966627
4338 -2724905
4339 -3303907
4340 -3340448
4341 -3112698
4342 -2887200
4343 -2861698
4344 -3412378
4345 -3240709
4346 -2790712
4347 -2943005
4348 -3119701
4349 -3410595
4350 -3110540
4351 -2674092
4352 -3153980
4353 -3348460
4354 -3166206
4355 -2912141
4356 -2751877
4357 -3325463
4358 -3358274
4359 -2847217
4360 -2914031
4361 -3074048
4362 -3371132
4363 -3196018
4364 -2673909
4365 -3029740
4366 -3300198
4367 -3166164
4368 -3002292
4369 -2747481
4370 -3224362
4371 -3423490
4372 -2912028
4373 -2864680
4374 -2979411
4375 -3300567
4376 -3276857
4377 -2674789
4378 -2909449
4379 -3319470
4380 -3252221
4381 -3069474
4382 -2726456
4383 -3100730
4384 -3450982
4385 -2987330
4386 -2832970
4387 -2883949
4388 -3182790
4389 -3384161
4390 -2809504
4391 -2831293
4392 -3242478
4393 -3253146
4394 -3142894
4395 -2724073
4396 -2927804
4397 -3429211
4398 -3063056
4399 -2841400
4400 -2875888
4401 -3140052
4402 -3419014
4403 -2877889
4404 -2761192
4405 -3180533
4406 -3215892
4407 -3158014
4408 -2752918
4409 -2808240
4410 -3394135
4411 -3189285
4412 -2896987
4413 -2842749
4414 -3044737
4415 -3465493
4416 -2991436
4417 -2642519
4418 -3049698
4419 -3225635
4420 -3241240
4421 -2818235
4422 -2709453
4423 -3345226
4424 -3270654
4425 -2921227
4426 -2813890
4427 -2917564
4428 -3420262
4429 -3123077
4430 -2636138
4431 -2951251
4432 -3190456
4433 -3320973
4434 -2952099
4435 -2606136
4436 -3185180
4437 -3333651
4438 -2988379
4439 -2778580
4440 -2772837
4441 -3353967
4442 -3293150
4443 -2712873
4444 -2882526
4445 -3128857
4446 -3312833
4447 -3062833
4448 -2585887
4449 -3014635
4450 -3281438
4451 -3050861
4452 -2870533
4453 -2724806
4454 -3224085
4455 -3381736
4456 -2810731
4457 -2810016
4458 -3022106
4459 -3261991
4460 -3153020
4461 -2578070
4462 -2889099
4463 -3321505
4464 -3141420
4465 -2930672
4466 -2692643
4467 -3106612
4468 -3417842
4469 -2869375
4470 -2737912
4471 -2912290
4472 -3183593
4473 -3288969
4474 -2708338
4475 -2778371
4476 -3243921
4477 -3194490
4478 -3037534
4479 -2674855
4480 -2905793
4481 -3377237
4482 -2968605
4483 -2746350
4484 -2874381
4485 -3125667
4486 -3334707
4487 -2810509
4488 -2717515
4489 -3179906
4490 -3161058
4491 -3042784
4492 -2703060
4493 -2798188
4494 -3353358
4495 -3085526
4496 -2791505
4497 -2847502
4498 -3024124
4499 -3356888
4500 -2905565
4501 -2615747
4502 -3048869
4503 -3154816
4504 -3103671
4505 -2771177
4506 -2721038
4507 -3314544
4508 -3186843
4509 -2821634
4510 -2826419
4511 -2922832
4512 -3279538
4513 -2979355
4514 -2602824
4515 -2977144
4516 -3140936
4517 -3156867
4518 -2885591
4519 -2660733
4520 -3202201
4521 -3234687
4522 -2843464
4523 -2786323
4524 -2842725
4525 -3259488
4526 -3095202
4527 -2601266
4528 -2918897
4529 -3152728
4530 -3170234
4531 -2933671
4532 -2599102
4533 -3067589
4534 -3236588
4535 -2874594
4536 -2801179
4537 -2794249
4538 -3208656
4539 -3242432
4540 -2676136
4541 -2806607
4542 -3075622
4543 -3154573
4544 -2986246
4545 -2539314
4546 -2932987
4547 -3292682
4548 -2965776
4549 -2802523
4550 -2752812
4551 -3146082
4552 -3316929
4553 -2713838
4554 -2701189
4555 -2992194
4556 -3128363
4557 -3099976
4558 -2606037
4559 -2808177
4560 -3276885
4561 -3065881
4562 -2858275
4563 -2677113
4564 -2964133
4565 -3334093
4566 -2827819
4567 -2651431
4568 -2935913
4569 -3131325
4570 -3192762
4571 -2666202
4572 -2710029
4573 -3237532
4574 -3095474
4575 -2857897
4576 -2639450
4577 -2842461
4578 -3338436
4579 -2948273
4580 -2656200
4581 -2876927
4582 -3090558
4583 -3262100
4584 -2756499
4585 -2560293
4586 -3112776
4587 -3154614
4588 -2942289
4589 -2655101
4590 -2717037
4591 -3317358
4592 -3090334
4593 -2673266
4594 -2783334
4595 -2970124
4596 -3249343
4597 -2883963
4598 -2514853
4599 -2984235
4600 -3161459
4601 -3037171
4602 -2768781
4603 -2635213
4604 -3203805
4605 -3173232
4606 -2702416
4607 -2701934
4608 -2858124
4609 -3223755
4610 -3016303
4611 -2526344
4612 -2899117
4613 -3158132
4614 -3075472
4615 -2829226
4616 -2571120
4617 -3060146
4618 -3197839
4619 -2762135
4620 -2708832
4621 -2797855
4622 -3167143
4623 -3148576
4624 -2598224
4625 -2772141
4626 -3082391
4627 -3085172
4628 -2898475
4629 -2509895
4630 -2909682
4631 -3254629
4632 -2884081
4633 -2739394
4634 -2751490
4635 -3088117
4636 -3212352
4637 -2652377
4638 -2681699
4639 -2996975
4640 -3038519
4641 -2972961
4642 -2583854
4643 -2814635
4644 -3228563
4645 -2948519
4646 -2784583
4647 -2717430
4648 -2954588
4649 -3218631
4650 -2713669
4651 -2610753
4652 -2949090
4653 -3068823
4654 -3061938
4655 -2625710
4656 -2704680
4657 -3207780
4658 -2989679
4659 -2763036
4660 -2661244
4661 -2850900
4662 -3227825
4663 -2826671
4664 -2609401
4665 -2922638
4666 -3041371
4667 -3094519
4668 -2688083
4669 -2589706
4670 -3114400
4671 -3021194
4672 -2775342
4673 -2649921
4674 -2776918
4675 -3240110
4676 -2948033
4677 -2592833
4678 -2844905
4679 -2992539
4680 -3099061
4681 -2745853
4682 -2508828
4683 -3026052
4684 -3083484
4685 -2858958
4686 -2701718
4687 -2696168
4688 -3190216
4689 -3046181
4690 -2578501
4691 -2737961
4692 -2909584
4693 -3097406
4694 -2848537
4695 -2485777
4696 -2955280
4697 -3144220
4698 -2902724
4699 -2717290
4700 -2623758
4701 -3094335
4702 -3102577
4703 -2593103
4704 -2670351
4705 -2885589
4706 -3122009
4707 -2990997
4708 -2483134
4709 -2798408
4710 -3121368
4711 -2964428
4712 -2748790
4713 -2503040
4714 -2947381
4715 -3204334
4716 -2711305
4717 -2629084
4718 -2798494
4719 -3098261
4720 -3102280
4721 -2516029
4722 -2664477
4723 -3043534
4724 -2971687
4725 -2811231
4726 -2525540
4727 -2851753
4728 -3226226
4729 -2820016
4730 -2642551
4731 -2736201
4732 -2995381
4733 -3136402
4734 -2576833
4735 -2544472
4736 -2985757
4737 -3028076
4738 -2907844
4739 -2536148
4740 -2708350
4741 -3225052
4742 -2917945
4743 -2612499
4744 -2617269
4745 -2873720
4746 -3185258
4747 -2711539
4748 -2508641
4749 -2924267
4750 -3044575
4751 -2991835
4752 -2592844
4753 -2564105
4754 -3106081
4755 -2965491
4756 -2656450
4757 -2623189
4758 -2784821
4759 -3187189
4760 -2856821
4761 -2504651
4762 -2827963
4763 -2987155
4764 -3019662
4765 -2673906
4766 -2466199
4767 -3001949
4768 -3046832
4769 -2750170
4770 -2642872
4771 -2691367
4772 -3138370
4773 -2961686
4774 -2500778
4775 -2707495
4776 -2899053
4777 -3006175
4778 -2772312
4779 -2463469
4780 -2919910
4781 -3079966
4782 -2808910
4783 -2681383
4784 -2634923
4785 -3032533
4786 -3009379
4787 -2522534
4788 -2652640
4789 -2858525
4790 -3000546
4791 -2875924
4792 -2479584
4793 -2818162
4794 -3083153
4795 -2842934
4796 -2677875
4797 -2534608
4798 -2911901
4799 -3085880
4800 -2606760
4801 -2615716
4802 -2829138
4803 -2995772
4804 -2952616
4805 -2487019
4806 -2692957
4807 -3047486
4808 -2853165
4809 -2701656
4810 -2550332
4811 -2848479
4812 -3118158
4813 -2677340
4814 -2597974
4815 -2807472
4816 -2942889
4817 -2965060
4818 -2499387
4819 -2580177
4820 -3014971
4821 -2915219
4822 -2753254
4823 -2532633
4824 -2760775
4825 -3169039
4826 -2763056
4827 -2518755
4828 -2681496
4829 -2891632
4830 -3042999
4831 -2585955
4832 -2493133
4833 -2964986
4834 -2974943
4835 -2823356
4836 -2554913
4837 -2633110
4838 -3099651
4839 -2834221
4840 -2522979
4841 -2634851
4842 -2820909
4843 -3074440
4844 -2710103
4845 -2466717
4846 -2889688
4847 -2986856
4848 -2852381
4849 -2564157
4850 -2508948
4851 -3031039
4852 -2940003
4853 -2566431
4854 -2594996
4855 -2752237
4856 -3087817
4857 -2821537
4858 -2411448
4859 -2754608
4860 -2957679
4861 -2891889
4862 -2623658
4863 -2430620
4864 -2947194
4865 -3038969
4866 -2643840
4867 -2585250
4868 -2672551
4869 -3039151
4870 -2905003
4871 -2401558
4872 -2640768
4873 -2917280
4874 -2947695
4875 -2727993
4876 -2405720
4877 -2816289
4878 -3067549
4879 -2713278
4880 -2553717
4881 -2555747
4882 -2930768
4883 -3013479
4884 -2492710
4885 -2564437
4886 -2874300
4887 -2975067
4888 -2845051
4889 -2399106
4890 -2662394
4891 -3035414
4892 -2762410
4893 -2574336
4894 -2516192
4895 -2857986
4896 -3079937
4897 -2583420
4898 -2518486
4899 -2803984
4900 -2926271
4901 -2884654
4902 -2439649
4903 -2545523
4904 -2990026
4905 -2838379
4906 -2640019
4907 -2501314
4908 -2731120
4909 -3104615
4910 -2705164
4911 -2476294
4912 -2693192
4913 -2855174
4914 -2942389
4915 -2513364
4916 -2463842
4917 -2942103
4918 -2907641
4919 -2712974
4920 -2520198
4921 -2619252
4922 -3039196
4923 -2756266
4924 -2475561
4925 -2651770
4926 -2790121
4927 -2956571
4928 -2633693
4929 -2445447
4930 -2866080
4931 -2900331
4932 -2737477
4933 -2541266
4934 -2525043
4935 -2972035
4936 -2838042
4937 -2500255
4938 -2618658
4939 -2767740
4940 -2968247
4941 -2707031
4942 -2372939
4943 -2756602
4944 -2891866
4945 -2750794
4946 -2571937
4947 -2483498
4948 -2942615
4949 -2937566
4950 -2536738
4951 -2574654
4952 -2709545
4953 -2940251
4954 -2768192
4955 -2350159
4956 -2648030
4957 -2886731
4958 -2793812
4959 -2625172
4960 -2443092
4961 -2860991
4962 -2999404
4963 -2580325
4964 -2524505
4965 -2624696
4966 -2880740
4967 -2852123
4968 -2392007
4969 -2583560
4970 -2880648
4971 -2831715
4972 -2687159
4973 -2410364
4974 -2731712
4975 -3008485
4976 -2619507
4977 -2490574
4978 -2579660
4979 -2864311
4980 -2947353
4981 -2438627
4982 -2497316
4983 -2863609
4984 -2862535
4985 -2708691
4986 -2371988
4987 -2594592
4988 -3014266
4989 -2723863
4990 -2507700
4991 -2525212
4992 -2778308
4993 -3007938
4994 -2542559
4995 -2406570
4996 -2739730
4997 -2838612
4998 -2801279
4999 -2417835
5000 -2480984
5001 -2977622
5002 -2820555
5003 -2554114
5004 -2486953
5005 -2674096
5006 -3002780
5007 -2616744
5008 -2347884
5009 -2666829
5010 -2826445
5011 -2862154
5012 -2515767
5013 -2417443
5014 -2911869
5015 -2877941
5016 -2590469
5017 -2448272
5018 -2534047
5019 -2957417
5020 -2748459
5021 -2377219
5022 -2591885
5023 -2797922
5024 -2909153
5025 -2606675
5026 -2341687
5027 -2776398
5028 -2894134
5029 -2632347
5030 -2465278
5031 -2468436
5032 -2915051
5033 -2858628
5034 -2414295
5035 -2530678
5036 -2731614
5037 -2901124
5038 -2676116
5039 -2288066
5040 -2641232
5041 -2893012
5042 -2723212
5043 -2534825
5044 -2411511
5045 -2821002
5046 -2930749
5047 -2486661
5048 -2469023
5049 -2629259
5050 -2837504
5051 -2768849
5052 -2344619
5053 -2562401
5054 -2868272
5055 -2756171
5056 -2609471
5057 -2398054
5058 -2703323
5059 -2929077
5060 -2522424
5061 -2437212
5062 -2582917
5063 -2809899
5064 -2864758
5065 -2402661
5066 -2487733
5067 -2850339
5068 -2778874
5069 -2617020
5070 -2353615
5071 -2588679
5072 -2950785
5073 -2621724
5074 -2451811
5075 -2549609
5076 -2755016
5077 -2913100
5078 -2489722
5079 -2402403
5080 -2742488
5081 -2748039
5082 -2658710
5083 -2393149
5084 -2486960
5085 -2923091
5086 -2719612
5087 -2479723
5088 -2521247
5089 -2673603
5090 -2895517
5091 -2531778
5092 -2339904
5093 -2693898
5094 -2757960
5095 -2689305
5096 -2444986
5097 -2447200
5098 -2892915
5099 -2769614
5100 -2484544
5101 -2475058
5102 -2586697
5103 -2880421
5104 -2617055
5105 -2311007
5106 -2619532
5107 -2776366
5108 -2768747
5109 -2516475
5110 -2356899
5111 -2784684
5112 -2797797
5113 -2488343
5114 -2445480
5115 -2534422
5116 -2874077
5117 -2713505
5118 -2334987
5119 -2563114
5120 -2760550
5121 -2773373
5122 -2543572
5123 -2281662
5124 -2688831
5125 -2846724
5126 -2548354
5127 -2444122
5128 -2473842
5129 -2843717
5130 -2831681
5131 -2347803
5132 -2452710
5133 -2693394
5134 -2771727
5135 -2612161
5136 -2266663
5137 -2590779
5138 -2882806
5139 -2637119
5140 -2475353
5141 -2421390
5142 -2747972
5143 -2872148
5144 -2401093
5145 -2376868
5146 -2619165
5147 -2780164
5148 -2711615
5149 -2299102
5150 -2480728
5151 -2879366
5152 -2705665
5153 -2478150
5154 -2338465
5155 -2615991
5156 -2902123
5157 -2492357
5158 -2340648
5159 -2565276
5160 -2764800
5161 -2807145
5162 -2373166
5163 -2369295
5164 -2770653
5165 -2715049
5166 -2547840
5167 -2332848
5168 -2487809
5169 -2896179
5170 -2615444
5171 -2369533
5172 -2510607
5173 -2695989
5174 -2831370
5175 -2442373
5176 -2289388
5177 -2692166
5178 -2734526
5179 -2592043
5180 -2375682
5181 -2432577
5182 -2877464
5183 -2694638
5184 -2370224
5185 -2432061
5186 -2598268
5187 -2829425
5188 -2540323
5189 -2245090
5190 -2604481
5191 -2772159
5192 -2683058
5193 -2436180
5194 -2324867
5195 -2776133
5196 -2764442
5197 -2401062
5198 -2390302
5199 -2507836
5200 -2805125
5201 -2656118
5202 -2291448
5203 -2551602
5204 -2731943
5205 -2677159
5206 -2485386
5207 -2283260
5208 -2652564
5209 -2770670
5210 -2462743
5211 -2411088
5212 -2475683
5213 -2775377
5214 -2731089
5215 -2302620
5216 -2452186
5217 -2689966
5218 -2683148
5219 -2514718
5220 -2250146
5221 -2575830
5222 -2813514
5223 -2529217
5224 -2429956
5225 -2446821
5226 -2700432
5227 -2769525
5228 -2331851
5229 -2378324
5230 -2625432
5231 -2676731
5232 -2606385
5233 -2293549
5234 -2499496
5235 -2812607
5236 -2571818
5237 -2416179
5238 -2388199
5239 -2617282
5240 -2800662
5241 -2387350
5242 -2321256
5243 -2607979
5244 -2696924
5245 -2661629
5246 -2321925
5247 -2400316
5248 -2774784
5249 -2610660
5250 -2423272
5251 -2344067
5252 -2525740
5253 -2821955
5254 -2491631
5255 -2315151
5256 -2555604
5257 -2678037
5258 -2688330
5259 -2348427
5260 -2308700
5261 -2726315
5262 -2652370
5263 -2447643
5264 -2342502
5265 -2468534
5266 -2826286
5267 -2567039
5268 -2278626
5269 -2465281
5270 -2629332
5271 -2714821
5272 -2407404
5273 -2222540
5274 -2661666
5275 -2738433
5276 -2532333
5277 -2354504
5278 -2374095
5279 -2780147
5280 -2662018
5281 -2274500
5282 -2376054
5283 -2561969
5284 -2743424
5285 -2517500
5286 -2216588
5287 -2571550
5288 -2743900
5289 -2570321
5290 -2382188
5291 -2293387
5292 -2678215
5293 -2711814
5294 -2330674
5295 -2354759
5296 -2513350
5297 -2740738
5298 -2618473
5299 -2219289
5300 -2454064
5301 -2710217
5302 -2594513
5303 -2394085
5304 -2235556
5305 -2611940
5306 -2794601
5307 -2404707
5308 -2331114
5309 -2461618
5310 -2703140
5311 -2690985
5312 -2232994
5313 -2341193
5314 -2653201
5315 -2618515
5316 -2488063
5317 -2237926
5318 -2483240
5319 -2801907
5320 -2497813
5321 -2332871
5322 -2372066
5323 -2603237
5324 -2738362
5325 -2311179
5326 -2288693
5327 -2615000
5328 -2660795
5329 -2552557
5330 -2252157
5331 -2379930
5332 -2766728
5333 -2543766
5334 -2323171
5335 -2322915
5336 -2517481
5337 -2769114
5338 -2417754
5339 -2255537
5340 -2551135
5341 -2651865
5342 -2618506
5343 -2294756
5344 -2270190
5345 -2689420
5346 -2600653
5347 -2371190
5348 -2322912
5349 -2453106
5350 -2755943
5351 -2502819
5352 -2240900
5353 -2467742
5354 -2589185
5355 -2621480
5356 -2360556
5357 -2223791
5358 -2635139
5359 -2654206
5360 -2432356
5361 -2340505
5362 -2380733
5363 -2723766
5364 -2564500
5365 -2215569
5366 -2383170
5367 -2551205
5368 -2631048
5369 -2429333
5370 -2214180
5371 -2585293
5372 -2680142
5373 -2449060
5374 -2343776
5375 -2324440
5376 -2641998
5377 -2597137
5378 -2252579
5379 -2369390
5380 -2524242
5381 -2635655
5382 -2501011
5383 -2198321
5384 -2483268
5385 -2683912
5386 -2471880
5387 -2327212
5388 -2266287
5389 -2598004
5390 -2700260
5391 -2292064
5392 -2309252
5393 -2500139
5394 -2647952
5395 -2561679
5396 -2172648
5397 -2355519
5398 -2652906
5399 -2509889
5400 -2380823
5401 -2247320
5402 -2509036
5403 -2732174
5404 -2383229
5405 -2289935
5406 -2417625
5407 -2580599
5408 -2609730
5409 -2230723
5410 -2281777
5411 -2628602
5412 -2569169
5413 -2428644
5414 -2246509
5415 -2433586
5416 -2728393
5417 -2406439
5418 -2226187
5419 -2370534
5420 -2545530
5421 -2667866
5422 -2294796
5423 -2226607
5424 -2601646
5425 -2617050
5426 -2476452
5427 -2224912
5428 -2296064
5429 -2704943
5430 -2496302
5431 -2237506
5432 -2309244
5433 -2491434
5434 -2702611
5435 -2394805
5436 -2184316
5437 -2510787
5438 -2601899
5439 -2504808
5440 -2258414
5441 -2223000
5442 -2644451
5443 -2590535
5444 -2287058
5445 -2285998
5446 -2421105
5447 -2698015
5448 -2479971
5449 -2135839
5450 -2394978
5451 -2588265
5452 -2561537
5453 -2321689
5454 -2162124
5455 -2583047
5456 -2650514
5457 -2348140
5458 -2267806
5459 -2329420
5460 -2626094
5461 -2532443
5462 -2158013
5463 -2328627
5464 -2543064
5465 -2578870
5466 -2423522
5467 -2155200
5468 -2470730
5469 -2651841
5470 -2391512
5471 -2256915
5472 -2253366
5473 -2572239
5474 -2636074
5475 -2207830
5476 -2258064
5477 -2494552
5478 -2593536
5479 -2480091
5480 -2133425
5481 -2350170
5482 -2637824
5483 -2441909
5484 -2300694
5485 -2238688
5486 -2496113
5487 -2683161
5488 -2306524
5489 -2246878
5490 -2409612
5491 -2522714
5492 -2520370
5493 -2177637
5494 -2272260
5495 -2606496
5496 -2497458
5497 -2349780
5498 -2232558
5499 -2419569
5500 -2677006
5501 -2345988
5502 -2194296
5503 -2376618
5504 -2505659
5505 -2563527
5506 -2225722
5507 -2208543
5508 -2579211
5509 -2534893
5510 -2380096
5511 -2217716
5512 -2309912
5513 -2646286
5514 -2419043
5515 -2188188
5516 -2329839
5517 -2461036
5518 -2599578
5519 -2316050
5520 -2166767
5521 -2508906
5522 -2525918
5523 -2400088
5524 -2241127
5525 -2244294
5526 -2608941
5527 -2481333
5528 -2215314
5529 -2311138
5530 -2428581
5531 -2595932
5532 -2368888
5533 -2113436
5534 -2419118
5535 -2538667
5536 -2426816
5537 -2261354
5538 -2198213
5539 -2587366
5540 -2563595
5541 -2227740
5542 -2256817
5543 -2374182
5544 -2557177
5545 -2413368
5546 -2098848
5547 -2360358
5548 -2543155
5549 -2457786
5550 -2321371
5551 -2167801
5552 -2498569
5553 -2593363
5554 -2266310
5555 -2210429
5556 -2292213
5557 -2537614
5558 -2503294
5559 -2119621
5560 -2272236
5561 -2536001
5562 -2515084
5563 -2355680
5564 -2116500
5565 -2382354
5566 -2619876
5567 -2313403
5568 -2202618
5569 -2257994
5570 -2504531
5571 -2580307
5572 -2179186
5573 -2212342
5574 -2466317
5575 -2501199
5576 -2399074
5577 -2109446
5578 -2277608
5579 -2611059
5580 -2396989
5581 -2230113
5582 -2225351
5583 -2442285
5584 -2624383
5585 -2240729
5586 -2121983
5587 -2392977
5588 -2496917
5589 -2463480
5590 -2141978
5591 -2197531
5592 -2591633
5593 -2474190
5594 -2258307
5595 -2180551
5596 -2334234
5597 -2618209
5598 -2331154
5599 -2096106
5600 -2327785
5601 -2473201
5602 -2522539
5603 -2228908
5604 -2131762
5605 -2512794
5606 -2497521
5607 -2287568
5608 -2175179
5609 -2238700
5610 -2584930
5611 -2410456
5612 -2135778
5613 -2288600
5614 -2425309
5615 -2538065
5616 -2288210
5617 -2073954
5618 -2420635
5619 -2518269
5620 -2331217
5621 -2189156
5622 -2181645
5623 -2553741
5624 -2502420
5625 -2158056
5626 -2230419
5627 -2372677
5628 -2515694
5629 -2348604
5630 -2051980
5631 -2335437
5632 -2517327
5633 -2386892
5634 -2253434
5635 -2152155
5636 -2466038
5637 -2546030
5638 -2202817
5639 -2183606
5640 -2291992
5641 -2484567
5642 -2431713
5643 -2082242
5644 -2264447
5645 -2505430
5646 -2430858
5647 -2292148
5648 -2112099
5649 -2366938
5650 -2551070
5651 -2237361
5652 -2170602
5653 -2260368
5654 -2446758
5655 -2496325
5656 -2140875
5657 -2208198
5658 -2454598
5659 -2403187
5660 -2306376
5661 -2101571
5662 -2286130
5663 -2551484
5664 -2299555
5665 -2181598
5666 -2251036
5667 -2415581
5668 -2526029
5669 -2164084
5670 -2124921
5671 -2409713
5672 -2415414
5673 -2344479
5674 -2118919
5675 -2216455
5676 -2563597
5677 -2376450
5678 -2192555
5679 -2218635
5680 -2338613
5681 -2523084
5682 -2211656
5683 -2073431
5684 -2362646
5685 -2425773
5686 -2394659
5687 -2165647
5688 -2153105
5689 -2518105
5690 -2403528
5691 -2183055
5692 -2180803
5693 -2276809
5694 -2514297
5695 -2286829
5696 -2062478
5697 -2325794
5698 -2448887
5699 -2421150
5700 -2195076
5701 -2077187
5702 -2447982
5703 -2444819
5704 -2201291
5705 -2148248
5706 -2226727
5707 -2524641
5708 -2397754
5709 -2061834
5710 -2240214
5711 -2405157
5712 -2441441
5713 -2237299
5714 -2019633
5715 -2364476
5716 -2490252
5717 -2254207
5718 -2165648
5719 -2179662
5720 -2469029
5721 -2470625
5722 -2083536
5723 -2154210
5724 -2340998
5725 -2441189
5726 -2316348
5727 -2016945
5728 -2277090
5729 -2522246
5730 -2325682
5731 -2181549
5732 -2095381
5733 -2378217
5734 -2517987
5735 -2134123
5736 -2101198
5737 -2285793
5738 -2434672
5739 -2407007
5740 -2058162
5741 -2187280
5742 -2478310
5743 -2352856
5744 -2205357
5745 -2061954
5746 -2284011
5747 -2526922
5748 -2212993
5749 -2093319
5750 -2248978
5751 -2406866
5752 -2457013
5753 -2086298
5754 -2086501
5755 -2418494
5756 -2381792
5757 -2248087
5758 -2068952
5759 -2209413
5760 -2537753
5761 -2307495
5762 -2102437
5763 -2189926
5764 -2334752
5765 -2474354
5766 -2164753
5767 -2031318
5768 -2343085
5769 -2388107
5770 -2315562
5771 -2119551
5772 -2136876
5773 -2483260
5774 -2347845
5775 -2118254
5776 -2157298
5777 -2263685
5778 -2448513
5779 -2228450
5780 -2020744
5781 -2316385
5782 -2404389
5783 -2335179
5784 -2144664
5785 -2073287
5786 -2421973
5787 -2388696
5788 -2124245
5789 -2129365
5790 -2209489
5791 -2458715
5792 -2321172
5793 -2021662
5794 -2239242
5795 -2381342
5796 -2350639
5797 -2180526
5798 -2012239
5799 -2327557
5800 -2427285
5801 -2181352
5802 -2153118
5803 -2177218
5804 -2411702
5805 -2372895
5806 -2041649
5807 -2166137
5808 -2333496
5809 -2334447
5810 -2232628
5811 -2014832
5812 -2281627
5813 -2448527
5814 -2216968
5815 -2140788
5816 -2139861
5817 -2357921
5818 -2410455
5819 -2051724
5820 -2102381
5821 -2315421
5822 -2355210
5823 -2291538
5824 -2031741
5825 -2208245
5826 -2451354
5827 -2243664
5828 -2130827
5829 -2089649
5830 -2293584
5831 -2444296
5832 -2104631
5833 -2072675
5834 -2296004
5835 -2365571
5836 -2326558
5837 -2032075
5838 -2119012
5839 -2431673
5840 -2276896
5841 -2130137
5842 -2067601
5843 -2236980
5844 -2482846
5845 -2188968
5846 -2035022
5847 -2228846
5848 -2341707
5849 -2362340
5850 -2054870
5851 -2027529
5852 -2381727
5853 -2338121
5854 -2178430
5855 -2070058
5856 -2165758
5857 -2468596
5858 -2249146
5859 -2017012
5860 -2164516
5861 -2290103
5862 -2377472
5863 -2123216
5864 -1978698
5865 -2334408
5866 -2376238
5867 -2220040
5868 -2071645
5869 -2080721
5870 -2429431
5871 -2318368
5872 -2009659
5873 -2098676
5874 -2252185
5875 -2423966
5876 -2221001
5877 -1953007
5878 -2234732
5879 -2385196
5880 -2269878
5881 -2099495
5882 -1995405
5883 -2336606
5884 -2386646
5885 -2084483
5886 -2078315
5887 -2183742
5888 -2391416
5889 -2308822
5890 -1967340
5891 -2145479
5892 -2342015
5893 -2280598
5894 -2146034
5895 -1984163
5896 -2275506
5897 -2424398
5898 -2128849
5899 -2075362
5900 -2139358
5901 -2340032
5902 -2335800
5903 -1977046
5904 -2072552
5905 -2311337
5906 -2306375
5907 -2204434
5908 -1980454
5909 -2186788
5910 -2434813
5911 -2192780
5912 -2056136
5913 -2078883
5914 -2269183
5915 -2387305
5916 -2041021
5917 -2024945
5918 -2268690
5919 -2308697
5920 -2258182
5921 -2006692
5922 -2102674
5923 -2387621
5924 -2213151
5925 -2069383
5926 -2065424
5927 -2217836
5928 -2406030
5929 -2123505
5930 -2000622
5931 -2228174
5932 -2293821
5933 -2275095
5934 -2023776
5935 -2012171
5936 -2349241
5937 -2265890
5938 -2106210
5939 -2069642
5940 -2155497
5941 -2402491
5942 -2185704
5943 -1987293
5944 -2163764
5945 -2244447
5946 -2281773
5947 -2077331
5948 -1982749
5949 -2312868
5950 -2302244
5951 -2127925
5952 -2062488
5953 -2105774
5954 -2368781
5955 -2218743
5956 -1956678
5957 -2112447
5958 -2247875
5959 -2308158
5960 -2126715
5961 -1947733
5962 -2261647
5963 -2328534
5964 -2142351
5965 -2042368
5966 -2026233
5967 -2315330
5968 -2289044
5969 -2001243
5970 -2084766
5971 -2212613
5972 -2316509
5973 -2192698
5974 -1936469
5975 -2161764
5976 -2315978
5977 -2165665
5978 -2054536
5979 -2003220
5980 -2276971
5981 -2340843
5982 -2019759
5983 -2048094
5984 -2187970
5985 -2294491
5986 -2219602
5987 -1903690
5988 -2083764
5989 -2331160
5990 -2213628
5991 -2093218
5992 -1971770
5993 -2215992
5994 -2400402
5995 -2074999
5996 -1987698
5997 -2103197
5998 -2258068
5999 -2297960
6000 -1954399
6001 -2006457
6002 -2293990
6003 -2259794
6004 -2143496
6005 -1967712
6006 -2115539
6007 -2374718
6008 -2121272
6009 -1977067
6010 -2062447
6011 -2219748
6012 -2326888
6013 -2020949
6014 -1969920
6015 -2261119
6016 -2263576
6017 -2162476
6018 -1952105
6019 -2026740
6020 -2357538
6021 -2195860
6022 -1998247
6023 -2041049
6024 -2173277
6025 -2363509
6026 -2095134
6027 -1918063
6028 -2170250
6029 -2240215
6030 -2201319
6031 -1989411
6032 -1954457
6033 -2311069
6034 -2270701
6035 -2037957
6036 -2014679
6037 -2099678
6038 -2342442
6039 -2156798
6040 -1880246
6041 -2094872
6042 -2246299
6043 -2238287
6044 -2053093
6045 -1917769
6046 -2254158
6047 -2293272
6048 -2070304
6049 -1997712
6050 -2026199
6051 -2283400
6052 -2229256
6053 -1926388
6054 -2044195
6055 -2198105
6056 -2259720
6057 -2130241
6058 -1897389
6059 -2139607
6060 -2288517
6061 -2097913
6062 -2007221
6063 -1989468
6064 -2238879
6065 -2288281
6066 -1966190
6067 -2019453
6068 -2181098
6069 -2232030
6070 -2155333
6071 -1888725
6072 -2069409
6073 -2277927
6074 -2123573
6075 -2033250
6076 -1978391
6077 -2188128
6078 -2320003
6079 -2007941
6080 -1974933
6081 -2113391
6082 -2202837
6083 -2197301
6084 -1916665
6085 -2002132
6086 -2269159
6087 -2171443
6088 -2065983
6089 -1970812
6090 -2107579
6091 -2309010
6092 -2041213
6093 -1946555
6094 -2084805
6095 -2174278
6096 -2227157
6097 -1966518
6098 -1971296
6099 -2249297
6100 -2187894
6101 -2069319
6102 -1947310
6103 -2038810
6104 -2300710
6105 -2095278
6106 -1927359
6107 -2056548
6108 -2171107
6109 -2263079
6110 -2002855
6111 -1903348
6112 -2184835
6113 -2191709
6114 -2090483
6115 -1955670
6116 -1973992
6117 -2281258
6118 -2184216
6119 -1958112
6120 -2018148
6121 -2123279
6122 -2266380
6123 -2057939
6124 -1850199
6125 -2106802
6126 -2198047
6127 -2122240
6128 -1976375
6129 -1938441
6130 -2259021
6131 -2231082
6132 -1965736
6133 -1982937
6134 -2068359
6135 -2242124
6136 -2113331
6137 -1849330
6138 -2060459
6139 -2211706
6140 -2157269
6141 -2026086
6142 -1887326
6143 -2168010
6144 -2255612
6145 -1989448
6146 -1941379
6147 -2017757
6148 -2229203
6149 -2193377
6150 -1868918
6151 -2003508
6152 -2199542
6153 -2178863
6154 -2052026
6155 -1853010
6156 -2077818
6157 -2266615
6158 -2039285
6159 -1947611
6160 -1981253
6161 -2187638
6162 -2254219
6163 -1917472
6164 -1923615
6165 -2134752
6166 -2178829
6167 -2102913
6168 -1857919
6169 -1996590
6170 -2269806
6171 -2108550
6172 -1971006
6173 -1946580
6174 -2117131
6175 -2265668
6176 -1963837
6177 -1880480
6178 -2072532
6179 -2155573
6180 -2157775
6181 -1898820
6182 -1946417
6183 -2247558
6184 -2152035
6185 -1987541
6186 -1914984
6187 -2035935
6188 -2266415
6189 -2017316
6190 -1858302
6191 -2036811
6192 -2152082
6193 -2190208
6194 -1948599
6195 -1879435
6196 -2174929
6197 -2161596
6198 -2020105
6199 -1911175
6200 -1953542
6201 -2236995
6202 -2117863
6203 -1886598
6204 -1992327
6205 -2101327
6206 -2199801
6207 -2003876
6208 -1823503
6209 -2100834
6210 -2172962
6211 -2056826
6212 -1940095
6213 -1924457
6214 -2204670
6215 -2154800
6216 -1893973
6217 -1966602
6218 -2059815
6219 -2169007
6220 -2042758
6221 -1823770
6222 -2054948
6223 -2177647
6224 -2076999
6225 -1979640
6226 -1888032
6227 -2139204
6228 -2180941
6229 -1914513
6230 -1925625
6231 -2020945
6232 -2165553
6233 -2107577
6234 -1841357
6235 -2002896
6236 -2170788
6237 -2086789
6238 -1978332
6239 -1847640
6240 -2068299
6241 -2198177
6242 -1948706
6243 -1904594
6244 -1997735
6245 -2146363
6246 -2158402
6247 -1867553
6248 -1937527
6249 -2135327
6250 -2090605
6251 -2003597
6252 -1839560
6253 -2002481
6254 -2213474
6255 -2010542
6256 -1916850
6257 -1973054
6258 -2104682
6259 -2182426
6260 -1890897
6261 -1876449
6262 -2102771
6263 -2106157
6264 -2036728
6265 -1853944
6266 -1950556
6267 -2222128
6268 -2050566
6269 -1901978
6270 -1920360
6271 -2056905
6272 -2194444
6273 -1931711
6274 -1821129
6275 -2071098
6276 -2126964
6277 -2085964
6278 -1878216
6279 -1881338
6280 -2170072
6281 -2088339
6282 -1908275
6283 -1889064
6284 -1989000
6285 -2203150
6286 -2020025
6287 -1825887
6288 -2001180
6289 -2110286
6290 -2113017
6291 -1908050
6292 -1805818
6293 -2108501
6294 -2134250
6295 -1942988
6296 -1884464
6297 -1951664
6298 -2207349
6299 -2080028
6300 -1811908
6301 -1950260
6302 -2069939
6303 -2107746
6304 -1944398
6305 -1781924
6306 -2061004
6307 -2160913
6308 -1989537
6309 -1899904
6310 -1889861
6311 -2147670
6312 -2133319
6313 -1829241
6314 -1875328
6315 -2028042
6316 -2129462
6317 -2013457
6318 -1779552
6319 -1981363
6320 -2170479
6321 -2029282
6322 -1904833
6323 -1838085
6324 -2064613
6325 -2160631
6326 -1875749
6327 -1860080
6328 -1997170
6329 -2118224
6330 -2086418
6331 -1796552
6332 -1902059
6333 -2126229
6334 -2040947
6335 -1931004
6336 -1819280
6337 -1993852
6338 -2178376
6339 -1944044
6340 -1856911
6341 -1954528
6342 -2071532
6343 -2109132
6344 -1831246
6345 -1833786
6346 -2082712
6347 -2060033
6348 -1980975
6349 -1829269
6350 -1933202
6351 -2178577
6352 -1991789
6353 -1843217
6354 -1913132
6355 -2028141
6356 -2120474
6357 -1870398
6358 -1797188
6359 -2052805
6360 -2076958
6361 -2006737
6362 -1848458
6363 -1871104
6364 -2137406
6365 -2022819
6366 -1850409
6367 -1868913
6368 -1966724
6369 -2126577
6370 -1950643
6371 -1793887
6372 -2006955
6373 -2074075
6374 -2026485
6375 -1871201
6376 -1818717
6377 -2081553
6378 -2049798
6379 -1858040
6380 -1875190
6381 -1947793
6382 -2130234
6383 -1993842
6384 -1777262
6385 -1955074
6386 -2050028
6387 -2020639
6388 -1881951
6389 -1782774
6390 -2048490
6391 -2098653
6392 -1896437
6393 -1865555
6394 -1911741
6395 -2101839
6396 -2046410
6397 -1771924
6398 -1892955
6399 -2033292
6400 -2040382
6401 -1933066
6402 -1774844
6403 -1996523
6404 -2120009
6405 -1928628
6406 -1853164
6407 -1858849
6408 -2047402
6409 -2072124
6410 -1795315
6411 -1847698
6412 -2021521
6413 -2054592
6414 -1982851
6415 -1773244
6416 -1928508
6417 -2122385
6418 -1945499
6419 -1832178
6420 -1815476
6421 -2004080
6422 -2120809
6423 -1852307
6424 -1817312
6425 -1986942
6426 -2052885
6427 -2016479
6428 -1769709
6429 -1839526
6430 -2084015
6431 -1990123
6432 -1869150
6433 -1804257
6434 -1948924
6435 -2148170
6436 -1910938
6437 -1786791
6438 -1931641
6439 -2023352
6440 -2040549
6441 -1790059
6442 -1771641
6443 -2064919
6444 -2039092
6445 -1904394
6446 -1796860
6447 -1886383
6448 -2130037
6449 -1959807
6450 -1764365
6451 -1863307
6452 -1981555
6453 -2067976
6454 -1866548
6455 -1743812
6456 -2003661
6457 -2054914
6458 -1940938
6459 -1806250
6460 -1816800
6461 -2084678
6462 -2001796
6463 -1774466
6464 -1840415
6465 -1958648
6466 -2084754
6467 -1920093
6468 -1726503
6469 -1945873
6470 -2048144
6471 -1945010
6472 -1809905
6473 -1758013
6474 -2035813
6475 -2060064
6476 -1826834
6477 -1816715
6478 -1912393
6479 -2077212
6480 -1984980
6481 -1719381
6482 -1860798
6483 -2019299
6484 -1982803
6485 -1866486
6486 -1744429
6487 -1960842
6488 -2078713
6489 -1872453
6490 -1814378
6491 -1847534
6492 -2003929
6493 -2009210
6494 -1748587
6495 -1821603
6496 -1992590
6497 -2002541
6498 -1924063
6499 -1744484
6500 -1906839
6501 -2077837
6502 -1883186
6503 -1795350
6504 -1815207
6505 -1975651
6506 -2041864
6507 -1790768
6508 -1791548
6509 -1970566
6510 -2004462
6511 -1944308
6512 -1752863
6513 -1834273
6514 -2050269
6515 -1919922
6516 -1812415
6517 -1798606
6518 -1928022
6519 -2067381
6520 -1834912
6521 -1761431
6522 -1930761
6523 -1979363
6524 -1949839
6525 -1755544
6526 -1784665
6527 -2040016
6528 -1959473
6529 -1823826
6530 -1795628
6531 -1891011
6532 -2062712
6533 -1872635
6534 -1727487
6535 -1878816
6536 -1957740
6537 -1980049
6538 -1803618
6539 -1747167
6540 -2004587
6541 -1992220
6542 -1842636
6543 -1787281
6544 -1834552
6545 -2035232
6546 -1909106
6547 -1715749
6548 -1849980
6549 -1958505
6550 -1994305
6551 -1844523
6552 -1725360
6553 -1958400
6554 -1998582
6555 -1849929
6556 -1770260
6557 -1779107
6558 -2016842
6559 -1978320
6560 -1736555
6561 -1810668
6562 -1933703
6563 -2011995
6564 -1880204
6565 -1668739
6566 -1873708
6567 -2001228
6568 -1890011
6569 -1781179
6570 -1749236
6571 -1976861
6572 -2019445
6573 -1780960
6574 -1775635
6575 -1881742
6576 -1983265
6577 -1927856
6578 -1691387
6579 -1816680
6580 -1997192
6581 -1916924
6582 -1822271
6583 -1726535
6584 -1914316
6585 -2040891
6586 -1791349
6587 -1730991
6588 -1833917
6589 -1968989
6590 -1975216
6591 -1711310
6592 -1763244
6593 -1996384
6594 -1965116
6595 -1845408
6596 -1700981
6597 -1827389
6598 -2036219
6599 -1855842
6600 -1727957
6601 -1783853
6602 -1932860
6603 -2019569
6604 -1770418
6605 -1712433
6606 -1926355
6607 -1950655
6608 -1878525
6609 -1703701
6610 -1768763
6611 -2022938
6612 -1905311
6613 -1756509
6614 -1774090
6615 -1881384
6616 -2020752
6617 -1814906
6618 -1673743
6619 -1861808
6620 -1944403
6621 -1911092
6622 -1742628
6623 -1720983
6624 -1988684
6625 -1951423
6626 -1780951
6627 -1752625
6628 -1818649
6629 -2001925
6630 -1859609
6631 -1666616
6632 -1824493
6633 -1929923
6634 -1936677
6635 -1789399
6636 -1696239
6637 -1937627
6638 -1958607
6639 -1791507
6640 -1747112
6641 -1772731
6642 -1961890
6643 -1909309
6644 -1690193
6645 -1792992
6646 -1913616
6647 -1942159
6648 -1820537
6649 -1657089
6650 -1865173
6651 -1969265
6652 -1811722
6653 -1743662
6654 -1744450
6655 -1937650
6656 -1956725
6657 -1720564
6658 -1760719
6659 -1871054
6660 -1923265
6661 -1850927
6662 -1663859
6663 -1808233
6664 -1957604
6665 -1847074
6666 -1768310
6667 -1731566
6668 -1897247
6669 -1977373
6670 -1733649
6671 -1719734
6672 -1839895
6673 -1913399
6674 -1885385
6675 -1671418
6676 -1763368
6677 -1964738
6678 -1876066
6679 -1774420
6680 -1697249
6681 -1832293
6682 -1986868
6683 -1767979
6684 -1694160
6685 -1801497
6686 -1902172
6687 -1935699
6688 -1709743
6689 -1712888
6690 -1935420
6691 -1888983
6692 -1784079
6693 -1687747
6694 -1781360
6695 -1975568
6696 -1814086
6697 -1691158
6698 -1796511
6699 -1878827
6700 -1936655
6701 -1739024
6702 -1663985
6703 -1886091
6704 -1899139
6705 -1808190
6706 -1696805
6707 -1734282
6708 -1975664
6709 -1870626
6710 -1692431
6711 -1740231
6712 -1841600
6713 -1944445
6714 -1764723
6715 -1621027
6716 -1831358
6717 -1915789
6718 -1844688
6719 -1715793
6720 -1689819
6721 -1932804
6722 -1907739
6723 -1708012
6724 -1710981
6725 -1784668
6726 -1940557
6727 -1831812
6728 -1625834
6729 -1786674
6730 -1911389
6731 -1883650
6732 -1745679
6733 -1643618
6734 -1864704
6735 -1946790
6736 -1733319
6737 -1688228
6738 -1750046
6739 -1930232
6740 -1894809
6741 -1644426
6742 -1727373
6743 -1875532
6744 -1880929
6745 -1771625
6746 -1624091
6747 -1793055
6748 -1947184
6749 -1782673
6750 -1703516
6751 -1718544
6752 -1895208
6753 -1931422
6754 -1662154
6755 -1667686
6756 -1840939
6757 -1880380
6758 -1821621
6759 -1624150
6760 -1749781
6761 -1948060
6762 -1828256
6763 -1717889
6764 -1679513
6765 -1820567
6766 -1940609
6767 -1713198
6768 -1644477
6769 -1792324
6770 -1871538
6771 -1863197
6772 -1661561
6773 -1693719
6774 -1913831
6775 -1842038
6776 -1728314
6777 -1664345
6778 -1762650
6779 -1937288
6780 -1759317
6781 -1647498
6782 -1774585
6783 -1847796
6784 -1878544
6785 -1694390
6786 -1652486
6787 -1863126
6788 -1850386
6789 -1748539
6790 -1670762
6791 -1719303
6792 -1921461
6793 -1815830
6794 -1645752
6795 -1734477
6796 -1817884
6797 -1872925
6798 -1711248
6799 -1609421
6800 -1820598
6801 -1872839
6802 -1765249
6803 -1689240
6804 -1685865
6805 -1898835
6806 -1848131
6807 -1648504
6808 -1696944
6809 -1774041
6810 -1870998
6811 -1764860
6812 -1609155
6813 -1784354
6814 -1873664
6815 -1795886
6816 -1700390
6817 -1643657
6818 -1844381
6819 -1869048
6820 -1661928
6821 -1678385
6822 -1760239
6823 -1877451
6824 -1811800
6825 -1606186
6826 -1737766
6827 -1866007
6828 -1791925
6829 -1704846
6830 -1615965
6831 -1801739
6832 -1890683
6833 -1694760
6834 -1664843
6835 -1729997
6836 -1856731
6837 -1848985
6838 -1614461
6839 -1671700
6840 -1842054
6841 -1811601
6842 -1728961
6843 -1610481
6844 -1754883
6845 -1914028
6846 -1736820
6847 -1645449
6848 -1693216
6849 -1813832
6850 -1867139
6851 -1637808
6852 -1623683
6853 -1809744
6854 -1835273
6855 -1768435
6856 -1617304
6857 -1701339
6858 -1901005
6859 -1770991
6860 -1637624
6861 -1653477
6862 -1770921
6863 -1882847
6864 -1680172
6865 -1608296
6866 -1780048
6867 -1841415
6868 -1791518
6869 -1624663
6870 -1636138
6871 -1860647
6872 -1799485
6873 -1653552
6874 -1638698
6875 -1733731
6876 -1899167
6877 -1743336
6878 -1582610
6879 -1733204
6880 -1817447
6881 -1814933
6882 -1642566
6883 -1581617
6884 -1827457
6885 -1845072
6886 -1700654
6887 -1635773
6888 -1688348
6889 -1884707
6890 -1791101
6891 -1586263
6892 -1675230
6893 -1779878
6894 -1822789
6895 -1697243
6896 -1562788
6897 -1775204
6898 -1852048
6899 -1734465
6900 -1647762
6901 -1634991
6902 -1832243
6903 -1821410
6904 -1605336
6905 -1635672
6906 -1753056
6907 -1838192
6908 -1750173
6909 -1558042
6910 -1719896
6911 -1849989
6912 -1748765
6913 -1646248
6914 -1603910
6915 -1784131
6916 -1849618
6917 -1639801
6918 -1626043
6919 -1727847
6920 -1824445
6921 -1789817
6922 -1572071
6923 -1652878
6924 -1810192
6925 -1758523
6926 -1672258
6927 -1582184
6928 -1732820
6929 -1865189
6930 -1686660
6931 -1615696
6932 -1687472
6933 -1790030
6934 -1805069
6935 -1594505
6936 -1604693
6937 -1792295
6938 -1776783
6939 -1697412
6940 -1600097
6941 -1692201
6942 -1866071
6943 -1708919
6944 -1600827
6945 -1650477
6946 -1749152
6947 -1810117
6948 -1627537
6949 -1592694
6950 -1776457
6951 -1782132
6952 -1715121
6953 -1602015
6954 -1639404
6955 -1834891
6956 -1735368
6957 -1604070
6958 -1635592
6959 -1715975
6960 -1828815
6961 -1675825
6962 -1565845
6963 -1737310
6964 -1785120
6965 -1734921
6966 -1602463
6967 -1585878
6968 -1806636
6969 -1770491
6970 -1615519
6971 -1619399
6972 -1690511
6973 -1829363
6974 -1716953
6975 -1539362
6976 -1689260
6977 -1767978
6978 -1739161
6979 -1631129
6980 -1559925
6981 -1776819
6982 -1803352
6983 -1642281
6984 -1615136
6985 -1650647
6986 -1798665
6987 -1742355
6988 -1536880
6989 -1636790
6990 -1754201
6991 -1765644
6992 -1665770
6993 -1541592
6994 -1731350
6995 -1829412
6996 -1663252
6997 -1593854
6998 -1607500
6999 -1768157
7000 -1783315
7001 -1556206
7002 -1598838
7003 -1743879
7004 -1781645
7005 -1710049
7006 -1528993
7007 -1659514
7008 -1810144
7009 -1688990
7010 -1598871
7011 -1583773
7012 -1724719
7013 -1819990
7014 -1602410
7015 -1577457
7016 -1707289
7017 -1766707
7018 -1735662
7019 -1534986
7020 -1594621
7021 -1795334
7022 -1721089
7023 -1628799
7024 -1566245
7025 -1692788
7026 -1828018
7027 -1639261
7028 -1551800
7029 -1652671
7030 -1737390
7031 -1761962
7032 -1566713
7033 -1546767
7034 -1771305
7035 -1755583
7036 -1657726
7037 -1559150
7038 -1631722
7039 -1814002
7040 -1677217
7041 -1538543
7042 -1617072
7043 -1713051
7044 -1785748
7045 -1618026
7046 -1528502
7047 -1720932
7048 -1763183
7049 -1673308
7050 -1566313
7051 -1565116
7052 -1783028
7053 -1721974
7054 -1559873
7055 -1593385
7056 -1685832
7057 -1794888
7058 -1664379
7059 -1503242
7060 -1670808
7061 -1746904
7062 -1682243
7063 -1581488
7064 -1541426
7065 -1748703
7066 -1760151
7067 -1589885
7068 -1587453
7069 -1647053
7070 -1765572
7071 -1698221
7072 -1501303
7073 -1615316
7074 -1725557
7075 -1702240
7076 -1619027
7077 -1524925
7078 -1705065
7079 -1782704
7080 -1608732
7081 -1561978
7082 -1600514
7083 -1734409
7084 -1730117
7085 -1519556
7086 -1582078
7087 -1717975
7088 -1716236
7089 -1649531
7090 -1517306
7091 -1643414
7092 -1766287
7093 -1629380
7094 -1569790
7095 -1581095
7096 -1694831
7097 -1754003
7098 -1559401
7099 -1565891
7100 -1695090
7101 -1709581
7102 -1664479
7103 -1515760
7104 -1594165
7105 -1760627
7106 -1650876
7107 -1575392
7108 -1573739
7109 -1679358
7110 -1773770
7111 -1578514
7112 -1533720
7113 -1662038
7114 -1694148
7115 -1673039
7116 -1516623
7117 -1555870
7118 -1752248
7119 -1687875
7120 -1583972
7121 -1561696
7122 -1636930
7123 -1766465
7124 -1598497
7125 -1499147
7126 -1623416
7127 -1685393
7128 -1697640
7129 -1545471
7130 -1516004
7131 -1734034
7132 -1713772
7133 -1594038
7134 -1531236
7135 -1583488
7136 -1759005
7137 -1653052
7138 -1494073
7139 -1597638
7140 -1686391
7141 -1725142
7142 -1587877
7143 -1478988
7144 -1677563
7145 -1721879
7146 -1607715
7147 -1528809
7148 -1548212
7149 -1741142
7150 -1693171
7151 -1508142
7152 -1562773
7153 -1654853
7154 -1722827
7155 -1614993
7156 -1454176
7157 -1627283
7158 -1722849
7159 -1635050
7160 -1551048
7161 -1512338
7162 -1706661
7163 -1741356
7164 -1523763
7165 -1517189
7166 -1609953
7167 -1708561
7168 -1663042
7169 -1458573
7170 -1570189
7171 -1720674
7172 -1663880
7173 -1580534
7174 -1485869
7175 -1643565
7176 -1743924
7177 -1557098
7178 -1512624
7179 -1570454
7180 -1688214
7181 -1700872
7182 -1500177
7183 -1540674
7184 -1691076
7185 -1673671
7186 -1594061
7187 -1476124
7188 -1586098
7189 -1738089
7190 -1595322
7191 -1505166
7192 -1552573
7193 -1659125
7194 -1729015
7195 -1529349
7196 -1495452
7197 -1653525
7198 -1667842
7199 -1618108
7200 -1483732
7201 -1533576
7202 -1731646
7203 -1634779
7204 -1535551
7205 -1536895
7206 -1611239
7207 -1725586
7208 -1564857
7209 -1460619
7210 -1611244
7211 -1663721
7212 -1648010
7213 -1511767
7214 -1501790
7215 -1704075
7216 -1663674
7217 -1543792
7218 -1513601
7219 -1568364
7220 -1707693
7221 -1599764
7222 -1465796
7223 -1585077
7224 -1655855
7225 -1666984
7226 -1546055
7227 -1472584
7228 -1657440
7229 -1660642
7230 -1545319
7231 -1508601
7232 -1546800
7233 -1698409
7234 -1636210
7235 -1474051
7236 -1565575
7237 -1641953
7238 -1660878
7239 -1566933
7240 -1442801
7241 -1613980
7242 -1680913
7243 -1563551
7244 -1520775
7245 -1518179
7246 -1673991
7247 -1671168
7248 -1480189
7249 -1520068
7250 -1607441
7251 -1657585
7252 -1589825
7253 -1442483
7254 -1574670
7255 -1692938
7256 -1601621
7257 -1529662
7258 -1496413
7259 -1625129
7260 -1684611
7261 -1495337
7262 -1488699
7263 -1583442
7264 -1642876
7265 -1621541
7266 -1462251
7267 -1546486
7268 -1686310
7269 -1606795
7270 -1532596
7271 -1473995
7272 -1591855
7273 -1703054
7274 -1517469
7275 -1474947
7276 -1573213
7277 -1644533
7278 -1650129
7279 -1463225
7280 -1479816
7281 -1653985
7282 -1614287
7283 -1539521
7284 -1463045
7285 -1546213
7286 -1712484
7287 -1579191
7288 -1477083
7289 -1535276
7290 -1618904
7291 -1671456
7292 -1491793
7293 -1429685
7294 -1620824
7295 -1634852
7296 -1572181
7297 -1466931
7298 -1503009
7299 -1701798
7300 -1613956
7301 -1468153
7302 -1500211
7303 -1574787
7304 -1675550
7305 -1527782
7306 -1418945
7307 -1588035
7308 -1645507
7309 -1597542
7310 -1485707
7311 -1454121
7312 -1659610
7313 -1635428
7314 -1478115
7315 -1470986
7316 -1540140
7317 -1678505
7318 -1585185
7319 -1422295
7320 -1544558
7321 -1637182
7322 -1616597
7323 -1506950
7324 -1415587
7325 -1603561
7326 -1655910
7327 -1508295
7328 -1478812
7329 -1509628
7330 -1664484
7331 -1633063
7332 -1434356
7333 -1499433
7334 -1598481
7335 -1613781
7336 -1533478
7337 -1406504
7338 -1557090
7339 -1666543
7340 -1543223
7341 -1486782
7342 -1484615
7343 -1613633
7344 -1650499
7345 -1449412
7346 -1463726
7347 -1569501
7348 -1608906
7349 -1574696
7350 -1428396
7351 -1515612
7352 -1658468
7353 -1564118
7354 -1488442
7355 -1457131
7356 -1566632
7357 -1666727
7358 -1474695
7359 -1440637
7360 -1550999
7361 -1605044
7362 -1600786
7363 -1437686
7364 -1467485
7365 -1639829
7366 -1569103
7367 -1497463
7368 -1446390
7369 -1524946
7370 -1661521
7371 -1515364
7372 -1444363
7373 -1531572
7374 -1590454
7375 -1610900
7376 -1455714
7377 -1430950
7378 -1593196
7379 -1585063
7380 -1511447
7381 -1451370
7382 -1500322
7383 -1656572
7384 -1550790
7385 -1432493
7386 -1497707
7387 -1560950
7388 -1612742
7389 -1476485
7390 -1402868
7391 -1581580
7392 -1599119
7393 -1531218
7394 -1460560
7395 -1468802
7396 -1637521
7397 -1570476
7398 -1433013
7399 -1474198
7400 -1535647
7401 -1610114
7402 -1516141
7403 -1391436
7404 -1545734
7405 -1612061
7406 -1542449
7407 -1457114
7408 -1423178
7409 -1595082
7410 -1599009
7411 -1435544
7412 -1450205
7413 -1516892
7414 -1619591
7415 -1558101
7416 -1390208
7417 -1496820
7418 -1592928
7419 -1544971
7420 -1473584
7421 -1402869
7422 -1559147
7423 -1625869
7424 -1468741
7425 -1438478
7426 -1497119
7427 -1597947
7428 -1581812
7429 -1394595
7430 -1453693
7431 -1583810
7432 -1563152
7433 -1495906
7434 -1398472
7435 -1520088
7436 -1643603
7437 -1495131
7438 -1434935
7439 -1449214
7440 -1565904
7441 -1607870
7442 -1410773
7443 -1409124
7444 -1556181
7445 -1585736
7446 -1535643
7447 -1389226
7448 -1466410
7449 -1627517
7450 -1520945
7451 -1421964
7452 -1425956
7453 -1529194
7454 -1629873
7455 -1455027
7456 -1396135
7457 -1528499
7458 -1575751
7459 -1558526
7460 -1410999
7461 -1412314
7462 -1593141
7463 -1544648
7464 -1451412
7465 -1422956
7466 -1492034
7467 -1634780
7468 -1503763
7469 -1379087
7470 -1490572
7471 -1555925
7472 -1563773
7473 -1427571
7474 -1377522
7475 -1569053
7476 -1568047
7477 -1468107
7478 -1421944
7479 -1448826
7480 -1612270
7481 -1533309
7482 -1379961
7483 -1447741
7484 -1522476
7485 -1574563
7486 -1471098
7487 -1362068
7488 -1532509
7489 -1583842
7490 -1493050
7491 -1426191
7492 -1408046
7493 -1568433
7494 -1560263
7495 -1398041
7496 -1436497
7497 -1509112
7498 -1574430
7499 -1510049
7500 -1360174
7501 -1487049
7502 -1574325
7503 -1497790
7504 -1435121
7505 -1392718
7506 -1536226
7507 -1576524
7508 -1425464
7509 -1425546
7510 -1487142
7511 -1559507
7512 -1525646
7513 -1360288
7514 -1434370
7515 -1559328
7516 -1506229
7517 -1444424
7518 -1390089
7519 -1509241
7520 -1599333
7521 -1443757
7522 -1406852
7523 -1454854
7524 -1534425
7525 -1547483
7526 -1370695
7527 -1396698
7528 -1544562
7529 -1525356
7530 -1475451
7531 -1386669
7532 -1465484
7533 -1599069
7534 -1464800
7535 -1390675
7536 -1426608
7537 -1510085
7538 -1564553
7539 -1396557
7540 -1385803
7541 -1530766
7542 -1533399
7543 -1479882
7544 -1382478
7545 -1423304
7546 -1577116
7547 -1487692
7548 -1395007
7549 -1418461
7550 -1489212
7551 -1570953
7552 -1436593
7553 -1360702
7554 -1498248
7555 -1527713
7556 -1492082
7557 -1375940
7558 -1375630
7559 -1564911
7560 -1517365
7561 -1404570
7562 -1409575
7563 -1465456
7564 -1577026
7565 -1461621
7566 -1333437
7567 -1458182
7568 -1518267
7569 -1506864
7570 -1405431
7571 -1353629
7572 -1531586
7573 -1551472
7574 -1418604
7575 -1389606
7576 -1424476
7577 -1555539
7578 -1500429
7579 -1334835
7580 -1414067
7581 -1507257
7582 -1529801
7583 -1440250
7584 -1339520
7585 -1483042
7586 -1555301
7587 -1437636
7588 -1381079
7589 -1386942
7590 -1532341
7591 -1534642
7592 -1360427
7593 -1394030
7594 -1497383
7595 -1529943
7596 -1462749
7597 -1326000
7598 -1430695
7599 -1552541
7600 -1458540
7601 -1392138
7602 -1366582
7603 -1497064
7604 -1571728
7605 -1386013
7606 -1369294
7607 -1456285
7608 -1511331
7609 -1494249
7610 -1332265
7611 -1386892
7612 -1540130
7613 -1495299
7614 -1414108
7615 -1352912
7616 -1451486
7617 -1570242
7618 -1414996
7619 -1344245
7620 -1419585
7621 -1483956
7622 -1516473
7623 -1358846
7624 -1359451
7625 -1521677
7626 -1498798
7627 -1428816
7628 -1353216
7629 -1405372
7630 -1541673
7631 -1444112
7632 -1349342
7633 -1405243
7634 -1473281
7635 -1531306
7636 -1396150
7637 -1332550
7638 -1489888
7639 -1498239
7640 -1443761
7641 -1354240
7642 -1359885
7643 -1532701
7644 -1480222
7645 -1362512
7646 -1394478
7647 -1449389
7648 -1534675
7649 -1424622
7650 -1313017
7651 -1440813
7652 -1491318
7653 -1452426
7654 -1379822
7655 -1340460
7656 -1503516
7657 -1506166
7658 -1377911
7659 -1377727
7660 -1412686
7661 -1509359
7662 -1453407
7663 -1311526
7664 -1411004
7665 -1487865
7666 -1465936
7667 -1399563
7668 -1334505
7669 -1473298
7670 -1507172
7671 -1377128
7672 -1356964
7673 -1388276
7674 -1494389
7675 -1478370
7676 -1323140
7677 -1390091
7678 -1484666
7679 -1479926
7680 -1416594
7681 -1313498
7682 -1432739
7683 -1520313
7684 -1396855
7685 -1362768
7686 -1373388
7687 -1475916
7688 -1505418
7689 -1338958
7690 -1357868
7691 -1463834
7692 -1473513
7693 -1428037
7694 -1300971
7695 -1388257
7696 -1522246
7697 -1430025
7698 -1364689
7699 -1359085
7700 -1450751
7701 -1515896
7702 -1359542
7703 -1325263
7704 -1429476
7705 -1462833
7706 -1444433
7707 -1318149
7708 -1359638
7709 -1512022
7710 -1452158
7711 -1362156
7712 -1341995
7713 -1416417
7714 -1519166
7715 -1382395
7716 -1307947
7717 -1404645
7718 -1467359
7719 -1473963
7720 -1345966
7721 -1318730
7722 -1485032
7723 -1467988
7724 -1370860
7725 -1319483
7726 -1366202
7727 -1517777
7728 -1425532
7729 -1308509
7730 -1382267
7731 -1451701
7732 -1485465
7733 -1364807
7734 -1285266
7735 -1443653
7736 -1471839
7737 -1392352
7738 -1334850
7739 -1337454
7740 -1496624
7741 -1464863
7742 -1323472
7743 -1351761
7744 -1419276
7745 -1482191
7746 -1397615
7747 -1272998
7748 -1400081
7749 -1471426
7750 -1421765
7751 -1347891
7752 -1315847
7753 -1467345
7754 -1479786
7755 -1330063
7756 -1331830
7757 -1387846
7758 -1473139
7759 -1432432
7760 -1280468
7761 -1372695
7762 -1476529
7763 -1440769
7764 -1361268
7765 -1292186
7766 -1418911
7767 -1491730
7768 -1351451
7769 -1313682
7770 -1362713
7771 -1457232
7772 -1466515
7773 -1300785
7774 -1328379
7775 -1446104
7776 -1438323
7777 -1382505
7778 -1285453
7779 -1375087
7780 -1488916
7781 -1384019
7782 -1332226
7783 -1350373
7784 -1427658
7785 -1471710
7786 -1317457
7787 -1297233
7788 -1420672
7789 -1432878
7790 -1398395
7791 -1297613
7792 -1348754
7793 -1488104
7794 -1410275
7795 -1329709
7796 -1336468
7797 -1393971
7798 -1468839
7799 -1338640
7800 -1286278
7801 -1402242
7802 -1434473
7803 -1423674
7804 -1312694
7805 -1312370
7806 -1464433
7807 -1418866
7808 -1333219
7809 -1319546
7810 -1368237
7811 -1473245
7812 -1379628
7813 -1281144
7814 -1381291
7815 -1428398
7816 -1427290
7817 -1333601
7818 -1286105
7819 -1430959
7820 -1428115
7821 -1336276
7822 -1312911
7823 -1343400
7824 -1464916
7825 -1404941
7826 -1279189
7827 -1349590
7828 -1414449
7829 -1429051
7830 -1343515
7831 -1262714
7832 -1396630
7833 -1444307
7834 -1360396
7835 -1315809
7836 -1321022
7837 -1449562
7838 -1428463
7839 -1278488
7840 -1312728
7841 -1387643
7842 -1424845
7843 -1364081
7844 -1262830
7845 -1371312
7846 -1459959
7847 -1375830
7848 -1315205
7849 -1291555
7850 -1414209
7851 -1443667
7852 -1286290
7853 -1285373
7854 -1375693
7855 -1432940
7856 -1398023
7857 -1263203
7858 -1329710
7859 -1440891
7860 -1390576
7861 -1324353
7862 -1271699
7863 -1377138
7864 -1460905
7865 -1320026
7866 -1287534
7867 -1354672
7868 -1421909
7869 -1423859
7870 -1266741
7871 -1283961
7872 -1419246
7873 -1399561
7874 -1333576
7875 -1260134
7876 -1348913
7877 -1471533
7878 -1355733
7879 -1275222
7880 -1327400
7881 -1399314
7882 -1431688
7883 -1285574
7884 -1256304
7885 -1402509
7886 -1412399
7887 -1364566
7888 -1277472
7889 -1304060
7890 -1450697
7891 -1385380
7892 -1278962
7893 -1293543
7894 -1360753
7895 -1442615
7896 -1329101
7897 -1244010
7898 -1373105
7899 -1410643
7900 -1376979
7901 -1282686
7902 -1266555
7903 -1420411
7904 -1397818
7905 -1283062
7906 -1283317
7907 -1329041
7908 -1434540
7909 -1358015
7910 -1248735
7911 -1338005
7912 -1397394
7913 -1390068
7914 -1303823
7915 -1235234
7916 -1388795
7917 -1421852
7918 -1315413
7919 -1286133
7920 -1309189
7921 -1428499
7922 -1389653
7923 -1242150
7924 -1298467
7925 -1376716
7926 -1387341
7927 -1320486
7928 -1241318
7929 -1360317
7930 -1430559
7931 -1336232
7932 -1290209
7933 -1284682
7934 -1388029
7935 -1401987
7936 -1254575
7937 -1273422
7938 -1355810
7939 -1391721
7940 -1360057
7941 -1238159
7942 -1316065
7943 -1417654
7944 -1342875
7945 -1286514
7946 -1275664
7947 -1351494
7948 -1415920
7949 -1282425
7950 -1272672
7951 -1347450
7952 -1388205
7953 -1365454
7954 -1253060
7955 -1280042
7956 -1404575
7957 -1349240
7958 -1293321
7959 -1264016
7960 -1333811
7961 -1426105
7962 -1309751
7963 -1254401
7964 -1326976
7965 -1368452
7966 -1377751
7967 -1252312
7968 -1248593
7969 -1387904
7970 -1368027
7971 -1306718
7972 -1259722
7973 -1310789
7974 -1418114
7975 -1330910
7976 -1243967
7977 -1301031
7978 -1350560
7979 -1380432
7980 -1278116
7981 -1233800
7982 -1372950
7983 -1376349
7984 -1319182
7985 -1254602
7986 -1276332
7987 -1400209
7988 -1343564
7989 -1238181
7990 -1279488
7991 -1333473
7992 -1393095
7993 -1306611
7994 -1223464
7995 -1337355
7996 -1391796
7997 -1326724
7998 -1262168
7999 -1242847
8000 -1379544
8001 -1375438
8002 -1241810
8003 -1255098
8004 -1321395
8005 -1397203
8006 -1336635
8007 -1204943
8008 -1300574
8009 -1374627
8010 -1338403
8011 -1269881
8012 -1218597
8013 -1350749
8014 -1406992
8015 -1269951
8016 -1253590
8017 -1294673
8018 -1379505
8019 -1357624
8020 -1212591
8021 -1254933
8022 -1365110
8023 -1349668
8024 -1293746
8025 -1211339
8026 -1317705
8027 -1401624
8028 -1295547
8029 -1240454
8030 -1262306
8031 -1345846
8032 -1380134
8033 -1230081
8034 -1235673
8035 -1345984
8036 -1366160
8037 -1316630
8038 -1210594
8039 -1267347
8040 -1395870
8041 -1318728
8042 -1243268
8043 -1242281
8044 -1324637
8045 -1385315
8046 -1269013
8047 -1216435
8048 -1318574
8049 -1348344
8050 -1331999
8051 -1214622
8052 -1230416
8053 -1365096
8054 -1340358
8055 -1257692
8056 -1235722
8057 -1292066
8058 -1402738
8059 -1293032
8060 -1215103
8061 -1282379
8062 -1336302
8063 -1342181
8064 -1243197
8065 -1210735
8066 -1354357
8067 -1351811
8068 -1277114
8069 -1232757
8070 -1262271
8071 -1377396
8072 -1314775
8073 -1205665
8074 -1267078
8075 -1325473
8076 -1355431
8077 -1267833
8078 -1207081
8079 -1320642
8080 -1356228
8081 -1280470
8082 -1232062
8083 -1227125
8084 -1360314
8085 -1333137
8086 -1217739
8087 -1247862
8088 -1311176
8089 -1352108
8090 -1298407
8091 -1187731
8092 -1293688
8093 -1344756
8094 -1291251
8095 -1234600
8096 -1221534
8097 -1328266
8098 -1360238
8099 -1230694
8100 -1245092
8101 -1279937
8102 -1346047
8103 -1303934
8104 -1192234
8105 -1253656
8106 -1348906
8107 -1299455
8108 -1263646
8109 -1206868
8110 -1324408
8111 -1350286
8112 -1256638
8113 -1209278
8114 -1279069
8115 -1303037
8116 -1337941
8117 -1171807
8118 -1258792
8119 -1298505
8120 -1381514
8121 -1095741
$$ Imaginary data points
##PAGE= N=2
##DATA TABLE= (X++(I..I)), XYDATA
0  3487032
1  7236077
2  4101894
3  2139589
4  1955935
5  3759479
6  3681715
7   843040
8  1105442
9  2569783
10  3288649
11  3061232
12   858019
13  1899330
14  3627207
15  2666795
16  2237774
17  1862154
18  2967664
19  3849487
20  1223539
21   669292
22  1884989
23  2721350
24  2973240
25  1190051
26  1860598
27  3717153
28  2453170
29  1702531
30  1187225
31  1819952
32  3222030
33  1721852
34  1198774
35  2127961
36  2476718
37  3068589
38  1397557
39  1094065
40  2847902
41  2172555
42  1631773
43  1373069
44  1663880
45  3026989
46  1507051
47   732987
48  1963664
49  2228196
50  2593401
51  1209176
52   745250
53  2971881
54  2653690
55  1531230
56   772102
57   945149
58  3163853
59  2221030
60   237609
61   986901
62  1901159
63  3032919
64  1757050
65   181148
66  1953866
67  2383939
68  1792299
69  1459971
70   875371
71  2334911
72  1937030
73   507732
74  1337514
75  1669970
76  2360064
77  1729194
78    63716
79  1719913
80  2612626
81  1854916
82  1010789
83   211066
84  2341130
85  2902292
86   685935
87   724950
88  1279583
89  2190962
90  1818690
91  -193776
92  1154278
93  2501991
94  1839441
95  1271880
96   180674
97  1585943
98  2687779
99   972276
100   664317
101   758695
102  1549208
103  2106429
104   210887
105   900957
106  2535131
107  2081638
108  1425944
109   175534
110  1336899
111  2813408
112   652896
113  -302807
114   306268
115  1796230
116  2964777
117   714530
118   203740
119  1856094
120  1990821
121  1670029
122   -69603
123    89220
124  2280281
125  1462978
126   588054
127   590873
128  1104697
129  2409164
130   850323
131   170770
132  1882924
133  2012122
134  1643709
135    48806
136  -308551
137  1962811
138  1559725
139   454948
140   457659
141  1136451
142  3023833
143  1605778
144  -432172
145   758915
146  1609457
147  1993923
148   672260
149  -412811
150  1811327
151  2009510
152   583663
153   155190
154   392904
155  2485586
156  2018545
157   -26069
158   729898
159  1342221
160  1870918
161  1148315
162  -544455
163  1068023
164  1989864
165  1111853
166   595879
167   154648
168  2089524
169  2446151
170    80008
171   310082
172  1259482
173  2040529
174  1437494
175  -782557
176   477310
177  2028873
178  1387189
179   914729
180    17582
181  1275026
182  2336963
183   618160
184   483025
185   835726
186  1329736
187  1613678
188  -264596
189   364072
190  2030528
191  1520236
192   962744
193   -87560
194   898567
195  2395608
196   611135
197    37045
198   690943
199  1411262
200  2107292
201   246188
202   113674
203  1809574
204  1485308
205  1029998
206   -45429
207   389139
208  2298834
209  1136062
210   227567
211   647459
212  1197025
213  2261717
214   677692
215  -138177
216  1458945
217  1403802
218  1071262
219   194830
220   191935
221  2145089
222  1383303
223   359916
224   799813
225  1095689
226  2121845
227   781080
228  -554541
229  1128770
230  1658873
231  1396230
232   333798
233  -143728
234  2159246
235  1990270
236   342449
237   385073
238   714972
239  2081993
240  1304229
241  -453787
242   834477
243  1492925
244  1427768
245   783788
246  -152792
247  1770984
248  2221291
249   646148
250   331750
251   342104
252  1858421
253  1779567
254  -417032
255   391507
256  1605638
257  1853609
258  1160651
259  -469602
260  1001476
261  2101433
262   779379
263   532427
264   497692
265  1776354
266  2148581
267  -122029
268    78390
269  1249943
270  1654646
271  1496029
272  -259146
273   694216
274  2387887
275  1320754
276   539397
277    -2910
278  1126261
279  2370527
280   387280
281    11688
282  1207324
283  1714274
284  1772703
285  -116693
286   169598
287  2247969
288  1660469
289   738577
290  -121212
291   572452
292  2402378
293   942791
294   -84625
295   844563
296  1564799
297  2230000
298   531065
299  -102477
300  1806120
301  1630400
302   850562
303    48490
304   305434
305  2388420
306  1476252
307   107727
308   761739
309  1328540
310  2199439
311   801266
312  -514177
313  1301176
314  1853165
315  1387410
316   474108
317    65042
318  2117532
319  1804661
320   155680
321   516504
322   981519
323  2061108
324  1265909
325  -396639
326  1062997
327  1899820
328  1597736
329   829383
330   -82519
331  1740028
332  2093529
333   373557
334   298093
335   523630
336  1792795
337  1851405
338    82933
339   976662
340  1836897
341  1549762
342  1005421
343  -177568
344  1256161
345  2166584
346   614745
347   423725
348   602244
349  1701339
350  2106545
351   186587
352   632836
353  1736260
354  1576784
355  1241054
356  -138410
357   817739
358  2217323
359   956297
360   567695
361   648545
362  1539333
363  2273133
364   262645
365   133738
366  1555813
367  1748357
368  1582699
369    73617
370   486560
371  2269831
372  1337403
373   660222
374   497596
375  1088920
376  2330722
377   744000
378    85801
379  1431923
380  1741851
381  1768408
382   347223
383   225372
384  2151407
385  1529583
386   579933
387   364920
388   889906
389  2550107
390  1293929
391    -1332
392  1142483
393  1650516
394  1867180
395   538060
396  -158340
397  1881731
398  1887442
399   860126
400   434499
401   617816
402  2473153
403  1792624
404    61959
405   846548
406  1457770
407  1957007
408   910975
409  -456020
410  1362753
411  2134946
412  1393503
413   824778
414   413770
415  2134170
416  2068774
417   109102
418   514426
419  1245156
420  1975812
421  1407650
422  -238055
423  1215072
424  2240763
425  1390713
426   722392
427    45843
428  1707298
429  2503859
430   599378
431   436125
432  1001633
433  1943784
434  1982743
435   -26046
436   633268
437  2042505
438  1609755
439   996527
440   -42431
441  1230923
442  2635478
443   955998
444   424406
445   959710
446  1873654
447  2334110
448   241555
449   143600
450  1699352
451  1698673
452  1376251
453   193457
454   859230
455  2669329
456  1414852
457   448047
458   610054
459  1389223
460  2445815
461   712796
462    10464
463  1540168
464  1851515
465  1738215
466   473022
467   387432
468  2322597
469  1746990
470   721442
471   596108
472   922280
473  2253604
474  1118940
475   101110
476  1555463
477  1973860
478  1796680
479   574682
480   118361
481  2157604
482  1956015
483   730570
484   622724
485   859259
486  2353857
487  1660673
488    71608
489   961628
490  1559180
491  1973061
492  1229157
493    56477
494  1638938
495  2073855
496  1134076
497   932642
498   721476
499  2038171
500  1815019
501    61961
502   805349
503  1547021
504  1837507
505  1333670
506   166259
507  1718123
508  2392279
509  1117933
510   747389
511   534111
512  1822562
513  2115870
514   252065
515   612144
516  1504991
517  2006303
518  1795624
519   106508
520  1043762
521  2421808
522  1564676
523   898562
524   214996
525  1363388
526  2436922
527   756471
528   578857
529  1415295
530  1877817
531  1943287
532   243040
533   669818
534  2230406
535  1570010
536   975744
537   413482
538  1343082
539  2741729
540  1057260
541   242328
542  1073627
543  1819418
544  2299236
545   522818
546   176146
547  1930927
548  1857232
549  1395373
550   578166
551   809340
552  2472096
553  1513812
554   482106
555   934106
556  1383948
557  2238769
558   950249
559   201206
560  1982698
561  2151539
562  1416613
563   400717
564   427939
565  2430132
566  1764964
567   294419
568   786154
569  1521472
570  2588336
571  1428571
572   -29909
573  1425220
574  2060998
575  1742066
576   785293
577      164
578  1879469
579  2255016
580   933974
581   761037
582   944046
583  2349584
584  2068596
585   187651
586  1032008
587  1859559
588  1679063
589   975368
590   110664
591  1886715
592  2478636
593   865785
594   651667
595   965457
596  2226877
597  2191730
598    95913
599   623652
600  1962657
601  2300269
602  1694365
603  -135962
604   851434
605  2450092
606  1556943
607   859289
608   418200
609  1604303
610  2634245
611   815003
612   557763
613  1572160
614  1956904
615  1945436
616   359598
617   697775
618  2176231
619  1451526
620   951779
621   648789
622  1463035
623  2749943
624  1158180
625   416495
626  1338234
627  1765289
628  1970339
629   497150
630   381996
631  2091010
632  1773219
633  1231353
634   747451
635  1064054
636  2624121
637  1633428
638   562233
639  1064218
640  1300482
641  1918100
642   978826
643   451661
644  2012544
645  1892431
646  1287615
647   901250
648   983527
649  2434465
650  1497901
651   251035
652  1203853
653  1757210
654  2094322
655   979953
656   107222
657  1859958
658  2180325
659  1462626
660   880074
661   529061
662  2197206
663  2187649
664   679850
665   883681
666  1305787
667  2211633
668  1643555
669    64850
670  1314067
671  2082883
672  1468849
673   927376
674   519692
675  2203341
676  2516255
677   726391
678   792034
679  1293660
680  2065167
681  1706637
682   -48028
683  1003850
684  2310144
685  1955509
686  1281179
687   231093
688  1530035
689  2650113
690  1117970
691   591368
692   823726
693  1857938
694  2339925
695   433163
696   558476
697  1956578
698  2029236
699  1676743
700   457824
701  1154913
702  2520229
703  1284314
704   638779
705   834449
706  1651418
707  2398296
708   617793
709   365366
710  1958810
711  2169688
712  1729957
713   326298
714   662340
715  2545917
716  1777497
717   782000
718   660275
719  1353246
720  2727719
721  1348509
722   232113
723  1292698
724  1810683
725  2096421
726   949190
727   424188
728  2154789
729  2029925
730  1135627
731   743575
732   932917
733  2434820
734  1559664
735   188852
736  1260520
737  1943990
738  2166137
739  1151983
740   435348
741  2118750
742  2094075
743  1027126
744   711551
745   690694
746  2224390
747  2037056
748   483825
749  1041311
750  1709400
751  2321937
752  1613255
753   133516
754  1460847
755  2217363
756  1369500
757   795094
758   443904
759  2033418
760  2381631
761   650788
762   916746
763  1641437
764  2142850
765  1656079
766    55050
767  1198219
768  2381392
769  1658041
770  1009605
771   288320
772  1560005
773  2592102
774  1027359
775   660550
776  1148676
777  1991938
778  2289667
779   500944
780   683590
781  1999075
782  1789593
783  1460395
784   546534
785  1147745
786  2347866
787  1144621
788   736075
789  1188461
790  1739347
791  2265574
792   756172
793   650164
794  2029891
795  1803753
796  1387847
797   572252
798  1034240
799  2547494
800  1484803
801   694981
802  1129629
803  1655117
804  2386257
805   996505
806   324243
807  1684104
808  1790520
809  1571619
810   733132
811   676994
812  2410079
813  1948735
814   926429
815  1021741
816  1331358
817  2335651
818  1259240
819   143741
820  1506314
821  1950730
822  1705819
823   878417
824   571894
825  2357817
826  2113485
827   777397
828   828352
829  1168239
830  2327161
831  1678182
832   160783
833  1208603
834  1958236
835  1991502
836  1184078
837   146179
838  1751063
839  2352289
840  1121714
841   746650
842   829003
843  2272894
844  2244872
845   322317
846   844587
847  1838724
848  2010142
849  1361739
850    31472
851  1357503
852  2426680
853  1368159
854   915323
855   733051
856  1935612
857  2506857
858   643151
859   555120
860  1463065
861  1967541
862  1804917
863   209687
864   940259
865  2484716
866  1762102
867  1072151
868   503150
869  1398375
870  2522020
871   978338
872   500049
873  1334962
874  1909208
875  2164394
876   637498
877   688815
878  2268248
879  1863696
880  1202282
881   521867
882  1066060
883  2511996
884  1267185
885   395667
886  1194739
887  1834334
888  2332944
889   885491
890   325966
891  1927114
892  1978827
893  1468145
894   663925
895   661337
896  2363494
897  1810983
898   678663
899  1004380
900  1445176
901  2321088
902  1276642
903   175656
904  1554915
905  1966878
906  1615150
907   923725
908   597646
909  2253106
910  2017367
911   658087
912   852068
913  1187337
914  2099445
915  1545980
916   286459
917  1440231
918  2007298
919  1760942
920  1194551
921   400104
922  1822555
923  2186908
924   836723
925   732487
926   975690
927  2072163
928  1970386
929   353802
930  1105155
931  1948378
932  1764198
933  1280952
934   306331
935  1522133
936  2316969
937  1098183
938   950790
939  1064277
940  1886678
941  2106032
942   461788
943   813339
944  1784680
945  1710748
946  1407614
947   329385
948  1256655
949  2525505
950  1416205
951   922370
952   949052
953  1707092
954  2294689
955   627488
956   531552
957  1722753
958  1875506
959  1696957
960   450073
961   869379
962  2449081
963  1639430
964   865388
965   699838
966  1382383
967  2473008
968  1008297
969   320212
970  1468349
971  1905240
972  2010544
973   707445
974   488293
975  2153899
976  1765291
977   933482
978   655637
979  1111043
980  2544474
981  1547880
982   391317
983  1228923
984  1722997
985  2069843
986   919897
987   127720
988  1836459
989  2054275
990  1223454
991   703881
992   789495
993  2418848
994  1899000
995   402857
996   987726
997  1596527
998  2129344
999  1264027
1000    70124
1001  1573214
1002  2227135
1003  1520579
1004   872459
1005   451143
1006  2016221
1007  2164350
1008   523737
1009   678740
1010  1289282
1011  2166983
1012  1809507
1013   204315
1014  1207278
1015  2193697
1016  1655487
1017   998427
1018   238213
1019  1603347
1020  2385145
1021   882362
1022   715166
1023  1163970
1024  1993747
1025  2090194
1026   373222
1027   779977
1028  1917909
1029  1688165
1030  1295090
1031   320512
1032  1224261
1033  2466867
1034  1257015
1035   794290
1036  1045769
1037  1744018
1038  2189778
1039   533431
1040   508224
1041  1794773
1042  1735802
1043  1468711
1044   463597
1045   948360
1046  2471406
1047  1555703
1048   779026
1049   800455
1050  1341443
1051  2275798
1052   918623
1053   325890
1054  1553525
1055  1823845
1056  1785671
1057   727854
1058   615922
1059  2197311
1060  1666640
1061   840683
1062   843336
1063  1186272
1064  2296261
1065  1317807
1066   377325
1067  1387834
1068  1655274
1069  1717812
1070   871541
1071   399187
1072  1992449
1073  1862319
1074   926936
1075   883286
1076  1125357
1077  2365939
1078  1626665
1079   242048
1080  1119500
1081  1626081
1082  1793702
1083  1049240
1084   148264
1085  1685292
1086  2105829
1087  1172439
1088   896220
1089   831089
1090  2115340
1091  1898798
1092   266799
1093   829871
1094  1510145
1095  1850084
1096  1397048
1097   247024
1098  1494064
1099  2232016
1100  1282792
1101   870603
1102   575264
1103  1758459
1104  2154451
1105   549732
1106   741512
1107  1448280
1108  1864348
1109  1661752
1110   236150
1111  1084160
1112  2249841
1113  1486804
1114   934781
1115   446553
1116  1499273
1117  2426403
1118   862646
1119   563089
1120  1292031
1121  1802579
1122  1885130
1123   299918
1124   596052
1125  2065162
1126  1656954
1127  1176766
1128   555566
1129  1217038
1130  2447224
1131  1121155
1132   431132
1133  1042067
1134  1625778
1135  2097671
1136   595665
1137   281733
1138  1879404
1139  1919071
1140  1435548
1141   528494
1142   730807
1143  2392507
1144  1579827
1145   462585
1146   763907
1147  1376589
1148  2325218
1149  1148138
1150   228459
1151  1606491
1152  1857404
1153  1477888
1154   620244
1155   398453
1156  2103829
1157  1811950
1158   650225
1159   825404
1160  1252245
1161  2323829
1162  1496715
1163   130045
1164  1226287
1165  1803812
1166  1655620
1167   841578
1168   112725
1169  1771498
1170  2148503
1171   939108
1172   724413
1173   874433
1174  2105303
1175  1879931
1176   231535
1177   882508
1178  1644098
1179  1779841
1180  1301873
1181   217851
1182  1417630
1183  2085034
1184   998563
1185   782782
1186   754797
1187  1740522
1188  1927799
1189   386073
1190   838358
1191  1679659
1192  1794863
1193  1519055
1194   259336
1195  1075065
1196  2159662
1197  1227633
1198   767649
1199   551206
1200  1519947
1201  2298134
1202   719691
1203   595183
1204  1489478
1205  1757931
1206  1691476
1207   325969
1208   695093
1209  2078913
1210  1442631
1211   955982
1212   647646
1213  1312974
1214  2380874
1215  1015024
1216   445127
1217  1218164
1218  1502376
1219  1736407
1220   547095
1221   467482
1222  1981252
1223  1689286
1224  1172814
1225   701896
1226   981178
1227  2294834
1228  1279713
1229   306027
1230   971689
1231  1431075
1232  1961622
1233   833845
1234   212361
1235  1770251
1236  1868588
1237  1278455
1238   706712
1239   621683
1240  2049271
1241  1533314
1242   480330
1243  1068462
1244  1400969
1245  1891911
1246  1075071
1247   172664
1248  1538336
1249  1786704
1250  1196010
1251   733117
1252   471844
1253  2008692
1254  1927803
1255   516748
1256   770145
1257  1261496
1258  2071788
1259  1483548
1260     3935
1261  1057601
1262  1807235
1263  1393510
1264   908672
1265   358780
1266  1775585
1267  2147246
1268   647971
1269   671739
1270  1104064
1271  1857427
1272  1649335
1273    98434
1274   899519
1275  1943140
1276  1651724
1277  1123048
1278   176595
1279  1303339
1280  2335099
1281   928934
1282   389415
1283   679382
1284  1763950
1285  2219596
1286   401732
1287   443152
1288  1738008
1289  1878292
1290  1477499
1291   106826
1292   642400
1293  2179137
1294  1354507
1295   686262
1296   598206
1297  1324815
1298  2285368
1299   871921
1300   374703
1301  1384060
1302  1591990
1303  1615559
1304   472194
1305   466404
1306  1999392
1307  1539963
1308   888796
1309   700762
1310  1050459
1311  2214143
1312  1127002
1313   206564
1314  1104012
1315  1467955
1316  1720535
1317   742265
1318   344222
1319  1941429
1320  1768853
1321   907338
1322   602646
1323   780413
1324  2095226
1325  1349048
1326   176769
1327  1057233
1328  1569268
1329  1855235
1330   978600
1331   148481
1332  1599358
1333  1803254
1334  1015721
1335   668530
1336   516909
1337  1899867
1338  1811309
1339   462331
1340   889862
1341  1356971
1342  1826236
1343  1219368
1344   -51957
1345  1198102
1346  1942572
1347  1223884
1348   745861
1349   391234
1350  1767391
1351  2123120
1352   590371
1353   668282
1354  1123068
1355  1649260
1356  1483304
1357   125152
1358   940095
1359  1860573
1360  1370325
1361  1087923
1362   476602
1363  1363135
1364  2065244
1365   681473
1366   524315
1367  1015950
1368  1623815
1369  1785148
1370   249423
1371   602412
1372  1875557
1373  1586370
1374  1174310
1375   321081
1376   983193
1377  2186133
1378   983309
1379   440877
1380   836412
1381  1443900
1382  2002514
1383   617493
1384   436804
1385  1648205
1386  1497767
1387  1209450
1388   398817
1389   678300
1390  2094536
1391  1280027
1392   589535
1393   905899
1394  1315736
1395  2017237
1396   800539
1397   184708
1398  1395738
1399  1511262
1400  1343372
1401   550256
1402   464696
1403  2111320
1404  1665553
1405   549133
1406   580626
1407  1026144
1408  2086577
1409  1115793
1410    33694
1411  1233454
1412  1699992
1413  1574095
1414   752320
1415   230751
1416  1757746
1417  1732917
1418   658471
1419   631704
1420   809375
1421  1899596
1422  1500485
1423   202809
1424  1014466
1425  1600952
1426  1711446
1427  1005734
1428   -47775
1429  1363238
1430  1975149
1431   839127
1432   482665
1433   601045
1434  1913383
1435  1923904
1436   264278
1437   687133
1438  1458717
1439  1706451
1440  1265424
1441   -56021
1442  1002572
1443  2060917
1444  1185966
1445   694708
1446   396150
1447  1455650
1448  2087281
1449   566464
1450   451807
1451  1119939
1452  1598852
1453  1655359
1454   209956
1455   663991
1456  2013639
1457  1459205
1458   845432
1459   283073
1460  1085555
1461  2143226
1462   781345
1463   317359
1464  1003040
1465  1541833
1466  1890022
1467   459253
1468   326469
1469  1750304
1470  1543718
1471  1059094
1472   388455
1473   742503
1474  2075058
1475  1166105
1476   460314
1477   949710
1478  1289830
1479  1821024
1480   672659
1481   127153
1482  1468127
1483  1504573
1484  1164597
1485   582287
1486   621744
1487  2100435
1488  1525943
1489   439989
1490   704311
1491  1083317
1492  1879153
1493   955081
1494   -57910
1495  1214184
1496  1629457
1497  1360661
1498   769431
1499   435038
1500  1854093
1501  1648351
1502   499298
1503   684185
1504   880202
1505  1684792
1506  1310413
1507   209402
1508  1102533
1509  1523807
1510  1338710
1511   920191
1512   224150
1513  1480482
1514  1819309
1515   641667
1516   626870
1517   876599
1518  1785165
1519  1569251
1520    97740
1521   823628
1522  1604622
1523  1390470
1524   928901
1525    75991
1526  1226488
1527  1995942
1528   898614
1529   664218
1530   727656
1531  1536497
1532  1823782
1533   300381
1534   496347
1535  1372400
1536  1462699
1537  1290029
1538   210301
1539   929851
1540  2109056
1541  1115828
1542   576020
1543   538498
1544  1260534
1545  1878185
1546   426128
1547   308839
1548  1357536
1549  1594722
1550  1544470
1551   343914
1552   572452
1553  2010732
1554  1346696
1555   591944
1556   368437
1557  1000641
1558  2059232
1559   788683
1560   145721
1561  1162867
1562  1556029
1563  1665919
1564   486819
1565   239514
1566  1771210
1567  1533327
1568   788080
1569   410762
1570   714701
1571  2091590
1572  1305126
1573   193417
1574   830282
1575  1311715
1576  1734919
1577   712607
1578   -77429
1579  1464145
1580  1778932
1581  1057240
1582   500218
1583   466694
1584  1940885
1585  1565052
1586   215359
1587   628546
1588  1131622
1589  1748660
1590  1151655
1591    34323
1592  1172822
1593  1733766
1594  1269828
1595   731803
1596   175232
1597  1467424
1598  1763563
1599   462259
1600   538161
1601   994797
1602  1796764
1603  1524490
1604    52738
1605   850785
1606  1694229
1607  1284334
1608   772144
1609    81379
1610  1228234
1611  1960596
1612   737365
1613   554519
1614   826240
1615  1570275
1616  1780186
1617   251767
1618   456557
1619  1416438
1620  1349346
1621  1098344
1622   200665
1623   895464
1624  1996032
1625   987825
1626   554943
1627   696874
1628  1257761
1629  1761456
1630   440905
1631   408476
1632  1434306
1633  1391737
1634  1241145
1635   345840
1636   649260
1637  1918169
1638  1123687
1639   493443
1640   585055
1641  1082671
1642  1875603
1643   667534
1644   202577
1645  1328452
1646  1508417
1647  1369145
1648   419690
1649   339171
1650  1751010
1651  1308791
1652   586937
1653   616239
1654   935326
1655  1922799
1656  1063492
1657   189547
1658  1051938
1659  1322757
1660  1404832
1661   588012
1662    85679
1663  1564851
1664  1594969
1665   780916
1666   638667
1667   809894
1668  1901750
1669  1284703
1670    70577
1671   824971
1672  1267469
1673  1401885
1674   812262
1675    89524
1676  1404565
1677  1735965
1678   895923
1679   612557
1680   510274
1681  1651725
1682  1573047
1683   174394
1684   582014
1685  1220103
1686  1596878
1687  1124344
1688   -32272
1689  1053118
1690  1830151
1691  1032874
1692   578972
1693   315644
1694  1410584
1695  1825230
1696   443312
1697   544395
1698  1154937
1699  1555176
1700  1368222
1701    -4045
1702   610161
1703  1726368
1704  1220103
1705   735232
1706   229297
1707  1162716
1708  2086510
1709   741475
1710   343548
1711   899097
1712  1435576
1713  1575370
1714   162182
1715   327195
1716  1622106
1717  1386581
1718   986182
1719   334478
1720   818520
1721  1986865
1722   949113
1723   253453
1724   651503
1725  1230216
1726  1769995
1727   484716
1728   120592
1729  1488418
1730  1574246
1731  1147546
1732   339904
1733   495650
1734  1928436
1735  1241843
1736   266425
1737   494391
1738  1026186
1739  1893836
1740   930184
1741    42437
1742  1109458
1743  1445619
1744  1310388
1745   553037
1746   186898
1747  1638793
1748  1564208
1749   597758
1750   577809
1751   826710
1752  1739459
1753  1148711
1754    34620
1755   914957
1756  1371677
1757  1325660
1758   744758
1759   120895
1760  1455294
1761  1766215
1762   749182
1763   517186
1764   572551
1765  1577967
1766  1395873
1767    38829
1768   613293
1769  1326232
1770  1505427
1771  1084618
1772    95708
1773  1084642
1774  1756264
1775   887012
1776   568149
1777   423257
1778  1295456
1779  1610646
1780   344844
1781   591024
1782  1241427
1783  1389113
1784  1206836
1785   128237
1786   774950
1787  1691300
1788   956625
1789   614238
1790   464549
1791  1241367
1792  1852039
1793   527692
1794   383981
1795  1131960
1796  1364405
1797  1293964
1798   143899
1799   481937
1800  1681250
1801  1124073
1802   703161
1803   474683
1804  1007428
1805  1867623
1806   753009
1807   290531
1808   964203
1809  1258678
1810  1444755
1811   357033
1812   286531
1813  1652728
1814  1382064
1815   768171
1816   331659
1817   673580
1818  1853087
1819  1000888
1820   157727
1821   772045
1822  1266055
1823  1698833
1824   690567
1825   108662
1826  1376218
1827  1424817
1828   876504
1829   374908
1830   364397
1831  1667810
1832  1301901
1833   313030
1834   709412
1835  1132540
1836  1700864
1837   930196
1838   -27239
1839  1092354
1840  1439178
1841   971406
1842   493127
1843   256377
1844  1595319
1845  1624425
1846   402687
1847   478039
1848   909469
1849  1690073
1850  1202045
1851  -131220
1852   760378
1853  1573678
1854  1295567
1855   732937
1856   105878
1857  1295797
1858  1823307
1859   625110
1860   386594
1861   619522
1862  1421766
1863  1460292
1864   114750
1865   582646
1866  1458689
1867  1350880
1868   955716
1869    73728
1870   914077
1871  1830918
1872   822552
1873   362254
1874   479629
1875  1324001
1876  1771257
1877   332645
1878   297854
1879  1289148
1880  1419315
1881  1130171
1882    63330
1883   491287
1884  1746471
1885  1110941
1886   576022
1887   493924
1888  1067328
1889  1820711
1890   593070
1891   120492
1892   991425
1893  1257548
1894  1301890
1895   339862
1896   325875
1897  1645438
1898  1318473
1899   713010
1900   458469
1901   754568
1902  1740997
1903   879743
1904    79130
1905   801599
1906  1224303
1907  1488767
1908   615879
1909   185898
1910  1479063
1911  1425813
1912   725185
1913   422602
1914   518857
1915  1592516
1916  1120246
1917   219662
1918   810207
1919  1153396
1920  1454668
1921   825851
1922   107493
1923  1217596
1924  1424603
1925   773084
1926   444610
1927   389510
1928  1580295
1929  1480030
1930   292139
1931   598808
1932  1084659
1933  1546045
1934  1020651
1935  -114838
1936   866208
1937  1551706
1938  1028544
1939   618301
1940   300697
1941  1355191
1942  1631058
1943   441224
1944   504124
1945   871540
1946  1339962
1947  1221171
1948    83632
1949   689786
1950  1515953
1951  1139049
1952   777075
1953   240210
1954  1042701
1955  1679718
1956   543411
1957   332953
1958   763956
1959  1360450
1960  1520328
1961   233857
1962   443665
1963  1460039
1964  1207604
1965   804338
1966   151375
1967   751014
1968  1730295
1969   794432
1970   367900
1971   718509
1972  1241537
1973  1631835
1974   411740
1975   221912
1976  1316298
1977  1252934
1978   880976
1979   177044
1980   531540
1981  1799841
1982  1138212
1983   425411
1984   579223
1985  1021272
1986  1715051
1987   664330
1988   -25763
1989   998452
1990  1353253
1991  1211191
1992   363478
1993   244643
1994  1675560
1995  1440818
1996   497559
1997   404692
1998   754321
1999  1682670
2000   956489
2001   -14526
2002   862903
2003  1351928
2004  1339127
2005   610497
2006    83012
2007  1343543
2008  1501499
2009   658505
2010   425166
2011   520571
2012  1593013
2013  1389605
2014   136752
2015   552053
2016  1155246
2017  1443086
2018   875633
2019   -75810
2020   998696
2021  1599921
2022   850366
2023   530869
2024   461680
2025  1398292
2026  1484865
2027   240389
2028   467965
2029  1004632
2030  1244742
2031  1026823
2032    78076
2033   847882
2034  1635677
2035   982976
2036   598233
2037   349335
2038  1157564
2039  1609563
2040   338405
2041   238969
2042   897691
2043  1343156
2044  1286811
2045   120705
2046   529192
2047  1656465
2048  1218081
2049   681551
2050   176679
2051   785954
2052  1696064
2053   681431
2054   223333
2055   736713
2056  1256944
2057  1545159
2058   365711
2059   250297
2060  1405325
2061  1253969
2062   806722
2063   260487
2064   583220
2065  1673205
2066   978583
2067   335567
2068   657511
2069  1013263
2070  1540230
2071   634198
2072    81451
2073  1092692
2074  1281441
2075  1073081
2076   474510
2077   364158
2078  1550872
2079  1194814
2080   334269
2081   517868
2082   869442
2083  1503433
2084   817652
2085   129206
2086  1137585
2087  1339130
2088   970156
2089   490916
2090   301537
2091  1414224
2092  1258947
2093   354006
2094   473635
2095   759381
2096  1528282
2097  1178549
2098   108394
2099   799933
2100  1348273
2101  1189670
2102   576250
2103   -43055
2104  1096975
2105  1490921
2106   538753
2107   453790
2108   698874
2109  1458754
2110  1320979
2111   153597
2112   644754
2113  1258418
2114  1115741
2115   686363
2116   -25553
2117   903205
2118  1618677
2119   754528
2120   475831
2121   568903
2122  1326915
2123  1515740
2124   177551
2125   270328
2126  1119353
2127  1298623
2128  1038104
2129    46319
2130   601067
2131  1647485
2132  1000789
2133   494991
2134   351583
2135   993422
2136  1647545
2137   510242
2138   212239
2139   987849
2140  1292313
2141  1250624
2142   202985
2143   322180
2144  1506314
2145  1088810
2146   516469
2147   330973
2148   861280
2149  1748090
2150   782631
2151   155215
2152   811877
2153  1149796
2154  1300395
2155   365823
2156    80903
2157  1294158
2158  1306002
2159   809286
2160   392334
2161   564543
2162  1717612
2163  1141707
2164   120584
2165   523187
2166  1019822
2167  1408638
2168   558912
2169   -78568
2170  1167665
2171  1458255
2172   894076
2173   463296
2174   412397
2175  1504257
2176  1233685
2177   177518
2178   400907
2179   810977
2180  1407567
2181   960527
2182   -29365
2183   828659
2184  1448444
2185  1133160
2186   571188
2187    93523
2188  1213154
2189  1534720
2190   429321
2191   358017
2192   706951
2193  1357401
2194  1184660
2195    68691
2196   607722
2197  1239925
2198  1020585
2199   724086
2200   197366
2201  1011923
2202  1587696
2203   642214
2204   403750
2205   587128
2206  1174155
2207  1307447
2208   120978
2209   358914
2210  1239216
2211  1176668
2212   895967
2213   193999
2214   778531
2215  1638249
2216   811399
2217   398356
2218   452354
2219   926130
2220  1401016
2221   389438
2222   301994
2223  1159368
2224  1247440
2225  1086405
2226   274273
2227   462040
2228  1495607
2229   903687
2230   336902
2231   419328
2232   899526
2233  1522733
2234   569306
2235   213396
2236  1118021
2237  1260546
2238  1117392
2239   332514
2240   209352
2241  1303634
2242  1056847
2243   488862
2244   407553
2245   717912
2246  1627718
2247   935693
2248    79875
2249   773328
2250  1187528
2251  1225938
2252   430353
2253    28840
2254  1251324
2255  1295111
2256   571226
2257   390052
2258   555247
2259  1482525
2260  1068039
2261    93602
2262   621059
2263  1062104
2264  1289002
2265   790723
2266    74934
2267  1050415
2268  1392943
2269   727103
2270   352062
2271   251144
2272  1268639
2273  1325580
2274   207337
2275   470726
2276  1020804
2277  1329116
2278   928643
2279      890
2280   822560
2281  1421433
2282   787864
2283   406536
2284   219067
2285  1126696
2286  1523035
2287   419123
2288   378899
2289   890297
2290  1325540
2291  1165534
2292   -43930
2293   388632
2294  1377016
2295  1043359
2296   580302
2297   147698
2298   919557
2299  1688673
2300   647454
2301   262606
2302   648655
2303  1125953
2304  1324722
2305   173746
2306   160909
2307  1209411
2308  1199980
2309   859153
2310   201045
2311   562364
2312  1619414
2313   890287
2314   226617
2315   472029
2316  1000813
2317  1483015
2318   439022
2319    76563
2320  1111902
2321  1204499
2322   908090
2323   265434
2324   313949
2325  1434678
2326  1072789
2327   387553
2328   464825
2329   810823
2330  1552722
2331   794841
2332   -18005
2333   803968
2334  1160732
2335  1032294
2336   323743
2337    54118
2338  1306143
2339  1337237
2340   538928
2341   460731
2342   666135
2343  1420184
2344   953240
2345    17013
2346   654852
2347  1062583
2348  1085626
2349   652356
2350   104258
2351  1066431
2352  1366217
2353   666124
2354   447904
2355   425825
2356  1226193
2357  1146618
2358    82724
2359   507412
2360  1080064
2361  1187293
2362   821666
2363   105625
2364   909051
2365  1377203
2366   644177
2367   416669
2368   367377
2369  1108233
2370  1350733
2371   288865
2372   402318
2373   947228
2374  1154934
2375   992906
2376    78155
2377   579047
2378  1379023
2379   815576
2380   465272
2381   323780
2382  1001765
2383  1508594
2384   428873
2385   277612
2386   857531
2387  1060916
2388  1043799
2389   154425
2390   405378
2391  1379961
2392  1025388
2393   625040
2394   295084
2395   727226
2396  1523017
2397   616554
2398   131649
2399   684797
2400  1039331
2401  1212162
2402   286422
2403   209370
2404  1341622
2405  1183703
2406   671517
2407   254963
2408   498443
2409  1443718
2410   785830
2411   125411
2412   611475
2413  1013636
2414  1369238
2415   543412
2416    32796
2417  1074115
2418  1229246
2419   757164
2420   220263
2421   248986
2422  1440388
2423  1150597
2424   202941
2425   458875
2426   897762
2427  1436953
2428   791060
2429   -82824
2430   772398
2431  1182831
2432   917772
2433   469651
2434   163092
2435  1234710
2436  1334653
2437   367213
2438   340824
2439   625394
2440  1296671
2441   979413
2442   -93696
2443   597227
2444  1294103
2445  1120258
2446   600003
2447    41393
2448  1005877
2449  1480318
2450   512341
2451   235729
2452   394624
2453  1154733
2454  1299572
2455   154519
2456   380853
2457  1104195
2458  1172145
2459   864682
2460    -1448
2461   581139
2462  1418986
2463   743066
2464   373482
2465   378528
2466  1021859
2467  1444292
2468   334466
2469   236557
2470   967386
2471  1094545
2472   928441
2473    85445
2474   386092
2475  1360717
2476   891758
2477   483913
2478   376265
2479   814809
2480  1494918
2481   551986
2482    89041
2483   733948
2484  1026975
2485  1119871
2486   295576
2487   231564
2488  1305246
2489  1051715
2490   539138
2491   315944
2492   573180
2493  1408490
2494   737768
2495   118512
2496   704688
2497   996761
2498  1190549
2499   497012
2500   123413
2501  1131527
2502  1104480
2503   562964
2504   270463
2505   357561
2506  1358335
2507  1016965
2508   190419
2509   605504
2510   925960
2511  1206993
2512   666755
2513    24490
2514   907616
2515  1115544
2516   679553
2517   440116
2518   312170
2519  1208851
2520  1144069
2521   237375
2522   496817
2523   838327
2524  1161854
2525   764650
2526   -65835
2527   772614
2528  1301944
2529   837964
2530   484268
2531   237789
2532  1117771
2533  1306202
2534   240413
2535   266706
2536   669625
2537  1162635
2538  1054192
2539    25593
2540   500837
2541  1240803
2542   995729
2543   646315
2544   124042
2545   771469
2546  1374476
2547   480121
2548   264910
2549   568729
2550  1080602
2551  1244377
2552   164418
2553   319162
2554  1182711
2555   993546
2556   616939
2557    44573
2558   612165
2559  1507138
2560   712669
2561   267431
2562   504439
2563   979353
2564  1376668
2565   332424
2566    59045
2567   945248
2568  1056963
2569   862016
2570   179795
2571   348567
2572  1425922
2573   962148
2574   348822
2575   382653
2576   756152
2577  1381490
2578   515341
2579   -63866
2580   832985
2581  1165570
2582  1042536
2583   294377
2584   129529
2585  1299474
2586  1134107
2587   390841
2588   271884
2589   509519
2590  1358032
2591   852418
2592    -1176
2593   623445
2594  1055739
2595  1171806
2596   563622
2597    -8885
2598   969940
2599  1174352
2600   550442
2601   333540
2602   367982
2603  1260516
2604  1110878
2605   113246
2606   474091
2607   917364
2608  1108053
2609   677845
2610   -72908
2611   807462
2612  1314886
2613   710748
2614   388554
2615   260489
2616  1126503
2617  1290396
2618   179387
2619   255929
2620   731245
2621  1067924
2622   926381
2623    33218
2624   565568
2625  1270470
2626   874254
2627   574468
2628   198069
2629   789557
2630  1291596
2631   366660
2632   248463
2633   680830
2634  1030541
2635  1086677
2636   117965
2637   353540
2638  1217343
2639   914281
2640   564776
2641   159235
2642   661364
2643  1411167
2644   556630
2645   226232
2646   641647
2647   973958
2648  1176788
2649   251722
2650   144347
2651  1045921
2652   940951
2653   689381
2654   262044
2655   492239
2656  1399750
2657   803154
2658   251757
2659   503968
2660   798398
2661  1220545
2662   444587
2663    22636
2664   914373
2665  1036118
2666   806244
2667   336697
2668   334611
2669  1335505
2670   921652
2671   176617
2672   380609
2673   678331
2674  1211142
2675   639252
2676    26001
2677   858521
2678  1095669
2679   887288
2680   415327
2681   123285
2682  1094214
2683  1061033
2684   302215
2685   357366
2686   563605
2687  1200515
2688   880941
2689    14889
2690   666913
2691  1110837
2692   946424
2693   459013
2694   -22684
2695   965475
2696  1298722
2697   437205
2698   272882
2699   452741
2700  1193410
2701  1109516
2702   -16310
2703   332391
2704   975684
2705  1049600
2706   730064
2707   -18419
2708   710425
2709  1368958
2710   669956
2711   353577
2712   296906
2713   933582
2714  1221388
2715   142914
2716   180706
2717   854240
2718  1058790
2719   945725
2720    91093
2721   488050
2722  1346633
2723   805703
2724   338115
2725   160407
2726   762900
2727  1412971
2728   394170
2729    90597
2730   761884
2731  1067633
2732  1047658
2733   132286
2734   186062
2735  1185907
2736   914508
2737   501999
2738   220872
2739   548958
2740  1415604
2741   736854
2742   184786
2743   593868
2744   849352
2745  1079606
2746   308301
2747     1917
2748  1022769
2749  1047498
2750   643511
2751   252820
2752   386146
2753  1384237
2754   901321
2755    87324
2756   458750
2757   795980
2758  1160715
2759   538595
2760   -40476
2761   858153
2762  1071258
2763   732777
2764   363070
2765   180906
2766  1125288
2767  1035515
2768   212304
2769   389073
2770   685543
2771  1196162
2772   831834
2773   -21028
2774   670342
2775  1085319
2776   792281
2777   372680
2778    10071
2779   959777
2780  1231470
2781   357730
2782   346415
2783   593013
2784  1150471
2785  1027266
2786    22803
2787   423060
2788   980129
2789   853390
2790   578480
2791    46039
2792   758413
2793  1310863
2794   542938
2795   376646
2796   476721
2797   898291
2798  1035298
2799   107199
2800   327240
2801   967006
2802   907310
2803   766498
2804   169997
2805   613045
2806  1317839
2807   625864
2808   299624
2809   371290
2810   824141
2811  1185202
2812   199042
2813   139590
2814   955993
2815  1026471
2816   852115
2817   152074
2818   370427
2819  1268493
2820   737502
2821   313980
2822   364535
2823   714829
2824  1265948
2825   457548
2826    89760
2827   764003
2828   892653
2829   886094
2830   247865
2831   161915
2832  1166129
2833   949438
2834   407489
2835   322419
2836   602799
2837  1366564
2838   679888
2839   -75203
2840   548870
2841   889302
2842   962847
2843   358889
2844    55226
2845  1115635
2846  1141666
2847   516090
2848   301423
2849   362983
2850  1228416
2851   906255
2852   -10533
2853   389950
2854   799757
2855  1098655
2856   663707
2857   -13496
2858   857812
2859  1227081
2860   646038
2861   246009
2862   120842
2863  1057928
2864  1127993
2865   137053
2866   330573
2867   774212
2868  1138436
2869   855562
2870   -63006
2871   526808
2872  1149705
2873   782329
2874   424193
2875    67154
2876   851077
2877  1294926
2878   346684
2879   270951
2880   635797
2881  1000137
2882   953130
2883     -557
2884   344685
2885  1097280
2886   862847
2887   573331
2888   121324
2889   670783
2890  1348228
2891   507917
2892   175399
2893   447234
2894   885579
2895  1156134
2896   173638
2897   137773
2898  1022314
2899   993509
2900   717438
2901   117475
2902   402282
2903  1288288
2904   654367
2905   186100
2906   410623
2907   758600
2908  1221284
2909   438203
2910   121237
2911   868959
2912   911514
2913   762664
2914   193058
2915   159557
2916  1145081
2917   872033
2918   319249
2919   380414
2920   660776
2921  1306060
2922   651123
2923   -17438
2924   671530
2925   902613
2926   813210
2927   299471
2928    69628
2929  1069032
2930  1024934
2931   406286
2932   391607
2933   523468
2934  1174318
2935   790483
2936   -26018
2937   512785
2938   880269
2939   940850
2940   531357
2941     9891
2942   879267
2943  1123257
2944   486295
2945   312744
2946   324218
2947  1057399
2948  1019979
2949   103321
2950   432771
2951   839367
2952   953982
2953   701512
2954    20584
2955   669799
2956  1109700
2957   539399
2958   358031
2959   288635
2960   942833
2961  1151046
2962   208829
2963   338054
2964   799998
2965   906205
2966   736505
2967   -21004
2968   483928
2969  1165655
2970   666653
2971   406606
2972   277240
2973   828034
2974  1265647
2975   318212
2976   187140
2977   670441
2978   870526
2979   880863
2980    57427
2981   266907
2982  1179667
2983   894913
2984   517654
2985   188960
2986   593926
2987  1294814
2988   454020
2989    44344
2990   563007
2991   877601
2992  1029299
2993   226421
2994   130891
2995  1063049
2996   932678
2997   585357
2998   200249
2999   357330
3000  1244577
3001   710772
3002    96587
3003   451487
3004   813461
3005  1212102
3006   452272
3007   -67522
3008   839956
3009  1025369
3010   671729
3011   208396
3012   189681
3013  1220232
3014   981768
3015   181014
3016   335392
3017   639792
3018  1157317
3019   661708
3020  -119044
3021   602711
3022  1014637
3023   844581
3024   387980
3025    35110
3026  1006406
3027  1178277
3028   345627
3029   234319
3030   424543
3031  1070160
3032   907259
3033   -10493
3034   466608
3035   980319
3036   926618
3037   561840
3038   -13219
3039   736035
3040  1159540
3041   435322
3042   269042
3043   332742
3044   940695
3045  1096715
3046   147594
3047   328839
3048   885983
3049   920109
3050   685662
3051   -24003
3052   492402
3053  1174021
3054   591751
3055   336130
3056   331917
3057   834234
3058  1195950
3059   276095
3060   190359
3061   732473
3062   848287
3063   819034
3064   107289
3065   317278
3066  1144304
3067   750421
3068   413874
3069   284572
3070   630909
3071  1209877
3072   422693
3073    93633
3074   671140
3075   850130
3076   910340
3077   248591
3078   224965
3079  1108797
3080   839125
3081   431671
3082   259318
3083   452093
3084  1172966
3085   604854
3086   103168
3087   599287
3088   843650
3089  1014966
3090   376498
3091    42852
3092   934920
3093   910596
3094   477885
3095   243085
3096   327406
3097  1175162
3098   831482
3099   127016
3100   492598
3101   777236
3102  1004517
3103   488111
3104   -72059
3105   747465
3106   996239
3107   643074
3108   392145
3109   241097
3110  1053427
3111  1013075
3112   173794
3113   342339
3114   631524
3115   986985
3116   671441
3117   -57407
3118   630656
3119  1060555
3120   700416
3121   423226
3122   183141
3123   905196
3124  1069205
3125   198472
3126   240967
3127   560515
3128   972131
3129   882104
3130    15010
3131   446134
3132  1068316
3133   808366
3134   456083
3135    20528
3136   690209
3137  1248797
3138   411555
3139   180234
3140   472626
3141   956828
3142  1081710
3143    92196
3144   200084
3145   949344
3146   862095
3147   593286
3148    29605
3149   445852
3150  1264578
3151   683640
3152   270302
3153   362233
3154   758081
3155  1162545
3156   270968
3157    23713
3158   785639
3159   919357
3160   782277
3161   145292
3162   264878
3163  1208817
3164   827843
3165   299500
3166   264842
3167   560354
3168  1167049
3169   504083
3170     4984
3171   653669
3172   916755
3173   929437
3174   319288
3175    91317
3176  1003297
3177   906306
3178   336938
3179   229848
3180   432457
3181  1200798
3182   766168
3183    27388
3184   526678
3185   851112
3186   940743
3187   432435
3188   -30470
3189   810254
3190   997793
3191   498016
3192   306957
3193   303727
3194  1089580
3195   984223
3196   114262
3197   354187
3198   707242
3199   924015
3200   590160
3201   -47254
3202   678392
3203  1077931
3204   609707
3205   382517
3206   252508
3207   910738
3208  1025150
3209   175186
3210   296362
3211   652514
3212   908878
3213   787210
3214    38389
3215   497076
3216  1089290
3217   727320
3218   431229
3219   109567
3220   658711
3221  1115320
3222   344688
3223   245218
3224   581949
3225   890673
3226   949113
3227   131903
3228   306706
3229   979283
3230   730163
3231   490450
3232   172620
3233   552137
3234  1149381
3235   489490
3236   260313
3237   554911
3238   779882
3239   971724
3240   218240
3241   159469
3242   899842
3243   803273
3244   578578
3245   210219
3246   441233
3247  1197875
3248   632309
3249   160906
3250   421788
3251   690279
3252  1021959
3253   334501
3254    45824
3255   861078
3256   941998
3257   688410
3258   252425
3259   266672
3260  1123846
3261   789234
3262   150161
3263   302172
3264   597803
3265  1091535
3266   549385
3267   -13154
3268   715520
3269   974441
3270   764334
3271   294137
3272    73442
3273   966051
3274   959238
3275   276186
3276   287444
3277   508571
3278  1119179
3279   803839
3280   -28167
3281   447197
3282   887225
3283   848304
3284   428382
3285   -45016
3286   790909
3287  1114476
3288   446605
3289   289321
3290   399741
3291  1007240
3292   934373
3293    16103
3294   299189
3295   815108
3296   880970
3297   614163
3298   -10890
3299   598810
3300  1157783
3301   604094
3302   294428
3303   198088
3304   802803
3305  1128572
3306   219458
3307   176367
3308   695850
3309   928330
3310   828559
3311    52042
3312   360023
3313  1086009
3314   674565
3315   335922
3316   178775
3317   645544
3318  1177168
3319   420379
3320   196674
3321   657865
3322   860191
3323   878957
3324   130578
3325   150858
3326   981969
3327   787104
3328   429703
3329   169474
3330   496119
3331  1234204
3332   633758
3333   123349
3334   477781
3335   772164
3336   990503
3337   291279
3338    -9748
3339   838440
3340   917523
3341   621591
3342   262814
3343   300842
3344  1111359
3345   772101
3346   136903
3347   374831
3348   647349
3349  1006711
3350   516411
3351    25063
3352   726766
3353   906392
3354   662287
3355   349099
3356   184724
3357   936130
3358   863511
3359   239944
3360   377732
3361   566893
3362   965909
3363   692190
3364    40979
3365   569913
3366   864401
3367   672006
3368   401218
3369   124663
3370   858725
3371  1004950
3372   303642
3373   342248
3374   547140
3375   930293
3376   770904
3377     8154
3378   452009
3379   908163
3380   727295
3381   479099
3382   113822
3383   731198
3384  1113131
3385   425682
3386   276546
3387   398306
3388   816173
3389   923206
3390    94417
3391   266334
3392   874564
3393   861887
3394   648254
3395    86321
3396   512472
3397  1134107
3398   535002
3399   218286
3400   302861
3401   739368
3402  1066272
3403   270090
3404   180373
3405   793199
3406   856804
3407   713828
3408   117709
3409   313678
3410  1074264
3411   651699
3412   269250
3413   291116
3414   645905
3415  1150044
3416   441794
3417    64729
3418   637021
3419   841493
3420   807733
3421   183522
3422   123934
3423  1029613
3424   884630
3425   376892
3426   230671
3427   467915
3428  1142115
3429   615188
3430     6741
3431   476360
3432   789505
3433   905373
3434   366301
3435    53150
3436   906800
3437   976951
3438   469171
3439   240675
3440   295871
3441  1012880
3442   775187
3443    65484
3444   396677
3445   751910
3446   989776
3447   570870
3448   -21570
3449   669284
3450   999058
3451   579028
3452   238690
3453   118609
3454   906859
3455  1012528
3456   212644
3457   300786
3458   667941
3459  1007862
3460   734756
3461   -65750
3462   417225
3463   942691
3464   683612
3465   403151
3466   119476
3467   745510
3468  1110018
3469   380475
3470   250498
3471   484417
3472   848460
3473   874415
3474    63836
3475   273227
3476   877001
3477   788315
3478   565753
3479   134723
3480   547515
3481  1104906
3482   480630
3483   208927
3484   391296
3485   762449
3486   996010
3487   229532
3488   197511
3489   835914
3490   799908
3491   597311
3492   141840
3493   375461
3494  1055392
3495   578070
3496   240682
3497   386013
3498   671883
3499  1045642
3500   405062
3501   137800
3502   723365
3503   783695
3504   653398
3505   192662
3506   214762
3507  1008022
3508   757254
3509   300551
3510   351427
3511   583024
3512  1056446
3513   523894
3514    35582
3515   594334
3516   788358
3517   729044
3518   315331
3519   164390
3520   963011
3521   876366
3522   339698
3523   321936
3524   455421
3525   954266
3526   633092
3527    36878
3528   509120
3529   798553
3530   818705
3531   462891
3532    91125
3533   811581
3534   961318
3535   389136
3536   236839
3537   320498
3538   935061
3539   852140
3540    96303
3541   380726
3542   784200
3543   876552
3544   561167
3545   -13061
3546   587215
3547  1006256
3548   528361
3549   294768
3550   249478
3551   836423
3552  1000582
3553   215190
3554   265758
3555   655176
3556   820857
3557   676523
3558    17823
3559   406656
3560  1016022
3561   669736
3562   399132
3563   228871
3564   695477
3565  1063592
3566   302808
3567   134572
3568   556334
3569   826748
3570   818901
3571    81600
3572   251563
3573  1010970
3574   800269
3575   442293
3576   147800
3577   496373
3578  1095887
3579   460837
3580    98257
3581   471833
3582   806326
3583   986776
3584   273010
3585   106171
3586   834914
3587   809571
3588   513599
3589   141419
3590   302014
3591  1073481
3592   700408
3593   181126
3594   381351
3595   695569
3596  1052203
3597   451537
3598   -11653
3599   667358
3600   848052
3601   616769
3602   227093
3603   195085
3604  1009164
3605   868570
3606   245828
3607   293867
3608   525303
3609   971375
3610   601390
3611     2860
3612   538796
3613   849675
3614   749949
3615   383587
3616    91502
3617   816750
3618   945669
3619   324449
3620   229463
3621   378205
3622   919307
3623   799381
3624    77072
3625   428501
3626   840238
3627   821289
3628   499725
3629    19224
3630   594765
3631   968976
3632   434119
3633   275736
3634   329185
3635   826936
3636   937942
3637   191475
3638   318214
3639   729714
3640   780852
3641   606620
3642    57362
3643   453065
3644   975466
3645   553831
3646   364747
3647   331117
3648   699358
3649   961740
3650   246405
3651   210949
3652   658079
3653   753493
3654   688206
3655   140470
3656   374070
3657  1026905
3658   676795
3659   342739
3660   232538
3661   572158
3662  1006146
3663   346084
3664   110509
3665   594343
3666   793876
3667   807685
3668   247140
3669   246108
3670   944352
3671   734931
3672   387969
3673   229763
3674   414560
3675   994273
3676   538883
3677   127759
3678   520352
3679   759524
3680   875588
3681   316273
3682    79264
3683   827417
3684   824447
3685   444618
3686   232369
3687   354640
3688  1027268
3689   715865
3690   124055
3691   398794
3692   661040
3693   871955
3694   427408
3695   -12870
3696   675562
3697   904085
3698   588091
3699   306498
3700   225882
3701   920665
3702   873063
3703   159478
3704   247224
3705   547030
3706   906232
3707   621461
3708    -7454
3709   521760
3710   924048
3711   673760
3712   359158
3713   108024
3714   745102
3715   968672
3716   284359
3717   222431
3718   475850
3719   893439
3720   832738
3721    79320
3722   356713
3723   868261
3724   720675
3725   418497
3726    28308
3727   561034
3728  1047256
3729   449252
3730   237992
3731   415553
3732   813565
3733   935455
3734   145659
3735   189359
3736   762956
3737   763924
3738   559362
3739    73172
3740   398145
3741  1065242
3742   623453
3743   257484
3744   290855
3745   656433
3746   996849
3747   288238
3748    81160
3749   680460
3750   833724
3751   728745
3752   189612
3753   247926
3754   967468
3755   702392
3756   300223
3757   236436
3758   467307
3759   987590
3760   501920
3761   101081
3762   568287
3763   781867
3764   814491
3765   321460
3766   120405
3767   825773
3768   763711
3769   351237
3770   252604
3771   414854
3772   990625
3773   651756
3774    90649
3775   467095
3776   711699
3777   788290
3778   388899
3779    39775
3780   719212
3781   870827
3782   489258
3783   310746
3784   298128
3785   906174
3786   815427
3787   139313
3788   310935
3789   600578
3790   798249
3791   544999
3792    42570
3793   610862
3794   924138
3795   567035
3796   361316
3797   246344
3798   763076
3799   859031
3800   208753
3801   276784
3802   567160
3803   792951
3804   675375
3805    83143
3806   463416
3807   915755
3808   615809
3809   359370
3810   154329
3811   638815
3812   968140
3813   306036
3814   228573
3815   544988
3816   794872
3817   784175
3818   114086
3819   286401
3820   838850
3821   649373
3822   440083
3823   175078
3824   520462
3825  1022427
3826   469733
3827   218902
3828   441314
3829   704648
3830   848921
3831   184022
3832   143601
3833   793753
3834   750477
3835   525345
3836   191064
3837   397858
3838  1019365
3839   582278
3840   172504
3841   348438
3842   597427
3843   903537
3844   353249
3845    97336
3846   714528
3847   805609
3848   630064
3849   231880
3850   224803
3851   932630
3852   703865
3853   186820
3854   272250
3855   546104
3856   964856
3857   507649
3858    30105
3859   591211
3860   816546
3861   680182
3862   273414
3863    91654
3864   828791
3865   869948
3866   326236
3867   245516
3868   409719
3869   962019
3870   722238
3871    12985
3872   348924
3873   734172
3874   776625
3875   421062
3876    22508
3877   688300
3878   967814
3879   444841
3880   270995
3881   311231
3882   814807
3883   806745
3884    91910
3885   273465
3886   670286
3887   792803
3888   597353
3889    57078
3890   503942
3891   972013
3892   556258
3893   274835
3894   188643
3895   686440
3896   948884
3897   236031
3898   200140
3899   609341
3900   812090
3901   717160
3902    80758
3903   317653
3904   899535
3905   612884
3906   355297
3907   183755
3908   543949
3909   994979
3910   413719
3911   197714
3912   519266
3913   722900
3914   798200
3915   169357
3916   155066
3917   806033
3918   705037
3919   465847
3920   229504
3921   426187
3922   969860
3923   515952
3924   168253
3925   433402
3926   639622
3927   828931
3928   320390
3929   129757
3930   759142
3931   767462
3932   526413
3933   246520
3934   283564
3935   899579
3936   620370
3937   144083
3938   351782
3939   597740
3940   886709
3941   472501
3942    90994
3943   660880
3944   782940
3945   565884
3946   288081
3947   180001
3948   807216
3949   751447
3950   239436
3951   325678
3952   503656
3953   870690
3954   613146
3955    51721
3956   486909
3957   766657
3958   599516
3959   342742
3960   142219
3961   760664
3962   883766
3963   301579
3964   306990
3965   464293
3966   792501
3967   652607
3968    46589
3969   391188
3970   767832
3971   657906
3972   451161
3973   126798
3974   630905
3975   952238
3976   394518
3977   250919
3978   359290
3979   756053
3980   806888
3981   102419
3982   250156
3983   760326
3984   749434
3985   522422
3986    49758
3987   447119
3988   980768
3989   503061
3990   240141
3991   295477
3992   685396
3993   954741
3994   261114
3995   151525
3996   629293
3997   737440
3998   638766
3999    90893
4000   236100
4001   905956
4002   652000
4003   336326
4004   279869
4005   560278
4006   993779
4007   427083
4008    86764
4009   499386
4010   688924
4011   723335
4012   220065
4013   132437
4014   853281
4015   775741
4016   407853
4017   235272
4018   399390
4019   949747
4020   544039
4021    55784
4022   415634
4023   682389
4024   813484
4025   357335
4026    78701
4027   744676
4028   827785
4029   459235
4030   229242
4031   240908
4032   857155
4033   716266
4034   138638
4035   337365
4036   600971
4037   850149
4038   520489
4039     5772
4040   556112
4041   837531
4042   548670
4043   286836
4044   173716
4045   800619
4046   859039
4047   210489
4048   276929
4049   530481
4050   812164
4051   610571
4052    -6912
4053   403247
4054   826835
4055   640887
4056   408319
4057   142206
4058   641304
4059   941180
4060   349546
4061   217532
4062   367817
4063   703876
4064   773148
4065   139514
4066   296908
4067   773067
4068   697944
4069   514457
4070   137878
4071   459522
4072   900956
4073   417759
4074   234775
4075   365429
4076   640603
4077   854155
4078   265489
4079   257492
4080   725987
4081   664406
4082   524576
4083   153560
4084   321639
4085   873064
4086   516000
4087   272764
4088   381555
4089   587275
4090   878203
4091   363342
4092   165017
4093   644584
4094   661329
4095   568593
4096   204124
4097   233677
4098   878978
4099   652661
4100   280842
4101   317069
4102   522318
4103   891061
4104   418262
4105    44418
4106   556216
4107   729306
4108   668207
4109   285337
4110   149472
4111   818815
4112   755599
4113   313220
4114   258537
4115   377693
4116   857762
4117   592025
4118    82344
4119   448878
4120   705028
4121   747652
4122   418203
4123    65322
4124   666097
4125   801678
4126   362719
4127   245466
4128   315103
4129   846447
4130   751882
4131   118855
4132   364487
4133   674863
4134   732838
4135   453459
4136   -11830
4137   527731
4138   877701
4139   483737
4140   289954
4141   253109
4142   784756
4143   916065
4144   192392
4145   202195
4146   533067
4147   728206
4148   608360
4149    19627
4150   344307
4151   881030
4152   644430
4153   392057
4154   178142
4155   575977
4156   941193
4157   319141
4158   153553
4159   450423
4160   708140
4161   752973
4162   129134
4163   231737
4164   833901
4165   685847
4166   429266
4167   134683
4168   406291
4169   942155
4170   463320
4171   168927
4172   396574
4173   646302
4174   861281
4175   289135
4176   115814
4177   677835
4178   688655
4179   523109
4180   183650
4181   264911
4182   910492
4183   639661
4184   216851
4185   330492
4186   550902
4187   858223
4188   380396
4189    44519
4190   591929
4191   722067
4192   589617
4193   282875
4194   213737
4195   850166
4196   736483
4197   248831
4198   260747
4199   409225
4200   802114
4201   536104
4202    67749
4203   494604
4204   732223
4205   693107
4206   411608
4207   124980
4208   692698
4209   776891
4210   295141
4211   240693
4212   344179
4213   781142
4214   667851
4215   102853
4216   430170
4217   720684
4218   682203
4219   458647
4220    72189
4221   557443
4222   829626
4223   385284
4224   276377
4225   314072
4226   736824
4227   795708
4228   159172
4229   299161
4230   620936
4231   669680
4232   550950
4233    97792
4234   426863
4235   836321
4236   492052
4237   348130
4238   293860
4239   611081
4240   835715
4241   235840
4242   215643
4243   570943
4244   667610
4245   631153
4246   150856
4247   346326
4248   860593
4249   549676
4250   316153
4251   235096
4252   522859
4253   875237
4254   319020
4255   173311
4256   570051
4257   691471
4258   698662
4259   209349
4260   207696
4261   785389
4262   610624
4263   340807
4264   186045
4265   389989
4266   935117
4267   522350
4268   150055
4269   459026
4270   664034
4271   781183
4272   272367
4273    54590
4274   701606
4275   710469
4276   420740
4277   220382
4278   309232
4279   910410
4280   655111
4281   142886
4282   357999
4283   567374
4284   795259
4285   410411
4286    12511
4287   577841
4288   771095
4289   534600
4290   280029
4291   189406
4292   802748
4293   770383
4294   174172
4295   258092
4296   492491
4297   816972
4298   582155
4299    28813
4300   458160
4301   780554
4302   608881
4303   346949
4304    82466
4305   632471
4306   858896
4307   311566
4308   228705
4309   398032
4310   781889
4311   741432
4312    83268
4313   298646
4314   703164
4315   633870
4316   448892
4317    81264
4318   487339
4319   902306
4320   449483
4321   288371
4322   332175
4323   642902
4324   808424
4325   176627
4326   176623
4327   617231
4328   659773
4329   570181
4330   135740
4331   365471
4332   904052
4333   553812
4334   294847
4335   274058
4336   532711
4337   819921
4338   260069
4339   149895
4340   596186
4341   663576
4342   633473
4343   222852
4344   259093
4345   815565
4346   589411
4347   306875
4348   248373
4349   432803
4350   878350
4351   446608
4352   112335
4353   504079
4354   667404
4355   696363
4356   272954
4357   132586
4358   740089
4359   665075
4360   338193
4361   271470
4362   373920
4363   851503
4364   568405
4365   134724
4366   425556
4367   584210
4368   683680
4369   376731
4370    94079
4371   661455
4372   755111
4373   420929
4374   290849
4375   289788
4376   790914
4377   660430
4378   107607
4379   325483
4380   569723
4381   725194
4382   496770
4383    77101
4384   558250
4385   793272
4386   504876
4387   325030
4388   188685
4389   644473
4390   750110
4391   200731
4392   288129
4393   519589
4394   715730
4395   623402
4396   101791
4397   422666
4398   769411
4399   519910
4400   347733
4401   168120
4402   588080
4403   828526
4404   280263
4405   260938
4406   483290
4407   683241
4408   682017
4409   105417
4410   266599
4411   738096
4412   597936
4413   420656
4414   156030
4415   482114
4416   919844
4417   410931
4418   189557
4419   378977
4420   638695
4421   760416
4422   170430
4423   162054
4424   708957
4425   669252
4426   489045
4427   175697
4428   344945
4429   893384
4430   516050
4431   188543
4432   300159
4433   536376
4434   851271
4435   346286
4436    81955
4437   607226
4438   719673
4439   585938
4440   181245
4441   157514
4442   808788
4443   652972
4444   248548
4445   278050
4446   475692
4447   867212
4448   506408
4449    86710
4450   480145
4451   644193
4452   605028
4453   284159
4454    90053
4455   698859
4456   747772
4457   342542
4458   287825
4459   377943
4460   817467
4461   609935
4462    47587
4463   356624
4464   640922
4465   668311
4466   401857
4467    72786
4468   610688
4469   816296
4470   413337
4471   272314
4472   244836
4473   688798
4474   737041
4475   153628
4476   280082
4477   565560
4478   711807
4479   575534
4480    84836
4481   438277
4482   795730
4483   464772
4484   286984
4485   206077
4486   602973
4487   806595
4488   248982
4489   270145
4490   545262
4491   660152
4492   616008
4493   107584
4494   304319
4495   766686
4496   547083
4497   370615
4498   202890
4499   499856
4500   879626
4501   366650
4502   193972
4503   444391
4504   610062
4505   680427
4506   167843
4507   207570
4508   746239
4509   622440
4510   443495
4511   249369
4512   406292
4513   834650
4514   439153
4515   172365
4516   379718
4517   537760
4518   735066
4519   299005
4520   158353
4521   687418
4522   669923
4523   476766
4524   243350
4525   295905
4526   810760
4527   522852
4528   160082
4529   360328
4530   540956
4531   770159
4532   409785
4533   109919
4534   583892
4535   656740
4536   480161
4537   273472
4538   203274
4539   749951
4540   681898
4541   241992
4542   325245
4543   475960
4544   773575
4545   505530
4546    39159
4547   461487
4548   683891
4549   547332
4550   308895
4551   143663
4552   706090
4553   787813
4554   293343
4555   276241
4556   386175
4557   704698
4558   619600
4559    85515
4560   347468
4561   668786
4562   632736
4563   444814
4564    99942
4565   535949
4566   825270
4567   360376
4568   234829
4569   308993
4570   668467
4571   734999
4572   147497
4573   279129
4574   669944
4575   661805
4576   498493
4577    80493
4578   386839
4579   816623
4580   445835
4581   256306
4582   268895
4583   606194
4584   854548
4585   258440
4586   165140
4587   562461
4588   671163
4589   591944
4590   111175
4591   238210
4592   810638
4593   587850
4594   318434
4595   237350
4596   478969
4597   852301
4598   379304
4599   111367
4600   445521
4601   605201
4602   681067
4603   249204
4604   161926
4605   742092
4606   675780
4607   382071
4608   211946
4609   334748
4610   819097
4611   496468
4612   108817
4613   392315
4614   589483
4615   726867
4616   366515
4617   115655
4618   642544
4619   684130
4620   423095
4621   238527
4622   229836
4623   753248
4624   642238
4625   191009
4626   343774
4627   524672
4628   746929
4629   468705
4630    38898
4631   479345
4632   696560
4633   494270
4634   302762
4635   193012
4636   697354
4637   740659
4638   248812
4639   304714
4640   448061
4641   663476
4642   558919
4643    85172
4644   390935
4645   677576
4646   552699
4647   404734
4648   186677
4649   578936
4650   777625
4651   290333
4652   237228
4653   387908
4654   648165
4655   664193
4656   136375
4657   321767
4658   702047
4659   588892
4660   436188
4661   139290
4662   440308
4663   783032
4664   362643
4665   247959
4666   374877
4667   614484
4668   743226
4669   228987
4670   242451
4671   647252
4672   593771
4673   468443
4674   135655
4675   334510
4676   807271
4677   477793
4678   262159
4679   339907
4680   547706
4681   778264
4682   290303
4683   140273
4684   553292
4685   604995
4686   542649
4687   205686
4688   243713
4689   793725
4690   588688
4691   288311
4692   287923
4693   454891
4694   771139
4695   373692
4696    87261
4697   503130
4698   639518
4699   607942
4700   281289
4701   191748
4702   729442
4703   650826
4704   291007
4705   241925
4706   361786
4707   783132
4708   544890
4709    99899
4710   400690
4711   629786
4712   683371
4713   369775
4714    62778
4715   573209
4716   726493
4717   383041
4718   249052
4719   274899
4720   749708
4721   693203
4722   159779
4723   322736
4724   555182
4725   648344
4726   441686
4727    52959
4728   474879
4729   743943
4730   464409
4731   304376
4732   235752
4733   660242
4734   772951
4735   209813
4736   217496
4737   480185
4738   665722
4739   575398
4740    72047
4741   350309
4742   778853
4743   576451
4744   337798
4745   146228
4746   497019
4747   800159
4748   302024
4749   188829
4750   428380
4751   653098
4752   701944
4753   181509
4754   250394
4755   687955
4756   587097
4757   397095
4758   138777
4759   377964
4760   813752
4761   426809
4762   211419
4763   379381
4764   580365
4765   748512
4766   271168
4767   138932
4768   594976
4769   606402
4770   480865
4771   208838
4772   282807
4773   802988
4774   567449
4775   243974
4776   311942
4777   476196
4778   725926
4779   358413
4780    97621
4781   531165
4782   622923
4783   543820
4784   295578
4785   239930
4786   733158
4787   613150
4788   252741
4789   283461
4790   394246
4791   704349
4792   483695
4793   110692
4794   468983
4795   643204
4796   602834
4797   355113
4798   136106
4799   605189
4800   661546
4801   303713
4802   272465
4803   353994
4804   710469
4805   596449
4806   146355
4807   392892
4808   604158
4809   574407
4810   389718
4811   118149
4812   540002
4813   708123
4814   351014
4815   299529
4816   349955
4817   667734
4818   661684
4819   146034
4820   285389
4821   570366
4822   600189
4823   464402
4824    99793
4825   441369
4826   790797
4827   459152
4828   280177
4829   246372
4830   572576
4831   744141
4832   215449
4833   194320
4834   518761
4835   632770
4836   568020
4837   156943
4838   345804
4839   761329
4840   506139
4841   292902
4842   210701
4843   466804
4844   767793
4845   321311
4846   187870
4847   486738
4848   624635
4849   640630
4850   204958
4851   205695
4852   706631
4853   587411
4854   347619
4855   191185
4856   375787
4857   815953
4858   460178
4859   163276
4860   399292
4861   584859
4862   683825
4863   276415
4864   110674
4865   616340
4866   647604
4867   429582
4868   238208
4869   294290
4870   790478
4871   568976
4872   158541
4873   307486
4874   509541
4875   716057
4876   399209
4877    79505
4878   526663
4879   683162
4880   515191
4881   273369
4882   176175
4883   670466
4884   664693
4885   221684
4886   252247
4887   434803
4888   733163
4889   560780
4890    96695
4891   415694
4892   666079
4893   537226
4894   313732
4895   115536
4896   567576
4897   730267
4898   302690
4899   257903
4900   390486
4901   681758
4902   638018
4903   129245
4904   300071
4905   617225
4906   572204
4907   409124
4908   110752
4909   448439
4910   779443
4911   422031
4912   275462
4913   306931
4914   590648
4915   707880
4916   193609
4917   209462
4918   556714
4919   606718
4920   510156
4921   166696
4922   360949
4923   748908
4924   457409
4925   284202
4926   283183
4927   492055
4928   722784
4929   295269
4930   209832
4931   531596
4932   594282
4933   562309
4934   221830
4935   258979
4936   698474
4937   517792
4938   304171
4939   275141
4940   447297
4941   768749
4942   403511
4943   163579
4944   459835
4945   561404
4946   569068
4947   244038
4948   179694
4949   662052
4950   601818
4951   358230
4952   291922
4953   381789
4954   759780
4955   495341
4956   137729
4957   384965
4958   531071
4959   598302
4960   321135
4961   132187
4962   602868
4963   671852
4964   416469
4965   291869
4966   297011
4967   692542
4968   582039
4969   153291
4970   324796
4971   508369
4972   640682
4973   429705
4974   117160
4975   511850
4976   699750
4977   437660
4978   271632
4979   219864
4980   641738
4981   670988
4982   194513
4983   276332
4984   513278
4985   674583
4986   516403
4987    79134
4988   382791
4989   688608
4990   500255
4991   323662
4992   179673
4993   547373
4994   758054
4995   317125
4996   236073
4997   403155
4998   618887
4999   619509
5000   121982
5001   257089
5002   661323
5003   575167
5004   395382
5005   172386
5006   456515
5007   787339
5008   374932
5009   192284
5010   340770
5011   555152
5012   674156
5013   219120
5014   200485
5015   624712
5016   640576
5017   483717
5018   177110
5019   300907
5020   746737
5021   472921
5022   207008
5023   272208
5024   490689
5025   747767
5026   346492
5027   139824
5028   540190
5029   629312
5030   520669
5031   208007
5032   210136
5033   698234
5034   586526
5035   267544
5036   266533
5037   430210
5038   753233
5039   455234
5040    99016
5041   410569
5042   590712
5043   579780
5044   301176
5045   139791
5046   622858
5047   660251
5048   347053
5049   272683
5050   334859
5051   679389
5052   539092
5053   128975
5054   348975
5055   552658
5056   604794
5057   408829
5058   148306
5059   542297
5060   683648
5061   375630
5062   247563
5063   266450
5064   632654
5065   630963
5066   178025
5067   303182
5068   552155
5069   633914
5070   467018
5071   105352
5072   410961
5073   675790
5074   431298
5075   291361
5076   231766
5077   560882
5078   718573
5079   293339
5080   275646
5081   473579
5082   583606
5083   532562
5084   134399
5085   303240
5086   660389
5087   498482
5088   349876
5089   249872
5090   495589
5091   733442
5092   322163
5093   228905
5094   428813
5095   552341
5096   567041
5097   182683
5098   247177
5099   660571
5100   560039
5101   392800
5102   231147
5103   388983
5104   730758
5105   402297
5106   187820
5107   363509
5108   530205
5109   656557
5110   291637
5111   193399
5112   602718
5113   584224
5114   403626
5115   219585
5116   299002
5117   714577
5118   492920
5119   198952
5120   349893
5121   517902
5122   687771
5123   365334
5124   115938
5125   501771
5126   603970
5127   458632
5128   232067
5129   218566
5130   695840
5131   626086
5132   242848
5133   290739
5134   445064
5135   677019
5136   439844
5137    81137
5138   413707
5139   618542
5140   523977
5141   314540
5142   179240
5143   618489
5144   687951
5145   287946
5146   245538
5147   361447
5148   654347
5149   547582
5150   102597
5151   329529
5152   625402
5153   600346
5154   386896
5155   113608
5156   489493
5157   711908
5158   355920
5159   229174
5160   285787
5161   606659
5162   677050
5163   208693
5164   265042
5165   548309
5166   598217
5167   473736
5168   119622
5169   346241
5170   695989
5171   445176
5172   274116
5173   266100
5174   538174
5175   726822
5176   279389
5177   205364
5178   485207
5179   578701
5180   512112
5181   162928
5182   281063
5183   702186
5184   539089
5185   316526
5186   225479
5187   425286
5188   733021
5189   363431
5190   153060
5191   398970
5192   565566
5193   616190
5194   253662
5195   195088
5196   641068
5197   594653
5198   371426
5199   214990
5200   314660
5201   689810
5202   463600
5203   190102
5204   385539
5205   529525
5206   639422
5207   347815
5208   157313
5209   541337
5210   586662
5211   398783
5212   251556
5213   271311
5214   683504
5215   566406
5216   217069
5217   334097
5218   492414
5219   644220
5220   403439
5221   110387
5222   462669
5223   613436
5224   442568
5225   303290
5226   243442
5227   617806
5228   621604
5229   248969
5230   290179
5231   416403
5232   604415
5233   493616
5234   126236
5235   394194
5236   622716
5237   503299
5238   348422
5239   197164
5240   539045
5241   669574
5242   279745
5243   245057
5244   379585
5245   600523
5246   584140
5247   178610
5248   334308
5249   614825
5250   529011
5251   385078
5252   160033
5253   423437
5254   683232
5255   363232
5256   255541
5257   351497
5258   566466
5259   642368
5260   220375
5261   240891
5262   578053
5263   551130
5264   416123
5265   165238
5266   359870
5267   722665
5268   448069
5269   250360
5270   309114
5271   507719
5272   685116
5273   266617
5274   144919
5275   492511
5276   588704
5277   521593
5278   205598
5279   253684
5280   705844
5281   549913
5282   265256
5283   247949
5284   415560
5285   692595
5286   378610
5287   136308
5288   444208
5289   578499
5290   568483
5291   288456
5292   185577
5293   610951
5294   577415
5295   307602
5296   231437
5297   333625
5298   694777
5299   504586
5300   152699
5301   376122
5302   559149
5303   602222
5304   323107
5305    97550
5306   526546
5307   646785
5308   369089
5309   246359
5310   294318
5311   671890
5312   607572
5313   191147
5314   296809
5315   488077
5316   601353
5317   424682
5318   100507
5319   410621
5320   651976
5321   463731
5322   307731
5323   216424
5324   558680
5325   650426
5326   232766
5327   233140
5328   445256
5329   604424
5330   538958
5331   144798
5332   345836
5333   642723
5334   506266
5335   328120
5336   169114
5337   445237
5338   683556
5339   319536
5340   224514
5341   394439
5342   579858
5343   621506
5344   213484
5345   247590
5346   583371
5347   530265
5348   382685
5349   186434
5350   365341
5351   692318
5352   414184
5353   242475
5354   355907
5355   513380
5356   622660
5357   268015
5358   187576
5359   526654
5360   548863
5361   445168
5362   233374
5363   313406
5364   696099
5365   497365
5366   244659
5367   301369
5368   439794
5369   629083
5370   325561
5371   159611
5372   504883
5373   569343
5374   486888
5375   285167
5376   247500
5377   629035
5378   522457
5379   250965
5380   289626
5381   402114
5382   640720
5383   431742
5384   155612
5385   441002
5386   578443
5387   515311
5388   285377
5389   165599
5390   579325
5391   608339
5392   288813
5393   260329
5394   372086
5395   662616
5396   530927
5397   149417
5398   348190
5399   532665
5400   533672
5401   363350
5402   139668
5403   481142
5404   638347
5405   375283
5406   288035
5407   300413
5408   586456
5409   591156
5410   181091
5411   279425
5412   509292
5413   555966
5414   438304
5415   159250
5416   427128
5417   682032
5418   411935
5419   261554
5420   242786
5421   519658
5422   642762
5423   225830
5424   222709
5425   490463
5426   600343
5427   526631
5428   169408
5429   311124
5430   655971
5431   478654
5432   289930
5433   199677
5434   432880
5435   694806
5436   331868
5437   206900
5438   438578
5439   569902
5440   575783
5441   205864
5442   216922
5443   609482
5444   533711
5445   350251
5446   206791
5447   357019
5448   715697
5449   440991
5450   177544
5451   338635
5452   520629
5453   616661
5454   269475
5455   139675
5456   540404
5457   596918
5458   423741
5459   250012
5460   283792
5461   652351
5462   504920
5463   199054
5464   299015
5465   447053
5466   623767
5467   386491
5468   146910
5469   471275
5470   597508
5471   476192
5472   263749
5473   190092
5474   594998
5475   596780
5476   242006
5477   261670
5478   400545
5479   646512
5480   488214
5481   133285
5482   373111
5483   566329
5484   488312
5485   323132
5486   155460
5487   506323
5488   636951
5489   335381
5490   289135
5491   344590
5492   575267
5493   550842
5494   167575
5495   299112
5496   528753
5497   512577
5498   398267
5499   168752
5500   444396
5501   669829
5502   380508
5503   268267
5504   301330
5505   526463
5506   604923
5507   203639
5508   242367
5509   519478
5510   551418
5511   465646
5512   187628
5513   351162
5514   651775
5515   421660
5516   274298
5517   266506
5518   452987
5519   645382
5520   299953
5521   227093
5522   482654
5523   539612
5524   496591
5525   211543
5526   271535
5527   622278
5528   465702
5529   303468
5530   273893
5531   420091
5532   674421
5533   371615
5534   181052
5535   420965
5536   517509
5537   519105
5538   235713
5539   202439
5540   603279
5541   540290
5542   336138
5543   277040
5544   364342
5545   654199
5546   418926
5547   155926
5548   364814
5549   496422
5550   550285
5551   325697
5552   169762
5553   552988
5554   600978
5555   383933
5556   261307
5557   267602
5558   613735
5559   514903
5560   163968
5561   296149
5562   483291
5563   614739
5564   406071
5565   138511
5566   456049
5567   606098
5568   417972
5569   270142
5570   219015
5571   561751
5572   604754
5573   240287
5574   277447
5575   428792
5576   596360
5577   483369
5578   121608
5579   343155
5580   595340
5581   464210
5582   318913
5583   191751
5584   507781
5585   677807
5586   302416
5587   227064
5588   368468
5589   558069
5590   552910
5591   152165
5592   259664
5593   582980
5594   542262
5595   388213
5596   181269
5597   395915
5598   684690
5599   381457
5600   213243
5601   303663
5602   502059
5603   625042
5604   241116
5605   214732
5606   540881
5607   545045
5608   440326
5609   192238
5610   294595
5611   637477
5612   440989
5613   250174
5614   285052
5615   459183
5616   659775
5617   336591
5618   165342
5619   458573
5620   539143
5621   482844
5622   214719
5623   210990
5624   615501
5625   526762
5626   291270
5627   275664
5628   397829
5629   650408
5630   404939
5631   140775
5632   390238
5633   512652
5634   514119
5635   301165
5636   184217
5637   558243
5638   583611
5639   345294
5640   261986
5641   302173
5642   601929
5643   491254
5644   166528
5645   329003
5646   498354
5647   558488
5648   386472
5649   159698
5650   480734
5651   595835
5652   364721
5653   275606
5654   260413
5655   551615
5656   559236
5657   223861
5658   315855
5659   467140
5660   538933
5661   425715
5662   154104
5663   397108
5664   587880
5665   402440
5666   304294
5667   254873
5668   524962
5669   621375
5670   252689
5671   267526
5672   439613
5673   529145
5674   479317
5675   143716
5676   317858
5677   600230
5678   466275
5679   344071
5680   248600
5681   447977
5682   640338
5683   301784
5684   218874
5685   380266
5686   504885
5687   534998
5688   208134
5689   275127
5690   586734
5691   495049
5692   368822
5693   234890
5694   378367
5695   637401
5696   357206
5697   203013
5698   358641
5699   507425
5700   598824
5701   270000
5702   200275
5703   542252
5704   531285
5705   385406
5706   206747
5707   284101
5708   648278
5709   469119
5710   221205
5711   325102
5712   464765
5713   621308
5714   339372
5715   139743
5716   463722
5717   541111
5718   440645
5719   248945
5720   231075
5721   616843
5722   557756
5723   258574
5724   275465
5725   384794
5726   611483
5727   422932
5728   117783
5729   381891
5730   562044
5731   509587
5732   322017
5733   169773
5734   534813
5735   604385
5736   296210
5737   241404
5738   311871
5739   578387
5740   520710
5741   168031
5742   322444
5743   542155
5744   539620
5745   374207
5746   144810
5747   436693
5748   617933
5749   344089
5750   257471
5751   284026
5752   551958
5753   599924
5754   210361
5755   262948
5756   481879
5757   532966
5758   430155
5759   138304
5760   331581
5761   629681
5762   438601
5763   303038
5764   251324
5765   471488
5766   638903
5767   275493
5768   213384
5769   409592
5770   502908
5771   502781
5772   200008
5773   280000
5774   600746
5775   470761
5776   333027
5777   253780
5778   394095
5779   628074
5780   329157
5781   198500
5782   392248
5783   498478
5784   544516
5785   256845
5786   225623
5787   562920
5788   514197
5789   347605
5790   229158
5791   313801
5792   625471
5793   426832
5794   215412
5795   357424
5796   475496
5797   572866
5798   321920
5799   164234
5800   486425
5801   510325
5802   389142
5803   275145
5804   276974
5805   601208
5806   502160
5807   234373
5808   335836
5809   426361
5810   549783
5811   369959
5812   140629
5813   442309
5814   540850
5815   424309
5816   300261
5817   242517
5818   560880
5819   554974
5820   240273
5821   278248
5822   378566
5823   553861
5824   450433
5825   159411
5826   385157
5827   557805
5828   457179
5829   333080
5830   196937
5831   477390
5832   584054
5833   271624
5834   257651
5835   365050
5836   551539
5837   519580
5838   175741
5839   320037
5840   551185
5841   473122
5842   344842
5843   163712
5844   409650
5845   632334
5846   350964
5847   259037
5848   330150
5849   519928
5850   580488
5851   198929
5852   227897
5853   490850
5854   498021
5855   409135
5856   182979
5857   341112
5858   641988
5859   419927
5860   267428
5861   292854
5862   453526
5863   603730
5864   262114
5865   186333
5866   458871
5867   527959
5868   474687
5869   216108
5870   255865
5871   620983
5872   487787
5873   265619
5874   233086
5875   376943
5876   635095
5877   375582
5878   162125
5879   394348
5880   521563
5881   540274
5882   276159
5883   173095
5884   533651
5885   526280
5886   327934
5887   248125
5888   303672
5889   620951
5890   473544
5891   191185
5892   337273
5893   473247
5894   534457
5895   330433
5896   142673
5897   475559
5898   568214
5899   373554
5900   274434
5901   272236
5902   582558
5903   528035
5904   198869
5905   288605
5906   423386
5907   539795
5908   411394
5909   143136
5910   402666
5911   586034
5912   432801
5913   312182
5914   218425
5915   493713
5916   570815
5917   250236
5918   258448
5919   390408
5920   536017
5921   489581
5922   184230
5923   345195
5924   557256
5925   447113
5926   330351
5927   201692
5928   428010
5929   604884
5930   307532
5931   252974
5932   365011
5933   507416
5934   543712
5935   210128
5936   256750
5937   519550
5938   464008
5939   370395
5940   211367
5941   360854
5942   624070
5943   386088
5944   269148
5945   344144
5946   446172
5947   540989
5948   259313
5949   219591
5950   494257
5951   488009
5952   413006
5953   235966
5954   311205
5955   614211
5956   422697
5957   235796
5958   305652
5959   417990
5960   574963
5961   311178
5962   189293
5963   463099
5964   515990
5965   453647
5966   254050
5967   229347
5968   558542
5969   476995
5970   265309
5971   282802
5972   379224
5973   593219
5974   406175
5975   179942
5976   409333
5977   501122
5978   467263
5979   279561
5980   192058
5981   520358
5982   531469
5983   290913
5984   281450
5985   360702
5986   594292
5987   459687
5988   150806
5989   333200
5990   490185
5991   495971
5992   339213
5993   158116
5994   465738
5995   599702
5996   366336
5997   268861
5998   277713
5999   537130
6000   538014
6001   186759
6002   268821
6003   457644
6004   517810
6005   422353
6006   170220
6007   394706
6008   600775
6009   399660
6010   280771
6011   235121
6012   473672
6013   575053
6014   243631
6015   246133
6016   442927
6017   535551
6018   479678
6019   172519
6020   297501
6021   577999
6022   435908
6023   304010
6024   217663
6025   412113
6026   631425
6027   342690
6028   226085
6029   382971
6030   493494
6031   519819
6032   213976
6033   211025
6034   534667
6035   489866
6036   368719
6037   235112
6038   349075
6039   640779
6040   403139
6041   199397
6042   325044
6043   447307
6044   560332
6045   280996
6046   173257
6047   494925
6048   525181
6049   419489
6050   256178
6051   262611
6052   576407
6053   463256
6054   232625
6055   283800
6056   401119
6057   583158
6058   390896
6059   173028
6060   427293
6061   516687
6062   436055
6063   273878
6064   212485
6065   528655
6066   514616
6067   265107
6068   294399
6069   386946
6070   566644
6071   440015
6072   174364
6073   369806
6074   496693
6075   443449
6076   319738
6077   191813
6078   479978
6079   570099
6080   324497
6081   281835
6082   333110
6083   534420
6084   495204
6085   185035
6086   311488
6087   487638
6088   477359
6089   380946
6090   199690
6091   416770
6092   574574
6093   348401
6094   278766
6095   297885
6096   470264
6097   518974
6098   222537
6099   276538
6100   493494
6101   495175
6102   416534
6103   197258
6104   357258
6105   583396
6106   379430
6107   270099
6108   275992
6109   450403
6110   589041
6111   288392
6112   239764
6113   441193
6114   479679
6115   455211
6116   198427
6117   258704
6118   557808
6119   443603
6120   312742
6121   277345
6122   404121
6123   622600
6124   354503
6125   194324
6126   391669
6127   470388
6128   474642
6129   238514
6130   219960
6131   552837
6132   500179
6133   339227
6134   275380
6135   343175
6136   591989
6137   405355
6138   187204
6139   338127
6140   456741
6141   519031
6142   320992
6143   178588
6144   487380
6145   532458
6146   366564
6147   251383
6148   267138
6149   568477
6150   484194
6151   199087
6152   310199
6153   455056
6154   547883
6155   374323
6156   150425
6157   409716
6158   536812
6159   398731
6160   278497
6161   229830
6162   527604
6163   560121
6164   258813
6165   271610
6166   390972
6167   532832
6168   444705
6169   150334
6170   335407
6171   535587
6172   449971
6173   336672
6174   212479
6175   456688
6176   586644
6177   313061
6178   249636
6179   334711
6180   492736
6181   501125
6182   190670
6183   284755
6184   524982
6185   491954
6186   381579
6187   202062
6188   387213
6189   590716
6190   352036
6191   236956
6192   298510
6193   463749
6194   558457
6195   255942
6196   241250
6197   478473
6198   496977
6199   423813
6200   212423
6201   290733
6202   574444
6203   423769
6204   277395
6205   281333
6206   423061
6207   589277
6208   328912
6209   195615
6210   418544
6211   476191
6212   449197
6213   248993
6214   250822
6215   556598
6216   467835
6217   297984
6218   284506
6219   367695
6220   564236
6221   371037
6222   187962
6223   380045
6224   473524
6225   483106
6226   312714
6227   218883
6228   507169
6229   506274
6230   319459
6231   269330
6232   314271
6233   547080
6234   441034
6235   200010
6236   356686
6237   477080
6238   503032
6239   352535
6240   189899
6241   447992
6242   518158
6243   336253
6244   274469
6245   283252
6246   525280
6247   504454
6248   233622
6249   318420
6250   445915
6251   501988
6252   395437
6253   172086
6254   385758
6255   527198
6256   380326
6257   301263
6258   274149
6259   488745
6260   545373
6261   259074
6262   276571
6263   412602
6264   497392
6265   439359
6266   176128
6267   328169
6268   552523
6269   430055
6270   316215
6271   236101
6272   427444
6273   580424
6274   294621
6275   233761
6276   380629
6277   498640
6278   505220
6279   227351
6280   270645
6281   525515
6282   457717
6283   346323
6284   210922
6285   349454
6286   588951
6287   379301
6288   243969
6289   341491
6290   474226
6291   550577
6292   276537
6293   204842
6294   475504
6295   486520
6296   372392
6297   220553
6298   301252
6299   593702
6300   447866
6301   249906
6302   315180
6303   431488
6304   550986
6305   317599
6306   168334
6307   428741
6308   497298
6309   425300
6310   267793
6311   249954
6312   556013
6313   498050
6314   276448
6315   272795
6316   368572
6317   549718
6318   403115
6319   166484
6320   379204
6321   510261
6322   474957
6323   315483
6324   197699
6325   481777
6326   531588
6327   305903
6328   262720
6329   325505
6330   541286
6331   476683
6332   203279
6333   320248
6334   476457
6335   482395
6336   362041
6337   176601
6338   409787
6339   543071
6340   360764
6341   285412
6342   299975
6343   498193
6344   534997
6345   239813
6346   274529
6347   428308
6348   474444
6349   406615
6350   190822
6351   348650
6352   561541
6353   409985
6354   301370
6355   269950
6356   445654
6357   554151
6358   271751
6359   236330
6360   408416
6361   488485
6362   468495
6363   226810
6364   301027
6365   551865
6366   449564
6367   326808
6368   241685
6369   368107
6370   558208
6371   340057
6372   239722
6373   378896
6374   475365
6375   510377
6376   272623
6377   249753
6378   502571
6379   449324
6380   331014
6381   251664
6382   337784
6383   569381
6384   396628
6385   242128
6386   366232
6387   455638
6388   506485
6389   300539
6390   200705
6391   463003
6392   483756
6393   368383
6394   267415
6395   303530
6396   557689
6397   456976
6398   243940
6399   316686
6400   409847
6401   510973
6402   348284
6403   193836
6404   426564
6405   514044
6406   408267
6407   297347
6408   259205
6409   512501
6410   490412
6411   248844
6412   283009
6413   386864
6414   521556
6415   413348
6416   197815
6417   384675
6418   527762
6419   429739
6420   302080
6421   209608
6422   452587
6423   529812
6424   290661
6425   276768
6426   359011
6427   522925
6428   484048
6429   206079
6430   308504
6431   494130
6432   455677
6433   342161
6434   188616
6435   399372
6436   571947
6437   354289
6438   269908
6439   324386
6440   493901
6441   525904
6442   226269
6443   249767
6444   457402
6445   488878
6446   395672
6447   205829
6448   334645
6449   590298
6450   417528
6451   278677
6452   280569
6453   423807
6454   552876
6455   299097
6456   218910
6457   417318
6458   491216
6459   455561
6460   245155
6461   280744
6462   540860
6463   440891
6464   285422
6465   258831
6466   386055
6467   573570
6468   370103
6469   212033
6470   392918
6471   482082
6472   482057
6473   266108
6474   205688
6475   495689
6476   489942
6477   329182
6478   256903
6479   332871
6480   574892
6481   450538
6482   218943
6483   330545
6484   439962
6485   498542
6486   334163
6487   193538
6488   439585
6489   510431
6490   386532
6491   296837
6492   288297
6493   517525
6494   479129
6495   237011
6496   301458
6497   411179
6498   506912
6499   404462
6500   207961
6501   401750
6502   530992
6503   409210
6504   296108
6505   246836
6506   461835
6507   503794
6508   263467
6509   282141
6510   393576
6511   500035
6512   458387
6513   224509
6514   344845
6515   502263
6516   424917
6517   326332
6518   230240
6519   415259
6520   540418
6521   316446
6522   280576
6523   375901
6524   481384
6525   474218
6526   227330
6527   289209
6528   496659
6529   443472
6530   356394
6531   240224
6532   389208
6533   566181
6534   361900
6535   266709
6536   332962
6537   434611
6538   503932
6539   267397
6540   249429
6541   477027
6542   474842
6543   400454
6544   256598
6545   331772
6546   552568
6547   396386
6548   259628
6549   308322
6550   422584
6551   524535
6552   320536
6553   233248
6554   452080
6555   490285
6556   421611
6557   260574
6558   259818
6559   524619
6560   452593
6561   267164
6562   291443
6563   394715
6564   562432
6565   384566
6566   202699
6567   384546
6568   483642
6569   443728
6570   290599
6571   223579
6572   485760
6573   499104
6574   321875
6575   286764
6576   348362
6577   537943
6578   440766
6579   209580
6580   330770
6581   465037
6582   473077
6583   342583
6584   208281
6585   451599
6586   546132
6587   345705
6588   268528
6589   298077
6590   506299
6591   484777
6592   219426
6593   297943
6594   449431
6595   513389
6596   411364
6597   202264
6598   369878
6599   540434
6600   396132
6601   283853
6602   245674
6603   455874
6604   542737
6605   285025
6606   265505
6607   414851
6608   497912
6609   447888
6610   212851
6611   305729
6612   519545
6613   426527
6614   325503
6615   251924
6616   410830
6617   561324
6618   344658
6619   247876
6620   361220
6621   464466
6622   474298
6623   243111
6624   254098
6625   492264
6626   474858
6627   371144
6628   258306
6629   354601
6630   559886
6631   381241
6632   246595
6633   332384
6634   432899
6635   503857
6636   304239
6637   246723
6638   462743
6639   480349
6640   395553
6641   268803
6642   295667
6643   528298
6644   429267
6645   261656
6646   309701
6647   415134
6648   540745
6649   362825
6650   210651
6651   411056
6652   479514
6653   404904
6654   285405
6655   252726
6656   499138
6657   481338
6658   302253
6659   320833
6660   383459
6661   511953
6662   416332
6663   213587
6664   367947
6665   465851
6666   426007
6667   327578
6668   244890
6669   472885
6670   520272
6671   317346
6672   291932
6673   349868
6674   492889
6675   447338
6676   213707
6677   330730
6678   478681
6679   461731
6680   365668
6681   230956
6682   411988
6683   528046
6684   349727
6685   280861
6686   306109
6687   468510
6688   502316
6689   257984
6690   299844
6691   462890
6692   477326
6693   397698
6694   227510
6695   358707
6696   527660
6697   370322
6698   286480
6699   306253
6700   453567
6701   529752
6702   295041
6703   266388
6704   425736
6705   473521
6706   417434
6707   231134
6708   305807
6709   533464
6710   437271
6711   310873
6712   288997
6713   407680
6714   559480
6715   329463
6716   222827
6717   381149
6718   471318
6719   465830
6720   273881
6721   266699
6722   511596
6723   476617
6724   343910
6725   272668
6726   345054
6727   542069
6728   396766
6729   223972
6730   335429
6731   459681
6732   510807
6733   324031
6734   222325
6735   458956
6736   498017
6737   363521
6738   266237
6739   291906
6740   533094
6741   467777
6742   256228
6743   322805
6744   428927
6745   518056
6746   376885
6747   199685
6748   398740
6749   493503
6750   398864
6751   294279
6752   264627
6753   498925
6754   522835
6755   291044
6756   284512
6757   380522
6758   500381
6759   417588
6760   203454
6761   348968
6762   503082
6763   447086
6764   339848
6765   248295
6766   432581
6767   542585
6768   328588
6769   268110
6770   339366
6771   474961
6772   474769
6773   239243
6774   313204
6775   485439
6776   464076
6777   377792
6778   237193
6779   372418
6780   530075
6781   356780
6782   283557
6783   326728
6784   451790
6785   510699
6786   288668
6787   279649
6788   448050
6789   460733
6790   398319
6791   250479
6792   334511
6793   527829
6794   410120
6795   297923
6796   318012
6797   427604
6798   532964
6799   317813
6800   244269
6801   418727
6802   461212
6803   421666
6804   276147
6805   302497
6806   518597
6807   445552
6808   314835
6809   303284
6810   377894
6811   519046
6812   365431
6813   238307
6814   387575
6815   460625
6816   462596
6817   314394
6818   266600
6819   489676
6820   472038
6821   323922
6822   286157
6823   343552
6824   518446
6825   420161
6826   239223
6827   364672
6828   452314
6829   475473
6830   341805
6831   234529
6832   439897
6833   494318
6834   351545
6835   286781
6836   321491
6837   509389
6838   476698
6839   260830
6840   324017
6841   432206
6842   482937
6843   377934
6844   210802
6845   396075
6846   517909
6847   397820
6848   309661
6849   285398
6850   470145
6851   509374
6852   277149
6853   285733
6854   399293
6855   481787
6856   435566
6857   224142
6858   351556
6859   519894
6860   438275
6861   323354
6862   256861
6863   422179
6864   523913
6865   309939
6866   272403
6867   377874
6868   479460
6869   476421
6870   257041
6871   304338
6872   492689
6873   445764
6874   350102
6875   244207
6876   364029
6877   551327
6878   382542
6879   265975
6880   350397
6881   461465
6882   517134
6883   286843
6884   237854
6885   452477
6886   470822
6887   385585
6888   258096
6889   319670
6890   548983
6891   437431
6892   285339
6893   320645
6894   408994
6895   516038
6896   339388
6897   227517
6898   408009
6899   481154
6900   427737
6901   292155
6902   272845
6903   504907
6904   471688
6905   296623
6906   293861
6907   373955
6908   526153
6909   405002
6910   229163
6911   386492
6912   477445
6913   458403
6914   322890
6915   238045
6916   460355
6917   491125
6918   328000
6919   294780
6920   343469
6921   516664
6922   465198
6923   250154
6924   341261
6925   450239
6926   461804
6927   359912
6928   227075
6929   405809
6930   509171
6931   373143
6932   315444
6933   316796
6934   483029
6935   491852
6936   269253
6937   298976
6938   423112
6939   458103
6940   401002
6941   239684
6942   377499
6943   523316
6944   399402
6945   322605
6946   299739
6947   435451
6948   503773
6949   286674
6950   286706
6951   411998
6952   457373
6953   441577
6954   264922
6955   336637
6956   511978
6957   418045
6958   328382
6959   282942
6960   392974
6961   529966
6962   345919
6963   278239
6964   392354
6965   464149
6966   465421
6967   279641
6968   285742
6969   487282
6970   452367
6971   345654
6972   280668
6973   368137
6974   546608
6975   394193
6976   274007
6977   361504
6978   437290
6979   478565
6980   304952
6981   247321
6982   457804
6983   472063
6984   382884
6985   302338
6986   331537
6987   532809
6988   443222
6989   269049
6990   324896
6991   419382
6992   496862
6993   347753
6994   232663
6995   431047
6996   504911
6997   413240
6998   303443
6999   285795
7000   500080
7001   473800
7002   278013
7003   300829
7004   394011
7005   514161
7006   417170
7007   236305
7008   381619
7009   491143
7010   434427
7011   326876
7012   250567
7013   450088
7014   509020
7015   328234
7016   293015
7017   368472
7018   504463
7019   467121
7020   241127
7021   325122
7022   468372
7023   448060
7024   364604
7025   240961
7026   407253
7027   536492
7028   371924
7029   301069
7030   331664
7031   469593
7032   497029
7033   271668
7034   286324
7035   450331
7036   472482
7037   411333
7038   262637
7039   359295
7040   537715
7041   398260
7042   299556
7043   294010
7044   425489
7045   524168
7046   329979
7047   277055
7048   426554
7049   484536
7050   450546
7051   282079
7052   301384
7053   506258
7054   437921
7055   322587
7056   290780
7057   387006
7058   545356
7059   381341
7060   267215
7061   390147
7062   456053
7063   460910
7064   297721
7065   263661
7066   470271
7067   467485
7068   361352
7069   305884
7070   354515
7071   532737
7072   428782
7073   263674
7074   354395
7075   431169
7076   479855
7077   342501
7078   242916
7079   446586
7080   498105
7081   393236
7082   315427
7083   314714
7084   501097
7085   449795
7086   275780
7087   326809
7088   412026
7089   487622
7090   399018
7091   250671
7092   413630
7093   492334
7094   402840
7095   331831
7096   289811
7097   461383
7098   484884
7099   307182
7100   325942
7101   400122
7102   487836
7103   432274
7104   251228
7105   361741
7106   480318
7107   417148
7108   343633
7109   282678
7110   435858
7111   522934
7112   340739
7113   323430
7114   383889
7115   470607
7116   458129
7117   262824
7118   323562
7119   478157
7120   449899
7121   370646
7122   283649
7123   405869
7124   539800
7125   364974
7126   292559
7127   354112
7128   448405
7129   487994
7130   283268
7131   292072
7132   471381
7133   474171
7134   403983
7135   280202
7136   343900
7137   530452
7138   409130
7139   288779
7140   324734
7141   423231
7142   522820
7143   341181
7144   265084
7145   433330
7146   474935
7147   420240
7148   288205
7149   298400
7150   505806
7151   448266
7152   314714
7153   321355
7154   403684
7155   526974
7156   387147
7157   247175
7158   395005
7159   465528
7160   452232
7161   316040
7162   267571
7163   493576
7164   503085
7165   352603
7166   306627
7167   350788
7168   522713
7169   440356
7170   247658
7171   346592
7172   458654
7173   476866
7174   371105
7175   250423
7176   440990
7177   511042
7178   382610
7179   308232
7180   309060
7181   481201
7182   475496
7183   279594
7184   331608
7185   444722
7186   486465
7187   412515
7188   243189
7189   381423
7190   505083
7191   399529
7192   316286
7193   294941
7194   457126
7195   526471
7196   319970
7197   316191
7198   409458
7199   479085
7200   442374
7201   256004
7202   327168
7203   488442
7204   435781
7205   363277
7206   295028
7207   414023
7208   536318
7209   351580
7210   296202
7211   371438
7212   448585
7213   481214
7214   291190
7215   311890
7216   485804
7217   454315
7218   379095
7219   295258
7220   367676
7221   530022
7222   390847
7223   293090
7224   361965
7225   436748
7226   499770
7227   342100
7228   289781
7229   462350
7230   471416
7231   398050
7232   306341
7233   325662
7234   510877
7235   425097
7236   305960
7237   359278
7238   426864
7239   503996
7240   375555
7241   259871
7242   424119
7243   460999
7244   414948
7245   323562
7246   306871
7247   501457
7248   470405
7249   327199
7250   329588
7251   393598
7252   507811
7253   405975
7254   253972
7255   394741
7256   471184
7257   440857
7258   355549
7259   292681
7260   474877
7261   488672
7262   335002
7263   324744
7264   368711
7265   484774
7266   437253
7267   269621
7268   370545
7269   470478
7270   461701
7271   369680
7272   271034
7273   427918
7274   510047
7275   359726
7276   314330
7277   347391
7278   485859
7279   493363
7280   289223
7281   330978
7282   462305
7283   464234
7284   399237
7285   252544
7286   376979
7287   520119
7288   408843
7289   327686
7290   328100
7291   455953
7292   538289
7293   327161
7294   296160
7295   415246
7296   464835
7297   433606
7298   272078
7299   336268
7300   518596
7301   440320
7302   349611
7303   314204
7304   409153
7305   533348
7306   350608
7307   281297
7308   399955
7309   465910
7310   472819
7311   313247
7312   304619
7313   502258
7314   470826
7315   365061
7316   295794
7317   356326
7318   529262
7319   409625
7320   280578
7321   369783
7322   460756
7323   505728
7324   349709
7325   266254
7326   459816
7327   479054
7328   389820
7329   304024
7330   328884
7331   519516
7332   464849
7333   302788
7334   348377
7335   425326
7336   513168
7337   387342
7338   253522
7339   409238
7340   485100
7341   424780
7342   339433
7343   305543
7344   485695
7345   495930
7346   325655
7347   327962
7348   384728
7349   483293
7350   430152
7351   270103
7352   382940
7353   485547
7354   450833
7355   377103
7356   292103
7357   441381
7358   510594
7359   344153
7360   321269
7361   369275
7362   483244
7363   473843
7364   288030
7365   353152
7366   480917
7367   457118
7368   389933
7369   282415
7370   395219
7371   512556
7372   378273
7373   330979
7374   363841
7375   461822
7376   499217
7377   321402
7378   320316
7379   444657
7380   444257
7381   410191
7382   286397
7383   367589
7384   524907
7385   414720
7386   340300
7387   350283
7388   432059
7389   505984
7390   340947
7391   292132
7392   434464
7393   459692
7394   441029
7395   317672
7396   343310
7397   515932
7398   441510
7399   344060
7400   326661
7401   394268
7402   524427
7403   377208
7404   279850
7405   416978
7406   472161
7407   466609
7408   341035
7409   299688
7410   491641
7411   458476
7412   349666
7413   327634
7414   368070
7415   518900
7416   430578
7417   291407
7418   386631
7419   458191
7420   473308
7421   366130
7422   280141
7423   453670
7424   491609
7425   380291
7426   337403
7427   350214
7428   512737
7429   467686
7430   297065
7431   359976
7432   438460
7433   482144
7434   396547
7435   265635
7436   424607
7437   511184
7438   416782
7439   347202
7440   314991
7441   479469
7442   506669
7443   312296
7444   325279
7445   409252
7446   497437
7447   448837
7448   274751
7449   373720
7450   512867
7451   444316
7452   366252
7453   295791
7454   430701
7455   528106
7456   358625
7457   319747
7458   389707
7459   483512
7460   485823
7461   300638
7462   335096
7463   484757
7464   460163
7465   380695
7466   289057
7467   391182
7468   535239
7469   402870
7470   322690
7471   376562
7472   456785
7473   500722
7474   323547
7475   299368
7476   459226
7477   461850
7478   414465
7479   309923
7480   359775
7481   531450
7482   444261
7483   332680
7484   345331
7485   416922
7486   511105
7487   369188
7488   287201
7489   434059
7490   477688
7491   451876
7492   333898
7493   319259
7494   505852
7495   461132
7496   346147
7497   338313
7498   389848
7499   519023
7500   423876
7501   295199
7502   406583
7503   466919
7504   459453
7505   361776
7506   301052
7507   465429
7508   485561
7509   362328
7510   352928
7511   375728
7512   506883
7513   456787
7514   302327
7515   383036
7516   452467
7517   455810
7518   375556
7519   282718
7520   441869
7521   509987
7522   393150
7523   352924
7524   358541
7525   487373
7526   484010
7527   304743
7528   343726
7529   435342
7530   469666
7531   417810
7532   290422
7533   409924
7534   515677
7535   411413
7536   356920
7537   338499
7538   456898
7539   498156
7540   333833
7541   334679
7542   432509
7543   475483
7544   454783
7545   304365
7546   368108
7547   500861
7548   425209
7549   364830
7550   323408
7551   426068
7552   529552
7553   373567
7554   326262
7555   415401
7556   473110
7557   470917
7558   313740
7559   329567
7560   494362
7561   447015
7562   379005
7563   328408
7564   397993
7565   538365
7566   408256
7567   316840
7568   383738
7569   450028
7570   488974
7571   346361
7572   300653
7573   467153
7574   481761
7575   416103
7576   330421
7577   349932
7578   525208
7579   443482
7580   317604
7581   356652
7582   433548
7583   504694
7584   386985
7585   292538
7586   454463
7587   493310
7588   436370
7589   343758
7590   323224
7591   499111
7592   477567
7593   335395
7594   349062
7595   412622
7596   514924
7597   434536
7598   283925
7599   410151
7600   493668
7601   447994
7602   358742
7603   295155
7604   465925
7605   508994
7606   371016
7607   342752
7608   389625
7609   504006
7610   475750
7611   294661
7612   359155
7613   471228
7614   472210
7615   406404
7616   295377
7617   428066
7618   541080
7619   393559
7620   343815
7621   360428
7622   473210
7623   501997
7624   324851
7625   339375
7626   458644
7627   475419
7628   437564
7629   306153
7630   395835
7631   521664
7632   424540
7633   347486
7634   342205
7635   438023
7636   526774
7637   366531
7638   330611
7639   442729
7640   478138
7641   458987
7642   317974
7643   346115
7644   505681
7645   448881
7646   367315
7647   345840
7648   420800
7649   527543
7650   402673
7651   322030
7652   415997
7653   451622
7654   468524
7655   346024
7656   323584
7657   480684
7658   471621
7659   400266
7660   351269
7661   383752
7662   521663
7663   429817
7664   313915
7665   391575
7666   444358
7667   483463
7668   381638
7669   313290
7670   470198
7671   482603
7672   405152
7673   354048
7674   359650
7675   500843
7676   452435
7677   325467
7678   374904
7679   437857
7680   502667
7681   410982
7682   305297
7683   435346
7684   495386
7685   416778
7686   354812
7687   336267
7688   488745
7689   489152
7690   343484
7691   362683
7692   432354
7693   494191
7694   439778
7695   299532
7696   397679
7697   490234
7698   443189
7699   385242
7700   326626
7701   461983
7702   527532
7703   369992
7704   347552
7705   405079
7706   486545
7707   457530
7708   305431
7709   372829
7710   492172
7711   462482
7712   402989
7713   329678
7714   430927
7715   526856
7716   389160
7717   339938
7718   379208
7719   460904
7720   502336
7721   334183
7722   341793
7723   470506
7724   479297
7725   420117
7726   314817
7727   381056
7728   530854
7729   424999
7730   341281
7731   364265
7732   453660
7733   524651
7734   367622
7735   322186
7736   447846
7737   475699
7738   440545
7739   327195
7740   338860
7741   512698
7742   466660
7743   364248
7744   358628
7745   422402
7746   535473
7747   407897
7748   302092
7749   409660
7750   471525
7751   463721
7752   359284
7753   325489
7754   494866
7755   495477
7756   386194
7757   351601
7758   389520
7759   517909
7760   443421
7761   306583
7762   383258
7763   469874
7764   494499
7765   395809
7766   303722
7767   452192
7768   504735
7769   401067
7770   342913
7771   355537
7772   503341
7773   486340
7774   334362
7775   371829
7776   442439
7777   490611
7778   428375
7779   303070
7780   412914
7781   495401
7782   430944
7783   374986
7784   347536
7785   476663
7786   519219
7787   362852
7788   355427
7789   420979
7790   480331
7791   449000
7792   317988
7793   389107
7794   505681
7795   451019
7796   391236
7797   349366
7798   449051
7799   514822
7800   380065
7801   344963
7802   412471
7803   464479
7804   479470
7805   341154
7806   368820
7807   491496
7808   468054
7809   406271
7810   341328
7811   405508
7812   520018
7813   411738
7814   346102
7815   396966
7816   464976
7817   498912
7818   365549
7819   348755
7820   473209
7821   467858
7822   419608
7823   348087
7824   376019
7825   523978
7826   446597
7827   358156
7828   396595
7829   448645
7830   510079
7831   385026
7832   322123
7833   443645
7834   480133
7835   442618
7836   359351
7837   358750
7838   514638
7839   474713
7840   364913
7841   374056
7842   429239
7843   506985
7844   416437
7845   306142
7846   423110
7847   488191
7848   467537
7849   376285
7850   338774
7851   495432
7852   499864
7853   375943
7854   357260
7855   402027
7856   510275
7857   461545
7858   322669
7859   394901
7860   490371
7861   474337
7862   402481
7863   318237
7864   450622
7865   508263
7866   399405
7867   366915
7868   387248
7869   494853
7870   502728
7871   341263
7872   372965
7873   464503
7874   480955
7875   417675
7876   306767
7877   420250
7878   527846
7879   430719
7880   376486
7881   364608
7882   478050
7883   516769
7884   361191
7885   347438
7886   443520
7887   484930
7888   460036
7889   328438
7890   388964
7891   522899
7892   471920
7893   387127
7894   344415
7895   433764
7896   526317
7897   394191
7898   334656
7899   425505
7900   487102
7901   487837
7902   358834
7903   356025
7904   497233
7905   468015
7906   401885
7907   346518
7908   402617
7909   527627
7910   433114
7911   342522
7912   411955
7913   466139
7914   510528
7915   382517
7916   327667
7917   464617
7918   484787
7919   425312
7920   357848
7921   379480
7922   532442
7923   474493
7924   357120
7925   382725
7926   441648
7927   502519
7928   407507
7929   317268
7930   448171
7931   491353
7932   454220
7933   383716
7934   361330
7935   497123
7936   494233
7937   371686
7938   370681
7939   421851
7940   505430
7941   446169
7942   330633
7943   420771
7944   493959
7945   458015
7946   398730
7947   345402
7948   468656
7949   502155
7950   389136
7951   379117
7952   412641
7953   500349
7954   482904
7955   334610
7956   403941
7957   484480
7958   468765
7959   410328
7960   341521
7961   436222
7962   518346
7963   418403
7964   379849
7965   407978
7966   481635
7967   500054
7968   356963
7969   369565
7970   469568
7971   468322
7972   429239
7973   347766
7974   427573
7975   531810
7976   440708
7977   376149
7978   392170
7979   457169
7980   513335
7981   380371
7982   353609
7983   460350
7984   487084
7985   457398
7986   359924
7987   393882
7988   513715
7989   453056
7990   383004
7991   367740
7992   432880
7993   521549
7994   409640
7995   341500
7996   448687
7997   485531
7998   478781
7999   364882
8000   359690
8001   500628
8002   481442
8003   394468
8004   370993
8005   413279
8006   534632
8007   453917
8008   343348
8009   421337
8010   489742
8011   488568
8012   390101
8013   330183
8014   478071
8015   499187
8016   422916
8017   375355
8018   398940
8019   522232
8020   480420
8021   342343
8022   390462
8023   452130
8024   500598
8025   423143
8026   325827
8027   453796
8028   519890
8029   444394
8030   385295
8031   368321
8032   498481
8033   508332
8034   362533
8035   369027
8036   446796
8037   505375
8038   464491
8039   328863
8040   413096
8041   507351
8042   461866
8043   393231
8044   351708
8045   458538
8046   518202
8047   400251
8048   377179
8049   424176
8050   499865
8051   497254
8052   352120
8053   378128
8054   489201
8055   469045
8056   426652
8057   343582
8058   436483
8059   536669
8060   440178
8061   370422
8062   406195
8063   472567
8064   513455
8065   372188
8066   359289
8067   476733
8068   488116
8069   443079
8070   368349
8071   407692
8072   531553
8073   451303
8074   388686
8075   391699
8076   458895
8077   511480
8078   414275
8079   352565
8080   471785
8081   489391
8082   469002
8083   371768
8084   379598
8085   506626
8086   472982
8087   380267
8088   386767
8089   441051
8090   528039
8091   434806
8092   356267
8093   437914
8094   488076
8095   466314
8096   398832
8097   350666
8098   501035
8099   482564
8100   411871
8101   382341
8102   428092
8103   516082
8104   471848
8105   345430
8106   426049
8107   470220
8108   485376
8109   404375
8110   356902
8111   463626
8112   523914
8113   411926
8114   400675
8115   398606
8116   510589
8117   471829
8118   373356
8119   379386
8120   501480
8121   422077
##END NTUPLES=NMR FID
##END=
