# Supplementary material for: An untargeted multi-technique metabolomics approach to studying intracellular metabolites of HepG2 cells exposed to 2,3,7,8-tetrachlorodibenzo-p-dioxin
Source: BMC Genomics. 2011 May 20;12:251. doi: 10.1186/1471-2164-12-251 (PMC3141663; doi:10.1186/1471-2164-12-251)
Supplement: Additional file 2 — Metadata and NMR raw data: ZIP file containing: -All NMR raw data (in JCAMP-DX format ".dx") -The metadata on NMR (polars & apolars), LC-MS and GC-MS data sets (as Tab delimited files ".txt"). [file 1471-2164-12-251-S2.ZIP › TE/Ainhoa/SAFETY COPY D Disk/TRABAJO/ARTICLES/ARTICLE Metabolomics TCDD_ACCEPTED/JCAMP_DX_NMR_data_and_all_metadata/NMR_polar_Ctrol_p11b.5D.dx]

##TITLE=NMR_polar_Ctrol_p11b.5D
##JCAMPDX= 6.0         $$ Bruker NMR JCAMP-DX V2.0
##DATA TYPE= NMR FID
##DATA CLASS= NTUPLES
##ORIGIN= Bruker BioSpin GmbH
##OWNER= bruker
$$ 1.72 TOPSPIN		Version 2.1
$$ 2011-04-15 14:50:39.362 +0200  WUR\bruker@RIK1030
$$ Compression mode = fixed
##.OBSERVE FREQUENCY= 400.13188316
##.OBSERVE NUCLEUS= ^1H
##.DELAY= (6, 6)
##.ACQUISITION MODE= SIMULTANEOUS (DQD)
##.ACQUISITION SCHEME= undefined
##.AVERAGES= 1024
##.DIGITISER RES= 18
##SPECTROMETER/DATA SYSTEM= avance400
##.PULSE SEQUENCE= zgprpl8
##.SOLVENT NAME= D2O
##.SHIFT REFERENCE= INTERNAL, D2O, 1, 10.97964
##AUDIT TRAIL= $$ (NUMBER, WHEN, WHO, WHERE, PROCESS, VERSION, WHAT)
$$ ##TITLE= Audit trail, TOPSPIN		Version 2.1
$$ ##JCAMPDX= 5.01
$$ ##ORIGIN= Bruker BioSpin GmbH
$$ ##OWNER= bruker
$$ $$ D:\NMRautomation/data/WUR-bruker/nmr/AR081208_16.5D/1/audita.txt
$$ ##AUDIT TRAIL=  $$ (NUMBER, WHEN, WHO, WHERE, PROCESS, VERSION, WHAT)
(   1,<2008-12-09 12:25:01.279 +0100>,<WUR\bruker>,<RIK1030>,<go>,<TOPSPIN 2.1>,
      <created by zg
	started at 2008-12-09 11:22:00.327 +0100,
	POWCHK disabled, PULCHK disabled,
       configuration hash MD5:
       8F 0B B7 F2 C7 1F F4 CB 9D A9 C3 7F 18 55 F2 E6
       data hash MD5: 16K
       44 60 CD 5F 0D 03 EB FC C9 74 0B 43 D4 6D DA 06>)
(   2,<2008-12-09 12:25:10.888 +0100>,<WUR\bruker>,<RIK1030>,<audit>,<TOPSPIN 2.1>,
      <user comment:
       ICON-NMR User ID: WUR-bruker
       data hash MD5: 16K
       44 60 CD 5F 0D 03 EB FC C9 74 0B 43 D4 6D DA 06>)
(   3,<2011-04-15 14:50:37.909 +0200>,<WUR\bruker>,<RIK1030>,<proc1d>,<TOPSPIN 2.1>,
      <convdta from       1 "NMR_polar_Ctrol_p11b.5D" "Ainhoa_raw_data" "P:\NMR-data"
       data hash MD5: 16244
       DA 5A 8F E2 6C F9 50 A2 1B F9 64 EE DC F5 39 E9>)
$$ ##END=
$$ 
$$ $$ hash MD5
$$ $$ 98 8F 43 47 E0 20 09 4E 12 1E 25 71 3D B8 79 F5
##$RELAX= 
##$BRUKER FILE EXP=format.temp
$$ EDIT_PAR COMMAND FILE
$$ 
$$ DI_MODE         LONG
$$ ED_ENTRY        ACQU
$$ ORDER           FILE
$$ 
$$ 
$$ HEADER		"F2 - Acquisition Parameters"
$$ T_NAME		Date_
$$ 		TYPE	R64
$$ 		CLASS	ACQU
$$ 		SUBRANGE 0.0 50000000
$$ 		REL	"Date_=itodate(DATE)"
$$ 		INV_REL	"DATE=datetoi(Date_,DATE)"
$$ 		FORMAT	"%14.0f"
$$ 		TEXT	" "
$$ END
$$ T_NAME		Time
$$ 		TYPE	R32
$$ 		CLASS	ACQU
$$ 		SUBRANGE 0.0 1000000
$$ 		REL	"Time=itotime(DATE)"
$$ 		INV_REL	"DATE=timetoi(Time,DATE)"
$$ 		FORMAT	"%14.2f"
$$ 		TEXT	" "
$$ END
$$ NAME		INSTRUM
$$ 		TEXT	" "
$$ END
$$ NAME		PROBHD
$$ 		FORMAT	"%14.14s"
$$ 		TEXT	" "
$$ END
$$ NAME		PULPROG
$$ 		TEXT	" "
$$ END
$$ NAME		TD
$$ 		TEXT	" "
$$ END
$$ NAME		SOLVENT
$$ 		TEXT	" "
$$ END
$$ NAME		NS
$$ 		TEXT	" "
$$ END
$$ NAME		DS
$$ 		TEXT	" "
$$ END
$$ T_NAME		SWH
$$ 		TYPE	R32
$$ 		CLASS	ACQU
$$ 		SUBRANGE 0.0 1e8
$$ 		REL	"SWH=SW*SFO1"
$$ 		INV_REL "SW=SWH/SFO1"
$$ 		UNIT	"Hz"
$$ 		FORMAT	"%14.3f Hz"
$$ 		TEXT	" "
$$ END
$$ T_NAME          FIDRES
$$                 TYPE    R32
$$                 CLASS   ACQU
$$                 SUBRANGE 0.0 100000
$$                 REL     "FIDRES=SW*SFO1/TD"
$$                 INV_REL "TD = nextpow(SW*SFO1/FIDRES)"
$$ 		UNIT	"Hz"
$$ 		FORMAT	"%14.6f Hz"
$$ 		TEXT	" "
$$ END
$$ T_NAME          AQ
$$ 		TYPE	R32
$$ 		CLASS	ACQU
$$ 		SUBRANGE 0.0 1000
$$ 		REL	"AQ=aqcalc(SW,SFO1,TD,DIGTYP)"
$$ 		INV_REL	"TD=tdcalc(SW,SFO1,1.0e6*AQ,DIGTYP)"
$$ 		UNIT	"sec"
$$ 		FORMAT	"%14.7f sec"
$$ 		TEXT	" "
$$ END
$$ NAME		RG
$$ 		TEXT	" "
$$ END
$$ T_NAME          DW
$$ 		TYPE	R32
$$ 		CLASS	ACQU
$$ 		SUBRANGE 0.0 1000000
$$ 		REL	"DW=1/(2*SW*SFO1)"
$$ 		INV_REL	"SW=1000000/(2*(0.005+DW)*SFO1)"
$$ 		UNIT	"usec"
$$ 		FORMAT	"%14.3lf usec"
$$ 		TEXT	" "
$$ END
$$ NAME		DE
$$ 		FORMAT	"%14.2f usec"
$$ 		TEXT	" "
$$ END
$$ NAME		TE
$$ 		FORMAT	"%14.1f K"
$$ 		TEXT	" "
$$ END
$$ T_NAME		D1
$$ 		TYPE	R32
$$ 		CLASS	ACQU
$$ 		SUBRANGE 0.0 1e38
$$ 		REL	"D1=D[1]"
$$ 		INV_REL	"D[1]=D1"
$$ 		UNIT	"sec"
$$ 		FORMAT	"%14.8f sec"
$$ 		TEXT	" "
$$ END
$$ T_NAME		D12
$$ 		TYPE	R32
$$ 		CLASS	ACQU
$$ 		SUBRANGE 0.0 1e38
$$ 		REL	"D12=D[12]"
$$ 		INV_REL	"D[12]=D12"
$$ 		UNIT	"sec"
$$ 		FORMAT	"%14.8f sec"
$$ 		TEXT	" "
$$ END
$$ NAME		TD0
$$ 		TEXT	" "
$$ END
$$ HEADER		"======== CHANNEL f1 ========"
$$ NAME		NUC1
$$ 		NONEDIT
$$ 		TEXT	" "
$$ END
$$ T_NAME		P1
$$ 		TYPE	R32
$$ 		CLASS	ACQU
$$ 		SUBRANGE 0.0 1.0e10
$$ 		REL	"P1=P[1]"
$$ 		INV_REL	"P[1]=P1"
$$ 		UNIT	"usec"
$$ 		FORMAT	"%14.2f usec"
$$ 		TEXT	" "
$$ END
$$ T_NAME		PL1
$$ 		TYPE	R32
$$ 		CLASS	ACQU
$$ 		SUBRANGE -6.0 1e38
$$ 		REL	"PL1=PL[1]"
$$ 		INV_REL	"PL[1]=PL1"
$$ 		UNIT	"dB"
$$ 		FORMAT	"%14.2f dB"
$$ 		TEXT	" "
$$ END
$$ T_NAME		PL8
$$ 		TYPE	R32
$$ 		CLASS	ACQU
$$ 		SUBRANGE -6.0 1e38
$$ 		REL	"PL8=PL[8]"
$$ 		INV_REL	"PL[8]=PL8"
$$ 		UNIT	"dB"
$$ 		FORMAT	"%14.2f dB"
$$ 		TEXT	" "
$$ END
$$ T_NAME		PL1W
$$ 		TYPE	R32
$$ 		CLASS	ACQU
$$ 		SUBRANGE -6.0 1e38
$$ 		REL	"PL1W=40.3*pow(10.0,(-6-PL[1])/10.0)"
$$ 		INV_REL	"PL[1]=-6-4.3425*log(PL1W/40.3)"
$$ 		UNIT	"no"
$$ 		FORMAT	"%14.8f W"
$$ 		TEXT	" "
$$ END
$$ T_NAME		PL8W
$$ 		TYPE	R32
$$ 		CLASS	ACQU
$$ 		SUBRANGE -6.0 1e38
$$ 		REL	"PL8W=40.3*pow(10.0,(-6-PL[8])/10.0)"
$$ 		INV_REL	"PL[8]=-6-4.3425*log(PL8W/40.3)"
$$ 		UNIT	"no"
$$ 		FORMAT	"%14.8f W"
$$ 		TEXT	" "
$$ END
$$ NAME		SFO1
$$ 		FORMAT	"%14.7f MHz"
$$ 		TEXT	" "
$$ END
##$RELAX= 
##$BRUKER FILE EXP=scon2
$$ ##TITLE= Parameter file, TOPSPIN		Version 2.1
$$ ##JCAMPDX= 5.0
$$ ##DATATYPE= Parameter Values
$$ ##NPOINTS= 1	$$ modification sequence number
$$ ##ORIGIN= Bruker BioSpin GmbH
$$ ##OWNER= bruker
$$ $$ 2008-12-09 11:21:59.968 +0100  WUR\bruker@RIK1030
$$ $$ D:\NMRautomation/data/WUR-bruker/nmr/AR081208_16.5D/1/scon2
$$ $$ process C:\Bruker\TOPSPIN2.1\prog\mod\go.exe
$$ ##$BLKTR= (0..15)
3 3 3 3 3 3 3 3 3 3 3 3 3 3 3 3
$$ ##$DE1= 4.5
$$ ##$DEADC= 0.5
$$ ##$DEPA= 4.5
$$ ##$DERX= 1.5
$$ ##$FILCOR= 0
$$ ##END=
##$RELAX= 
##$BRUKER FILE EXP=prosol_History
$$ #*******************************************************************
$$ #
$$ # $Source: /sc/CvsTree/sc/gen/src/prg/scripts/tix/prosol/lib/lists/default,v $
$$ #
$$ # Copyright (c) 1999
$$ # BRUKER ANALYTIK GMBH
$$ # D-76287 Rheinstetten, Germany
$$ #
$$ # All Rights Reserved
$$ #
$$ #
$$ # $Id: default,v 1.15.2.2 2007/12/14 16:22:31 ber Exp $
$$ #
$$ #*******************************************************************
$$ #../conf/instr/spect/prosol/relations/default
$$ #avance-version (07/12/14)
$$ #
$$ #pulses
$$ #
$$ P[0]=P90[F1];				#  90 deg pulse F1
$$ P[1]=P90[F1];				#  90 deg pulse F1
$$ P[2]=P90[F1]*2;				# 180 deg pulse F1
$$ P[3]=P90[F2];				#  90 deg pulse F2
$$ P[4]=P90[F2]*2;				# 180 deg pulse F2
$$ P[5]=PTOC[F1]*0.66;			#  60 deg pulse F1, TOCSY 
$$ P[6]=PTOC[F1];				#  90 deg pulse F1, TOCSY
$$ P[7]=PTOC[F1]*2;			# 180 deg pulse F1, TOCSY
$$ P[8]=PSH3[F1];                          #  90 deg selective F1, WET
$$ P[9]=PTOC[F2];				#  90 deg pulse F2, TOCSY
$$ P[10]=PTOC[F2]*2;			# 180 deg pulse F2, TOCSY
$$ P[11]=PSH1[F1];				#  90 deg selective F1
$$ P[12]=PSH2[F1];				# 180 deg selective F1
$$ #
$$ P[14]=PSH3[F2];				# 180 deg inversion, adiabatic
$$ P[15]=TROE[F1];				# cw pulse F1, ROESY
$$ P[18]=PSH7[F1];				# off-resonance presat F1
$$ P[21]=P90[F3];				#  90 deg pulse F3
$$ P[22]=P90[F3]*2;			# 180 deg pulse F3
$$ P[23]=P90[F4];				#  90 deg pulse F4
$$ P[24]=PSH2[F2];				# 180 deg refocussing, adiabatic
$$ P[25]=PROE[F1]*2;			# 180 deg pulse, Shaka ROESY
$$ P[26]=PSH12[F1];			# 180 deg inversion F1, adiabatic
$$ P[27]=P90[F1];				#  90 deg pulse F1, WATERGATE
$$ #
$$ P[29]=PSH8[F1];                         # flip back pulse
$$ P[31]=PSH15[F2];                        # 180 deg adiabatic, F2, 13C x-filter
$$ P[32]=PSH16[F1];                        # 180 deg adiabatic, F1, z-spoil
$$ #P[33]=PSH[F1];                         #  90 deg, F1, hadamard
$$ #P[34]=PSH[F1];                         # 180 deg, F1, hadamard
$$ #P[35]=PSH[F2];                         #  90 deg, F2, hadamard
$$ #P[36]=PSH[F2];                         # 180 deg, F2, hadamard
$$ #P[37]=PSH[F3];                         #  90 deg, F3, hadamard
$$ #P[38]=PSH[F3];                         # 180 deg, F3, hadamard
$$ P[39]=PSH21[F2];                        # 180 deg, F2, Bip
$$ P[40]=PSH8[F1]*2;                       # 180 deg sel. F1, 1H (exc. scul)
$$ #
$$ P[63]=PSH11[F2];                        # 180 deg adiabatic decoupling, F2, 13C
$$ #
$$ #decoupling pulses
$$ #
$$ PCPD[1]=PCPDP[F1];			# 90 deg pulse F1, dec.
$$ PCPD[2]=PCPDP[F2];			# 90 deg pulse F2, dec.
$$ PCPD[3]=PCPDP[F3];			# 90 deg pulse F3, dec.
$$ #
$$ #power levels
$$ #
$$ PL[1]=PL90[F1];				# high power, F1
$$ PL[2]=PL90[F2];				# high power, F2
$$ PL[3]=PL90[F3];				# high power, F3
$$ PL[4]=PL90[F4];				# high power, F4
$$ PL[9]=PLCW[F1];				# presat power, F1
$$ PL[10]=PLTOC[F1];			# TOCSY power, F1
$$ PL[11]=PLROE[F1];			# ROESY power, F1
$$ PL[12]=PLCPDP[F2];			# dec. power, F2
$$ PL[13]=PLCPD2[F2];			# dec. power 2, F2
$$ PL[14]=PLNOE[F2];			# low power cw, F2
$$ PL[15]=PLTOC[F2];			# TOCSY power, F2
$$ PL[16]=PLCPDP[F3];			# dec. power, F3
$$ PL[18]=PL90[F1];			# WATERGATE power, F1
$$ PL[19]=PLCPDP[F1];			# dec. power, F1
$$ PL[21]=PLCW[F2];			# 
$$ PL[23]=PLTOC[F3];			# TOCSY power, F3
$$ PL[24]=PLHD[F2];			# HD decoupling, F2
$$ PL[25]=PLSH8U[F2];			# Eretic, F2
$$ PL[27]=PLROE[F1];			# Shaka Spinlock
$$ PL[30]=PLCPDP[F2];			# dec. power, F2, 13C (=pl12)
$$ PL[31]=PLUSER2[F2];			# dec. power, F2, 13C, cw bilev
$$ #
$$ #shapes
$$ #
$$ SP[1]=PLSH1[F1];			#  90 deg selective F1
$$ SP[2]=PLSH2[F1];			# 180 deg selective F1
$$ SP[3]=PLSH3[F2];			# adiabatic 180 deg, F2, inversion
$$ SP[4]=PLSH21[F2];			# 180 deg Bip, F2, inversion
$$ SP[6]=PLSH7[F1];			# off-resonance presat F1
$$ SP[7]=PLSH2[F2];			# adiabatic 180 deg, F2, refocussing
$$ SP[8]=PLSH12[F1];			# adiabatic 180 deg, F1, inversion
$$ SP[10]=PLSH8[F1];                       # flip-back pulse, F1, 1H
$$ SP[11]=PLSH8[F1];                       # flip-back pulse, F1, H
$$ SP[14]=PLSH12[F2];			# adiab. bilev dec., F2, 13C
$$ SP[18]=PLSH15[F2];                      # adiabatic 180 deg, F2, 13C, x-filter
$$ SP[19]=PLSH3[F1] +0.87;                 #  90 deg, F1, wet
$$ SP[20]=PLSH3[F1] -1.04;                 #  90 deg, F1, wet
$$ SP[21]=PLSH3[F1] +2.27;                 #  90 deg, F1, wet
$$ SP[22]=PLSH3[F1] -5.05;                 #  90 deg, F1, wet
$$ #SP[23]=PLSH[F1];                       #  90 deg, F1, hadamard
$$ #SP[24]=PLSH[F1];                       # 180 deg, F1, hadamard
$$ #SP[25]=PLSH[F2];                       #  90 deg, F2, hadamard
$$ #SP[26]=PLSH[F2];                       # 180 deg, F2, hadamard
$$ #SP[27]=PLSH[F3];                       #  90 deg, F3, hadamard
$$ #SP[28]=PLSH[F3];                       # 180 deg, F3, hadamard
$$ SP[29]=PLSH16[F1];                      # adiabatic 180 deg, F1, z-spoil
$$ SP[31]=PLSH11[F2];			# adiab. dec., F2, 13C
$$ #
$$ SPNAM1=PNSH1[F1];			#
$$ SPNAM2=PNSH2[F1];			#
$$ SPNAM3=PNSH3[F2];			#
$$ SPNAM4=PNSH21[F2];			#
$$ SPNAM6=PNSH7[F1];			#
$$ SPNAM7=PNSH2[F2];			#
$$ SPNAM8=PNSH12[F1];			#
$$ SPNAM10=PNSH8[F1];                      #
$$ SPNAM11=PNSH8[F1];                      #
$$ SPNAM14=PNSH12[F2];			#
$$ SPNAM15=PNSH8U[F2];			# Eretic, F2
$$ SPNAM18=PNSH15[F2];			#
$$ SPNAM19=PNSH3[F1];			#
$$ SPNAM20=PNSH3[F1];			#
$$ SPNAM21=PNSH3[F1];			#
$$ SPNAM22=PNSH3[F1];			#
$$ #SPNAM23=PNSH[];                        #
$$ #SPNAM24=PNSH[];                        #
$$ #SPNAM25=PNSH[];                        #
$$ #SPNAM26=PNSH[];                        #
$$ #SPNAM27=PNSH[];                        #
$$ #SPNAM28=PNSH[];                        #
$$ SPNAM29=PNSH16[F1];                     #
$$ SPNAM31=PNSH11[F2];			#
$$ #
$$ SPOAL[1]=PASH1[F1];			#
$$ SPOAL[2]=PASH2[F1];			#
$$ SPOAL[3]=PASH3[F2];			#
$$ SPOAL[4]=PASH21[F2];			#
$$ SPOAL[6]=PASH7[F1];			#
$$ SPOAL[7]=PASH2[F2];			#
$$ SPOAL[8]=PASH12[F1];			#
$$ SPOAL[10]=PASH8[F1];
$$ SPOAL[11]=PASH8[F1];
$$ SPOAL[14]=PASH12[F2];			#
$$ SPOAL[18]=PASH15[F2];			#
$$ SPOAL[19]=PASH3[F1];			#
$$ SPOAL[20]=PASH3[F1];			#
$$ SPOAL[21]=PASH3[F1];			#
$$ SPOAL[22]=PASH3[F1];			#
$$ #SPOAL[23]=PASH[];			#
$$ #SPOAL[24]=PASH[];			#
$$ #SPOAL[25]=PASH[];			#
$$ #SPOAL[26]=PASH[];			#
$$ #SPOAL[27]=PASH[];			#
$$ #SPOAL[28]=PASH[];			#
$$ SPOAL[29]=PASH16[F1];                   #
$$ SPOAL[31]=PASH11[F2];			#
$$ #
$$ #global
$$ #
$$ D[9]=TTOC[F1];				#
$$ D[16]=D_grad;				#
$$ P[16]=P_grad1;				#
$$ P[17]=P_mlev;				#
$$ P[19]=P_grad2;				#
$$ P[20]=P_mlev;				#
$$ P[28]=P_hsqc;				#
$$ #
##$RELAX= 
##$BRUKER FILE EXP=pulseprogram
$$ # 1 "C:/Bruker/TOPSPIN2.1/exp/stan/nmr/lists/pp/user/zgprpl8"
$$ ;zgpr
$$ ;avance-version (06/11/09)
$$ ;1D sequence with f1 presaturation
$$ ;
$$ ;$CLASS=HighRes
$$ ;$DIM=1D
$$ ;$TYPE=
$$ ;$SUBTYPE=
$$ ;$COMMENT=
$$ 
$$ 
$$ # 1 "C:/Bruker/TOPSPIN2.1/exp/stan/nmr/lists/pp/Avance.incl" 1
$$ ;Avance2.incl
$$ ;   for 1
$$ ;
$$ ;avance-version (07/08/21)
$$ ;
$$ ;$CLASS=HighRes Incl
$$ ;$COMMENT=
$$ 
$$ 
$$ 
$$ 
$$ 
$$ 
$$ 
$$ 
$$ 
$$ 
$$ 
$$ 
$$ 
$$ 
$$ 
$$ 
$$ 
$$ 
$$ 
$$ 
$$ 
$$ 
$$ 
$$ 
$$ 
$$ 
$$ 
$$ 
$$ 
$$ 
$$ 
$$ 
$$ 
$$ 
$$ 
$$ 
$$ 
$$ 
$$ 
$$ 
$$ 
$$ 
$$ 
$$ 
$$ 
$$ 
$$ 
$$ 
$$ 
$$ 
$$ 
$$ 
$$ 
$$ 
$$ 
$$ 
$$ 
$$ 
$$ 
$$ 
$$ 
$$ 
$$ 
$$ 
$$ 
$$ 
$$ 
$$ 
$$ 
$$ 
$$ 
$$ 
$$ 
$$ 
$$ 
$$ 
$$ 
$$ 
$$ 
$$ 
$$ 
$$ 
$$ 
$$ 
$$ 
$$ 
$$ 
$$ 
$$ 
$$ 
$$ 
$$ 
$$ 
$$ 
$$ 
$$ 
$$ 
$$ 
$$ 
$$ 
$$ 
$$ 
$$ 
$$ 
$$ 
$$ 
$$ 
$$ 
$$ 
$$ 
$$ 
$$ 
$$ 
$$ 
$$ 
$$ 
$$ 
$$ 
$$ 
$$ 
$$ 
$$ 
$$ 
$$ 
$$ 
$$ 
$$ 
$$ 
$$ 
$$ 
$$ 
$$ 
$$ 
$$ ;$Id: Avance2.incl,v 1.17.2.1 2007/09/14 16:17:35 ber Exp $
$$ # 12 "C:/Bruker/TOPSPIN2.1/exp/stan/nmr/lists/pp/user/zgprpl8" 2
$$ 
$$ 
$$ 
$$ "d12=20u"
$$ 
$$ 
$$ "acqt0=-p1*2/3.1416"
$$ 
$$ 
$$ # 1 "mc_line 21 file C:/Bruker/TOPSPIN2.1/exp/stan/nmr/lists/pp/user/zgprpl8 expanding definition part of mc command before ze"
$$ define delay MCWRK
$$ define delay MCREST
$$ "MCWRK = 0.333333*30m"
$$ "MCREST = 30m - 30m"
$$     dccorr
$$ # 21 "C:/Bruker/TOPSPIN2.1/exp/stan/nmr/lists/pp/user/zgprpl8"
$$ 1 ze
$$ # 1 "mc_line 21 file C:/Bruker/TOPSPIN2.1/exp/stan/nmr/lists/pp/user/zgprpl8 expanding definition of mc command after ze"
$$ # 22 "C:/Bruker/TOPSPIN2.1/exp/stan/nmr/lists/pp/user/zgprpl8"
$$ # 1 "mc_line 22 file C:/Bruker/TOPSPIN2.1/exp/stan/nmr/lists/pp/user/zgprpl8 expanding start label for mc command"
$$ 2 MCWRK  * 2
$$ LBLF0, MCWRK
$$   MCREST
$$ # 23 "C:/Bruker/TOPSPIN2.1/exp/stan/nmr/lists/pp/user/zgprpl8"
$$   d12 pl8:f1
$$   d1 cw:f1 ph29
$$   4u do:f1
$$   d12 pl1:f1
$$   p1 ph1
$$   go=2 ph31
$$ # 1 "mc_line 29 file C:/Bruker/TOPSPIN2.1/exp/stan/nmr/lists/pp/user/zgprpl8 expanding mc command in line"
$$   MCWRK wr #0
$$   MCWRK zd 
$$   lo to LBLF0 times td0
$$ 
$$   MCWRK
$$ # 30 "C:/Bruker/TOPSPIN2.1/exp/stan/nmr/lists/pp/user/zgprpl8"
$$ exit
$$ 
$$ 
$$ ph1=0 2 2 0 1 3 3 1
$$ ph29=0
$$ ph31=0 2 2 0 1 3 3 1
$$ 
$$ 
$$ ;pl1 : f1 channel - power level for pulse (default)
$$ ;pl9 : f1 channel - power level for presaturation
$$ ;p1 : f1 channel -  90 degree high power pulse
$$ ;d1 : relaxation delay; 1-5 * T1
$$ ;d12: delay for power switching                      [20 usec]
$$ ;NS: 1 * n, total number of scans: NS * TD0
$$ 
$$ 
$$ 
$$ ;$Id: zgpr,v 1.9 2006/11/10 10:56:44 ber Exp $
##$RELAX= 
##$BRUKER FILE EXP=uxnmr.par
$$ ##TITLE= Parameter file, TOPSPIN		Version 2.1
$$ ##JCAMPDX= 5.0
$$ ##DATATYPE= Parameter Values
$$ ##NPOINTS= 15	$$ modification sequence number
$$ ##ORIGIN= Bruker BioSpin GmbH
$$ ##OWNER= Administrator
$$ $$ 2008-11-25 14:24:23.096 +0100  WUR\bruker@RIK1030
$$ $$ C:/Bruker/TOPSPIN2.1/conf/instr/avance400/uxnmr.par
$$ $$ process C:\Bruker\TOPSPIN2.1\prog\mod\hconfserver.exe
$$ ##$ACB= 0
$$ ##$ACBTAT= (0..15)
0 66 66 50 0 0 0 0 0 0 0 0 0 0 0 0
$$ ##$ACBTBA= (0..15)
0 1 1 0 0 0 0 0 0 0 0 0 0 0 0 0
$$ ##$ACBTBLK= (0..15)
0 0 0 0 0 0 0 0 0 0 0 0 0 0 0 0
$$ ##$ACBTCTL= (0..15)
0 0 0 0 0 0 0 0 0 0 0 0 0 0 0 0
$$ ##$ACBTDI= (0..15)
0 102 102 72 0 0 0 0 0 0 0 0 0 0 0 0
$$ ##$ACBTDM= (0..15)
0 10 10 0 0 0 0 0 0 0 0 0 0 0 0 0
$$ ##$ACBTFHI= (0..15)
0 400 400 0 0 0 0 0 0 0 0 0 0 0 0 0
$$ ##$ACBTFL= (0..15)
0 73 74 8 0 0 0 0 0 0 0 0 0 0 0 0
$$ ##$ACBTFLO= (0..15)
0 14 14 0 0 0 0 0 0 0 0 0 0 0 0 0
$$ ##$ACBTINP= (0..15)
0 0 0 0 0 0 0 0 0 0 0 0 0 0 0 0
$$ ##$ACBTOUT= (0..15)
0 1 2 0 0 0 0 0 0 0 0 0 0 0 0 0
$$ ##$ACBTPO= (0..15)
0 150000 60000 20000 0 0 0 0 0 0 0 0 0 0 0 0
$$ ##$ACBTPW= (0..15)
0 10 10 0 0 0 0 0 0 0 0 0 0 0 0 0
$$ ##$ACBTSB= (0..15)
0 0 0 0 0 0 0 0 0 0 0 0 0 0 0 0
$$ ##$ACBTY= <no>
$$ ##$AQSBDCH= (0..95)
0 0 0 0 0 0 255 255 255 255 255 255 255 255 255 255 255 255 255 255 255
255 255 255 255 255 255 255 255 255 255 255 255 255 255 255 255 255 255
255 255 255 255 255 255 255 255 255 255 255 255 255 255 255 255 255 255
255 255 255 255 255 255 255 255 255 255 255 255 255 255 255 255 255 255
255 255 255 255 255 255 255 255 255 255 255 255 255 255 255 255 255 255
255 255 255
$$ ##$AQSBDHW= (0..95)
1 4 4 0 0 0 255 255 255 255 255 255 255 255 255 255 255 255 255 255 255
255 255 255 255 255 255 255 255 255 255 255 255 255 255 255 255 255 255
255 255 255 255 255 255 255 255 255 255 255 255 255 255 255 255 255 255
255 255 255 255 255 255 255 255 255 255 255 255 255 255 255 255 255 255
255 255 255 255 255 255 255 255 255 255 255 255 255 255 255 255 255 255
255 255 255
$$ ##$AQSBDID= (0..95)
88 83 83 65 67 66 255 255 255 255 255 255 255 255 255 255 255 255 255 255
255 255 255 255 255 255 255 255 255 255 255 255 255 255 255 255 255 255
255 255 255 255 255 255 255 255 255 255 255 255 255 255 255 255 255 255
255 255 255 255 255 255 255 255 255 255 255 255 255 255 255 255 255 255
255 255 255 255 255 255 255 255 255 255 255 255 255 255 255 255 255 255
255 255 255 255
$$ ##$AQSBDNO= (0..95)
1 1 2 1 1 1 255 255 255 255 255 255 255 255 255 255 255 255 255 255 255
255 255 255 255 255 255 255 255 255 255 255 255 255 255 255 255 255 255
255 255 255 255 255 255 255 255 255 255 255 255 255 255 255 255 255 255
255 255 255 255 255 255 255 255 255 255 255 255 255 255 255 255 255 255
255 255 255 255 255 255 255 255 255 255 255 255 255 255 255 255 255 255
255 255 255
$$ ##$AQSBDSL= (0..95)
2 3 4 8 9 19 255 255 255 255 255 255 255 255 255 255 255 255 255 255 255
255 255 255 255 255 255 255 255 255 255 255 255 255 255 255 255 255 255
255 255 255 255 255 255 255 255 255 255 255 255 255 255 255 255 255 255
255 255 255 255 255 255 255 255 255 255 255 255 255 255 255 255 255 255
255 255 255 255 255 255 255 255 255 255 255 255 255 255 255 255 255 255
255 255 255
$$ ##$AQSBDTY= (0..95)
3 16 16 5 9 7 255 255 255 255 255 255 255 255 255 255 255 255 255 255 255
255 255 255 255 255 255 255 255 255 255 255 255 255 255 255 255 255 255
255 255 255 255 255 255 255 255 255 255 255 255 255 255 255 255 255 255
255 255 255 255 255 255 255 255 255 255 255 255 255 255 255 255 255 255
255 255 255 255 255 255 255 255 255 255 255 255 255 255 255 255 255 255
255 255 255
$$ ##$AQSBUAD= (0..95)
52 36 37 54 26 32 255 255 255 255 255 255 255 255 255 255 255 255 255 255
255 255 255 255 255 255 255 255 255 255 255 255 255 255 255 255 255 255
255 255 255 255 255 255 255 255 255 255 255 255 255 255 255 255 255 255
255 255 255 255 255 255 255 255 255 255 255 255 255 255 255 255 255 255
255 255 255 255 255 255 255 255 255 255 255 255 255 255 255 255 255 255
255 255 255 255
$$ ##$AQSECL= (0..95)
2 3 3 5 2 255 255 255 255 255 255 255 255 255 255 255 255 255 255 255 255
255 255 255 255 255 255 255 255 255 255 255 255 255 255 255 255 255 255
255 255 255 255 255 255 255 255 255 255 255 255 255 255 255 255 255 255
255 255 255 255 255 255 255 255 255 255 255 255 255 255 255 255 255 255
255 255 255 255 255 255 255 255 255 255 255 255 255 255 255 255 255 255
255 255 255
$$ ##$AQSECLS= (0..95)
3 2 2 0 0 255 255 255 255 255 255 255 255 255 255 255 255 255 255 255 255
255 255 255 255 255 255 255 255 255 255 255 255 255 255 255 255 255 255
255 255 255 255 255 255 255 255 255 255 255 255 255 255 255 255 255 255
255 255 255 255 255 255 255 255 255 255 255 255 255 255 255 255 255 255
255 255 255 255 255 255 255 255 255 255 255 255 255 255 255 255 255 255
255 255 255
$$ ##$AQSSPLT= no
$$ ##$ATT19F= (0..1)
0 0
$$ ##$ATT1H= (0..1)
0 0
$$ ##$ATT3H= (0..1)
0 0
$$ ##$ATTX= (0..1)
0 0
$$ ##$ATTY= (0..1)
0 0
$$ ##$ATTZ= (0..1)
0 0
$$ ##$BACSAIR= no
$$ ##$BACSCAP= 60
$$ ##$BACSDEL= 10
$$ ##$BACSFCM= no
$$ ##$BACSOPT= <>
$$ ##$BACSTY= <tty08>
$$ ##$BARPTY= <no>
$$ ##$BFREQ= 400.13
$$ ##$BGAETH1= <no>
$$ ##$BGAETH2= <no>
$$ ##$BGAETH3= <no>
$$ ##$BGAETH4= <no>
$$ ##$BGAETH5= <no>
$$ ##$BGAETH6= <no>
$$ ##$BGAETH7= <no>
$$ ##$BGAETH8= <no>
$$ ##$BIRDS= yes
$$ ##$BMPC= 0
$$ ##$BMPCTY= <no>
$$ ##$BPSUTY= <no>
$$ ##$BSMS= 1
$$ ##$BSMSETH= <no>
$$ ##$BSMSTY= <tty02>
$$ ##$CFASMOD= (0..7)
1 1 1 1 1 1 1 1
$$ ##$CFASMUL= (0..7)
1 1 1 1 1 1 1 1
$$ ##$CNFTXDR= (0..7)
6 6 0 0 0 0 0 0
$$ ##$COMDIG2= 0
$$ ##$CPDBTY= <no>
$$ ##$CRCOTY= <no>
$$ ##$CSW1= (0..31)
0 0 0 0 0 0 0 0 0 0 0 0 0 0 0 0 0 0 0 0 0 0 0 0 0 0 0 0 0 0 0 0
$$ ##$CSW2= (0..31)
0 0 0 0 0 0 0 0 0 0 0 0 0 0 0 0 0 0 0 0 0 0 0 0 0 0 0 0 0 0 0 0
$$ ##$CSWNUM= (0..7)
0 0 0 0 0 0 0 0
$$ ##$DATSTAT= no
$$ ##$DIGI140= (0..7)
0 0 0 0 0 0 0 0
$$ ##$DIGIB12= (0..7)
0 0 0 0 0 0 0 0
$$ ##$DIGIB16= (0..7)
0 0 0 0 0 0 0 0
$$ ##$DIGIFA= (0..7)
0 0 0 0 0 0 0 0
$$ ##$DIGIHA= (0..7)
0 0 0 0 0 0 0 0
$$ ##$DIGIHAF= (0..7)
0 0 0 0 0 0 0 0
$$ ##$DIGIHRD= (0..7)
0 0 0 0 0 0 0 0
$$ ##$DIGIIA= (0..7)
0 0 0 0 0 0 0 0
$$ ##$DIGIO16= (0..7)
0 0 0 0 0 0 0 0
$$ ##$DIGISA= (0..7)
1 0 0 0 0 0 0 0
$$ ##$DIGISAF= (0..7)
0 0 0 0 0 0 0 0
$$ ##$DIGISL= (0..7)
0 0 0 0 0 0 0 0
$$ ##$DIGITYI= (0..7)
0 0 0 0 0 0 0 0
$$ ##$DIGITYP= (0..7)
0 0 0 0 0 0 0 0
$$ ##$DIGITZ= 0
$$ ##$DRU= no
$$ ##$DRUETH01= <no>
$$ ##$DRUETH02= <no>
$$ ##$DRUETH03= <no>
$$ ##$DRUETH04= <no>
$$ ##$DRUETH05= <no>
$$ ##$DRUETH06= <no>
$$ ##$DRUETH07= <no>
$$ ##$DRUETH08= <no>
$$ ##$DRUETH09= <no>
$$ ##$DRUETH10= <no>
$$ ##$DRUETH11= <no>
$$ ##$DRUETH12= <no>
$$ ##$DRUETH13= <no>
$$ ##$DRUETH14= <no>
$$ ##$DRUETH15= <no>
$$ ##$DRUETH16= <no>
$$ ##$DRUETH17= <no>
$$ ##$DRUETH18= <no>
$$ ##$DRUETH19= <no>
$$ ##$DRUETH20= <no>
$$ ##$DRUETH21= <no>
$$ ##$DRUETH22= <no>
$$ ##$DRUETH23= <no>
$$ ##$DRUETH24= <no>
$$ ##$DRUETH25= <no>
$$ ##$DRUETH26= <no>
$$ ##$DRUETH27= <no>
$$ ##$DRUETH28= <no>
$$ ##$DRUETH29= <no>
$$ ##$DRUETH30= <no>
$$ ##$DRUETH31= <no>
$$ ##$DRUETH32= <no>
$$ ##$FCUMEM= (0..7)
2093056 2093056 0 0 0 0 0 0
$$ ##$FCUPAL= (0..7)
260 260 0 0 0 0 0 0
$$ ##$FGSVTY= <no>
$$ ##$FQMIX= 0
$$ ##$FUNCMOD= <>
$$ ##$GCUTYPE= 2
$$ ##$GPREDEL= 0
$$ ##$GPSCUTY= <no>
$$ ##$GRADRES= 5
$$ ##$GTUTY= <no>
$$ ##$HFAC= 3
$$ ##$HPCU= 0
$$ ##$HPCUTY= <no>
$$ ##$HPTXLP= (0..3)
-1 -1 -1 -1
$$ ##$HPTXPI= (0..3)
0 0 0 0
$$ ##$HPTXPO= (0..3)
0 0 0 0
$$ ##$HPTXTY= (0..3)
0 0 0 0
$$ ##$IF451= 0
$$ ##$IFREQ= 1
$$ ##$INTFPR= 0
$$ ##$IPSO= no
$$ ##$IPSOETH= <>
$$ ##$LOCKTY= <tty03>
$$ ##$LOCSWID= 0
$$ ##$LOCSWIF= 0
$$ ##$M2FAC= 0
$$ ##$MAS= 0
$$ ##$MASETIME= 10
$$ ##$MASITIME= 10
$$ ##$MASTY= <no>
$$ ##$MAS_CT= 0
$$ ##$MAS_SG= 0
$$ ##$MAS_TO= 0
$$ ##$MEMPRM= 0
$$ ##$MHFAC= 0
$$ ##$MXFAC= 0
$$ ##$NAMPD1= <2H>
$$ ##$NAMPD10= <>
$$ ##$NAMPD11= <>
$$ ##$NAMPD12= <>
$$ ##$NAMPD13= <>
$$ ##$NAMPD14= <>
$$ ##$NAMPD15= <>
$$ ##$NAMPD16= <>
$$ ##$NAMPD2= <X-BB19F_2HS>
$$ ##$NAMPD3= <1H>
$$ ##$NAMPD4= <>
$$ ##$NAMPD5= <>
$$ ##$NAMPD6= <>
$$ ##$NAMPD7= <>
$$ ##$NAMPD8= <>
$$ ##$NAMPD9= <>
$$ ##$NFCU= 2
$$ ##$NMRCH= 0
$$ ##$NMRMEM= 0
$$ ##$NRCU= 1
$$ ##$NROUT= 1
$$ ##$NSGU= 2
$$ ##$PAMPF1= (0..15)
75 99 67 27 0 0 0 12 0 0 0 0 0 0 0 0
$$ ##$PAMPF2= (0..15)
0 0 0 0 0 0 0 0 0 0 0 0 0 0 0 0
$$ ##$PAMPF3= (0..15)
0 0 0 0 0 0 0 0 0 0 0 0 0 0 0 0
$$ ##$PAMPF4= (0..15)
0 0 0 0 0 0 0 0 0 0 0 0 0 0 0 0
$$ ##$PAMPF5= (0..15)
0 0 0 0 0 0 0 0 0 0 0 0 0 0 0 0
$$ ##$PAMPF6= (0..15)
0 0 0 0 0 0 0 0 0 0 0 0 0 0 0 0
$$ ##$PAMPF7= (0..15)
0 0 0 0 0 0 0 0 0 0 0 0 0 0 0 0
$$ ##$PAMPF8= (0..15)
0 0 0 0 0 0 0 0 0 0 0 0 0 0 0 0
$$ ##$PH4= 0
$$ ##$PHF4TY= <no>
$$ ##$POWCHK= no
$$ ##$PRAMD1= (0..7)
0 1048576 0 0 0 1048576 0 0
$$ ##$PRAMD10= (0..7)
0 0 0 0 0 0 0 0
$$ ##$PRAMD11= (0..7)
0 0 0 0 0 0 0 0
$$ ##$PRAMD12= (0..7)
0 0 0 0 0 0 0 0
$$ ##$PRAMD13= (0..7)
0 0 0 0 0 0 0 0
$$ ##$PRAMD14= (0..7)
0 0 0 0 0 0 0 0
$$ ##$PRAMD15= (0..7)
0 0 0 0 0 0 0 0
$$ ##$PRAMD16= (0..7)
0 0 0 0 0 0 0 0
$$ ##$PRAMD17= (0..7)
0 0 0 0 0 0 0 0
$$ ##$PRAMD18= (0..7)
0 0 0 0 0 0 0 0
$$ ##$PRAMD19= (0..7)
0 0 0 0 0 0 0 0
$$ ##$PRAMD2= (0..7)
2147483644 2146435071 2147483647 134217727 2147483644 2146435071 2147483647
134217727
$$ ##$PRAMD20= (0..7)
0 0 0 0 0 0 0 0
$$ ##$PRAMD21= (0..7)
0 0 0 0 0 0 0 0
$$ ##$PRAMD3= (0..7)
2 0 0 0 2 0 0 0
$$ ##$PRAMD4= (0..7)
0 0 0 0 0 0 0 0
$$ ##$PRAMD5= (0..7)
0 0 0 0 0 0 0 0
$$ ##$PRAMD6= (0..7)
0 0 0 0 0 0 0 0
$$ ##$PRAMD7= (0..7)
0 0 0 0 0 0 0 0
$$ ##$PRAMD8= (0..7)
0 0 0 0 0 0 0 0
$$ ##$PRAMD9= (0..7)
0 0 0 0 0 0 0 0
$$ ##$PRAMLED= (0..1)
15 15
$$ ##$PRAMP1= <tty01>
$$ ##$PRAMP2= <no>
$$ ##$PRAMP3= <no>
$$ ##$PRAMP4= <no>
$$ ##$PRAMP5= <no>
$$ ##$PRAMP6= <no>
$$ ##$PRAMP7= <no>
$$ ##$PRAMP8= <no>
$$ ##$PRAMPTP= 0
$$ ##$PREPTY= <no>
$$ ##$PRESHLD= 0
$$ ##$PTS160= -1
$$ ##$PTSA2X= (0..7)
0 0 0 0 0 0 0 0
$$ ##$PTSF2X= (0..7)
0 0 0 0 0 0 0 0
$$ ##$PTSFMX= (0..7)
429.9 429.9 0 0 0 0 0 0
$$ ##$PULCHK= no
$$ ##$RCUCDS= (0..7)
8388608 0 0 0 0 0 0 0
$$ ##$RCUCFS= (0..7)
4096 0 0 0 0 0 0 0
$$ ##$RCUCSS= (0..7)
1048576 0 0 0 0 0 0 0
$$ ##$RCUI2C1= (0..7)
78 0 0 0 0 0 0 0
$$ ##$RCUI2C2= (0..7)
0 0 0 0 0 0 0 0
$$ ##$RCUI2C3= (0..7)
0 0 0 0 0 0 0 0
$$ ##$RCUI2C4= (0..7)
0 0 0 0 0 0 0 0
$$ ##$RCUI2C5= (0..7)
0 0 0 0 0 0 0 0
$$ ##$RCUI2C6= (0..7)
0 0 0 0 0 0 0 0
$$ ##$RCUI2C7= (0..7)
0 0 0 0 0 0 0 0
$$ ##$RCUI2C8= (0..7)
0 0 0 0 0 0 0 0
$$ ##$RDCU= 0
$$ ##$RFSVTY= <no>
$$ ##$RGTYPE= (0..31)
5 0 0 0 0 0 0 0 0 0 0 0 0 0 0 0 0 0 0 0 0 0 0 0 0 0 0 0 0 0 0 0
$$ ##$RG_max= (0..31)
46341 0 0 0 0 0 0 0 0 0 0 0 0 0 0 0 0 0 0 0 0 0 0 0 0 0 0 0 0 0 0 0
$$ ##$RG_min= (0..31)
1 0 0 0 0 0 0 0 0 0 0 0 0 0 0 0 0 0 0 0 0 0 0 0 0 0 0 0 0 0 0 0
$$ ##$RG_tab1= (0..255)
1 1.1 1.3 1.4 1.6 1.8 2 2.2 2.5 2.8 3.2 3.6 4 4.5 5 5.7 6.3 7.1 8 9 10.1
11.3 12.7 14.3 16 18 20.2 22.6 25.4 28.5 32 35.9 40.3 45.3 50.8 57 64 71.8
80.6 90.5 101.6 114 128 143.7 161.3 181 203.2 228.1 256 287.4 322.5 362
406.4 456.1 512 574.7 645.1 724.1 812.7 912.3 1024 1149.4 1290.2 1448.2
1625.5 1824.6 2048 2298.8 2580.3 2896.3 3251 3649.1 4096 4597.6 5160.6
5792.6 6502 7298.2 8192 9195.2 10321.3 11585.2 13004 14596.5 16384 18390.4
20642.5 23170.5 26008 29193 32768 36780.8 41285.1 46341 -1 -1 -1 -1 -1
-1 -1 -1 -1 -1 -1 -1 -1 -1 -1 -1 -1 -1 -1 -1 -1 -1 -1 -1 -1 -1 -1 -1 -1
-1 -1 -1 -1 -1 -1 -1 -1 -1 -1 -1 -1 -1 -1 -1 -1 -1 -1 -1 -1 -1 -1 -1 -1
-1 -1 -1 -1 -1 -1 -1 -1 -1 -1 -1 -1 -1 -1 -1 -1 -1 -1 -1 -1 -1 -1 -1 -1
-1 -1 -1 -1 -1 -1 -1 -1 -1 -1 -1 -1 -1 -1 -1 -1 -1 -1 -1 -1 -1 -1 -1 -1
-1 -1 -1 -1 -1 -1 -1 -1 -1 -1 -1 -1 -1 -1 -1 -1 -1 -1 -1 -1 -1 -1 -1 -1
-1 -1 -1 -1 -1 -1 -1 -1 -1 -1 -1 -1 -1 -1 -1 -1 -1 -1 -1 -1 -1 -1 -1 -1
-1 -1 -1 -1 -1 -1 -1 -1 -1 -1 -1 -1 -1
$$ ##$RG_tab2= (0..255)
-1 -1 -1 -1 -1 -1 -1 -1 -1 -1 -1 -1 -1 -1 -1 -1 -1 -1 -1 -1 -1 -1 -1 -1
-1 -1 -1 -1 -1 -1 -1 -1 -1 -1 -1 -1 -1 -1 -1 -1 -1 -1 -1 -1 -1 -1 -1 -1
-1 -1 -1 -1 -1 -1 -1 -1 -1 -1 -1 -1 -1 -1 -1 -1 -1 -1 -1 -1 -1 -1 -1 -1
-1 -1 -1 -1 -1 -1 -1 -1 -1 -1 -1 -1 -1 -1 -1 -1 -1 -1 -1 -1 -1 -1 -1 -1
-1 -1 -1 -1 -1 -1 -1 -1 -1 -1 -1 -1 -1 -1 -1 -1 -1 -1 -1 -1 -1 -1 -1 -1
-1 -1 -1 -1 -1 -1 -1 -1 -1 -1 -1 -1 -1 -1 -1 -1 -1 -1 -1 -1 -1 -1 -1 -1
-1 -1 -1 -1 -1 -1 -1 -1 -1 -1 -1 -1 -1 -1 -1 -1 -1 -1 -1 -1 -1 -1 -1 -1
-1 -1 -1 -1 -1 -1 -1 -1 -1 -1 -1 -1 -1 -1 -1 -1 -1 -1 -1 -1 -1 -1 -1 -1
-1 -1 -1 -1 -1 -1 -1 -1 -1 -1 -1 -1 -1 -1 -1 -1 -1 -1 -1 -1 -1 -1 -1 -1
-1 -1 -1 -1 -1 -1 -1 -1 -1 -1 -1 -1 -1 -1 -1 -1 -1 -1 -1 -1 -1 -1 -1 -1
-1 -1 -1 -1 -1 -1 -1 -1 -1 -1 -1 -1 -1 -1 -1 -1
$$ ##$RG_tab3= (0..255)
-1 -1 -1 -1 -1 -1 -1 -1 -1 -1 -1 -1 -1 -1 -1 -1 -1 -1 -1 -1 -1 -1 -1 -1
-1 -1 -1 -1 -1 -1 -1 -1 -1 -1 -1 -1 -1 -1 -1 -1 -1 -1 -1 -1 -1 -1 -1 -1
-1 -1 -1 -1 -1 -1 -1 -1 -1 -1 -1 -1 -1 -1 -1 -1 -1 -1 -1 -1 -1 -1 -1 -1
-1 -1 -1 -1 -1 -1 -1 -1 -1 -1 -1 -1 -1 -1 -1 -1 -1 -1 -1 -1 -1 -1 -1 -1
-1 -1 -1 -1 -1 -1 -1 -1 -1 -1 -1 -1 -1 -1 -1 -1 -1 -1 -1 -1 -1 -1 -1 -1
-1 -1 -1 -1 -1 -1 -1 -1 -1 -1 -1 -1 -1 -1 -1 -1 -1 -1 -1 -1 -1 -1 -1 -1
-1 -1 -1 -1 -1 -1 -1 -1 -1 -1 -1 -1 -1 -1 -1 -1 -1 -1 -1 -1 -1 -1 -1 -1
-1 -1 -1 -1 -1 -1 -1 -1 -1 -1 -1 -1 -1 -1 -1 -1 -1 -1 -1 -1 -1 -1 -1 -1
-1 -1 -1 -1 -1 -1 -1 -1 -1 -1 -1 -1 -1 -1 -1 -1 -1 -1 -1 -1 -1 -1 -1 -1
-1 -1 -1 -1 -1 -1 -1 -1 -1 -1 -1 -1 -1 -1 -1 -1 -1 -1 -1 -1 -1 -1 -1 -1
-1 -1 -1 -1 -1 -1 -1 -1 -1 -1 -1 -1 -1 -1 -1 -1
$$ ##$RG_tab4= (0..255)
-1 -1 -1 -1 -1 -1 -1 -1 -1 -1 -1 -1 -1 -1 -1 -1 -1 -1 -1 -1 -1 -1 -1 -1
-1 -1 -1 -1 -1 -1 -1 -1 -1 -1 -1 -1 -1 -1 -1 -1 -1 -1 -1 -1 -1 -1 -1 -1
-1 -1 -1 -1 -1 -1 -1 -1 -1 -1 -1 -1 -1 -1 -1 -1 -1 -1 -1 -1 -1 -1 -1 -1
-1 -1 -1 -1 -1 -1 -1 -1 -1 -1 -1 -1 -1 -1 -1 -1 -1 -1 -1 -1 -1 -1 -1 -1
-1 -1 -1 -1 -1 -1 -1 -1 -1 -1 -1 -1 -1 -1 -1 -1 -1 -1 -1 -1 -1 -1 -1 -1
-1 -1 -1 -1 -1 -1 -1 -1 -1 -1 -1 -1 -1 -1 -1 -1 -1 -1 -1 -1 -1 -1 -1 -1
-1 -1 -1 -1 -1 -1 -1 -1 -1 -1 -1 -1 -1 -1 -1 -1 -1 -1 -1 -1 -1 -1 -1 -1
-1 -1 -1 -1 -1 -1 -1 -1 -1 -1 -1 -1 -1 -1 -1 -1 -1 -1 -1 -1 -1 -1 -1 -1
-1 -1 -1 -1 -1 -1 -1 -1 -1 -1 -1 -1 -1 -1 -1 -1 -1 -1 -1 -1 -1 -1 -1 -1
-1 -1 -1 -1 -1 -1 -1 -1 -1 -1 -1 -1 -1 -1 -1 -1 -1 -1 -1 -1 -1 -1 -1 -1
-1 -1 -1 -1 -1 -1 -1 -1 -1 -1 -1 -1 -1 -1 -1 -1
$$ ##$RG_tab5= (0..255)
-1 -1 -1 -1 -1 -1 -1 -1 -1 -1 -1 -1 -1 -1 -1 -1 -1 -1 -1 -1 -1 -1 -1 -1
-1 -1 -1 -1 -1 -1 -1 -1 -1 -1 -1 -1 -1 -1 -1 -1 -1 -1 -1 -1 -1 -1 -1 -1
-1 -1 -1 -1 -1 -1 -1 -1 -1 -1 -1 -1 -1 -1 -1 -1 -1 -1 -1 -1 -1 -1 -1 -1
-1 -1 -1 -1 -1 -1 -1 -1 -1 -1 -1 -1 -1 -1 -1 -1 -1 -1 -1 -1 -1 -1 -1 -1
-1 -1 -1 -1 -1 -1 -1 -1 -1 -1 -1 -1 -1 -1 -1 -1 -1 -1 -1 -1 -1 -1 -1 -1
-1 -1 -1 -1 -1 -1 -1 -1 -1 -1 -1 -1 -1 -1 -1 -1 -1 -1 -1 -1 -1 -1 -1 -1
-1 -1 -1 -1 -1 -1 -1 -1 -1 -1 -1 -1 -1 -1 -1 -1 -1 -1 -1 -1 -1 -1 -1 -1
-1 -1 -1 -1 -1 -1 -1 -1 -1 -1 -1 -1 -1 -1 -1 -1 -1 -1 -1 -1 -1 -1 -1 -1
-1 -1 -1 -1 -1 -1 -1 -1 -1 -1 -1 -1 -1 -1 -1 -1 -1 -1 -1 -1 -1 -1 -1 -1
-1 -1 -1 -1 -1 -1 -1 -1 -1 -1 -1 -1 -1 -1 -1 -1 -1 -1 -1 -1 -1 -1 -1 -1
-1 -1 -1 -1 -1 -1 -1 -1 -1 -1 -1 -1 -1 -1 -1 -1
$$ ##$RG_tab6= (0..255)
-1 -1 -1 -1 -1 -1 -1 -1 -1 -1 -1 -1 -1 -1 -1 -1 -1 -1 -1 -1 -1 -1 -1 -1
-1 -1 -1 -1 -1 -1 -1 -1 -1 -1 -1 -1 -1 -1 -1 -1 -1 -1 -1 -1 -1 -1 -1 -1
-1 -1 -1 -1 -1 -1 -1 -1 -1 -1 -1 -1 -1 -1 -1 -1 -1 -1 -1 -1 -1 -1 -1 -1
-1 -1 -1 -1 -1 -1 -1 -1 -1 -1 -1 -1 -1 -1 -1 -1 -1 -1 -1 -1 -1 -1 -1 -1
-1 -1 -1 -1 -1 -1 -1 -1 -1 -1 -1 -1 -1 -1 -1 -1 -1 -1 -1 -1 -1 -1 -1 -1
-1 -1 -1 -1 -1 -1 -1 -1 -1 -1 -1 -1 -1 -1 -1 -1 -1 -1 -1 -1 -1 -1 -1 -1
-1 -1 -1 -1 -1 -1 -1 -1 -1 -1 -1 -1 -1 -1 -1 -1 -1 -1 -1 -1 -1 -1 -1 -1
-1 -1 -1 -1 -1 -1 -1 -1 -1 -1 -1 -1 -1 -1 -1 -1 -1 -1 -1 -1 -1 -1 -1 -1
-1 -1 -1 -1 -1 -1 -1 -1 -1 -1 -1 -1 -1 -1 -1 -1 -1 -1 -1 -1 -1 -1 -1 -1
-1 -1 -1 -1 -1 -1 -1 -1 -1 -1 -1 -1 -1 -1 -1 -1 -1 -1 -1 -1 -1 -1 -1 -1
-1 -1 -1 -1 -1 -1 -1 -1 -1 -1 -1 -1 -1 -1 -1 -1
$$ ##$RG_tab7= (0..255)
-1 -1 -1 -1 -1 -1 -1 -1 -1 -1 -1 -1 -1 -1 -1 -1 -1 -1 -1 -1 -1 -1 -1 -1
-1 -1 -1 -1 -1 -1 -1 -1 -1 -1 -1 -1 -1 -1 -1 -1 -1 -1 -1 -1 -1 -1 -1 -1
-1 -1 -1 -1 -1 -1 -1 -1 -1 -1 -1 -1 -1 -1 -1 -1 -1 -1 -1 -1 -1 -1 -1 -1
-1 -1 -1 -1 -1 -1 -1 -1 -1 -1 -1 -1 -1 -1 -1 -1 -1 -1 -1 -1 -1 -1 -1 -1
-1 -1 -1 -1 -1 -1 -1 -1 -1 -1 -1 -1 -1 -1 -1 -1 -1 -1 -1 -1 -1 -1 -1 -1
-1 -1 -1 -1 -1 -1 -1 -1 -1 -1 -1 -1 -1 -1 -1 -1 -1 -1 -1 -1 -1 -1 -1 -1
-1 -1 -1 -1 -1 -1 -1 -1 -1 -1 -1 -1 -1 -1 -1 -1 -1 -1 -1 -1 -1 -1 -1 -1
-1 -1 -1 -1 -1 -1 -1 -1 -1 -1 -1 -1 -1 -1 -1 -1 -1 -1 -1 -1 -1 -1 -1 -1
-1 -1 -1 -1 -1 -1 -1 -1 -1 -1 -1 -1 -1 -1 -1 -1 -1 -1 -1 -1 -1 -1 -1 -1
-1 -1 -1 -1 -1 -1 -1 -1 -1 -1 -1 -1 -1 -1 -1 -1 -1 -1 -1 -1 -1 -1 -1 -1
-1 -1 -1 -1 -1 -1 -1 -1 -1 -1 -1 -1 -1 -1 -1 -1
$$ ##$RG_tab8= (0..255)
-1 -1 -1 -1 -1 -1 -1 -1 -1 -1 -1 -1 -1 -1 -1 -1 -1 -1 -1 -1 -1 -1 -1 -1
-1 -1 -1 -1 -1 -1 -1 -1 -1 -1 -1 -1 -1 -1 -1 -1 -1 -1 -1 -1 -1 -1 -1 -1
-1 -1 -1 -1 -1 -1 -1 -1 -1 -1 -1 -1 -1 -1 -1 -1 -1 -1 -1 -1 -1 -1 -1 -1
-1 -1 -1 -1 -1 -1 -1 -1 -1 -1 -1 -1 -1 -1 -1 -1 -1 -1 -1 -1 -1 -1 -1 -1
-1 -1 -1 -1 -1 -1 -1 -1 -1 -1 -1 -1 -1 -1 -1 -1 -1 -1 -1 -1 -1 -1 -1 -1
-1 -1 -1 -1 -1 -1 -1 -1 -1 -1 -1 -1 -1 -1 -1 -1 -1 -1 -1 -1 -1 -1 -1 -1
-1 -1 -1 -1 -1 -1 -1 -1 -1 -1 -1 -1 -1 -1 -1 -1 -1 -1 -1 -1 -1 -1 -1 -1
-1 -1 -1 -1 -1 -1 -1 -1 -1 -1 -1 -1 -1 -1 -1 -1 -1 -1 -1 -1 -1 -1 -1 -1
-1 -1 -1 -1 -1 -1 -1 -1 -1 -1 -1 -1 -1 -1 -1 -1 -1 -1 -1 -1 -1 -1 -1 -1
-1 -1 -1 -1 -1 -1 -1 -1 -1 -1 -1 -1 -1 -1 -1 -1 -1 -1 -1 -1 -1 -1 -1 -1
-1 -1 -1 -1 -1 -1 -1 -1 -1 -1 -1 -1 -1 -1 -1 -1
$$ ##$RG_tabA= (0..255)
1 1.1 1.3 1.4 1.6 1.8 2 2.2 2.5 2.8 3.2 3.6 4 4.5 5 5.7 6.3 7.1 8 9 10.1
11.3 12.7 14.3 16 18 20.2 22.6 25.4 28.5 32 35.9 40.3 45.3 50.8 57 64 71.8
80.6 90.5 101.6 114 128 143.7 161.3 181 203.2 228.1 256 287.4 322.5 362
406.4 456.1 512 574.7 645.1 724.1 812.7 912.3 1024 1149.4 1290.2 1448.2
1625.5 1824.6 2048 2298.8 2580.3 2896.3 3251 3649.1 4096 4597.6 5160.6
5792.6 6502 7298.2 8192 9195.2 10321.3 11585.2 13004 14596.5 16384 18390.4
20642.5 23170.5 26008 29193 32768 36780.8 41285.1 46341 -1 -1 -1 -1 -1
-1 -1 -1 -1 -1 -1 -1 -1 -1 -1 -1 -1 -1 -1 -1 -1 -1 -1 -1 -1 -1 -1 -1 -1
-1 -1 -1 -1 -1 -1 -1 -1 -1 -1 -1 -1 -1 -1 -1 -1 -1 -1 -1 -1 -1 -1 -1 -1
-1 -1 -1 -1 -1 -1 -1 -1 -1 -1 -1 -1 -1 -1 -1 -1 -1 -1 -1 -1 -1 -1 -1 -1
-1 -1 -1 -1 -1 -1 -1 -1 -1 -1 -1 -1 -1 -1 -1 -1 -1 -1 -1 -1 -1 -1 -1 -1
-1 -1 -1 -1 -1 -1 -1 -1 -1 -1 -1 -1 -1 -1 -1 -1 -1 -1 -1 -1 -1 -1 -1 -1
-1 -1 -1 -1 -1 -1 -1 -1 -1 -1 -1 -1 -1 -1 -1 -1 -1 -1 -1 -1 -1 -1 -1 -1
-1 -1 -1 -1 -1 -1 -1 -1 -1 -1 -1 -1 -1
$$ ##$ROUT14= (0..7)
0 0 0 0 0 0 0 0
$$ ##$ROUTER= 3
$$ ##$RX22TY= <tty10>
$$ ##$RXFMAX= (0..7)
-1 -1 -1 -1 -1 -1 -1 -1
$$ ##$RXFMIN= (0..7)
-1 -1 -1 -1 -1 -1 -1 -1
$$ ##$RXINTLV= (0..7)
0 0 0 0 0 0 0 0
$$ ##$RXMSTY= <no>
$$ ##$SCMTY= <no>
$$ ##$SGUC1= (0..15)
0 0 0 0 0 0 0 0 0 0 0 0 0 0 0 0
$$ ##$SGUC2= (0..15)
0 0 0 0 0 0 0 0 0 0 0 0 0 0 0 0
$$ ##$SPECTR= 5
$$ ##$SY2FLAG= 0
$$ ##$TFXNUM= 0
$$ ##$TRIPLO2= 0
$$ ##$VTUTY= <tty05>
$$ ##$WBREFAM= (0..15)
100 100 100 100 100 100 100 100 100 100 100 100 100 100 100 100
$$ ##$WBREFPH= (0..15)
0 0 0 0 0 0 0 0 0 0 0 0 0 0 0 0
$$ ##$XFAC= 2
$$ ##END=
##$RELAX= 
$$ Bruker specific parameters
$$ --------------------------
##$DU= <P:\NMR-data>
##$EXPNO= 1
##$NAME= <NMR_polar_Ctrol_p11b.5D>
##$PROCNO= 1
##$TYPE= <nmr>
##$USER= <Ainhoa_raw_data>
##$ACQT0= -4.83829889523336
##$AMP= (0..31)
100 100 100 100 100 100 100 100 100 100 100 100 100 100 100 100 100 100
100 100 100 100 100 100 100 100 100 100 100 100 100 100
##$ANAVPT= -1
##$AQSEQ= 0
##$AQ_mod= 3
##$AUNM= <au_zg>
##$AUTOPOS= <29 >
##$BF1= 400.13
##$BF2= 100.612769
##$BF3= 400.13
##$BF4= 400.13
##$BF5= 500.13
##$BF6= 500.13
##$BF7= 500.13
##$BF8= 500.13
##$BYTORDA= 0
##$CFDGTYP= 0
##$CFRGTYP= 5
##$CHEMSTR= <none>
##$CNST= (0..63)
1 1 145 1 1 1 1 1 1 1 1 1 1 1 1 1 1 1 1 1 1 1 1 1 1 1 1 1 1 1 1 1 1 1 1
1 1 1 1 1 1 1 1 1 1 1 1 1 1 1 1 1 1 1 1 1 1 1 1 1 1 1 1 1
##$CPDPRG= <>
##$CPDPRG1= <>
##$CPDPRG2= <>
##$CPDPRG3= <>
##$CPDPRG4= <mlev>
##$CPDPRG5= <mlev>
##$CPDPRG6= <mlev>
##$CPDPRG7= <mlev>
##$CPDPRG8= <mlev>
##$CPDPRGB= <>
##$CPDPRGT= <>
##$D= (0..63)
0 2 0 0 0 0 0 0 0 0.06 0 0 2e-005 0 0 0 0.0002 0 0 0 0 0 0 0 0 0 0 0 0
0 0 0 0 0 0 0 0 0 0 0 0 0 0 0 0 0 0 0 0 0 0 0 0 0 0 0 0 0 0 0 0 0 0 0
##$DATE= 1228821901
##$DBL= (0..7)
120 120 120 120 120 120 120 120
##$DBP= (0..7)
150 150 150 150 150 150 150 150
##$DBP07= 0
##$DBPNAM0= <>
##$DBPNAM1= <>
##$DBPNAM2= <>
##$DBPNAM3= <>
##$DBPNAM4= <>
##$DBPNAM5= <>
##$DBPNAM6= <>
##$DBPNAM7= <>
##$DBPOAL= (0..7)
0.5 0.5 0.5 0.5 0.5 0.5 0.5 0.5
##$DBPOFFS= (0..7)
0 0 0 0 0 0 0 0
##$DE= 6
##$DECBNUC= <off>
##$DECIM= 24
##$DECNUC= <off>
##$DECSTAT= 4
##$DIGMOD= 0
##$DIGTYP= 7
##$DL= (0..7)
0 120 120 120 120 120 120 120
##$DP= (0..7)
150 150 150 150 150 150 150 150
##$DP07= 0
##$DPNAME0= <>
##$DPNAME1= <>
##$DPNAME2= <>
##$DPNAME3= <>
##$DPNAME4= <>
##$DPNAME5= <>
##$DPNAME6= <>
##$DPNAME7= <>
##$DPOAL= (0..7)
0.5 0.5 0.5 0.5 0.5 0.5 0.5 0.5
##$DPOFFS= (0..7)
0 0 0 0 0 0 0 0
##$DQDMODE= 0
##$DR= 18
##$DS= 4
##$DSLIST= <SSSSSSSSSSSSSSS>
##$DSPFIRM= 0
##$DSPFVS= -1
##$DTYPA= 0
##$EXP= <Ainhoa_d2o_pl8>
##$F1LIST= <111111111111111>
##$F2LIST= <222222222222222>
##$F3LIST= <333333333333333>
##$FCUCHAN= (0..9)
0 2 1 0 0 0 0 0 0 0
##$FL1= 90
##$FL2= 90
##$FL3= 90
##$FL4= 90
##$FOV= 20
##$FQ1LIST= <freqlist>
##$FQ2LIST= <freqlist>
##$FQ3LIST= <freqlist>
##$FQ4LIST= <freqlist>
##$FQ5LIST= <freqlist>
##$FQ6LIST= <freqlist>
##$FQ7LIST= <freqlist>
##$FQ8LIST= <freqlist>
##$FRQLO3= 1882485.02994012
##$FRQLO3N= 0
##$FS= (0..7)
83 83 83 83 83 83 83 83
##$FTLPGN= 0
##$FW= 90000
##$FnMODE= 0
##$FnTYPE= 0
##$GP031= 0
##$GPNAM0= <sine.100>
##$GPNAM1= <sine.100>
##$GPNAM10= <sine.100>
##$GPNAM11= <sine.100>
##$GPNAM12= <sine.100>
##$GPNAM13= <sine.100>
##$GPNAM14= <sine.100>
##$GPNAM15= <sine.100>
##$GPNAM16= <sine.100>
##$GPNAM17= <sine.100>
##$GPNAM18= <sine.100>
##$GPNAM19= <sine.100>
##$GPNAM2= <sine.100>
##$GPNAM20= <sine.100>
##$GPNAM21= <sine.100>
##$GPNAM22= <sine.100>
##$GPNAM23= <sine.100>
##$GPNAM24= <sine.100>
##$GPNAM25= <sine.100>
##$GPNAM26= <sine.100>
##$GPNAM27= <sine.100>
##$GPNAM28= <sine.100>
##$GPNAM29= <sine.100>
##$GPNAM3= <sine.100>
##$GPNAM30= <sine.100>
##$GPNAM31= <sine.100>
##$GPNAM4= <sine.100>
##$GPNAM5= <sine.100>
##$GPNAM6= <sine.100>
##$GPNAM7= <sine.100>
##$GPNAM8= <sine.100>
##$GPNAM9= <sine.100>
##$GPX= (0..31)
0 0 0 0 0 0 0 0 0 0 0 0 0 0 0 0 0 0 0 0 0 0 0 0 0 0 0 0 0 0 0 0
##$GPY= (0..31)
0 0 0 0 0 0 0 0 0 0 0 0 0 0 0 0 0 0 0 0 0 0 0 0 0 0 0 0 0 0 0 0
##$GPZ= (0..31)
0 0 0 0 0 0 0 0 0 0 0 0 0 0 0 0 0 0 0 0 0 0 0 0 0 0 0 0 0 0 0 0
##$GRDPROG= <>
##$GRPDLY= -1
##$HDDUTY= 20
##$HDRATE= 20
##$HGAIN= (0..3)
0 0 0 0
##$HL1= 1
##$HL2= 35
##$HL3= 16
##$HL4= 17
##$HOLDER= 0
##$HPMOD= (0..7)
0 0 0 0 0 0 0 0
##$HPPRGN= 0
##$IN= (0..63)
0.001 0.001 0.001 0.001 0.001 0.001 0.001 0.001 0.001 0.001 0.001 0.001
0.001 0.001 0.001 0.001 0.001 0.001 0.001 0.001 0.001 0.001 0.001 0.001
0.001 0.001 0.001 0.001 0.001 0.001 0.001 0.001 0.001 0.001 0.001 0.001
0.001 0.001 0.001 0.001 0.001 0.001 0.001 0.001 0.001 0.001 0.001 0.001
0.001 0.001 0.001 0.001 0.001 0.001 0.001 0.001 0.001 0.001 0.001 0.001
0.001 0.001 0.001 0.001
##$INF= (0..7)
0 0 0 0 0 0 0 0
##$INP= (0..63)
0 0 0 0 0 0 0 0 0 0 0 0 0 0 0 0 0 0 0 0 0 0 0 0 0 0 0 0 0 0 0 0 0 0 0 0
0 0 0 0 0 0 0 0 0 0 0 0 0 0 0 0 0 0 0 0 0 0 0 0 0 0 0 0
##$INSTRUM= <avance400>
##$L= (0..31)
1 1 1 1 1 1 1 1 1 1 1 1 1 1 1 1 1 1 1 1 1 1 1 1 1 1 1 1 1 1 1 1
##$LFILTER= 200
##$LGAIN= -5
##$LINPSTP= 10
##$LOCKED= yes
##$LOCKFLD= 3154
##$LOCKGN= 98.9000015258789
##$LOCKPOW= -25
##$LOCKPPM= 4.69999980926514
##$LOCNUC= <2H>
##$LOCPHAS= 269
##$LOCSHFT= yes
##$LOCSW= 0
##$LTIME= 0.200000002980232
##$MASR= 4200
##$MASRLST= <masrlst>
##$NBL= 1
##$NC= -2
##$NLOGCH= 1
##$NS= 1024
##$NUC1= <1H>
##$NUC2= <13C>
##$NUC3= <off>
##$NUC4= <off>
##$NUC5= <off>
##$NUC6= <off>
##$NUC7= <off>
##$NUC8= <off>
##$NUCLEI= 0
##$NUCLEUS= <off>
##$O1= 1883.16
##$O2= 4979.85804243228
##$O3= 1900.52349393
##$O4= 1900.52349393
##$O5= 0
##$O6= 0
##$O7= 0
##$O8= 0
##$OBSCHAN= (0..9)
0 0 0 0 0 0 0 0 0 0
##$OVERFLW= 0
##$P= (0..63)
7.6 7.6 15.2 14.9 29.8 16.5 25 50 0 0 0 0 0 0 0 200000 1000 2500 0 600
2500 0 0 0 0 200 0 7.6 1000 0 0 0 0 0 0 0 0 0 0 0 0 0 0 0 0 0 0 0 0 0 0
0 0 0 0 0 0 0 0 0 0 0 0 0
##$PACOIL= (0..15)
0 0 0 0 0 0 0 0 0 0 0 0 0 0 0 0
##$PAPS= 2
##$PARMODE= 0
##$PCPD= (0..9)
100 100 70 100 100 100 100 100 100 100
##$PHCOR= (0..31)
0 0 0 0 0 0 0 0 0 0 0 0 0 0 0 0 0 0 0 0 0 0 0 0 0 0 0 0 0 0 0 0
##$PHLIST= <>
##$PHP= 1
##$PH_ref= 0
##$PL= (0..63)
120 0 -4 120 120 120 120 120 80 60 10.34 22.38 9 120 120 120 120 120 0
120 120 120 120 120 120 120 120 22.38 120 120 9 120 120 120 120 120 120
120 120 120 120 120 120 120 120 120 120 120 120 120 120 120 120 120 120
120 120 120 120 120 120 120 120 120
##$PLSTEP= 0.1
##$PLSTRT= -6
##$POWMOD= 0
##$PQPHASE= 0
##$PQSCALE= 0
##$PR= 1
##$PRECHAN= (0..15)
-1 1 2 -1 -1 -1 -1 -1 -1 -1 -1 -1 -1 -1 -1 -1
##$PRGAIN= 0
##$PROBHD= <5 mm PABBI 1H-BB Z-GRD Z811201/0006
>
##$PROSOL= no
##$PULPROG= <zgprpl8>
##$PW= 0
##$PYNM= <acqu.py>
##$QNP= 1
##$RD= 0
##$RECCHAN= (0..15)
-1 -1 -1 -1 -1 -1 -1 -1 -1 -1 -1 -1 -1 -1 -1 -1
##$RECPH= 0
##$RECPRE= (0..15)
-1 -1 -1 -1 -1 -1 -1 -1 -1 -1 -1 -1 -1 -1 -1 -1
##$RECPRFX= (0..15)
-1 -1 -1 -1 -1 -1 -1 -1 -1 -1 -1 -1 -1 -1 -1 -1
##$RECSEL= (0..15)
0 0 0 0 0 0 0 0 0 0 0 0 0 0 0 0
##$RG= 362
##$RO= 0
##$ROUTWD1= (0..23)
0 0 0 0 0 0 0 0 0 0 0 0 0 0 0 0 0 0 0 0 1 1 0 0
##$ROUTWD2= (0..23)
0 0 0 0 0 1 0 0 0 0 0 0 0 0 0 0 0 0 1 0 1 1 0 0
##$RSEL= (0..9)
0 1 2 0 0 0 0 0 0 0
##$S= (0..7)
83 4 83 83 83 83 83 83
##$SEOUT= 0
##$SFO1= 400.13188316
##$SFO2= 100.617748858042
##$SFO3= 400.131900523494
##$SFO4= 400.131900523494
##$SFO5= 500.13
##$SFO6= 500.13
##$SFO7= 500.13
##$SFO8= 500.13
##$SOLVENT= <D2O>
##$SP= (0..31)
1 120 120 120 120 0 120 120 120 0 120 120 0 0 120 0 150 150 120 120.87
118.96 122.27 114.95 150 150 150 150 150 150 120 120 120
##$SP07= 0
##$SPECTR= 0
##$SPNAM0= <gauss>
##$SPNAM1= <Gaus1.1000>
##$SPNAM10= <Gaus1.1000>
##$SPNAM11= <Gaus1.1000>
##$SPNAM12= <gauss>
##$SPNAM13= <gauss>
##$SPNAM14= <Gaus1.1000>
##$SPNAM15= <Gaus1.1000>
##$SPNAM16= <gauss>
##$SPNAM17= <gauss>
##$SPNAM18= <Gaus1.1000>
##$SPNAM19= <Gaus1.1000>
##$SPNAM2= <Gaus1.1000>
##$SPNAM20= <Gaus1.1000>
##$SPNAM21= <Gaus1.1000>
##$SPNAM22= <Gaus1.1000>
##$SPNAM23= <gauss>
##$SPNAM24= <gauss>
##$SPNAM25= <gauss>
##$SPNAM26= <gauss>
##$SPNAM27= <gauss>
##$SPNAM28= <gauss>
##$SPNAM29= <Gaus1.1000>
##$SPNAM3= <Gaus1.1000>
##$SPNAM30= <Gaus1.1000>
##$SPNAM31= <Gaus1.1000>
##$SPNAM4= <Gaus1.1000>
##$SPNAM5= <gauss>
##$SPNAM6= <Gaus1.1000>
##$SPNAM7= <Gaus1.1000>
##$SPNAM8= <Gaus1.1000>
##$SPNAM9= <gauss>
##$SPOAL= (0..31)
0.5 0.5 0.5 0.5 0.5 0.5 0.5 0.5 0.5 0.5 0.5 0.5 0.5 0.5 0.5 0.5 0.5 0.5
0.5 0.5 0.5 0.5 0.5 0.5 0.5 0.5 0.5 0.5 0.5 0.5 0.5 0.5
##$SPOFFS= (0..31)
0 0 0 0 0 0 0 0 0 0 0 0 0 0 0 0 0 0 0 0 0 0 0 0 0 0 0 0 0 0 0 0
##$SUBNAM0= <"">
##$SUBNAM1= <"">
##$SUBNAM2= <"">
##$SUBNAM3= <"">
##$SUBNAM4= <"">
##$SUBNAM5= <"">
##$SUBNAM6= <"">
##$SUBNAM7= <"">
##$SUBNAM8= <"">
##$SUBNAM9= <"">
##$SW= 12.4709381333766
##$SWIBOX= (0..15)
0 1 2 0 0 0 0 0 0 0 0 0 0 0 0 0
##$SW_h= 4990.01996007984
##$SWfinal= 0
##$TD= 16244
##$TD0= 1
##$TE= 302.47
##$TE2= 300
##$TE3= 300
##$TEG= 300
##$TL= (0..7)
0 120 120 120 120 120 120 120
##$TP= (0..7)
150 150 150 150 150 150 150 150
##$TP07= 0
##$TPNAME0= <>
##$TPNAME1= <>
##$TPNAME2= <>
##$TPNAME3= <>
##$TPNAME4= <>
##$TPNAME5= <>
##$TPNAME6= <>
##$TPNAME7= <>
##$TPOAL= (0..7)
0.5 0.5 0.5 0.5 0.5 0.5 0.5 0.5
##$TPOFFS= (0..7)
0 0 0 0 0 0 0 0
##$TUNHIN= 0
##$TUNHOUT= 0
##$TUNXOUT= 0
##$USERA1= <user>
##$USERA2= <user>
##$USERA3= <user>
##$USERA4= <user>
##$USERA5= <user>
##$V9= 5
##$VALIST= <valist>
##$VCLIST= <CCCCCCCCCCCCCCC>
##$VD= 0
##$VDLIST= <DDDDDDDDDDDDDDD>
##$VPLIST= <PPPPPPPPPPPPPPP>
##$VTLIST= <TTTTTTTTTTTTTTT>
##$WBST= 1024
##$WBSW= 15.536156
##$XGAIN= (0..3)
0 0 0 0
##$XL= 0
##$YL= 0
##$YMAX_a= 8372334
##$YMIN_a= -10370168
##$ZGOPTNS= <>
##$ZL1= 120
##$ZL2= 120
##$ZL3= 120
##$ZL4= 120
##$ABSF1= 10
##$ABSF2= 0
##$ABSG= 5
##$ABSL= 3
##$ALPHA= 0
##$AQORDER= 0
##$ASSFAC= 0
##$ASSFACI= 0
##$ASSFACX= 0
##$ASSWID= 0
##$AUNMP= <proc_1H_AID>
##$AXLEFT= 0
##$AXNAME= <>
##$AXNUC= <off>
##$AXRIGHT= 0
##$AXTYPE= 0
##$AXUNIT= <>
##$AZFE= 0.1
##$AZFW= 0.1
##$BCFW= 1
##$BC_mod= 2
##$BYTORDP= 0
##$COROFFS= 0
##$CY= 12.5
##$DATMOD= 1
##$DC= 2
##$DFILT= <>
##$DTYPP= 0
##$F1P= 9.9967504570787
##$F2P= -9.53364507338961e-007
##$FCOR= 1
##$FTSIZE= 65536
##$FT_mod= 4
##$GAMMA= 1
##$GB= 0
##$INTBC= 1
##$INTSCL= 1
##$ISEN= 128
##$LB= 1
##$LEV0= 0
##$LPBIN= 0
##$MAXI= 10000
##$MC2= 0
##$MEAN= 0
##$ME_mod= 0
##$MI= 0.02
##$NCOEF= 0
##$NC_proc= 0
##$NLEV= 6
##$NOISF1= 8.174992
##$NOISF2= 6.675002
##$NSP= 1
##$NTH_PI= 0
##$NZP= 0
##$OFFSET= 10.97964
##$PC= 1
##$PHC0= 167.543
##$PHC1= -5.644079
##$PH_mod= 0
##$PKNL= yes
##$PPARMOD= 0
##$PPDIAG= 0
##$PPIPTYP= 0
##$PPMPNUM= 100
##$PPRESOL= 1
##$PSCAL= 0
##$PSIGN= 0
##$PYNMP= <proc.py>
##$REVERSE= no
##$SF= 400.129984887385
##$SI= 131072
##$SIGF1= 5.6
##$SIGF2= 5.2
##$SINO= 400
##$SIOLD= 131072
##$SPECTYP= <>
##$SREGLST= <1H.D2O>
##$SSB= 2
##$STSI= 0
##$STSR= 0
##$SW_p= 4990.01996007983
##$SYMM= 0
##$S_DEV= 0
##$TDeff= 16244
##$TDoff= 0
##$TI= <>
##$TILT= no
##$TM1= 0
##$TM2= 0
##$TOPLEV= 0
##$USERP1= <user>
##$USERP2= <user>
##$USERP3= <user>
##$USERP4= <user>
##$USERP5= <user>
##$WDW= 4
##$XDIM= 8192
##$YMAX_p= 0
##$YMIN_p= 0
##$CURPLOT= <\\rik006s\net8_hp>
##$CURPRIN= <$\\rik006s\net8_hp>
##$DFORMAT= <normdp>
##$LAYOUT= <+/1d_h.xwp>
##$LFORMAT= <normlp>
##$PFORMAT= <normpl>
##$SURQMSG= 1
$$ End of Bruker specific parameters
$$ ---------------------------------
##NTUPLES= NMR FID
##VAR_NAME=  TIME,          FID/REAL,        FID/IMAG
##SYMBOL=    X,             R,               I
##VAR_TYPE=  INDEPENDENT,   DEPENDENT,       DEPENDENT
##VAR_FORM=  AFFN,          ASDF,            ASDF
##VAR_DIM=   8122,          8122,            8122
##UNITS=     SECONDS,       ARBITRARY UNITS, ARBITRARY UNITS
##FACTOR=    0.0002004,     1,               1
##FIRST=     0,             -10477419,       3492123
##LAST=      1.6274484,     -815229,         148191
##MIN=       0,             -10477419,       -10477419
##MAX=       1.6274484,     8089075,         8089075
$$ Real data points
##PAGE= N=1
##DATA TABLE= (X++(R..R)), XYDATA
0 -10477419
1 -9528407
2 -3766144
3 -6332950
4 -8646315
5 -8675609
6 -4609561
7 -5296870
8 -8811067
9 -9445257
10 -7755610
11 -5782769
12 -6810799
13 -10114972
14 -8200527
15 -6312408
16 -6767680
17 -8434651
18 -9147892
19 -6103037
20 -4810475
21 -8214210
22 -9310286
23 -8345474
24 -6031526
25 -6735499
26 -9781178
27 -8337437
28 -5731008
29 -6385695
30 -7882068
31 -9539167
32 -7317647
33 -5593596
34 -7783948
35 -8968934
36 -8303980
37 -6361783
38 -5724665
39 -8874920
40 -8605891
41 -6380930
42 -6474889
43 -7616325
44 -9034132
45 -7408165
46 -5307900
47 -7599620
48 -8936077
49 -8323313
50 -6518043
51 -5793514
52 -8916060
53 -9304974
54 -6260234
55 -5532201
56 -6754593
57 -9439984
58 -8438752
59 -4909233
60 -6200011
61 -8918933
62 -9278652
63 -7279467
64 -5006933
65 -7704058
66 -9424937
67 -7268380
68 -6059657
69 -6245244
70 -8150739
71 -8435503
72 -5696519
73 -6427749
74 -8340408
75 -8578770
76 -7405456
77 -5149951
78 -7040173
79 -9508367
80 -7553381
81 -5772045
82 -5731628
83 -8310615
84 -9446018
85 -5781477
86 -5004240
87 -7493308
88 -8598401
89 -7688085
90 -5013594
91 -6341569
92 -9395090
93 -7990161
94 -5999358
95 -5397744
96 -7217063
97 -9279370
98 -6625302
99 -5082097
100 -6761219
101 -8132197
102 -8331493
103 -5815546
104 -5791849
105 -8878867
106 -8208721
107 -6062902
108 -5043895
109 -6593515
110 -9112863
111 -6605830
112 -4225968
113 -6292278
114 -8612360
115 -9188498
116 -6066457
117 -4546826
118 -7687080
119 -8427474
120 -6632035
121 -4881189
122 -5368577
123 -8764320
124 -8098428
125 -5324841
126 -5800302
127 -7359827
128 -8568205
129 -6585963
130 -4636241
131 -7324628
132 -8399237
133 -6703680
134 -4910131
135 -4839636
136 -8177867
137 -8416228
138 -5518995
139 -5582324
140 -7219146
141 -8942220
142 -7149510
143 -3744021
144 -5713862
145 -8315594
146 -7690456
147 -5608573
148 -4370804
149 -7440512
150 -8672662
151 -5637902
152 -4896924
153 -6352309
154 -8517120
155 -7960045
156 -4447710
157 -5210676
158 -7630518
159 -7612420
160 -6170276
161 -4247281
162 -6370706
163 -8726745
164 -6518547
165 -4990545
166 -5532551
167 -7810737
168 -8412022
169 -4761784
170 -4397372
171 -7198914
172 -7848271
173 -6402308
174 -3815207
175 -5358622
176 -8638096
177 -7161135
178 -5218004
179 -5091412
180 -6807389
181 -8363163
182 -5652473
183 -4409800
184 -6322812
185 -7140679
186 -6794401
187 -4650751
188 -4997821
189 -8149879
190 -7393076
191 -5264977
192 -4664309
193 -6117390
194 -8322820
195 -6033456
196 -4010542
197 -6048577
198 -7528666
199 -7408233
200 -4939183
201 -4274815
202 -7436268
203 -7542228
204 -5499416
205 -4557326
206 -5465887
207 -8140362
208 -6816879
209 -4164237
210 -5392287
211 -7049210
212 -7599600
213 -5524197
214 -3866842
215 -6568156
216 -7427143
217 -5717887
218 -4721636
219 -5106799
220 -7736722
221 -7273528
222 -4442834
223 -5066025
224 -6573503
225 -7306785
226 -5640257
227 -3440235
228 -6018502
229 -7942926
230 -6356531
231 -4731978
232 -4513685
233 -7401996
234 -7818250
235 -4412276
236 -4183334
237 -6002486
238 -7420803
239 -6438489
240 -3641533
241 -5245569
242 -7601840
243 -6646816
244 -5136083
245 -4219030
246 -6524232
247 -7982550
248 -5012045
249 -3995919
250 -5393696
251 -7120793
252 -6993881
253 -3826899
254 -4397428
255 -7376428
256 -7145709
257 -5389938
258 -3678518
259 -5505342
260 -8015608
261 -5776809
262 -4208014
263 -5240929
264 -6858072
265 -7265880
266 -4158925
267 -3698973
268 -6631797
269 -7165627
270 -5928195
271 -3960908
272 -4881790
273 -7884467
274 -6386443
275 -4063191
276 -4369413
277 -6164670
278 -7677633
279 -5076861
280 -3482147
281 -6064018
282 -7175326
283 -6228893
284 -4006516
285 -4130595
286 -7497822
287 -6972166
288 -4300245
289 -3894063
290 -5387703
291 -7692013
292 -5942192
293 -3453706
294 -5360653
295 -7083729
296 -6822064
297 -4559201
298 -3438123
299 -6536739
300 -7124861
301 -4760245
302 -3960200
303 -4975036
304 -7523986
305 -6617150
306 -3591503
307 -4706009
308 -6582217
309 -6835405
310 -4968756
311 -3120871
312 -5851421
313 -7536950
314 -5544982
315 -4115673
316 -4274388
317 -6852506
318 -6996939
319 -3786240
320 -4078713
321 -6149705
322 -6992746
323 -5672958
324 -3200669
325 -5137307
326 -7457233
327 -5947399
328 -4333723
329 -3903309
330 -6154765
331 -7257762
332 -4267276
333 -3644537
334 -5463270
335 -6888778
336 -6556630
337 -3809173
338 -4500161
339 -6987065
340 -6035731
341 -4439300
342 -3645208
343 -5508730
344 -7385365
345 -4908704
346 -3689645
347 -5191139
348 -6590823
349 -6721253
350 -3988819
351 -3849998
352 -6598642
353 -6381464
354 -4800892
355 -3552366
356 -4874524
357 -7431541
358 -5587383
359 -3730153
360 -4814989
361 -6233713
362 -6789699
363 -4247385
364 -3309605
365 -6175504
366 -6802789
367 -5410177
368 -3706304
369 -4221104
370 -7155901
371 -6187238
372 -3799515
373 -4247700
374 -5666153
375 -6924774
376 -4953412
377 -3194307
378 -5629811
379 -6818905
380 -5725188
381 -3922579
382 -3698324
383 -6645633
384 -6505369
385 -3913238
386 -3917652
387 -5393166
388 -7174300
389 -5660715
390 -2974291
391 -4806190
392 -6641935
393 -5986335
394 -4168518
395 -3296636
396 -6186954
397 -7044249
398 -4435165
399 -3779804
400 -4861217
401 -6929814
402 -6306047
403 -3170745
404 -4054475
405 -6221986
406 -6235637
407 -4661477
408 -2964238
409 -5428769
410 -7470459
411 -5315978
412 -3891951
413 -4250079
414 -6285589
415 -6601067
416 -3457550
417 -3540730
418 -5894240
419 -6486524
420 -5305956
421 -3130411
422 -4734463
423 -7236579
424 -5515201
425 -3784636
426 -3815219
427 -5883339
428 -7190613
429 -4264249
430 -3242786
431 -5321971
432 -6475461
433 -5900837
434 -3301901
435 -3771449
436 -6752110
437 -6054412
438 -4174645
439 -3565567
440 -5253408
441 -7367725
442 -5001986
443 -3136910
444 -4839862
445 -6344382
446 -6285331
447 -3595625
448 -3041215
449 -6197410
450 -6502303
451 -4732976
452 -3603052
453 -4626412
454 -7184712
455 -5604655
456 -3069809
457 -4136245
458 -5858002
459 -6613067
460 -4432653
461 -2924002
462 -5617879
463 -6684250
464 -5230607
465 -3686853
466 -3804531
467 -6598182
468 -6221688
469 -3531152
470 -3782113
471 -5266474
472 -6548009
473 -5120317
474 -3063720
475 -5249799
476 -6743291
477 -5396061
478 -3680600
479 -3347682
480 -6215428
481 -6661733
482 -3798701
483 -3563017
484 -5049518
485 -6603972
486 -5644024
487 -2935833
488 -4265578
489 -6353374
490 -5951302
491 -4543263
492 -3227796
493 -5306018
494 -6830471
495 -4592041
496 -3662511
497 -4438798
498 -6027647
499 -5940112
500 -3189500
501 -3842680
502 -6184401
503 -6067449
504 -4792024
505 -3390398
506 -5130826
507 -6923298
508 -4634317
509 -3322091
510 -4175880
511 -5885605
512 -6378176
513 -3617278
514 -3390914
515 -5848319
516 -6355019
517 -5269678
518 -3200535
519 -4143702
520 -6864890
521 -5512807
522 -3508929
523 -3555083
524 -5283024
525 -6811130
526 -4449239
527 -3178655
528 -5268426
529 -6175282
530 -5490579
531 -3405072
532 -3596452
533 -6532977
534 -5912663
535 -3827888
536 -3650679
537 -5102255
538 -6882709
539 -4783976
540 -2753444
541 -4662293
542 -6185959
543 -5987211
544 -3750849
545 -2938632
546 -5967222
547 -6505550
548 -4481785
549 -3544920
550 -4294748
551 -6570789
552 -5569651
553 -3068825
554 -4094477
555 -5693105
556 -6169487
557 -4490846
558 -2968938
559 -5507327
560 -6577560
561 -4532377
562 -3265450
563 -3855697
564 -6484821
565 -6103467
566 -3148117
567 -3818299
568 -5804091
569 -6512770
570 -4879350
571 -2591165
572 -4588335
573 -6565273
574 -5203998
575 -3628176
576 -3228466
577 -5726776
578 -6839259
579 -4117731
580 -3415636
581 -4851461
582 -6313525
583 -5743217
584 -2915936
585 -3809514
586 -6202468
587 -5476142
588 -3973871
589 -3299827
590 -5447963
591 -6942307
592 -4249233
593 -3171752
594 -4668684
595 -6183077
596 -5937236
597 -3033328
598 -3324179
599 -6258004
600 -6281273
601 -4524925
602 -2713719
603 -4088628
604 -6882203
605 -5349039
606 -3322617
607 -3790938
608 -5558945
609 -6680340
610 -4115672
611 -2926686
612 -5326566
613 -6139020
614 -5107602
615 -3210268
616 -3598687
617 -6346807
618 -5554604
619 -3604435
620 -3884909
621 -5343823
622 -6668526
623 -4484717
624 -2673260
625 -4777165
626 -5992885
627 -5331143
628 -3525315
629 -3297036
630 -6128166
631 -6152559
632 -4048083
633 -3693156
634 -4654825
635 -6448389
636 -5225696
637 -2869763
638 -4098409
639 -5500215
640 -5595394
641 -4315155
642 -3327439
643 -5658087
644 -6285457
645 -4231384
646 -3576557
647 -4342688
648 -6172527
649 -5370173
650 -2837064
651 -4117805
652 -5944183
653 -5756612
654 -4151365
655 -2879950
656 -5313442
657 -6666397
658 -4602059
659 -3474604
660 -3827329
661 -5883834
662 -6182505
663 -3446709
664 -3423954
665 -5172568
666 -5942533
667 -5026985
668 -2812884
669 -4205595
670 -6420873
671 -5142946
672 -3733574
673 -3723031
674 -5754421
675 -6572717
676 -3609708
677 -2979278
678 -4956229
679 -5886382
680 -5093610
681 -2852225
682 -3933664
683 -6647025
684 -5740175
685 -3912475
686 -3144802
687 -4784918
688 -6717516
689 -4486877
690 -2812139
691 -4195747
692 -5846822
693 -6079041
694 -3484753
695 -3120396
696 -5956942
697 -6081453
698 -4458546
699 -3236398
700 -4171465
701 -6445907
702 -4943751
703 -3000453
704 -4015116
705 -5543579
706 -6145182
707 -3881304
708 -2883506
709 -5685845
710 -6351666
711 -4638491
712 -3069125
713 -3657199
714 -6472473
715 -5753130
716 -3235115
717 -3566805
718 -5188335
719 -6521767
720 -4711657
721 -2518555
722 -4519876
723 -6140961
724 -5467903
725 -3829007
726 -3165131
727 -5674475
728 -6146727
729 -3814866
730 -3355616
731 -4492258
732 -6194787
733 -5240521
734 -2785748
735 -4320196
736 -6192332
737 -5602795
738 -4023535
739 -3078076
740 -5307214
741 -6170304
742 -3845364
743 -3205112
744 -4216034
745 -6077460
746 -5919772
747 -3205892
748 -3698363
749 -5733954
750 -5875336
751 -4526059
752 -2705151
753 -4381846
754 -6397542
755 -4663239
756 -3277755
757 -3719961
758 -5762049
759 -6407441
760 -3562464
761 -3281083
762 -5407732
763 -5840961
764 -4690664
765 -2791628
766 -4084564
767 -6546326
768 -5195833
769 -3450630
770 -3339889
771 -5104536
772 -6624583
773 -4246985
774 -2926946
775 -4707495
776 -5946162
777 -5625406
778 -3258242
779 -3201225
780 -5957133
781 -5725563
782 -4069731
783 -3359769
784 -4394578
785 -6284851
786 -4726301
787 -3124865
788 -4500902
789 -5696686
790 -5745745
791 -3737535
792 -3104631
793 -5672356
794 -5828937
795 -4151394
796 -3403419
797 -4261897
798 -6390076
799 -5199315
800 -3023740
801 -4055093
802 -5465959
803 -5871546
804 -4051141
805 -2695289
806 -5036097
807 -6010052
808 -4656818
809 -3605644
810 -3805231
811 -6120879
812 -5932428
813 -3442090
814 -3559575
815 -4881137
816 -5866346
817 -4575383
818 -2582103
819 -4583941
820 -6263087
821 -5024631
822 -3670290
823 -3554793
824 -5833274
825 -6094905
826 -3440650
827 -3299340
828 -4733060
829 -5924327
830 -5127544
831 -2759000
832 -4003401
833 -6118306
834 -5467601
835 -3928882
836 -2917971
837 -4972953
838 -6522659
839 -4238664
840 -3155779
841 -4249728
842 -5967453
843 -5869733
844 -2984253
845 -3239433
846 -5716494
847 -5695540
848 -4247364
849 -2841646
850 -4471389
851 -6677269
852 -4853961
853 -3267581
854 -3910620
855 -5530724
856 -6156913
857 -3505067
858 -2809467
859 -5179966
860 -5896123
861 -4929973
862 -3103441
863 -3811118
864 -6472859
865 -5451410
866 -3406768
867 -3362459
868 -4860057
869 -6364428
870 -4319520
871 -2806601
872 -4789210
873 -5944463
874 -5395580
875 -3450284
876 -3255863
877 -5942507
878 -5712335
879 -3649251
880 -3222620
881 -4396946
882 -6275828
883 -4822716
884 -2776586
885 -4360922
886 -5862132
887 -5703213
888 -3782936
889 -2801457
890 -5373162
891 -6081435
892 -4218170
893 -3286394
894 -3854941
895 -6044357
896 -5598817
897 -3119507
898 -3719137
899 -5268706
900 -5820849
901 -4389613
902 -2651450
903 -4727634
904 -6220905
905 -4718941
906 -3525405
907 -3624542
908 -5683924
909 -5803464
910 -3213215
911 -3357260
912 -4958471
913 -5805786
914 -4922858
915 -2934983
916 -4344251
917 -6150620
918 -5010728
919 -3701594
920 -3261682
921 -5128003
922 -6143202
923 -3761512
924 -3130013
925 -4563835
926 -5810658
927 -5466353
928 -3066846
929 -3697943
930 -5949207
931 -5347345
932 -3955381
933 -3160568
934 -4730530
935 -6377366
936 -4348770
937 -3206141
938 -4327586
939 -5505030
940 -5563077
941 -3284797
942 -3252764
943 -5608070
944 -5511630
945 -4270171
946 -3240534
947 -4343666
948 -6478426
949 -4933670
950 -3172182
951 -3916790
952 -5252952
953 -5835168
954 -3624465
955 -2827447
956 -5281161
957 -5846393
958 -4656041
959 -3240308
960 -3705421
961 -6188682
962 -5387026
963 -3257366
964 -3509625
965 -4921133
966 -6142583
967 -4314296
968 -2629565
969 -4737148
970 -5966833
971 -5116007
972 -3458667
973 -3134935
974 -5662165
975 -5766965
976 -3628726
977 -3416802
978 -4601612
979 -6239462
980 -5055291
981 -2700931
982 -4054295
983 -5664446
984 -5366739
985 -3819505
986 -2802121
987 -5193109
988 -6220357
989 -4151598
990 -3290076
991 -4087231
992 -6028595
993 -5616343
994 -2924098
995 -3578413
996 -5471894
997 -5632399
998 -4281553
999 -2687684
1000 -4644953
1001 -6392640
1002 -4652141
1003 -3310150
1004 -3541876
1005 -5507683
1006 -6010536
1007 -3334828
1008 -3135391
1009 -5074672
1010 -5902008
1011 -5012316
1012 -2858167
1013 -3940020
1014 -6218144
1015 -5054368
1016 -3444999
1017 -3192789
1018 -4990853
1019 -6327149
1020 -4010868
1021 -3060590
1022 -4665869
1023 -5731876
1024 -5376586
1025 -3085321
1026 -3284973
1027 -5802476
1028 -5433052
1029 -3922899
1030 -3231366
1031 -4531560
1032 -6418233
1033 -4628747
1034 -3022985
1035 -4199488
1036 -5396088
1037 -5565140
1038 -3467736
1039 -2943080
1040 -5471238
1041 -5742391
1042 -4308233
1043 -3291371
1044 -4045522
1045 -6274007
1046 -5136210
1047 -3029352
1048 -3689039
1049 -5027501
1050 -5834816
1051 -4134427
1052 -2795209
1053 -4986125
1054 -5934279
1055 -4804931
1056 -3483100
1057 -3470871
1058 -5781015
1059 -5547881
1060 -3372903
1061 -3574174
1062 -4793530
1063 -5882567
1064 -4616424
1065 -2737621
1066 -4426068
1067 -5746166
1068 -4925950
1069 -3710173
1070 -3289611
1071 -5462426
1072 -5910047
1073 -3730653
1074 -3493166
1075 -4568570
1076 -5856855
1077 -5035216
1078 -2657696
1079 -3803963
1080 -5662711
1081 -5253240
1082 -3939613
1083 -2985492
1084 -5009428
1085 -6279635
1086 -4209069
1087 -3341508
1088 -4123716
1089 -5610010
1090 -5489205
1091 -2952515
1092 -3358820
1093 -5435224
1094 -5578373
1095 -4495139
1096 -3028283
1097 -4468706
1098 -6298432
1099 -4543214
1100 -3196305
1101 -3697724
1102 -5315088
1103 -5914388
1104 -3495141
1105 -3153226
1106 -5148947
1107 -5605967
1108 -4777389
1109 -3071948
1110 -3855249
1111 -6168165
1112 -5076094
1113 -3391909
1114 -3398302
1115 -4908384
1116 -6215149
1117 -4050294
1118 -2840479
1119 -4661028
1120 -5615834
1121 -5119958
1122 -3200254
1123 -3242571
1124 -5880500
1125 -5598316
1126 -3807040
1127 -3353195
1128 -4457332
1129 -6148331
1130 -4537617
1131 -2754766
1132 -4214172
1133 -5499972
1134 -5488021
1135 -3661805
1136 -2878412
1137 -5444187
1138 -6005468
1139 -4239379
1140 -3210106
1141 -3850344
1142 -6060510
1143 -5259632
1144 -2882101
1145 -3642357
1146 -5226749
1147 -5875009
1148 -4332989
1149 -2689237
1150 -4727087
1151 -5911647
1152 -4501979
1153 -3321508
1154 -3460186
1155 -5707723
1156 -5764662
1157 -3340465
1158 -3515312
1159 -4980285
1160 -5882800
1161 -4737331
1162 -2589943
1163 -4079404
1164 -5855076
1165 -4909413
1166 -3551350
1167 -3074501
1168 -5235254
1169 -6276437
1170 -3906709
1171 -3191500
1172 -4380678
1173 -5758751
1174 -5345306
1175 -2835361
1176 -3500585
1177 -5682005
1178 -5343354
1179 -4086536
1180 -3054776
1181 -4554272
1182 -6101037
1183 -4235704
1184 -3245554
1185 -4123643
1186 -5381841
1187 -5584048
1188 -3356027
1189 -3419227
1190 -5553780
1191 -5508616
1192 -4358288
1193 -3043924
1194 -4015413
1195 -6084212
1196 -4709345
1197 -3212910
1198 -3758203
1199 -5197576
1200 -6062474
1201 -3846886
1202 -2933585
1203 -5025264
1204 -5622976
1205 -4705325
1206 -3131977
1207 -3513706
1208 -5934762
1209 -5273615
1210 -3514751
1211 -3615427
1212 -4798172
1213 -6033385
1214 -4264610
1215 -2720863
1216 -4434839
1217 -5418058
1218 -5014594
1219 -3600041
1220 -3284447
1221 -5642638
1222 -5721117
1223 -3877626
1224 -3428091
1225 -4260991
1226 -5903785
1227 -4750418
1228 -2655712
1229 -3984820
1230 -5452764
1231 -5394032
1232 -3907015
1233 -2926533
1234 -5198595
1235 -6014312
1236 -4192643
1237 -3314486
1238 -3802213
1239 -5681664
1240 -5350529
1241 -3103102
1242 -3819293
1243 -5215134
1244 -5339916
1245 -4204252
1246 -2858823
1247 -4643694
1248 -5911976
1249 -4415252
1250 -3482591
1251 -3707830
1252 -5565092
1253 -5844715
1254 -3317087
1255 -3300828
1256 -4948438
1257 -5642326
1258 -4692299
1259 -2653807
1260 -3911971
1261 -5964899
1262 -4942352
1263 -3678240
1264 -3447161
1265 -5166365
1266 -6081369
1267 -3674473
1268 -3056516
1269 -4631487
1270 -5552614
1271 -5054335
1272 -2966291
1273 -3629626
1274 -5930557
1275 -5273543
1276 -3785019
1277 -3079452
1278 -4508494
1279 -6215747
1280 -4259228
1281 -2829544
1282 -4084853
1283 -5579109
1284 -5825806
1285 -3436813
1286 -2908811
1287 -5425619
1288 -5738413
1289 -4266282
1290 -2861240
1291 -3682793
1292 -6139733
1293 -5110284
1294 -3156249
1295 -3673438
1296 -5031254
1297 -5932003
1298 -4092035
1299 -2791084
1300 -4803680
1301 -5604907
1302 -4689531
1303 -3361627
1304 -3391148
1305 -5700319
1306 -5443263
1307 -3504281
1308 -3557197
1309 -4593256
1310 -5806740
1311 -4511843
1312 -2693408
1313 -4289973
1314 -5572253
1315 -5072914
1316 -3759031
1317 -3202847
1318 -5402818
1319 -5763416
1320 -3657236
1321 -3259925
1322 -4250991
1323 -5775805
1324 -4972643
1325 -2783437
1326 -4026884
1327 -5646400
1328 -5262064
1329 -3928731
1330 -2925036
1331 -4862475
1332 -5892531
1333 -4062274
1334 -3311911
1335 -3904814
1336 -5543733
1337 -5598837
1338 -3221535
1339 -3514763
1340 -5170360
1341 -5357833
1342 -4303011
1343 -2769913
1344 -4291578
1345 -6123059
1346 -4609138
1347 -3333563
1348 -3584576
1349 -5349192
1350 -5991057
1351 -3481997
1352 -3061821
1353 -4805186
1354 -5384614
1355 -4724360
1356 -3045130
1357 -3851829
1358 -5897122
1359 -5004100
1360 -3728704
1361 -3478932
1362 -4668825
1363 -5879843
1364 -3933685
1365 -2960745
1366 -4511974
1367 -5461952
1368 -5183364
1369 -3235817
1370 -3290008
1371 -5703278
1372 -5432416
1373 -3886859
1374 -3193760
1375 -4203740
1376 -6009240
1377 -4505217
1378 -2888944
1379 -4109211
1380 -5324312
1381 -5524861
1382 -3724925
1383 -2979365
1384 -5164637
1385 -5456193
1386 -4121263
1387 -3311906
1388 -3872534
1389 -5880521
1390 -5088389
1391 -3185524
1392 -3899403
1393 -5024337
1394 -5498800
1395 -4013440
1396 -2721496
1397 -4699630
1398 -5634255
1399 -4507851
1400 -3463738
1401 -3574901
1402 -5743006
1403 -5557383
1404 -3188984
1405 -3328780
1406 -4714585
1407 -5740720
1408 -4574795
1409 -2675989
1410 -4317097
1411 -5828094
1412 -4888843
1413 -3588069
1414 -3128505
1415 -5158611
1416 -5776620
1417 -3609377
1418 -3300185
1419 -4404180
1420 -5590975
1421 -5097958
1422 -2970171
1423 -3833098
1424 -5554299
1425 -5128467
1426 -3887111
1427 -2831255
1428 -4554326
1429 -6056521
1430 -4136921
1431 -3118406
1432 -4054180
1433 -5643500
1434 -5644536
1435 -3089720
1436 -3212232
1437 -5319211
1438 -5370242
1439 -4212991
1440 -2857438
1441 -4100540
1442 -6104200
1443 -4691754
1444 -3258361
1445 -3600329
1446 -5021958
1447 -5888900
1448 -3701843
1449 -2894761
1450 -4761890
1451 -5501603
1452 -4883474
1453 -3183482
1454 -3534044
1455 -5857584
1456 -5148705
1457 -3407885
1458 -3261254
1459 -4541528
1460 -5964784
1461 -4224196
1462 -2809711
1463 -4437925
1464 -5511162
1465 -5207005
1466 -3437127
1467 -3040229
1468 -5433650
1469 -5516501
1470 -3828437
1471 -3262864
1472 -4100155
1473 -5865105
1474 -4790092
1475 -2946251
1476 -4029638
1477 -5157579
1478 -5215661
1479 -3795731
1480 -2870195
1481 -4966352
1482 -5664782
1483 -4248113
1484 -3486200
1485 -3879287
1486 -5716772
1487 -5239737
1488 -2987823
1489 -3482444
1490 -4883142
1491 -5446873
1492 -4223002
1493 -2669951
1494 -4499423
1495 -5904771
1496 -4667590
1497 -3588148
1498 -3538983
1499 -5318922
1500 -5478680
1501 -3246204
1502 -3317147
1503 -4589187
1504 -5362525
1505 -4770032
1506 -3027679
1507 -4062290
1508 -5580377
1509 -4777729
1510 -3755101
1511 -3277355
1512 -4847243
1513 -5805368
1514 -3776939
1515 -3232442
1516 -4422296
1517 -5439791
1518 -5060222
1519 -2940950
1520 -3523080
1521 -5542878
1522 -5044680
1523 -3819916
1524 -3110918
1525 -4536338
1526 -6062981
1527 -4282341
1528 -3160520
1529 -4046993
1530 -5161854
1531 -5377949
1532 -3339852
1533 -3103374
1534 -5161242
1535 -5338631
1536 -4347342
1537 -3213689
1538 -3953400
1539 -5908277
1540 -4682028
1541 -3091442
1542 -3630637
1543 -4881494
1544 -5604091
1545 -3745507
1546 -2909160
1547 -4989920
1548 -5613167
1549 -4648358
1550 -3245273
1551 -3461044
1552 -5677636
1553 -5082441
1554 -3192841
1555 -3338227
1556 -4575684
1557 -5813119
1558 -4298259
1559 -2730480
1560 -4473112
1561 -5617950
1562 -4959587
1563 -3445064
1564 -3038850
1565 -5306528
1566 -5509391
1567 -3624324
1568 -3265446
1569 -4194090
1570 -5780934
1571 -4937608
1572 -2794341
1573 -3777628
1574 -5239411
1575 -5186761
1576 -3835594
1577 -2787601
1578 -4885559
1579 -5942166
1580 -4143151
1581 -3197824
1582 -3758351
1583 -5546165
1584 -5314960
1585 -2956027
1586 -3441372
1587 -5074305
1588 -5406489
1589 -4389989
1590 -2856035
1591 -4251872
1592 -5790158
1593 -4549407
1594 -3395679
1595 -3321379
1596 -4985064
1597 -5708709
1598 -3540635
1599 -3205891
1600 -4705615
1601 -5474540
1602 -4811583
1603 -2868690
1604 -3654552
1605 -5662702
1606 -4851458
1607 -3527210
1608 -3179656
1609 -4682344
1610 -5933720
1611 -4003970
1612 -3069062
1613 -4335865
1614 -5308670
1615 -5159481
1616 -3181252
1617 -3119964
1618 -5224537
1619 -5164952
1620 -4020143
1621 -3227555
1622 -4158043
1623 -5904174
1624 -4520780
1625 -3062175
1626 -3919544
1627 -4974461
1628 -5306289
1629 -3623453
1630 -3051202
1631 -5063824
1632 -5314772
1633 -4215108
1634 -3291329
1635 -3775974
1636 -5666757
1637 -4815225
1638 -3099565
1639 -3667994
1640 -4811819
1641 -5507453
1642 -4019396
1643 -2838952
1644 -4722639
1645 -5522151
1646 -4471777
1647 -3297543
1648 -3359818
1649 -5423190
1650 -5247315
1651 -3385706
1652 -3546264
1653 -4558293
1654 -5531913
1655 -4481083
1656 -2752030
1657 -4102367
1658 -5343931
1659 -4772304
1660 -3599888
1661 -3100156
1662 -5084680
1663 -5671090
1664 -3793909
1665 -3410565
1666 -4240567
1667 -5411973
1668 -4800616
1669 -2775638
1670 -3673907
1671 -5231889
1672 -4971354
1673 -3898182
1674 -3054390
1675 -4717967
1676 -5790051
1677 -4059745
1678 -3257503
1679 -3847236
1680 -5203912
1681 -5274587
1682 -3097476
1683 -3281555
1684 -5038659
1685 -5261392
1686 -4279821
1687 -2892088
1688 -4122305
1689 -5846367
1690 -4465463
1691 -3226731
1692 -3518148
1693 -4963345
1694 -5671053
1695 -3601989
1696 -3091224
1697 -4725474
1698 -5258474
1699 -4545497
1700 -2931028
1701 -3523450
1702 -5645530
1703 -4932209
1704 -3502905
1705 -3344435
1706 -4609283
1707 -5864209
1708 -4048343
1709 -2805296
1710 -4262431
1711 -5234451
1712 -4916777
1713 -3197373
1714 -3124052
1715 -5394304
1716 -5309471
1717 -3824016
1718 -3257027
1719 -4084459
1720 -5693964
1721 -4475352
1722 -2796003
1723 -3854867
1724 -5090304
1725 -5290658
1726 -3697290
1727 -2881034
1728 -5003364
1729 -5578847
1730 -4132278
1731 -3180384
1732 -3636301
1733 -5549875
1734 -4961270
1735 -2913547
1736 -3466823
1737 -4847820
1738 -5519240
1739 -4247710
1740 -2725906
1741 -4338817
1742 -5491974
1743 -4523262
1744 -3445550
1745 -3295045
1746 -5180194
1747 -5463659
1748 -3434075
1749 -3296235
1750 -4394997
1751 -5332509
1752 -4578166
1753 -2781592
1754 -3906994
1755 -5417186
1756 -4775797
1757 -3666942
1758 -3164329
1759 -4848234
1760 -5682216
1761 -3749507
1762 -3126782
1763 -4012153
1764 -5154467
1765 -4973722
1766 -2988216
1767 -3455284
1768 -5287592
1769 -5183857
1770 -4068281
1771 -2988548
1772 -4237069
1773 -5710470
1774 -4177484
1775 -3143536
1776 -3739791
1777 -4910911
1778 -5268662
1779 -3455292
1780 -3293415
1781 -4951807
1782 -5100727
1783 -4275184
1784 -3083500
1785 -3794222
1786 -5571138
1787 -4547532
1788 -3281980
1789 -3665175
1790 -4824846
1791 -5541870
1792 -3725945
1793 -2918487
1794 -4587527
1795 -5145785
1796 -4442317
1797 -3130010
1798 -3436295
1799 -5478867
1800 -4953083
1801 -3478509
1802 -3517253
1803 -4476525
1804 -5536464
1805 -4133736
1806 -2827659
1807 -4218988
1808 -5119224
1809 -4755106
1810 -3436906
1811 -3168452
1812 -5198425
1813 -5258641
1814 -3610869
1815 -3210747
1816 -4037312
1817 -5543416
1818 -4642989
1819 -2841457
1820 -3878871
1821 -5162734
1822 -5132820
1823 -3761440
1824 -2802145
1825 -4663685
1826 -5403828
1827 -3943173
1828 -3202187
1829 -3649002
1830 -5320894
1831 -5123952
1832 -3161855
1833 -3590163
1834 -4881016
1835 -5197420
1836 -4134294
1837 -2743845
1838 -4140756
1839 -5404304
1840 -4282794
1841 -3364182
1842 -3466369
1843 -5127866
1844 -5489418
1845 -3363786
1846 -3157920
1847 -4543244
1848 -5286909
1849 -4509526
1850 -2700876
1851 -3689724
1852 -5541996
1853 -4830894
1854 -3572893
1855 -3136449
1856 -4626494
1857 -5663769
1858 -3751772
1859 -2915733
1860 -4040727
1861 -5099545
1862 -4980537
1863 -3166642
1864 -3379203
1865 -5236968
1866 -5013200
1867 -3841281
1868 -3012016
1869 -4069734
1870 -5653314
1871 -4246132
1872 -2958812
1873 -3785023
1874 -4997722
1875 -5305033
1876 -3419752
1877 -2919549
1878 -4871132
1879 -5211865
1880 -4106893
1881 -2971456
1882 -3605971
1883 -5604668
1884 -4807808
1885 -3200005
1886 -3543041
1887 -4608624
1888 -5324410
1889 -3820255
1890 -2722772
1891 -4363577
1892 -5193219
1893 -4545083
1894 -3357612
1895 -3306761
1896 -5253181
1897 -5130749
1898 -3454745
1899 -3326898
1900 -4206314
1901 -5311276
1902 -4291498
1903 -2716489
1904 -3975857
1905 -5176362
1906 -4864880
1907 -3663162
1908 -3060067
1909 -4848255
1910 -5278529
1911 -3630847
1912 -3179655
1913 -3889254
1914 -5214540
1915 -4745968
1916 -2982404
1917 -3761165
1918 -5004548
1919 -4887050
1920 -3867213
1921 -2948292
1922 -4419863
1923 -5323225
1924 -3920327
1925 -3254904
1926 -3714068
1927 -5125568
1928 -5184731
1929 -3178893
1930 -3295737
1931 -4738523
1932 -5064949
1933 -4126980
1934 -2724547
1935 -3934859
1936 -5530150
1937 -4437425
1938 -3322534
1939 -3406187
1940 -4770121
1941 -5365793
1942 -3471904
1943 -3062222
1944 -4401332
1945 -4977277
1946 -4497394
1947 -3018788
1948 -3571987
1949 -5318912
1950 -4681576
1951 -3515970
1952 -3245305
1953 -4336849
1954 -5406208
1955 -3819938
1956 -2936730
1957 -4174118
1958 -5070176
1959 -4882177
1960 -3221282
1961 -3129389
1962 -5043423
1963 -4922139
1964 -3669685
1965 -3093374
1966 -3984387
1967 -5489818
1968 -4327151
1969 -2980971
1970 -3900812
1971 -4910035
1972 -5034933
1973 -3501964
1974 -2877840
1975 -4713868
1976 -5055771
1977 -3901544
1978 -3147766
1979 -3712711
1980 -5454715
1981 -4795917
1982 -3084016
1983 -3518611
1984 -4575866
1985 -5152168
1986 -3883323
1987 -2647528
1988 -4232352
1989 -5268231
1990 -4417613
1991 -3278616
1992 -3244863
1993 -5167677
1994 -5217060
1995 -3264491
1996 -3151131
1997 -4258068
1998 -5222518
1999 -4335822
2000 -2706065
2001 -3903228
2002 -5249524
2003 -4660474
2004 -3503203
2005 -2989649
2006 -4648682
2007 -5342073
2008 -3658292
2009 -3128593
2010 -3902610
2011 -5115427
2012 -4892489
2013 -2938734
2014 -3317317
2015 -4911179
2016 -4943018
2017 -3857080
2018 -2787832
2019 -4126215
2020 -5489332
2021 -4112284
2022 -3173077
2023 -3662942
2024 -4847910
2025 -5028680
2026 -3171103
2027 -3089313
2028 -4605548
2029 -4878113
2030 -4162246
2031 -3073356
2032 -3893819
2033 -5403134
2034 -4369165
2035 -3229781
2036 -3434733
2037 -4528559
2038 -5189402
2039 -3482502
2040 -2859979
2041 -4411024
2042 -5095317
2043 -4513035
2044 -3085856
2045 -3419899
2046 -5323356
2047 -4790860
2048 -3328483
2049 -3092805
2050 -4129526
2051 -5361767
2052 -4053275
2053 -2811351
2054 -4021130
2055 -5013849
2056 -4828584
2057 -3349730
2058 -2991654
2059 -4881938
2060 -5004262
2061 -3669786
2062 -3141145
2063 -3826551
2064 -5282189
2065 -4496793
2066 -2950622
2067 -3674667
2068 -4685832
2069 -4900873
2070 -3711552
2071 -2793287
2072 -4395759
2073 -5171318
2074 -4159256
2075 -3305023
2076 -3430861
2077 -5015449
2078 -4835099
2079 -3051939
2080 -3319343
2081 -4488019
2082 -5014940
2083 -4084356
2084 -2880260
2085 -4184723
2086 -5125660
2087 -4124805
2088 -3293916
2089 -3328086
2090 -4773193
2091 -4973001
2092 -3269972
2093 -3242711
2094 -4328385
2095 -5061082
2096 -4474623
2097 -2872847
2098 -3634617
2099 -5032400
2100 -4474125
2101 -3401541
2102 -2909043
2103 -4383490
2104 -5376216
2105 -3743599
2106 -3111125
2107 -4056202
2108 -4977984
2109 -4694877
2110 -2988402
2111 -3337069
2112 -4884911
2113 -4578083
2114 -3604751
2115 -2982418
2116 -4112833
2117 -5409966
2118 -4099601
2119 -3107956
2120 -3747665
2121 -4754912
2122 -4932684
2123 -3182794
2124 -2901069
2125 -4675661
2126 -4996020
2127 -4041760
2128 -2947867
2129 -3607134
2130 -5325399
2131 -4481974
2132 -3115425
2133 -3384855
2134 -4429672
2135 -5170713
2136 -3736582
2137 -2801673
2138 -4264138
2139 -5001546
2140 -4387338
2141 -3091482
2142 -3152844
2143 -5013776
2144 -4756471
2145 -3286299
2146 -3281436
2147 -4248667
2148 -5242213
2149 -4081100
2150 -2719986
2151 -3885693
2152 -4844705
2153 -4525634
2154 -3356395
2155 -2940191
2156 -4711204
2157 -5115807
2158 -3723234
2159 -3187436
2160 -3762797
2161 -5128980
2162 -4554143
2163 -2724873
2164 -3347957
2165 -4680774
2166 -4806605
2167 -3638113
2168 -2754477
2169 -4431398
2170 -5309497
2171 -3943218
2172 -3149217
2173 -3503535
2174 -4845561
2175 -4755264
2176 -2953148
2177 -3143833
2178 -4438599
2179 -4917042
2180 -4150169
2181 -2811617
2182 -3854975
2183 -5244585
2184 -4365744
2185 -3277520
2186 -3094583
2187 -4494109
2188 -5166416
2189 -3409217
2190 -2937611
2191 -4128340
2192 -4897167
2193 -4426692
2194 -2890619
2195 -3430864
2196 -4968752
2197 -4476806
2198 -3544680
2199 -3209619
2200 -4229825
2201 -5190359
2202 -3758797
2203 -2944842
2204 -3835441
2205 -4684633
2206 -4631896
2207 -3096556
2208 -3118784
2209 -4837811
2210 -4796766
2211 -3754699
2212 -3078952
2213 -3856550
2214 -5213044
2215 -4137851
2216 -2921349
2217 -3500700
2218 -4432236
2219 -4831939
2220 -3535659
2221 -2984813
2222 -4525853
2223 -4888375
2224 -4008260
2225 -3082993
2226 -3381507
2227 -4965219
2228 -4420448
2229 -3020689
2230 -3386125
2231 -4375882
2232 -4989842
2233 -3801948
2234 -2837402
2235 -4266720
2236 -4926448
2237 -4120649
2238 -3099440
2239 -3077195
2240 -4706046
2241 -4730637
2242 -3324515
2243 -3306291
2244 -4117445
2245 -5056122
2246 -4252838
2247 -2717093
2248 -3659646
2249 -4838085
2250 -4470393
2251 -3315581
2252 -2824694
2253 -4512441
2254 -5067815
2255 -3526707
2256 -3109791
2257 -3837567
2258 -4892320
2259 -4479324
2260 -2869907
2261 -3443960
2262 -4692522
2263 -4635544
2264 -3752136
2265 -2876713
2266 -4064015
2267 -5043186
2268 -3784866
2269 -2993489
2270 -3400259
2271 -4677903
2272 -4897658
2273 -3150373
2274 -3138001
2275 -4516473
2276 -4773473
2277 -3943419
2278 -2804417
2279 -3732070
2280 -5067413
2281 -4049469
2282 -3085059
2283 -3307266
2284 -4481627
2285 -5101119
2286 -3483617
2287 -2941252
2288 -4195894
2289 -4782196
2290 -4222237
2291 -2785157
2292 -3193151
2293 -4972358
2294 -4542465
2295 -3340665
2296 -3127566
2297 -4150193
2298 -5208049
2299 -3838206
2300 -2739766
2301 -3762977
2302 -4644758
2303 -4526192
2304 -3111063
2305 -2891499
2306 -4681279
2307 -4853337
2308 -3711720
2309 -3049603
2310 -3649193
2311 -5076969
2312 -4244440
2313 -2773912
2314 -3430388
2315 -4510227
2316 -4799572
2317 -3488698
2318 -2704664
2319 -4320773
2320 -4886740
2321 -3863928
2322 -3067614
2323 -3350202
2324 -4870730
2325 -4600661
2326 -3068285
2327 -3282943
2328 -4237930
2329 -4863763
2330 -3894323
2331 -2594701
2332 -3779844
2333 -4837660
2334 -4157387
2335 -3168530
2336 -3038940
2337 -4683233
2338 -5026955
2339 -3374102
2340 -3108177
2341 -3943853
2342 -4735252
2343 -4153590
2344 -2701088
2345 -3495234
2346 -4722018
2347 -4384297
2348 -3536828
2349 -2982857
2350 -4215288
2351 -4996740
2352 -3632819
2353 -3031529
2354 -3613918
2355 -4565121
2356 -4483809
2357 -2943987
2358 -3264032
2359 -4659534
2360 -4574860
2361 -3715221
2362 -2910732
2363 -3863644
2364 -4966565
2365 -3787406
2366 -2993154
2367 -3491924
2368 -4472218
2369 -4753554
2370 -3237289
2371 -2992523
2372 -4331695
2373 -4607413
2374 -3951031
2375 -2904006
2376 -3442439
2377 -4924970
2378 -4181677
2379 -3111645
2380 -3305985
2381 -4276607
2382 -4921534
2383 -3506090
2384 -2782317
2385 -4040223
2386 -4579224
2387 -4134040
2388 -3071812
2389 -3235875
2390 -4819903
2391 -4492759
2392 -3275361
2393 -3121751
2394 -3886412
2395 -4890299
2396 -3845463
2397 -2676313
2398 -3725146
2399 -4610806
2400 -4423208
2401 -3253323
2402 -2938363
2403 -4617427
2404 -4761267
2405 -3429797
2406 -2983434
2407 -3586003
2408 -4803697
2409 -4182916
2410 -2804941
2411 -3531194
2412 -4539385
2413 -4599580
2414 -3518875
2415 -2691784
2416 -4136008
2417 -4841908
2418 -3705371
2419 -2977280
2420 -3317211
2421 -4765135
2422 -4640388
2423 -2936506
2424 -3166350
2425 -4316878
2426 -4727486
2427 -3823473
2428 -2577901
2429 -3690295
2430 -4839317
2431 -4061535
2432 -3206831
2433 -3112117
2434 -4410965
2435 -4823395
2436 -3205384
2437 -2933018
2438 -3944050
2439 -4653468
2440 -4182945
2441 -2728670
2442 -3393465
2443 -4859853
2444 -4373301
2445 -3318189
2446 -2869268
2447 -4085117
2448 -5003987
2449 -3496035
2450 -2739779
2451 -3597580
2452 -4574987
2453 -4566336
2454 -3041801
2455 -3028742
2456 -4519064
2457 -4557376
2458 -3657155
2459 -2775079
2460 -3504879
2461 -4939178
2462 -4015831
2463 -2937369
2464 -3407606
2465 -4357678
2466 -4719862
2467 -3279468
2468 -2777041
2469 -4215224
2470 -4557853
2471 -3828864
2472 -2901771
2473 -3271949
2474 -4824586
2475 -4328868
2476 -3100330
2477 -3260011
2478 -4081072
2479 -4771184
2480 -3610793
2481 -2611845
2482 -3827785
2483 -4587413
2484 -4172417
2485 -3155419
2486 -3008058
2487 -4577193
2488 -4553778
2489 -3228107
2490 -3062590
2491 -3768508
2492 -4734589
2493 -3972958
2494 -2697217
2495 -3595921
2496 -4511943
2497 -4300937
2498 -3348003
2499 -2841238
2500 -4244381
2501 -4638874
2502 -3377683
2503 -2978062
2504 -3530619
2505 -4681448
2506 -4367028
2507 -2871103
2508 -3346315
2509 -4358253
2510 -4391567
2511 -3571014
2512 -2709824
2513 -3862070
2514 -4698468
2515 -3690372
2516 -3094256
2517 -3353267
2518 -4431297
2519 -4544459
2520 -3041316
2521 -3117974
2522 -4176268
2523 -4418829
2524 -3758664
2525 -2709343
2526 -3635795
2527 -4863228
2528 -3992452
2529 -3112525
2530 -3141555
2531 -4216540
2532 -4685177
2533 -3119476
2534 -2789335
2535 -3962061
2536 -4554462
2537 -4143038
2538 -2836638
2539 -3221492
2540 -4679970
2541 -4298416
2542 -3316751
2543 -2929340
2544 -3780057
2545 -4794791
2546 -3606428
2547 -2774338
2548 -3663689
2549 -4453410
2550 -4389598
2551 -3034071
2552 -2913786
2553 -4455315
2554 -4387925
2555 -3392927
2556 -2896353
2557 -3624196
2558 -4912336
2559 -3969605
2560 -2763819
2561 -3412094
2562 -4305416
2563 -4527706
2564 -3247622
2565 -2618193
2566 -4104099
2567 -4588232
2568 -3766905
2569 -2971232
2570 -3226408
2571 -4718200
2572 -4357040
2573 -2918031
2574 -3114096
2575 -3993468
2576 -4573731
2577 -3582774
2578 -2550788
2579 -3849600
2580 -4705323
2581 -4029281
2582 -3055637
2583 -2917559
2584 -4438365
2585 -4585121
2586 -3079500
2587 -2906270
2588 -3731161
2589 -4638486
2590 -4022853
2591 -2637040
2592 -3458416
2593 -4556170
2594 -4249391
2595 -3320356
2596 -2715778
2597 -3980607
2598 -4668175
2599 -3439899
2600 -2952003
2601 -3490949
2602 -4492704
2603 -4363204
2604 -2807261
2605 -3075359
2606 -4303775
2607 -4322738
2608 -3544975
2609 -2698536
2610 -3728465
2611 -4831670
2612 -3732851
2613 -2923837
2614 -3242577
2615 -4285223
2616 -4548872
2617 -2984500
2618 -2793167
2619 -4041979
2620 -4423854
2621 -3895356
2622 -2825989
2623 -3365426
2624 -4715162
2625 -4064386
2626 -3095960
2627 -3027238
2628 -3870111
2629 -4608600
2630 -3375806
2631 -2774273
2632 -3826530
2633 -4377512
2634 -4084265
2635 -2939997
2636 -3037898
2637 -4529963
2638 -4258284
2639 -3200720
2640 -2949342
2641 -3715900
2642 -4733714
2643 -3688359
2644 -2687528
2645 -3614933
2646 -4328458
2647 -4188307
2648 -3059665
2649 -2764787
2650 -4242682
2651 -4396898
2652 -3462074
2653 -3034175
2654 -3450657
2655 -4620548
2656 -4036635
2657 -2753674
2658 -3266876
2659 -4089678
2660 -4338513
2661 -3374044
2662 -2612998
2663 -3945036
2664 -4536844
2665 -3681251
2666 -3042785
2667 -3207461
2668 -4455361
2669 -4213280
2670 -2781003
2671 -3059535
2672 -3986846
2673 -4424600
2674 -3681748
2675 -2667254
2676 -3727458
2677 -4554352
2678 -3814153
2679 -3059101
2680 -2916037
2681 -4136848
2682 -4477282
2683 -3096458
2684 -2942184
2685 -3752093
2686 -4428837
2687 -3997408
2688 -2695419
2689 -3348725
2690 -4479411
2691 -4010718
2692 -3149987
2693 -2761416
2694 -3946945
2695 -4732742
2696 -3359842
2697 -2772290
2698 -3508956
2699 -4380728
2700 -4232544
2701 -2710823
2702 -2920856
2703 -4347949
2704 -4320653
2705 -3501992
2706 -2735789
2707 -3552343
2708 -4729887
2709 -3721945
2710 -2805060
2711 -3183750
2712 -4057517
2713 -4403921
2714 -3035381
2715 -2728383
2716 -4074538
2717 -4413119
2718 -3808205
2719 -2839019
2720 -3204741
2721 -4601877
2722 -3989749
2723 -2835475
2724 -2963218
2725 -3902348
2726 -4634787
2727 -3382000
2728 -2551298
2729 -3780929
2730 -4417209
2731 -3952076
2732 -2879764
2733 -2856606
2734 -4391139
2735 -4271614
2736 -3123167
2737 -2960463
2738 -3610971
2739 -4600684
2740 -3825578
2741 -2619797
2742 -3363858
2743 -4122030
2744 -4053159
2745 -3131845
2746 -2674963
2747 -4096198
2748 -4485743
2749 -3399154
2750 -2930435
2751 -3354265
2752 -4496107
2753 -4065287
2754 -2605548
2755 -3120510
2756 -4105305
2757 -4221877
2758 -3363918
2759 -2574936
2760 -3786552
2761 -4513371
2762 -3576938
2763 -2963026
2764 -3080717
2765 -4209165
2766 -4332796
2767 -2916018
2768 -2975522
2769 -3918245
2770 -4337789
2771 -3737123
2772 -2573347
2773 -3366474
2774 -4446028
2775 -3765395
2776 -2996099
2777 -2877089
2778 -4013490
2779 -4586723
2780 -3199149
2781 -2810860
2782 -3696386
2783 -4319699
2784 -3984347
2785 -2645265
2786 -2999033
2787 -4301567
2788 -3999190
2789 -3235491
2790 -2836190
2791 -3689149
2792 -4622255
2793 -3498488
2794 -2777381
2795 -3395012
2796 -4060428
2797 -4099090
2798 -2894854
2799 -2881949
2800 -4197960
2801 -4168841
2802 -3456753
2803 -2882502
2804 -3391021
2805 -4505553
2806 -3687105
2807 -2718370
2808 -3179502
2809 -3953443
2810 -4271840
2811 -3097913
2812 -2652413
2813 -4042755
2814 -4345923
2815 -3587565
2816 -2803191
2817 -3087636
2818 -4417491
2819 -3940968
2820 -2812827
2821 -3092130
2822 -3823713
2823 -4347284
2824 -3402301
2825 -2545202
2826 -3640413
2827 -4231236
2828 -3767748
2829 -3001614
2830 -2867543
2831 -4227720
2832 -4273103
2833 -3036956
2834 -2938158
2835 -3614552
2836 -4417657
2837 -3674576
2838 -2398691
2839 -3289938
2840 -4248117
2841 -3975572
2842 -3141219
2843 -2743825
2844 -4057925
2845 -4468644
2846 -3209328
2847 -2800262
2848 -3302108
2849 -4276780
2850 -4026595
2851 -2581970
2852 -2992337
2853 -4097088
2854 -4184629
2855 -3463359
2856 -2624113
2857 -3627785
2858 -4517657
2859 -3469639
2860 -2731353
2861 -2978812
2862 -4097594
2863 -4363211
2864 -2888172
2865 -2806696
2866 -3920942
2867 -4258910
2868 -3664735
2869 -2535999
2870 -3179640
2871 -4442313
2872 -3789374
2873 -2917368
2874 -2870878
2875 -3828437
2876 -4487922
2877 -3190037
2878 -2683426
2879 -3634192
2880 -4133448
2881 -3844725
2882 -2692129
2883 -2926123
2884 -4318545
2885 -4024525
2886 -3139999
2887 -2843812
2888 -3548804
2889 -4471764
2890 -3434528
2891 -2556704
2892 -3334181
2893 -4068985
2894 -4116134
2895 -2933268
2896 -2638628
2897 -4094603
2898 -4253951
2899 -3332716
2900 -2742476
2901 -3190478
2902 -4401413
2903 -3750379
2904 -2639096
2905 -3174754
2906 -3934129
2907 -4209613
2908 -3246704
2909 -2575364
2910 -3755090
2911 -4171634
2912 -3454075
2913 -2822575
2914 -2944135
2915 -4242741
2916 -4112476
2917 -2871538
2918 -3006569
2919 -3734850
2920 -4291718
2921 -3514708
2922 -2416298
2923 -3385281
2924 -4201073
2925 -3672815
2926 -2932761
2927 -2800768
2928 -4076931
2929 -4321568
2930 -3031818
2931 -2888905
2932 -3518989
2933 -4171565
2934 -3730994
2935 -2504109
2936 -3128660
2937 -4148538
2938 -3921514
2939 -3200767
2940 -2652244
2941 -3685866
2942 -4394024
2943 -3258925
2944 -2752215
2945 -3246127
2946 -4107007
2947 -4066645
2948 -2717705
2949 -2895415
2950 -3994404
2951 -3988755
2952 -3366850
2953 -2623488
2954 -3357470
2955 -4332461
2956 -3458827
2957 -2806497
2958 -3129389
2959 -3938299
2960 -4215410
2961 -2924740
2962 -2712890
2963 -3807302
2964 -3983740
2965 -3466981
2966 -2634475
2967 -3144017
2968 -4375796
2969 -3730356
2970 -2872267
2971 -3009289
2972 -3754221
2973 -4295533
2974 -3133948
2975 -2535410
2976 -3550154
2977 -4020168
2978 -3715681
2979 -2771816
2980 -2861811
2981 -4274157
2982 -4056650
2983 -2993223
2984 -2792298
2985 -3432542
2986 -4305873
2987 -3400281
2988 -2452960
2989 -3356587
2990 -4054712
2991 -3922634
2992 -2960084
2993 -2647283
2994 -4000387
2995 -4172835
2996 -3162904
2997 -2755606
2998 -3172241
2999 -4246373
3000 -3765153
3001 -2568117
3002 -3100192
3003 -3940801
3004 -4107485
3005 -3193092
3006 -2392386
3007 -3607365
3008 -4281237
3009 -3405997
3010 -2749446
3011 -2949388
3012 -4177816
3013 -4108158
3014 -2680969
3015 -2809438
3016 -3691838
3017 -4118963
3018 -3473099
3019 -2402309
3020 -3272438
3021 -4266333
3022 -3694405
3023 -2932237
3024 -2729709
3025 -3862027
3026 -4315141
3027 -2953236
3028 -2607357
3029 -3376209
3030 -4087913
3031 -3827846
3032 -2568273
3033 -2992571
3034 -4147504
3035 -3856042
3036 -3085830
3037 -2599958
3038 -3470933
3039 -4312669
3040 -3246522
3041 -2658580
3042 -3222665
3043 -3968956
3044 -4041306
3045 -2781436
3046 -2750013
3047 -3938984
3048 -3936393
3049 -3246885
3050 -2570913
3051 -3181236
3052 -4327689
3053 -3554025
3054 -2722735
3055 -3087913
3056 -3795684
3057 -4133218
3058 -2979245
3059 -2544870
3060 -3654625
3061 -3958232
3062 -3483883
3063 -2723894
3064 -2932660
3065 -4182886
3066 -3806499
3067 -2829941
3068 -2906525
3069 -3549890
3070 -4169673
3071 -3240302
3072 -2464203
3073 -3463488
3074 -4008188
3075 -3659942
3076 -2872520
3077 -2772008
3078 -4008876
3079 -3920681
3080 -2883133
3081 -2788750
3082 -3335362
3083 -4140667
3084 -3546007
3085 -2515230
3086 -3246477
3087 -3957932
3088 -3813600
3089 -2993775
3090 -2511240
3091 -3717927
3092 -4100850
3093 -3083906
3094 -2728608
3095 -3157655
3096 -4129626
3097 -3842342
3098 -2575423
3099 -2978844
3100 -3826686
3101 -3868476
3102 -3165930
3103 -2432488
3104 -3450723
3105 -4219217
3106 -3396600
3107 -2830998
3108 -2953684
3109 -3899022
3110 -4014024
3111 -2707677
3112 -2721061
3113 -3611215
3114 -3912403
3115 -3422206
3116 -2493222
3117 -3203897
3118 -4208800
3119 -3552916
3120 -2848227
3121 -2809657
3122 -3680526
3123 -4091716
3124 -2864725
3125 -2593810
3126 -3484801
3127 -3970345
3128 -3683396
3129 -2602400
3130 -2914932
3131 -4109488
3132 -3729631
3133 -2907441
3134 -2625986
3135 -3435281
3136 -4292173
3137 -3210501
3138 -2492919
3139 -3242380
3140 -3934649
3141 -3885378
3142 -2697486
3143 -2576535
3144 -3881921
3145 -3898135
3146 -3124941
3147 -2618162
3148 -3148120
3149 -4283474
3150 -3604877
3151 -2579366
3152 -2965039
3153 -3677102
3154 -3985112
3155 -2956223
3156 -2394242
3157 -3608119
3158 -4030869
3159 -3400509
3160 -2682208
3161 -2862885
3162 -4114812
3163 -3837968
3164 -2658876
3165 -2759758
3166 -3464566
3167 -4058561
3168 -3287016
3169 -2377957
3170 -3340952
3171 -4046546
3172 -3625328
3173 -2827383
3174 -2597305
3175 -3795849
3176 -3980711
3177 -2835836
3178 -2684600
3179 -3310322
3180 -4086691
3181 -3605988
3182 -2428824
3183 -3033058
3184 -3908091
3185 -3716641
3186 -2977324
3187 -2463577
3188 -3519816
3189 -4115480
3190 -3115638
3191 -2698403
3192 -3091042
3193 -3949950
3194 -3850791
3195 -2551652
3196 -2736258
3197 -3695428
3198 -3790150
3199 -3216252
3200 -2474055
3201 -3284909
3202 -4189954
3203 -3353466
3204 -2703535
3205 -2907251
3206 -3723089
3207 -3946851
3208 -2729456
3209 -2626250
3210 -3577116
3211 -3834707
3212 -3431120
3213 -2568641
3214 -2996730
3215 -4087992
3216 -3550688
3217 -2763304
3218 -2679476
3219 -3439646
3220 -4095418
3221 -3058012
3222 -2535352
3223 -3379402
3224 -3855025
3225 -3626949
3226 -2652224
3227 -2709219
3228 -3881783
3229 -3677274
3230 -2913733
3231 -2710325
3232 -3263678
3233 -4074036
3234 -3299176
3235 -2551045
3236 -3201873
3237 -3718549
3238 -3685644
3239 -2800087
3240 -2534174
3241 -3722011
3242 -3840935
3243 -3077726
3244 -2708921
3245 -3081678
3246 -4051019
3247 -3506356
3248 -2471842
3249 -2939872
3250 -3627980
3251 -3818861
3252 -3006755
3253 -2432815
3254 -3552757
3255 -3998524
3256 -3246837
3257 -2683725
3258 -2823351
3259 -3895224
3260 -3728193
3261 -2542117
3262 -2729386
3263 -3499113
3264 -3926384
3265 -3281977
3266 -2381697
3267 -3278822
3268 -4007386
3269 -3407659
3270 -2712198
3271 -2613343
3272 -3693144
3273 -3958097
3274 -2796571
3275 -2639204
3276 -3321361
3277 -3931688
3278 -3536086
3279 -2357768
3280 -2868339
3281 -3892390
3282 -3629967
3283 -2891827
3284 -2472863
3285 -3449401
3286 -4143698
3287 -3075068
3288 -2568554
3289 -3087492
3290 -3797941
3291 -3700399
3292 -2479704
3293 -2634163
3294 -3743777
3295 -3746840
3296 -3123372
3297 -2493086
3298 -3143953
3299 -4109807
3300 -3320521
3301 -2563520
3302 -2811580
3303 -3599360
3304 -3962506
3305 -2799093
3306 -2437515
3307 -3493279
3308 -3836249
3309 -3374834
3310 -2517303
3311 -2790266
3312 -3955788
3313 -3532684
3314 -2663340
3315 -2715582
3316 -3428660
3317 -4039688
3318 -3092201
3319 -2428541
3320 -3297199
3321 -3744006
3322 -3433329
3323 -2611124
3324 -2578594
3325 -3787176
3326 -3732482
3327 -2832583
3328 -2652925
3329 -3206545
3330 -4060189
3331 -3372973
3332 -2351017
3333 -2990326
3334 -3688172
3335 -3639712
3336 -2793200
3337 -2377253
3338 -3563717
3339 -3935700
3340 -3082746
3341 -2628877
3342 -2916296
3343 -3875304
3344 -3585531
3345 -2449294
3346 -2781206
3347 -3549913
3348 -3753362
3349 -3092396
3350 -2378514
3351 -3288073
3352 -3902884
3353 -3208273
3354 -2681597
3355 -2746143
3356 -3650158
3357 -3740617
3358 -2660731
3359 -2704249
3360 -3391075
3361 -3733439
3362 -3308650
3363 -2397780
3364 -2996691
3365 -3822685
3366 -3342016
3367 -2767617
3368 -2654732
3369 -3519809
3370 -3906835
3371 -2820208
3372 -2576499
3373 -3260794
3374 -3698345
3375 -3397691
3376 -2430491
3377 -2813805
3378 -3805658
3379 -3493934
3380 -2861435
3381 -2595658
3382 -3305000
3383 -3968173
3384 -3028733
3385 -2485041
3386 -3007674
3387 -3590820
3388 -3621988
3389 -2602921
3390 -2576580
3391 -3681628
3392 -3706331
3393 -3040533
3394 -2489548
3395 -2995850
3396 -3964859
3397 -3256446
3398 -2445725
3399 -2834127
3400 -3523175
3401 -3801145
3402 -2819773
3403 -2423324
3404 -3472516
3405 -3733871
3406 -3168008
3407 -2521876
3408 -2750085
3409 -3841254
3410 -3487145
3411 -2566551
3412 -2729075
3413 -3380941
3414 -3879034
3415 -3047616
3416 -2279317
3417 -3169967
3418 -3731985
3419 -3363425
3420 -2620920
3421 -2541372
3422 -3726630
3423 -3767504
3424 -2729021
3425 -2561453
3426 -3122157
3427 -3855561
3428 -3305896
3429 -2263489
3430 -2901908
3431 -3705007
3432 -3551330
3433 -2827958
3434 -2434277
3435 -3479976
3436 -3855483
3437 -2881170
3438 -2508434
3439 -2896994
3440 -3715123
3441 -3536030
3442 -2425684
3443 -2740236
3444 -3596847
3445 -3663978
3446 -3018857
3447 -2317747
3448 -3126834
3449 -3888884
3450 -3120972
3451 -2507279
3452 -2673441
3453 -3597104
3454 -3823166
3455 -2636942
3456 -2523578
3457 -3397195
3458 -3711850
3459 -3207181
3460 -2268793
3461 -2790861
3462 -3828482
3463 -3373867
3464 -2684641
3465 -2602751
3466 -3360963
3467 -3888675
3468 -2883908
3469 -2433982
3470 -3110303
3471 -3584758
3472 -3431909
3473 -2482214
3474 -2566820
3475 -3680312
3476 -3566861
3477 -2868625
3478 -2529465
3479 -3081103
3480 -3867024
3481 -3083377
3482 -2376864
3483 -2937807
3484 -3542801
3485 -3610093
3486 -2674123
3487 -2435669
3488 -3503476
3489 -3621259
3490 -2941812
3491 -2498662
3492 -2856753
3493 -3793546
3494 -3310743
3495 -2470421
3496 -2839166
3497 -3422411
3498 -3675661
3499 -2896202
3500 -2333993
3501 -3253409
3502 -3612237
3503 -3074157
3504 -2539172
3505 -2674760
3506 -3697578
3507 -3557203
3508 -2585079
3509 -2679723
3510 -3263659
3511 -3698302
3512 -3071391
3513 -2247789
3514 -3023966
3515 -3659556
3516 -3259624
3517 -2666501
3518 -2563655
3519 -3549102
3520 -3682921
3521 -2667196
3522 -2544673
3523 -3066662
3524 -3606446
3525 -3251201
3526 -2336721
3527 -2860845
3528 -3637657
3529 -3415412
3530 -2818162
3531 -2436645
3532 -3272996
3533 -3747407
3534 -2818254
3535 -2443221
3536 -2880929
3537 -3593188
3538 -3528630
3539 -2438780
3540 -2605113
3541 -3527550
3542 -3539847
3543 -2923655
3544 -2306289
3545 -3004122
3546 -3822225
3547 -3084220
3548 -2490903
3549 -2736959
3550 -3449458
3551 -3666871
3552 -2609897
3553 -2417599
3554 -3284210
3555 -3517995
3556 -3119062
3557 -2385743
3558 -2767488
3559 -3787706
3560 -3344662
3561 -2605737
3562 -2614078
3563 -3237867
3564 -3709369
3565 -2780735
3566 -2291381
3567 -3104859
3568 -3564312
3569 -3306572
3570 -2461158
3571 -2531789
3572 -3686387
3573 -3542193
3574 -2668754
3575 -2440134
3576 -3012245
3577 -3764683
3578 -3056702
3579 -2270726
3580 -2928815
3581 -3554439
3582 -3493467
3583 -2646822
3584 -2308843
3585 -3375441
3586 -3583917
3587 -2837105
3588 -2453899
3589 -2797109
3590 -3717293
3591 -3374665
3592 -2382938
3593 -2698306
3594 -3384777
3595 -3587181
3596 -2844688
3597 -2182460
3598 -3099646
3599 -3654252
3600 -3029170
3601 -2499728
3602 -2628861
3603 -3598372
3604 -3555554
3605 -2471896
3606 -2509719
3607 -3167868
3608 -3558722
3609 -3084039
3610 -2249250
3611 -2891677
3612 -3641369
3613 -3231345
3614 -2630575
3615 -2445155
3616 -3309424
3617 -3668294
3618 -2668693
3619 -2400985
3620 -2970776
3621 -3555145
3622 -3352052
3623 -2361473
3624 -2664862
3625 -3553546
3626 -3361350
3627 -2739580
3628 -2318059
3629 -3032096
3630 -3701052
3631 -2893189
3632 -2421889
3633 -2835250
3634 -3439475
3635 -3496549
3636 -2515100
3637 -2466323
3638 -3361850
3639 -3417711
3640 -2908502
3641 -2357325
3642 -2822541
3643 -3681893
3644 -3128752
3645 -2485683
3646 -2712976
3647 -3267029
3648 -3519097
3649 -2639541
3650 -2333997
3651 -3210184
3652 -3463679
3653 -3067092
3654 -2454681
3655 -2681111
3656 -3645895
3657 -3283887
3658 -2467000
3659 -2528672
3660 -3106440
3661 -3592713
3662 -2832903
3663 -2250331
3664 -3061187
3665 -3523769
3666 -3234514
3667 -2537969
3668 -2469911
3669 -3460962
3670 -3404833
3671 -2584426
3672 -2463860
3673 -2923928
3674 -3581011
3675 -3100628
3676 -2294957
3677 -2854069
3678 -3427864
3679 -3316594
3680 -2640882
3681 -2296320
3682 -3259401
3683 -3558032
3684 -2750885
3685 -2426031
3686 -2790003
3687 -3579472
3688 -3291598
3689 -2280064
3690 -2611969
3691 -3312190
3692 -3367671
3693 -2791144
3694 -2229599
3695 -3053207
3696 -3649622
3697 -2994283
3698 -2484339
3699 -2591973
3700 -3398357
3701 -3479472
3702 -2413106
3703 -2388767
3704 -3132209
3705 -3466155
3706 -3042171
3707 -2235310
3708 -2792334
3709 -3622852
3710 -3151508
3711 -2529972
3712 -2435497
3713 -3191811
3714 -3596424
3715 -2638466
3716 -2329566
3717 -2992871
3718 -3465088
3719 -3255796
3720 -2326027
3721 -2521227
3722 -3472452
3723 -3260097
3724 -2605422
3725 -2331025
3726 -2994879
3727 -3704554
3728 -2898695
3729 -2308712
3730 -2812258
3731 -3373978
3732 -3369069
3733 -2437030
3734 -2301728
3735 -3294832
3736 -3391789
3737 -2804843
3738 -2345294
3739 -2749959
3740 -3668385
3741 -3150134
3742 -2331505
3743 -2583661
3744 -3197269
3745 -3479774
3746 -2648444
3747 -2191376
3748 -3139055
3749 -3505336
3750 -3006056
3751 -2388421
3752 -2501588
3753 -3482631
3754 -3285343
3755 -2415094
3756 -2462267
3757 -3001875
3758 -3507255
3759 -2939383
3760 -2224304
3761 -2901898
3762 -3438111
3763 -3158380
3764 -2524897
3765 -2329029
3766 -3253382
3767 -3400608
3768 -2565329
3769 -2434126
3770 -2892250
3771 -3499109
3772 -3118406
3773 -2220636
3774 -2680330
3775 -3339285
3776 -3215779
3777 -2639646
3778 -2258780
3779 -3102005
3780 -3548967
3781 -2782173
3782 -2412074
3783 -2680312
3784 -3372424
3785 -3305264
3786 -2293696
3787 -2430288
3788 -3184971
3789 -3308724
3790 -2856417
3791 -2276508
3792 -2904082
3793 -3568852
3794 -2944440
3795 -2431943
3796 -2545041
3797 -3189882
3798 -3379484
3799 -2456249
3800 -2355031
3801 -3085323
3802 -3326353
3803 -2995065
3804 -2302313
3805 -2663310
3806 -3495609
3807 -3077456
3808 -2459700
3809 -2421377
3810 -3051610
3811 -3521600
3812 -2659647
3813 -2272230
3814 -2953263
3815 -3348551
3816 -3116340
3817 -2313939
3818 -2410062
3819 -3371204
3820 -3216060
3821 -2596561
3822 -2407446
3823 -2886962
3824 -3540422
3825 -2880308
3826 -2243524
3827 -2742058
3828 -3219617
3829 -3226002
3830 -2461890
3831 -2261050
3832 -3237425
3833 -3358385
3834 -2729956
3835 -2378956
3836 -2700436
3837 -3482048
3838 -3043271
3839 -2232350
3840 -2566477
3841 -3127392
3842 -3329676
3843 -2674817
3844 -2202937
3845 -3048451
3846 -3414026
3847 -2869044
3848 -2378007
3849 -2468263
3850 -3352899
3851 -3244092
3852 -2320932
3853 -2429124
3854 -3034718
3855 -3406219
3856 -2863694
3857 -2141793
3858 -2822184
3859 -3412668
3860 -2999894
3861 -2426519
3862 -2315392
3863 -3204090
3864 -3443244
3865 -2517110
3866 -2322304
3867 -2834465
3868 -3390171
3869 -3084314
3870 -2125460
3871 -2495992
3872 -3321397
3873 -3194037
3874 -2610987
3875 -2229079
3876 -2987811
3877 -3539144
3878 -2722479
3879 -2286127
3880 -2634047
3881 -3243245
3882 -3228000
3883 -2275504
3884 -2359650
3885 -3195205
3886 -3270621
3887 -2795462
3888 -2231028
3889 -2727299
3890 -3500125
3891 -2912795
3892 -2282619
3893 -2453134
3894 -3115419
3895 -3412851
3896 -2484600
3897 -2214088
3898 -3038477
3899 -3300370
3900 -2925518
3901 -2234711
3902 -2471223
3903 -3380740
3904 -3074703
3905 -2405256
3906 -2386631
3907 -2937974
3908 -3449657
3909 -2737144
3910 -2182842
3911 -2817815
3912 -3223981
3913 -3045609
3914 -2351778
3915 -2288765
3916 -3248190
3917 -3235876
3918 -2570078
3919 -2374023
3920 -2739732
3921 -3387001
3922 -2892484
3923 -2176343
3924 -2648604
3925 -3149285
3926 -3155737
3927 -2529207
3928 -2220034
3929 -3090671
3930 -3308380
3931 -2665472
3932 -2323496
3933 -2545311
3934 -3298127
3935 -3060100
3936 -2221729
3937 -2511271
3938 -3102752
3939 -3254900
3940 -2706713
3941 -2145557
3942 -2866604
3943 -3321885
3944 -2785829
3945 -2354117
3946 -2398917
3947 -3167910
3948 -3241913
3949 -2368613
3950 -2384869
3951 -2935983
3952 -3249584
3953 -2879135
3954 -2130556
3955 -2626660
3956 -3291875
3957 -2928050
3958 -2439836
3959 -2342101
3960 -3062702
3961 -3372164
3962 -2480111
3963 -2278022
3964 -2796825
3965 -3183840
3966 -2961290
3967 -2179133
3968 -2484596
3969 -3262737
3970 -3049629
3971 -2556697
3972 -2297329
3973 -2870216
3974 -3407531
3975 -2656323
3976 -2209769
3977 -2630998
3978 -3129983
3979 -3136875
3980 -2276817
3981 -2279763
3982 -3176434
3983 -3182099
3984 -2633242
3985 -2186117
3986 -2637218
3987 -3427823
3988 -2856153
3989 -2226442
3990 -2505917
3991 -3069574
3992 -3288372
3993 -2454744
3994 -2118473
3995 -2942127
3996 -3195422
3997 -2787889
3998 -2216726
3999 -2398541
4000 -3326287
4001 -3096116
4002 -2358410
4003 -2398182
4004 -2888657
4005 -3328346
4006 -2661339
4007 -2033713
4008 -2705944
4009 -3173754
4010 -2952437
4011 -2355617
4012 -2256740
4013 -3187808
4014 -3238576
4015 -2458337
4016 -2282581
4017 -2672782
4018 -3280699
4019 -2871481
4020 -2052743
4021 -2548391
4022 -3165821
4023 -3090744
4024 -2491827
4025 -2138062
4026 -2979778
4027 -3291940
4028 -2573711
4029 -2246762
4030 -2493576
4031 -3187631
4032 -3100269
4033 -2203622
4034 -2384045
4035 -3031524
4036 -3157545
4037 -2661805
4038 -2058588
4039 -2705724
4040 -3325552
4041 -2762647
4042 -2283242
4043 -2377858
4044 -3090826
4045 -3252116
4046 -2312386
4047 -2244820
4048 -2891069
4049 -3144074
4050 -2782639
4051 -2075279
4052 -2508314
4053 -3305822
4054 -2945355
4055 -2401847
4056 -2276218
4057 -2882013
4058 -3325496
4059 -2502142
4060 -2113729
4061 -2648592
4062 -3096718
4063 -3023361
4064 -2238733
4065 -2313191
4066 -3164597
4067 -3061508
4068 -2526663
4069 -2217299
4070 -2633762
4071 -3279247
4072 -2687925
4073 -2160669
4074 -2569528
4075 -3023116
4076 -3119662
4077 -2397158
4078 -2209451
4079 -3005561
4080 -3044583
4081 -2574641
4082 -2220811
4083 -2483281
4084 -3231311
4085 -2870294
4086 -2239533
4087 -2494255
4088 -2927259
4089 -3140648
4090 -2536482
4091 -2104095
4092 -2828342
4093 -3082767
4094 -2688071
4095 -2264926
4096 -2359005
4097 -3182960
4098 -3039728
4099 -2271114
4100 -2354267
4101 -2813325
4102 -3159136
4103 -2635152
4104 -2016216
4105 -2690696
4106 -3175620
4107 -2845754
4108 -2332632
4109 -2233702
4110 -3046152
4111 -3138479
4112 -2336981
4113 -2243734
4114 -2644521
4115 -3142643
4116 -2853597
4117 -2082091
4118 -2487960
4119 -3113471
4120 -2975873
4121 -2457241
4122 -2095620
4123 -2800846
4124 -3211190
4125 -2497706
4126 -2203859
4127 -2537164
4128 -3116406
4129 -3044963
4130 -2151801
4131 -2304656
4132 -3015306
4133 -3002526
4134 -2520205
4135 -2042305
4136 -2638298
4137 -3297561
4138 -2690630
4139 -2229827
4140 -2419884
4141 -3012784
4142 -3176252
4143 -2255647
4144 -2088802
4145 -2804691
4146 -3054193
4147 -2730779
4148 -2077618
4149 -2404449
4150 -3263284
4151 -2933444
4152 -2321778
4153 -2239310
4154 -2767890
4155 -3228524
4156 -2476405
4157 -2037678
4158 -2649758
4159 -3044347
4160 -2907425
4161 -2200753
4162 -2215073
4163 -3112324
4164 -3003352
4165 -2375230
4166 -2174595
4167 -2585716
4168 -3240176
4169 -2693435
4170 -2058638
4171 -2515909
4172 -2990506
4173 -3024504
4174 -2346328
4175 -2056338
4176 -2873999
4177 -3067429
4178 -2542540
4179 -2201507
4180 -2402544
4181 -3170330
4182 -2922407
4183 -2131691
4184 -2339219
4185 -2847153
4186 -3060451
4187 -2488860
4188 -1973503
4189 -2722669
4190 -3134130
4191 -2675296
4192 -2257871
4193 -2294292
4194 -3053033
4195 -3021730
4196 -2187638
4197 -2205958
4198 -2691314
4199 -3053097
4200 -2710782
4201 -2038303
4202 -2555408
4203 -3126615
4204 -2826120
4205 -2348631
4206 -2142856
4207 -2824915
4208 -3095648
4209 -2323546
4210 -2146778
4211 -2576804
4212 -3035303
4213 -2873949
4214 -2100413
4215 -2387646
4216 -3049694
4217 -2879852
4218 -2415614
4219 -2081175
4220 -2648523
4221 -3160574
4222 -2498418
4223 -2154340
4224 -2470602
4225 -2956815
4226 -2986002
4227 -2165208
4228 -2176870
4229 -2898039
4230 -2941299
4231 -2557485
4232 -2108116
4233 -2473745
4234 -3152547
4235 -2685199
4236 -2215601
4237 -2362872
4238 -2796526
4239 -3033199
4240 -2315503
4241 -2082044
4242 -2765313
4243 -2966001
4244 -2683028
4245 -2158756
4246 -2325886
4247 -3108328
4248 -2792931
4249 -2185999
4250 -2253085
4251 -2706957
4252 -3091782
4253 -2458691
4254 -2035408
4255 -2680441
4256 -2984679
4257 -2761742
4258 -2202061
4259 -2145643
4260 -2965016
4261 -2909429
4262 -2276330
4263 -2177044
4264 -2552963
4265 -3161103
4266 -2714083
4267 -2003783
4268 -2461302
4269 -2949445
4270 -2873212
4271 -2263777
4272 -1974480
4273 -2822350
4274 -3056709
4275 -2417356
4276 -2157377
4277 -2426919
4278 -3079362
4279 -2862549
4280 -2036080
4281 -2287888
4282 -2832919
4283 -2928202
4284 -2449102
4285 -1949776
4286 -2630943
4287 -3108000
4288 -2593759
4289 -2180657
4290 -2237214
4291 -2946731
4292 -3012934
4293 -2128274
4294 -2120400
4295 -2719769
4296 -3008926
4297 -2648322
4298 -1961056
4299 -2413065
4300 -3080267
4301 -2724359
4302 -2229911
4303 -2100282
4304 -2742304
4305 -3125000
4306 -2334648
4307 -2067641
4308 -2560264
4309 -2968390
4310 -2824197
4311 -2033144
4312 -2178249
4313 -2943557
4314 -2815409
4315 -2355549
4316 -2072168
4317 -2571852
4318 -3152308
4319 -2543370
4320 -2083265
4321 -2394338
4322 -2814093
4323 -2897984
4324 -2162532
4325 -2040949
4326 -2810032
4327 -2917261
4328 -2531620
4329 -2102181
4330 -2372536
4331 -3115704
4332 -2699282
4333 -2073777
4334 -2261316
4335 -2704369
4336 -2951951
4337 -2312713
4338 -1995001
4339 -2718716
4340 -2942932
4341 -2611365
4342 -2150015
4343 -2213933
4344 -2968405
4345 -2796999
4346 -2146926
4347 -2195025
4348 -2597286
4349 -3016161
4350 -2527732
4351 -1949882
4352 -2509236
4353 -2935182
4354 -2717199
4355 -2198257
4356 -2050947
4357 -2838919
4358 -2932052
4359 -2255091
4360 -2157879
4361 -2496298
4362 -2983878
4363 -2673208
4364 -1966021
4365 -2352593
4366 -2839794
4367 -2757255
4368 -2332576
4369 -2023235
4370 -2695652
4371 -3023082
4372 -2386754
4373 -2123328
4374 -2334010
4375 -2897545
4376 -2804460
4377 -1995889
4378 -2186372
4379 -2801693
4380 -2857888
4381 -2464919
4382 -1980567
4383 -2527903
4384 -3040778
4385 -2511566
4386 -2116838
4387 -2175478
4388 -2731090
4389 -2933201
4390 -2180932
4391 -2101278
4392 -2665402
4393 -2880282
4394 -2617693
4395 -1992622
4396 -2300004
4397 -2977745
4398 -2624206
4399 -2167939
4400 -2149457
4401 -2640925
4402 -3004914
4403 -2298625
4404 -2042931
4405 -2565140
4406 -2825257
4407 -2678245
4408 -2043441
4409 -2132164
4410 -2908498
4411 -2769047
4412 -2281632
4413 -2091374
4414 -2499713
4415 -3065531
4416 -2473308
4417 -1933295
4418 -2374908
4419 -2799227
4420 -2794884
4421 -2129324
4422 -1995777
4423 -2810079
4424 -2875073
4425 -2379036
4426 -2068784
4427 -2321689
4428 -2996148
4429 -2639104
4430 -1973526
4431 -2235988
4432 -2695389
4433 -2916059
4434 -2326942
4435 -1893127
4436 -2612770
4437 -2929728
4438 -2498159
4439 -2048265
4440 -2108916
4441 -2917903
4442 -2843459
4443 -2082330
4444 -2144823
4445 -2603697
4446 -2946280
4447 -2504827
4448 -1866517
4449 -2386780
4450 -2848311
4451 -2599280
4452 -2171307
4453 -2019830
4454 -2742694
4455 -2956694
4456 -2242652
4457 -2088345
4458 -2437256
4459 -2877346
4460 -2646994
4461 -1885430
4462 -2222904
4463 -2835035
4464 -2721226
4465 -2288445
4466 -1957504
4467 -2579073
4468 -2996324
4469 -2345343
4470 -2024656
4471 -2266598
4472 -2774703
4473 -2807411
4474 -2034177
4475 -2073966
4476 -2719540
4477 -2800837
4478 -2450830
4479 -1942015
4480 -2325201
4481 -2948783
4482 -2489497
4483 -2050839
4484 -2173732
4485 -2670099
4486 -2908264
4487 -2189761
4488 -2011201
4489 -2609368
4490 -2770007
4491 -2509637
4492 -1982443
4493 -2181908
4494 -2906727
4495 -2633581
4496 -2137297
4497 -2104568
4498 -2534581
4499 -2963671
4500 -2333650
4501 -1900845
4502 -2423015
4503 -2754387
4504 -2633168
4505 -2059337
4506 -2039758
4507 -2830750
4508 -2774556
4509 -2240412
4510 -2084323
4511 -2371278
4512 -2884269
4513 -2457964
4514 -1907518
4515 -2298704
4516 -2690368
4517 -2725224
4518 -2214751
4519 -1958580
4520 -2681667
4521 -2829149
4522 -2316853
4523 -2044792
4524 -2231339
4525 -2843814
4526 -2602335
4527 -1927468
4528 -2211624
4529 -2669981
4530 -2774549
4531 -2318437
4532 -1890035
4533 -2491515
4534 -2823869
4535 -2390160
4536 -2077941
4537 -2124768
4538 -2772025
4539 -2794630
4540 -2060248
4541 -2082299
4542 -2533212
4543 -2783875
4544 -2440260
4545 -1832377
4546 -2309991
4547 -2845408
4548 -2517505
4549 -2125686
4550 -2052259
4551 -2673123
4552 -2896365
4553 -2155229
4554 -1986967
4555 -2380682
4556 -2741521
4557 -2593162
4558 -1908570
4559 -2152739
4560 -2794055
4561 -2654380
4562 -2236666
4563 -1949837
4564 -2437888
4565 -2920464
4566 -2302189
4567 -1942268
4568 -2272684
4569 -2705394
4570 -2732050
4571 -2010889
4572 -2025828
4573 -2716576
4574 -2708057
4575 -2293899
4576 -1911795
4577 -2264255
4578 -2907086
4579 -2456552
4580 -1970310
4581 -2179550
4582 -2644254
4583 -2846508
4584 -2138362
4585 -1863625
4586 -2540909
4587 -2754739
4588 -2435607
4589 -1928309
4590 -2080415
4591 -2862389
4592 -2641836
4593 -2046999
4594 -2065567
4595 -2472198
4596 -2855904
4597 -2312292
4598 -1812228
4599 -2363128
4600 -2736223
4601 -2582547
4602 -2069611
4603 -1973126
4604 -2730085
4605 -2748098
4606 -2125331
4607 -1984158
4608 -2290354
4609 -2821329
4610 -2482897
4611 -1841009
4612 -2245015
4613 -2701816
4614 -2657921
4615 -2172755
4616 -1880297
4617 -2546216
4618 -2790619
4619 -2235701
4620 -1981641
4621 -2163519
4622 -2749681
4623 -2675657
4624 -1949278
4625 -2094639
4626 -2585303
4627 -2695726
4628 -2306123
4629 -1799344
4630 -2338446
4631 -2824823
4632 -2395943
4633 -2037689
4634 -2082840
4635 -2649117
4636 -2777704
4637 -2040243
4638 -1981118
4639 -2443846
4640 -2655711
4641 -2431510
4642 -1867221
4643 -2194571
4644 -2773884
4645 -2500658
4646 -2128079
4647 -2022821
4648 -2482729
4649 -2798183
4650 -2133759
4651 -1903037
4652 -2346763
4653 -2673299
4654 -2567632
4655 -1934718
4656 -2057335
4657 -2738403
4658 -2581879
4659 -2152313
4660 -1937977
4661 -2325012
4662 -2815010
4663 -2297045
4664 -1916098
4665 -2264359
4666 -2624445
4667 -2666764
4668 -2030672
4669 -1921727
4670 -2596174
4671 -2619085
4672 -2221545
4673 -1920432
4674 -2191299
4675 -2816445
4676 -2462231
4677 -1933868
4678 -2158537
4679 -2530030
4680 -2698220
4681 -2132337
4682 -1818791
4683 -2457844
4684 -2680115
4685 -2355488
4686 -1977074
4687 -2059382
4688 -2748888
4689 -2604799
4690 -1971598
4691 -2033479
4692 -2404657
4693 -2705932
4694 -2277745
4695 -1779701
4696 -2343025
4697 -2716587
4698 -2452621
4699 -2037975
4700 -1960242
4701 -2629404
4702 -2667752
4703 -2024988
4704 -1956371
4705 -2296310
4706 -2725362
4707 -2470244
4708 -1811938
4709 -2151789
4710 -2667083
4711 -2570685
4712 -2117219
4713 -1809669
4714 -2435548
4715 -2786346
4716 -2194537
4717 -1929562
4718 -2171979
4719 -2692353
4720 -2635365
4721 -1882234
4722 -1993572
4723 -2539243
4724 -2575274
4725 -2228219
4726 -1819280
4727 -2289316
4728 -2792715
4729 -2337909
4730 -1968271
4731 -2074828
4732 -2555881
4733 -2700053
4734 -1972488
4735 -1864829
4736 -2428640
4737 -2636081
4738 -2379514
4739 -1827521
4740 -2101757
4741 -2789763
4742 -2482749
4743 -1977426
4744 -1924639
4745 -2385478
4746 -2773276
4747 -2141342
4748 -1811440
4749 -2317977
4750 -2642779
4751 -2524681
4752 -1915331
4753 -1929763
4754 -2637582
4755 -2547670
4756 -2075607
4757 -1905414
4758 -2248866
4759 -2771727
4760 -2326288
4761 -1831865
4762 -2187513
4763 -2551385
4764 -2587509
4765 -2029133
4766 -1808789
4767 -2493532
4768 -2625781
4769 -2207843
4770 -1920102
4771 -2111456
4772 -2724492
4773 -2481794
4774 -1862224
4775 -2034486
4776 -2426780
4777 -2614860
4778 -2164660
4779 -1775906
4780 -2355611
4781 -2665998
4782 -2321597
4783 -1988588
4784 -2006180
4785 -2601554
4786 -2553925
4787 -1917854
4788 -1962101
4789 -2332629
4790 -2609886
4791 -2316060
4792 -1799304
4793 -2226482
4794 -2654214
4795 -2408187
4796 -2023244
4797 -1871524
4798 -2444508
4799 -2656283
4800 -2047981
4801 -1912237
4802 -2248987
4803 -2604599
4804 -2441455
4805 -1817426
4806 -2058705
4807 -2585730
4808 -2449134
4809 -2086704
4810 -1844247
4811 -2335546
4812 -2696882
4813 -2148662
4814 -1912472
4815 -2183252
4816 -2536312
4817 -2505771
4818 -1852790
4819 -1924039
4820 -2506765
4821 -2526907
4822 -2186358
4823 -1824981
4824 -2201872
4825 -2748654
4826 -2294680
4827 -1870185
4828 -2015401
4829 -2455708
4830 -2618162
4831 -1968299
4832 -1804261
4833 -2410891
4834 -2577307
4835 -2314179
4836 -1862307
4837 -2043897
4838 -2665950
4839 -2392851
4840 -1903152
4841 -1935782
4842 -2327413
4843 -2660936
4844 -2142698
4845 -1795231
4846 -2295664
4847 -2565719
4848 -2388892
4849 -1899265
4850 -1882184
4851 -2566390
4852 -2519045
4853 -1990853
4854 -1880750
4855 -2209851
4856 -2695370
4857 -2303246
4858 -1755302
4859 -2124100
4860 -2509993
4861 -2481412
4862 -1983006
4863 -1758475
4864 -2442692
4865 -2623838
4866 -2124863
4867 -1878705
4868 -2085788
4869 -2628160
4870 -2425172
4871 -1769659
4872 -1974107
4873 -2432339
4874 -2546751
4875 -2137261
4876 -1721915
4877 -2274188
4878 -2647219
4879 -2238753
4880 -1883739
4881 -1924542
4882 -2491329
4883 -2555034
4884 -1882561
4885 -1878245
4886 -2334616
4887 -2596038
4888 -2303762
4889 -1728941
4890 -2084173
4891 -2605801
4892 -2326282
4893 -1927910
4894 -1838022
4895 -2382471
4896 -2663213
4897 -2016558
4898 -1839026
4899 -2224028
4900 -2544091
4901 -2404733
4902 -1776935
4903 -1929810
4904 -2528860
4905 -2418138
4906 -2047652
4907 -1800242
4908 -2216825
4909 -2691939
4910 -2191164
4911 -1822245
4912 -2064858
4913 -2447927
4914 -2500055
4915 -1874322
4916 -1806239
4917 -2433837
4918 -2497984
4919 -2165098
4920 -1815100
4921 -2058993
4922 -2625477
4923 -2278047
4924 -1835218
4925 -1991639
4926 -2343689
4927 -2535599
4928 -2024692
4929 -1782865
4930 -2326744
4931 -2496025
4932 -2238694
4933 -1858298
4934 -1923847
4935 -2531113
4936 -2386258
4937 -1886746
4938 -1936618
4939 -2276140
4940 -2586711
4941 -2154319
4942 -1711605
4943 -2171273
4944 -2475442
4945 -2303437
4946 -1908053
4947 -1831759
4948 -2461627
4949 -2513553
4950 -1981391
4951 -1892240
4952 -2161603
4953 -2548534
4954 -2264717
4955 -1700522
4956 -2021338
4957 -2421753
4958 -2364020
4959 -1998014
4960 -1782489
4961 -2355228
4962 -2583499
4963 -2075521
4964 -1852216
4965 -2033894
4966 -2476688
4967 -2375063
4968 -1764925
4969 -1925240
4970 -2382901
4971 -2433581
4972 -2109822
4973 -1732061
4974 -2192073
4975 -2591290
4976 -2149606
4977 -1824584
4978 -1934090
4979 -2429692
4980 -2502062
4981 -1840697
4982 -1838046
4983 -2331673
4984 -2481233
4985 -2183568
4986 -1684785
4987 -2011330
4988 -2572759
4989 -2276603
4990 -1884809
4991 -1852509
4992 -2307134
4993 -2599583
4994 -2003738
4995 -1753446
4996 -2153455
4997 -2437528
4998 -2319522
4999 -1763264
5000 -1850113
5001 -2499742
5002 -2405513
5003 -1978026
5004 -1813713
5005 -2173072
5006 -2597322
5007 -2094206
5008 -1690440
5009 -2042359
5010 -2399697
5011 -2413872
5012 -1878320
5013 -1781419
5014 -2409439
5015 -2475266
5016 -2057639
5017 -1761464
5018 -1966924
5019 -2542060
5020 -2264183
5021 -1739575
5022 -1933171
5023 -2329519
5024 -2506649
5025 -2028140
5026 -1686544
5027 -2249034
5028 -2482423
5029 -2157318
5030 -1788973
5031 -1850770
5032 -2473832
5033 -2408436
5034 -1827095
5035 -1863645
5036 -2219657
5037 -2509020
5038 -2141694
5039 -1633500
5040 -2063490
5041 -2458016
5042 -2277831
5043 -1884373
5044 -1760409
5045 -2361367
5046 -2502439
5047 -1937103
5048 -1801771
5049 -2081880
5050 -2449890
5051 -2263827
5052 -1687830
5053 -1945847
5054 -2408877
5055 -2350646
5056 -2003314
5057 -1742165
5058 -2205755
5059 -2515159
5060 -2010718
5061 -1763760
5062 -1981593
5063 -2403352
5064 -2388232
5065 -1768875
5066 -1847225
5067 -2363439
5068 -2388766
5069 -2057174
5070 -1684017
5071 -2049333
5072 -2516868
5073 -2134068
5074 -1794496
5075 -1905597
5076 -2317772
5077 -2487364
5078 -1910436
5079 -1757786
5080 -2207148
5081 -2359146
5082 -2157802
5083 -1723567
5084 -1901545
5085 -2467562
5086 -2268120
5087 -1876211
5088 -1851697
5089 -2206390
5090 -2489144
5091 -1987437
5092 -1699491
5093 -2121887
5094 -2343841
5095 -2220740
5096 -1777591
5097 -1821435
5098 -2432074
5099 -2353077
5100 -1923691
5101 -1789365
5102 -2069417
5103 -2485847
5104 -2107602
5105 -1672248
5106 -1993482
5107 -2341739
5108 -2352342
5109 -1895527
5110 -1707372
5111 -2287848
5112 -2394738
5113 -1978168
5114 -1768664
5115 -1956001
5116 -2451265
5117 -2237396
5118 -1712643
5119 -1923205
5120 -2285108
5121 -2374972
5122 -1974824
5123 -1631951
5124 -2155225
5125 -2423838
5126 -2067288
5127 -1780450
5128 -1865068
5129 -2422087
5130 -2384002
5131 -1759097
5132 -1796969
5133 -2182962
5134 -2386141
5135 -2077457
5136 -1601644
5137 -2008885
5138 -2442548
5139 -2194540
5140 -1844857
5141 -1773438
5142 -2289072
5143 -2455280
5144 -1859081
5145 -1712698
5146 -2060245
5147 -2381390
5148 -2214550
5149 -1649903
5150 -1876861
5151 -2417551
5152 -2296751
5153 -1908910
5154 -1675656
5155 -2121407
5156 -2486379
5157 -1983103
5158 -1697366
5159 -1964469
5160 -2351785
5161 -2354558
5162 -1755834
5163 -1744891
5164 -2285212
5165 -2332256
5166 -2010008
5167 -1660742
5168 -1945537
5169 -2467521
5170 -2140988
5171 -1744640
5172 -1867046
5173 -2250253
5174 -2415530
5175 -1860353
5176 -1653739
5177 -2166989
5178 -2331658
5179 -2093260
5180 -1708580
5181 -1848972
5182 -2432529
5183 -2250577
5184 -1785614
5185 -1784661
5186 -2116340
5187 -2432325
5188 -1987029
5189 -1604471
5190 -2032399
5191 -2345021
5192 -2227585
5193 -1787062
5194 -1715094
5195 -2321127
5196 -2341038
5197 -1850150
5198 -1716805
5199 -1974497
5200 -2402785
5201 -2147999
5202 -1662431
5203 -1949191
5204 -2287813
5205 -2272433
5206 -1884031
5207 -1655012
5208 -2167731
5209 -2350885
5210 -1941465
5211 -1743012
5212 -1900104
5213 -2366422
5214 -2249785
5215 -1686739
5216 -1829669
5217 -2222372
5218 -2297024
5219 -1945944
5220 -1594690
5221 -2046763
5222 -2396516
5223 -2049956
5224 -1774557
5225 -1831206
5226 -2272506
5227 -2331472
5228 -1751919
5229 -1730830
5230 -2109765
5231 -2292442
5232 -2084731
5233 -1630531
5234 -1923989
5235 -2380645
5236 -2141657
5237 -1811687
5238 -1747099
5239 -2154314
5240 -2377706
5241 -1844913
5242 -1682572
5243 -2035716
5244 -2293154
5245 -2189857
5246 -1680922
5247 -1804725
5248 -2315382
5249 -2194405
5250 -1846592
5251 -1679470
5252 -2023667
5253 -2404547
5254 -1976670
5255 -1680873
5256 -1949718
5257 -2257224
5258 -2264847
5259 -1741550
5260 -1686000
5261 -2233351
5262 -2253025
5263 -1924508
5264 -1674659
5265 -1923257
5266 -2414896
5267 -2103709
5268 -1669530
5269 -1844592
5270 -2176327
5271 -2309633
5272 -1822151
5273 -1584670
5274 -2127360
5275 -2328199
5276 -2051001
5277 -1691033
5278 -1784758
5279 -2356584
5280 -2226324
5281 -1700696
5282 -1721234
5283 -2067612
5284 -2344823
5285 -1969226
5286 -1570223
5287 -2004638
5288 -2320402
5289 -2129769
5290 -1759239
5291 -1673927
5292 -2218322
5293 -2282832
5294 -1790425
5295 -1700217
5296 -1975757
5297 -2344580
5298 -2121521
5299 -1584935
5300 -1865855
5301 -2263530
5302 -2183599
5303 -1800927
5304 -1589678
5305 -2110938
5306 -2377177
5307 -1899940
5308 -1679983
5309 -1882805
5310 -2297638
5311 -2230969
5312 -1633953
5313 -1726503
5314 -2169485
5315 -2226408
5316 -1933458
5317 -1578103
5318 -1952633
5319 -2374456
5320 -2034434
5321 -1712887
5322 -1756463
5323 -2164990
5324 -2296405
5325 -1737989
5326 -1658799
5327 -2089205
5328 -2260712
5329 -2053752
5330 -1611233
5331 -1819021
5332 -2324577
5333 -2109977
5334 -1725403
5335 -1684854
5336 -2061022
5337 -2349337
5338 -1864296
5339 -1611726
5340 -1985853
5341 -2248662
5342 -2164837
5343 -1663958
5344 -1671887
5345 -2229084
5346 -2178518
5347 -1815259
5348 -1659575
5349 -1935756
5350 -2357913
5351 -2003277
5352 -1621350
5353 -1876468
5354 -2162797
5355 -2197963
5356 -1757238
5357 -1604468
5358 -2135294
5359 -2241914
5360 -1919943
5361 -1686513
5362 -1841112
5363 -2318370
5364 -2096081
5365 -1615378
5366 -1770550
5367 -2077741
5368 -2226898
5369 -1851508
5370 -1572756
5371 -2055471
5372 -2272031
5373 -1982271
5374 -1706074
5375 -1740358
5376 -2215671
5377 -2159493
5378 -1677724
5379 -1725146
5380 -2024650
5381 -2243106
5382 -1967299
5383 -1567844
5384 -1933259
5385 -2262444
5386 -2041905
5387 -1708675
5388 -1640796
5389 -2144672
5390 -2270282
5391 -1752798
5392 -1658440
5393 -1961517
5394 -2256122
5395 -2077987
5396 -1545175
5397 -1766936
5398 -2199885
5399 -2105829
5400 -1794533
5401 -1599997
5402 -2014973
5403 -2314748
5404 -1884750
5405 -1656692
5406 -1836645
5407 -2168993
5408 -2167697
5409 -1628978
5410 -1666232
5411 -2126421
5412 -2160480
5413 -1897874
5414 -1602136
5415 -1909720
5416 -2315514
5417 -1944545
5418 -1618648
5419 -1738970
5420 -2105921
5421 -2242589
5422 -1712342
5423 -1602058
5424 -2079210
5425 -2222864
5426 -1986135
5427 -1582392
5428 -1739486
5429 -2263660
5430 -2058686
5431 -1657199
5432 -1658182
5433 -2008346
5434 -2298033
5435 -1860264
5436 -1561249
5437 -1959903
5438 -2191665
5439 -2062784
5440 -1635430
5441 -1621517
5442 -2178397
5443 -2153770
5444 -1746676
5445 -1631768
5446 -1897402
5447 -2296422
5448 -1971257
5449 -1518000
5450 -1811323
5451 -2147725
5452 -2139793
5453 -1721580
5454 -1537958
5455 -2099618
5456 -2243887
5457 -1847030
5458 -1630360
5459 -1783910
5460 -2228419
5461 -2061068
5462 -1561106
5463 -1711463
5464 -2063939
5465 -2182959
5466 -1858381
5467 -1523468
5468 -1955447
5469 -2240126
5470 -1932443
5471 -1639968
5472 -1655161
5473 -2146318
5474 -2194517
5475 -1641161
5476 -1631734
5477 -1995130
5478 -2210681
5479 -1965878
5480 -1506055
5481 -1797040
5482 -2198589
5483 -2000494
5484 -1701587
5485 -1598081
5486 -2027778
5487 -2254974
5488 -1771029
5489 -1620820
5490 -1869117
5491 -2134319
5492 -2046312
5493 -1554583
5494 -1676460
5495 -2141753
5496 -2077763
5497 -1779311
5498 -1589603
5499 -1931726
5500 -2276865
5501 -1856691
5502 -1580507
5503 -1783209
5504 -2079278
5505 -2116222
5506 -1625029
5507 -1596470
5508 -2091418
5509 -2136926
5510 -1863845
5511 -1572696
5512 -1792269
5513 -2240530
5514 -1952405
5515 -1589791
5516 -1705781
5517 -2013204
5518 -2182483
5519 -1743151
5520 -1547772
5521 -1984354
5522 -2124902
5523 -1914130
5524 -1598137
5525 -1676856
5526 -2169702
5527 -2035675
5528 -1647845
5529 -1673420
5530 -1949947
5531 -2204386
5532 -1844794
5533 -1495860
5534 -1867824
5535 -2110840
5536 -1978839
5537 -1638658
5538 -1597972
5539 -2127273
5540 -2136917
5541 -1697408
5542 -1626904
5543 -1861102
5544 -2172715
5545 -1917725
5546 -1483121
5547 -1766955
5548 -2086938
5549 -2045223
5550 -1733911
5551 -1549155
5552 -2019677
5553 -2188241
5554 -1772048
5555 -1583819
5556 -1725565
5557 -2125071
5558 -2038079
5559 -1528156
5560 -1660653
5561 -2052559
5562 -2126961
5563 -1816567
5564 -1488191
5565 -1875485
5566 -2201098
5567 -1857454
5568 -1597737
5569 -1655401
5570 -2069218
5571 -2138527
5572 -1621170
5573 -1590581
5574 -1964768
5575 -2105232
5576 -1902934
5577 -1483895
5578 -1729109
5579 -2172131
5580 -1965454
5581 -1646348
5582 -1593285
5583 -1989466
5584 -2222394
5585 -1713040
5586 -1504737
5587 -1844982
5588 -2100913
5589 -1999703
5590 -1519984
5591 -1608277
5592 -2137490
5593 -2064738
5594 -1719160
5595 -1550855
5596 -1841389
5597 -2217052
5598 -1828794
5599 -1488377
5600 -1735831
5601 -2046396
5602 -2093764
5603 -1633815
5604 -1525095
5605 -2038392
5606 -2093519
5607 -1782210
5608 -1532112
5609 -1706741
5610 -2164215
5611 -1944588
5612 -1538682
5613 -1687376
5614 -1984361
5615 -2133252
5616 -1733868
5617 -1458359
5618 -1904009
5619 -2103002
5620 -1865460
5621 -1551577
5622 -1608134
5623 -2124168
5624 -2064287
5625 -1601357
5626 -1608149
5627 -1889821
5628 -2132574
5629 -1822420
5630 -1433935
5631 -1785791
5632 -2077254
5633 -1948817
5634 -1650802
5635 -1548283
5636 -2010264
5637 -2122027
5638 -1677312
5639 -1559711
5640 -1769312
5641 -2086938
5642 -1951057
5643 -1468441
5644 -1676215
5645 -2058702
5646 -2020745
5647 -1725306
5648 -1488441
5649 -1893282
5650 -2139139
5651 -1748493
5652 -1549655
5653 -1687792
5654 -2042285
5655 -2039321
5656 -1552929
5657 -1615647
5658 -1981259
5659 -2009166
5660 -1779228
5661 -1476680
5662 -1768922
5663 -2136719
5664 -1836658
5665 -1584106
5666 -1646531
5667 -1984391
5668 -2101706
5669 -1613898
5670 -1518326
5671 -1903613
5672 -2018919
5673 -1844971
5674 -1476667
5675 -1657754
5676 -2131162
5677 -1939139
5678 -1618222
5679 -1593229
5680 -1884993
5681 -2128318
5682 -1697050
5683 -1470112
5684 -1807680
5685 -2018926
5686 -1938798
5687 -1558292
5688 -1580155
5689 -2059844
5690 -1982351
5691 -1661715
5692 -1548922
5693 -1775486
5694 -2111027
5695 -1787663
5696 -1466362
5697 -1746301
5698 -2022133
5699 -2008488
5700 -1612905
5701 -1478419
5702 -1970814
5703 -2039904
5704 -1705593
5705 -1512379
5706 -1676190
5707 -2121204
5708 -1938708
5709 -1485195
5710 -1633689
5711 -1948895
5712 -2052740
5713 -1699588
5714 -1409394
5715 -1843557
5716 -2068398
5717 -1798259
5718 -1553516
5719 -1592478
5720 -2052949
5721 -2038205
5722 -1543310
5723 -1544184
5724 -1838979
5725 -2049657
5726 -1802181
5727 -1401818
5728 -1731362
5729 -2088194
5730 -1909893
5731 -1599909
5732 -1500022
5733 -1935870
5734 -2096577
5735 -1614220
5736 -1482091
5737 -1746813
5738 -2042946
5739 -1929090
5740 -1452841
5741 -1617268
5742 -2036751
5743 -1956397
5744 -1657072
5745 -1443478
5746 -1797609
5747 -2109443
5748 -1724830
5749 -1492207
5750 -1677638
5751 -1998380
5752 -2007901
5753 -1512505
5754 -1505688
5755 -1941507
5756 -1982055
5757 -1729964
5758 -1431067
5759 -1687067
5760 -2117935
5761 -1852831
5762 -1519984
5763 -1593470
5764 -1901989
5765 -2066627
5766 -1603204
5767 -1426707
5768 -1827177
5769 -1988665
5770 -1833998
5771 -1497645
5772 -1586852
5773 -2058798
5774 -1913352
5775 -1561768
5776 -1549501
5777 -1794265
5778 -2055495
5779 -1692543
5780 -1420530
5781 -1771093
5782 -1984101
5783 -1895292
5784 -1549376
5785 -1497649
5786 -1975717
5787 -1969181
5788 -1601944
5789 -1497309
5790 -1699451
5791 -2058425
5792 -1833405
5793 -1431966
5794 -1659166
5795 -1942500
5796 -1943948
5797 -1607819
5798 -1416207
5799 -1850856
5800 -2005239
5801 -1692378
5802 -1529446
5803 -1627659
5804 -2017659
5805 -1919432
5806 -1464228
5807 -1575766
5808 -1864020
5809 -1945384
5810 -1690176
5811 -1394759
5812 -1768916
5813 -2040739
5814 -1762576
5815 -1546802
5816 -1567044
5817 -1949499
5818 -1977526
5819 -1496960
5820 -1500333
5821 -1808843
5822 -1967808
5823 -1789191
5824 -1416362
5825 -1669919
5826 -2025485
5827 -1826970
5828 -1564674
5829 -1480543
5830 -1843443
5831 -2032637
5832 -1582740
5833 -1469540
5834 -1743717
5835 -1964529
5836 -1872954
5837 -1441513
5838 -1556454
5839 -1976474
5840 -1868966
5841 -1587045
5842 -1448252
5843 -1753483
5844 -2072461
5845 -1700043
5846 -1447769
5847 -1668244
5848 -1924000
5849 -1930823
5850 -1476045
5851 -1441755
5852 -1911737
5853 -1933179
5854 -1672288
5855 -1452350
5856 -1645763
5857 -2072091
5858 -1799561
5859 -1445513
5860 -1569712
5861 -1844460
5862 -1980675
5863 -1568199
5864 -1382255
5865 -1827320
5866 -1977845
5867 -1761149
5868 -1464669
5869 -1532688
5870 -2004719
5871 -1886264
5872 -1467903
5873 -1485798
5874 -1764430
5875 -2019615
5876 -1709043
5877 -1352857
5878 -1702990
5879 -1967743
5880 -1847620
5881 -1514769
5882 -1409476
5883 -1886874
5884 -1964655
5885 -1573304
5886 -1465781
5887 -1662415
5888 -2006085
5889 -1839255
5890 -1378389
5891 -1578009
5892 -1892817
5893 -1882167
5894 -1587159
5895 -1385268
5896 -1797214
5897 -2014174
5898 -1649150
5899 -1478812
5900 -1599420
5901 -1940816
5902 -1896990
5903 -1401334
5904 -1490853
5905 -1839359
5906 -1909753
5907 -1682846
5908 -1373792
5909 -1690228
5910 -2027777
5911 -1741901
5912 -1478148
5913 -1490084
5914 -1841847
5915 -1965818
5916 -1502280
5917 -1427546
5918 -1761133
5919 -1924059
5920 -1776184
5921 -1401261
5922 -1564948
5923 -1969398
5924 -1786050
5925 -1515621
5926 -1468582
5927 -1758771
5928 -1999129
5929 -1597547
5930 -1416505
5931 -1698275
5932 -1901815
5933 -1828583
5934 -1427603
5935 -1454168
5936 -1907165
5937 -1848546
5938 -1580302
5939 -1449589
5940 -1668378
5941 -2011454
5942 -1701072
5943 -1406838
5944 -1603740
5945 -1823447
5946 -1868217
5947 -1508646
5948 -1399799
5949 -1839225
5950 -1902471
5951 -1643562
5952 -1453822
5953 -1582197
5954 -1966921
5955 -1770839
5956 -1398405
5957 -1525563
5958 -1790211
5959 -1908490
5960 -1588008
5961 -1358921
5962 -1767239
5963 -1929773
5964 -1695726
5965 -1452358
5966 -1469223
5967 -1891347
5968 -1857028
5969 -1454989
5970 -1486682
5971 -1722185
5972 -1937397
5973 -1700806
5974 -1347569
5975 -1637456
5976 -1904837
5977 -1740366
5978 -1483586
5979 -1406250
5980 -1837556
5981 -1925804
5982 -1518370
5983 -1457772
5984 -1672248
5985 -1918316
5986 -1750595
5987 -1325653
5988 -1532452
5989 -1880334
5990 -1800559
5991 -1543401
5992 -1367178
5993 -1750370
5994 -1999396
5995 -1606816
5996 -1399637
5997 -1555159
5998 -1866680
5999 -1857161
6000 -1390585
6001 -1425991
6002 -1821516
6003 -1867952
6004 -1647400
6005 -1367120
6006 -1615802
6007 -1971120
6008 -1674026
6009 -1412253
6010 -1487243
6011 -1788763
6012 -1917978
6013 -1490199
6014 -1393402
6015 -1768861
6016 -1875536
6017 -1697518
6018 -1358487
6019 -1495219
6020 -1936137
6021 -1758150
6022 -1451211
6023 -1439354
6024 -1714707
6025 -1969183
6026 -1593537
6027 -1334562
6028 -1642825
6029 -1843303
6030 -1769649
6031 -1406825
6032 -1385627
6033 -1858114
6034 -1856950
6035 -1537085
6036 -1416170
6037 -1613743
6038 -1945927
6039 -1683793
6040 -1307778
6041 -1537943
6042 -1811247
6043 -1832987
6044 -1493880
6045 -1341113
6046 -1784117
6047 -1900439
6048 -1595392
6049 -1407785
6050 -1508452
6051 -1895518
6052 -1773950
6053 -1356108
6054 -1465408
6055 -1748355
6056 -1881399
6057 -1603875
6058 -1309013
6059 -1656587
6060 -1885646
6061 -1657306
6062 -1412307
6063 -1423108
6064 -1828075
6065 -1860958
6066 -1433664
6067 -1443886
6068 -1690899
6069 -1861935
6070 -1676119
6071 -1305476
6072 -1547508
6073 -1859823
6074 -1703045
6075 -1470380
6076 -1386786
6077 -1748293
6078 -1911034
6079 -1507432
6080 -1390737
6081 -1597038
6082 -1826366
6083 -1750851
6084 -1337328
6085 -1456489
6086 -1824957
6087 -1769385
6088 -1540500
6089 -1369860
6090 -1641672
6091 -1906334
6092 -1575097
6093 -1379310
6094 -1537199
6095 -1771100
6096 -1802473
6097 -1408069
6098 -1406483
6099 -1792918
6100 -1804780
6101 -1582097
6102 -1351787
6103 -1542204
6104 -1902634
6105 -1639414
6106 -1368518
6107 -1482610
6108 -1741036
6109 -1866059
6110 -1481590
6111 -1330389
6112 -1690639
6113 -1806880
6114 -1636748
6115 -1354815
6116 -1427837
6117 -1864634
6118 -1764516
6119 -1428144
6120 -1437297
6121 -1667617
6122 -1894118
6123 -1570236
6124 -1280534
6125 -1590529
6126 -1790018
6127 -1697297
6128 -1401814
6129 -1377056
6130 -1818357
6131 -1823399
6132 -1473948
6133 -1397226
6134 -1577497
6135 -1861234
6136 -1651468
6137 -1288410
6138 -1510719
6139 -1772362
6140 -1765395
6141 -1476820
6142 -1304474
6143 -1711962
6144 -1863073
6145 -1525871
6146 -1364446
6147 -1481301
6148 -1837923
6149 -1755634
6150 -1318549
6151 -1436705
6152 -1745938
6153 -1790153
6154 -1537345
6155 -1261442
6156 -1592457
6157 -1863771
6158 -1595003
6159 -1386639
6160 -1421558
6161 -1780166
6162 -1839065
6163 -1391693
6164 -1355303
6165 -1653554
6166 -1792541
6167 -1623417
6168 -1264528
6169 -1472120
6170 -1853470
6171 -1690289
6172 -1432498
6173 -1368833
6174 -1676625
6175 -1875108
6176 -1472776
6177 -1308210
6178 -1556135
6179 -1766747
6180 -1715428
6181 -1330653
6182 -1400249
6183 -1811511
6184 -1750631
6185 -1482743
6186 -1324961
6187 -1563894
6188 -1874915
6189 -1556242
6190 -1294986
6191 -1487767
6192 -1739969
6193 -1778333
6194 -1399364
6195 -1319787
6196 -1722341
6197 -1781275
6198 -1553657
6199 -1315277
6200 -1445943
6201 -1850460
6202 -1676652
6203 -1346856
6204 -1424942
6205 -1669084
6206 -1818051
6207 -1476802
6208 -1260583
6209 -1608487
6210 -1773538
6211 -1610947
6212 -1361464
6213 -1391424
6214 -1803307
6215 -1731582
6216 -1372045
6217 -1388842
6218 -1598481
6219 -1792627
6220 -1556292
6221 -1256615
6222 -1542977
6223 -1776073
6224 -1663846
6225 -1416045
6226 -1323955
6227 -1714235
6228 -1784194
6229 -1427081
6230 -1345150
6231 -1522271
6232 -1781684
6233 -1657380
6234 -1278170
6235 -1461182
6236 -1751622
6237 -1702307
6238 -1457516
6239 -1279703
6240 -1606574
6241 -1796546
6242 -1478237
6243 -1339024
6244 -1472279
6245 -1755421
6246 -1734489
6247 -1325270
6248 -1390978
6249 -1687914
6250 -1708570
6251 -1511665
6252 -1262214
6253 -1509923
6254 -1810938
6255 -1561590
6256 -1366547
6257 -1411659
6258 -1691123
6259 -1780912
6260 -1373866
6261 -1314929
6262 -1620747
6263 -1724016
6264 -1575151
6265 -1277444
6266 -1432582
6267 -1809685
6268 -1636631
6269 -1370872
6270 -1343477
6271 -1607923
6272 -1813634
6273 -1442050
6274 -1260289
6275 -1555238
6276 -1738220
6277 -1668702
6278 -1316771
6279 -1337631
6280 -1744172
6281 -1689545
6282 -1412209
6283 -1303958
6284 -1505978
6285 -1818841
6286 -1562239
6287 -1268774
6288 -1470607
6289 -1702069
6290 -1720981
6291 -1373380
6292 -1246872
6293 -1653021
6294 -1730466
6295 -1468757
6296 -1306998
6297 -1440928
6298 -1809383
6299 -1655750
6300 -1280819
6301 -1399286
6302 -1640889
6303 -1726411
6304 -1432319
6305 -1209189
6306 -1573635
6307 -1762633
6308 -1552296
6309 -1333684
6310 -1352417
6311 -1749196
6312 -1726690
6313 -1322018
6314 -1318225
6315 -1559051
6316 -1747993
6317 -1542052
6318 -1210356
6319 -1473295
6320 -1761323
6321 -1624188
6322 -1368502
6323 -1271486
6324 -1646910
6325 -1767122
6326 -1392444
6327 -1287296
6328 -1495286
6329 -1737998
6330 -1643652
6331 -1244070
6332 -1382633
6333 -1708427
6334 -1654335
6335 -1418559
6336 -1241598
6337 -1534414
6338 -1789710
6339 -1484848
6340 -1301413
6341 -1425895
6342 -1688583
6343 -1705159
6344 -1298724
6345 -1287873
6346 -1628842
6347 -1674649
6348 -1492332
6349 -1250866
6350 -1449838
6351 -1789187
6352 -1565799
6353 -1308676
6354 -1361636
6355 -1610847
6356 -1735406
6357 -1355188
6358 -1239404
6359 -1576496
6360 -1698873
6361 -1569534
6362 -1286959
6363 -1364305
6364 -1740535
6365 -1622697
6366 -1330410
6367 -1300688
6368 -1517524
6369 -1748408
6370 -1464211
6371 -1237842
6372 -1503882
6373 -1682360
6374 -1624770
6375 -1322130
6376 -1275673
6377 -1662778
6378 -1657813
6379 -1373171
6380 -1296932
6381 -1468188
6382 -1747967
6383 -1540208
6384 -1241093
6385 -1435359
6386 -1648751
6387 -1632638
6388 -1356279
6389 -1222728
6390 -1598985
6391 -1703415
6392 -1432645
6393 -1297779
6394 -1403439
6395 -1717703
6396 -1618416
6397 -1244218
6398 -1340788
6399 -1591975
6400 -1662635
6401 -1443293
6402 -1215143
6403 -1515846
6404 -1720811
6405 -1499076
6406 -1306931
6407 -1321249
6408 -1648636
6409 -1664499
6410 -1286452
6411 -1294544
6412 -1553856
6413 -1677487
6414 -1517993
6415 -1209943
6416 -1437956
6417 -1717728
6418 -1535844
6419 -1311555
6420 -1259714
6421 -1578743
6422 -1728720
6423 -1358114
6424 -1257412
6425 -1484928
6426 -1679978
6427 -1592216
6428 -1221267
6429 -1311929
6430 -1665260
6431 -1593565
6432 -1366697
6433 -1226560
6434 -1487509
6435 -1767468
6436 -1464304
6437 -1239146
6438 -1406365
6439 -1635546
6440 -1643451
6441 -1266088
6442 -1229880
6443 -1609311
6444 -1653317
6445 -1428993
6446 -1231947
6447 -1407536
6448 -1748466
6449 -1533555
6450 -1233553
6451 -1322178
6452 -1559751
6453 -1696429
6454 -1360144
6455 -1189488
6456 -1533055
6457 -1673220
6458 -1512194
6459 -1253560
6460 -1300989
6461 -1689466
6462 -1588169
6463 -1267212
6464 -1283808
6465 -1503374
6466 -1712419
6467 -1449285
6468 -1174218
6469 -1458212
6470 -1652915
6471 -1549625
6472 -1270079
6473 -1217738
6474 -1616100
6475 -1661993
6476 -1334666
6477 -1260351
6478 -1437316
6479 -1711757
6480 -1539595
6481 -1172760
6482 -1341848
6483 -1603629
6484 -1599759
6485 -1351886
6486 -1181740
6487 -1524420
6488 -1690179
6489 -1421132
6490 -1264791
6491 -1345186
6492 -1628016
6493 -1598171
6494 -1225959
6495 -1283135
6496 -1559283
6497 -1620749
6498 -1437705
6499 -1185275
6500 -1434647
6501 -1691140
6502 -1467981
6503 -1260640
6504 -1282537
6505 -1569368
6506 -1641598
6507 -1278534
6508 -1242704
6509 -1509549
6510 -1635234
6511 -1502236
6512 -1198687
6513 -1339704
6514 -1650592
6515 -1522184
6516 -1299534
6517 -1242657
6518 -1497590
6519 -1687795
6520 -1368216
6521 -1213733
6522 -1433887
6523 -1600562
6524 -1537640
6525 -1220934
6526 -1261820
6527 -1620799
6528 -1565418
6529 -1339469
6530 -1242337
6531 -1444176
6532 -1693122
6533 -1420836
6534 -1190808
6535 -1358070
6536 -1563298
6537 -1581298
6538 -1269439
6539 -1205887
6540 -1571359
6541 -1619138
6542 -1403679
6543 -1225996
6544 -1351434
6545 -1660405
6546 -1489005
6547 -1194029
6548 -1312021
6549 -1527123
6550 -1615881
6551 -1353135
6552 -1179228
6553 -1495028
6554 -1623579
6555 -1436353
6556 -1228988
6557 -1261452
6558 -1618595
6559 -1567825
6560 -1231502
6561 -1259544
6562 -1477848
6563 -1653638
6564 -1422113
6565 -1134374
6566 -1385395
6567 -1617977
6568 -1489287
6569 -1257116
6570 -1206509
6571 -1554273
6572 -1635702
6573 -1306636
6574 -1235195
6575 -1401526
6576 -1620528
6577 -1503591
6578 -1151538
6579 -1302589
6580 -1588747
6581 -1546172
6582 -1316477
6583 -1173994
6584 -1479381
6585 -1663167
6586 -1352855
6587 -1185939
6588 -1327491
6589 -1593968
6590 -1570221
6591 -1179708
6592 -1237454
6593 -1559421
6594 -1598715
6595 -1390535
6596 -1142440
6597 -1360284
6598 -1660148
6599 -1438863
6600 -1196048
6601 -1242055
6602 -1517981
6603 -1638696
6604 -1278531
6605 -1182915
6606 -1467803
6607 -1588208
6608 -1451659
6609 -1160012
6610 -1266067
6611 -1622591
6612 -1501983
6613 -1255500
6614 -1237019
6615 -1459027
6616 -1652806
6617 -1355630
6618 -1145121
6619 -1382967
6620 -1560922
6621 -1499500
6622 -1201479
6623 -1193114
6624 -1577786
6625 -1571056
6626 -1310329
6627 -1202686
6628 -1370343
6629 -1639406
6630 -1418760
6631 -1137088
6632 -1304732
6633 -1521180
6634 -1546862
6635 -1282643
6636 -1162864
6637 -1502318
6638 -1580790
6639 -1355560
6640 -1202908
6641 -1282002
6642 -1584537
6643 -1493693
6644 -1181533
6645 -1262683
6646 -1491927
6647 -1576096
6648 -1349665
6649 -1119773
6650 -1403000
6651 -1583720
6652 -1400599
6653 -1204501
6654 -1229998
6655 -1549752
6656 -1564095
6657 -1227381
6658 -1230425
6659 -1422489
6660 -1563341
6661 -1406363
6662 -1125664
6663 -1320109
6664 -1560768
6665 -1447988
6666 -1259071
6667 -1195219
6668 -1481998
6669 -1598105
6670 -1276626
6671 -1185138
6672 -1362421
6673 -1547413
6674 -1460766
6675 -1134751
6676 -1257966
6677 -1563160
6678 -1502571
6679 -1297991
6680 -1156345
6681 -1395920
6682 -1615217
6683 -1332013
6684 -1155918
6685 -1292868
6686 -1522087
6687 -1537139
6688 -1195500
6689 -1189038
6690 -1507112
6691 -1528801
6692 -1343693
6693 -1143268
6694 -1312804
6695 -1595232
6696 -1393332
6697 -1171952
6698 -1267185
6699 -1482887
6700 -1561546
6701 -1246882
6702 -1143669
6703 -1427469
6704 -1528269
6705 -1388636
6706 -1158343
6707 -1243791
6708 -1587441
6709 -1487048
6710 -1199478
6711 -1204894
6712 -1416437
6713 -1592144
6714 -1304758
6715 -1087758
6716 -1351791
6717 -1540848
6718 -1446110
6719 -1203142
6720 -1177409
6721 -1533926
6722 -1534627
6723 -1244300
6724 -1171230
6725 -1321639
6726 -1571582
6727 -1399918
6728 -1101520
6729 -1272054
6730 -1508749
6731 -1508060
6732 -1251834
6733 -1107543
6734 -1435785
6735 -1569806
6736 -1297228
6737 -1149207
6738 -1259575
6739 -1560642
6740 -1488906
6741 -1142570
6742 -1215311
6743 -1463222
6744 -1522730
6745 -1309469
6746 -1079737
6747 -1343256
6748 -1566775
6749 -1368400
6750 -1180880
6751 -1195951
6752 -1502184
6753 -1559406
6754 -1192895
6755 -1144616
6756 -1387473
6757 -1516630
6758 -1377711
6759 -1090030
6760 -1258548
6761 -1561210
6762 -1439955
6763 -1217423
6764 -1151585
6765 -1412909
6766 -1576726
6767 -1250801
6768 -1113312
6769 -1311519
6770 -1499990
6771 -1461736
6772 -1139441
6773 -1183045
6774 -1511496
6775 -1474284
6776 -1262047
6777 -1128979
6778 -1323943
6779 -1566567
6780 -1327297
6781 -1123017
6782 -1270683
6783 -1461012
6784 -1491313
6785 -1196902
6786 -1140440
6787 -1439793
6788 -1482286
6789 -1302867
6790 -1128630
6791 -1245905
6792 -1556632
6793 -1410112
6794 -1151193
6795 -1218767
6796 -1412122
6797 -1516866
6798 -1235487
6799 -1078495
6800 -1374122
6801 -1499050
6802 -1358622
6803 -1155647
6804 -1199325
6805 -1516656
6806 -1457186
6807 -1173348
6808 -1171082
6809 -1342459
6810 -1508620
6811 -1315345
6812 -1081275
6813 -1306598
6814 -1491718
6815 -1409246
6816 -1197571
6817 -1136578
6818 -1451888
6819 -1499354
6820 -1207563
6821 -1139949
6822 -1298585
6823 -1512112
6824 -1390115
6825 -1083885
6826 -1248284
6827 -1477346
6828 -1435826
6829 -1220296
6830 -1085494
6831 -1376031
6832 -1520338
6833 -1263997
6834 -1129656
6835 -1242768
6836 -1498876
6837 -1453853
6838 -1114507
6839 -1165843
6840 -1419837
6841 -1456672
6842 -1274978
6843 -1068669
6844 -1301350
6845 -1543447
6846 -1335108
6847 -1148221
6848 -1186010
6849 -1428678
6850 -1498900
6851 -1157576
6852 -1108817
6853 -1364429
6854 -1471696
6855 -1349467
6856 -1085112
6857 -1222986
6858 -1525264
6859 -1392957
6860 -1165553
6861 -1123320
6862 -1360737
6863 -1524318
6864 -1219598
6865 -1087112
6866 -1319272
6867 -1473724
6868 -1406766
6869 -1119807
6870 -1144768
6871 -1465893
6872 -1425154
6873 -1194968
6874 -1097984
6875 -1284745
6876 -1541762
6877 -1321318
6878 -1079852
6879 -1237245
6880 -1437635
6881 -1450056
6882 -1157276
6883 -1057095
6884 -1395044
6885 -1477444
6886 -1262523
6887 -1106698
6888 -1220223
6889 -1526769
6890 -1396211
6891 -1100972
6892 -1162920
6893 -1368540
6894 -1468110
6895 -1229934
6896 -1037514
6897 -1318833
6898 -1483413
6899 -1334733
6900 -1136317
6901 -1138222
6902 -1457906
6903 -1446571
6904 -1128374
6905 -1112024
6906 -1318516
6907 -1486042
6908 -1317058
6909 -1041450
6910 -1246714
6911 -1476683
6912 -1369806
6913 -1159979
6914 -1082727
6915 -1377523
6916 -1481837
6917 -1188016
6918 -1101621
6919 -1266690
6920 -1466846
6921 -1391239
6922 -1071485
6923 -1160167
6924 -1421355
6925 -1393713
6926 -1203777
6927 -1057549
6928 -1297545
6929 -1507607
6930 -1262505
6931 -1115998
6932 -1214142
6933 -1414695
6934 -1426288
6935 -1101108
6936 -1104932
6937 -1366519
6938 -1414705
6939 -1266919
6940 -1072455
6941 -1240186
6942 -1498618
6943 -1318017
6944 -1117028
6945 -1152754
6946 -1357425
6947 -1447406
6948 -1154232
6949 -1076068
6950 -1333420
6951 -1425145
6952 -1316357
6953 -1093437
6954 -1167866
6955 -1470595
6956 -1351241
6957 -1129457
6958 -1115112
6959 -1295147
6960 -1475771
6961 -1235593
6962 -1054486
6963 -1269425
6964 -1420839
6965 -1356822
6966 -1104315
6967 -1086388
6968 -1412304
6969 -1410844
6970 -1172120
6971 -1103846
6972 -1257444
6973 -1486010
6974 -1302543
6975 -1046718
6976 -1196840
6977 -1385274
6978 -1373374
6979 -1141813
6980 -1045799
6981 -1356510
6982 -1445465
6983 -1222575
6984 -1104816
6985 -1182263
6986 -1450263
6987 -1355605
6988 -1046816
6989 -1129716
6990 -1342895
6991 -1415496
6992 -1214889
6993 -1013832
6994 -1291903
6995 -1469344
6996 -1277401
6997 -1097825
6998 -1109954
6999 -1395833
7000 -1416001
7001 -1088560
7002 -1084856
7003 -1303423
7004 -1439467
7005 -1290701
7006 -1021130
7007 -1200160
7008 -1440010
7009 -1319036
7010 -1124621
7011 -1058987
7012 -1326991
7013 -1460690
7014 -1165903
7015 -1066080
7016 -1246665
7017 -1415833
7018 -1347363
7019 -1031781
7020 -1113021
7021 -1400072
7022 -1358763
7023 -1169051
7024 -1049125
7025 -1260077
7026 -1482035
7027 -1228719
7028 -1054445
7029 -1179420
7030 -1368882
7031 -1387780
7032 -1077171
7033 -1044624
7034 -1360926
7035 -1404315
7036 -1234534
7037 -1048497
7038 -1178204
7039 -1461597
7040 -1290024
7041 -1050580
7042 -1114877
7043 -1316194
7044 -1434765
7045 -1160558
7046 -1021002
7047 -1292029
7048 -1409462
7049 -1289771
7050 -1059603
7051 -1085320
7052 -1409792
7053 -1350775
7054 -1088230
7055 -1082028
7056 -1257675
7057 -1459202
7058 -1234541
7059 -1005122
7060 -1214243
7061 -1378949
7062 -1313796
7063 -1091681
7064 -1040308
7065 -1357884
7066 -1398911
7067 -1149134
7068 -1082655
7069 -1201342
7070 -1426665
7071 -1288602
7072 -1004771
7073 -1139878
7074 -1349459
7075 -1341694
7076 -1143815
7077 -1011106
7078 -1292106
7079 -1435768
7080 -1198257
7081 -1062962
7082 -1129209
7083 -1384176
7084 -1347754
7085 -1038826
7086 -1085702
7087 -1312190
7088 -1371347
7089 -1217082
7090 -1004344
7091 -1203518
7092 -1410384
7093 -1235708
7094 -1083107
7095 -1088175
7096 -1320391
7097 -1391176
7098 -1102559
7099 -1065773
7100 -1273999
7101 -1363809
7102 -1256199
7103 -1013820
7104 -1135278
7105 -1387485
7106 -1276007
7107 -1100657
7108 -1068875
7109 -1282251
7110 -1425592
7111 -1151481
7112 -1032118
7113 -1211260
7114 -1346574
7115 -1294580
7116 -1029960
7117 -1070648
7118 -1366415
7119 -1328284
7120 -1149657
7121 -1048113
7122 -1215182
7123 -1421079
7124 -1201664
7125 -1003481
7126 -1155515
7127 -1321759
7128 -1342810
7129 -1080716
7130 -1027472
7131 -1329207
7132 -1367721
7133 -1181418
7134 -1034357
7135 -1133833
7136 -1407157
7137 -1268117
7138 -1018476
7139 -1097252
7140 -1290541
7141 -1388899
7142 -1147951
7143  -976498
7144 -1252855
7145 -1381067
7146 -1223211
7147 -1033769
7148 -1067518
7149 -1371774
7150 -1335008
7151 -1054776
7152 -1068271
7153 -1241909
7154 -1388795
7155 -1199807
7156  -956731
7157 -1170933
7158 -1365598
7159 -1276157
7160 -1086214
7161 -1019141
7162 -1321803
7163 -1392038
7164 -1108847
7165 -1023112
7166 -1163619
7167 -1372067
7168 -1280473
7169  -971897
7170 -1092923
7171 -1340156
7172 -1325452
7173 -1135463
7174  -990520
7175 -1236936
7176 -1406508
7177 -1163302
7178 -1025947
7179 -1099611
7180 -1321279
7181 -1334159
7182 -1023888
7183 -1053512
7184 -1288346
7185 -1333232
7186 -1179159
7187  -975491
7188 -1153297
7189 -1388680
7190 -1211320
7191 -1032155
7192 -1068538
7193 -1284408
7194 -1381508
7195 -1084800
7196 -1000884
7197 -1227344
7198 -1331570
7199 -1231660
7200  -984358
7201 -1064524
7202 -1368995
7203 -1285121
7204 -1080502
7205 -1036918
7206 -1209726
7207 -1388736
7208 -1141371
7209  -973750
7210 -1156968
7211 -1306826
7212 -1282862
7213 -1042489
7214 -1018729
7215 -1324560
7216 -1313317
7217 -1109846
7218 -1023618
7219 -1140408
7220 -1373986
7221 -1209783
7222  -976174
7223 -1112637
7224 -1289647
7225 -1320105
7226 -1096371
7227  -983009
7228 -1257356
7229 -1330301
7230 -1139673
7231 -1015174
7232 -1085148
7233 -1348390
7234 -1258696
7235 -1008539
7236 -1081906
7237 -1252420
7238 -1331450
7239 -1137630
7240  -954212
7241 -1185730
7242 -1331274
7243 -1186003
7244 -1034685
7245 -1041499
7246 -1313305
7247 -1326858
7248 -1042063
7249 -1041035
7250 -1190277
7251 -1322297
7252 -1188465
7253  -945267
7254 -1122507
7255 -1326181
7256 -1236906
7257 -1071227
7258 -1009391
7259 -1255637
7260 -1344848
7261 -1076090
7262 -1010154
7263 -1147204
7264 -1295894
7265 -1243155
7266  -974307
7267 -1070627
7268 -1307990
7269 -1268984
7270 -1097202
7271  -978997
7272 -1183775
7273 -1354865
7274 -1123745
7275  -989380
7276 -1105373
7277 -1293230
7278 -1299955
7279 -1007731
7280 -1002705
7281 -1265013
7282 -1289053
7283 -1134349
7284  -955279
7285 -1103559
7286 -1367695
7287 -1204516
7288 -1013544
7289 -1054145
7290 -1254100
7291 -1343132
7292 -1060203
7293  -944757
7294 -1189473
7295 -1290720
7296 -1184285
7297  -974337
7298 -1042366
7299 -1344571
7300 -1268196
7301 -1028572
7302 -1015288
7303 -1184556
7304 -1343205
7305 -1122663
7306  -931084
7307 -1143308
7308 -1295652
7309 -1244772
7310 -1021250
7311  -979979
7312 -1290161
7313 -1301439
7314 -1060957
7315  -977720
7316 -1106922
7317 -1337443
7318 -1202232
7319  -945517
7320 -1081455
7321 -1276985
7322 -1283019
7323 -1064301
7324  -928297
7325 -1202900
7326 -1313214
7327 -1109783
7328  -989765
7329 -1054229
7330 -1311853
7331 -1269178
7332  -973423
7333 -1026149
7334 -1219071
7335 -1285410
7336 -1119027
7337  -912347
7338 -1133047
7339 -1318076
7340 -1171083
7341 -1025903
7342 -1016439
7343 -1257318
7344 -1307795
7345 -1008965
7346  -976232
7347 -1150535
7348 -1277472
7349 -1185446
7350  -944631
7351 -1068039
7352 -1306123
7353 -1217460
7354 -1041324
7355  -978682
7356 -1185666
7357 -1323890
7358 -1069823
7359  -957272
7360 -1109918
7361 -1261873
7362 -1238511
7363  -969189
7364 -1013683
7365 -1270533
7366 -1242584
7367 -1073674
7368  -958237
7369 -1116491
7370 -1324183
7371 -1131359
7372  -974703
7373 -1068617
7374 -1230581
7375 -1271889
7376 -1011338
7377  -956826
7378 -1202729
7379 -1249578
7380 -1120987
7381  -962343
7382 -1062528
7383 -1320379
7384 -1193750
7385  -975236
7386 -1038976
7387 -1190182
7388 -1275860
7389 -1044282
7390  -923513
7391 -1168255
7392 -1267534
7393 -1156119
7394  -986709
7395 -1010308
7396 -1288408
7397 -1229144
7398  -996216
7399  -990594
7400 -1135395
7401 -1293461
7402 -1118582
7403  -914124
7404 -1108820
7405 -1268077
7406 -1197202
7407 -1012220
7408  -948335
7409 -1217075
7410 -1262223
7411 -1026389
7412  -967595
7413 -1090746
7414 -1283143
7415 -1182510
7416  -929273
7417 -1057907
7418 -1235250
7419 -1218244
7420 -1045562
7421  -923329
7422 -1165269
7423 -1293053
7424 -1071818
7425  -974900
7426 -1050105
7427 -1263426
7428 -1233903
7429  -942826
7430  -993392
7431 -1195980
7432 -1232156
7433 -1090952
7434  -906731
7435 -1101273
7436 -1312074
7437 -1136189
7438  -974228
7439  -987676
7440 -1204953
7441 -1276684
7442  -982114
7443  -930347
7444 -1145580
7445 -1256884
7446 -1158057
7447  -914794
7448 -1026517
7449 -1292515
7450 -1179335
7451  -987182
7452  -947963
7453 -1136852
7454 -1303433
7455 -1055465
7456  -926062
7457 -1099563
7458 -1238680
7459 -1211197
7460  -949510
7461  -953190
7462 -1224970
7463 -1217661
7464 -1035750
7465  -930868
7466 -1076356
7467 -1310494
7468 -1132975
7469  -916329
7470 -1040139
7471 -1201813
7472 -1236685
7473  -987952
7474  -901184
7475 -1180457
7476 -1240202
7477 -1087962
7478  -951565
7479 -1019426
7480 -1282721
7481 -1179945
7482  -937748
7483  -988260
7484 -1147985
7485 -1246703
7486 -1061635
7487  -889584
7488 -1122232
7489 -1254229
7490 -1140398
7491  -970161
7492  -957360
7493 -1213831
7494 -1219275
7495  -972390
7496  -960929
7497 -1102598
7498 -1253321
7499 -1129629
7500  -897515
7501 -1057839
7502 -1222618
7503 -1158953
7504 -1000904
7505  -927746
7506 -1154216
7507 -1250134
7508 -1017578
7509  -952195
7510 -1065624
7511 -1230871
7512 -1174643
7513  -909268
7514  -998248
7515 -1193263
7516 -1171840
7517 -1031087
7518  -913427
7519 -1110088
7520 -1270398
7521 -1070129
7522  -954318
7523 -1019269
7524 -1198483
7525 -1213970
7526  -934045
7527  -937731
7528 -1159953
7529 -1197084
7530 -1087876
7531  -906584
7532 -1045121
7533 -1269489
7534 -1111368
7535  -949143
7536  -972974
7537 -1143569
7538 -1231995
7539  -983245
7540  -921072
7541 -1133522
7542 -1200529
7543 -1121759
7544  -919852
7545  -987042
7546 -1230545
7547 -1145294
7548  -970676
7549  -951020
7550 -1108693
7551 -1261535
7552 -1045907
7553  -893297
7554 -1076758
7555 -1202797
7556 -1152974
7557  -929565
7558  -918683
7559 -1202994
7560 -1190646
7561  -998253
7562  -938768
7563 -1061733
7564 -1261195
7565 -1103963
7566  -887280
7567 -1012518
7568 -1165616
7569 -1180703
7570  -982939
7571  -886150
7572 -1146988
7573 -1227079
7574 -1057773
7575  -931930
7576  -993933
7577 -1223908
7578 -1158615
7579  -892299
7580  -954919
7581 -1132746
7582 -1209765
7583 -1052063
7584  -873124
7585 -1085458
7586 -1233131
7587 -1080787
7588  -935549
7589  -930170
7590 -1184805
7591 -1209272
7592  -940024
7593  -923771
7594 -1099073
7595 -1211672
7596 -1104377
7597  -862672
7598 -1013027
7599 -1215566
7600 -1131482
7601  -956977
7602  -902960
7603 -1125555
7604 -1252741
7605  -997515
7606  -904383
7607 -1035101
7608 -1198640
7609 -1154350
7610  -884934
7611  -935326
7612 -1176884
7613 -1173505
7614 -1014931
7615  -885285
7616 -1066134
7617 -1256252
7618 -1051363
7619  -900075
7620  -985856
7621 -1154755
7622 -1191660
7623  -933806
7624  -894625
7625 -1145755
7626 -1189711
7627 -1057063
7628  -892791
7629  -986949
7630 -1227418
7631 -1100267
7632  -917162
7633  -942772
7634 -1115324
7635 -1223922
7636 -1003493
7637  -874535
7638 -1091169
7639 -1177490
7640 -1093371
7641  -898977
7642  -921914
7643 -1200117
7644 -1149324
7645  -946470
7646  -934011
7647 -1073580
7648 -1231301
7649 -1048453
7650  -860235
7651 -1028615
7652 -1158905
7653 -1119048
7654  -943853
7655  -891328
7656 -1148391
7657 -1180617
7658 -1002256
7659  -928301
7660 -1013128
7661 -1199144
7662 -1095944
7663  -870128
7664  -975796
7665 -1140369
7666 -1143788
7667  -988994
7668  -872995
7669 -1098349
7670 -1201080
7671 -1015682
7672  -909428
7673  -953501
7674 -1161792
7675 -1142748
7676  -891285
7677  -939227
7678 -1120223
7679 -1165065
7680 -1031838
7681  -862812
7682 -1033040
7683 -1193892
7684 -1053350
7685  -913825
7686  -922305
7687 -1129813
7688 -1188030
7689  -931809
7690  -904353
7691 -1066217
7692 -1165330
7693 -1075492
7694  -854323
7695  -962694
7696 -1176831
7697 -1093739
7698  -945369
7699  -903249
7700 -1089505
7701 -1218258
7702  -973595
7703  -871586
7704 -1022137
7705 -1146479
7706 -1108492
7707  -875801
7708  -914341
7709 -1166583
7710 -1136322
7711  -975010
7712  -887751
7713 -1035240
7714 -1212974
7715 -1023931
7716  -863558
7717  -969111
7718 -1127516
7719 -1155807
7720  -923345
7721  -863213
7722 -1117936
7723 -1163338
7724 -1013926
7725  -867170
7726  -951489
7727 -1203955
7728 -1092383
7729  -880038
7730  -939500
7731 -1097093
7732 -1188022
7733  -980110
7734  -838697
7735 -1052616
7736 -1155752
7737 -1048002
7738  -886548
7739  -903272
7740 -1165789
7741 -1143327
7742  -918126
7743  -905188
7744 -1040610
7745 -1182781
7746 -1035993
7747  -821594
7748  -992324
7749 -1146057
7750 -1094524
7751  -925719
7752  -864391
7753 -1119433
7754 -1178707
7755  -942643
7756  -879195
7757  -977795
7758 -1162235
7759 -1088774
7760  -837004
7761  -937519
7762 -1136766
7763 -1129923
7764  -972650
7765  -838667
7766 -1040492
7767 -1186084
7768 -1001629
7769  -876778
7770  -929157
7771 -1126394
7772 -1147316
7773  -884342
7774  -895656
7775 -1084120
7776 -1129235
7777 -1009623
7778  -830424
7779  -972248
7780 -1182614
7781 -1043225
7782  -907231
7783  -905047
7784 -1092078
7785 -1178270
7786  -927592
7787  -862067
7788 -1029183
7789 -1123372
7790 -1049876
7791  -847211
7792  -926639
7793 -1157292
7794 -1087724
7795  -924107
7796  -891647
7797 -1030869
7798 -1170490
7799  -965092
7800  -843286
7801  -988826
7802 -1111432
7803 -1088537
7804  -896389
7805  -877007
7806 -1114697
7807 -1112916
7808  -955107
7809  -865259
7810  -972326
7811 -1163767
7812 -1028972
7813  -840608
7814  -956473
7815 -1092707
7816 -1121959
7817  -934281
7818  -836592
7819 -1070803
7820 -1114107
7821  -974656
7822  -874644
7823  -928436
7824 -1144564
7825 -1077887
7826  -869035
7827  -922354
7828 -1059181
7829 -1130633
7830  -963503
7831  -812648
7832 -1015905
7833 -1136713
7834 -1018176
7835  -887842
7836  -891080
7837 -1121942
7838 -1124269
7839  -884497
7840  -879951
7841 -1016106
7842 -1132078
7843 -1013732
7844  -810536
7845  -957931
7846 -1133625
7847 -1067504
7848  -913585
7849  -852149
7850 -1070173
7851 -1145739
7852  -915528
7853  -844624
7854  -969197
7855 -1123628
7856 -1071024
7857  -831908
7858  -913369
7859 -1116221
7860 -1091311
7861  -942268
7862  -827328
7863 -1002383
7864 -1159484
7865  -967598
7866  -856365
7867  -934402
7868 -1098078
7869 -1118590
7870  -868961
7871  -854536
7872 -1067870
7873 -1095709
7874  -974381
7875  -811991
7876  -946286
7877 -1165744
7878 -1029473
7879  -865931
7880  -894161
7881 -1056492
7882 -1134689
7883  -902244
7884  -816208
7885 -1010954
7886 -1105022
7887 -1024091
7888  -842417
7889  -884644
7890 -1136096
7891 -1073394
7892  -888837
7893  -850593
7894  -993276
7895 -1139851
7896  -971106
7897  -804388
7898  -968331
7899 -1104726
7900 -1072652
7901  -876727
7902  -838530
7903 -1085244
7904 -1101040
7905  -914999
7906  -848957
7907  -941259
7908 -1136022
7909 -1023644
7910  -820702
7911  -929966
7912 -1073109
7913 -1096140
7914  -911559
7915  -793925
7916 -1022654
7917 -1116545
7918  -959991
7919  -845584
7920  -905664
7921 -1120341
7922 -1080223
7923  -841964
7924  -871691
7925 -1026787
7926 -1094234
7927  -956801
7928  -789745
7929  -966212
7930 -1121362
7931 -1004591
7932  -875173
7933  -858623
7934 -1063688
7935 -1108617
7936  -875926
7937  -837217
7938  -974817
7939 -1089313
7940 -1009239
7941  -812416
7942  -918513
7943 -1101524
7944 -1033883
7945  -896999
7946  -833157
7947 -1003302
7948 -1115879
7949  -913956
7950  -836435
7951  -954581
7952 -1078920
7953 -1049260
7954  -838033
7955  -863441
7956 -1073904
7957 -1047749
7958  -921378
7959  -813226
7960  -956748
7961 -1124331
7962  -970125
7963  -840578
7964  -927932
7965 -1049314
7966 -1071594
7967  -859060
7968  -822038
7969 -1023563
7970 -1063464
7971  -948863
7972  -823238
7973  -913672
7974 -1129835
7975 -1013311
7976  -840798
7977  -879881
7978 -1008729
7979 -1091430
7980  -903270
7981  -791007
7982  -994317
7983 -1078688
7984  -993132
7985  -840098
7986  -867214
7987 -1092710
7988 -1039133
7989  -851042
7990  -850641
7991  -972295
7992 -1099395
7993  -948101
7994  -796551
7995  -944297
7996 -1082202
7997 -1025990
7998  -850978
7999  -807415
8000 -1054305
8001 -1078204
8002  -884622
8003  -828822
8004  -934383
8005 -1100593
8006 -1015161
8007  -787695
8008  -892412
8009 -1049360
8010 -1045790
8011  -885444
8012  -782379
8013  -993076
8014 -1108150
8015  -931354
8016  -835767
8017  -883831
8018 -1078725
8019 -1057743
8020  -812282
8021  -840728
8022 -1013211
8023 -1064233
8024  -949282
8025  -781248
8026  -939681
8027 -1109284
8028  -980183
8029  -834048
8030  -845194
8031 -1023682
8032 -1087321
8033  -849085
8034  -807240
8035  -977524
8036 -1077657
8037  -999477
8038  -788475
8039  -870533
8040 -1087667
8041 -1005642
8042  -862567
8043  -811703
8044  -975005
8045 -1106381
8046  -912948
8047  -799498
8048  -934102
8049 -1051377
8050 -1035688
8051  -811639
8052  -812610
8053 -1040154
8054 -1035854
8055  -899706
8056  -807643
8057  -922493
8058 -1113762
8059  -968062
8060  -805157
8061  -879292
8062 -1015807
8063 -1050151
8064  -860561
8065  -786472
8066 -1008601
8067 -1056418
8068  -942469
8069  -813984
8070  -875861
8071 -1078356
8072 -1003890
8073  -812114
8074  -851784
8075  -983272
8076 -1068387
8077  -905159
8078  -776289
8079  -958189
8080 -1062030
8081  -970613
8082  -827048
8083  -818042
8084 -1041757
8085 -1034487
8086  -841617
8087  -823822
8088  -955672
8089 -1076790
8090  -965260
8091  -766929
8092  -902914
8093 -1042645
8094  -989456
8095  -843969
8096  -789243
8097  -988144
8098 -1067471
8099  -875468
8100  -827172
8101  -905121
8102 -1051876
8103  -993486
8104  -785001
8105  -850905
8106 -1023615
8107 -1001585
8108  -888153
8109  -782048
8110  -963250
8111 -1074739
8112  -912622
8113  -796472
8114  -881809
8115 -1006000
8116 -1036912
8117  -794116
8118  -833171
8119  -967167
8120 -1079309
8121  -815229
$$ Imaginary data points
##PAGE= N=2
##DATA TABLE= (X++(I..I)), XYDATA
0  3492123
1  8089075
2  3990603
3   695856
4  1153414
5  4172747
6  3863400
7  -336845
8  -262351
9  2383636
10  3599207
11  2387653
12  -611128
13  1119495
14  3891383
15  2498309
16  1048866
17   831790
18  3028155
19  4118598
20   373097
21  -795125
22  1393377
23  3000055
24  2536343
25  -259597
26   866735
27  3910056
28  2495423
29   560981
30  -108665
31  1581423
32  3538492
33  1111267
34  -219524
35  1388185
36  2648947
37  2868965
38   185900
39   -86351
40  2751118
41  2260674
42   724872
43    59759
44  1224849
45  3301960
46  1039941
47  -756197
48   936502
49  2304017
50  2597680
51   117222
52  -625467
53  2747699
54  3031519
55   888676
56  -771165
57    58627
58  3410345
59  2122122
60 -1133415
61  -403323
62  1724406
63  3224781
64   927171
65 -1312877
66  1397546
67  2744838
68  1540463
69   181585
70  -219129
71  2227826
72  1846332
73  -645846
74   -87521
75  1289184
76  2615734
77  1226901
78 -1374038
79   836849
80  2859213
81  1796578
82  -267304
83 -1171380
84  2162248
85  3200944
86  -165663
87  -882748
88   579535
89  2470995
90  1554146
91 -1619889
92   -42772
93  2526664
94  1929840
95   270011
96 -1263864
97  1054875
98  2908492
99   448062
100  -772206
101  -212145
102  1600984
103  2049319
104  -949774
105  -428610
106  2331726
107  2308626
108   646603
109 -1362490
110   577724
111  3129474
112   429815
113 -1782245
114 -1011518
115  1706567
116  3167809
117  -192855
118 -1314027
119  1332489
120  2272427
121  1237170
122 -1547171
123 -1083636
124  2291532
125  1484596
126  -506776
127  -746990
128   742415
129  2613526
130   186017
131 -1330791
132  1050629
133  2179270
134  1437285
135 -1245588
136 -1627523
137  1789252
138  1714929
139  -465592
140 -1052848
141   522186
142  3336018
143  1305146
144 -1921810
145  -418230
146  1669034
147  2112634
148  -367280
149 -1881554
150  1382686
151  2257999
152   -75542
153 -1362939
154  -520979
155  2643559
156  1949670
157 -1247252
158  -555426
159  1141554
160  2040532
161   408502
162 -2016467
163   320415
164  2207735
165   797115
166  -817546
167 -1071497
168  2060063
169  2649221
170  -875721
171 -1132434
172   839150
173  2343122
174   954313
175 -2287652
176  -584268
177  2104742
178  1291604
179  -265058
180 -1305673
181   987891
182  2582498
183   -23258
184  -894412
185   112743
186  1453247
187  1336073
188 -1587653
189  -870681
190  1951967
191  1647176
192    50255
193 -1506612
194   324505
195  2617634
196   155093
197 -1384842
198  -281060
199  1521058
200  2128452
201  -879907
202 -1324269
203  1470266
204  1728347
205   397670
206 -1462074
207  -421500
208  2496759
209   978700
210 -1049425
211  -583825
212  1022578
213  2412976
214  -120661
215 -1535833
216   891212
217  1622699
218   667469
219 -1155688
220  -852893
221  2200671
222  1459249
223  -698928
224  -552694
225   726243
226  2351664
227   200753
228 -2052218
229   258919
230  1879687
231  1304164
232  -890552
233 -1414131
234  2048333
235  2255326
236  -479293
237 -1083343
238    54534
239  2289810
240  1007214
241 -1804203
242  -257846
243  1539515
244  1527751
245  -167581
246 -1538959
247  1321728
248  2513412
249   168922
250 -1049697
251  -570634
252  1986425
253  1764152
254 -1601252
255  -948419
256  1419763
257  2121051
258   479940
259 -1916552
260   255307
261  2315616
262   513313
263  -738976
264  -583969
265  1777795
266  2361105
267  -989593
268 -1327044
269   742395
270  1862120
271  1058238
272 -1637403
273  -304247
274  2502558
275  1355390
276  -531185
277 -1282541
278   848335
279  2670906
280  -217360
281 -1429292
282   439197
283  1909592
284  1620541
285 -1339243
286 -1029791
287  2195391
288  1893325
289   -64827
290 -1507319
291   -40845
292  2647759
293   613419
294 -1424244
295  -148090
296  1647637
297  2314582
298  -457263
299 -1435961
300  1483256
301  1931154
302   308211
303 -1338280
304  -545550
305  2539357
306  1393956
307 -1072226
308  -413606
309  1217547
310  2419949
311    91823
312 -1922192
313   702773
314  2150200
315  1122484
316  -802524
317  -997782
318  2151632
319  1934250
320  -828512
321  -829980
322   607284
323  2341890
324   840694
325 -1746308
326   177662
327  2080330
328  1569724
329  -249539
330 -1300091
331  1547242
332  2337199
333  -345920
334 -1106442
335  -159066
336  1998283
337  1692871
338 -1087883
339   -59827
340  1868468
341  1693252
342   129646
343 -1538367
344   777393
345  2439330
346   197507
347  -878552
348  -266322
349  1806853
350  2124734
351  -842712
352  -600087
353  1542409
354  1828590
355   623275
356 -1491158
357    81170
358  2451880
359   813209
360  -619122
361  -430450
362  1487362
363  2486641
364  -537402
365 -1240461
366  1066174
367  2023073
368  1245797
369 -1189355
370  -475742
371  2388145
372  1442230
373  -303312
374  -733426
375   781654
376  2584538
377   201274
378 -1291380
379   678665
380  1991499
381  1728961
382  -731142
383  -905691
384  2074105
385  1755462
386  -206697
387  -976431
388   345173
389  2846050
390  1056537
391 -1276854
392   162878
393  1749405
394  1984687
395  -382849
396 -1451491
397  1565487
398  2206494
399   358770
400  -894021
401  -199964
402  2673434
403  1828124
404  -984739
405  -311520
406  1315690
407  2184302
408   252660
409 -1817747
410   708220
411  2414075
412  1217968
413  -337107
414  -607105
415  2175186
416  2290034
417  -739068
418  -760808
419   878125
420  2245433
421   994932
422 -1538931
423   354478
424  2419403
425  1410237
426  -279397
427 -1131070
428  1498601
429  2784341
430    20698
431  -863369
432   374664
433  2206029
434  1891997
435 -1169016
436  -489741
437  1997317
438  1792564
439   224686
440 -1328368
441   765991
442  2961887
443   660156
444  -816918
445    87103
446  2020325
447  2442450
448  -697393
449 -1092712
450  1444823
451  1966602
452   833667
453 -1084845
454   166093
455  2952006
456  1387434
457  -658774
458  -495952
459  1286863
460  2673207
461    51609
462 -1276206
463  1034674
464  2151745
465  1504717
466  -697775
467  -568646
468  2410852
469  1903781
470  -167959
471  -635974
472   588010
473  2518164
474   654473
475 -1184698
476   856084
477  2277127
478  1811501
479  -467750
480 -1004356
481  2062146
482  2201756
483    43179
484  -659948
485   310680
486  2633883
487  1510229
488 -1089533
489   -38589
490  1605549
491  2159959
492   469621
493 -1166940
494  1248350
495  2379667
496   784906
497  -255640
498   -71439
499  2196333
500  1855140
501  -938186
502  -344818
503  1396916
504  2082860
505   749615
506 -1065361
507  1172199
508  2716161
509   954112
510  -375365
511  -430656
512  1841728
513  2318771
514  -534726
515  -654246
516  1085634
517  2301452
518  1524033
519 -1061895
520   192308
521  2611155
522  1696703
523   -11287
524  -953081
525  1101813
526  2735894
527   273553
528  -656818
529   781254
530  2125722
531  1876960
532  -824338
533  -378391
534  2226573
535  1809211
536   260332
537  -800696
538   903879
539  3070912
540   812970
541  -959929
542   210957
543  1962233
544  2429391
545  -355999
546 -1042454
547  1656717
548  2186158
549   994776
550  -597607
551    92027
552  2691727
553  1524378
554  -529736
555  -128080
556  1306188
557  2489601
558   349444
559 -1022077
560  1502761
561  2483060
562  1194091
563  -757925
564  -477562
565  2553733
566  1927220
567  -599856
568  -411895
569  1271226
570  2958314
571  1113481
572 -1203904
573   692697
574  2279687
575  1763400
576  -200821
577 -1145851
578  1685183
579  2558802
580   424437
581  -416668
582   361112
583  2631842
584  2010261
585  -847178
586    88769
587  1923917
588  1850901
589   170186
590 -1095228
591  1537917
592  2830835
593   520458
594  -513450
595   238780
596  2452606
597  2294139
598  -860258
599  -525254
600  1833154
601  2685093
602  1261128
603 -1338622
604   167867
605  2711923
606  1538942
607  -165529
608  -608301
609  1557727
610  2935803
611   202259
612  -660945
613  1121560
614  2275652
615  1753468
616  -706238
617  -144592
618  2293286
619  1551163
620    77639
621  -468190
622  1242006
623  3089203
624   750686
625  -774775
626   717417
627  2034783
628  1944231
629  -496187
630  -658345
631  2025697
632  2030388
633   639264
634  -394400
635   579191
636  2931285
637  1530426
638  -484642
639   174563
640  1330266
641  2024069
642   206502
643  -657534
644  1776515
645  2239913
646   925962
647  -225970
648   317363
649  2676222
650  1509654
651  -743544
652   209104
653  1724619
654  2348505
655   369475
656 -1083320
657  1373784
658  2512150
659  1347555
660  -130671
661  -369943
662  2247602
663  2435519
664   -19282
665  -262000
666   968636
667  2536602
668  1381486
669 -1060014
670   533053
671  2267504
672  1534398
673    47525
674  -513956
675  2112810
676  2878619
677   245291
678  -365564
679   781074
680  2350975
681  1595046
682 -1137291
683    32349
684  2380270
685  2214639
686   635150
687  -886868
688  1167033
689  3028551
690   917036
691  -522495
692   -15737
693  1968698
694  2500429
695  -367047
696  -554022
697  1764811
698  2375574
699  1287883
700  -659449
701   546760
702  2816301
703  1278828
704  -351176
705  -133332
706  1632898
707  2645977
708   -39585
709  -812358
710  1601774
711  2570444
712  1557473
713  -760140
714  -174801
715  2689724
716  1947029
717   -17421
718  -438592
719  1110196
720  3079444
721  1052594
722  -900377
723   584438
724  2035567
725  2188037
726   110461
727  -588413
728  2053911
729  2331613
730   610323
731  -381921
732   430861
733  2728434
734  1448029
735  -853458
736   412236
737  2075380
738  2363006
739   466271
740  -588267
741  1899680
742  2430191
743   670041
744  -404418
745   -37670
746  2398609
747  2133730
748  -350187
749    36346
750  1614668
751  2661989
752  1216279
753  -962863
754   909029
755  2517008
756  1285629
757  -216320
758  -500969
759  2056311
760  2649055
761     1906
762  -164294
763  1377076
764  2509365
765  1396984
766 -1051542
767   445533
768  2623545
769  1808642
770   198238
771  -762472
772  1359183
773  2906508
774   626426
775  -456063
776   565319
777  2267137
778  2332977
779  -403825
780  -274846
781  1984728
782  2075143
783   923975
784  -531605
785   714604
786  2650226
787   962487
788  -313683
789   406121
790  1890811
791  2445274
792     8480
793  -385332
794  1863392
795  2118071
796   987001
797  -509387
798   451826
799  2832283
800  1519765
801  -211814
802   203131
803  1638964
804  2688921
805   486378
806  -793827
807  1209343
808  2064001
809  1428961
810  -263840
811  -162472
812  2529032
813  2224423
814   294439
815    11558
816  1086763
817  2652738
818   953480
819  -967297
820   820092
821  2174555
822  1733502
823     7715
824  -373048
825  2337260
826  2453665
827   302199
828  -225251
829   718353
830  2623864
831  1590747
832  -829957
833   336881
834  2050802
835  2234347
836   551015
837  -947684
838  1408806
839  2710909
840   900769
841  -312405
842   115507
843  2504959
844  2435910
845  -482689
846  -191282
847  1727061
848  2353646
849   927245
850 -1072561
851   796076
852  2723096
853  1337312
854   -10727
855  -130764
856  1996094
857  2817871
858    68759
859  -547167
860  1088203
861  2279733
862  1619733
863  -810212
864   176169
865  2673965
866  1981260
867   353926
868  -517021
869  1174787
870  2845472
871   636050
872  -591042
873   743733
874  2175001
875  2220772
876  -218412
877  -215728
878  2310530
879  2197330
880   671384
881  -549486
882   625704
883  2803425
884  1110238
885  -621438
886   401882
887  1967448
888  2554537
889   227386
890  -690372
891  1696100
892  2335000
893  1212412
894  -357244
895    -8344
896  2555715
897  1906716
898  -144730
899    49539
900  1366432
901  2640459
902   856527
903  -888042
904  1076251
905  2275959
906  1563936
907    24944
908  -192472
909  2355454
910  2257533
911    -1106
912  -182376
913   895280
914  2389826
915  1296497
916  -719486
917   787256
918  2231627
919  1893916
920   452409
921  -548111
922  1709648
923  2530745
924   429287
925  -350785
926   429590
927  2337854
928  1968896
929  -541672
930   270248
931  2034269
932  2019130
933   695088
934  -730252
935  1184890
936  2662644
937   920045
938   -32456
939   397973
940  2073333
941  2263801
942  -272990
943  -161955
944  1635518
945  2009555
946  1022449
947  -718965
948   711514
949  2831333
950  1453661
951    66059
952   110987
953  1753668
954  2592690
955    81770
956  -542658
957  1346485
958  2210153
959  1570964
960  -522078
961   102276
962  2614735
963  1862619
964   176621
965  -280125
966  1186748
967  2820639
968   723551
969  -719184
970   868734
971  2163339
972  2097072
973   -86459
974  -428522
975  2112428
976  2065853
977   435419
978  -386972
979   666733
980  2883634
981  1518949
982  -509509
983   460485
984  1832101
985  2297710
986   296876
987  -897373
988  1559337
989  2395754
990   971281
991  -298926
992   142607
993  2664998
994  2064242
995  -361743
996    68300
997  1522059
998  2456842
999   858932
1000  -974043
1001  1081329
1002  2554428
1003  1521099
1004    -1729
1005  -374949
1006  2081004
1007  2451335
1008   -50419
1009  -342855
1010   980174
1011  2504227
1012  1649066
1013  -755675
1014   519937
1015  2409813
1016  1844161
1017   286532
1018  -720329
1019  1450196
1020  2713717
1021   524760
1022  -295031
1023   658554
1024  2275348
1025  2140939
1026  -453228
1027   -72535
1028  1929538
1029  1958778
1030   770092
1031  -681257
1032   860036
1033  2811015
1034  1132963
1035  -150167
1036   338347
1037  1904666
1038  2391880
1039  -128006
1040  -453730
1041  1612201
1042  2050501
1043  1162522
1044  -518826
1045   384182
1046  2756408
1047  1665812
1048     -527
1049   -75969
1050  1295963
1051  2558030
1052   464116
1053  -701472
1054  1145990
1055  2142277
1056  1729866
1057  -140514
1058  -137565
1059  2309690
1060  1905718
1061   240781
1062  -101837
1063   941518
1064  2607592
1065  1083806
1066  -584246
1067   788409
1068  1878903
1069  1805145
1070   111571
1071  -485095
1072  1939083
1073  2177751
1074   509548
1075   -91127
1076   725522
1077  2701174
1078  1620014
1079  -643534
1080   312234
1081  1707310
1082  2028618
1083   475282
1084  -839535
1085  1401467
1086  2459195
1087   979490
1088   -49870
1089   210815
1090  2360231
1091  2087910
1092  -466672
1093  -130643
1094  1378614
1095  2151878
1096  1041893
1097  -729713
1098  1022706
1099  2553170
1100  1309688
1101    40948
1102  -234325
1103  1792838
1104  2418823
1105    18842
1106  -243977
1107  1142677
1108  2183103
1109  1516865
1110  -695270
1111   387110
1112  2451632
1113  1693023
1114   269073
1115  -495823
1116  1333958
1117  2775767
1118   575336
1119  -421927
1120   758409
1121  2090334
1122  1951168
1123  -511286
1124  -273183
1125  2059010
1126  1955750
1127   723184
1128  -400946
1129   847039
1130  2762167
1131  1045180
1132  -464214
1133   319583
1134  1742167
1135  2309995
1136   -15908
1137  -680275
1138  1657077
1139  2275584
1140  1221063
1141  -408418
1142   126686
1143  2631747
1144  1709200
1145  -304001
1146  -130925
1147  1320344
1148  2656682
1149   767090
1150  -737466
1151  1196551
1152  2172481
1153  1433871
1154  -245643
1155  -376239
1156  2176646
1157  2039142
1158    78007
1159  -127210
1160  1021000
1161  2687449
1162  1352944
1163  -774086
1164   622377
1165  2022784
1166  1789334
1167   111366
1168  -828951
1169  1650622
1170  2501406
1171   610359
1172  -250767
1173   394417
1174  2415863
1175  1931050
1176  -581921
1177    77176
1178  1690394
1179  2047024
1180   807934
1181  -723043
1182  1094605
1183  2398719
1184   835289
1185  -118051
1186   123559
1187  1894810
1188  2068843
1189  -298231
1190   -61504
1191  1559643
1192  2134289
1193  1238267
1194  -659194
1195   565172
1196  2409220
1197  1266126
1198   -35047
1199  -280871
1200  1527131
1201  2597554
1202   260490
1203  -376003
1204  1150953
1205  2099136
1206  1611744
1207  -546117
1208   -26748
1209  2208472
1210  1646068
1211   327023
1212  -258068
1213  1140096
1214  2729266
1215   796388
1216  -477503
1217   654808
1218  1702458
1219  1799355
1220  -200432
1221  -379938
1222  1933748
1223  1996711
1224   779321
1225  -201172
1226   607043
1227  2636041
1228  1271768
1229  -555874
1230   197036
1231  1522080
1232  2172875
1233   243563
1234  -763161
1235  1524524
1236  2228068
1237  1112315
1238  -191757
1239    28784
1240  2254021
1241  1665209
1242  -219950
1243   233226
1244  1341454
1245  2174012
1246   690998
1247  -783739
1248  1088689
1249  2061739
1250  1179493
1251   -90323
1252  -282269
1253  2086036
1254  2220196
1255    12900
1256  -166162
1257   984796
1258  2409855
1259  1355901
1260  -916335
1261   390095
1262  1984229
1263  1535296
1264   221165
1265  -517647
1266  1689547
1267  2501754
1268   335929
1269  -258954
1270   642599
1271  2121767
1272  1661010
1273  -698490
1274   112160
1275  1982982
1276  1924505
1277   659363
1278  -744916
1279   982616
1280  2664730
1281   830571
1282  -536785
1283   -56466
1284  1901147
1285  2456033
1286  -193142
1287  -481693
1288  1583340
1289  2273947
1290  1273600
1291  -821763
1292    56373
1293  2400754
1294  1455905
1295   -64245
1296  -248890
1297  1269324
1298  2574423
1299   485681
1300  -531609
1301  1018866
1302  1894712
1303  1575668
1304  -321845
1305  -255501
1306  2056404
1307  1751435
1308   350360
1309  -184629
1310   821169
1311  2521755
1312   939716
1313  -691222
1314   507615
1315  1659551
1316  1828307
1317    57324
1318  -478208
1319  1904217
1320  2099229
1321   535547
1322  -336236
1323   361519
1324  2375643
1325  1317571
1326  -658659
1327   309566
1328  1667125
1329  2096360
1330   473274
1331  -738394
1332  1350364
1333  2116673
1334   833277
1335  -214886
1336  -116052
1337  2041221
1338  1949375
1339  -174686
1340    54779
1341  1264718
1342  2146460
1343   904529
1344  -989904
1345   719964
1346  2230064
1347  1246533
1348   -66641
1349  -413780
1350  1801341
1351  2432064
1352   139575
1353  -244530
1354   830859
1355  1956527
1356  1350001
1357  -745065
1358   282795
1359  2009356
1360  1548642
1361   492705
1362  -367658
1363  1205383
1364  2368290
1365   424393
1366  -390121
1367   478839
1368  1855503
1369  1875931
1370  -475165
1371  -228265
1372  1835986
1373  1888995
1374   772336
1375  -588169
1376   608805
1377  2484355
1378   930024
1379  -398109
1380   135972
1381  1564672
1382  2221668
1383    73977
1384  -438298
1385  1435056
1386  1784389
1387   972429
1388  -485823
1389   100571
1390  2277232
1391  1376932
1392   -81315
1393   123307
1394  1282552
1395  2310438
1396   444529
1397  -719458
1398   964641
1399  1759232
1400  1281482
1401  -279535
1402  -272903
1403  2209048
1404  1941641
1405    33100
1406  -335243
1407   780776
1408  2407358
1409   945082
1410  -864608
1411   635278
1412  1906461
1413  1711372
1414    87725
1415  -618186
1416  1658544
1417  2017367
1418   317556
1419  -270927
1420   368034
1421  2145628
1422  1504617
1423  -542143
1424   279563
1425  1645385
1426  1972634
1427   548916
1428  -948642
1429  1036251
1430  2261786
1431   692243
1432  -414361
1433   -41101
1434  2092183
1435  2119731
1436  -349883
1437  -177134
1438  1335882
1439  2036753
1440   970813
1441  -964004
1442   490521
1443  2301362
1444  1238841
1445   -53480
1446  -386641
1447  1436817
1448  2355467
1449   169563
1450  -452502
1451   725275
1452  1856535
1453  1597299
1454  -583117
1455   -25463
1456  2140627
1457  1689599
1458   284496
1459  -591331
1460   880630
1461  2442696
1462   554557
1463  -584606
1464   444039
1465  1747494
1466  1977948
1467  -224005
1468  -472884
1469  1698907
1470  1848861
1471   691169
1472  -495549
1473   334434
1474  2325593
1475  1126629
1476  -323167
1477   262414
1478  1367003
1479  2024552
1480   151839
1481  -759568
1482  1192981
1483  1782642
1484   965687
1485  -262039
1486    57434
1487  2306299
1488  1683738
1489  -193033
1490  -116019
1491   986939
1492  2155808
1493   605031
1494  -991939
1495   733823
1496  1882134
1497  1363306
1498    22178
1499  -250288
1500  1923441
1501  1897037
1502    10597
1503  -207545
1504   575540
1505  1923068
1506  1156684
1507  -608411
1508   487136
1509  1640520
1510  1471224
1511   319744
1512  -594545
1513  1323448
1514  2107592
1515   360302
1516  -277566
1517   396410
1518  2025528
1519  1614914
1520  -645054
1521    68616
1522  1623543
1523  1633193
1524   460640
1525  -828803
1526   877608
1527  2277800
1528   796765
1529  -145247
1530   101431
1531  1659185
1532  1999559
1533  -256778
1534  -361369
1535  1160925
1536  1739824
1537  1058205
1538  -652812
1539   392547
1540  2300895
1541  1209713
1542  -108577
1543  -252979
1544  1202555
1545  2112763
1546     3891
1547  -612820
1548   980302
1549  1878733
1550  1501182
1551  -428534
1552   -99038
1553  2115297
1554  1555893
1555    30365
1556  -515790
1557   770409
1558  2334853
1559   562680
1560  -732691
1561   588754
1562  1743570
1563  1787900
1564  -146291
1565  -560364
1566  1689231
1567  1821606
1568   427648
1569  -497704
1570   266908
1571  2331193
1572  1298738
1573  -557500
1574   110830
1575  1356142
1576  1958017
1577   213694
1578  -977876
1579  1164319
1580  2067307
1581   910355
1582  -340433
1583  -133221
1584  2085728
1585  1696124
1586  -413135
1587  -203306
1588   989593
1589  2004921
1590   844718
1591  -831468
1592   692356
1593  1967152
1594  1314783
1595    33811
1596  -568508
1597  1422686
1598  1986647
1599    32488
1600  -356985
1601   651382
1602  2068179
1603  1430897
1604  -740699
1605   211237
1606  1819556
1607  1441876
1608   171502
1609  -772092
1610  1022731
1611  2220707
1612   483076
1613  -305257
1614   321582
1615  1773336
1616  1866684
1617  -396781
1618  -319270
1619  1323082
1620  1565355
1621   705530
1622  -669547
1623   507671
1624  2235516
1625   932940
1626  -217982
1627    31880
1628  1321726
1629  1926612
1630   -81850
1631  -432553
1632  1212084
1633  1647266
1634  1003219
1635  -490039
1636   116936
1637  2089077
1638  1221982
1639  -161973
1640  -199241
1641  1007828
1642  2106674
1643   287664
1644  -685387
1645   924395
1646  1749905
1647  1332858
1648  -336982
1649  -355715
1650  1785461
1651  1494375
1652    83062
1653  -241693
1654   680813
1655  2181159
1656   898154
1657  -631962
1658   463634
1659  1463957
1660  1512344
1661   -34250
1662  -730842
1663  1394174
1664  1833750
1665   468610
1666  -201445
1667   402570
1668  2133578
1669  1292824
1670  -653931
1671   101935
1672  1263587
1673  1581628
1674   319141
1675  -778952
1676  1084569
1677  1985315
1678   775506
1679  -184012
1680   -90759
1681  1764541
1682  1733595
1683  -396676
1684  -260015
1685  1021906
1686  1843554
1687   854890
1688  -884697
1689   549274
1690  2040385
1691  1076025
1692  -135915
1693  -454282
1694  1351111
1695  2049332
1696    48489
1697  -302235
1698   811986
1699  1806042
1700  1272007
1701  -784368
1702   -56008
1703  1787982
1704  1379539
1705   174480
1706  -622397
1707   940403
1708  2342614
1709   528552
1710  -491153
1711   375544
1712  1607250
1713  1630667
1714  -508099
1715  -469047
1716  1519408
1717  1628510
1718   620373
1719  -510031
1720   429634
1721  2208687
1722   906911
1723  -515428
1724   -52998
1725  1247981
1726  1939521
1727   -23365
1728  -730095
1729  1224391
1730  1842755
1731   980367
1732  -468383
1733   -58489
1734  2074257
1735  1351168
1736  -371056
1737  -339906
1738   864139
1739  2117669
1740   623461
1741  -782846
1742   655498
1743  1638648
1744  1298476
1745  -154863
1746  -519754
1747  1617670
1748  1767092
1749   160838
1750  -267608
1751   505872
1752  1956469
1753  1003131
1754  -743259
1755   301267
1756  1457223
1757  1416322
1758   153113
1759  -689334
1760  1279575
1761  2022215
1762   494214
1763  -309158
1764    95425
1765  1741618
1766  1402407
1767  -671011
1768  -155039
1769  1268947
1770  1710170
1771   685045
1772  -733725
1773   723233
1774  1981693
1775   808145
1776  -188851
1777  -219767
1778  1331560
1779  1714781
1780  -198359
1781  -219326
1782  1018823
1783  1618212
1784   975868
1785  -664704
1786   252517
1787  1821506
1788   986990
1789   -58311
1790  -292817
1791  1164454
1792  2064181
1793   158034
1794  -447691
1795   766862
1796  1590573
1797  1208562
1798  -625546
1799  -186305
1800  1701214
1801  1263291
1802   160196
1803  -354015
1804   769296
1805  2112158
1806   577639
1807  -502706
1808   403742
1809  1390923
1810  1497429
1811  -279720
1812  -484324
1813  1527162
1814  1613918
1815   429502
1816  -519806
1817   240203
1818  2034384
1819   961487
1820  -570431
1821    64336
1822  1279481
1823  1882463
1824   237193
1825  -718028
1826  1087621
1827  1663925
1828   714761
1829  -436096
1830  -252290
1831  1720964
1832  1377538
1833  -272065
1834   -80759
1835   983138
1836  1941799
1837   664358
1838  -824665
1839   602906
1840  1590632
1841   945419
1842  -225880
1843  -474672
1844  1540629
1845  1818447
1846   -15821
1847  -372014
1848   579257
1849  1926405
1850  1098619
1851  -905443
1852    94920
1853  1614742
1854  1413308
1855   167989
1856  -699930
1857  1081226
1858  2051786
1859   402711
1860  -427359
1861    87761
1862  1539742
1863  1478826
1864  -532900
1865  -169018
1866  1362176
1867  1552867
1868   573951
1869  -731034
1870   532488
1871  2025977
1872   750955
1873  -400102
1874  -197828
1875  1337108
1876  1895412
1877  -187472
1878  -526124
1879  1059454
1880  1657424
1881   917396
1882  -751745
1883   -77955
1884  1847121
1885  1179869
1886   -47249
1887  -252658
1888   961667
1889  2015487
1890   255698
1891  -710215
1892   547855
1893  1417674
1894  1221827
1895  -372140
1896  -357699
1897  1600059
1898  1479107
1899   268134
1900  -326426
1901   468556
1902  1939868
1903   704494
1904  -724104
1905   183544
1906  1283833
1907  1554186
1908    42235
1909  -567496
1910  1323510
1911  1636781
1912   435924
1913  -391639
1914    68723
1915  1722705
1916  1072001
1917  -470892
1918    97710
1919  1093795
1920  1592695
1921   402165
1922  -670590
1923   898644
1924  1616535
1925   627565
1926  -332779
1927  -233059
1928  1607815
1929  1577358
1930  -249996
1931  -194644
1932   895912
1933  1766753
1934   753706
1935  -928995
1936   350161
1937  1702786
1938  1041997
1939   -69229
1940  -438071
1941  1270831
1942  1804284
1943    56721
1944  -302840
1945   514949
1946  1508861
1947  1100981
1948  -644903
1949    55925
1950  1523986
1951  1252734
1952   260836
1953  -543623
1954   795314
1955  1856891
1956   306708
1957  -488699
1958   214373
1959  1477868
1960  1568992
1961  -374255
1962  -303364
1963  1345590
1964  1403512
1965   437748
1966  -667820
1967   332050
1968  1873147
1969   711968
1970  -359378
1971    38973
1972  1234659
1973  1773447
1974   -37682
1975  -547987
1976  1038685
1977  1440879
1978   662717
1979  -613775
1980   -48326
1981  1843889
1982  1192638
1983  -148611
1984  -170894
1985   862197
1986  1899382
1987   370362
1988  -829396
1989   529914
1990  1491441
1991  1159785
1992  -341701
1993  -466027
1994  1618666
1995  1600867
1996    68252
1997  -405424
1998   441332
1999  1854042
2000   792015
2001  -778444
2002   253047
2003  1411404
2004  1420347
2005    45077
2006  -688348
2007  1115374
2008  1672391
2009   400387
2010  -362690
2011    20809
2012  1690436
2013  1397422
2014  -488106
2015  -192492
2016  1060427
2017  1621881
2018   496847
2019  -873888
2020   599189
2021  1745911
2022   739313
2023  -202675
2024  -151849
2025  1421940
2026  1585978
2027  -253927
2028  -311277
2029   737614
2030  1376842
2031   742533
2032  -683301
2033   345898
2034  1716665
2035   985965
2036   -18863
2037  -337402
2038  1054987
2039  1763007
2040   -20890
2041  -574574
2042   479173
2043  1472689
2044  1165486
2045  -602804
2046  -118331
2047  1656147
2048  1373742
2049   204716
2050  -605325
2051   508217
2052  1863637
2053   476486
2054  -563502
2055   157023
2056  1324374
2057  1567414
2058  -225293
2059  -492100
2060  1251866
2061  1435300
2062   483725
2063  -519582
2064   151031
2065  1784118
2066   909049
2067  -332458
2068   -14545
2069   958466
2070  1656351
2071   198433
2072  -722299
2073   727169
2074  1431982
2075   923164
2076  -255877
2077  -208604
2078  1584331
2079  1267648
2080  -219911
2081  -263815
2082   655118
2083  1653977
2084   516958
2085  -651146
2086   658899
2087  1453196
2088   928908
2089  -156810
2090  -363771
2091  1325316
2092  1373592
2093   -71759
2094  -326147
2095   385389
2096  1662385
2097  1049621
2098  -586800
2099   193335
2100  1371813
2101  1288253
2102    49479
2103  -819942
2104   839854
2105  1643865
2106   276900
2107  -344584
2108   190723
2109  1542532
2110  1314052
2111  -446862
2112   -38803
2113  1172726
2114  1264135
2115   286578
2116  -816021
2117   506213
2118  1725104
2119   632038
2120  -235353
2121   -41360
2122  1320026
2123  1604311
2124  -301775
2125  -521502
2126   839023
2127  1481844
2128   821508
2129  -712425
2130    35922
2131  1694735
2132  1028283
2133  -106465
2134  -390572
2135   827143
2136  1776910
2137   184833
2138  -572671
2139   535703
2140  1424542
2141  1197070
2142  -438065
2143  -322291
2144  1428070
2145  1182537
2146    43406
2147  -462996
2148   542626
2149  1884200
2150   607188
2151  -558139
2152   257457
2153  1185753
2154  1332949
2155  -188695
2156  -661511
2157  1063603
2158  1435795
2159   505609
2160  -386593
2161   100521
2162  1824167
2163  1143399
2164  -502480
2165  -173295
2166   926849
2167  1519068
2168   109937
2169  -877931
2170   806369
2171  1599342
2172   753962
2173  -244191
2174  -142821
2175  1521947
2176  1304903
2177  -339388
2178  -362812
2179   564897
2180  1521423
2181   678538
2182  -786753
2183   309362
2184  1517619
2185  1150554
2186   -37015
2187  -603632
2188  1075612
2189  1654495
2190    60450
2191  -435057
2192   313449
2193  1484000
2194  1056794
2195  -614937
2196    -8106
2197  1198428
2198  1074119
2199   215025
2200  -536702
2201   755438
2202  1709666
2203   420612
2204  -328283
2205    72583
2206  1227786
2207  1291763
2208  -463411
2209  -358292
2210  1056006
2211  1296552
2212   528918
2213  -559081
2214   375333
2215  1749194
2216   767250
2217  -251016
2218  -194149
2219   854371
2220  1461687
2221   -68587
2222  -464197
2223   840318
2224  1389283
2225   894409
2226  -436428
2227   -75018
2228  1515533
2229   926287
2230  -219331
2231  -320046
2232   703536
2233  1620514
2234   239377
2235  -547666
2236   677423
2237  1381578
2238  1075632
2239  -297683
2240  -445240
2241  1187258
2242  1135203
2243    52126
2244  -382362
2245   370095
2246  1753587
2247   796932
2248  -605329
2249   180087
2250  1214759
2251  1300462
2252   -96393
2253  -717390
2254   996854
2255  1420366
2256   287992
2257  -378842
2258    83791
2259  1539485
2260  1031279
2261  -507863
2262   -67970
2263   937378
2264  1389698
2265   405672
2266  -631400
2267   689140
2268  1505262
2269   607039
2270  -336469
2271  -367105
2272  1209749
2273  1363326
2274  -277293
2275  -273586
2276   765594
2277  1463948
2278   666653
2279  -717249
2280   336820
2281  1481643
2282   765319
2283  -212535
2284  -483521
2285   963947
2286  1610618
2287    69782
2288  -365247
2289   498552
2290  1443756
2291  1055124
2292  -701998
2293  -243604
2294  1309188
2295  1127262
2296   108708
2297  -604692
2298   620474
2299  1802273
2300   467136
2301  -439157
2302   114938
2303  1162901
2304  1327533
2305  -372916
2306  -555237
2307   985098
2308  1312953
2309   557765
2310  -535869
2311   138485
2312  1710405
2313   829086
2314  -411959
2315  -195041
2316   907466
2317  1563782
2318    21038
2319  -674654
2320   752440
2321  1313706
2322   732150
2323  -428927
2324  -236765
2325  1424974
2326  1094390
2327  -130406
2328  -268020
2329   590529
2330  1675599
2331   535163
2332  -728516
2333   309094
2334  1227215
2335   977715
2336  -308118
2337  -638732
2338  1158519
2339  1433798
2340   181917
2341  -273351
2342   323208
2343  1518281
2344   805914
2345  -636677
2346    59046
2347  1022162
2348  1108167
2349   147395
2350  -611091
2351   795926
2352  1470878
2353   444429
2354  -250170
2355   -47070
2356  1258992
2357  1100527
2358  -509474
2359  -187532
2360   920800
2361  1278257
2362   450057
2363  -608680
2364   540573
2365  1464711
2366   531425
2367  -258779
2368  -241580
2369  1045415
2370  1384153
2371  -168469
2372  -322530
2373   656526
2374  1266971
2375   772039
2376  -605070
2377    60683
2378  1374089
2379   804781
2380   -93407
2381  -375107
2382   820049
2383  1599875
2384   125086
2385  -444706
2386   435023
2387  1133243
2388   928231
2389  -474202
2390  -210653
2391  1287375
2392  1095281
2393   190379
2394  -434240
2395   413774
2396  1617445
2397   438168
2398  -557626
2399   110860
2400  1031860
2401  1203664
2402  -255877
2403  -496037
2404  1114629
2405  1321170
2406   402239
2407  -458578
2408    55199
2409  1482503
2410   708785
2411  -492486
2412   -52476
2413   907329
2414  1446163
2415   159477
2416  -674698
2417   716836
2418  1326857
2419   613569
2420  -457492
2421  -324522
2422  1383995
2423  1160073
2424  -302058
2425  -281937
2426   669575
2427  1559958
2428   540386
2429  -772020
2430   264388
2431  1200313
2432   877794
2433  -122701
2434  -484493
2435  1076924
2436  1411356
2437    19161
2438  -398488
2439   247983
2440  1366668
2441   831162
2442  -729858
2443   -12195
2444  1226358
2445  1164576
2446   123397
2447  -659520
2448   745276
2449  1583500
2450   301887
2451  -474764
2452  -132486
2453  1149819
2454  1259197
2455  -385517
2456  -303539
2457   914682
2458  1286349
2459   547396
2460  -707096
2461   142057
2462  1451936
2463   650483
2464  -253664
2465  -250947
2466   923879
2467  1485150
2468   -79280
2469  -480357
2470   655285
2471  1187893
2472   723317
2473  -590949
2474  -163786
2475  1310809
2476   881762
2477   -32456
2478  -302178
2479   618782
2480  1582604
2481   267820
2482  -618167
2483   266060
2484  1069692
2485  1033494
2486  -305546
2487  -393723
2488  1167079
2489  1137565
2490   147106
2491  -394973
2492   242040
2493  1474853
2494   567539
2495  -534387
2496   127055
2497   960299
2498  1190919
2499     5065
2500  -535167
2501   902189
2502  1198282
2503   293938
2504  -453226
2505  -120828
2506  1355965
2507   942537
2508  -371978
2509   -36099
2510   790155
2511  1273283
2512   294853
2513  -651072
2514   533596
2515  1172828
2516   528797
2517  -219668
2518  -256034
2519  1132247
2520  1147181
2521  -223512
2522  -195830
2523   589585
2524  1246168
2525   503951
2526  -755240
2527   258362
2528  1299599
2529   814391
2530   -73165
2531  -398743
2532   960887
2533  1374651
2534   -92287
2535  -470682
2536   265417
2537  1213899
2538   918027
2539  -595563
2540  -127714
2541  1142453
2542  1052925
2543   230296
2544  -558647
2545   466346
2546  1443337
2547   275263
2548  -421783
2549    25948
2550  1056278
2551  1212397
2552  -345819
2553  -349447
2554   967366
2555  1078479
2556   290417
2557  -667982
2558   185294
2559  1534433
2560   624027
2561  -344031
2562  -126107
2563   876184
2564  1419883
2565   -72347
2566  -640656
2567   592376
2568  1129589
2569   678541
2570  -485302
2571  -204431
2572  1365924
2573   982404
2574  -125859
2575  -298878
2576   516255
2577  1444786
2578   230644
2579  -769440
2580   342560
2581  1195465
2582   977722
2583  -279430
2584  -487424
2585  1145193
2586  1193356
2587    29007
2588  -435814
2589   156132
2590  1396044
2591   677330
2592  -639037
2593    31938
2594   988079
2595  1190553
2596   108117
2597  -659927
2598   695702
2599  1227916
2600   299613
2601  -353835
2602  -109728
2603  1239930
2604  1052380
2605  -418765
2606  -185391
2607   739004
2608  1175813
2609   321855
2610  -753772
2611   404297
2612  1343789
2613   591828
2614  -246087
2615  -316656
2616  1044346
2617  1310155
2618  -237874
2619  -435391
2620   418516
2621  1112790
2622   679906
2623  -625471
2624    47137
2625  1236138
2626   869482
2627    65340
2628  -451339
2629   579398
2630  1334160
2631    71354
2632  -440531
2633   235781
2634  1047763
2635   947949
2636  -476377
2637  -239971
2638  1090640
2639   964346
2640   143712
2641  -547321
2642   334632
2643  1444397
2644   363450
2645  -429323
2646   116272
2647   958891
2648  1147911
2649  -258833
2650  -512764
2651   789463
2652   985914
2653   383393
2654  -430032
2655    46386
2656  1390653
2657   732044
2658  -298300
2659  -115054
2660   662071
2661  1257782
2662    58633
2663  -665997
2664   525067
2665  1069671
2666   620152
2667  -309579
2668  -189007
2669  1272046
2670   918597
2671  -300941
2672  -304146
2673   430239
2674  1241131
2675   352850
2676  -629963
2677   381259
2678  1100548
2679   824498
2680  -139285
2681  -498321
2682   912047
2683  1098579
2684   -43841
2685  -354048
2686   166762
2687  1214317
2688   728134
2689  -588542
2690    87466
2691  1031381
2692   968485
2693    -1586
2694  -704080
2695   669202
2696  1348028
2697   219933
2698  -405082
2699   -40958
2700  1174573
2701  1051208
2702  -547979
2703  -338986
2704   763295
2705  1108516
2706   390293
2707  -690911
2708   285991
2709  1381017
2710   579862
2711  -228357
2712  -288844
2713   814796
2714  1211108
2715  -271440
2716  -524933
2717   492412
2718  1087585
2719   718537
2720  -544816
2721   -27734
2722  1303283
2723   802214
2724  -163020
2725  -506280
2726   537639
2727  1443334
2728    95609
2729  -606682
2730   299562
2731  1083109
2732   942708
2733  -437213
2734  -405179
2735  1030041
2736   945870
2737   114786
2738  -466606
2739   191530
2740  1423382
2741   581145
2742  -409402
2743    57268
2744   769080
2745  1044476
2746  -166639
2747  -655492
2748   726081
2749  1078274
2750   368269
2751  -414227
2752   -50515
2753  1363199
2754   810107
2755  -438422
2756  -161764
2757   649090
2758  1171239
2759   134799
2760  -706876
2761   479498
2762  1090066
2763   567686
2764  -259915
2765  -361379
2766  1013850
2767  1005383
2768  -229901
2769  -288981
2770   401743
2771  1236646
2772   586588
2773  -645772
2774   177268
2775  1045232
2776   733726
2777  -166885
2778  -623879
2779   747129
2780  1242885
2781    25386
2782  -356359
2783   188294
2784  1175832
2785   905411
2786  -540840
2787  -153280
2788   850387
2789   852965
2790   134188
2791  -631306
2792   432469
2793  1322187
2794   335083
2795  -259242
2796   -26943
2797   861988
2798   963500
2799  -389372
2800  -316628
2801   717698
2802   932693
2803   433655
2804  -493274
2805   188135
2806  1308518
2807   537907
2808  -266716
2809  -224031
2810   690737
2811  1165644
2812  -214439
2813  -544732
2814   603377
2815  1066703
2816   650311
2817  -479564
2818  -144087
2819  1183529
2820   700674
2821  -171808
2822  -287944
2823   475393
2824  1283007
2825   172867
2826  -555252
2827   294194
2828   873390
2829   781174
2830  -308620
2831  -439823
2832   972686
2833   953182
2834    32706
2835  -371607
2836   253923
2837  1397270
2838   519860
2839  -675860
2840   -21412
2841   792543
2842   913386
2843  -137014
2844  -602536
2845   825174
2846  1170338
2847   267493
2848  -365178
2849   -97092
2850  1193138
2851   822787
2852  -520177
2853  -266383
2854   576498
2855  1096471
2856   296646
2857  -667048
2858   460726
2859  1232952
2860   524931
2861  -349607
2862  -455051
2863   915073
2864  1095625
2865  -278982
2866  -361932
2867   444634
2868  1169216
2869   621917
2870  -685676
2871    30218
2872  1076858
2873   730465
2874   -90268
2875  -566620
2876   622316
2877  1273483
2878    28394
2879  -383579
2880   221482
2881   994312
2882   802705
2883  -560641
2884  -244446
2885   922067
2886   858628
2887   167675
2888  -533525
2889   338404
2890  1334571
2891   309255
2892  -453714
2893   -92662
2894   817470
2895  1084498
2896  -319998
2897  -514546
2898   734275
2899  1017600
2900   419146
2901  -525005
2902   -15023
2903  1235703
2904   533740
2905  -364957
2906  -197495
2907   592882
2908  1186161
2909    48351
2910  -512764
2911   508659
2912   921401
2913   563691
2914  -432220
2915  -386061
2916  1013913
2917   816556
2918  -153034
2919  -292652
2920   392060
2921  1313171
2922   379137
2923  -629231
2924   205092
2925   867986
2926   708707
2927  -270340
2928  -556193
2929   846705
2930  1012325
2931    53655
2932  -276964
2933   144239
2934  1170347
2935   626641
2936  -602622
2937   -69805
2938   744940
2939   915481
2940    81920
2941  -634542
2942   550685
2943  1124767
2944   249078
2945  -341032
2946  -171504
2947   994837
2948   926454
2949  -393742
2950  -207080
2951   602337
2952   958559
2953   350404
2954  -617733
2955   252238
2956  1060906
2957   390623
2958  -243059
2959  -294314
2960   793563
2961  1108597
2962  -194720
2963  -315707
2964   467521
2965   912999
2966   486361
2967  -640960
2968   -37304
2969  1056233
2970   590645
2971  -110201
2972  -368553
2973   583761
2974  1251439
2975    27186
2976  -453531
2977   215564
2978   833881
2979   721714
2980  -516517
2981  -333644
2982   978226
2983   898169
2984   130900
2985  -462771
2986   252584
2987  1269780
2988   248440
2989  -562750
2990    14593
2991   767447
2992   936761
2993  -264895
2994  -498523
2995   766977
2996   944601
2997   298798
2998  -446117
2999   -88064
3000  1170325
3001   591591
3002  -444870
3003  -185226
3004   622299
3005  1187388
3006    79221
3007  -717292
3008   431927
3009  1001859
3010   496045
3011  -408900
3012  -362595
3013  1089056
3014   935259
3015  -260764
3016  -340203
3017   342930
3018  1159243
3019   387489
3020  -737128
3021    87047
3022   916042
3023   749874
3024  -141413
3025  -574655
3026   770355
3027  1153541
3028    18652
3029  -429484
3030     1936
3031  1022669
3032   713694
3033  -579713
3034  -117030
3035   824400
3036   889412
3037   128171
3038  -642347
3039   399784
3040  1123607
3041   207234
3042  -372875
3043  -175711
3044   841805
3045   969957
3046  -347950
3047  -284876
3048   638075
3049   919940
3050   346277
3051  -672388
3052    56970
3053  1094836
3054   443260
3055  -248663
3056  -256200
3057   662941
3058  1137821
3059  -107184
3060  -447167
3061   369774
3062   821456
3063   568290
3064  -501118
3065  -203944
3066   993167
3067   660194
3068   -73850
3069  -351910
3070   365400
3071  1164041
3072   123094
3073  -528103
3074   188000
3075   784277
3076   752940
3077  -301506
3078  -344811
3079   889103
3080   801819
3081    43218
3082  -412605
3083    76769
3084  1116496
3085   384615
3086  -498351
3087    35777
3088   722549
3089   945651
3090   -89000
3091  -572168
3092   613032
3093   894802
3094   191797
3095  -421543
3096  -158401
3097  1063320
3098   700325
3099  -395701
3100  -127963
3101   564049
3102   985711
3103   123223
3104  -710027
3105   314134
3106   919824
3107   460790
3108  -218777
3109  -313655
3110   889582
3111   940586
3112  -244626
3113  -321250
3114   309828
3115   954701
3116   384788
3117  -678007
3118   115110
3119   936168
3120   592629
3121   -92424
3122  -419046
3123   668231
3124  1027770
3125  -129354
3126  -422216
3127   123315
3128   902436
3129   679860
3130  -545333
3131  -121235
3132   883187
3133   767021
3134    23288
3135  -624906
3136   340507
3137  1182133
3138   181614
3139  -450333
3140   -71404
3141   840009
3142   966235
3143  -383441
3144  -418495
3145   649471
3146   832469
3147   250540
3148  -624405
3149    -7937
3150  1165861
3151   545829
3152  -269372
3153  -238889
3154   560995
3155  1090297
3156  -122397
3157  -614203
3158   374267
3159   872214
3160   537647
3161  -475528
3162  -273179
3163  1049241
3164   763194
3165  -163846
3166  -379736
3167   269948
3168  1108342
3169   195627
3170  -629924
3171   142704
3172   819281
3173   790587
3174  -214855
3175  -502846
3176   761857
3177   855655
3178   -32259
3179  -443970
3180    32392
3181  1113821
3182   541345
3183  -543243
3184   -45542
3185   686957
3186   874172
3187   -17083
3188  -650039
3189   467154
3190   925588
3191   219884
3192  -348942
3193  -181428
3194   971944
3195   846247
3196  -378633
3197  -264820
3198   454337
3199   867953
3200   211881
3201  -689382
3202   228557
3203   988778
3204   422270
3205  -209623
3206  -312708
3207   727124
3208   934151
3209  -240003
3210  -355563
3211   288276
3212   844094
3213   496334
3214  -575582
3215    -8447
3216   942514
3217   634316
3218   -63566
3219  -507406
3220   377725
3221  1036968
3222     8436
3223  -413560
3224   117970
3225   812710
3226   765473
3227  -407562
3228  -264625
3229   753630
3230   656493
3231    74675
3232  -477310
3233   171555
3234  1040620
3235   237158
3236  -341515
3237    20489
3238   645863
3239   852036
3240  -260836
3241  -451829
3242   589557
3243   752196
3244   247569
3245  -436306
3246   -20456
3247  1078469
3248   485594
3249  -360660
3250  -196509
3251   470799
3252   935978
3253   -72734
3254  -603402
3255   431987
3256   865405
3257   466171
3258  -345150
3259  -261481
3260   951231
3261   700823
3262  -302807
3263  -360322
3264   268477
3265  1004380
3266   234954
3267  -624726
3268   216097
3269   857529
3270   641793
3271  -238567
3272  -522309
3273   695760
3274   868549
3275   -85849
3276  -381130
3277    81759
3278  1028732
3279   584869
3280  -595437
3281  -131288
3282   703918
3283   771684
3284   -33602
3285  -687283
3286   424113
3287  1034473
3288   174603
3289  -344136
3290   -98943
3291   880396
3292   788908
3293  -469105
3294  -322812
3295   518498
3296   813823
3297   244050
3298  -632534
3299   142905
3300  1032578
3301   421103
3302  -268698
3303  -379454
3304   588305
3305  1018835
3306  -185051
3307  -480173
3308   287040
3309   847439
3310   564262
3311  -531947
3312  -165439
3313   903303
3314   552095
3315  -161560
3316  -461291
3317   338838
3318  1069121
3319   106687
3320  -419991
3321   185765
3322   750999
3323   692667
3324  -410285
3325  -413759
3326   723641
3327   693116
3328     3429
3329  -488612
3330   102146
3331  1128127
3332   404564
3333  -446640
3334   -71268
3335   609902
3336   874413
3337  -187427
3338  -634283
3339   484769
3340   841803
3341   305512
3342  -390061
3343  -167036
3344   975841
3345   603214
3346  -377121
3347  -240585
3348   386875
3349   913910
3350   128670
3351  -595819
3352   290490
3353   793100
3354   439240
3355  -241385
3356  -343685
3357   730441
3358   729485
3359  -207213
3360  -273384
3361   216643
3362   887032
3363   390356
3364  -552677
3365    57876
3366   724484
3367   524466
3368  -138586
3369  -480446
3370   570813
3371   896156
3372   -51037
3373  -306738
3374   118935
3375   845744
3376   540521
3377  -544001
3378  -129194
3379   670590
3380   624589
3381    18485
3382  -522165
3383   360921
3384  1001070
3385   171227
3386  -324276
3387  -121615
3388   652799
3389   743982
3390  -401798
3391  -361977
3392   536680
3393   781409
3394   274817
3395  -543484
3396    66580
3397  1009581
3398   365132
3399  -331811
3400  -301442
3401   507637
3402   929670
3403  -159302
3404  -454206
3405   387031
3406   781459
3407   446031
3408  -477939
3409  -210334
3410   871616
3411   528041
3412  -209728
3413  -355254
3414   326617
3415  1039032
3416   125911
3417  -548074
3418   131287
3419   706602
3420   630944
3421  -357899
3422  -465748
3423   751296
3424   783037
3425    -9686
3426  -422836
3427    66131
3428  1028055
3429   384861
3430  -561499
3431  -108508
3432   582468
3433   764185
3434  -111874
3435  -550756
3436   551724
3437   875283
3438   170832
3439  -386087
3440  -176233
3441   844300
3442   580356
3443  -438755
3444  -232520
3445   455609
3446   889388
3447   194029
3448  -630821
3449   234556
3450   884801
3451   369129
3452  -347442
3453  -443503
3454   675170
3455   852984
3456  -223692
3457  -352501
3458   301635
3459   925242
3460   453097
3461  -650442
3462  -103409
3463   749550
3464   529419
3465  -113749
3466  -486701
3467   431794
3468   962090
3469    43414
3470  -366451
3471    25247
3472   723465
3473   642405
3474  -466991
3475  -312302
3476   604282
3477   665259
3478   128838
3479  -487982
3480   169889
3481   968747
3482   213233
3483  -395915
3484  -148426
3485   590264
3486   823830
3487  -254488
3488  -406250
3489   506170
3490   710026
3491   255532
3492  -483909
3493   -84510
3494   879478
3495   380205
3496  -305171
3497  -222612
3498   422895
3499   916130
3500     4183
3501  -464899
3502   314691
3503   670998
3504   395021
3505  -404982
3506  -320181
3507   772684
3508   606626
3509  -159923
3510  -287901
3511   255261
3512   951961
3513   201941
3514  -563805
3515    86152
3516   635388
3517   527385
3518  -241021
3519  -420554
3520   667665
3521   750215
3522   -33107
3523  -310596
3524    47023
3525   820057
3526   367085
3527  -519124
3528   -68545
3529   564504
3530   681552
3531     2179
3532  -511061
3533   442117
3534   846833
3535   105390
3536  -386017
3537  -188767
3538   756314
3539   646811
3540  -410477
3541  -243912
3542   471964
3543   780962
3544   188112
3545  -622598
3546   140301
3547   856877
3548   313498
3549  -279588
3550  -320679
3551   595089
3552   839924
3553  -203759
3554  -354930
3555   252494
3556   700375
3557   371835
3558  -572942
3559  -121462
3560   791412
3561   513199
3562   -91036
3563  -377381
3564   394444
3565   944523
3566   -29189
3567  -483396
3568    72817
3569   681595
3570   581124
3571  -480117
3572  -341861
3573   727416
3574   694471
3575    32826
3576  -483218
3577   113381
3578   954282
3579   199174
3580  -481846
3581  -102152
3582   601010
3583   816813
3584  -198451
3585  -486766
3586   478268
3587   698132
3588   193182
3589  -470513
3590  -177893
3591   865742
3592   489716
3593  -336364
3594  -227344
3595   421585
3596   915686
3597    55346
3598  -604445
3599   229968
3600   700830
3601   362090
3602  -372735
3603  -347202
3604   774094
3605   703245
3606  -195846
3607  -322601
3608   174588
3609   831370
3610   262585
3611  -580838
3612    28875
3613   658916
3614   560660
3615  -142563
3616  -480390
3617   507470
3618   799823
3619   -21912
3620  -401421
3621   -76814
3622   750759
3623   531775
3624  -468319
3625  -136614
3626   596708
3627   692139
3628    57641
3629  -566281
3630   228354
3631   812002
3632   140732
3633  -336616
3634  -200153
3635   620224
3636   720489
3637  -300996
3638  -282451
3639   407894
3640   664871
3641   235200
3642  -544611
3643     3569
3644   788874
3645   325325
3646  -192452
3647  -243815
3648   466323
3649   793622
3650  -164414
3651  -406916
3652   237496
3653   616319
3654   391042
3655  -453659
3656  -139598
3657   804228
3658   523320
3659  -131977
3660  -374863
3661   252894
3662   865661
3663     3283
3664  -503907
3665    88472
3666   621283
3667   572635
3668  -295174
3669  -306194
3670   657107
3671   601369
3672    -5146
3673  -401839
3674     7126
3675   823849
3676   258035
3677  -429611
3678   -39077
3679   533956
3680   702207
3681  -152354
3682  -508711
3683   460789
3684   691965
3685   123050
3686  -391968
3687  -125952
3688   827303
3689   503299
3690  -379198
3691  -207458
3692   378756
3693   727759
3694    19024
3695  -621874
3696   210961
3697   733070
3698   343458
3699  -253370
3700  -312352
3701   673315
3702   709807
3703  -248931
3704  -371839
3705   160394
3706   757256
3707   299906
3708  -587371
3709    -5668
3710   702387
3711   494813
3712  -145722
3713  -468199
3714   435485
3715   799975
3716   -67674
3717  -398614
3718     7002
3719   717808
3720   562035
3721  -447821
3722  -186815
3723   599370
3724   577510
3725   -24132
3726  -582626
3727   171679
3728   872905
3729   161203
3730  -360305
3731  -122112
3732   614455
3733   739135
3734  -315022
3735  -398361
3736   411657
3737   627455
3738   195880
3739  -529705
3740   -72357
3741   856756
3742   404077
3743  -265257
3744  -283357
3745   389487
3746   828939
3747  -125666
3748  -520389
3749   245942
3750   676387
3751   434696
3752  -391190
3753  -263742
3754   718753
3755   532081
3756  -154649
3757  -374365
3758   122651
3759   810292
3760   144309
3761  -483823
3762    63350
3763   583015
3764   588657
3765  -195575
3766  -423598
3767   518630
3768   598839
3769   -41597
3770  -375668
3771   -15000
3772   813957
3773   370178
3774  -449763
3775   -83332
3776   474147
3777   618535
3778   -77493
3779  -548455
3780   330846
3781   704654
3782   180379
3783  -293114
3784  -187493
3785   703457
3786   600617
3787  -347017
3788  -285149
3789   268475
3790   642257
3791   130817
3792  -555678
3793   150917
3794   737548
3795   335923
3796  -182388
3797  -296548
3798   518084
3799   677929
3800  -221282
3801  -334285
3802   166737
3803   637096
3804   349407
3805  -492793
3806   -50491
3807   689877
3808   442679
3809  -131510
3810  -439983
3811   319970
3812   790871
3813   -52210
3814  -385118
3815    69467
3816   632321
3817   533493
3818  -414919
3819  -267164
3820   537392
3821   495779
3822     9290
3823  -445715
3824   121175
3825   842818
3826   200536
3827  -341348
3828   -91804
3829   490473
3830   645020
3831  -286231
3832  -433713
3833   407772
3834   580859
3835   173068
3836  -404802
3837   -58090
3838   817456
3839   360518
3840  -328189
3841  -246039
3842   312570
3843   717724
3844   -63888
3845  -497615
3846   263222
3847   632887
3848   351656
3849  -327158
3850  -284212
3851   681455
3852   520487
3853  -250423
3854  -345133
3855   176454
3856   783769
3857   162227
3858  -533292
3859    84507
3860   608611
3861   474350
3862  -249813
3863  -480941
3864   489616
3865   691003
3866   -44420
3867  -366829
3868   -20565
3869   785152
3870   449355
3871  -513884
3872  -205746
3873   465639
3874   595908
3875   -42014
3876  -568923
3877   294221
3878   786779
3879   156515
3880  -314514
3881  -179806
3882   605413
3883   576083
3884  -379734
3885  -323374
3886   305225
3887   626110
3888   204376
3889  -533869
3890    61128
3891   768680
3892   322446
3893  -266268
3894  -367949
3895   418833
3896   741635
3897  -184295
3898  -402066
3899   189771
3900   656074
3901   411682
3902  -477858
3903  -188957
3904   645219
3905   428425
3906  -128042
3907  -413985
3908   198703
3909   787033
3910    64042
3911  -371162
3912    36857
3913   529786
3914   552554
3915  -343926
3916  -387548
3917   486225
3918   526322
3919    54492
3920  -380378
3921    25435
3922   770732
3923   222465
3924  -369126
3925  -105050
3926   395895
3927   609571
3928  -163263
3929  -450730
3930   377552
3931   607646
3932   185735
3933  -350688
3934  -174557
3935   680622
3936   367755
3937  -365338
3938  -240996
3939   282316
3940   712434
3941    59625
3942  -483866
3943   216076
3944   605667
3945   304750
3946  -260880
3947  -342060
3948   529986
3949   535269
3950  -196831
3951  -286876
3952   117926
3953   703473
3954   275705
3955  -496673
3956    -7883
3957   536847
3958   390645
3959  -176926
3960  -432058
3961   436815
3962   691987
3963   -56276
3964  -295426
3965    11866
3966   610401
3967   371040
3968  -481922
3969  -155128
3970   464819
3971   477478
3972    -4954
3973  -458515
3974   242768
3975   757236
3976   103747
3977  -320517
3978  -148869
3979   533234
3980   574138
3981  -373518
3982  -327988
3983   406170
3984   588679
3985   145356
3986  -528523
3987   -11485
3988   744602
3989   254972
3990  -291525
3991  -272235
3992   405348
3993   749040
3994  -145207
3995  -418574
3996   211103
3997   570333
3998   331741
3999  -465418
4000  -274689
4001   622397
4002   433383
4003  -134966
4004  -318601
4005   220394
4006   817855
4007    81225
4008  -466959
4009     7276
4010   480832
4011   473547
4012  -310646
4013  -427207
4014   517939
4015   586746
4016    15943
4017  -365384
4018   -13140
4019   760300
4020   251510
4021  -481678
4022  -135151
4023   413694
4024   598848
4025  -105530
4026  -492024
4027   344068
4028   635739
4029   149036
4030  -347727
4031  -238601
4032   621109
4033   463158
4034  -338519
4035  -239011
4036   275425
4037   663088
4038   116042
4039  -558985
4040   109860
4041   627640
4042   287685
4043  -264395
4044  -363769
4045   513985
4046   635556
4047  -211574
4048  -311203
4049   147709
4050   636912
4051   267305
4052  -563270
4053   -95952
4054   571860
4055   426298
4056   -93266
4057  -429819
4058   316349
4059   743322
4060     2588
4061  -369040
4062   -98505
4063   502952
4064   487959
4065  -391435
4066  -261022
4067   452104
4068   519742
4069    90058
4070  -443000
4071    67409
4072   689211
4073   117898
4074  -324022
4075  -173240
4076   389432
4077   598860
4078  -202386
4079  -301040
4080   357751
4081   499570
4082   168474
4083  -427039
4084  -127697
4085   628615
4086   248690
4087  -241382
4088  -201851
4089   279652
4090   668982
4091   -45137
4092  -379656
4093   201846
4094   480971
4095   277628
4096  -365294
4097  -279462
4098   587162
4099   427689
4100  -168332
4101  -278389
4102   160011
4103   703788
4104    59955
4105  -516151
4106    49634
4107   498071
4108   426924
4109  -232081
4110  -390998
4111   491082
4112   541492
4113   -70548
4114  -336737
4115   -53789
4116   642174
4117   278147
4118  -451524
4119  -112162
4120   425261
4121   554271
4122   -33207
4123  -497377
4124   269740
4125   600418
4126    49467
4127  -345468
4128  -184337
4129   603564
4130   491298
4131  -356946
4132  -207046
4133   340318
4134   565858
4135    59750
4136  -582542
4137    66654
4138   627798
4139   210642
4140  -264076
4141  -295172
4142   509404
4143   692828
4144  -209217
4145  -363555
4146   125510
4147   547698
4148   280333
4149  -539696
4150  -170798
4151   580414
4152   421228
4153   -80140
4154  -394109
4155   233643
4156   735087
4157   -21507
4158  -398673
4159   -27615
4160   484953
4161   468359
4162  -390099
4163  -306469
4164   498305
4165   488263
4166     9329
4167  -445997
4168    13278
4169   709357
4170   147888
4171  -370812
4172  -141391
4173   389979
4174   631558
4175  -174083
4176  -429532
4177   282504
4178   493614
4179   178114
4180  -400131
4181  -205729
4182   649172
4183   375993
4184  -270604
4185  -242459
4186   239909
4187   654585
4188   -26938
4189  -524118
4190   141831
4191   501236
4192   289511
4193  -278684
4194  -289972
4195   577069
4196   506017
4197  -180522
4198  -316376
4199    32948
4200   591389
4201   160681
4202  -488265
4203   -11654
4204   476317
4205   449774
4206  -103552
4207  -411855
4208   368359
4209   572265
4210   -73575
4211  -352527
4212  -101967
4213   553444
4214   350542
4215  -421876
4216  -116949
4217   414267
4218   481916
4219     8135
4220  -478525
4221   171991
4222   603512
4223    67755
4224  -292994
4225  -193855
4226   484194
4227   522862
4228  -316250
4229  -270603
4230   261357
4231   482051
4232   159767
4233  -469068
4234   -17114
4235   577731
4236   229584
4237  -176744
4238  -260769
4239   317200
4240   604647
4241  -185545
4242  -358161
4243   138083
4244   458665
4245   292765
4246  -401299
4247  -140952
4248   581566
4249   326982
4250  -149262
4251  -346256
4252   172520
4253   642858
4254   -52323
4255  -392469
4256    78582
4257   465712
4258   425985
4259  -300268
4260  -310862
4261   462248
4262   412517
4263   -62309
4264  -416461
4265   -33987
4266   693281
4267   204363
4268  -385928
4269   -79461
4270   408125
4271   557528
4272  -189611
4273  -493679
4274   300900
4275   502705
4276    73587
4277  -368999
4278  -169442
4279   646233
4280   380725
4281  -324329
4282  -208364
4283   246138
4284   587546
4285    -1707
4286  -544486
4287   125872
4288   543922
4289   246135
4290  -271362
4291  -334317
4292   512523
4293   525321
4294  -244335
4295  -336501
4296    91746
4297   610662
4298   222291
4299  -511714
4300   -42335
4301   509466
4302   372426
4303  -150350
4304  -471623
4305   279739
4306   622743
4307   -59315
4308  -348558
4309   -66706
4310   550198
4311   438090
4312  -412165
4313  -225393
4314   379085
4315   418156
4316    -5658
4317  -489799
4318    87655
4319   647550
4320   138761
4321  -253205
4322  -173821
4323   395412
4324   538498
4325  -287091
4326  -370715
4327   218767
4328   446949
4329   173339
4330  -443986
4331   -89294
4332   634761
4333   279158
4334  -209803
4335  -267490
4336   239053
4337   575559
4338  -158242
4339  -420114
4340   154593
4341   445573
4342   298616
4343  -325461
4344  -229150
4345   523604
4346   349701
4347  -136589
4348  -333473
4349    69145
4350   642044
4351    68853
4352  -434067
4353    11880
4354   430345
4355   427611
4356  -244856
4357  -390073
4358   403570
4359   435629
4360   -51178
4361  -321043
4362   -50916
4363   614110
4364   242589
4365  -382090
4366  -112426
4367   294744
4368   445210
4369  -101732
4370  -457056
4371   265618
4372   520378
4373    96542
4374  -282097
4375  -191746
4376   544909
4377   372738
4378  -368944
4379  -243667
4380   211597
4381   504610
4382    72460
4383  -482576
4384   112698
4385   551673
4386   232007
4387  -208697
4388  -346842
4389   354825
4390   495651
4391  -219530
4392  -298751
4393    83862
4394   506900
4395   269875
4396  -437956
4397   -71613
4398   482270
4399   287613
4400  -133047
4401  -384278
4402   230045
4403   573693
4404   -92228
4405  -304418
4406    15249
4407   457960
4408   370512
4409  -406808
4410  -258656
4411   385630
4412   374074
4413   -11736
4414  -422045
4415    73885
4416   669861
4417    93295
4418  -346404
4419  -149049
4420   373776
4421   503715
4422  -301685
4423  -388968
4424   313505
4425   446426
4426   110362
4427  -399769
4428  -103137
4429   621452
4430   240149
4431  -298966
4432  -266042
4433   218815
4434   606673
4435   -85653
4436  -461603
4437   159558
4438   490012
4439   272750
4440  -365791
4441  -339459
4442   505257
4443   391675
4444  -198062
4445  -304108
4446    97383
4447   641175
4448   141259
4449  -443831
4450    -8496
4451   383193
4452   351895
4453  -222777
4454  -447723
4455   337258
4456   496556
4457   -40371
4458  -294162
4459   -59748
4460   583587
4461   290795
4462  -454630
4463  -169714
4464   325975
4465   430866
4466   -61164
4467  -480424
4468   207298
4469   564327
4470    85356
4471  -282082
4472  -234241
4473   428977
4474   445423
4475  -319378
4476  -278512
4477   191461
4478   486827
4479   167558
4480  -462319
4481     4617
4482   526987
4483   181749
4484  -231958
4485  -326723
4486   297473
4487   534985
4488  -180938
4489  -291002
4490   122701
4491   441409
4492   260004
4493  -431424
4494  -173778
4495   464909
4496   290136
4497  -116780
4498  -372148
4499   160358
4500   634422
4501    -6175
4502  -355961
4503   -34942
4504   376674
4505   373127
4506  -351835
4507  -329452
4508   384404
4509   392685
4510    26516
4511  -326203
4512    -2904
4513   588095
4514   107546
4515  -349728
4516  -139464
4517   259630
4518   457463
4519  -186915
4520  -392556
4521   283626
4522   437421
4523   117865
4524  -321455
4525  -154221
4526   545732
4527   227811
4528  -324948
4529  -202246
4530   209513
4531   536388
4532   -24518
4533  -439440
4534   142007
4535   411535
4536   181929
4537  -286116
4538  -312501
4539   439279
4540   415564
4541  -184718
4542  -249665
4543    80362
4544   548946
4545   139192
4546  -488756
4547   -31788
4548   397247
4549   278958
4550  -199800
4551  -397241
4552   343542
4553   527070
4554   -80864
4555  -285503
4556   -64530
4557   464117
4558   292779
4559  -423572
4560  -176146
4561   332411
4562   401653
4563   -14125
4564  -456823
4565   134683
4566   564536
4567    42665
4568  -307290
4569  -193558
4570   392070
4571   440735
4572  -322619
4573  -258944
4574   291724
4575   443474
4576   101407
4577  -464035
4578   -46413
4579   530387
4580   143942
4581  -259180
4582  -279837
4583   292359
4584   587350
4585  -163351
4586  -387972
4587   126222
4588   448003
4589   256525
4590  -427411
4591  -250599
4592   485835
4593   304248
4594  -144986
4595  -333256
4596   119737
4597   603270
4598     6066
4599  -418654
4600   -39158
4601   352137
4602   383995
4603  -271958
4604  -356971
4605   390791
4606   431940
4607   -18711
4608  -363409
4609   -79557
4610   566467
4611   152292
4612  -406156
4613  -137236
4614   292839
4615   462903
4616  -114890
4617  -417803
4618   249248
4619   443272
4620    80574
4621  -321430
4622  -245600
4623   467429
4624   343523
4625  -284807
4626  -215624
4627   175293
4628   517738
4629    52024
4630  -504622
4631    31323
4632   424393
4633   196520
4634  -237952
4635  -322291
4636   391900
4637   467934
4638  -175313
4639  -245965
4640    49910
4641   432040
4642   183149
4643  -437385
4644   -96049
4645   370449
4646   276407
4647   -94390
4648  -356833
4649   241826
4650   517721
4651   -90089
4652  -316909
4653   -76593
4654   400544
4655   337076
4656  -375229
4657  -201407
4658   356964
4659   358261
4660   -11613
4661  -420589
4662    52346
4663   523376
4664    30990
4665  -303114
4666  -147159
4667   333013
4668   461667
4669  -235959
4670  -289240
4671   257563
4672   370476
4673    78690
4674  -422835
4675  -109982
4676   516129
4677   170286
4678  -233251
4679  -201672
4680   229339
4681   526324
4682  -132866
4683  -397385
4684   113692
4685   360938
4686   208491
4687  -346318
4688  -243451
4689   473914
4690   315392
4691  -159538
4692  -270927
4693    85020
4694   529552
4695    -5392
4696  -442030
4697    11567
4698   360268
4699   314303
4700  -227286
4701  -327648
4702   379094
4703   387313
4704  -104074
4705  -328875
4706   -72986
4707   520047
4708   194548
4709  -404455
4710  -124543
4711   308000
4712   431638
4713   -93456
4714  -479298
4715   176307
4716   467343
4717    37404
4718  -315913
4719  -211581
4720   469204
4721   389171
4722  -300345
4723  -216885
4724   198273
4725   412285
4726    24534
4727  -485261
4728    30494
4729   463080
4730   154927
4731  -223038
4732  -285921
4733   351441
4734   494088
4735  -211053
4736  -320704
4737    56944
4738   427484
4739   201924
4740  -472396
4741  -138055
4742   470836
4743   311265
4744  -135626
4745  -404108
4746   155169
4747   534272
4748   -80134
4749  -363245
4750   -48355
4751   391227
4752   376497
4753  -322115
4754  -262051
4755   342475
4756   343585
4757   -23584
4758  -408839
4759   -27514
4760   534781
4761    82788
4762  -316446
4763  -136144
4764   297875
4765   462754
4766  -204559
4767  -382445
4768   209035
4769   362771
4770   102024
4771  -363660
4772  -173184
4773   514919
4774   260459
4775  -239518
4776  -229855
4777   143664
4778   473301
4779   -73389
4780  -435694
4781    78651
4782   356355
4783   207421
4784  -248381
4785  -248368
4786   422804
4787   329748
4788  -179699
4789  -271601
4790     9642
4791   457627
4792    89417
4793  -410826
4794   -14666
4795   352954
4796   324582
4797  -146305
4798  -386848
4799   257722
4800   398208
4801   -89318
4802  -287382
4803   -88094
4804   453085
4805   245495
4806  -366707
4807  -131119
4808   283028
4809   332774
4810   -64453
4811  -420469
4812   137140
4813   428759
4814     4913
4815  -240021
4816  -134555
4817   386353
4818   353157
4819  -320917
4820  -249543
4821   193439
4822   359023
4823    42455
4824  -446679
4825      -87
4826   501865
4827   161678
4828  -225560
4829  -274202
4830   271528
4831   473105
4832  -220434
4833  -350797
4834    88094
4835   385726
4836   201574
4837  -378251
4838  -126292
4839   448977
4840   234142
4841  -165157
4842  -333453
4843    99705
4844   492815
4845   -67929
4846  -348075
4847    12426
4848   350223
4849   322330
4850  -303655
4851  -298309
4852   354501
4853   329442
4854   -68843
4855  -371959
4856   -37526
4857   533008
4858   116624
4859  -353490
4860  -113964
4861   284633
4862   406850
4863  -201503
4864  -417168
4865   210795
4866   379710
4867    58633
4868  -327341
4869  -155022
4870   490414
4871   260705
4872  -310636
4873  -231552
4874   159813
4875   454485
4876   -28337
4877  -449116
4878    78831
4879   406968
4880   203034
4881  -248733
4882  -320372
4883   346558
4884   368540
4885  -221588
4886  -309824
4887    28826
4888   481420
4889   175209
4890  -417793
4891   -54548
4892   369081
4893   262700
4894  -185751
4895  -414754
4896   217137
4897   446802
4898   -94100
4899  -295699
4900   -65176
4901   420804
4902   298743
4903  -372854
4904  -198919
4905   271453
4906   319724
4907   -47343
4908  -442597
4909    49240
4910   486999
4911    73832
4912  -258196
4913  -186677
4914   309166
4915   402380
4916  -273797
4917  -321928
4918   176280
4919   356517
4920   107406
4921  -388505
4922   -77719
4923   456577
4924   150141
4925  -209876
4926  -253108
4927   168672
4928   427508
4929  -138385
4930  -325903
4931    92571
4932   344951
4933   220343
4934  -311886
4935  -218634
4936   372664
4937   233653
4938  -157118
4939  -284301
4940    73026
4941   495897
4942    15213
4943  -356900
4944   -18633
4945   289278
4946   273861
4947  -261245
4948  -334065
4949   295228
4950   324685
4951   -54613
4952  -270041
4953   -34350
4954   492503
4955   158300
4956  -344809
4957  -131058
4958   211950
4959   319082
4960  -158346
4961  -404885
4962   197108
4963   396276
4964    48857
4965  -252816
4966  -166815
4967   409294
4968   259075
4969  -311391
4970  -216519
4971   146654
4972   382117
4973    -1789
4974  -424559
4975    69104
4976   411665
4977   120954
4978  -250004
4979  -284093
4980   325121
4981   373623
4982  -241641
4983  -276409
4984    98190
4985   425166
4986   136455
4987  -443807
4988   -96118
4989   375223
4990   218097
4991  -166907
4992  -366692
4993   182720
4994   481240
4995   -68845
4996  -293544
4997   -60297
4998   356018
4999   278433
5000  -371256
5001  -253493
5002   293559
5003   295719
5004   -47122
5005  -366831
5006    65580
5007   503482
5008    35245
5009  -316955
5010  -167511
5011   253801
5012   362255
5013  -260363
5014  -323098
5015   234248
5016   374935
5017   102474
5018  -360058
5019  -135050
5020   450425
5021   166791
5022  -272009
5023  -272718
5024   145977
5025   461968
5026   -90626
5027  -378481
5028    97524
5029   363019
5030   198419
5031  -321837
5032  -276434
5033   365726
5034   275921
5035  -175256
5036  -285103
5037    50544
5038   485678
5039    65800
5040  -410106
5041   -64559
5042   299418
5043   282671
5044  -205875
5045  -369382
5046   262420
5047   378590
5048   -49447
5049  -278647
5050   -84940
5051   414944
5052   191129
5053  -362857
5054  -165355
5055   207378
5056   335337
5057   -52374
5058  -378929
5059   145385
5060   402523
5061    17774
5062  -285553
5063  -208067
5064   340645
5065   308588
5066  -298744
5067  -228262
5068   175700
5069   373994
5070    59340
5071  -419498
5072    -6383
5073   387421
5074   110750
5075  -222716
5076  -286629
5077   224973
5078   414057
5079  -139683
5080  -253035
5081    54573
5082   331928
5083   167767
5084  -389506
5085  -172231
5086   328700
5087   202488
5088  -123868
5089  -291757
5090   133955
5091   452530
5092   -56756
5093  -298016
5094   -27345
5095   277089
5096   239143
5097  -326961
5098  -256765
5099   297717
5100   288684
5101   -33325
5102  -324155
5103    -9287
5104   458576
5105    53619
5106  -326496
5107  -148148
5108   222446
5109   364573
5110  -181324
5111  -329206
5112   202750
5113   319861
5114    34391
5115  -324012
5116  -151380
5117   409392
5118   167092
5119  -270048
5120  -184633
5121   168520
5122   420483
5123   -56356
5124  -387215
5125    80543
5126   316580
5127   116417
5128  -300129
5129  -263784
5130   378341
5131   318594
5132  -194118
5133  -252716
5134    63262
5135   426783
5136    51652
5137  -428101
5138   -58685
5139   302352
5140   220255
5141  -184282
5142  -341953
5143   253029
5144   399765
5145   -94949
5146  -291658
5147   -79093
5148   385510
5149   202350
5150  -392497
5151  -173350
5152   271875
5153   333571
5154   -62039
5155  -411457
5156    94944
5157   419671
5158      346
5159  -293959
5160  -192735
5161   308561
5162   354869
5163  -263676
5164  -259773
5165   163225
5166   347016
5167    75652
5168  -408383
5169   -88414
5170   385793
5171   119468
5172  -221407
5173  -255343
5174   201521
5175   429442
5176  -142436
5177  -315485
5178    59666
5179   308995
5180   157926
5181  -360594
5182  -193568
5183   371694
5184   237554
5185  -137012
5186  -305072
5187    71454
5188   459089
5189   -20623
5190  -362768
5191   -70794
5192   277313
5193   292860
5194  -245764
5195  -303348
5196   281816
5197   316209
5198   -42181
5199  -323890
5200  -101911
5201   401642
5202   102761
5203  -311914
5204  -123734
5205   210785
5206   350190
5207  -113441
5208  -350718
5209   151701
5210   305934
5211    29496
5212  -295734
5213  -185048
5214   373774
5215   231468
5216  -263259
5217  -194992
5218   139092
5219   382257
5220   -24144
5221  -420180
5222    24031
5223   312011
5224   119871
5225  -217866
5226  -255635
5227   300681
5228   327928
5229  -174645
5230  -246955
5231    11367
5232   342988
5233   105557
5234  -381977
5235   -75992
5236   299417
5237   210261
5238  -132713
5239  -316595
5240   178699
5241   378914
5242  -110498
5243  -283660
5244   -72718
5245   318031
5246   225066
5247  -314672
5248  -160095
5249   260010
5250   261416
5251   -52745
5252  -372307
5253    26276
5254   394537
5255      877
5256  -272510
5257  -139620
5258   268260
5259   329084
5260  -246186
5261  -263417
5262   181088
5263   284001
5264    31345
5265  -375438
5266   -80597
5267   408384
5268   123819
5269  -230334
5270  -215540
5271   178999
5272   393041
5273  -156152
5274  -370906
5275    61109
5276   318177
5277   166560
5278  -318193
5279  -215150
5280   381361
5281   256280
5282  -176119
5283  -289627
5284    38331
5285   415929
5286   -15709
5287  -374785
5288   -34237
5289   278292
5290   262325
5291  -203019
5292  -306752
5293   257884
5294   296506
5295   -90500
5296  -306761
5297   -81493
5298   409055
5299   153368
5300  -329587
5301  -123217
5302   233786
5303   318104
5304  -136147
5305  -413272
5306   131992
5307   352659
5308     -108
5309  -287207
5310  -171216
5311   359565
5312   284282
5313  -267416
5314  -213886
5315   112192
5316   330526
5317     6155
5318  -410999
5319   -15177
5320   347096
5321   143740
5322  -192694
5323  -276662
5324   231418
5325   342134
5326  -186015
5327  -284963
5328    22798
5329   333083
5330   143938
5331  -369255
5332  -114547
5333   326971
5334   209676
5335  -136564
5336  -348427
5337    98474
5338   396699
5339   -80892
5340  -308276
5341   -79102
5342   301987
5343   293637
5344  -280525
5345  -235683
5346   227032
5347   247711
5348   -36872
5349  -352583
5350   -38015
5351   395935
5352    57913
5353  -252294
5354  -137977
5355   202637
5356   329961
5357  -198389
5358  -317106
5359   126718
5360   267528
5361    63233
5362  -303728
5363  -122898
5364   395185
5365   170433
5366  -226026
5367  -216069
5368   101269
5369   345144
5370  -110900
5371  -356396
5372    67637
5373   281788
5374   143535
5375  -230419
5376  -212612
5377   308677
5378   223570
5379  -175705
5380  -245867
5381     9632
5382   354568
5383    31362
5384  -349603
5385   -22695
5386   274015
5387   216199
5388  -193475
5389  -337784
5390   222231
5391   309281
5392  -103906
5393  -268085
5394   -53516
5395   384004
5396   172104
5397  -338165
5398  -144216
5399   197617
5400   253489
5401   -87466
5402  -379114
5403    74234
5404   344180
5405    20501
5406  -225594
5407  -169820
5408   283133
5409   273519
5410  -267171
5411  -229185
5412   116624
5413   275567
5414    21169
5415  -361474
5416     2006
5417   375059
5418    93542
5419  -221061
5420  -263299
5421   190203
5422   338557
5423  -199713
5424  -298908
5425    60715
5426   322033
5427   163374
5428  -340786
5429  -143888
5430   337361
5431   187373
5432  -164930
5433  -330640
5434    63074
5435   389699
5436   -58996
5437  -301558
5438   -26612
5439   283333
5440   254740
5441  -272807
5442  -260677
5443   236269
5444   250521
5445   -59436
5446  -324697
5447   -41467
5448   423415
5449    81271
5450  -317109
5451  -142247
5452   207224
5453   315552
5454  -193062
5455  -360225
5456   156312
5457   308758
5458    54699
5459  -278670
5460  -152146
5461   363847
5462   171113
5463  -266334
5464  -228313
5465    82283
5466   344206
5467   -37260
5468  -368010
5469    43676
5470   307821
5471   153400
5472  -232871
5473  -282108
5474   267949
5475   279440
5476  -189321
5477  -273961
5478     5083
5479   364822
5480   108713
5481  -364440
5482   -75180
5483   251067
5484   193610
5485  -155244
5486  -341471
5487   141134
5488   334708
5489   -52693
5490  -226363
5491   -83372
5492   293225
5493   206814
5494  -311913
5495  -187460
5496   178517
5497   226152
5498   -49774
5499  -357852
5500    48383
5501   376331
5502    26703
5503  -233594
5504  -172364
5505   229396
5506   285109
5507  -246233
5508  -264019
5509   129517
5510   277237
5511    60555
5512  -337623
5513   -77296
5514   342679
5515   109280
5516  -202737
5517  -244271
5518   128009
5519   350931
5520  -129918
5521  -276805
5522    53020
5523   251776
5524   146285
5525  -283982
5526  -181189
5527   281519
5528   159773
5529  -137766
5530  -253891
5531    47503
5532   382887
5533   -14528
5534  -309229
5535   -36833
5536   223643
5537   202123
5538  -249073
5539  -282603
5540   243482
5541   251607
5542   -68346
5543  -253521
5544   -41452
5545   369704
5546    70268
5547  -317706
5548  -125213
5549   156488
5550   261215
5551  -135506
5552  -330298
5553   149466
5554   308457
5555    33644
5556  -248550
5557  -181238
5558   314682
5559   183880
5560  -289208
5561  -211266
5562   107751
5563   328117
5564   -15312
5565  -375565
5566    35816
5567   304201
5568    93661
5569  -216399
5570  -265284
5571   227746
5572   286799
5573  -183566
5574  -236355
5575    31615
5576   319751
5577   109284
5578  -367615
5579  -110178
5580   268214
5581   161402
5582  -150206
5583  -316108
5584   144602
5585   378512
5586   -74057
5587  -281185
5588   -74289
5589   281412
5590   208265
5591  -326486
5592  -218858
5593   221401
5594   243686
5595   -37970
5596  -341749
5597    13149
5598   395197
5599    27885
5600  -272005
5601  -180565
5602   185535
5603   304551
5604  -214372
5605  -275875
5606   150570
5607   266177
5608    69334
5609  -316654
5610  -136142
5611   329368
5612   115477
5613  -217629
5614  -223412
5615   110168
5616   366742
5617   -86820
5618  -320844
5619    42981
5620   255701
5621   139994
5622  -286211
5623  -243968
5624   283090
5625   211932
5626  -146258
5627  -244539
5628    19408
5629   368673
5630    17972
5631  -340085
5632   -69866
5633   198568
5634   210511
5635  -179064
5636  -298205
5637   197370
5638   285040
5639   -35356
5640  -242487
5641  -115026
5642   314200
5643   130007
5644  -315345
5645  -158642
5646   151833
5647   267972
5648   -61294
5649  -341538
5650    94906
5651   298050
5652    15067
5653  -228734
5654  -199454
5655   242400
5656   226908
5657  -234166
5658  -182634
5659    94523
5660   263868
5661    21329
5662  -348201
5663   -27363
5664   270210
5665    69257
5666  -180992
5667  -237096
5668   192892
5669   312437
5670  -155911
5671  -236248
5672    24185
5673   263739
5674   101332
5675  -353374
5676  -144262
5677   262109
5678   158908
5679  -106179
5680  -273104
5681    95312
5682   355525
5683   -72806
5684  -271225
5685   -66728
5686   213235
5687   196416
5688  -273849
5689  -208291
5690   222964
5691   204950
5692   -45011
5693  -279688
5694   -14297
5695   340932
5696    -1669
5697  -284023
5698  -123618
5699   185962
5700   284039
5701  -176295
5702  -281805
5703   155155
5704   250104
5705    14478
5706  -308850
5707  -152573
5708   340890
5709   141127
5710  -234368
5711  -189122
5712   117976
5713   344035
5714   -74944
5715  -345793
5716    31035
5717   236293
5718   102568
5719  -244811
5720  -237715
5721   275158
5722   241344
5723  -152730
5724  -235294
5725    -2171
5726   334628
5727    33551
5728  -372898
5729   -67357
5730   239556
5731   207426
5732  -156435
5733  -314026
5734   181435
5735   312876
5736   -88831
5737  -267423
5738  -113900
5739   292768
5740   163039
5741  -308807
5742  -149941
5743   190590
5744   258402
5745   -52322
5746  -358173
5747    39108
5748   310135
5749       48
5750  -237544
5751  -187961
5752   247232
5753   274039
5754  -229943
5755  -222751
5756   103454
5757   263865
5758    37264
5759  -371791
5760   -80517
5761   308750
5762   113568
5763  -175529
5764  -236826
5765   138437
5766   348508
5767  -122253
5768  -277127
5769    -1448
5770   220144
5771   137917
5772  -292086
5773  -166429
5774   267722
5775   175708
5776   -97598
5777  -251598
5778    34014
5779   330131
5780   -52001
5781  -287130
5782   -66815
5783   193494
5784   220899
5785  -215745
5786  -249639
5787   208761
5788   219950
5789   -46528
5790  -281740
5791   -87024
5792   336045
5793    72672
5794  -259140
5795  -121850
5796   154359
5797   285904
5798  -120126
5799  -321588
5800    88700
5801   218107
5802    25902
5803  -236614
5804  -163939
5805   297467
5806   172216
5807  -204725
5808  -167645
5809    63999
5810   275469
5811   -38092
5812  -339119
5813    15382
5814   230442
5815    89568
5816  -186440
5817  -219173
5818   236137
5819   250303
5820  -173642
5821  -223803
5822   -11318
5823   274396
5824    64207
5825  -328339
5826   -60703
5827   239556
5828   164985
5829  -126129
5830  -289852
5831   132115
5832   282037
5833  -107692
5834  -235720
5835   -72781
5836   264024
5837   167837
5838  -295150
5839  -142639
5840   202261
5841   200407
5842   -75266
5843  -341943
5844    22690
5845   327867
5846    -4969
5847  -224591
5848  -132094
5849   214777
5850   266131
5851  -235322
5852  -243715
5853   110006
5854   225414
5855    23447
5856  -329861
5857   -88647
5858   329808
5859   100981
5860  -186116
5861  -203561
5862   117320
5863   310033
5864  -148311
5865  -305649
5866    37236
5867   235283
5868   130868
5869  -275206
5870  -190984
5871   285479
5872   174588
5873  -157218
5874  -278398
5875     7896
5876   350944
5877   -14148
5878  -318934
5879   -51461
5880   216282
5881   229546
5882  -188935
5883  -300760
5884   181482
5885   226876
5886   -60334
5887  -266046
5888  -109456
5889   327793
5890   133492
5891  -264434
5892  -130287
5893   136267
5894   243096
5895  -101553
5896  -347611
5897    83040
5898   260912
5899    17613
5900  -215918
5901  -163129
5902   278666
5903   203458
5904  -234164
5905  -198610
5906    60590
5907   258324
5908     2493
5909  -355693
5910   -18092
5911   281122
5912   113235
5913  -168456
5914  -253950
5915   175533
5916   266362
5917  -160047
5918  -232683
5919   -20773
5920   243325
5921   122231
5922  -298305
5923   -99275
5924   228787
5925   149501
5926  -106337
5927  -294215
5928    71274
5929   293617
5930   -71965
5931  -235308
5932   -62874
5933   227686
5934   199063
5935  -259173
5936  -197945
5937   170777
5938   174533
5939   -44995
5940  -299422
5941   -30173
5942   322444
5943    38880
5944  -203118
5945  -133802
5946   141215
5947   243511
5948  -186189
5949  -261252
5950   102690
5951   195585
5952    45615
5953  -260853
5954  -104502
5955   305236
5956   105406
5957  -206524
5958  -187764
5959    71806
5960   281975
5961  -102663
5962  -292756
5963    48849
5964   226854
5965   123786
5966  -228855
5967  -225411
5968   229928
5969   169767
5970  -146820
5971  -217345
5972    -8416
5973   305193
5974    34267
5975  -293121
5976   -28801
5977   189196
5978   165930
5979  -176584
5980  -285087
5981   170407
5982   223610
5983   -95663
5984  -221554
5985   -51125
5986   305704
5987   110972
5988  -302507
5989  -128750
5990   153039
5991   203028
5992   -98156
5993  -337298
5994    77376
5995   302276
5996    16385
5997  -215041
5998  -166689
5999   234634
6000   221459
6001  -244578
6002  -220526
6003    76124
6004   239513
6005    29246
6006  -320583
6007   -24612
6008   289620
6009    78959
6010  -180366
6011  -240012
6012   141263
6013   267865
6014  -167807
6015  -235158
6016    29772
6017   247558
6018   114111
6019  -307911
6020  -140858
6021   245680
6022   135654
6023  -131579
6024  -284569
6025    49679
6026   330456
6027   -42487
6028  -246632
6029   -55354
6030   196615
6031   199194
6032  -249752
6033  -253111
6034   168390
6035   197814
6036   -23947
6037  -270448
6038   -47192
6039   342611
6040    57161
6041  -252107
6042  -147827
6043   128696
6044   249298
6045  -167938
6046  -294178
6047   105426
6048   227858
6049    50512
6050  -235453
6051  -151565
6052   278810
6053   135458
6054  -208720
6055  -203899
6056    42069
6057   294765
6058   -21433
6059  -306830
6060    18588
6061   225107
6062   115902
6063  -205021
6064  -252283
6065   195506
6066   199343
6067  -142883
6068  -207288
6069    -8291
6070   281730
6071    62500
6072  -296159
6073   -65713
6074   174229
6075   138208
6076  -134846
6077  -295740
6078   121032
6079   263028
6080   -54472
6081  -205760
6082   -89680
6083   241787
6084   152115
6085  -275019
6086  -152283
6087   133940
6088   181723
6089   -40786
6090  -294647
6091    31584
6092   272670
6093     4054
6094  -183319
6095  -152338
6096   172448
6097   203272
6098  -228978
6099  -193127
6100   104957
6101   207497
6102    30974
6103  -286733
6104   -53566
6105   276809
6106    53036
6107  -190295
6108  -202506
6109   116383
6110   288728
6111  -124461
6112  -237984
6113    33383
6114   207367
6115   105901
6116  -269901
6117  -178851
6118   221693
6119   140196
6120  -116478
6121  -232550
6122    28294
6123   321596
6124   -18699
6125  -269412
6126   -48906
6127   165653
6128   162975
6129  -233673
6130  -248092
6131   183663
6132   198405
6133   -49761
6134  -222284
6135   -47625
6136   298861
6137    54898
6138  -264121
6139  -120541
6140   126305
6141   223432
6142  -115966
6143  -295786
6144   102241
6145   238337
6146    13289
6147  -238133
6148  -162371
6149   257300
6150   151170
6151  -224596
6152  -167223
6153    87912
6154   269617
6155   -17834
6156  -334299
6157     2919
6158   225137
6159    69062
6160  -197667
6161  -233073
6162   199073
6163   243121
6164  -147630
6165  -208966
6166     1204
6167   262666
6168    80563
6169  -318305
6170  -104214
6171   190341
6172   145054
6173  -111972
6174  -269147
6175   101898
6176   290022
6177   -65531
6178  -232610
6179   -99192
6180   210119
6181   154453
6182  -266319
6183  -180351
6184   166123
6185   200066
6186   -30998
6187  -287075
6188     2668
6189   301244
6190     7541
6191  -226306
6192  -158838
6193   143718
6194   236200
6195  -182190
6196  -226196
6197    96255
6198   211377
6199    58439
6200  -280136
6201  -125058
6202   256042
6203    99716
6204  -163158
6205  -193424
6206    77787
6207   299727
6208   -82605
6209  -269095
6210     7983
6211   183554
6212   109902
6213  -232331
6214  -196334
6215   221480
6216   157630
6217  -117296
6218  -202480
6219     -205
6220   275888
6221    -4052
6222  -280996
6223   -63480
6224   160233
6225   171408
6226  -143561
6227  -252632
6228   159502
6229   206572
6230   -55292
6231  -226040
6232   -92178
6233   257647
6234    88719
6235  -258255
6236  -110345
6237   136646
6238   209320
6239   -74015
6240  -286915
6241    72735
6242   221196
6243   -13663
6244  -212077
6245  -162176
6246   206122
6247   174719
6248  -192404
6249  -149903
6250    83415
6251   220946
6252    -2652
6253  -310190
6254   -27579
6255   215194
6256    52166
6257  -157165
6258  -199040
6259   153043
6260   245701
6261  -137964
6262  -193767
6263     9003
6264   208778
6265    79917
6266  -294550
6267  -106998
6268   221720
6269   124124
6270  -114097
6271  -250946
6272    73627
6273   282632
6274   -86057
6275  -243360
6276   -59393
6277   201888
6278   176112
6279  -231372
6280  -180668
6281   173821
6282   174287
6283   -52708
6284  -279782
6285   -54148
6286   281168
6287    18124
6288  -220913
6289  -112720
6290   150480
6291   254258
6292  -152913
6293  -251303
6294   103302
6295   194760
6296    10103
6297  -267452
6298  -129580
6299   276627
6300   114121
6301  -182088
6302  -154244
6303    84925
6304   274522
6305   -79353
6306  -296878
6307    14958
6308   195382
6309    92372
6310  -211626
6311  -196463
6312   227167
6313   196081
6314  -130354
6315  -210753
6316   -17346
6317   269588
6318    23679
6319  -308023
6320   -66635
6321   188302
6322   175933
6323  -137081
6324  -270584
6325   130781
6326   226589
6327   -71158
6328  -215640
6329   -94705
6330   241691
6331   129333
6332  -246860
6333  -133786
6334   139177
6335   199103
6336   -57050
6337  -296907
6338    27743
6339   239659
6340     4760
6341  -187346
6342  -144406
6343   192533
6344   217156
6345  -179815
6346  -189404
6347    61022
6348   193626
6349    34610
6350  -295519
6351   -69658
6352   244500
6353    88387
6354  -147596
6355  -199416
6356   120692
6357   251963
6358  -133696
6359  -234939
6360    -7491
6361   191201
6362   112658
6363  -240979
6364  -129369
6365   218261
6366   148007
6367   -84335
6368  -234170
6369     3204
6370   257223
6371   -40936
6372  -232132
6373   -64887
6374   162159
6375   186751
6376  -173906
6377  -196918
6378   156842
6379   163953
6380   -52366
6381  -236280
6382   -53399
6383   262573
6384    34529
6385  -209953
6386   -86511
6387   128234
6388   209464
6389  -127125
6390  -264862
6391    89844
6392   185342
6393    10929
6394  -207500
6395  -127999
6396   248416
6397   133592
6398  -187874
6399  -151872
6400    51438
6401   223711
6402   -41045
6403  -277193
6404    17346
6405   201143
6406    81886
6407  -165977
6408  -190579
6409   181515
6410   177886
6411  -152134
6412  -191418
6413    -4545
6414   231206
6415    48220
6416  -274965
6417   -44482
6418   213859
6419   134113
6420  -132648
6421  -251032
6422   107376
6423   235322
6424   -84384
6425  -204298
6426   -61731
6427   230396
6428   150851
6429  -233957
6430  -141204
6431   147854
6432   168116
6433   -63430
6434  -292583
6435     7957
6436   267309
6437    10264
6438  -192553
6439  -124513
6440   178745
6441   217507
6442  -200465
6443  -223937
6444    82409
6445   194167
6446    22835
6447  -273870
6448   -75725
6449   268749
6450    95521
6451  -160558
6452  -192953
6453    87175
6454   252762
6455  -105142
6456  -252147
6457     5891
6458   196983
6459   117088
6460  -218237
6461  -155770
6462   220101
6463   132124
6464  -132690
6465  -222715
6466    11858
6467   278207
6468   -14115
6469  -241508
6470   -32807
6471   173722
6472   171250
6473  -178844
6474  -249741
6475   144363
6476   186520
6477   -59397
6478  -224800
6479   -65391
6480   279642
6481    95748
6482  -229863
6483  -122023
6484   105816
6485   207765
6486   -88996
6487  -277394
6488    53961
6489   208494
6490    36802
6491  -172349
6492  -148080
6493   204726
6494   157138
6495  -182002
6496  -165823
6497    43183
6498   213127
6499     5127
6500  -264749
6501    -6479
6502   217599
6503    84616
6504  -146209
6505  -199130
6506   146867
6507   193572
6508  -141105
6509  -191472
6510    -6970
6511   216074
6512    94485
6513  -239223
6514   -89796
6515   179345
6516   124904
6517   -96643
6518  -244110
6519    60451
6520   243744
6521   -52390
6522  -189326
6523   -54026
6524   181315
6525   144031
6526  -220083
6527  -151374
6528   145397
6529   140205
6530   -39965
6531  -237155
6532      145
6533   264417
6534    21606
6535  -184896
6536  -108333
6537   129561
6538   185891
6539  -161683
6540  -212737
6541    90537
6542   181910
6543    39074
6544  -218872
6545   -77309
6546   250106
6547    82593
6548  -174939
6549  -165780
6550    73610
6551   227326
6552   -86221
6553  -235032
6554    50558
6555   182606
6556    91137
6557  -201034
6558  -171743
6559   198193
6560   143609
6561  -133550
6562  -194528
6563    15248
6564   273832
6565    17787
6566  -253580
6567   -39737
6568   164109
6569   137544
6570  -151986
6571  -244916
6572   127543
6573   195514
6574   -61552
6575  -192194
6576   -61341
6577   241734
6578    99844
6579  -229117
6580  -115913
6581   117543
6582   174442
6583   -69273
6584  -267217
6585    70929
6586   245916
6587     4731
6588  -192273
6589  -142995
6590   199215
6591   159269
6592  -214011
6593  -180820
6594    80961
6595   223969
6596    31287
6597  -270400
6598   -34474
6599   229274
6600    83866
6601  -158784
6602  -218000
6603   114768
6604   235847
6605  -106277
6606  -202677
6607     7370
6608   203089
6609   107362
6610  -249066
6611  -128658
6612   191355
6613   120528
6614   -86279
6615  -217377
6616    49561
6617   266854
6618   -29752
6619  -203537
6620   -57765
6621   160764
6622   159041
6623  -204908
6624  -194923
6625   138867
6626   172807
6627   -15659
6628  -212652
6629   -31343
6630   261642
6631    38049
6632  -198732
6633  -115455
6634   102875
6635   205796
6636  -114641
6637  -214500
6638    86404
6639   179724
6640    42674
6641  -195865
6642  -118642
6643   216345
6644   105101
6645  -169116
6646  -152053
6647    56100
6648   240475
6649   -30832
6650  -238808
6651    13876
6652   183330
6653    79330
6654  -166187
6655  -188598
6656   166102
6657   168048
6658   -97991
6659  -156147
6660    -2945
6661   227626
6662    44159
6663  -234110
6664   -59587
6665   142646
6666   122944
6667  -107906
6668  -215196
6669   112227
6670   212560
6671   -54877
6672  -175837
6673   -64124
6674   209901
6675    99980
6676  -231661
6677  -117871
6678   127204
6679   166553
6680   -34000
6681  -238349
6682    40553
6683   234263
6684     3750
6685  -175084
6686  -135319
6687   151926
6688   178152
6689  -171732
6690  -156946
6691    85141
6692   184342
6693    30134
6694  -233013
6695   -44590
6696   214214
6697    44001
6698  -145599
6699  -155025
6700   111366
6701   223649
6702   -97299
6703  -189882
6704    27733
6705   176749
6706    82376
6707  -231196
6708  -126565
6709   202147
6710   130064
6711   -98848
6712  -185428
6713    47640
6714   268345
6715   -32569
6716  -231667
6717   -48233
6718   153085
6719   137810
6720  -176699
6721  -184378
6722   164352
6723   179419
6724   -30978
6725  -195258
6726   -49646
6727   247937
6728    58065
6729  -216027
6730  -106866
6731   117829
6732   212469
6733   -95922
6734  -243714
6735    83261
6736   198618
6737    21721
6738  -202500
6739  -129800
6740   223670
6741   138520
6742  -167802
6743  -137381
6744    70893
6745   229028
6746    -6318
6747  -263808
6748    -7254
6749   187035
6750    81204
6751  -152658
6752  -192217
6753   162543
6754   217431
6755  -100203
6756  -174973
6757    -3450
6758   216260
6759    65005
6760  -255621
6761   -84350
6762   168860
6763   140457
6764   -79054
6765  -216961
6766    79123
6767   242019
6768   -36181
6769  -186321
6770   -87274
6771   167127
6772   147288
6773  -195461
6774  -136192
6775   133893
6776   175085
6777   -19962
6778  -222765
6779    -5122
6780   223086
6781    10665
6782  -163791
6783  -111518
6784   129531
6785   192638
6786  -131400
6787  -169475
6788    79609
6789   164796
6790    36767
6791  -218326
6792   -85107
6793   209631
6794    81992
6795  -124327
6796  -141530
6797    86440
6798   237814
6799   -73500
6800  -216326
6801    17183
6802   167102
6803    88622
6804  -179091
6805  -132756
6806   189008
6807   142310
6808   -81237
6809  -164053
6810     7070
6811   221862
6812    -1958
6813  -213821
6814   -40817
6815   137645
6816   145540
6817  -111746
6818  -177576
6819   137956
6820   167950
6821   -54832
6822  -181932
6823   -60352
6824   223208
6825    71391
6826  -201720
6827   -78151
6828   119896
6829   182952
6830   -63969
6831  -233301
6832    65712
6833   191150
6834      590
6835  -173361
6836  -119721
6837   202784
6838   154437
6839  -162810
6840  -131785
6841    68324
6842   198560
6843    -1924
6844  -246254
6845    -7143
6846   204789
6847    70553
6848  -128030
6849  -159619
6850   147889
6851   211551
6852  -117304
6853  -172289
6854     3601
6855   196321
6856    77982
6857  -232808
6858   -77201
6859   194357
6860   134118
6861   -78868
6862  -198701
6863    69874
6864   226197
6865   -63144
6866  -190075
6867   -46493
6868   179050
6869   147940
6870  -175919
6871  -134995
6872   156007
6873   157311
6874   -34931
6875  -223912
6876   -23853
6877   243599
6878    35845
6879  -180408
6880   -96681
6881   144930
6882   218651
6883  -125883
6884  -204221
6885    71360
6886   178349
6887    29719
6888  -208696
6889   -94327
6890   235254
6891   120534
6892  -126671
6893  -135487
6894    59756
6895   224141
6896   -44371
6897  -228091
6898     5851
6899   169399
6900   101346
6901  -158276
6902  -151676
6903   184525
6904   170827
6905   -95400
6906  -167578
6907   -10219
6908   233229
6909    41154
6910  -222850
6911   -37861
6912   166799
6913   153979
6914   -96856
6915  -214022
6916   105199
6917   187467
6918   -48114
6919  -170413
6920   -71242
6921   210963
6922   130440
6923  -182766
6924  -100925
6925   113740
6926   173939
6927   -35906
6928  -236370
6929    27196
6930   196825
6931    20243
6932  -132576
6933  -109402
6934   167400
6935   181178
6936  -134913
6937  -141030
6938    47824
6939   167059
6940    26841
6941  -221380
6942   -25469
6943   205906
6944    81627
6945  -101320
6946  -143690
6947   100333
6948   207618
6949   -95698
6950  -171849
6951    10801
6952   166567
6953    93042
6954  -189905
6955   -87761
6956   190451
6957   123136
6958   -73768
6959  -175136
6960    26866
6961   226296
6962   -27088
6963  -167400
6964   -32227
6965   156346
6966   157249
6967  -149815
6968  -157324
6969   131608
6970   143862
6971   -28504
6972  -185425
6973   -28588
6974   244243
6975    52664
6976  -155625
6977   -74184
6978   109514
6979   179753
6980  -105164
6981  -206519
6982    81295
6983   166638
6984    28661
6985  -159441
6986   -84842
6987   229075
6988   118694
6989  -141910
6990  -128043
6991    59500
6992   213388
6993   -25595
6994  -228629
6995    34473
6996   193153
6997    92803
6998  -131983
6999  -155851
7000   182214
7001   164347
7002  -112092
7003  -159380
7004    -1338
7005   216144
7006    64723
7007  -207759
7008   -36239
7009   171671
7010   139700
7011   -92556
7012  -210918
7013    88728
7014   202918
7015   -47142
7016  -153042
7017   -42352
7018   202309
7019   145920
7020  -184380
7021  -110561
7022   126307
7023   150458
7024   -34195
7025  -218983
7026    23050
7027   233542
7028    29339
7029  -135329
7030   -98032
7031   147335
7032   188634
7033  -145398
7034  -163885
7035    73458
7036   180766
7037    46272
7038  -197856
7039   -50771
7040   223533
7041    87644
7042  -118826
7043  -156279
7044    74806
7045   223638
7046   -67863
7047  -180466
7048    19411
7049   177394
7050   120304
7051  -169871
7052  -124471
7053   184416
7054   137026
7055   -79083
7056  -177389
7057    11840
7058   250282
7059    17821
7060  -176866
7061   -28934
7062   140856
7063   159078
7064  -121066
7065  -178176
7066   122889
7067   158088
7068   -12818
7069  -150662
7070   -42301
7071   234361
7072    92789
7073  -162742
7074   -83984
7075    86267
7076   183380
7077   -61999
7078  -214968
7079    66158
7080   197709
7081    51747
7082  -139298
7083  -113675
7084   192501
7085   142446
7086  -141271
7087  -128368
7088    44298
7089   195751
7090    23143
7091  -201907
7092     7434
7093   176614
7094    83358
7095   -92901
7096  -153170
7097   118888
7098   179009
7099   -81555
7100  -122836
7101    15595
7102   189300
7103    78303
7104  -189481
7105   -46914
7106   158692
7107    97669
7108   -70969
7109  -174345
7110    78272
7111   219307
7112   -22633
7113  -132975
7114   -25093
7115   168286
7116   136614
7117  -173452
7118  -113497
7119   129474
7120   145162
7121    -9575
7122  -179426
7123    19907
7124   239374
7125    30674
7126  -141590
7127   -83148
7128   118778
7129   181117
7130  -126438
7131  -159071
7132    93347
7133   173349
7134    49071
7135  -170838
7136   -61504
7137   219580
7138    85917
7139  -126425
7140  -128748
7141    80581
7142   226227
7143   -50219
7144  -193331
7145    42920
7146   177066
7147   106199
7148  -153569
7149  -138239
7150   182696
7151   137388
7152   -76149
7153  -138572
7154    28392
7155   240420
7156    26409
7157  -196626
7158   -26453
7159   144859
7160   148085
7161  -105710
7162  -185903
7163   133904
7164   200778
7165   -11235
7166  -147664
7167   -49846
7168   224074
7169   105446
7170  -185225
7171   -86433
7172   110006
7173   179305
7174   -26973
7175  -202703
7176    69976
7177   208638
7178    40256
7179  -127857
7180  -112157
7181   166162
7182   159835
7183  -134911
7184  -114106
7185    67617
7186   201053
7187    43031
7188  -207976
7189   -10675
7190   198730
7191    77653
7192  -104249
7193  -156971
7194   119942
7195   215040
7196   -66486
7197  -142111
7198    22018
7199   183008
7200   112989
7201  -190061
7202  -100683
7203   156850
7204   128626
7205   -43790
7206  -171167
7207    50443
7208   236758
7209      404
7210  -141071
7211   -42501
7212   141557
7213   154311
7214  -142558
7215  -134972
7216   130119
7217   160816
7218    20553
7219  -162498
7220   -20986
7221   218882
7222    47788
7223  -140502
7224   -86794
7225    99417
7226   200207
7227   -70244
7228  -152220
7229    89118
7230   171574
7231    57075
7232  -153606
7233   -92583
7234   199149
7235   104752
7236  -104611
7237  -102643
7238    74736
7239   220280
7240    -2135
7241  -173633
7242    30542
7243   149751
7244    86483
7245  -120111
7246  -138066
7247   159283
7248   167437
7249   -56278
7250  -116063
7251    15036
7252   212126
7253    45683
7254  -188470
7255   -35041
7256   136030
7257   127979
7258   -63339
7259  -157858
7260   120241
7261   195590
7262   -23222
7263  -117046
7264   -43776
7265   178378
7266   109660
7267  -163498
7268   -71724
7269   115641
7270   158872
7271    -9640
7272  -184489
7273    59984
7274   209436
7275    12615
7276  -131289
7277   -85682
7278   165065
7279   180985
7280  -126044
7281  -113669
7282    91105
7283   180173
7284    41148
7285  -204927
7286   -36851
7287   200087
7288    81354
7289   -93342
7290  -119633
7291   113358
7292   243054
7293   -50283
7294  -155000
7295    22006
7296   165192
7297    97304
7298  -178301
7299   -95525
7300   184018
7301   135008
7302   -44072
7303  -139467
7304    47930
7305   237338
7306     3424
7307  -161447
7308   -28485
7309   148147
7310   158366
7311  -114699
7312  -140530
7313   146028
7314   176227
7315     2427
7316  -166288
7317   -34412
7318   230804
7319    69762
7320  -146676
7321   -71597
7322   117544
7323   210969
7324   -44851
7325  -174154
7326    86320
7327   165713
7328    44718
7329  -139816
7330   -99605
7331   199989
7332   146781
7333   -99223
7334  -100798
7335    63128
7336   212991
7337    20115
7338  -197233
7339     5272
7340   167330
7341    97608
7342   -83900
7343  -128299
7344   151342
7345   194753
7346   -53766
7347  -117339
7348    -1725
7349   188134
7350    82274
7351  -178352
7352   -44156
7353   151570
7354   150846
7355   -25690
7356  -156106
7357    83554
7358   209060
7359   -14636
7360  -124323
7361   -50371
7362   169644
7363   142699
7364  -141021
7365   -89720
7366   122176
7367   158394
7368    15006
7369  -172598
7370     3217
7371   201261
7372    43466
7373   -95437
7374   -72633
7375   125472
7376   197154
7377   -78552
7378  -116433
7379    76707
7380   154575
7381    51860
7382  -163690
7383   -45588
7384   202853
7385    93063
7386   -74223
7387   -84069
7388    90345
7389   226186
7390   -47272
7391  -154628
7392    30581
7393   154687
7394   106525
7395  -127187
7396   -85967
7397   182754
7398   140638
7399   -45742
7400  -125179
7401    20419
7402   222876
7403    22554
7404  -152434
7405   -14124
7406   141509
7407   159057
7408   -73656
7409  -138933
7410   139398
7411   165649
7412   -14990
7413  -129239
7414   -36813
7415   208973
7416    94443
7417  -138516
7418   -37330
7419   122524
7420   184036
7421   -28707
7422  -174669
7423    72537
7424   184777
7425    39826
7426  -107273
7427   -79226
7428   189439
7429   159576
7430  -106182
7431   -90198
7432    74351
7433   185924
7434    28566
7435  -186643
7436    16664
7437   189202
7438   101604
7439   -73967
7440  -121858
7441   142756
7442   205654
7443   -71001
7444  -132827
7445    13882
7446   193254
7447   107936
7448  -160836
7449   -46134
7450   184009
7451   142750
7452   -42447
7453  -158683
7454    67536
7455   220473
7456    -2865
7457  -129518
7458   -33005
7459   169227
7460   173271
7461  -116602
7462  -103643
7463   126389
7464   157003
7465    10052
7466  -168340
7467    -4027
7468   229156
7469    60285
7470  -101109
7471   -63577
7472   133324
7473   211704
7474   -76158
7475  -144245
7476    81015
7477   163491
7478    70325
7479  -137838
7480   -59668
7481   215815
7482   121727
7483   -75778
7484   -99956
7485    62679
7486   221108
7487    -7518
7488  -161572
7489    22654
7490   165735
7491   127877
7492   -86997
7493  -110541
7494   166135
7495   156204
7496   -38403
7497  -113936
7498     3442
7499   216571
7500    69832
7501  -143192
7502    -4675
7503   141603
7504   147773
7505   -49359
7506  -140321
7507   111040
7508   174186
7509     1091
7510   -98290
7511   -33800
7512   198863
7513   125607
7514  -114609
7515   -49425
7516   106358
7517   163786
7518    -5866
7519  -175846
7520    61537
7521   190397
7522    49533
7523   -77259
7524   -64233
7525   169226
7526   177876
7527   -92243
7528  -100985
7529    57262
7530   175409
7531    52585
7532  -158201
7533     3858
7534   197451
7535    99933
7536   -55816
7537  -109281
7538   111170
7539   193393
7540   -52076
7541  -111394
7542    33655
7543   168412
7544   114266
7545  -129498
7546   -48053
7547   172845
7548   120463
7549   -34531
7550  -128069
7551    55463
7552   228912
7553    11223
7554  -114814
7555     4790
7556   162844
7557   157446
7558  -107450
7559  -114001
7560   135970
7561   148070
7562     8620
7563  -130638
7564    10193
7565   232434
7566    70427
7567  -108991
7568   -41282
7569   110626
7570   191237
7571   -52035
7572  -150488
7573    90483
7574   177069
7575    70293
7576  -106829
7577   -56757
7578   215775
7579   128703
7580   -92080
7581   -93945
7582    69400
7583   206386
7584    17355
7585  -155049
7586    45683
7587   178044
7588   113126
7589   -85419
7590  -111012
7591   159742
7592   166894
7593   -52854
7594  -101463
7595    21799
7596   220421
7597    87675
7598  -156675
7599   -10150
7600   161168
7601   147246
7602   -46239
7603  -157159
7604   101833
7605   210147
7606     5196
7607   -95049
7608   -24103
7609   190723
7610   155991
7611  -125164
7612   -79514
7613   111683
7614   172894
7615    19487
7616  -154561
7617    43413
7618   223098
7619    68320
7620   -84265
7621   -75161
7622   142746
7623   189549
7624   -87736
7625  -100480
7626    78292
7627   173300
7628    87583
7629  -134626
7630   -16373
7631   197705
7632   105734
7633   -59948
7634  -106263
7635    82668
7636   228008
7637   -15134
7638  -110830
7639    41622
7640   176104
7641   135333
7642  -118992
7643   -83472
7644   166091
7645   132542
7646   -28074
7647  -105537
7648    39239
7649   231665
7650    46056
7651  -108685
7652     1699
7653   139260
7654   161203
7655   -65859
7656  -116677
7657   123355
7658   163755
7659    35265
7660   -91784
7661   -17623
7662   210403
7663    94370
7664  -102309
7665   -44828
7666   102474
7667   176900
7668   -14840
7669  -133564
7670    93416
7671   182766
7672    68188
7673   -76563
7674   -64055
7675   183218
7676   137019
7677   -93276
7678   -67720
7679    73200
7680   200799
7681    50682
7682  -138168
7683    39818
7684   187657
7685    96206
7686   -72558
7687  -104990
7688   146947
7689   184515
7690   -41115
7691   -78462
7692    37790
7693   193518
7694    99327
7695  -138700
7696   -24710
7697   152182
7698   129915
7699   -19518
7700  -122534
7701   103466
7702   222347
7703    14326
7704   -84345
7705   -10718
7706   173281
7707   137396
7708  -121458
7709   -70650
7710   142024
7711   162899
7712    23777
7713  -127264
7714    41933
7715   223946
7716    57853
7717   -85338
7718   -51087
7719   130524
7720   197008
7721   -62722
7722  -104027
7723   104472
7724   178799
7725    84310
7726  -135654
7727   -34075
7728   210342
7729   105879
7730   -65422
7731   -82661
7732    95279
7733   236238
7734     1781
7735  -118693
7736    51334
7737   160701
7738   121737
7739  -100906
7740   -90555
7741   168734
7742   156762
7743   -18577
7744   -85610
7745    39631
7746   232665
7747    61560
7748  -130352
7749    -6951
7750   146626
7751   156123
7752   -48953
7753  -121846
7754   143824
7755   191547
7756    29829
7757   -98727
7758   -18838
7759   212539
7760   114099
7761  -115109
7762   -48996
7763   116612
7764   198255
7765    17999
7766  -139308
7767    77293
7768   201226
7769    73968
7770   -81708
7771   -75097
7772   171929
7773   168771
7774   -62867
7775   -69006
7776    81940
7777   194095
7778    77819
7779  -141522
7780     5475
7781   169327
7782   108480
7783   -38236
7784   -93987
7785   121874
7786   208905
7787   -17243
7788   -74004
7789    36416
7790   173530
7791   111565
7792  -117815
7793   -38722
7794   163069
7795   138199
7796     1849
7797   -95079
7798    83970
7799   221189
7800    22091
7801   -92442
7802   -10429
7803   144877
7804   158806
7805   -75954
7806   -71111
7807   138072
7808   161672
7809    47816
7810  -110841
7811     8858
7812   217715
7813    66081
7814   -82408
7815   -31726
7816   123344
7817   193743
7818   -18603
7819   -92639
7820    99430
7821   157412
7822    74792
7823   -97103
7824   -38599
7825   193299
7826   121628
7827   -52043
7828   -53563
7829    87666
7830   219166
7831    14847
7832  -121986
7833    42011
7834   165477
7835   105676
7836   -72513
7837   -73898
7838   180088
7839   170299
7840   -17643
7841   -73944
7842    37018
7843   209483
7844    69716
7845  -133640
7846     1804
7847   149846
7848   155519
7849   -22063
7850  -108224
7851   133349
7852   203061
7853    15792
7854   -87548
7855   -19595
7856   191596
7857   128251
7858   -98862
7859   -33917
7860   135395
7861   176822
7862    25396
7863  -127773
7864    67085
7865   198298
7866    57131
7867   -71570
7868   -49693
7869   171295
7870   196883
7871   -55461
7872   -62851
7873    97352
7874   178520
7875    63165
7876  -135482
7877     5042
7878   205327
7879   107144
7880   -39434
7881   -80785
7882   129289
7883   227457
7884   -19028
7885   -93722
7886    43791
7887   161751
7888   129312
7889  -102843
7890   -45765
7891   183875
7892   157577
7893     3332
7894   -99216
7895    54535
7896   231649
7897    34163
7898  -100970
7899    -2933
7900   154722
7901   180505
7902   -52767
7903   -81479
7904   148249
7905   169385
7906    41636
7907  -103621
7908    -1429
7909   213969
7910    96619
7911   -82028
7912   -23723
7913   122617
7914   210479
7915    -4637
7916  -109491
7917    83165
7918   177027
7919    76438
7920   -84345
7921   -48525
7922   202058
7923   157354
7924   -43135
7925   -56733
7926    81846
7927   206235
7928    46414
7929  -127249
7930    37183
7931   163911
7932   122186
7933   -39393
7934   -77141
7935   153062
7936   193209
7937    -8483
7938   -69942
7939    20026
7940   194847
7941    99775
7942  -112067
7943    -6738
7944   163249
7945   150066
7946     6516
7947   -97908
7948   104017
7949   190515
7950    22247
7951   -68559
7952     2300
7953   177457
7954   159230
7955   -71505
7956   -34625
7957   130035
7958   165078
7959    33492
7960  -113247
7961    40676
7962   198130
7963    66210
7964   -48681
7965   -24499
7966   149344
7967   190914
7968   -37952
7969   -73413
7970    95771
7971   160691
7972    79285
7973  -100930
7974     3967
7975   196752
7976   116215
7977   -28349
7978   -50015
7979    99381
7980   217989
7981      540
7982   -92460
7983    57905
7984   170122
7985   125647
7986   -71574
7987   -39619
7988   182637
7989   145362
7990    -3197
7991   -77693
7992    55973
7993   216634
7994    50553
7995   -90513
7996    28253
7997   159097
7998   172129
7999   -48273
8000   -87574
8001   146687
8002   176387
8003    26456
8004   -84457
8005     7066
8006   225515
8007   118847
8008   -78753
8009   -20873
8010   133418
8011   193921
8012      389
8013  -116577
8014    85632
8015   187238
8016    85410
8017   -60412
8018   -30097
8019   193473
8020   175628
8021   -51096
8022   -50437
8023    81380
8024   198306
8025    56252
8026  -120378
8027    41014
8028   197914
8029   116006
8030   -25370
8031   -73214
8032   152101
8033   200019
8034   -22467
8035   -71726
8036    42284
8037   198992
8038   121981
8039  -101987
8040    -4242
8041   175262
8042   157244
8043     2732
8044  -106179
8045    83515
8046   218055
8047    33872
8048   -68441
8049     -815
8050   180921
8051   175842
8052   -59819
8053   -65048
8054   133464
8055   160973
8056    52465
8057  -103081
8058    37318
8059   216380
8060    99015
8061   -48491
8062   -20200
8063   130675
8064   200395
8065   -28899
8066   -82658
8067    92036
8068   176449
8069    95664
8070   -64411
8071   -13821
8072   205152
8073   126914
8074   -24657
8075   -54366
8076    88712
8077   207718
8078    32165
8079   -90393
8080    63520
8081   170842
8082   140746
8083   -51461
8084   -57038
8085   160834
8086   151438
8087    -5512
8088   -57128
8089    40700
8090   218584
8091    83585
8092   -74261
8093    19115
8094   156590
8095   152781
8096    -9470
8097   -94698
8098   120448
8099   175695
8100    41234
8101   -53733
8102    11327
8103   202566
8104   142545
8105   -71076
8106   -10491
8107   116580
8108   174722
8109    25827
8110   -97069
8111    80486
8112   203312
8113    79426
8114   -31231
8115   -29009
8116   172972
8117   163770
8118   -41210
8119   -53117
8120   109210
8121   148191
##END NTUPLES=NMR FID
##END=
