# Supplementary material for: An untargeted multi-technique metabolomics approach to studying intracellular metabolites of HepG2 cells exposed to 2,3,7,8-tetrachlorodibenzo-p-dioxin
Source: BMC Genomics. 2011 May 20;12:251. doi: 10.1186/1471-2164-12-251 (PMC3141663; doi:10.1186/1471-2164-12-251)
Supplement: Additional file 2 — Metadata and NMR raw data: ZIP file containing: -All NMR raw data (in JCAMP-DX format ".dx") -The metadata on NMR (polars & apolars), LC-MS and GC-MS data sets (as Tab delimited files ".txt"). [file 1471-2164-12-251-S2.ZIP › TE/Ainhoa/SAFETY COPY D Disk/TRABAJO/ARTICLES/ARTICLE Metabolomics TCDD_ACCEPTED/JCAMP_DX_NMR_data_and_all_metadata/NMR_polar_Ctrol_p17.1D.dx]

##TITLE=NMR_polar_Ctrol_p17.1D
##JCAMPDX= 6.0         $$ Bruker NMR JCAMP-DX V2.0
##DATA TYPE= NMR FID
##DATA CLASS= NTUPLES
##ORIGIN= Bruker BioSpin GmbH
##OWNER= bruker
$$ 1.72 TOPSPIN		Version 2.1
$$ 2011-04-15 14:50:46.784 +0200  WUR\bruker@RIK1030
$$ Compression mode = fixed
##.OBSERVE FREQUENCY= 400.13188529
##.OBSERVE NUCLEUS= ^1H
##.DELAY= (6, 6)
##.ACQUISITION MODE= SIMULTANEOUS (DQD)
##.ACQUISITION SCHEME= undefined
##.AVERAGES= 1024
##.DIGITISER RES= 18
##SPECTROMETER/DATA SYSTEM= avance400
##.PULSE SEQUENCE= zgpr
##.SOLVENT NAME= D2O
##.SHIFT REFERENCE= INTERNAL, D2O, 1, 12.28285
##AUDIT TRAIL= $$ (NUMBER, WHEN, WHO, WHERE, PROCESS, VERSION, WHAT)
$$ ##TITLE= Audit trail, TOPSPIN		Version 1.3
$$ ##JCAMPDX= 5.01
$$ ##ORIGIN= Bruker BioSpin GmbH
$$ ##OWNER= bruker
$$ $$ D:\NMRautomation/data/WUR-bruker/nmr/AR230708.1D/1/audita.txt
$$ ##AUDIT TRAIL=  $$ (NUMBER, WHEN, WHO, WHERE, VERSION, WHAT)
(   1,<2008-07-30 16:16:31.096 +0200>,<WUR\bruker>,<RIK1030>,<TOPSPIN 1.3>,
      <created by zg, POWCHK disabled, PULCHK disabled
       configuration hash MD5:
       D1 93 94 B6 6B D6 3B BD 35 EA 0D 0D AE B0 63 FA
       data hash MD5: 16K
       39 C8 A2 C8 64 8F AB A0 23 00 E7 F0 0E E8 FE F4>)
(   2,<2008-07-30 16:16:38.362 +0200>,<WUR\bruker>,<RIK1030>,<TOPSPIN 1.3>,
      <user comment:
       ICON-NMR User ID: WUR\bruker
       data hash MD5: 16K
       39 C8 A2 C8 64 8F AB A0 23 00 E7 F0 0E E8 FE F4>)
(   3,<2011-04-15 14:50:45.316 +0200>,<WUR\bruker>,<RIK1030>,<proc1d>,<TOPSPIN 2.1>,
      <convdta from       1 "NMR_polar_Ctrol_p17.1D" "Ainhoa_raw_data" "P:\NMR-data"
       data hash MD5: 16244
       FB A9 1E 9C ED 95 3F 39 01 AB 8D 22 A8 B8 67 39>)
$$ ##END=
$$ 
$$ $$ hash MD5
$$ $$ A5 20 51 89 73 84 0D 8F F9 F7 C5 E4 33 C9 CB 26
##$RELAX= 
##$BRUKER FILE EXP=format.temp
$$ EDIT_PAR COMMAND FILE
$$ 
$$ DI_MODE         LONG
$$ ED_ENTRY        ACQU
$$ ORDER           FILE
$$ 
$$ 
$$ HEADER		"F2 - Acquisition Parameters"
$$ T_NAME		Date_
$$ 		TYPE	R64
$$ 		CLASS	ACQU
$$ 		SUBRANGE 0.0 50000000
$$ 		REL	"Date_=itodate(DATE)"
$$ 		INV_REL	"DATE=datetoi(Date_,DATE)"
$$ 		FORMAT	"%14.0f"
$$ 		TEXT	" "
$$ END
$$ T_NAME		Time
$$ 		TYPE	R32
$$ 		CLASS	ACQU
$$ 		SUBRANGE 0.0 1000000
$$ 		REL	"Time=itotime(DATE)"
$$ 		INV_REL	"DATE=timetoi(Time,DATE)"
$$ 		FORMAT	"%14.2f"
$$ 		TEXT	" "
$$ END
$$ NAME		INSTRUM
$$ 		TEXT	" "
$$ END
$$ NAME		PROBHD
$$ 		FORMAT	"%14.14s"
$$ 		TEXT	" "
$$ END
$$ NAME		PULPROG
$$ 		TEXT	" "
$$ END
$$ NAME		TD
$$ 		TEXT	" "
$$ END
$$ NAME		SOLVENT
$$ 		TEXT	" "
$$ END
$$ NAME		NS
$$ 		TEXT	" "
$$ END
$$ NAME		DS
$$ 		TEXT	" "
$$ END
$$ T_NAME		SWH
$$ 		TYPE	R32
$$ 		CLASS	ACQU
$$ 		SUBRANGE 0.0 1e8
$$ 		REL	"SWH=SW*SFO1"
$$ 		INV_REL "SW=SWH/SFO1"
$$ 		UNIT	"Hz"
$$ 		FORMAT	"%14.3f Hz"
$$ 		TEXT	" "
$$ END
$$ T_NAME          FIDRES
$$                 TYPE    R32
$$                 CLASS   ACQU
$$                 SUBRANGE 0.0 100000
$$                 REL     "FIDRES=SW*SFO1/TD"
$$                 INV_REL "TD = nextpow(SW*SFO1/FIDRES)"
$$ 		UNIT	"Hz"
$$ 		FORMAT	"%14.6f Hz"
$$ 		TEXT	" "
$$ END
$$ T_NAME          AQ
$$ 		TYPE	R32
$$ 		CLASS	ACQU
$$ 		SUBRANGE 0.0 1000
$$ 		REL	"AQ=aqcalc(SW,SFO1,TD,DIGTYP)"
$$ 		INV_REL	"TD=tdcalc(SW,SFO1,1.0e6*AQ,DIGTYP)"
$$ 		UNIT	"sec"
$$ 		FORMAT	"%14.7f sec"
$$ 		TEXT	" "
$$ END
$$ NAME		RG
$$ 		TEXT	" "
$$ END
$$ T_NAME          DW
$$ 		TYPE	R32
$$ 		CLASS	ACQU
$$ 		SUBRANGE 0.0 1000000
$$ 		REL	"DW=1/(2*SW*SFO1)"
$$ 		INV_REL	"SW=1000000/(2*(0.005+DW)*SFO1)"
$$ 		UNIT	"usec"
$$ 		FORMAT	"%14.3lf usec"
$$ 		TEXT	" "
$$ END
$$ NAME		DE
$$ 		FORMAT	"%14.2f usec"
$$ 		TEXT	" "
$$ END
$$ NAME		TE
$$ 		FORMAT	"%14.1f K"
$$ 		TEXT	" "
$$ END
$$ T_NAME		D1
$$ 		TYPE	R32
$$ 		CLASS	ACQU
$$ 		SUBRANGE 0.0 1e38
$$ 		REL	"D1=D[1]"
$$ 		INV_REL	"D[1]=D1"
$$ 		UNIT	"sec"
$$ 		FORMAT	"%14.8f sec"
$$ 		TEXT	" "
$$ END
$$ T_NAME		d12
$$ 		TYPE	R32
$$ 		SUBRANGE 0.0 1e8
$$ 		CLASS	ACQU
$$ 		REL	"d12=20u"
$$ 		INV_REL	"D[0]=d12"
$$ 		UNIT	"sec"
$$ 		TEXT	" "
$$ 		FORMAT	"%14.8f sec"
$$ 		NONEDIT
$$ END
$$ NAME		TD0
$$ 		TEXT	" "
$$ END
$$ HEADER		"======== CHANNEL f1 ========"
$$ NAME		NUC1
$$ 		NONEDIT
$$ 		TEXT	" "
$$ END
$$ T_NAME		P1
$$ 		TYPE	R32
$$ 		CLASS	ACQU
$$ 		SUBRANGE 0.0 1.0e10
$$ 		REL	"P1=P[1]"
$$ 		INV_REL	"P[1]=P1"
$$ 		UNIT	"usec"
$$ 		FORMAT	"%14.2f usec"
$$ 		TEXT	" "
$$ END
$$ T_NAME		PL1
$$ 		TYPE	R32
$$ 		CLASS	ACQU
$$ 		SUBRANGE -6.0 1e38
$$ 		REL	"PL1=PL[1]"
$$ 		INV_REL	"PL[1]=PL1"
$$ 		UNIT	"dB"
$$ 		FORMAT	"%14.2f dB"
$$ 		TEXT	" "
$$ END
$$ T_NAME		PL9
$$ 		TYPE	R32
$$ 		CLASS	ACQU
$$ 		SUBRANGE -6.0 1e38
$$ 		REL	"PL9=PL[9]"
$$ 		INV_REL	"PL[9]=PL9"
$$ 		UNIT	"dB"
$$ 		FORMAT	"%14.2f dB"
$$ 		TEXT	" "
$$ END
$$ NAME		SFO1
$$ 		FORMAT	"%14.7f MHz"
$$ 		TEXT	" "
$$ END
##$RELAX= 
##$BRUKER FILE EXP=scon
$$ ##TITLE= Parameter file, TOPSPIN		Version 1.3
$$ ##JCAMPDX= 5.0
$$ ##DATATYPE= Parameter Values
$$ ##ORIGIN= Bruker BioSpin GmbH
$$ ##OWNER= bruker
$$ $$ 2008-07-30 15:13:26.176 +0200  WUR\bruker@RIK1030
$$ $$ D:\NMRautomation/data/WUR-bruker/nmr/AR230708.1D/1/scon
$$ ##$BLKPA= (0..15)
3 3 3 3 3 3 3 3 3 3 3 3 3 3 3 3 
$$ ##$BLKTR= (0..15)
3 3 3 3 3 3 3 3 3 3 3 3 3 3 3 3 
$$ ##$DE1= 2
$$ ##$DE2= 2
$$ ##$DEADC= 4
$$ ##$DEPA= 2
$$ ##$DERX= 3
$$ ##$PHASP4= (0..15)
0.5 0.5 0.5 0.5 0.5 0.5 0.5 0.5 0.5 0.5 0.5 0.5 0.5 0.5 0.5 0.5 
$$ ##$PHASPR= (0..15)
3 3 3 3 3 3 3 3 3 3 3 3 3 3 3 3 
$$ ##$SHAPPR= (0..15)
1.6 1.6 1.6 1.6 1.6 1.6 1.6 1.6 1.6 1.6 1.6 1.6 1.6 1.6 1.6 1.6 
$$ ##END=
##$RELAX= 
##$BRUKER FILE EXP=prosol_History
$$ #*******************************************************************
$$ #
$$ # $Source: /sc/CvsTree/sc/gen/src/prg/scripts/tix/prosol/lib/lists/default,v $
$$ #
$$ # Copyright (c) 1999
$$ # BRUKER ANALYTIK GMBH
$$ # D-76287 Rheinstetten, Germany
$$ #
$$ # All Rights Reserved
$$ #
$$ #
$$ # $Id: default,v 1.11.6.4 2006/06/09 10:27:10 ber Exp $
$$ #
$$ #*******************************************************************
$$ #../conf/instr/spect/prosol/relations/default
$$ #avance-version (05/10/24)
$$ #
$$ #pulses
$$ #
$$ P[0]=P90[F1];				#  90 deg pulse F1
$$ P[1]=P90[F1];				#  90 deg pulse F1
$$ P[2]=P90[F1]*2;				# 180 deg pulse F1
$$ P[3]=P90[F2];				#  90 deg pulse F2
$$ P[4]=P90[F2]*2;				# 180 deg pulse F2
$$ P[5]=PTOC[F1]*0.66;			#  60 deg pulse F1, TOCSY 
$$ P[6]=PTOC[F1];				#  90 deg pulse F1, TOCSY
$$ P[7]=PTOC[F1]*2;			# 180 deg pulse F1, TOCSY
$$ P[8]=PSH3[F1];                          #  90 deg selective F1, WET
$$ P[9]=PTOC[F2];				#  90 deg pulse F2, TOCSY
$$ P[10]=PTOC[F2]*2;			# 180 deg pulse F2, TOCSY
$$ P[11]=PSH1[F1];				#  90 deg selective F1
$$ P[12]=PSH2[F1];				# 180 deg selective F1
$$ #
$$ P[14]=PSH3[F2];				# 180 deg inversion, adiabatic
$$ P[15]=TROE[F1];				# cw pulse F1, ROESY
$$ P[18]=PSH7[F1];				# off-resonance presat F1
$$ P[21]=P90[F3];				#  90 deg pulse F3
$$ P[22]=P90[F3]*2;			# 180 deg pulse F3
$$ P[23]=P90[F4];				#  90 deg pulse F4
$$ P[24]=PSH2[F2];				# 180 deg refocussing, adiabatic
$$ P[25]=PROE[F1]*2;			# 180 deg pulse, Shaka ROESY
$$ P[27]=P90[F1];				#  90 deg pulse F1, WATERGATE
$$ #
$$ P[29]=PSH8[F1];                         # flip back pulse
$$ P[31]=PSH15[F2];                        # 180 deg adiabatic, F2, 13C x-filter
$$ P[32]=PSH16[F1];                        # 180 deg adiabatic, F1, z-spoil
$$ #P[33]=PSH[F1];                         #  90 deg, F1, hadamard
$$ #P[34]=PSH[F1];                         # 180 deg, F1, hadamard
$$ #P[35]=PSH[F2];                         #  90 deg, F2, hadamard
$$ #P[36]=PSH[F2];                         # 180 deg, F2, hadamard
$$ #P[37]=PSH[F3];                         #  90 deg, F3, hadamard
$$ #P[38]=PSH[F3];                         # 180 deg, F3, hadamard
$$ #
$$ P[63]=PSH11[F2];                        # 180 deg adiabatic decoupling, F2, 13C
$$ #
$$ #decoupling pulses
$$ #
$$ PCPD[1]=PCPDP[F1];			# 90 deg pulse F1, dec.
$$ PCPD[2]=PCPDP[F2];			# 90 deg pulse F2, dec.
$$ PCPD[3]=PCPDP[F3];			# 90 deg pulse F3, dec.
$$ #
$$ #power levels
$$ #
$$ PL[1]=PL90[F1];				# high power, F1
$$ PL[2]=PL90[F2];				# high power, F2
$$ PL[3]=PL90[F3];				# high power, F3
$$ PL[4]=PL90[F4];				# high power, F4
$$ PL[9]=PLCW[F1];				# presat power, F1
$$ PL[10]=PLTOC[F1];			# TOCSY power, F1
$$ PL[11]=PLROE[F1];			# ROESY power, F1
$$ PL[12]=PLCPDP[F2];			# dec. power, F2
$$ PL[13]=PLCPD2[F2];			# dec. power 2, F2
$$ PL[14]=PLNOE[F2];			# low power cw, F2
$$ PL[15]=PLTOC[F2];			# TOCSY power, F2
$$ PL[16]=PLCPDP[F3];			# dec. power, F3
$$ PL[18]=PL90[F1];			# WATERGATE power, F1
$$ PL[19]=PLCPDP[F1];			# dec. power, F1
$$ PL[21]=PLCW[F2];			# 
$$ PL[23]=PLTOC[F3];			# TOCSY power, F3
$$ PL[24]=PLHD[F2];			# HD decoupling, F2
$$ PL[25]=PLSH8U[F2];			# Eretic, F2
$$ PL[27]=PLROE[F1];			# Shaka Spinlock
$$ PL[30]=PLCPDP[F2];			# dec. power, F2, 13C (=pl12)
$$ PL[31]=PLUSER2[F2];			# dec. power, F2, 13C, cw bilev
$$ #
$$ #shapes
$$ #
$$ SP[1]=PLSH1[F1];			#  90 deg selective F1
$$ SP[2]=PLSH2[F1];			# 180 deg selective F1
$$ SP[3]=PLSH3[F2];			# adiabatic 180 deg, F2, inversion
$$ SP[6]=PLSH7[F1];			# off-resonance presat F1
$$ SP[7]=PLSH2[F2];			# adiabatic 180 deg, F2, refocussing
$$ SP[11]=PLSH8[F1];                       # flip-back pulse, F1, H
$$ SP[14]=PLSH12[F2];			# adiab. bilev dec., F2, 13C
$$ SP[18]=PLSH15[F2];                      # adiabatic 180 deg, F2, 13C, x-filter
$$ SP[19]=PLSH3[F1] +0.87;                 #  90 deg, F1, wet
$$ SP[20]=PLSH3[F1] -1.04;                 #  90 deg, F1, wet
$$ SP[21]=PLSH3[F1] +2.27;                 #  90 deg, F1, wet
$$ SP[22]=PLSH3[F1] -5.05;                 #  90 deg, F1, wet
$$ #SP[23]=PLSH[F1];                       #  90 deg, F1, hadamard
$$ #SP[24]=PLSH[F1];                       # 180 deg, F1, hadamard
$$ #SP[25]=PLSH[F2];                       #  90 deg, F2, hadamard
$$ #SP[26]=PLSH[F2];                       # 180 deg, F2, hadamard
$$ #SP[27]=PLSH[F3];                       #  90 deg, F3, hadamard
$$ #SP[28]=PLSH[F3];                       # 180 deg, F3, hadamard
$$ SP[29]=PLSH16[F1];                      # adiabatic 180 deg, F1, z-spoil
$$ SP[31]=PLSH11[F2];			# adiab. dec., F2, 13C
$$ #
$$ SPNAM1=PNSH1[F1];			#
$$ SPNAM2=PNSH2[F1];			#
$$ SPNAM3=PNSH3[F2];			#
$$ SPNAM6=PNSH7[F1];			#
$$ SPNAM7=PNSH2[F2];			#
$$ SPNAM11=PNSH8[F1];                      #
$$ SPNAM14=PNSH12[F2];			#
$$ SPNAM15=PNSH8U[F2];			# Eretic, F2
$$ SPNAM18=PNSH15[F2];			#
$$ SPNAM19=PNSH3[F1];			#
$$ SPNAM20=PNSH3[F1];			#
$$ SPNAM21=PNSH3[F1];			#
$$ SPNAM22=PNSH3[F1];			#
$$ #SPNAM23=PNSH[];                        #
$$ #SPNAM24=PNSH[];                        #
$$ #SPNAM25=PNSH[];                        #
$$ #SPNAM26=PNSH[];                        #
$$ #SPNAM27=PNSH[];                        #
$$ #SPNAM28=PNSH[];                        #
$$ SPNAM29=PNSH16[F1];                     #
$$ SPNAM31=PNSH11[F2];			#
$$ #
$$ SPOAL[1]=PASH1[F1];			#
$$ SPOAL[2]=PASH2[F1];			#
$$ SPOAL[3]=PASH3[F2];			#
$$ SPOAL[6]=PASH7[F1];			#
$$ SPOAL[7]=PASH2[F2];			#
$$ SPOAL[11]=PASH8[F1];
$$ SPOAL[14]=PASH12[F2];			#
$$ SPOAL[18]=PASH15[F2];			#
$$ SPOAL[19]=PASH3[F1];			#
$$ SPOAL[20]=PASH3[F1];			#
$$ SPOAL[21]=PASH3[F1];			#
$$ SPOAL[22]=PASH3[F1];			#
$$ #SPOAL[23]=PASH[];			#
$$ #SPOAL[24]=PASH[];			#
$$ #SPOAL[25]=PASH[];			#
$$ #SPOAL[26]=PASH[];			#
$$ #SPOAL[27]=PASH[];			#
$$ #SPOAL[28]=PASH[];			#
$$ SPOAL[29]=PASH16[F1];                   #
$$ SPOAL[31]=PASH11[F2];			#
$$ #
$$ #global
$$ #
$$ D[9]=TTOC[F1];				#
$$ D[16]=D_grad;				#
$$ P[16]=P_grad1;				#
$$ P[17]=P_mlev;				#
$$ P[19]=P_grad2;				#
$$ P[20]=P_mlev;				#
$$ P[28]=P_hsqc;				#
$$ #
##$RELAX= 
##$BRUKER FILE EXP=pulseprogram
$$ # 1 "C:/Bruker/TOPSPIN/exp/stan/nmr/lists/pp/zgpr"
$$ ;zgpr
$$ ;avance-version (06/11/09)
$$ ;1D sequence with f1 presaturation
$$ ;
$$ ;$CLASS=HighRes
$$ ;$DIM=1D
$$ ;$TYPE=
$$ ;$SUBTYPE=
$$ ;$COMMENT=
$$ 
$$ 
$$ # 1 "C:/Bruker/TOPSPIN/exp/stan/nmr/lists/pp/Avance.incl" 1
$$ ;Avance2.incl
$$ ;   for 1
$$ ;
$$ ;avance-version (07/01/22)
$$ ;
$$ ;$CLASS=HighRes Incl
$$ ;$COMMENT=
$$ 
$$ 
$$ 
$$ 
$$ 
$$ 
$$ 
$$ 
$$ 
$$ 
$$ 
$$ 
$$ 
$$ 
$$ 
$$ 
$$ 
$$ 
$$ 
$$ 
$$ 
$$ 
$$ 
$$ 
$$ 
$$ 
$$ 
$$ 
$$ 
$$ 
$$ 
$$ 
$$ 
$$ 
$$ 
$$ 
$$ 
$$ 
$$ 
$$ 
$$ 
$$ 
$$ 
$$ 
$$ 
$$ 
$$ 
$$ 
$$ 
$$ 
$$ 
$$ 
$$ 
$$ 
$$ 
$$ 
$$ 
$$ 
$$ 
$$ 
$$ 
$$ 
$$ 
$$ 
$$ 
$$ 
$$ 
$$ 
$$ 
$$ 
$$ 
$$ 
$$ 
$$ 
$$ 
$$ 
$$ 
$$ 
$$ 
$$ 
$$ 
$$ 
$$ 
$$ 
$$ 
$$ 
$$ 
$$ 
$$ 
$$ 
$$ 
$$ 
$$ 
$$ 
$$ 
$$ 
$$ 
$$ 
$$ 
$$ 
$$ 
$$ 
$$ 
$$ 
$$ 
$$ 
$$ 
$$ 
$$ 
$$ 
$$ 
$$ 
$$ 
$$ 
$$ 
$$ 
$$ 
$$ 
$$ 
$$ 
$$ 
$$ 
$$ 
$$ 
$$ 
$$ 
$$ 
$$ 
$$ 
$$ 
$$ 
$$ 
$$ 
$$ ;$Id: Avance2.incl,v 1.10.6.7 2007/01/22 13:54:46 ber Exp $
$$ # 12 "C:/Bruker/TOPSPIN/exp/stan/nmr/lists/pp/zgpr" 2
$$ 
$$ 
$$ 
$$ "d12=20u"
$$ 
$$ 
$$ "acqt0=-p1*2/3.1416"
$$ 
$$ 
$$ # 1 "mc_line 21 file C:/Bruker/TOPSPIN/exp/stan/nmr/lists/pp/zgpr expanding definition part of mc command before ze"
$$ define delay MCWRK
$$ define delay MCREST
$$ "MCWRK = 0.500000*30m"
$$ "MCREST = 30m - 30m"
$$ # 21 "C:/Bruker/TOPSPIN/exp/stan/nmr/lists/pp/zgpr"
$$ 1 ze
$$ # 1 "mc_line 21 file C:/Bruker/TOPSPIN/exp/stan/nmr/lists/pp/zgpr expanding definition of mc command after ze"
$$ # 22 "C:/Bruker/TOPSPIN/exp/stan/nmr/lists/pp/zgpr"
$$ # 1 "mc_line 22 file C:/Bruker/TOPSPIN/exp/stan/nmr/lists/pp/zgpr expanding start label for mc command"
$$ 2 MCWRK  * 2
$$ LBLF0, MCREST
$$ # 23 "C:/Bruker/TOPSPIN/exp/stan/nmr/lists/pp/zgpr"
$$   d12 pl9:f1
$$   d1 cw:f1 ph29
$$   4u do:f1
$$   d12 pl1:f1
$$   p1 ph1
$$   go=2 ph31
$$ # 1 "mc_line 29 file C:/Bruker/TOPSPIN/exp/stan/nmr/lists/pp/zgpr expanding mc command in line"
$$   MCWRK wr #0
$$   MCWRK zd 
$$   lo to LBLF0 times td0
$$ 
$$ # 30 "C:/Bruker/TOPSPIN/exp/stan/nmr/lists/pp/zgpr"
$$ exit
$$ 
$$ 
$$ ph1=0 2 2 0 1 3 3 1
$$ ph29=0
$$ ph31=0 2 2 0 1 3 3 1
$$ 
$$ 
$$ ;pl1 : f1 channel - power level for pulse (default)
$$ ;pl9 : f1 channel - power level for presaturation
$$ ;p1 : f1 channel -  90 degree high power pulse
$$ ;d1 : relaxation delay; 1-5 * T1
$$ ;d12: delay for power switching                      [20 usec]
$$ ;NS: 1 * n, total number of scans: NS * TD0
$$ 
$$ 
$$ 
$$ ;$Id: zgpr,v 1.7.10.2 2006/11/10 11:04:15 ber Exp $
##$RELAX= 
##$BRUKER FILE EXP=sample_info.prop
$$ #Thu Aug 14 11:41:21 CEST 2008
$$ I_10000=NM=Sample ID, NM2=, HEIGHT=0
$$ I_10001=NM=Origin, NM2=, HEIGHT=0
$$ I_10002=NM=Concentration, NM2=, HEIGHT=0
$$ I_10003=NM=Date Prepared, NM2=, HEIGHT=0
$$ I_10004=NM=Buffer, NM2=, HEIGHT=0
$$ I_10005=NM=Contact, NM2=, HEIGHT=0
$$ I_10006=NM=Comment, NM2=, HEIGHT=5
##$RELAX= 
##$BRUKER FILE EXP=uxnmr.par
$$ ##TITLE= Parameter file, TOPSPIN		Version 1.3
$$ ##JCAMPDX= 5.0
$$ ##DATATYPE= Parameter Values
$$ ##ORIGIN= Bruker BioSpin GmbH
$$ ##OWNER= Administrator
$$ $$ 2008-03-03 09:42:28.895 +0100  WUR\bruker@RIK1030
$$ $$ C:/Bruker/TOPSPIN/conf/instr/avance400/uxnmr.par
$$ ##$ACB= 0
$$ ##$ACBTAT= (0..15)
0 88 72 0 0 0 0 0 0 0 0 0 0 0 0 0 
$$ ##$ACBTBA= (0..15)
0 0 0 0 0 0 0 0 0 0 0 0 0 0 0 0 
$$ ##$ACBTCTL= (0..15)
0 0 0 0 0 0 0 0 0 0 0 0 0 0 0 0 
$$ ##$ACBTDI= (0..15)
0 102 102 0 0 0 0 0 0 0 0 0 0 0 0 0 
$$ ##$ACBTDM= (0..15)
0 10 10 0 0 0 0 0 0 0 0 0 0 0 0 0 
$$ ##$ACBTFHI= (0..15)
0 400 400 0 0 0 0 0 0 0 0 0 0 0 0 0 
$$ ##$ACBTFL= (0..15)
0 73 74 0 0 0 0 0 0 0 0 0 0 0 0 0 
$$ ##$ACBTFLO= (0..15)
0 14 14 0 0 0 0 0 0 0 0 0 0 0 0 0 
$$ ##$ACBTOUT= (0..15)
0 1 2 0 0 0 0 0 0 0 0 0 0 0 0 0 
$$ ##$ACBTPO= (0..15)
0 150000 60000 0 0 0 0 0 0 0 0 0 0 0 0 0 
$$ ##$ACBTPW= (0..15)
0 10 10 0 0 0 0 0 0 0 0 0 0 0 0 0 
$$ ##$ACBTSB= (0..15)
0 0 0 0 0 0 0 0 0 0 0 0 0 0 0 0 
$$ ##$ACBTY= <no>
$$ ##$AQSBDHW= (0..31)
255 255 1 4 4 255 255 255 0 0 255 255 255 255 255 255 255 255 255 0 255 
255 255 255 255 255 255 255 255 255 255 255 
$$ ##$AQSBDID= (0..31)
255 255 88 83 83 255 255 255 65 67 255 255 255 255 255 255 255 255 255 
66 255 255 255 255 255 255 255 255 255 255 255 255 
$$ ##$AQSBDNO= (0..31)
255 255 1 1 2 255 255 255 1 1 255 255 255 255 255 255 255 255 255 1 255 
255 255 255 255 255 255 255 255 255 255 255 
$$ ##$AQSBDTY= (0..31)
255 255 3 16 16 255 255 255 5 9 255 255 255 255 255 255 255 255 255 7 
255 255 255 255 255 255 255 255 255 255 255 255 
$$ ##$AQSBUAD= (0..31)
255 255 52 36 37 255 255 255 54 26 255 255 255 255 255 255 255 255 255 
32 255 255 255 255 255 255 255 255 255 255 255 255 
$$ ##$AQSECL= (0..31)
255 255 2 3 3 255 255 255 5 2 255 255 255 255 255 255 255 255 255 255 
255 255 255 255 255 255 255 255 255 255 255 255 
$$ ##$AQSECLS= (0..31)
255 255 3 2 2 255 255 255 0 0 255 255 255 255 255 255 255 255 255 255 
255 255 255 255 255 255 255 255 255 255 255 255 
$$ ##$ATT19F= (0..1)
0 0 
$$ ##$ATT1H= (0..1)
0 0 
$$ ##$ATT3H= (0..1)
0 0 
$$ ##$ATTX= (0..1)
0 0 
$$ ##$ATTY= (0..1)
0 0 
$$ ##$ATTZ= (0..1)
0 0 
$$ ##$BACSAIR= no
$$ ##$BACSCAP= 60
$$ ##$BACSDEL= 10
$$ ##$BACSFCM= no
$$ ##$BACSOPT= <>
$$ ##$BACSTY= <tty08>
$$ ##$BARPTY= <no>
$$ ##$BFREQ= 400.13
$$ ##$BIRDS= yes
$$ ##$BMPC= 0
$$ ##$BMPCTY= <no>
$$ ##$BPSUTY= <no>
$$ ##$BSMS= 1
$$ ##$BSMSTY= <tty02>
$$ ##$CFASMOD= (0..7)
1 1 1 1 1 1 1 1 
$$ ##$CFASMUL= (0..7)
1 1 1 1 1 1 1 1 
$$ ##$CNFTXDR= (0..7)
6 6 0 0 0 0 0 0 
$$ ##$COMDIG2= 0
$$ ##$CPDBTY= <no>
$$ ##$CRCOTY= <no>
$$ ##$DATSTAT= no
$$ ##$DIGI140= (0..7)
0 0 0 0 0 0 0 0 
$$ ##$DIGIB12= (0..7)
0 0 0 0 0 0 0 0 
$$ ##$DIGIB16= (0..7)
0 0 0 0 0 0 0 0 
$$ ##$DIGIFA= (0..7)
0 0 0 0 0 0 0 0 
$$ ##$DIGIHA= (0..7)
0 0 0 0 0 0 0 0 
$$ ##$DIGIHAF= (0..7)
0 0 0 0 0 0 0 0 
$$ ##$DIGIHRD= (0..7)
0 0 0 0 0 0 0 0 
$$ ##$DIGIIA= (0..7)
0 0 0 0 0 0 0 0 
$$ ##$DIGIO16= (0..7)
0 0 0 0 0 0 0 0 
$$ ##$DIGISA= (0..7)
1 0 0 0 0 0 0 0 
$$ ##$DIGISAF= (0..7)
0 0 0 0 0 0 0 0 
$$ ##$DIGISL= (0..7)
0 0 0 0 0 0 0 0 
$$ ##$DIGITYI= (0..7)
0 0 0 0 0 0 0 0 
$$ ##$DIGITYP= (0..7)
0 0 0 0 0 0 0 0 
$$ ##$DIGITZ= 0
$$ ##$DRU= no
$$ ##$FCUMEM= (0..7)
2093056 2093056 0 0 0 0 0 0 
$$ ##$FCUPAL= (0..7)
260 260 0 0 0 0 0 0 
$$ ##$FQMIX= 0
$$ ##$FUNCMOD= <>
$$ ##$GCUTYPE= 2
$$ ##$GTUTY= <no>
$$ ##$HFAC= 3
$$ ##$HPCU= 0
$$ ##$HPCUTY= <no>
$$ ##$HPTXLP= (0..3)
-1 -1 -1 -1 
$$ ##$HPTXPI= (0..3)
0 0 0 0 
$$ ##$HPTXPO= (0..3)
0 0 0 0 
$$ ##$HPTXTY= (0..3)
0 0 0 0 
$$ ##$IF451= 0
$$ ##$IFREQ= 1
$$ ##$INTFPR= 0
$$ ##$IPSO= no
$$ ##$LOCKTY= <tty03>
$$ ##$LOCSWID= 0
$$ ##$M2FAC= 0
$$ ##$MASTY= <no>
$$ ##$MEMPRM= 0
$$ ##$MHFAC= 0
$$ ##$MXFAC= 0
$$ ##$NAMPD1= <2H>
$$ ##$NAMPD10= <>
$$ ##$NAMPD11= <>
$$ ##$NAMPD12= <>
$$ ##$NAMPD13= <>
$$ ##$NAMPD14= <>
$$ ##$NAMPD15= <>
$$ ##$NAMPD16= <>
$$ ##$NAMPD2= <X-BB19F_2HS>
$$ ##$NAMPD3= <1H>
$$ ##$NAMPD4= <>
$$ ##$NAMPD5= <>
$$ ##$NAMPD6= <>
$$ ##$NAMPD7= <>
$$ ##$NAMPD8= <>
$$ ##$NAMPD9= <>
$$ ##$NFCU= 2
$$ ##$NMRCH= 0
$$ ##$NMRMEM= 0
$$ ##$NRCU= 1
$$ ##$NROUT= 1
$$ ##$PAMPF1= (0..15)
75 99 67 27 0 0 0 12 117 46 8 118 1 0 0 0 
$$ ##$PAMPF2= (0..15)
0 0 0 0 0 0 0 0 0 0 0 0 0 0 0 0 
$$ ##$PAMPF3= (0..15)
0 0 0 0 0 0 0 0 0 0 0 0 0 0 0 0 
$$ ##$PAMPF4= (0..15)
0 0 0 0 0 0 0 0 0 0 0 0 0 0 0 0 
$$ ##$PAMPF5= (0..15)
0 0 0 0 0 0 0 0 0 0 0 0 0 0 0 0 
$$ ##$PAMPF6= (0..15)
0 0 0 0 0 0 0 0 0 0 0 0 0 0 0 0 
$$ ##$PAMPF7= (0..15)
0 0 0 0 0 0 0 0 0 0 0 0 0 0 0 0 
$$ ##$PAMPF8= (0..15)
0 0 0 0 0 0 0 0 0 0 0 0 0 0 0 0 
$$ ##$PH4= 0
$$ ##$PHF4TY= <no>
$$ ##$POWCHK= no
$$ ##$PRAMD1= (0..7)
0 1048576 0 0 0 1048576 0 0 
$$ ##$PRAMD10= (0..7)
0 0 0 0 0 0 0 0 
$$ ##$PRAMD11= (0..7)
0 0 0 0 0 0 0 0 
$$ ##$PRAMD12= (0..7)
0 0 0 0 0 0 0 0 
$$ ##$PRAMD13= (0..7)
0 0 0 0 0 0 0 0 
$$ ##$PRAMD14= (0..7)
0 0 0 0 0 0 0 0 
$$ ##$PRAMD15= (0..7)
0 0 0 0 0 0 0 0 
$$ ##$PRAMD16= (0..7)
0 0 0 0 0 0 0 0 
$$ ##$PRAMD17= (0..7)
0 0 0 0 0 0 0 0 
$$ ##$PRAMD18= (0..7)
0 0 0 0 0 0 0 0 
$$ ##$PRAMD19= (0..7)
0 0 0 0 0 0 0 0 
$$ ##$PRAMD2= (0..7)
2147483644 2146435071 2147483647 134217727 2147483644 2146435071 2147483647 
134217727 
$$ ##$PRAMD20= (0..7)
0 0 0 0 0 0 0 0 
$$ ##$PRAMD21= (0..7)
0 0 0 0 0 0 0 0 
$$ ##$PRAMD3= (0..7)
2 0 0 0 2 0 0 0 
$$ ##$PRAMD4= (0..7)
2147483644 2146435071 2147483647 134217727 2147483644 2146435071 2147483647 
134217727 
$$ ##$PRAMD5= (0..7)
0 0 0 0 0 0 0 0 
$$ ##$PRAMD6= (0..7)
0 0 0 0 0 0 0 0 
$$ ##$PRAMD7= (0..7)
0 0 0 0 0 0 0 0 
$$ ##$PRAMD8= (0..7)
0 0 0 0 0 0 0 0 
$$ ##$PRAMD9= (0..7)
0 0 0 0 0 0 0 0 
$$ ##$PRAMLED= (0..1)
15 15 
$$ ##$PRAMP1= <tty01>
$$ ##$PRAMP2= <no>
$$ ##$PRAMP3= <no>
$$ ##$PRAMP4= <no>
$$ ##$PRAMP5= <no>
$$ ##$PRAMP6= <no>
$$ ##$PRAMP7= <no>
$$ ##$PRAMP8= <no>
$$ ##$PRAMPTP= 0
$$ ##$PREPTY= <no>
$$ ##$PRESHLD= 0
$$ ##$PTS160= -1
$$ ##$PTSA2X= (0..7)
0 0 0 0 0 0 0 0 
$$ ##$PTSF2X= (0..7)
0 0 0 0 0 0 0 0 
$$ ##$PTSFMX= (0..7)
429.9 429.9 0 0 0 0 0 0 
$$ ##$PULCHK= no
$$ ##$RCUCDS= (0..7)
8388608 0 0 0 0 0 0 0 
$$ ##$RCUCFS= (0..7)
4096 0 0 0 0 0 0 0 
$$ ##$RCUCSS= (0..7)
1048576 0 0 0 0 0 0 0 
$$ ##$RCUI2C1= (0..7)
78 0 0 0 0 0 0 0 
$$ ##$RCUI2C2= (0..7)
0 0 0 0 0 0 0 0 
$$ ##$RCUI2C3= (0..7)
0 0 0 0 0 0 0 0 
$$ ##$RCUI2C4= (0..7)
0 0 0 0 0 0 0 0 
$$ ##$RCUI2C5= (0..7)
0 0 0 0 0 0 0 0 
$$ ##$RCUI2C6= (0..7)
0 0 0 0 0 0 0 0 
$$ ##$RCUI2C7= (0..7)
0 0 0 0 0 0 0 0 
$$ ##$RCUI2C8= (0..7)
0 0 0 0 0 0 0 0 
$$ ##$RDCU= 0
$$ ##$RGTYPE= (0..7)
5 0 0 0 0 0 0 0 
$$ ##$RG_max= (0..7)
46341 0 0 0 0 0 0 0 
$$ ##$RG_min= (0..7)
1 0 0 0 0 0 0 0 
$$ ##$RG_tab1= (0..255)
1 1.1 1.3 1.4 1.6 1.8 2 2.2 2.5 2.8 3.2 3.6 4 4.5 5 5.7 6.3 7.1 8 9 10.1 
11.3 12.7 14.3 16 18 20.2 22.6 25.4 28.5 32 35.9 40.3 45.3 50.8 57 64 
71.8 80.6 90.5 101.6 114 128 143.7 161.3 181 203.2 228.1 256 287.4 322.5 
362 406.4 456.1 512 574.7 645.1 724.1 812.7 912.3 1024 1149.4 1290.2 1448.2 
1625.5 1824.6 2048 2298.8 2580.3 2896.3 3251 3649.1 4096 4597.6 5160.6 
5792.6 6502 7298.2 8192 9195.2 10321.3 11585.2 13004 14596.5 16384 18390.4 
20642.5 23170.5 26008 29193 32768 36780.8 41285.1 46341 -1 -1 -1 -1 -1 
-1 -1 -1 -1 -1 -1 -1 -1 -1 -1 -1 -1 -1 -1 -1 -1 -1 -1 -1 -1 -1 -1 -1 -1 
-1 -1 -1 -1 -1 -1 -1 -1 -1 -1 -1 -1 -1 -1 -1 -1 -1 -1 -1 -1 -1 -1 -1 -1 
-1 -1 -1 -1 -1 -1 -1 -1 -1 -1 -1 -1 -1 -1 -1 -1 -1 -1 -1 -1 -1 -1 -1 -1 
-1 -1 -1 -1 -1 -1 -1 -1 -1 -1 -1 -1 -1 -1 -1 -1 -1 -1 -1 -1 -1 -1 -1 -1 
-1 -1 -1 -1 -1 -1 -1 -1 -1 -1 -1 -1 -1 -1 -1 -1 -1 -1 -1 -1 -1 -1 -1 -1 
-1 -1 -1 -1 -1 -1 -1 -1 -1 -1 -1 -1 -1 -1 -1 -1 -1 -1 -1 -1 -1 -1 -1 -1 
-1 -1 -1 -1 -1 -1 -1 -1 -1 -1 -1 -1 -1 
$$ ##$RG_tab2= (0..255)
-1 -1 -1 -1 -1 -1 -1 -1 -1 -1 -1 -1 -1 -1 -1 -1 -1 -1 -1 -1 -1 -1 -1 -1 
-1 -1 -1 -1 -1 -1 -1 -1 -1 -1 -1 -1 -1 -1 -1 -1 -1 -1 -1 -1 -1 -1 -1 -1 
-1 -1 -1 -1 -1 -1 -1 -1 -1 -1 -1 -1 -1 -1 -1 -1 -1 -1 -1 -1 -1 -1 -1 -1 
-1 -1 -1 -1 -1 -1 -1 -1 -1 -1 -1 -1 -1 -1 -1 -1 -1 -1 -1 -1 -1 -1 -1 -1 
-1 -1 -1 -1 -1 -1 -1 -1 -1 -1 -1 -1 -1 -1 -1 -1 -1 -1 -1 -1 -1 -1 -1 -1 
-1 -1 -1 -1 -1 -1 -1 -1 -1 -1 -1 -1 -1 -1 -1 -1 -1 -1 -1 -1 -1 -1 -1 -1 
-1 -1 -1 -1 -1 -1 -1 -1 -1 -1 -1 -1 -1 -1 -1 -1 -1 -1 -1 -1 -1 -1 -1 -1 
-1 -1 -1 -1 -1 -1 -1 -1 -1 -1 -1 -1 -1 -1 -1 -1 -1 -1 -1 -1 -1 -1 -1 -1 
-1 -1 -1 -1 -1 -1 -1 -1 -1 -1 -1 -1 -1 -1 -1 -1 -1 -1 -1 -1 -1 -1 -1 -1 
-1 -1 -1 -1 -1 -1 -1 -1 -1 -1 -1 -1 -1 -1 -1 -1 -1 -1 -1 -1 -1 -1 -1 -1 
-1 -1 -1 -1 -1 -1 -1 -1 -1 -1 -1 -1 -1 -1 -1 -1 
$$ ##$RG_tab3= (0..255)
-1 -1 -1 -1 -1 -1 -1 -1 -1 -1 -1 -1 -1 -1 -1 -1 -1 -1 -1 -1 -1 -1 -1 -1 
-1 -1 -1 -1 -1 -1 -1 -1 -1 -1 -1 -1 -1 -1 -1 -1 -1 -1 -1 -1 -1 -1 -1 -1 
-1 -1 -1 -1 -1 -1 -1 -1 -1 -1 -1 -1 -1 -1 -1 -1 -1 -1 -1 -1 -1 -1 -1 -1 
-1 -1 -1 -1 -1 -1 -1 -1 -1 -1 -1 -1 -1 -1 -1 -1 -1 -1 -1 -1 -1 -1 -1 -1 
-1 -1 -1 -1 -1 -1 -1 -1 -1 -1 -1 -1 -1 -1 -1 -1 -1 -1 -1 -1 -1 -1 -1 -1 
-1 -1 -1 -1 -1 -1 -1 -1 -1 -1 -1 -1 -1 -1 -1 -1 -1 -1 -1 -1 -1 -1 -1 -1 
-1 -1 -1 -1 -1 -1 -1 -1 -1 -1 -1 -1 -1 -1 -1 -1 -1 -1 -1 -1 -1 -1 -1 -1 
-1 -1 -1 -1 -1 -1 -1 -1 -1 -1 -1 -1 -1 -1 -1 -1 -1 -1 -1 -1 -1 -1 -1 -1 
-1 -1 -1 -1 -1 -1 -1 -1 -1 -1 -1 -1 -1 -1 -1 -1 -1 -1 -1 -1 -1 -1 -1 -1 
-1 -1 -1 -1 -1 -1 -1 -1 -1 -1 -1 -1 -1 -1 -1 -1 -1 -1 -1 -1 -1 -1 -1 -1 
-1 -1 -1 -1 -1 -1 -1 -1 -1 -1 -1 -1 -1 -1 -1 -1 
$$ ##$RG_tab4= (0..255)
-1 -1 -1 -1 -1 -1 -1 -1 -1 -1 -1 -1 -1 -1 -1 -1 -1 -1 -1 -1 -1 -1 -1 -1 
-1 -1 -1 -1 -1 -1 -1 -1 -1 -1 -1 -1 -1 -1 -1 -1 -1 -1 -1 -1 -1 -1 -1 -1 
-1 -1 -1 -1 -1 -1 -1 -1 -1 -1 -1 -1 -1 -1 -1 -1 -1 -1 -1 -1 -1 -1 -1 -1 
-1 -1 -1 -1 -1 -1 -1 -1 -1 -1 -1 -1 -1 -1 -1 -1 -1 -1 -1 -1 -1 -1 -1 -1 
-1 -1 -1 -1 -1 -1 -1 -1 -1 -1 -1 -1 -1 -1 -1 -1 -1 -1 -1 -1 -1 -1 -1 -1 
-1 -1 -1 -1 -1 -1 -1 -1 -1 -1 -1 -1 -1 -1 -1 -1 -1 -1 -1 -1 -1 -1 -1 -1 
-1 -1 -1 -1 -1 -1 -1 -1 -1 -1 -1 -1 -1 -1 -1 -1 -1 -1 -1 -1 -1 -1 -1 -1 
-1 -1 -1 -1 -1 -1 -1 -1 -1 -1 -1 -1 -1 -1 -1 -1 -1 -1 -1 -1 -1 -1 -1 -1 
-1 -1 -1 -1 -1 -1 -1 -1 -1 -1 -1 -1 -1 -1 -1 -1 -1 -1 -1 -1 -1 -1 -1 -1 
-1 -1 -1 -1 -1 -1 -1 -1 -1 -1 -1 -1 -1 -1 -1 -1 -1 -1 -1 -1 -1 -1 -1 -1 
-1 -1 -1 -1 -1 -1 -1 -1 -1 -1 -1 -1 -1 -1 -1 -1 
$$ ##$RG_tab5= (0..255)
-1 -1 -1 -1 -1 -1 -1 -1 -1 -1 -1 -1 -1 -1 -1 -1 -1 -1 -1 -1 -1 -1 -1 -1 
-1 -1 -1 -1 -1 -1 -1 -1 -1 -1 -1 -1 -1 -1 -1 -1 -1 -1 -1 -1 -1 -1 -1 -1 
-1 -1 -1 -1 -1 -1 -1 -1 -1 -1 -1 -1 -1 -1 -1 -1 -1 -1 -1 -1 -1 -1 -1 -1 
-1 -1 -1 -1 -1 -1 -1 -1 -1 -1 -1 -1 -1 -1 -1 -1 -1 -1 -1 -1 -1 -1 -1 -1 
-1 -1 -1 -1 -1 -1 -1 -1 -1 -1 -1 -1 -1 -1 -1 -1 -1 -1 -1 -1 -1 -1 -1 -1 
-1 -1 -1 -1 -1 -1 -1 -1 -1 -1 -1 -1 -1 -1 -1 -1 -1 -1 -1 -1 -1 -1 -1 -1 
-1 -1 -1 -1 -1 -1 -1 -1 -1 -1 -1 -1 -1 -1 -1 -1 -1 -1 -1 -1 -1 -1 -1 -1 
-1 -1 -1 -1 -1 -1 -1 -1 -1 -1 -1 -1 -1 -1 -1 -1 -1 -1 -1 -1 -1 -1 -1 -1 
-1 -1 -1 -1 -1 -1 -1 -1 -1 -1 -1 -1 -1 -1 -1 -1 -1 -1 -1 -1 -1 -1 -1 -1 
-1 -1 -1 -1 -1 -1 -1 -1 -1 -1 -1 -1 -1 -1 -1 -1 -1 -1 -1 -1 -1 -1 -1 -1 
-1 -1 -1 -1 -1 -1 -1 -1 -1 -1 -1 -1 -1 -1 -1 -1 
$$ ##$RG_tab6= (0..255)
-1 -1 -1 -1 -1 -1 -1 -1 -1 -1 -1 -1 -1 -1 -1 -1 -1 -1 -1 -1 -1 -1 -1 -1 
-1 -1 -1 -1 -1 -1 -1 -1 -1 -1 -1 -1 -1 -1 -1 -1 -1 -1 -1 -1 -1 -1 -1 -1 
-1 -1 -1 -1 -1 -1 -1 -1 -1 -1 -1 -1 -1 -1 -1 -1 -1 -1 -1 -1 -1 -1 -1 -1 
-1 -1 -1 -1 -1 -1 -1 -1 -1 -1 -1 -1 -1 -1 -1 -1 -1 -1 -1 -1 -1 -1 -1 -1 
-1 -1 -1 -1 -1 -1 -1 -1 -1 -1 -1 -1 -1 -1 -1 -1 -1 -1 -1 -1 -1 -1 -1 -1 
-1 -1 -1 -1 -1 -1 -1 -1 -1 -1 -1 -1 -1 -1 -1 -1 -1 -1 -1 -1 -1 -1 -1 -1 
-1 -1 -1 -1 -1 -1 -1 -1 -1 -1 -1 -1 -1 -1 -1 -1 -1 -1 -1 -1 -1 -1 -1 -1 
-1 -1 -1 -1 -1 -1 -1 -1 -1 -1 -1 -1 -1 -1 -1 -1 -1 -1 -1 -1 -1 -1 -1 -1 
-1 -1 -1 -1 -1 -1 -1 -1 -1 -1 -1 -1 -1 -1 -1 -1 -1 -1 -1 -1 -1 -1 -1 -1 
-1 -1 -1 -1 -1 -1 -1 -1 -1 -1 -1 -1 -1 -1 -1 -1 -1 -1 -1 -1 -1 -1 -1 -1 
-1 -1 -1 -1 -1 -1 -1 -1 -1 -1 -1 -1 -1 -1 -1 -1 
$$ ##$RG_tab7= (0..255)
-1 -1 -1 -1 -1 -1 -1 -1 -1 -1 -1 -1 -1 -1 -1 -1 -1 -1 -1 -1 -1 -1 -1 -1 
-1 -1 -1 -1 -1 -1 -1 -1 -1 -1 -1 -1 -1 -1 -1 -1 -1 -1 -1 -1 -1 -1 -1 -1 
-1 -1 -1 -1 -1 -1 -1 -1 -1 -1 -1 -1 -1 -1 -1 -1 -1 -1 -1 -1 -1 -1 -1 -1 
-1 -1 -1 -1 -1 -1 -1 -1 -1 -1 -1 -1 -1 -1 -1 -1 -1 -1 -1 -1 -1 -1 -1 -1 
-1 -1 -1 -1 -1 -1 -1 -1 -1 -1 -1 -1 -1 -1 -1 -1 -1 -1 -1 -1 -1 -1 -1 -1 
-1 -1 -1 -1 -1 -1 -1 -1 -1 -1 -1 -1 -1 -1 -1 -1 -1 -1 -1 -1 -1 -1 -1 -1 
-1 -1 -1 -1 -1 -1 -1 -1 -1 -1 -1 -1 -1 -1 -1 -1 -1 -1 -1 -1 -1 -1 -1 -1 
-1 -1 -1 -1 -1 -1 -1 -1 -1 -1 -1 -1 -1 -1 -1 -1 -1 -1 -1 -1 -1 -1 -1 -1 
-1 -1 -1 -1 -1 -1 -1 -1 -1 -1 -1 -1 -1 -1 -1 -1 -1 -1 -1 -1 -1 -1 -1 -1 
-1 -1 -1 -1 -1 -1 -1 -1 -1 -1 -1 -1 -1 -1 -1 -1 -1 -1 -1 -1 -1 -1 -1 -1 
-1 -1 -1 -1 -1 -1 -1 -1 -1 -1 -1 -1 -1 -1 -1 -1 
$$ ##$RG_tab8= (0..255)
-1 -1 -1 -1 -1 -1 -1 -1 -1 -1 -1 -1 -1 -1 -1 -1 -1 -1 -1 -1 -1 -1 -1 -1 
-1 -1 -1 -1 -1 -1 -1 -1 -1 -1 -1 -1 -1 -1 -1 -1 -1 -1 -1 -1 -1 -1 -1 -1 
-1 -1 -1 -1 -1 -1 -1 -1 -1 -1 -1 -1 -1 -1 -1 -1 -1 -1 -1 -1 -1 -1 -1 -1 
-1 -1 -1 -1 -1 -1 -1 -1 -1 -1 -1 -1 -1 -1 -1 -1 -1 -1 -1 -1 -1 -1 -1 -1 
-1 -1 -1 -1 -1 -1 -1 -1 -1 -1 -1 -1 -1 -1 -1 -1 -1 -1 -1 -1 -1 -1 -1 -1 
-1 -1 -1 -1 -1 -1 -1 -1 -1 -1 -1 -1 -1 -1 -1 -1 -1 -1 -1 -1 -1 -1 -1 -1 
-1 -1 -1 -1 -1 -1 -1 -1 -1 -1 -1 -1 -1 -1 -1 -1 -1 -1 -1 -1 -1 -1 -1 -1 
-1 -1 -1 -1 -1 -1 -1 -1 -1 -1 -1 -1 -1 -1 -1 -1 -1 -1 -1 -1 -1 -1 -1 -1 
-1 -1 -1 -1 -1 -1 -1 -1 -1 -1 -1 -1 -1 -1 -1 -1 -1 -1 -1 -1 -1 -1 -1 -1 
-1 -1 -1 -1 -1 -1 -1 -1 -1 -1 -1 -1 -1 -1 -1 -1 -1 -1 -1 -1 -1 -1 -1 -1 
-1 -1 -1 -1 -1 -1 -1 -1 -1 -1 -1 -1 -1 -1 -1 -1 
$$ ##$ROUTER= 3
$$ ##$RX22TY= <tty10>
$$ ##$SCMTY= <no>
$$ ##$SPECTR= 5
$$ ##$SY2FLAG= 0
$$ ##$TFXNUM= 0
$$ ##$TRIPLO2= 0
$$ ##$VTUTY= <tty05>
$$ ##$WBREFAM= (0..15)
100 100 100 100 100 100 100 100 100 100 100 100 100 100 100 100 
$$ ##$WBREFPH= (0..15)
0 0 0 0 0 0 0 0 0 0 0 0 0 0 0 0 
$$ ##$XFAC= 2
$$ ##END=
##$RELAX= 
$$ Bruker specific parameters
$$ --------------------------
##$DU= <P:\NMR-data>
##$EXPNO= 1
##$NAME= <NMR_polar_Ctrol_p17.1D>
##$PROCNO= 1
##$TYPE= <nmr>
##$USER= <Ainhoa_raw_data>
##$ACQT0= -4.83829889523336
##$AMP= (0..31)
100 100 100 100 100 100 100 100 100 100 100 100 100 100 100 100 100 100
100 100 100 100 100 100 100 100 100 100 100 100 100 100
##$ANAVPT= -1
##$AQSEQ= 0
##$AQ_mod= 3
##$AUNM= <au_zg>
##$AUTOPOS= <1 >
##$BF1= 400.13
##$BF2= 100.612769
##$BF3= 400.13
##$BF4= 400.13
##$BF5= 500.13
##$BF6= 500.13
##$BF7= 500.13
##$BF8= 500.13
##$BYTORDA= 0
##$CFDGTYP= 0
##$CFRGTYP= 5
##$CHEMSTR= <none>
##$CNST= (0..63)
1 1 145 1 1 1 1 1 1 1 1 1 1 1 1 1 1 1 1 1 1 1 1 1 1 1 1 1 1 1 1 1 1 1 1
1 1 1 1 1 1 1 1 1 1 1 1 1 1 1 1 1 1 1 1 1 1 1 1 1 1 1 1 1
##$CPDPRG= <>
##$CPDPRG1= <>
##$CPDPRG2= <>
##$CPDPRG3= <>
##$CPDPRG4= <mlev>
##$CPDPRG5= <mlev>
##$CPDPRG6= <mlev>
##$CPDPRG7= <mlev>
##$CPDPRG8= <mlev>
##$CPDPRGB= <>
##$CPDPRGT= <>
##$D= (0..63)
0 2 0 0 0 0 0 0 0 0.06 0 0 2e-005 0 0 0 0.0002 0 0 0 0 0 0 0 0 0 0 0 0
0 0 0 0 0 0 0 0 0 0 0 0 0 0 0 0 0 0 0 0 0 0 0 0 0 0 0 0 0 0 0 0 0 0 0
##$DATE= 1217427388
##$DBL= (0..7)
120 120 120 120 120 120 120 120
##$DBP= (0..7)
150 150 150 150 150 150 150 150
##$DBP07= 0
##$DBPNAM0= <>
##$DBPNAM1= <>
##$DBPNAM2= <>
##$DBPNAM3= <>
##$DBPNAM4= <>
##$DBPNAM5= <>
##$DBPNAM6= <>
##$DBPNAM7= <>
##$DBPOAL= (0..7)
0.5 0.5 0.5 0.5 0.5 0.5 0.5 0.5
##$DBPOFFS= (0..7)
0 0 0 0 0 0 0 0
##$DE= 6
##$DECBNUC= <off>
##$DECIM= 24
##$DECNUC= <off>
##$DECSTAT= 4
##$DIGMOD= 0
##$DIGTYP= 7
##$DL= (0..7)
0 120 120 120 120 120 120 120
##$DP= (0..7)
150 150 150 150 150 150 150 150
##$DP07= 0
##$DPNAME0= <>
##$DPNAME1= <>
##$DPNAME2= <>
##$DPNAME3= <>
##$DPNAME4= <>
##$DPNAME5= <>
##$DPNAME6= <>
##$DPNAME7= <>
##$DPOAL= (0..7)
0.5 0.5 0.5 0.5 0.5 0.5 0.5 0.5
##$DPOFFS= (0..7)
0 0 0 0 0 0 0 0
##$DQDMODE= 0
##$DR= 18
##$DS= 4
##$DSLIST= <SSSSSSSSSSSSSSS>
##$DSPFIRM= 0
##$DSPFVS= -1
##$DTYPA= 0
##$EXP= <AID_d2o>
##$F1LIST= <111111111111111>
##$F2LIST= <222222222222222>
##$F3LIST= <333333333333333>
##$FCUCHAN= (0..9)
0 2 1 0 0 0 0 0 0 0
##$FL1= 90
##$FL2= 90
##$FL3= 90
##$FL4= 90
##$FOV= 20
##$FQ1LIST= <freqlist>
##$FQ2LIST= <freqlist>
##$FQ3LIST= <freqlist>
##$FQ4LIST= <freqlist>
##$FQ5LIST= <freqlist>
##$FQ6LIST= <freqlist>
##$FQ7LIST= <freqlist>
##$FQ8LIST= <freqlist>
##$FRQLO3= 1882485.02994012
##$FRQLO3N= 0
##$FS= (0..7)
83 83 83 83 83 83 83 83
##$FTLPGN= 0
##$FW= 90000
##$FnMODE= 0
##$FnTYPE= 0
##$GP031= 0
##$GPNAM0= <sine.100>
##$GPNAM1= <sine.100>
##$GPNAM10= <sine.100>
##$GPNAM11= <sine.100>
##$GPNAM12= <sine.100>
##$GPNAM13= <sine.100>
##$GPNAM14= <sine.100>
##$GPNAM15= <sine.100>
##$GPNAM16= <sine.100>
##$GPNAM17= <sine.100>
##$GPNAM18= <sine.100>
##$GPNAM19= <sine.100>
##$GPNAM2= <sine.100>
##$GPNAM20= <sine.100>
##$GPNAM21= <sine.100>
##$GPNAM22= <sine.100>
##$GPNAM23= <sine.100>
##$GPNAM24= <sine.100>
##$GPNAM25= <sine.100>
##$GPNAM26= <sine.100>
##$GPNAM27= <sine.100>
##$GPNAM28= <sine.100>
##$GPNAM29= <sine.100>
##$GPNAM3= <sine.100>
##$GPNAM30= <sine.100>
##$GPNAM31= <sine.100>
##$GPNAM4= <sine.100>
##$GPNAM5= <sine.100>
##$GPNAM6= <sine.100>
##$GPNAM7= <sine.100>
##$GPNAM8= <sine.100>
##$GPNAM9= <sine.100>
##$GPX= (0..31)
0 0 0 0 0 0 0 0 0 0 0 0 0 0 0 0 0 0 0 0 0 0 0 0 0 0 0 0 0 0 0 0
##$GPY= (0..31)
0 0 0 0 0 0 0 0 0 0 0 0 0 0 0 0 0 0 0 0 0 0 0 0 0 0 0 0 0 0 0 0
##$GPZ= (0..31)
0 0 0 0 0 0 0 0 0 0 0 0 0 0 0 0 0 0 0 0 0 0 0 0 0 0 0 0 0 0 0 0
##$GRDPROG= <>
##$GRPDLY= -1
##$HDDUTY= 20
##$HDRATE= 20
##$HGAIN= (0..3)
0 0 0 0
##$HL1= 1
##$HL2= 35
##$HL3= 16
##$HL4= 17
##$HOLDER= 0
##$HPMOD= (0..7)
0 0 0 0 0 0 0 0
##$HPPRGN= 0
##$IN= (0..63)
0.001 0.001 0.001 0.001 0.001 0.001 0.001 0.001 0.001 0.001 0.001 0.001
0.001 0.001 0.001 0.001 0.001 0.001 0.001 0.001 0.001 0.001 0.001 0.001
0.001 0.001 0.001 0.001 0.001 0.001 0.001 0.001 0.001 0.001 0.001 0.001
0.001 0.001 0.001 0.001 0.001 0.001 0.001 0.001 0.001 0.001 0.001 0.001
0.001 0.001 0.001 0.001 0.001 0.001 0.001 0.001 0.001 0.001 0.001 0.001
0.001 0.001 0.001 0.001
##$INF= (0..7)
0 0 0 0 0 0 0 0
##$INP= (0..63)
0 0 0 0 0 0 0 0 0 0 0 0 0 0 0 0 0 0 0 0 0 0 0 0 0 0 0 0 0 0 0 0 0 0 0 0
0 0 0 0 0 0 0 0 0 0 0 0 0 0 0 0 0 0 0 0 0 0 0 0 0 0 0 0
##$INSTRUM= <avance400>
##$L= (0..31)
1 1 1 1 1 1 1 1 1 1 1 1 1 1 1 1 1 1 1 1 1 1 1 1 1 1 1 1 1 1 1 1
##$LFILTER= 200
##$LGAIN= -5
##$LINPSTP= 10
##$LOCKED= yes
##$LOCKFLD= 3186
##$LOCKGN= 97.5
##$LOCKPOW= -25
##$LOCKPPM= 4.69999980926514
##$LOCNUC= <2H>
##$LOCPHAS= 356
##$LOCSHFT= yes
##$LOCSW= 0
##$LTIME= 0.200000002980232
##$MASR= 4200
##$MASRLST= <masrlst>
##$NBL= 1
##$NC= -2
##$NLOGCH= 1
##$NS= 1024
##$NUC1= <1H>
##$NUC2= <13C>
##$NUC3= <off>
##$NUC4= <off>
##$NUC5= <off>
##$NUC6= <off>
##$NUC7= <off>
##$NUC8= <off>
##$NUCLEI= 0
##$NUCLEUS= <off>
##$O1= 1885.29
##$O2= 4979.85804243228
##$O3= 1900.52349393
##$O4= 1900.52349393
##$O5= 0
##$O6= 0
##$O7= 0
##$O8= 0
##$OBSCHAN= (0..9)
0 0 0 0 0 0 0 0 0 0
##$OVERFLW= 0
##$P= (0..63)
7.6 7.6 15.2 14.9 29.8 16.5 25 50 0 0 0 0 0 0 0 200000 1000 2500 0 600
2500 0 0 0 0 200 0 7.6 1000 0 0 0 0 0 0 0 0 0 0 0 0 0 0 0 0 0 0 0 0 0 0
0 0 0 0 0 0 0 0 0 0 0 0 0
##$PACOIL= (0..15)
0 0 0 0 0 0 0 0 0 0 0 0 0 0 0 0
##$PAPS= 2
##$PARMODE= 0
##$PCPD= (0..9)
100 100 70 100 100 100 100 100 100 100
##$PHCOR= (0..31)
0 0 0 0 0 0 0 0 0 0 0 0 0 0 0 0 0 0 0 0 0 0 0 0 0 0 0 0 0 0 0 0
##$PHLIST= <>
##$PHP= 1
##$PH_ref= 0
##$PL= (0..63)
120 0 -4 120 120 120 120 120 120 80 10.34 22.38 9 120 120 120 120 120 0
120 120 120 120 120 120 120 120 22.38 120 120 9 120 120 120 120 120 120
120 120 120 120 120 120 120 120 120 120 120 120 120 120 120 120 120 120
120 120 120 120 120 120 120 120 120
##$PLSTEP= 0.1
##$PLSTRT= -6
##$POWMOD= 0
##$PQPHASE= 0
##$PQSCALE= 0
##$PR= 1
##$PRECHAN= (0..15)
-1 1 2 -1 -1 -1 -1 -1 -1 -1 -1 -1 -1 -1 -1 -1
##$PRGAIN= 0
##$PROBHD= <5 mm PABBI 1H-BB Z-GRD Z811201/0006
>
##$PROSOL= no
##$PULPROG= <zgpr>
##$PW= 0
##$PYNM= <acqu.py>
##$QNP= 1
##$RD= 0
##$RECCHAN= (0..15)
-1 -1 -1 -1 -1 -1 -1 -1 -1 -1 -1 -1 -1 -1 -1 -1
##$RECPH= 0
##$RECPRE= (0..15)
-1 -1 -1 -1 -1 -1 -1 -1 -1 -1 -1 -1 -1 -1 -1 -1
##$RECPRFX= (0..15)
-1 -1 -1 -1 -1 -1 -1 -1 -1 -1 -1 -1 -1 -1 -1 -1
##$RECSEL= (0..15)
0 0 0 0 0 0 0 0 0 0 0 0 0 0 0 0
##$RG= 406.4
##$RO= 0
##$ROUTWD1= (0..23)
0 0 0 0 0 0 0 0 0 0 0 0 0 0 0 0 0 0 0 0 1 1 0 0
##$ROUTWD2= (0..23)
0 0 0 0 0 1 0 0 0 0 0 0 0 0 0 0 0 0 1 0 1 1 0 0
##$RSEL= (0..9)
0 1 2 0 0 0 0 0 0 0
##$S= (0..7)
83 4 83 83 83 83 83 83
##$SEOUT= 0
##$SFO1= 400.13188529
##$SFO2= 100.617748858042
##$SFO3= 400.131900523494
##$SFO4= 400.131900523494
##$SFO5= 500.13
##$SFO6= 500.13
##$SFO7= 500.13
##$SFO8= 500.13
##$SOLVENT= <D2O>
##$SP= (0..31)
1 120 120 120 0 0 120 120 0 0 0 120 0 0 120 0 150 150 120 120.87 118.96
122.27 114.95 150 150 150 150 150 150 120 120 120
##$SP07= 0
##$SPECTR= 0
##$SPNAM0= <gauss>
##$SPNAM1= <Gaus1.1000>
##$SPNAM10= <gauss>
##$SPNAM11= <Gaus1.1000>
##$SPNAM12= <gauss>
##$SPNAM13= <gauss>
##$SPNAM14= <Gaus1.1000>
##$SPNAM15= <Gaus1.1000>
##$SPNAM16= <gauss>
##$SPNAM17= <gauss>
##$SPNAM18= <Gaus1.1000>
##$SPNAM19= <Gaus1.1000>
##$SPNAM2= <Gaus1.1000>
##$SPNAM20= <Gaus1.1000>
##$SPNAM21= <Gaus1.1000>
##$SPNAM22= <Gaus1.1000>
##$SPNAM23= <gauss>
##$SPNAM24= <gauss>
##$SPNAM25= <gauss>
##$SPNAM26= <gauss>
##$SPNAM27= <gauss>
##$SPNAM28= <gauss>
##$SPNAM29= <Gaus1.1000>
##$SPNAM3= <Gaus1.1000>
##$SPNAM30= <Gaus1.1000>
##$SPNAM31= <Gaus1.1000>
##$SPNAM4= <gauss>
##$SPNAM5= <gauss>
##$SPNAM6= <Gaus1.1000>
##$SPNAM7= <Gaus1.1000>
##$SPNAM8= <gauss>
##$SPNAM9= <gauss>
##$SPOAL= (0..31)
0.5 0.5 0.5 0.5 0.5 0.5 0.5 0.5 0.5 0.5 0.5 0.5 0.5 0.5 0.5 0.5 0.5 0.5
0.5 0.5 0.5 0.5 0.5 0.5 0.5 0.5 0.5 0.5 0.5 0.5 0.5 0.5
##$SPOFFS= (0..31)
0 0 0 0 0 0 0 0 0 0 0 0 0 0 0 0 0 0 0 0 0 0 0 0 0 0 0 0 0 0 0 0
##$SUBNAM0= <"">
##$SUBNAM1= <"">
##$SUBNAM2= <"">
##$SUBNAM3= <"">
##$SUBNAM4= <"">
##$SUBNAM5= <"">
##$SUBNAM6= <"">
##$SUBNAM7= <"">
##$SUBNAM8= <"">
##$SUBNAM9= <"">
##$SW= 12.4709380669908
##$SWIBOX= (0..15)
0 1 2 0 0 0 0 0 0 0 0 0 0 0 0 0
##$SW_h= 4990.01996007984
##$SWfinal= 0
##$TD= 16244
##$TD0= 1
##$TE= 301.7
##$TE2= 300
##$TE3= 300
##$TEG= 300
##$TL= (0..7)
0 120 120 120 120 120 120 120
##$TP= (0..7)
150 150 150 150 150 150 150 150
##$TP07= 0
##$TPNAME0= <>
##$TPNAME1= <>
##$TPNAME2= <>
##$TPNAME3= <>
##$TPNAME4= <>
##$TPNAME5= <>
##$TPNAME6= <>
##$TPNAME7= <>
##$TPOAL= (0..7)
0.5 0.5 0.5 0.5 0.5 0.5 0.5 0.5
##$TPOFFS= (0..7)
0 0 0 0 0 0 0 0
##$TUNHIN= 0
##$TUNHOUT= 0
##$TUNXOUT= 0
##$USERA1= <user>
##$USERA2= <user>
##$USERA3= <user>
##$USERA4= <user>
##$USERA5= <user>
##$V9= 5
##$VALIST= <valist>
##$VCLIST= <CCCCCCCCCCCCCCC>
##$VD= 0
##$VDLIST= <DDDDDDDDDDDDDDD>
##$VPLIST= <PPPPPPPPPPPPPPP>
##$VTLIST= <TTTTTTTTTTTTTTT>
##$WBST= 1024
##$WBSW= 15.53612
##$XGAIN= (0..3)
0 0 0 0
##$XL= 0
##$YL= 0
##$YMAX_a= 30059939
##$YMIN_a= -26403418
##$ZGOPTNS= <>
##$ZL1= 120
##$ZL2= 120
##$ZL3= 120
##$ZL4= 120
##$ABSF1= 10
##$ABSF2= 0
##$ABSG= 5
##$ABSL= 3
##$ALPHA= 0
##$AQORDER= 0
##$ASSFAC= 0
##$ASSFACI= 0
##$ASSFACX= 0
##$ASSWID= 0
##$AUNMP= <proc_1H_AID>
##$AXLEFT= 0
##$AXNAME= <>
##$AXNUC= <off>
##$AXRIGHT= 0
##$AXTYPE= 0
##$AXUNIT= <>
##$AZFE= 0.1
##$AZFW= 0.1
##$BCFW= 1
##$BC_mod= 2
##$BYTORDP= 0
##$COROFFS= 0
##$CY= 12.5
##$DATMOD= 1
##$DC= 2
##$DFILT= <>
##$DTYPP= 0
##$F1P= 9.9967504570787
##$F2P= -9.53364507338961e-007
##$FCOR= 1
##$FTSIZE= 65536
##$FT_mod= 4
##$GAMMA= 1
##$GB= 0
##$INTBC= 1
##$INTSCL= 1
##$ISEN= 128
##$LB= 1
##$LEV0= 0
##$LPBIN= 0
##$MAXI= 10000
##$MC2= 0
##$MEAN= 0
##$ME_mod= 0
##$MI= 0.02
##$NCOEF= 0
##$NC_proc= 0
##$NLEV= 6
##$NOISF1= 8.174992
##$NOISF2= 6.675002
##$NSP= 1
##$NTH_PI= 0
##$NZP= 0
##$OFFSET= 12.28285
##$PC= 1
##$PHC0= -8.137733
##$PHC1= -16.78567
##$PH_mod= 0
##$PKNL= yes
##$PPARMOD= 0
##$PPDIAG= 0
##$PPIPTYP= 0
##$PPMPNUM= 100
##$PPRESOL= 1
##$PSCAL= 0
##$PSIGN= 0
##$PYNMP= <proc.py>
##$REVERSE= no
##$SF= 400.129461838569
##$SI= 65536
##$SIGF1= 5.6
##$SIGF2= 5.2
##$SINO= 400
##$SIOLD= 65536
##$SPECTYP= <>
##$SREGLST= <1H.D2O>
##$SSB= 2
##$STSI= 0
##$STSR= 0
##$SW_p= 4990.01996007983
##$SYMM= 0
##$S_DEV= 0
##$TDeff= 16244
##$TDoff= 0
##$TI= <>
##$TILT= no
##$TM1= 0
##$TM2= 0
##$TOPLEV= 0
##$USERP1= <user>
##$USERP2= <user>
##$USERP3= <user>
##$USERP4= <user>
##$USERP5= <user>
##$WDW= 4
##$XDIM= 8192
##$YMAX_p= 0
##$YMIN_p= 0
##$CURPLOT= <\\rik006s\net8_hp>
##$CURPRIN= <$\\rik006s\net8_hp>
##$DFORMAT= <normdp>
##$LAYOUT= <+/1d_h.xwp>
##$LFORMAT= <normlp>
##$PFORMAT= <normpl>
##$SURQMSG= 1
$$ End of Bruker specific parameters
$$ ---------------------------------
##NTUPLES= NMR FID
##VAR_NAME=  TIME,          FID/REAL,        FID/IMAG
##SYMBOL=    X,             R,               I
##VAR_TYPE=  INDEPENDENT,   DEPENDENT,       DEPENDENT
##VAR_FORM=  AFFN,          ASDF,            ASDF
##VAR_DIM=   8122,          8122,            8122
##UNITS=     SECONDS,       ARBITRARY UNITS, ARBITRARY UNITS
##FACTOR=    0.0002004,     1,               1
##FIRST=     0,             20926770,        -7165555
##LAST=      1.6274484,     1287942,         -84869
##MIN=       0,             -26403418,       -26403418
##MAX=       1.6274484,     28644385,        28644385
$$ Real data points
##PAGE= N=1
##DATA TABLE= (X++(R..R)), XYDATA
0 20926770
1 28346829
2 20833675
3 24624346
4 27294707
5 26795492
6 21776273
7 23173114
8 27313080
9 28109339
10 25103776
11 23008486
12 24957354
13 28644385
14 25789933
15 23313029
16 24228895
17 27106617
18 27086677
19 23128129
20 22005307
21 26337086
22 27488501
23 25431171
24 22463814
25 24336832
26 27768158
27 25665983
28 22267090
29 23405854
30 25973715
31 27330349
32 23855350
33 22174065
34 25011585
35 26687883
36 25063040
37 22273381
38 22480127
39 26469366
40 25697960
41 22763769
42 22824374
43 25014819
44 26241790
45 23391879
46 21139338
47 24230054
48 26078890
49 24841497
50 22025623
51 22061410
52 25897553
53 25730399
54 21851925
55 21122224
56 23454238
57 26374761
58 24011272
59 20205674
60 22303485
61 25685841
62 25355729
63 22094720
64 20451376
65 24387203
66 25593461
67 22331924
68 20547384
69 21795040
70 24385672
71 23629459
72 20451023
73 21942365
74 24531160
75 24393681
76 21691595
77 19630998
78 22817060
79 25090972
80 22034065
81 19700102
82 20719983
83 24346461
84 24172184
85 19505493
86 19412502
87 22932336
88 23945404
89 21502982
90 18681511
91 21481542
92 24498107
93 22056536
94 19333524
95 19480955
96 22513681
97 23667828
98 19757241
99 18621487
100 21360203
101 23184155
102 21872184
103 18580424
104 19891419
105 23414297
106 21737864
107 18597692
108 18085584
109 21197956
110 23018552
111 19034306
112 17026352
113 20255373
114 22969958
115 21989540
116 17723154
117 17677146
118 21717795
119 21623457
120 18556965
121 16887744
122 19270290
123 22705870
124 20199243
125 16999993
126 18376829
127 20925008
128 21113946
129 17505789
130 16542977
131 20440448
132 20989310
133 18135597
134 16074315
135 17777749
136 21567523
137 20021291
138 16420690
139 17234017
140 19918106
141 20882825
142 17133769
143 14560998
144 18315103
145 20779583
146 18646606
147 15557170
148 15867316
149 20022473
150 19558588
151 15514197
152 15547129
153 18438949
154 20316716
155 17528625
156 14075594
157 16597665
158 19281287
159 18140938
160 15310281
161 14472046
162 18206644
163 19313783
164 15621829
165 14299187
166 16359807
167 19145489
168 17515769
169 13281218
170 14728732
171 18157787
172 17654051
173 14535507
174 12783671
175 16463766
176 18829329
177 15633786
178 13563766
179 14794212
180 17500830
181 17158909
182 13145105
183 13251730
184 16155337
185 16610650
186 14608224
187 12468497
188 14966327
189 17789874
190 15121059
191 12422960
192 13001913
193 15940183
194 16598163
195 12705366
196 12047875
197 15315548
198 16399083
199 14341396
200 11262375
201 12865427
202 16392955
203 14743209
204 11857411
205 11781014
206 14429681
207 16054615
208 12510789
209 10631658
210 13368145
211 15269037
212 14098205
213 10748888
214 11072902
215 14781896
216 14054329
217 11228350
218 10704324
219 13001946
220 15177124
221 12281329
222  9684600
223 11790629
224 13768236
225 13173648
226  9925513
227  9524740
228 13642239
229 14091958
230 10898287
231  9308409
232 11205141
233 14274287
234 11891050
235  8209832
236  9814292
237 12661583
238 12941042
239  9784292
240  8216439
241 11885650
242 13185278
243 10467047
244  8381285
245  9321232
246 12665689
247 11717265
248  7792049
249  8260317
250 11047124
251 12272499
252  9537834
253  6791587
254  9898689
255 12418090
256 10153355
257  7311535
258  7399215
259 11145358
260 11542210
261  7710778
262  7267426
263  9660834
264 11135490
265  8989813
266  5622472
267  7787759
268 10952673
269  9799572
270  7071416
271  6201846
272  9500462
273 10936751
274  7118643
275  5497637
276  7649290
277 10134608
278  9061866
279  5138165
280  6064358
281  9573625
282  9185333
283  6448385
284  4783521
285  7629683
286 10122850
287  6882907
288  4304383
289  5765275
290  8712935
291  8934560
292  4937611
293  4492620
294  7976545
295  8614526
296  6178498
297  3584971
298  5378010
299  8721637
300  6639657
301  3763643
302  4505875
303  7308845
304  8280769
305  4538537
306  2971806
307  6137801
308  7468934
309  5648650
310  2742555
311  3679111
312  7632182
313  6694411
314  3261577
315  2874344
316  5298195
317  7224424
318  4156266
319  1708709
320  4447937
321  6555102
322  5406386
323  2302932
324  2063842
325  5980069
326  6086377
327  2726351
328  1562368
329  3499077
330  6074042
331  3923216
332   754980
333  2696458
334  5316893
335  5213509
336  2294798
337   742105
338  3919880
339  4918951
340  2019863
341   476721
342  1943911
343  5013974
344  3844062
345   246864
346  1213149
347  3801815
348  4127988
349  1558495
350  -577202
351  2280168
352  4201623
353  1791793
354  -279571
355   413622
356  3608269
357  3536669
358  -310130
359  -363630
360  2222466
361  3191478
362  1012151
363 -1737207
364   659484
365  3550580
366  1695336
367  -915951
368 -1110581
369  1954823
370  2946359
371  -771334
372 -1903493
373   450757
374  2171763
375   909421
376 -2305747
377  -995707
378  2275107
379  1185315
380 -1600794
381 -2545504
382   134409
383  2039972
384 -1157662
385 -2921350
386  -783545
387  1393617
388   628599
389 -3100553
390 -2959107
391   692188
392   607533
393 -2059684
394 -3620338
395 -1349096
396  1412066
397 -1226305
398 -3931626
399 -2453887
400    55291
401   207165
402 -3466695
403 -4494936
404 -1033392
405  -138517
406 -2365410
407 -4479044
408 -3036093
409   464932
410 -1072441
411 -4514585
412 -4253953
413 -1822431
414  -611985
415 -3711302
416 -5661394
417 -2493038
418  -782093
419 -2554652
420 -5100616
421 -4655619
422 -1147148
423 -1762052
424 -5212054
425 -5419520
426 -3062444
427 -1127414
428 -3629911
429 -6604035
430 -4264673
431 -1855962
432 -2893258
433 -5741413
434 -6454950
435 -2860058
436 -2059928
437 -5319345
438 -6452720
439 -4558644
440 -2059250
441 -3716824
442 -7348768
443 -5909616
444 -3098280
445 -3433603
446 -6214016
447 -7800984
448 -4525137
449 -2521630
450 -5296782
451 -7247304
452 -6178003
453 -3408129
454 -4013348
455 -7951260
456 -7614226
457 -4493893
458 -3791462
459 -6081153
460 -8505723
461 -6125812
462 -3461475
463 -5662000
464 -8139302
465 -7808114
466 -4968495
467 -4303079
468 -7937665
469 -8727595
470 -6017504
471 -4645863
472 -6174837
473 -9000464
474 -7569971
475 -4516293
476 -6169595
477 -8997646
478 -9152388
479 -6253990
480 -4716485
481 -8100967
482 -9710619
483 -7241696
484 -5457370
485 -6549703
486 -9817464
487 -9418667
488 -5896218
489 -6162457
490 -8787318
491 -9985521
492 -8031836
493 -5618555
494 -8006134
495 -10436671
496 -8960126
497 -6951717
498 -7047691
499 -9989746
500 -10455788
501 -6993659
502 -6616958
503 -9136565
504 -10674824
505 -9175151
506 -6597414
507 -8620044
508 -11458434
509 -10091234
510 -7740359
511 -7340276
512 -10208809
513 -11618374
514 -8438895
515 -7170313
516 -9357374
517 -11521747
518 -10848847
519 -7627700
520 -8394173
521 -11803036
522 -11576271
523 -9067526
524 -7625246
525 -10030488
526 -12552470
527 -10115141
528 -8170658
529 -9783515
530 -12046882
531 -11933542
532 -8675648
533 -8494060
534 -11888985
535 -12382096
536 -10232595
537 -8514196
538 -10464044
539 -13562059
540 -11576328
541 -8761411
542 -9765033
543 -12383345
544 -13212071
545 -10009513
546 -8653450
547 -11824268
548 -13316158
549 -11755183
550 -9592803
551 -10432126
552 -13716209
553 -12879139
554 -9980717
555 -10064896
556 -12319477
557 -13940367
558 -11513856
559 -9461575
560 -12264007
561 -14285664
562 -12808143
563 -10083177
564 -10349837
565 -14056541
566 -13998912
567 -10755044
568 -10359111
569 -12772660
570 -15101053
571 -13126871
572 -10123913
573 -11961236
574 -14493485
575 -14036706
576 -11424762
577 -10332781
578 -13659766
579 -15156604
580 -12605907
581 -11147006
582 -12472660
583 -15313140
584 -14602085
585 -11138412
586 -11940964
587 -14671604
588 -14842766
589 -12443299
590 -10947620
591 -14056387
592 -16060922
593 -13500689
594 -11672279
595 -12753724
596 -15664347
597 -15532137
598 -11809636
599 -11793742
600 -14993457
601 -16392221
602 -14402132
603 -11397236
604 -13180093
605 -16331199
606 -15088158
607 -12616781
608 -12395514
609 -15303156
610 -16764627
611 -13547753
612 -12332426
613 -14773794
614 -16528991
615 -15424383
616 -12512618
617 -13359227
618 -16460601
619 -15823032
620 -13544627
621 -12902853
622 -15382306
623 -17534953
624 -14809441
625 -12766352
626 -14686821
627 -16760436
628 -16281541
629 -13242428
630 -13276912
631 -16620477
632 -16878905
633 -14744278
634 -13496071
635 -15221161
636 -17884155
637 -16097761
638 -13548948
639 -14483562
640 -16468424
641 -16965737
642 -14540360
643 -13780731
644 -16803757
645 -17652414
646 -15695083
647 -14039902
648 -15227409
649 -18038549
650 -16641842
651 -13855385
652 -14899609
653 -17246828
654 -17881174
655 -15275814
656 -13787321
657 -16707369
658 -18288324
659 -16689903
660 -14634922
661 -14918695
662 -18063250
663 -18045838
664 -15102244
665 -14850311
666 -16920398
667 -18604746
668 -16693205
669 -14100796
670 -16188857
671 -18411554
672 -17322974
673 -15197852
674 -15199112
675 -18489419
676 -19029002
677 -15826603
678 -15050188
679 -16932311
680 -18835180
681 -17389347
682 -14414247
683 -16023159
684 -18965536
685 -18622042
686 -16202470
687 -14959714
688 -17844934
689 -19624592
690 -16893330
691 -15135680
692 -16427268
693 -19003370
694 -18811669
695 -15487685
696 -15784253
697 -18740006
698 -19232030
699 -17203492
700 -15347370
701 -17474672
702 -19842565
703 -17740831
704 -15673398
705 -16465669
706 -19015133
707 -19455876
708 -16159428
709 -15724231
710 -18826670
711 -19884358
712 -17904957
713 -15374613
714 -16959046
715 -20131245
716 -18827911
717 -16296999
718 -16364068
719 -18902209
720 -20420918
721 -17469295
722 -15656709
723 -17924187
724 -19804313
725 -19091203
726 -16436754
727 -16666883
728 -19868582
729 -19666710
730 -17205426
731 -16380668
732 -18338919
733 -20516610
734 -18238958
735 -15912036
736 -17928379
737 -20170434
738 -19781706
739 -17087843
740 -16732889
741 -19855896
742 -20091538
743 -17625906
744 -16440029
745 -17881966
746 -20557359
747 -19354287
748 -16648554
749 -17636429
750 -19943293
751 -20472712
752 -17925670
753 -16284818
754 -19122831
755 -20587873
756 -18557532
757 -16717317
758 -17580523
759 -20679549
760 -20221667
761 -17080925
762 -17417502
763 -19723591
764 -20592665
765 -18365389
766 -16268047
767 -18802933
768 -21041679
769 -19506333
770 -17267697
771 -17159842
772 -20169022
773 -20864217
774 -17813730
775 -17039538
776 -19053755
777 -20880995
778 -19652510
779 -16808038
780 -18113682
781 -20683376
782 -20097636
783 -18062580
784 -17222401
785 -19582872
786 -20887083
787 -18335724
788 -17250385
789 -18887526
790 -20774497
791 -20144001
792 -17283268
793 -17923551
794 -20607346
795 -20348818
796 -18309472
797 -17172368
798 -19439931
799 -21429665
800 -19088061
801 -17316211
802 -18588756
803 -20649672
804 -20606138
805 -17635575
806 -17362016
807 -20053633
808 -20586187
809 -18952976
810 -17284382
811 -18814604
812 -21495985
813 -20004382
814 -17706937
815 -18150241
816 -20191174
817 -20900836
818 -18069745
819 -17036582
820 -19795506
821 -20962315
822 -19477665
823 -17437964
824 -18450686
825 -21364165
826 -20289801
827 -17687356
828 -17765552
829 -19799435
830 -21204720
831 -18839350
832 -17007032
833 -19285898
834 -21079894
835 -20161441
836 -17629408
837 -17479321
838 -20663403
839 -20833243
840 -18184590
841 -17453163
842 -19339424
843 -21565270
844 -19718710
845 -16927860
846 -18514725
847 -20792382
848 -20424621
849 -17878696
850 -17038667
851 -20145892
852 -21183726
853 -18774209
854 -17481192
855 -18738861
856 -21256100
857 -20326477
858 -17167411
859 -17761674
860 -20189270
861 -20758732
862 -18621178
863 -16878114
864 -19457669
865 -21378693
866 -19378270
867 -17395859
868 -17866156
869 -20531194
870 -20662556
871 -17601314
872 -17486043
873 -19842296
874 -20952465
875 -19308969
876 -16956984
877 -18687091
878 -21076165
879 -19710585
880 -17532242
881 -17340369
882 -19904672
883 -20879593
884 -17970196
885 -17070022
886 -19257423
887 -20856332
888 -19711011
889 -16918004
890 -17804405
891 -20597486
892 -20107824
893 -17985541
894 -17032834
895 -19082842
896 -21007111
897 -18766038
898 -17012122
899 -18378890
900 -20259341
901 -20031967
902 -17191862
903 -17095671
904 -19948441
905 -20211518
906 -18335572
907 -16998735
908 -18558857
909 -20799249
910 -18930311
911 -16725687
912 -17699658
913 -19667775
914 -20092219
915 -17589900
916 -16843061
917 -19455779
918 -20211835
919 -18576675
920 -16820895
921 -17649303
922 -20297130
923 -19305351
924 -16762455
925 -17055502
926 -19102955
927 -20244826
928 -17986588
929 -16344391
930 -18645782
931 -20001194
932 -18688184
933 -16715545
934 -16999766
935 -19831670
936 -19631305
937 -17090860
938 -16908583
939 -18585368
940 -19926646
941 -18090326
942 -15941351
943 -17742373
944 -19551845
945 -18763598
946 -16791975
947 -16455994
948 -19285507
949 -19890106
950 -17282501
951 -16388147
952 -17850132
953 -19640493
954 -18325390
955 -15684045
956 -16978390
957 -19259501
958 -19005946
959 -16961070
960 -15856798
961 -18338649
962 -19711755
963 -17344726
964 -15838781
965 -16914503
966 -19197773
967 -18774547
968 -15784034
969 -16153079
970 -18645529
971 -19079041
972 -17225453
973 -15360130
974 -17228800
975 -19294387
976 -17530569
977 -15703957
978 -16255983
979 -18615078
980 -19076790
981 -16099044
982 -15464797
983 -17673287
984 -18668373
985 -17299753
986 -15016286
987 -16211996
988 -18906354
989 -17896442
990 -15713176
991 -15522587
992 -17745355
993 -18991300
994 -16264919
995 -14870723
996 -16883765
997 -18366016
998 -17462484
999 -14899472
1000 -15367872
1001 -18328041
1002 -18042733
1003 -15766301
1004 -14840052
1005 -16577652
1006 -18527949
1007 -16460172
1008 -14382399
1009 -15868972
1010 -17886166
1011 -17835344
1012 -15204849
1013 -14589396
1014 -17398573
1015 -17846720
1016 -15716486
1017 -14276926
1018 -15529474
1019 -18014242
1020 -16802276
1021 -14373607
1022 -15146268
1023 -17092794
1024 -17581369
1025 -15204253
1026 -13781163
1027 -16231195
1028 -17443696
1029 -15850800
1030 -14186788
1031 -14758616
1032 -17379140
1033 -16943404
1034 -14293363
1035 -14345954
1036 -16134780
1037 -17145044
1038 -15275633
1039 -13313523
1040 -15327822
1041 -17057623
1042 -15853627
1043 -13997259
1044 -13964184
1045 -16569409
1046 -16905321
1047 -14182997
1048 -13474586
1049 -15022440
1050 -16627871
1051 -15506568
1052 -13099150
1053 -14355608
1054 -16517070
1055 -15971809
1056 -14036922
1057 -13145558
1058 -15335651
1059 -16468978
1060 -14162971
1061 -13067569
1062 -14326744
1063 -16087235
1064 -15505185
1065 -12861056
1066 -13385256
1067 -15600973
1068 -15519960
1069 -13828039
1070 -12599799
1071 -14438886
1072 -16143647
1073 -14223448
1074 -12694885
1075 -13567229
1076 -15459976
1077 -15412257
1078 -12553153
1079 -12305997
1080 -14715629
1081 -15241362
1082 -13692187
1083 -11963008
1084 -13384115
1085 -15706136
1086 -14317179
1087 -12331765
1088 -12615147
1089 -14470084
1090 -15149123
1091 -12527715
1092 -11512431
1093 -13728587
1094 -14892339
1095 -13816966
1096 -11754943
1097 -12418697
1098 -14988316
1099 -14123477
1100 -11845809
1101 -11660663
1102 -13473415
1103 -14811841
1104 -12677724
1105 -11078014
1106 -12861528
1107 -14269090
1108 -13599324
1109 -11399095
1110 -11305690
1111 -14002595
1112 -14011720
1113 -11746959
1114 -10959359
1115 -12452539
1116 -14374463
1117 -12777411
1118 -10512931
1119 -11749462
1120 -13530583
1121 -13359165
1122 -11123695
1123 -10264983
1124 -12928547
1125 -13784378
1126 -11745478
1127 -10488658
1128 -11459741
1129 -13600647
1130 -12661937
1131 -10064613
1132 -10680420
1133 -12621861
1134 -13120069
1135 -11186987
1136 -9574709
1137 -11792807
1138 -13410594
1139 -11760371
1140 -9972063
1141 -10254770
1142 -12642249
1143 -12640186
1144 -9893028
1145 -9703378
1146 -11633069
1147 -12779996
1148 -11359184
1149 -9116594
1150 -10562293
1151 -12543740
1152 -11417501
1153 -9539920
1154 -9312270
1155 -11610793
1156 -12403577
1157 -9883174
1158 -9106942
1159 -10741122
1160 -12138183
1161 -11138369
1162 -8552928
1163 -9331481
1164 -11687791
1165 -11213102
1166 -9316972
1167 -8450297
1168 -10514750
1169 -12150529
1170 -9966413
1171 -8347689
1172 -9442086
1173 -11195570
1174 -11001014
1175 -8341346
1176 -8301701
1177 -10760545
1178 -10992040
1179 -9341688
1180 -7977979
1181 -9292056
1182 -11237897
1183 -9654851
1184 -7850015
1185 -8530095
1186 -10208827
1187 -10572025
1188 -8231405
1189 -7623810
1190 -9919489
1191 -10537046
1192 -9080750
1193 -7375113
1194 -8153008
1195 -10448348
1196 -9479618
1197 -7332476
1198 -7560406
1199 -9363283
1200 -10405614
1201 -8225846
1202 -6709610
1203 -8647045
1204 -9868968
1205 -8836080
1206 -6922358
1207 -7037037
1208 -9559220
1209 -9399360
1210 -7212456
1211 -6853931
1212 -8317876
1213 -9712937
1214 -8012601
1215 -5968498
1216 -7396993
1217 -8963705
1218 -8523848
1219 -6740754
1220 -6223245
1221 -8591495
1222 -9152273
1223 -7038715
1224 -6052270
1225 -7087539
1226 -8854402
1227 -7822580
1228 -5428067
1229 -6340865
1230 -8233718
1231 -8270081
1232 -6501426
1233 -5343070
1234 -7452102
1235 -8648728
1236 -6769069
1237 -5358954
1238 -5982488
1239 -7965979
1240 -7707968
1241 -5270755
1242 -5586881
1243 -7371681
1244 -7645070
1245 -6103496
1246 -4579363
1247 -6256757
1248 -7897370
1249 -6427080
1250 -4909503
1251 -5197354
1252 -7223764
1253 -7549951
1254 -4937900
1255 -4439922
1256 -6288547
1257 -7218053
1258 -5989778
1259 -3856042
1260 -4943795
1261 -7173023
1262 -6305827
1263 -4562832
1264 -4332681
1265 -6186732
1266 -7079091
1267 -4647032
1268 -3603412
1269 -5270812
1270 -6496884
1271 -5721308
1272 -3520341
1273 -4056060
1274 -6446496
1275 -5998787
1276 -4055979
1277 -3254088
1278 -4871630
1279 -6520277
1280 -4587610
1281 -2859317
1282 -4121922
1283 -5887563
1284 -5832733
1285 -3340003
1286 -2786439
1287 -5237187
1288 -5705309
1289 -3879067
1290 -2399310
1291 -3475347
1292 -5805212
1293 -4736640
1294 -2579384
1295 -3069614
1296 -4739605
1297 -5322418
1298 -3232036
1299 -2000774
1300 -4042152
1301 -5000492
1302 -3715575
1303 -2155327
1304 -2529968
1305 -4816882
1306 -4442895
1307 -2260686
1308 -2207797
1309 -3643828
1310 -4633726
1311 -2971659
1312 -1226765
1313 -2901752
1314 -4377644
1315 -3547276
1316 -1878713
1317 -1680500
1318 -3900538
1319 -4074855
1320 -1754793
1321 -1185278
1322 -2588541
1323 -4036934
1324 -2829153
1325  -702663
1326 -1976855
1327 -3753479
1328 -3173166
1329 -1403118
1330  -705267
1331 -2759669
1332 -3606790
1333 -1564429
1334  -585107
1335 -1589611
1336 -3324043
1337 -2837422
1338  -395994
1339  -766155
1340 -2622573
1341 -2692514
1342 -1137810
1343   143479
1344 -1626158
1345 -3219840
1346 -1534880
1347   -36783
1348  -630725
1349 -2475631
1350 -2520675
1351    41406
1352   293309
1353 -1624011
1354 -2158365
1355  -960604
1356   577576
1357  -586903
1358 -2453424
1359 -1323403
1360   281911
1361   285449
1362 -1253587
1363 -1937268
1364   238805
1365  1028299
1366  -758019
1367 -1729351
1368  -813512
1369  1154355
1370   613366
1371 -1653295
1372 -1100887
1373   766919
1374  1217609
1375  -248920
1376 -1545197
1377   306283
1378  1721239
1379   297980
1380 -1018656
1381  -600201
1382  1405523
1383  1613416
1384  -558513
1385  -574987
1386  1107301
1387  1827189
1388   664989
1389  -996331
1390   328718
1391  2141332
1392  1208991
1393  -125971
1394   -44797
1395  1829611
1396  2511929
1397   367944
1398  -256074
1399  1279528
1400  2364529
1401  1601853
1402  -329208
1403   536395
1404  2840080
1405  2382968
1406   699302
1407   156334
1408  1889334
1409  3194067
1410  1250173
1411   110811
1412  1535773
1413  3010346
1414  2732159
1415   681506
1416   814674
1417  3031985
1418  3064510
1419  1565289
1420   691479
1421  1969554
1422  3718314
1423  2362292
1424   842749
1425  1799068
1426  3432994
1427  3718341
1428  1643967
1429   987086
1430  3194042
1431  3875581
1432  2428006
1433  1082765
1434  2063038
1435  4377760
1436  3569447
1437  1578988
1438  1997170
1439  3645730
1440  4395007
1441  2558689
1442  1317995
1443  3260250
1444  4509958
1445  3586583
1446  2041001
1447  2221869
1448  4523735
1449  4523481
1450  2487196
1451  2184988
1452  3582148
1453  4959010
1454  3716963
1455  1935715
1456  3379041
1457  5089054
1458  4605713
1459  2897058
1460  2424511
1461  4611567
1462  5250306
1463  3348046
1464  2631454
1465  3764687
1466  5444403
1467  4817742
1468  2720816
1469  3440939
1470  5248354
1471  5283986
1472  3803783
1473  2834140
1474  4656585
1475  5868967
1476  4325658
1477  3362218
1478  4117478
1479  5773741
1480  5613918
1481  3458665
1482  3615373
1483  5379363
1484  5788529
1485  4613076
1486  3343119
1487  4833048
1488  6574866
1489  5400281
1490  3969628
1491  4191046
1492  5942793
1493  6456148
1494  4272390
1495  3766546
1496  5505796
1497  6392846
1498  5566486
1499  4065034
1500  5005587
1501  6908484
1502  6106543
1503  4664234
1504  4526168
1505  5938827
1506  6918726
1507  5267172
1508  4410902
1509  5802139
1510  6864269
1511  6413147
1512  4680089
1513  4945140
1514  7028565
1515  6821488
1516  5295333
1517  4846984
1518  6233356
1519  7684171
1520  6171600
1521  4794295
1522  5997459
1523  7291971
1524  7073694
1525  5264412
1526  5001227
1527  7135855
1528  7532706
1529  6181999
1530  5378663
1531  6308734
1532  8041045
1533  7093342
1534  5306404
1535  5950358
1536  7399537
1537  7795786
1538  6206233
1539  5372270
1540  7327333
1541  8215561
1542  6955403
1543  5792564
1544  6318856
1545  8225953
1546  7790570
1547  5824719
1548  6111691
1549  7670156
1550  8473198
1551  7118369
1552  5741102
1553  7358338
1554  8691974
1555  7682836
1556  6261626
1557  6348348
1558  8378257
1559  8600207
1560  6568421
1561  6331641
1562  7796669
1563  8962356
1564  7955039
1565  6160399
1566  7268533
1567  8951111
1568  8410969
1569  6920544
1570  6447335
1571  8363182
1572  9347718
1573  7572387
1574  6712487
1575  7745265
1576  9176343
1577  8705886
1578  6593459
1579  7072592
1580  9087105
1581  9192208
1582  7768577
1583  6791740
1584  8364132
1585  9789242
1586  8258737
1587  7014032
1588  7695727
1589  9210752
1590  9395721
1591  7482103
1592  7313382
1593  9120729
1594  9679391
1595  8636783
1596  7215163
1597  8117928
1598  9942845
1599  9035440
1600  7527536
1601  7766305
1602  9360816
1603 10115005
1604  8269199
1605  7471977
1606  9114111
1607  9998234
1608  9173869
1609  7604853
1610  8073181
1611 10124493
1612  9769872
1613  8215902
1614  7994541
1615  9312866
1616 10527118
1617  9114981
1618  7743339
1619  8887806
1620 10074179
1621  9819846
1622  8276719
1623  8144699
1624 10173238
1625 10371742
1626  8871950
1627  8298211
1628  9242115
1629 10624421
1630  9635575
1631  8109621
1632  9008789
1633 10308026
1634 10345153
1635  8919983
1636  8328409
1637 10170453
1638 10776663
1639  9372084
1640  8516462
1641  9213795
1642 10823755
1643 10273013
1644  8476537
1645  9008020
1646 10508759
1647 10887510
1648  9540919
1649  8427856
1650  9955693
1651 11014100
1652  9896621
1653  8897338
1654  9243190
1655 10916545
1656 10967557
1657  9151882
1658  9081632
1659 10396283
1660 11106537
1661 10078634
1662  8592625
1663  9758409
1664 11273741
1665 10550991
1666  9354458
1667  9338215
1668 10971451
1669 11456832
1670  9620383
1671  9129292
1672 10324926
1673 11262676
1674 10615225
1675  9010935
1676  9759747
1677 11463080
1678 11087654
1679  9793021
1680  9283580
1681 10717374
1682 11797295
1683 10214410
1684  9204228
1685 10189202
1686 11476145
1687 11274809
1688  9452264
1689  9613434
1690 11470263
1691 11538935
1692 10226682
1693  9312502
1694 10440814
1695 11953768
1696 10831731
1697  9583322
1698 10233366
1699 11550666
1700 11783734
1701  9973788
1702  9447751
1703 11198397
1704 11794517
1705 10755691
1706  9560012
1707 10291500
1708 12150100
1709 11484568
1710  9862326
1711 10070338
1712 11410300
1713 12070415
1714 10479289
1715  9489105
1716 11028271
1717 11994151
1718 11299753
1719 10008388
1720 10184326
1721 12034988
1722 11880131
1723 10188046
1724  9919223
1725 11129188
1726 12262827
1727 11073810
1728  9621206
1729 10818560
1730 12163222
1731 11795045
1732 10344622
1733 10012007
1734 11853644
1735 12260904
1736 10636036
1737  9953230
1738 10870044
1739 12318588
1740 11707866
1741 10000200
1742 10562463
1743 11949987
1744 12050505
1745 10781391
1746  9906906
1747 11464050
1748 12478093
1749 11239739
1750 10299809
1751 10786503
1752 12222780
1753 12049838
1754 10284126
1755 10428743
1756 11789784
1757 12196060
1758 11161333
1759 10006712
1760 11238493
1761 12621046
1762 11681632
1763 10491511
1764 10589474
1765 12030851
1766 12358389
1767 10593808
1768 10222799
1769 11553886
1770 12381470
1771 11721855
1772 10260290
1773 10930528
1774 12471903
1775 11945962
1776 10712426
1777 10459144
1778 11719322
1779 12518506
1780 11058259
1781 10348360
1782 11428618
1783 12350662
1784 11970328
1785 10444253
1786 10648422
1787 12262532
1788 12111099
1789 10918878
1790 10446409
1791 11569716
1792 12739447
1793 11501508
1794 10367882
1795 11201623
1796 12275600
1797 12163088
1798 10606673
1799 10404825
1800 12078942
1801 12311010
1802 11200113
1803 10494785
1804 11297373
1805 12676527
1806 11824301
1807 10442874
1808 10932734
1809 12066802
1810 12343641
1811 10924966
1812 10270890
1813 11875124
1814 12566968
1815 11541039
1816 10445224
1817 10851683
1818 12465683
1819 12104347
1820 10520295
1821 10640245
1822 11867582
1823 12583041
1824 11402700
1825 10250954
1826 11475887
1827 12462945
1828 11753566
1829 10577574
1830 10523609
1831 12129993
1832 12322875
1833 10817391
1834 10555449
1835 11609450
1836 12574628
1837 11676837
1838 10201623
1839 11049272
1840 12272476
1841 11900171
1842 10716829
1843 10340011
1844 11899698
1845 12580712
1846 11095515
1847 10334006
1848 11155969
1849 12414238
1850 11967919
1851 10214259
1852 10603758
1853 12113063
1854 12199813
1855 11053702
1856 10192567
1857 11470803
1858 12588322
1859 11400558
1860 10319486
1861 10722594
1862 12010391
1863 12109049
1864 10477419
1865 10410827
1866 11811375
1867 12223715
1868 11300407
1869 10145675
1870 10977848
1871 12390439
1872 11582129
1873 10311563
1874 10412429
1875 11749077
1876 12322927
1877 10738451
1878 10124077
1879 11419911
1880 12149987
1881 11463838
1882 10077978
1883 10453186
1884 12064309
1885 11775787
1886 10548782
1887 10319796
1888 11393076
1889 12256322
1890 10941767
1891  9900683
1892 10884669
1893 11841795
1894 11580302
1895 10253398
1896 10171589
1897 11761775
1898 11887337
1899 10701958
1900 10111646
1901 10881286
1902 12045029
1903 11156943
1904  9829805
1905 10449468
1906 11572883
1907 11704366
1908 10449228
1909  9929890
1910 11379414
1911 11838178
1912 10724749
1913  9933072
1914 10426881
1915 11735000
1916 11275613
1917  9923549
1918 10240984
1919 11292403
1920 11632421
1921 10541465
1922  9651052
1923 10861211
1924 11656723
1925 10770384
1926  9803202
1927 10035139
1928 11503435
1929 11516965
1930 10000605
1931  9871761
1932 10924929
1933 11586074
1934 10639042
1935  9332118
1936 10275956
1937 11490619
1938 10955860
1939  9884484
1940  9715020
1941 11055224
1942 11463773
1943 10060511
1944  9606061
1945 10431416
1946 11245535
1947 10727105
1948  9365950
1949  9896453
1950 11190202
1951 10960828
1952  9909511
1953  9410418
1954 10537381
1955 11298514
1956 10045489
1957  9286715
1958 10004409
1959 11063924
1960 10891231
1961  9384406
1962  9455992
1963 10816683
1964 10852779
1965  9823557
1966  9073768
1967 10012920
1968 11124757
1969 10172438
1970  9164864
1971  9612025
1972 10708348
1973 10872556
1974  9379424
1975  9016844
1976 10330067
1977 10718638
1978  9839166
1979  8850323
1980  9501016
1981 10910720
1982 10329911
1983  9108982
1984  9171512
1985 10172649
1986 10734270
1987  9436106
1988  8597170
1989  9730488
1990 10555002
1991 10027912
1992  8820295
1993  8973113
1994 10505715
1995 10372901
1996  9024734
1997  8713029
1998  9621595
1999 10499915
2000  9497745
2001  8398842
2002  9295037
2003 10283833
2004 10013826
2005  8809329
2006  8506831
2007  9914092
2008 10188570
2009  9023742
2010  8442666
2011  9093751
2012 10253312
2013  9700276
2014  8292378
2015  8670745
2016  9778064
2017  9929251
2018  8798055
2019  8073548
2020  9334681
2021 10039776
2022  9039500
2023  8270743
2024  8675452
2025  9838551
2026  9579215
2027  8145123
2028  8253066
2029  9263831
2030  9590831
2031  8741829
2032  7870412
2033  8879428
2034  9811748
2035  9014669
2036  8059715
2037  8149736
2038  9333845
2039  9482245
2040  8025187
2041  7763529
2042  8806048
2043  9464720
2044  8783071
2045  7584389
2046  8250678
2047  9498450
2048  9016493
2049  7897853
2050  7604145
2051  8710803
2052  9342136
2053  8094713
2054  7441174
2055  8279819
2056  9151666
2057  8827667
2058  7452831
2059  7609676
2060  8927289
2061  8833504
2062  7811494
2063  7277620
2064  8170320
2065  9106412
2066  8148340
2067  7261668
2068  7763566
2069  8628892
2070  8651237
2071  7372642
2072  7075264
2073  8310032
2074  8646171
2075  7854946
2076  7071470
2077  7600505
2078  8728820
2079  8072425
2080  6957213
2081  7215164
2082  8143975
2083  8452497
2084  7301778
2085  6790726
2086  7948252
2087  8377982
2088  7587859
2089  6720105
2090  7066517
2091  8283281
2092  7924790
2093  6756619
2094  6771171
2095  7639327
2096  8268448
2097  7352714
2098  6400524
2099  7268250
2100  8044403
2101  7554804
2102  6461554
2103  6385874
2104  7737761
2105  7859425
2106  6650229
2107  6396803
2108  7179394
2109  7933459
2110  7193123
2111  6085309
2112  6733480
2113  7589312
2114  7290232
2115  6315586
2116  5994024
2117  7224092
2118  7685525
2119  6583781
2120  6022590
2121  6598231
2122  7532379
2123  7089241
2124  5729971
2125  6047599
2126  7166614
2127  7248935
2128  6308864
2129  5608087
2130  6600467
2131  7388621
2132  6478801
2133  5669357
2134  5952938
2135  6978206
2136  6994960
2137  5679865
2138  5584780
2139  6643797
2140  7000750
2141  6234752
2142  5253682
2143  5951364
2144  6992882
2145  6321468
2146  5375347
2147  5471753
2148  6526385
2149  6864306
2150  5571330
2151  5121723
2152  6036045
2153  6582175
2154  6066890
2155  4980503
2156  5315681
2157  6524214
2158  6288897
2159  5315184
2160  5016405
2161  5899328
2162  6613867
2163  5505167
2164  4638791
2165  5385411
2166  6191755
2167  5921465
2168  4725327
2169  4763803
2170  6096147
2171  6131339
2172  5121785
2173  4605845
2174  5278685
2175  6166068
2176  5346240
2177  4323510
2178  4802614
2179  5701660
2180  5809053
2181  4713995
2182  4254604
2183  5413240
2184  5867703
2185  5034773
2186  4212259
2187  4569177
2188  5716811
2189  5338320
2190  4158479
2191  4321213
2192  5198017
2193  5532783
2194  4564746
2195  3843760
2196  4779781
2197  5370892
2198  4766578
2199  4020669
2200  4142473
2201  5244465
2202  5183532
2203  4006552
2204  3845155
2205  4592055
2206  5154999
2207  4425289
2208  3444712
2209  4181180
2210  5061687
2211  4667267
2212  3782574
2213  3605971
2214  4675855
2215  4962068
2216  3840855
2217  3405310
2218  3977024
2219  4704718
2220  4326774
2221  3275033
2222  3664168
2223  4608081
2224  4476108
2225  3609595
2226  3105599
2227  3992151
2228  4593707
2229  3639582
2230  3019456
2231  3505602
2232  4356355
2233  4186686
2234  3022026
2235  3149799
2236  4143576
2237  4170538
2238  3364180
2239  2689156
2240  3359612
2241  4192966
2242  3522352
2243  2791164
2244  3017886
2245  3892577
2246  4067881
2247  2853547
2248  2508763
2249  3488021
2250  3872328
2251  3211581
2252  2327846
2253  2828399
2254  3889156
2255  3391590
2256  2468210
2257  2507172
2258  3322438
2259  3711601
2260  2662249
2261  2112840
2262  2944492
2263  3518066
2264  3126538
2265  2196801
2266  2300965
2267  3368019
2268  3200750
2269  2218566
2270  1944378
2271  2660837
2272  3402426
2273  2597550
2274  1765518
2275  2423468
2276  3137070
2277  2891211
2278  1898095
2279  1760592
2280  2860957
2281  2947172
2282  2008700
2283  1600766
2284  2170080
2285  3056335
2286  2516266
2287  1481159
2288  1839769
2289  2654312
2290  2686451
2291  1703446
2292  1165860
2293  2228809
2294  2764421
2295  1974945
2296  1304570
2297  1629102
2298  2631234
2299  2372885
2300  1185883
2301  1244283
2302  2069082
2303  2402815
2304  1621558
2305   832007
2306  1622457
2307  2416941
2308  1893891
2309  1086661
2310  1036309
2311  2024521
2312  2177511
2313  1034958
2314   768004
2315  1533918
2316  2104916
2317  1546718
2318   554366
2319  1080121
2320  1995754
2321  1635298
2322   799522
2323   573980
2324  1465019
2325  1926891
2326   960777
2327   459965
2328  1005301
2329  1692534
2330  1448409
2331   328300
2332   423503
2333  1433808
2334  1420821
2335   619166
2336   126893
2337   916833
2338  1705129
2339   911436
2340   168007
2341   509363
2342  1204014
2343  1175122
2344   130238
2345    -1780
2346   950439
2347  1157763
2348   535535
2349   -99096
2350   348163
2351  1224198
2352   713361
2353  -120560
2354   -13307
2355   677861
2356   959370
2357    26414
2358  -390403
2359   494924
2360   908153
2361   366376
2362  -395871
2363  -161421
2364   770531
2365   474094
2366  -402088
2367  -412316
2368   256157
2369   728174
2370   -37348
2371  -719883
2372   -58233
2373   498297
2374   175412
2375  -639891
2376  -691795
2377   295369
2378   334398
2379  -556574
2380  -787905
2381  -209290
2382   435644
2383  -159796
2384 -1067722
2385  -594848
2386    94373
2387   -36712
2388  -795781
2389 -1063012
2390  -148239
2391   142514
2392  -677286
2393 -1133131
2394  -764624
2395    -6294
2396  -324975
2397 -1326237
2398 -1073100
2399  -274263
2400  -200083
2401  -946174
2402 -1464279
2403  -624362
2404   -71950
2405  -832324
2406 -1471931
2407 -1245648
2408  -426918
2409  -476606
2410 -1491109
2411 -1471310
2412  -675034
2413  -412343
2414 -1051425
2415 -1825943
2416 -1237665
2417  -440242
2418  -941207
2419 -1698810
2420 -1696686
2421  -812050
2422  -537219
2423 -1577393
2424 -1914095
2425 -1179735
2426  -708565
2427 -1158329
2428 -2082301
2429 -1762390
2430  -846035
2431 -1065429
2432 -1797358
2433 -2019876
2434 -1304434
2435  -795634
2436 -1678364
2437 -2261626
2438 -1714102
2439 -1092856
2440 -1276916
2441 -2222385
2442 -2185580
2443 -1172902
2444 -1154993
2445 -1952199
2446 -2412654
2447 -1818031
2448 -1074031
2449 -1753496
2450 -2550333
2451 -2193964
2452 -1477763
2453 -1362119
2454 -2244338
2455 -2570143
2456 -1706999
2457 -1409098
2458 -2011599
2459 -2690873
2460 -2393544
2461 -1465630
2462 -1767353
2463 -2631897
2464 -2533238
2465 -1860233
2466 -1564756
2467 -2364724
2468 -2943839
2469 -2191898
2470 -1705881
2471 -2165766
2472 -2854738
2473 -2767534
2474 -1835666
2475 -1864293
2476 -2740160
2477 -2868511
2478 -2313444
2479 -1845982
2480 -2435011
2481 -3216980
2482 -2678427
2483 -2003893
2484 -2216157
2485 -2921675
2486 -3103238
2487 -2243024
2488 -2043516
2489 -2893751
2490 -3209649
2491 -2744375
2492 -2142271
2493 -2498352
2494 -3356711
2495 -3035826
2496 -2316219
2497 -2384270
2498 -3048461
2499 -3429070
2500 -2693090
2501 -2263075
2502 -3006758
2503 -3470965
2504 -3128869
2505 -2430958
2506 -2519315
2507 -3437325
2508 -3388324
2509 -2689822
2510 -2590835
2511 -3161395
2512 -3702791
2513 -3132787
2514 -2518007
2515 -3052168
2516 -3598728
2517 -3432113
2518 -2774536
2519 -2683657
2520 -3571789
2521 -3721707
2522 -3038244
2523 -2794011
2524 -3271744
2525 -3918398
2526 -3478373
2527 -2681299
2528 -3083832
2529 -3784351
2530 -3799680
2531 -3132477
2532 -2835005
2533 -3697813
2534 -4093496
2535 -3403693
2536 -2922598
2537 -3234632
2538 -4008160
2539 -3896407
2540 -3046693
2541 -3159545
2542 -3859326
2543 -4103049
2544 -3578580
2545 -3015613
2546 -3657304
2547 -4263625
2548 -3752813
2549 -3181488
2550 -3306779
2551 -4124060
2552 -4256990
2553 -3380759
2554 -3292011
2555 -3984265
2556 -4342451
2557 -3871523
2558 -3140140
2559 -3620578
2560 -4434166
2561 -4130587
2562 -3501688
2563 -3434574
2564 -4188333
2565 -4563257
2566 -3754383
2567 -3391490
2568 -3949742
2569 -4470994
2570 -4241416
2571 -3428029
2572 -3635623
2573 -4531312
2574 -4478007
2575 -3847682
2576 -3571688
2577 -4197098
2578 -4771023
2579 -4073617
2580 -3507509
2581 -3947064
2582 -4608453
2583 -4607897
2584 -3770467
2585 -3686521
2586 -4570150
2587 -4741325
2588 -4165040
2589 -3697611
2590 -4128030
2591 -4883167
2592 -4457162
2593 -3772235
2594 -4001226
2595 -4641147
2596 -4876525
2597 -4162204
2598 -3805135
2599 -4531781
2600 -4872107
2601 -4451286
2602 -3905767
2603 -4123455
2604 -4978768
2605 -4807330
2606 -4070214
2607 -4091946
2608 -4679792
2609 -5053086
2610 -4419376
2611 -3859313
2612 -4508370
2613 -5059114
2614 -4777157
2615 -4154556
2616 -4150758
2617 -5011078
2618 -5106092
2619 -4363673
2620 -4153660
2621 -4613159
2622 -5142828
2623 -4751904
2624 -4068281
2625 -4492330
2626 -5117959
2627 -5047912
2628 -4477504
2629 -4221796
2630 -4950986
2631 -5245497
2632 -4583899
2633 -4269069
2634 -4645007
2635 -5272777
2636 -5064964
2637 -4276861
2638 -4498439
2639 -5177815
2640 -5231660
2641 -4676678
2642 -4256278
2643 -4910636
2644 -5417662
2645 -4850926
2646 -4414986
2647 -4675723
2648 -5340663
2649 -5332198
2650 -4520495
2651 -4509076
2652 -5138569
2653 -5332600
2654 -4920432
2655 -4397797
2656 -4869919
2657 -5534507
2658 -5161776
2659 -4619728
2660 -4669588
2661 -5302449
2662 -5520959
2663 -4747120
2664 -4510458
2665 -5116292
2666 -5468455
2667 -5171405
2668 -4572560
2669 -4868453
2670 -5626597
2671 -5383433
2672 -4768953
2673 -4659905
2674 -5222479
2675 -5617248
2676 -4981437
2677 -4611589
2678 -5128059
2679 -5578167
2680 -5433935
2681 -4763865
2682 -4795297
2683 -5543138
2684 -5532676
2685 -4954581
2686 -4711852
2687 -5188801
2688 -5758234
2689 -5244596
2690 -4680822
2691 -5087024
2692 -5640492
2693 -5619882
2694 -4897738
2695 -4707959
2696 -5505366
2697 -5725939
2698 -5188400
2699 -4786838
2700 -5125818
2701 -5836498
2702 -5533163
2703 -4800291
2704 -4961717
2705 -5537482
2706 -5755843
2707 -5156045
2708 -4739820
2709 -5410492
2710 -5829691
2711 -5423631
2712 -4932018
2713 -5047438
2714 -5782845
2715 -5707880
2716 -4956570
2717 -4921135
2718 -5458315
2719 -5834836
2720 -5394187
2721 -4820534
2722 -5335417
2723 -5896618
2724 -5607523
2725 -5016596
2726 -4931668
2727 -5697415
2728 -5885400
2729 -5152231
2730 -4945742
2731 -5426342
2732 -5914439
2733 -5604530
2734 -4895204
2735 -5196023
2736 -5813891
2737 -5717561
2738 -5197860
2739 -4936116
2740 -5557496
2741 -5977837
2742 -5410977
2743 -5050975
2744 -5337346
2745 -5854938
2746 -5756919
2747 -4994010
2748 -5070130
2749 -5745729
2750 -5840018
2751 -5374909
2752 -4958537
2753 -5472970
2754 -6050047
2755 -5556312
2756 -5058075
2757 -5239639
2758 -5795097
2759 -5880572
2760 -5170181
2761 -5049270
2762 -5672660
2763 -5891553
2764 -5547116
2765 -5037076
2766 -5315045
2767 -5966587
2768 -5687406
2769 -5132371
2770 -5154483
2771 -5694942
2772 -6010333
2773 -5363998
2774 -5024308
2775 -5576408
2776 -5919987
2777 -5654664
2778 -5049355
2779 -5149327
2780 -5896601
2781 -5828596
2782 -5253236
2783 -5112249
2784 -5578562
2785 -6054973
2786 -5552348
2787 -5029759
2788 -5414832
2789 -5844497
2790 -5750097
2791 -5167592
2792 -5070526
2793 -5783555
2794 -5912959
2795 -5389779
2796 -5144993
2797 -5449934
2798 -5954554
2799 -5608211
2800 -5025368
2801 -5305890
2802 -5793065
2803 -5829471
2804 -5314715
2805 -5051215
2806 -5688495
2807 -5960232
2808 -5471682
2809 -5093096
2810 -5299470
2811 -5906013
2812 -5740445
2813 -5044208
2814 -5174038
2815 -5731246
2816 -5917637
2817 -5441153
2818 -5000938
2819 -5519836
2820 -5919228
2821 -5524277
2822 -5121878
2823 -5195008
2824 -5797293
2825 -5844885
2826 -5171463
2827 -5111714
2828 -5568569
2829 -5843758
2830 -5514098
2831 -4956956
2832 -5318310
2833 -5867354
2834 -5643080
2835 -5157700
2836 -5084929
2837 -5697753
2838 -5942571
2839 -5249906
2840 -4977977
2841 -5398030
2842 -5786027
2843 -5561898
2844 -4955162
2845 -5175888
2846 -5812490
2847 -5723377
2848 -5239772
2849 -4988514
2850 -5480445
2851 -5892451
2852 -5359960
2853 -4930629
2854 -5217093
2855 -5700336
2856 -5690513
2857 -5023411
2858 -5005981
2859 -5680669
2860 -5775859
2861 -5295706
2862 -4877352
2863 -5237119
2864 -5814112
2865 -5446814
2866 -4939108
2867 -5098861
2868 -5605366
2869 -5757774
2870 -5120002
2871 -4851012
2872 -5429651
2873 -5703068
2874 -5358884
2875 -4883874
2876 -5053840
2877 -5712733
2878 -5530609
2879 -4974155
2880 -4992222
2881 -5428600
2882 -5704536
2883 -5163196
2884 -4753597
2885 -5249048
2886 -5614063
2887 -5398848
2888 -4900081
2889 -4916729
2890 -5581518
2891 -5583697
2892 -4997547
2893 -4827579
2894 -5201874
2895 -5639611
2896 -5265834
2897 -4696774
2898 -5048916
2899 -5529407
2900 -5448939
2901 -4928525
2902 -4748406
2903 -5372187
2904 -5540934
2905 -5008475
2906 -4753695
2907 -5023102
2908 -5505388
2909 -5326942
2910 -4745101
2911 -4910796
2912 -5364013
2913 -5392583
2914 -4949244
2915 -4598541
2916 -5104794
2917 -5471668
2918 -5056720
2919 -4698515
2920 -4847770
2921 -5402890
2922 -5384019
2923 -4713746
2924 -4700814
2925 -5174248
2926 -5339881
2927 -4954089
2928 -4515510
2929 -4912394
2930 -5392532
2931 -5087131
2932 -4682556
2933 -4701255
2934 -5194812
2935 -5332525
2936 -4710768
2937 -4522463
2938 -4956823
2939 -5257596
2940 -5032666
2941 -4489512
2942 -4698092
2943 -5254143
2944 -5093814
2945 -4626373
2946 -4489152
2947 -4955562
2948 -5273003
2949 -4751008
2950 -4437444
2951 -4788539
2952 -5131563
2953 -5026728
2954 -4483989
2955 -4508371
2956 -5065964
2957 -5027865
2958 -4602758
2959 -4377195
2960 -4746861
2961 -5180875
2962 -4769250
2963 -4357344
2964 -4614792
2965 -4981123
2966 -4966172
2967 -4410264
2968 -4298893
2969 -4871646
2970 -4987533
2971 -4592367
2972 -4300037
2973 -4548640
2974 -5059680
2975 -4773804
2976 -4266448
2977 -4387015
2978 -4777722
2979 -4897278
2980 -4404886
2981 -4115409
2982 -4652337
2983 -4942736
2984 -4624064
2985 -4207834
2986 -4309973
2987 -4875825
2988 -4742271
2989 -4171271
2990 -4190058
2991 -4586789
2992 -4822827
2993 -4418899
2994 -4008761
2995 -4420339
2996 -4784345
2997 -4571664
2998 -4141993
2999 -4071707
3000 -4647009
3001 -4717887
3002 -4156265
3003 -4010856
3004 -4373189
3005 -4757800
3006 -4468428
3007 -3898163
3008 -4150528
3009 -4619380
3010 -4520097
3011 -4063118
3012 -3879324
3013 -4429396
3014 -4693359
3015 -4172260
3016 -3879076
3017 -4128510
3018 -4560442
3019 -4441608
3020 -3819239
3021 -3883314
3022 -4397904
3023 -4474041
3024 -4079868
3025 -3718280
3026 -4139391
3027 -4569520
3028 -4186656
3029 -3771555
3030 -3864823
3031 -4323172
3032 -4387179
3033 -3799367
3034 -3722341
3035 -4198749
3036 -4367242
3037 -4060447
3038 -3621699
3039 -3875737
3040 -4362240
3041 -4116139
3042 -3694643
3043 -3669147
3044 -4095298
3045 -4322999
3046 -3805183
3047 -3556117
3048 -3952062
3049 -4228862
3050 -4015579
3051 -3508733
3052 -3603203
3053 -4150728
3054 -4059045
3055 -3633182
3056 -3523692
3057 -3882566
3058 -4211069
3059 -3779165
3060 -3403605
3061 -3687805
3062 -4004752
3063 -3944560
3064 -3479114
3065 -3401504
3066 -3929512
3067 -3990936
3068 -3600583
3069 -3359158
3070 -3613637
3071 -4032566
3072 -3729464
3073 -3263678
3074 -3462368
3075 -3820112
3076 -3856881
3077 -3428456
3078 -3236970
3079 -3720236
3080 -3880863
3081 -3518970
3082 -3220651
3083 -3356131
3084 -3813854
3085 -3677071
3086 -3178845
3087 -3261320
3088 -3630730
3089 -3777531
3090 -3383724
3091 -3037153
3092 -3438956
3093 -3734231
3094 -3439685
3095 -3081632
3096 -3125162
3097 -3623168
3098 -3631808
3099 -3103517
3100 -3066696
3101 -3402128
3102 -3622347
3103 -3311732
3104 -2867714
3105 -3153134
3106 -3553468
3107 -3397398
3108 -3041089
3109 -2937453
3110 -3392536
3111 -3546657
3112 -3045199
3113 -2857322
3114 -3138006
3115 -3440614
3116 -3251409
3117 -2760291
3118 -2943288
3119 -3385152
3120 -3302160
3121 -2937259
3122 -2757850
3123 -3138845
3124 -3400714
3125 -2954819
3126 -2673956
3127 -2896572
3128 -3255861
3129 -3208711
3130 -2691274
3131 -2698117
3132 -3168111
3133 -3207907
3134 -2843997
3135 -2535414
3136 -2851807
3137 -3268648
3138 -2937494
3139 -2544193
3140 -2676370
3141 -3058569
3142 -3139624
3143 -2618239
3144 -2458177
3145 -2898673
3146 -3060339
3147 -2783191
3148 -2406650
3149 -2574254
3150 -3073762
3151 -2906900
3152 -2480752
3153 -2452244
3154 -2788924
3155 -3007959
3156 -2553380
3157 -2245830
3158 -2629654
3159 -2905633
3160 -2731799
3161 -2311785
3162 -2338048
3163 -2857650
3164 -2814122
3165 -2373690
3166 -2240956
3167 -2524003
3168 -2851228
3169 -2514739
3170 -2115600
3171 -2379005
3172 -2730223
3173 -2673812
3174 -2245351
3175 -2106887
3176 -2581416
3177 -2686048
3178 -2280637
3179 -2050424
3180 -2280629
3181 -2699405
3182 -2502407
3183 -2009843
3184 -2140875
3185 -2505039
3186 -2546208
3187 -2167664
3188 -1900550
3189 -2301585
3190 -2546914
3191 -2235489
3192 -1950192
3193 -2033362
3194 -2482573
3195 -2435706
3196 -1922779
3197 -1897495
3198 -2236946
3199 -2382795
3200 -2087443
3201 -1742235
3202 -2059450
3203 -2406658
3204 -2161821
3205 -1833892
3206 -1837558
3207 -2219997
3208 -2292907
3209 -1818052
3210 -1704721
3211 -2016791
3212 -2239820
3213 -2041068
3214 -1631599
3215 -1808634
3216 -2204269
3217 -2081708
3218 -1727864
3219 -1588902
3220 -1938131
3221 -2164492
3222 -1766005
3223 -1552186
3224 -1795940
3225 -2071211
3226 -1969423
3227 -1521039
3228 -1558087
3229 -1963190
3230 -1940384
3231 -1621361
3232 -1439974
3233 -1720242
3234 -2012906
3235 -1699707
3236 -1409151
3237 -1581558
3238 -1850420
3239 -1848471
3240 -1411498
3241 -1330688
3242 -1748700
3243 -1824371
3244 -1538771
3245 -1293009
3246 -1492818
3247 -1878718
3248 -1629389
3249 -1242184
3250 -1331765
3251 -1630183
3252 -1731500
3253 -1329162
3254 -1136636
3255 -1540562
3256 -1725297
3257 -1469234
3258 -1146627
3259 -1239877
3260 -1676429
3261 -1544487
3262 -1116593
3263 -1107391
3264 -1415836
3265 -1618621
3266 -1278870
3267  -971880
3268 -1303191
3269 -1563277
3270 -1387232
3271 -1011000
3272  -977668
3273 -1436459
3274 -1468083
3275 -1055462
3276  -938358
3277 -1193514
3278 -1478932
3279 -1242637
3280  -817491
3281 -1013207
3282 -1348885
3283 -1283287
3284  -927632
3285  -783527
3286 -1201022
3287 -1369887
3288  -992322
3289  -783995
3290  -972980
3291 -1301155
3292 -1155914
3293  -685292
3294  -776420
3295 -1137807
3296 -1182065
3297  -880839
3298  -622526
3299  -954571
3300 -1232011
3301  -934617
3302  -630423
3303  -699837
3304 -1065430
3305 -1097753
3306  -638177
3307  -572321
3308  -916669
3309 -1075143
3310  -822404
3311  -479274
3312  -695507
3313 -1048260
3314  -843922
3315  -511123
3316  -507629
3317  -848502
3318  -998907
3319  -589431
3320  -423693
3321  -716911
3322  -905804
3323  -731529
3324  -336318
3325  -445455
3326  -851824
3327  -768820
3328  -438279
3329  -324707
3330  -627954
3331  -892306
3332  -537513
3333  -243731
3334  -461059
3335  -722157
3336  -668952
3337  -261299
3338  -221954
3339  -638839
3340  -695043
3341  -387217
3342  -186398
3343  -384263
3344  -706139
3345  -457563
3346  -111677
3347  -251786
3348  -537833
3349  -579019
3350  -222280
3351   -64885
3352  -426228
3353  -547622
3354  -299610
3355   -58483
3356  -164983
3357  -506312
3358  -381570
3359   -30374
3360   -83825
3361  -339253
3362  -457970
3363  -157607
3364    89044
3365  -202789
3366  -407397
3367  -200749
3368    61486
3369    25523
3370  -349765
3371  -317112
3372    60768
3373    93656
3374  -154127
3375  -317322
3376   -68891
3377   238321
3378    -4222
3379  -268071
3380  -133741
3381   150759
3382   199288
3383  -161476
3384  -239785
3385   129665
3386   269709
3387    77378
3388  -163688
3389   -18379
3390   351900
3391   213369
3392  -120149
3393   -79676
3394   211486
3395   381790
3396    70332
3397  -124897
3398   201807
3399   420525
3400   260901
3401   -24318
3402    26748
3403   420471
3404   396672
3405    62847
3406    30300
3407   304042
3408   532654
3409   291102
3410     1012
3411   255230
3412   525028
3413   435993
3414   138269
3415    80231
3416   492686
3417   598042
3418   272080
3419   148777
3420   349179
3421   652838
3422   497646
3423   125325
3424   278730
3425   606357
3426   616349
3427   338090
3428   184005
3429   541756
3430   750756
3431   477688
3432   268789
3433   399449
3434   723739
3435   675152
3436   293763
3437   354545
3438   677848
3439   777752
3440   545997
3441   310432
3442   576119
3443   857189
3444   642855
3445   400430
3446   449656
3447   792923
3448   866848
3449   504675
3450   429008
3451   735131
3452   912654
3453   744708
3454   421327
3455   583078
3456   930406
3457   826848
3458   551422
3459   521601
3460   843422
3461  1029680
3462   717138
3463   534849
3464   770104
3465   983728
3466   901233
3467   579976
3468   635540
3469  1003151
3470  1002333
3471   760101
3472   630902
3473   860522
3474  1134193
3475   895773
3476   647548
3477   802234
3478  1051673
3479  1068009
3480   755794
3481   710111
3482  1066990
3483  1148467
3484   915670
3485   723077
3486   891928
3487  1211495
3488  1052440
3489   772997
3490   877005
3491  1136669
3492  1224478
3493   937509
3494   786255
3495  1097707
3496  1241576
3497  1066766
3498   845976
3499   937413
3500  1272179
3501  1224771
3502   925199
3503   946553
3504  1188505
3505  1337377
3506  1105200
3507   860641
3508  1113793
3509  1328857
3510  1217265
3511   982719
3512   994062
3513  1338545
3514  1380102
3515  1073993
3516  1010599
3517  1212609
3518  1412299
3519  1245277
3520   966417
3521  1159609
3522  1426196
3523  1366086
3524  1143170
3525  1071611
3526  1372545
3527  1493203
3528  1200964
3529  1080168
3530  1250002
3531  1488286
3532  1413058
3533  1105942
3534  1196218
3535  1495653
3536  1519749
3537  1279603
3538  1106559
3539  1369660
3540  1591713
3541  1359740
3542  1170776
3543  1287776
3544  1570249
3545  1571649
3546  1236659
3547  1230831
3548  1522186
3549  1611053
3550  1409955
3551  1199141
3552  1385431
3553  1675184
3554  1530515
3555  1304426
3556  1334635
3557  1600041
3558  1691983
3559  1380799
3560  1263563
3561  1525113
3562  1685874
3563  1566356
3564  1313841
3565  1418650
3566  1745050
3567  1668380
3568  1410333
3569  1364456
3570  1610681
3571  1789750
3572  1519778
3573  1325694
3574  1557981
3575  1771520
3576  1700273
3577  1421989
3578  1434697
3579  1772169
3580  1781519
3581  1525610
3582  1409896
3583  1611827
3584  1869982
3585  1687910
3586  1439458
3587  1582940
3588  1811636
3589  1813841
3590  1548674
3591  1450421
3592  1759445
3593  1875508
3594  1654014
3595  1495300
3596  1626499
3597  1925877
3598  1831627
3599  1535367
3600  1596015
3601  1837038
3602  1908914
3603  1673617
3604  1498249
3605  1764349
3606  1957542
3607  1795491
3608  1602400
3609  1646603
3610  1938784
3611  1935095
3612  1637748
3613  1619471
3614  1843320
3615  1987113
3616  1819469
3617  1582392
3618  1772315
3619  2017245
3620  1912970
3621  1694881
3622  1649339
3623  1926271
3624  2028257
3625  1750350
3626  1659102
3627  1850008
3628  2053550
3629  1956405
3630  1675917
3631  1775869
3632  2032003
3633  2007192
3634  1793046
3635  1689374
3636  1935749
3637  2106155
3638  1877529
3639  1728129
3640  1862879
3641  2076962
3642  2055737
3643  1763679
3644  1779910
3645  2034786
3646  2069928
3647  1906436
3648  1762759
3649  1949079
3650  2169832
3651  1987741
3652  1784087
3653  1869890
3654  2088958
3655  2126379
3656  1844236
3657  1787605
3658  2067306
3659  2164335
3660  2010790
3661  1818259
3662  1939890
3663  2199183
3664  2083718
3665  1854030
3666  1875104
3667  2092462
3668  2198472
3669  1960979
3670  1830525
3671  2062094
3672  2207444
3673  2099041
3674  1883846
3675  1921908
3676  2193419
3677  2170171
3678  1938909
3679  1904085
3680  2094548
3681  2264895
3682  2071055
3683  1870689
3684  2042483
3685  2229307
3686  2172071
3687  1944379
3688  1914477
3689  2208228
3690  2259514
3691  2032993
3692  1939543
3693  2085817
3694  2296175
3695  2159974
3696  1909560
3697  2016238
3698  2231492
3699  2250066
3700  2040404
3701  1935710
3702  2198718
3703  2333034
3704  2129321
3705  1965643
3706  2050911
3707  2298926
3708  2259526
3709  1984253
3710  2015129
3711  2241904
3712  2308590
3713  2129691
3714  1952089
3715  2148884
3716  2344291
3717  2201243
3718  2008780
3719  2032962
3720  2292217
3721  2336545
3722  2069536
3723  2021751
3724  2229621
3725  2354864
3726  2212698
3727  1981153
3728  2113831
3729  2353823
3730  2261888
3731  2070715
3732  2045208
3733  2282748
3734  2398679
3735  2151458
3736  2026935
3737  2197638
3738  2363900
3739  2286593
3740  2030012
3741  2082084
3742  2351155
3743  2350232
3744  2151200
3745  2046171
3746  2243386
3747  2423593
3748  2216157
3749  2042140
3750  2154011
3751  2360650
3752  2360927
3753  2111053
3754  2083723
3755  2331625
3756  2384191
3757  2221076
3758  2071849
3759  2190716
3760  2412166
3761  2291038
3762  2091078
3763  2152543
3764  2340282
3765  2404969
3766  2189931
3767  2085269
3768  2304115
3769  2408071
3770  2267261
3771  2090156
3772  2162886
3773  2412591
3774  2357510
3775  2140531
3776  2147438
3777  2319736
3778  2429361
3779  2245459
3780  2073194
3781  2250397
3782  2406051
3783  2331390
3784  2149028
3785  2137075
3786  2395070
3787  2418694
3788  2194353
3789  2129274
3790  2276404
3791  2428766
3792  2294184
3793  2085938
3794  2219336
3795  2408401
3796  2379397
3797  2197671
3798  2134085
3799  2355804
3800  2435371
3801  2232616
3802  2131242
3803  2237852
3804  2424156
3805  2358873
3806  2129352
3807  2182391
3808  2393337
3809  2412067
3810  2231446
3811  2110713
3812  2305242
3813  2449369
3814  2278169
3815  2142254
3816  2207802
3817  2408469
3818  2410850
3819  2166364
3820  2161409
3821  2350602
3822  2406085
3823  2269605
3824  2112401
3825  2262666
3826  2451089
3827  2340156
3828  2170907
3829  2189203
3830  2372575
3831  2436038
3832  2203322
3833  2125763
3834  2307376
3835  2417206
3836  2313787
3837  2126987
3838  2212008
3839  2435528
3840  2376926
3841  2191106
3842  2154365
3843  2321007
3844  2436869
3845  2239254
3846  2116952
3847  2275420
3848  2410723
3849  2359254
3850  2151545
3851  2160937
3852  2393810
3853  2393292
3854  2206340
3855  2130765
3856  2278689
3857  2445539
3858  2286368
3859  2117544
3860  2220498
3861  2392075
3862  2387606
3863  2171557
3864  2112395
3865  2330308
3866  2401762
3867  2248481
3868  2121000
3869  2216215
3870  2428003
3871  2348503
3872  2130894
3873  2159852
3874  2330652
3875  2390754
3876  2209271
3877  2085659
3878  2278148
3879  2399539
3880  2290413
3881  2128261
3882  2157939
3883  2383312
3884  2361505
3885  2137906
3886  2119305
3887  2278236
3888  2386277
3889  2253118
3890  2079335
3891  2222244
3892  2390438
3893  2313723
3894  2140750
3895  2104390
3896  2316903
3897  2372146
3898  2164946
3899  2096291
3900  2229199
3901  2375181
3902  2284474
3903  2079537
3904  2162482
3905  2341315
3906  2311722
3907  2153820
3908  2071163
3909  2250052
3910  2366601
3911  2194352
3912  2092880
3913  2175043
3914  2330745
3915  2309092
3916  2080968
3917  2093897
3918  2275480
3919  2311387
3920  2174793
3921  2063883
3922  2195176
3923  2344369
3924  2219002
3925  2073572
3926  2118402
3927  2267010
3928  2301245
3929  2097767
3930  2057664
3931  2228337
3932  2300410
3933  2195506
3934  2047181
3935  2122994
3936  2306388
3937  2217687
3938  2060860
3939  2059215
3940  2209829
3941  2294239
3942  2116342
3943  2026656
3944  2177310
3945  2270702
3946  2201039
3947  2032318
3948  2050793
3949  2251570
3950  2230286
3951  2073091
3952  2023421
3953  2156905
3954  2279699
3955  2138146
3956  1995022
3957  2104364
3958  2227784
3959  2190230
3960  2014421
3961  2001627
3962  2205460
3963  2228651
3964  2075119
3965  2002423
3966  2102204
3967  2241659
3968  2126150
3969  1960300
3970  2035891
3971  2176477
3972  2187642
3973  2026985
3974  1957811
3975  2143506
3976  2215814
3977  2069684
3978  1959707
3979  2019243
3980  2196111
3981  2146389
3982  1939679
3983  1976737
3984  2130329
3985  2179984
3986  2034233
3987  1906400
3988  2058814
3989  2171612
3990  2069509
3991  1936533
3992  1951060
3993  2137425
3994  2148661
3995  1949156
3996  1925738
3997  2053364
3998  2135715
3999  2035746
4000  1870622
4001  1969776
4002  2123569
4003  2066809
4004  1933249
4005  1895550
4006  2067008
4007  2142196
4008  1957077
4009  1873310
4010  1981799
4011  2097195
4012  2031284
4013  1846488
4014  1894886
4015  2076684
4016  2064753
4017  1922369
4018  1845989
4019  1986673
4020  2101092
4021  1947842
4022  1823735
4023  1902055
4024  2043309
4025  2032619
4026  1842598
4027  1833605
4028  2007701
4029  2035949
4030  1919481
4031  1800386
4032  1889073
4033  2046375
4034  1948173
4035  1807246
4036  1839282
4037  1979363
4038  2022598
4039  1844784
4040  1772273
4041  1925019
4042  1998619
4043  1907185
4044  1766904
4045  1816208
4046  2000182
4047  1945394
4048  1785799
4049  1780220
4050  1900490
4051  1993633
4052  1840590
4053  1717622
4054  1841405
4055  1944871
4056  1893489
4057  1749306
4058  1740841
4059  1923713
4060  1935852
4061  1780291
4062  1716268
4063  1808442
4064  1928597
4065  1830122
4066  1681250
4067  1761811
4068  1893512
4069  1879132
4070  1742623
4071  1687469
4072  1835931
4073  1889090
4074  1750220
4075  1676443
4076  1740865
4077  1870157
4078  1817159
4079  1664022
4080  1705921
4081  1822536
4082  1837419
4083  1714270
4084  1626859
4085  1756620
4086  1838739
4087  1735039
4088  1641868
4089  1672234
4090  1810954
4091  1800085
4092  1632773
4093  1631025
4094  1753480
4095  1797322
4096  1692019
4097  1567732
4098  1672938
4099  1798243
4100  1715782
4101  1600594
4102  1606112
4103  1747624
4104  1772322
4105  1596925
4106  1557803
4107  1677995
4108  1746177
4109  1681513
4110  1532766
4111  1599145
4112  1743075
4113  1687868
4114  1569237
4115  1533716
4116  1653781
4117  1728807
4118  1589125
4119  1502268
4120  1595867
4121  1696140
4122  1661111
4123  1503997
4124  1520345
4125  1666131
4126  1652540
4127  1527873
4128  1469724
4129  1571573
4130  1685125
4131  1575286
4132  1457590
4133  1524532
4134  1636719
4135  1621871
4136  1461987
4137  1434112
4138  1581643
4139  1622509
4140  1512001
4141  1418805
4142  1492516
4143  1636476
4144  1562424
4145  1409945
4146  1438283
4147  1541731
4148  1583091
4149  1446632
4150  1361515
4151  1496339
4152  1579873
4153  1498343
4154  1383901
4155  1398410
4156  1554600
4157  1527279
4158  1377598
4159  1359827
4160  1463332
4161  1541083
4162  1428561
4163  1317522
4164  1415322
4165  1522359
4166  1463365
4167  1344584
4168  1317958
4169  1466024
4170  1489450
4171  1348263
4172  1303913
4173  1388141
4174  1489877
4175  1423082
4176  1270799
4177  1329091
4178  1436728
4179  1429828
4180  1312233
4181  1246932
4182  1377033
4183  1451876
4184  1332174
4185  1253340
4186  1301406
4187  1418178
4188  1385027
4189  1224030
4190  1241432
4191  1362980
4192  1385075
4193  1286987
4194  1195816
4195  1302915
4196  1402572
4197  1298539
4198  1197959
4199  1214575
4200  1324004
4201  1339836
4202  1198511
4203  1176098
4204  1286414
4205  1335260
4206  1261238
4207  1148864
4208  1206794
4209  1327645
4210  1260454
4211  1150791
4212  1147193
4213  1247352
4214  1296579
4215  1168526
4216  1109620
4217  1211354
4218  1279755
4219  1221048
4220  1099994
4221  1115904
4222  1252074
4223  1222854
4224  1116681
4225  1082166
4226  1167276
4227  1248849
4228  1141363
4229  1053293
4230  1121774
4231  1197037
4232  1178380
4233  1059288
4234  1043954
4235  1175085
4236  1180381
4237  1083349
4238  1027414
4239  1088948
4240  1190832
4241  1109887
4242   993460
4243  1036222
4244  1126988
4245  1130712
4246  1024494
4247   981841
4248  1092971
4249  1129368
4250  1036989
4251   961664
4252  1008061
4253  1111767
4254  1072019
4255   943442
4256   964666
4257  1056505
4258  1091514
4259   991280
4260   904384
4261  1002971
4262  1066914
4263  1000847
4264   907683
4265   914692
4266  1041515
4267  1041467
4268   911459
4269   892799
4270   980816
4271  1043121
4272   950749
4273   839313
4274   910242
4275  1004403
4276   960159
4277   866747
4278   848861
4279   964331
4280   997908
4281   871824
4282   823364
4283   897282
4284   967757
4285   919211
4286   786292
4287   825412
4288   937474
4289   927423
4290   825725
4291   778092
4292   869581
4293   937684
4294   835656
4295   751166
4296   806610
4297   894917
4298   879355
4299   752227
4300   749692
4301   866462
4302   875150
4303   790879
4304   708161
4305   769271
4306   874413
4307   801636
4308   703689
4309   722208
4310   818156
4311   842521
4312   714678
4313   673122
4314   774504
4315   815270
4316   747666
4317   653499
4318   693445
4319   805806
4320   771747
4321   670529
4322   660974
4323   731040
4324   781716
4325   682397
4326   606715
4327   683822
4328   746229
4329   716951
4330   616658
4331   611852
4332   730070
4333   718802
4334   622554
4335   582560
4336   651875
4337   719419
4338   638610
4339   546961
4340   607379
4341   677028
4342   663800
4343   575150
4344   536315
4345   643134
4346   664005
4347   579212
4348   522106
4349   562009
4350   652585
4351   612367
4352   500503
4353   530464
4354   612379
4355   619516
4356   523815
4357   467088
4358   562535
4359   610584
4360   531724
4361   469335
4362   491903
4363   579486
4364   568627
4365   458566
4366   452205
4367   528976
4368   553606
4369   484553
4370   406998
4371   481964
4372   551628
4373   496834
4374   419245
4375   414791
4376   504608
4377   521332
4378   402714
4379   381119
4380   445967
4381   497743
4382   447789
4383   352962
4384   399854
4385   480239
4386   449906
4387   369812
4388   339054
4389   420852
4390   462624
4391   369078
4392   323988
4393   374349
4394   432510
4395   411340
4396   309209
4397   320958
4398   408007
4399   398566
4400   327317
4401   274674
4402   345727
4403   402599
4404   332470
4405   264568
4406   303082
4407   365413
4408   368374
4409   251394
4410   231987
4411   336022
4412   344811
4413   280083
4414   218944
4415   263516
4416   351975
4417   292183
4418   202916
4419   218195
4420   284377
4421   311983
4422   212815
4423   167059
4424   250890
4425   293817
4426   238125
4427   165174
4428   179808
4429   281487
4430   247259
4431   159274
4432   143571
4433   206543
4434   259609
4435   181033
4436   105821
4437   173728
4438   231893
4439   198515
4440   110619
4441   102558
4442   195510
4443   201942
4444   113803
4445    85386
4446   139410
4447   199692
4448   144936
4449    53701
4450    93080
4451   156452
4452   146406
4453    70326
4454    35262
4455   115519
4456   154121
4457    74201
4458    31012
4459    56672
4460   130448
4461   105548
4462     1861
4463    13073
4464    90258
4465   100338
4466    33317
4467   -27873
4468    40120
4469   101578
4470    32213
4471   -24597
4472   -24985
4473    47955
4474    56028
4475   -34071
4476   -51201
4477     9269
4478    43837
4479    -3024
4480   -82225
4481   -34632
4482    28592
4483    -9055
4484   -79845
4485   -88416
4486   -16912
4487    11240
4488   -75663
4489  -110335
4490   -52987
4491   -11567
4492   -53862
4493  -136391
4494  -117547
4495   -35335
4496   -57042
4497  -122862
4498  -144783
4499   -91036
4500   -36472
4501  -117371
4502  -173635
4503  -126959
4504   -84572
4505   -92157
4506  -180579
4507  -184212
4508  -103712
4509  -102638
4510  -160780
4511  -203086
4512  -162832
4513  -106007
4514  -161192
4515  -223502
4516  -202699
4517  -153716
4518  -141735
4519  -217275
4520  -250524
4521  -175097
4522  -150709
4523  -202684
4524  -255778
4525  -234212
4526  -162924
4527  -203482
4528  -273997
4529  -260293
4530  -212884
4531  -192446
4532  -262089
4533  -303747
4534  -248020
4535  -211554
4536  -252734
4537  -311830
4538  -301235
4539  -229900
4540  -241209
4541  -316876
4542  -326276
4543  -279853
4544  -247019
4545  -294499
4546  -368129
4547  -321366
4548  -269220
4549  -293115
4550  -360830
4551  -369919
4552  -293343
4553  -283987
4554  -358802
4555  -384919
4556  -355069
4557  -304737
4558  -339144
4559  -411490
4560  -390070
4561  -327857
4562  -335474
4563  -401578
4564  -430160
4565  -369672
4566  -340393
4567  -397118
4568  -439450
4569  -416103
4570  -361252
4571  -380594
4572  -454554
4573  -449424
4574  -388932
4575  -389110
4576  -438923
4577  -487491
4578  -443323
4579  -389207
4580  -437897
4581  -497062
4582  -482251
4583  -422609
4584  -414678
4585  -494540
4586  -515638
4587  -458199
4588  -437274
4589  -477195
4590  -536840
4591  -505814
4592  -442989
4593  -479536
4594  -533287
4595  -542553
4596  -494586
4597  -461551
4598  -534683
4599  -573605
4600  -526989
4601  -495655
4602  -514461
4603  -576093
4604  -567829
4605  -505628
4606  -517327
4607  -578426
4608  -602115
4609  -559438
4610  -517506
4611  -572690
4612  -623597
4613  -588184
4614  -546113
4615  -555782
4616  -619552
4617  -630694
4618  -569534
4619  -564265
4620  -620469
4621  -648194
4622  -622698
4623  -570082
4624  -601453
4625  -664612
4626  -646310
4627  -603603
4628  -595999
4629  -661626
4630  -690287
4631  -637563
4632  -609673
4633  -650603
4634  -693868
4635  -682794
4636  -627189
4637  -643218
4638  -705347
4639  -709146
4640  -666553
4641  -650821
4642  -695298
4643  -734267
4644  -696863
4645  -662218
4646  -690763
4647  -736605
4648  -739096
4649  -679227
4650  -681377
4651  -748041
4652  -762781
4653  -725619
4654  -690601
4655  -728566
4656  -783212
4657  -756366
4658  -713535
4659  -731271
4660  -782635
4661  -796851
4662  -748279
4663  -736143
4664  -785349
4665  -802017
4666  -777292
4667  -743567
4668  -768331
4669  -827935
4670  -811748
4671  -762209
4672  -776092
4673  -818151
4674  -845899
4675  -802354
4676  -776604
4677  -817992
4678  -852498
4679  -831296
4680  -797280
4681  -805249
4682  -864087
4683  -869567
4684  -822992
4685  -811731
4686  -848299
4687  -882785
4688  -857630
4689  -820711
4690  -851357
4691  -895414
4692  -888616
4693  -848905
4694  -842734
4695  -897880
4696  -917087
4697  -867221
4698  -852006
4699  -886299
4700  -925806
4701  -916880
4702  -864953
4703  -890169
4704  -933193
4705  -938936
4706  -899945
4707  -877629
4708  -929197
4709  -963070
4710  -927240
4711  -898968
4712  -918205
4713  -964601
4714  -971108
4715  -919789
4716  -926427
4717  -967629
4718  -987857
4719  -954150
4720  -920525
4721  -965499
4722 -1003408
4723  -977632
4724  -940314
4725  -956800
4726 -1006508
4727 -1013022
4728  -970248
4729  -955812
4730  -994260
4731 -1022986
4732 -1002986
4733  -962635
4734  -986910
4735 -1040384
4736 -1035263
4737  -993362
4738  -983426
4739 -1030736
4740 -1055663
4741 -1017178
4742  -993225
4743 -1030954
4744 -1063240
4745 -1055516
4746 -1005978
4747 -1022130
4748 -1073292
4749 -1072515
4750 -1034697
4751 -1025031
4752 -1060443
4753 -1097719
4754 -1068732
4755 -1033139
4756 -1062568
4757 -1097119
4758 -1101806
4759 -1054719
4760 -1053048
4761 -1104070
4762 -1108909
4763 -1088952
4764 -1066016
4765 -1084872
4766 -1132002
4767 -1120121
4768 -1076879
4769 -1091554
4770 -1122236
4771 -1135822
4772 -1102762
4773 -1084292
4774 -1132981
4775 -1151044
4776 -1135391
4777 -1107256
4778 -1119688
4779 -1165083
4780 -1159847
4781 -1117319
4782 -1115777
4783 -1153349
4784 -1173460
4785 -1150812
4786 -1128188
4787 -1156391
4788 -1191064
4789 -1171376
4790 -1145118
4791 -1145038
4792 -1189536
4793 -1197789
4794 -1158965
4795 -1157430
4796 -1185930
4797 -1212996
4798 -1199034
4799 -1160320
4800 -1183312
4801 -1219085
4802 -1209525
4803 -1185613
4804 -1183152
4805 -1219901
4806 -1233372
4807 -1202380
4808 -1192982
4809 -1214157
4810 -1240653
4811 -1227533
4812 -1195981
4813 -1207001
4814 -1247361
4815 -1244682
4816 -1222146
4817 -1211726
4818 -1237323
4819 -1271893
4820 -1241687
4821 -1227473
4822 -1241078
4823 -1267351
4824 -1266598
4825 -1236092
4826 -1232432
4827 -1266841
4828 -1283357
4829 -1261079
4830 -1242271
4831 -1262189
4832 -1291626
4833 -1277252
4834 -1256593
4835 -1261981
4836 -1296307
4837 -1306902
4838 -1269914
4839 -1261276
4840 -1289829
4841 -1311306
4842 -1300058
4843 -1273044
4844 -1282957
4845 -1319725
4846 -1312797
4847 -1283006
4848 -1286004
4849 -1313596
4850 -1332272
4851 -1299018
4852 -1285024
4853 -1312482
4854 -1340822
4855 -1333014
4856 -1304850
4857 -1305436
4858 -1344573
4859 -1343881
4860 -1321571
4861 -1316721
4862 -1341612
4863 -1358331
4864 -1337558
4865 -1316878
4866 -1335199
4867 -1362989
4868 -1354585
4869 -1333242
4870 -1328780
4871 -1364950
4872 -1370094
4873 -1351688
4874 -1338465
4875 -1353006
4876 -1380634
4877 -1372968
4878 -1345120
4879 -1351097
4880 -1377703
4881 -1385653
4882 -1362875
4883 -1346796
4884 -1378866
4885 -1394656
4886 -1378946
4887 -1363632
4888 -1371701
4889 -1400183
4890 -1400132
4891 -1373418
4892 -1375208
4893 -1394564
4894 -1413449
4895 -1390176
4896 -1370501
4897 -1398942
4898 -1417340
4899 -1407189
4900 -1387498
4901 -1388417
4902 -1418900
4903 -1422881
4904 -1400358
4905 -1397268
4906 -1423517
4907 -1433076
4908 -1414983
4909 -1393551
4910 -1409469
4911 -1434241
4912 -1432833
4913 -1417496
4914 -1410088
4915 -1436201
4916 -1446226
4917 -1421091
4918 -1409245
4919 -1426753
4920 -1448838
4921 -1440529
4922 -1422021
4923 -1424433
4924 -1450382
4925 -1446313
4926 -1437080
4927 -1425126
4928 -1449844
4929 -1462788
4930 -1446336
4931 -1429658
4932 -1442547
4933 -1462426
4934 -1462791
4935 -1437926
4936 -1441750
4937 -1460808
4938 -1465925
4939 -1457805
4940 -1440982
4941 -1460219
4942 -1475824
4943 -1466207
4944 -1455111
4945 -1451944
4946 -1473017
4947 -1484101
4948 -1456321
4949 -1448586
4950 -1470589
4951 -1485563
4952 -1469684
4953 -1464388
4954 -1465178
4955 -1490492
4956 -1488334
4957 -1470141
4958 -1464618
4959 -1481308
4960 -1493168
4961 -1480379
4962 -1464224
4963 -1483664
4964 -1493809
4965 -1488089
4966 -1477622
4967 -1475139
4968 -1504980
4969 -1499533
4970 -1480994
4971 -1475541
4972 -1498067
4973 -1506809
4974 -1491125
4975 -1477529
4976 -1492219
4977 -1504308
4978 -1501757
4979 -1486894
4980 -1482272
4981 -1505614
4982 -1509547
4983 -1493624
4984 -1494152
4985 -1498062
4986 -1516972
4987 -1506881
4988 -1488641
4989 -1496516
4990 -1512087
4991 -1516676
4992 -1498700
4993 -1494534
4994 -1512572
4995 -1526047
4996 -1500802
4997 -1499217
4998 -1503264
4999 -1521860
5000 -1516068
5001 -1497827
5002 -1503597
5003 -1522336
5004 -1523605
5005 -1505353
5006 -1501623
5007 -1515513
5008 -1529581
5009 -1518142
5010 -1499399
5011 -1504931
5012 -1530464
5013 -1524376
5014 -1508583
5015 -1501953
5016 -1521405
5017 -1526819
5018 -1516395
5019 -1504007
5020 -1512347
5021 -1528777
5022 -1526171
5023 -1505728
5024 -1510468
5025 -1529218
5026 -1536966
5027 -1517835
5028 -1513501
5029 -1516237
5030 -1529584
5031 -1529230
5032 -1507806
5033 -1514962
5034 -1526495
5035 -1531634
5036 -1519290
5037 -1510242
5038 -1524350
5039 -1535736
5040 -1520488
5041 -1514831
5042 -1520126
5043 -1529307
5044 -1533587
5045 -1515468
5046 -1512208
5047 -1527837
5048 -1529091
5049 -1518862
5050 -1515418
5051 -1524307
5052 -1535980
5053 -1525686
5054 -1511636
5055 -1522542
5056 -1532021
5057 -1533557
5058 -1511886
5059 -1510334
5060 -1531429
5061 -1528247
5062 -1516545
5063 -1508259
5064 -1518310
5065 -1523822
5066 -1522463
5067 -1507751
5068 -1513379
5069 -1525174
5070 -1529173
5071 -1519156
5072 -1510790
5073 -1515960
5074 -1523607
5075 -1520040
5076 -1515560
5077 -1507305
5078 -1524295
5079 -1521288
5080 -1510776
5081 -1509652
5082 -1520521
5083 -1523975
5084 -1512458
5085 -1503921
5086 -1509961
5087 -1516732
5088 -1514836
5089 -1510767
5090 -1506442
5091 -1513295
5092 -1516691
5093 -1505379
5094 -1506303
5095 -1507778
5096 -1514265
5097 -1508455
5098 -1501111
5099 -1502585
5100 -1519299
5101 -1510137
5102 -1495564
5103 -1494823
5104 -1506936
5105 -1506046
5106 -1498022
5107 -1495670
5108 -1493071
5109 -1502299
5110 -1498784
5111 -1490078
5112 -1495660
5113 -1498219
5114 -1498764
5115 -1486183
5116 -1487110
5117 -1493285
5118 -1498124
5119 -1493761
5120 -1486886
5121 -1489102
5122 -1494520
5123 -1486495
5124 -1479991
5125 -1481528
5126 -1493392
5127 -1485691
5128 -1478275
5129 -1472950
5130 -1485309
5131 -1485845
5132 -1476767
5133 -1470786
5134 -1473183
5135 -1485995
5136 -1477207
5137 -1469997
5138 -1470831
5139 -1478082
5140 -1471556
5141 -1464455
5142 -1459289
5143 -1465907
5144 -1475566
5145 -1459025
5146 -1456938
5147 -1460425
5148 -1464500
5149 -1464966
5150 -1452049
5151 -1452392
5152 -1455100
5153 -1462215
5154 -1455684
5155 -1446495
5156 -1450421
5157 -1453383
5158 -1451213
5159 -1440738
5160 -1441991
5161 -1444867
5162 -1450222
5163 -1436460
5164 -1432694
5165 -1437719
5166 -1438704
5167 -1436332
5168 -1431181
5169 -1429275
5170 -1435710
5171 -1431573
5172 -1425230
5173 -1425165
5174 -1430579
5175 -1430882
5176 -1423023
5177 -1417169
5178 -1421415
5179 -1421056
5180 -1418505
5181 -1407102
5182 -1410008
5183 -1415310
5184 -1412901
5185 -1401078
5186 -1402423
5187 -1399917
5188 -1412236
5189 -1400640
5190 -1394391
5191 -1393187
5192 -1397536
5193 -1399498
5194 -1387042
5195 -1386862
5196 -1396119
5197 -1387775
5198 -1381530
5199 -1381032
5200 -1375046
5201 -1377195
5202 -1377551
5203 -1367640
5204 -1371822
5205 -1374774
5206 -1371207
5207 -1365125
5208 -1361684
5209 -1365351
5210 -1365486
5211 -1358006
5212 -1353740
5213 -1356695
5214 -1363170
5215 -1354470
5216 -1342966
5217 -1343019
5218 -1348709
5219 -1339597
5220 -1338247
5221 -1334195
5222 -1341388
5223 -1343883
5224 -1331434
5225 -1327715
5226 -1328343
5227 -1334941
5228 -1326850
5229 -1316175
5230 -1312010
5231 -1319790
5232 -1317898
5233 -1310412
5234 -1305413
5235 -1311822
5236 -1311162
5237 -1304023
5238 -1298950
5239 -1296631
5240 -1297896
5241 -1296804
5242 -1289130
5243 -1285513
5244 -1289172
5245 -1295282
5246 -1289323
5247 -1272223
5248 -1276875
5249 -1278253
5250 -1272841
5251 -1268070
5252 -1267710
5253 -1271253
5254 -1270316
5255 -1259908
5256 -1255400
5257 -1259736
5258 -1262419
5259 -1252357
5260 -1241123
5261 -1243816
5262 -1253273
5263 -1241719
5264 -1232981
5265 -1232394
5266 -1247173
5267 -1234550
5268 -1226747
5269 -1226554
5270 -1220130
5271 -1227482
5272 -1220122
5273 -1208480
5274 -1206173
5275 -1218579
5276 -1216649
5277 -1201467
5278 -1193277
5279 -1205084
5280 -1208457
5281 -1193437
5282 -1183128
5283 -1188335
5284 -1194069
5285 -1191062
5286 -1172791
5287 -1178529
5288 -1181601
5289 -1177185
5290 -1165044
5291 -1158308
5292 -1165448
5293 -1170261
5294 -1158421
5295 -1141231
5296 -1151794
5297 -1156260
5298 -1158794
5299 -1138923
5300 -1127682
5301 -1143412
5302 -1146246
5303 -1134729
5304 -1121037
5305 -1125776
5306 -1137909
5307 -1128321
5308 -1111497
5309 -1107920
5310 -1115448
5311 -1112068
5312 -1100159
5313 -1096033
5314 -1099719
5315 -1097620
5316 -1094989
5317 -1081276
5318 -1078578
5319 -1089386
5320 -1086522
5321 -1068921
5322 -1065533
5323 -1072951
5324 -1076599
5325 -1059163
5326 -1048067
5327 -1053392
5328 -1059286
5329 -1054978
5330 -1041373
5331 -1037416
5332 -1046974
5333 -1040491
5334 -1025902
5335 -1021969
5336 -1023492
5337 -1029407
5338 -1020716
5339 -1004114
5340 -1014212
5341 -1020951
5342 -1019764
5343  -999920
5344  -995489
5345 -1002725
5346  -994495
5347  -991892
5348  -975184
5349  -982328
5350  -990832
5351  -980608
5352  -959123
5353  -963898
5354  -972079
5355  -970517
5356  -951108
5357  -947758
5358  -954822
5359  -955910
5360  -944908
5361  -936132
5362  -928660
5363  -944356
5364  -939341
5365  -915107
5366  -916955
5367  -929739
5368  -929840
5369  -910723
5370  -896697
5371  -908518
5372  -909903
5373  -895269
5374  -887787
5375  -880649
5376  -893351
5377  -889344
5378  -870358
5379  -860182
5380  -874443
5381  -882023
5382  -865830
5383  -850537
5384  -849024
5385  -866333
5386  -854537
5387  -837991
5388  -835408
5389  -842625
5390  -846207
5391  -828986
5392  -814455
5393  -815346
5394  -829392
5395  -821582
5396  -795151
5397  -797239
5398  -809016
5399  -802205
5400  -788867
5401  -785138
5402  -794599
5403  -795970
5404  -778706
5405  -763782
5406  -765187
5407  -778812
5408  -767875
5409  -751442
5410  -745296
5411  -762548
5412  -761811
5413  -743848
5414  -730279
5415  -735729
5416  -748667
5417  -725167
5418  -711762
5419  -714424
5420  -723735
5421  -720565
5422  -709051
5423  -694984
5424  -709924
5425  -702208
5426  -691342
5427  -678883
5428  -674842
5429  -692304
5430  -679207
5431  -661024
5432  -657781
5433  -667160
5434  -669365
5435  -653073
5436  -638302
5437  -652246
5438  -647473
5439  -638736
5440  -623596
5441  -620708
5442  -631363
5443  -628211
5444  -606031
5445  -598893
5446  -611643
5447  -621040
5448  -597440
5449  -577800
5450  -593004
5451  -599606
5452  -583878
5453  -563678
5454  -564546
5455  -572981
5456  -578466
5457  -553572
5458  -543976
5459  -552905
5460  -567696
5461  -545603
5462  -527343
5463  -526321
5464  -538185
5465  -534946
5466  -511936
5467  -507941
5468  -518849
5469  -525731
5470  -503978
5471  -484040
5472  -487315
5473  -502444
5474  -496756
5475  -468170
5476  -469140
5477  -481862
5478  -479494
5479  -459099
5480  -435940
5481  -454389
5482  -470869
5483  -448225
5484  -434714
5485  -429201
5486  -441932
5487  -443489
5488  -415706
5489  -409421
5490  -421763
5491  -423522
5492  -404266
5493  -386873
5494  -392725
5495  -402965
5496  -395026
5497  -371048
5498  -370929
5499  -382059
5500  -388116
5501  -358248
5502  -345932
5503  -357387
5504  -362684
5505  -356151
5506  -323813
5507  -328881
5508  -351563
5509  -340704
5510  -317341
5511  -305410
5512  -313191
5513  -326327
5514  -303113
5515  -285714
5516  -289263
5517  -307169
5518  -298424
5519  -272108
5520  -260323
5521  -284717
5522  -281889
5523  -256804
5524  -239099
5525  -251011
5526  -265350
5527  -244550
5528  -217204
5529  -230518
5530  -235347
5531  -239223
5532  -208107
5533  -199819
5534  -216963
5535  -221603
5536  -203405
5537  -183113
5538  -187986
5539  -205329
5540  -196242
5541  -163793
5542  -163463
5543  -178263
5544  -179759
5545  -146134
5546  -130176
5547  -156386
5548  -163170
5549  -142763
5550  -127285
5551  -121365
5552  -144807
5553  -131314
5554   -98640
5555   -97174
5556  -108675
5557  -118239
5558   -99931
5559   -72916
5560   -85725
5561   -97277
5562   -90487
5563   -52868
5564   -49241
5565   -71800
5566   -75853
5567   -47533
5568   -32666
5569   -49446
5570   -58961
5571   -44393
5572    -8884
5573   -18853
5574   -32631
5575   -30455
5576    -5641
5577    11685
5578    -8899
5579   -12395
5580    15259
5581    34419
5582    24074
5583    12372
5584    19113
5585    49565
5586    51299
5587    30381
5588    31812
5589    55459
5590    79208
5591    60695
5592    44641
5593    69642
5594    96161
5595    94738
5596    77959
5597    74743
5598   107554
5599   122222
5600    96605
5601    92569
5602   112216
5603   137482
5604   135894
5605   115498
5606   130603
5607   153963
5608   160848
5609   144615
5610   138491
5611   164542
5612   185400
5613   165871
5614   158278
5615   172044
5616   204849
5617   201730
5618   177490
5619   184870
5620   212259
5621   224783
5622   214148
5623   198171
5624   228126
5625   245657
5626   234872
5627   222209
5628   235730
5629   262475
5630   269692
5631   246446
5632   242457
5633   265429
5634   287566
5635   280011
5636   265340
5637   286225
5638   306042
5639   307721
5640   290593
5641   291006
5642   317857
5643   335790
5644   311122
5645   309781
5646   327545
5647   345533
5648   352500
5649   328518
5650   337862
5651   366281
5652   370724
5653   353125
5654   349119
5655   376500
5656   401823
5657   382671
5658   369948
5659   391522
5660   410307
5661   414769
5662   392946
5663   395113
5664   429527
5665   440593
5666   418311
5667   410078
5668   436603
5669   467280
5670   456187
5671   433091
5672   446806
5673   473402
5674   483198
5675   458961
5676   453378
5677   486639
5678   502284
5679   491551
5680   477329
5681   496104
5682   521968
5683   520263
5684   498529
5685   504349
5686   528245
5687   543147
5688   530062
5689   522836
5690   548506
5691   567411
5692   557876
5693   540148
5694   548998
5695   579939
5696   588084
5697   563559
5698   567474
5699   591032
5700   611885
5701   598415
5702   583404
5703   601911
5704   626372
5705   625960
5706   603028
5707   602530
5708   637591
5709   655368
5710   627054
5711   614571
5712   645282
5713   666666
5714   663592
5715   641243
5716   659076
5717   682323
5718   687824
5719   664716
5720   663806
5721   694929
5722   718594
5723   696136
5724   686254
5725   699735
5726   730918
5727   732031
5728   700860
5729   712191
5730   741596
5731   749000
5732   743473
5733   719064
5734   743824
5735   782158
5736   769431
5737   742864
5738   757451
5739   786166
5740   793894
5741   770109
5742   767092
5743   796491
5744   814279
5745   800623
5746   783706
5747   795711
5748   831662
5749   827137
5750   808510
5751   806280
5752   834256
5753   858735
5754   833096
5755   819407
5756   847028
5757   868639
5758   862848
5759   838737
5760   849025
5761   889669
5762   891821
5763   872398
5764   865041
5765   894948
5766   916316
5767   897761
5768   881635
5769   900466
5770   927184
5771   930680
5772   901845
5773   908650
5774   942544
5775   955547
5776   935322
5777   917299
5778   939340
5779   973957
5780   964961
5781   933334
5782   950979
5783   976624
5784   985983
5785   965730
5786   955383
5787   991078
5788  1010209
5789   995451
5790   979061
5791   987368
5792  1024852
5793  1023644
5794   995143
5795  1005443
5796  1033683
5797  1048829
5798  1031256
5799  1011556
5800  1038307
5801  1065173
5802  1050951
5803  1033840
5804  1037352
5805  1074667
5806  1083978
5807  1045004
5808  1050983
5809  1081141
5810  1092514
5811  1087907
5812  1062267
5813  1084372
5814  1117936
5815  1110175
5816  1086316
5817  1090219
5818  1121221
5819  1141318
5820  1112209
5821  1100999
5822  1129223
5823  1148904
5824  1145770
5825  1118432
5826  1127795
5827  1167191
5828  1167863
5829  1146041
5830  1137273
5831  1164024
5832  1193684
5833  1166004
5834  1154511
5835  1174602
5836  1200046
5837  1206749
5838  1176782
5839  1171471
5840  1215216
5841  1218811
5842  1196225
5843  1179766
5844  1203312
5845  1245737
5846  1225312
5847  1205973
5848  1217289
5849  1248916
5850  1259154
5851  1227110
5852  1213993
5853  1255741
5854  1267614
5855  1251269
5856  1235876
5857  1250757
5858  1286710
5859  1279061
5860  1249834
5861  1261372
5862  1282671
5863  1304443
5864  1273798
5865  1260779
5866  1291368
5867  1315520
5868  1307475
5869  1283263
5870  1288553
5871  1329040
5872  1329689
5873  1304346
5874  1300633
5875  1321794
5876  1350941
5877  1330378
5878  1302360
5879  1328211
5880  1360544
5881  1352821
5882  1332544
5883  1325031
5884  1363954
5885  1377293
5886  1356720
5887  1337196
5888  1360009
5889  1395749
5890  1382005
5891  1353716
5892  1366027
5893  1392202
5894  1402307
5895  1376976
5896  1362201
5897  1402507
5898  1424624
5899  1404565
5900  1384997
5901  1391471
5902  1429207
5903  1433562
5904  1390710
5905  1398049
5906  1430034
5907  1449682
5908  1424363
5909  1399814
5910  1435273
5911  1461230
5912  1450268
5913  1428298
5914  1425264
5915  1461535
5916  1477056
5917  1444393
5918  1435123
5919  1465111
5920  1488188
5921  1477080
5922  1448230
5923  1458591
5924  1496760
5925  1486139
5926  1460193
5927  1461871
5928  1489046
5929  1512295
5930  1488534
5931  1467988
5932  1490202
5933  1524089
5934  1511671
5935  1484292
5936  1489017
5937  1531309
5938  1530371
5939  1510511
5940  1494336
5941  1525509
5942  1551327
5943  1523414
5944  1508275
5945  1523815
5946  1549679
5947  1545287
5948  1518052
5949  1517873
5950  1557685
5951  1568695
5952  1543015
5953  1525608
5954  1544701
5955  1584892
5956  1564096
5957  1539196
5958  1550388
5959  1577486
5960  1590081
5961  1560338
5962  1540652
5963  1585297
5964  1596476
5965  1581577
5966  1560083
5967  1567691
5968  1605890
5969  1596256
5970  1574002
5971  1572599
5972  1597300
5973  1624856
5974  1597879
5975  1575679
5976  1601679
5977  1624088
5978  1616212
5979  1588091
5980  1591169
5981  1629973
5982  1637199
5983  1602246
5984  1600382
5985  1623397
5986  1649293
5987  1631215
5988  1589322
5989  1616591
5990  1649387
5991  1643828
5992  1619300
5993  1608829
5994  1650966
5995  1662977
5996  1637974
5997  1618632
5998  1634688
5999  1662135
6000  1657093
6001  1622002
6002  1634567
6003  1670445
6004  1675148
6005  1648065
6006  1631601
6007  1665311
6008  1689758
6009  1662221
6010  1635237
6011  1647665
6012  1684838
6013  1687512
6014  1655821
6015  1645540
6016  1684879
6017  1699944
6018  1678055
6019  1648034
6020  1679554
6021  1705521
6022  1688667
6023  1664825
6024  1665568
6025  1695994
6026  1713590
6027  1678473
6028  1666389
6029  1699717
6030  1714621
6031  1699238
6032  1665300
6033  1680024
6034  1719937
6035  1713778
6036  1682507
6037  1676174
6038  1706228
6039  1736453
6040  1697046
6041  1672269
6042  1702273
6043  1724545
6044  1726116
6045  1690700
6046  1688177
6047  1725798
6048  1737152
6049  1701520
6050  1688357
6051  1706720
6052  1740655
6053  1724574
6054  1688428
6055  1706880
6056  1736454
6057  1739527
6058  1706066
6059  1694690
6060  1736726
6061  1743214
6062  1723028
6063  1702700
6064  1711097
6065  1751567
6066  1731616
6067  1705741
6068  1714419
6069  1734993
6070  1753787
6071  1719531
6072  1697781
6073  1735587
6074  1753795
6075  1732622
6076  1702861
6077  1715380
6078  1751779
6079  1758087
6080  1713401
6081  1715678
6082  1736792
6083  1760281
6084  1738285
6085  1706976
6086  1728418
6087  1757049
6088  1747381
6089  1717556
6090  1717821
6091  1753944
6092  1764581
6093  1718499
6094  1714593
6095  1733993
6096  1768564
6097  1751994
6098  1711521
6099  1725483
6100  1762492
6101  1751529
6102  1728334
6103  1714476
6104  1748895
6105  1762023
6106  1732181
6107  1714186
6108  1734824
6109  1765504
6110  1760240
6111  1717026
6112  1724104
6113  1753427
6114  1756501
6115  1725955
6116  1709448
6117  1737957
6118  1768907
6119  1741742
6120  1711791
6121  1722896
6122  1758359
6123  1759658
6124  1714637
6125  1713124
6126  1746329
6127  1760834
6128  1732596
6129  1705483
6130  1730243
6131  1766059
6132  1746136
6133  1715680
6134  1718274
6135  1742235
6136  1759444
6137  1724274
6138  1700866
6139  1734694
6140  1756868
6141  1738077
6142  1700942
6143  1712530
6144  1755200
6145  1740527
6146  1705468
6147  1699348
6148  1725878
6149  1757541
6150  1722098
6151  1693911
6152  1723173
6153  1745289
6154  1736778
6155  1702018
6156  1696342
6157  1731575
6158  1738000
6159  1703294
6160  1690569
6161  1709653
6162  1742486
6163  1718777
6164  1680406
6165  1696797
6166  1726474
6167  1719711
6168  1692084
6169  1675134
6170  1714876
6171  1731886
6172  1702279
6173  1680583
6174  1693904
6175  1727864
6176  1715503
6177  1673748
6178  1678956
6179  1703423
6180  1723603
6181  1686855
6182  1661437
6183  1693490
6184  1719251
6185  1694759
6186  1661647
6187  1669153
6188  1701428
6189  1706934
6190  1654712
6191  1649175
6192  1685606
6193  1698431
6194  1679546
6195  1638881
6196  1664006
6197  1694996
6198  1677998
6199  1646148
6200  1640248
6201  1679237
6202  1691877
6203  1651281
6204  1629750
6205  1661135
6206  1680291
6207  1664535
6208  1625368
6209  1627339
6210  1670733
6211  1665041
6212  1635432
6213  1613482
6214  1649420
6215  1667002
6216  1633061
6217  1608831
6218  1627503
6219  1656766
6220  1652515
6221  1602614
6222  1604566
6223  1645542
6224  1644806
6225  1615892
6226  1595812
6227  1618678
6228  1641637
6229  1618648
6230  1582700
6231  1592151
6232  1625894
6233  1630639
6234  1586200
6235  1571351
6236  1609607
6237  1620622
6238  1593749
6239  1564144
6240  1579157
6241  1615000
6242  1595657
6243  1556304
6244  1561160
6245  1591259
6246  1603441
6247  1568248
6248  1540940
6249  1571115
6250  1589479
6251  1569396
6252  1534760
6253  1537700
6254  1580610
6255  1577166
6256  1533339
6257  1530908
6258  1551078
6259  1570958
6260  1539267
6261  1509562
6262  1535175
6263  1554988
6264  1542404
6265  1513202
6266  1497479
6267  1540088
6268  1550438
6269  1504302
6270  1488008
6271  1506433
6272  1541242
6273  1514474
6274  1470704
6275  1485469
6276  1528201
6277  1519612
6278  1480722
6279  1459186
6280  1498797
6281  1517250
6282  1475832
6283  1448692
6284  1468863
6285  1500833
6286  1489845
6287  1444093
6288  1437845
6289  1479463
6290  1482718
6291  1452516
6292  1412685
6293  1448067
6294  1478571
6295  1441169
6296  1408864
6297  1421955
6298  1456023
6299  1457620
6300  1409025
6301  1395746
6302  1430892
6303  1445911
6304  1417669
6305  1382168
6306  1396493
6307  1436988
6308  1410043
6309  1380901
6310  1373146
6311  1408244
6312  1422995
6313  1368278
6314  1352117
6315  1372751
6316  1397425
6317  1385629
6318  1339758
6319  1342639
6320  1385226
6321  1380503
6322  1341594
6323  1323033
6324  1349693
6325  1378987
6326  1336889
6327  1305571
6328  1323963
6329  1352849
6330  1351584
6331  1298198
6332  1292583
6333  1332984
6334  1336585
6335  1301316
6336  1279552
6337  1294717
6338  1338864
6339  1307586
6340  1265028
6341  1267353
6342  1302527
6343  1305654
6344  1265324
6345  1238042
6346  1274890
6347  1291286
6348  1259509
6349  1223622
6350  1238674
6351  1274797
6352  1265207
6353  1216486
6354  1214908
6355  1243047
6356  1255844
6357  1220076
6358  1185507
6359  1216975
6360  1244110
6361  1224260
6362  1187093
6363  1176804
6364  1224101
6365  1221230
6366  1176538
6367  1155770
6368  1182103
6369  1208557
6370  1177793
6371  1136266
6372  1158195
6373  1188392
6374  1178092
6375  1135373
6376  1119354
6377  1162057
6378  1170007
6379  1123234
6380  1104293
6381  1124323
6382  1153082
6383  1133319
6384  1087108
6385  1093582
6386  1125796
6387  1122355
6388  1088390
6389  1058522
6390  1098170
6391  1115454
6392  1076524
6393  1055044
6394  1056792
6395  1094937
6396  1087386
6397  1037093
6398  1031931
6399  1061004
6400  1068652
6401  1038258
6402  1008524
6403  1035747
6404  1061669
6405  1025718
6406   991394
6407   994344
6408  1025710
6409  1033175
6410   973299
6411   966365
6412  1006445
6413  1015058
6414   988665
6415   948077
6416   961932
6417   999633
6418   978407
6419   934573
6420   930648
6421   962241
6422   982579
6423   935452
6424   913950
6425   934706
6426   957893
6427   928805
6428   885505
6429   890088
6430   936631
6431   922065
6432   883816
6433   867137
6434   895197
6435   926097
6436   885952
6437   843127
6438   860656
6439   893041
6440   874703
6441   828975
6442   824231
6443   862854
6444   872654
6445   829659
6446   805410
6447   821783
6448   860297
6449   832297
6450   775648
6451   792358
6452   819332
6453   821653
6454   778412
6455   755482
6456   792431
6457   814581
6458   774488
6459   732773
6460   746543
6461   784010
6462   775464
6463   717164
6464   719893
6465   748791
6466   760029
6467   724423
6468   683008
6469   710473
6470   740937
6471   718854
6472   674321
6473   673900
6474   707233
6475   717124
6476   667649
6477   647807
6478   677232
6479   698677
6480   673851
6481   617241
6482   637548
6483   667893
6484   655039
6485   614278
6486   601011
6487   638882
6488   653890
6489   604043
6490   576151
6491   596294
6492   619119
6493   606327
6494   560631
6495   563830
6496   604376
6497   593430
6498   557159
6499   529975
6500   560153
6501   584582
6502   545346
6503   511369
6504   517021
6505   547928
6506   548580
6507   498670
6508   487286
6509   527393
6510   527911
6511   496967
6512   463575
6513   478651
6514   513314
6515   482552
6516   443141
6517   447042
6518   474709
6519   486038
6520   427919
6521   414570
6522   448707
6523   460278
6524   430815
6525   393709
6526   401445
6527   440928
6528   419078
6529   381403
6530   369402
6531   398605
6532   416521
6533   370475
6534   338655
6535   367186
6536   392492
6537   371140
6538   331211
6539   320280
6540   365297
6541   353495
6542   317927
6543   291983
6544   323147
6545   344198
6546   309422
6547   269328
6548   292319
6549   314012
6550   309866
6551   262005
6552   248685
6553   283671
6554   292065
6555   244578
6556   216539
6557   235047
6558   273189
6559   249352
6560   193597
6561   207044
6562   239157
6563   243531
6564   192615
6565   153427
6566   205454
6567   223840
6568   183578
6569   156244
6570   160324
6571   196360
6572   187966
6573   129898
6574   129493
6575   163589
6576   165916
6577   139460
6578    91923
6579   119661
6580   148702
6581   122952
6582    81956
6583    81033
6584   115413
6585   119262
6586    64893
6587    44036
6588    76280
6589    97071
6590    73176
6591    19723
6592    34334
6593    77531
6594    59606
6595    13492
6596   -12775
6597    31933
6598    57156
6599     3368
6600   -21370
6601    -3983
6602    29521
6603    10775
6604   -49274
6605   -52284
6606    -6314
6607    -8572
6608   -51160
6609   -78235
6610   -46103
6611   -14909
6612   -61349
6613  -104670
6614   -86148
6615   -57989
6616   -60857
6617  -109423
6618  -127424
6619   -87270
6620   -78245
6621  -114276
6622  -151051
6623  -134946
6624   -97753
6625  -116347
6626  -163395
6627  -165279
6628  -139733
6629  -132655
6630  -176524
6631  -203784
6632  -166821
6633  -151262
6634  -177021
6635  -222059
6636  -216663
6637  -176648
6638  -187682
6639  -238235
6640  -247731
6641  -221673
6642  -194114
6643  -233939
6644  -278242
6645  -251030
6646  -219536
6647  -244126
6648  -288517
6649  -298149
6650  -256169
6651  -258176
6652  -302617
6653  -324780
6654  -299191
6655  -267662
6656  -297947
6657  -353617
6658  -331684
6659  -301032
6660  -311116
6661  -351449
6662  -368838
6663  -333105
6664  -321135
6665  -363452
6666  -393097
6667  -379284
6668  -346715
6669  -359896
6670  -413756
6671  -415440
6672  -375872
6673  -380036
6674  -415976
6675  -447194
6676  -412732
6677  -385835
6678  -421727
6679  -463977
6680  -460120
6681  -422379
6682  -423980
6683  -483035
6684  -491226
6685  -456459
6686  -444501
6687  -478879
6688  -518823
6689  -495285
6690  -460043
6691  -497231
6692  -531908
6693  -535497
6694  -498376
6695  -489737
6696  -543218
6697  -566227
6698  -525230
6699  -519506
6700  -538909
6701  -586488
6702  -584041
6703  -533026
6704  -553397
6705  -595442
6706  -603504
6707  -581367
6708  -546141
6709  -601436
6710  -639108
6711  -613468
6712  -590443
6713  -605249
6714  -657930
6715  -657451
6716  -606327
6717  -608112
6718  -658755
6719  -679104
6720  -656703
6721  -624304
6722  -659099
6723  -707504
6724  -693608
6725  -661646
6726  -658552
6727  -712814
6728  -732174
6729  -688718
6730  -668977
6731  -715082
6732  -755219
6733  -738264
6734  -691825
6735  -721457
6736  -771431
6737  -765040
6738  -731029
6739  -720468
6740  -762274
6741  -804046
6742  -766743
6743  -740244
6744  -772310
6745  -814535
6746  -812341
6747  -762726
6748  -772317
6749  -825796
6750  -840203
6751  -802526
6752  -783856
6753  -824458
6754  -876301
6755  -844098
6756  -809278
6757  -824600
6758  -872750
6759  -882964
6760  -838157
6761  -824323
6762  -885232
6763  -906272
6764  -880605
6765  -850050
6766  -879276
6767  -930869
6768  -912064
6769  -879787
6770  -880846
6771  -920668
6772  -951546
6773  -915178
6774  -893064
6775  -939266
6776  -972204
6777  -955975
6778  -917127
6779  -931328
6780  -985862
6781  -987520
6782  -938547
6783  -940475
6784  -982443
6785 -1017713
6786  -984788
6787  -951682
6788  -990977
6789 -1027122
6790 -1023395
6791  -990299
6792  -984520
6793 -1041556
6794 -1054383
6795 -1015288
6796  -999417
6797 -1038460
6798 -1079964
6799 -1062668
6800 -1010140
6801 -1034782
6802 -1082832
6803 -1085708
6804 -1054847
6805 -1040448
6806 -1091140
6807 -1118646
6808 -1082938
6809 -1063368
6810 -1077050
6811 -1126536
6812 -1120857
6813 -1076494
6814 -1091270
6815 -1133047
6816 -1151694
6817 -1121545
6818 -1095895
6819 -1138371
6820 -1176407
6821 -1154119
6822 -1115991
6823 -1132336
6824 -1178772
6825 -1187252
6826 -1141061
6827 -1138868
6828 -1185180
6829 -1209795
6830 -1187598
6831 -1145450
6832 -1182346
6833 -1228690
6834 -1208842
6835 -1176686
6836 -1178094
6837 -1230252
6838 -1251147
6839 -1201651
6840 -1186028
6841 -1228995
6842 -1261102
6843 -1251001
6844 -1202781
6845 -1222455
6846 -1279608
6847 -1271300
6848 -1241702
6849 -1228931
6850 -1271241
6851 -1308731
6852 -1267309
6853 -1234135
6854 -1266077
6855 -1311880
6856 -1307848
6857 -1260780
6858 -1267348
6859 -1319799
6860 -1334844
6861 -1297718
6862 -1273230
6863 -1310552
6864 -1361782
6865 -1330210
6866 -1290445
6867 -1318935
6868 -1356687
6869 -1367680
6870 -1323695
6871 -1303886
6872 -1364199
6873 -1386822
6874 -1353251
6875 -1325144
6876 -1340582
6877 -1401708
6878 -1384896
6879 -1343466
6880 -1353253
6881 -1399846
6882 -1416437
6883 -1381885
6884 -1348325
6885 -1396939
6886 -1428260
6887 -1407776
6888 -1375570
6889 -1384806
6890 -1436953
6891 -1441764
6892 -1398110
6893 -1396436
6894 -1427052
6895 -1464144
6896 -1433218
6897 -1392894
6898 -1425146
6899 -1474381
6900 -1461617
6901 -1425291
6902 -1414254
6903 -1479117
6904 -1492106
6905 -1445272
6906 -1427965
6907 -1463776
6908 -1502445
6909 -1487748
6910 -1436029
6911 -1461572
6912 -1514536
6913 -1512714
6914 -1475536
6915 -1451823
6916 -1504508
6917 -1534960
6918 -1495773
6919 -1471328
6920 -1497326
6921 -1538776
6922 -1542008
6923 -1490515
6924 -1491002
6925 -1539502
6926 -1547477
6927 -1528158
6928 -1489294
6929 -1523496
6930 -1572616
6931 -1544277
6932 -1514908
6933 -1528347
6934 -1569779
6935 -1586365
6936 -1530318
6937 -1525505
6938 -1564211
6939 -1595744
6940 -1566458
6941 -1533941
6942 -1556873
6943 -1608443
6944 -1595153
6945 -1548012
6946 -1550460
6947 -1592401
6948 -1619177
6949 -1575955
6950 -1551177
6951 -1591462
6952 -1623865
6953 -1614016
6954 -1567058
6955 -1579443
6956 -1632589
6957 -1632906
6958 -1591330
6959 -1578238
6960 -1612353
6961 -1653906
6962 -1620068
6963 -1579509
6964 -1611655
6965 -1658306
6966 -1647292
6967 -1605163
6968 -1601139
6969 -1649261
6970 -1668369
6971 -1625794
6972 -1608009
6973 -1637346
6974 -1682844
6975 -1662003
6976 -1616882
6977 -1633394
6978 -1671454
6979 -1678991
6980 -1640416
6981 -1612897
6982 -1671048
6983 -1696139
6984 -1670096
6985 -1634492
6986 -1644536
6987 -1706174
6988 -1695382
6989 -1638186
6990 -1645188
6991 -1693193
6992 -1705616
6993 -1678819
6994 -1634787
6995 -1684392
6996 -1723128
6997 -1697285
6998 -1661605
6999 -1667743
7000 -1714600
7001 -1725766
7002 -1672380
7003 -1668067
7004 -1706010
7005 -1739056
7006 -1711397
7007 -1666975
7008 -1695041
7009 -1745988
7010 -1724255
7011 -1687942
7012 -1671911
7013 -1726363
7014 -1752710
7015 -1707292
7016 -1681931
7017 -1714218
7018 -1754308
7019 -1736810
7020 -1685910
7021 -1696349
7022 -1749287
7023 -1751912
7024 -1709203
7025 -1689323
7026 -1729031
7027 -1776814
7028 -1733562
7029 -1697546
7030 -1715531
7031 -1764268
7032 -1761289
7033 -1703168
7034 -1701418
7035 -1757721
7036 -1773375
7037 -1741411
7038 -1706863
7039 -1734286
7040 -1786002
7041 -1761274
7042 -1712643
7043 -1721764
7044 -1766981
7045 -1789720
7046 -1735163
7047 -1711080
7048 -1760037
7049 -1789366
7050 -1764655
7051 -1719139
7052 -1730115
7053 -1792516
7054 -1776766
7055 -1732438
7056 -1728780
7057 -1769773
7058 -1804103
7059 -1754880
7060 -1721132
7061 -1758889
7062 -1793279
7063 -1775313
7064 -1725052
7065 -1729509
7066 -1790375
7067 -1796466
7068 -1747768
7069 -1736082
7070 -1760761
7071 -1807642
7072 -1772483
7073 -1724758
7074 -1747999
7075 -1791895
7076 -1790966
7077 -1742425
7078 -1725708
7079 -1786095
7080 -1799428
7081 -1765885
7082 -1728829
7083 -1760269
7084 -1804045
7085 -1788270
7086 -1734866
7087 -1748073
7088 -1784179
7089 -1802746
7090 -1761753
7091 -1730466
7092 -1775531
7093 -1809263
7094 -1771682
7095 -1736467
7096 -1749043
7097 -1799820
7098 -1797174
7099 -1736390
7100 -1736373
7101 -1787642
7102 -1796531
7103 -1768297
7104 -1725669
7105 -1756353
7106 -1800727
7107 -1776756
7108 -1739998
7109 -1743726
7110 -1789748
7111 -1802462
7112 -1747640
7113 -1733418
7114 -1768998
7115 -1796346
7116 -1768911
7117 -1720553
7118 -1742323
7119 -1797873
7120 -1784567
7121 -1744331
7122 -1726216
7123 -1774416
7124 -1798851
7125 -1749500
7126 -1719514
7127 -1752947
7128 -1783923
7129 -1772904
7130 -1719049
7131 -1730840
7132 -1782457
7133 -1791913
7134 -1739601
7135 -1717389
7136 -1752064
7137 -1796302
7138 -1754203
7139 -1708005
7140 -1731326
7141 -1775084
7142 -1779124
7143 -1719299
7144 -1706967
7145 -1755963
7146 -1776591
7147 -1737862
7148 -1703944
7149 -1726346
7150 -1776504
7151 -1756308
7152 -1704336
7153 -1712519
7154 -1756273
7155 -1775217
7156 -1712719
7157 -1685556
7158 -1736542
7159 -1768092
7160 -1733447
7161 -1692634
7162 -1705467
7163 -1766854
7164 -1751506
7165 -1698572
7166 -1686663
7167 -1728668
7168 -1757001
7169 -1720489
7170 -1664952
7171 -1707873
7172 -1749388
7173 -1731341
7174 -1679630
7175 -1677173
7176 -1728667
7177 -1748598
7178 -1684717
7179 -1663856
7180 -1698546
7181 -1737538
7182 -1707655
7183 -1651709
7184 -1676075
7185 -1727012
7186 -1723340
7187 -1671142
7188 -1643351
7189 -1699838
7190 -1722375
7191 -1678006
7192 -1638898
7193 -1664996
7194 -1712266
7195 -1700813
7196 -1636701
7197 -1644054
7198 -1688674
7199 -1695383
7200 -1656783
7201 -1614701
7202 -1658559
7203 -1705904
7204 -1668816
7205 -1631495
7206 -1630252
7207 -1680801
7208 -1681430
7209 -1619338
7210 -1615086
7211 -1658130
7212 -1676991
7213 -1644670
7214 -1593786
7215 -1624602
7216 -1677161
7217 -1647765
7218 -1602691
7219 -1600299
7220 -1641608
7221 -1659197
7222 -1608069
7223 -1579178
7224 -1619865
7225 -1648061
7226 -1630884
7227 -1572900
7228 -1588857
7229 -1638707
7230 -1623390
7231 -1579334
7232 -1561736
7233 -1602886
7234 -1637310
7235 -1584145
7236 -1553203
7237 -1578866
7238 -1618550
7239 -1607259
7240 -1545280
7241 -1538815
7242 -1595821
7243 -1604101
7244 -1556509
7245 -1524190
7246 -1555158
7247 -1601720
7248 -1569413
7249 -1520469
7250 -1530583
7251 -1577368
7252 -1579607
7253 -1522622
7254 -1499870
7255 -1553851
7256 -1568950
7257 -1527879
7258 -1496377
7259 -1514613
7260 -1564309
7261 -1543309
7262 -1484145
7263 -1490119
7264 -1531818
7265 -1550312
7266 -1497878
7267 -1463233
7268 -1505253
7269 -1540668
7270 -1503383
7271 -1454058
7272 -1459401
7273 -1521787
7274 -1515262
7275 -1452987
7276 -1445325
7277 -1480627
7278 -1510576
7279 -1474007
7280 -1420603
7281 -1455668
7282 -1495971
7283 -1472646
7284 -1421264
7285 -1413034
7286 -1461096
7287 -1487383
7288 -1425904
7289 -1399413
7290 -1435665
7291 -1462307
7292 -1444407
7293 -1385122
7294 -1394986
7295 -1444687
7296 -1443000
7297 -1389181
7298 -1365413
7299 -1414819
7300 -1448704
7301 -1400817
7302 -1352814
7303 -1377463
7304 -1421760
7305 -1408809
7306 -1346314
7307 -1343126
7308 -1397938
7309 -1406236
7310 -1359682
7311 -1315540
7312 -1353245
7313 -1402758
7314 -1359325
7315 -1311792
7316 -1319487
7317 -1366309
7318 -1380281
7319 -1309351
7320 -1291967
7321 -1343237
7322 -1358573
7323 -1331106
7324 -1271949
7325 -1289228
7326 -1345734
7327 -1327929
7328 -1270968
7329 -1267361
7330 -1306645
7331 -1343892
7332 -1284775
7333 -1236027
7334 -1268774
7335 -1312554
7336 -1288445
7337 -1227799
7338 -1229698
7339 -1291248
7340 -1287530
7341 -1230382
7342 -1213835
7343 -1251648
7344 -1283001
7345 -1236169
7346 -1187540
7347 -1214388
7348 -1251729
7349 -1243205
7350 -1188126
7351 -1182151
7352 -1227041
7353 -1243619
7354 -1188864
7355 -1161840
7356 -1178646
7357 -1230896
7358 -1199329
7359 -1138871
7360 -1148919
7361 -1194223
7362 -1206544
7363 -1151570
7364 -1111018
7365 -1162710
7366 -1184651
7367 -1150469
7368 -1096293
7369 -1117846
7370 -1165324
7371 -1160049
7372 -1094936
7373 -1090134
7374 -1131027
7375 -1152736
7376 -1109272
7377 -1054278
7378 -1096317
7379 -1131407
7380 -1102108
7381 -1060270
7382 -1052722
7383 -1106044
7384 -1111839
7385 -1045693
7386 -1030652
7387 -1070272
7388 -1093098
7389 -1056820
7390 -1003226
7391 -1027489
7392 -1075984
7393 -1057634
7394 -1005588
7395  -992813
7396 -1036271
7397 -1060589
7398  -993730
7399  -965404
7400 -1000965
7401 -1035153
7402 -1008580
7403  -949787
7404  -959946
7405 -1013161
7406 -1005555
7407  -959573
7408  -921314
7409  -961762
7410 -1000261
7411  -952851
7412  -905652
7413  -931963
7414  -971954
7415  -966226
7416  -896729
7417  -891391
7418  -944180
7419  -952183
7420  -901778
7421  -862193
7422  -888160
7423  -942054
7424  -900967
7425  -856708
7426  -857245
7427  -897343
7428  -914740
7429  -848258
7430  -812929
7431  -868181
7432  -889944
7433  -854468
7434  -806710
7435  -818082
7436  -879618
7437  -859730
7438  -794912
7439  -783772
7440  -829711
7441  -858838
7442  -799694
7443  -753161
7444  -792485
7445  -836756
7446  -810329
7447  -751810
7448  -740604
7449  -808289
7450  -801153
7451  -742697
7452  -714326
7453  -745005
7454  -791246
7455  -755798
7456  -693460
7457  -721945
7458  -767161
7459  -756367
7460  -694481
7461  -674530
7462  -725847
7463  -740162
7464  -688608
7465  -656513
7466  -667979
7467  -726310
7468  -701693
7469  -636109
7470  -637615
7471  -687784
7472  -696766
7473  -640482
7474  -594955
7475  -647709
7476  -684591
7477  -642991
7478  -586906
7479  -600890
7480  -648944
7481  -650941
7482  -570251
7483  -560705
7484  -604320
7485  -628987
7486  -592687
7487  -537659
7488  -564822
7489  -611723
7490  -585520
7491  -532031
7492  -520979
7493  -571342
7494  -586279
7495  -526315
7496  -497045
7497  -532729
7498  -561731
7499  -534058
7500  -474773
7501  -487211
7502  -540093
7503  -528706
7504  -474906
7505  -450762
7506  -494475
7507  -528099
7508  -460024
7509  -426812
7510  -457883
7511  -494245
7512  -477145
7513  -407233
7514  -407395
7515  -466094
7516  -463942
7517  -414911
7518  -379798
7519  -417289
7520  -462440
7521  -416757
7522  -356406
7523  -378121
7524  -415592
7525  -416218
7526  -354423
7527  -331729
7528  -387898
7529  -408194
7530  -361003
7531  -318700
7532  -333214
7533  -387773
7534  -361236
7535  -298387
7536  -299485
7537  -340755
7538  -352836
7539  -299485
7540  -266425
7541  -315702
7542  -337682
7543  -309354
7544  -247195
7545  -254720
7546  -312881
7547  -302812
7548  -234445
7549  -225412
7550  -268256
7551  -293951
7552  -244532
7553  -195653
7554  -227017
7555  -268220
7556  -244731
7557  -184008
7558  -168724
7559  -231452
7560  -244197
7561  -180230
7562  -148682
7563  -187807
7564  -221963
7565  -193075
7566  -125342
7567  -141299
7568  -188942
7569  -181192
7570  -129598
7571   -96808
7572  -155518
7573  -186197
7574  -126376
7575   -86412
7576  -101241
7577  -152191
7578  -134884
7579   -66119
7580   -66934
7581  -115440
7582  -121361
7583   -76282
7584   -24526
7585   -70069
7586  -112441
7587   -65994
7588   -17932
7589   -24465
7590   -74092
7591   -82056
7592    -9234
7593     9316
7594   -36134
7595   -60837
7596   -16108
7597    36987
7598    14041
7599   -49361
7600    -8626
7601    48639
7602    51981
7603     5448
7604   -20661
7605    40311
7606    89354
7607    46297
7608     9146
7609    29027
7610   104211
7611    95716
7612    39772
7613    38848
7614   102946
7615   123538
7616    88961
7617    45246
7618   103427
7619   157818
7620   128234
7621    83125
7622    95136
7623   158332
7624   176075
7625   111906
7626   107252
7627   155759
7628   190651
7629   163918
7630   116533
7631   155198
7632   218914
7633   202775
7634   158487
7635   150174
7636   210264
7637   248108
7638   192468
7639   161546
7640   215167
7641   264091
7642   246758
7643   188393
7644   208629
7645   268952
7646   276887
7647   234369
7648   213464
7649   265362
7650   320490
7651   275864
7652   236790
7653   266586
7654   318609
7655   318535
7656   262199
7657   260425
7658   325051
7659   346480
7660   312384
7661   286421
7662   317675
7663   382483
7664   353978
7665   299714
7666   323613
7667   371590
7668   394592
7669   335351
7670   326674
7671   383414
7672   418090
7673   383700
7674   343142
7675   370320
7676   441305
7677   425924
7678   374910
7679   373444
7680   428473
7681   463435
7682   421436
7683   383558
7684   437054
7685   476631
7686   463302
7687   412555
7688   422459
7689   489149
7690   499796
7691   441896
7692   436973
7693   482634
7694   535708
7695   494223
7696   437549
7697   479889
7698   533036
7699   528343
7700   484299
7701   473785
7702   546640
7703   571242
7704   524258
7705   492304
7706   531055
7707   581114
7708   574344
7709   503181
7710   531795
7711   592345
7712   603532
7713   559519
7714   535115
7715   591308
7716   639517
7717   591897
7718   553445
7719   574099
7720   640367
7721   640059
7722   579958
7723   579048
7724   648790
7725   667643
7726   632879
7727   583725
7728   635154
7729   687948
7730   661053
7731   610100
7732   630080
7733   688575
7734   715836
7735   650918
7736   639100
7737   688803
7738   731354
7739   696607
7740   653860
7741   676330
7742   747089
7743   738938
7744   684266
7745   679794
7746   739180
7747   783328
7748   724486
7749   686636
7750   739289
7751   780057
7752   773734
7753   716374
7754   718739
7755   791675
7756   806772
7757   755740
7758   727813
7759   769035
7760   833302
7761   788306
7762   746788
7763   770819
7764   836646
7765   836563
7766   779997
7767   764801
7768   840728
7769   865514
7770   820664
7771   781325
7772   811554
7773   880292
7774   869322
7775   806709
7776   823996
7777   873412
7778   904609
7779   851552
7780   815937
7781   868796
7782   914561
7783   880431
7784   845784
7785   850876
7786   926801
7787   923857
7788   869420
7789   865000
7790   915579
7791   949502
7792   914954
7793   862101
7794   914888
7795   966321
7796   947307
7797   904118
7798   900595
7799   969509
7800   987530
7801   924918
7802   916041
7803   950804
7804  1002281
7805   980733
7806   921222
7807   944878
7808  1010765
7809  1007558
7810   968697
7811   938825
7812  1003795
7813  1035404
7814   988965
7815   954739
7816   992348
7817  1042154
7818  1040049
7819   972227
7820   986061
7821  1049868
7822  1058094
7823  1013661
7824   982570
7825  1024767
7826  1092776
7827  1047412
7828  1008507
7829  1030585
7830  1086709
7831  1092926
7832  1031230
7833  1020297
7834  1079890
7835  1111232
7836  1073583
7837  1026831
7838  1069321
7839  1130775
7840  1106581
7841  1056505
7842  1060244
7843  1114597
7844  1146451
7845  1078641
7846  1060586
7847  1111209
7848  1161711
7849  1131543
7850  1079760
7851  1090216
7852  1169106
7853  1155217
7854  1107708
7855  1089912
7856  1150711
7857  1188113
7858  1141862
7859  1094263
7860  1148116
7861  1190801
7862  1183822
7863  1128049
7864  1127239
7865  1193398
7866  1204723
7867  1150721
7868  1126325
7869  1173759
7870  1234416
7871  1192409
7872  1146879
7873  1163965
7874  1225076
7875  1225985
7876  1174942
7877  1144389
7878  1222290
7879  1249676
7880  1211406
7881  1165830
7882  1198591
7883  1259292
7884  1249754
7885  1183515
7886  1192753
7887  1245139
7888  1280411
7889  1223381
7890  1184104
7891  1236924
7892  1298000
7893  1257954
7894  1212447
7895  1217455
7896  1290571
7897  1288460
7898  1228043
7899  1212940
7900  1276161
7901  1303971
7902  1281023
7903  1219255
7904  1264268
7905  1318689
7906  1297724
7907  1243836
7908  1241507
7909  1300823
7910  1333918
7911  1268788
7912  1248317
7913  1293118
7914  1348146
7915  1317696
7916  1254104
7917  1264130
7918  1341042
7919  1332283
7920  1294522
7921  1262517
7922  1326524
7923  1367491
7924  1320977
7925  1273453
7926  1305983
7927  1357460
7928  1354995
7929  1294001
7930  1292139
7931  1352784
7932  1382716
7933  1330818
7934  1301063
7935  1334978
7936  1393915
7937  1358935
7938  1311827
7939  1318433
7940  1378883
7941  1391897
7942  1341770
7943  1308033
7944  1376180
7945  1397066
7946  1372171
7947  1320567
7948  1348874
7949  1406063
7950  1392131
7951  1336006
7952  1342843
7953  1388849
7954  1429200
7955  1367536
7956  1331524
7957  1379774
7958  1426130
7959  1397661
7960  1352609
7961  1346079
7962  1427821
7963  1430268
7964  1369071
7965  1353669
7966  1404025
7967  1449076
7968  1408660
7969  1346672
7970  1393586
7971  1436094
7972  1436038
7973  1375568
7974  1365397
7975  1436053
7976  1463242
7977  1400348
7978  1374354
7979  1404063
7980  1460337
7981  1430294
7982  1376120
7983  1392709
7984  1460806
7985  1452580
7986  1415261
7987  1379759
7988  1440456
7989  1473197
7990  1430156
7991  1383129
7992  1415037
7993  1471733
7994  1471671
7995  1395789
7996  1409451
7997  1460945
7998  1487455
7999  1436278
8000  1393758
8001  1428901
8002  1494027
8003  1451305
8004  1408906
8005  1410881
8006  1483417
8007  1492157
8008  1429580
8009  1405877
8010  1467274
8011  1491285
8012  1468652
8013  1397978
8014  1442218
8015  1492798
8016  1490187
8017  1424793
8018  1420364
8019  1473385
8020  1519598
8021  1448795
8022  1414543
8023  1450523
8024  1506101
8025  1480107
8026  1426178
8027  1420645
8028  1509798
8029  1496173
8030  1451608
8031  1412570
8032  1473663
8033  1514376
8034  1473431
8035  1412071
8036  1452349
8037  1497757
8038  1513663
8039  1433117
8040  1435360
8041  1491181
8042  1516402
8043  1458627
8044  1428467
8045  1451210
8046  1527340
8047  1491245
8048  1435430
8049  1445769
8050  1505317
8051  1512648
8052  1465129
8053  1419261
8054  1489892
8055  1505571
8056  1489049
8057  1424427
8058  1451437
8059  1513439
8060  1514455
8061  1443898
8062  1446870
8063  1476117
8064  1530306
8065  1466833
8066  1424910
8067  1465098
8068  1520609
8069  1493905
8070  1453662
8071  1434674
8072  1510346
8073  1518989
8074  1461111
8075  1427791
8076  1483533
8077  1511012
8078  1488901
8079  1420077
8080  1465002
8081  1508012
8082  1518332
8083  1442410
8084  1437669
8085  1490947
8086  1529752
8087  1456806
8088  1440418
8089  1454410
8090  1525035
8091  1499338
8092  1447427
8093  1435188
8094  1512308
8095  1497282
8096  1466459
8097  1408149
8098  1479497
8099  1507654
8100  1486188
8101  1422436
8102  1459660
8103  1486142
8104  1513594
8105  1425772
8106  1437855
8107  1470931
8108  1512692
8109  1451564
8110  1425870
8111  1433112
8112  1523207
8113  1460653
8114  1455543
8115  1398991
8116  1512306
8117  1472649
8118  1475260
8119  1361983
8120  1549700
8121  1287942
$$ Imaginary data points
##PAGE= N=2
##DATA TABLE= (X++(I..I)), XYDATA
0 -7165555
1 -14919362
2 -9752374
3 -6080551
4 -7191168
5 -11122964
6 -10147092
7 -5389505
8 -5739862
9 -9574527
10 -11025921
11 -8777231
12 -5599486
13 -8429028
14 -11709906
15 -9809648
16 -7481493
17 -8033496
18 -11440218
19 -12189647
20 -7610609
21 -6651634
22 -9918886
23 -12069992
24 -10461545
25 -7267195
26 -9403792
27 -13102361
28 -11245166
29 -8499811
30 -8288730
31 -11369554
32 -13228635
33 -9987170
34 -8506144
35 -10986531
36 -13055597
37 -12402978
38 -8903724
39 -9469158
40 -13104432
41 -12581458
42 -10316947
43 -9822199
44 -12264461
45 -14381238
46 -11186057
47 -9161005
48 -11574148
49 -13865445
50 -13545517
51 -10271133
52 -10362448
53 -14529249
54 -14606902
55 -11595136
56 -9863849
57 -12128516
58 -15782808
59 -13495711
60 -9942504
61 -11463873
62 -14689836
63 -15624929
64 -12109000
65 -10602342
66 -14571598
67 -16027609
68 -13832121
69 -11784934
70 -12552133
71 -15633019
72 -14376137
73 -11543311
74 -12736173
75 -15359209
76 -16544369
77 -13748841
78 -11462404
79 -14921139
80 -17163328
81 -15166265
82 -12267357
83 -12657305
84 -17137907
85 -17169830
86 -12936055
87 -12683756
88 -15487770
89 -17557295
90 -15155646
91 -12080445
92 -14967721
93 -17896637
94 -16570845
95 -13894012
96 -13279407
97 -17025074
98 -18178445
99 -14667349
100 -13512496
101 -15442176
102 -18040930
103 -17085757
104 -13592229
105 -15383657
106 -18807904
107 -18168616
108 -15212755
109 -13826664
110 -17472584
111 -19468205
112 -15564663
113 -13479773
114 -15644401
115 -19294946
116 -19213308
117 -14871655
118 -14989287
119 -18676949
120 -19311433
121 -16750979
122 -14014159
123 -16574678
124 -20217286
125 -18140394
126 -15528109
127 -16222620
128 -19156693
129 -20002501
130 -16174437
131 -15516358
132 -19006449
133 -20136857
134 -18005975
135 -14952473
136 -16592588
137 -20655473
138 -19393303
139 -16489157
140 -16594659
141 -19770130
142 -21743094
143 -17788526
144 -15232334
145 -18375419
146 -20990938
147 -20045396
148 -16472580
149 -16759517
150 -21062944
151 -20703339
152 -17335447
153 -16505159
154 -19291488
155 -22384017
156 -19627150
157 -16456171
158 -18588149
159 -21211713
160 -21145635
161 -17916259
162 -16823929
163 -20789538
164 -21868617
165 -19090795
166 -17278684
167 -19002665
168 -22821362
169 -21283203
170 -17286357
171 -18526032
172 -21651096
173 -22296600
174 -18888557
175 -16656646
176 -20409264
177 -22660027
178 -20503546
179 -18372769
180 -18979994
181 -22582795
182 -22426680
183 -18775226
184 -18781445
185 -21048010
186 -22372065
187 -20347174
188 -17689921
189 -20558965
190 -23427982
191 -21737666
192 -19051664
193 -18798980
194 -22394785
195 -23144116
196 -19313454
197 -18805823
198 -21489645
199 -23507504
200 -21926005
201 -18493456
202 -20208047
203 -23479432
204 -22588167
205 -19999367
206 -18996581
207 -22232429
208 -24206132
209 -20803102
210 -19128669
211 -21170143
212 -23708531
213 -23198874
214 -19485926
215 -20004401
216 -23348213
217 -23173690
218 -20833560
219 -19381093
220 -22069929
221 -24785782
222 -22036649
223 -19859504
224 -21276299
225 -23687775
226 -23722206
227 -19935221
228 -19601121
229 -23465529
230 -24365484
231 -22080962
232 -19686451
233 -21748600
234 -25387473
235 -23153746
236 -19901334
237 -20679102
238 -23543302
239 -24724334
240 -21231436
241 -19760643
242 -23191033
243 -24773016
244 -23076058
245 -20355440
246 -21238207
247 -25157157
248 -24234858
249 -20876299
250 -20628626
251 -23156709
252 -25332519
253 -22425438
254 -19717251
255 -22648314
256 -25218227
257 -24172923
258 -20889494
259 -20506948
260 -24579359
261 -24922935
262 -21782239
263 -21092628
264 -23210527
265 -25775047
266 -23567686
267 -20077799
268 -21967562
269 -24823214
270 -24718612
271 -21857894
272 -20538751
273 -24344903
274 -25858311
275 -22765682
276 -20877857
277 -22276051
278 -25605763
279 -24725415
280 -20760848
281 -21628627
282 -24746037
283 -25342996
284 -22698127
285 -20477775
286 -23694774
287 -26218846
288 -23679332
289 -21094910
290 -21517501
291 -25056383
292 -25619318
293 -21698513
294 -21331125
295 -24341022
296 -25893798
297 -23905713
298 -20706719
299 -22733020
300 -25899646
301 -24297642
302 -21647554
303 -21449320
304 -24764358
305 -26269259
306 -22577972
307 -21248745
308 -23804124
309 -25765943
310 -24508193
311 -20933594
312 -21936179
313 -25737675
314 -25311716
315 -22601380
316 -21303287
317 -23958924
318 -26403418
319 -23254856
320 -21013967
321 -23114803
322 -25603692
323 -25274219
324 -21624205
325 -21508404
326 -25316329
327 -25738073
328 -23282345
329 -21350246
330 -23146713
331 -26278131
332 -24046000
333 -21061313
334 -22253910
335 -25008736
336 -25981599
337 -22864828
338 -21528245
339 -24741868
340 -25672431
341 -23511559
342 -21249351
343 -22340099
344 -25904658
345 -24810104
346 -21682144
347 -22174657
348 -24614154
349 -26042701
350 -23253104
351 -21002412
352 -23870985
353 -25713366
354 -24091102
355 -21531701
356 -21776560
357 -25526095
358 -25445316
359 -22152682
360 -21853005
361 -24000920
362 -25911992
363 -23685896
364 -20638208
365 -22926721
366 -25661733
367 -24848688
368 -22079680
369 -21279490
370 -24861728
371 -25904016
372 -22677018
373 -21430265
374 -23051532
375 -25510533
376 -24335868
377 -20936231
378 -22306975
379 -25326121
380 -25184736
381 -22546575
382 -20861082
383 -23892827
384 -25756493
385 -22862563
386 -21078735
387 -22476922
388 -25463092
389 -25152240
390 -21190467
391 -21387335
392 -24548699
393 -25138017
394 -22788339
395 -20460808
396 -22984898
397 -25798491
398 -23550989
399 -21168120
400 -21735735
401 -24732861
402 -25561503
403 -21729025
404 -20704916
405 -23594810
406 -24971451
407 -23236619
408 -20259788
409 -21882767
410 -25577097
411 -24391668
412 -21605790
413 -21118639
414 -23627827
415 -25351927
416 -22042676
417 -20160813
418 -22726838
419 -24743136
420 -23802620
421 -20618370
422 -21094712
423 -24812577
424 -24343514
425 -21475655
426 -20441569
427 -22692659
428 -25345897
429 -22818374
430 -20053258
431 -21843390
432 -24278445
433 -24226733
434 -20912026
435 -20001165
436 -23597866
437 -24379746
438 -21834056
439 -20120012
440 -21714653
441 -24998756
442 -23389120
443 -19985981
444 -20980252
445 -23635275
446 -24296242
447 -21146032
448 -19142565
449 -22410956
450 -24272023
451 -22323074
452 -20133104
453 -20797858
454 -24247667
455 -23680942
456 -19955625
457 -19902989
458 -22440718
459 -24054739
460 -21798578
461 -19036152
462 -21462470
463 -23986322
464 -22651223
465 -20072870
466 -19648997
467 -22990047
468 -23731274
469 -20309094
470 -19383583
471 -21381986
472 -23445963
473 -22115605
474 -19018905
475 -20694516
476 -23572619
477 -22658020
478 -19848590
479 -18716730
480 -21937235
481 -23632927
482 -20423009
483 -18880312
484 -20653105
485 -23088258
486 -22427117
487 -18823173
488 -19226236
489 -22274012
490 -22591878
491 -20495526
492 -18449189
493 -20588326
494 -23209307
495 -20997229
496 -18793523
497 -19556973
498 -21876674
499 -22161021
500 -18760571
501 -18399849
502 -21479581
503 -22283743
504 -20467890
505 -18278645
506 -19914808
507 -22743994
508 -20742810
509 -18141752
510 -18649502
511 -21092066
512 -22141257
513 -18981424
514 -17613321
515 -20425882
516 -21997777
517 -20674437
518 -17830632
519 -18407412
520 -21907268
521 -21137942
522 -18099370
523 -17558122
524 -19839164
525 -21971202
526 -19486964
527 -17176234
528 -19292041
529 -21172170
530 -20371504
531 -17538030
532 -17305040
533 -20862298
534 -21039715
535 -18170320
536 -17192055
537 -19068306
538 -21503362
539 -19450893
540 -16383827
541 -17949048
542 -20459632
543 -20434220
544 -17532187
545 -16194084
546 -19595335
547 -20978544
548 -18455263
549 -16695528
550 -17719964
551 -20510151
552 -19566479
553 -16247466
554 -16865041
555 -19342368
556 -20109473
557 -17842706
558 -15769477
559 -18484044
560 -20403403
561 -18085428
562 -15820993
563 -16478360
564 -19740323
565 -19665282
566 -15976187
567 -15970588
568 -18715213
569 -19984539
570 -17846111
571 -14876608
572 -16806717
573 -19563705
574 -18224715
575 -15777128
576 -15290356
577 -18297038
578 -19745287
579 -16552228
580 -15141789
581 -17057330
582 -19068340
583 -18060821
584 -14646539
585 -15441219
586 -18538699
587 -17983956
588 -15580107
589 -14678998
590 -17365315
591 -19275370
592 -16214379
593 -14276240
594 -16032050
595 -18242461
596 -17745927
597 -14230356
598 -14281509
599 -17852928
600 -18339845
601 -15775000
602 -13426504
603 -15157455
604 -18392962
605 -16671999
606 -13859150
607 -14465122
608 -16993599
609 -17944963
610 -14749812
611 -13295716
612 -16183488
613 -17441621
614 -15705042
615 -13236467
616 -14003977
617 -17234287
618 -16364507
619 -13602086
620 -13701245
621 -15961849
622 -17397986
623 -14600723
624 -12340552
625 -14753539
626 -16587878
627 -15431475
628 -12912421
629 -12957833
630 -16316071
631 -16340709
632 -13497894
633 -12810620
634 -14518009
635 -16477836
636 -14615096
637 -11816408
638 -13302612
639 -15394368
640 -15199829
641 -13104844
642 -12240826
643 -15102244
644 -15825590
645 -13082263
646 -11878060
647 -13267353
648 -15520068
649 -14233981
650 -11216950
651 -12559958
652 -15034165
653 -14772711
654 -12344825
655 -11025445
656 -13903543
657 -15429654
658 -12897295
659 -11154585
660 -11959522
661 -14529040
662 -14391422
663 -11136901
664 -11132160
665 -13499304
666 -14283723
667 -12442633
668 -10080133
669 -12047606
670 -14507193
671 -12801145
672 -10775505
673 -11164289
674 -13799009
675 -14112165
676 -10494287
677 -9803661
678 -12364990
679 -13546801
680 -11940954
681 -9382918
682 -11014214
683 -14036828
684 -12781138
685 -10176839
686 -9578947
687 -12012714
688 -13652516
689 -10689351
690 -8840381
691 -10841749
692 -12967977
693 -12335149
694 -9131856
695 -9349640
696 -12643521
697 -12417920
698 -9908677
699 -8724519
700 -10620920
701 -12794970
702 -10504238
703 -8266834
704 -9751329
705 -11880105
706 -11828374
707 -8776661
708 -8214565
709 -11543692
710 -12041322
711 -9456350
712 -7641316
713 -9217475
714 -12222484
715 -10685385
716 -7699169
717 -8431771
718 -10812056
719 -11594081
720 -8674821
721 -6805115
722 -9580542
723 -11277310
724 -9753974
725 -7544231
726 -7748857
727 -10728835
728 -10433911
729 -7441520
730 -7186432
731 -9233213
732 -10787686
733 -8609927
734 -6198941
735 -8547689
736 -10638747
737 -9301997
738 -6903234
739 -6622449
740 -9484182
741 -9756442
742 -6813518
743 -6160586
744 -8001167
745 -10043426
746 -8743350
747 -5756424
748 -6970710
749 -9382068
750 -8919668
751 -6525848
752 -5228658
753 -7939962
754 -9493128
755 -6890723
756 -5325989
757 -6657753
758 -9108247
759 -8507900
760 -5117205
761 -5551920
762 -8202088
763 -8261150
764 -6075018
765 -4437578
766 -6833170
767 -9012702
768 -6755251
769 -4587193
770 -5176703
771 -7700589
772 -8215118
773 -4953812
774 -4208697
775 -6742488
776 -7891448
777 -6343299
778 -3774971
779 -4983440
780 -7818264
781 -6628052
782 -4309825
783 -4122268
784 -6170313
785 -7336246
786 -4722049
787 -3542605
788 -5678791
789 -6970174
790 -5903359
791 -3348197
792 -3831310
793 -6714631
794 -6044442
795 -3666367
796 -3244726
797 -5228019
798 -6872288
799 -4413408
800 -2437850
801 -4257771
802 -5963144
803 -5365447
804 -2711897
805 -2446164
806 -5475364
807 -5699815
808 -3487913
809 -2476995
810 -3883953
811 -6086858
812 -4421238
813 -1776762
814 -2740069
815 -4676023
816 -4890521
817 -2432277
818 -1321952
819 -4304965
820 -5352608
821 -3094752
822 -1522347
823 -2597351
824 -5087737
825 -3898723
826  -958867
827 -1637609
828 -3775581
829 -4439622
830 -2275225
831  -453950
832 -2879266
833 -4598834
834 -2825653
835  -690601
836  -861781
837 -3758787
838 -3914061
839  -829554
840  -489334
841 -2637964
842 -4053235
843 -2174807
844   631054
845 -1149443
846 -3616056
847 -2461511
848  -169101
849   216864
850 -2633414
851 -3648313
852  -695125
853   458151
854 -1219922
855 -3017880
856 -1959934
857  1178302
858   371511
859 -2491101
860 -2300026
861  -117269
862  1158662
863 -1136266
864 -2979654
865  -427077
866  1493453
867   331074
868 -1879244
869 -1841268
870  1207331
871  1341981
872 -1406612
873 -1812385
874   156184
875  2080323
876   514864
877 -1953732
878  -167829
879  2141556
880  1535905
881  -716270
882 -1412999
883  1473750
884  2450886
885  -156514
886 -1175271
887   450597
888  2770231
889  1943496
890  -993022
891  -132475
892  2407781
893  2608466
894   654282
895  -851834
896  1442027
897  3373538
898  1508205
899   -67388
900   683745
901  3075945
902  3220762
903   218046
904   124325
905  2613780
906  3417201
907  1869399
908    50812
909  1918298
910  4267680
911  2697459
912   773032
913  1021335
914  3198490
915  4020434
916  1417407
917   780153
918  3066781
919  4322151
920  3262089
921   966172
922  1939562
923  4696429
924  3902102
925  1735664
926  1373913
927  3494326
928  5138140
929  2794771
930  1355894
931  3319284
932  4902413
933  4244195
934  1824937
935  2093743
936  4987372
937  4933557
938  2993767
939  2303611
940  3976752
941  5962227
942  4064877
943  2030878
944  3501183
945  5334654
946  5221248
947  2840882
948  2393046
949  5357750
950  6039255
951  4132778
952  2955068
953  4217156
954  6618075
955  5312980
956  2763218
957  3711451
958  5842120
959  6399325
960  4207252
961  2912388
962  5582441
963  6981860
964  5273238
965  3508973
966  4137363
967  6947192
968  6614626
969  3787254
970  3957718
971  6139756
972  7398291
973  5644232
974  3573061
975  5544726
976  7468403
977  6275693
978  4360510
979  4339014
980  7191899
981  7874206
982  5195434
983  4549109
984  6314587
985  7973280
986  6786730
987  4162756
988  5436605
989  7947459
990  7509731
991  5493405
992  4725200
993  7302496
994  8753319
995  6281229
996  5017116
997  6480759
998  8499334
999  8003671
1000  5125524
1001  5600188
1002  8355800
1003  8639821
1004  6774119
1005  5252995
1006  7226770
1007  9384745
1008  7446093
1009  5554622
1010  6389937
1011  8689931
1012  9200072
1013  6432883
1014  5967137
1015  8578320
1016  9447364
1017  7878003
1018  5842689
1019  7095893
1020  9758760
1021  8614195
1022  6568990
1023  6849557
1024  8937213
1025 10098147
1026  7660382
1027  6318573
1028  8444007
1029  9825686
1030  8892388
1031  6709966
1032  7177331
1033 10088460
1034  9780803
1035  7615359
1036  7292195
1037  9051608
1038 10665444
1039  8690259
1040  6818796
1041  8578996
1042 10289239
1043  9834433
1044  7670512
1045  7434621
1046 10343266
1047 10828703
1048  8680758
1049  7627371
1050  8833336
1051 10985850
1052  9827231
1053  7486915
1054  8605848
1055 10655686
1056 10917092
1057  8926573
1058  7823328
1059 10248483
1060 11309339
1061  9503734
1062  8256014
1063  9070742
1064 11403364
1065 10960104
1066  8436662
1067  8875805
1068 10802406
1069 11427467
1070  9757485
1071  8161416
1072 10237042
1073 11905592
1074 10436091
1075  8932033
1076  9372337
1077 11839992
1078 12017618
1079  9255013
1080  9002440
1081 10925346
1082 12052552
1083 10731381
1084  8564246
1085 10087855
1086 12393409
1087 11512703
1088  9736043
1089  9490740
1090 11821201
1091 12755424
1092 10130597
1093  9199652
1094 10885826
1095 12431205
1096 11758512
1097  9434902
1098 10264452
1099 12772070
1100 12383872
1101 10483059
1102  9591954
1103 11565457
1104 13277978
1105 11178840
1106  9747474
1107 11099044
1108 12856273
1109 12686247
1110 10169565
1111 10189914
1112 12793120
1113 13072108
1114 11333934
1115  9970922
1116 11496000
1117 13809200
1118 12280119
1119 10303378
1120 11140136
1121 13044882
1122 13496919
1123 10993760
1124 10134948
1125 12630538
1126 13617974
1127 12268429
1128 10600465
1129 11471440
1130 14066500
1131 13195702
1132 10874434
1133 11066043
1134 12936455
1135 14107929
1136 12035039
1137 10397397
1138 12490608
1139 14129730
1140 13284694
1141 11253088
1142 11246100
1143 13991310
1144 14065875
1145 11652372
1146 11124346
1147 12785602
1148 14601668
1149 13188984
1150 11026039
1151 12493742
1152 14323614
1153 13877324
1154 11868751
1155 11221312
1156 13794480
1157 14623152
1158 12487149
1159 11569357
1160 12833830
1161 14924771
1162 14110891
1163 11506851
1164 12265754
1165 14348119
1166 14519578
1167 12648726
1168 11270815
1169 13545722
1170 15250977
1171 13529980
1172 11998103
1173 12572243
1174 14802527
1175 14842692
1176 12158163
1177 12135627
1178 14205574
1179 14997194
1180 13647280
1181 11870296
1182 13430478
1183 15381955
1184 14089239
1185 12486942
1186 12613842
1187 14615841
1188 15228739
1189 12793908
1190 12305103
1191 14246696
1192 15366934
1193 14414408
1194 12306569
1195 13191484
1196 15503634
1197 14779763
1198 12919399
1199 12482859
1200 14438600
1201 15924163
1202 13779089
1203 12453765
1204 14029331
1205 15520180
1206 15052878
1207 12746614
1208 12894036
1209 15385871
1210 15365345
1211 13637983
1212 12814940
1213 14343373
1214 16245052
1215 14581385
1216 12726933
1217 13761868
1218 15343452
1219 15463306
1220 13347447
1221 12834441
1222 15262434
1223 15915967
1224 14443504
1225 13137698
1226 14010379
1227 16239474
1228 15239485
1229 12999072
1230 13503665
1231 15284155
1232 16018867
1233 14059721
1234 12812348
1235 15022651
1236 16243326
1237 14994540
1238 13387281
1239 13685836
1240 16011063
1241 15719289
1242 13551429
1243 13712713
1244 15310969
1245 16282273
1246 14673380
1247 12959304
1248 14701399
1249 16224763
1250 15310491
1251 13654141
1252 13529630
1253 15987019
1254 16451708
1255 14111097
1256 13527658
1257 14998915
1258 16563170
1259 15450697
1260 13101181
1261 14193186
1262 16154617
1263 15802676
1264 14162558
1265 13514076
1266 15745930
1267 16780070
1268 14605206
1269 13583284
1270 14733935
1271 16423176
1272 15866352
1273 13458814
1274 14067076
1275 16256846
1276 16368825
1277 14722132
1278 13358641
1279 15149643
1280 16948766
1281 15177850
1282 13484501
1283 14159008
1284 16330426
1285 16726924
1286 14114650
1287 13689719
1288 15905473
1289 16736512
1290 15366822
1291 13350512
1292 14379792
1293 16745625
1294 15850214
1295 14050658
1296 14029049
1297 15849500
1298 16916716
1299 14767088
1300 13656733
1301 15389554
1302 16538400
1303 15788975
1304 13798369
1305 14133203
1306 16526307
1307 16263024
1308 14513567
1309 14047538
1310 15485765
1311 16950263
1312 15192283
1313 13514372
1314 14872272
1315 16370467
1316 16160827
1317 14209473
1318 13969683
1319 16417766
1320 16650671
1321 14755159
1322 13800957
1323 14959308
1324 16853900
1325 15608706
1326 13603831
1327 14640011
1328 16354343
1329 16502576
1330 14572639
1331 13661024
1332 15869976
1333 16689740
1334 15094941
1335 13841506
1336 14484734
1337 16671937
1338 16285150
1339 14047076
1340 14284212
1341 15900700
1342 16589470
1343 14932686
1344 13349445
1345 15235850
1346 16739356
1347 15537902
1348 14017247
1349 14191985
1350 16446729
1351 16645246
1352 14282069
1353 13930841
1354 15387982
1355 16440385
1356 15323782
1357 13458594
1358 14757027
1359 16550469
1360 15884706
1361 14417586
1362 13988689
1363 15834466
1364 16586172
1365 14467000
1366 13685545
1367 15005169
1368 16440962
1369 15818785
1370 13567024
1371 14182475
1372 16293963
1373 16139890
1374 14562999
1375 13578099
1376 15215480
1377 16678300
1378 14889628
1379 13569141
1380 14512296
1381 16139545
1382 16135161
1383 13910139
1384 13811436
1385 15787038
1386 16007515
1387 14664161
1388 13427817
1389 14627645
1390 16508356
1391 15281474
1392 13744065
1393 14268386
1394 15772784
1395 16154636
1396 14010947
1397 13317689
1398 15248157
1399 15976148
1400 14920665
1401 13407157
1402 14146742
1403 16397103
1404 15618342
1405 13601301
1406 13580279
1407 15178406
1408 16210237
1409 14313692
1410 13035304
1411 14844993
1412 16046904
1413 15233129
1414 13436024
1415 13517772
1416 15787159
1417 15620347
1418 13704324
1419 13350220
1420 14635543
1421 16013039
1422 14695969
1423 13011052
1424 14251331
1425 15705191
1426 15405589
1427 13531471
1428 12853180
1429 15136042
1430 15763300
1431 13836188
1432 12928130
1433 14102924
1434 15999613
1435 15066417
1436 12818827
1437 13525333
1438 15199281
1439 15368895
1440 13706382
1441 12520687
1442 14494075
1443 15775717
1444 14230773
1445 12876818
1446 13345752
1447 15315071
1448 15221141
1449 12913864
1450 12876784
1451 14530775
1452 15325532
1453 14114878
1454 12390764
1455 13765649
1456 15539510
1457 14443984
1458 12769646
1459 12678418
1460 14626630
1461 15240366
1462 13057914
1463 12459238
1464 13960564
1465 15093704
1466 14311929
1467 12278096
1468 12966136
1469 14971894
1470 14473917
1471 12885956
1472 12313078
1473 13925676
1474 15102701
1475 13306017
1476 12263154
1477 13399867
1478 14587893
1479 14228796
1480 12186423
1481 12286412
1482 14344582
1483 14372342
1484 12971666
1485 12100282
1486 13380061
1487 14992035
1488 13499133
1489 11859674
1490 12587908
1491 14041165
1492 14245416
1493 12202325
1494 11657284
1495 13729053
1496 14334597
1497 13124460
1498 11906918
1499 12656181
1500 14440242
1501 13437614
1502 11693944
1503 12064338
1504 13399543
1505 14049529
1506 12462467
1507 11474550
1508 13094221
1509 13908393
1510 12978530
1511 11606418
1512 11830579
1513 13832451
1514 13549155
1515 11673727
1516 11607844
1517 12955738
1518 13948020
1519 12454121
1520 10914756
1521 12357910
1522 13579690
1523 12840114
1524 11330571
1525 11180052
1526 13259069
1527 13572396
1528 11726342
1529 11189767
1530 12232429
1531 13500601
1532 12527017
1533 10628640
1534 11507852
1535 13044281
1536 12881438
1537 11458855
1538 10687102
1539 12506818
1540 13388753
1541 11625931
1542 10626093
1543 11435607
1544 12970988
1545 12491983
1546 10426633
1547 10908181
1548 12636195
1549 12803812
1550 11437155
1551 10206460
1552 11650200
1553 13015465
1554 11574247
1555 10218082
1556 10684744
1557 12419971
1558 12565123
1559 10374167
1560 10210611
1561 11971440
1562 12544356
1563 11353288
1564  9753448
1565 10774772
1566 12559818
1567 11611679
1568 10054105
1569 10041756
1570 11700600
1571 12513751
1572 10515005
1573  9564531
1574 10988616
1575 12015240
1576 11321084
1577  9463172
1578  9903733
1579 12053760
1580 11724095
1581 10022136
1582  9454024
1583 10836999
1584 12109027
1585 10442599
1586  9073382
1587 10219505
1588 11499887
1589 11329159
1590  9528917
1591  9259531
1592 11232553
1593 11457881
1594  9991553
1595  8988456
1596  9850487
1597 11516781
1598 10522610
1599  8817269
1600  9470615
1601 10908490
1602 11233185
1603  9459332
1604  8536923
1605 10366108
1606 11087638
1607  9792518
1608  8571770
1609  9113652
1610 11001796
1611 10557189
1612  8682667
1613  8804069
1614 10117196
1615 10834542
1616  9432226
1617  7973102
1618  9325670
1619 10536258
1620  9785075
1621  8496836
1622  8447086
1623 10274117
1624 10413732
1625  8507757
1626  8132090
1627  9254607
1628 10236669
1629  9292175
1630  7693545
1631  8725741
1632 10100411
1633  9563591
1634  8259670
1635  7820428
1636  9417649
1637 10021943
1638  8287753
1639  7586746
1640  8547790
1641  9775054
1642  9198593
1643  7333541
1644  7927256
1645  9574841
1646  9365188
1647  7978384
1648  7121724
1649  8529347
1650  9634385
1651  8204672
1652  7227874
1653  7894569
1654  9180076
1655  9081906
1656  7162595
1657  7113134
1658  8701194
1659  8936224
1660  7795104
1661  6626627
1662  7687400
1663  9253870
1664  8211565
1665  6886933
1666  7170417
1667  8486992
1668  8807035
1669  6900140
1670  6362985
1671  7919360
1672  8511486
1673  7629623
1674  6321483
1675  6965608
1676  8679184
1677  7984033
1678  6468255
1679  6378090
1680  7625833
1681  8484489
1682  6855452
1683  5756610
1684  7103185
1685  8136836
1686  7585283
1687  5983597
1688  6053941
1689  7953913
1690  7793962
1691  6158614
1692  5667884
1693  6795792
1694  8092639
1695  6892872
1696  5416491
1697  6364784
1698  7532197
1699  7299022
1700  5677999
1701  5179417
1702  7032331
1703  7521482
1704  6079117
1705  5226365
1706  5997976
1707  7561418
1708  6809903
1709  4965072
1710  5449146
1711  6790954
1712  7001414
1713  5541445
1714  4564200
1715  6211683
1716  7165861
1717  5953337
1718  4851593
1719  5172564
1720  6754980
1721  6533678
1722  4616131
1723  4639971
1724  6010853
1725  6686274
1726  5532911
1727  4113607
1728  5347305
1729  6726244
1730  5824442
1731  4438339
1732  4327285
1733  5954460
1734  6334911
1735  4459438
1736  3953203
1737  5189026
1738  6219203
1739  5511780
1740  3779293
1741  4352589
1742  5901642
1743  5539870
1744  4264751
1745  3705569
1746  5075914
1747  6051311
1748  4530658
1749  3555136
1750  4354060
1751  5454904
1752  5182490
1753  3422382
1754  3571359
1755  5207626
1756  5204426
1757  4012666
1758  3201296
1759  4284342
1760  5577310
1761  4349477
1762  3076473
1763  3528225
1764  4721892
1765  4928136
1766  3228090
1767  2802682
1768  4421386
1769  4958591
1770  3957330
1771  2734597
1772  3322677
1773  4866768
1774  4124166
1775  2712655
1776  2866708
1777  3978654
1778  4557696
1779  3156422
1780  2343674
1781  3649383
1782  4335212
1783  3617264
1784  2343350
1785  2516819
1786  4147021
1787  3889135
1788  2441302
1789  2319536
1790  3393347
1791  4248202
1792  2986268
1793  1704977
1794  2785890
1795  3768510
1796  3265881
1797  1967471
1798  1807633
1799  3484503
1800  3667416
1801  2211454
1802  1758475
1803  2595082
1804  3653560
1805  2780636
1806  1261396
1807  1995367
1808  3177793
1809  3021702
1810  1772566
1811  1182935
1812  2738390
1813  3368949
1814  1931105
1815  1066172
1816  1691475
1817  3054737
1818  2668256
1819   951996
1820  1256965
1821  2594843
1822  2818263
1823  1646698
1824   564110
1825  1761834
1826  2828817
1827  1751999
1828   674175
1829   927451
1830  2331583
1831  2477464
1832   800242
1833   630355
1834  1854490
1835  2359654
1836  1429146
1837    70604
1838   882635
1839  2258278
1840  1566914
1841   384671
1842   329766
1843  1700089
1844  2262996
1845   566168
1846  -130550
1847   997969
1848  1880643
1849  1289567
1850  -297658
1851    83079
1852  1764608
1853  1525023
1854   196733
1855  -346044
1856   794184
1857  1807188
1858   433013
1859  -687619
1860   133607
1861  1216244
1862  1136816
1863  -369216
1864  -533746
1865  1015924
1866  1155525
1867   -37319
1868  -883527
1869   -89815
1870  1261175
1871   338869
1872 -1036994
1873  -533147
1874   661151
1875   924159
1876  -591443
1877 -1275361
1878   191477
1879   769161
1880  -238348
1881 -1318849
1882  -873837
1883   696291
1884   289809
1885 -1199652
1886 -1143506
1887  -102500
1888   432664
1889  -792013
1890 -1840656
1891  -643945
1892   289587
1893  -335062
1894 -1478812
1895 -1505809
1896     1160
1897    68185
1898 -1431577
1899 -1774453
1900  -886101
1901   -18954
1902  -866563
1903 -2218932
1904 -1391503
1905  -216962
1906  -507459
1907 -1657373
1908 -2106736
1909  -767919
1910  -307324
1911 -1688664
1912 -2306258
1913 -1578468
1914  -510717
1915  -955848
1916 -2426706
1917 -1987533
1918  -798245
1919  -899510
1920 -1970622
1921 -2672212
1922 -1518352
1923  -698209
1924 -1826514
1925 -2651504
1926 -2158606
1927  -972425
1928 -1034483
1929 -2663217
1930 -2755106
1931 -1489553
1932 -1191479
1933 -2164450
1934 -3233331
1935 -2296999
1936  -997508
1937 -1823556
1938 -2947260
1939 -2827951
1940 -1681923
1941 -1352092
1942 -2848646
1943 -3294330
1944 -2170325
1945 -1632336
1946 -2276155
1947 -3421806
1948 -2937082
1949 -1573599
1950 -2057796
1951 -3223599
1952 -3401199
1953 -2386698
1954 -1700159
1955 -2993110
1956 -3775811
1957 -2739003
1958 -1927229
1959 -2353954
1960 -3692957
1961 -3652262
1962 -2206878
1963 -2302675
1964 -3490120
1965 -3915862
1966 -3009453
1967 -1991147
1968 -3007308
1969 -4139848
1970 -3377680
1971 -2423457
1972 -2589436
1973 -3920696
1974 -4270623
1975 -2828886
1976 -2534994
1977 -3645672
1978 -4295510
1979 -3614791
1980 -2364115
1981 -3031041
1982 -4437075
1983 -4096505
1984 -3079636
1985 -2831845
1986 -3996410
1987 -4791393
1988 -3506695
1989 -2714405
1990 -3589460
1991 -4585173
1992 -4343649
1993 -2947303
1994 -3132680
1995 -4678270
1996 -4721003
1997 -3666388
1998 -3083744
1999 -4015221
2000 -5102399
2001 -4102652
2002 -3084430
2003 -3747137
2004 -4829267
2005 -4937257
2006 -3627272
2007 -3351554
2008 -4728038
2009 -5113116
2010 -4253182
2011 -3403412
2012 -3977017
2013 -5384083
2014 -4904396
2015 -3655594
2016 -3842211
2017 -4935594
2018 -5453676
2019 -4259773
2020 -3525238
2021 -4750398
2022 -5448720
2023 -4798445
2024 -3898007
2025 -4202901
2026 -5598842
2027 -5422755
2028 -4182707
2029 -4125557
2030 -5009850
2031 -5657353
2032 -4756879
2033 -3833991
2034 -4850522
2035 -5794780
2036 -5391613
2037 -4389116
2038 -4306441
2039 -5709125
2040 -5932507
2041 -4610876
2042 -4218413
2043 -5076111
2044 -6046802
2045 -5410758
2046 -4169423
2047 -4865038
2048 -6047909
2049 -5963574
2050 -4930794
2051 -4392649
2052 -5619469
2053 -6298267
2054 -5212910
2055 -4521481
2056 -5110792
2057 -6281341
2058 -6100373
2059 -4710441
2060 -4915767
2061 -6089392
2062 -6293719
2063 -5414462
2064 -4619863
2065 -5590922
2066 -6586862
2067 -5814324
2068 -5002853
2069 -5260827
2070 -6344681
2071 -6567366
2072 -5250762
2073 -4989858
2074 -6018572
2075 -6558249
2076 -6007577
2077 -5012565
2078 -5631479
2079 -6846495
2080 -6335528
2081 -5347519
2082 -5333454
2083 -6365894
2084 -6843314
2085 -5664555
2086 -5264147
2087 -6288018
2088 -6888965
2089 -6419279
2090 -5342564
2091 -5676967
2092 -6961564
2093 -6726600
2094 -5718119
2095 -5437708
2096 -6347583
2097 -7233485
2098 -6310691
2099 -5487328
2100 -6248163
2101 -7128536
2102 -6965625
2103 -5730465
2104 -5592167
2105 -6937037
2106 -7100606
2107 -6155913
2108 -5695936
2109 -6434662
2110 -7467907
2111 -6764792
2112 -5771656
2113 -6318456
2114 -7193529
2115 -7233271
2116 -6121711
2117 -5700398
2118 -6958838
2119 -7453645
2120 -6642227
2121 -5970994
2122 -6429904
2123 -7652649
2124 -7270592
2125 -5986244
2126 -6159711
2127 -7169485
2128 -7624576
2129 -6666373
2130 -5881345
2131 -6945852
2132 -7724487
2133 -7097202
2134 -6246188
2135 -6339495
2136 -7566512
2137 -7642094
2138 -6428656
2139 -6262490
2140 -7157048
2141 -7878615
2142 -7193296
2143 -6115137
2144 -6870501
2145 -7866708
2146 -7442555
2147 -6502964
2148 -6348398
2149 -7580757
2150 -8028450
2151 -6883543
2152 -6449895
2153 -7147644
2154 -7966873
2155 -7574814
2156 -6361649
2157 -6711625
2158 -7823523
2159 -7830670
2160 -7000601
2161 -6473346
2162 -7485269
2163 -8345299
2164 -7371305
2165 -6557361
2166 -7040916
2167 -8045787
2168 -7940625
2169 -6594697
2170 -6661308
2171 -7901375
2172 -8143394
2173 -7372571
2174 -6668288
2175 -7404342
2176 -8405052
2177 -7701095
2178 -6775712
2179 -6944060
2180 -7924349
2181 -8293799
2182 -7129550
2183 -6695734
2184 -7756399
2185 -8349607
2186 -7818138
2187 -6815541
2188 -7156777
2189 -8398443
2190 -8089396
2191 -7080381
2192 -7017414
2193 -7911997
2194 -8512525
2195 -7529841
2196 -6854438
2197 -7679840
2198 -8302952
2199 -7975770
2200 -7059780
2201 -7141421
2202 -8372966
2203 -8392890
2204 -7430916
2205 -7096906
2206 -7790111
2207 -8620698
2208 -7864372
2209 -6898191
2210 -7524506
2211 -8384304
2212 -8323984
2213 -7367345
2214 -7101170
2215 -8268219
2216 -8608428
2217 -7741896
2218 -7211652
2219 -7616349
2220 -8544767
2221 -8175971
2222 -7150494
2223 -7484604
2224 -8381726
2225 -8605971
2226 -7739940
2227 -7117905
2228 -8109492
2229 -8707243
2230 -7929245
2231 -7251121
2232 -7543685
2233 -8573144
2234 -8462436
2235 -7363269
2236 -7475482
2237 -8367422
2238 -8735449
2239 -8016353
2240 -7171373
2241 -7889441
2242 -8675858
2243 -8172606
2244 -7430931
2245 -7447632
2246 -8524176
2247 -8820529
2248 -7688423
2249 -7369092
2250 -8155874
2251 -8781239
2252 -8255264
2253 -7200484
2254 -7727445
2255 -8768072
2256 -8452460
2257 -7620549
2258 -7433657
2259 -8372051
2260 -8885256
2261 -7877269
2262 -7353216
2263 -7969858
2264 -8700834
2265 -8530424
2266 -7487867
2267 -7638629
2268 -8710486
2269 -8695233
2270 -7874781
2271 -7341159
2272 -8072294
2273 -8915508
2274 -8143107
2275 -7397253
2276 -7878491
2277 -8703626
2278 -8711871
2279 -7613234
2280 -7494217
2281 -8575779
2282 -8750834
2283 -8015558
2284 -7373213
2285 -7900587
2286 -8914581
2287 -8431147
2288 -7541426
2289 -7736932
2290 -8583620
2291 -8915438
2292 -7840070
2293 -7267745
2294 -8262241
2295 -8813149
2296 -8274289
2297 -7456774
2298 -7723862
2299 -8883986
2300 -8700535
2301 -7672288
2302 -7559833
2303 -8312262
2304 -8909218
2305 -8108796
2306 -7262851
2307 -7990743
2308 -8759149
2309 -8547055
2310 -7678651
2311 -7525275
2312 -8641431
2313 -8827050
2314 -7828319
2315 -7443736
2316 -8074994
2317 -8885406
2318 -8344154
2319 -7344408
2320 -7842356
2321 -8682983
2322 -8618244
2323 -7784087
2324 -7370644
2325 -8344987
2326 -8835634
2327 -8036328
2328 -7477538
2329 -7861856
2330 -8783117
2331 -8616677
2332 -7491640
2333 -7589400
2334 -8463808
2335 -8664966
2336 -7903397
2337 -7204126
2338 -8027074
2339 -8830579
2340 -8236661
2341 -7561213
2342 -7717167
2343 -8582444
2344 -8647613
2345 -7583164
2346 -7447983
2347 -8216192
2348 -8593325
2349 -8120652
2350 -7316607
2351 -7810822
2352 -8704890
2353 -8351118
2354 -7605277
2355 -7483293
2356 -8289223
2357 -8659969
2358 -7682254
2359 -7298902
2360 -8030696
2361 -8582011
2362 -8252349
2363 -7362623
2364 -7621616
2365 -8551527
2366 -8339893
2367 -7578639
2368 -7317934
2369 -8018712
2370 -8651859
2371 -7902326
2372 -7292689
2373 -7790791
2374 -8424734
2375 -8338084
2376 -7394206
2377 -7306441
2378 -8285270
2379 -8376476
2380 -7650143
2381 -7212222
2382 -7789636
2383 -8614296
2384 -8020654
2385 -7218624
2386 -7553179
2387 -8201136
2388 -8297802
2389 -7451600
2390 -7132494
2391 -8056049
2392 -8398775
2393 -7806155
2394 -7191938
2395 -7487842
2396 -8410328
2397 -8088250
2398 -7144398
2399 -7257848
2400 -7988603
2401 -8308609
2402 -7517125
2403 -6942492
2404 -7803075
2405 -8369162
2406 -7858270
2407 -7141370
2408 -7211721
2409 -8155398
2410 -8090361
2411 -7143684
2412 -7075930
2413 -7751514
2414 -8287092
2415 -7691093
2416 -6842940
2417 -7416383
2418 -8162999
2419 -7873076
2420 -7072542
2421 -6882734
2422 -7885695
2423 -8189538
2424 -7254810
2425 -6888492
2426 -7464480
2427 -8145761
2428 -7768525
2429 -6774696
2430 -7069967
2431 -7881346
2432 -7846757
2433 -7171205
2434 -6754835
2435 -7564973
2436 -8125531
2437 -7349190
2438 -6756096
2439 -7085342
2440 -7855414
2441 -7766285
2442 -6723265
2443 -6775798
2444 -7685198
2445 -7879429
2446 -7234705
2447 -6569651
2448 -7188602
2449 -7982856
2450 -7406698
2451 -6646684
2452 -6730443
2453 -7525357
2454 -7792944
2455 -6854109
2456 -6556165
2457 -7321966
2458 -7743964
2459 -7310320
2460 -6469461
2461 -6735022
2462 -7653070
2463 -7412378
2464 -6654290
2465 -6547982
2466 -7250108
2467 -7735206
2468 -6901924
2469 -6351951
2470 -6979662
2471 -7509813
2472 -7248166
2473 -6406550
2474 -6430344
2475 -7368639
2476 -7376773
2477 -6667437
2478 -6382740
2479 -6903023
2480 -7563881
2481 -6940795
2482 -6167251
2483 -6575616
2484 -7212193
2485 -7216530
2486 -6434067
2487 -6196903
2488 -7097372
2489 -7312470
2490 -6626696
2491 -6172511
2492 -6525379
2493 -7288105
2494 -6907466
2495 -6081036
2496 -6326632
2497 -6967872
2498 -7135052
2499 -6434077
2500 -5966565
2501 -6725343
2502 -7141203
2503 -6564960
2504 -5981392
2505 -6140464
2506 -7002462
2507 -6923985
2508 -6064600
2509 -6078017
2510 -6671011
2511 -6973470
2512 -6402218
2513 -5756455
2514 -6332025
2515 -6886811
2516 -6497160
2517 -5930018
2518 -5904942
2519 -6690237
2520 -6821031
2521 -5975183
2522 -5800334
2523 -6348743
2524 -6780391
2525 -6333512
2526 -5528779
2527 -5982210
2528 -6735145
2529 -6496868
2530 -5831519
2531 -5622318
2532 -6381989
2533 -6725614
2534 -5885412
2535 -5462477
2536 -5932151
2537 -6545276
2538 -6369965
2539 -5481209
2540 -5601609
2541 -6398838
2542 -6407732
2543 -5809063
2544 -5352138
2545 -5917054
2546 -6509169
2547 -5870390
2548 -5297298
2549 -5604383
2550 -6270484
2551 -6309502
2552 -5400739
2553 -5278419
2554 -6078031
2555 -6238427
2556 -5649900
2557 -5077884
2558 -5540103
2559 -6335446
2560 -5898314
2561 -5181226
2562 -5282448
2563 -5919225
2564 -6177652
2565 -5340757
2566 -4926327
2567 -5633202
2568 -6038614
2569 -5650577
2570 -4972649
2571 -5158306
2572 -6034280
2573 -5851579
2574 -5077092
2575 -4957605
2576 -5522116
2577 -5974971
2578 -5275319
2579 -4651485
2580 -5258493
2581 -5850039
2582 -5624781
2583 -4856725
2584 -4771639
2585 -5661290
2586 -5728516
2587 -4979366
2588 -4667584
2589 -5105322
2590 -5739316
2591 -5298560
2592 -4524727
2593 -4872048
2594 -5505367
2595 -5509376
2596 -4821381
2597 -4452641
2598 -5191574
2599 -5510016
2600 -4898198
2601 -4473800
2602 -4750787
2603 -5459292
2604 -5259936
2605 -4395856
2606 -4521165
2607 -5141086
2608 -5284459
2609 -4680640
2610 -4161383
2611 -4820144
2612 -5363440
2613 -4863488
2614 -4288003
2615 -4365394
2616 -5112021
2617 -5166299
2618 -4279779
2619 -4143377
2620 -4716669
2621 -5059684
2622 -4651335
2623 -3994549
2624 -4410832
2625 -5069197
2626 -4764628
2627 -4178122
2628 -4026834
2629 -4663268
2630 -4946742
2631 -4182851
2632 -3892050
2633 -4403660
2634 -4838224
2635 -4577235
2636 -3803504
2637 -3998788
2638 -4742686
2639 -4605130
2640 -3993246
2641 -3723140
2642 -4306350
2643 -4783648
2644 -4120348
2645 -3655078
2646 -4057154
2647 -4552684
2648 -4448133
2649 -3652082
2650 -3613958
2651 -4352919
2652 -4411354
2653 -3894364
2654 -3519516
2655 -3934286
2656 -4552806
2657 -4063882
2658 -3443271
2659 -3658773
2660 -4176237
2661 -4286996
2662 -3549102
2663 -3278071
2664 -3988391
2665 -4248209
2666 -3801200
2667 -3306851
2668 -3547968
2669 -4255406
2670 -3923390
2671 -3199221
2672 -3282598
2673 -3817263
2674 -4085685
2675 -3475713
2676 -3051060
2677 -3653176
2678 -4024933
2679 -3667452
2680 -3092781
2681 -3119382
2682 -3856173
2683 -3790466
2684 -3095567
2685 -3007923
2686 -3478349
2687 -3889556
2688 -3389048
2689 -2767732
2690 -3241073
2691 -3760535
2692 -3527763
2693 -2882201
2694 -2734037
2695 -3517304
2696 -3711751
2697 -2995042
2698 -2689532
2699 -3088004
2700 -3643191
2701 -3311187
2702 -2516279
2703 -2773809
2704 -3408577
2705 -3407687
2706 -2838884
2707 -2459308
2708 -3106061
2709 -3508551
2710 -2919124
2711 -2475870
2712 -2675098
2713 -3270174
2714 -3177178
2715 -2375137
2716 -2419828
2717 -3051966
2718 -3229884
2719 -2754780
2720 -2225711
2721 -2697466
2722 -3254217
2723 -2779888
2724 -2211345
2725 -2282160
2726 -2943128
2727 -3097717
2728 -2296084
2729 -2101036
2730 -2705470
2731 -2996143
2732 -2617154
2733 -1968061
2734 -2249617
2735 -2927590
2736 -2672836
2737 -2114857
2738 -2006605
2739 -2555776
2740 -2911015
2741 -2259302
2742 -1859171
2743 -2280218
2744 -2656974
2745 -2463418
2746 -1789252
2747 -1859560
2748 -2607341
2749 -2576288
2750 -1997729
2751 -1724255
2752 -2170205
2753 -2683084
2754 -2124180
2755 -1562095
2756 -1913893
2757 -2378784
2758 -2340967
2759 -1680476
2760 -1541059
2761 -2233109
2762 -2356339
2763 -1864264
2764 -1482391
2765 -1752528
2766 -2357220
2767 -2031132
2768 -1397226
2769 -1574737
2770 -2073973
2771 -2225717
2772 -1611507
2773 -1232932
2774 -1835558
2775 -2132575
2776 -1701574
2777 -1214313
2778 -1360482
2779 -2070340
2780 -1955671
2781 -1259955
2782 -1245497
2783 -1731129
2784 -2016962
2785 -1518756
2786  -959629
2787 -1404672
2788 -1843585
2789 -1590372
2790 -1099920
2791 -1047070
2792 -1718711
2793 -1822752
2794 -1146863
2795  -966217
2796 -1332182
2797 -1692612
2798 -1362705
2799  -777934
2800 -1111271
2801 -1620273
2802 -1466600
2803  -985193
2804  -777469
2805 -1348185
2806 -1610123
2807  -983314
2808  -666040
2809  -981853
2810 -1456592
2811 -1279586
2812  -579506
2813  -737055
2814 -1355283
2815 -1344043
2816  -838535
2817  -468260
2818  -950453
2819 -1375119
2820  -864260
2821  -466666
2822  -685746
2823 -1159814
2824 -1159016
2825  -473885
2826  -402688
2827  -961458
2828 -1096053
2829  -714346
2830  -258078
2831  -579750
2832 -1157375
2833  -807647
2834  -297157
2835  -356405
2836  -869084
2837 -1031756
2838  -316865
2839   -46483
2840  -605836
2841  -890067
2842  -593809
2843   -73992
2844  -273541
2845  -917720
2846  -713921
2847  -139619
2848   -33726
2849  -472870
2850  -821701
2851  -265398
2852   179736
2853  -257029
2854  -674455
2855  -525193
2856    61032
2857    92320
2858  -578635
2859  -584999
2860     8787
2861   274611
2862  -100930
2863  -622308
2864  -237997
2865   344059
2866    48227
2867  -418365
2868  -400992
2869   186653
2870   450893
2871  -173128
2872  -401384
2873    74991
2874   433026
2875   217391
2876  -367908
2877  -164298
2878   492345
2879   377766
2880   -84285
2881  -194639
2882   303119
2883   686500
2884   146921
2885  -215983
2886   164319
2887   573933
2888   511367
2889   -65815
2890   -45223
2891   632837
2892   700210
2893   242840
2894   -42185
2895   332923
2896   872029
2897   507555
2898    -3008
2899   251451
2900   735951
2901   838013
2902   272547
2903    90426
2904   724942
2905   928830
2906   537041
2907   178388
2908   399321
2909   984763
2910   810611
2911   313065
2912   422758
2913   858939
2914  1091766
2915   621443
2916   244305
2917   747243
2918  1104853
2919   832550
2920   409431
2921   481976
2922  1144631
2923  1166201
2924   589533
2925   543689
2926   959297
2927  1280808
2928   907189
2929   427022
2930   826246
2931  1267372
2932  1114635
2933   716836
2934   637087
2935  1238532
2936  1426458
2937   867569
2938   657637
2939   987322
2940  1429888
2941  1256240
2942   678523
2943   911464
2944  1440205
2945  1413888
2946   993751
2947   743251
2948  1260805
2949  1599387
2950  1153578
2951   871853
2952  1091369
2953  1559142
2954  1534272
2955   968245
2956  1031782
2957  1537078
2958  1612448
2959  1257571
2960   906417
2961  1313641
2962  1782373
2963  1440502
2964  1078448
2965  1229400
2966  1703226
2967  1784199
2968  1185682
2969  1103141
2970  1608054
2971  1796883
2972  1519306
2973  1120411
2974  1389383
2975  1951950
2976  1736371
2977  1310968
2978  1322376
2979  1762145
2980  1998699
2981  1461422
2982  1182425
2983  1654846
2984  1992208
2985  1831119
2986  1357421
2987  1464020
2988  2068425
2989  1983053
2990  1515785
2991  1409527
2992  1805408
2993  2177838
2994  1756117
2995  1376238
2996  1735590
2997  2118044
2998  2074446
2999  1584142
3000  1509212
3001  2105931
3002  2197772
3003  1755326
3004  1520846
3005  1828765
3006  2350699
3007  2091264
3008  1564773
3009  1774392
3010  2227399
3011  2293636
3012  1795972
3013  1558897
3014  2141023
3015  2423968
3016  2048003
3017  1717765
3018  1887021
3019  2447676
3020  2351687
3021  1780192
3022  1815097
3023  2248987
3024  2478288
3025  2103081
3026  1689875
3027  2134803
3028  2571326
3029  2324868
3030  1923017
3031  1913296
3032  2458023
3033  2553707
3034  2006614
3035  1920144
3036  2307399
3037  2626169
3038  2388637
3039  1901532
3040  2171440
3041  2644015
3042  2518931
3043  2115465
3044  1983991
3045  2472468
3046  2746675
3047  2266647
3048  2046196
3049  2355715
3050  2740045
3051  2634130
3052  2072069
3053  2188502
3054  2691220
3055  2678770
3056  2323477
3057  2104157
3058  2513878
3059  2903258
3060  2529848
3061  2203473
3062  2379983
3063  2774916
3064  2811140
3065  2289353
3066  2233050
3067  2733823
3068  2863079
3069  2570290
3070  2244363
3071  2522376
3072  2992405
3073  2722885
3074  2330591
3075  2422907
3076  2811511
3077  2961221
3078  2493182
3079  2328110
3080  2788490
3081  3004141
3082  2775553
3083  2399703
3084  2523685
3085  3033665
3086  2914412
3087  2490612
3088  2482929
3089  2851495
3090  3137356
3091  2738730
3092  2409124
3093  2797653
3094  3112238
3095  2951781
3096  2528786
3097  2530951
3098  3078908
3099  3101519
3100  2672083
3101  2574186
3102  2878975
3103  3251208
3104  2954339
3105  2499210
3106  2748596
3107  3125166
3108  3107563
3109  2727080
3110  2593308
3111  3101078
3112  3272307
3113  2880123
3114  2660470
3115  2874899
3116  3293247
3117  3116309
3118  2622919
3119  2786860
3120  3196694
3121  3261593
3122  2904674
3123  2665652
3124  3113386
3125  3391410
3126  3031689
3127  2739221
3128  2855042
3129  3313853
3130  3298478
3131  2791040
3132  2814270
3133  3232922
3134  3402695
3135  3091305
3136  2688710
3137  3041352
3138  3461005
3139  3208261
3140  2855076
3141  2868269
3142  3337325
3143  3477306
3144  2977306
3145  2846374
3146  3208118
3147  3463064
3148  3267685
3149  2797490
3150  2979271
3151  3477354
3152  3391226
3153  3032460
3154  2914081
3155  3311214
3156  3592319
3157  3150815
3158  2876269
3159  3160077
3160  3506761
3161  3432599
3162  2949861
3163  2985756
3164  3494530
3165  3530117
3166  3176536
3167  2947741
3168  3244653
3169  3637516
3170  3319184
3171  2948697
3172  3129253
3173  3508136
3174  3584718
3175  3135471
3176  2998271
3177  3474967
3178  3606973
3179  3299601
3180  2983403
3181  3184697
3182  3675506
3183  3495768
3184  3082800
3185  3145260
3186  3497728
3187  3684204
3188  3281548
3189  3005491
3190  3393587
3191  3649639
3192  3447555
3193  3098186
3194  3156850
3195  3665637
3196  3652092
3197  3224712
3198  3159487
3199  3449480
3200  3707819
3201  3414160
3202  3045371
3203  3352745
3204  3678854
3205  3568398
3206  3223088
3207  3171525
3208  3632326
3209  3720775
3210  3307879
3211  3167638
3212  3407544
3213  3730807
3214  3561206
3215  3136957
3216  3313652
3217  3697763
3218  3693395
3219  3362480
3220  3156633
3221  3539440
3222  3769218
3223  3422465
3224  3205767
3225  3363814
3226  3743325
3227  3692215
3228  3239308
3229  3298932
3230  3653157
3231  3715596
3232  3438587
3233  3177695
3234  3489829
3235  3801247
3236  3539237
3237  3285692
3238  3360975
3239  3722346
3240  3771814
3241  3318821
3242  3257101
3243  3605347
3244  3758392
3245  3536144
3246  3201574
3247  3444832
3248  3848054
3249  3659863
3250  3324685
3251  3314783
3252  3659430
3253  3821293
3254  3393764
3255  3222996
3256  3567044
3257  3806920
3258  3657778
3259  3262415
3260  3369962
3261  3817124
3262  3749303
3263  3381106
3264  3268189
3265  3583455
3266  3868042
3267  3513247
3268  3228414
3269  3511891
3270  3807314
3271  3747960
3272  3329800
3273  3293109
3274  3735443
3275  3798647
3276  3469890
3277  3270003
3278  3509673
3279  3896546
3280  3656910
3281  3273941
3282  3421515
3283  3742052
3284  3796853
3285  3402354
3286  3227046
3287  3652751
3288  3830886
3289  3557982
3290  3304026
3291  3448754
3292  3868283
3293  3742602
3294  3309095
3295  3348870
3296  3664073
3297  3821378
3298  3510563
3299  3226472
3300  3563026
3301  3847735
3302  3659960
3303  3332127
3304  3327576
3305  3759206
3306  3809604
3307  3383258
3308  3299366
3309  3581309
3310  3835556
3311  3619377
3312  3243852
3313  3468621
3314  3801982
3315  3692682
3316  3366667
3317  3267220
3318  3659076
3319  3829163
3320  3459566
3321  3308430
3322  3533595
3323  3819288
3324  3684963
3325  3259850
3326  3357480
3327  3732097
3328  3725401
3329  3425910
3330  3226968
3331  3553872
3332  3855519
3333  3545486
3334  3281261
3335  3420375
3336  3744255
3337  3743634
3338  3305726
3339  3262698
3340  3624633
3341  3743720
3342  3509199
3343  3239610
3344  3452555
3345  3806273
3346  3586533
3347  3280736
3348  3321737
3349  3630856
3350  3751123
3351  3374872
3352  3233744
3353  3558437
3354  3723584
3355  3557977
3356  3246396
3357  3352869
3358  3711998
3359  3602014
3360  3299798
3361  3275038
3362  3538884
3363  3743023
3364  3429073
3365  3206139
3366  3465417
3367  3672508
3368  3557011
3369  3232089
3370  3251449
3371  3650854
3372  3631226
3373  3319462
3374  3227624
3375  3461645
3376  3718583
3377  3449089
3378  3148902
3379  3353160
3380  3613188
3381  3575642
3382  3251383
3383  3174112
3384  3558103
3385  3662679
3386  3359513
3387  3182504
3388  3328060
3389  3641304
3390  3491426
3391  3122413
3392  3230107
3393  3539021
3394  3603779
3395  3305782
3396  3101385
3397  3440421
3398  3630769
3399  3371920
3400  3127146
3401  3209295
3402  3564258
3403  3529275
3404  3142822
3405  3157642
3406  3444435
3407  3575581
3408  3326280
3409  3039043
3410  3295572
3411  3568679
3412  3385274
3413  3117186
3414  3114165
3415  3472273
3416  3560068
3417  3170497
3418  3064674
3419  3321217
3420  3522631
3421  3341667
3422  2981462
3423  3154970
3424  3499442
3425  3421122
3426  3124153
3427  3023328
3428  3339699
3429  3539729
3430  3193274
3431  2986727
3432  3187737
3433  3431780
3434  3359957
3435  2989102
3436  3044410
3437  3410507
3438  3409301
3439  3133527
3440  2953547
3441  3190194
3442  3460307
3443  3205087
3444  2948396
3445  3075543
3446  3355412
3447  3386815
3448  3009453
3449  2925173
3450  3268351
3451  3376259
3452  3140133
3453  2876207
3454  3026471
3455  3378847
3456  3237568
3457  2925708
3458  2962283
3459  3245332
3460  3373956
3461  3030267
3462  2820946
3463  3113702
3464  3288333
3465  3132943
3466  2863089
3467  2920644
3468  3279791
3469  3238506
3470  2924490
3471  2863627
3472  3076095
3473  3284590
3474  3043904
3475  2767283
3476  2967891
3477  3214033
3478  3141824
3479  2858007
3480  2811066
3481  3155654
3482  3203920
3483  2895901
3484  2763866
3485  2943570
3486  3201284
3487  3046220
3488  2726321
3489  2870652
3490  3120654
3491  3112182
3492  2835646
3493  2696149
3494  3004910
3495  3139117
3496  2876143
3497  2709999
3498  2821978
3499  3109835
3500  3046607
3501  2698611
3502  2733648
3503  3002609
3504  3056364
3505  2812446
3506  2594440
3507  2844951
3508  3074871
3509  2877112
3510  2664837
3511  2714632
3512  2988541
3513  3018804
3514  2664179
3515  2610183
3516  2859290
3517  2982234
3518  2797901
3519  2541258
3520  2730015
3521  3003877
3522  2858267
3523  2617370
3524  2594069
3525  2843844
3526  2949533
3527  2629999
3528  2505862
3529  2737045
3530  2904577
3531  2793794
3532  2498366
3533  2582892
3534  2894431
3535  2830264
3536  2561662
3537  2459468
3538  2694289
3539  2897440
3540  2635557
3541  2425683
3542  2601676
3543  2821039
3544  2770985
3545  2447100
3546  2423495
3547  2751915
3548  2779807
3549  2539185
3550  2376844
3551  2560258
3552  2819009
3553  2628136
3554  2368481
3555  2462510
3556  2678736
3557  2712545
3558  2415964
3559  2297175
3560  2599334
3561  2718300
3562  2525426
3563  2312322
3564  2418618
3565  2719626
3566  2606257
3567  2297369
3568  2321279
3569  2548136
3570  2661149
3571  2397388
3572  2192392
3573  2460423
3574  2647611
3575  2498489
3576  2242219
3577  2257978
3578  2570654
3579  2561212
3580  2242256
3581  2190575
3582  2403732
3583  2599355
3584  2409301
3585  2127251
3586  2292354
3587  2522782
3588  2439755
3589  2187110
3590  2114920
3591  2417818
3592  2516347
3593  2233488
3594  2107038
3595  2266540
3596  2493495
3597  2382314
3598  2058863
3599  2131018
3600  2390640
3601  2386955
3602  2152934
3603  2011101
3604  2265768
3605  2455794
3606  2212914
3607  2020726
3608  2109855
3609  2348295
3610  2326349
3611  2009627
3612  2006677
3613  2255522
3614  2328020
3615  2136179
3616  1926031
3617  2104292
3618  2339673
3619  2170940
3620  1937697
3621  1961086
3622  2201945
3623  2277514
3624  1987463
3625  1889200
3626  2122832
3627  2251738
3628  2114833
3629  1853503
3630  1935360
3631  2211370
3632  2117696
3633  1882593
3634  1841582
3635  2056126
3636  2210267
3637  1955957
3638  1787322
3639  1969064
3640  2131235
3641  2051751
3642  1789803
3643  1793163
3644  2077017
3645  2067154
3646  1847544
3647  1757876
3648  1921430
3649  2107101
3650  1901479
3651  1680354
3652  1819862
3653  2000315
3654  1981586
3655  1735730
3656  1671933
3657  1954601
3658  2017066
3659  1804640
3660  1641340
3661  1758254
3662  1997998
3663  1861897
3664  1598861
3665  1679051
3666  1882892
3667  1927508
3668  1702892
3669  1564769
3670  1801412
3671  1919986
3672  1745379
3673  1565197
3674  1604596
3675  1859800
3676  1826899
3677  1550095
3678  1559210
3679  1758500
3680  1850266
3681  1655094
3682  1444829
3683  1631435
3684  1819948
3685  1692678
3686  1488680
3687  1480631
3688  1739580
3689  1780890
3690  1501759
3691  1437047
3692  1603863
3693  1746615
3694  1598385
3695  1346706
3696  1474581
3697  1709747
3698  1647057
3699  1439521
3700  1363704
3701  1596804
3702  1710753
3703  1453646
3704  1311701
3705  1442046
3706  1635846
3707  1576633
3708  1293250
3709  1329459
3710  1575535
3711  1584918
3712  1376578
3713  1236902
3714  1419544
3715  1617795
3716  1406926
3717  1221280
3718  1310257
3719  1513963
3720  1528027
3721  1251329
3722  1199769
3723  1436308
3724  1493973
3725  1320447
3726  1129673
3727  1258290
3728  1504508
3729  1376079
3730  1159990
3731  1181197
3732  1379962
3733  1458883
3734  1194723
3735  1064116
3736  1280001
3737  1400813
3738  1275910
3739  1062620
3740  1112634
3741  1379123
3742  1338871
3743  1104809
3744  1049856
3745  1217009
3746  1368551
3747  1158389
3748   961598
3749  1132211
3750  1303152
3751  1249880
3752  1013865
3753   984729
3754  1231304
3755  1259550
3756  1042018
3757   941486
3758  1065954
3759  1253630
3760  1123617
3761   895554
3762   994367
3763  1179297
3764  1182835
3765   965562
3766   860485
3767  1076696
3768  1171628
3769   983060
3770   843853
3771   937470
3772  1152329
3773  1089884
3774   826191
3775   860873
3776  1041518
3777  1084818
3778   903781
3779   745318
3780   930408
3781  1093871
3782   953750
3783   784905
3784   800190
3785  1017563
3786  1032403
3787   768028
3788   721105
3789   891369
3790   993150
3791   865995
3792   662454
3793   798416
3794   996918
3795   897109
3796   711716
3797   676762
3798   867178
3799   941243
3800   711329
3801   624705
3802   767968
3803   906455
3804   825887
3805   593423
3806   652620
3807   874667
3808   826577
3809   639298
3810   554935
3811   731855
3812   870740
3813   673279
3814   524334
3815   646791
3816   799057
3817   765513
3818   527208
3819   514157
3820   736178
3821   744205
3822   588972
3823   465417
3824   600332
3825   788302
3826   639614
3827   448242
3828   511795
3829   672056
3830   696385
3831   467862
3832   389333
3833   605760
3834   679394
3835   541213
3836   388400
3837   466317
3838   672650
3839   582218
3840   375281
3841   381289
3842   540451
3843   615860
3844   430735
3845   303436
3846   473825
3847   593304
3848   493940
3849   306972
3850   317679
3851   542679
3852   527908
3853   310916
3854   267436
3855   420022
3856   552834
3857   391180
3858   205550
3859   343715
3860   490947
3861   429918
3862   241226
3863   189064
3864   415484
3865   476499
3866   273903
3867   177118
3868   289549
3869   457213
3870   365806
3871   127395
3872   182672
3873   371085
3874   377737
3875   200645
3876    93769
3877   290506
3878   405684
3879   230201
3880    89965
3881   158433
3882   331772
3883   303235
3884    67361
3885    69124
3886   256321
3887   311513
3888   166430
3889     7475
3890   146812
3891   320461
3892   187320
3893    10508
3894    20502
3895   212864
3896   258210
3897    32848
3898   -29347
3899   134721
3900   231832
3901   124934
3902   -73608
3903    12200
3904   197689
3905   136920
3906   -36015
3907   -72801
3908    90045
3909   196556
3910     3724
3911  -115472
3912     5824
3913   123301
3914    70752
3915  -132934
3916  -121305
3917    85574
3918    87837
3919   -74159
3920  -155407
3921   -34119
3922   102269
3923   -47511
3924  -189082
3925  -114332
3926    19214
3927    16291
3928  -167329
3929  -215770
3930   -22197
3931    21946
3932  -121307
3933  -247711
3934  -164134
3935     8283
3936   -87537
3937  -271552
3938  -225098
3939   -72023
3940   -31265
3941  -203509
3942  -311043
3943  -137361
3944   -60442
3945  -174850
3946  -318735
3947  -284171
3948   -92367
3949  -120225
3950  -311053
3951  -321057
3952  -190763
3953  -104611
3954  -243970
3955  -394310
3956  -271267
3957  -147130
3958  -227895
3959  -374941
3960  -379388
3961  -185478
3962  -171761
3963  -367540
3964  -411268
3965  -295884
3966  -192537
3967  -305671
3968  -475336
3969  -373719
3970  -229608
3971  -273231
3972  -413218
3973  -469115
3974  -295644
3975  -226324
3976  -409872
3977  -501453
3978  -407088
3979  -273394
3980  -333191
3981  -528771
3982  -487523
3983  -311519
3984  -313081
3985  -460360
3986  -568831
3987  -424024
3988  -291894
3989  -440501
3990  -564673
3991  -510677
3992  -357655
3993  -357416
3994  -566787
3995  -586829
3996  -424420
3997  -382417
3998  -492106
3999  -638830
4000  -545590
4001  -370277
4002  -462690
4003  -611680
4004  -596715
4005  -455239
4006  -407686
4007  -596949
4008  -679892
4009  -537983
4010  -453150
4011  -530320
4012  -691506
4013  -639370
4014  -454488
4015  -493228
4016  -657284
4017  -699076
4018  -565331
4019  -469583
4020  -631581
4021  -751857
4022  -633860
4023  -514005
4024  -555977
4025  -732697
4026  -739612
4027  -550893
4028  -547124
4029  -699929
4030  -775719
4031  -682547
4032  -542796
4033  -635924
4034  -802000
4035  -733615
4036  -602292
4037  -593902
4038  -758945
4039  -837632
4040  -663312
4041  -597879
4042  -732483
4043  -834121
4044  -771711
4045  -611572
4046  -667806
4047  -849273
4048  -828483
4049  -693672
4050  -660265
4051  -795713
4052  -909781
4053  -763883
4054  -655211
4055  -755169
4056  -876052
4057  -866288
4058  -702994
4059  -700904
4060  -880713
4061  -922588
4062  -800554
4063  -706268
4064  -807894
4065  -947119
4066  -850294
4067  -726082
4068  -785988
4069  -913624
4070  -945698
4071  -806393
4072  -757440
4073  -912602
4074  -968784
4075  -875776
4076  -777434
4077  -830473
4078  -989337
4079  -941158
4080  -807466
4081  -837252
4082  -960001
4083 -1019187
4084  -894249
4085  -800092
4086  -934931
4087 -1020544
4088  -951181
4089  -850295
4090  -869537
4091 -1029449
4092 -1029683
4093  -883701
4094  -881087
4095  -988550
4096 -1072580
4097  -974534
4098  -845411
4099  -951861
4100 -1073008
4101 -1031825
4102  -924862
4103  -901724
4104 -1071058
4105 -1110393
4106  -957751
4107  -909434
4108 -1006909
4109 -1120169
4110 -1055837
4111  -918592
4112  -981949
4113 -1117686
4114 -1111848
4115  -994632
4116  -943277
4117 -1080869
4118 -1163645
4119 -1040363
4120  -963539
4121 -1027880
4122 -1159867
4123 -1146453
4124  -991361
4125 -1009127
4126 -1152582
4127 -1170351
4128 -1066771
4129  -973912
4130 -1095861
4131 -1223116
4132 -1114399
4133 -1024230
4134 -1062565
4135 -1198669
4136 -1222497
4137 -1060283
4138 -1030817
4139 -1164998
4140 -1228584
4141 -1147838
4142 -1026905
4143 -1104691
4144 -1268625
4145 -1217601
4146 -1091041
4147 -1088361
4148 -1210148
4149 -1278324
4150 -1135970
4151 -1056373
4152 -1174576
4153 -1270668
4154 -1234531
4155 -1104942
4156 -1125718
4157 -1286861
4158 -1275953
4159 -1161704
4160 -1111851
4161 -1226273
4162 -1329187
4163 -1217183
4164 -1109722
4165 -1198589
4166 -1311978
4167 -1299921
4168 -1172510
4169 -1141515
4170 -1293188
4171 -1327215
4172 -1222292
4173 -1155624
4174 -1227293
4175 -1359196
4176 -1302017
4177 -1171970
4178 -1218361
4179 -1322015
4180 -1359992
4181 -1237457
4182 -1168344
4183 -1298266
4184 -1374341
4185 -1297902
4186 -1207870
4187 -1247182
4188 -1387941
4189 -1373688
4190 -1222599
4191 -1232334
4192 -1337430
4193 -1395215
4194 -1303412
4195 -1210503
4196 -1312588
4197 -1415666
4198 -1367925
4199 -1262883
4200 -1261102
4201 -1389901
4202 -1414522
4203 -1282978
4204 -1254052
4205 -1349431
4206 -1433849
4207 -1371489
4208 -1265490
4209 -1331036
4210 -1443175
4211 -1411468
4212 -1313159
4213 -1268105
4214 -1404364
4215 -1458653
4216 -1339066
4217 -1290556
4218 -1363282
4219 -1465268
4220 -1438388
4221 -1306516
4222 -1332091
4223 -1453134
4224 -1455589
4225 -1369445
4226 -1304510
4227 -1409188
4228 -1508450
4229 -1411025
4230 -1330329
4231 -1377243
4232 -1476067
4233 -1479211
4234 -1351210
4235 -1344016
4236 -1462468
4237 -1491656
4238 -1425027
4239 -1346359
4240 -1415262
4241 -1532159
4242 -1468359
4243 -1370012
4244 -1384489
4245 -1481105
4246 -1520913
4247 -1406028
4248 -1368512
4249 -1480142
4250 -1539073
4251 -1472797
4252 -1376329
4253 -1420109
4254 -1543596
4255 -1507700
4256 -1398839
4257 -1401977
4258 -1499779
4259 -1564772
4260 -1466078
4261 -1386242
4262 -1485105
4263 -1553313
4264 -1522884
4265 -1415039
4266 -1411470
4267 -1550653
4268 -1556414
4269 -1458987
4270 -1419412
4271 -1503828
4272 -1602141
4273 -1522973
4274 -1412019
4275 -1485110
4276 -1569282
4277 -1560852
4278 -1457449
4279 -1427041
4280 -1556624
4281 -1596785
4282 -1501295
4283 -1449087
4284 -1501695
4285 -1610318
4286 -1571132
4287 -1441070
4288 -1470182
4289 -1573360
4290 -1605127
4291 -1513153
4292 -1436521
4293 -1553875
4294 -1626915
4295 -1546677
4296 -1468553
4297 -1492157
4298 -1612676
4299 -1607804
4300 -1487493
4301 -1481628
4302 -1583227
4303 -1623805
4304 -1560404
4305 -1462972
4306 -1544369
4307 -1639014
4308 -1592289
4309 -1496886
4310 -1491863
4311 -1604451
4312 -1649471
4313 -1531041
4314 -1497250
4315 -1569670
4316 -1642673
4317 -1600056
4318 -1487541
4319 -1530505
4320 -1642215
4321 -1618359
4322 -1543264
4323 -1510712
4324 -1606333
4325 -1671120
4326 -1574424
4327 -1505799
4328 -1565392
4329 -1643872
4330 -1632782
4331 -1528093
4332 -1532405
4333 -1648400
4334 -1660711
4335 -1580781
4336 -1529532
4337 -1593104
4338 -1687520
4339 -1604261
4340 -1531106
4341 -1571193
4342 -1650415
4343 -1668310
4344 -1559644
4345 -1531111
4346 -1635291
4347 -1674235
4348 -1604400
4349 -1535837
4350 -1576842
4351 -1680459
4352 -1648936
4353 -1553333
4354 -1562349
4355 -1646338
4356 -1687875
4357 -1591477
4358 -1533595
4359 -1630977
4360 -1680495
4361 -1631281
4362 -1557548
4363 -1568831
4364 -1686553
4365 -1668456
4366 -1581962
4367 -1569796
4368 -1640724
4369 -1690338
4370 -1623065
4371 -1542546
4372 -1616226
4373 -1687475
4374 -1660223
4375 -1576978
4376 -1565049
4377 -1676999
4378 -1690317
4379 -1600615
4380 -1566284
4381 -1623486
4382 -1699349
4383 -1655068
4384 -1561894
4385 -1603667
4386 -1686800
4387 -1685930
4388 -1611601
4389 -1565774
4390 -1655444
4391 -1701330
4392 -1625127
4393 -1569774
4394 -1611928
4395 -1693935
4396 -1686285
4397 -1577294
4398 -1599867
4399 -1678671
4400 -1690101
4401 -1626762
4402 -1565386
4403 -1643429
4404 -1707742
4405 -1644601
4406 -1581735
4407 -1602806
4408 -1692834
4409 -1700169
4410 -1603000
4411 -1582658
4412 -1663766
4413 -1697417
4414 -1651620
4415 -1567775
4416 -1619654
4417 -1716240
4418 -1671775
4419 -1594894
4420 -1595797
4421 -1677851
4422 -1711898
4423 -1611811
4424 -1578474
4425 -1647538
4426 -1701119
4427 -1666303
4428 -1582056
4429 -1608246
4430 -1709406
4431 -1689100
4432 -1614959
4433 -1577344
4434 -1646619
4435 -1717168
4436 -1643021
4437 -1577361
4438 -1627657
4439 -1695784
4440 -1689783
4441 -1593270
4442 -1582101
4443 -1680958
4444 -1689989
4445 -1622516
4446 -1584466
4447 -1631690
4448 -1715080
4449 -1663464
4450 -1582027
4451 -1616298
4452 -1684394
4453 -1692337
4454 -1608724
4455 -1568764
4456 -1656496
4457 -1699573
4458 -1638931
4459 -1587784
4460 -1618124
4461 -1702430
4462 -1670907
4463 -1580851
4464 -1590013
4465 -1656824
4466 -1690390
4467 -1626287
4468 -1567208
4469 -1643069
4470 -1695294
4471 -1657584
4472 -1590318
4473 -1585966
4474 -1672905
4475 -1683958
4476 -1598562
4477 -1576664
4478 -1636486
4479 -1690311
4480 -1647953
4481 -1569081
4482 -1615941
4483 -1683701
4484 -1661850
4485 -1588772
4486 -1570223
4487 -1648377
4488 -1678286
4489 -1611011
4490 -1572873
4491 -1618870
4492 -1678485
4493 -1651175
4494 -1567724
4495 -1585516
4496 -1652422
4497 -1655428
4498 -1599174
4499 -1557917
4500 -1626147
4501 -1677478
4502 -1617123
4503 -1571358
4504 -1592576
4505 -1652858
4506 -1652640
4507 -1561063
4508 -1559595
4509 -1630767
4510 -1648054
4511 -1602284
4512 -1548065
4513 -1597371
4514 -1665062
4515 -1616564
4516 -1563738
4517 -1560131
4518 -1621325
4519 -1641325
4520 -1567755
4521 -1539431
4522 -1612011
4523 -1637759
4524 -1604984
4525 -1534492
4526 -1565628
4527 -1640947
4528 -1612938
4529 -1544964
4530 -1542530
4531 -1605477
4532 -1641773
4533 -1573162
4534 -1534083
4535 -1582059
4536 -1622362
4537 -1596078
4538 -1528185
4539 -1530160
4540 -1617049
4541 -1608907
4542 -1550808
4543 -1529144
4544 -1576658
4545 -1627639
4546 -1572865
4547 -1512486
4548 -1550265
4549 -1598342
4550 -1600132
4551 -1529792
4552 -1509029
4553 -1584374
4554 -1606747
4555 -1546552
4556 -1514000
4557 -1538877
4558 -1601003
4559 -1572646
4560 -1503542
4561 -1523004
4562 -1574140
4563 -1589732
4564 -1531162
4565 -1485788
4566 -1553655
4567 -1590370
4568 -1544415
4569 -1493658
4570 -1504913
4571 -1579075
4572 -1562522
4573 -1492709
4574 -1495781
4575 -1552322
4576 -1577126
4577 -1520817
4578 -1468868
4579 -1516428
4580 -1568452
4581 -1534625
4582 -1468796
4583 -1472651
4584 -1551556
4585 -1558252
4586 -1485535
4587 -1463142
4588 -1520161
4589 -1548697
4590 -1516729
4591 -1448781
4592 -1477536
4593 -1538754
4594 -1521247
4595 -1464483
4596 -1448225
4597 -1508693
4598 -1543706
4599 -1479851
4600 -1443396
4601 -1470687
4602 -1518085
4603 -1503218
4604 -1436281
4605 -1440451
4606 -1510649
4607 -1513704
4608 -1465848
4609 -1425703
4610 -1470279
4611 -1514082
4612 -1461940
4613 -1416279
4614 -1439006
4615 -1489602
4616 -1495414
4617 -1428400
4618 -1413448
4619 -1469633
4620 -1486890
4621 -1444403
4622 -1401599
4623 -1421800
4624 -1483691
4625 -1451750
4626 -1405719
4627 -1402396
4628 -1452109
4629 -1470268
4630 -1411668
4631 -1379951
4632 -1432616
4633 -1453336
4634 -1425723
4635 -1385688
4636 -1395502
4637 -1448479
4638 -1439914
4639 -1387348
4640 -1379015
4641 -1412564
4642 -1443440
4643 -1393122
4644 -1353547
4645 -1387203
4646 -1425408
4647 -1413669
4648 -1362537
4649 -1355495
4650 -1415101
4651 -1417472
4652 -1356722
4653 -1342122
4654 -1367272
4655 -1416018
4656 -1380077
4657 -1320111
4658 -1353531
4659 -1396906
4660 -1390466
4661 -1342503
4662 -1318406
4663 -1368406
4664 -1387769
4665 -1338671
4666 -1311258
4667 -1336244
4668 -1384882
4669 -1362185
4670 -1304010
4671 -1313511
4672 -1360685
4673 -1361736
4674 -1319333
4675 -1279555
4676 -1327058
4677 -1360571
4678 -1324344
4679 -1284888
4680 -1291789
4681 -1338992
4682 -1340390
4683 -1271374
4684 -1280775
4685 -1307312
4686 -1331819
4687 -1302335
4688 -1250165
4689 -1283894
4690 -1322015
4691 -1299124
4692 -1258193
4693 -1255494
4694 -1300439
4695 -1306786
4696 -1246942
4697 -1233625
4698 -1278093
4699 -1295330
4700 -1273345
4701 -1224411
4702 -1238342
4703 -1289449
4704 -1267957
4705 -1229458
4706 -1214139
4707 -1252346
4708 -1279438
4709 -1233669
4710 -1201237
4711 -1225208
4712 -1264422
4713 -1253564
4714 -1191616
4715 -1186748
4716 -1238262
4717 -1240304
4718 -1200507
4719 -1172134
4720 -1205288
4721 -1243004
4722 -1202864
4723 -1167286
4724 -1180654
4725 -1213302
4726 -1217302
4727 -1163414
4728 -1152356
4729 -1195217
4730 -1205302
4731 -1174432
4732 -1141528
4733 -1159780
4734 -1206493
4735 -1185434
4736 -1135538
4737 -1133630
4738 -1170128
4739 -1192221
4740 -1142089
4741 -1106029
4742 -1150861
4743 -1171042
4744 -1154370
4745 -1103944
4746 -1107335
4747 -1156143
4748 -1148702
4749 -1098653
4750 -1096712
4751 -1125890
4752 -1149440
4753 -1112233
4754 -1073902
4755 -1095193
4756 -1129444
4757 -1111060
4758 -1070031
4759 -1056229
4760 -1106625
4761 -1117264
4762 -1069810
4763 -1051342
4764 -1068256
4765 -1104329
4766 -1083719
4767 -1037577
4768 -1048817
4769 -1080467
4770 -1081174
4771 -1037383
4772 -1014831
4773 -1055483
4774 -1075334
4775 -1038061
4776 -1014841
4777 -1022022
4778 -1051683
4779 -1038550
4780  -995921
4781  -999378
4782 -1030750
4783 -1039302
4784 -1012356
4785  -978063
4786 -1002226
4787 -1030274
4788 -1001935
4789  -968199
4790  -969643
4791 -1003014
4792 -1006082
4793  -961970
4794  -958540
4795  -977231
4796  -992644
4797  -974264
4798  -932549
4799  -950628
4800  -981467
4801  -961126
4802  -933811
4803  -927763
4804  -960072
4805  -971557
4806  -927572
4807  -909136
4808  -927973
4809  -945023
4810  -933361
4811  -891849
4812  -904325
4813  -933824
4814  -922419
4815  -892680
4816  -885620
4817  -911331
4818  -922062
4819  -888136
4820  -860066
4821  -877063
4822  -902165
4823  -895349
4824  -852244
4825  -851314
4826  -883163
4827  -880262
4828  -851419
4829  -833473
4830  -849290
4831  -872767
4832  -848466
4833  -817703
4834  -828069
4835  -845331
4836  -852082
4837  -819313
4838  -798186
4839  -831348
4840  -839477
4841  -808173
4842  -790956
4843  -794316
4844  -829781
4845  -808801
4846  -770541
4847  -775781
4848  -798439
4849  -804071
4850  -773932
4851  -744860
4852  -775153
4853  -786180
4854  -765966
4855  -745626
4856  -742036
4857  -774473
4858  -765676
4859  -727560
4860  -721734
4861  -743892
4862  -754659
4863  -732418
4864  -703246
4865  -714429
4866  -742412
4867  -730082
4868  -698329
4869  -689479
4870  -722731
4871  -721701
4872  -683400
4873  -671146
4874  -687411
4875  -703967
4876  -692203
4877  -657242
4878  -664709
4879  -687974
4880  -677948
4881  -653178
4882  -638368
4883  -657527
4884  -672752
4885  -645536
4886  -626797
4887  -631339
4888  -654181
4889  -645656
4890  -612012
4891  -608110
4892  -634949
4893  -627979
4894  -603370
4895  -584885
4896  -603821
4897  -616951
4898  -599399
4899  -574631
4900  -576733
4901  -601061
4902  -597453
4903  -563606
4904  -552306
4905  -574448
4906  -582388
4907  -562726
4908  -539799
4909  -541762
4910  -567603
4911  -555681
4912  -526627
4913  -524388
4914  -536664
4915  -546497
4916  -522822
4917  -498960
4918  -517057
4919  -520452
4920  -511691
4921  -485759
4922  -494726
4923  -510257
4924  -508586
4925  -477486
4926  -472064
4927  -477659
4928  -496609
4929  -472565
4930  -455741
4931  -466613
4932  -473276
4933  -464467
4934  -442444
4935  -432518
4936  -453929
4937  -453309
4938  -434173
4939  -412894
4940  -422582
4941  -448386
4942  -424193
4943  -399365
4944  -401895
4945  -414396
4946  -411440
4947  -386712
4948  -378336
4949  -395802
4950  -402507
4951  -378811
4952  -361971
4953  -367602
4954  -392854
4955  -378640
4956  -343127
4957  -345806
4958  -356934
4959  -356458
4960  -338002
4961  -325042
4962  -334297
4963  -340547
4964  -326635
4965  -308479
4966  -311128
4967  -326741
4968  -314997
4969  -303016
4970  -290014
4971  -299873
4972  -304117
4973  -291588
4974  -266998
4975  -283315
4976  -291404
4977  -276528
4978  -257379
4979  -246027
4980  -269725
4981  -270330
4982  -242917
4983  -233799
4984  -246535
4985  -252312
4986  -241843
4987  -216992
4988  -216479
4989  -233103
4990  -227630
4991  -204698
4992  -191982
4993  -209726
4994  -217317
4995  -198966
4996  -175907
4997  -186918
4998  -187975
4999  -177472
5000  -163659
5001  -158550
5002  -172692
5003  -168220
5004  -155832
5005  -137605
5006  -151780
5007  -158143
5008  -136510
5009  -118091
5010  -128413
5011  -133583
5012  -134051
5013  -110418
5014  -101381
5015  -113635
5016  -112333
5017  -101359
5018   -84874
5019   -86634
5020   -98257
5021   -88598
5022   -73936
5023   -66584
5024   -79635
5025   -74222
5026   -60914
5027   -48968
5028   -56450
5029   -61855
5030   -49108
5031   -24965
5032   -30676
5033   -44591
5034   -34512
5035   -17431
5036    -9766
5037   -21439
5038   -23733
5039    -4880
5040    10214
5041     4213
5042    -2163
5043     -128
5044    26494
5045    26939
5046     9231
5047    27871
5048    34226
5049    42744
5050    40367
5051    37436
5052    48180
5053    69854
5054    61171
5055    52698
5056    58316
5057    73314
5058    89004
5059    74693
5060    76806
5061   100526
5062   103043
5063   101180
5064    90736
5065   104570
5066   119734
5067   121660
5068   120414
5069   119994
5070   140157
5071   140323
5072   137917
5073   138121
5074   147366
5075   163047
5076   154775
5077   150036
5078   154747
5079   174460
5080   177113
5081   174885
5082   171382
5083   187646
5084   200117
5085   194111
5086   192244
5087   197855
5088   212665
5089   213509
5090   213311
5091   219057
5092   226571
5093   234469
5094   225631
5095   232106
5096   241836
5097   251257
5098   252318
5099   243525
5100   252669
5101   266723
5102   264609
5103   266571
5104   265942
5105   285420
5106   293554
5107   290239
5108   286588
5109   295209
5110   305924
5111   311426
5112   303531
5113   312564
5114   319907
5115   327629
5116   320193
5117   329063
5118   340657
5119   350164
5120   342216
5121   346987
5122   348394
5123   361674
5124   370741
5125   364545
5126   368456
5127   380860
5128   382314
5129   381437
5130   382156
5131   394457
5132   407977
5133   402260
5134   401076
5135   403442
5136   415510
5137   421627
5138   417417
5139   429725
5140   428062
5141   442526
5142   438663
5143   435126
5144   448202
5145   460533
5146   457747
5147   455643
5148   457576
5149   470335
5150   478548
5151   472283
5152   478181
5153   487098
5154   496970
5155   499251
5156   494141
5157   498189
5158   507227
5159   510805
5160   513199
5161   510654
5162   527939
5163   534842
5164   524721
5165   533027
5166   536538
5167   550316
5168   548137
5169   545582
5170   552282
5171   564291
5172   570912
5173   569246
5174   570949
5175   577809
5176   586990
5177   583821
5178   588576
5179   596175
5180   606316
5181   606050
5182   597913
5183   607373
5184   620279
5185   623961
5186   620789
5187   625824
5188   628671
5189   639643
5190   638914
5191   634622
5192   648296
5193   656565
5194   659556
5195   658569
5196   654464
5197   674180
5198   670149
5199   674060
5200   669348
5201   688644
5202   692023
5203   689711
5204   692017
5205   698388
5206   705606
5207   714310
5208   709507
5209   712209
5210   719956
5211   729067
5212   729035
5213   727648
5214   731328
5215   748035
5216   745375
5217   747501
5218   751215
5219   766441
5220   772063
5221   762127
5222   758963
5223   777253
5224   773091
5225   779635
5226   785161
5227   785212
5228   795222
5229   796821
5230   798767
5231   802935
5232   809937
5233   819390
5234   818986
5235   811964
5236   826491
5237   834619
5238   832439
5239   829335
5240   834274
5241   851093
5242   846905
5243   849148
5244   846858
5245   859967
5246   865489
5247   868456
5248   861447
5249   872971
5250   883992
5251   883534
5252   880871
5253   878782
5254   892702
5255   903160
5256   894661
5257   898465
5258   907247
5259   918595
5260   921264
5261   908265
5262   922806
5263   931000
5264   934045
5265   927462
5266   927888
5267   944532
5268   955044
5269   947239
5270   944301
5271   952587
5272   974381
5273   970101
5274   959216
5275   969954
5276   976102
5277   985706
5278   978084
5279   980633
5280   987054
5281  1000742
5282   991947
5283   987108
5284   997528
5285  1012379
5286  1018086
5287  1003001
5288  1013299
5289  1022812
5290  1031269
5291  1025084
5292  1028001
5293  1031897
5294  1045439
5295  1040147
5296  1039210
5297  1044665
5298  1054833
5299  1063150
5300  1051713
5301  1055992
5302  1068848
5303  1074694
5304  1074794
5305  1064002
5306  1084376
5307  1093359
5308  1087874
5309  1085787
5310  1089812
5311  1099941
5312  1111297
5313  1097308
5314  1096025
5315  1112705
5316  1119960
5317  1119592
5318  1107295
5319  1119474
5320  1130159
5321  1138518
5322  1129395
5323  1130207
5324  1144078
5325  1156109
5326  1149619
5327  1145208
5328  1151170
5329  1166417
5330  1165693
5331  1159928
5332  1158642
5333  1176051
5334  1185756
5335  1173811
5336  1167203
5337  1178782
5338  1193257
5339  1190610
5340  1181221
5341  1193651
5342  1201386
5343  1206207
5344  1201647
5345  1194237
5346  1214582
5347  1218983
5348  1214622
5349  1207277
5350  1215696
5351  1237424
5352  1229505
5353  1221994
5354  1227963
5355  1238768
5356  1246697
5357  1243195
5358  1233333
5359  1249576
5360  1261716
5361  1256965
5362  1246968
5363  1257477
5364  1277224
5365  1272112
5366  1263611
5367  1265048
5368  1279468
5369  1286387
5370  1279067
5371  1272686
5372  1282488
5373  1297933
5374  1296347
5375  1289902
5376  1289553
5377  1310037
5378  1315447
5379  1299067
5380  1304083
5381  1310829
5382  1325517
5383  1314652
5384  1309746
5385  1319749
5386  1341557
5387  1336476
5388  1332002
5389  1325781
5390  1335397
5391  1349544
5392  1338815
5393  1333583
5394  1341503
5395  1365350
5396  1355087
5397  1345890
5398  1350451
5399  1366763
5400  1371444
5401  1360823
5402  1354719
5403  1373698
5404  1378973
5405  1373334
5406  1368287
5407  1376443
5408  1388904
5409  1395120
5410  1373914
5411  1382993
5412  1396897
5413  1404321
5414  1394226
5415  1386283
5416  1404056
5417  1415812
5418  1406229
5419  1397165
5420  1402351
5421  1420627
5422  1429550
5423  1408632
5424  1402483
5425  1425212
5426  1430363
5427  1432076
5428  1416932
5429  1422971
5430  1443960
5431  1439973
5432  1426797
5433  1424908
5434  1441158
5435  1463010
5436  1445241
5437  1435606
5438  1448886
5439  1462338
5440  1457834
5441  1447290
5442  1456550
5443  1473007
5444  1472714
5445  1464779
5446  1456073
5447  1467390
5448  1488162
5449  1469414
5450  1459687
5451  1474223
5452  1486965
5453  1493159
5454  1473023
5455  1466267
5456  1492637
5457  1500553
5458  1489481
5459  1486948
5460  1492296
5461  1506006
5462  1505233
5463  1486484
5464  1492418
5465  1514065
5466  1512564
5467  1499411
5468  1490068
5469  1517588
5470  1524664
5471  1514133
5472  1502049
5473  1505475
5474  1529140
5475  1529144
5476  1507500
5477  1513954
5478  1529152
5479  1545737
5480  1526053
5481  1517892
5482  1522497
5483  1541657
5484  1538589
5485  1524625
5486  1524031
5487  1549421
5488  1557082
5489  1532845
5490  1527417
5491  1548172
5492  1555861
5493  1549816
5494  1531355
5495  1545050
5496  1563336
5497  1559763
5498  1547362
5499  1545189
5500  1562604
5501  1582634
5502  1555330
5503  1545829
5504  1552564
5505  1575019
5506  1572444
5507  1548031
5508  1554732
5509  1577633
5510  1579800
5511  1564235
5512  1556917
5513  1573191
5514  1594125
5515  1577937
5516  1558661
5517  1571771
5518  1589690
5519  1595480
5520  1568277
5521  1570522
5522  1585606
5523  1595346
5524  1578418
5525  1568301
5526  1590613
5527  1598873
5528  1590621
5529  1576794
5530  1581296
5531  1605726
5532  1611833
5533  1584725
5534  1581223
5535  1597353
5536  1609228
5537  1602039
5538  1583570
5539  1589089
5540  1616072
5541  1607350
5542  1588120
5543  1590208
5544  1607147
5545  1619096
5546  1594990
5547  1586494
5548  1606805
5549  1620500
5550  1610640
5551  1593290
5552  1598470
5553  1625339
5554  1622831
5555  1602138
5556  1592580
5557  1613789
5558  1625779
5559  1611780
5560  1593270
5561  1608286
5562  1629076
5563  1627932
5564  1605398
5565  1596176
5566  1623441
5567  1630417
5568  1612061
5569  1601195
5570  1606888
5571  1645327
5572  1623667
5573  1607447
5574  1606362
5575  1621260
5576  1628485
5577  1618934
5578  1594804
5579  1618696
5580  1633564
5581  1615616
5582  1601531
5583  1610862
5584  1634443
5585  1635566
5586  1600966
5587  1603554
5588  1633080
5589  1644604
5590  1613426
5591  1600923
5592  1621535
5593  1637662
5594  1629635
5595  1605545
5596  1607570
5597  1632743
5598  1636489
5599  1612796
5600  1604469
5601  1623152
5602  1636786
5603  1622132
5604  1601044
5605  1615873
5606  1637866
5607  1629884
5608  1604584
5609  1599541
5610  1617231
5611  1641185
5612  1618644
5613  1597870
5614  1613951
5615  1635921
5616  1626791
5617  1600053
5618  1601977
5619  1632969
5620  1626896
5621  1608863
5622  1594639
5623  1614116
5624  1641429
5625  1614930
5626  1598637
5627  1605002
5628  1627175
5629  1629743
5630  1597580
5631  1599791
5632  1619411
5633  1620295
5634  1609547
5635  1595422
5636  1606212
5637  1635005
5638  1614968
5639  1590484
5640  1593745
5641  1610755
5642  1623416
5643  1596197
5644  1584090
5645  1612431
5646  1619700
5647  1607228
5648  1588163
5649  1584509
5650  1612224
5651  1605502
5652  1580261
5653  1580439
5654  1598342
5655  1612517
5656  1594395
5657  1570206
5658  1592271
5659  1609733
5660  1593292
5661  1574703
5662  1578512
5663  1592805
5664  1605805
5665  1571121
5666  1564288
5667  1579458
5668  1602600
5669  1588315
5670  1552228
5671  1570211
5672  1586354
5673  1590824
5674  1562141
5675  1553156
5676  1585447
5677  1597026
5678  1566951
5679  1553653
5680  1563071
5681  1585422
5682  1572518
5683  1547464
5684  1547009
5685  1574216
5686  1571844
5687  1553613
5688  1538191
5689  1563719
5690  1580171
5691  1553475
5692  1531863
5693  1540672
5694  1567171
5695  1564448
5696  1524758
5697  1524783
5698  1548928
5699  1559331
5700  1537759
5701  1519732
5702  1532947
5703  1558834
5704  1542691
5705  1509014
5706  1513695
5707  1538414
5708  1550393
5709  1513950
5710  1504475
5711  1524276
5712  1535314
5713  1524812
5714  1490872
5715  1498699
5716  1533312
5717  1523327
5718  1493487
5719  1493116
5720  1511579
5721  1529097
5722  1495867
5723  1474799
5724  1496890
5725  1513350
5726  1502284
5727  1474363
5728  1472499
5729  1508175
5730  1501542
5731  1481946
5732  1460627
5733  1481905
5734  1496348
5735  1477502
5736  1453062
5737  1464190
5738  1482144
5739  1489556
5740  1453948
5741  1443374
5742  1472096
5743  1474259
5744  1457309
5745  1431197
5746  1440877
5747  1473691
5748  1459870
5749  1427703
5750  1427035
5751  1454720
5752  1459831
5753  1434392
5754  1409914
5755  1437575
5756  1451188
5757  1429444
5758  1403106
5759  1404613
5760  1439070
5761  1439240
5762  1401456
5763  1396821
5764  1416027
5765  1430771
5766  1411953
5767  1379473
5768  1395800
5769  1417304
5770  1406927
5771  1379717
5772  1372885
5773  1403760
5774  1405028
5775  1371011
5776  1368451
5777  1380969
5778  1390984
5779  1380890
5780  1341283
5781  1358333
5782  1381071
5783  1373493
5784  1347160
5785  1334007
5786  1357912
5787  1370040
5788  1339658
5789  1323432
5790  1332166
5791  1355883
5792  1350098
5793  1312458
5794  1312184
5795  1337752
5796  1336626
5797  1315579
5798  1293157
5799  1318500
5800  1334631
5801  1315542
5802  1285170
5803  1288897
5804  1311358
5805  1317361
5806  1278599
5807  1274968
5808  1291956
5809  1302490
5810  1278689
5811  1260416
5812  1268747
5813  1296098
5814  1272195
5815  1243824
5816  1248192
5817  1266478
5818  1273894
5819  1241275
5820  1230277
5821  1255024
5822  1267266
5823  1249697
5824  1214351
5825  1224922
5826  1250889
5827  1238157
5828  1210638
5829  1199633
5830  1220246
5831  1238713
5832  1204477
5833  1179497
5834  1195138
5835  1216266
5836  1210304
5837  1174543
5838  1167412
5839  1203786
5840  1196384
5841  1170787
5842  1156385
5843  1170163
5844  1188493
5845  1174391
5846  1133471
5847  1151728
5848  1173111
5849  1167166
5850  1136167
5851  1119017
5852  1149561
5853  1157903
5854  1135621
5855  1114638
5856  1118954
5857  1142078
5858  1129382
5859  1093861
5860  1093860
5861  1120723
5862  1121316
5863  1090979
5864  1063338
5865  1097373
5866  1115139
5867  1089223
5868  1064410
5869  1062668
5870  1096800
5871  1092117
5872  1045374
5873  1042401
5874  1058521
5875  1072738
5876  1053197
5877  1022844
5878  1032197
5879  1066154
5880  1045114
5881  1011905
5882  1001601
5883  1037302
5884  1046514
5885  1008692
5886   987718
5887  1008779
5888  1027622
5889  1011610
5890   968259
5891   970063
5892  1005748
5893   995718
5894   960805
5895   949606
5896   974953
5897   993110
5898   961828
5899   941324
5900   944667
5901   970933
5902   961358
5903   925080
5904   921093
5905   949566
5906   946535
5907   918923
5908   893007
5909   911627
5910   938616
5911   919134
5912   880957
5913   887441
5914   907793
5915   911878
5916   869971
5917   859293
5918   888858
5919   902252
5920   870503
5921   838539
5922   849722
5923   881962
5924   856076
5925   823520
5926   827102
5927   851807
5928   858766
5929   820129
5930   797004
5931   822377
5932   832553
5933   821211
5934   785931
5935   788011
5936   822666
5937   808275
5938   770482
5939   765781
5940   784910
5941   803383
5942   770003
5943   739225
5944   755077
5945   778520
5946   765509
5947   725138
5948   721991
5949   758797
5950   754502
5951   719843
5952   701971
5953   716217
5954   741708
5955   721321
5956   683531
5957   691287
5958   717877
5959   714670
5960   674671
5961   651467
5962   690219
5963   700660
5964   663356
5965   639576
5966   643978
5967   679434
5968   667613
5969   626601
5970   619945
5971   653385
5972   649933
5973   621678
5974   595329
5975   615891
5976   631458
5977   613829
5978   576819
5979   576908
5980   609758
5981   610743
5982   563253
5983   555715
5984   578845
5985   586862
5986   563127
5987   525265
5988   540390
5989   572851
5990   553779
5991   520398
5992   512027
5993   539635
5994   552955
5995   502833
5996   490602
5997   510321
5998   524661
5999   513174
6000   467456
6001   473649
6002   502549
6003   495415
6004   460737
6005   444632
6006   467836
6007   483818
6008   447577
6009   420520
6010   436180
6011   452219
6012   447815
6013   408868
6014   403858
6015   434947
6016   430706
6017   395073
6018   371802
6019   390230
6020   418588
6021   395502
6022   352654
6023   366710
6024   385601
6025   387574
6026   346270
6027   325312
6028   359432
6029   370191
6030   341376
6031   309882
6032   326253
6033   351533
6034   334430
6035   289979
6036   294305
6037   314487
6038   325475
6039   282350
6040   256342
6041   285444
6042   303698
6043   282671
6044   247487
6045   246597
6046   277855
6047   277281
6048   228014
6049   216418
6050   233839
6051   255890
6052   227733
6053   190409
6054   210668
6055   237458
6056   223707
6057   189613
6058   166311
6059   204132
6060   205200
6061   167297
6062   146631
6063   161327
6064   186801
6065   171543
6066   123270
6067   135022
6068   158887
6069   146425
6070   117695
6071    94842
6072   122203
6073   140987
6074   107903
6075    85583
6076    88693
6077   116432
6078   106463
6079    57878
6080    52964
6081    79279
6082    88684
6083    60205
6084    24628
6085    43741
6086    79804
6087    42360
6088    14803
6089    13778
6090    35607
6091    40944
6092       15
6093   -11706
6094    10556
6095    19785
6096    -1996
6097   -40349
6098   -30701
6099     7522
6100   -19884
6101   -57608
6102   -64975
6103   -35599
6104   -23434
6105   -61215
6106   -88836
6107   -66026
6108   -45919
6109   -63254
6110  -108126
6111  -107816
6112   -71746
6113   -79171
6114  -118814
6115  -131670
6116  -110459
6117   -88280
6118  -123988
6119  -156551
6120  -142204
6121  -117346
6122  -133744
6123  -174192
6124  -184350
6125  -146530
6126  -143882
6127  -184881
6128  -206404
6129  -186365
6130  -160792
6131  -184571
6132  -227936
6133  -216879
6134  -198335
6135  -194139
6136  -233527
6137  -257444
6138  -222050
6139  -208742
6140  -240906
6141  -270280
6142  -267541
6143  -229353
6144  -252014
6145  -292870
6146  -300814
6147  -269585
6148  -261011
6149  -292782
6150  -326989
6151  -301255
6152  -285130
6153  -302985
6154  -343686
6155  -350895
6156  -310111
6157  -312808
6158  -360666
6159  -367209
6160  -347091
6161  -329556
6162  -355130
6163  -400416
6164  -381900
6165  -353272
6166  -366115
6167  -402210
6168  -420696
6169  -387391
6170  -375704
6171  -416269
6172  -438085
6173  -424859
6174  -398558
6175  -419235
6176  -468165
6177  -463087
6178  -423062
6179  -435863
6180  -466962
6181  -487687
6182  -462100
6183  -435238
6184  -476079
6185  -510456
6186  -501704
6187  -470199
6188  -476018
6189  -529573
6190  -532685
6191  -500072
6192  -494944
6193  -523885
6194  -557006
6195  -539945
6196  -512169
6197  -535238
6198  -576498
6199  -572336
6200  -547817
6201  -536608
6202  -583751
6203  -602928
6204  -575517
6205  -553529
6206  -588229
6207  -625073
6208  -620661
6209  -581986
6210  -594855
6211  -634548
6212  -643734
6213  -623839
6214  -602158
6215  -640128
6216  -677816
6217  -649297
6218  -625674
6219  -644267
6220  -693473
6221  -692889
6222  -657525
6223  -660773
6224  -692307
6225  -716532
6226  -700979
6227  -674040
6228  -705246
6229  -744164
6230  -728301
6231  -694111
6232  -703079
6233  -744492
6234  -764400
6235  -724400
6236  -720927
6237  -758835
6238  -784831
6239  -767718
6240  -740058
6241  -755012
6242  -803676
6243  -790506
6244  -769148
6245  -771336
6246  -800967
6247  -835012
6248  -806092
6249  -782832
6250  -818582
6251  -853672
6252  -835797
6253  -807153
6254  -814781
6255  -858030
6256  -866861
6257  -836978
6258  -834010
6259  -858953
6260  -898982
6261  -870942
6262  -848659
6263  -867617
6264  -903741
6265  -905706
6266  -874221
6267  -872556
6268  -923026
6269  -935727
6270  -910176
6271  -893750
6272  -915633
6273  -959984
6274  -941425
6275  -906816
6276  -923932
6277  -962279
6278  -979287
6279  -948144
6280  -930273
6281  -967421
6282 -1001392
6283  -973144
6284  -950821
6285  -961442
6286 -1016267
6287 -1009931
6288  -973887
6289  -982036
6290 -1017904
6291 -1040085
6292 -1013015
6293  -989798
6294 -1025117
6295 -1054287
6296 -1046176
6297 -1013538
6298 -1017661
6299 -1071096
6300 -1084724
6301 -1039582
6302 -1041540
6303 -1066058
6304 -1098319
6305 -1079984
6306 -1044963
6307 -1068601
6308 -1118897
6309 -1113494
6310 -1077377
6311 -1075657
6312 -1117452
6313 -1141667
6314 -1104047
6315 -1087173
6316 -1113341
6317 -1153809
6318 -1142061
6319 -1108514
6320 -1116519
6321 -1162581
6322 -1174532
6323 -1147474
6324 -1126146
6325 -1167877
6326 -1201445
6327 -1170506
6328 -1149654
6329 -1165299
6330 -1205996
6331 -1209205
6332 -1170005
6333 -1171933
6334 -1213346
6335 -1228464
6336 -1206350
6337 -1178723
6338 -1203898
6339 -1246821
6340 -1240138
6341 -1206769
6342 -1214786
6343 -1256504
6344 -1269869
6345 -1235683
6346 -1218144
6347 -1252716
6348 -1275654
6349 -1264860
6350 -1233631
6351 -1246973
6352 -1300765
6353 -1294404
6354 -1265098
6355 -1259016
6356 -1296549
6357 -1327733
6358 -1292953
6359 -1265514
6360 -1299348
6361 -1330529
6362 -1331987
6363 -1290717
6364 -1297743
6365 -1343089
6366 -1350380
6367 -1320171
6368 -1307657
6369 -1331358
6370 -1371770
6371 -1351336
6372 -1315943
6373 -1339461
6374 -1375407
6375 -1382131
6376 -1347797
6377 -1339634
6378 -1387917
6379 -1396506
6380 -1378837
6381 -1351112
6382 -1377089
6383 -1420883
6384 -1405099
6385 -1367409
6386 -1384513
6387 -1424320
6388 -1432211
6389 -1398661
6390 -1381827
6391 -1420350
6392 -1447303
6393 -1430881
6394 -1400632
6395 -1411458
6396 -1462029
6397 -1458730
6398 -1416889
6399 -1417350
6400 -1455306
6401 -1471955
6402 -1454335
6403 -1421714
6404 -1460549
6405 -1492837
6406 -1476651
6407 -1452748
6408 -1454895
6409 -1494684
6410 -1509300
6411 -1462776
6412 -1455210
6413 -1485660
6414 -1517973
6415 -1503458
6416 -1466406
6417 -1491439
6418 -1530731
6419 -1527693
6420 -1492687
6421 -1482017
6422 -1526036
6423 -1552838
6424 -1518058
6425 -1495924
6426 -1523739
6427 -1558386
6428 -1556207
6429 -1508413
6430 -1516391
6431 -1565650
6432 -1565525
6433 -1542116
6434 -1516694
6435 -1553522
6436 -1587225
6437 -1561016
6438 -1531246
6439 -1553280
6440 -1595543
6441 -1596347
6442 -1551865
6443 -1543615
6444 -1593379
6445 -1610315
6446 -1585444
6447 -1555657
6448 -1578631
6449 -1626753
6450 -1610260
6451 -1575143
6452 -1574989
6453 -1617975
6454 -1634081
6455 -1595918
6456 -1574036
6457 -1619289
6458 -1646285
6459 -1626980
6460 -1597064
6461 -1603558
6462 -1658656
6463 -1644936
6464 -1606220
6465 -1600382
6466 -1645955
6467 -1667571
6468 -1636329
6469 -1606687
6470 -1643590
6471 -1674408
6472 -1662227
6473 -1624765
6474 -1621844
6475 -1676664
6476 -1690022
6477 -1643472
6478 -1636676
6479 -1656642
6480 -1701335
6481 -1681100
6482 -1640001
6483 -1659350
6484 -1693802
6485 -1699016
6486 -1662472
6487 -1646021
6488 -1689868
6489 -1715530
6490 -1683605
6491 -1658097
6492 -1682761
6493 -1721164
6494 -1715802
6495 -1661291
6496 -1674804
6497 -1717994
6498 -1728670
6499 -1701735
6500 -1671885
6501 -1712894
6502 -1741909
6503 -1716687
6504 -1686409
6505 -1691504
6506 -1739225
6507 -1736831
6508 -1702800
6509 -1696444
6510 -1727691
6511 -1762246
6512 -1727501
6513 -1693210
6514 -1723421
6515 -1758309
6516 -1746130
6517 -1709795
6518 -1714202
6519 -1757319
6520 -1769469
6521 -1728233
6522 -1714424
6523 -1745115
6524 -1770023
6525 -1756322
6526 -1712238
6527 -1728349
6528 -1775058
6529 -1769587
6530 -1737872
6531 -1723759
6532 -1765039
6533 -1789321
6534 -1756319
6535 -1725939
6536 -1750023
6537 -1784919
6538 -1776095
6539 -1733756
6540 -1743693
6541 -1781337
6542 -1791249
6543 -1762328
6544 -1740546
6545 -1765849
6546 -1801046
6547 -1772646
6548 -1740182
6549 -1757897
6550 -1791235
6551 -1797987
6552 -1758493
6553 -1750427
6554 -1794806
6555 -1806545
6556 -1779742
6557 -1749251
6558 -1771383
6559 -1816588
6560 -1800576
6561 -1755594
6562 -1762772
6563 -1802563
6564 -1823589
6565 -1775436
6566 -1753706
6567 -1792963
6568 -1820873
6569 -1793486
6570 -1762436
6571 -1771667
6572 -1819990
6573 -1817068
6574 -1770350
6575 -1765225
6576 -1803186
6577 -1823488
6578 -1793672
6579 -1751394
6580 -1785413
6581 -1819110
6582 -1815279
6583 -1773106
6584 -1764816
6585 -1811439
6586 -1831851
6587 -1784369
6588 -1762102
6589 -1797370
6590 -1829080
6591 -1813699
6592 -1763450
6593 -1784015
6594 -1825980
6595 -1821930
6596 -1791958
6597 -1763313
6598 -1807548
6599 -1828858
6600 -1793412
6601 -1765619
6602 -1786808
6603 -1824515
6604 -1824800
6605 -1773855
6606 -1774039
6607 -1819076
6608 -1829814
6609 -1789357
6610 -1763300
6611 -1793796
6612 -1834353
6613 -1804706
6614 -1772453
6615 -1777545
6616 -1818651
6617 -1829383
6618 -1779358
6619 -1768970
6620 -1806883
6621 -1819557
6622 -1801587
6623 -1758351
6624 -1780521
6625 -1828506
6626 -1808894
6627 -1776805
6628 -1767902
6629 -1809379
6630 -1829009
6631 -1780588
6632 -1756363
6633 -1787508
6634 -1818527
6635 -1805009
6636 -1761993
6637 -1771239
6638 -1818747
6639 -1811510
6640 -1771234
6641 -1752228
6642 -1786296
6643 -1816793
6644 -1787093
6645 -1746416
6646 -1772075
6647 -1803160
6648 -1811280
6649 -1758772
6650 -1748676
6651 -1798396
6652 -1801921
6653 -1766006
6654 -1746026
6655 -1766953
6656 -1810585
6657 -1784182
6658 -1744283
6659 -1755707
6660 -1795979
6661 -1797040
6662 -1754534
6663 -1733408
6664 -1778034
6665 -1796071
6666 -1763289
6667 -1730058
6668 -1753158
6669 -1793687
6670 -1777991
6671 -1724925
6672 -1733048
6673 -1766822
6674 -1780695
6675 -1748588
6676 -1712577
6677 -1749829
6678 -1783189
6679 -1756759
6680 -1722306
6681 -1721929
6682 -1769816
6683 -1770442
6684 -1716425
6685 -1709413
6686 -1741199
6687 -1768371
6688 -1740174
6689 -1698410
6690 -1722119
6691 -1759696
6692 -1744720
6693 -1700538
6694 -1697697
6695 -1738185
6696 -1759204
6697 -1707892
6698 -1688195
6699 -1716031
6700 -1743565
6701 -1728436
6702 -1675701
6703 -1690489
6704 -1733281
6705 -1722998
6706 -1687943
6707 -1670887
6708 -1712989
6709 -1736024
6710 -1696653
6711 -1661934
6712 -1686011
6713 -1722277
6714 -1712345
6715 -1648526
6716 -1655482
6717 -1701809
6718 -1714939
6719 -1672832
6720 -1641032
6721 -1669971
6722 -1718622
6723 -1678985
6724 -1644770
6725 -1646155
6726 -1687611
6727 -1686480
6728 -1640088
6729 -1619035
6730 -1665736
6731 -1690239
6732 -1658408
6733 -1615589
6734 -1634041
6735 -1677990
6736 -1655606
6737 -1610532
6738 -1607010
6739 -1650286
6740 -1674938
6741 -1621274
6742 -1593561
6743 -1624254
6744 -1650223
6745 -1635646
6746 -1590881
6747 -1581614
6748 -1636208
6749 -1636097
6750 -1594587
6751 -1573547
6752 -1603964
6753 -1639656
6754 -1603820
6755 -1554485
6756 -1579676
6757 -1614640
6758 -1608193
6759 -1561686
6760 -1548344
6761 -1596646
6762 -1609703
6763 -1567458
6764 -1541093
6765 -1557684
6766 -1597980
6767 -1573163
6768 -1530174
6769 -1533183
6770 -1573007
6771 -1575743
6772 -1538522
6773 -1505655
6774 -1546871
6775 -1579335
6776 -1539781
6777 -1500956
6778 -1512475
6779 -1556016
6780 -1546043
6781 -1489613
6782 -1493894
6783 -1529110
6784 -1542774
6785 -1505794
6786 -1462437
6787 -1497232
6788 -1535512
6789 -1499226
6790 -1461747
6791 -1455618
6792 -1507828
6793 -1517245
6794 -1458770
6795 -1450126
6796 -1476934
6797 -1498581
6798 -1476760
6799 -1425184
6800 -1440436
6801 -1488679
6802 -1471286
6803 -1430418
6804 -1417852
6805 -1454998
6806 -1477360
6807 -1424978
6808 -1398060
6809 -1425909
6810 -1450941
6811 -1434820
6812 -1385750
6813 -1390973
6814 -1441555
6815 -1432358
6816 -1399177
6817 -1364219
6818 -1402062
6819 -1428328
6820 -1391322
6821 -1354147
6822 -1371696
6823 -1405495
6824 -1403649
6825 -1346710
6826 -1340009
6827 -1389156
6828 -1387371
6829 -1350960
6830 -1317945
6831 -1339143
6832 -1380570
6833 -1352533
6834 -1307490
6835 -1313000
6836 -1352467
6837 -1357372
6838 -1308696
6839 -1276736
6840 -1320755
6841 -1339399
6842 -1316931
6843 -1273206
6844 -1281849
6845 -1326623
6846 -1317465
6847 -1261966
6848 -1254868
6849 -1286715
6850 -1315465
6851 -1263817
6852 -1223330
6853 -1257079
6854 -1288779
6855 -1268273
6856 -1218008
6857 -1221681
6858 -1271812
6859 -1268477
6860 -1213735
6861 -1194349
6862 -1230505
6863 -1254913
6864 -1218336
6865 -1178330
6866 -1199310
6867 -1232775
6868 -1225328
6869 -1179018
6870 -1155568
6871 -1204541
6872 -1218182
6873 -1168058
6874 -1142505
6875 -1161906
6876 -1204208
6877 -1184230
6878 -1125585
6879 -1132974
6880 -1171131
6881 -1170896
6882 -1136763
6883 -1092769
6884 -1137789
6885 -1165611
6886 -1125524
6887 -1086011
6888 -1094804
6889 -1142969
6890 -1132926
6891 -1072663
6892 -1064511
6893 -1101281
6894 -1115928
6895 -1080595
6896 -1041921
6897 -1070130
6898 -1103863
6899 -1081918
6900 -1032028
6901 -1024965
6902 -1070620
6903 -1082870
6904 -1025913
6905  -999873
6906 -1038549
6907 -1065011
6908 -1035127
6909  -981209
6910  -997475
6911 -1038009
6912 -1029022
6913  -976800
6914  -958327
6915  -995212
6916 -1023539
6917  -974212
6918  -940789
6919  -962627
6920  -994953
6921  -984757
6922  -927938
6923  -921017
6924  -969971
6925  -965582
6926  -926528
6927  -896261
6928  -928073
6929  -957753
6930  -927934
6931  -880900
6932  -893332
6933  -929554
6934  -928802
6935  -867690
6936  -854835
6937  -894361
6938  -906865
6939  -868751
6940  -838699
6941  -853843
6942  -897072
6943  -872425
6944  -816968
6945  -821778
6946  -857277
6947  -868832
6948  -813585
6949  -786388
6950  -825786
6951  -847987
6952  -813647
6953  -774192
6954  -780885
6955  -820398
6956  -815740
6957  -752158
6958  -745953
6959  -778679
6960  -805912
6961  -769365
6962  -717452
6963  -749603
6964  -782001
6965  -752550
6966  -707598
6967  -696687
6968  -750129
6969  -753948
6970  -701262
6971  -680567
6972  -703319
6973  -733770
6974  -707787
6975  -660070
6976  -674090
6977  -702086
6978  -694195
6979  -650617
6980  -628118
6981  -673379
6982  -693592
6983  -638299
6984  -611216
6985  -623735
6986  -664291
6987  -645042
6988  -585094
6989  -589414
6990  -636045
6991  -634840
6992  -595608
6993  -558493
6994  -592863
6995  -625675
6996  -584140
6997  -537153
6998  -543310
6999  -591931
7000  -585532
7001  -524758
7002  -517594
7003  -556826
7004  -575286
7005  -534479
7006  -486285
7007  -507258
7008  -552404
7009  -519897
7010  -479487
7011  -473697
7012  -512051
7013  -521949
7014  -470682
7015  -436189
7016  -474930
7017  -497489
7018  -468692
7019  -419014
7020  -421579
7021  -474393
7022  -468644
7023  -416343
7024  -394394
7025  -427440
7026  -461016
7027  -409195
7028  -364718
7029  -394464
7030  -425420
7031  -405630
7032  -355712
7033  -343586
7034  -399232
7035  -396265
7036  -353811
7037  -321877
7038  -345249
7039  -385481
7040  -350603
7041  -297456
7042  -307968
7043  -343439
7044  -352372
7045  -296449
7046  -265961
7047  -309656
7048  -328137
7049  -286699
7050  -247835
7051  -264103
7052  -309460
7053  -286161
7054  -230799
7055  -229238
7056  -266800
7057  -278688
7058  -233826
7059  -192965
7060  -227069
7061  -255801
7062  -226096
7063  -185273
7064  -184187
7065  -231261
7066  -225204
7067  -165828
7068  -153125
7069  -180789
7070  -203869
7071  -168566
7072  -115305
7073  -144024
7074  -184749
7075  -164166
7076  -115782
7077   -98894
7078  -149102
7079  -164357
7080  -109017
7081   -77016
7082  -100612
7083  -134772
7084  -110073
7085   -52603
7086   -67680
7087  -109667
7088   -97979
7089   -54259
7090   -29024
7091   -56489
7092   -87138
7093   -35690
7094    -6603
7095   -23248
7096   -58185
7097   -47803
7098     9732
7099    20003
7100   -26504
7101   -27731
7102     9713
7103    52940
7104    21823
7105   -14861
7106    21749
7107    61864
7108    52066
7109    19559
7110    18444
7111    78838
7112    90031
7113    58752
7114    39519
7115    77421
7116   123142
7117   110412
7118    54909
7119    74809
7120   134304
7121   138006
7122   103485
7123    87694
7124   145596
7125   181301
7126   135996
7127   111433
7128   135947
7129   191587
7130   190078
7131   137045
7132   140179
7133   193994
7134   219415
7135   188163
7136   152903
7137   201526
7138   248965
7139   220316
7140   179745
7141   200273
7142   253208
7143   270195
7144   210802
7145   214278
7146   259219
7147   288142
7148   265923
7149   228703
7150   258893
7151   314828
7152   296435
7153   260328
7154   264532
7155   315739
7156   344422
7157   297907
7158   275147
7159   319429
7160   355256
7161   354721
7162   294068
7163   315094
7164   383102
7165   385928
7166   342778
7167   330393
7168   370321
7169   421398
7170   379605
7171   342756
7172   379116
7173   429130
7174   426407
7175   379169
7176   375624
7177   441816
7178   458313
7179   414682
7180   394296
7181   424745
7182   481111
7183   466319
7184   421483
7185   437883
7186   491952
7187   506527
7188   461479
7189   436000
7190   492094
7191   532240
7192   501025
7193   465370
7194   485637
7195   551979
7196   540098
7197   496539
7198   500259
7199   547787
7200   578570
7201   540428
7202   499608
7203   553767
7204   593540
7205   572650
7206   537707
7207   546432
7208   614839
7209   622838
7210   569778
7211   560999
7212   601290
7213   641885
7214   619471
7215   577355
7216   609203
7217   660275
7218   656684
7219   615429
7220   606861
7221   660402
7222   682847
7223   641256
7224   623957
7225   655008
7226   698931
7227   698551
7228   641360
7229   664580
7230   722855
7231   726049
7232   686334
7233   660738
7234   706460
7235   757818
7236   726351
7237   688963
7238   712819
7239   770986
7240   774322
7241   718088
7242   714734
7243   769336
7244   792276
7245   763571
7246   727380
7247   766598
7248   822383
7249   795930
7250   758633
7251   769439
7252   818320
7253   837080
7254   784570
7255   768280
7256   818927
7257   856532
7258   835339
7259   791577
7260   816059
7261   880347
7262   868118
7263   824724
7264   822655
7265   869443
7266   901636
7267   857326
7268   828472
7269   875767
7270   915667
7271   907164
7272   861561
7273   868753
7274   928687
7275   936540
7276   882782
7277   880133
7278   922768
7279   972643
7280   933907
7281   887983
7282   923065
7283   974193
7284   974099
7285   927663
7286   908958
7287   981590
7288   998986
7289   967401
7290   937580
7291   968414
7292  1025548
7293  1008289
7294   948193
7295   968913
7296  1018718
7297  1039877
7298   995538
7299   970336
7300  1021537
7301  1066790
7302  1030643
7303  1000646
7304  1011886
7305  1070495
7306  1073064
7307  1017438
7308  1013503
7309  1067797
7310  1097446
7311  1061491
7312  1018387
7313  1066646
7314  1113870
7315  1093445
7316  1048730
7317  1046225
7318  1115297
7319  1133507
7320  1079036
7321  1066357
7322  1110290
7323  1153052
7324  1131753
7325  1074731
7326  1104334
7327  1164737
7328  1154713
7329  1106916
7330  1093926
7331  1153740
7332  1196048
7333  1150177
7334  1118807
7335  1147710
7336  1197127
7337  1195791
7338  1134616
7339  1141648
7340  1203329
7341  1214055
7342  1179810
7343  1152076
7344  1194637
7345  1251439
7346  1208833
7347  1167575
7348  1183729
7349  1238226
7350  1248458
7351  1191336
7352  1180913
7353  1243037
7354  1271568
7355  1241447
7356  1197227
7357  1229512
7358  1288252
7359  1263102
7360  1210944
7361  1225604
7362  1273160
7363  1299184
7364  1256190
7365  1232870
7366  1274514
7367  1314054
7368  1290610
7369  1247665
7370  1256523
7371  1323942
7372  1316572
7373  1269801
7374  1267276
7375  1308024
7376  1348103
7377  1310340
7378  1266179
7379  1307302
7380  1350188
7381  1345730
7382  1299338
7383  1296086
7384  1358685
7385  1372572
7386  1317635
7387  1310681
7388  1340895
7389  1389156
7390  1361336
7391  1313594
7392  1339629
7393  1392675
7394  1386433
7395  1349844
7396  1327703
7397  1392557
7398  1420840
7399  1375083
7400  1346355
7401  1368434
7402  1423168
7403  1416342
7404  1355655
7405  1367862
7406  1418971
7407  1442062
7408  1401676
7409  1360942
7410  1417251
7411  1455666
7412  1420569
7413  1385571
7414  1389956
7415  1451255
7416  1464695
7417  1404898
7418  1392329
7419  1452590
7420  1479417
7421  1446398
7422  1395669
7423  1433983
7424  1489668
7425  1465405
7426  1421732
7427  1424936
7428  1479150
7429  1510528
7430  1448828
7431  1426702
7432  1472712
7433  1513746
7434  1495139
7435  1428709
7436  1453634
7437  1518927
7438  1519057
7439  1466124
7440  1446408
7441  1498773
7442  1539157
7443  1491181
7444  1451664
7445  1489549
7446  1532974
7447  1535127
7448  1469034
7449  1474251
7450  1540285
7451  1555470
7452  1507764
7453  1475910
7454  1507994
7455  1571226
7456  1535194
7457  1482128
7458  1503260
7459  1560032
7460  1570306
7461  1518350
7462  1487738
7463  1554925
7464  1577455
7465  1548674
7466  1502747
7467  1524813
7468  1591515
7469  1582097
7470  1520919
7471  1521349
7472  1572269
7473  1598190
7474  1551827
7475  1514610
7476  1563892
7477  1604772
7478  1578495
7479  1532420
7480  1539391
7481  1605640
7482  1611458
7483  1547905
7484  1537930
7485  1577506
7486  1620310
7487  1595024
7488  1534336
7489  1567569
7490  1623966
7491  1619112
7492  1562005
7493  1552157
7494  1611169
7495  1634098
7496  1578466
7497  1556760
7498  1581409
7499  1637642
7500  1620803
7501  1562180
7502  1578182
7503  1631194
7504  1637488
7505  1596135
7506  1562989
7507  1616937
7508  1652416
7509  1608341
7510  1573921
7511  1597240
7512  1649316
7513  1648848
7514  1583748
7515  1582827
7516  1637547
7517  1653298
7518  1612793
7519  1574459
7520  1613208
7521  1672600
7522  1634116
7523  1592156
7524  1604347
7525  1655756
7526  1667216
7527  1610417
7528  1585192
7529  1641317
7530  1668149
7531  1645817
7532  1590173
7533  1620909
7534  1677373
7535  1661642
7536  1611750
7537  1607825
7538  1647876
7539  1683457
7540  1625582
7541  1596468
7542  1641472
7543  1685977
7544  1669315
7545  1608432
7546  1613820
7547  1683391
7548  1674204
7549  1623671
7550  1601689
7551  1650730
7552  1695835
7553  1654862
7554  1600347
7555  1634752
7556  1682155
7557  1677396
7558  1618946
7559  1605843
7560  1668479
7561  1690876
7562  1640282
7563  1615503
7564  1643444
7565  1702491
7566  1673312
7567  1608321
7568  1627266
7569  1681286
7570  1690211
7571  1637655
7572  1600667
7573  1668880
7574  1696896
7575  1661146
7576  1615252
7577  1625898
7578  1689567
7579  1685120
7580  1620671
7581  1622302
7582  1671146
7583  1693636
7584  1651190
7585  1601507
7586  1650412
7587  1701744
7588  1662843
7589  1626047
7590  1618874
7591  1681883
7592  1688113
7593  1632445
7594  1611887
7595  1654085
7596  1697216
7597  1664815
7598  1605784
7599  1630302
7600  1683311
7601  1676819
7602  1624538
7603  1612124
7604  1668124
7605  1701535
7606  1642134
7607  1610217
7608  1636297
7609  1683494
7610  1668079
7611  1605866
7612  1608639
7613  1674483
7614  1682988
7615  1634109
7616  1595896
7617  1647993
7618  1697172
7619  1644496
7620  1599998
7621  1617370
7622  1668410
7623  1673832
7624  1602077
7625  1595729
7626  1655010
7627  1677795
7628  1634873
7629  1590692
7630  1618674
7631  1683931
7632  1648196
7633  1594945
7634  1599432
7635  1651353
7636  1675450
7637  1617864
7638  1581393
7639  1636272
7640  1662764
7641  1643493
7642  1577360
7643  1593791
7644  1651741
7645  1644865
7646  1590017
7647  1585740
7648  1624064
7649  1660203
7650  1611951
7651  1565811
7652  1599589
7653  1642946
7654  1626611
7655  1576729
7656  1568521
7657  1634782
7658  1643863
7659  1587584
7660  1561811
7661  1600628
7662  1647085
7663  1609980
7664  1546348
7665  1577736
7666  1622707
7667  1621271
7668  1563428
7669  1546733
7670  1601623
7671  1632983
7672  1579417
7673  1542113
7674  1560768
7675  1615281
7676  1598870
7677  1533277
7678  1544611
7679  1601758
7680  1609210
7681  1565892
7682  1515839
7683  1572734
7684  1603740
7685  1564609
7686  1518081
7687  1530243
7688  1592875
7689  1596863
7690  1524069
7691  1522491
7692  1566633
7693  1590176
7694  1549728
7695  1490590
7696  1536921
7697  1583044
7698  1552350
7699  1509046
7700  1503735
7701  1561277
7702  1576596
7703  1508912
7704  1485136
7705  1526346
7706  1557110
7707  1538586
7708  1472082
7709  1492937
7710  1555666
7711  1547017
7712  1485609
7713  1466314
7714  1521939
7715  1555071
7716  1492524
7717  1460518
7718  1485877
7719  1536313
7720  1524270
7721  1461334
7722  1453745
7723  1520684
7724  1520377
7725  1477254
7726  1433202
7727  1469457
7728  1523678
7729  1483343
7730  1429894
7731  1450973
7732  1498354
7733  1506757
7734  1434403
7735  1417114
7736  1474253
7737  1490821
7738  1450072
7739  1407042
7740  1421334
7741  1493165
7742  1472600
7743  1406224
7744  1408690
7745  1456378
7746  1470254
7747  1416553
7748  1369076
7749  1426651
7750  1464825
7751  1433248
7752  1376039
7753  1381746
7754  1448646
7755  1449706
7756  1381954
7757  1359912
7758  1401010
7759  1443449
7760  1396182
7761  1342491
7762  1373964
7763  1430586
7764  1416395
7765  1355723
7766  1329129
7767  1398931
7768  1413334
7769  1352418
7770  1313198
7771  1350530
7772  1407956
7773  1376757
7774  1308612
7775  1330456
7776  1375167
7777  1379520
7778  1325552
7779  1284654
7780  1341499
7781  1382011
7782  1323263
7783  1290142
7784  1306647
7785  1358883
7786  1345294
7787  1279708
7788  1274340
7789  1326205
7790  1341486
7791  1298484
7792  1248775
7793  1296484
7794  1340195
7795  1297117
7796  1248621
7797  1257062
7798  1302599
7799  1317243
7800  1246127
7801  1225149
7802  1274324
7803  1297931
7804  1267420
7805  1214335
7806  1229856
7807  1289420
7808  1264337
7809  1215062
7810  1203892
7811  1257723
7812  1281490
7813  1219477
7814  1179094
7815  1222987
7816  1254216
7817  1238626
7818  1170074
7819  1182449
7820  1238707
7821  1234264
7822  1171716
7823  1154736
7824  1196426
7825  1239542
7826  1181646
7827  1141095
7828  1163589
7829  1207232
7830  1194739
7831  1136237
7832  1117892
7833  1185182
7834  1189969
7835  1143600
7836  1108139
7837  1141604
7838  1193010
7839  1155628
7840  1085097
7841  1108281
7842  1150237
7843  1162224
7844  1097214
7845  1063231
7846  1121865
7847  1148996
7848  1107114
7849  1063073
7850  1077795
7851  1135589
7852  1118696
7853  1047490
7854  1038490
7855  1087747
7856  1113649
7857  1062505
7858  1016872
7859  1065067
7860  1096788
7861  1069621
7862  1016796
7863  1010084
7864  1076024
7865  1079907
7866  1004468
7867   993025
7868  1032839
7869  1076149
7870  1025675
7871   967503
7872   987830
7873  1045093
7874  1021199
7875   972039
7876   945470
7877  1011751
7878  1034831
7879   971626
7880   933860
7881   971128
7882  1010033
7883   991309
7884   911436
7885   919355
7886   984598
7887   984676
7888   929189
7889   894980
7890   944024
7891   990950
7892   929731
7893   884955
7894   892464
7895   949471
7896   945891
7897   864593
7898   861771
7899   927266
7900   938853
7901   897179
7902   836346
7903   872480
7904   923692
7905   891351
7906   825983
7907   833453
7908   883601
7909   907160
7910   830144
7911   808449
7912   852813
7913   884019
7914   847115
7915   787869
7916   793117
7917   872681
7918   839493
7919   787693
7920   776281
7921   825778
7922   850715
7923   793175
7924   738448
7925   781939
7926   824052
7927   802769
7928   732595
7929   733121
7930   799003
7931   804538
7932   736662
7933   709699
7934   747426
7935   796396
7936   747308
7937   687008
7938   712170
7939   756970
7940   759155
7941   699682
7942   665372
7943   731994
7944   749542
7945   700643
7946   654255
7947   667608
7948   726199
7949   705263
7950   633236
7951   650532
7952   689157
7953   705832
7954   645605
7955   609385
7956   652471
7957   692820
7958   644321
7959   599672
7960   602198
7961   666606
7962   660976
7963   590033
7964   578927
7965   627839
7966   642358
7967   597976
7968   537637
7969   581381
7970   623943
7971   598271
7972   546236
7973   540318
7974   597993
7975   612917
7976   541643
7977   513732
7978   545023
7979   587743
7980   553202
7981   491361
7982   503919
7983   567512
7984   548069
7985   495543
7986   470712
7987   518848
7988   551677
7989   491278
7990   446759
7991   487985
7992   520861
7993   512583
7994   432878
7995   442264
7996   496927
7997   496249
7998   448717
7999   405909
8000   440436
8001   498949
8002   443970
8003   393540
8004   406834
8005   461327
8006   460491
8007   384957
8008   361508
8009   424993
8010   432349
8011   404553
8012   335729
8013   374553
8014   426553
8015   407476
8016   331735
8017   342486
8018   382201
8019   407956
8020   335312
8021   299858
8022   347844
8023   388926
8024   346726
8025   290693
8026   298807
8027   363006
8028   347369
8029   282913
8030   260628
8031   314050
8032   344154
8033   294643
8034   233205
8035   276684
8036   317679
8037   305748
8038   235164
8039   227519
8040   287151
8041   306427
8042   230582
8043   202381
8044   227296
8045   290117
8046   245036
8047   182770
8048   191296
8049   251978
8050   245453
8051   196428
8052   150858
8053   207581
8054   236140
8055   192607
8056   140687
8057   167211
8058   216381
8059   208439
8060   125756
8061   130563
8062   171096
8063   197974
8064   136597
8065    87745
8066   123427
8067   185940
8068   139096
8069    93777
8070    87730
8071   146265
8072   149189
8073    74834
8074    52408
8075   106110
8076   126225
8077   100554
8078    28326
8079    67399
8080   116211
8081    97378
8082    27339
8083    24282
8084    70662
8085   100174
8086    24751
8087    -2216
8088    27717
8089    81780
8090    45711
8091   -19129
8092   -15967
8093    51749
8094    27933
8095   -12723
8096   -49932
8097     4390
8098    32946
8099    -6238
8100   -70179
8101   -30488
8102     3462
8103     9182
8104   -76201
8105   -79729
8106   -33865
8107    -5585
8108   -72093
8109   -91982
8110   -78851
8111   -16253
8112   -64084
8113  -120171
8114  -118368
8115   -61237
8116   -60645
8117  -110022
8118  -161706
8119   -82327
8120   -82220
8121   -84869
##END NTUPLES=NMR FID
##END=
