# Supplementary material for: An untargeted multi-technique metabolomics approach to studying intracellular metabolites of HepG2 cells exposed to 2,3,7,8-tetrachlorodibenzo-p-dioxin
Source: BMC Genomics. 2011 May 20;12:251. doi: 10.1186/1471-2164-12-251 (PMC3141663; doi:10.1186/1471-2164-12-251)
Supplement: Additional file 2 — Metadata and NMR raw data: ZIP file containing: -All NMR raw data (in JCAMP-DX format ".dx") -The metadata on NMR (polars & apolars), LC-MS and GC-MS data sets (as Tab delimited files ".txt"). [file 1471-2164-12-251-S2.ZIP › TE/Ainhoa/SAFETY COPY D Disk/TRABAJO/ARTICLES/ARTICLE Metabolomics TCDD_ACCEPTED/JCAMP_DX_NMR_data_and_all_metadata/NMR_polar_Ctrol_p17.2D.dx]

##TITLE=NMR_polar_Ctrol_p17.2D
##JCAMPDX= 6.0         $$ Bruker NMR JCAMP-DX V2.0
##DATA TYPE= NMR FID
##DATA CLASS= NTUPLES
##ORIGIN= Bruker BioSpin GmbH
##OWNER= bruker
$$ 1.72 TOPSPIN		Version 2.1
$$ 2011-04-15 14:50:53.394 +0200  WUR\bruker@RIK1030
$$ Compression mode = fixed
##.OBSERVE FREQUENCY= 400.13188529
##.OBSERVE NUCLEUS= ^1H
##.DELAY= (6, 6)
##.ACQUISITION MODE= SIMULTANEOUS (DQD)
##.ACQUISITION SCHEME= undefined
##.AVERAGES= 1024
##.DIGITISER RES= 18
##SPECTROMETER/DATA SYSTEM= avance400
##.PULSE SEQUENCE= zgpr
##.SOLVENT NAME= D2O
##.SHIFT REFERENCE= INTERNAL, D2O, 1, 12.29218
##AUDIT TRAIL= $$ (NUMBER, WHEN, WHO, WHERE, PROCESS, VERSION, WHAT)
$$ ##TITLE= Audit trail, TOPSPIN		Version 1.3
$$ ##JCAMPDX= 5.01
$$ ##ORIGIN= Bruker BioSpin GmbH
$$ ##OWNER= bruker
$$ $$ P:\NMR-data/data/WUR-bruker/nmr/AR230608.2D/1/audita.txt
$$ ##AUDIT TRAIL=  $$ (NUMBER, WHEN, WHO, WHERE, VERSION, WHAT)
(   1,<2008-07-29 20:48:58.674 +0200>,<WUR\bruker>,<RIK1030>,<TOPSPIN 1.3>,
      <created by zg, POWCHK disabled, PULCHK disabled
       configuration hash MD5:
       D1 93 94 B6 6B D6 3B BD 35 EA 0D 0D AE B0 63 FA
       data hash MD5: 16K
       F2 AD F1 26 75 FC C9 6C 08 68 26 CC 68 C3 94 72>)
(   2,<2008-07-29 20:49:05.080 +0200>,<WUR\bruker>,<RIK1030>,<TOPSPIN 1.3>,
      <user comment:
       ICON-NMR User ID: WUR\bruker
       data hash MD5: 16K
       F2 AD F1 26 75 FC C9 6C 08 68 26 CC 68 C3 94 72>)
(   3,<2008-07-29 20:49:05.439 +0200>,<WUR\bruker>,<RIK1030>,<TOPSPIN 1.3>,
      <wrpa from 1 1 "AR230608.2D" "WUR-bruker" "D:\NMRautomation"
       data hash MD5: 16K
       F2 AD F1 26 75 FC C9 6C 08 68 26 CC 68 C3 94 72>)
(   4,<2011-04-15 14:50:51.675 +0200>,<WUR\bruker>,<RIK1030>,<proc1d>,<TOPSPIN 2.1>,
      <convdta from       1 "NMR_polar_Ctrol_p17.2D" "Ainhoa_raw_data" "P:\NMR-data"
       data hash MD5: 16244
       E3 E4 51 93 F5 3D 7E 9D 58 DF 63 68 BE 50 6E 70>)
$$ ##END=
$$ 
$$ $$ hash MD5
$$ $$ B9 57 C8 EE 9C EF CE 8F 6A 9B 0D 4B 38 B3 52 E1
##$RELAX= 
##$BRUKER FILE EXP=format.temp
$$ EDIT_PAR COMMAND FILE
$$ 
$$ DI_MODE         LONG
$$ ED_ENTRY        ACQU
$$ ORDER           FILE
$$ 
$$ 
$$ HEADER		"F2 - Acquisition Parameters"
$$ T_NAME		Date_
$$ 		TYPE	R64
$$ 		CLASS	ACQU
$$ 		SUBRANGE 0.0 50000000
$$ 		REL	"Date_=itodate(DATE)"
$$ 		INV_REL	"DATE=datetoi(Date_,DATE)"
$$ 		FORMAT	"%14.0f"
$$ 		TEXT	" "
$$ END
$$ T_NAME		Time
$$ 		TYPE	R32
$$ 		CLASS	ACQU
$$ 		SUBRANGE 0.0 1000000
$$ 		REL	"Time=itotime(DATE)"
$$ 		INV_REL	"DATE=timetoi(Time,DATE)"
$$ 		FORMAT	"%14.2f"
$$ 		TEXT	" "
$$ END
$$ NAME		INSTRUM
$$ 		TEXT	" "
$$ END
$$ NAME		PROBHD
$$ 		FORMAT	"%14.14s"
$$ 		TEXT	" "
$$ END
$$ NAME		PULPROG
$$ 		TEXT	" "
$$ END
$$ NAME		TD
$$ 		TEXT	" "
$$ END
$$ NAME		SOLVENT
$$ 		TEXT	" "
$$ END
$$ NAME		NS
$$ 		TEXT	" "
$$ END
$$ NAME		DS
$$ 		TEXT	" "
$$ END
$$ T_NAME		SWH
$$ 		TYPE	R32
$$ 		CLASS	ACQU
$$ 		SUBRANGE 0.0 1e8
$$ 		REL	"SWH=SW*SFO1"
$$ 		INV_REL "SW=SWH/SFO1"
$$ 		UNIT	"Hz"
$$ 		FORMAT	"%14.3f Hz"
$$ 		TEXT	" "
$$ END
$$ T_NAME          FIDRES
$$                 TYPE    R32
$$                 CLASS   ACQU
$$                 SUBRANGE 0.0 100000
$$                 REL     "FIDRES=SW*SFO1/TD"
$$                 INV_REL "TD = nextpow(SW*SFO1/FIDRES)"
$$ 		UNIT	"Hz"
$$ 		FORMAT	"%14.6f Hz"
$$ 		TEXT	" "
$$ END
$$ T_NAME          AQ
$$ 		TYPE	R32
$$ 		CLASS	ACQU
$$ 		SUBRANGE 0.0 1000
$$ 		REL	"AQ=aqcalc(SW,SFO1,TD,DIGTYP)"
$$ 		INV_REL	"TD=tdcalc(SW,SFO1,1.0e6*AQ,DIGTYP)"
$$ 		UNIT	"sec"
$$ 		FORMAT	"%14.7f sec"
$$ 		TEXT	" "
$$ END
$$ NAME		RG
$$ 		TEXT	" "
$$ END
$$ T_NAME          DW
$$ 		TYPE	R32
$$ 		CLASS	ACQU
$$ 		SUBRANGE 0.0 1000000
$$ 		REL	"DW=1/(2*SW*SFO1)"
$$ 		INV_REL	"SW=1000000/(2*(0.005+DW)*SFO1)"
$$ 		UNIT	"usec"
$$ 		FORMAT	"%14.3lf usec"
$$ 		TEXT	" "
$$ END
$$ NAME		DE
$$ 		FORMAT	"%14.2f usec"
$$ 		TEXT	" "
$$ END
$$ NAME		TE
$$ 		FORMAT	"%14.1f K"
$$ 		TEXT	" "
$$ END
$$ T_NAME		D1
$$ 		TYPE	R32
$$ 		CLASS	ACQU
$$ 		SUBRANGE 0.0 1e38
$$ 		REL	"D1=D[1]"
$$ 		INV_REL	"D[1]=D1"
$$ 		UNIT	"sec"
$$ 		FORMAT	"%14.8f sec"
$$ 		TEXT	" "
$$ END
$$ T_NAME		d12
$$ 		TYPE	R32
$$ 		SUBRANGE 0.0 1e8
$$ 		CLASS	ACQU
$$ 		REL	"d12=20u"
$$ 		INV_REL	"D[0]=d12"
$$ 		UNIT	"sec"
$$ 		TEXT	" "
$$ 		FORMAT	"%14.8f sec"
$$ 		NONEDIT
$$ END
$$ NAME		TD0
$$ 		TEXT	" "
$$ END
$$ HEADER		"======== CHANNEL f1 ========"
$$ NAME		NUC1
$$ 		NONEDIT
$$ 		TEXT	" "
$$ END
$$ T_NAME		P1
$$ 		TYPE	R32
$$ 		CLASS	ACQU
$$ 		SUBRANGE 0.0 1.0e10
$$ 		REL	"P1=P[1]"
$$ 		INV_REL	"P[1]=P1"
$$ 		UNIT	"usec"
$$ 		FORMAT	"%14.2f usec"
$$ 		TEXT	" "
$$ END
$$ T_NAME		PL1
$$ 		TYPE	R32
$$ 		CLASS	ACQU
$$ 		SUBRANGE -6.0 1e38
$$ 		REL	"PL1=PL[1]"
$$ 		INV_REL	"PL[1]=PL1"
$$ 		UNIT	"dB"
$$ 		FORMAT	"%14.2f dB"
$$ 		TEXT	" "
$$ END
$$ T_NAME		PL9
$$ 		TYPE	R32
$$ 		CLASS	ACQU
$$ 		SUBRANGE -6.0 1e38
$$ 		REL	"PL9=PL[9]"
$$ 		INV_REL	"PL[9]=PL9"
$$ 		UNIT	"dB"
$$ 		FORMAT	"%14.2f dB"
$$ 		TEXT	" "
$$ END
$$ NAME		SFO1
$$ 		FORMAT	"%14.7f MHz"
$$ 		TEXT	" "
$$ END
##$RELAX= 
##$BRUKER FILE EXP=scon
$$ ##TITLE= Parameter file, TOPSPIN		Version 1.3
$$ ##JCAMPDX= 5.0
$$ ##DATATYPE= Parameter Values
$$ ##ORIGIN= Bruker BioSpin GmbH
$$ ##OWNER= bruker
$$ $$ 2008-07-29 19:45:53.831 +0200  WUR\bruker@RIK1030
$$ $$ D:\NMRautomation/data/WUR-bruker/nmr/AR230608.2D/1/scon
$$ ##$BLKPA= (0..15)
3 3 3 3 3 3 3 3 3 3 3 3 3 3 3 3 
$$ ##$BLKTR= (0..15)
3 3 3 3 3 3 3 3 3 3 3 3 3 3 3 3 
$$ ##$DE1= 2
$$ ##$DE2= 2
$$ ##$DEADC= 4
$$ ##$DEPA= 2
$$ ##$DERX= 3
$$ ##$PHASP4= (0..15)
0.5 0.5 0.5 0.5 0.5 0.5 0.5 0.5 0.5 0.5 0.5 0.5 0.5 0.5 0.5 0.5 
$$ ##$PHASPR= (0..15)
3 3 3 3 3 3 3 3 3 3 3 3 3 3 3 3 
$$ ##$SHAPPR= (0..15)
1.6 1.6 1.6 1.6 1.6 1.6 1.6 1.6 1.6 1.6 1.6 1.6 1.6 1.6 1.6 1.6 
$$ ##END=
##$RELAX= 
##$BRUKER FILE EXP=prosol_History
$$ #*******************************************************************
$$ #
$$ # $Source: /sc/CvsTree/sc/gen/src/prg/scripts/tix/prosol/lib/lists/default,v $
$$ #
$$ # Copyright (c) 1999
$$ # BRUKER ANALYTIK GMBH
$$ # D-76287 Rheinstetten, Germany
$$ #
$$ # All Rights Reserved
$$ #
$$ #
$$ # $Id: default,v 1.11.6.4 2006/06/09 10:27:10 ber Exp $
$$ #
$$ #*******************************************************************
$$ #../conf/instr/spect/prosol/relations/default
$$ #avance-version (05/10/24)
$$ #
$$ #pulses
$$ #
$$ P[0]=P90[F1];				#  90 deg pulse F1
$$ P[1]=P90[F1];				#  90 deg pulse F1
$$ P[2]=P90[F1]*2;				# 180 deg pulse F1
$$ P[3]=P90[F2];				#  90 deg pulse F2
$$ P[4]=P90[F2]*2;				# 180 deg pulse F2
$$ P[5]=PTOC[F1]*0.66;			#  60 deg pulse F1, TOCSY 
$$ P[6]=PTOC[F1];				#  90 deg pulse F1, TOCSY
$$ P[7]=PTOC[F1]*2;			# 180 deg pulse F1, TOCSY
$$ P[8]=PSH3[F1];                          #  90 deg selective F1, WET
$$ P[9]=PTOC[F2];				#  90 deg pulse F2, TOCSY
$$ P[10]=PTOC[F2]*2;			# 180 deg pulse F2, TOCSY
$$ P[11]=PSH1[F1];				#  90 deg selective F1
$$ P[12]=PSH2[F1];				# 180 deg selective F1
$$ #
$$ P[14]=PSH3[F2];				# 180 deg inversion, adiabatic
$$ P[15]=TROE[F1];				# cw pulse F1, ROESY
$$ P[18]=PSH7[F1];				# off-resonance presat F1
$$ P[21]=P90[F3];				#  90 deg pulse F3
$$ P[22]=P90[F3]*2;			# 180 deg pulse F3
$$ P[23]=P90[F4];				#  90 deg pulse F4
$$ P[24]=PSH2[F2];				# 180 deg refocussing, adiabatic
$$ P[25]=PROE[F1]*2;			# 180 deg pulse, Shaka ROESY
$$ P[27]=P90[F1];				#  90 deg pulse F1, WATERGATE
$$ #
$$ P[29]=PSH8[F1];                         # flip back pulse
$$ P[31]=PSH15[F2];                        # 180 deg adiabatic, F2, 13C x-filter
$$ P[32]=PSH16[F1];                        # 180 deg adiabatic, F1, z-spoil
$$ #P[33]=PSH[F1];                         #  90 deg, F1, hadamard
$$ #P[34]=PSH[F1];                         # 180 deg, F1, hadamard
$$ #P[35]=PSH[F2];                         #  90 deg, F2, hadamard
$$ #P[36]=PSH[F2];                         # 180 deg, F2, hadamard
$$ #P[37]=PSH[F3];                         #  90 deg, F3, hadamard
$$ #P[38]=PSH[F3];                         # 180 deg, F3, hadamard
$$ #
$$ P[63]=PSH11[F2];                        # 180 deg adiabatic decoupling, F2, 13C
$$ #
$$ #decoupling pulses
$$ #
$$ PCPD[1]=PCPDP[F1];			# 90 deg pulse F1, dec.
$$ PCPD[2]=PCPDP[F2];			# 90 deg pulse F2, dec.
$$ PCPD[3]=PCPDP[F3];			# 90 deg pulse F3, dec.
$$ #
$$ #power levels
$$ #
$$ PL[1]=PL90[F1];				# high power, F1
$$ PL[2]=PL90[F2];				# high power, F2
$$ PL[3]=PL90[F3];				# high power, F3
$$ PL[4]=PL90[F4];				# high power, F4
$$ PL[9]=PLCW[F1];				# presat power, F1
$$ PL[10]=PLTOC[F1];			# TOCSY power, F1
$$ PL[11]=PLROE[F1];			# ROESY power, F1
$$ PL[12]=PLCPDP[F2];			# dec. power, F2
$$ PL[13]=PLCPD2[F2];			# dec. power 2, F2
$$ PL[14]=PLNOE[F2];			# low power cw, F2
$$ PL[15]=PLTOC[F2];			# TOCSY power, F2
$$ PL[16]=PLCPDP[F3];			# dec. power, F3
$$ PL[18]=PL90[F1];			# WATERGATE power, F1
$$ PL[19]=PLCPDP[F1];			# dec. power, F1
$$ PL[21]=PLCW[F2];			# 
$$ PL[23]=PLTOC[F3];			# TOCSY power, F3
$$ PL[24]=PLHD[F2];			# HD decoupling, F2
$$ PL[25]=PLSH8U[F2];			# Eretic, F2
$$ PL[27]=PLROE[F1];			# Shaka Spinlock
$$ PL[30]=PLCPDP[F2];			# dec. power, F2, 13C (=pl12)
$$ PL[31]=PLUSER2[F2];			# dec. power, F2, 13C, cw bilev
$$ #
$$ #shapes
$$ #
$$ SP[1]=PLSH1[F1];			#  90 deg selective F1
$$ SP[2]=PLSH2[F1];			# 180 deg selective F1
$$ SP[3]=PLSH3[F2];			# adiabatic 180 deg, F2, inversion
$$ SP[6]=PLSH7[F1];			# off-resonance presat F1
$$ SP[7]=PLSH2[F2];			# adiabatic 180 deg, F2, refocussing
$$ SP[11]=PLSH8[F1];                       # flip-back pulse, F1, H
$$ SP[14]=PLSH12[F2];			# adiab. bilev dec., F2, 13C
$$ SP[18]=PLSH15[F2];                      # adiabatic 180 deg, F2, 13C, x-filter
$$ SP[19]=PLSH3[F1] +0.87;                 #  90 deg, F1, wet
$$ SP[20]=PLSH3[F1] -1.04;                 #  90 deg, F1, wet
$$ SP[21]=PLSH3[F1] +2.27;                 #  90 deg, F1, wet
$$ SP[22]=PLSH3[F1] -5.05;                 #  90 deg, F1, wet
$$ #SP[23]=PLSH[F1];                       #  90 deg, F1, hadamard
$$ #SP[24]=PLSH[F1];                       # 180 deg, F1, hadamard
$$ #SP[25]=PLSH[F2];                       #  90 deg, F2, hadamard
$$ #SP[26]=PLSH[F2];                       # 180 deg, F2, hadamard
$$ #SP[27]=PLSH[F3];                       #  90 deg, F3, hadamard
$$ #SP[28]=PLSH[F3];                       # 180 deg, F3, hadamard
$$ SP[29]=PLSH16[F1];                      # adiabatic 180 deg, F1, z-spoil
$$ SP[31]=PLSH11[F2];			# adiab. dec., F2, 13C
$$ #
$$ SPNAM1=PNSH1[F1];			#
$$ SPNAM2=PNSH2[F1];			#
$$ SPNAM3=PNSH3[F2];			#
$$ SPNAM6=PNSH7[F1];			#
$$ SPNAM7=PNSH2[F2];			#
$$ SPNAM11=PNSH8[F1];                      #
$$ SPNAM14=PNSH12[F2];			#
$$ SPNAM15=PNSH8U[F2];			# Eretic, F2
$$ SPNAM18=PNSH15[F2];			#
$$ SPNAM19=PNSH3[F1];			#
$$ SPNAM20=PNSH3[F1];			#
$$ SPNAM21=PNSH3[F1];			#
$$ SPNAM22=PNSH3[F1];			#
$$ #SPNAM23=PNSH[];                        #
$$ #SPNAM24=PNSH[];                        #
$$ #SPNAM25=PNSH[];                        #
$$ #SPNAM26=PNSH[];                        #
$$ #SPNAM27=PNSH[];                        #
$$ #SPNAM28=PNSH[];                        #
$$ SPNAM29=PNSH16[F1];                     #
$$ SPNAM31=PNSH11[F2];			#
$$ #
$$ SPOAL[1]=PASH1[F1];			#
$$ SPOAL[2]=PASH2[F1];			#
$$ SPOAL[3]=PASH3[F2];			#
$$ SPOAL[6]=PASH7[F1];			#
$$ SPOAL[7]=PASH2[F2];			#
$$ SPOAL[11]=PASH8[F1];
$$ SPOAL[14]=PASH12[F2];			#
$$ SPOAL[18]=PASH15[F2];			#
$$ SPOAL[19]=PASH3[F1];			#
$$ SPOAL[20]=PASH3[F1];			#
$$ SPOAL[21]=PASH3[F1];			#
$$ SPOAL[22]=PASH3[F1];			#
$$ #SPOAL[23]=PASH[];			#
$$ #SPOAL[24]=PASH[];			#
$$ #SPOAL[25]=PASH[];			#
$$ #SPOAL[26]=PASH[];			#
$$ #SPOAL[27]=PASH[];			#
$$ #SPOAL[28]=PASH[];			#
$$ SPOAL[29]=PASH16[F1];                   #
$$ SPOAL[31]=PASH11[F2];			#
$$ #
$$ #global
$$ #
$$ D[9]=TTOC[F1];				#
$$ D[16]=D_grad;				#
$$ P[16]=P_grad1;				#
$$ P[17]=P_mlev;				#
$$ P[19]=P_grad2;				#
$$ P[20]=P_mlev;				#
$$ P[28]=P_hsqc;				#
$$ #
##$RELAX= 
##$BRUKER FILE EXP=pulseprogram
$$ # 1 "C:/Bruker/TOPSPIN/exp/stan/nmr/lists/pp/zgpr"
$$ ;zgpr
$$ ;avance-version (06/11/09)
$$ ;1D sequence with f1 presaturation
$$ ;
$$ ;$CLASS=HighRes
$$ ;$DIM=1D
$$ ;$TYPE=
$$ ;$SUBTYPE=
$$ ;$COMMENT=
$$ 
$$ 
$$ # 1 "C:/Bruker/TOPSPIN/exp/stan/nmr/lists/pp/Avance.incl" 1
$$ ;Avance2.incl
$$ ;   for 1
$$ ;
$$ ;avance-version (07/01/22)
$$ ;
$$ ;$CLASS=HighRes Incl
$$ ;$COMMENT=
$$ 
$$ 
$$ 
$$ 
$$ 
$$ 
$$ 
$$ 
$$ 
$$ 
$$ 
$$ 
$$ 
$$ 
$$ 
$$ 
$$ 
$$ 
$$ 
$$ 
$$ 
$$ 
$$ 
$$ 
$$ 
$$ 
$$ 
$$ 
$$ 
$$ 
$$ 
$$ 
$$ 
$$ 
$$ 
$$ 
$$ 
$$ 
$$ 
$$ 
$$ 
$$ 
$$ 
$$ 
$$ 
$$ 
$$ 
$$ 
$$ 
$$ 
$$ 
$$ 
$$ 
$$ 
$$ 
$$ 
$$ 
$$ 
$$ 
$$ 
$$ 
$$ 
$$ 
$$ 
$$ 
$$ 
$$ 
$$ 
$$ 
$$ 
$$ 
$$ 
$$ 
$$ 
$$ 
$$ 
$$ 
$$ 
$$ 
$$ 
$$ 
$$ 
$$ 
$$ 
$$ 
$$ 
$$ 
$$ 
$$ 
$$ 
$$ 
$$ 
$$ 
$$ 
$$ 
$$ 
$$ 
$$ 
$$ 
$$ 
$$ 
$$ 
$$ 
$$ 
$$ 
$$ 
$$ 
$$ 
$$ 
$$ 
$$ 
$$ 
$$ 
$$ 
$$ 
$$ 
$$ 
$$ 
$$ 
$$ 
$$ 
$$ 
$$ 
$$ 
$$ 
$$ 
$$ 
$$ 
$$ 
$$ 
$$ 
$$ 
$$ 
$$ ;$Id: Avance2.incl,v 1.10.6.7 2007/01/22 13:54:46 ber Exp $
$$ # 12 "C:/Bruker/TOPSPIN/exp/stan/nmr/lists/pp/zgpr" 2
$$ 
$$ 
$$ 
$$ "d12=20u"
$$ 
$$ 
$$ "acqt0=-p1*2/3.1416"
$$ 
$$ 
$$ # 1 "mc_line 21 file C:/Bruker/TOPSPIN/exp/stan/nmr/lists/pp/zgpr expanding definition part of mc command before ze"
$$ define delay MCWRK
$$ define delay MCREST
$$ "MCWRK = 0.500000*30m"
$$ "MCREST = 30m - 30m"
$$ # 21 "C:/Bruker/TOPSPIN/exp/stan/nmr/lists/pp/zgpr"
$$ 1 ze
$$ # 1 "mc_line 21 file C:/Bruker/TOPSPIN/exp/stan/nmr/lists/pp/zgpr expanding definition of mc command after ze"
$$ # 22 "C:/Bruker/TOPSPIN/exp/stan/nmr/lists/pp/zgpr"
$$ # 1 "mc_line 22 file C:/Bruker/TOPSPIN/exp/stan/nmr/lists/pp/zgpr expanding start label for mc command"
$$ 2 MCWRK  * 2
$$ LBLF0, MCREST
$$ # 23 "C:/Bruker/TOPSPIN/exp/stan/nmr/lists/pp/zgpr"
$$   d12 pl9:f1
$$   d1 cw:f1 ph29
$$   4u do:f1
$$   d12 pl1:f1
$$   p1 ph1
$$   go=2 ph31
$$ # 1 "mc_line 29 file C:/Bruker/TOPSPIN/exp/stan/nmr/lists/pp/zgpr expanding mc command in line"
$$   MCWRK wr #0
$$   MCWRK zd 
$$   lo to LBLF0 times td0
$$ 
$$ # 30 "C:/Bruker/TOPSPIN/exp/stan/nmr/lists/pp/zgpr"
$$ exit
$$ 
$$ 
$$ ph1=0 2 2 0 1 3 3 1
$$ ph29=0
$$ ph31=0 2 2 0 1 3 3 1
$$ 
$$ 
$$ ;pl1 : f1 channel - power level for pulse (default)
$$ ;pl9 : f1 channel - power level for presaturation
$$ ;p1 : f1 channel -  90 degree high power pulse
$$ ;d1 : relaxation delay; 1-5 * T1
$$ ;d12: delay for power switching                      [20 usec]
$$ ;NS: 1 * n, total number of scans: NS * TD0
$$ 
$$ 
$$ 
$$ ;$Id: zgpr,v 1.7.10.2 2006/11/10 11:04:15 ber Exp $
##$RELAX= 
##$BRUKER FILE EXP=uxnmr.par
$$ ##TITLE= Parameter file, TOPSPIN		Version 1.3
$$ ##JCAMPDX= 5.0
$$ ##DATATYPE= Parameter Values
$$ ##ORIGIN= Bruker BioSpin GmbH
$$ ##OWNER= Administrator
$$ $$ 2008-03-03 09:42:28.895 +0100  WUR\bruker@RIK1030
$$ $$ C:/Bruker/TOPSPIN/conf/instr/avance400/uxnmr.par
$$ ##$ACB= 0
$$ ##$ACBTAT= (0..15)
0 88 72 0 0 0 0 0 0 0 0 0 0 0 0 0 
$$ ##$ACBTBA= (0..15)
0 0 0 0 0 0 0 0 0 0 0 0 0 0 0 0 
$$ ##$ACBTCTL= (0..15)
0 0 0 0 0 0 0 0 0 0 0 0 0 0 0 0 
$$ ##$ACBTDI= (0..15)
0 102 102 0 0 0 0 0 0 0 0 0 0 0 0 0 
$$ ##$ACBTDM= (0..15)
0 10 10 0 0 0 0 0 0 0 0 0 0 0 0 0 
$$ ##$ACBTFHI= (0..15)
0 400 400 0 0 0 0 0 0 0 0 0 0 0 0 0 
$$ ##$ACBTFL= (0..15)
0 73 74 0 0 0 0 0 0 0 0 0 0 0 0 0 
$$ ##$ACBTFLO= (0..15)
0 14 14 0 0 0 0 0 0 0 0 0 0 0 0 0 
$$ ##$ACBTOUT= (0..15)
0 1 2 0 0 0 0 0 0 0 0 0 0 0 0 0 
$$ ##$ACBTPO= (0..15)
0 150000 60000 0 0 0 0 0 0 0 0 0 0 0 0 0 
$$ ##$ACBTPW= (0..15)
0 10 10 0 0 0 0 0 0 0 0 0 0 0 0 0 
$$ ##$ACBTSB= (0..15)
0 0 0 0 0 0 0 0 0 0 0 0 0 0 0 0 
$$ ##$ACBTY= <no>
$$ ##$AQSBDHW= (0..31)
255 255 1 4 4 255 255 255 0 0 255 255 255 255 255 255 255 255 255 0 255 
255 255 255 255 255 255 255 255 255 255 255 
$$ ##$AQSBDID= (0..31)
255 255 88 83 83 255 255 255 65 67 255 255 255 255 255 255 255 255 255 
66 255 255 255 255 255 255 255 255 255 255 255 255 
$$ ##$AQSBDNO= (0..31)
255 255 1 1 2 255 255 255 1 1 255 255 255 255 255 255 255 255 255 1 255 
255 255 255 255 255 255 255 255 255 255 255 
$$ ##$AQSBDTY= (0..31)
255 255 3 16 16 255 255 255 5 9 255 255 255 255 255 255 255 255 255 7 
255 255 255 255 255 255 255 255 255 255 255 255 
$$ ##$AQSBUAD= (0..31)
255 255 52 36 37 255 255 255 54 26 255 255 255 255 255 255 255 255 255 
32 255 255 255 255 255 255 255 255 255 255 255 255 
$$ ##$AQSECL= (0..31)
255 255 2 3 3 255 255 255 5 2 255 255 255 255 255 255 255 255 255 255 
255 255 255 255 255 255 255 255 255 255 255 255 
$$ ##$AQSECLS= (0..31)
255 255 3 2 2 255 255 255 0 0 255 255 255 255 255 255 255 255 255 255 
255 255 255 255 255 255 255 255 255 255 255 255 
$$ ##$ATT19F= (0..1)
0 0 
$$ ##$ATT1H= (0..1)
0 0 
$$ ##$ATT3H= (0..1)
0 0 
$$ ##$ATTX= (0..1)
0 0 
$$ ##$ATTY= (0..1)
0 0 
$$ ##$ATTZ= (0..1)
0 0 
$$ ##$BACSAIR= no
$$ ##$BACSCAP= 60
$$ ##$BACSDEL= 10
$$ ##$BACSFCM= no
$$ ##$BACSOPT= <>
$$ ##$BACSTY= <tty08>
$$ ##$BARPTY= <no>
$$ ##$BFREQ= 400.13
$$ ##$BIRDS= yes
$$ ##$BMPC= 0
$$ ##$BMPCTY= <no>
$$ ##$BPSUTY= <no>
$$ ##$BSMS= 1
$$ ##$BSMSTY= <tty02>
$$ ##$CFASMOD= (0..7)
1 1 1 1 1 1 1 1 
$$ ##$CFASMUL= (0..7)
1 1 1 1 1 1 1 1 
$$ ##$CNFTXDR= (0..7)
6 6 0 0 0 0 0 0 
$$ ##$COMDIG2= 0
$$ ##$CPDBTY= <no>
$$ ##$CRCOTY= <no>
$$ ##$DATSTAT= no
$$ ##$DIGI140= (0..7)
0 0 0 0 0 0 0 0 
$$ ##$DIGIB12= (0..7)
0 0 0 0 0 0 0 0 
$$ ##$DIGIB16= (0..7)
0 0 0 0 0 0 0 0 
$$ ##$DIGIFA= (0..7)
0 0 0 0 0 0 0 0 
$$ ##$DIGIHA= (0..7)
0 0 0 0 0 0 0 0 
$$ ##$DIGIHAF= (0..7)
0 0 0 0 0 0 0 0 
$$ ##$DIGIHRD= (0..7)
0 0 0 0 0 0 0 0 
$$ ##$DIGIIA= (0..7)
0 0 0 0 0 0 0 0 
$$ ##$DIGIO16= (0..7)
0 0 0 0 0 0 0 0 
$$ ##$DIGISA= (0..7)
1 0 0 0 0 0 0 0 
$$ ##$DIGISAF= (0..7)
0 0 0 0 0 0 0 0 
$$ ##$DIGISL= (0..7)
0 0 0 0 0 0 0 0 
$$ ##$DIGITYI= (0..7)
0 0 0 0 0 0 0 0 
$$ ##$DIGITYP= (0..7)
0 0 0 0 0 0 0 0 
$$ ##$DIGITZ= 0
$$ ##$DRU= no
$$ ##$FCUMEM= (0..7)
2093056 2093056 0 0 0 0 0 0 
$$ ##$FCUPAL= (0..7)
260 260 0 0 0 0 0 0 
$$ ##$FQMIX= 0
$$ ##$FUNCMOD= <>
$$ ##$GCUTYPE= 2
$$ ##$GTUTY= <no>
$$ ##$HFAC= 3
$$ ##$HPCU= 0
$$ ##$HPCUTY= <no>
$$ ##$HPTXLP= (0..3)
-1 -1 -1 -1 
$$ ##$HPTXPI= (0..3)
0 0 0 0 
$$ ##$HPTXPO= (0..3)
0 0 0 0 
$$ ##$HPTXTY= (0..3)
0 0 0 0 
$$ ##$IF451= 0
$$ ##$IFREQ= 1
$$ ##$INTFPR= 0
$$ ##$IPSO= no
$$ ##$LOCKTY= <tty03>
$$ ##$LOCSWID= 0
$$ ##$M2FAC= 0
$$ ##$MASTY= <no>
$$ ##$MEMPRM= 0
$$ ##$MHFAC= 0
$$ ##$MXFAC= 0
$$ ##$NAMPD1= <2H>
$$ ##$NAMPD10= <>
$$ ##$NAMPD11= <>
$$ ##$NAMPD12= <>
$$ ##$NAMPD13= <>
$$ ##$NAMPD14= <>
$$ ##$NAMPD15= <>
$$ ##$NAMPD16= <>
$$ ##$NAMPD2= <X-BB19F_2HS>
$$ ##$NAMPD3= <1H>
$$ ##$NAMPD4= <>
$$ ##$NAMPD5= <>
$$ ##$NAMPD6= <>
$$ ##$NAMPD7= <>
$$ ##$NAMPD8= <>
$$ ##$NAMPD9= <>
$$ ##$NFCU= 2
$$ ##$NMRCH= 0
$$ ##$NMRMEM= 0
$$ ##$NRCU= 1
$$ ##$NROUT= 1
$$ ##$PAMPF1= (0..15)
75 99 67 27 0 0 0 12 117 46 8 118 1 0 0 0 
$$ ##$PAMPF2= (0..15)
0 0 0 0 0 0 0 0 0 0 0 0 0 0 0 0 
$$ ##$PAMPF3= (0..15)
0 0 0 0 0 0 0 0 0 0 0 0 0 0 0 0 
$$ ##$PAMPF4= (0..15)
0 0 0 0 0 0 0 0 0 0 0 0 0 0 0 0 
$$ ##$PAMPF5= (0..15)
0 0 0 0 0 0 0 0 0 0 0 0 0 0 0 0 
$$ ##$PAMPF6= (0..15)
0 0 0 0 0 0 0 0 0 0 0 0 0 0 0 0 
$$ ##$PAMPF7= (0..15)
0 0 0 0 0 0 0 0 0 0 0 0 0 0 0 0 
$$ ##$PAMPF8= (0..15)
0 0 0 0 0 0 0 0 0 0 0 0 0 0 0 0 
$$ ##$PH4= 0
$$ ##$PHF4TY= <no>
$$ ##$POWCHK= no
$$ ##$PRAMD1= (0..7)
0 1048576 0 0 0 1048576 0 0 
$$ ##$PRAMD10= (0..7)
0 0 0 0 0 0 0 0 
$$ ##$PRAMD11= (0..7)
0 0 0 0 0 0 0 0 
$$ ##$PRAMD12= (0..7)
0 0 0 0 0 0 0 0 
$$ ##$PRAMD13= (0..7)
0 0 0 0 0 0 0 0 
$$ ##$PRAMD14= (0..7)
0 0 0 0 0 0 0 0 
$$ ##$PRAMD15= (0..7)
0 0 0 0 0 0 0 0 
$$ ##$PRAMD16= (0..7)
0 0 0 0 0 0 0 0 
$$ ##$PRAMD17= (0..7)
0 0 0 0 0 0 0 0 
$$ ##$PRAMD18= (0..7)
0 0 0 0 0 0 0 0 
$$ ##$PRAMD19= (0..7)
0 0 0 0 0 0 0 0 
$$ ##$PRAMD2= (0..7)
2147483644 2146435071 2147483647 134217727 2147483644 2146435071 2147483647 
134217727 
$$ ##$PRAMD20= (0..7)
0 0 0 0 0 0 0 0 
$$ ##$PRAMD21= (0..7)
0 0 0 0 0 0 0 0 
$$ ##$PRAMD3= (0..7)
2 0 0 0 2 0 0 0 
$$ ##$PRAMD4= (0..7)
2147483644 2146435071 2147483647 134217727 2147483644 2146435071 2147483647 
134217727 
$$ ##$PRAMD5= (0..7)
0 0 0 0 0 0 0 0 
$$ ##$PRAMD6= (0..7)
0 0 0 0 0 0 0 0 
$$ ##$PRAMD7= (0..7)
0 0 0 0 0 0 0 0 
$$ ##$PRAMD8= (0..7)
0 0 0 0 0 0 0 0 
$$ ##$PRAMD9= (0..7)
0 0 0 0 0 0 0 0 
$$ ##$PRAMLED= (0..1)
15 15 
$$ ##$PRAMP1= <tty01>
$$ ##$PRAMP2= <no>
$$ ##$PRAMP3= <no>
$$ ##$PRAMP4= <no>
$$ ##$PRAMP5= <no>
$$ ##$PRAMP6= <no>
$$ ##$PRAMP7= <no>
$$ ##$PRAMP8= <no>
$$ ##$PRAMPTP= 0
$$ ##$PREPTY= <no>
$$ ##$PRESHLD= 0
$$ ##$PTS160= -1
$$ ##$PTSA2X= (0..7)
0 0 0 0 0 0 0 0 
$$ ##$PTSF2X= (0..7)
0 0 0 0 0 0 0 0 
$$ ##$PTSFMX= (0..7)
429.9 429.9 0 0 0 0 0 0 
$$ ##$PULCHK= no
$$ ##$RCUCDS= (0..7)
8388608 0 0 0 0 0 0 0 
$$ ##$RCUCFS= (0..7)
4096 0 0 0 0 0 0 0 
$$ ##$RCUCSS= (0..7)
1048576 0 0 0 0 0 0 0 
$$ ##$RCUI2C1= (0..7)
78 0 0 0 0 0 0 0 
$$ ##$RCUI2C2= (0..7)
0 0 0 0 0 0 0 0 
$$ ##$RCUI2C3= (0..7)
0 0 0 0 0 0 0 0 
$$ ##$RCUI2C4= (0..7)
0 0 0 0 0 0 0 0 
$$ ##$RCUI2C5= (0..7)
0 0 0 0 0 0 0 0 
$$ ##$RCUI2C6= (0..7)
0 0 0 0 0 0 0 0 
$$ ##$RCUI2C7= (0..7)
0 0 0 0 0 0 0 0 
$$ ##$RCUI2C8= (0..7)
0 0 0 0 0 0 0 0 
$$ ##$RDCU= 0
$$ ##$RGTYPE= (0..7)
5 0 0 0 0 0 0 0 
$$ ##$RG_max= (0..7)
46341 0 0 0 0 0 0 0 
$$ ##$RG_min= (0..7)
1 0 0 0 0 0 0 0 
$$ ##$RG_tab1= (0..255)
1 1.1 1.3 1.4 1.6 1.8 2 2.2 2.5 2.8 3.2 3.6 4 4.5 5 5.7 6.3 7.1 8 9 10.1 
11.3 12.7 14.3 16 18 20.2 22.6 25.4 28.5 32 35.9 40.3 45.3 50.8 57 64 
71.8 80.6 90.5 101.6 114 128 143.7 161.3 181 203.2 228.1 256 287.4 322.5 
362 406.4 456.1 512 574.7 645.1 724.1 812.7 912.3 1024 1149.4 1290.2 1448.2 
1625.5 1824.6 2048 2298.8 2580.3 2896.3 3251 3649.1 4096 4597.6 5160.6 
5792.6 6502 7298.2 8192 9195.2 10321.3 11585.2 13004 14596.5 16384 18390.4 
20642.5 23170.5 26008 29193 32768 36780.8 41285.1 46341 -1 -1 -1 -1 -1 
-1 -1 -1 -1 -1 -1 -1 -1 -1 -1 -1 -1 -1 -1 -1 -1 -1 -1 -1 -1 -1 -1 -1 -1 
-1 -1 -1 -1 -1 -1 -1 -1 -1 -1 -1 -1 -1 -1 -1 -1 -1 -1 -1 -1 -1 -1 -1 -1 
-1 -1 -1 -1 -1 -1 -1 -1 -1 -1 -1 -1 -1 -1 -1 -1 -1 -1 -1 -1 -1 -1 -1 -1 
-1 -1 -1 -1 -1 -1 -1 -1 -1 -1 -1 -1 -1 -1 -1 -1 -1 -1 -1 -1 -1 -1 -1 -1 
-1 -1 -1 -1 -1 -1 -1 -1 -1 -1 -1 -1 -1 -1 -1 -1 -1 -1 -1 -1 -1 -1 -1 -1 
-1 -1 -1 -1 -1 -1 -1 -1 -1 -1 -1 -1 -1 -1 -1 -1 -1 -1 -1 -1 -1 -1 -1 -1 
-1 -1 -1 -1 -1 -1 -1 -1 -1 -1 -1 -1 -1 
$$ ##$RG_tab2= (0..255)
-1 -1 -1 -1 -1 -1 -1 -1 -1 -1 -1 -1 -1 -1 -1 -1 -1 -1 -1 -1 -1 -1 -1 -1 
-1 -1 -1 -1 -1 -1 -1 -1 -1 -1 -1 -1 -1 -1 -1 -1 -1 -1 -1 -1 -1 -1 -1 -1 
-1 -1 -1 -1 -1 -1 -1 -1 -1 -1 -1 -1 -1 -1 -1 -1 -1 -1 -1 -1 -1 -1 -1 -1 
-1 -1 -1 -1 -1 -1 -1 -1 -1 -1 -1 -1 -1 -1 -1 -1 -1 -1 -1 -1 -1 -1 -1 -1 
-1 -1 -1 -1 -1 -1 -1 -1 -1 -1 -1 -1 -1 -1 -1 -1 -1 -1 -1 -1 -1 -1 -1 -1 
-1 -1 -1 -1 -1 -1 -1 -1 -1 -1 -1 -1 -1 -1 -1 -1 -1 -1 -1 -1 -1 -1 -1 -1 
-1 -1 -1 -1 -1 -1 -1 -1 -1 -1 -1 -1 -1 -1 -1 -1 -1 -1 -1 -1 -1 -1 -1 -1 
-1 -1 -1 -1 -1 -1 -1 -1 -1 -1 -1 -1 -1 -1 -1 -1 -1 -1 -1 -1 -1 -1 -1 -1 
-1 -1 -1 -1 -1 -1 -1 -1 -1 -1 -1 -1 -1 -1 -1 -1 -1 -1 -1 -1 -1 -1 -1 -1 
-1 -1 -1 -1 -1 -1 -1 -1 -1 -1 -1 -1 -1 -1 -1 -1 -1 -1 -1 -1 -1 -1 -1 -1 
-1 -1 -1 -1 -1 -1 -1 -1 -1 -1 -1 -1 -1 -1 -1 -1 
$$ ##$RG_tab3= (0..255)
-1 -1 -1 -1 -1 -1 -1 -1 -1 -1 -1 -1 -1 -1 -1 -1 -1 -1 -1 -1 -1 -1 -1 -1 
-1 -1 -1 -1 -1 -1 -1 -1 -1 -1 -1 -1 -1 -1 -1 -1 -1 -1 -1 -1 -1 -1 -1 -1 
-1 -1 -1 -1 -1 -1 -1 -1 -1 -1 -1 -1 -1 -1 -1 -1 -1 -1 -1 -1 -1 -1 -1 -1 
-1 -1 -1 -1 -1 -1 -1 -1 -1 -1 -1 -1 -1 -1 -1 -1 -1 -1 -1 -1 -1 -1 -1 -1 
-1 -1 -1 -1 -1 -1 -1 -1 -1 -1 -1 -1 -1 -1 -1 -1 -1 -1 -1 -1 -1 -1 -1 -1 
-1 -1 -1 -1 -1 -1 -1 -1 -1 -1 -1 -1 -1 -1 -1 -1 -1 -1 -1 -1 -1 -1 -1 -1 
-1 -1 -1 -1 -1 -1 -1 -1 -1 -1 -1 -1 -1 -1 -1 -1 -1 -1 -1 -1 -1 -1 -1 -1 
-1 -1 -1 -1 -1 -1 -1 -1 -1 -1 -1 -1 -1 -1 -1 -1 -1 -1 -1 -1 -1 -1 -1 -1 
-1 -1 -1 -1 -1 -1 -1 -1 -1 -1 -1 -1 -1 -1 -1 -1 -1 -1 -1 -1 -1 -1 -1 -1 
-1 -1 -1 -1 -1 -1 -1 -1 -1 -1 -1 -1 -1 -1 -1 -1 -1 -1 -1 -1 -1 -1 -1 -1 
-1 -1 -1 -1 -1 -1 -1 -1 -1 -1 -1 -1 -1 -1 -1 -1 
$$ ##$RG_tab4= (0..255)
-1 -1 -1 -1 -1 -1 -1 -1 -1 -1 -1 -1 -1 -1 -1 -1 -1 -1 -1 -1 -1 -1 -1 -1 
-1 -1 -1 -1 -1 -1 -1 -1 -1 -1 -1 -1 -1 -1 -1 -1 -1 -1 -1 -1 -1 -1 -1 -1 
-1 -1 -1 -1 -1 -1 -1 -1 -1 -1 -1 -1 -1 -1 -1 -1 -1 -1 -1 -1 -1 -1 -1 -1 
-1 -1 -1 -1 -1 -1 -1 -1 -1 -1 -1 -1 -1 -1 -1 -1 -1 -1 -1 -1 -1 -1 -1 -1 
-1 -1 -1 -1 -1 -1 -1 -1 -1 -1 -1 -1 -1 -1 -1 -1 -1 -1 -1 -1 -1 -1 -1 -1 
-1 -1 -1 -1 -1 -1 -1 -1 -1 -1 -1 -1 -1 -1 -1 -1 -1 -1 -1 -1 -1 -1 -1 -1 
-1 -1 -1 -1 -1 -1 -1 -1 -1 -1 -1 -1 -1 -1 -1 -1 -1 -1 -1 -1 -1 -1 -1 -1 
-1 -1 -1 -1 -1 -1 -1 -1 -1 -1 -1 -1 -1 -1 -1 -1 -1 -1 -1 -1 -1 -1 -1 -1 
-1 -1 -1 -1 -1 -1 -1 -1 -1 -1 -1 -1 -1 -1 -1 -1 -1 -1 -1 -1 -1 -1 -1 -1 
-1 -1 -1 -1 -1 -1 -1 -1 -1 -1 -1 -1 -1 -1 -1 -1 -1 -1 -1 -1 -1 -1 -1 -1 
-1 -1 -1 -1 -1 -1 -1 -1 -1 -1 -1 -1 -1 -1 -1 -1 
$$ ##$RG_tab5= (0..255)
-1 -1 -1 -1 -1 -1 -1 -1 -1 -1 -1 -1 -1 -1 -1 -1 -1 -1 -1 -1 -1 -1 -1 -1 
-1 -1 -1 -1 -1 -1 -1 -1 -1 -1 -1 -1 -1 -1 -1 -1 -1 -1 -1 -1 -1 -1 -1 -1 
-1 -1 -1 -1 -1 -1 -1 -1 -1 -1 -1 -1 -1 -1 -1 -1 -1 -1 -1 -1 -1 -1 -1 -1 
-1 -1 -1 -1 -1 -1 -1 -1 -1 -1 -1 -1 -1 -1 -1 -1 -1 -1 -1 -1 -1 -1 -1 -1 
-1 -1 -1 -1 -1 -1 -1 -1 -1 -1 -1 -1 -1 -1 -1 -1 -1 -1 -1 -1 -1 -1 -1 -1 
-1 -1 -1 -1 -1 -1 -1 -1 -1 -1 -1 -1 -1 -1 -1 -1 -1 -1 -1 -1 -1 -1 -1 -1 
-1 -1 -1 -1 -1 -1 -1 -1 -1 -1 -1 -1 -1 -1 -1 -1 -1 -1 -1 -1 -1 -1 -1 -1 
-1 -1 -1 -1 -1 -1 -1 -1 -1 -1 -1 -1 -1 -1 -1 -1 -1 -1 -1 -1 -1 -1 -1 -1 
-1 -1 -1 -1 -1 -1 -1 -1 -1 -1 -1 -1 -1 -1 -1 -1 -1 -1 -1 -1 -1 -1 -1 -1 
-1 -1 -1 -1 -1 -1 -1 -1 -1 -1 -1 -1 -1 -1 -1 -1 -1 -1 -1 -1 -1 -1 -1 -1 
-1 -1 -1 -1 -1 -1 -1 -1 -1 -1 -1 -1 -1 -1 -1 -1 
$$ ##$RG_tab6= (0..255)
-1 -1 -1 -1 -1 -1 -1 -1 -1 -1 -1 -1 -1 -1 -1 -1 -1 -1 -1 -1 -1 -1 -1 -1 
-1 -1 -1 -1 -1 -1 -1 -1 -1 -1 -1 -1 -1 -1 -1 -1 -1 -1 -1 -1 -1 -1 -1 -1 
-1 -1 -1 -1 -1 -1 -1 -1 -1 -1 -1 -1 -1 -1 -1 -1 -1 -1 -1 -1 -1 -1 -1 -1 
-1 -1 -1 -1 -1 -1 -1 -1 -1 -1 -1 -1 -1 -1 -1 -1 -1 -1 -1 -1 -1 -1 -1 -1 
-1 -1 -1 -1 -1 -1 -1 -1 -1 -1 -1 -1 -1 -1 -1 -1 -1 -1 -1 -1 -1 -1 -1 -1 
-1 -1 -1 -1 -1 -1 -1 -1 -1 -1 -1 -1 -1 -1 -1 -1 -1 -1 -1 -1 -1 -1 -1 -1 
-1 -1 -1 -1 -1 -1 -1 -1 -1 -1 -1 -1 -1 -1 -1 -1 -1 -1 -1 -1 -1 -1 -1 -1 
-1 -1 -1 -1 -1 -1 -1 -1 -1 -1 -1 -1 -1 -1 -1 -1 -1 -1 -1 -1 -1 -1 -1 -1 
-1 -1 -1 -1 -1 -1 -1 -1 -1 -1 -1 -1 -1 -1 -1 -1 -1 -1 -1 -1 -1 -1 -1 -1 
-1 -1 -1 -1 -1 -1 -1 -1 -1 -1 -1 -1 -1 -1 -1 -1 -1 -1 -1 -1 -1 -1 -1 -1 
-1 -1 -1 -1 -1 -1 -1 -1 -1 -1 -1 -1 -1 -1 -1 -1 
$$ ##$RG_tab7= (0..255)
-1 -1 -1 -1 -1 -1 -1 -1 -1 -1 -1 -1 -1 -1 -1 -1 -1 -1 -1 -1 -1 -1 -1 -1 
-1 -1 -1 -1 -1 -1 -1 -1 -1 -1 -1 -1 -1 -1 -1 -1 -1 -1 -1 -1 -1 -1 -1 -1 
-1 -1 -1 -1 -1 -1 -1 -1 -1 -1 -1 -1 -1 -1 -1 -1 -1 -1 -1 -1 -1 -1 -1 -1 
-1 -1 -1 -1 -1 -1 -1 -1 -1 -1 -1 -1 -1 -1 -1 -1 -1 -1 -1 -1 -1 -1 -1 -1 
-1 -1 -1 -1 -1 -1 -1 -1 -1 -1 -1 -1 -1 -1 -1 -1 -1 -1 -1 -1 -1 -1 -1 -1 
-1 -1 -1 -1 -1 -1 -1 -1 -1 -1 -1 -1 -1 -1 -1 -1 -1 -1 -1 -1 -1 -1 -1 -1 
-1 -1 -1 -1 -1 -1 -1 -1 -1 -1 -1 -1 -1 -1 -1 -1 -1 -1 -1 -1 -1 -1 -1 -1 
-1 -1 -1 -1 -1 -1 -1 -1 -1 -1 -1 -1 -1 -1 -1 -1 -1 -1 -1 -1 -1 -1 -1 -1 
-1 -1 -1 -1 -1 -1 -1 -1 -1 -1 -1 -1 -1 -1 -1 -1 -1 -1 -1 -1 -1 -1 -1 -1 
-1 -1 -1 -1 -1 -1 -1 -1 -1 -1 -1 -1 -1 -1 -1 -1 -1 -1 -1 -1 -1 -1 -1 -1 
-1 -1 -1 -1 -1 -1 -1 -1 -1 -1 -1 -1 -1 -1 -1 -1 
$$ ##$RG_tab8= (0..255)
-1 -1 -1 -1 -1 -1 -1 -1 -1 -1 -1 -1 -1 -1 -1 -1 -1 -1 -1 -1 -1 -1 -1 -1 
-1 -1 -1 -1 -1 -1 -1 -1 -1 -1 -1 -1 -1 -1 -1 -1 -1 -1 -1 -1 -1 -1 -1 -1 
-1 -1 -1 -1 -1 -1 -1 -1 -1 -1 -1 -1 -1 -1 -1 -1 -1 -1 -1 -1 -1 -1 -1 -1 
-1 -1 -1 -1 -1 -1 -1 -1 -1 -1 -1 -1 -1 -1 -1 -1 -1 -1 -1 -1 -1 -1 -1 -1 
-1 -1 -1 -1 -1 -1 -1 -1 -1 -1 -1 -1 -1 -1 -1 -1 -1 -1 -1 -1 -1 -1 -1 -1 
-1 -1 -1 -1 -1 -1 -1 -1 -1 -1 -1 -1 -1 -1 -1 -1 -1 -1 -1 -1 -1 -1 -1 -1 
-1 -1 -1 -1 -1 -1 -1 -1 -1 -1 -1 -1 -1 -1 -1 -1 -1 -1 -1 -1 -1 -1 -1 -1 
-1 -1 -1 -1 -1 -1 -1 -1 -1 -1 -1 -1 -1 -1 -1 -1 -1 -1 -1 -1 -1 -1 -1 -1 
-1 -1 -1 -1 -1 -1 -1 -1 -1 -1 -1 -1 -1 -1 -1 -1 -1 -1 -1 -1 -1 -1 -1 -1 
-1 -1 -1 -1 -1 -1 -1 -1 -1 -1 -1 -1 -1 -1 -1 -1 -1 -1 -1 -1 -1 -1 -1 -1 
-1 -1 -1 -1 -1 -1 -1 -1 -1 -1 -1 -1 -1 -1 -1 -1 
$$ ##$ROUTER= 3
$$ ##$RX22TY= <tty10>
$$ ##$SCMTY= <no>
$$ ##$SPECTR= 5
$$ ##$SY2FLAG= 0
$$ ##$TFXNUM= 0
$$ ##$TRIPLO2= 0
$$ ##$VTUTY= <tty05>
$$ ##$WBREFAM= (0..15)
100 100 100 100 100 100 100 100 100 100 100 100 100 100 100 100 
$$ ##$WBREFPH= (0..15)
0 0 0 0 0 0 0 0 0 0 0 0 0 0 0 0 
$$ ##$XFAC= 2
$$ ##END=
##$RELAX= 
$$ Bruker specific parameters
$$ --------------------------
##$DU= <P:\NMR-data>
##$EXPNO= 1
##$NAME= <NMR_polar_Ctrol_p17.2D>
##$PROCNO= 1
##$TYPE= <nmr>
##$USER= <Ainhoa_raw_data>
##$ACQT0= -4.83829889523336
##$AMP= (0..31)
100 100 100 100 100 100 100 100 100 100 100 100 100 100 100 100 100 100
100 100 100 100 100 100 100 100 100 100 100 100 100 100
##$ANAVPT= -1
##$AQSEQ= 0
##$AQ_mod= 3
##$AUNM= <au_zg>
##$AUTOPOS= <2 >
##$BF1= 400.13
##$BF2= 100.612769
##$BF3= 400.13
##$BF4= 400.13
##$BF5= 500.13
##$BF6= 500.13
##$BF7= 500.13
##$BF8= 500.13
##$BYTORDA= 0
##$CFDGTYP= 0
##$CFRGTYP= 5
##$CHEMSTR= <none>
##$CNST= (0..63)
1 1 145 1 1 1 1 1 1 1 1 1 1 1 1 1 1 1 1 1 1 1 1 1 1 1 1 1 1 1 1 1 1 1 1
1 1 1 1 1 1 1 1 1 1 1 1 1 1 1 1 1 1 1 1 1 1 1 1 1 1 1 1 1
##$CPDPRG= <>
##$CPDPRG1= <>
##$CPDPRG2= <>
##$CPDPRG3= <>
##$CPDPRG4= <mlev>
##$CPDPRG5= <mlev>
##$CPDPRG6= <mlev>
##$CPDPRG7= <mlev>
##$CPDPRG8= <mlev>
##$CPDPRGB= <>
##$CPDPRGT= <>
##$D= (0..63)
0 2 0 0 0 0 0 0 0 0.06 0 0 2e-005 0 0 0 0.0002 0 0 0 0 0 0 0 0 0 0 0 0
0 0 0 0 0 0 0 0 0 0 0 0 0 0 0 0 0 0 0 0 0 0 0 0 0 0 0 0 0 0 0 0 0 0 0
##$DATE= 1217357336
##$DBL= (0..7)
120 120 120 120 120 120 120 120
##$DBP= (0..7)
150 150 150 150 150 150 150 150
##$DBP07= 0
##$DBPNAM0= <>
##$DBPNAM1= <>
##$DBPNAM2= <>
##$DBPNAM3= <>
##$DBPNAM4= <>
##$DBPNAM5= <>
##$DBPNAM6= <>
##$DBPNAM7= <>
##$DBPOAL= (0..7)
0.5 0.5 0.5 0.5 0.5 0.5 0.5 0.5
##$DBPOFFS= (0..7)
0 0 0 0 0 0 0 0
##$DE= 6
##$DECBNUC= <off>
##$DECIM= 24
##$DECNUC= <off>
##$DECSTAT= 4
##$DIGMOD= 0
##$DIGTYP= 7
##$DL= (0..7)
0 120 120 120 120 120 120 120
##$DP= (0..7)
150 150 150 150 150 150 150 150
##$DP07= 0
##$DPNAME0= <>
##$DPNAME1= <>
##$DPNAME2= <>
##$DPNAME3= <>
##$DPNAME4= <>
##$DPNAME5= <>
##$DPNAME6= <>
##$DPNAME7= <>
##$DPOAL= (0..7)
0.5 0.5 0.5 0.5 0.5 0.5 0.5 0.5
##$DPOFFS= (0..7)
0 0 0 0 0 0 0 0
##$DQDMODE= 0
##$DR= 18
##$DS= 4
##$DSLIST= <SSSSSSSSSSSSSSS>
##$DSPFIRM= 0
##$DSPFVS= -1
##$DTYPA= 0
##$EXP= <AID_d2o>
##$F1LIST= <111111111111111>
##$F2LIST= <222222222222222>
##$F3LIST= <333333333333333>
##$FCUCHAN= (0..9)
0 2 1 0 0 0 0 0 0 0
##$FL1= 90
##$FL2= 90
##$FL3= 90
##$FL4= 90
##$FOV= 20
##$FQ1LIST= <freqlist>
##$FQ2LIST= <freqlist>
##$FQ3LIST= <freqlist>
##$FQ4LIST= <freqlist>
##$FQ5LIST= <freqlist>
##$FQ6LIST= <freqlist>
##$FQ7LIST= <freqlist>
##$FQ8LIST= <freqlist>
##$FRQLO3= 1882485.02994012
##$FRQLO3N= 0
##$FS= (0..7)
83 83 83 83 83 83 83 83
##$FTLPGN= 0
##$FW= 90000
##$FnMODE= 0
##$FnTYPE= 0
##$GP031= 0
##$GPNAM0= <sine.100>
##$GPNAM1= <sine.100>
##$GPNAM10= <sine.100>
##$GPNAM11= <sine.100>
##$GPNAM12= <sine.100>
##$GPNAM13= <sine.100>
##$GPNAM14= <sine.100>
##$GPNAM15= <sine.100>
##$GPNAM16= <sine.100>
##$GPNAM17= <sine.100>
##$GPNAM18= <sine.100>
##$GPNAM19= <sine.100>
##$GPNAM2= <sine.100>
##$GPNAM20= <sine.100>
##$GPNAM21= <sine.100>
##$GPNAM22= <sine.100>
##$GPNAM23= <sine.100>
##$GPNAM24= <sine.100>
##$GPNAM25= <sine.100>
##$GPNAM26= <sine.100>
##$GPNAM27= <sine.100>
##$GPNAM28= <sine.100>
##$GPNAM29= <sine.100>
##$GPNAM3= <sine.100>
##$GPNAM30= <sine.100>
##$GPNAM31= <sine.100>
##$GPNAM4= <sine.100>
##$GPNAM5= <sine.100>
##$GPNAM6= <sine.100>
##$GPNAM7= <sine.100>
##$GPNAM8= <sine.100>
##$GPNAM9= <sine.100>
##$GPX= (0..31)
0 0 0 0 0 0 0 0 0 0 0 0 0 0 0 0 0 0 0 0 0 0 0 0 0 0 0 0 0 0 0 0
##$GPY= (0..31)
0 0 0 0 0 0 0 0 0 0 0 0 0 0 0 0 0 0 0 0 0 0 0 0 0 0 0 0 0 0 0 0
##$GPZ= (0..31)
0 0 0 0 0 0 0 0 0 0 0 0 0 0 0 0 0 0 0 0 0 0 0 0 0 0 0 0 0 0 0 0
##$GRDPROG= <>
##$GRPDLY= -1
##$HDDUTY= 20
##$HDRATE= 20
##$HGAIN= (0..3)
0 0 0 0
##$HL1= 1
##$HL2= 35
##$HL3= 16
##$HL4= 17
##$HOLDER= 0
##$HPMOD= (0..7)
0 0 0 0 0 0 0 0
##$HPPRGN= 0
##$IN= (0..63)
0.001 0.001 0.001 0.001 0.001 0.001 0.001 0.001 0.001 0.001 0.001 0.001
0.001 0.001 0.001 0.001 0.001 0.001 0.001 0.001 0.001 0.001 0.001 0.001
0.001 0.001 0.001 0.001 0.001 0.001 0.001 0.001 0.001 0.001 0.001 0.001
0.001 0.001 0.001 0.001 0.001 0.001 0.001 0.001 0.001 0.001 0.001 0.001
0.001 0.001 0.001 0.001 0.001 0.001 0.001 0.001 0.001 0.001 0.001 0.001
0.001 0.001 0.001 0.001
##$INF= (0..7)
0 0 0 0 0 0 0 0
##$INP= (0..63)
0 0 0 0 0 0 0 0 0 0 0 0 0 0 0 0 0 0 0 0 0 0 0 0 0 0 0 0 0 0 0 0 0 0 0 0
0 0 0 0 0 0 0 0 0 0 0 0 0 0 0 0 0 0 0 0 0 0 0 0 0 0 0 0
##$INSTRUM= <avance400>
##$L= (0..31)
1 1 1 1 1 1 1 1 1 1 1 1 1 1 1 1 1 1 1 1 1 1 1 1 1 1 1 1 1 1 1 1
##$LFILTER= 200
##$LGAIN= -5
##$LINPSTP= 10
##$LOCKED= yes
##$LOCKFLD= 3186
##$LOCKGN= 97.3000030517578
##$LOCKPOW= -25
##$LOCKPPM= 4.69999980926514
##$LOCNUC= <2H>
##$LOCPHAS= 356
##$LOCSHFT= yes
##$LOCSW= 0
##$LTIME= 0.200000002980232
##$MASR= 4200
##$MASRLST= <masrlst>
##$NBL= 1
##$NC= -2
##$NLOGCH= 1
##$NS= 1024
##$NUC1= <1H>
##$NUC2= <13C>
##$NUC3= <off>
##$NUC4= <off>
##$NUC5= <off>
##$NUC6= <off>
##$NUC7= <off>
##$NUC8= <off>
##$NUCLEI= 0
##$NUCLEUS= <off>
##$O1= 1885.29
##$O2= 4979.85804243228
##$O3= 1900.52349393
##$O4= 1900.52349393
##$O5= 0
##$O6= 0
##$O7= 0
##$O8= 0
##$OBSCHAN= (0..9)
0 0 0 0 0 0 0 0 0 0
##$OVERFLW= 0
##$P= (0..63)
7.6 7.6 15.2 14.9 29.8 16.5 25 50 0 0 0 0 0 0 0 200000 1000 2500 0 600
2500 0 0 0 0 200 0 7.6 1000 0 0 0 0 0 0 0 0 0 0 0 0 0 0 0 0 0 0 0 0 0 0
0 0 0 0 0 0 0 0 0 0 0 0 0
##$PACOIL= (0..15)
0 0 0 0 0 0 0 0 0 0 0 0 0 0 0 0
##$PAPS= 2
##$PARMODE= 0
##$PCPD= (0..9)
100 100 70 100 100 100 100 100 100 100
##$PHCOR= (0..31)
0 0 0 0 0 0 0 0 0 0 0 0 0 0 0 0 0 0 0 0 0 0 0 0 0 0 0 0 0 0 0 0
##$PHLIST= <>
##$PHP= 1
##$PH_ref= 0
##$PL= (0..63)
120 0 -4 120 120 120 120 120 120 80 10.34 22.38 9 120 120 120 120 120 0
120 120 120 120 120 120 120 120 22.38 120 120 9 120 120 120 120 120 120
120 120 120 120 120 120 120 120 120 120 120 120 120 120 120 120 120 120
120 120 120 120 120 120 120 120 120
##$PLSTEP= 0.1
##$PLSTRT= -6
##$POWMOD= 0
##$PQPHASE= 0
##$PQSCALE= 0
##$PR= 1
##$PRECHAN= (0..15)
-1 1 2 -1 -1 -1 -1 -1 -1 -1 -1 -1 -1 -1 -1 -1
##$PRGAIN= 0
##$PROBHD= <5 mm PABBI 1H-BB Z-GRD Z811201/0006
>
##$PROSOL= no
##$PULPROG= <zgpr>
##$PW= 0
##$PYNM= <acqu.py>
##$QNP= 1
##$RD= 0
##$RECCHAN= (0..15)
-1 -1 -1 -1 -1 -1 -1 -1 -1 -1 -1 -1 -1 -1 -1 -1
##$RECPH= 0
##$RECPRE= (0..15)
-1 -1 -1 -1 -1 -1 -1 -1 -1 -1 -1 -1 -1 -1 -1 -1
##$RECPRFX= (0..15)
-1 -1 -1 -1 -1 -1 -1 -1 -1 -1 -1 -1 -1 -1 -1 -1
##$RECSEL= (0..15)
0 0 0 0 0 0 0 0 0 0 0 0 0 0 0 0
##$RG= 406.4
##$RO= 0
##$ROUTWD1= (0..23)
0 0 0 0 0 0 0 0 0 0 0 0 0 0 0 0 0 0 0 0 1 1 0 0
##$ROUTWD2= (0..23)
0 0 0 0 0 1 0 0 0 0 0 0 0 0 0 0 0 0 1 0 1 1 0 0
##$RSEL= (0..9)
0 1 2 0 0 0 0 0 0 0
##$S= (0..7)
83 4 83 83 83 83 83 83
##$SEOUT= 0
##$SFO1= 400.13188529
##$SFO2= 100.617748858042
##$SFO3= 400.131900523494
##$SFO4= 400.131900523494
##$SFO5= 500.13
##$SFO6= 500.13
##$SFO7= 500.13
##$SFO8= 500.13
##$SOLVENT= <D2O>
##$SP= (0..31)
1 120 120 120 0 0 120 120 0 0 0 120 0 0 120 0 150 150 120 120.87 118.96
122.27 114.95 150 150 150 150 150 150 120 120 120
##$SP07= 0
##$SPECTR= 0
##$SPNAM0= <gauss>
##$SPNAM1= <Gaus1.1000>
##$SPNAM10= <gauss>
##$SPNAM11= <Gaus1.1000>
##$SPNAM12= <gauss>
##$SPNAM13= <gauss>
##$SPNAM14= <Gaus1.1000>
##$SPNAM15= <Gaus1.1000>
##$SPNAM16= <gauss>
##$SPNAM17= <gauss>
##$SPNAM18= <Gaus1.1000>
##$SPNAM19= <Gaus1.1000>
##$SPNAM2= <Gaus1.1000>
##$SPNAM20= <Gaus1.1000>
##$SPNAM21= <Gaus1.1000>
##$SPNAM22= <Gaus1.1000>
##$SPNAM23= <gauss>
##$SPNAM24= <gauss>
##$SPNAM25= <gauss>
##$SPNAM26= <gauss>
##$SPNAM27= <gauss>
##$SPNAM28= <gauss>
##$SPNAM29= <Gaus1.1000>
##$SPNAM3= <Gaus1.1000>
##$SPNAM30= <Gaus1.1000>
##$SPNAM31= <Gaus1.1000>
##$SPNAM4= <gauss>
##$SPNAM5= <gauss>
##$SPNAM6= <Gaus1.1000>
##$SPNAM7= <Gaus1.1000>
##$SPNAM8= <gauss>
##$SPNAM9= <gauss>
##$SPOAL= (0..31)
0.5 0.5 0.5 0.5 0.5 0.5 0.5 0.5 0.5 0.5 0.5 0.5 0.5 0.5 0.5 0.5 0.5 0.5
0.5 0.5 0.5 0.5 0.5 0.5 0.5 0.5 0.5 0.5 0.5 0.5 0.5 0.5
##$SPOFFS= (0..31)
0 0 0 0 0 0 0 0 0 0 0 0 0 0 0 0 0 0 0 0 0 0 0 0 0 0 0 0 0 0 0 0
##$SUBNAM0= <"">
##$SUBNAM1= <"">
##$SUBNAM2= <"">
##$SUBNAM3= <"">
##$SUBNAM4= <"">
##$SUBNAM5= <"">
##$SUBNAM6= <"">
##$SUBNAM7= <"">
##$SUBNAM8= <"">
##$SUBNAM9= <"">
##$SW= 12.4709380669908
##$SWIBOX= (0..15)
0 1 2 0 0 0 0 0 0 0 0 0 0 0 0 0
##$SW_h= 4990.01996007984
##$SWfinal= 0
##$TD= 16244
##$TD0= 1
##$TE= 300
##$TE2= 300
##$TE3= 300
##$TEG= 300
##$TL= (0..7)
0 120 120 120 120 120 120 120
##$TP= (0..7)
150 150 150 150 150 150 150 150
##$TP07= 0
##$TPNAME0= <>
##$TPNAME1= <>
##$TPNAME2= <>
##$TPNAME3= <>
##$TPNAME4= <>
##$TPNAME5= <>
##$TPNAME6= <>
##$TPNAME7= <>
##$TPOAL= (0..7)
0.5 0.5 0.5 0.5 0.5 0.5 0.5 0.5
##$TPOFFS= (0..7)
0 0 0 0 0 0 0 0
##$TUNHIN= 0
##$TUNHOUT= 0
##$TUNXOUT= 0
##$USERA1= <user>
##$USERA2= <user>
##$USERA3= <user>
##$USERA4= <user>
##$USERA5= <user>
##$V9= 5
##$VALIST= <valist>
##$VCLIST= <CCCCCCCCCCCCCCC>
##$VD= 0
##$VDLIST= <DDDDDDDDDDDDDDD>
##$VPLIST= <PPPPPPPPPPPPPPP>
##$VTLIST= <TTTTTTTTTTTTTTT>
##$WBST= 1024
##$WBSW= 15.53612
##$XGAIN= (0..3)
0 0 0 0
##$XL= 0
##$YL= 0
##$YMAX_a= 32115208
##$YMIN_a= -26628892
##$ZGOPTNS= <>
##$ZL1= 120
##$ZL2= 120
##$ZL3= 120
##$ZL4= 120
##$ABSF1= 10
##$ABSF2= 0
##$ABSG= 5
##$ABSL= 3
##$ALPHA= 0
##$AQORDER= 0
##$ASSFAC= 0
##$ASSFACI= 0
##$ASSFACX= 0
##$ASSWID= 0
##$AUNMP= <proc_1H_AID>
##$AXLEFT= 0
##$AXNAME= <>
##$AXNUC= <off>
##$AXRIGHT= 0
##$AXTYPE= 0
##$AXUNIT= <>
##$AZFE= 0.1
##$AZFW= 0.1
##$BCFW= 1
##$BC_mod= 2
##$BYTORDP= 0
##$COROFFS= 0
##$CY= 12.5
##$DATMOD= 1
##$DC= 2
##$DFILT= <>
##$DTYPP= 0
##$F1P= 9.9967504570787
##$F2P= -9.53364507338961e-007
##$FCOR= 1
##$FTSIZE= 65536
##$FT_mod= 4
##$GAMMA= 1
##$GB= 0
##$INTBC= 1
##$INTSCL= 1
##$ISEN= 128
##$LB= 1
##$LEV0= 0
##$LPBIN= 0
##$MAXI= 10000
##$MC2= 0
##$MEAN= 0
##$ME_mod= 0
##$MI= 0.02
##$NCOEF= 0
##$NC_proc= 0
##$NLEV= 6
##$NOISF1= 8.174992
##$NOISF2= 6.675002
##$NSP= 1
##$NTH_PI= 0
##$NZP= 0
##$OFFSET= 12.29218
##$PC= 1
##$PHC0= -3.937932
##$PHC1= -17.72384
##$PH_mod= 0
##$PKNL= yes
##$PPARMOD= 0
##$PPDIAG= 0
##$PPIPTYP= 0
##$PPMPNUM= 100
##$PPRESOL= 1
##$PSCAL= 0
##$PSIGN= 0
##$PYNMP= <proc.py>
##$REVERSE= no
##$SF= 400.129461838569
##$SI= 131072
##$SIGF1= 5.6
##$SIGF2= 5.2
##$SINO= 400
##$SIOLD= 131072
##$SPECTYP= <>
##$SREGLST= <1H.D2O>
##$SSB= 2
##$STSI= 0
##$STSR= 0
##$SW_p= 4990.01996007986
##$SYMM= 0
##$S_DEV= 0
##$TDeff= 16244
##$TDoff= 0
##$TI= <>
##$TILT= no
##$TM1= 0
##$TM2= 0
##$TOPLEV= 0
##$USERP1= <user>
##$USERP2= <user>
##$USERP3= <user>
##$USERP4= <user>
##$USERP5= <user>
##$WDW= 4
##$XDIM= 8192
##$YMAX_p= 0
##$YMIN_p= 0
##$CURPLOT= <\\rik006s\net8_hp>
##$CURPRIN= <$\\rik006s\net8_hp>
##$DFORMAT= <normdp>
##$LAYOUT= <+/1d_h.xwp>
##$LFORMAT= <normlp>
##$PFORMAT= <normpl>
##$SURQMSG= 1
$$ End of Bruker specific parameters
$$ ---------------------------------
##NTUPLES= NMR FID
##VAR_NAME=  TIME,          FID/REAL,        FID/IMAG
##SYMBOL=    X,             R,               I
##VAR_TYPE=  INDEPENDENT,   DEPENDENT,       DEPENDENT
##VAR_FORM=  AFFN,          ASDF,            ASDF
##VAR_DIM=   8122,          8122,            8122
##UNITS=     SECONDS,       ARBITRARY UNITS, ARBITRARY UNITS
##FACTOR=    0.0002004,     1,               1
##FIRST=     0,             21797770,        -5767610
##LAST=      1.6274484,     3098109,         661713
##MIN=       0,             -26628892,       -26628892
##MAX=       1.6274484,     30333208,        30333208
$$ Real data points
##PAGE= N=1
##DATA TABLE= (X++(R..R)), XYDATA
0 21797770
1 30333208
2 22736799
3 25958197
4 28151917
5 28212858
6 23622484
7 24681007
8 28293539
9 29238611
10 26948144
11 24938696
12 26126755
13 29667164
14 27369855
15 25327219
16 25816067
17 28062248
18 28404598
19 25116888
20 23782679
21 27503841
22 28516065
23 27212820
24 24567281
25 25802865
26 28837121
27 27160069
28 24277079
29 25207002
30 27032818
31 28601895
32 25872127
33 24242835
34 26461832
35 27819899
36 26782158
37 24497621
38 24101346
39 27576403
40 27085670
41 24824873
42 24891592
43 26375747
44 27479511
45 25323324
46 23305702
47 25950382
48 27264137
49 26418505
50 24250410
51 24034289
52 27241224
53 27130246
54 23829129
55 23351225
56 25006660
57 27666826
58 25878829
59 22505771
60 24206101
61 27031702
62 26881420
63 24407274
64 22562076
65 25907962
66 26943108
67 24398503
68 22876577
69 23626489
70 25697897
71 25402311
72 22755323
73 24093595
74 26038599
75 25862826
76 23902889
77 21989054
78 24598739
79 26561253
80 23930669
81 22181385
82 22819966
83 25809999
84 25893562
85 21823829
86 21762690
87 24649012
88 25422555
89 23682382
90 21173182
91 23468762
92 26068473
93 23942732
94 21861515
95 21792655
96 24137073
97 25371214
98 22052876
99 21132552
100 23319229
101 24719777
102 23964903
103 21189431
104 22179074
105 25150563
106 23533447
107 21072528
108 20608891
109 23059827
110 24731111
111 21239427
112 19609680
113 22456085
114 24649417
115 24058692
116 20369524
117 20132191
118 23598779
119 23418072
120 21000578
121 19578969
122 21335067
123 24487622
124 22408895
125 19711067
126 20841272
127 22747414
128 23112788
129 20132350
130 19175266
131 22546773
132 22818313
133 20499127
134 18852000
135 20092770
136 23452412
137 22179959
138 19155842
139 19947626
140 21969601
141 22875234
142 19719522
143 17319125
144 20602681
145 22670142
146 20976678
147 18455734
148 18405563
149 22033826
150 21710077
151 18270208
152 18403326
153 20640501
154 22311391
155 20113468
156 16981073
157 19132509
158 21275801
159 20396398
160 18234986
161 17254221
162 20406633
163 21452578
164 18316098
165 17327502
166 18821644
167 21189260
168 20003896
169 16234544
170 17491297
171 20312038
172 19881064
173 17463358
174 15751763
175 18850663
176 20996825
177 18274944
178 16660628
179 17463358
180 19637062
181 19627268
182 16149381
183 16222734
184 18492132
185 18807839
186 17478766
187 15596785
188 17592637
189 20028943
190 17678089
191 15580773
192 15910775
193 18213470
194 18986141
195 15679618
196 15203075
197 17919101
198 18650101
199 17160394
200 14481975
201 15704662
202 18730970
203 17228258
204 15010357
205 14903365
206 16887400
207 18445667
208 15451009
209 13914399
210 16197074
211 17578729
212 16825953
213 14012478
214 14129914
215 17282358
216 16503137
217 14321189
218 14009740
219 15706136
220 17613740
221 15148206
222 13030663
223 14860876
224 16192708
225 15802110
226 13185045
227 12779637
228 16348960
229 16548622
230 13941942
231 12759564
232 14140359
233 16770365
234 14669591
235 11548095
236 13069892
237 15247613
238 15547694
239 13016241
240 11602837
241 14799346
242 15704112
243 13427785
244 11880136
245 12471632
246 15294548
247 14442296
248 11094542
249 11690933
250 13834457
251 14874049
252 12682568
253 10280997
254 13056217
255 15053649
256 13015977
257 10791988
258 10718548
259 13929414
260 14281707
261 10977810
262 10837555
263 12687216
264 13782450
265 12065688
266  9104805
267 11093787
268 13703628
269 12634549
270 10540325
271  9688252
272 12456459
273 13686024
274 10293029
275  9119926
276 10870506
277 12874105
278 12086548
279  8653060
280  9557084
281 12499282
282 11957982
283  9845397
284  8380249
285 10777515
286 12930061
287  9990367
288  7955110
289  9183091
290 11558872
291 11904760
292  8425209
293  8119197
294 11086343
295 11408670
296  9511249
297  7251526
298  8680393
299 11602536
300  9677467
301  7394974
302  8075450
303 10295154
304 11243628
305  7987419
306  6674854
307  9388106
308 10257429
309  8867448
310  6450249
311  7174390
312 10635283
313  9667866
314  6859898
315  6586182
316  8416423
317 10147085
318  7500134
319  5469048
320  7903210
321  9435888
322  8564869
323  6013167
324  5692811
325  9097843
326  9024206
327  6235209
328  5382217
329  6802687
330  9025817
331  7171296
332  4510239
333  6341497
334  8335871
335  8300115
336  5948080
337  4475281
338  7184043
339  7842248
340  5403109
341  4339765
342  5415943
343  8033173
344  7019031
345  3965021
346  5001652
347  6949914
348  7136583
349  5131593
350  3226893
351  5720459
352  7159892
353  5048018
354  3575875
355  4057304
356  6735007
357  6644558
358  3323061
359  3517705
360  5524561
361  6165582
362  4450994
363  2098992
364  4282197
365  6603449
366  4831511
367  2873359
368  2660873
369  5204978
370  5980891
371  2713887
372  2008369
373  3916917
374  5166114
375  4236047
376  1494508
377  2755194
378  5446636
379  4237027
380  2073303
381  1303553
382  3499788
383  5089638
384  2215968
385  1004884
386  2861296
387  4447464
388  3838541
389   605915
390   866371
391  3992882
392  3615211
393  1499888
394   271719
395  2172355
396  4503596
397  2014817
398   -81318
399  1316003
400  3221149
401  3341961
402   106395
403  -653917
404  2404721
405  2846088
406  1054241
407  -591370
408   619790
409  3643101
410  2060157
411  -792909
412  -427037
413  1434730
414  2465909
415  -248880
416 -1818168
417  1097595
418  2243977
419   718729
420 -1310735
421  -929320
422  2110992
423  1287927
424 -1627179
425 -1538684
426   316695
427  1936678
428  -312280
429 -2815032
430  -572481
431  1237981
432   254233
433 -2079066
434 -2714504
435   487571
436   967090
437 -1874963
438 -2586398
439 -1094093
440  1015994
441  -498027
442 -3652771
443 -2147090
444    47877
445  -411180
446 -2675087
447 -4034291
448 -1079540
449   481850
450 -2021862
451 -3437032
452 -2610566
453  -309082
454  -919467
455 -4397777
456 -3820388
457 -1240162
458  -812017
459 -2648951
460 -4782981
461 -2620160
462  -452743
463 -2533961
464 -4436445
465 -4187618
466 -1830399
467 -1279353
468 -4527210
469 -4949545
470 -2695023
471 -1716544
472 -2880177
473 -5312094
474 -4008102
475 -1525817
476 -3254903
477 -5436238
478 -5472912
479 -3060692
480 -1795135
481 -4861881
482 -5964675
483 -3800479
484 -2586125
485 -3459322
486 -6282279
487 -5814298
488 -2788546
489 -3315467
490 -5418621
491 -6369607
492 -4779700
493 -2717956
494 -4944069
495 -6830644
496 -5469065
497 -4073215
498 -4099009
499 -6594599
500 -6841014
501 -3823256
502 -3868725
503 -5943496
504 -7078155
505 -5883632
506 -3765485
507 -5791352
508 -8001803
509 -6532119
510 -4801038
511 -4541410
512 -7013567
513 -8061786
514 -5169924
515 -4474372
516 -6397645
517 -8074562
518 -7517629
519 -4732980
520 -5691834
521 -8573414
522 -8047215
523 -6061104
524 -4906791
525 -7025127
526 -9143611
527 -6824261
528 -5505235
529 -7021641
530 -8724661
531 -8588236
532 -5761724
533 -5917515
534 -8865102
535 -8892945
536 -7186582
537 -5906616
538 -7692107
539 -10298784
540 -8237091
541 -6053766
542 -7191429
543 -9300018
544 -9922498
545 -7017485
546 -6099850
547 -9038362
548 -10010176
549 -8722559
550 -7003329
551 -7798015
552 -10645954
553 -9598429
554 -7263446
555 -7616967
556 -9405259
557 -10749263
558 -8563922
559 -7019101
560 -9709589
561 -11078338
562 -9701920
563 -7515404
564 -7909867
565 -11222099
566 -10751701
567 -7971456
568 -8062546
569 -10148809
570 -12084781
571 -10145329
572 -7655677
573 -9617708
574 -11554203
575 -10992106
576 -8795701
577 -7952096
578 -11079062
579 -12126693
580 -9847364
581 -8885868
582 -10019219
583 -12462926
584 -11689239
585 -8690131
586 -9756577
587 -11921886
588 -11852849
589 -9877333
590 -8742360
591 -11722160
592 -13149205
593 -10708435
594 -9496788
595 -10535115
596 -13008970
597 -12661601
598 -9327250
599 -9788115
600 -12594622
601 -13600103
602 -11813446
603 -9167009
604 -11028693
605 -13714990
606 -12367643
607 -10413047
608 -10273000
609 -12887165
610 -14121125
611 -11139207
612 -10402585
613 -12557255
614 -13867829
615 -12959641
616 -10423473
617 -11380954
618 -13978902
619 -13122572
620 -11444501
621 -11044532
622 -13211306
623 -14974864
624 -12382821
625 -10924937
626 -12731448
627 -14285197
628 -13854610
629 -11209453
630 -11509508
631 -14444836
632 -14329928
633 -12662103
634 -11755950
635 -13277132
636 -15554869
637 -13749673
638 -11762492
639 -12715397
640 -14182661
641 -14635360
642 -12600387
643 -12228449
644 -14937452
645 -15222174
646 -13624408
647 -12468871
648 -13522817
649 -15856550
650 -14277966
651 -12152525
652 -13498000
653 -15296889
654 -15629107
655 -13293060
656 -12335126
657 -15175452
658 -16121820
659 -14623076
660 -13062803
661 -13433937
662 -16256187
663 -15889872
664 -13364934
665 -13525549
666 -15238498
667 -16606041
668 -14792132
669 -12681926
670 -14869253
671 -16472811
672 -15353990
673 -13773905
674 -13979080
675 -16958637
676 -16983073
677 -14117567
678 -13921809
679 -15536465
680 -16977204
681 -15514211
682 -13077980
683 -15014864
684 -17381712
685 -16759961
686 -14773495
687 -13845112
688 -16621007
689 -17869483
690 -15207198
691 -14047360
692 -15304541
693 -17507369
694 -17139036
695 -14182516
696 -14925040
697 -17441105
698 -17550960
699 -15859199
700 -14383787
701 -16495333
702 -18311582
703 -16141187
704 -14716564
705 -15596277
706 -17732225
707 -17907042
708 -14933714
709 -15093506
710 -17886625
711 -18391659
712 -16590395
713 -14482252
714 -16241626
715 -18947493
716 -17370264
717 -15395394
718 -15736940
719 -17998630
720 -19151318
721 -16243469
722 -15018951
723 -17241142
724 -18636698
725 -17984343
726 -15665655
727 -16135522
728 -18972889
729 -18384830
730 -16382120
731 -15904519
732 -17638407
733 -19447959
734 -17154267
735 -15479404
736 -17573174
737 -19239002
738 -18785836
739 -16428966
740 -16439198
741 -19279853
742 -18950958
743 -16813656
744 -16100371
745 -17500470
746 -19849490
747 -18426800
748 -16236346
749 -17509395
750 -19337508
751 -19655157
752 -17309317
753 -16088386
754 -18871273
755 -19734952
756 -17860290
757 -16533241
758 -17463397
759 -20231165
760 -19445721
761 -16760951
762 -17529465
763 -19381659
764 -19921541
765 -17867267
766 -16264476
767 -18901586
768 -20504009
769 -18924606
770 -17173189
771 -17245016
772 -20048163
773 -20319431
774 -17512822
775 -17293709
776 -19073527
777 -20550412
778 -19290805
779 -16843817
780 -18427680
781 -20504473
782 -19733672
783 -18142749
784 -17493560
785 -19663576
786 -20544828
787 -18184756
788 -17722588
789 -19193618
790 -20664865
791 -19978470
792 -17505851
793 -18518535
794 -20691711
795 -20069472
796 -18489613
797 -17729335
798 -19922428
799 -21379604
800 -18987914
801 -17897356
802 -19204795
803 -20831215
804 -20575208
805 -17874238
806 -18138917
807 -20515674
808 -20573694
809 -19227170
810 -17979114
811 -19621095
812 -21832688
813 -20071701
814 -18362413
815 -18990213
816 -20658524
817 -21051463
818 -18387139
819 -18013980
820 -20652827
821 -21202229
822 -19861702
823 -18298757
824 -19524291
825 -21989060
826 -20457677
827 -18380000
828 -18861811
829 -20646757
830 -21673115
831 -19279742
832 -18096227
833 -20505162
834 -21682526
835 -20641106
836 -18478795
837 -18701538
838 -21686056
839 -21295468
840 -18984034
841 -18758898
842 -20531361
843 -22353503
844 -20288472
845 -18061866
846 -19968688
847 -21688445
848 -21103131
849 -18860875
850 -18479599
851 -21531994
852 -21932218
853 -19669520
854 -18945641
855 -20210248
856 -22376366
857 -21086402
858 -18341376
859 -19431040
860 -21452810
861 -21712955
862 -19758165
863 -18452083
864 -21165645
865 -22476407
866 -20376095
867 -18918185
868 -19536874
869 -21977537
870 -21707117
871 -18926712
872 -19392897
873 -21454099
874 -22172566
875 -20597151
876 -18657094
877 -20635074
878 -22465639
879 -20859709
880 -19188224
881 -19224206
882 -21622104
883 -22159644
884 -19391216
885 -19170028
886 -21221940
887 -22373733
888 -21146138
889 -18695882
890 -20012042
891 -22380400
892 -21479308
893 -19740361
894 -19111544
895 -21150523
896 -22642123
897 -20314008
898 -19181840
899 -20583218
900 -22069774
901 -21691661
902 -19065716
903 -19472857
904 -22066183
905 -21848437
906 -20286413
907 -19304578
908 -20881697
909 -22667808
910 -20583356
911 -19001674
912 -20186487
913 -21781369
914 -21998964
915 -19649767
916 -19450035
917 -21923122
918 -22085555
919 -20607411
920 -19256409
921 -20244080
922 -22543847
923 -21140773
924 -19131094
925 -19808554
926 -21552854
927 -22396080
928 -20153697
929 -19084942
930 -21446927
931 -22151870
932 -20859608
933 -19305978
934 -19869168
935 -22445093
936 -21731514
937 -19589999
938 -19863965
939 -21285656
940 -22284120
941 -20363190
942 -18791057
943 -20852439
944 -22020040
945 -21098299
946 -19531206
947 -19575030
948 -22272665
949 -22236325
950 -19825581
951 -19535871
952 -20895203
953 -22296546
954 -20718563
955 -18575745
956 -20372021
957 -22124412
958 -21533080
959 -19776397
960 -19099024
961 -21629204
962 -22339441
963 -19954513
964 -19100830
965 -20269028
966 -22226849
967 -21398703
968 -18731040
969 -19758863
970 -21907385
971 -21867736
972 -20113552
973 -18672206
974 -20801253
975 -22282571
976 -20288832
977 -19063881
978 -19882920
979 -22035907
980 -21992097
981 -19098179
982 -19161101
983 -21226923
984 -21725473
985 -20350253
986 -18435014
987 -20069659
988 -22303854
989 -20844535
990 -19149601
991 -19311048
992 -21452662
993 -22206862
994 -19386344
995 -18698722
996 -20739252
997 -21709020
998 -20681047
999 -18405162
1000 -19418576
1001 -22097350
1002 -21222938
1003 -19256576
1004 -18750358
1005 -20535035
1006 -22068062
1007 -19702100
1008 -18286673
1009 -20034843
1010 -21601184
1011 -21298331
1012 -18791444
1013 -18747828
1014 -21478160
1015 -21271789
1016 -19288533
1017 -18299354
1018 -19717967
1019 -21893763
1020 -20259064
1021 -18356841
1022 -19507668
1023 -21078639
1024 -21278599
1025 -18902635
1026 -18012014
1027 -20583810
1028 -21183656
1029 -19600754
1030 -18374686
1031 -19185639
1032 -21581804
1033 -20604450
1034 -18321833
1035 -18870971
1036 -20387259
1037 -21076889
1038 -19122863
1039 -17667825
1040 -19961145
1041 -21079231
1042 -19741573
1043 -18292369
1044 -18582509
1045 -21066506
1046 -20779351
1047 -18214675
1048 -18118351
1049 -19561868
1050 -20859684
1051 -19543198
1052 -17534040
1053 -19253390
1054 -20908184
1055 -20037168
1056 -18387418
1057 -17821615
1058 -20076405
1059 -20608186
1060 -18313301
1061 -17861236
1062 -19115000
1063 -20564349
1064 -19682620
1065 -17326983
1066 -18442334
1067 -20248473
1068 -19738345
1069 -18298963
1070 -17453426
1071 -19458425
1072 -20587699
1073 -18470941
1074 -17597850
1075 -18607180
1076 -20173608
1077 -19722830
1078 -17016358
1079 -17490194
1080 -19697927
1081 -19680422
1082 -18237244
1083 -16903600
1084 -18675900
1085 -20498618
1086 -18662634
1087 -17237320
1088 -17832818
1089 -19476096
1090 -19688313
1091 -17033580
1092 -16785003
1093 -19022268
1094 -19625424
1095 -18522343
1096 -16767725
1097 -17850441
1098 -20049683
1099 -18584426
1100 -16743885
1101 -17007849
1102 -18768641
1103 -19681051
1104 -17295113
1105 -16395843
1106 -18392081
1107 -19211932
1108 -18365478
1109 -16415029
1110 -16860879
1111 -19412244
1112 -18717710
1113 -16681626
1114 -16405685
1115 -17965043
1116 -19513481
1117 -17484512
1118 -15808801
1119 -17483005
1120 -18756066
1121 -18269350
1122 -16146036
1123 -15878291
1124 -18632268
1125 -18758751
1126 -16742792
1127 -15996301
1128 -17147335
1129 -18993431
1130 -17497286
1131 -15331517
1132 -16557865
1133 -18145360
1134 -18243675
1135 -16262410
1136 -15199086
1137 -17765638
1138 -18689581
1139 -16796007
1140 -15440898
1141 -16050900
1142 -18346255
1143 -17688038
1144 -15116240
1145 -15648997
1146 -17444822
1147 -18192123
1148 -16543332
1149 -14672967
1150 -16600835
1151 -18022918
1152 -16550014
1153 -15066477
1154 -15205804
1155 -17543777
1156 -17715178
1157 -15158925
1158 -15097087
1159 -16706532
1160 -17708910
1161 -16414037
1162 -14105026
1163 -15495879
1164 -17442156
1165 -16474468
1166 -14843090
1167 -14402085
1168 -16678933
1169 -17737667
1170 -15240455
1171 -14273151
1172 -15540202
1173 -17002580
1174 -16448409
1175 -13866598
1176 -14530255
1177 -16803138
1178 -16474492
1179 -14949571
1180 -13900114
1181 -15492249
1182 -16996832
1183 -15021548
1184 -13822375
1185 -14748793
1186 -16155430
1187 -16174366
1188 -13851549
1189 -13946224
1190 -16184946
1191 -16157437
1192 -14707260
1193 -13328924
1194 -14465346
1195 -16436917
1196 -14893928
1197 -13242712
1198 -13917442
1199 -15575318
1200 -16197703
1201 -13763624
1202 -12919465
1203 -15090374
1204 -15685980
1205 -14492969
1206 -12832174
1207 -13435178
1208 -15825237
1209 -14982822
1210 -13097489
1211 -13240324
1212 -14638806
1213 -15640299
1214 -13554126
1215 -12087022
1216 -13943996
1217 -14955403
1218 -14274821
1219 -12692757
1220 -12671914
1221 -15080646
1222 -14890213
1223 -12824428
1224 -12369196
1225 -13490166
1226 -14989782
1227 -13439080
1228 -11445061
1229 -12998176
1230 -14481911
1231 -14125208
1232 -12403571
1233 -11742157
1234 -14116725
1235 -14570178
1236 -12514706
1237 -11633165
1238 -12451286
1239 -14293708
1240 -13491449
1241 -11286737
1242 -12267031
1243 -13709044
1244 -13541857
1245 -11990294
1246 -10920629
1247 -12997619
1248 -13971601
1249 -12187915
1250 -11212180
1251 -11795802
1252 -13726256
1253 -13395786
1254 -10756131
1255 -11072699
1256 -12857818
1257 -13264018
1258 -11812903
1259 -10021416
1260 -11756166
1261 -13523429
1262 -12121931
1263 -10771775
1264 -10912953
1265 -12800975
1266 -13050239
1267 -10377867
1268 -10149483
1269 -11925201
1270 -12671030
1271 -11618828
1272 -9643599
1273 -10875759
1274 -12957766
1275 -11813544
1276 -10092691
1277 -9730779
1278 -11587730
1279 -12702612
1280 -10253361
1281 -9230630
1282 -10934986
1283 -12337549
1284 -11807813
1285 -9245640
1286 -9461742
1287 -11952219
1288 -11630003
1289 -9779164
1290 -8695517
1291 -10221380
1292 -12286675
1293 -10541546
1294 -8804119
1295 -9747683
1296 -11227826
1297 -11439486
1298 -9104296
1299 -8488597
1300 -10767523
1301 -11081981
1302 -9672480
1303 -8393790
1304 -9186365
1305 -11357800
1306 -10286797
1307 -8372019
1308 -8840522
1309 -10133874
1310 -10767328
1311 -8783459
1312 -7603435
1313 -9719293
1314 -10612489
1315 -9515381
1316 -8067705
1317 -8273012
1318 -10495456
1319 -9889552
1320 -7653901
1321 -7743794
1322 -9165924
1323 -10299050
1324 -8643585
1325 -6933734
1326 -8820864
1327 -10061233
1328 -9057480
1329 -7417046
1330 -7182276
1331 -9441011
1332 -9531519
1333 -7356491
1334 -7032560
1335 -8186604
1336 -9676712
1337 -8643090
1338 -6385393
1339 -7460663
1340 -9001070
1341 -8588117
1342 -7033708
1343 -6198681
1344 -8397597
1345 -9308354
1346 -7211806
1347 -6291719
1348 -7163921
1349 -8885267
1350 -8327748
1351 -5711775
1352 -6252082
1353 -8072109
1354 -8114424
1355 -6813641
1356 -5603023
1357 -7283088
1358 -8649621
1359 -6959855
1360 -5790152
1361 -6082348
1362 -7592407
1363 -7786757
1364 -5430124
1365 -5407738
1366 -7264820
1367 -7706669
1368 -6532579
1369 -4771649
1370 -5991784
1371 -7964504
1372 -6674573
1373 -5092571
1374 -5056084
1375 -6650759
1376 -7467500
1377 -5172300
1378 -4463549
1379 -6220078
1380 -7051045
1381 -6277267
1382 -4302323
1383 -4751513
1384 -6860909
1385 -6147473
1386 -4628363
1387 -4337907
1388 -5704015
1389 -7010078
1390 -5083227
1391 -3809637
1392 -5174332
1393 -6074083
1394 -5617278
1395 -3701324
1396 -3695938
1397 -5999211
1398 -5842967
1399 -4272865
1400 -3628103
1401 -4695829
1402 -6362744
1403 -4697615
1404 -2761744
1405 -3904046
1406 -5374699
1407 -5455965
1408 -3465115
1409 -2773003
1410 -5126651
1411 -5489583
1412 -3769479
1413 -2665749
1414 -3370878
1415 -5386009
1416 -4459559
1417 -2377561
1418 -3070362
1419 -4445305
1420 -4912420
1421 -3268562
1422 -1947677
1423 -3863983
1424 -4768139
1425 -3384078
1426 -1993512
1427 -2163481
1428 -4459239
1429 -4314823
1430 -1927292
1431 -2045322
1432 -3602814
1433 -4526331
1434 -2957440
1435  -903275
1436 -2521804
1437 -4118422
1438 -3116677
1439 -1557080
1440 -1248615
1441 -3475089
1442 -4007988
1443 -1620396
1444 -1041973
1445 -2244880
1446 -3577938
1447 -2815346
1448  -490524
1449 -1296082
1450 -3210691
1451 -2938518
1452 -1448547
1453  -363400
1454 -2137175
1455 -3409727
1456 -1292433
1457  -102770
1458 -1051557
1459 -2667865
1460 -2566254
1461  -146093
1462  -323418
1463 -2323021
1464 -2425012
1465 -1067787
1466   435134
1467  -811418
1468 -2663531
1469 -1182567
1470   317682
1471   -87683
1472 -1638025
1473 -2169218
1474    87587
1475   662257
1476 -1131818
1477 -1560963
1478  -568959
1479   977914
1480   198338
1481 -1900273
1482  -936904
1483   648496
1484   611214
1485  -629729
1486 -1505496
1487   554348
1488  1722175
1489    42533
1490  -944151
1491  -360017
1492  1435870
1493  1315918
1494 -1061983
1495  -726650
1496  1110263
1497  1562367
1498   536220
1499  -720070
1500   892486
1501  2373969
1502   938508
1503  -162838
1504    66981
1505  1623236
1506  2143918
1507   198465
1508    77473
1509  1628605
1510  2265841
1511  1558385
1512   -88302
1513   907557
1514  2848793
1515  1901037
1516   578598
1517   623309
1518  2283243
1519  3242587
1520  1175901
1521   508436
1522  2130838
1523  3001655
1524  2384712
1525   542294
1526  1084187
1527  3347726
1528  2970150
1529  1622951
1530  1258401
1531  2575511
1532  4015149
1533  2335445
1534  1014374
1535  2240404
1536  3470593
1537  3485992
1538  1671671
1539  1546482
1540  3886220
1541  3985811
1542  2509244
1543  1755858
1544  2755102
1545  4511362
1546  3251333
1547  1605130
1548  2650084
1549  4144356
1550  4541036
1551  2779585
1552  1959058
1553  4188813
1554  4845298
1555  3414596
1556  2275291
1557  2934891
1558  5113151
1559  4470194
1560  2430378
1561  3000643
1562  4583088
1563  5382181
1564  3830340
1565  2407329
1566  4319217
1567  5525295
1568  4427871
1569  3057602
1570  3154744
1571  5483717
1572  5711000
1573  3616006
1574  3440395
1575  4753514
1576  5957337
1577  4859367
1578  2850811
1579  4282792
1580  6139606
1581  5616351
1582  4114215
1583  3600048
1584  5752172
1585  6551183
1586  4461752
1587  3814762
1588  4910477
1589  6406192
1590  6014525
1591  3946551
1592  4654231
1593  6527206
1594  6535027
1595  5263033
1596  4074520
1597  5642398
1598  7132061
1599  5555620
1600  4468849
1601  5210631
1602  6936817
1603  7147367
1604  4898878
1605  4931534
1606  6846169
1607  7157754
1608  6028704
1609  4631297
1610  5860305
1611  7788011
1612  6667250
1613  5331222
1614  5605369
1615  7178019
1616  8014407
1617  5979881
1618  5202254
1619  6812332
1620  7629202
1621  7081437
1622  5520609
1623  6094856
1624  8261671
1625  7675663
1626  6193139
1627  6068358
1628  7300606
1629  8428874
1630  6815938
1631  5802673
1632  7288177
1633  8246230
1634  7937276
1635  6417497
1636  6433621
1637  8595465
1638  8444277
1639  6903769
1640  6491775
1641  7574354
1642  9048085
1643  7754966
1644  6286183
1645  7604483
1646  8899014
1647  8834523
1648  7207861
1649  6638789
1650  8721726
1651  9110718
1652  7700759
1653  7100044
1654  7881276
1655  9614138
1656  8900707
1657  7123268
1658  7828338
1659  9102891
1660  9422945
1661  8015640
1662  6925715
1663  8853280
1664  9879211
1665  8675309
1666  7783517
1667  8256304
1668 10093804
1669  9767941
1670  7702941
1671  8038577
1672  9383284
1673  9971734
1674  8892318
1675  7555873
1676  9153921
1677 10532986
1678  9520042
1679  8361465
1680  8325756
1681 10188536
1682 10606418
1683  8529880
1684  8252134
1685  9626248
1686 10706794
1687  9942608
1688  8095034
1689  9219043
1690 11039026
1691 10347432
1692  8954129
1693  8473972
1694 10238132
1695 11307250
1696  9512820
1697  8844572
1698  9988013
1699 11198798
1700 10846519
1701  8754702
1702  9138357
1703 11164478
1704 11081851
1705  9808728
1706  8908033
1707 10380561
1708 12059043
1709 10510676
1710  9207631
1711 10029668
1712 11443664
1713 11610895
1714  9522605
1715  9314809
1716 11367393
1717 11769557
1718 10748711
1719  9581467
1720 10445722
1721 12337860
1722 11287461
1723  9669829
1724 10048401
1725 11522782
1726 12324671
1727 10470609
1728  9591232
1729 11541200
1730 12437086
1731 11589508
1732 10093884
1733 10453864
1734 12614183
1735 12140889
1736 10322070
1737 10251136
1738 11590735
1739 12922003
1740 11549495
1741 10074474
1742 11435748
1743 12604604
1744 12289084
1745 10817002
1746 10458828
1747 12603873
1748 12958103
1749 11341005
1750 10817392
1751 11724978
1752 13192516
1753 12288642
1754 10552048
1755 11542253
1756 12826819
1757 12801006
1758 11500858
1759 10770625
1760 12727371
1761 13588033
1762 12096291
1763 11212608
1764 11749140
1765 13395456
1766 13011273
1767 10998657
1768 11504422
1769 13056808
1770 13528682
1771 12436382
1772 11157009
1773 12624495
1774 13873445
1775 12709251
1776 11677312
1777 11830711
1778 13426952
1779 13692875
1780 11853322
1781 11882750
1782 13225230
1783 13836841
1784 13037476
1785 11535621
1786 12562259
1787 14091774
1788 13234775
1789 12160351
1790 12152580
1791 13719641
1792 14425501
1793 12531274
1794 12035090
1795 13335401
1796 14153434
1797 13569465
1798 11870284
1799 12535443
1800 14375242
1801 13882885
1802 12720094
1803 12402497
1804 13721995
1805 14827864
1806 13201765
1807 12274917
1808 13344418
1809 14355287
1810 14186979
1811 12454831
1812 12608469
1813 14648645
1814 14578024
1815 13241206
1816 12454060
1817 13527309
1818 15107961
1819 13842500
1820 12478909
1821 13347991
1822 14662165
1823 14962757
1824 13208488
1825 12649000
1826 14539528
1827 14946102
1828 13791316
1829 12753263
1830 13344526
1831 15198643
1832 14563587
1833 13028631
1834 13469976
1835 14745818
1836 15399524
1837 13826236
1838 12689796
1839 14362064
1840 15191471
1841 14305431
1842 13169471
1843 13439436
1844 15466236
1845 15296324
1846 13452428
1847 13366926
1848 14586829
1849 15705141
1850 14453759
1851 12801453
1852 14196793
1853 15615659
1854 15100732
1855 13734955
1856 13367022
1857 15342267
1858 15809391
1859 14015536
1860 13413104
1861 14319987
1862 15709824
1863 15135468
1864 13330348
1865 14168409
1866 15677969
1867 15540400
1868 14281307
1869 13419034
1870 15073771
1871 16093921
1872 14541048
1873 13606868
1874 14261467
1875 15870547
1876 15809396
1877 13759268
1878 13985738
1879 15633176
1880 15892086
1881 14746827
1882 13449282
1883 14710861
1884 16281387
1885 15223491
1886 14114425
1887 14344674
1888 15762892
1889 16181524
1890 14205960
1891 13818480
1892 15332278
1893 16003900
1894 15322560
1895 13884214
1896 14618278
1897 16391407
1898 15734456
1899 14470159
1900 14288559
1901 15502646
1902 16407365
1903 14745760
1904 13866611
1905 15156034
1906 16152716
1907 15881230
1908 14333554
1909 14492797
1910 16339442
1911 16042830
1912 14696044
1913 14253258
1914 15278346
1915 16531679
1916 15274191
1917 14184971
1918 15212973
1919 16174018
1920 16110637
1921 14650370
1922 14329973
1923 16101518
1924 16243976
1925 15014635
1926 14340033
1927 15161629
1928 16781269
1929 15918765
1930 14347337
1931 14994052
1932 16169560
1933 16444665
1934 14903346
1935 14026184
1936 15841833
1937 16625818
1938 15538515
1939 14565099
1940 14965771
1941 16663942
1942 16273943
1943 14586318
1944 14831646
1945 15903305
1946 16481343
1947 15393163
1948 14209400
1949 15628965
1950 16687207
1951 15867331
1952 14793096
1953 14754088
1954 16388353
1955 16482892
1956 14740082
1957 14649981
1958 15813044
1959 16776048
1960 15944475
1961 14322553
1962 15307328
1963 16651698
1964 16046544
1965 14859962
1966 14511098
1967 16141343
1968 16795210
1969 15148658
1970 14673792
1971 15633430
1972 16715898
1973 16262352
1974 14453057
1975 14969726
1976 16513068
1977 16251917
1978 15079041
1979 14414332
1980 15885776
1981 17066471
1982 15610998
1983 14648394
1984 15273297
1985 16475802
1986 16512745
1987 14631378
1988 14543636
1989 16246478
1990 16591077
1991 15579520
1992 14418281
1993 15436660
1994 17070949
1995 15967757
1996 14601941
1997 14877392
1998 16169912
1999 16699199
2000 14963106
2001 14428707
2002 16043106
2003 16680725
2004 15885905
2005 14510295
2006 14957876
2007 16720257
2008 16172974
2009 14785428
2010 14697445
2011 15848375
2012 16897600
2013 15477924
2014 14268882
2015 15476448
2016 16508831
2017 16153993
2018 14630363
2019 14501764
2020 16405382
2021 16434744
2022 15045892
2023 14655540
2024 15528201
2025 16724260
2026 15640365
2027 14220096
2028 15106164
2029 16136473
2030 16104123
2031 14894206
2032 14459812
2033 16169569
2034 16530828
2035 15182954
2036 14488808
2037 15096963
2038 16509671
2039 15835614
2040 14127487
2041 14739531
2042 16048969
2043 16309033
2044 15076050
2045 14133878
2046 15707144
2047 16610162
2048 15395786
2049 14334310
2050 14541127
2051 16134276
2052 16137311
2053 14368181
2054 14432961
2055 15694812
2056 16338188
2057 15380258
2058 13943376
2059 15025327
2060 16323928
2061 15516378
2062 14396475
2063 14275247
2064 15776446
2065 16280211
2066 14619866
2067 14246266
2068 15225084
2069 15995945
2070 15477013
2071 13905211
2072 14446908
2073 15956578
2074 15709309
2075 14671812
2076 14072606
2077 15259339
2078 16190560
2079 14689684
2080 13893418
2081 14760908
2082 15745417
2083 15577933
2084 14016632
2085 14249050
2086 15750639
2087 15524705
2088 14440200
2089 13809391
2090 14833239
2091 15987423
2092 14741020
2093 13738380
2094 14421746
2095 15487296
2096 15700182
2097 14137311
2098 13721694
2099 15217530
2100 15509070
2101 14518222
2102 13420173
2103 14105761
2104 15773617
2105 15008899
2106 13684343
2107 14052764
2108 15142779
2109 15581840
2110 14106991
2111 13371705
2112 14763535
2113 15246119
2114 14440498
2115 13388096
2116 13738606
2117 15446863
2118 15102990
2119 13651793
2120 13612373
2121 14608855
2122 15404579
2123 14111699
2124 12864446
2125 14143700
2126 15208856
2127 14705608
2128 13412001
2129 13212736
2130 14921964
2131 15063351
2132 13569363
2133 13164357
2134 13941274
2135 15099017
2136 14362757
2137 12826843
2138 13598013
2139 14815552
2140 14697996
2141 13436580
2142 12717533
2143 14248389
2144 14887366
2145 13503475
2146 12852991
2147 13518853
2148 14838277
2149 14437105
2150 12667278
2151 13017726
2152 14267195
2153 14405885
2154 13370897
2155 12369746
2156 13622543
2157 14741196
2158 13719866
2159 12753695
2160 12890259
2161 14254833
2162 14456642
2163 12585589
2164 12332012
2165 13654707
2166 14229899
2167 13355181
2168 12044404
2169 13051181
2170 14526961
2171 13694143
2172 12522436
2173 12401691
2174 13607433
2175 14160810
2176 12510436
2177 11922529
2178 13073081
2179 13925270
2180 13513555
2181 12000570
2182 12309459
2183 13924942
2184 13665420
2185 12436061
2186 11807146
2187 12846574
2188 14010082
2189 12710984
2190 11634410
2191 12496857
2192 13493462
2193 13369698
2194 11837893
2195 11685303
2196 13223551
2197 13260454
2198 12294626
2199 11679715
2200 12371102
2201 13613067
2202 12672933
2203 11405453
2204 11882424
2205 12862196
2206 13118000
2207 11724532
2208 11122459
2209 12666608
2210 13153009
2211 12214462
2212 11302016
2213 11695744
2214 13152175
2215 12606717
2216 11139248
2217 11281705
2218 12187359
2219 12796772
2220 11784311
2221 10847134
2222 12047899
2223 12788175
2224 12075259
2225 11006923
2226 10937094
2227 12412007
2228 12364581
2229 10895249
2230 10826300
2231 11759622
2232 12546606
2233 11674439
2234 10422915
2235 11430254
2236 12379623
2237 11765542
2238 10657010
2239 10325754
2240 11720488
2241 12130614
2242 10824663
2243 10474817
2244 11179980
2245 12150996
2246 11644731
2247 10006537
2248 10470327
2249 11760787
2250 11617976
2251 10479689
2252  9780264
2253 11161599
2254 11993424
2255 10639792
2256  9929331
2257 10504284
2258 11533039
2259 11338941
2260  9747162
2261  9920717
2262 11200234
2263 11350063
2264 10486866
2265  9505826
2266 10390624
2267 11486573
2268 10435171
2269  9420336
2270  9665221
2271 10867484
2272 11239056
2273  9646275
2274  9309970
2275 10600809
2276 10999925
2277 10195955
2278  9015546
2279  9679189
2280 11018939
2281 10224835
2282  9109567
2283  9176627
2284 10271105
2285 10960913
2286  9531795
2287  8734977
2288  9831103
2289 10527429
2290  9986987
2291  8548333
2292  8729559
2293 10444186
2294 10229252
2295  8976013
2296  8620515
2297  9553114
2298 10562278
2299  9340691
2300  8120890
2301  8973261
2302  9920785
2303  9803059
2304  8425417
2305  8086348
2306  9708999
2307 10023165
2308  8874710
2309  8111826
2310  8614578
2311  9922312
2312  9220973
2313  7738464
2314  8212167
2315  9322909
2316  9585342
2317  8315564
2318  7495903
2319  8920510
2320  9544467
2321  8508939
2322  7625435
2323  7897886
2324  9293372
2325  9072109
2326  7562428
2327  7645868
2328  8596892
2329  9151303
2330  8176958
2331  6920151
2332  7935505
2333  8957334
2334  8285981
2335  7249318
2336  7171041
2337  8680314
2338  8980002
2339  7397317
2340  7030184
2341  7830223
2342  8516088
2343  7860439
2344  6534926
2345  7235922
2346  8387701
2347  8033185
2348  7101087
2349  6635651
2350  7767204
2351  8411055
2352  7094944
2353  6448537
2354  7032891
2355  7896680
2356  7675029
2357  6257294
2358  6573341
2359  7854234
2360  7703452
2361  6744129
2362  6040345
2363  6974915
2364  7851596
2365  6685317
2366  5931749
2367  6475170
2368  7387881
2369  7446193
2370  6002159
2371  5824148
2372  7022939
2373  7204001
2374  6421791
2375  5493119
2376  6119292
2377  7364648
2378  6545079
2379  5516752
2380  5804051
2381  6753929
2382  7087206
2383  5660394
2384  5099658
2385  6279614
2386  6698419
2387  6092706
2388  5126572
2389  5453659
2390  6796637
2391  6293333
2392  5113842
2393  5054001
2394  5881390
2395  6567724
2396  5398586
2397  4485323
2398  5548666
2399  6290395
2400  5846157
2401  4696923
2402  4686969
2403  6183476
2404  6016576
2405  4668861
2406  4353511
2407  5108368
2408  6034901
2409  5163982
2410  4023862
2411  4878257
2412  5749603
2413  5517318
2414  4316786
2415  3828222
2416  5261046
2417  5632838
2418  4401505
2419  3790714
2420  4382462
2421  5610465
2422  5066498
2423  3529343
2424  3970640
2425  5049494
2426  5130692
2427  4005902
2428  3138973
2429  4388699
2430  5187255
2431  4228482
2432  3419501
2433  3622951
2434  4824281
2435  4733848
2436  3145947
2437  3146701
2438  4217455
2439  4667107
2440  3844030
2441  2699199
2442  3644947
2443  4760044
2444  3956673
2445  2893280
2446  2778925
2447  4050481
2448  4414201
2449  2824306
2450  2408819
2451  3415808
2452  4179039
2453  3700487
2454  2314814
2455  2727496
2456  3983803
2457  3632010
2458  2590416
2459  2051807
2460  3066533
2461  4004252
2462  2798804
2463  1994484
2464  2679849
2465  3510918
2466  3325994
2467  1869787
2468  1879406
2469  3220278
2470  3167387
2471  2244617
2472  1577777
2473  2333138
2474  3473802
2475  2554061
2476  1540395
2477  1940270
2478  2746687
2479  2903054
2480  1552308
2481  1119559
2482  2428525
2483  2805993
2484  2066965
2485  1173447
2486  1535105
2487  2795293
2488  2190009
2489   993862
2490  1170907
2491  2011794
2492  2474846
2493  1348435
2494   606669
2495  1712708
2496  2245819
2497  1648662
2498   704402
2499   752956
2500  2053173
2501  1806541
2502   565387
2503   524859
2504  1336399
2505  2083911
2506  1174599
2507    78447
2508   908436
2509  1616208
2510  1218540
2511   282598
2512    23594
2513  1279195
2514  1439912
2515   303185
2516    38250
2517   615026
2518  1420496
2519   815278
2520  -415800
2521   181240
2522  1021735
2523   794450
2524  -129326
2525  -595066
2526   669503
2527  1160438
2528   -55710
2529  -636274
2530  -172975
2531   782804
2532   436956
2533 -1003014
2534  -645855
2535   485335
2536   566734
2537  -326395
2538 -1206426
2539  -235502
2540   639129
2541  -310216
2542 -1132938
2543  -986839
2544    22449
2545   201369
2546 -1199066
2547 -1308905
2548  -244972
2549   100456
2550  -627764
2551 -1753866
2552 -1089881
2553    45946
2554  -692794
2555 -1620952
2556 -1572578
2557  -514995
2558   -61485
2559 -1494272
2560 -2031301
2561 -1051549
2562  -479598
2563  -958385
2564 -2220474
2565 -1920941
2566  -545718
2567  -858270
2568 -1875046
2569 -2224395
2570 -1378925
2571  -533184
2572 -1700158
2573 -2633006
2574 -1898124
2575 -1112954
2576 -1259443
2577 -2520794
2578 -2602575
2579 -1142679
2580 -1137194
2581 -2220893
2582 -2861380
2583 -2234256
2584 -1100391
2585 -1929916
2586 -3110337
2587 -2620019
2588 -1730307
2589 -1509833
2590 -2694879
2591 -3286951
2592 -2005219
2593 -1603160
2594 -2481924
2595 -3323625
2596 -3079367
2597 -1804340
2598 -2137339
2599 -3360465
2600 -3200658
2601 -2402146
2602 -1961308
2603 -2953760
2604 -3895386
2605 -2872718
2606 -2182359
2607 -2793442
2608 -3648831
2609 -3656654
2610 -2359700
2611 -2369772
2612 -3733559
2613 -3908761
2614 -3147797
2615 -2456321
2616 -3200864
2617 -4420690
2618 -3661001
2619 -2678292
2620 -2995438
2621 -3869661
2622 -4269912
2623 -3158496
2624 -2764602
2625 -3978548
2626 -4455710
2627 -3941926
2628 -3112442
2629 -3378350
2630 -4636933
2631 -4251598
2632 -3261548
2633 -3418104
2634 -4250492
2635 -4878408
2636 -3915750
2637 -3186698
2638 -4254739
2639 -4904002
2640 -4491853
2641 -3588597
2642 -3627951
2643 -4998322
2644 -4961819
2645 -3894557
2646 -3840495
2647 -4609731
2648 -5421967
2649 -4664897
2650 -3635681
2651 -4438110
2652 -5231151
2653 -5038111
2654 -4240690
2655 -4002447
2656 -5294884
2657 -5633352
2658 -4621532
2659 -4271748
2660 -4800496
2661 -5764462
2662 -5363205
2663 -4146213
2664 -4648845
2665 -5615105
2666 -5668470
2667 -4916978
2668 -4415101
2669 -5596924
2670 -6192100
2671 -5182704
2672 -4625784
2673 -4997534
2674 -6029963
2675 -5957276
2676 -4750953
2677 -5030584
2678 -6039480
2679 -6281772
2680 -5608208
2681 -4780886
2682 -5651026
2683 -6552799
2684 -5825884
2685 -5139374
2686 -5298988
2687 -6354502
2688 -6641623
2689 -5373700
2690 -5294484
2691 -6340886
2692 -6779375
2693 -6189510
2694 -5121918
2695 -5776275
2696 -7012537
2697 -6544353
2698 -5684803
2699 -5592881
2700 -6644253
2701 -7292989
2702 -6042884
2703 -5474553
2704 -6377767
2705 -7120997
2706 -6898686
2707 -5742479
2708 -5954945
2709 -7302931
2710 -7210425
2711 -6358856
2712 -5959635
2713 -6736949
2714 -7659104
2715 -6696346
2716 -5865161
2717 -6539223
2718 -7397760
2719 -7513993
2720 -6419103
2721 -6233170
2722 -7552696
2723 -7746243
2724 -6883461
2725 -6226300
2726 -6811120
2727 -8044198
2728 -7436565
2729 -6365262
2730 -6820418
2731 -7735258
2732 -8058059
2733 -7000462
2734 -6417077
2735 -7604636
2736 -8106709
2737 -7481010
2738 -6751147
2739 -6977053
2740 -8282823
2741 -8147859
2742 -7071305
2743 -7130060
2744 -7837294
2745 -8386467
2746 -7593241
2747 -6711864
2748 -7686501
2749 -8495608
2750 -8095573
2751 -7285350
2752 -7224874
2753 -8527594
2754 -8678064
2755 -7478807
2756 -7321268
2757 -8027098
2758 -8763540
2759 -8223938
2760 -7168332
2761 -7855745
2762 -8785203
2763 -8594503
2764 -7848075
2765 -7440472
2766 -8530288
2767 -9047206
2768 -8032539
2769 -7633838
2770 -8168221
2771 -9097250
2772 -8920390
2773 -7693418
2774 -8009291
2775 -9026300
2776 -9029881
2777 -8267450
2778 -7614384
2779 -8599563
2780 -9474259
2781 -8626392
2782 -8017880
2783 -8362786
2784 -9321645
2785 -9477939
2786 -8220961
2787 -8117433
2788 -9093451
2789 -9367531
2790 -8830878
2791 -8018936
2792 -8694031
2793 -9794037
2794 -9216321
2795 -8493479
2796 -8571361
2797 -9352371
2798 -9739116
2799 -8637077
2800 -8354723
2801 -9299158
2802 -9728344
2803 -9385163
2804 -8520077
2805 -8871663
2806 -10032783
2807 -9654874
2808 -8806193
2809 -8700829
2810 -9472931
2811 -10147687
2812 -9134557
2813 -8519981
2814 -9458725
2815 -10133274
2816 -9909069
2817 -8896350
2818 -8907571
2819 -10127184
2820 -10035308
2821 -9194892
2822 -8956979
2823 -9587231
2824 -10463636
2825 -9736701
2826 -8888551
2827 -9510453
2828 -10197559
2829 -10225593
2830 -9311369
2831 -8988735
2832 -10193736
2833 -10480330
2834 -9678711
2835 -9215319
2836 -9692946
2837 -10790398
2838 -10276690
2839 -9105895
2840 -9490021
2841 -10324301
2842 -10563186
2843 -9723323
2844 -9179184
2845 -10330369
2846 -10902579
2847 -10175516
2848 -9513155
2849 -9674736
2850 -10810057
2851 -10721963
2852 -9509974
2853 -9558005
2854 -10377798
2855 -10933801
2856 -10322612
2857 -9415347
2858 -10282006
2859 -11157730
2860 -10616482
2861 -9758686
2862 -9617339
2863 -10789787
2864 -11134126
2865 -9967772
2866 -9763992
2867 -10519360
2868 -11208984
2869 -10810388
2870 -9652261
2871 -10118542
2872 -11159469
2873 -10976679
2874 -10217977
2875 -9790571
2876 -10779479
2877 -11473387
2878 -10461178
2879 -9969374
2880 -10541739
2881 -11271679
2882 -11129429
2883 -9944128
2884 -10126798
2885 -11227435
2886 -11275863
2887 -10623626
2888 -10035035
2889 -10787865
2890 -11709194
2891 -10877480
2892 -10120884
2893 -10453067
2894 -11288641
2895 -11528352
2896 -10367827
2897 -10141463
2898 -11253898
2899 -11589488
2900 -11021033
2901 -10206144
2902 -10667012
2903 -11775574
2904 -11218082
2905 -10368481
2906 -10523817
2907 -11293830
2908 -11789703
2909 -10856373
2910 -10351539
2911 -11229065
2912 -11651311
2913 -11280076
2914 -10423880
2915 -10523094
2916 -11739429
2917 -11605681
2918 -10723553
2919 -10620564
2920 -11312268
2921 -12061996
2922 -11235972
2923 -10378985
2924 -11116597
2925 -11744533
2926 -11538629
2927 -10686794
2928 -10550378
2929 -11755824
2930 -11906981
2931 -11048064
2932 -10772722
2933 -11235779
2934 -12066497
2935 -11521777
2936 -10507136
2937 -11010519
2938 -11804573
2939 -11890710
2940 -11096798
2941 -10596252
2942 -11653772
2943 -12102033
2944 -11291014
2945 -10783943
2946 -11086276
2947 -12077717
2948 -11905781
2949 -10800362
2950 -11028253
2951 -11807649
2952 -12039741
2953 -11426054
2954 -10710051
2955 -11516195
2956 -12149464
2957 -11505684
2958 -10953314
2959 -11074933
2960 -12043599
2961 -12161264
2962 -11037101
2963 -11025960
2964 -11782062
2965 -12103154
2966 -11569557
2967 -10718201
2968 -11399828
2969 -12272406
2970 -11781325
2971 -11142631
2972 -11082175
2973 -11982027
2974 -12359635
2975 -11250144
2976 -10945975
2977 -11635131
2978 -12141368
2979 -11829774
2980 -10846709
2981 -11241659
2982 -12339666
2983 -12118409
2984 -11362709
2985 -10998013
2986 -11767361
2987 -12439525
2988 -11450214
2989 -10878603
2990 -11539694
2991 -12195946
2992 -12098573
2993 -11053887
2994 -11123707
2995 -12220472
2996 -12200729
2997 -11523546
2998 -10998746
2999 -11545783
3000 -12475476
3001 -11772232
3002 -10971250
3003 -11390443
3004 -12178164
3005 -12380168
3006 -11287538
3007 -10899541
3008 -11991530
3009 -12316878
3010 -11683822
3011 -10991554
3012 -11383576
3013 -12534421
3014 -12096028
3015 -11090342
3016 -11231537
3017 -11959702
3018 -12417018
3019 -11508905
3020 -10808740
3021 -11725935
3022 -12333322
3023 -11952233
3024 -11147045
3025 -11138592
3026 -12350534
3027 -12330581
3028 -11261066
3029 -11064169
3030 -11675817
3031 -12400506
3032 -11797058
3033 -10877508
3034 -11562280
3035 -12299213
3036 -12086125
3037 -11291038
3038 -10968712
3039 -12028210
3040 -12324336
3041 -11394959
3042 -11055439
3043 -11504218
3044 -12330817
3045 -12034291
3046 -10976457
3047 -11336893
3048 -12139008
3049 -12130304
3050 -11385887
3051 -10818908
3052 -11740375
3053 -12350918
3054 -11566778
3055 -11089269
3056 -11375474
3057 -12192150
3058 -12151813
3059 -11025226
3060 -11082392
3061 -11874896
3062 -12085954
3063 -11561544
3064 -10831943
3065 -11492080
3066 -12296675
3067 -11705944
3068 -11097962
3069 -11139296
3070 -11926841
3071 -12184884
3072 -11108416
3073 -10905640
3074 -11685024
3075 -12053043
3076 -11683265
3077 -10864133
3078 -11281730
3079 -12177172
3080 -11737562
3081 -11044478
3082 -10935997
3083 -11627052
3084 -12151083
3085 -11243977
3086 -10815383
3087 -11497190
3088 -11992279
3089 -11773629
3090 -10816470
3091 -10922193
3092 -11945882
3093 -11770627
3094 -11032093
3095 -10764365
3096 -11394426
3097 -12130854
3098 -11372876
3099 -10695887
3100 -11240510
3101 -11801496
3102 -11737250
3103 -10789203
3104 -10624231
3105 -11686029
3106 -11830344
3107 -11182947
3108 -10744067
3109 -11106478
3110 -11967950
3111 -11443952
3112 -10563733
3113 -10887538
3114 -11526527
3115 -11706492
3116 -10861927
3117 -10438057
3118 -11445234
3119 -11777342
3120 -11143321
3121 -10603887
3122 -10816369
3123 -11730389
3124 -11413346
3125 -10445098
3126 -10620482
3127 -11305011
3128 -11680291
3129 -10979761
3130 -10279490
3131 -11110555
3132 -11661436
3133 -11129269
3134 -10432928
3135 -10423920
3136 -11479219
3137 -11533347
3138 -10471794
3139 -10361396
3140 -11018393
3141 -11580852
3142 -11041065
3143 -10069152
3144 -10647534
3145 -11417922
3146 -11118968
3147 -10411985
3148 -10141189
3149 -11103942
3150 -11551667
3151 -10597795
3152 -10182037
3153 -10604736
3154 -11286073
3155 -11044166
3156 -9963111
3157 -10231733
3158 -11146818
3159 -11126612
3160 -10458489
3161 -9923920
3162 -10705460
3163 -11398760
3164 -10574985
3165 -9950199
3166 -10226085
3167 -10964891
3168 -11035481
3169 -9963345
3170 -9918284
3171 -10833468
3172 -11039129
3173 -10490252
3174 -9725164
3175 -10201319
3176 -11085457
3177 -10504363
3178 -9788436
3179 -9915613
3180 -10682151
3181 -11031102
3182 -10010344
3183 -9613143
3184 -10413160
3185 -10787839
3186 -10405162
3187 -9556332
3188 -9764884
3189 -10777769
3190 -10504570
3191 -9751996
3192 -9649855
3193 -10270157
3194 -10849100
3195 -10018625
3196 -9332339
3197 -9930186
3198 -10452851
3199 -10304951
3200 -9477772
3201 -9419390
3202 -10472992
3203 -10449908
3204 -9668003
3205 -9380459
3206 -9834960
3207 -10512410
3208 -9897789
3209 -9127459
3210 -9608126
3211 -10181448
3212 -10194131
3213 -9447949
3214 -9103759
3215 -10037186
3216 -10279317
3217 -9560739
3218 -9073730
3219 -9318798
3220 -10167764
3221 -9889687
3222 -8994651
3223 -9253521
3224 -9864722
3225 -10043803
3226 -9365601
3227 -8761609
3228 -9534495
3229 -9970027
3230 -9396719
3231 -8916956
3232 -9004927
3233 -9823197
3234 -9768165
3235 -8857237
3236 -8914363
3237 -9465671
3238 -9734949
3239 -9196815
3240 -8464207
3241 -9087608
3242 -9725661
3243 -9286331
3244 -8724412
3245 -8668453
3246 -9478894
3247 -9628706
3248 -8628073
3249 -8448829
3250 -9022048
3251 -9457709
3252 -9097834
3253 -8236450
3254 -8684912
3255 -9482853
3256 -9177635
3257 -8516766
3258 -8246300
3259 -8984241
3260 -9422277
3261 -8484060
3262 -8052611
3263 -8578438
3264 -9176430
3265 -9012307
3266 -8047515
3267 -8216378
3268 -9108457
3269 -8975527
3270 -8295733
3271 -7831312
3272 -8444965
3273 -9166971
3274 -8447179
3275 -7822042
3276 -8162633
3277 -8816756
3278 -8885773
3279 -7860012
3280 -7653794
3281 -8557846
3282 -8740299
3283 -8180720
3284 -7550028
3285 -7953227
3286 -8871656
3287 -8394098
3288 -7588793
3289 -7719625
3290 -8346280
3291 -8606860
3292 -7679779
3293 -7226555
3294 -8073637
3295 -8471274
3296 -8056354
3297 -7348769
3298 -7461540
3299 -8421137
3300 -8225736
3301 -7345928
3302 -7213241
3303 -7775999
3304 -8359988
3305 -7673295
3306 -6919156
3307 -7535158
3308 -8112519
3309 -7916068
3310 -7156107
3311 -6929607
3312 -7869947
3313 -7966829
3314 -7140214
3315 -6864454
3316 -7321372
3317 -8015725
3318 -7572148
3319 -6692768
3320 -7085551
3321 -7664626
3322 -7581681
3323 -6889170
3324 -6473075
3325 -7331688
3326 -7709394
3327 -6995141
3328 -6551013
3329 -6826433
3330 -7629479
3331 -7433692
3332 -6391611
3333 -6507239
3334 -7180978
3335 -7342124
3336 -6728074
3337 -6081015
3338 -6777223
3339 -7422480
3340 -6885386
3341 -6297602
3342 -6299360
3343 -7045213
3344 -7147756
3345 -6163244
3346 -6052439
3347 -6695128
3348 -7023697
3349 -6616245
3350 -5826781
3351 -6254803
3352 -6979522
3353 -6589143
3354 -5997390
3355 -5848815
3356 -6483070
3357 -6821897
3358 -5994337
3359 -5711518
3360 -6229917
3361 -6622037
3362 -6385666
3363 -5558136
3364 -5717338
3365 -6483141
3366 -6283419
3367 -5709758
3368 -5470438
3369 -6032872
3370 -6545818
3371 -5782213
3372 -5299055
3373 -5750726
3374 -6201500
3375 -6069048
3376 -5227142
3377 -5229464
3378 -6080742
3379 -6026567
3380 -5439773
3381 -5075428
3382 -5512941
3383 -6175967
3384 -5574523
3385 -4888392
3386 -5171138
3387 -5683053
3388 -5802739
3389 -5014773
3390 -4743518
3391 -5585313
3392 -5799386
3393 -5245381
3394 -4670020
3395 -4895336
3396 -5713285
3397 -5350909
3398 -4526902
3399 -4667765
3400 -5250596
3401 -5544644
3402 -4830264
3403 -4297484
3404 -5034001
3405 -5398286
3406 -4939151
3407 -4321176
3408 -4354399
3409 -5210686
3410 -5120114
3411 -4275095
3412 -4234288
3413 -4755742
3414 -5207339
3415 -4619542
3416 -3824127
3417 -4380152
3418 -4963047
3419 -4696630
3420 -4032603
3421 -3854548
3422 -4727194
3423 -4920305
3424 -4045929
3425 -3746935
3426 -4153132
3427 -4758669
3428 -4399837
3429 -3468961
3430 -3791834
3431 -4509394
3432 -4446436
3433 -3822941
3434 -3415775
3435 -4150140
3436 -4569367
3437 -3785109
3438 -3323094
3439 -3591502
3440 -4241813
3441 -4155913
3442 -3228949
3443 -3310746
3444 -4036575
3445 -4125914
3446 -3572134
3447 -2933457
3448 -3480557
3449 -4148324
3450 -3572970
3451 -2950792
3452 -3043833
3453 -3753293
3454 -3964121
3455 -3033508
3456 -2796276
3457 -3465494
3458 -3742047
3459 -3307311
3460 -2515381
3461 -2827272
3462 -3671599
3463 -3354109
3464 -2718556
3465 -2621837
3466 -3195410
3467 -3589259
3468 -2786029
3469 -2321626
3470 -2833325
3471 -3240684
3472 -3071950
3473 -2291869
3474 -2307714
3475 -3158713
3476 -3097019
3477 -2466424
3478 -2164775
3479 -2577031
3480 -3139155
3481 -2511955
3482 -1906368
3483 -2316495
3484 -2825361
3485 -2806046
3486 -2048358
3487 -1823586
3488 -2623639
3489 -2715911
3490 -2102187
3491 -1714508
3492 -2014561
3493 -2702685
3494 -2304930
3495 -1590573
3496 -1847210
3497 -2337594
3498 -2452204
3499 -1775908
3500 -1334997
3501 -2039900
3502 -2312563
3503 -1800944
3504 -1339516
3505 -1484875
3506 -2252209
3507 -2088027
3508 -1276054
3509 -1319894
3510 -1797462
3511 -2047857
3512 -1482072
3513  -867126
3514 -1475975
3515 -1948925
3516 -1558562
3517 -1040766
3518 -1017697
3519 -1749201
3520 -1754824
3521  -913798
3522  -811248
3523 -1250475
3524 -1604172
3525 -1224133
3526  -529089
3527  -974265
3528 -1561823
3529 -1281486
3530  -718845
3531  -501926
3532 -1162791
3533 -1401656
3534  -605506
3535  -316585
3536  -742353
3537 -1258026
3538 -1036684
3539  -189717
3540  -381790
3541 -1071472
3542  -964913
3543  -379050
3544    25238
3545  -577548
3546 -1092486
3547  -418491
3548    58159
3549  -225051
3550  -778037
3551  -755912
3552   117768
3553   192047
3554  -495990
3555  -592620
3556  -129449
3557   388265
3558   -26470
3559  -713521
3560  -217244
3561   394783
3562   301493
3563  -224008
3564  -401565
3565   423697
3566   697237
3567     3418
3568  -266303
3569   115564
3570   761062
3571   539875
3572  -268666
3573    39521
3574   773801
3575   844644
3576   309622
3577   -83914
3578   621163
3579  1111814
3580   512457
3581   101473
3582   354516
3583  1087257
3584  1150963
3585   329700
3586   354794
3587  1035987
3588  1251193
3589   836467
3590   259382
3591   768986
3592  1473804
3593  1092061
3594   600994
3595   665554
3596  1368142
3597  1679509
3598   881455
3599   646626
3600  1272079
3601  1641521
3602  1353411
3603   693397
3604  1020038
3605  1847398
3606  1656312
3607  1121009
3608  1004684
3609  1561492
3610  2039675
3611  1401546
3612  1000405
3613  1504221
3614  1992943
3615  1928084
3616  1248608
3617  1283210
3618  2117626
3619  2144091
3620  1599481
3621  1307291
3622  1744187
3623  2397921
3624  1950966
3625  1400362
3626  1786446
3627  2340134
3628  2445436
3629  1786805
3630  1559943
3631  2320634
3632  2526433
3633  2076069
3634  1717219
3635  1987752
3636  2737499
3637  2507548
3638  1873812
3639  2074704
3640  2591126
3641  2836446
3642  2277501
3643  1875877
3644  2542040
3645  2906032
3646  2568691
3647  2196703
3648  2323094
3649  3056077
3650  2982829
3651  2293806
3652  2334834
3653  2821435
3654  3173975
3655  2747335
3656  2227772
3657  2819758
3658  3364472
3659  3101295
3660  2614128
3661  2557418
3662  3299494
3663  3437058
3664  2728463
3665  2618006
3666  3078544
3667  3553453
3668  3292395
3669  2661128
3670  3054737
3671  3659727
3672  3532679
3673  3058633
3674  2821053
3675  3472066
3676  3836916
3677  3235185
3678  2996945
3679  3369207
3680  3896074
3681  3795085
3682  3061107
3683  3245158
3684  3914860
3685  3935826
3686  3481557
3687  3126105
3688  3710597
3689  4289844
3690  3766293
3691  3367520
3692  3607078
3693  4165158
3694  4220926
3695  3476313
3696  3439611
3697  4118752
3698  4331908
3699  3992579
3700  3512268
3701  3908335
3702  4628519
3703  4269100
3704  3720666
3705  3775149
3706  4354746
3707  4664218
3708  3975075
3709  3713382
3710  4350538
3711  4707570
3712  4470888
3713  3895802
3714  4066824
3715  4840458
3716  4688212
3717  4115396
3718  4039926
3719  4553180
3720  5059071
3721  4526526
3722  4052402
3723  4560237
3724  5018732
3725  4901716
3726  4261873
3727  4208504
3728  5033715
3729  5116414
3730  4567000
3731  4367646
3732  4783710
3733  5383433
3734  4993773
3735  4374980
3736  4715751
3737  5233973
3738  5295929
3739  4715622
3740  4441814
3741  5204748
3742  5527481
3743  5057681
3744  4686022
3745  4914792
3746  5614785
3747  5435405
3748  4703587
3749  4877207
3750  5456027
3751  5690236
3752  5224370
3753  4774887
3754  5377350
3755  5825198
3756  5459028
3757  5028118
3758  5062267
3759  5744108
3760  5829305
3761  5157693
3762  5137653
3763  5637050
3764  5998077
3765  5694786
3766  5103995
3767  5511784
3768  6056704
3769  5811371
3770  5367042
3771  5285880
3772  5945002
3773  6235730
3774  5584021
3775  5397993
3776  5824896
3777  6234752
3778  6044432
3779  5385132
3780  5621762
3781  6277726
3782  6220131
3783  5803213
3784  5548846
3785  6089937
3786  6576715
3787  6020032
3788  5638851
3789  5928273
3790  6406923
3791  6406430
3792  5751864
3793  5808967
3794  6490906
3795  6564809
3796  6196287
3797  5847083
3798  6216272
3799  6774952
3800  6361435
3801  5918647
3802  6121884
3803  6605418
3804  6772421
3805  6159330
3806  6004728
3807  6654651
3808  6858368
3809  6522883
3810  6066008
3811  6297369
3812  6984054
3813  6737378
3814  6204681
3815  6319086
3816  6809876
3817  7108626
3818  6539287
3819  6188662
3820  6740207
3821  7051107
3822  6832528
3823  6374050
3824  6449793
3825  7183382
3826  7136904
3827  6577124
3828  6511675
3829  6922148
3830  7335814
3831  6886330
3832  6373049
3833  6834375
3834  7279341
3835  7181820
3836  6705560
3837  6616155
3838  7331470
3839  7447736
3840  6877621
3841  6681434
3842  6988510
3843  7506763
3844  7248840
3845  6648238
3846  6975658
3847  7486205
3848  7503040
3849  7029329
3850  6744026
3851  7388314
3852  7700051
3853  7170502
3854  6855700
3855  7101756
3856  7714046
3857  7616344
3858  6928510
3859  7069826
3860  7628680
3861  7762507
3862  7339602
3863  6876982
3864  7390978
3865  7915425
3866  7538002
3867  7124063
3868  7188600
3869  7832978
3870  7981077
3871  7247443
3872  7120619
3873  7638075
3874  7953438
3875  7664094
3876  7092997
3877  7449396
3878  8094983
3879  7871479
3880  7413428
3881  7329228
3882  7857809
3883  8175347
3884  7540103
3885  7270055
3886  7700751
3887  8110986
3888  8006189
3889  7384119
3890  7509945
3891  8197606
3892  8138913
3893  7653752
3894  7390913
3895  7852103
3896  8373864
3897  7883975
3898  7446018
3899  7781124
3900  8258262
3901  8290066
3902  7651315
3903  7555478
3904  8218948
3905  8317262
3906  7922225
3907  7580651
3908  7869572
3909  8487179
3910  8196442
3911  7697689
3912  7854387
3913  8292543
3914  8482098
3915  7915087
3916  7605569
3917  8203294
3918  8482247
3919  8199510
3920  7809817
3921  7934356
3922  8566234
3923  8433045
3924  7883206
3925  7920532
3926  8307809
3927  8607863
3928  8175448
3929  7761541
3930  8272208
3931  8644634
3932  8435069
3933  8001724
3934  7957067
3935  8588108
3936  8626680
3937  8051062
3938  7966511
3939  8340218
3940  8759274
3941  8464769
3942  7924869
3943  8286407
3944  8727362
3945  8609545
3946  8180761
3947  7990556
3948  8568148
3949  8804201
3950  8300533
3951  8096334
3952  8348869
3953  8826830
3954  8700534
3955  8078905
3956  8252699
3957  8738489
3958  8733480
3959  8340343
3960  8065170
3961  8599449
3962  8977333
3963  8510643
3964  8212758
3965  8399091
3966  8847313
3967  8820866
3968  8191528
3969  8248696
3970  8763477
3971  8875983
3972  8558330
3973  8174008
3974  8567695
3975  9070576
3976  8696210
3977  8292934
3978  8366524
3979  8853204
3980  9012417
3981  8365287
3982  8236630
3983  8781477
3984  9025440
3985  8756124
3986  8227462
3987  8473984
3988  9088715
3989  8859424
3990  8400200
3991  8360682
3992  8826640
3993  9176319
3994  8612574
3995  8276005
3996  8702791
3997  9046116
3998  8923393
3999  8344695
4000  8365951
4001  9033101
4002  9017724
4003  8590320
4004  8409639
4005  8774660
4006  9243545
4007  8810489
4008  8320172
4009  8611642
4010  8997318
4011  9029448
4012  8492484
4013  8338011
4014  9001540
4015  9166747
4016  8736141
4017  8426264
4018  8648584
4019  9213091
4020  8944503
4021  8360648
4022  8547059
4023  8992634
4024  9161357
4025  8677083
4026  8345788
4027  8914516
4028  9202391
4029  8849410
4030  8451647
4031  8525657
4032  9133397
4033  9090257
4034  8503656
4035  8512995
4036  8923536
4037  9209543
4038  8842426
4039  8331955
4040  8755658
4041  9187814
4042  8945700
4043  8519552
4044  8457962
4045  9068431
4046  9208758
4047  8610492
4048  8480615
4049  8829277
4050  9189385
4051  8934650
4052  8339193
4053  8610595
4054  9121203
4055  9047914
4056  8656725
4057  8434823
4058  8940631
4059  9259481
4060  8734575
4061  8433344
4062  8652052
4063  9071499
4064  9045827
4065  8451633
4066  8525654
4067  9048375
4068  9097673
4069  8749346
4070  8402761
4071  8751072
4072  9175527
4073  8780630
4074  8439922
4075  8575837
4076  8990931
4077  9103280
4078  8550115
4079  8472075
4080  8947513
4081  9041072
4082  8766213
4083  8364447
4084  8591243
4085  9111904
4086  8846219
4087  8469115
4088  8526705
4089  8898038
4090  9101466
4091  8592250
4092  8368178
4093  8795590
4094  8985032
4095  8776418
4096  8347408
4097  8471280
4098  9052310
4099  8913155
4100  8463626
4101  8421360
4102  8772846
4103  9075274
4104  8593453
4105  8217912
4106  8638706
4107  8961370
4108  8833788
4109  8374147
4110  8338191
4111  8934430
4112  8925274
4113  8453077
4114  8289763
4115  8565119
4116  8980241
4117  8668861
4118  8186848
4119  8473395
4120  8857012
4121  8855478
4122  8403772
4123  8170564
4124  8718932
4125  8879009
4126  8438640
4127  8192351
4128  8406859
4129  8913538
4130  8728599
4131  8150293
4132  8318958
4133  8719359
4134  8781540
4135  8354147
4136  8006847
4137  8508932
4138  8841551
4139  8476756
4140  8138256
4141  8230569
4142  8785870
4143  8772453
4144  8121150
4145  8083983
4146  8485920
4147  8704179
4148  8387228
4149  7898479
4150  8268969
4151  8754770
4152  8522932
4153  8126531
4154  8019654
4155  8508804
4156  8698703
4157  8115474
4158  7928373
4159  8281487
4160  8598201
4161  8432626
4162  7866270
4163  8053367
4164  8583985
4165  8460148
4166  8050103
4167  7828434
4168  8250093
4169  8608765
4170  8118532
4171  7813282
4172  8078271
4173  8444416
4174  8426263
4175  7845621
4176  7808853
4177  8319577
4178  8358030
4179  8023250
4180  7704106
4181  7992935
4182  8488278
4183  8144913
4184  7721740
4185  7853865
4186  8223889
4187  8328361
4188  7768359
4189  7585902
4190  8102434
4191  8255533
4192  7983454
4193  7613595
4194  7779020
4195  8312357
4196  8086409
4197  7607210
4198  7614798
4199  7944162
4200  8187254
4201  7751952
4202  7438224
4203  7877481
4204  8126312
4205  7939794
4206  7533216
4207  7505792
4208  8040965
4209  7977442
4210  7494673
4211  7418730
4212  7713076
4213  8053482
4214  7707781
4215  7285741
4216  7636528
4217  7944164
4218  7812383
4219  7401839
4220  7259826
4221  7781689
4222  7878999
4223  7424866
4224  7253786
4225  7479424
4226  7873693
4227  7656893
4228  7119749
4229  7316312
4230  7681473
4231  7670082
4232  7314505
4233  7063147
4234  7508358
4235  7736378
4236  7352680
4237  7118767
4238  7223097
4239  7617936
4240  7538449
4241  6981341
4242  7047537
4243  7435131
4244  7519616
4245  7224325
4246  6882231
4247  7240756
4248  7572273
4249  7205822
4250  6890439
4251  6943835
4252  7359750
4253  7409650
4254  6857494
4255  6831194
4256  7225869
4257  7366309
4258  7105975
4259  6661810
4260  6909305
4261  7334604
4262  7078161
4263  6717408
4264  6663940
4265  7083379
4266  7323350
4267  6791810
4268  6563415
4269  6921179
4270  7160224
4271  6972320
4272  6442884
4273  6553063
4274  7087320
4275  6978387
4276  6592903
4277  6447926
4278  6785139
4279  7131190
4280  6677113
4281  6313856
4282  6581407
4283  6888105
4284  6840033
4285  6320235
4286  6253329
4287  6803710
4288  6848956
4289  6473455
4290  6198293
4291  6436820
4292  6883490
4293  6546325
4294  6085907
4295  6253466
4296  6610581
4297  6710072
4298  6217426
4299  5982814
4300  6478568
4301  6640387
4302  6323264
4303  5963922
4304  6058367
4305  6580283
4306  6441148
4307  5937551
4308  5959421
4309  6291233
4310  6521815
4311  6121029
4312  5707870
4313  6094953
4314  6373156
4315  6147592
4316  5778865
4317  5750508
4318  6267910
4319  6300886
4320  5809492
4321  5699995
4322  5934674
4323  6223606
4324  5966992
4325  5474544
4326  5729787
4327  6091895
4328  6004609
4329  5652604
4330  5463513
4331  5928045
4332  6093373
4333  5619033
4334  5409375
4335  5597513
4336  5931633
4337  5787667
4338  5275239
4339  5432910
4340  5832300
4341  5795497
4342  5465296
4343  5190678
4344  5546651
4345  5825282
4346  5426368
4347  5158787
4348  5267699
4349  5631963
4350  5646382
4351  5102523
4352  5085223
4353  5489373
4354  5565498
4355  5278536
4356  4897330
4357  5164298
4358  5557455
4359  5250037
4360  4927528
4361  4976809
4362  5316917
4363  5426359
4364  4919129
4365  4773073
4366  5120490
4367  5255743
4368  5065479
4369  4684748
4370  4825400
4371  5283141
4372  5084858
4373  4705529
4374  4645564
4375  4953406
4376  5177531
4377  4708669
4378  4432564
4379  4783521
4380  5010225
4381  4893881
4382  4458836
4383  4469103
4384  4940940
4385  4872537
4386  4483464
4387  4315608
4388  4541013
4389  4886176
4390  4557090
4391  4194749
4392  4431922
4393  4710859
4394  4683803
4395  4249262
4396  4100426
4397  4563728
4398  4611243
4399  4249361
4400  4040922
4401  4212611
4402  4607770
4403  4368374
4404  3937164
4405  4084970
4406  4364298
4407  4402768
4408  4017698
4409  3748605
4410  4171166
4411  4365106
4412  4065965
4413  3780752
4414  3846965
4415  4293338
4416  4192699
4417  3659847
4418  3688302
4419  3999066
4420  4150771
4421  3813263
4422  3442975
4423  3810696
4424  4105829
4425  3846002
4426  3516890
4427  3469411
4428  3911845
4429  3956087
4430  3433234
4431  3336099
4432  3622427
4433  3874295
4434  3662670
4435  3178746
4436  3391065
4437  3780463
4438  3630103
4439  3250048
4440  3073043
4441  3500973
4442  3718527
4443  3256905
4444  3048336
4445  3265949
4446  3552738
4447  3450891
4448  2933322
4449  2988646
4450  3384449
4451  3348855
4452  3038679
4453  2782790
4454  3090967
4455  3435647
4456  3072304
4457  2759503
4458  2880111
4459  3193035
4460  3195207
4461  2670758
4462  2596644
4463  3028688
4464  3109536
4465  2841565
4466  2495237
4467  2704560
4468  3111988
4469  2844041
4470  2463372
4471  2485493
4472  2780370
4473  2949943
4474  2500530
4475  2272263
4476  2634643
4477  2811397
4478  2644440
4479  2240333
4480  2271984
4481  2721083
4482  2589205
4483  2196361
4484  2138388
4485  2405070
4486  2659716
4487  2298286
4488  1971552
4489  2267357
4490  2467035
4491  2348841
4492  1969096
4493  1898327
4494  2347216
4495  2356722
4496  1978097
4497  1834717
4498  2020683
4499  2353995
4500  2084573
4501  1647656
4502  1834982
4503  2113377
4504  2090088
4505  1729335
4506  1546415
4507  1981075
4508  2109952
4509  1742372
4510  1536987
4511  1630491
4512  1968601
4513  1819722
4514  1368194
4515  1468193
4516  1753816
4517  1822564
4518  1527003
4519  1229505
4520  1573311
4521  1798680
4522  1490549
4523  1222704
4524  1243988
4525  1608161
4526  1580224
4527  1099701
4528  1120380
4529  1428530
4530  1538900
4531  1276804
4532   910339
4533  1157752
4534  1443149
4535  1215273
4536   940934
4537   897221
4538  1246236
4539  1361576
4540   898007
4541   768304
4542  1023070
4543  1206658
4544  1028382
4545   585949
4546   742947
4547  1127071
4548   989785
4549   670320
4550   550630
4551   870369
4552  1098897
4553   660653
4554   411952
4555   619064
4556   852409
4557   793404
4558   352229
4559   365751
4560   772185
4561   751751
4562   443351
4563   212360
4564   430805
4565   761083
4566   432887
4567   102882
4568   254932
4569   523609
4570   563735
4571   117675
4572     2340
4573   419150
4574   457379
4575   172681
4576  -119372
4577    23674
4578   429152
4579   218280
4580  -168442
4581   -97539
4582   172517
4583   310245
4584  -107093
4585  -383462
4586   -12139
4587   171021
4588   -55555
4589  -394804
4590  -364029
4591    91815
4592    11309
4593  -418863
4594  -466777
4595  -231148
4596     -280
4597  -320301
4598  -697681
4599  -424306
4600  -160055
4601  -270313
4602  -610631
4603  -709234
4604  -287274
4605  -248315
4606  -663301
4607  -817385
4608  -633219
4609  -332834
4610  -532172
4611  -967381
4612  -778529
4613  -472398
4614  -521469
4615  -849744
4616 -1063560
4617  -705996
4618  -541862
4619  -899722
4620 -1108042
4621 -1003474
4622  -670831
4623  -726018
4624 -1184652
4625 -1156704
4626  -844920
4627  -807276
4628 -1082630
4629 -1407319
4630 -1116054
4631  -815809
4632 -1094659
4633 -1365155
4634 -1339703
4635 -1021541
4636  -973606
4637 -1432247
4638 -1516073
4639 -1232545
4640 -1120925
4641 -1314778
4642 -1648601
4643 -1479598
4644 -1143555
4645 -1320197
4646 -1607287
4647 -1666247
4648 -1406502
4649 -1252902
4650 -1677485
4651 -1848216
4652 -1585682
4653 -1395267
4654 -1520808
4655 -1904743
4656 -1840189
4657 -1457672
4658 -1576523
4659 -1886905
4660 -2007906
4661 -1780334
4662 -1529761
4663 -1868399
4664 -2115874
4665 -1904623
4666 -1699281
4667 -1750508
4668 -2143589
4669 -2213195
4670 -1822504
4671 -1830763
4672 -2125000
4673 -2304925
4674 -2123922
4675 -1798067
4676 -2056727
4677 -2388079
4678 -2253714
4679 -2035570
4680 -2019698
4681 -2385144
4682 -2542519
4683 -2164830
4684 -2068816
4685 -2325092
4686 -2559027
4687 -2465602
4688 -2113503
4689 -2264140
4690 -2661071
4691 -2604954
4692 -2376858
4693 -2277024
4694 -2580924
4695 -2830722
4696 -2493461
4697 -2313116
4698 -2541334
4699 -2819531
4700 -2816686
4701 -2441733
4702 -2501960
4703 -2910083
4704 -2925558
4705 -2685077
4706 -2495137
4707 -2743478
4708 -3104033
4709 -2871737
4710 -2600458
4711 -2752705
4712 -3058696
4713 -3172269
4714 -2793082
4715 -2682995
4716 -3077428
4717 -3216467
4718 -3025140
4719 -2764628
4720 -2918502
4721 -3353006
4722 -3230646
4723 -2929856
4724 -2981800
4725 -3266703
4726 -3437539
4727 -3119794
4728 -2908721
4729 -3259128
4730 -3474078
4731 -3345161
4732 -3082318
4733 -3127793
4734 -3575993
4735 -3567427
4736 -3221025
4737 -3179667
4738 -3436501
4739 -3704314
4740 -3466082
4741 -3150446
4742 -3435461
4743 -3745859
4744 -3699236
4745 -3406777
4746 -3323024
4747 -3744140
4748 -3849375
4749 -3519054
4750 -3398325
4751 -3605576
4752 -3947495
4753 -3835456
4754 -3463042
4755 -3630005
4756 -3945160
4757 -3964048
4758 -3707828
4759 -3521636
4760 -3890150
4761 -4107802
4762 -3847318
4763 -3671717
4764 -3794102
4765 -4148698
4766 -4153626
4767 -3760496
4768 -3796676
4769 -4102947
4770 -4213441
4771 -4014437
4772 -3757265
4773 -4036620
4774 -4361266
4775 -4180921
4776 -3962503
4777 -3986997
4778 -4307026
4779 -4410680
4780 -4037262
4781 -3980697
4782 -4267333
4783 -4442159
4784 -4321847
4785 -4034928
4786 -4223406
4787 -4575756
4788 -4461133
4789 -4216235
4790 -4165712
4791 -4446904
4792 -4646605
4793 -4337036
4794 -4202146
4795 -4452397
4796 -4675286
4797 -4636777
4798 -4299521
4799 -4356514
4800 -4725113
4801 -4708241
4802 -4474510
4803 -4365561
4804 -4611523
4805 -4885598
4806 -4635757
4807 -4426245
4808 -4630003
4809 -4852549
4810 -4865347
4811 -4553595
4812 -4521591
4813 -4888117
4814 -4931403
4815 -4721349
4816 -4591455
4817 -4786631
4818 -5113157
4819 -4916506
4820 -4633487
4821 -4766324
4822 -5015807
4823 -5099324
4824 -4796749
4825 -4666371
4826 -5045577
4827 -5202370
4828 -5009055
4829 -4790591
4830 -4899636
4831 -5273870
4832 -5184384
4833 -4849496
4834 -4911307
4835 -5163481
4836 -5333570
4837 -5083824
4838 -4866433
4839 -5191972
4840 -5399637
4841 -5247326
4842 -5013399
4843 -5010567
4844 -5387978
4845 -5414693
4846 -5091533
4847 -5074590
4848 -5322108
4849 -5541660
4850 -5359611
4851 -5045642
4852 -5282128
4853 -5564460
4854 -5481688
4855 -5226210
4856 -5145861
4857 -5523150
4858 -5665204
4859 -5352419
4860 -5238813
4861 -5423352
4862 -5701070
4863 -5607538
4864 -5235224
4865 -5361741
4866 -5685974
4867 -5703816
4868 -5470746
4869 -5306428
4870 -5629263
4871 -5874064
4872 -5584598
4873 -5388214
4874 -5511520
4875 -5814721
4876 -5834577
4877 -5460647
4878 -5473148
4879 -5808059
4880 -5915327
4881 -5723701
4882 -5473041
4883 -5680711
4884 -6005638
4885 -5810280
4886 -5567626
4887 -5608529
4888 -5913949
4889 -6058295
4890 -5715505
4891 -5610213
4892 -5911503
4893 -6062922
4894 -5924387
4895 -5628847
4896 -5751133
4897 -6117574
4898 -6025150
4899 -5766782
4900 -5745872
4901 -6014523
4902 -6221488
4903 -5923493
4904 -5733619
4905 -5978015
4906 -6180846
4907 -6126101
4908 -5815585
4909 -5817665
4910 -6208825
4911 -6230209
4912 -5980875
4913 -5878454
4914 -6069623
4915 -6353295
4916 -6128951
4917 -5860591
4918 -6035452
4919 -6272281
4920 -6303484
4921 -6030884
4922 -5942486
4923 -6288439
4924 -6376558
4925 -6150446
4926 -6003032
4927 -6120740
4928 -6429994
4929 -6316716
4930 -6025951
4931 -6133890
4932 -6368998
4933 -6453072
4934 -6221026
4935 -6042662
4936 -6334391
4937 -6488849
4938 -6299490
4939 -6127066
4940 -6190378
4941 -6523736
4942 -6505953
4943 -6189225
4944 -6213844
4945 -6430105
4946 -6563559
4947 -6371487
4948 -6130606
4949 -6367066
4950 -6599673
4951 -6467975
4952 -6281080
4953 -6270581
4954 -6594969
4955 -6662414
4956 -6337317
4957 -6279490
4958 -6478716
4959 -6646899
4960 -6521771
4961 -6225219
4962 -6406102
4963 -6699443
4964 -6629948
4965 -6421745
4966 -6330661
4967 -6613641
4968 -6759537
4969 -6464264
4970 -6342328
4971 -6521949
4972 -6733526
4973 -6679078
4974 -6362360
4975 -6444926
4976 -6766713
4977 -6746591
4978 -6519625
4979 -6376536
4980 -6627485
4981 -6865375
4982 -6603938
4983 -6423218
4984 -6563257
4985 -6815867
4986 -6825107
4987 -6477280
4988 -6453065
4989 -6776624
4990 -6838675
4991 -6654788
4992 -6442692
4993 -6622071
4994 -6932171
4995 -6775666
4996 -6529023
4997 -6565406
4998 -6813729
4999 -6930547
5000 -6607730
5001 -6473900
5002 -6770763
5003 -6914681
5004 -6781024
5005 -6537854
5006 -6626775
5007 -6978640
5008 -6886483
5009 -6607805
5010 -6581791
5011 -6795313
5012 -6985319
5013 -6736525
5014 -6525109
5015 -6772175
5016 -6975057
5017 -6911344
5018 -6636723
5019 -6602826
5020 -6943014
5021 -6971233
5022 -6688585
5023 -6595211
5024 -6774924
5025 -7042376
5026 -6874870
5027 -6589559
5028 -6756883
5029 -6987955
5030 -6977997
5031 -6713876
5032 -6590460
5033 -6910230
5034 -7035903
5035 -6790044
5036 -6656273
5037 -6767126
5038 -7056852
5039 -6983192
5040 -6644837
5041 -6704204
5042 -6957426
5043 -7031221
5044 -6813835
5045 -6608185
5046 -6878958
5047 -7078670
5048 -6891935
5049 -6708934
5050 -6741461
5051 -7013667
5052 -7032307
5053 -6707866
5054 -6686648
5055 -6918888
5056 -7044272
5057 -6895124
5058 -6651932
5059 -6846708
5060 -7084571
5061 -6946789
5062 -6723179
5063 -6695981
5064 -6967998
5065 -7080760
5066 -6768062
5067 -6684406
5068 -6899289
5069 -7069063
5070 -6965939
5071 -6669007
5072 -6768909
5073 -7049336
5074 -6975850
5075 -6772152
5076 -6684125
5077 -6909702
5078 -7104382
5079 -6861067
5080 -6701283
5081 -6841618
5082 -7021630
5083 -6994630
5084 -6685699
5085 -6699069
5086 -6992631
5087 -7001562
5088 -6815454
5089 -6684667
5090 -6861319
5091 -7093807
5092 -6889139
5093 -6676962
5094 -6780707
5095 -6966480
5096 -7000337
5097 -6716491
5098 -6649176
5099 -6943815
5100 -7019859
5101 -6850073
5102 -6664289
5103 -6767833
5104 -7039360
5105 -6910868
5106 -6659123
5107 -6702156
5108 -6899990
5109 -7021021
5110 -6771545
5111 -6614857
5112 -6868561
5113 -6991189
5114 -6852842
5115 -6631908
5116 -6672113
5117 -6980866
5118 -6923653
5119 -6665357
5120 -6653051
5121 -6845885
5122 -6998991
5123 -6792906
5124 -6559798
5125 -6752784
5126 -6935414
5127 -6841202
5128 -6606725
5129 -6579409
5130 -6901383
5131 -6947682
5132 -6671341
5133 -6586311
5134 -6737208
5135 -6939428
5136 -6792874
5137 -6503384
5138 -6638782
5139 -6866114
5140 -6841448
5141 -6617398
5142 -6507882
5143 -6790673
5144 -6921592
5145 -6659179
5146 -6508057
5147 -6612637
5148 -6853107
5149 -6796341
5150 -6469124
5151 -6526198
5152 -6787838
5153 -6833853
5154 -6627759
5155 -6420617
5156 -6646809
5157 -6846396
5158 -6636858
5159 -6447820
5160 -6487561
5161 -6741574
5162 -6788477
5163 -6475441
5164 -6429179
5165 -6652600
5166 -6756561
5167 -6606998
5168 -6343259
5169 -6478723
5170 -6745890
5171 -6625760
5172 -6414955
5173 -6390870
5174 -6623362
5175 -6738793
5176 -6447645
5177 -6316236
5178 -6512855
5179 -6654105
5180 -6563644
5181 -6288213
5182 -6353585
5183 -6646971
5184 -6590207
5185 -6367002
5186 -6271344
5187 -6458516
5188 -6654357
5189 -6415136
5190 -6205846
5191 -6357959
5192 -6545091
5193 -6533863
5194 -6253646
5195 -6210558
5196 -6501991
5197 -6530166
5198 -6317006
5199 -6168724
5200 -6281950
5201 -6520497
5202 -6362699
5203 -6138943
5204 -6234574
5205 -6413855
5206 -6458135
5207 -6211630
5208 -6079601
5209 -6331785
5210 -6415062
5211 -6244606
5212 -6072378
5213 -6141781
5214 -6404948
5215 -6323522
5216 -6061202
5217 -6088905
5218 -6264774
5219 -6354789
5220 -6131805
5221 -5939326
5222 -6155941
5223 -6302394
5224 -6171945
5225 -5994755
5226 -6001121
5227 -6250659
5228 -6244691
5229 -5962080
5230 -5933994
5231 -6087435
5232 -6218922
5233 -6062974
5234 -5828955
5235 -5990309
5236 -6184176
5237 -6099493
5238 -5891308
5239 -5829460
5240 -6075454
5241 -6146879
5242 -5868526
5243 -5777023
5244 -5914323
5245 -6084225
5246 -5999563
5247 -5727644
5248 -5816030
5249 -6021132
5250 -5981942
5251 -5791004
5252 -5659648
5253 -5866906
5254 -6013417
5255 -5790287
5256 -5656240
5257 -5748073
5258 -5933777
5259 -5907658
5260 -5611500
5261 -5622959
5262 -5849674
5263 -5860813
5264 -5676561
5265 -5504470
5266 -5677579
5267 -5893540
5268 -5702400
5269 -5507114
5270 -5551749
5271 -5749989
5272 -5786206
5273 -5491062
5274 -5416901
5275 -5640407
5276 -5737164
5277 -5596699
5278 -5366410
5279 -5463328
5280 -5725039
5281 -5603071
5282 -5369296
5283 -5347847
5284 -5529602
5285 -5649786
5286 -5390162
5287 -5250584
5288 -5446835
5289 -5577680
5290 -5490168
5291 -5244062
5292 -5254987
5293 -5512205
5294 -5471689
5295 -5234629
5296 -5167867
5297 -5325988
5298 -5500201
5299 -5302895
5300 -5083976
5301 -5232484
5302 -5392449
5303 -5344682
5304 -5084716
5305 -5026850
5306 -5301348
5307 -5339763
5308 -5119700
5309 -4996388
5310 -5110996
5311 -5331113
5312 -5189222
5313 -4920087
5314 -4995160
5315 -5176913
5316 -5199090
5317 -4972779
5318 -4831199
5319 -5065095
5320 -5185501
5321 -5004720
5322 -4833057
5323 -4862940
5324 -5102899
5325 -5041941
5326 -4763437
5327 -4782849
5328 -4959082
5329 -5038646
5330 -4849852
5331 -4646050
5332 -4831500
5333 -4992896
5334 -4855413
5335 -4661699
5336 -4628013
5337 -4860667
5338 -4900316
5339 -4628583
5340 -4567830
5341 -4724176
5342 -4855526
5343 -4729814
5344 -4468767
5345 -4572373
5346 -4777350
5347 -4687231
5348 -4494551
5349 -4420512
5350 -4626295
5351 -4740507
5352 -4494005
5353 -4372717
5354 -4481921
5355 -4631871
5356 -4557225
5357 -4293762
5358 -4328963
5359 -4551381
5360 -4523078
5361 -4350938
5362 -4221489
5363 -4388533
5364 -4554321
5365 -4334673
5366 -4169823
5367 -4235288
5368 -4396060
5369 -4396312
5370 -4123514
5371 -4100928
5372 -4324037
5373 -4344911
5374 -4186137
5375 -4023455
5376 -4130822
5377 -4318192
5378 -4161189
5379 -3974557
5380 -4005630
5381 -4165828
5382 -4218030
5383 -3969374
5384 -3870303
5385 -4076880
5386 -4141759
5387 -4002725
5388 -3801864
5389 -3852268
5390 -4097310
5391 -4011269
5392 -3781085
5393 -3768983
5394 -3924395
5395 -4034210
5396 -3810077
5397 -3627814
5398 -3801037
5399 -3914169
5400 -3823202
5401 -3618011
5402 -3604401
5403 -3839980
5404 -3827371
5405 -3610611
5406 -3543136
5407 -3654228
5408 -3801889
5409 -3634346
5410 -3413700
5411 -3534196
5412 -3684267
5413 -3644386
5414 -3442823
5415 -3367979
5416 -3594936
5417 -3637045
5418 -3405625
5419 -3287699
5420 -3381926
5421 -3565158
5422 -3462138
5423 -3205161
5424 -3283302
5425 -3457449
5426 -3459598
5427 -3259109
5428 -3109039
5429 -3310038
5430 -3419689
5431 -3220745
5432 -3065249
5433 -3112201
5434 -3319860
5435 -3291885
5436 -3016377
5437 -3015750
5438 -3191211
5439 -3244086
5440 -3067573
5441 -2868239
5442 -3020264
5443 -3189265
5444 -3045975
5445 -2867231
5446 -2857198
5447 -3055576
5448 -3102458
5449 -2818825
5450 -2738566
5451 -2902609
5452 -3003142
5453 -2883835
5454 -2642758
5455 -2730037
5456 -2951981
5457 -2864910
5458 -2671984
5459 -2602042
5460 -2768416
5461 -2867675
5462 -2624699
5463 -2497544
5464 -2621420
5465 -2756225
5466 -2704760
5467 -2459506
5468 -2463840
5469 -2682939
5470 -2657965
5471 -2464947
5472 -2333477
5473 -2466206
5474 -2641644
5475 -2451713
5476 -2261324
5477 -2348479
5478 -2506810
5479 -2507468
5480 -2255181
5481 -2170893
5482 -2387510
5483 -2420505
5484 -2267406
5485 -2109010
5486 -2178614
5487 -2385928
5488 -2280886
5489 -2068311
5490 -2079952
5491 -2212017
5492 -2267065
5493 -2046805
5494 -1910684
5495 -2102681
5496 -2183991
5497 -2057518
5498 -1888838
5499 -1909590
5500 -2128144
5501 -2072104
5502 -1831817
5503 -1807374
5504 -1930845
5505 -2032849
5506 -1856714
5507 -1668020
5508 -1817914
5509 -1949320
5510 -1862708
5511 -1679228
5512 -1617026
5513 -1836891
5514 -1843393
5515 -1621306
5516 -1544029
5517 -1648421
5518 -1790773
5519 -1669634
5520 -1445912
5521 -1543715
5522 -1677702
5523 -1631123
5524 -1452499
5525 -1352217
5526 -1543012
5527 -1616411
5528 -1412035
5529 -1307327
5530 -1384334
5531 -1527312
5532 -1469670
5533 -1212712
5534 -1237787
5535 -1404352
5536 -1394856
5537 -1242337
5538 -1100251
5539 -1268493
5540 -1392015
5541 -1207470
5542 -1069985
5543 -1099471
5544 -1259407
5545 -1231971
5546  -988243
5547  -971533
5548 -1130959
5549 -1168964
5550 -1042298
5551  -859706
5552  -971650
5553 -1142543
5554  -993480
5555  -817188
5556  -808434
5557  -970238
5558 -1020157
5559  -786022
5560  -691104
5561  -859230
5562  -949649
5563  -841742
5564  -619045
5565  -664991
5566  -864711
5567  -781645
5568  -596219
5569  -541684
5570  -690597
5571  -792582
5572  -585412
5573  -449180
5574  -562921
5575  -674392
5576  -615084
5577  -384683
5578  -361633
5579  -591821
5580  -575794
5581  -391690
5582  -290379
5583  -401051
5584  -562534
5585  -393753
5586  -186528
5587  -267539
5588  -407564
5589  -404042
5590  -180460
5591   -95057
5592  -317484
5593  -362170
5594  -188731
5595   -38715
5596  -101928
5597  -292193
5598  -190181
5599    43657
5600    19397
5601  -127824
5602  -185032
5603     5461
5604   155773
5605   -21207
5606  -113314
5607    30488
5608   192707
5609   199227
5610    -7487
5611    10633
5612   247721
5613   274505
5614   147277
5615    49883
5616   199408
5617   406330
5618   291117
5619   145246
5620   237258
5621   415810
5622   465108
5623   266427
5624   210848
5625   442964
5626   528463
5627   429111
5628   315792
5629   413654
5630   645819
5631   577395
5632   412972
5633   448666
5634   608243
5635   708183
5636   552030
5637   448345
5638   644451
5639   779591
5640   724916
5641   583753
5642   607553
5643   846949
5644   847398
5645   667458
5646   666870
5647   803731
5648   956366
5649   847581
5650   705036
5651   856610
5652  1011704
5653   981212
5654   840154
5655   814804
5656  1040153
5657  1095562
5658   941038
5659   913967
5660  1025304
5661  1189973
5662  1125235
5663   950065
5664  1051513
5665  1221498
5666  1225768
5667  1102751
5668  1040570
5669  1244661
5670  1361287
5671  1212929
5672  1152844
5673  1232732
5674  1410419
5675  1394208
5676  1193332
5677  1244012
5678  1425215
5679  1479451
5680  1376104
5681  1275102
5682  1445820
5683  1599313
5684  1482054
5685  1378840
5686  1425031
5687  1605667
5688  1644316
5689  1454962
5690  1461744
5691  1646098
5692  1724240
5693  1641787
5694  1506414
5695  1639873
5696  1822706
5697  1731786
5698  1605707
5699  1632106
5700  1811670
5701  1907893
5702  1723459
5703  1676012
5704  1846271
5705  1957632
5706  1904653
5707  1730171
5708  1800170
5709  2026989
5710  1998094
5711  1865451
5712  1834269
5713  1999018
5714  2148183
5715  1996809
5716  1883680
5717  2014131
5718  2159321
5719  2148302
5720  1977303
5721  1985564
5722  2217763
5723  2254110
5724  2123598
5725  2051906
5726  2166667
5727  2364368
5728  2254591
5729  2095909
5730  2190229
5731  2354147
5732  2408631
5733  2240591
5734  2182524
5735  2401652
5736  2490917
5737  2378653
5738  2268950
5739  2331567
5740  2553750
5741  2503774
5742  2331966
5743  2383569
5744  2542715
5745  2643415
5746  2505296
5747  2382533
5748  2562846
5749  2699606
5750  2615093
5751  2479737
5752  2513817
5753  2744305
5754  2770718
5755  2581558
5756  2579279
5757  2714131
5758  2849289
5759  2742295
5760  2582925
5761  2714921
5762  2882318
5763  2856935
5764  2730592
5765  2691883
5766  2902921
5767  2992131
5768  2824504
5769  2770136
5770  2879664
5771  3023172
5772  2983213
5773  2802122
5774  2889241
5775  3069444
5776  3073900
5777  2969898
5778  2897535
5779  3062198
5780  3191824
5781  3043685
5782  2963524
5783  3039583
5784  3206468
5785  3219954
5786  3040428
5787  3065612
5788  3239209
5789  3284112
5790  3192464
5791  3069234
5792  3199585
5793  3369294
5794  3273630
5795  3167567
5796  3210933
5797  3373808
5798  3442877
5799  3258467
5800  3233247
5801  3383394
5802  3462718
5803  3403980
5804  3266965
5805  3355907
5806  3551197
5807  3499435
5808  3377653
5809  3384919
5810  3523999
5811  3627697
5812  3469780
5813  3391545
5814  3541229
5815  3645346
5816  3613493
5817  3472105
5818  3510389
5819  3715627
5820  3708928
5821  3574747
5822  3545104
5823  3664633
5824  3799996
5825  3683522
5826  3564491
5827  3689646
5828  3825152
5829  3820866
5830  3675498
5831  3656246
5832  3860718
5833  3894207
5834  3757035
5835  3701695
5836  3804661
5837  3977167
5838  3895649
5839  3741756
5840  3843292
5841  3981775
5842  4010145
5843  3865777
5844  3785956
5845  3987971
5846  4073801
5847  3955869
5848  3877822
5849  3945531
5850  4129276
5851  4103996
5852  3920910
5853  3957348
5854  4106061
5855  4176866
5856  4057904
5857  3943025
5858  4108575
5859  4238491
5860  4155633
5861  4048312
5862  4074649
5863  4259786
5864  4283306
5865  4097136
5866  4087008
5867  4228842
5868  4339971
5869  4261826
5870  4098643
5871  4220888
5872  4393240
5873  4341541
5874  4217635
5875  4176763
5876  4362993
5877  4459569
5878  4287905
5879  4223610
5880  4343618
5881  4478546
5882  4456297
5883  4270819
5884  4319337
5885  4501462
5886  4495541
5887  4388281
5888  4307296
5889  4454943
5890  4608193
5891  4478530
5892  4382503
5893  4451786
5894  4594979
5895  4610786
5896  4427342
5897  4419536
5898  4608194
5899  4651606
5900  4560392
5901  4454904
5902  4560432
5903  4736486
5904  4643003
5905  4510687
5906  4546967
5907  4686136
5908  4756085
5909  4589783
5910  4532231
5911  4706774
5912  4789371
5913  4718045
5914  4589824
5915  4640841
5916  4840906
5917  4787011
5918  4648684
5919  4652164
5920  4782932
5921  4891849
5922  4756665
5923  4659884
5924  4796003
5925  4897823
5926  4861309
5927  4724528
5928  4730885
5929  4920802
5930  4926438
5931  4792857
5932  4768197
5933  4873649
5934  5000462
5935  4909618
5936  4772465
5937  4870823
5938  4984405
5939  4981220
5940  4854003
5941  4814963
5942  5001917
5943  5060465
5944  4936508
5945  4888260
5946  4954649
5947  5090585
5948  5041186
5949  4879651
5950  4944261
5951  5076987
5952  5107540
5953  4986750
5954  4917399
5955  5082476
5956  5170050
5957  5057779
5958  4969356
5959  5015162
5960  5170187
5961  5162612
5962  4995028
5963  5016781
5964  5158038
5965  5220109
5966  5128361
5967  5000949
5968  5122617
5969  5250469
5970  5169367
5971  5067808
5972  5072515
5973  5232910
5974  5285352
5975  5118757
5976  5096076
5977  5218918
5978  5296804
5979  5232216
5980  5084708
5981  5164949
5982  5328315
5983  5270342
5984  5164641
5985  5158566
5986  5298203
5987  5385110
5988  5225595
5989  5149342
5990  5263156
5991  5365083
5992  5340018
5993  5171569
5994  5208084
5995  5384909
5996  5389842
5997  5269516
5998  5205134
5999  5318201
6000  5452531
6001  5324026
6002  5216179
6003  5294252
6004  5412145
6005  5431143
6006  5275201
6007  5262395
6008  5433292
6009  5460287
6010  5358692
6011  5263591
6012  5345756
6013  5501058
6014  5418650
6015  5287895
6016  5340786
6017  5469069
6018  5516950
6019  5362999
6020  5285199
6021  5448010
6022  5521121
6023  5435723
6024  5321807
6025  5361781
6026  5538322
6027  5513636
6028  5364954
6029  5374387
6030  5483223
6031  5567308
6032  5439292
6033  5322460
6034  5447878
6035  5556536
6036  5517514
6037  5392521
6038  5387188
6039  5567052
6040  5587741
6041  5425467
6042  5386157
6043  5479756
6044  5601976
6045  5517871
6046  5370504
6047  5460940
6048  5587265
6049  5575921
6050  5461897
6051  5399584
6052  5561726
6053  5626803
6054  5488841
6055  5415681
6056  5481908
6057  5619203
6058  5593615
6059  5428786
6060  5471997
6061  5598834
6062  5621552
6063  5512157
6064  5414074
6065  5543409
6066  5650323
6067  5537963
6068  5450317
6069  5490865
6070  5628634
6071  5636587
6072  5467964
6073  5463615
6074  5590885
6075  5632546
6076  5552855
6077  5428305
6078  5528718
6079  5666476
6080  5589171
6081  5489259
6082  5485956
6083  5613786
6084  5665720
6085  5505536
6086  5457875
6087  5570679
6088  5640376
6089  5595045
6090  5462475
6091  5514727
6092  5659845
6093  5612622
6094  5506484
6095  5478445
6096  5582490
6097  5660563
6098  5531661
6099  5455826
6100  5560513
6101  5651265
6102  5617655
6103  5474011
6104  5483136
6105  5645506
6106  5626623
6107  5510072
6108  5460859
6109  5550616
6110  5682294
6111  5570079
6112  5453780
6113  5527165
6114  5624053
6115  5631459
6116  5486072
6117  5437498
6118  5589754
6119  5630382
6120  5537015
6121  5455687
6122  5513942
6123  5657504
6124  5594840
6125  5448073
6126  5481569
6127  5590598
6128  5617768
6129  5489641
6130  5409235
6131  5558440
6132  5630435
6133  5539846
6134  5447357
6135  5467997
6136  5612528
6137  5583060
6138  5430672
6139  5429189
6140  5537719
6141  5606568
6142  5506879
6143  5381616
6144  5498039
6145  5604670
6146  5530373
6147  5415481
6148  5399976
6149  5553118
6150  5578995
6151  5416632
6152  5391996
6153  5491435
6154  5579433
6155  5502587
6156  5352532
6157  5421630
6158  5544776
6159  5505514
6160  5403088
6161  5346689
6162  5478980
6163  5564257
6164  5427432
6165  5348811
6166  5412706
6167  5520330
6168  5487894
6169  5323309
6170  5341856
6171  5482675
6172  5483195
6173  5386098
6174  5299360
6175  5406897
6176  5512818
6177  5400962
6178  5298515
6179  5331873
6180  5442190
6181  5453079
6182  5292603
6183  5270435
6184  5408635
6185  5441579
6186  5360071
6187  5244319
6188  5309565
6189  5443075
6190  5366683
6191  5245262
6192  5249683
6193  5359485
6194  5423655
6195  5271998
6196  5198520
6197  5319224
6198  5382177
6199  5321273
6200  5193476
6201  5204417
6202  5359015
6203  5331703
6204  5213699
6205  5171360
6206  5271268
6207  5356289
6208  5233369
6209  5131145
6210  5214570
6211  5293459
6212  5266214
6213  5139332
6214  5120453
6215  5269455
6216  5269158
6217  5154446
6218  5100525
6219  5164573
6220  5272103
6221  5182467
6222  5049459
6223  5104756
6224  5194199
6225  5210053
6226  5088942
6227  5022633
6228  5165453
6229  5199573
6230  5093010
6231  5010793
6232  5045360
6233  5169577
6234  5128988
6235  4980393
6236  5006678
6237  5111314
6238  5131792
6239  5030383
6240  4932212
6241  5041368
6242  5107274
6243  5021536
6244  4926042
6245  4941739
6246  5062065
6247  5065066
6248  4917205
6249  4900953
6250  4999784
6251  5038519
6252  4957227
6253  4824246
6254  4909675
6255  5007923
6256  4940728
6257  4844880
6258  4830967
6259  4951279
6260  4973640
6261  4833721
6262  4789852
6263  4870751
6264  4935331
6265  4872249
6266  4731393
6267  4785080
6268  4906672
6269  4869822
6270  4760129
6271  4705862
6272  4814522
6273  4880584
6274  4740116
6275  4665156
6276  4734345
6277  4824251
6278  4801463
6279  4646835
6280  4653672
6281  4776415
6282  4767966
6283  4669372
6284  4588199
6285  4658676
6286  4773513
6287  4670126
6288  4559523
6289  4596618
6290  4691711
6291  4698942
6292  4551556
6293  4505128
6294  4632254
6295  4661082
6296  4564473
6297  4462153
6298  4515189
6299  4650277
6300  4574241
6301  4449368
6302  4461889
6303  4549985
6304  4583287
6305  4443715
6306  4365110
6307  4472383
6308  4533037
6309  4475715
6310  4351381
6311  4364594
6312  4499230
6313  4469901
6314  4340397
6315  4307039
6316  4387245
6317  4459909
6318  4355518
6319  4231374
6320  4323970
6321  4406999
6322  4367500
6323  4239174
6324  4213302
6325  4336876
6326  4350199
6327  4221404
6328  4166455
6329  4231480
6330  4326552
6331  4257278
6332  4113926
6333  4157136
6334  4251874
6335  4241073
6336  4129201
6337  4044095
6338  4166473
6339  4221873
6340  4111923
6341  4032455
6342  4066529
6343  4172114
6344  4137688
6345  3981286
6346  3989809
6347  4077007
6348  4103434
6349  4006125
6350  3906751
6351  3994046
6352  4081767
6353  3992376
6354  3896261
6355  3895823
6356  3994353
6357  4008919
6358  3849106
6359  3821344
6360  3911536
6361  3960628
6362  3880511
6363  3762792
6364  3820753
6365  3919227
6366  3861060
6367  3753303
6368  3724694
6369  3811138
6370  3851047
6371  3728385
6372  3665917
6373  3741241
6374  3801070
6375  3753284
6376  3619552
6377  3635644
6378  3743799
6379  3706697
6380  3606746
6381  3556799
6382  3636900
6383  3707809
6384  3590825
6385  3503827
6386  3566429
6387  3627774
6388  3597485
6389  3463812
6390  3449639
6391  3560621
6392  3562178
6393  3468275
6394  3396061
6395  3457868
6396  3551705
6397  3457035
6398  3344470
6399  3367861
6400  3451917
6401  3453250
6402  3328115
6403  3273441
6404  3386801
6405  3413248
6406  3320434
6407  3230685
6408  3260006
6409  3364207
6410  3303159
6411  3173340
6412  3187260
6413  3267614
6414  3296967
6415  3180742
6416  3098632
6417  3193620
6418  3252386
6419  3166681
6420  3060191
6421  3058510
6422  3175628
6423  3157122
6424  3021922
6425  3002040
6426  3077659
6427  3130237
6428  3036688
6429  2917413
6430  2988526
6431  3054087
6432  3008216
6433  2895465
6434  2862359
6435  2984588
6436  3004781
6437  2870962
6438  2818066
6439  2872207
6440  2951211
6441  2882096
6442  2733937
6443  2779291
6444  2872768
6445  2848149
6446  2747194
6447  2678666
6448  2778666
6449  2836222
6450  2715555
6451  2631012
6452  2653691
6453  2744495
6454  2730111
6455  2573463
6456  2579447
6457  2674071
6458  2683162
6459  2586503
6460  2495655
6461  2562292
6462  2645694
6463  2546533
6464  2446225
6465  2458888
6466  2554714
6467  2561520
6468  2413219
6469  2374322
6470  2470698
6471  2495638
6472  2426360
6473  2298286
6474  2339188
6475  2444202
6476  2390169
6477  2274028
6478  2258832
6479  2344346
6480  2392791
6481  2261090
6482  2176005
6483  2246671
6484  2300630
6485  2253192
6486  2128703
6487  2130924
6488  2240858
6489  2214356
6490  2116166
6491  2057782
6492  2121574
6493  2188784
6494  2090240
6495  1983977
6496  2030944
6497  2100929
6498  2080300
6499  1962514
6500  1929490
6501  2037634
6502  2037744
6503  1932762
6504  1864198
6505  1910277
6506  1991911
6507  1918387
6508  1801077
6509  1830232
6510  1898766
6511  1901785
6512  1793818
6513  1720805
6514  1812261
6515  1842250
6516  1755777
6517  1676948
6518  1687480
6519  1787221
6520  1752260
6521  1620512
6522  1617904
6523  1681322
6524  1710587
6525  1609306
6526  1516307
6527  1593752
6528  1646345
6529  1577193
6530  1488931
6531  1483808
6532  1578785
6533  1565811
6534  1436088
6535  1405494
6536  1462830
6537  1501592
6538  1436628
6539  1322387
6540  1377137
6541  1451311
6542  1404746
6543  1302777
6544  1267139
6545  1355730
6546  1376188
6547  1248948
6548  1201771
6549  1249832
6550  1310558
6551  1260328
6552  1130242
6553  1160467
6554  1246989
6555  1213230
6556  1114642
6557  1052148
6558  1123771
6559  1186673
6560  1080853
6561   995892
6562  1038352
6563  1110810
6564  1089684
6565   941087
6566   931268
6567  1026248
6568  1023407
6569   931734
6570   850893
6571   907561
6572   998923
6573   901041
6574   812044
6575   815039
6576   889193
6577   893101
6578   761932
6579   710248
6580   804631
6581   827760
6582   762825
6583   655845
6584   686695
6585   785171
6586   721964
6587   605580
6588   596474
6589   667740
6590   702352
6591   584400
6592   502528
6593   583485
6594   637736
6595   585775
6596   466527
6597   455570
6598   565296
6599   541257
6600   426922
6601   384687
6602   437543
6603   513597
6604   419700
6605   308489
6606   361211
6607   421465
6608   397118
6609   285523
6610   233851
6611   337559
6612   357910
6613   248413
6614   188802
6615   224126
6616   303241
6617   242244
6618   122390
6619   131500
6620   201042
6621   209299
6622   104869
6623    26659
6624   117842
6625   166031
6626    74881
6627    -6718
6628     5403
6629    88787
6630    59069
6631   -76713
6632   -81742
6633    -9308
6634    21534
6635   -66165
6636  -160857
6637   -99724
6638   -37478
6639  -111037
6640  -197877
6641  -216708
6642  -133358
6643  -126509
6644  -249378
6645  -278770
6646  -220013
6647  -180433
6648  -239206
6649  -369095
6650  -320801
6651  -246907
6652  -294708
6653  -384413
6654  -421342
6655  -344034
6656  -305697
6657  -417995
6658  -477114
6659  -439840
6660  -393370
6661  -427167
6662  -544700
6663  -540688
6664  -456630
6665  -479957
6666  -564382
6667  -615437
6668  -558664
6669  -497064
6670  -598985
6671  -677987
6672  -649632
6673  -587824
6674  -605965
6675  -724600
6676  -747858
6677  -659463
6678  -657237
6679  -738978
6680  -812295
6681  -787102
6682  -699626
6683  -774459
6684  -868311
6685  -860595
6686  -796793
6687  -781357
6688  -892155
6689  -950077
6690  -869436
6691  -841874
6692  -913661
6693 -1008368
6694  -990174
6695  -901999
6696  -943507
6697 -1049964
6698 -1060515
6699  -998229
6700  -968265
6701 -1068711
6702 -1148661
6703 -1081908
6704 -1037240
6705 -1095391
6706 -1183131
6707 -1201703
6708 -1094570
6709 -1103450
6710 -1226468
6711 -1252946
6712 -1200092
6713 -1153828
6714 -1236817
6715 -1343109
6716 -1291910
6717 -1222411
6718 -1261965
6719 -1355778
6720 -1389583
6721 -1297078
6722 -1284223
6723 -1397686
6724 -1448009
6725 -1417329
6726 -1346615
6727 -1397045
6728 -1514609
6729 -1495099
6730 -1415719
6731 -1418583
6732 -1512725
6733 -1591082
6734 -1511013
6735 -1461775
6736 -1556148
6737 -1629220
6738 -1613142
6739 -1531043
6740 -1545905
6741 -1679686
6742 -1690861
6743 -1612049
6744 -1598710
6745 -1683594
6746 -1771385
6747 -1719674
6748 -1644638
6749 -1702795
6750 -1792789
6751 -1809428
6752 -1723017
6753 -1710178
6754 -1840580
6755 -1891265
6756 -1815289
6757 -1778952
6758 -1836109
6759 -1944272
6760 -1915402
6761 -1822276
6762 -1861774
6763 -1957217
6764 -1991956
6765 -1927186
6766 -1879313
6767 -1985458
6768 -2054680
6769 -2010654
6770 -1956732
6771 -1981766
6772 -2096652
6773 -2103125
6774 -2009905
6775 -2019205
6776 -2115521
6777 -2175763
6778 -2124162
6779 -2064996
6780 -2141661
6781 -2221120
6782 -2187498
6783 -2132668
6784 -2141740
6785 -2250554
6786 -2280543
6787 -2199194
6788 -2196496
6789 -2268611
6790 -2331434
6791 -2307541
6792 -2218947
6793 -2276092
6794 -2378399
6795 -2362819
6796 -2311431
6797 -2299133
6798 -2397622
6799 -2460528
6800 -2383612
6801 -2348391
6802 -2413247
6803 -2481104
6804 -2479593
6805 -2392039
6806 -2424222
6807 -2528604
6808 -2547307
6809 -2492388
6810 -2460099
6811 -2532700
6812 -2614551
6813 -2556852
6814 -2500239
6815 -2554054
6816 -2628872
6817 -2651459
6818 -2569028
6819 -2569549
6820 -2675180
6821 -2704369
6822 -2655083
6823 -2603261
6824 -2663369
6825 -2764867
6826 -2723329
6827 -2664900
6828 -2696570
6829 -2781014
6830 -2814169
6831 -2733536
6832 -2713338
6833 -2812379
6834 -2858828
6835 -2823976
6836 -2755137
6837 -2798148
6838 -2904969
6839 -2898604
6840 -2821261
6841 -2839614
6842 -2907708
6843 -2972589
6844 -2902031
6845 -2849244
6846 -2938070
6847 -3007617
6848 -2984164
6849 -2921003
6850 -2926050
6851 -3043373
6852 -3056967
6853 -2980826
6854 -2964397
6855 -3029539
6856 -3113629
6857 -3061558
6858 -2988900
6859 -3053448
6860 -3142625
6861 -3141126
6862 -3074846
6863 -3057526
6864 -3162394
6865 -3199683
6866 -3127107
6867 -3096222
6868 -3144122
6869 -3239630
6870 -3222531
6871 -3140309
6872 -3177559
6873 -3264324
6874 -3278640
6875 -3223274
6876 -3175044
6877 -3271962
6878 -3343008
6879 -3283240
6880 -3230080
6881 -3265556
6882 -3367175
6883 -3376161
6884 -3278741
6885 -3284335
6886 -3376588
6887 -3420351
6888 -3367885
6889 -3300594
6890 -3372722
6891 -3465241
6892 -3428294
6893 -3375069
6894 -3377388
6895 -3473902
6896 -3499528
6897 -3425914
6898 -3397592
6899 -3481849
6900 -3536388
6901 -3512313
6902 -3434290
6903 -3472788
6904 -3577433
6905 -3564041
6906 -3499374
6907 -3482973
6908 -3572880
6909 -3635978
6910 -3558215
6911 -3515774
6912 -3579640
6913 -3650268
6914 -3642316
6915 -3564839
6916 -3571514
6917 -3676583
6918 -3684491
6919 -3622701
6920 -3589728
6921 -3663560
6922 -3751306
6923 -3697860
6924 -3630182
6925 -3682084
6926 -3749365
6927 -3768386
6928 -3684166
6929 -3666172
6930 -3767084
6931 -3798473
6932 -3755531
6933 -3708842
6934 -3753355
6935 -3852216
6936 -3817316
6937 -3748019
6938 -3766952
6939 -3832995
6940 -3867467
6941 -3806266
6942 -3762292
6943 -3849553
6944 -3909252
6945 -3872620
6946 -3814902
6947 -3835031
6948 -3935485
6949 -3928083
6950 -3848803
6951 -3854379
6952 -3918701
6953 -3972498
6954 -3920989
6955 -3860684
6956 -3937508
6957 -3996265
6958 -3976745
6959 -3917949
6960 -3912414
6961 -4008031
6962 -4025262
6963 -3954259
6964 -3937161
6965 -3995680
6966 -4068806
6967 -4029548
6968 -3953147
6969 -4001647
6970 -4078257
6971 -4066500
6972 -4012195
6973 -3991638
6974 -4082049
6975 -4131335
6976 -4059514
6977 -4026930
6978 -4071178
6979 -4143182
6980 -4126462
6981 -4040030
6982 -4064597
6983 -4144972
6984 -4165162
6985 -4107839
6986 -4063320
6987 -4147415
6988 -4207845
6989 -4148872
6990 -4099896
6991 -4126589
6992 -4211123
6993 -4215658
6994 -4120000
6995 -4125843
6996 -4213396
6997 -4246875
6998 -4200971
6999 -4139191
7000 -4192512
7001 -4282636
7002 -4230486
7003 -4168372
7004 -4181878
7005 -4269250
7006 -4300158
7007 -4216009
7008 -4186527
7009 -4269619
7010 -4314486
7011 -4279297
7012 -4207825
7013 -4240912
7014 -4330949
7015 -4315715
7016 -4253867
7017 -4236642
7018 -4317086
7019 -4374306
7020 -4295242
7021 -4247259
7022 -4306219
7023 -4364082
7024 -4356499
7025 -4276527
7026 -4272294
7027 -4380050
7028 -4387866
7029 -4321512
7030 -4290613
7031 -4348280
7032 -4424500
7033 -4367786
7034 -4297306
7035 -4344969
7036 -4409075
7037 -4420242
7038 -4341854
7039 -4318158
7040 -4417632
7041 -4446067
7042 -4383819
7043 -4340479
7044 -4368522
7045 -4464498
7046 -4433450
7047 -4358561
7048 -4377593
7049 -4450021
7050 -4477125
7051 -4415047
7052 -4360107
7053 -4437891
7054 -4486570
7055 -4442271
7056 -4386009
7057 -4401859
7058 -4493806
7059 -4494859
7060 -4410329
7061 -4405546
7062 -4470949
7063 -4509292
7064 -4461220
7065 -4396303
7066 -4449281
7067 -4517156
7068 -4496481
7069 -4436112
7070 -4426539
7071 -4512530
7072 -4540946
7073 -4462565
7074 -4433622
7075 -4483205
7076 -4539086
7077 -4513242
7078 -4423790
7079 -4462031
7080 -4544054
7081 -4535276
7082 -4476636
7083 -4451258
7084 -4513688
7085 -4569476
7086 -4497339
7087 -4453474
7088 -4486144
7089 -4553752
7090 -4546658
7091 -4470032
7092 -4474853
7093 -4552599
7094 -4555827
7095 -4513123
7096 -4459214
7097 -4519296
7098 -4575827
7099 -4531212
7100 -4480687
7101 -4508576
7102 -4567307
7103 -4578168
7104 -4496051
7105 -4480712
7106 -4555703
7107 -4571362
7108 -4533195
7109 -4476137
7110 -4512904
7111 -4596115
7112 -4553280
7113 -4495901
7114 -4500229
7115 -4562446
7116 -4590551
7117 -4514955
7118 -4475501
7119 -4548587
7120 -4585103
7121 -4552039
7122 -4487574
7123 -4511253
7124 -4589624
7125 -4572621
7126 -4502760
7127 -4492872
7128 -4549041
7129 -4594302
7130 -4533290
7131 -4475324
7132 -4532490
7133 -4581839
7134 -4568460
7135 -4495855
7136 -4488711
7137 -4575968
7138 -4577354
7139 -4507572
7140 -4477789
7141 -4528269
7142 -4594862
7143 -4547788
7144 -4470887
7145 -4509712
7146 -4571978
7147 -4569913
7148 -4492179
7149 -4465941
7150 -4547509
7151 -4577919
7152 -4511319
7153 -4475648
7154 -4506651
7155 -4576726
7156 -4547394
7157 -4467428
7158 -4480752
7159 -4539545
7160 -4556563
7161 -4499291
7162 -4436552
7163 -4514432
7164 -4567185
7165 -4513936
7166 -4459427
7167 -4462607
7168 -4545054
7169 -4543290
7170 -4455524
7171 -4445164
7172 -4498405
7173 -4543495
7174 -4484938
7175 -4424339
7176 -4472587
7177 -4534940
7178 -4500990
7179 -4437753
7180 -4425986
7181 -4498879
7182 -4522901
7183 -4446438
7184 -4411581
7185 -4467016
7186 -4511111
7187 -4486353
7188 -4398364
7189 -4425113
7190 -4490629
7191 -4476431
7192 -4419678
7193 -4386078
7194 -4443455
7195 -4496341
7196 -4433901
7197 -4381515
7198 -4416610
7199 -4467910
7200 -4457007
7201 -4376731
7202 -4361820
7203 -4447110
7204 -4449832
7205 -4395354
7206 -4344754
7207 -4397365
7208 -4457402
7209 -4408882
7210 -4340637
7211 -4354011
7212 -4406367
7213 -4423414
7214 -4343450
7215 -4312203
7216 -4390569
7217 -4409544
7218 -4367421
7219 -4307388
7220 -4326068
7221 -4402266
7222 -4361049
7223 -4295541
7224 -4292957
7225 -4352364
7226 -4379605
7227 -4319439
7228 -4254959
7229 -4321548
7230 -4363572
7231 -4324981
7232 -4253468
7233 -4263371
7234 -4338825
7235 -4323893
7236 -4248451
7237 -4243776
7238 -4286321
7239 -4331333
7240 -4269931
7241 -4206364
7242 -4251438
7243 -4296082
7244 -4269184
7245 -4201959
7246 -4185320
7247 -4265899
7248 -4279242
7249 -4207984
7250 -4172282
7251 -4213189
7252 -4260640
7253 -4219139
7254 -4142373
7255 -4167924
7256 -4225163
7257 -4219768
7258 -4160852
7259 -4128114
7260 -4185177
7261 -4221443
7262 -4151589
7263 -4103362
7264 -4128646
7265 -4189612
7266 -4161754
7267 -4077513
7268 -4093408
7269 -4149834
7270 -4154269
7271 -4098512
7272 -4043381
7273 -4102568
7274 -4143199
7275 -4086470
7276 -4025507
7277 -4037843
7278 -4101416
7279 -4107572
7280 -4014154
7281 -4005518
7282 -4056241
7283 -4082146
7284 -4030630
7285 -3958694
7286 -3997060
7287 -4066692
7288 -4023871
7289 -3969617
7290 -3953738
7291 -4012958
7292 -4047589
7293 -3956864
7294 -3911713
7295 -3962024
7296 -3997033
7297 -3959355
7298 -3882334
7299 -3901503
7300 -3969141
7301 -3955228
7302 -3887020
7303 -3864457
7304 -3906968
7305 -3955606
7306 -3871219
7307 -3814912
7308 -3858264
7309 -3902961
7310 -3889188
7311 -3809844
7312 -3796123
7313 -3871698
7314 -3874581
7315 -3807648
7316 -3755565
7317 -3789870
7318 -3854955
7319 -3807543
7320 -3730143
7321 -3751658
7322 -3801802
7323 -3815417
7324 -3725841
7325 -3687925
7326 -3753835
7327 -3773307
7328 -3722632
7329 -3664967
7330 -3681234
7331 -3756569
7332 -3727396
7333 -3645010
7334 -3642934
7335 -3691453
7336 -3709207
7337 -3643521
7338 -3578790
7339 -3639217
7340 -3673228
7341 -3635455
7342 -3573978
7343 -3568749
7344 -3639428
7345 -3627999
7346 -3548979
7347 -3531624
7348 -3562000
7349 -3601326
7350 -3552490
7351 -3479904
7352 -3522325
7353 -3566108
7354 -3536677
7355 -3476808
7356 -3448618
7357 -3517194
7358 -3526891
7359 -3449536
7360 -3409974
7361 -3443874
7362 -3485361
7363 -3459712
7364 -3379073
7365 -3400003
7366 -3451916
7367 -3434172
7368 -3367449
7369 -3331513
7370 -3384146
7371 -3419392
7372 -3347278
7373 -3308443
7374 -3319977
7375 -3369406
7376 -3356482
7377 -3273810
7378 -3260512
7379 -3317559
7380 -3320499
7381 -3268614
7382 -3213557
7383 -3254629
7384 -3305522
7385 -3251832
7386 -3191457
7387 -3194889
7388 -3240276
7389 -3244648
7390 -3155583
7391 -3140536
7392 -3186503
7393 -3203515
7394 -3161770
7395 -3099072
7396 -3110842
7397 -3179789
7398 -3137935
7399 -3069742
7400 -3062827
7401 -3103695
7402 -3125408
7403 -3044605
7404 -3001874
7405 -3056217
7406 -3080400
7407 -3051891
7408 -2970321
7409 -2977092
7410 -3032177
7411 -3015885
7412 -2951988
7413 -2927925
7414 -2959366
7415 -3007046
7416 -2935695
7417 -2881451
7418 -2906900
7419 -2948128
7420 -2930059
7421 -2849280
7422 -2826647
7423 -2899275
7424 -2894524
7425 -2832827
7426 -2790858
7427 -2821448
7428 -2872463
7429 -2821320
7430 -2745695
7431 -2766990
7432 -2802755
7433 -2802375
7434 -2724604
7435 -2691853
7436 -2754044
7437 -2776331
7438 -2712155
7439 -2657531
7440 -2661932
7441 -2724874
7442 -2696230
7443 -2614292
7444 -2613427
7445 -2660011
7446 -2673458
7447 -2607366
7448 -2544803
7449 -2595243
7450 -2633663
7451 -2581552
7452 -2519527
7453 -2511770
7454 -2576251
7455 -2573966
7456 -2481722
7457 -2470550
7458 -2506475
7459 -2540850
7460 -2488015
7461 -2407531
7462 -2435408
7463 -2485867
7464 -2448196
7465 -2393687
7466 -2361520
7467 -2426134
7468 -2446044
7469 -2362619
7470 -2316386
7471 -2355981
7472 -2385046
7473 -2358546
7474 -2272130
7475 -2277852
7476 -2331027
7477 -2323126
7478 -2255536
7479 -2217947
7480 -2261005
7481 -2298499
7482 -2231912
7483 -2173725
7484 -2187975
7485 -2231884
7486 -2219860
7487 -2136769
7488 -2118533
7489 -2184935
7490 -2183077
7491 -2131633
7492 -2065158
7493 -2093139
7494 -2142759
7495 -2092120
7496 -2022854
7497 -2027809
7498 -2072726
7499 -2080425
7500 -2003911
7501 -1971123
7502 -2013158
7503 -2032260
7504 -1985921
7505 -1916891
7506 -1929675
7507 -1987182
7508 -1954055
7509 -1890459
7510 -1881326
7511 -1920644
7512 -1932976
7513 -1865459
7514 -1809429
7515 -1849346
7516 -1871867
7517 -1847060
7518 -1776183
7519 -1771938
7520 -1832085
7521 -1817840
7522 -1746785
7523 -1720539
7524 -1745054
7525 -1783373
7526 -1725318
7527 -1659036
7528 -1680976
7529 -1717190
7530 -1699433
7531 -1635531
7532 -1598283
7533 -1668223
7534 -1664912
7535 -1604097
7536 -1565085
7537 -1579390
7538 -1615956
7539 -1582105
7540 -1505952
7541 -1520380
7542 -1558227
7543 -1555222
7544 -1489309
7545 -1449862
7546 -1490684
7547 -1512837
7548 -1449990
7549 -1402789
7550 -1411036
7551 -1466534
7552 -1437127
7553 -1361431
7554 -1353529
7555 -1398906
7556 -1393798
7557 -1340336
7558 -1276948
7559 -1321447
7560 -1353184
7561 -1308534
7562 -1255559
7563 -1250639
7564 -1295578
7565 -1298131
7566 -1201336
7567 -1188379
7568 -1221755
7569 -1239337
7570 -1196185
7571 -1127428
7572 -1151857
7573 -1198796
7574 -1165938
7575 -1107637
7576 -1073280
7577 -1120906
7578 -1141179
7579 -1062372
7580 -1018646
7581 -1052033
7582 -1080586
7583 -1056507
7584  -966025
7585  -982064
7586 -1029618
7587 -1012789
7588  -945557
7589  -906657
7590  -942451
7591  -986097
7592  -921926
7593  -862352
7594  -881897
7595  -921553
7596  -905532
7597  -820831
7598  -799922
7599  -863736
7600  -855713
7601  -798398
7602  -739590
7603  -775334
7604  -826905
7605  -775691
7606  -707215
7607  -712924
7608  -746073
7609  -751497
7610  -671685
7611  -635025
7612  -686906
7613  -704737
7614  -659010
7615  -596557
7616  -591121
7617  -661524
7618  -623420
7619  -547015
7620  -532794
7621  -571308
7622  -590210
7623  -529028
7624  -465704
7625  -517607
7626  -541656
7627  -510097
7628  -441293
7629  -426621
7630  -486382
7631  -473193
7632  -394171
7633  -372760
7634  -396843
7635  -440220
7636  -386924
7637  -310579
7638  -341019
7639  -379199
7640  -354316
7641  -289577
7642  -251798
7643  -309631
7644  -312024
7645  -252952
7646  -219649
7647  -242268
7648  -269714
7649  -240164
7650  -161456
7651  -170628
7652  -197252
7653  -198274
7654  -141421
7655   -93253
7656  -137280
7657  -163678
7658  -106290
7659   -57837
7660   -56129
7661  -103373
7662   -83311
7663    -7341
7664     4931
7665   -40776
7666   -40595
7667     -909
7668    65884
7669    28655
7670    -1592
7671    50454
7672    98514
7673   111133
7674    71336
7675    62392
7676   147315
7677   167194
7678   130150
7679   106623
7680   154184
7681   220619
7682   200291
7683   155650
7684   194296
7685   252620
7686   272588
7687   230303
7688   216032
7689   277495
7690   331018
7691   298005
7692   267962
7693   300703
7694   377510
7695   374887
7696   327355
7697   334593
7698   404523
7699   424941
7700   403477
7701   362705
7702   430485
7703   485784
7704   470470
7705   430520
7706   455240
7707   515382
7708   542414
7709   477220
7710   485861
7711   538817
7712   592925
7713   566955
7714   526094
7715   566296
7716   638854
7717   626930
7718   594591
7719   587884
7720   660375
7721   701225
7722   650974
7723   628414
7724   684290
7725   734981
7726   738749
7727   679523
7728   709185
7729   780477
7730   791594
7731   746110
7732   732029
7733   795294
7734   861859
7735   815320
7736   792262
7737   824637
7738   889892
7739   897708
7740   840618
7741   843727
7742   919874
7743   945327
7744   918842
7745   887273
7746   928198
7747  1006268
7748   986041
7749   937581
7750   964100
7751  1018773
7752  1053341
7753   993788
7754   991823
7755  1053452
7756  1100955
7757  1073106
7758  1044540
7759  1061882
7760  1148981
7761  1138753
7762  1092954
7763  1092870
7764  1157812
7765  1200882
7766  1166221
7767  1127909
7768  1195684
7769  1241424
7770  1240832
7771  1189458
7772  1197253
7773  1274793
7774  1295124
7775  1249801
7776  1245392
7777  1289013
7778  1356063
7779  1321823
7780  1282429
7781  1311144
7782  1378195
7783  1379562
7784  1344717
7785  1329277
7786  1411501
7787  1437797
7788  1404458
7789  1386449
7790  1425733
7791  1481510
7792  1477228
7793  1416595
7794  1451749
7795  1505376
7796  1526250
7797  1491744
7798  1471268
7799  1526653
7800  1580897
7801  1544269
7802  1524419
7803  1547537
7804  1605723
7805  1620059
7806  1570681
7807  1577056
7808  1638827
7809  1671036
7810  1647256
7811  1604393
7812  1655524
7813  1713827
7814  1698882
7815  1659320
7816  1675783
7817  1738421
7818  1768993
7819  1711521
7820  1717475
7821  1767128
7822  1805029
7823  1785139
7824  1743303
7825  1768323
7826  1845395
7827  1828525
7828  1800791
7829  1796624
7830  1863758
7831  1898325
7832  1854835
7833  1829916
7834  1886133
7835  1923940
7836  1928598
7837  1871076
7838  1896190
7839  1968000
7840  1972229
7841  1934754
7842  1930738
7843  1974738
7844  2032341
7845  1985712
7846  1959356
7847  1994465
7848  2051876
7849  2059472
7850  2015690
7851  2003644
7852  2087702
7853  2101686
7854  2072214
7855  2047141
7856  2082820
7857  2138623
7858  2131246
7859  2077015
7860  2110447
7861  2162515
7862  2195858
7863  2142479
7864  2126170
7865  2184485
7866  2224676
7867  2196449
7868  2167171
7869  2186726
7870  2264848
7871  2253740
7872  2214059
7873  2216448
7874  2274980
7875  2306712
7876  2271117
7877  2231043
7878  2296207
7879  2339252
7880  2330569
7881  2284360
7882  2298507
7883  2367356
7884  2393272
7885  2328463
7886  2333318
7887  2372883
7888  2425240
7889  2397019
7890  2348045
7891  2388222
7892  2450885
7893  2444111
7894  2420407
7895  2395199
7896  2470306
7897  2493538
7898  2456828
7899  2427008
7900  2472351
7901  2527909
7902  2523858
7903  2464751
7904  2491994
7905  2550262
7906  2563353
7907  2518268
7908  2510039
7909  2551658
7910  2612379
7911  2569476
7912  2544852
7913  2563285
7914  2634270
7915  2634425
7916  2585631
7917  2578109
7918  2644658
7919  2663206
7920  2642471
7921  2596774
7922  2648299
7923  2711899
7924  2690214
7925  2644279
7926  2665294
7927  2711634
7928  2748148
7929  2685005
7930  2679891
7931  2722987
7932  2768582
7933  2749274
7934  2709645
7935  2723882
7936  2803908
7937  2786378
7938  2757954
7939  2745698
7940  2800947
7941  2833808
7942  2800210
7943  2764127
7944  2819912
7945  2851771
7946  2856388
7947  2804033
7948  2818268
7949  2872158
7950  2890769
7951  2848365
7952  2838536
7953  2871124
7954  2928235
7955  2891619
7956  2867469
7957  2892128
7958  2948079
7959  2944497
7960  2907537
7961  2879690
7962  2957015
7963  2971593
7964  2947772
7965  2921167
7966  2960645
7967  3005911
7968  3001513
7969  2939392
7970  2972082
7971  3008654
7972  3035415
7973  2985732
7974  2973027
7975  3019848
7976  3067640
7977  3033686
7978  3011383
7979  3016951
7980  3093470
7981  3079443
7982  3036922
7983  3025966
7984  3089436
7985  3111504
7986  3085519
7987  3041742
7988  3097074
7989  3133372
7990  3122855
7991  3074538
7992  3089819
7993  3142516
7994  3166435
7995  3106527
7996  3113980
7997  3144391
7998  3193616
7999  3160976
8000  3122576
8001  3145737
8002  3203735
8003  3190729
8004  3153709
8005  3138485
8006  3210027
8007  3238698
8008  3202152
8009  3164427
8010  3211839
8011  3249430
8012  3251997
8013  3176818
8014  3211419
8015  3254186
8016  3278684
8017  3229808
8018  3215066
8019  3257837
8020  3318844
8021  3263918
8022  3242400
8023  3243602
8024  3316633
8025  3305664
8026  3261238
8027  3251343
8028  3318125
8029  3330946
8030  3311336
8031  3261714
8032  3311277
8033  3352095
8034  3343708
8035  3283263
8036  3310038
8037  3347482
8038  3389378
8039  3321019
8040  3312410
8041  3348367
8042  3395829
8043  3361406
8044  3326286
8045  3330348
8046  3414950
8047  3392506
8048  3355791
8049  3343830
8050  3402601
8051  3433231
8052  3399968
8053  3347203
8054  3400887
8055  3429576
8056  3441317
8057  3371710
8058  3386256
8059  3433759
8060  3462791
8061  3404672
8062  3399720
8063  3422185
8064  3485206
8065  3436668
8066  3406389
8067  3414413
8068  3480282
8069  3464711
8070  3443700
8071  3403102
8072  3485509
8073  3490043
8074  3466624
8075  3418080
8076  3463270
8077  3494151
8078  3505407
8079  3424351
8080  3467308
8081  3494086
8082  3533150
8083  3467665
8084  3462124
8085  3482194
8086  3546547
8087  3487388
8088  3485841
8089  3465918
8090  3549881
8091  3524488
8092  3502208
8093  3469189
8094  3539550
8095  3538203
8096  3536463
8097  3461667
8098  3534395
8099  3541509
8100  3561171
8101  3480001
8102  3523381
8103  3534806
8104  3600306
8105  3496731
8106  3531244
8107  3516494
8108  3600164
8109  3525993
8110  3537653
8111  3498291
8112  3617898
8113  3533108
8114  3579496
8115  3475251
8116  3623995
8117  3527364
8118  3638960
8119  3401452
8120  3753537
8121  3098109
$$ Imaginary data points
##PAGE= N=2
##DATA TABLE= (X++(I..I)), XYDATA
0 -5767610
1 -13009555
2 -8632516
3 -5172462
4 -5740389
5 -9161511
6 -8692163
7 -4341447
8 -4489343
9 -7662954
10 -9130542
11 -7628653
12 -4593601
13 -6737332
14 -9757917
15 -8311069
16 -6576296
17 -6708276
18 -9460743
19 -10505771
20 -6565603
21 -5546095
22 -8148788
23 -10031637
24 -9165404
25 -6321917
26 -7939517
27 -11184634
28 -9632107
29 -7503006
30 -7094272
31 -9385627
32 -11372921
33 -8798947
34 -7528342
35 -9422713
36 -11074868
37 -11020631
38 -8044869
39 -8139032
40 -11198219
41 -10767537
42 -9212361
43 -8794578
44 -10533831
45 -12482253
46 -9860641
47 -8210904
48 -10237930
49 -11905467
50 -11932189
51 -9304377
52 -9230350
53 -12789178
54 -12774386
55 -10380092
56 -8929096
57 -10518785
58 -13880715
59 -12063882
60 -9018362
61 -10248459
62 -12812505
63 -13925803
64 -11134802
65 -9560168
66 -12939710
67 -14098870
68 -12572477
69 -10984185
70 -11208015
71 -13767798
72 -12817370
73 -10550608
74 -11727930
75 -13621102
76 -14725924
77 -12614635
78 -10553551
79 -13506373
80 -15300002
81 -13701327
82 -11447646
83 -11491857
84 -15362933
85 -15522217
86 -11909028
87 -11805508
88 -13925775
89 -15714212
90 -13939965
91 -11205735
92 -13685765
93 -16105082
94 -15037737
95 -13057929
96 -12291737
97 -15400653
98 -16488120
99 -13526964
100 -12729504
101 -14090313
102 -16186204
103 -15705728
104 -12750860
105 -14359954
106 -17199471
107 -16545209
108 -14280138
109 -12998198
110 -16040336
111 -17787453
112 -14309686
113 -12688248
114 -14452496
115 -17550972
116 -17814958
117 -14019752
118 -14092736
119 -17193816
120 -17645524
121 -15732744
122 -13259653
123 -15290932
124 -18552359
125 -16792007
126 -14795917
127 -15285901
128 -17558315
129 -18513354
130 -15266638
131 -14771790
132 -17743454
133 -18481938
134 -16866016
135 -14241199
136 -15508589
137 -19082270
138 -17960812
139 -15705114
140 -15849996
141 -18376026
142 -20269255
143 -16836286
144 -14560908
145 -17248040
146 -19370619
147 -18846836
148 -15833845
149 -15852365
150 -19624228
151 -19269658
152 -16551096
153 -15887607
154 -18033797
155 -20886786
156 -18602413
157 -15869192
158 -17718938
159 -19709384
160 -19853380
161 -17264013
162 -16130165
163 -19539629
164 -20403025
165 -18206683
166 -16815820
167 -18004970
168 -21384269
169 -20184042
170 -16716032
171 -17841258
172 -20299633
173 -20970582
174 -18224260
175 -16102300
176 -19361295
177 -21271915
178 -19565282
179 -17962107
180 -18162704
181 -21240938
182 -21293404
183 -18206452
184 -18299313
185 -19896158
186 -21019781
187 -19613718
188 -17273049
189 -19759093
190 -22124440
191 -20722160
192 -18682550
193 -18222126
194 -21209454
195 -21948328
196 -18680896
197 -18466415
198 -20604653
199 -22234706
200 -21163511
201 -18173763
202 -19637708
203 -22323637
204 -21505536
205 -19615037
206 -18620406
207 -21258131
208 -23038922
209 -20119996
210 -18917458
211 -20533062
212 -22530262
213 -22361776
214 -19203585
215 -19657994
216 -22391954
217 -22074579
218 -20396631
219 -19177323
220 -21345347
221 -23704000
222 -21309534
223 -19713568
224 -20899827
225 -22664359
226 -22843144
227 -19619672
228 -19428805
229 -22728364
230 -23309122
231 -21608991
232 -19633989
233 -21289697
234 -24459468
235 -22392205
236 -19765662
237 -20507980
238 -22712371
239 -23844695
240 -20905289
241 -19726885
242 -22724273
243 -23808595
244 -22537879
245 -20366502
246 -21015278
247 -24416593
248 -23457850
249 -20727489
250 -20668605
251 -22566773
252 -24504542
253 -22046113
254 -19780515
255 -22460316
256 -24438492
257 -23621071
258 -20920473
259 -20477917
260 -24039025
261 -24194768
262 -21615659
263 -21293084
264 -22914655
265 -25103505
266 -23199357
267 -20183653
268 -21988164
269 -24231504
270 -24171263
271 -21918540
272 -20703172
273 -24061404
274 -25226390
275 -22553670
276 -21170773
277 -22214776
278 -25075880
279 -24371018
280 -20933697
281 -21885143
282 -24399170
283 -24835221
284 -22748489
285 -20783196
286 -23650647
287 -25725321
288 -23465807
289 -21474728
290 -21701114
291 -24711614
292 -25291534
293 -21878006
294 -21772782
295 -24262420
296 -25489498
297 -23960844
298 -21148171
299 -22932745
300 -25595103
301 -24092219
302 -22079635
303 -21852348
304 -24634944
305 -26029125
306 -22815642
307 -21866797
308 -23973562
309 -25465005
310 -24556627
311 -21466173
312 -22387438
313 -25645008
314 -25147445
315 -23073942
316 -21920956
317 -24085646
318 -26257747
319 -23454566
320 -21726001
321 -23564621
322 -25471194
323 -25350300
324 -22227766
325 -22185495
326 -25470590
327 -25620275
328 -23754534
329 -22164096
330 -23555819
331 -26274193
332 -24235708
333 -21849106
334 -22962560
335 -25106453
336 -26121601
337 -23520776
338 -22410476
339 -25174447
340 -25672939
341 -23963778
342 -22194375
343 -22996702
344 -26099703
345 -25041164
346 -22522099
347 -23134849
348 -24971190
349 -26237806
350 -23919300
351 -22039131
352 -24600802
353 -25879822
354 -24533971
355 -22554559
356 -22703709
357 -25961296
358 -25738692
359 -23022332
360 -23041213
361 -24646949
362 -26212422
363 -24348378
364 -21786333
365 -23951790
366 -26066820
367 -25329336
368 -23175379
369 -22446903
370 -25590319
371 -26315637
372 -23529578
373 -22761905
374 -23989434
375 -25992391
376 -25023131
377 -22153084
378 -23605962
379 -26006101
380 -25734138
381 -23664313
382 -22215462
383 -24886018
384 -26305824
385 -23715798
386 -22553997
387 -23722116
388 -26176535
389 -25902175
390 -22449835
391 -22898905
392 -25491571
393 -25782759
394 -23946845
395 -21985364
396 -24269928
397 -26573966
398 -24434386
399 -22705892
400 -23249784
401 -25729940
402 -26434451
403 -23015638
404 -22382577
405 -24846339
406 -25763297
407 -24389288
408 -21882795
409 -23461208
410 -26628892
411 -25352075
412 -23194053
413 -22852710
414 -24872123
415 -26334423
416 -23344541
417 -21983401
418 -24294240
419 -25770841
420 -25034944
421 -22331007
422 -22889929
423 -26133882
424 -25405339
425 -23080934
426 -22355989
427 -24228774
428 -26539540
429 -24172373
430 -21962346
431 -23699532
432 -25560063
433 -25533074
434 -22670359
435 -21971462
436 -25202709
437 -25576795
438 -23477107
439 -22210964
440 -23525096
441 -26383969
442 -24807669
443 -21989223
444 -23097088
445 -25170973
446 -25689563
447 -22957897
448 -21290329
449 -24315076
450 -25669632
451 -23998115
452 -22327386
453 -22861080
454 -25895182
455 -25203042
456 -21975511
457 -22209956
458 -24242465
459 -25618590
460 -23699040
461 -21337568
462 -23647040
463 -25592616
464 -24374651
465 -22376301
466 -21952421
467 -24881676
468 -25358465
469 -22386397
470 -21883685
471 -23457529
472 -25156078
473 -24098970
474 -21483770
475 -23159448
476 -25412124
477 -24423129
478 -22209268
479 -21249031
480 -24106791
481 -25430736
482 -22522613
483 -21543469
484 -23057863
485 -25022505
486 -24434343
487 -21294048
488 -21921948
489 -24441793
490 -24497977
491 -22902751
492 -21147590
493 -23042474
494 -25214138
495 -23151221
496 -21570369
497 -22215585
498 -24022484
499 -24247119
500 -21305360
501 -21312517
502 -23939494
503 -24325489
504 -22940453
505 -21165744
506 -22651021
507 -24953684
508 -22895869
509 -20959670
510 -21583226
511 -23539398
512 -24370142
513 -21533972
514 -20661921
515 -23214023
516 -24246831
517 -23151820
518 -20769645
519 -21390121
520 -24428875
521 -23402171
522 -20931281
523 -20694954
524 -22568476
525 -24379609
526 -22092924
527 -20344533
528 -22345327
529 -23610354
530 -22903077
531 -20569379
532 -20516062
533 -23659468
534 -23428071
535 -21033017
536 -20523408
537 -22088768
538 -24089550
539 -22064276
540 -19587075
541 -21291289
542 -23193125
543 -23045710
544 -20557401
545 -19540577
546 -22721496
547 -23613949
548 -21359119
549 -20094380
550 -20953043
551 -23331388
552 -22306473
553 -19502622
554 -20406756
555 -22330694
556 -22863662
557 -20964551
558 -19274991
559 -21849370
560 -23167133
561 -20971770
562 -19343474
563 -20009081
564 -22833951
565 -22479817
566 -19240615
567 -19721096
568 -22043912
569 -22893340
570 -20950615
571 -18420275
572 -20424446
573 -22630405
574 -21187781
575 -19276425
576 -18966129
577 -21706977
578 -22792972
579 -19835497
580 -18944758
581 -20597608
582 -22173199
583 -21267751
584 -18267977
585 -19269236
586 -21855563
587 -21033188
588 -19180488
589 -18562483
590 -20992512
591 -22440058
592 -19498726
593 -18201978
594 -19861990
595 -21555147
596 -21000819
597 -17873867
598 -18322715
599 -21507958
600 -21527765
601 -19306221
602 -17328223
603 -19029343
604 -21875130
605 -20029814
606 -17763712
607 -18460094
608 -20581349
609 -21398127
610 -18449757
611 -17408818
612 -20024253
613 -20784611
614 -19348227
615 -17290655
616 -18008088
617 -20825428
618 -19786890
619 -17623212
620 -17957750
621 -19758743
622 -20914661
623 -18295450
624 -16541584
625 -18881901
626 -20133566
627 -19099405
628 -17035650
629 -17191083
630 -20193428
631 -19874558
632 -17486857
633 -17178782
634 -18531983
635 -20167751
636 -18362811
637 -16067603
638 -17616266
639 -19116949
640 -18938566
641 -17340887
642 -16678454
643 -19198670
644 -19421082
645 -17042493
646 -16373011
647 -17499786
648 -19325337
649 -17987499
650 -15548553
651 -17184374
652 -19015905
653 -18493383
654 -16484990
655 -15556516
656 -18311970
657 -19234295
658 -16793564
659 -15630187
660 -16433665
661 -18626810
662 -18242697
663 -15357656
664 -15807162
665 -17740753
666 -18170397
667 -16597233
668 -14634867
669 -16625676
670 -18506839
671 -16764280
672 -15348778
673 -15829012
674 -18056653
675 -18009699
676 -14700664
677 -14597431
678 -16840730
679 -17529242
680 -16075696
681 -13975727
682 -15847345
683 -18326452
684 -16738297
685 -14656057
686 -14344331
687 -16529794
688 -17738254
689 -14852717
690 -13646149
691 -15565344
692 -17194934
693 -16553058
694 -13682264
695 -14239526
696 -17131305
697 -16467842
698 -14390786
699 -13568705
700 -15296558
701 -17032509
702 -14687829
703 -13100226
704 -14648829
705 -16246219
706 -16065532
707 -13348070
708 -13239556
709 -16283179
710 -16157344
711 -13846636
712 -12515779
713 -14098777
714 -16693632
715 -14897462
716 -12476985
717 -13480438
718 -15405152
719 -15915777
720 -13147066
721 -11754633
722 -14516089
723 -15637728
724 -14213754
725 -12410392
726 -12701419
727 -15356054
728 -14712074
729 -12172850
730 -12297800
731 -13976848
732 -15220689
733 -13131229
734 -11224280
735 -13668491
736 -15124006
737 -13695939
738 -11758329
739 -11692247
740 -14276691
741 -14050600
742 -11438484
743 -11353069
744 -12979257
745 -14659537
746 -13272196
747 -10692117
748 -12181521
749 -14052068
750 -13351104
751 -11320202
752 -10321838
753 -12928944
754 -13965419
755 -11489708
756 -10517394
757 -11765198
758 -13835321
759 -13035476
760 -10002842
761 -10854311
762 -13031783
763 -12717897
764 -10866029
765 -9622825
766 -12030874
767 -13614511
768 -11248586
769 -9699405
770 -10389933
771 -12584198
772 -12807470
773 -9749958
774 -9539884
775 -11796089
776 -12478425
777 -11079100
778 -8852421
779 -10235417
780 -12634287
781 -11192218
782 -9386175
783 -9343438
784 -11102026
785 -11982023
786 -9516410
787 -8914630
788 -10864751
789 -11606989
790 -10633273
791 -8454339
792 -9162388
793 -11601350
794 -10534168
795 -8691361
796 -8612378
797 -10338456
798 -11552545
799 -9051495
800 -7721595
801 -9585570
802 -10707540
803 -10025406
804 -7702122
805 -7825994
806 -10583411
807 -10272183
808 -8407721
809 -7831830
810 -9137822
811 -10909602
812 -9005370
813 -6922403
814 -8117188
815 -9524854
816 -9546587
817 -7357592
818 -6731235
819 -9601086
820 -9979815
821 -7877776
822 -6822720
823 -7933690
824 -10005795
825 -8403591
826 -5975910
827 -7125518
828 -8826791
829 -9137693
830 -7087583
831 -5771333
832 -8302944
833 -9336747
834 -7477002
835 -5829829
836 -6221463
837 -8883573
838 -8533293
839 -5727314
840 -5948712
841 -7807259
842 -8807247
843 -6867916
844 -4525784
845 -6636072
846 -8501539
847 -7079305
848 -5227439
849 -5163405
850 -7868017
851 -8305936
852 -5452675
853 -4941820
854 -6480855
855 -7842310
856 -6602079
857 -3815052
858 -5103869
859 -7527288
860 -6954620
861 -5077730
862 -4146447
863 -6451615
864 -7720205
865 -5037864
866 -3736597
867 -4962962
868 -6816999
869 -6540540
870 -3706437
871 -4097650
872 -6532212
873 -6434718
874 -4667747
875 -3092387
876 -4777144
877 -6752655
878 -4697500
879 -2973833
880 -3778164
881 -5715859
882 -6101970
883 -3313733
884 -2935644
885 -5397298
886 -5808238
887 -4242444
888 -2280657
889 -3379507
890 -5925256
891 -4607949
892 -2528295
893 -2660598
894 -4405289
895 -5586159
896 -3198995
897 -1818448
898 -3743547
899 -4766519
900 -3946004
901 -1838546
902 -2037050
903 -4814627
904 -4363949
905 -2201714
906 -1790655
907 -3165122
908 -4624105
909 -2567986
910  -793150
911 -2626806
912 -3991920
913 -3573190
914 -1625419
915 -1166349
916 -3634218
917 -3638629
918 -1544963
919  -780430
920 -1797762
921 -3753453
922 -2482830
923  -170883
924 -1394567
925 -3091294
926 -3151512
927 -1155843
928    76865
929 -2309085
930 -3078219
931 -1116520
932   -76068
933  -834086
934 -2961324
935 -2246073
936   343625
937  -246574
938 -1800946
939 -2089766
940  -514619
941  1025899
942 -1071375
943 -2458841
944  -803009
945   493635
946   179835
947 -1972994
948 -1864444
949   976349
950   991524
951  -721610
952 -1414765
953   -93447
954  1891645
955   169405
956 -1815945
957  -437171
958  1264628
959  1486641
960  -626899
961 -1357619
962  1388180
963  2089024
964   357805
965  -898174
966   -33823
967  2489766
968  1576721
969  -874793
970  -110210
971  1813177
972  2678733
973   819768
974  -756423
975  1517848
976  2780629
977  1382832
978   -87372
979   254232
980  3015817
981  3080278
982   525454
983   515463
984  2153339
985  3425250
986  2004858
987  -223184
988  1558840
989  3574495
990  2749473
991  1047958
992   681863
993  3344873
994  4175889
995  1619859
996  1016901
997  2516093
998  4163118
999  3332982
1000   736606
1001  1854459
1002  4265515
1003  4060842
1004  2372140
1005  1216499
1006  3413058
1007  5027074
1008  2809507
1009  1529487
1010  2591449
1011  4646954
1012  4761957
1013  2064889
1014  2284366
1015  4745923
1016  5056602
1017  3521550
1018  1818753
1019  3427962
1020  5687845
1021  4111158
1022  2576611
1023  3194303
1024  5107259
1025  5864400
1026  3333855
1027  2636886
1028  4793534
1029  5626719
1030  4665938
1031  2774497
1032  3664500
1033  6322217
1034  5454508
1035  3653208
1036  3733922
1037  5404057
1038  6649589
1039  4446243
1040  3205182
1041  5175509
1042  6330777
1043  5731364
1044  3810757
1045  4067791
1046  6887441
1047  6709225
1048  4724678
1049  4126297
1050  5384461
1051  7226067
1052  5699773
1053  3877806
1054  5432298
1055  7044618
1056  7044693
1057  5146339
1058  4505113
1059  7011999
1060  7414716
1061  5655319
1062  4903261
1063  5842848
1064  7925389
1065  7016363
1066  4872437
1067  5855059
1068  7400423
1069  7699879
1070  6062738
1071  4943441
1072  7282017
1073  8286238
1074  6684935
1075  5706885
1076  6399556
1077  8677618
1078  8232879
1079  5667494
1080  6115180
1081  7840494
1082  8543923
1083  7119932
1084  5394413
1085  7390030
1086  9129095
1087  7907184
1088  6562264
1089  6659193
1090  8953459
1091  9261041
1092  6583949
1093  6378330
1094  8075178
1095  9234911
1096  8365208
1097  6368504
1098  7807707
1099  9855998
1100  8927233
1101  7354826
1102  6866522
1103  8960177
1104 10127130
1105  7799282
1106  7076457
1107  8588887
1108  9965971
1109  9474340
1110  7109751
1111  7840073
1112 10249614
1113  9894850
1114  8303887
1115  7355457
1116  9168575
1117 11034543
1118  9056094
1119  7679386
1120  8859455
1121 10485622
1122 10527267
1123  7980865
1124  7867102
1125 10418376
1126 10742817
1127  9402683
1128  8129423
1129  9380538
1130 11626353
1131 10146699
1132  8287743
1133  8982986
1134 10704560
1135 11457536
1136  9140299
1137  8205167
1138 10638972
1139 11656173
1140 10591373
1141  8821700
1142  9303942
1143 11965388
1144 11315545
1145  9114438
1146  9163086
1147 10870523
1148 12385145
1149 10580493
1150  8906031
1151 10838463
1152 12135890
1153 11391242
1154  9564085
1155  9402842
1156 12088827
1157 12217443
1158 10127224
1159  9798662
1160 11196277
1161 13024012
1162 11711331
1163  9463264
1164 10841923
1165 12521421
1166 12279835
1167 10452808
1168  9584079
1169 12209051
1170 13268409
1171 11328033
1172 10313931
1173 11121886
1174 13238375
1175 12733021
1176 10188749
1177 10868127
1178 12743266
1179 13156833
1180 11768036
1181 10317835
1182 12271920
1183 13695091
1184 12096697
1185 10973970
1186 11381370
1187 13311159
1188 13401584
1189 10995696
1190 11278836
1191 13160963
1192 13832250
1193 12728155
1194 10911251
1195 12331271
1196 14230025
1197 12977092
1198 11515081
1199 11501257
1200 13571103
1201 14519660
1202 12113647
1203 11524330
1204 13259753
1205 14326431
1206 13607485
1207 11439069
1208 12224233
1209 14537790
1210 13907316
1211 12456960
1212 12046687
1213 13766841
1214 15225867
1215 13102144
1216 11880577
1217 13231306
1218 14453288
1219 14273792
1220 12198299
1221 12392019
1222 14866899
1223 14830689
1224 13400352
1225 12500456
1226 13692514
1227 15601974
1228 13984489
1229 12258810
1230 13253767
1231 14790418
1232 15184117
1233 13096909
1234 12497117
1235 14979331
1236 15537055
1237 14157651
1238 12883091
1239 13562251
1240 15755054
1241 14823864
1242 13022241
1243 13757583
1244 15151122
1245 15753493
1246 13906148
1247 12782128
1248 14951021
1249 15830412
1250 14685423
1251 13374551
1252 13732167
1253 16212527
1254 15883874
1255 13631567
1256 13740292
1257 15251341
1258 16468786
1259 14887204
1260 12956176
1261 14725760
1262 16223508
1263 15480201
1264 14052397
1265 13890953
1266 16342966
1267 16621299
1268 14287341
1269 13963144
1270 15276695
1271 16677793
1272 15626063
1273 13487652
1274 14902458
1275 16769705
1276 16334240
1277 14744682
1278 13841312
1279 16079061
1280 17236969
1281 15019329
1282 13926234
1283 15008115
1284 17119572
1285 16909663
1286 14210717
1287 14657302
1288 16881113
1289 17138361
1290 15564866
1291 13845760
1292 15531377
1293 17553452
1294 16081356
1295 14677785
1296 15055298
1297 16945885
1298 17540363
1299 15118435
1300 14738050
1301 16625082
1302 17302141
1303 16358031
1304 14521413
1305 15475568
1306 17716531
1307 16822432
1308 15355934
1309 15309518
1310 16868004
1311 17924103
1312 15721525
1313 14713202
1314 16421021
1315 17521775
1316 17075383
1317 15186008
1318 15589686
1319 18033561
1320 17507948
1321 15707632
1322 15230630
1323 16652260
1324 18235874
1325 16412628
1326 14987393
1327 16567967
1328 17903992
1329 17707558
1330 15726481
1331 15436741
1332 17856763
1333 17923318
1334 16271041
1335 15464511
1336 16467287
1337 18533481
1338 17460866
1339 15535917
1340 16396745
1341 17811971
1342 18138076
1343 16237363
1344 15221139
1345 17615872
1346 18459288
1347 16950446
1348 15808259
1349 16445116
1350 18739809
1351 18172288
1352 15867462
1353 16223136
1354 17608925
1355 18342780
1356 16947493
1357 15486282
1358 17405731
1359 18708360
1360 17672396
1361 16448279
1362 16376246
1363 18386944
1364 18471029
1365 16232711
1366 16198407
1367 17630325
1368 18755582
1369 17705003
1370 15687970
1371 17098027
1372 18895702
1373 18178968
1374 16728069
1375 16162375
1376 18154810
1377 19004201
1378 16834134
1379 16216000
1380 17453419
1381 18880585
1382 18422239
1383 16192822
1384 16855164
1385 18694107
1386 18334534
1387 17044967
1388 16185397
1389 17870835
1390 19330571
1391 17560118
1392 16592023
1393 17484766
1394 18815047
1395 18707515
1396 16401809
1397 16541061
1398 18576080
1399 18679735
1400 17543454
1401 16366045
1402 17710540
1403 19662291
1404 18098845
1405 16450286
1406 16985670
1407 18624435
1408 19199927
1409 16915513
1410 16420435
1411 18597633
1412 19198597
1413 18100850
1414 16468452
1415 17191217
1416 19421602
1417 18458612
1418 16750903
1419 16967569
1420 18388351
1421 19430716
1422 17581452
1423 16482554
1424 18268198
1425 19231153
1426 18552207
1427 16682042
1428 16656673
1429 19191115
1430 18999501
1431 16995374
1432 16718791
1433 18248810
1434 19869129
1435 18175252
1436 16295857
1437 17764980
1438 19137407
1439 18851474
1440 17062068
1441 16459318
1442 18915102
1443 19473092
1444 17617215
1445 16720168
1446 17590877
1447 19568243
1448 18735206
1449 16482494
1450 17244217
1451 18838780
1452 19247938
1453 17750210
1454 16416195
1455 18468492
1456 19668112
1457 18038179
1458 16713839
1459 17091933
1460 19211896
1461 19134686
1462 16773672
1463 16978496
1464 18604907
1465 19384193
1466 18211637
1467 16344270
1468 17809603
1469 19521745
1470 18434335
1471 17015933
1472 16853051
1473 18802264
1474 19429327
1475 17255407
1476 16909813
1477 18243189
1478 19120409
1479 18384181
1480 16394146
1481 17295828
1482 19231759
1483 18648925
1484 17372837
1485 16874994
1486 18537612
1487 19675908
1488 17582891
1489 16540845
1490 17672738
1491 18949116
1492 18718156
1493 16510426
1494 16795526
1495 19040817
1496 18986415
1497 17698025
1498 16783539
1499 17986915
1500 19453296
1501 17753573
1502 16464980
1503 17336332
1504 18578402
1505 18917469
1506 17051552
1507 16722462
1508 18608018
1509 18786347
1510 17713005
1511 16579189
1512 17329683
1513 19264728
1514 18186919
1515 16581223
1516 17129962
1517 18480681
1518 19075616
1519 17100906
1520 16185936
1521 18190562
1522 18793332
1523 17708230
1524 16403925
1525 16888264
1526 19109736
1527 18569271
1528 16714724
1529 16794001
1530 17978622
1531 18968229
1532 17405212
1533 15899436
1534 17515710
1535 18671434
1536 18082859
1537 16665361
1538 16424810
1539 18610267
1540 18689404
1541 16679807
1542 16311770
1543 17413177
1544 18765272
1545 17610958
1546 15765621
1547 17155286
1548 18652823
1549 18254692
1550 16732825
1551 15959733
1552 17976302
1553 18665689
1554 16741476
1555 15934400
1556 16841900
1557 18604865
1558 18031775
1559 15732141
1560 16495350
1561 18279951
1562 18275694
1563 16782783
1564 15507992
1565 17282629
1566 18612376
1567 16987764
1568 15818662
1569 16320205
1570 18178289
1571 18365021
1572 15925797
1573 15786757
1574 17463693
1575 18049952
1576 16961708
1577 15225628
1578 16554063
1579 18556776
1580 17404080
1581 15816616
1582 15742437
1583 17495903
1584 18260262
1585 15971593
1586 15317907
1587 16935976
1588 17892495
1589 17302370
1590 15378224
1591 15871050
1592 17956491
1593 17433681
1594 15890819
1595 15227389
1596 16577717
1597 18045252
1598 16311041
1599 15069274
1600 16307388
1601 17564868
1602 17425724
1603 15338766
1604 15132631
1605 17317964
1606 17302471
1607 15801578
1608 14927664
1609 16003069
1610 17822842
1611 16534342
1612 14895286
1613 15686125
1614 16958532
1615 17302160
1616 15426773
1617 14475795
1618 16419304
1619 17108235
1620 16049342
1621 14920088
1622 15360931
1623 17347809
1624 16656223
1625 14725009
1626 15010619
1627 16201764
1628 16919878
1629 15494284
1630 14270991
1631 15991382
1632 16889404
1633 15924051
1634 14734756
1635 14755316
1636 16646631
1637 16475971
1638 14543269
1639 14526130
1640 15669776
1641 16674554
1642 15550975
1643 13881506
1644 15307145
1645 16649758
1646 15831816
1647 14426676
1648 14023421
1649 15943815
1650 16406860
1651 14544051
1652 14194485
1653 15153815
1654 16301617
1655 15607108
1656 13617280
1657 14412435
1658 15934330
1659 15607092
1660 14338473
1661 13520659
1662 15241680
1663 16329598
1664 14640301
1665 13797796
1666 14494600
1667 15765275
1668 15465805
1669 13291452
1670 13634556
1671 15363338
1672 15389449
1673 14269947
1674 13201395
1675 14568123
1676 15979399
1677 14470132
1678 13273165
1679 13691911
1680 15098501
1681 15434405
1682 13272572
1683 12951616
1684 14744635
1685 15282115
1686 14288731
1687 12737418
1688 13622357
1689 15513618
1690 14419600
1691 12851749
1692 12944938
1693 14411346
1694 15348667
1695 13430990
1696 12502160
1697 14027252
1698 14791613
1699 14079564
1700 12332588
1701 12607140
1702 14796761
1703 14427774
1704 12803112
1705 12412724
1706 13648981
1707 15026697
1708 13396267
1709 11836191
1710 13090613
1711 14268530
1712 13974192
1713 12189061
1714 11869052
1715 14077553
1716 14296849
1717 12708192
1718 11932289
1719 12716006
1720 14336781
1721 13261701
1722 11392341
1723 12239692
1724 13640382
1725 13874338
1726 12249232
1727 11264311
1728 13260403
1729 14059319
1730 12577602
1731 11394721
1732 11805200
1733 13689068
1734 13224638
1735 11096700
1736 11421539
1737 12911954
1738 13619011
1739 12313002
1740 10707014
1741 12131112
1742 13393982
1743 12440690
1744 11189368
1745 11045693
1746 12898137
1747 13230193
1748 11183363
1749 10835691
1750 11949839
1751 12889225
1752 12062207
1753 10258104
1754 11249982
1755 12806913
1756 12170428
1757 10924604
1758 10455841
1759 12115796
1760 12897040
1761 10960456
1762 10184161
1763 11094625
1764 12213660
1765 11889710
1766  9938372
1767 10370052
1768 12191319
1769 12092028
1770 10818204
1771  9753215
1772 11001092
1773 12344241
1774 10798109
1775  9692676
1776 10345261
1777 11526791
1778 11671541
1779  9847855
1780  9728572
1781 11354446
1782 11460403
1783 10439667
1784  9277822
1785 10097393
1786 11714368
1787 10620117
1788  9329456
1789  9770650
1790 10970887
1791 11414534
1792  9518126
1793  8822470
1794 10470573
1795 10952118
1796 10038321
1797  8750099
1798  9284969
1799 11166380
1800 10465259
1801  8954775
1802  9060829
1803 10123386
1804 10890999
1805  9295198
1806  8151248
1807  9595028
1808 10431651
1809  9831796
1810  8451613
1811  8485684
1812 10443603
1813 10198082
1814  8420553
1815  8107327
1816  9160071
1817 10427693
1818  9216681
1819  7608804
1820  8789568
1821  9998734
1822  9661635
1823  8109311
1824  7488770
1825  9376642
1826  9785796
1827  8176552
1828  7491073
1829  8225024
1830  9760249
1831  9139717
1832  7270077
1833  7927558
1834  9200037
1835  9191743
1836  7805620
1837  6735091
1838  8365842
1839  9301209
1840  7958936
1841  7061111
1842  7495930
1843  9128522
1844  8930235
1845  6747776
1846  6848352
1847  8331839
1848  8805699
1849  7601221
1850  6076145
1851  7435432
1852  8966860
1853  7897114
1854  6578491
1855  6485742
1856  8104967
1857  8556852
1858  6444708
1859  5944573
1860  7281412
1861  8191414
1862  7552589
1863  5837682
1864  6523295
1865  8160183
1866  7507915
1867  6163286
1868  5645593
1869  7033214
1870  8081096
1871  6300867
1872  5341925
1873  6479893
1874  7611895
1875  7306454
1876  5341839
1877  5424184
1878  7296203
1879  7140051
1880  5775413
1881  4920942
1882  6064153
1883  7625613
1884  6288065
1885  4905068
1886  5564732
1887  6646901
1888  6762767
1889  4972799
1890  4526053
1891  6330914
1892  6723052
1893  5677677
1894  4577031
1895  5130825
1896  6818953
1897  5998792
1898  4387572
1899  4633650
1900  5720583
1901  6315416
1902  4797219
1903  3802604
1904  5400112
1905  6206822
1906  5409608
1907  4140800
1908  4192070
1909  5908006
1910  5545968
1911  3872594
1912  3850258
1913  4878109
1914  5793279
1915  4659523
1916  3317282
1917  4536921
1918  5477417
1919  4854980
1920  3602993
1921  3324111
1922  5020596
1923  5154684
1924  3545150
1925  3262253
1926  4149428
1927  5282600
1928  4440609
1929  2663304
1930  3434572
1931  4697793
1932  4435035
1933  3111390
1934  2398878
1935  4155517
1936  4956596
1937  3355484
1938  2550232
1939  3142967
1940  4428894
1941  4064104
1942  2183415
1943  2523332
1944  3850300
1945  3940301
1946  2916417
1947  1886035
1948  3148354
1949  4272842
1950  2980728
1951  1967317
1952  2243416
1953  3536354
1954  3675409
1955  1797678
1956  1743741
1957  3210308
1958  3588913
1959  2622139
1960  1186489
1961  2055541
1962  3533046
1963  2580700
1964  1392988
1965  1441820
1966  2755576
1967  3371086
1968  1590939
1969   981046
1970  2294588
1971  2940078
1972  2231701
1973   638175
1974  1076289
1975  2812304
1976  2252685
1977   938097
1978   729736
1979  1944859
1980  2950389
1981  1326606
1982   176843
1983  1229425
1984  2153267
1985  1895424
1986   272071
1987   137103
1988  2010659
1989  2092648
1990   735691
1991   -43096
1992   816699
1993  2286309
1994  1103126
1995  -514974
1996   223987
1997  1430147
1998  1602450
1999    41284
2000  -617532
2001  1142707
2002  1597995
2003   338487
2004  -679279
2005  -220912
2006  1418730
2007   837486
2008  -838583
2009  -528251
2010   583281
2011  1173773
2012  -138969
2013 -1435781
2014   -66251
2015   970134
2016   134619
2017 -1135836
2018 -1183386
2019   594702
2020   634626
2021 -1151639
2022 -1294955
2023  -290638
2024   446559
2025  -535193
2026 -2001278
2027  -957877
2028   220326
2029  -305935
2030 -1364386
2031 -1695551
2032  -224093
2033   124251
2034 -1586099
2035 -2064983
2036 -1206958
2037  -221557
2038  -804623
2039 -2504020
2040 -1822316
2041  -310963
2042  -564310
2043 -1814915
2044 -2582813
2045 -1182253
2046  -270325
2047 -1874738
2048 -2815766
2049 -2165110
2050  -912330
2051  -929068
2052 -2727575
2053 -2703055
2054 -1196093
2055 -1026667
2056 -2125768
2057 -3315838
2058 -2324091
2059  -909149
2060 -2036715
2061 -3206692
2062 -2877712
2063 -1683458
2064 -1309771
2065 -3003784
2066 -3506350
2067 -2189069
2068 -1737284
2069 -2455747
2070 -3732210
2071 -3259243
2072 -1618149
2073 -2164610
2074 -3448031
2075 -3637464
2076 -2686431
2077 -1878275
2078 -3313224
2079 -4246944
2080 -3030376
2081 -2235699
2082 -2717774
2083 -4073142
2084 -3966601
2085 -2374471
2086 -2787079
2087 -4103873
2088 -4268191
2089 -3362390
2090 -2417059
2091 -3610623
2092 -4759585
2093 -3750102
2094 -2822985
2095 -3032657
2096 -4449943
2097 -4928082
2098 -3310663
2099 -3084569
2100 -4413107
2101 -5049440
2102 -4291649
2103 -2843875
2104 -3604246
2105 -5192908
2106 -4588260
2107 -3541930
2108 -3541899
2109 -4847089
2110 -5606882
2111 -4113271
2112 -3567925
2113 -4736821
2114 -5436087
2115 -4962999
2116 -3530433
2117 -3916295
2118 -5660621
2119 -5441705
2120 -4355389
2121 -4018257
2122 -5135545
2123 -6270658
2124 -4929105
2125 -3807848
2126 -4786160
2127 -5930810
2128 -5941173
2129 -4420604
2130 -4230349
2131 -6013503
2132 -6250143
2133 -5142900
2134 -4428429
2135 -5163386
2136 -6637052
2137 -5852092
2138 -4521389
2139 -5101829
2140 -6285630
2141 -6722072
2142 -5364702
2143 -4619192
2144 -6215120
2145 -6818505
2146 -5814390
2147 -4920159
2148 -5428814
2149 -7130064
2150 -6777617
2151 -5256966
2152 -5482635
2153 -6558241
2154 -7216708
2155 -6109085
2156 -4968894
2157 -6271738
2158 -7324248
2159 -6770315
2160 -5731138
2161 -5681612
2162 -7413844
2163 -7667312
2164 -6036980
2165 -5712044
2166 -6725987
2167 -7743202
2168 -6894428
2169 -5395613
2170 -6483513
2171 -7884270
2172 -7542469
2173 -6465031
2174 -6095262
2175 -7594577
2176 -8178912
2177 -6704451
2178 -6113930
2179 -6847475
2180 -8064601
2181 -7859483
2182 -6216470
2183 -6625683
2184 -8136387
2185 -8297502
2186 -7257443
2187 -6303512
2188 -7546687
2189 -8739359
2190 -7592017
2191 -6688588
2192 -7183146
2193 -8445757
2194 -8599978
2195 -6991737
2196 -6952441
2197 -8258653
2198 -8548933
2199 -7848584
2200 -6909597
2201 -7782019
2202 -9174979
2203 -8390434
2204 -7350632
2205 -7470702
2206 -8631919
2207 -9178433
2208 -7647281
2209 -7147443
2210 -8490913
2211 -9154781
2212 -8619779
2213 -7455286
2214 -7934434
2215 -9532673
2216 -9109751
2217 -7971537
2218 -7770816
2219 -8679363
2220 -9573606
2221 -8440027
2222 -7653066
2223 -8748052
2224 -9617839
2225 -9409882
2226 -8128729
2227 -8057272
2228 -9665470
2229 -9616514
2230 -8436603
2231 -8079870
2232 -8956992
2233 -10102303
2234 -9156957
2235 -8099134
2236 -9053017
2237 -10014527
2238 -9964647
2239 -8722513
2240 -8238401
2241 -9717376
2242 -10086603
2243 -9082851
2244 -8523585
2245 -9126489
2246 -10578896
2247 -10074404
2248 -8591778
2249 -9046599
2250 -10164797
2251 -10474414
2252 -9303689
2253 -8460179
2254 -9928823
2255 -10722526
2256 -9771195
2257 -8978444
2258 -9313477
2259 -10746449
2260 -10586216
2261 -9066283
2262 -9219846
2263 -10280696
2264 -10885597
2265 -10126861
2266 -9028988
2267 -10092106
2268 -11156632
2269 -10449923
2270 -9424629
2271 -9294256
2272 -10753759
2273 -11189053
2274 -9696385
2275 -9474296
2276 -10514709
2277 -11312752
2278 -10700999
2279 -9348995
2280 -10141652
2281 -11432844
2282 -10930299
2283 -9902939
2284 -9569216
2285 -10903081
2286 -11732106
2287 -10411184
2288 -9800423
2289 -10628455
2290 -11654302
2291 -11397306
2292 -9733021
2293 -9953480
2294 -11524716
2295 -11568617
2296 -10575004
2297 -9868658
2298 -10985891
2299 -12226241
2300 -11101387
2301 -10086075
2302 -10600220
2303 -11684612
2304 -11918449
2305 -10366520
2306 -10055876
2307 -11545052
2308 -12056293
2309 -11332958
2310 -10300135
2311 -10887374
2312 -12398054
2313 -11726097
2314 -10451660
2315 -10620264
2316 -11764228
2317 -12422616
2318 -11044382
2319 -10327613
2320 -11677077
2321 -12350698
2322 -11769326
2323 -10657388
2324 -10850878
2325 -12421695
2326 -12250749
2327 -11045499
2328 -10880167
2329 -11792733
2330 -12820654
2331 -11800913
2332 -10591181
2333 -11537115
2334 -12505006
2335 -12245083
2336 -11016203
2337 -10782091
2338 -12474803
2339 -12820911
2340 -11644157
2341 -11199845
2342 -11843298
2343 -12933968
2344 -12244684
2345 -10921649
2346 -11591090
2347 -12592697
2348 -12656090
2349 -11702543
2350 -11105866
2351 -12425045
2352 -13085036
2353 -12111118
2354 -11440226
2355 -11744160
2356 -12959947
2357 -12728338
2358 -11293533
2359 -11650948
2360 -12777536
2361 -13066519
2362 -12202939
2363 -11349812
2364 -12464898
2365 -13285947
2366 -12376415
2367 -11624046
2368 -11807002
2369 -13060132
2370 -13265794
2371 -11844578
2372 -11773645
2373 -12775235
2374 -13285100
2375 -12669605
2376 -11515660
2377 -12267395
2378 -13433020
2379 -12833262
2380 -11952568
2381 -11892758
2382 -13130463
2383 -13682440
2384 -12258249
2385 -11833801
2386 -12761742
2387 -13389552
2388 -13009100
2389 -11805908
2390 -12274152
2391 -13615465
2392 -13325871
2393 -12405137
2394 -11998062
2395 -12962822
2396 -13873441
2397 -12658680
2398 -11870137
2399 -12676614
2400 -13559462
2401 -13448830
2402 -12109346
2403 -12195361
2404 -13724572
2405 -13723660
2406 -12726996
2407 -12073373
2408 -12822897
2409 -13971753
2410 -13042515
2411 -12050592
2412 -12693886
2413 -13682076
2414 -13896760
2415 -12555075
2416 -12090887
2417 -13513197
2418 -13921090
2419 -13042556
2420 -12139157
2421 -12647586
2422 -14163874
2423 -13637650
2424 -12318829
2425 -12597821
2426 -13640544
2427 -14194557
2428 -12972632
2429 -12056617
2430 -13254569
2431 -13996682
2432 -13458384
2433 -12530909
2434 -12605921
2435 -14090086
2436 -14022737
2437 -12648943
2438 -12489118
2439 -13349623
2440 -14214060
2441 -13339883
2442 -12144759
2443 -13167088
2444 -14248870
2445 -13885931
2446 -12777520
2447 -12465371
2448 -13947931
2449 -14309701
2450 -12951785
2451 -12439598
2452 -13103081
2453 -14236166
2454 -13892467
2455 -12477724
2456 -12943312
2457 -14100922
2458 -14149886
2459 -13153113
2460 -12323898
2461 -13501902
2462 -14394589
2463 -13391830
2464 -12689626
2465 -13065568
2466 -14218517
2467 -14211611
2468 -12702678
2469 -12772214
2470 -13915034
2471 -14170597
2472 -13387764
2473 -12410524
2474 -13298511
2475 -14434244
2476 -13697475
2477 -12897109
2478 -12990495
2479 -14040176
2480 -14415148
2481 -12963467
2482 -12577398
2483 -13632755
2484 -14227862
2485 -13762538
2486 -12637267
2487 -13142113
2488 -14449660
2489 -13958504
2490 -12993673
2491 -12829653
2492 -13749358
2493 -14454545
2494 -13239676
2495 -12623361
2496 -13558379
2497 -14231514
2498 -13979851
2499 -12825761
2500 -12939110
2501 -14255431
2502 -14049269
2503 -13063579
2504 -12679993
2505 -13475551
2506 -14541950
2507 -13643212
2508 -12717518
2509 -13395745
2510 -14145079
2511 -14112250
2512 -12947092
2513 -12691660
2514 -13988375
2515 -14116573
2516 -13279310
2517 -12802016
2518 -13322338
2519 -14433668
2520 -13800744
2521 -12719235
2522 -13195212
2523 -13989536
2524 -14146254
2525 -13056189
2526 -12515812
2527 -13852924
2528 -14351053
2529 -13499090
2530 -12772007
2531 -13086184
2532 -14339657
2533 -13933981
2534 -12594864
2535 -12818449
2536 -13771829
2537 -14297608
2538 -13407149
2539 -12432521
2540 -13462988
2541 -14290398
2542 -13710930
2543 -12837547
2544 -12720556
2545 -13975735
2546 -14112624
2547 -12791171
2548 -12673638
2549 -13531214
2550 -14271743
2551 -13633033
2552 -12397524
2553 -13131272
2554 -14144909
2555 -13703602
2556 -12755233
2557 -12464895
2558 -13788999
2559 -14320450
2560 -13017207
2561 -12536542
2562 -13224083
2563 -14094834
2564 -13764300
2565 -12339811
2566 -12671804
2567 -13886139
2568 -13859803
2569 -12990501
2570 -12326061
2571 -13373632
2572 -14301262
2573 -13214862
2574 -12421557
2575 -12829375
2576 -13767858
2577 -13815349
2578 -12394685
2579 -12360967
2580 -13675333
2581 -13965423
2582 -13160200
2583 -12172425
2584 -12891191
2585 -14132380
2586 -13339335
2587 -12321998
2588 -12482026
2589 -13451902
2590 -13913280
2591 -12618210
2592 -12137689
2593 -13254161
2594 -13800874
2595 -13299010
2596 -12183276
2597 -12391723
2598 -13718120
2599 -13388769
2600 -12398203
2601 -12287353
2602 -13102656
2603 -13878172
2604 -12807577
2605 -11925799
2606 -12799260
2607 -13500230
2608 -13227049
2609 -12125460
2610 -12073762
2611 -13495066
2612 -13495902
2613 -12418818
2614 -12036482
2615 -12684274
2616 -13698926
2617 -12894193
2618 -11714409
2619 -12308448
2620 -13175305
2621 -13250588
2622 -12275831
2623 -11798733
2624 -13052986
2625 -13424917
2626 -12510367
2627 -11887045
2628 -12166400
2629 -13252472
2630 -12915689
2631 -11727260
2632 -12070253
2633 -12913727
2634 -13162549
2635 -12283068
2636 -11493410
2637 -12571834
2638 -13234067
2639 -12420104
2640 -11682512
2641 -11835061
2642 -13018067
2643 -12982677
2644 -11666750
2645 -11737741
2646 -12594405
2647 -12972245
2648 -12243911
2649 -11227482
2650 -12032831
2651 -12928407
2652 -12401914
2653 -11670452
2654 -11548806
2655 -12612932
2656 -12946718
2657 -11655463
2658 -11348551
2659 -12083576
2660 -12686955
2661 -12251092
2662 -11080003
2663 -11565398
2664 -12669963
2665 -12374558
2666 -11583225
2667 -11219825
2668 -12149608
2669 -12738122
2670 -11511329
2671 -10948457
2672 -11646779
2673 -12393580
2674 -12244659
2675 -11054034
2676 -11236119
2677 -12360861
2678 -12234745
2679 -11426898
2680 -10809725
2681 -11520739
2682 -12466962
2683 -11563237
2684 -10785901
2685 -11251005
2686 -12058432
2687 -12168832
2688 -10938219
2689 -10736662
2690 -11920444
2691 -12060670
2692 -11270780
2693 -10473051
2694 -11032792
2695 -12271784
2696 -11626736
2697 -10555004
2698 -10768264
2699 -11631848
2700 -12041948
2701 -10823507
2702 -10167205
2703 -11303392
2704 -11871128
2705 -11339531
2706 -10373778
2707 -10501362
2708 -11829105
2709 -11589977
2710 -10436264
2711 -10314197
2712 -11013944
2713 -11717424
2714 -10809770
2715 -9865913
2716 -10763805
2717 -11540608
2718 -11272593
2719 -10297149
2720 -10037005
2721 -11292167
2722 -11406344
2723 -10231617
2724 -9861760
2725 -10500736
2726 -11477653
2727 -10875408
2728 -9626616
2729 -10222936
2730 -11148932
2731 -11056652
2732 -10084125
2733 -9501636
2734 -10674779
2735 -11187260
2736 -10204828
2737 -9648188
2738 -9996061
2739 -11026111
2740 -10861931
2741 -9538491
2742 -9667090
2743 -10490937
2744 -10673278
2745 -9951696
2746 -9154954
2747 -10081604
2748 -10935696
2749 -10159514
2750 -9414294
2751 -9487174
2752 -10508385
2753 -10635339
2754 -9261850
2755 -9124866
2756 -10053308
2757 -10440679
2758 -9858719
2759 -8866520
2760 -9492298
2761 -10502527
2762 -9959072
2763 -9165885
2764 -8971941
2765 -9846752
2766 -10377543
2767 -9203035
2768 -8756053
2769 -9542228
2770 -10126193
2771 -9804280
2772 -8623490
2773 -8841873
2774 -9968438
2775 -9701574
2776 -8863812
2777 -8497266
2778 -9302129
2779 -10142745
2780 -9149819
2781 -8382208
2782 -8985435
2783 -9682405
2784 -9605966
2785 -8390279
2786 -8219014
2787 -9376189
2788 -9444911
2789 -8732984
2790 -8191285
2791 -8700394
2792 -9729690
2793 -9034881
2794 -8057912
2795 -8372594
2796 -9042482
2797 -9225818
2798 -8217123
2799 -7831268
2800 -8933432
2801 -9191958
2802 -8538114
2803 -7897466
2804 -8127886
2805 -9169953
2806 -8733394
2807 -7658765
2808 -7817919
2809 -8536628
2810 -8960151
2811 -8048252
2812 -7323387
2813 -8374976
2814 -8929197
2815 -8308905
2816 -7457739
2817 -7446887
2818 -8603979
2819 -8508620
2820 -7398010
2821 -7384509
2822 -8043450
2823 -8600193
2824 -7894511
2825 -6920066
2826 -7650057
2827 -8350099
2828 -8007223
2829 -7244917
2830 -6945788
2831 -8031787
2832 -8332670
2833 -7234272
2834 -6893030
2835 -7450794
2836 -8207032
2837 -7693397
2838 -6429781
2839 -6920130
2840 -7898680
2841 -7770763
2842 -6988789
2843 -6504288
2844 -7497334
2845 -8048611
2846 -6987566
2847 -6391457
2848 -6750849
2849 -7604873
2850 -7518978
2851 -6220520
2852 -6312430
2853 -7329870
2854 -7515980
2855 -6837348
2856 -6010699
2857 -6735905
2858 -7620474
2859 -6769039
2860 -5921067
2861 -6071603
2862 -7025210
2863 -7341248
2864 -6089038
2865 -5798054
2866 -6748618
2867 -7120178
2868 -6561850
2869 -5513671
2870 -5926118
2871 -7064157
2872 -6612147
2873 -5728241
2874 -5592350
2875 -6388210
2876 -6989115
2877 -5906713
2878 -5280892
2879 -6056166
2880 -6565590
2881 -6247333
2882 -5208958
2883 -5308917
2884 -6532287
2885 -6357291
2886 -5468326
2887 -5150364
2888 -5748639
2889 -6519674
2890 -5644170
2891 -4746952
2892 -5357068
2893 -6063674
2894 -6058217
2895 -5002659
2896 -4677818
2897 -5889310
2898 -6068999
2899 -5188405
2900 -4615208
2901 -5002188
2902 -5998084
2903 -5447573
2904 -4403945
2905 -4792267
2906 -5517041
2907 -5703088
2908 -4815431
2909 -4193401
2910 -5148367
2911 -5516849
2912 -4819943
2913 -4216077
2914 -4374669
2915 -5443392
2916 -5293178
2917 -4178536
2918 -4228129
2919 -4903512
2920 -5303837
2921 -4537834
2922 -3596068
2923 -4397100
2924 -5101527
2925 -4575686
2926 -3853975
2927 -3811961
2928 -4879333
2929 -4999636
2930 -3843329
2931 -3666352
2932 -4251176
2933 -4745113
2934 -4243914
2935 -3215578
2936 -3768058
2937 -4634119
2938 -4363370
2939 -3615036
2940 -3203613
2941 -4103313
2942 -4595406
2943 -3534076
2944 -3082859
2945 -3594503
2946 -4295759
2947 -4085407
2948 -2916681
2949 -3131604
2950 -4054349
2951 -3954446
2952 -3282262
2953 -2701434
2954 -3372879
2955 -4073673
2956 -3240791
2957 -2674773
2958 -3035645
2959 -3724410
2960 -3762565
2961 -2601299
2962 -2505263
2963 -3432083
2964 -3497843
2965 -2879965
2966 -2217193
2967 -2791184
2968 -3719262
2969 -3014561
2970 -2234117
2971 -2444105
2972 -3120343
2973 -3356385
2974 -2253613
2975 -1875195
2976 -2780307
2977 -3086380
2978 -2627615
2979 -1844350
2980 -2124586
2981 -3232268
2982 -2812620
2983 -1820847
2984 -1741570
2985 -2405590
2986 -2938496
2987 -1986527
2988 -1340177
2989 -2205023
2990 -2707534
2991 -2362055
2992 -1478067
2993 -1442002
2994 -2558107
2995 -2451149
2996 -1484244
2997 -1230361
2998 -1763809
2999 -2520739
3000 -1834630
3001  -904358
3002 -1521946
3003 -2204901
3004 -2076181
3005 -1116682
3006  -697064
3007 -1825356
3008 -2138748
3009 -1219209
3010  -738143
3011 -1152629
3012 -2077991
3013 -1627307
3014  -449418
3015  -764402
3016 -1550313
3017 -1674058
3018  -866201
3019  -182684
3020 -1130985
3021 -1755479
3022 -1026656
3023  -344598
3024  -438214
3025 -1435938
3026 -1410606
3027  -145027
3028   -77475
3029  -866567
3030 -1294351
3031  -718233
3032   207528
3033  -435898
3034 -1231254
3035  -687723
3036    54699
3037   196875
3038  -697162
3039 -1018627
3040    67894
3041   362648
3042  -284000
3043  -814434
3044  -471397
3045   588955
3046   278668
3047  -647509
3048  -340575
3049   404293
3050   755179
3051   -39994
3052  -678468
3053   278315
3054   819647
3055   305521
3056  -256774
3057   -98711
3058   980930
3059   956241
3060   -25221
3061     -228
3062   624191
3063  1137004
3064   630916
3065  -184976
3066   525962
3067  1261164
3068   970528
3069   351623
3070   217214
3071  1245144
3072  1512091
3073   539456
3074   352882
3075   926994
3076  1557347
3077  1252943
3078   360809
3079   889347
3080  1720871
3081  1550144
3082   929375
3083   578458
3084  1436876
3085  1978417
3086  1142009
3087   792479
3088  1267103
3089  2003396
3090  1957820
3091   935867
3092  1123819
3093  2053784
3094  2073492
3095  1470614
3096   938045
3097  1688740
3098  2489608
3099  1794258
3100  1275968
3101  1619353
3102  2355071
3103  2512574
3104  1459745
3105  1336615
3106  2258271
3107  2545672
3108  2146891
3109  1486373
3110  1971038
3111  2951666
3112  2468297
3113  1777070
3114  1900059
3115  2610087
3116  2995164
3117  2057785
3118  1713076
3119  2614565
3120  3039377
3121  2719577
3122  2001028
3123  2259423
3124  3306392
3125  3020364
3126  2219934
3127  2182736
3128  2842913
3129  3492848
3130  2738149
3131  2128955
3132  2901117
3133  3516798
3134  3315184
3135  2460405
3136  2402387
3137  3568416
3138  3639944
3139  2800131
3140  2534444
3141  3114972
3142  3989704
3143  3443361
3144  2565941
3145  3096814
3146  3804682
3147  3835437
3148  3038786
3149  2656199
3150  3732278
3151  4186052
3152  3513751
3153  3049331
3154  3344972
3155  4303933
3156  4072824
3157  3030067
3158  3273529
3159  4054049
3160  4352819
3161  3704081
3162  3060349
3163  3960571
3164  4639678
3165  4087779
3166  3489472
3167  3544628
3168  4510957
3169  4621751
3170  3585162
3171  3560463
3172  4306693
3173  4825314
3174  4400335
3175  3541578
3176  4120205
3177  4961730
3178  4585603
3179  3920026
3180  3778710
3181  4742064
3182  5191165
3183  4236431
3184  3943733
3185  4563596
3186  5158319
3187  4957774
3188  3997671
3189  4271519
3190  5193883
3191  5098367
3192  4505605
3193  4147329
3194  4925502
3195  5658306
3196  4884805
3197  4343529
3198  4753470
3199  5398101
3200  5418471
3201  4464236
3202  4504865
3203  5481219
3204  5594468
3205  5081597
3206  4589520
3207  5120406
3208  5954718
3209  5367618
3210  4716127
3211  5001547
3212  5650528
3213  5915475
3214  5070003
3215  4808454
3216  5723287
3217  6059664
3218  5644349
3219  4979331
3220  5202676
3221  6175429
3222  5892716
3223  5155526
3224  5273002
3225  5912329
3226  6386244
3227  5659185
3228  5137028
3229  5895386
3230  6322209
3231  6036523
3232  5420980
3233  5460884
3234  6428415
3235  6374937
3236  5659721
3237  5633897
3238  6140755
3239  6715325
3240  6152874
3241  5435250
3242  6055882
3243  6635673
3244  6485283
3245  5854980
3246  5726558
3247  6728296
3248  6898813
3249  6100362
3250  5858333
3251  6293419
3252  6990747
3253  6623693
3254  5764529
3255  6236609
3256  6983815
3257  6993679
3258  6356555
3259  5966591
3260  6875677
3261  7321349
3262  6560254
3263  6119640
3264  6422487
3265  7248702
3266  7164789
3267  6189990
3268  6428968
3269  7238159
3270  7417700
3271  6817087
3272  6179484
3273  6911456
3274  7616581
3275  7048744
3276  6510624
3277  6637857
3278  7497146
3279  7714811
3280  6703471
3281  6561136
3282  7310382
3283  7714566
3284  7293248
3285  6487349
3286  6982257
3287  7901328
3288  7563601
3289  6936632
3290  6875973
3291  7652293
3292  8083216
3293  7148498
3294  6757846
3295  7420547
3296  7959551
3297  7779388
3298  6925710
3299  7116602
3300  8105661
3301  8032725
3302  7371855
3303  7018449
3304  7629787
3305  8383734
3306  7696333
3307  7049781
3308  7516695
3309  8190136
3310  8267924
3311  7398526
3312  7246827
3313  8202425
3314  8329877
3315  7740615
3316  7278253
3317  7699373
3318  8586804
3319  8184113
3320  7464022
3321  7757051
3322  8365832
3323  8592273
3324  7788216
3325  7367709
3326  8250735
3327  8620481
3328  8150235
3329  7585929
3330  7802906
3331  8804506
3332  8655460
3333  7797689
3334  7838852
3335  8432372
3336  8885802
3337  8242317
3338  7548390
3339  8261604
3340  8877155
3341  8622108
3342  8010882
3343  7933651
3344  8860792
3345  8968197
3346  8121724
3347  7977813
3348  8473553
3349  9076078
3350  8704530
3351  7917687
3352  8386974
3353  9049033
3354  8927173
3355  8367436
3356  8082311
3357  8875257
3358  9200070
3359  8491877
3360  8230680
3361  8600893
3362  9229412
3363  9088111
3364  8241804
3365  8481876
3366  9159869
3367  9157655
3368  8652521
3369  8234178
3370  8943895
3371  9496095
3372  8847764
3373  8452808
3374  8739821
3375  9381356
3376  9372669
3377  8474043
3378  8542273
3379  9293197
3380  9431076
3381  8979038
3382  8431707
3383  8998260
3384  9735379
3385  9234474
3386  8678900
3387  8762112
3388  9388513
3389  9643446
3390  8791543
3391  8584752
3392  9332537
3393  9709094
3394  9386972
3395  8665921
3396  8968948
3397  9848369
3398  9531828
3399  8872891
3400  8810266
3401  9423528
3402  9918568
3403  9177210
3404  8740683
3405  9385923
3406  9853007
3407  9658895
3408  8905428
3409  8949571
3410  9868825
3411  9793659
3412  9136240
3413  8936927
3414  9464995
3415 10156432
3416  9560823
3417  8868012
3418  9323829
3419  9904719
3420  9912861
3421  9143402
3422  8926969
3423  9891582
3424 10112482
3425  9480647
3426  9071874
3427  9416738
3428 10229629
3429  9882225
3430  9033345
3431  9282384
3432  9910074
3433 10125169
3434  9475925
3435  9026466
3436  9869551
3437 10302123
3438  9754145
3439  9237625
3440  9361813
3441 10193305
3442 10115685
3443  9263784
3444  9327152
3445  9945938
3446 10335435
3447  9822022
3448  9119157
3449  9734788
3450 10359873
3451  9998891
3452  9375209
3453  9284100
3454 10147960
3455 10405162
3456  9573583
3457  9386174
3458  9929997
3459 10452289
3460 10111727
3461  9237722
3462  9573025
3463 10322087
3464 10200685
3465  9664071
3466  9368820
3467 10084909
3468 10568228
3469  9854588
3470  9456374
3471  9793267
3472 10372469
3473 10317904
3474  9455694
3475  9529691
3476 10299903
3477 10382960
3478  9925043
3479  9464839
3480  9972161
3481 10617773
3482 10034055
3483  9502614
3484  9732240
3485 10344649
3486 10510091
3487  9695322
3488  9550088
3489 10292270
3490 10481190
3491 10074410
3492  9506513
3493  9835183
3494 10599001
3495 10220054
3496  9635535
3497  9733685
3498 10302789
3499 10638183
3500  9917173
3501  9555562
3502 10190466
3503 10507426
3504 10204622
3505  9576017
3506  9705298
3507 10569788
3508 10436110
3509  9796058
3510  9734601
3511 10221530
3512 10684324
3513 10067632
3514  9505111
3515 10041625
3516 10493043
3517 10350459
3518  9738291
3519  9680700
3520 10540142
3521 10571299
3522  9907333
3523  9710111
3524 10068630
3525 10621951
3526 10184910
3527  9539547
3528  9957256
3529 10497427
3530 10495741
3531  9908891
3532  9615360
3533 10387384
3534 10641133
3535  9989484
3536  9619327
3537  9903547
3538 10623607
3539 10428347
3540  9617808
3541  9828959
3542 10429175
3543 10571663
3544 10006542
3545  9492666
3546 10163790
3547 10650116
3548 10138613
3549  9675679
3550  9783952
3551 10523558
3552 10577359
3553  9731184
3554  9689851
3555 10242453
3556 10523576
3557 10114130
3558  9463916
3559  9957007
3560 10622132
3561 10295535
3562  9778008
3563  9696970
3564 10365637
3565 10613377
3566  9792259
3567  9538978
3568 10079145
3569 10512690
3570 10248153
3571  9467854
3572  9769492
3573 10565947
3574 10387930
3575  9793353
3576  9523976
3577 10115038
3578 10603584
3579  9899316
3580  9464597
3581  9912974
3582 10456811
3583 10407263
3584  9575031
3585  9554072
3586 10318499
3587 10361194
3588  9837796
3589  9426166
3590  9860855
3591 10564423
3592 10077936
3593  9485224
3594  9732282
3595 10284832
3596 10434273
3597  9638521
3598  9349878
3599 10091695
3600 10325707
3601  9892685
3602  9396548
3603  9661375
3604 10460028
3605 10174778
3606  9463233
3607  9503270
3608 10013891
3609 10345555
3610  9704816
3611  9244339
3612  9875404
3613 10271067
3614  9978423
3615  9414852
3616  9416448
3617 10207088
3618 10165697
3619  9446651
3620  9314760
3621  9757766
3622 10269304
3623  9821191
3624  9176952
3625  9652771
3626 10160447
3627  9999637
3628  9404584
3629  9163403
3630  9904541
3631 10111917
3632  9465013
3633  9219151
3634  9543320
3635 10121753
3636  9876295
3637  9130174
3638  9380097
3639  9918895
3640  9913349
3641  9400102
3642  9010669
3643  9645258
3644 10031613
3645  9501921
3646  9160633
3647  9342768
3648  9891735
3649  9811326
3650  9022952
3651  9102895
3652  9683813
3653  9812738
3654  9394424
3655  8911587
3656  9435186
3657  9969283
3658  9483947
3659  8986846
3660  9039366
3661  9635127
3662  9765007
3663  8980430
3664  8869871
3665  9464822
3666  9733555
3667  9399516
3668  8793678
3669  9112892
3670  9746384
3671  9411722
3672  8889948
3673  8821970
3674  9340091
3675  9674987
3676  9013802
3677  8715976
3678  9200257
3679  9548292
3680  9338373
3681  8644864
3682  8759859
3683  9504626
3684  9363643
3685  8803339
3686  8610040
3687  9105574
3688  9593544
3689  8985870
3690  8492851
3691  8871452
3692  9294849
3693  9229350
3694  8542196
3695  8452346
3696  9222897
3697  9308327
3698  8785578
3699  8440501
3700  8759802
3701  9380255
3702  8949872
3703  8282210
3704  8503302
3705  9024748
3706  9176790
3707  8530275
3708  8191950
3709  8896785
3710  9161034
3711  8699284
3712  8238437
3713  8385036
3714  9084964
3715  8893815
3716  8183184
3717  8251129
3718  8747596
3719  9055976
3720  8515550
3721  7959467
3722  8514495
3723  8929744
3724  8574032
3725  8047228
3726  8031467
3727  8785677
3728  8841057
3729  8118507
3730  7998590
3731  8424856
3732  8827652
3733  8418992
3734  7714552
3735  8113458
3736  8668637
3737  8483953
3738  7956640
3739  7739754
3740  8430603
3741  8726122
3742  8038754
3743  7719370
3744  8024495
3745  8530236
3746  8337103
3747  7562374
3748  7757105
3749  8401729
3750  8397046
3751  7894951
3752  7482468
3753  8002871
3754  8463387
3755  7906696
3756  7475165
3757  7650060
3758  8178277
3759  8243251
3760  7499761
3761  7450486
3762  8036294
3763  8172836
3764  7783714
3765  7245340
3766  7578162
3767  8157100
3768  7767548
3769  7281341
3770  7364953
3771  7879543
3772  8082895
3773  7369649
3774  7119556
3775  7651233
3776  7883880
3777  7601693
3778  7022660
3779  7203691
3780  7900453
3781  7687636
3782  7146476
3783  7032417
3784  7468761
3785  7846794
3786  7242631
3787  6789171
3788  7209044
3789  7586434
3790  7467013
3791  6884707
3792  6861436
3793  7566955
3794  7521711
3795  6964451
3796  6738587
3797  7058052
3798  7525125
3799  7083069
3800  6552077
3801  6885009
3802  7286496
3803  7281619
3804  6713652
3805  6492176
3806  7149789
3807  7287401
3808  6755034
3809  6419668
3810  6648535
3811  7245150
3812  6966006
3813  6316458
3814  6520944
3815  6975724
3816  7065920
3817  6514019
3818  6120282
3819  6698736
3820  7000175
3821  6579248
3822  6201914
3823  6303621
3824  6909877
3825  6821238
3826  6111841
3827  6123946
3828  6548638
3829  6760419
3830  6334122
3831  5797849
3832  6275200
3833  6745173
3834  6415787
3835  5975370
3836  5920471
3837  6508522
3838  6593641
3839  5878036
3840  5728563
3841  6137015
3842  6463678
3843  6201368
3844  5577157
3845  5872658
3846  6410323
3847  6203077
3848  5716345
3849  5511800
3850  6045484
3851  6344000
3852  5692863
3853  5397151
3854  5759532
3855  6173335
3856  6031987
3857  5317847
3858  5415227
3859  6031684
3860  5964693
3861  5472495
3862  5128054
3863  5585545
3864  6089619
3865  5573254
3866  5109131
3867  5318321
3868  5790197
3869  5840972
3870  5090985
3871  4927266
3872  5547449
3873  5715735
3874  5325658
3875  4848774
3876  5130665
3877  5769890
3878  5418458
3879  4840779
3880  4886839
3881  5332127
3882  5537277
3883  4898004
3884  4580749
3885  5132333
3886  5411766
3887  5149485
3888  4612271
3889  4667803
3890  5325770
3891  5176692
3892  4565937
3893  4457638
3894  4876468
3895  5287512
3896  4770307
3897  4248356
3898  4686369
3899  5078634
3900  4905898
3901  4333911
3902  4201866
3903  4855990
3904  4919420
3905  4353752
3906  4139496
3907  4425847
3908  4920141
3909  4608762
3910  3975835
3911  4226041
3912  4635678
3913  4615226
3914  4103113
3915  3795612
3916  4389978
3917  4660559
3918  4183228
3919  3851542
3920  3988886
3921  4493770
3922  4341384
3923  3682290
3924  3786434
3925  4212506
3926  4301584
3927  3914842
3928  3486765
3929  3956749
3930  4327663
3931  3913860
3932  3509957
3933  3523537
3934  4044255
3935  4086584
3936  3409415
3937  3371102
3938  3821860
3939  4031089
3940  3711437
3941  3157782
3942  3469784
3943  3936952
3944  3639091
3945  3210793
3946  3111277
3947  3599955
3948  3820912
3949  3210261
3950  2999838
3951  3355100
3952  3649308
3953  3461078
3954  2842432
3955  2971345
3956  3516180
3957  3363535
3958  2942440
3959  2768771
3960  3195246
3961  3542060
3962  2965182
3963  2608525
3964  2911662
3965  3231454
3966  3135669
3967  2534504
3968  2550155
3969  3146256
3970  3117271
3971  2695784
3972  2416176
3973  2717414
3974  3167335
3975  2721546
3976  2236751
3977  2455117
3978  2846439
3979  2900370
3980  2280179
3981  2100344
3982  2715319
3983  2840186
3984  2415228
3985  2005232
3986  2206756
3987  2788700
3988  2511332
3989  1940567
3990  2028168
3991  2437279
3992  2635738
3993  2079944
3994  1677605
3995  2191727
3996  2473879
3997  2163182
3998  1696089
3999  1712267
4000  2353468
4001  2301309
4002  1713061
4003  1637842
4004  1963652
4005  2283393
4006  1850452
4007  1297729
4008  1675881
4009  2068136
4010  1905473
4011  1446707
4012  1309389
4013  1916799
4014  2029066
4015  1438406
4016  1203317
4017  1464054
4018  1883308
4019  1628804
4020   991141
4021  1222204
4022  1712551
4023  1669436
4024  1196454
4025   883170
4026  1412455
4027  1693635
4028  1159930
4029   827869
4030   987014
4031  1477754
4032  1425760
4033   762002
4034   789726
4035  1259646
4036  1354722
4037   961175
4038   493872
4039   873861
4040  1342122
4041   948107
4042   519392
4043   569145
4044  1056152
4045  1177897
4046   494335
4047   343501
4048   798892
4049   993288
4050   687802
4051   160609
4052   407920
4053   963600
4054   724763
4055   273391
4056   163945
4057   559883
4058   837800
4059   260699
4060   -76635
4061   282319
4062   606969
4063   502003
4064   -63780
4065   -49675
4066   526052
4067   447436
4068   -11070
4069  -233182
4070    55839
4071   457004
4072    29023
4073  -369918
4074  -104907
4075   220583
4076   218882
4077  -305062
4078  -457585
4079    69330
4080    85507
4081  -321249
4082  -578656
4083  -372473
4084    92754
4085  -195405
4086  -668019
4087  -495445
4088  -189344
4089  -116829
4090  -590075
4091  -869587
4092  -392670
4093  -237312
4094  -582066
4095  -890283
4096  -782030
4097  -254713
4098  -427187
4099  -999945
4100  -931618
4101  -606659
4102  -452254
4103  -878166
4104 -1280217
4105  -812219
4106  -492036
4107  -803723
4108 -1199658
4109 -1219064
4110  -691283
4111  -708516
4112 -1297838
4113 -1363868
4114 -1036501
4115  -768474
4116 -1063277
4117 -1571160
4118 -1267588
4119  -867858
4120 -1060025
4121 -1479181
4122 -1662459
4123 -1168292
4124  -983862
4125 -1537009
4126 -1723518
4127 -1434639
4128 -1088360
4129 -1279009
4130 -1895120
4131 -1729293
4132 -1265157
4133 -1363776
4134 -1783707
4135 -2040899
4136 -1575366
4137 -1225197
4138 -1736102
4139 -2055305
4140 -1854775
4141 -1468005
4142 -1519188
4143 -2190752
4144 -2222330
4145 -1704837
4146 -1620648
4147 -1966934
4148 -2366775
4149 -2042477
4150 -1542366
4151 -1905206
4152 -2355873
4153 -2330707
4154 -1939788
4155 -1780961
4156 -2374841
4157 -2581232
4158 -2107661
4159 -1913024
4160 -2164410
4161 -2643546
4162 -2509672
4163 -1954359
4164 -2167882
4165 -2654096
4166 -2724469
4167 -2354977
4168 -2049840
4169 -2548358
4170 -2900801
4171 -2520332
4172 -2249693
4173 -2390087
4174 -2905984
4175 -2961854
4176 -2391260
4177 -2413965
4178 -2853358
4179 -3032235
4180 -2768460
4181 -2351091
4182 -2716949
4183 -3214924
4184 -2971674
4185 -2631065
4186 -2654417
4187 -3140812
4188 -3336039
4189 -2773915
4190 -2649932
4191 -3065543
4192 -3335323
4193 -3170931
4194 -2717609
4195 -2950195
4196 -3517608
4197 -3380863
4198 -3019118
4199 -2907240
4200 -3290417
4201 -3614996
4202 -3182760
4203 -2928239
4204 -3285729
4205 -3632945
4206 -3604187
4207 -3130251
4208 -3165740
4209 -3733838
4210 -3720553
4211 -3357037
4212 -3177872
4213 -3489478
4214 -3919743
4215 -3588804
4216 -3256457
4217 -3534840
4218 -3897581
4219 -3955623
4220 -3496591
4221 -3369474
4222 -3925279
4223 -4037967
4224 -3725550
4225 -3484549
4226 -3704244
4227 -4228563
4228 -4023933
4229 -3588445
4230 -3743713
4231 -4081322
4232 -4261017
4233 -3871904
4234 -3623139
4235 -4103163
4236 -4332750
4237 -4112207
4238 -3835842
4239 -3923501
4240 -4452001
4241 -4375905
4242 -3910346
4243 -3948821
4244 -4285122
4245 -4543038
4246 -4246406
4247 -3896518
4248 -4324176
4249 -4654843
4250 -4451889
4251 -4129938
4252 -4114043
4253 -4641298
4254 -4695634
4255 -4214562
4256 -4201568
4257 -4523927
4258 -4847521
4259 -4643624
4260 -4187648
4261 -4477761
4262 -4879414
4263 -4783043
4264 -4432297
4265 -4281845
4266 -4790886
4267 -5064894
4268 -4617302
4269 -4436603
4270 -4713446
4271 -5123517
4272 -5009409
4273 -4447817
4274 -4596441
4275 -5085331
4276 -5097446
4277 -4781436
4278 -4525163
4279 -4968472
4280 -5359829
4281 -4980000
4282 -4699791
4283 -4861211
4284 -5282372
4285 -5335364
4286 -4782178
4287 -4763803
4288 -5251861
4289 -5406197
4290 -5154507
4291 -4787676
4292 -5093185
4293 -5605735
4294 -5322644
4295 -4939648
4296 -4999513
4297 -5426984
4298 -5648643
4299 -5143199
4300 -4975194
4301 -5418621
4302 -5675781
4303 -5502413
4304 -5058322
4305 -5171996
4306 -5751683
4307 -5651982
4308 -5261069
4309 -5194636
4310 -5551460
4311 -5922189
4312 -5530131
4313 -5208323
4314 -5537153
4315 -5841999
4316 -5793001
4317 -5356825
4318 -5314512
4319 -5886489
4320 -5952815
4321 -5603598
4322 -5446785
4323 -5682003
4324 -6115122
4325 -5851567
4326 -5428710
4327 -5641463
4328 -5978413
4329 -6070802
4330 -5692085
4331 -5498229
4332 -6021796
4333 -6213098
4334 -5902510
4335 -5657141
4336 -5804889
4337 -6264381
4338 -6111442
4339 -5658426
4340 -5807760
4341 -6159472
4342 -6324020
4343 -6009425
4344 -5710826
4345 -6131477
4346 -6412258
4347 -6154581
4348 -5869343
4349 -5897191
4350 -6403107
4351 -6437219
4352 -5950657
4353 -5951974
4354 -6303210
4355 -6533827
4356 -6298533
4357 -5887277
4358 -6212189
4359 -6578856
4360 -6398532
4361 -6109175
4362 -6063225
4363 -6524471
4364 -6687030
4365 -6237018
4366 -6128880
4367 -6403977
4368 -6668631
4369 -6534021
4370 -6090019
4371 -6303204
4372 -6737432
4373 -6668392
4374 -6367150
4375 -6217646
4376 -6618416
4377 -6905927
4378 -6470716
4379 -6242032
4380 -6482272
4381 -6823170
4382 -6800432
4383 -6334192
4384 -6407292
4385 -6870665
4386 -6900636
4387 -6630658
4388 -6367509
4389 -6638373
4390 -7032463
4391 -6728120
4392 -6440211
4393 -6587921
4394 -6934671
4395 -7053600
4396 -6597138
4397 -6498830
4398 -6947976
4399 -7052953
4400 -6820417
4401 -6518612
4402 -6714043
4403 -7178658
4404 -6976607
4405 -6635560
4406 -6714506
4407 -7041598
4408 -7236388
4409 -6810433
4410 -6584360
4411 -6978062
4412 -7198821
4413 -7049475
4414 -6702483
4415 -6777063
4416 -7313361
4417 -7233863
4418 -6824581
4419 -6781296
4420 -7091312
4421 -7389593
4422 -7026851
4423 -6684298
4424 -7052021
4425 -7351938
4426 -7261377
4427 -6895412
4428 -6841822
4429 -7355434
4430 -7419453
4431 -7018087
4432 -6866547
4433 -7086905
4434 -7500232
4435 -7302691
4436 -6851778
4437 -7076329
4438 -7450007
4439 -7474940
4440 -7085232
4441 -6861535
4442 -7335361
4443 -7552865
4444 -7210815
4445 -7001241
4446 -7154202
4447 -7583666
4448 -7524389
4449 -7043629
4450 -7126971
4451 -7459540
4452 -7565435
4453 -7284103
4454 -6961420
4455 -7335431
4456 -7676249
4457 -7423947
4458 -7154658
4459 -7194739
4460 -7620429
4461 -7686069
4462 -7171150
4463 -7124945
4464 -7482231
4465 -7686940
4466 -7484554
4467 -7088817
4468 -7357883
4469 -7768771
4470 -7598133
4471 -7289302
4472 -7201599
4473 -7571864
4474 -7804761
4475 -7369691
4476 -7193707
4477 -7474552
4478 -7758356
4479 -7693889
4480 -7251300
4481 -7343659
4482 -7787368
4483 -7714089
4484 -7404878
4485 -7242631
4486 -7559764
4487 -7882562
4488 -7537888
4489 -7292667
4490 -7517902
4491 -7795486
4492 -7800432
4493 -7360900
4494 -7315082
4495 -7765923
4496 -7824410
4497 -7564253
4498 -7328726
4499 -7548637
4500 -7967482
4501 -7714122
4502 -7369151
4503 -7485484
4504 -7781788
4505 -7893648
4506 -7480929
4507 -7310965
4508 -7756804
4509 -7905299
4510 -7693337
4511 -7434315
4512 -7538272
4513 -7957992
4514 -7819671
4515 -7438568
4516 -7472841
4517 -7740377
4518 -7951753
4519 -7634804
4520 -7363998
4521 -7734753
4522 -7962681
4523 -7799420
4524 -7493487
4525 -7499233
4526 -7946552
4527 -7906206
4528 -7502905
4529 -7482987
4530 -7745950
4531 -8018227
4532 -7766560
4533 -7410851
4534 -7674818
4535 -7950730
4536 -7849156
4537 -7551553
4538 -7442844
4539 -7882252
4540 -8008059
4541 -7625858
4542 -7501830
4543 -7696754
4544 -8025664
4545 -7869161
4546 -7414602
4547 -7590015
4548 -7938804
4549 -7910825
4550 -7611724
4551 -7425455
4552 -7837688
4553 -8064353
4554 -7729772
4555 -7517292
4556 -7627014
4557 -7946261
4558 -7934426
4559 -7474809
4560 -7517302
4561 -7879876
4562 -7972474
4563 -7739350
4564 -7427757
4565 -7713493
4566 -8057374
4567 -7787444
4568 -7495909
4569 -7546950
4570 -7900963
4571 -7999021
4572 -7545195
4573 -7489519
4574 -7842991
4575 -7988799
4576 -7792028
4577 -7413516
4578 -7590553
4579 -8005187
4580 -7831943
4581 -7522590
4582 -7487062
4583 -7823834
4584 -8058652
4585 -7635874
4586 -7408760
4587 -7711258
4588 -7949437
4589 -7837820
4590 -7426265
4591 -7469087
4592 -7941224
4593 -7894278
4594 -7564121
4595 -7440327
4596 -7703617
4597 -8026268
4598 -7699185
4599 -7377281
4600 -7583877
4601 -7847260
4602 -7870396
4603 -7488138
4604 -7395354
4605 -7840445
4606 -7918030
4607 -7611662
4608 -7383851
4609 -7547464
4610 -7937051
4611 -7725817
4612 -7349943
4613 -7485409
4614 -7786551
4615 -7876529
4616 -7532962
4617 -7316774
4618 -7699266
4619 -7863093
4620 -7622036
4621 -7353314
4622 -7401872
4623 -7825925
4624 -7776778
4625 -7372422
4626 -7389446
4627 -7652296
4628 -7840616
4629 -7558392
4630 -7207323
4631 -7509246
4632 -7783218
4633 -7621531
4634 -7343165
4635 -7301768
4636 -7715018
4637 -7776576
4638 -7368071
4639 -7297163
4640 -7499881
4641 -7715338
4642 -7547829
4643 -7178895
4644 -7365096
4645 -7675079
4646 -7604100
4647 -7343186
4648 -7208952
4649 -7561650
4650 -7724086
4651 -7336297
4652 -7166041
4653 -7340818
4654 -7622620
4655 -7549985
4656 -7139231
4657 -7238425
4658 -7578690
4659 -7555546
4660 -7298026
4661 -7083147
4662 -7364721
4663 -7619802
4664 -7303153
4665 -7093897
4666 -7219830
4667 -7502102
4668 -7533256
4669 -7104899
4670 -7086966
4671 -7422297
4672 -7471517
4673 -7240127
4674 -6966201
4675 -7171591
4676 -7519056
4677 -7297447
4678 -7031565
4679 -7080297
4680 -7347951
4681 -7456787
4682 -7049652
4683 -6907386
4684 -7231020
4685 -7361054
4686 -7207970
4687 -6899396
4688 -7001083
4689 -7393676
4690 -7265598
4691 -6948736
4692 -6911325
4693 -7152901
4694 -7347918
4695 -6988676
4696 -6761075
4697 -7060273
4698 -7259095
4699 -7150054
4700 -6820728
4701 -6830459
4702 -7221978
4703 -7175740
4704 -6840819
4705 -6737629
4706 -6946624
4707 -7240948
4708 -6991918
4709 -6643467
4710 -6854743
4711 -7114267
4712 -7097513
4713 -6740855
4714 -6597946
4715 -6994253
4716 -7103420
4717 -6779639
4718 -6594953
4719 -6743176
4720 -7098516
4721 -6951058
4722 -6549447
4723 -6652338
4724 -6907868
4725 -6952200
4726 -6648628
4727 -6427902
4728 -6773508
4729 -6972529
4730 -6723132
4731 -6486600
4732 -6548247
4733 -6913435
4734 -6867442
4735 -6423423
4736 -6419953
4737 -6695767
4738 -6842028
4739 -6595821
4740 -6272308
4741 -6549374
4742 -6840203
4743 -6649470
4744 -6349700
4745 -6293539
4746 -6651464
4747 -6741488
4748 -6323999
4749 -6229955
4750 -6491960
4751 -6693773
4752 -6547567
4753 -6156523
4754 -6287761
4755 -6617582
4756 -6515936
4757 -6232487
4758 -6092123
4759 -6398486
4760 -6620523
4761 -6263559
4762 -6065797
4763 -6245322
4764 -6493714
4765 -6438251
4766 -6020211
4767 -6028815
4768 -6376368
4769 -6377055
4770 -6139765
4771 -5932885
4772 -6146373
4773 -6457870
4774 -6183992
4775 -5907167
4776 -5999014
4777 -6231611
4778 -6284805
4779 -5895000
4780 -5802406
4781 -6143055
4782 -6227863
4783 -6026728
4784 -5782123
4785 -5908018
4786 -6235349
4787 -6045333
4788 -5724151
4789 -5751539
4790 -5981031
4791 -6119141
4792 -5802655
4793 -5606937
4794 -5908727
4795 -6053075
4796 -5894189
4797 -5604260
4798 -5611319
4799 -5973451
4800 -5902391
4801 -5580424
4802 -5545968
4803 -5746369
4804 -5949887
4805 -5684529
4806 -5402500
4807 -5633531
4808 -5816312
4809 -5710144
4810 -5433926
4811 -5381077
4812 -5732734
4813 -5740033
4814 -5430214
4815 -5350138
4816 -5514556
4817 -5734216
4818 -5528322
4819 -5180579
4820 -5351495
4821 -5585594
4822 -5548220
4823 -5272490
4824 -5127000
4825 -5478008
4826 -5597956
4827 -5281932
4828 -5102490
4829 -5203128
4830 -5490479
4831 -5392694
4832 -4998477
4833 -5070293
4834 -5346307
4835 -5381215
4836 -5132572
4837 -4905400
4838 -5187755
4839 -5375699
4840 -5104639
4841 -4879484
4842 -4923302
4843 -5225838
4844 -5233040
4845 -4842645
4846 -4832884
4847 -5087089
4848 -5179850
4849 -4969934
4850 -4662243
4851 -4857823
4852 -5140069
4853 -4954895
4854 -4682175
4855 -4658532
4856 -4951468
4857 -5070607
4858 -4683649
4859 -4547653
4860 -4787371
4861 -4952239
4862 -4803929
4863 -4442772
4864 -4538856
4865 -4887728
4866 -4786969
4867 -4521495
4868 -4412868
4869 -4655049
4870 -4853708
4871 -4510278
4872 -4285296
4873 -4470058
4874 -4692875
4875 -4650749
4876 -4275359
4877 -4244062
4878 -4603872
4879 -4609520
4880 -4340544
4881 -4137573
4882 -4303994
4883 -4596024
4884 -4356638
4885 -4056191
4886 -4174172
4887 -4415117
4888 -4474332
4889 -4115952
4890 -3959017
4891 -4281829
4892 -4375301
4893 -4134092
4894 -3898245
4895 -3993345
4896 -4331146
4897 -4197554
4898 -3860985
4899 -3895823
4900 -4119339
4901 -4236318
4902 -3928351
4903 -3684928
4904 -3953375
4905 -4122369
4906 -3954960
4907 -3690953
4908 -3685388
4909 -4038668
4910 -4019644
4911 -3668542
4912 -3609934
4913 -3779937
4914 -3966618
4915 -3745001
4916 -3425740
4917 -3629257
4918 -3864807
4919 -3768246
4920 -3508417
4921 -3404331
4922 -3716574
4923 -3775256
4924 -3450696
4925 -3333722
4926 -3474866
4927 -3680848
4928 -3560709
4929 -3226974
4930 -3340277
4931 -3572290
4932 -3536692
4933 -3294758
4934 -3115801
4935 -3374066
4936 -3525861
4937 -3248853
4938 -3088928
4939 -3177428
4940 -3413816
4941 -3374128
4942 -2996055
4943 -3008838
4944 -3255272
4945 -3281380
4946 -3068273
4947 -2843677
4948 -3057229
4949 -3293537
4950 -3053045
4951 -2846954
4952 -2881454
4953 -3111756
4954 -3142185
4955 -2772094
4956 -2690768
4957 -2932849
4958 -3020954
4959 -2859668
4960 -2594495
4961 -2732820
4962 -3026706
4963 -2855027
4964 -2597808
4965 -2563859
4966 -2771760
4967 -2887213
4968 -2559963
4969 -2410202
4970 -2631053
4971 -2762982
4972 -2657726
4973 -2357175
4974 -2400567
4975 -2719847
4976 -2622856
4977 -2338103
4978 -2251220
4979 -2457086
4980 -2653036
4981 -2368004
4982 -2136800
4983 -2326159
4984 -2508353
4985 -2431071
4986 -2101399
4987 -2052380
4988 -2385854
4989 -2397405
4990 -2124375
4991 -1981773
4992 -2128660
4993 -2384072
4994 -2192368
4995 -1872603
4996 -1968212
4997 -2174435
4998 -2201133
4999 -1895769
5000 -1735445
5001 -2038571
5002 -2160561
5003 -1920663
5004 -1715610
5005 -1788781
5006 -2081618
5007 -1966240
5008 -1606597
5009 -1640478
5010 -1850252
5011 -1951827
5012 -1700795
5013 -1469507
5014 -1720414
5015 -1891980
5016 -1707257
5017 -1456111
5018 -1425788
5019 -1730354
5020 -1742574
5021 -1392814
5022 -1334816
5023 -1531997
5024 -1694925
5025 -1517395
5026 -1198180
5027 -1354219
5028 -1586610
5029 -1468192
5030 -1211206
5031 -1114899
5032 -1400248
5033 -1509882
5034 -1190158
5035 -1056411
5036 -1205604
5037 -1398365
5038 -1295146
5039  -939470
5040  -988692
5041 -1258874
5042 -1240128
5043 -1008437
5044  -835783
5045 -1050929
5046 -1254631
5047  -985011
5048  -775800
5049  -864239
5050 -1061812
5051 -1049478
5052  -707815
5053  -684711
5054  -950181
5055  -979419
5056  -794902
5057  -574580
5058  -719137
5059  -957773
5060  -747988
5061  -498124
5062  -538047
5063  -758883
5064  -824138
5065  -496237
5066  -383800
5067  -629390
5068  -724525
5069  -552246
5070  -289753
5071  -358610
5072  -655045
5073  -529033
5074  -274240
5075  -242343
5076  -432697
5077  -577527
5078  -304269
5079  -103105
5080  -282554
5081  -405186
5082  -312247
5083   -49140
5084   -35651
5085  -339400
5086  -311410
5087   -53107
5088    33276
5089  -106550
5090  -287132
5091   -62312
5092   190164
5093    34617
5094  -131600
5095   -66865
5096   179304
5097   258338
5098   -31025
5099   -69825
5100   180029
5101   325492
5102   233287
5103    14958
5104   147804
5105   456158
5106   362968
5107   164115
5108   145094
5109   381822
5110   557982
5111   308291
5112   205439
5113   431920
5114   608063
5115   546205
5116   306337
5117   364314
5118   680752
5119   657019
5120   455883
5121   402785
5122   618746
5123   855898
5124   660322
5125   473799
5126   646614
5127   854635
5128   855948
5129   590874
5130   560342
5131   907857
5132   981616
5133   791415
5134   678586
5135   834630
5136  1113284
5137   976274
5138   730835
5139   852846
5140  1080768
5141  1151107
5142   920976
5143   808259
5144  1118587
5145  1277338
5146  1117124
5147   946672
5148  1027134
5149  1347289
5150  1301361
5151  1020379
5152  1059676
5153  1307116
5154  1456038
5155  1274657
5156  1065748
5157  1322136
5158  1535521
5159  1418361
5160  1222301
5161  1230255
5162  1541634
5163  1606860
5164  1349947
5165  1315069
5166  1516068
5167  1712981
5168  1611154
5169  1346519
5170  1496993
5171  1755855
5172  1717745
5173  1528002
5174  1465354
5175  1759276
5176  1915321
5177  1663801
5178  1566415
5179  1728012
5180  1941855
5181  1891362
5182  1613515
5183  1701767
5184  1983863
5185  2018701
5186  1842756
5187  1716494
5188  1951249
5189  2179095
5190  1983775
5191  1814519
5192  1907289
5193  2154310
5194  2206635
5195  1923151
5196  1916085
5197  2201173
5198  2291761
5199  2164532
5200  1969348
5201  2125700
5202  2385341
5203  2264962
5204  2085409
5205  2136201
5206  2365297
5207  2486545
5208  2242127
5209  2161274
5210  2390073
5211  2526486
5212  2428363
5213  2218767
5214  2308382
5215  2617316
5216  2568839
5217  2372164
5218  2359755
5219  2570315
5220  2750604
5221  2529789
5222  2369978
5223  2578185
5224  2743336
5225  2700339
5226  2503249
5227  2526068
5228  2824690
5229  2859631
5230  2653581
5231  2584940
5232  2745943
5233  2966400
5234  2813430
5235  2613322
5236  2768286
5237  2971236
5238  2982513
5239  2781840
5240  2729737
5241  3020346
5242  3097660
5243  2916574
5244  2809654
5245  2924755
5246  3173096
5247  3099422
5248  2866664
5249  2969352
5250  3183648
5251  3244162
5252  3058907
5253  2922621
5254  3170827
5255  3328308
5256  3179225
5257  3046226
5258  3111246
5259  3381034
5260  3382064
5261  3127452
5262  3155708
5263  3369079
5264  3476006
5265  3319473
5266  3130916
5267  3340568
5268  3558024
5269  3453108
5270  3290398
5271  3298795
5272  3571008
5273  3650939
5274  3377557
5275  3322942
5276  3519888
5277  3689183
5278  3608595
5279  3363968
5280  3507945
5281  3771095
5282  3717411
5283  3543603
5284  3479088
5285  3708495
5286  3866661
5287  3633833
5288  3520083
5289  3688848
5290  3887547
5291  3866194
5292  3617912
5293  3671848
5294  3935300
5295  3941610
5296  3775100
5297  3659561
5298  3853015
5299  4083022
5300  3905014
5301  3741523
5302  3860360
5303  4079095
5304  4113141
5305  3840325
5306  3806329
5307  4084151
5308  4160762
5309  4017242
5310  3858872
5311  4004318
5312  4273347
5313  4168263
5314  3964107
5315  4016306
5316  4205648
5317  4321495
5318  4097011
5319  3969752
5320  4215016
5321  4361036
5322  4280612
5323  4090559
5324  4142512
5325  4431955
5326  4395819
5327  4177327
5328  4160616
5329  4352383
5330  4517260
5331  4352614
5332  4168495
5333  4361887
5334  4541665
5335  4507430
5336  4307175
5337  4270251
5338  4548266
5339  4601572
5340  4396274
5341  4326346
5342  4479138
5343  4703854
5344  4599425
5345  4369385
5346  4492985
5347  4688380
5348  4696244
5349  4514568
5350  4420213
5351  4674648
5352  4793197
5353  4625364
5354  4527372
5355  4613319
5356  4839294
5357  4810890
5358  4554413
5359  4605357
5360  4813143
5361  4879065
5362  4724168
5363  4584662
5364  4799558
5365  4986492
5366  4834718
5367  4703883
5368  4733099
5369  4956314
5370  4987094
5371  4735150
5372  4740096
5373  4948803
5374  5042637
5375  4934384
5376  4766395
5377  4913789
5378  5113674
5379  5012960
5380  4868755
5381  4857349
5382  5069660
5383  5169538
5384  4940053
5385  4880254
5386  5075228
5387  5213660
5388  5129699
5389  4910033
5390  4987161
5391  5244620
5392  5200682
5393  5033086
5394  4979196
5395  5182102
5396  5350081
5397  5151341
5398  5015112
5399  5158461
5400  5314549
5401  5303795
5402  5075507
5403  5087870
5404  5343281
5405  5365201
5406  5217345
5407  5125875
5408  5268693
5409  5474425
5410  5321696
5411  5154772
5412  5251681
5413  5423021
5414  5465894
5415  5252071
5416  5201050
5417  5454283
5418  5528924
5419  5387935
5420  5239264
5421  5332418
5422  5573543
5423  5485428
5424  5274772
5425  5334993
5426  5521915
5427  5627853
5428  5434864
5429  5297159
5430  5518734
5431  5649224
5432  5536768
5433  5362566
5434  5395591
5435  5662658
5436  5647997
5437  5432295
5438  5435229
5439  5603234
5440  5747432
5441  5599157
5442  5399039
5443  5564001
5444  5742406
5445  5687214
5446  5509820
5447  5476188
5448  5741564
5449  5815723
5450  5583413
5451  5512324
5452  5652048
5453  5842242
5454  5748486
5455  5506069
5456  5610747
5457  5824323
5458  5824153
5459  5662110
5460  5567112
5461  5790986
5462  5907142
5463  5719438
5464  5601963
5465  5696049
5466  5895827
5467  5883530
5468  5640634
5469  5669338
5470  5891930
5471  5944042
5472  5794567
5473  5629951
5474  5806885
5475  6004189
5476  5853904
5477  5698703
5478  5742543
5479  5949756
5480  6018602
5481  5773637
5482  5725500
5483  5922003
5484  6011261
5485  5909773
5486  5719729
5487  5819179
5488  6048949
5489  5984427
5490  5833044
5491  5814042
5492  5976838
5493  6097896
5494  5884929
5495  5784224
5496  5943906
5497  6070826
5498  6014613
5499  5814205
5500  5862431
5501  6106490
5502  6084755
5503  5919150
5504  5857294
5505  5999485
5506  6158839
5507  5986697
5508  5832554
5509  5969925
5510  6121743
5511  6121007
5512  5922549
5513  5893277
5514  6122990
5515  6162567
5516  5997018
5517  5900129
5518  6000556
5519  6203616
5520  6096264
5521  5914438
5522  6000253
5523  6153677
5524  6185865
5525  6007328
5526  5914680
5527  6125840
5528  6201949
5529  6066263
5530  5959936
5531  6018416
5532  6235795
5533  6191743
5534  5973005
5535  6011409
5536  6162578
5537  6228548
5538  6072537
5539  5930529
5540  6124486
5541  6255259
5542  6144737
5543  6013724
5544  6025177
5545  6248417
5546  6248952
5547  6017879
5548  6009185
5549  6150216
5550  6264899
5551  6151470
5552  5968592
5553  6110247
5554  6283303
5555  6217622
5556  6061954
5557  6009674
5558  6222140
5559  6295605
5560  6073648
5561  6003230
5562  6136475
5563  6296173
5564  6224643
5565  6009705
5566  6080425
5567  6275931
5568  6252559
5569  6104561
5570  6007617
5571  6185082
5572  6325307
5573  6146624
5574  6028771
5575  6121649
5576  6289333
5577  6275550
5578  6036097
5579  6036942
5580  6242389
5581  6274787
5582  6139838
5583  6006901
5584  6148340
5585  6343009
5586  6210229
5587  6034370
5588  6078280
5589  6252842
5590  6304485
5591  6072723
5592  6000825
5593  6199316
5594  6295812
5595  6196002
5596  6013091
5597  6086526
5598  6313881
5599  6242303
5600  6046510
5601  6035839
5602  6185779
5603  6304336
5604  6117874
5605  5994680
5606  6159034
5607  6284296
5608  6216142
5609  6024844
5610  6015944
5611  6253636
5612  6236943
5613  6061846
5614  6010599
5615  6132458
5616  6303213
5617  6157250
5618  5970791
5619  6089435
5620  6234343
5621  6216454
5622  6019213
5623  5959615
5624  6187111
5625  6243318
5626  6081108
5627  5990464
5628  6071872
5629  6251675
5630  6160608
5631  5943634
5632  6013860
5633  6159473
5634  6196547
5635  6035467
5636  5923147
5637  6115268
5638  6222553
5639  6086977
5640  5960412
5641  5977431
5642  6175555
5643  6162038
5644  5936015
5645  5942567
5646  6097078
5647  6174467
5648  6043349
5649  5888233
5650  6027126
5651  6166000
5652  6057825
5653  5921635
5654  5902250
5655  6089094
5656  6138343
5657  5932385
5658  5893697
5659  6023794
5660  6111630
5661  6022496
5662  5832540
5663  5921318
5664  6092386
5665  6025481
5666  5884660
5667  5846279
5668  6008977
5669  6103014
5670  5906786
5671  5817413
5672  5925563
5673  6037410
5674  5991549
5675  5777798
5676  5817326
5677  6011005
5678  5993704
5679  5858798
5680  5768146
5681  5903882
5682  6033769
5683  5870842
5684  5738289
5685  5816651
5686  5942972
5687  5948950
5688  5748062
5689  5726168
5690  5922073
5691  5938626
5692  5812880
5693  5694285
5694  5780698
5695  5949832
5696  5820104
5697  5662099
5698  5708092
5699  5857462
5700  5908328
5701  5712975
5702  5622587
5703  5806386
5704  5867258
5705  5748306
5706  5596641
5707  5644240
5708  5854603
5709  5788188
5710  5603234
5711  5605995
5712  5741911
5713  5831766
5714  5652792
5715  5507505
5716  5660118
5717  5768317
5718  5691298
5719  5531893
5720  5519989
5721  5736451
5722  5738039
5723  5550098
5724  5488611
5725  5593324
5726  5723775
5727  5603017
5728  5406592
5729  5518195
5730  5664835
5731  5645875
5732  5471430
5733  5391457
5734  5589519
5735  5657836
5736  5468984
5737  5374734
5738  5441687
5739  5604132
5740  5539469
5741  5327104
5742  5384626
5743  5539421
5744  5546922
5745  5398642
5746  5264246
5747  5418676
5748  5540170
5749  5395072
5750  5264506
5751  5301108
5752  5471235
5753  5477604
5754  5242378
5755  5229483
5756  5378062
5757  5435654
5758  5308445
5759  5145803
5760  5249121
5761  5423897
5762  5321252
5763  5174647
5764  5158113
5765  5309051
5766  5373572
5767  5157164
5768  5086902
5769  5209369
5770  5293476
5771  5229658
5772  5043300
5773  5099310
5774  5276446
5775  5218510
5776  5069562
5777  5018247
5778  5142788
5779  5233536
5780  5058650
5781  4948993
5782  5053165
5783  5165881
5784  5130340
5785  4940187
5786  4932165
5787  5116370
5788  5098043
5789  4955347
5790  4857924
5791  4958792
5792  5107463
5793  4973845
5794  4822044
5795  4890729
5796  5009593
5797  5012581
5798  4828108
5799  4762150
5800  4925438
5801  4966001
5802  4838536
5803  4729152
5804  4781434
5805  4952959
5806  4867520
5807  4688675
5808  4717651
5809  4824622
5810  4866194
5811  4701366
5812  4598216
5813  4751767
5814  4822119
5815  4723359
5816  4600485
5817  4608723
5818  4784537
5819  4737311
5820  4548138
5821  4533834
5822  4638721
5823  4717719
5824  4593402
5825  4440004
5826  4570879
5827  4673760
5828  4592525
5829  4450002
5830  4418021
5831  4589075
5832  4600432
5833  4407930
5834  4363649
5835  4462897
5836  4566574
5837  4469052
5838  4280362
5839  4372309
5840  4495782
5841  4446252
5842  4302271
5843  4222521
5844  4391851
5845  4464856
5846  4283792
5847  4201754
5848  4271099
5849  4393543
5850  4336683
5851  4120201
5852  4150189
5853  4307135
5854  4293243
5855  4163995
5856  4052489
5857  4182657
5858  4302861
5859  4153775
5860  4027574
5861  4061188
5862  4185299
5863  4188653
5864  3975525
5865  3954515
5866  4108760
5867  4147509
5868  4033873
5869  3877402
5870  3964343
5871  4125027
5872  4008872
5873  3849929
5874  3842511
5875  3982606
5876  4045790
5877  3843042
5878  3754942
5879  3893685
5880  3970710
5881  3894296
5882  3702780
5883  3730144
5884  3904325
5885  3861385
5886  3696411
5887  3648276
5888  3759047
5889  3875879
5890  3718362
5891  3566786
5892  3663609
5893  3758567
5894  3720163
5895  3545282
5896  3510480
5897  3701803
5898  3698688
5899  3543730
5900  3461603
5901  3540066
5902  3675013
5903  3552050
5904  3375333
5905  3438557
5906  3545824
5907  3554562
5908  3390874
5909  3310846
5910  3479025
5911  3525545
5912  3387279
5913  3269105
5914  3298954
5915  3453224
5916  3392184
5917  3202846
5918  3221095
5919  3338483
5920  3381365
5921  3239020
5922  3112927
5923  3241571
5924  3321425
5925  3207795
5926  3079566
5927  3076506
5928  3233166
5929  3227465
5930  3030968
5931  3013386
5932  3115932
5933  3180244
5934  3072220
5935  2904688
5936  2992709
5937  3103041
5938  3025492
5939  2908938
5940  2862543
5941  3007862
5942  3044130
5943  2869745
5944  2802452
5945  2874705
5946  2951130
5947  2889628
5948  2708862
5949  2764484
5950  2893829
5951  2856501
5952  2727513
5953  2649654
5954  2769437
5955  2853904
5956  2672738
5957  2578181
5958  2637830
5959  2742160
5960  2711138
5961  2526818
5962  2530727
5963  2676019
5964  2663568
5965  2541418
5966  2419992
5967  2509544
5968  2624575
5969  2502009
5970  2377441
5971  2409800
5972  2520554
5973  2534200
5974  2350924
5975  2296216
5976  2434791
5977  2449212
5978  2344773
5979  2219856
5980  2273958
5981  2415718
5982  2324897
5983  2182059
5984  2189347
5985  2290073
5986  2333086
5987  2148062
5988  2053521
5989  2183678
5990  2242738
5991  2165126
5992  2009485
5993  2028666
5994  2193684
5995  2156735
5996  1985115
5997  1942271
5998  2027384
5999  2121070
6000  1980930
6001  1835448
6002  1933009
6003  2031746
6004  1985679
6005  1826888
6006  1790543
6007  1945841
6008  1946151
6009  1785500
6010  1710300
6011  1775017
6012  1897588
6013  1801906
6014  1633565
6015  1697695
6016  1795316
6017  1783964
6018  1634698
6019  1538485
6020  1688266
6021  1743156
6022  1595162
6023  1498045
6024  1534823
6025  1677393
6026  1625605
6027  1440565
6028  1442176
6029  1543536
6030  1571239
6031  1438188
6032  1310803
6033  1430079
6034  1526869
6035  1421133
6036  1296833
6037  1292163
6038  1426599
6039  1435290
6040  1225681
6041  1191807
6042  1294925
6043  1356436
6044  1257807
6045  1093913
6046  1180599
6047  1305820
6048  1222410
6049  1095069
6050  1040260
6051  1163766
6052  1215882
6053  1042262
6054   963025
6055  1043563
6056  1131276
6057  1087260
6058   907339
6059   920966
6060  1053157
6061  1017222
6062   884702
6063   805324
6064   907768
6065  1005543
6066   860168
6067   751189
6068   809794
6069   898629
6070   877845
6071   693440
6072   662806
6073   807230
6074   801081
6075   691754
6076   588745
6077   662771
6078   790405
6079   674712
6080   530490
6081   562647
6082   641962
6083   660947
6084   496996
6085   425185
6086   553164
6087   594709
6088   498902
6089   384468
6090   406536
6091   540458
6092   468966
6093   318534
6094   316929
6095   401394
6096   444223
6097   310149
6098   202952
6099   321778
6100   377756
6101   294772
6102   163918
6103   152190
6104   299819
6105   270829
6106   109466
6107    85944
6108   160306
6109   245746
6110   125812
6111   -18807
6112    62182
6113   139338
6114    93641
6115   -48245
6116   -92923
6117    52376
6118    76916
6119   -76612
6120  -140831
6121   -81962
6122    11094
6123   -61393
6124  -243525
6125  -197951
6126   -87507
6127  -110904
6128  -236519
6129  -317582
6130  -193031
6131  -129603
6132  -269037
6133  -363503
6134  -335501
6135  -225204
6136  -261970
6137  -441582
6138  -440296
6139  -318540
6140  -313508
6141  -414745
6142  -543271
6143  -444375
6144  -350148
6145  -468304
6146  -582995
6147  -580972
6148  -458869
6149  -449138
6150  -634083
6151  -666917
6152  -558886
6153  -517807
6154  -612869
6155  -764475
6156  -703950
6157  -579421
6158  -650580
6159  -781128
6160  -809792
6161  -699240
6162  -646813
6163  -815486
6164  -906002
6165  -810987
6166  -746675
6167  -805438
6168  -962005
6169  -949221
6170  -805176
6171  -837491
6172  -967229
6173 -1028819
6174  -946737
6175  -854333
6176  -998663
6177 -1114613
6178 -1059997
6179  -973351
6180  -992271
6181 -1137801
6182 -1179623
6183 -1037871
6184 -1030203
6185 -1150756
6186 -1250410
6187 -1198178
6188 -1081139
6189 -1173648
6190 -1321700
6191 -1286497
6192 -1193886
6193 -1171645
6194 -1319470
6195 -1403547
6196 -1282856
6197 -1242697
6198 -1337998
6199 -1451312
6200 -1443698
6201 -1306216
6202 -1345716
6203 -1491911
6204 -1510810
6205 -1423660
6206 -1376700
6207 -1498934
6208 -1626694
6209 -1528741
6210 -1452278
6211 -1520354
6212 -1637943
6213 -1654700
6214 -1523354
6215 -1526292
6216 -1684048
6217 -1720573
6218 -1658122
6219 -1591938
6220 -1677254
6221 -1814743
6222 -1748431
6223 -1649998
6224 -1698947
6225 -1810557
6226 -1872480
6227 -1758969
6228 -1717518
6229 -1862188
6230 -1937818
6231 -1876208
6232 -1790788
6233 -1838653
6234 -1998716
6235 -1969357
6236 -1867858
6237 -1888737
6238 -2003061
6239 -2087403
6240 -1985582
6241 -1913576
6242 -2034342
6243 -2126273
6244 -2092926
6245 -1995469
6246 -2014095
6247 -2168286
6248 -2188779
6249 -2088801
6250 -2083071
6251 -2174340
6252 -2282738
6253 -2208894
6254 -2107604
6255 -2201401
6256 -2298831
6257 -2296535
6258 -2208904
6259 -2191892
6260 -2347908
6261 -2395530
6262 -2298633
6263 -2266994
6264 -2342059
6265 -2455748
6266 -2429359
6267 -2294279
6268 -2359288
6269 -2482193
6270 -2508284
6271 -2417012
6272 -2364895
6273 -2512625
6274 -2603660
6275 -2496101
6276 -2439473
6277 -2489598
6278 -2628335
6279 -2630693
6280 -2496434
6281 -2525537
6282 -2660367
6283 -2710604
6284 -2631858
6285 -2537563
6286 -2649956
6287 -2770598
6288 -2708500
6289 -2627193
6290 -2652175
6291 -2790055
6292 -2842984
6293 -2696857
6294 -2688744
6295 -2807213
6296 -2879258
6297 -2823512
6298 -2712731
6299 -2794157
6300 -2941830
6301 -2909285
6302 -2825862
6303 -2820264
6304 -2947542
6305 -3027442
6306 -2905477
6307 -2841189
6308 -2949719
6309 -3044381
6310 -3026852
6311 -2901648
6312 -2935330
6313 -3106425
6314 -3108003
6315 -3014102
6316 -2969328
6317 -3077216
6318 -3191177
6319 -3091248
6320 -3010576
6321 -3089735
6322 -3206686
6323 -3223014
6324 -3102555
6325 -3090198
6326 -3238583
6327 -3273592
6328 -3201566
6329 -3132650
6330 -3201691
6331 -3350906
6332 -3291397
6333 -3190359
6334 -3233543
6335 -3346445
6336 -3400678
6337 -3288782
6338 -3230481
6339 -3360549
6340 -3436419
6341 -3380146
6342 -3306161
6343 -3337947
6344 -3488347
6345 -3484652
6346 -3364674
6347 -3376731
6348 -3472629
6349 -3550618
6350 -3470469
6351 -3374770
6352 -3491386
6353 -3589431
6354 -3557652
6355 -3470223
6356 -3473732
6357 -3621727
6358 -3649546
6359 -3529248
6360 -3504096
6361 -3599444
6362 -3691117
6363 -3648453
6364 -3537234
6365 -3610275
6366 -3726202
6367 -3722005
6368 -3648579
6369 -3597260
6370 -3727592
6371 -3795627
6372 -3691689
6373 -3650331
6374 -3719084
6375 -3825851
6376 -3816261
6377 -3696475
6378 -3736895
6379 -3850338
6380 -3865366
6381 -3786171
6382 -3733126
6383 -3843164
6384 -3935716
6385 -3855880
6386 -3802219
6387 -3851515
6388 -3954647
6389 -3966046
6390 -3838271
6391 -3845531
6392 -3963246
6393 -4000765
6394 -3938433
6395 -3864590
6396 -3944424
6397 -4071660
6398 -4015109
6399 -3926640
6400 -3953775
6401 -4057904
6402 -4104376
6403 -3982628
6404 -3960458
6405 -4073848
6406 -4129307
6407 -4088344
6408 -4003952
6409 -4052452
6410 -4189045
6411 -4158253
6412 -4060695
6413 -4046499
6414 -4160026
6415 -4230826
6416 -4128195
6417 -4069795
6418 -4180018
6419 -4256462
6420 -4230201
6421 -4122287
6422 -4134743
6423 -4282067
6424 -4281419
6425 -4188558
6426 -4161149
6427 -4251800
6428 -4350589
6429 -4278084
6430 -4186579
6431 -4252750
6432 -4354809
6433 -4357433
6434 -4250010
6435 -4219307
6436 -4362662
6437 -4407367
6438 -4324130
6439 -4267317
6440 -4333824
6441 -4460565
6442 -4417187
6443 -4289761
6444 -4331292
6445 -4439117
6446 -4470897
6447 -4382529
6448 -4322096
6449 -4443415
6450 -4518945
6451 -4460038
6452 -4380723
6453 -4403313
6454 -4538202
6455 -4527999
6456 -4403645
6457 -4408967
6458 -4512364
6459 -4577364
6460 -4512507
6461 -4420650
6462 -4514633
6463 -4613817
6464 -4559516
6465 -4469250
6466 -4471264
6467 -4602395
6468 -4637660
6469 -4517550
6470 -4502553
6471 -4585799
6472 -4670588
6473 -4624129
6474 -4498163
6475 -4560434
6476 -4673523
6477 -4662124
6478 -4577481
6479 -4543973
6480 -4669802
6481 -4736681
6482 -4640470
6483 -4576833
6484 -4640434
6485 -4728015
6486 -4722587
6487 -4598981
6488 -4616282
6489 -4738403
6490 -4752766
6491 -4690591
6492 -4626288
6493 -4709885
6494 -4802166
6495 -4722544
6496 -4653715
6497 -4687188
6498 -4793364
6499 -4805585
6500 -4693919
6501 -4679508
6502 -4796048
6503 -4831835
6504 -4772503
6505 -4695475
6506 -4750341
6507 -4861895
6508 -4809408
6509 -4729589
6510 -4747354
6511 -4832478
6512 -4894073
6513 -4780496
6514 -4737123
6515 -4836421
6516 -4894804
6517 -4855119
6518 -4758504
6519 -4783281
6520 -4910331
6521 -4897678
6522 -4804401
6523 -4791913
6524 -4883897
6525 -4948372
6526 -4861200
6527 -4779474
6528 -4869198
6529 -4934034
6530 -4914799
6531 -4820664
6532 -4821864
6533 -4955769
6534 -4961880
6535 -4871035
6536 -4836763
6537 -4899311
6538 -4985846
6539 -4928337
6540 -4829172
6541 -4897074
6542 -4974976
6543 -4975914
6544 -4889719
6545 -4862298
6546 -4972445
6547 -5008225
6548 -4925627
6549 -4872272
6550 -4922538
6551 -5026522
6552 -4991803
6553 -4882474
6554 -4924272
6555 -5007308
6556 -5031197
6557 -4947565
6558 -4880883
6559 -4985004
6560 -5050814
6561 -4965968
6562 -4906100
6563 -4937438
6564 -5049819
6565 -5051306
6566 -4928253
6567 -4928536
6568 -5024824
6569 -5059232
6570 -4995648
6571 -4904796
6572 -4981159
6573 -5077489
6574 -5023304
6575 -4953289
6576 -4947719
6577 -5055925
6578 -5091133
6579 -4961045
6580 -4940492
6581 -5022200
6582 -5084108
6583 -5035798
6584 -4928902
6585 -4977407
6586 -5095580
6587 -5066623
6588 -4973837
6589 -4942920
6590 -5046334
6591 -5108607
6592 -4999352
6593 -4939322
6594 -5008020
6595 -5089759
6596 -5085781
6597 -4966426
6598 -4966790
6599 -5085344
6600 -5084993
6601 -5006597
6602 -4947896
6603 -5024127
6604 -5124369
6605 -5040958
6606 -4960917
6607 -4993883
6608 -5086124
6609 -5102780
6610 -4984511
6611 -4954619
6612 -5055596
6613 -5094879
6614 -5033366
6615 -4956856
6616 -4998756
6617 -5115198
6618 -5069777
6619 -4970338
6620 -4978046
6621 -5059706
6622 -5104210
6623 -5001094
6624 -4937294
6625 -5034356
6626 -5098467
6627 -5045078
6628 -4968207
6629 -4975288
6630 -5093432
6631 -5075077
6632 -4968532
6633 -4952895
6634 -5022838
6635 -5085293
6636 -5012087
6637 -4933486
6638 -5010258
6639 -5075725
6640 -5046221
6641 -4954877
6642 -4937542
6643 -5048599
6644 -5067920
6645 -4967834
6646 -4935222
6647 -4994281
6648 -5072057
6649 -5022032
6650 -4921274
6651 -4959893
6652 -5047942
6653 -5028063
6654 -4952440
6655 -4898885
6656 -4999736
6657 -5045529
6658 -4967612
6659 -4920159
6660 -4950816
6661 -5032784
6662 -5013466
6663 -4895338
6664 -4911370
6665 -4996400
6666 -5010764
6667 -4936544
6668 -4872481
6669 -4949777
6670 -5030454
6671 -4953948
6672 -4884190
6673 -4894979
6674 -4984339
6675 -4986628
6676 -4868253
6677 -4861814
6678 -4947457
6679 -4980171
6680 -4927481
6681 -4837894
6682 -4892814
6683 -4979252
6684 -4927020
6685 -4845755
6686 -4838020
6687 -4917952
6688 -4962239
6689 -4855275
6690 -4814359
6691 -4889564
6692 -4940088
6693 -4889846
6694 -4802014
6695 -4822941
6696 -4920613
6697 -4890429
6698 -4808423
6699 -4782617
6700 -4859188
6701 -4914103
6702 -4829339
6703 -4758286
6704 -4817722
6705 -4876890
6706 -4852897
6707 -4749244
6708 -4751033
6709 -4854243
6710 -4857411
6711 -4775149
6712 -4725775
6713 -4786038
6714 -4865204
6715 -4782080
6716 -4692590
6717 -4734631
6718 -4808425
6719 -4810479
6720 -4709490
6721 -4674933
6722 -4776284
6723 -4802010
6724 -4730561
6725 -4662669
6726 -4693574
6727 -4786633
6728 -4741271
6729 -4633832
6730 -4647163
6731 -4723172
6732 -4760229
6733 -4667090
6734 -4598802
6735 -4678501
6736 -4739797
6737 -4668392
6738 -4591680
6739 -4601249
6740 -4699892
6741 -4695694
6742 -4580023
6743 -4569656
6744 -4635354
6745 -4684442
6746 -4610091
6747 -4515976
6748 -4577757
6749 -4643330
6750 -4616806
6751 -4524346
6752 -4498275
6753 -4608883
6754 -4638500
6755 -4525692
6756 -4479182
6757 -4535118
6758 -4601557
6759 -4553669
6760 -4438960
6761 -4474620
6762 -4564088
6763 -4550658
6764 -4467020
6765 -4414995
6766 -4499498
6767 -4544791
6768 -4458668
6769 -4389030
6770 -4422365
6771 -4489034
6772 -4486579
6773 -4369725
6774 -4373503
6775 -4457971
6776 -4466952
6777 -4391493
6778 -4322790
6779 -4375311
6780 -4445056
6781 -4378653
6782 -4305634
6783 -4322087
6784 -4394329
6785 -4400443
6786 -4296822
6787 -4267346
6788 -4343240
6789 -4363818
6790 -4304429
6791 -4225383
6792 -4259797
6793 -4343318
6794 -4303703
6795 -4220143
6796 -4211476
6797 -4277715
6798 -4313008
6799 -4202121
6800 -4149283
6801 -4216336
6802 -4264024
6803 -4219765
6804 -4133053
6805 -4138672
6806 -4240562
6807 -4209569
6808 -4124213
6809 -4095946
6810 -4142479
6811 -4198904
6812 -4122257
6813 -4042243
6814 -4092522
6815 -4150364
6816 -4128728
6817 -4036566
6818 -4014023
6819 -4107637
6820 -4105833
6821 -4019441
6822 -3973022
6823 -4015051
6824 -4084202
6825 -4030359
6826 -3937812
6827 -3971407
6828 -4029752
6829 -4023941
6830 -3930030
6831 -3884158
6832 -3974793
6833 -3995862
6834 -3920533
6835 -3858435
6836 -3887274
6837 -3962833
6838 -3933334
6839 -3820051
6840 -3827388
6841 -3891835
6842 -3910708
6843 -3824277
6844 -3757342
6845 -3823877
6846 -3883432
6847 -3820106
6848 -3741483
6849 -3743688
6850 -3823725
6851 -3819973
6852 -3706229
6853 -3688087
6854 -3745957
6855 -3785494
6856 -3728379
6857 -3630851
6858 -3686664
6859 -3750439
6860 -3699972
6861 -3621587
6862 -3591368
6863 -3670158
6864 -3695811
6865 -3588848
6866 -3553292
6867 -3605614
6868 -3655956
6869 -3607555
6870 -3506218
6871 -3528955
6872 -3611948
6873 -3581736
6874 -3497747
6875 -3450173
6876 -3521133
6877 -3574708
6878 -3482971
6879 -3413900
6880 -3451847
6881 -3509019
6882 -3495636
6883 -3371930
6884 -3367895
6885 -3450038
6886 -3452019
6887 -3376777
6888 -3316066
6889 -3367161
6890 -3437053
6891 -3364484
6892 -3277152
6893 -3292012
6894 -3354142
6895 -3356966
6896 -3258664
6897 -3214843
6898 -3287780
6899 -3319094
6900 -3259340
6901 -3172580
6902 -3195419
6903 -3279368
6904 -3235539
6905 -3144258
6906 -3126055
6907 -3187640
6908 -3223772
6909 -3132642
6910 -3059344
6911 -3133280
6912 -3170879
6913 -3122271
6914 -3034635
6915 -3022914
6916 -3115082
6917 -3103038
6918 -3008357
6919 -2971652
6920 -3022354
6921 -3084948
6922 -3008369
6923 -2913314
6924 -2957167
6925 -3005076
6926 -2985577
6927 -2893785
6928 -2861693
6929 -2946537
6930 -2952473
6931 -2876053
6932 -2825791
6933 -2851529
6934 -2923103
6935 -2860205
6936 -2765503
6937 -2779834
6938 -2839442
6939 -2831185
6940 -2760235
6941 -2702545
6942 -2780239
6943 -2806922
6944 -2731047
6945 -2668268
6946 -2681594
6947 -2743084
6948 -2720385
6949 -2609406
6950 -2611453
6951 -2672174
6952 -2684726
6953 -2614674
6954 -2547969
6955 -2592356
6956 -2647085
6957 -2576763
6958 -2505409
6959 -2503177
6960 -2571684
6961 -2571585
6962 -2470089
6963 -2445603
6964 -2497148
6965 -2523585
6966 -2468581
6967 -2374014
6968 -2401830
6969 -2472745
6970 -2426307
6971 -2347756
6972 -2330087
6973 -2393712
6974 -2418901
6975 -2318102
6976 -2276488
6977 -2315771
6978 -2352908
6979 -2311448
6980 -2209716
6981 -2224677
6982 -2305083
6983 -2276876
6984 -2198676
6985 -2157719
6986 -2213508
6987 -2255874
6988 -2169278
6989 -2097276
6990 -2129267
6991 -2179875
6992 -2161872
6993 -2063512
6994 -2044974
6995 -2124172
6996 -2124250
6997 -2048200
6998 -1981762
6999 -2020730
7000 -2080092
7001 -2015537
7002 -1927321
7003 -1946782
7004 -2001563
7005 -2004733
7006 -1907817
7007 -1856934
7008 -1931842
7009 -1950197
7010 -1889092
7011 -1808749
7012 -1822119
7013 -1905440
7014 -1867516
7015 -1773872
7016 -1760049
7017 -1813424
7018 -1842744
7019 -1754084
7020 -1680777
7021 -1738023
7022 -1773762
7023 -1721055
7024 -1650957
7025 -1635833
7026 -1719591
7027 -1708092
7028 -1611273
7029 -1575044
7030 -1618305
7031 -1658637
7032 -1596180
7033 -1499752
7034 -1550113
7035 -1600086
7036 -1571198
7037 -1486765
7038 -1449732
7039 -1531003
7040 -1541992
7041 -1445888
7042 -1397733
7043 -1423128
7044 -1484235
7045 -1443826
7046 -1338901
7047 -1350351
7048 -1411254
7049 -1402582
7050 -1323707
7051 -1263822
7052 -1324944
7053 -1364998
7054 -1284470
7055 -1221613
7056 -1238998
7057 -1295558
7058 -1281014
7059 -1174595
7060 -1163714
7061 -1219035
7062 -1232160
7063 -1154364
7064 -1083237
7065 -1128808
7066 -1187076
7067 -1126230
7068 -1054569
7069 -1049179
7070 -1104799
7071 -1108174
7072 -1009673
7073  -970575
7074 -1025102
7075 -1046632
7076  -997912
7077  -919083
7078  -929786
7079 -1000303
7080  -967767
7081  -881683
7082  -848910
7083  -903117
7084  -939486
7085  -839487
7086  -783884
7087  -830183
7088  -866422
7089  -831752
7090  -743535
7091  -729108
7092  -800300
7093  -780745
7094  -710367
7095  -669885
7096  -708103
7097  -752849
7098  -690543
7099  -613255
7100  -637775
7101  -677669
7102  -663167
7103  -574491
7104  -539270
7105  -615954
7106  -610342
7107  -541263
7108  -491619
7109  -515446
7110  -579023
7111  -522484
7112  -438221
7113  -445133
7114  -494786
7115  -483901
7116  -398888
7117  -354581
7118  -419838
7119  -434699
7120  -384055
7121  -319978
7122  -323267
7123  -384859
7124  -352551
7125  -258143
7126  -253082
7127  -294212
7128  -319341
7129  -244775
7130  -175921
7131  -225104
7132  -263697
7133  -212731
7134  -139410
7135  -124231
7136  -189267
7137  -182828
7138   -90329
7139   -65546
7140  -105631
7141  -140762
7142   -87962
7143    10462
7144   -27838
7145   -84393
7146   -38755
7147    32945
7148    59073
7149     2431
7150   -23882
7151    67738
7152   111521
7153    82180
7154    39369
7155    80140
7156   177837
7157   164455
7158   105736
7159   125854
7160   193258
7161   244584
7162   187718
7163   148197
7164   220365
7165   296162
7166   279099
7167   232052
7168   243279
7169   349467
7170   358645
7171   295219
7172   288324
7173   346936
7174   422118
7175   386941
7176   330456
7177   389057
7178   467906
7179   470356
7180   418592
7181   405341
7182   494697
7183   539373
7184   478970
7185   464480
7186   517275
7187   597716
7188   586797
7189   513266
7190   547305
7191   632600
7192   649966
7193   601204
7194   572256
7195   657299
7196   721834
7197   673785
7198   645008
7199   679334
7200   757660
7201   775531
7202   693727
7203   708305
7204   787224
7205   826870
7206   791242
7207   745523
7208   811273
7209   894771
7210   864105
7211   822900
7212   834952
7213   915860
7214   949749
7215   885325
7216   870645
7217   948957
7218   996625
7219   981107
7220   924736
7221   967744
7222  1051271
7223  1046768
7224   995696
7225   992527
7226  1064719
7227  1131155
7228  1072997
7229  1046694
7230  1106750
7231  1167315
7232  1163050
7233  1101105
7234  1112870
7235  1213504
7236  1216103
7237  1174537
7238  1153394
7239  1228021
7240  1292488
7241  1248867
7242  1207579
7243  1256529
7244  1322036
7245  1336517
7246  1272530
7247  1270521
7248  1360682
7249  1390334
7250  1354235
7251  1322478
7252  1369608
7253  1453797
7254  1428352
7255  1369716
7256  1403458
7257  1467174
7258  1497425
7259  1453831
7260  1427046
7261  1510840
7262  1551340
7263  1529272
7264  1492452
7265  1518994
7266  1603422
7267  1601747
7268  1541016
7269  1560158
7270  1616224
7271  1671870
7272  1625684
7273  1586774
7274  1654582
7275  1716018
7276  1689392
7277  1652442
7278  1654528
7279  1751707
7280  1769368
7281  1709036
7282  1706018
7283  1766686
7284  1827721
7285  1795100
7286  1736073
7287  1787793
7288  1862665
7289  1861870
7290  1818679
7291  1801803
7292  1891862
7293  1940429
7294  1879137
7295  1855402
7296  1898761
7297  1972932
7298  1957145
7299  1891552
7300  1924218
7301  2006309
7302  2022160
7303  1976656
7304  1951310
7305  2024953
7306  2083921
7307  2040029
7308  2000189
7309  2032825
7310  2115930
7311  2124583
7312  2048661
7313  2063370
7314  2141708
7315  2179719
7316  2143887
7317  2099863
7318  2147545
7319  2235529
7320  2197614
7321  2152691
7322  2174838
7323  2251883
7324  2284217
7325  2221031
7326  2196394
7327  2273675
7328  2315308
7329  2293116
7330  2239112
7331  2271106
7332  2361144
7333  2360969
7334  2302690
7335  2310315
7336  2372727
7337  2426398
7338  2370772
7339  2330923
7340  2393640
7341  2451471
7342  2447774
7343  2390468
7344  2400392
7345  2493035
7346  2507447
7347  2459210
7348  2440633
7349  2486307
7350  2553572
7351  2521547
7352  2469135
7353  2515499
7354  2576670
7355  2591540
7356  2537258
7357  2522590
7358  2612796
7359  2644229
7360  2597794
7361  2572080
7362  2600041
7363  2681010
7364  2665431
7365  2608674
7366  2631751
7367  2700189
7368  2723947
7369  2682016
7370  2646746
7371  2714853
7372  2761728
7373  2733231
7374  2699769
7375  2716166
7376  2796877
7377  2815976
7378  2744913
7379  2752758
7380  2807077
7381  2854836
7382  2813766
7383  2767944
7384  2825209
7385  2886997
7386  2870364
7387  2835148
7388  2841680
7389  2913421
7390  2933975
7391  2872259
7392  2864550
7393  2920470
7394  2964608
7395  2945301
7396  2892215
7397  2932274
7398  2998484
7399  2998747
7400  2953978
7401  2943025
7402  3010159
7403  3058886
7404  2989004
7405  2976605
7406  3014742
7407  3080947
7408  3074006
7409  3012011
7410  3032962
7411  3107974
7412  3110685
7413  3078011
7414  3047753
7415  3101821
7416  3162127
7417  3118588
7418  3085683
7419  3125680
7420  3182687
7421  3193229
7422  3127159
7423  3122031
7424  3199788
7425  3226115
7426  3187672
7427  3155596
7428  3195017
7429  3271176
7430  3239226
7431  3193740
7432  3209108
7433  3270169
7434  3301171
7435  3236739
7436  3213305
7437  3288743
7438  3328062
7439  3303680
7440  3256682
7441  3278369
7442  3361950
7443  3350416
7444  3286592
7445  3299083
7446  3355197
7447  3407676
7448  3349181
7449  3304842
7450  3374860
7451  3422303
7452  3416135
7453  3358046
7454  3354736
7455  3444570
7456  3454622
7457  3397019
7458  3384214
7459  3426352
7460  3492201
7461  3461945
7462  3409682
7463  3448418
7464  3503841
7465  3507258
7466  3452057
7467  3435872
7468  3512543
7469  3548390
7470  3500646
7471  3471207
7472  3502830
7473  3580205
7474  3566300
7475  3489723
7476  3509509
7477  3581004
7478  3595538
7479  3553678
7480  3514554
7481  3582965
7482  3629421
7483  3592961
7484  3555470
7485  3571525
7486  3636803
7487  3650788
7488  3582934
7489  3583559
7490  3646236
7491  3675257
7492  3643545
7493  3597784
7494  3637727
7495  3708536
7496  3674088
7497  3634435
7498  3629687
7499  3693593
7500  3730185
7501  3666147
7502  3654348
7503  3710815
7504  3744091
7505  3726006
7506  3666708
7507  3696923
7508  3760951
7509  3750635
7510  3710093
7511  3693908
7512  3755428
7513  3805038
7514  3748857
7515  3714844
7516  3757218
7517  3804924
7518  3796534
7519  3733097
7520  3740794
7521  3819285
7522  3823957
7523  3789012
7524  3757392
7525  3804296
7526  3859179
7527  3817464
7528  3770560
7529  3799927
7530  3851583
7531  3867453
7532  3805155
7533  3792152
7534  3863479
7535  3890264
7536  3854567
7537  3817703
7538  3834374
7539  3910206
7540  3876070
7541  3824505
7542  3846866
7543  3900426
7544  3925343
7545  3867340
7546  3839525
7547  3905071
7548  3937605
7549  3909189
7550  3863440
7551  3878151
7552  3947177
7553  3944473
7554  3878793
7555  3890341
7556  3938878
7557  3977384
7558  3926085
7559  3879590
7560  3927269
7561  3976433
7562  3960803
7563  3914564
7564  3911563
7565  3990876
7566  3997996
7567  3940854
7568  3919222
7569  3960693
7570  4005964
7571  3974794
7572  3911804
7573  3957090
7574  4009232
7575  4009518
7576  3962373
7577  3937217
7578  4005085
7579  4037634
7580  3983908
7581  3948507
7582  3975942
7583  4032870
7584  4020918
7585  3954076
7586  3974756
7587  4040685
7588  4037083
7589  3999183
7590  3953741
7591  4014743
7592  4066912
7593  4016252
7594  3975207
7595  3994184
7596  4055707
7597  4066327
7598  3987869
7599  3988707
7600  4045774
7601  4070550
7602  4033308
7603  3978385
7604  4013731
7605  4082596
7606  4053887
7607  4006691
7608  4004253
7609  4069839
7610  4094282
7611  4023823
7612  3995519
7613  4051081
7614  4084065
7615  4067467
7616  4002368
7617  4023164
7618  4098053
7619  4086627
7620  4030634
7621  4013850
7622  4058725
7623  4107223
7624  4046780
7625  4010402
7626  4051891
7627  4092057
7628  4088191
7629  4026775
7630  4018661
7631  4092908
7632  4093226
7633  4042437
7634  4014177
7635  4052592
7636  4102642
7637  4076903
7638  4021522
7639  4046745
7640  4091615
7641  4107383
7642  4033426
7643  4013362
7644  4076373
7645  4102696
7646  4058274
7647  4018060
7648  4038205
7649  4111264
7650  4085833
7651  4021640
7652  4036313
7653  4081245
7654  4098583
7655  4050484
7656  4003185
7657  4058570
7658  4094392
7659  4074083
7660  4024702
7661  4028845
7662  4088939
7663  4088856
7664  4017236
7665  4017207
7666  4053970
7667  4088674
7668  4045386
7669  4000219
7670  4039969
7671  4080531
7672  4063190
7673  4014457
7674  4003681
7675  4066500
7676  4074687
7677  4012644
7678  3996865
7679  4039422
7680  4069362
7681  4049319
7682  3986509
7683  4017971
7684  4062033
7685  4057428
7686  4003455
7687  3977162
7688  4036693
7689  4066781
7690  4007962
7691  3983652
7692  4005432
7693  4052942
7694  4040620
7695  3969889
7696  3979074
7697  4034225
7698  4032561
7699  3992121
7700  3953136
7701  3994310
7702  4046615
7703  3998555
7704  3951844
7705  3970976
7706  4018371
7707  4018493
7708  3944700
7709  3942641
7710  3998212
7711  4013108
7712  3975388
7713  3927334
7714  3951137
7715  4015057
7716  3977976
7717  3927493
7718  3925191
7719  3974577
7720  3989610
7721  3929136
7722  3899333
7723  3958375
7724  3981179
7725  3953731
7726  3885080
7727  3895203
7728  3961564
7729  3948850
7730  3889048
7731  3880051
7732  3921094
7733  3961232
7734  3904434
7735  3859235
7736  3893255
7737  3929297
7738  3912666
7739  3852316
7740  3845408
7741  3915112
7742  3915893
7743  3858261
7744  3836355
7745  3867177
7746  3916299
7747  3870230
7748  3802001
7749  3833032
7750  3876355
7751  3885205
7752  3821348
7753  3789538
7754  3849052
7755  3878305
7756  3824481
7757  3784056
7758  3794687
7759  3853789
7760  3831063
7761  3761571
7762  3769492
7763  3820869
7764  3833641
7765  3779526
7766  3728748
7767  3787553
7768  3822115
7769  3775969
7770  3719725
7771  3731731
7772  3781525
7773  3789359
7774  3718827
7775  3701203
7776  3748701
7777  3777644
7778  3734340
7779  3680643
7780  3704528
7781  3752509
7782  3721724
7783  3680489
7784  3658500
7785  3713806
7786  3735511
7787  3670993
7788  3641429
7789  3670944
7790  3703457
7791  3676273
7792  3612131
7793  3631362
7794  3681469
7795  3669026
7796  3619200
7797  3593627
7798  3635095
7799  3668544
7800  3607919
7801  3572112
7802  3592477
7803  3632762
7804  3619670
7805  3553200
7806  3553238
7807  3600979
7808  3602348
7809  3559836
7810  3516670
7811  3548096
7812  3592041
7813  3546180
7814  3494033
7815  3515612
7816  3548048
7817  3555451
7818  3484465
7819  3469043
7820  3518451
7821  3526259
7822  3489729
7823  3441853
7824  3456764
7825  3516898
7826  3479646
7827  3429492
7828  3423300
7829  3467567
7830  3481951
7831  3423881
7832  3377984
7833  3428681
7834  3447187
7835  3417387
7836  3361198
7837  3369488
7838  3423241
7839  3411384
7840  3349422
7841  3338187
7842  3366234
7843  3396865
7844  3338263
7845  3293117
7846  3326211
7847  3368203
7848  3342859
7849  3284501
7850  3265309
7851  3325211
7852  3331427
7853  3271052
7854  3237440
7855  3265327
7856  3302450
7857  3266353
7858  3203665
7859  3231882
7860  3267754
7861  3256969
7862  3201465
7863  3164446
7864  3218175
7865  3239114
7866  3186459
7867  3143771
7868  3163955
7869  3209640
7870  3194630
7871  3120592
7872  3119012
7873  3163201
7874  3165484
7875  3122838
7876  3059918
7877  3114652
7878  3143636
7879  3099045
7880  3048910
7881  3056264
7882  3101438
7883  3095849
7884  3023882
7885  3012965
7886  3050101
7887  3077418
7888  3030902
7889  2973980
7890  2994705
7891  3050770
7892  3008489
7893  2964803
7894  2942363
7895  2988873
7896  3003675
7897  2933384
7898  2896073
7899  2941771
7900  2965813
7901  2945088
7902  2871921
7903  2875923
7904  2927863
7905  2919749
7906  2859673
7907  2840116
7908  2862609
7909  2904161
7910  2846967
7911  2797669
7912  2822526
7913  2851448
7914  2837491
7915  2768809
7916  2754424
7917  2812003
7918  2806255
7919  2759376
7920  2716423
7921  2750100
7922  2793009
7923  2750668
7924  2691981
7925  2699387
7926  2726380
7927  2734001
7928  2666214
7929  2638010
7930  2689046
7931  2704011
7932  2657734
7933  2611623
7934  2616087
7935  2675927
7936  2642170
7937  2577442
7938  2575684
7939  2606031
7940  2625366
7941  2570716
7942  2527279
7943  2558406
7944  2586588
7945  2557332
7946  2501390
7947  2497269
7948  2543196
7949  2533043
7950  2469340
7951  2455560
7952  2479947
7953  2509283
7954  2455093
7955  2402436
7956  2430456
7957  2460836
7958  2434902
7959  2382640
7960  2359462
7961  2411129
7962  2417479
7963  2363387
7964  2334080
7965  2350821
7966  2379573
7967  2358370
7968  2281506
7969  2299026
7970  2328440
7971  2317900
7972  2270203
7973  2240080
7974  2274791
7975  2305027
7976  2249548
7977  2204599
7978  2213939
7979  2248597
7980  2238250
7981  2168484
7982  2159720
7983  2208440
7984  2203587
7985  2164121
7986  2111352
7987  2152453
7988  2171036
7989  2130886
7990  2077621
7991  2083914
7992  2112307
7993  2119465
7994  2049678
7995  2029870
7996  2064318
7997  2088170
7998  2038855
7999  1985995
8000  1995555
8001  2048147
8002  2006696
8003  1953138
8004  1941565
8005  1986628
8006  1997286
8007  1931446
8008  1896411
8009  1929417
8010  1942498
8011  1917671
8012  1848793
8013  1859103
8014  1906344
8015  1897827
8016  1835947
8017  1809439
8018  1837617
8019  1871132
8020  1804309
8021  1757695
8022  1768692
8023  1814227
8024  1794317
8025  1728151
8026  1709118
8027  1771236
8028  1764771
8029  1707501
8030  1671893
8031  1695067
8032  1733626
8033  1692966
8034  1623843
8035  1635829
8036  1667073
8037  1674231
8038  1606102
8039  1575765
8040  1620954
8041  1633105
8042  1584380
8043  1539204
8044  1536249
8045  1594399
8046  1569394
8047  1505242
8048  1494271
8049  1526167
8050  1537832
8051  1488613
8052  1430031
8053  1469378
8054  1491039
8055  1463092
8056  1401011
8057  1403263
8058  1445463
8059  1446375
8060  1370163
8061  1355137
8062  1374891
8063  1402499
8064  1359577
8065  1300342
8066  1308814
8067  1361881
8068  1326501
8069  1280916
8070  1247590
8071  1299244
8072  1303292
8073  1247590
8074  1205070
8075  1230272
8076  1255021
8077  1235476
8078  1163211
8079  1173008
8080  1207033
8081  1207628
8082  1143325
8083  1105741
8084  1136652
8085  1173426
8086  1105954
8087  1072271
8088  1076662
8089  1118962
8090  1097608
8091  1039798
8092  1017072
8093  1058450
8094  1050095
8095  1015843
8096   964924
8097   995985
8098  1027185
8099   988106
8100   936238
8101   940398
8102   966554
8103   971483
8104   904209
8105   875938
8106   906805
8107   916060
8108   880327
8109   830251
8110   840635
8111   881226
8112   856477
8113   792265
8114   794435
8115   811716
8116   837687
8117   758621
8118   739768
8119   744785
8120   816162
8121   661713
##END NTUPLES=NMR FID
##END=
