# Supplementary material for: An untargeted multi-technique metabolomics approach to studying intracellular metabolites of HepG2 cells exposed to 2,3,7,8-tetrachlorodibenzo-p-dioxin
Source: BMC Genomics. 2011 May 20;12:251. doi: 10.1186/1471-2164-12-251 (PMC3141663; doi:10.1186/1471-2164-12-251)
Supplement: Additional file 2 — Metadata and NMR raw data: ZIP file containing: -All NMR raw data (in JCAMP-DX format ".dx") -The metadata on NMR (polars & apolars), LC-MS and GC-MS data sets (as Tab delimited files ".txt"). [file 1471-2164-12-251-S2.ZIP › TE/Ainhoa/SAFETY COPY D Disk/TRABAJO/ARTICLES/ARTICLE Metabolomics TCDD_ACCEPTED/JCAMP_DX_NMR_data_and_all_metadata/NMR_polar_Ctrol_p17.3D.dx]

##TITLE=NMR_polar_Ctrol_p17.3D
##JCAMPDX= 6.0         $$ Bruker NMR JCAMP-DX V2.0
##DATA TYPE= NMR FID
##DATA CLASS= NTUPLES
##ORIGIN= Bruker BioSpin GmbH
##OWNER= bruker
$$ 1.72 TOPSPIN		Version 2.1
$$ 2011-04-15 14:51:12.003 +0200  WUR\bruker@RIK1030
$$ Compression mode = fixed
##.OBSERVE FREQUENCY= 400.13188529
##.OBSERVE NUCLEUS= ^1H
##.DELAY= (6, 6)
##.ACQUISITION MODE= SIMULTANEOUS (DQD)
##.ACQUISITION SCHEME= undefined
##.AVERAGES= 1024
##.DIGITISER RES= 18
##SPECTROMETER/DATA SYSTEM= avance400
##.PULSE SEQUENCE= zgpr
##.SOLVENT NAME= D2O
##.SHIFT REFERENCE= INTERNAL, D2O, 1, 12.29218
##AUDIT TRAIL= $$ (NUMBER, WHEN, WHO, WHERE, PROCESS, VERSION, WHAT)
$$ ##TITLE= Audit trail, TOPSPIN		Version 1.3
$$ ##JCAMPDX= 5.01
$$ ##ORIGIN= Bruker BioSpin GmbH
$$ ##OWNER= bruker
$$ $$ P:\NMR-data/data/WUR-bruker/nmr/AR230608.3D/1/audita.txt
$$ ##AUDIT TRAIL=  $$ (NUMBER, WHEN, WHO, WHERE, VERSION, WHAT)
(   1,<2008-07-29 22:42:58.195 +0200>,<WUR\bruker>,<RIK1030>,<TOPSPIN 1.3>,
      <created by zg, POWCHK disabled, PULCHK disabled
       configuration hash MD5:
       D1 93 94 B6 6B D6 3B BD 35 EA 0D 0D AE B0 63 FA
       data hash MD5: 16K
       61 80 84 34 8B D7 CE 02 20 0F A4 05 C5 BF 5F 71>)
(   2,<2008-07-29 22:43:04.758 +0200>,<WUR\bruker>,<RIK1030>,<TOPSPIN 1.3>,
      <user comment:
       ICON-NMR User ID: WUR\bruker
       data hash MD5: 16K
       61 80 84 34 8B D7 CE 02 20 0F A4 05 C5 BF 5F 71>)
(   3,<2008-07-29 22:43:04.961 +0200>,<WUR\bruker>,<RIK1030>,<TOPSPIN 1.3>,
      <wrpa from 1 1 "AR230608.3D" "WUR-bruker" "D:\NMRautomation"
       data hash MD5: 16K
       61 80 84 34 8B D7 CE 02 20 0F A4 05 C5 BF 5F 71>)
(   4,<2011-04-15 14:51:09.768 +0200>,<WUR\bruker>,<RIK1030>,<proc1d>,<TOPSPIN 2.1>,
      <convdta from       1 "NMR_polar_Ctrol_p17.3D" "Ainhoa_raw_data" "P:\NMR-data"
       data hash MD5: 16244
       20 E6 0F 53 6A FC 8F D6 10 6E 8C 0B 43 3A A1 43>)
$$ ##END=
$$ 
$$ $$ hash MD5
$$ $$ 63 7B 03 B1 12 95 05 DE 38 78 72 02 B2 BD D5 21
##$RELAX= 
##$BRUKER FILE EXP=format.temp
$$ EDIT_PAR COMMAND FILE
$$ 
$$ DI_MODE         LONG
$$ ED_ENTRY        ACQU
$$ ORDER           FILE
$$ 
$$ 
$$ HEADER		"F2 - Acquisition Parameters"
$$ T_NAME		Date_
$$ 		TYPE	R64
$$ 		CLASS	ACQU
$$ 		SUBRANGE 0.0 50000000
$$ 		REL	"Date_=itodate(DATE)"
$$ 		INV_REL	"DATE=datetoi(Date_,DATE)"
$$ 		FORMAT	"%14.0f"
$$ 		TEXT	" "
$$ END
$$ T_NAME		Time
$$ 		TYPE	R32
$$ 		CLASS	ACQU
$$ 		SUBRANGE 0.0 1000000
$$ 		REL	"Time=itotime(DATE)"
$$ 		INV_REL	"DATE=timetoi(Time,DATE)"
$$ 		FORMAT	"%14.2f"
$$ 		TEXT	" "
$$ END
$$ NAME		INSTRUM
$$ 		TEXT	" "
$$ END
$$ NAME		PROBHD
$$ 		FORMAT	"%14.14s"
$$ 		TEXT	" "
$$ END
$$ NAME		PULPROG
$$ 		TEXT	" "
$$ END
$$ NAME		TD
$$ 		TEXT	" "
$$ END
$$ NAME		SOLVENT
$$ 		TEXT	" "
$$ END
$$ NAME		NS
$$ 		TEXT	" "
$$ END
$$ NAME		DS
$$ 		TEXT	" "
$$ END
$$ T_NAME		SWH
$$ 		TYPE	R32
$$ 		CLASS	ACQU
$$ 		SUBRANGE 0.0 1e8
$$ 		REL	"SWH=SW*SFO1"
$$ 		INV_REL "SW=SWH/SFO1"
$$ 		UNIT	"Hz"
$$ 		FORMAT	"%14.3f Hz"
$$ 		TEXT	" "
$$ END
$$ T_NAME          FIDRES
$$                 TYPE    R32
$$                 CLASS   ACQU
$$                 SUBRANGE 0.0 100000
$$                 REL     "FIDRES=SW*SFO1/TD"
$$                 INV_REL "TD = nextpow(SW*SFO1/FIDRES)"
$$ 		UNIT	"Hz"
$$ 		FORMAT	"%14.6f Hz"
$$ 		TEXT	" "
$$ END
$$ T_NAME          AQ
$$ 		TYPE	R32
$$ 		CLASS	ACQU
$$ 		SUBRANGE 0.0 1000
$$ 		REL	"AQ=aqcalc(SW,SFO1,TD,DIGTYP)"
$$ 		INV_REL	"TD=tdcalc(SW,SFO1,1.0e6*AQ,DIGTYP)"
$$ 		UNIT	"sec"
$$ 		FORMAT	"%14.7f sec"
$$ 		TEXT	" "
$$ END
$$ NAME		RG
$$ 		TEXT	" "
$$ END
$$ T_NAME          DW
$$ 		TYPE	R32
$$ 		CLASS	ACQU
$$ 		SUBRANGE 0.0 1000000
$$ 		REL	"DW=1/(2*SW*SFO1)"
$$ 		INV_REL	"SW=1000000/(2*(0.005+DW)*SFO1)"
$$ 		UNIT	"usec"
$$ 		FORMAT	"%14.3lf usec"
$$ 		TEXT	" "
$$ END
$$ NAME		DE
$$ 		FORMAT	"%14.2f usec"
$$ 		TEXT	" "
$$ END
$$ NAME		TE
$$ 		FORMAT	"%14.1f K"
$$ 		TEXT	" "
$$ END
$$ T_NAME		D1
$$ 		TYPE	R32
$$ 		CLASS	ACQU
$$ 		SUBRANGE 0.0 1e38
$$ 		REL	"D1=D[1]"
$$ 		INV_REL	"D[1]=D1"
$$ 		UNIT	"sec"
$$ 		FORMAT	"%14.8f sec"
$$ 		TEXT	" "
$$ END
$$ T_NAME		d12
$$ 		TYPE	R32
$$ 		SUBRANGE 0.0 1e8
$$ 		CLASS	ACQU
$$ 		REL	"d12=20u"
$$ 		INV_REL	"D[0]=d12"
$$ 		UNIT	"sec"
$$ 		TEXT	" "
$$ 		FORMAT	"%14.8f sec"
$$ 		NONEDIT
$$ END
$$ NAME		TD0
$$ 		TEXT	" "
$$ END
$$ HEADER		"======== CHANNEL f1 ========"
$$ NAME		NUC1
$$ 		NONEDIT
$$ 		TEXT	" "
$$ END
$$ T_NAME		P1
$$ 		TYPE	R32
$$ 		CLASS	ACQU
$$ 		SUBRANGE 0.0 1.0e10
$$ 		REL	"P1=P[1]"
$$ 		INV_REL	"P[1]=P1"
$$ 		UNIT	"usec"
$$ 		FORMAT	"%14.2f usec"
$$ 		TEXT	" "
$$ END
$$ T_NAME		PL1
$$ 		TYPE	R32
$$ 		CLASS	ACQU
$$ 		SUBRANGE -6.0 1e38
$$ 		REL	"PL1=PL[1]"
$$ 		INV_REL	"PL[1]=PL1"
$$ 		UNIT	"dB"
$$ 		FORMAT	"%14.2f dB"
$$ 		TEXT	" "
$$ END
$$ T_NAME		PL9
$$ 		TYPE	R32
$$ 		CLASS	ACQU
$$ 		SUBRANGE -6.0 1e38
$$ 		REL	"PL9=PL[9]"
$$ 		INV_REL	"PL[9]=PL9"
$$ 		UNIT	"dB"
$$ 		FORMAT	"%14.2f dB"
$$ 		TEXT	" "
$$ END
$$ NAME		SFO1
$$ 		FORMAT	"%14.7f MHz"
$$ 		TEXT	" "
$$ END
##$RELAX= 
##$BRUKER FILE EXP=scon
$$ ##TITLE= Parameter file, TOPSPIN		Version 1.3
$$ ##JCAMPDX= 5.0
$$ ##DATATYPE= Parameter Values
$$ ##ORIGIN= Bruker BioSpin GmbH
$$ ##OWNER= bruker
$$ $$ 2008-07-29 21:39:53.556 +0200  WUR\bruker@RIK1030
$$ $$ D:\NMRautomation/data/WUR-bruker/nmr/AR230608.3D/1/scon
$$ ##$BLKPA= (0..15)
3 3 3 3 3 3 3 3 3 3 3 3 3 3 3 3 
$$ ##$BLKTR= (0..15)
3 3 3 3 3 3 3 3 3 3 3 3 3 3 3 3 
$$ ##$DE1= 2
$$ ##$DE2= 2
$$ ##$DEADC= 4
$$ ##$DEPA= 2
$$ ##$DERX= 3
$$ ##$PHASP4= (0..15)
0.5 0.5 0.5 0.5 0.5 0.5 0.5 0.5 0.5 0.5 0.5 0.5 0.5 0.5 0.5 0.5 
$$ ##$PHASPR= (0..15)
3 3 3 3 3 3 3 3 3 3 3 3 3 3 3 3 
$$ ##$SHAPPR= (0..15)
1.6 1.6 1.6 1.6 1.6 1.6 1.6 1.6 1.6 1.6 1.6 1.6 1.6 1.6 1.6 1.6 
$$ ##END=
##$RELAX= 
##$BRUKER FILE EXP=prosol_History
$$ #*******************************************************************
$$ #
$$ # $Source: /sc/CvsTree/sc/gen/src/prg/scripts/tix/prosol/lib/lists/default,v $
$$ #
$$ # Copyright (c) 1999
$$ # BRUKER ANALYTIK GMBH
$$ # D-76287 Rheinstetten, Germany
$$ #
$$ # All Rights Reserved
$$ #
$$ #
$$ # $Id: default,v 1.11.6.4 2006/06/09 10:27:10 ber Exp $
$$ #
$$ #*******************************************************************
$$ #../conf/instr/spect/prosol/relations/default
$$ #avance-version (05/10/24)
$$ #
$$ #pulses
$$ #
$$ P[0]=P90[F1];				#  90 deg pulse F1
$$ P[1]=P90[F1];				#  90 deg pulse F1
$$ P[2]=P90[F1]*2;				# 180 deg pulse F1
$$ P[3]=P90[F2];				#  90 deg pulse F2
$$ P[4]=P90[F2]*2;				# 180 deg pulse F2
$$ P[5]=PTOC[F1]*0.66;			#  60 deg pulse F1, TOCSY 
$$ P[6]=PTOC[F1];				#  90 deg pulse F1, TOCSY
$$ P[7]=PTOC[F1]*2;			# 180 deg pulse F1, TOCSY
$$ P[8]=PSH3[F1];                          #  90 deg selective F1, WET
$$ P[9]=PTOC[F2];				#  90 deg pulse F2, TOCSY
$$ P[10]=PTOC[F2]*2;			# 180 deg pulse F2, TOCSY
$$ P[11]=PSH1[F1];				#  90 deg selective F1
$$ P[12]=PSH2[F1];				# 180 deg selective F1
$$ #
$$ P[14]=PSH3[F2];				# 180 deg inversion, adiabatic
$$ P[15]=TROE[F1];				# cw pulse F1, ROESY
$$ P[18]=PSH7[F1];				# off-resonance presat F1
$$ P[21]=P90[F3];				#  90 deg pulse F3
$$ P[22]=P90[F3]*2;			# 180 deg pulse F3
$$ P[23]=P90[F4];				#  90 deg pulse F4
$$ P[24]=PSH2[F2];				# 180 deg refocussing, adiabatic
$$ P[25]=PROE[F1]*2;			# 180 deg pulse, Shaka ROESY
$$ P[27]=P90[F1];				#  90 deg pulse F1, WATERGATE
$$ #
$$ P[29]=PSH8[F1];                         # flip back pulse
$$ P[31]=PSH15[F2];                        # 180 deg adiabatic, F2, 13C x-filter
$$ P[32]=PSH16[F1];                        # 180 deg adiabatic, F1, z-spoil
$$ #P[33]=PSH[F1];                         #  90 deg, F1, hadamard
$$ #P[34]=PSH[F1];                         # 180 deg, F1, hadamard
$$ #P[35]=PSH[F2];                         #  90 deg, F2, hadamard
$$ #P[36]=PSH[F2];                         # 180 deg, F2, hadamard
$$ #P[37]=PSH[F3];                         #  90 deg, F3, hadamard
$$ #P[38]=PSH[F3];                         # 180 deg, F3, hadamard
$$ #
$$ P[63]=PSH11[F2];                        # 180 deg adiabatic decoupling, F2, 13C
$$ #
$$ #decoupling pulses
$$ #
$$ PCPD[1]=PCPDP[F1];			# 90 deg pulse F1, dec.
$$ PCPD[2]=PCPDP[F2];			# 90 deg pulse F2, dec.
$$ PCPD[3]=PCPDP[F3];			# 90 deg pulse F3, dec.
$$ #
$$ #power levels
$$ #
$$ PL[1]=PL90[F1];				# high power, F1
$$ PL[2]=PL90[F2];				# high power, F2
$$ PL[3]=PL90[F3];				# high power, F3
$$ PL[4]=PL90[F4];				# high power, F4
$$ PL[9]=PLCW[F1];				# presat power, F1
$$ PL[10]=PLTOC[F1];			# TOCSY power, F1
$$ PL[11]=PLROE[F1];			# ROESY power, F1
$$ PL[12]=PLCPDP[F2];			# dec. power, F2
$$ PL[13]=PLCPD2[F2];			# dec. power 2, F2
$$ PL[14]=PLNOE[F2];			# low power cw, F2
$$ PL[15]=PLTOC[F2];			# TOCSY power, F2
$$ PL[16]=PLCPDP[F3];			# dec. power, F3
$$ PL[18]=PL90[F1];			# WATERGATE power, F1
$$ PL[19]=PLCPDP[F1];			# dec. power, F1
$$ PL[21]=PLCW[F2];			# 
$$ PL[23]=PLTOC[F3];			# TOCSY power, F3
$$ PL[24]=PLHD[F2];			# HD decoupling, F2
$$ PL[25]=PLSH8U[F2];			# Eretic, F2
$$ PL[27]=PLROE[F1];			# Shaka Spinlock
$$ PL[30]=PLCPDP[F2];			# dec. power, F2, 13C (=pl12)
$$ PL[31]=PLUSER2[F2];			# dec. power, F2, 13C, cw bilev
$$ #
$$ #shapes
$$ #
$$ SP[1]=PLSH1[F1];			#  90 deg selective F1
$$ SP[2]=PLSH2[F1];			# 180 deg selective F1
$$ SP[3]=PLSH3[F2];			# adiabatic 180 deg, F2, inversion
$$ SP[6]=PLSH7[F1];			# off-resonance presat F1
$$ SP[7]=PLSH2[F2];			# adiabatic 180 deg, F2, refocussing
$$ SP[11]=PLSH8[F1];                       # flip-back pulse, F1, H
$$ SP[14]=PLSH12[F2];			# adiab. bilev dec., F2, 13C
$$ SP[18]=PLSH15[F2];                      # adiabatic 180 deg, F2, 13C, x-filter
$$ SP[19]=PLSH3[F1] +0.87;                 #  90 deg, F1, wet
$$ SP[20]=PLSH3[F1] -1.04;                 #  90 deg, F1, wet
$$ SP[21]=PLSH3[F1] +2.27;                 #  90 deg, F1, wet
$$ SP[22]=PLSH3[F1] -5.05;                 #  90 deg, F1, wet
$$ #SP[23]=PLSH[F1];                       #  90 deg, F1, hadamard
$$ #SP[24]=PLSH[F1];                       # 180 deg, F1, hadamard
$$ #SP[25]=PLSH[F2];                       #  90 deg, F2, hadamard
$$ #SP[26]=PLSH[F2];                       # 180 deg, F2, hadamard
$$ #SP[27]=PLSH[F3];                       #  90 deg, F3, hadamard
$$ #SP[28]=PLSH[F3];                       # 180 deg, F3, hadamard
$$ SP[29]=PLSH16[F1];                      # adiabatic 180 deg, F1, z-spoil
$$ SP[31]=PLSH11[F2];			# adiab. dec., F2, 13C
$$ #
$$ SPNAM1=PNSH1[F1];			#
$$ SPNAM2=PNSH2[F1];			#
$$ SPNAM3=PNSH3[F2];			#
$$ SPNAM6=PNSH7[F1];			#
$$ SPNAM7=PNSH2[F2];			#
$$ SPNAM11=PNSH8[F1];                      #
$$ SPNAM14=PNSH12[F2];			#
$$ SPNAM15=PNSH8U[F2];			# Eretic, F2
$$ SPNAM18=PNSH15[F2];			#
$$ SPNAM19=PNSH3[F1];			#
$$ SPNAM20=PNSH3[F1];			#
$$ SPNAM21=PNSH3[F1];			#
$$ SPNAM22=PNSH3[F1];			#
$$ #SPNAM23=PNSH[];                        #
$$ #SPNAM24=PNSH[];                        #
$$ #SPNAM25=PNSH[];                        #
$$ #SPNAM26=PNSH[];                        #
$$ #SPNAM27=PNSH[];                        #
$$ #SPNAM28=PNSH[];                        #
$$ SPNAM29=PNSH16[F1];                     #
$$ SPNAM31=PNSH11[F2];			#
$$ #
$$ SPOAL[1]=PASH1[F1];			#
$$ SPOAL[2]=PASH2[F1];			#
$$ SPOAL[3]=PASH3[F2];			#
$$ SPOAL[6]=PASH7[F1];			#
$$ SPOAL[7]=PASH2[F2];			#
$$ SPOAL[11]=PASH8[F1];
$$ SPOAL[14]=PASH12[F2];			#
$$ SPOAL[18]=PASH15[F2];			#
$$ SPOAL[19]=PASH3[F1];			#
$$ SPOAL[20]=PASH3[F1];			#
$$ SPOAL[21]=PASH3[F1];			#
$$ SPOAL[22]=PASH3[F1];			#
$$ #SPOAL[23]=PASH[];			#
$$ #SPOAL[24]=PASH[];			#
$$ #SPOAL[25]=PASH[];			#
$$ #SPOAL[26]=PASH[];			#
$$ #SPOAL[27]=PASH[];			#
$$ #SPOAL[28]=PASH[];			#
$$ SPOAL[29]=PASH16[F1];                   #
$$ SPOAL[31]=PASH11[F2];			#
$$ #
$$ #global
$$ #
$$ D[9]=TTOC[F1];				#
$$ D[16]=D_grad;				#
$$ P[16]=P_grad1;				#
$$ P[17]=P_mlev;				#
$$ P[19]=P_grad2;				#
$$ P[20]=P_mlev;				#
$$ P[28]=P_hsqc;				#
$$ #
##$RELAX= 
##$BRUKER FILE EXP=pulseprogram
$$ # 1 "C:/Bruker/TOPSPIN/exp/stan/nmr/lists/pp/zgpr"
$$ ;zgpr
$$ ;avance-version (06/11/09)
$$ ;1D sequence with f1 presaturation
$$ ;
$$ ;$CLASS=HighRes
$$ ;$DIM=1D
$$ ;$TYPE=
$$ ;$SUBTYPE=
$$ ;$COMMENT=
$$ 
$$ 
$$ # 1 "C:/Bruker/TOPSPIN/exp/stan/nmr/lists/pp/Avance.incl" 1
$$ ;Avance2.incl
$$ ;   for 1
$$ ;
$$ ;avance-version (07/01/22)
$$ ;
$$ ;$CLASS=HighRes Incl
$$ ;$COMMENT=
$$ 
$$ 
$$ 
$$ 
$$ 
$$ 
$$ 
$$ 
$$ 
$$ 
$$ 
$$ 
$$ 
$$ 
$$ 
$$ 
$$ 
$$ 
$$ 
$$ 
$$ 
$$ 
$$ 
$$ 
$$ 
$$ 
$$ 
$$ 
$$ 
$$ 
$$ 
$$ 
$$ 
$$ 
$$ 
$$ 
$$ 
$$ 
$$ 
$$ 
$$ 
$$ 
$$ 
$$ 
$$ 
$$ 
$$ 
$$ 
$$ 
$$ 
$$ 
$$ 
$$ 
$$ 
$$ 
$$ 
$$ 
$$ 
$$ 
$$ 
$$ 
$$ 
$$ 
$$ 
$$ 
$$ 
$$ 
$$ 
$$ 
$$ 
$$ 
$$ 
$$ 
$$ 
$$ 
$$ 
$$ 
$$ 
$$ 
$$ 
$$ 
$$ 
$$ 
$$ 
$$ 
$$ 
$$ 
$$ 
$$ 
$$ 
$$ 
$$ 
$$ 
$$ 
$$ 
$$ 
$$ 
$$ 
$$ 
$$ 
$$ 
$$ 
$$ 
$$ 
$$ 
$$ 
$$ 
$$ 
$$ 
$$ 
$$ 
$$ 
$$ 
$$ 
$$ 
$$ 
$$ 
$$ 
$$ 
$$ 
$$ 
$$ 
$$ 
$$ 
$$ 
$$ 
$$ 
$$ 
$$ 
$$ 
$$ 
$$ 
$$ 
$$ ;$Id: Avance2.incl,v 1.10.6.7 2007/01/22 13:54:46 ber Exp $
$$ # 12 "C:/Bruker/TOPSPIN/exp/stan/nmr/lists/pp/zgpr" 2
$$ 
$$ 
$$ 
$$ "d12=20u"
$$ 
$$ 
$$ "acqt0=-p1*2/3.1416"
$$ 
$$ 
$$ # 1 "mc_line 21 file C:/Bruker/TOPSPIN/exp/stan/nmr/lists/pp/zgpr expanding definition part of mc command before ze"
$$ define delay MCWRK
$$ define delay MCREST
$$ "MCWRK = 0.500000*30m"
$$ "MCREST = 30m - 30m"
$$ # 21 "C:/Bruker/TOPSPIN/exp/stan/nmr/lists/pp/zgpr"
$$ 1 ze
$$ # 1 "mc_line 21 file C:/Bruker/TOPSPIN/exp/stan/nmr/lists/pp/zgpr expanding definition of mc command after ze"
$$ # 22 "C:/Bruker/TOPSPIN/exp/stan/nmr/lists/pp/zgpr"
$$ # 1 "mc_line 22 file C:/Bruker/TOPSPIN/exp/stan/nmr/lists/pp/zgpr expanding start label for mc command"
$$ 2 MCWRK  * 2
$$ LBLF0, MCREST
$$ # 23 "C:/Bruker/TOPSPIN/exp/stan/nmr/lists/pp/zgpr"
$$   d12 pl9:f1
$$   d1 cw:f1 ph29
$$   4u do:f1
$$   d12 pl1:f1
$$   p1 ph1
$$   go=2 ph31
$$ # 1 "mc_line 29 file C:/Bruker/TOPSPIN/exp/stan/nmr/lists/pp/zgpr expanding mc command in line"
$$   MCWRK wr #0
$$   MCWRK zd 
$$   lo to LBLF0 times td0
$$ 
$$ # 30 "C:/Bruker/TOPSPIN/exp/stan/nmr/lists/pp/zgpr"
$$ exit
$$ 
$$ 
$$ ph1=0 2 2 0 1 3 3 1
$$ ph29=0
$$ ph31=0 2 2 0 1 3 3 1
$$ 
$$ 
$$ ;pl1 : f1 channel - power level for pulse (default)
$$ ;pl9 : f1 channel - power level for presaturation
$$ ;p1 : f1 channel -  90 degree high power pulse
$$ ;d1 : relaxation delay; 1-5 * T1
$$ ;d12: delay for power switching                      [20 usec]
$$ ;NS: 1 * n, total number of scans: NS * TD0
$$ 
$$ 
$$ 
$$ ;$Id: zgpr,v 1.7.10.2 2006/11/10 11:04:15 ber Exp $
##$RELAX= 
##$BRUKER FILE EXP=uxnmr.par
$$ ##TITLE= Parameter file, TOPSPIN		Version 1.3
$$ ##JCAMPDX= 5.0
$$ ##DATATYPE= Parameter Values
$$ ##ORIGIN= Bruker BioSpin GmbH
$$ ##OWNER= Administrator
$$ $$ 2008-03-03 09:42:28.895 +0100  WUR\bruker@RIK1030
$$ $$ C:/Bruker/TOPSPIN/conf/instr/avance400/uxnmr.par
$$ ##$ACB= 0
$$ ##$ACBTAT= (0..15)
0 88 72 0 0 0 0 0 0 0 0 0 0 0 0 0 
$$ ##$ACBTBA= (0..15)
0 0 0 0 0 0 0 0 0 0 0 0 0 0 0 0 
$$ ##$ACBTCTL= (0..15)
0 0 0 0 0 0 0 0 0 0 0 0 0 0 0 0 
$$ ##$ACBTDI= (0..15)
0 102 102 0 0 0 0 0 0 0 0 0 0 0 0 0 
$$ ##$ACBTDM= (0..15)
0 10 10 0 0 0 0 0 0 0 0 0 0 0 0 0 
$$ ##$ACBTFHI= (0..15)
0 400 400 0 0 0 0 0 0 0 0 0 0 0 0 0 
$$ ##$ACBTFL= (0..15)
0 73 74 0 0 0 0 0 0 0 0 0 0 0 0 0 
$$ ##$ACBTFLO= (0..15)
0 14 14 0 0 0 0 0 0 0 0 0 0 0 0 0 
$$ ##$ACBTOUT= (0..15)
0 1 2 0 0 0 0 0 0 0 0 0 0 0 0 0 
$$ ##$ACBTPO= (0..15)
0 150000 60000 0 0 0 0 0 0 0 0 0 0 0 0 0 
$$ ##$ACBTPW= (0..15)
0 10 10 0 0 0 0 0 0 0 0 0 0 0 0 0 
$$ ##$ACBTSB= (0..15)
0 0 0 0 0 0 0 0 0 0 0 0 0 0 0 0 
$$ ##$ACBTY= <no>
$$ ##$AQSBDHW= (0..31)
255 255 1 4 4 255 255 255 0 0 255 255 255 255 255 255 255 255 255 0 255 
255 255 255 255 255 255 255 255 255 255 255 
$$ ##$AQSBDID= (0..31)
255 255 88 83 83 255 255 255 65 67 255 255 255 255 255 255 255 255 255 
66 255 255 255 255 255 255 255 255 255 255 255 255 
$$ ##$AQSBDNO= (0..31)
255 255 1 1 2 255 255 255 1 1 255 255 255 255 255 255 255 255 255 1 255 
255 255 255 255 255 255 255 255 255 255 255 
$$ ##$AQSBDTY= (0..31)
255 255 3 16 16 255 255 255 5 9 255 255 255 255 255 255 255 255 255 7 
255 255 255 255 255 255 255 255 255 255 255 255 
$$ ##$AQSBUAD= (0..31)
255 255 52 36 37 255 255 255 54 26 255 255 255 255 255 255 255 255 255 
32 255 255 255 255 255 255 255 255 255 255 255 255 
$$ ##$AQSECL= (0..31)
255 255 2 3 3 255 255 255 5 2 255 255 255 255 255 255 255 255 255 255 
255 255 255 255 255 255 255 255 255 255 255 255 
$$ ##$AQSECLS= (0..31)
255 255 3 2 2 255 255 255 0 0 255 255 255 255 255 255 255 255 255 255 
255 255 255 255 255 255 255 255 255 255 255 255 
$$ ##$ATT19F= (0..1)
0 0 
$$ ##$ATT1H= (0..1)
0 0 
$$ ##$ATT3H= (0..1)
0 0 
$$ ##$ATTX= (0..1)
0 0 
$$ ##$ATTY= (0..1)
0 0 
$$ ##$ATTZ= (0..1)
0 0 
$$ ##$BACSAIR= no
$$ ##$BACSCAP= 60
$$ ##$BACSDEL= 10
$$ ##$BACSFCM= no
$$ ##$BACSOPT= <>
$$ ##$BACSTY= <tty08>
$$ ##$BARPTY= <no>
$$ ##$BFREQ= 400.13
$$ ##$BIRDS= yes
$$ ##$BMPC= 0
$$ ##$BMPCTY= <no>
$$ ##$BPSUTY= <no>
$$ ##$BSMS= 1
$$ ##$BSMSTY= <tty02>
$$ ##$CFASMOD= (0..7)
1 1 1 1 1 1 1 1 
$$ ##$CFASMUL= (0..7)
1 1 1 1 1 1 1 1 
$$ ##$CNFTXDR= (0..7)
6 6 0 0 0 0 0 0 
$$ ##$COMDIG2= 0
$$ ##$CPDBTY= <no>
$$ ##$CRCOTY= <no>
$$ ##$DATSTAT= no
$$ ##$DIGI140= (0..7)
0 0 0 0 0 0 0 0 
$$ ##$DIGIB12= (0..7)
0 0 0 0 0 0 0 0 
$$ ##$DIGIB16= (0..7)
0 0 0 0 0 0 0 0 
$$ ##$DIGIFA= (0..7)
0 0 0 0 0 0 0 0 
$$ ##$DIGIHA= (0..7)
0 0 0 0 0 0 0 0 
$$ ##$DIGIHAF= (0..7)
0 0 0 0 0 0 0 0 
$$ ##$DIGIHRD= (0..7)
0 0 0 0 0 0 0 0 
$$ ##$DIGIIA= (0..7)
0 0 0 0 0 0 0 0 
$$ ##$DIGIO16= (0..7)
0 0 0 0 0 0 0 0 
$$ ##$DIGISA= (0..7)
1 0 0 0 0 0 0 0 
$$ ##$DIGISAF= (0..7)
0 0 0 0 0 0 0 0 
$$ ##$DIGISL= (0..7)
0 0 0 0 0 0 0 0 
$$ ##$DIGITYI= (0..7)
0 0 0 0 0 0 0 0 
$$ ##$DIGITYP= (0..7)
0 0 0 0 0 0 0 0 
$$ ##$DIGITZ= 0
$$ ##$DRU= no
$$ ##$FCUMEM= (0..7)
2093056 2093056 0 0 0 0 0 0 
$$ ##$FCUPAL= (0..7)
260 260 0 0 0 0 0 0 
$$ ##$FQMIX= 0
$$ ##$FUNCMOD= <>
$$ ##$GCUTYPE= 2
$$ ##$GTUTY= <no>
$$ ##$HFAC= 3
$$ ##$HPCU= 0
$$ ##$HPCUTY= <no>
$$ ##$HPTXLP= (0..3)
-1 -1 -1 -1 
$$ ##$HPTXPI= (0..3)
0 0 0 0 
$$ ##$HPTXPO= (0..3)
0 0 0 0 
$$ ##$HPTXTY= (0..3)
0 0 0 0 
$$ ##$IF451= 0
$$ ##$IFREQ= 1
$$ ##$INTFPR= 0
$$ ##$IPSO= no
$$ ##$LOCKTY= <tty03>
$$ ##$LOCSWID= 0
$$ ##$M2FAC= 0
$$ ##$MASTY= <no>
$$ ##$MEMPRM= 0
$$ ##$MHFAC= 0
$$ ##$MXFAC= 0
$$ ##$NAMPD1= <2H>
$$ ##$NAMPD10= <>
$$ ##$NAMPD11= <>
$$ ##$NAMPD12= <>
$$ ##$NAMPD13= <>
$$ ##$NAMPD14= <>
$$ ##$NAMPD15= <>
$$ ##$NAMPD16= <>
$$ ##$NAMPD2= <X-BB19F_2HS>
$$ ##$NAMPD3= <1H>
$$ ##$NAMPD4= <>
$$ ##$NAMPD5= <>
$$ ##$NAMPD6= <>
$$ ##$NAMPD7= <>
$$ ##$NAMPD8= <>
$$ ##$NAMPD9= <>
$$ ##$NFCU= 2
$$ ##$NMRCH= 0
$$ ##$NMRMEM= 0
$$ ##$NRCU= 1
$$ ##$NROUT= 1
$$ ##$PAMPF1= (0..15)
75 99 67 27 0 0 0 12 117 46 8 118 1 0 0 0 
$$ ##$PAMPF2= (0..15)
0 0 0 0 0 0 0 0 0 0 0 0 0 0 0 0 
$$ ##$PAMPF3= (0..15)
0 0 0 0 0 0 0 0 0 0 0 0 0 0 0 0 
$$ ##$PAMPF4= (0..15)
0 0 0 0 0 0 0 0 0 0 0 0 0 0 0 0 
$$ ##$PAMPF5= (0..15)
0 0 0 0 0 0 0 0 0 0 0 0 0 0 0 0 
$$ ##$PAMPF6= (0..15)
0 0 0 0 0 0 0 0 0 0 0 0 0 0 0 0 
$$ ##$PAMPF7= (0..15)
0 0 0 0 0 0 0 0 0 0 0 0 0 0 0 0 
$$ ##$PAMPF8= (0..15)
0 0 0 0 0 0 0 0 0 0 0 0 0 0 0 0 
$$ ##$PH4= 0
$$ ##$PHF4TY= <no>
$$ ##$POWCHK= no
$$ ##$PRAMD1= (0..7)
0 1048576 0 0 0 1048576 0 0 
$$ ##$PRAMD10= (0..7)
0 0 0 0 0 0 0 0 
$$ ##$PRAMD11= (0..7)
0 0 0 0 0 0 0 0 
$$ ##$PRAMD12= (0..7)
0 0 0 0 0 0 0 0 
$$ ##$PRAMD13= (0..7)
0 0 0 0 0 0 0 0 
$$ ##$PRAMD14= (0..7)
0 0 0 0 0 0 0 0 
$$ ##$PRAMD15= (0..7)
0 0 0 0 0 0 0 0 
$$ ##$PRAMD16= (0..7)
0 0 0 0 0 0 0 0 
$$ ##$PRAMD17= (0..7)
0 0 0 0 0 0 0 0 
$$ ##$PRAMD18= (0..7)
0 0 0 0 0 0 0 0 
$$ ##$PRAMD19= (0..7)
0 0 0 0 0 0 0 0 
$$ ##$PRAMD2= (0..7)
2147483644 2146435071 2147483647 134217727 2147483644 2146435071 2147483647 
134217727 
$$ ##$PRAMD20= (0..7)
0 0 0 0 0 0 0 0 
$$ ##$PRAMD21= (0..7)
0 0 0 0 0 0 0 0 
$$ ##$PRAMD3= (0..7)
2 0 0 0 2 0 0 0 
$$ ##$PRAMD4= (0..7)
2147483644 2146435071 2147483647 134217727 2147483644 2146435071 2147483647 
134217727 
$$ ##$PRAMD5= (0..7)
0 0 0 0 0 0 0 0 
$$ ##$PRAMD6= (0..7)
0 0 0 0 0 0 0 0 
$$ ##$PRAMD7= (0..7)
0 0 0 0 0 0 0 0 
$$ ##$PRAMD8= (0..7)
0 0 0 0 0 0 0 0 
$$ ##$PRAMD9= (0..7)
0 0 0 0 0 0 0 0 
$$ ##$PRAMLED= (0..1)
15 15 
$$ ##$PRAMP1= <tty01>
$$ ##$PRAMP2= <no>
$$ ##$PRAMP3= <no>
$$ ##$PRAMP4= <no>
$$ ##$PRAMP5= <no>
$$ ##$PRAMP6= <no>
$$ ##$PRAMP7= <no>
$$ ##$PRAMP8= <no>
$$ ##$PRAMPTP= 0
$$ ##$PREPTY= <no>
$$ ##$PRESHLD= 0
$$ ##$PTS160= -1
$$ ##$PTSA2X= (0..7)
0 0 0 0 0 0 0 0 
$$ ##$PTSF2X= (0..7)
0 0 0 0 0 0 0 0 
$$ ##$PTSFMX= (0..7)
429.9 429.9 0 0 0 0 0 0 
$$ ##$PULCHK= no
$$ ##$RCUCDS= (0..7)
8388608 0 0 0 0 0 0 0 
$$ ##$RCUCFS= (0..7)
4096 0 0 0 0 0 0 0 
$$ ##$RCUCSS= (0..7)
1048576 0 0 0 0 0 0 0 
$$ ##$RCUI2C1= (0..7)
78 0 0 0 0 0 0 0 
$$ ##$RCUI2C2= (0..7)
0 0 0 0 0 0 0 0 
$$ ##$RCUI2C3= (0..7)
0 0 0 0 0 0 0 0 
$$ ##$RCUI2C4= (0..7)
0 0 0 0 0 0 0 0 
$$ ##$RCUI2C5= (0..7)
0 0 0 0 0 0 0 0 
$$ ##$RCUI2C6= (0..7)
0 0 0 0 0 0 0 0 
$$ ##$RCUI2C7= (0..7)
0 0 0 0 0 0 0 0 
$$ ##$RCUI2C8= (0..7)
0 0 0 0 0 0 0 0 
$$ ##$RDCU= 0
$$ ##$RGTYPE= (0..7)
5 0 0 0 0 0 0 0 
$$ ##$RG_max= (0..7)
46341 0 0 0 0 0 0 0 
$$ ##$RG_min= (0..7)
1 0 0 0 0 0 0 0 
$$ ##$RG_tab1= (0..255)
1 1.1 1.3 1.4 1.6 1.8 2 2.2 2.5 2.8 3.2 3.6 4 4.5 5 5.7 6.3 7.1 8 9 10.1 
11.3 12.7 14.3 16 18 20.2 22.6 25.4 28.5 32 35.9 40.3 45.3 50.8 57 64 
71.8 80.6 90.5 101.6 114 128 143.7 161.3 181 203.2 228.1 256 287.4 322.5 
362 406.4 456.1 512 574.7 645.1 724.1 812.7 912.3 1024 1149.4 1290.2 1448.2 
1625.5 1824.6 2048 2298.8 2580.3 2896.3 3251 3649.1 4096 4597.6 5160.6 
5792.6 6502 7298.2 8192 9195.2 10321.3 11585.2 13004 14596.5 16384 18390.4 
20642.5 23170.5 26008 29193 32768 36780.8 41285.1 46341 -1 -1 -1 -1 -1 
-1 -1 -1 -1 -1 -1 -1 -1 -1 -1 -1 -1 -1 -1 -1 -1 -1 -1 -1 -1 -1 -1 -1 -1 
-1 -1 -1 -1 -1 -1 -1 -1 -1 -1 -1 -1 -1 -1 -1 -1 -1 -1 -1 -1 -1 -1 -1 -1 
-1 -1 -1 -1 -1 -1 -1 -1 -1 -1 -1 -1 -1 -1 -1 -1 -1 -1 -1 -1 -1 -1 -1 -1 
-1 -1 -1 -1 -1 -1 -1 -1 -1 -1 -1 -1 -1 -1 -1 -1 -1 -1 -1 -1 -1 -1 -1 -1 
-1 -1 -1 -1 -1 -1 -1 -1 -1 -1 -1 -1 -1 -1 -1 -1 -1 -1 -1 -1 -1 -1 -1 -1 
-1 -1 -1 -1 -1 -1 -1 -1 -1 -1 -1 -1 -1 -1 -1 -1 -1 -1 -1 -1 -1 -1 -1 -1 
-1 -1 -1 -1 -1 -1 -1 -1 -1 -1 -1 -1 -1 
$$ ##$RG_tab2= (0..255)
-1 -1 -1 -1 -1 -1 -1 -1 -1 -1 -1 -1 -1 -1 -1 -1 -1 -1 -1 -1 -1 -1 -1 -1 
-1 -1 -1 -1 -1 -1 -1 -1 -1 -1 -1 -1 -1 -1 -1 -1 -1 -1 -1 -1 -1 -1 -1 -1 
-1 -1 -1 -1 -1 -1 -1 -1 -1 -1 -1 -1 -1 -1 -1 -1 -1 -1 -1 -1 -1 -1 -1 -1 
-1 -1 -1 -1 -1 -1 -1 -1 -1 -1 -1 -1 -1 -1 -1 -1 -1 -1 -1 -1 -1 -1 -1 -1 
-1 -1 -1 -1 -1 -1 -1 -1 -1 -1 -1 -1 -1 -1 -1 -1 -1 -1 -1 -1 -1 -1 -1 -1 
-1 -1 -1 -1 -1 -1 -1 -1 -1 -1 -1 -1 -1 -1 -1 -1 -1 -1 -1 -1 -1 -1 -1 -1 
-1 -1 -1 -1 -1 -1 -1 -1 -1 -1 -1 -1 -1 -1 -1 -1 -1 -1 -1 -1 -1 -1 -1 -1 
-1 -1 -1 -1 -1 -1 -1 -1 -1 -1 -1 -1 -1 -1 -1 -1 -1 -1 -1 -1 -1 -1 -1 -1 
-1 -1 -1 -1 -1 -1 -1 -1 -1 -1 -1 -1 -1 -1 -1 -1 -1 -1 -1 -1 -1 -1 -1 -1 
-1 -1 -1 -1 -1 -1 -1 -1 -1 -1 -1 -1 -1 -1 -1 -1 -1 -1 -1 -1 -1 -1 -1 -1 
-1 -1 -1 -1 -1 -1 -1 -1 -1 -1 -1 -1 -1 -1 -1 -1 
$$ ##$RG_tab3= (0..255)
-1 -1 -1 -1 -1 -1 -1 -1 -1 -1 -1 -1 -1 -1 -1 -1 -1 -1 -1 -1 -1 -1 -1 -1 
-1 -1 -1 -1 -1 -1 -1 -1 -1 -1 -1 -1 -1 -1 -1 -1 -1 -1 -1 -1 -1 -1 -1 -1 
-1 -1 -1 -1 -1 -1 -1 -1 -1 -1 -1 -1 -1 -1 -1 -1 -1 -1 -1 -1 -1 -1 -1 -1 
-1 -1 -1 -1 -1 -1 -1 -1 -1 -1 -1 -1 -1 -1 -1 -1 -1 -1 -1 -1 -1 -1 -1 -1 
-1 -1 -1 -1 -1 -1 -1 -1 -1 -1 -1 -1 -1 -1 -1 -1 -1 -1 -1 -1 -1 -1 -1 -1 
-1 -1 -1 -1 -1 -1 -1 -1 -1 -1 -1 -1 -1 -1 -1 -1 -1 -1 -1 -1 -1 -1 -1 -1 
-1 -1 -1 -1 -1 -1 -1 -1 -1 -1 -1 -1 -1 -1 -1 -1 -1 -1 -1 -1 -1 -1 -1 -1 
-1 -1 -1 -1 -1 -1 -1 -1 -1 -1 -1 -1 -1 -1 -1 -1 -1 -1 -1 -1 -1 -1 -1 -1 
-1 -1 -1 -1 -1 -1 -1 -1 -1 -1 -1 -1 -1 -1 -1 -1 -1 -1 -1 -1 -1 -1 -1 -1 
-1 -1 -1 -1 -1 -1 -1 -1 -1 -1 -1 -1 -1 -1 -1 -1 -1 -1 -1 -1 -1 -1 -1 -1 
-1 -1 -1 -1 -1 -1 -1 -1 -1 -1 -1 -1 -1 -1 -1 -1 
$$ ##$RG_tab4= (0..255)
-1 -1 -1 -1 -1 -1 -1 -1 -1 -1 -1 -1 -1 -1 -1 -1 -1 -1 -1 -1 -1 -1 -1 -1 
-1 -1 -1 -1 -1 -1 -1 -1 -1 -1 -1 -1 -1 -1 -1 -1 -1 -1 -1 -1 -1 -1 -1 -1 
-1 -1 -1 -1 -1 -1 -1 -1 -1 -1 -1 -1 -1 -1 -1 -1 -1 -1 -1 -1 -1 -1 -1 -1 
-1 -1 -1 -1 -1 -1 -1 -1 -1 -1 -1 -1 -1 -1 -1 -1 -1 -1 -1 -1 -1 -1 -1 -1 
-1 -1 -1 -1 -1 -1 -1 -1 -1 -1 -1 -1 -1 -1 -1 -1 -1 -1 -1 -1 -1 -1 -1 -1 
-1 -1 -1 -1 -1 -1 -1 -1 -1 -1 -1 -1 -1 -1 -1 -1 -1 -1 -1 -1 -1 -1 -1 -1 
-1 -1 -1 -1 -1 -1 -1 -1 -1 -1 -1 -1 -1 -1 -1 -1 -1 -1 -1 -1 -1 -1 -1 -1 
-1 -1 -1 -1 -1 -1 -1 -1 -1 -1 -1 -1 -1 -1 -1 -1 -1 -1 -1 -1 -1 -1 -1 -1 
-1 -1 -1 -1 -1 -1 -1 -1 -1 -1 -1 -1 -1 -1 -1 -1 -1 -1 -1 -1 -1 -1 -1 -1 
-1 -1 -1 -1 -1 -1 -1 -1 -1 -1 -1 -1 -1 -1 -1 -1 -1 -1 -1 -1 -1 -1 -1 -1 
-1 -1 -1 -1 -1 -1 -1 -1 -1 -1 -1 -1 -1 -1 -1 -1 
$$ ##$RG_tab5= (0..255)
-1 -1 -1 -1 -1 -1 -1 -1 -1 -1 -1 -1 -1 -1 -1 -1 -1 -1 -1 -1 -1 -1 -1 -1 
-1 -1 -1 -1 -1 -1 -1 -1 -1 -1 -1 -1 -1 -1 -1 -1 -1 -1 -1 -1 -1 -1 -1 -1 
-1 -1 -1 -1 -1 -1 -1 -1 -1 -1 -1 -1 -1 -1 -1 -1 -1 -1 -1 -1 -1 -1 -1 -1 
-1 -1 -1 -1 -1 -1 -1 -1 -1 -1 -1 -1 -1 -1 -1 -1 -1 -1 -1 -1 -1 -1 -1 -1 
-1 -1 -1 -1 -1 -1 -1 -1 -1 -1 -1 -1 -1 -1 -1 -1 -1 -1 -1 -1 -1 -1 -1 -1 
-1 -1 -1 -1 -1 -1 -1 -1 -1 -1 -1 -1 -1 -1 -1 -1 -1 -1 -1 -1 -1 -1 -1 -1 
-1 -1 -1 -1 -1 -1 -1 -1 -1 -1 -1 -1 -1 -1 -1 -1 -1 -1 -1 -1 -1 -1 -1 -1 
-1 -1 -1 -1 -1 -1 -1 -1 -1 -1 -1 -1 -1 -1 -1 -1 -1 -1 -1 -1 -1 -1 -1 -1 
-1 -1 -1 -1 -1 -1 -1 -1 -1 -1 -1 -1 -1 -1 -1 -1 -1 -1 -1 -1 -1 -1 -1 -1 
-1 -1 -1 -1 -1 -1 -1 -1 -1 -1 -1 -1 -1 -1 -1 -1 -1 -1 -1 -1 -1 -1 -1 -1 
-1 -1 -1 -1 -1 -1 -1 -1 -1 -1 -1 -1 -1 -1 -1 -1 
$$ ##$RG_tab6= (0..255)
-1 -1 -1 -1 -1 -1 -1 -1 -1 -1 -1 -1 -1 -1 -1 -1 -1 -1 -1 -1 -1 -1 -1 -1 
-1 -1 -1 -1 -1 -1 -1 -1 -1 -1 -1 -1 -1 -1 -1 -1 -1 -1 -1 -1 -1 -1 -1 -1 
-1 -1 -1 -1 -1 -1 -1 -1 -1 -1 -1 -1 -1 -1 -1 -1 -1 -1 -1 -1 -1 -1 -1 -1 
-1 -1 -1 -1 -1 -1 -1 -1 -1 -1 -1 -1 -1 -1 -1 -1 -1 -1 -1 -1 -1 -1 -1 -1 
-1 -1 -1 -1 -1 -1 -1 -1 -1 -1 -1 -1 -1 -1 -1 -1 -1 -1 -1 -1 -1 -1 -1 -1 
-1 -1 -1 -1 -1 -1 -1 -1 -1 -1 -1 -1 -1 -1 -1 -1 -1 -1 -1 -1 -1 -1 -1 -1 
-1 -1 -1 -1 -1 -1 -1 -1 -1 -1 -1 -1 -1 -1 -1 -1 -1 -1 -1 -1 -1 -1 -1 -1 
-1 -1 -1 -1 -1 -1 -1 -1 -1 -1 -1 -1 -1 -1 -1 -1 -1 -1 -1 -1 -1 -1 -1 -1 
-1 -1 -1 -1 -1 -1 -1 -1 -1 -1 -1 -1 -1 -1 -1 -1 -1 -1 -1 -1 -1 -1 -1 -1 
-1 -1 -1 -1 -1 -1 -1 -1 -1 -1 -1 -1 -1 -1 -1 -1 -1 -1 -1 -1 -1 -1 -1 -1 
-1 -1 -1 -1 -1 -1 -1 -1 -1 -1 -1 -1 -1 -1 -1 -1 
$$ ##$RG_tab7= (0..255)
-1 -1 -1 -1 -1 -1 -1 -1 -1 -1 -1 -1 -1 -1 -1 -1 -1 -1 -1 -1 -1 -1 -1 -1 
-1 -1 -1 -1 -1 -1 -1 -1 -1 -1 -1 -1 -1 -1 -1 -1 -1 -1 -1 -1 -1 -1 -1 -1 
-1 -1 -1 -1 -1 -1 -1 -1 -1 -1 -1 -1 -1 -1 -1 -1 -1 -1 -1 -1 -1 -1 -1 -1 
-1 -1 -1 -1 -1 -1 -1 -1 -1 -1 -1 -1 -1 -1 -1 -1 -1 -1 -1 -1 -1 -1 -1 -1 
-1 -1 -1 -1 -1 -1 -1 -1 -1 -1 -1 -1 -1 -1 -1 -1 -1 -1 -1 -1 -1 -1 -1 -1 
-1 -1 -1 -1 -1 -1 -1 -1 -1 -1 -1 -1 -1 -1 -1 -1 -1 -1 -1 -1 -1 -1 -1 -1 
-1 -1 -1 -1 -1 -1 -1 -1 -1 -1 -1 -1 -1 -1 -1 -1 -1 -1 -1 -1 -1 -1 -1 -1 
-1 -1 -1 -1 -1 -1 -1 -1 -1 -1 -1 -1 -1 -1 -1 -1 -1 -1 -1 -1 -1 -1 -1 -1 
-1 -1 -1 -1 -1 -1 -1 -1 -1 -1 -1 -1 -1 -1 -1 -1 -1 -1 -1 -1 -1 -1 -1 -1 
-1 -1 -1 -1 -1 -1 -1 -1 -1 -1 -1 -1 -1 -1 -1 -1 -1 -1 -1 -1 -1 -1 -1 -1 
-1 -1 -1 -1 -1 -1 -1 -1 -1 -1 -1 -1 -1 -1 -1 -1 
$$ ##$RG_tab8= (0..255)
-1 -1 -1 -1 -1 -1 -1 -1 -1 -1 -1 -1 -1 -1 -1 -1 -1 -1 -1 -1 -1 -1 -1 -1 
-1 -1 -1 -1 -1 -1 -1 -1 -1 -1 -1 -1 -1 -1 -1 -1 -1 -1 -1 -1 -1 -1 -1 -1 
-1 -1 -1 -1 -1 -1 -1 -1 -1 -1 -1 -1 -1 -1 -1 -1 -1 -1 -1 -1 -1 -1 -1 -1 
-1 -1 -1 -1 -1 -1 -1 -1 -1 -1 -1 -1 -1 -1 -1 -1 -1 -1 -1 -1 -1 -1 -1 -1 
-1 -1 -1 -1 -1 -1 -1 -1 -1 -1 -1 -1 -1 -1 -1 -1 -1 -1 -1 -1 -1 -1 -1 -1 
-1 -1 -1 -1 -1 -1 -1 -1 -1 -1 -1 -1 -1 -1 -1 -1 -1 -1 -1 -1 -1 -1 -1 -1 
-1 -1 -1 -1 -1 -1 -1 -1 -1 -1 -1 -1 -1 -1 -1 -1 -1 -1 -1 -1 -1 -1 -1 -1 
-1 -1 -1 -1 -1 -1 -1 -1 -1 -1 -1 -1 -1 -1 -1 -1 -1 -1 -1 -1 -1 -1 -1 -1 
-1 -1 -1 -1 -1 -1 -1 -1 -1 -1 -1 -1 -1 -1 -1 -1 -1 -1 -1 -1 -1 -1 -1 -1 
-1 -1 -1 -1 -1 -1 -1 -1 -1 -1 -1 -1 -1 -1 -1 -1 -1 -1 -1 -1 -1 -1 -1 -1 
-1 -1 -1 -1 -1 -1 -1 -1 -1 -1 -1 -1 -1 -1 -1 -1 
$$ ##$ROUTER= 3
$$ ##$RX22TY= <tty10>
$$ ##$SCMTY= <no>
$$ ##$SPECTR= 5
$$ ##$SY2FLAG= 0
$$ ##$TFXNUM= 0
$$ ##$TRIPLO2= 0
$$ ##$VTUTY= <tty05>
$$ ##$WBREFAM= (0..15)
100 100 100 100 100 100 100 100 100 100 100 100 100 100 100 100 
$$ ##$WBREFPH= (0..15)
0 0 0 0 0 0 0 0 0 0 0 0 0 0 0 0 
$$ ##$XFAC= 2
$$ ##END=
##$RELAX= 
$$ Bruker specific parameters
$$ --------------------------
##$DU= <P:\NMR-data>
##$EXPNO= 1
##$NAME= <NMR_polar_Ctrol_p17.3D>
##$PROCNO= 1
##$TYPE= <nmr>
##$USER= <Ainhoa_raw_data>
##$ACQT0= -4.83829889523336
##$AMP= (0..31)
100 100 100 100 100 100 100 100 100 100 100 100 100 100 100 100 100 100
100 100 100 100 100 100 100 100 100 100 100 100 100 100
##$ANAVPT= -1
##$AQSEQ= 0
##$AQ_mod= 3
##$AUNM= <au_zg>
##$AUTOPOS= <3 >
##$BF1= 400.13
##$BF2= 100.612769
##$BF3= 400.13
##$BF4= 400.13
##$BF5= 500.13
##$BF6= 500.13
##$BF7= 500.13
##$BF8= 500.13
##$BYTORDA= 0
##$CFDGTYP= 0
##$CFRGTYP= 5
##$CHEMSTR= <none>
##$CNST= (0..63)
1 1 145 1 1 1 1 1 1 1 1 1 1 1 1 1 1 1 1 1 1 1 1 1 1 1 1 1 1 1 1 1 1 1 1
1 1 1 1 1 1 1 1 1 1 1 1 1 1 1 1 1 1 1 1 1 1 1 1 1 1 1 1 1
##$CPDPRG= <>
##$CPDPRG1= <>
##$CPDPRG2= <>
##$CPDPRG3= <>
##$CPDPRG4= <mlev>
##$CPDPRG5= <mlev>
##$CPDPRG6= <mlev>
##$CPDPRG7= <mlev>
##$CPDPRG8= <mlev>
##$CPDPRGB= <>
##$CPDPRGT= <>
##$D= (0..63)
0 2 0 0 0 0 0 0 0 0.06 0 0 2e-005 0 0 0 0.0002 0 0 0 0 0 0 0 0 0 0 0 0
0 0 0 0 0 0 0 0 0 0 0 0 0 0 0 0 0 0 0 0 0 0 0 0 0 0 0 0 0 0 0 0 0 0 0
##$DATE= 1217364175
##$DBL= (0..7)
120 120 120 120 120 120 120 120
##$DBP= (0..7)
150 150 150 150 150 150 150 150
##$DBP07= 0
##$DBPNAM0= <>
##$DBPNAM1= <>
##$DBPNAM2= <>
##$DBPNAM3= <>
##$DBPNAM4= <>
##$DBPNAM5= <>
##$DBPNAM6= <>
##$DBPNAM7= <>
##$DBPOAL= (0..7)
0.5 0.5 0.5 0.5 0.5 0.5 0.5 0.5
##$DBPOFFS= (0..7)
0 0 0 0 0 0 0 0
##$DE= 6
##$DECBNUC= <off>
##$DECIM= 24
##$DECNUC= <off>
##$DECSTAT= 4
##$DIGMOD= 0
##$DIGTYP= 7
##$DL= (0..7)
0 120 120 120 120 120 120 120
##$DP= (0..7)
150 150 150 150 150 150 150 150
##$DP07= 0
##$DPNAME0= <>
##$DPNAME1= <>
##$DPNAME2= <>
##$DPNAME3= <>
##$DPNAME4= <>
##$DPNAME5= <>
##$DPNAME6= <>
##$DPNAME7= <>
##$DPOAL= (0..7)
0.5 0.5 0.5 0.5 0.5 0.5 0.5 0.5
##$DPOFFS= (0..7)
0 0 0 0 0 0 0 0
##$DQDMODE= 0
##$DR= 18
##$DS= 4
##$DSLIST= <SSSSSSSSSSSSSSS>
##$DSPFIRM= 0
##$DSPFVS= -1
##$DTYPA= 0
##$EXP= <AID_d2o>
##$F1LIST= <111111111111111>
##$F2LIST= <222222222222222>
##$F3LIST= <333333333333333>
##$FCUCHAN= (0..9)
0 2 1 0 0 0 0 0 0 0
##$FL1= 90
##$FL2= 90
##$FL3= 90
##$FL4= 90
##$FOV= 20
##$FQ1LIST= <freqlist>
##$FQ2LIST= <freqlist>
##$FQ3LIST= <freqlist>
##$FQ4LIST= <freqlist>
##$FQ5LIST= <freqlist>
##$FQ6LIST= <freqlist>
##$FQ7LIST= <freqlist>
##$FQ8LIST= <freqlist>
##$FRQLO3= 1882485.02994012
##$FRQLO3N= 0
##$FS= (0..7)
83 83 83 83 83 83 83 83
##$FTLPGN= 0
##$FW= 90000
##$FnMODE= 0
##$FnTYPE= 0
##$GP031= 0
##$GPNAM0= <sine.100>
##$GPNAM1= <sine.100>
##$GPNAM10= <sine.100>
##$GPNAM11= <sine.100>
##$GPNAM12= <sine.100>
##$GPNAM13= <sine.100>
##$GPNAM14= <sine.100>
##$GPNAM15= <sine.100>
##$GPNAM16= <sine.100>
##$GPNAM17= <sine.100>
##$GPNAM18= <sine.100>
##$GPNAM19= <sine.100>
##$GPNAM2= <sine.100>
##$GPNAM20= <sine.100>
##$GPNAM21= <sine.100>
##$GPNAM22= <sine.100>
##$GPNAM23= <sine.100>
##$GPNAM24= <sine.100>
##$GPNAM25= <sine.100>
##$GPNAM26= <sine.100>
##$GPNAM27= <sine.100>
##$GPNAM28= <sine.100>
##$GPNAM29= <sine.100>
##$GPNAM3= <sine.100>
##$GPNAM30= <sine.100>
##$GPNAM31= <sine.100>
##$GPNAM4= <sine.100>
##$GPNAM5= <sine.100>
##$GPNAM6= <sine.100>
##$GPNAM7= <sine.100>
##$GPNAM8= <sine.100>
##$GPNAM9= <sine.100>
##$GPX= (0..31)
0 0 0 0 0 0 0 0 0 0 0 0 0 0 0 0 0 0 0 0 0 0 0 0 0 0 0 0 0 0 0 0
##$GPY= (0..31)
0 0 0 0 0 0 0 0 0 0 0 0 0 0 0 0 0 0 0 0 0 0 0 0 0 0 0 0 0 0 0 0
##$GPZ= (0..31)
0 0 0 0 0 0 0 0 0 0 0 0 0 0 0 0 0 0 0 0 0 0 0 0 0 0 0 0 0 0 0 0
##$GRDPROG= <>
##$GRPDLY= -1
##$HDDUTY= 20
##$HDRATE= 20
##$HGAIN= (0..3)
0 0 0 0
##$HL1= 1
##$HL2= 35
##$HL3= 16
##$HL4= 17
##$HOLDER= 0
##$HPMOD= (0..7)
0 0 0 0 0 0 0 0
##$HPPRGN= 0
##$IN= (0..63)
0.001 0.001 0.001 0.001 0.001 0.001 0.001 0.001 0.001 0.001 0.001 0.001
0.001 0.001 0.001 0.001 0.001 0.001 0.001 0.001 0.001 0.001 0.001 0.001
0.001 0.001 0.001 0.001 0.001 0.001 0.001 0.001 0.001 0.001 0.001 0.001
0.001 0.001 0.001 0.001 0.001 0.001 0.001 0.001 0.001 0.001 0.001 0.001
0.001 0.001 0.001 0.001 0.001 0.001 0.001 0.001 0.001 0.001 0.001 0.001
0.001 0.001 0.001 0.001
##$INF= (0..7)
0 0 0 0 0 0 0 0
##$INP= (0..63)
0 0 0 0 0 0 0 0 0 0 0 0 0 0 0 0 0 0 0 0 0 0 0 0 0 0 0 0 0 0 0 0 0 0 0 0
0 0 0 0 0 0 0 0 0 0 0 0 0 0 0 0 0 0 0 0 0 0 0 0 0 0 0 0
##$INSTRUM= <avance400>
##$L= (0..31)
1 1 1 1 1 1 1 1 1 1 1 1 1 1 1 1 1 1 1 1 1 1 1 1 1 1 1 1 1 1 1 1
##$LFILTER= 200
##$LGAIN= -5
##$LINPSTP= 10
##$LOCKED= yes
##$LOCKFLD= 3186
##$LOCKGN= 97.3000030517578
##$LOCKPOW= -25
##$LOCKPPM= 4.69999980926514
##$LOCNUC= <2H>
##$LOCPHAS= 356
##$LOCSHFT= yes
##$LOCSW= 0
##$LTIME= 0.200000002980232
##$MASR= 4200
##$MASRLST= <masrlst>
##$NBL= 1
##$NC= -2
##$NLOGCH= 1
##$NS= 1024
##$NUC1= <1H>
##$NUC2= <13C>
##$NUC3= <off>
##$NUC4= <off>
##$NUC5= <off>
##$NUC6= <off>
##$NUC7= <off>
##$NUC8= <off>
##$NUCLEI= 0
##$NUCLEUS= <off>
##$O1= 1885.29
##$O2= 4979.85804243228
##$O3= 1900.52349393
##$O4= 1900.52349393
##$O5= 0
##$O6= 0
##$O7= 0
##$O8= 0
##$OBSCHAN= (0..9)
0 0 0 0 0 0 0 0 0 0
##$OVERFLW= 0
##$P= (0..63)
7.6 7.6 15.2 14.9 29.8 16.5 25 50 0 0 0 0 0 0 0 200000 1000 2500 0 600
2500 0 0 0 0 200 0 7.6 1000 0 0 0 0 0 0 0 0 0 0 0 0 0 0 0 0 0 0 0 0 0 0
0 0 0 0 0 0 0 0 0 0 0 0 0
##$PACOIL= (0..15)
0 0 0 0 0 0 0 0 0 0 0 0 0 0 0 0
##$PAPS= 2
##$PARMODE= 0
##$PCPD= (0..9)
100 100 70 100 100 100 100 100 100 100
##$PHCOR= (0..31)
0 0 0 0 0 0 0 0 0 0 0 0 0 0 0 0 0 0 0 0 0 0 0 0 0 0 0 0 0 0 0 0
##$PHLIST= <>
##$PHP= 1
##$PH_ref= 0
##$PL= (0..63)
120 0 -4 120 120 120 120 120 120 80 10.34 22.38 9 120 120 120 120 120 0
120 120 120 120 120 120 120 120 22.38 120 120 9 120 120 120 120 120 120
120 120 120 120 120 120 120 120 120 120 120 120 120 120 120 120 120 120
120 120 120 120 120 120 120 120 120
##$PLSTEP= 0.1
##$PLSTRT= -6
##$POWMOD= 0
##$PQPHASE= 0
##$PQSCALE= 0
##$PR= 1
##$PRECHAN= (0..15)
-1 1 2 -1 -1 -1 -1 -1 -1 -1 -1 -1 -1 -1 -1 -1
##$PRGAIN= 0
##$PROBHD= <5 mm PABBI 1H-BB Z-GRD Z811201/0006
>
##$PROSOL= no
##$PULPROG= <zgpr>
##$PW= 0
##$PYNM= <acqu.py>
##$QNP= 1
##$RD= 0
##$RECCHAN= (0..15)
-1 -1 -1 -1 -1 -1 -1 -1 -1 -1 -1 -1 -1 -1 -1 -1
##$RECPH= 0
##$RECPRE= (0..15)
-1 -1 -1 -1 -1 -1 -1 -1 -1 -1 -1 -1 -1 -1 -1 -1
##$RECPRFX= (0..15)
-1 -1 -1 -1 -1 -1 -1 -1 -1 -1 -1 -1 -1 -1 -1 -1
##$RECSEL= (0..15)
0 0 0 0 0 0 0 0 0 0 0 0 0 0 0 0
##$RG= 406.4
##$RO= 0
##$ROUTWD1= (0..23)
0 0 0 0 0 0 0 0 0 0 0 0 0 0 0 0 0 0 0 0 1 1 0 0
##$ROUTWD2= (0..23)
0 0 0 0 0 1 0 0 0 0 0 0 0 0 0 0 0 0 1 0 1 1 0 0
##$RSEL= (0..9)
0 1 2 0 0 0 0 0 0 0
##$S= (0..7)
83 4 83 83 83 83 83 83
##$SEOUT= 0
##$SFO1= 400.13188529
##$SFO2= 100.617748858042
##$SFO3= 400.131900523494
##$SFO4= 400.131900523494
##$SFO5= 500.13
##$SFO6= 500.13
##$SFO7= 500.13
##$SFO8= 500.13
##$SOLVENT= <D2O>
##$SP= (0..31)
1 120 120 120 0 0 120 120 0 0 0 120 0 0 120 0 150 150 120 120.87 118.96
122.27 114.95 150 150 150 150 150 150 120 120 120
##$SP07= 0
##$SPECTR= 0
##$SPNAM0= <gauss>
##$SPNAM1= <Gaus1.1000>
##$SPNAM10= <gauss>
##$SPNAM11= <Gaus1.1000>
##$SPNAM12= <gauss>
##$SPNAM13= <gauss>
##$SPNAM14= <Gaus1.1000>
##$SPNAM15= <Gaus1.1000>
##$SPNAM16= <gauss>
##$SPNAM17= <gauss>
##$SPNAM18= <Gaus1.1000>
##$SPNAM19= <Gaus1.1000>
##$SPNAM2= <Gaus1.1000>
##$SPNAM20= <Gaus1.1000>
##$SPNAM21= <Gaus1.1000>
##$SPNAM22= <Gaus1.1000>
##$SPNAM23= <gauss>
##$SPNAM24= <gauss>
##$SPNAM25= <gauss>
##$SPNAM26= <gauss>
##$SPNAM27= <gauss>
##$SPNAM28= <gauss>
##$SPNAM29= <Gaus1.1000>
##$SPNAM3= <Gaus1.1000>
##$SPNAM30= <Gaus1.1000>
##$SPNAM31= <Gaus1.1000>
##$SPNAM4= <gauss>
##$SPNAM5= <gauss>
##$SPNAM6= <Gaus1.1000>
##$SPNAM7= <Gaus1.1000>
##$SPNAM8= <gauss>
##$SPNAM9= <gauss>
##$SPOAL= (0..31)
0.5 0.5 0.5 0.5 0.5 0.5 0.5 0.5 0.5 0.5 0.5 0.5 0.5 0.5 0.5 0.5 0.5 0.5
0.5 0.5 0.5 0.5 0.5 0.5 0.5 0.5 0.5 0.5 0.5 0.5 0.5 0.5
##$SPOFFS= (0..31)
0 0 0 0 0 0 0 0 0 0 0 0 0 0 0 0 0 0 0 0 0 0 0 0 0 0 0 0 0 0 0 0
##$SUBNAM0= <"">
##$SUBNAM1= <"">
##$SUBNAM2= <"">
##$SUBNAM3= <"">
##$SUBNAM4= <"">
##$SUBNAM5= <"">
##$SUBNAM6= <"">
##$SUBNAM7= <"">
##$SUBNAM8= <"">
##$SUBNAM9= <"">
##$SW= 12.4709380669908
##$SWIBOX= (0..15)
0 1 2 0 0 0 0 0 0 0 0 0 0 0 0 0
##$SW_h= 4990.01996007984
##$SWfinal= 0
##$TD= 16244
##$TD0= 1
##$TE= 300
##$TE2= 300
##$TE3= 300
##$TEG= 300
##$TL= (0..7)
0 120 120 120 120 120 120 120
##$TP= (0..7)
150 150 150 150 150 150 150 150
##$TP07= 0
##$TPNAME0= <>
##$TPNAME1= <>
##$TPNAME2= <>
##$TPNAME3= <>
##$TPNAME4= <>
##$TPNAME5= <>
##$TPNAME6= <>
##$TPNAME7= <>
##$TPOAL= (0..7)
0.5 0.5 0.5 0.5 0.5 0.5 0.5 0.5
##$TPOFFS= (0..7)
0 0 0 0 0 0 0 0
##$TUNHIN= 0
##$TUNHOUT= 0
##$TUNXOUT= 0
##$USERA1= <user>
##$USERA2= <user>
##$USERA3= <user>
##$USERA4= <user>
##$USERA5= <user>
##$V9= 5
##$VALIST= <valist>
##$VCLIST= <CCCCCCCCCCCCCCC>
##$VD= 0
##$VDLIST= <DDDDDDDDDDDDDDD>
##$VPLIST= <PPPPPPPPPPPPPPP>
##$VTLIST= <TTTTTTTTTTTTTTT>
##$WBST= 1024
##$WBSW= 15.53612
##$XGAIN= (0..3)
0 0 0 0
##$XL= 0
##$YL= 0
##$YMAX_a= 35985220
##$YMIN_a= -26750592
##$ZGOPTNS= <>
##$ZL1= 120
##$ZL2= 120
##$ZL3= 120
##$ZL4= 120
##$ABSF1= 10
##$ABSF2= 0
##$ABSG= 5
##$ABSL= 3
##$ALPHA= 0
##$AQORDER= 0
##$ASSFAC= 0
##$ASSFACI= 0
##$ASSFACX= 0
##$ASSWID= 0
##$AUNMP= <proc_1H_AID>
##$AXLEFT= 0
##$AXNAME= <>
##$AXNUC= <off>
##$AXRIGHT= 0
##$AXTYPE= 0
##$AXUNIT= <>
##$AZFE= 0.1
##$AZFW= 0.1
##$BCFW= 1
##$BC_mod= 2
##$BYTORDP= 0
##$COROFFS= 0
##$CY= 12.5
##$DATMOD= 1
##$DC= 2
##$DFILT= <>
##$DTYPP= 0
##$F1P= 9.9967504570787
##$F2P= -9.53364507338961e-007
##$FCOR= 1
##$FTSIZE= 65536
##$FT_mod= 4
##$GAMMA= 1
##$GB= 0
##$INTBC= 1
##$INTSCL= 1
##$ISEN= 128
##$LB= 1
##$LEV0= 0
##$LPBIN= 0
##$MAXI= 10000
##$MC2= 0
##$MEAN= 0
##$ME_mod= 0
##$MI= 0.02
##$NCOEF= 0
##$NC_proc= 0
##$NLEV= 6
##$NOISF1= 8.174992
##$NOISF2= 6.675002
##$NSP= 1
##$NTH_PI= 0
##$NZP= 0
##$OFFSET= 12.29218
##$PC= 1
##$PHC0= 8.240461
##$PHC1= -14.61487
##$PH_mod= 0
##$PKNL= yes
##$PPARMOD= 0
##$PPDIAG= 0
##$PPIPTYP= 0
##$PPMPNUM= 100
##$PPRESOL= 1
##$PSCAL= 0
##$PSIGN= 0
##$PYNMP= <proc.py>
##$REVERSE= no
##$SF= 400.129461838569
##$SI= 131072
##$SIGF1= 5.6
##$SIGF2= 5.2
##$SINO= 400
##$SIOLD= 131072
##$SPECTYP= <>
##$SREGLST= <1H.D2O>
##$SSB= 2
##$STSI= 0
##$STSR= 0
##$SW_p= 4990.01996007986
##$SYMM= 0
##$S_DEV= 0
##$TDeff= 16244
##$TDoff= 0
##$TI= <>
##$TILT= no
##$TM1= 0
##$TM2= 0
##$TOPLEV= 0
##$USERP1= <user>
##$USERP2= <user>
##$USERP3= <user>
##$USERP4= <user>
##$USERP5= <user>
##$WDW= 4
##$XDIM= 8192
##$YMAX_p= 0
##$YMIN_p= 0
##$CURPLOT= <\\rik006s\net8_hp>
##$CURPRIN= <$\\rik006s\net8_hp>
##$DFORMAT= <normdp>
##$LAYOUT= <+/1d_h.xwp>
##$LFORMAT= <normlp>
##$PFORMAT= <normpl>
##$SURQMSG= 1
$$ End of Bruker specific parameters
$$ ---------------------------------
##NTUPLES= NMR FID
##VAR_NAME=  TIME,          FID/REAL,        FID/IMAG
##SYMBOL=    X,             R,               I
##VAR_TYPE=  INDEPENDENT,   DEPENDENT,       DEPENDENT
##VAR_FORM=  AFFN,          ASDF,            ASDF
##VAR_DIM=   8122,          8122,            8122
##UNITS=     SECONDS,       ARBITRARY UNITS, ARBITRARY UNITS
##FACTOR=    0.0002004,     1,               1
##FIRST=     0,             23704666,        -508158
##LAST=      1.6274484,     896116,          582455
##MIN=       0,             -26750592,       -26750592
##MAX=       1.6274484,     34034092,        34034092
$$ Real data points
##PAGE= N=1
##DATA TABLE= (X++(R..R)), XYDATA
0 23704666
1 34034092
2 24827946
3 27394094
4 30131867
5 30965896
6 25824399
7 25804301
8 29873739
9 31691488
10 29491492
11 26916240
12 27551506
13 31884640
14 30161057
15 27508995
16 27641381
17 30157879
18 31231160
19 27911800
20 25507596
21 29207065
22 30997362
23 30036728
24 27005013
25 27596197
26 31281223
27 30366782
28 26859237
29 27169978
30 29114628
31 31414607
32 28972765
33 26490967
34 28595870
35 30639567
36 29944351
37 27363603
38 26219980
39 29970349
40 30294851
41 27698043
42 27324448
43 28861694
44 30565589
45 28709691
46 25838872
47 28185973
48 30230437
49 29757290
50 27396237
51 26453582
52 29928122
53 30737271
54 27206242
55 25991809
56 27470560
57 30701783
58 29682946
59 25582202
60 26635213
61 29948001
62 30513242
63 28061381
64 25433333
65 28507206
66 30632160
67 28103024
68 26193193
69 26503444
70 28858293
71 29195330
72 26070540
73 26859401
74 29307334
75 29656137
76 27764178
77 25156055
78 27447211
79 30347500
80 28011172
81 25666728
82 25787513
83 29017017
84 30106246
85 25798858
86 24751493
87 27825994
88 29291714
89 27852765
90 24661029
91 26390635
92 29866508
93 28266390
94 25691667
95 25105513
96 27482530
97 29610101
98 26327605
99 24522051
100 26678760
101 28572543
102 28278387
103 25154274
104 25470596
105 29106044
106 28160763
107 25286390
108 24178240
109 26499315
110 29098482
111 25831335
112 23138327
113 25749324
114 28609135
115 28768072
116 24876807
117 23650957
118 27398275
119 28054714
120 25530156
121 23465325
122 24751809
123 28665573
124 27291917
125 23900712
126 24591183
127 26848888
128 27836482
129 24841802
130 22953456
131 26430471
132 27576737
133 25272588
134 23028853
135 23698551
136 27656572
137 27235675
138 23653475
139 23891303
140 26177645
141 27817479
142 24915784
143 21427426
144 24348406
145 27306957
146 26051967
147 23148298
148 22319814
149 26249714
150 26947098
151 23140825
152 22499511
153 24748014
154 27155973
155 25525333
156 21550818
157 23107903
158 25971251
159 25579010
160 23215861
161 21494625
162 24629102
163 26668873
164 23512733
165 21827017
166 23097676
167 25978249
168 25569594
169 21227169
170 21627132
171 24972422
172 25209503
173 22766647
174 20202212
175 22964431
176 26153563
177 23750687
178 21515797
179 21960562
180 24411685
181 25194094
182 21458618
183 20684269
184 23196630
185 24020471
186 22842303
187 20423391
188 21968804
189 25258361
190 23380260
191 20712878
192 20522462
193 22908410
194 24536019
195 21193864
196 19794466
197 22655870
198 24067013
199 22874581
200 19699839
201 20214655
202 23864761
203 23008439
204 20374011
205 19726767
206 21641881
207 24023729
208 21293185
209 18860007
210 20978629
211 22937711
212 22648003
213 19560207
214 18855071
215 22365248
216 22302515
217 19849753
218 19021958
219 20563186
220 23197858
221 21187952
222 18263526
223 19789560
224 21602823
225 21646999
226 18847313
227 17571576
228 21335367
229 22461619
230 19822823
231 18075761
232 19070885
233 22343538
234 20939036
235 17039424
236 17936935
237 20513874
238 21435660
239 18980632
240 16685778
241 19827710
242 21648619
243 19487401
244 17426142
245 17499053
246 20731885
247 20733960
248 16878164
249 16755070
250 19114406
251 20735188
252 18869595
253 15643263
254 18019380
255 20900768
256 19256830
257 16621099
258 15851546
259 19194260
260 20519158
261 17022583
262 16124133
263 18045358
264 19730352
265 18440807
266 14755332
267 16075293
268 19396655
269 18870503
270 16549789
271 15044050
272 17725105
273 19942743
274 16624517
275 14613971
276 16138681
277 18625450
278 18524629
279 14632827
280 14672440
281 18108899
282 18261328
283 16065771
284 13905069
285 15989206
286 19083594
287 16513035
288 13687043
289 14455490
290 17124295
291 18289136
292 14704179
293 13444116
294 16629090
295 17709041
296 15952570
297 13092637
298 13896160
299 17531004
300 16218480
301 13326404
302 13474552
303 15864128
304 17649206
305 14526323
306 12234860
307 14873860
308 16435131
309 15322880
310 12454790
311 12429327
312 16400650
313 16281273
314 13123714
315 12236410
316 13948274
317 16399682
318 14130130
319 11166291
320 13291884
321 15503080
322 15107994
323 12295387
324 11105845
325 14756321
326 15602975
327 12660140
328 11192775
329 12322434
330 15107815
331 13863707
332 10447406
333 11734887
334 14214935
335 14773052
336 12487837
337 10222119
338 12838804
339 14339802
340 11878085
341 10219302
342 10896623
343 13942656
344 13707453
345 10151350
346 10553891
347 12843924
348 13591333
349 11743364
350  9075413
351 11236223
352 13507475
353 11608000
354  9620883
355  9610786
356 12560062
357 13346392
358  9739909
359  9167683
360 11347164
361 12527048
362 11099937
363  8062307
364  9699849
365 12792106
366 11505989
367  9169412
368  8364546
369 10929201
370 12613641
371  9312518
372  7781328
373  9626164
374 11360368
375 10881335
376  7677289
377  8240906
378 11537410
379 10927450
380  8494748
381  7099843
382  9105111
383 11547715
384  8877125
385  6844419
386  8517083
387 10575767
388 10571525
389  7020618
390  6388450
391  9869085
392 10212247
393  7989039
394  6152832
395  7696723
396 10822175
397  8804807
398  5946672
399  6969264
400  9214536
401 10024910
402  6725880
403  4969502
404  8082554
405  9287073
406  7593705
407  5415188
408  6074511
409  9764084
410  8951597
411  5531545
412  5317787
413  7280134
414  8936082
415  6394305
416  3888946
417  6637618
418  8568033
419  7347152
420  4924726
421  4615926
422  8045587
423  8081689
424  4741339
425  4143706
426  5983724
427  8279224
428  6492158
429  3152070
430  4926484
431  7410909
432  6884950
433  4321007
434  2865601
435  6126493
436  7559540
437  4619277
438  3222208
439  4511119
440  7172821
441  6330357
442  2516518
443  3328503
444  6034142
445  6155868
446  3835905
447  1625909
448  4335257
449  6870197
450  4576042
451  2543687
452  2988968
453  5664258
454  5850790
455  1937217
456  1628543
457  4466864
458  5548267
459  3936497
460  1101934
461  2770400
462  5758217
463  4106272
464  1698998
465  1402692
466  3865523
467  5251225
468  1908368
469   618352
470  2914040
471  4442537
472  3646132
473   736222
474  1409963
475  4549520
476  3386616
477   746507
478    64193
479  2403244
480  4564493
481  1679484
482  -333287
483  1700496
484  3485354
485  3087439
486  -112273
487  -483379
488  2941887
489  3115231
490   868459
491  -612455
492   655850
493  3401888
494  1615180
495 -1005054
496   -10358
497  1730672
498  2206687
499  -394763
500 -1482324
501  1739429
502  2458188
503   360589
504 -1278830
505  -462727
506  2235845
507   736894
508 -2203794
509 -1207844
510   866039
511  1698299
512  -738595
513 -2646686
514   212334
515  1708427
516   -52887
517 -2195318
518 -2236261
519   932587
520   765515
521 -2599269
522 -2750575
523  -641640
524  1136710
525  -663155
526 -3555394
527 -1565528
528   466784
529  -785615
530 -2854589
531 -3358230
532  -328631
533   393320
534 -2802888
535 -3534684
536 -1826913
537    26950
538 -1341656
539 -4688035
540 -3201299
541  -371275
542 -1018363
543 -3353447
544 -4690979
545 -1827894
546    50337
547 -2851562
548 -4564034
549 -3491120
550 -1369084
551 -1576536
552 -4923967
553 -4587569
554 -1800310
555 -1601200
556 -3416248
557 -5394671
558 -3495903
559 -1107482
560 -3572542
561 -5701475
562 -4685907
563 -2115856
564 -1733208
565 -5371225
566 -5827035
567 -2696298
568 -2053573
569 -4064140
570 -6724492
571 -5349334
572 -2082288
573 -3524454
574 -6050684
575 -6007876
576 -3688437
577 -2012476
578 -5057621
579 -7029252
580 -4822061
581 -3259793
582 -4039109
583 -6932125
584 -6941456
585 -3456527
586 -3820634
587 -6381160
588 -6867018
589 -4897054
590 -2956474
591 -5704738
592 -8102940
593 -5889240
594 -4060923
595 -4665501
596 -7504334
597 -8013135
598 -4314639
599 -3855095
600 -6849792
601 -8579090
602 -7198932
603 -3884308
604 -5076788
605 -8469518
606 -7680042
607 -5337306
608 -4562002
609 -7167193
610 -9313042
611 -6421033
612 -4849179
613 -6917313
614 -8779497
615 -8368450
616 -5420325
617 -5630376
618 -8694633
619 -8440729
620 -6515850
621 -5555246
622 -7549668
623 -10171244
624 -7908013
625 -5658839
626 -7191363
627 -9197737
628 -9321141
629 -6421242
630 -5858254
631 -9087681
632 -9689638
633 -7949786
634 -6559202
635 -7740010
636 -10686127
637 -9402738
638 -6824905
639 -7395445
640 -9056904
641 -9975433
642 -7953360
643 -6824854
644 -9634811
645 -10657426
646 -9128830
647 -7525306
648 -8150264
649 -11029386
650 -10054558
651 -7294569
652 -8141776
653 -10249188
654 -11196992
655 -8943590
656 -7117472
657 -9867909
658 -11608239
659 -10324167
660 -8362981
661 -8147970
662 -11294861
663 -11724828
664 -8883588
665 -8465915
666 -10206442
667 -12122098
668 -10708261
669 -7876652
670 -9646141
671 -11875462
672 -11124730
673 -9244700
674 -8805206
675 -11998562
676 -12991083
677 -9962193
678 -9056950
679 -10589879
680 -12576265
681 -11589925
682 -8447955
683 -9774923
684 -12765047
685 -12733982
686 -10651493
687 -9017954
688 -11636309
689 -13811230
690 -11312725
691 -9465396
692 -10356234
693 -12925755
694 -13322693
695 -10006676
696 -9932055
697 -12814889
698 -13562233
699 -11952342
700 -9844104
701 -11616278
702 -14249695
703 -12398810
704 -10380946
705 -10836661
706 -13212065
707 -14172102
708 -11022473
709 -10276698
710 -13269077
711 -14529860
712 -12982952
713 -10223263
714 -11346316
715 -14771474
716 -13811318
717 -11358255
718 -11130002
719 -13461220
720 -15481017
721 -12759569
722 -10617818
723 -12660815
724 -14609414
725 -14405328
726 -11808210
727 -11545501
728 -14763853
729 -14918478
730 -12712590
731 -11653077
732 -13161449
733 -15697757
734 -13829691
735 -11302500
736 -13053180
737 -15291721
738 -15393867
739 -12858823
740 -12082126
741 -15170294
742 -15643253
743 -13362808
744 -12067693
745 -13102833
746 -16028234
747 -15257113
748 -12460011
749 -13237231
750 -15414930
751 -16355100
752 -14117774
753 -12048167
754 -14692762
755 -16373919
756 -14662019
757 -12834211
758 -13213905
759 -16401509
760 -16467069
761 -13342153
762 -13466259
763 -15555831
764 -16712171
765 -14859655
766 -12430708
767 -14743831
768 -17164730
769 -15949000
770 -13842626
771 -13280535
772 -16207322
773 -17389484
774 -14461011
775 -13526653
776 -15233292
777 -17229248
778 -16502538
779 -13483679
780 -14473568
781 -17123564
782 -16850125
783 -15115566
784 -13884499
785 -15957091
786 -17624255
787 -15303735
788 -14188467
789 -15531731
790 -17415467
791 -17307328
792 -14457276
793 -14796178
794 -17413745
795 -17333390
796 -15631524
797 -14288114
798 -16279984
799 -18572394
800 -16432371
801 -14673160
802 -15728545
803 -17714436
804 -18109918
805 -15159081
806 -14598682
807 -17241776
808 -17884221
809 -16583778
810 -14852437
811 -16092571
812 -19008506
813 -17757561
814 -15540542
815 -15779256
816 -17575901
817 -18652408
818 -15979682
819 -14710427
820 -17389691
821 -18634881
822 -17503521
823 -15474361
824 -16169878
825 -19275095
826 -18399629
827 -15810054
828 -15767772
829 -17612830
830 -19319717
831 -17140583
832 -15114880
833 -17368102
834 -19206686
835 -18575563
836 -16107298
837 -15575983
838 -18850617
839 -19288273
840 -16750192
841 -15894244
842 -17510707
843 -20056131
844 -18530299
845 -15520255
846 -16968740
847 -19260996
848 -19209434
849 -16785578
850 -15548856
851 -18672168
852 -19989227
853 -17737722
854 -16445421
855 -17401309
856 -20097864
857 -19548329
858 -16229317
859 -16613058
860 -18971593
861 -19841802
862 -17986858
863 -15900221
864 -18403357
865 -20624573
866 -18807719
867 -16814071
868 -16935330
869 -19638428
870 -20197574
871 -17103988
872 -16821406
873 -19058490
874 -20405409
875 -19155934
876 -16557478
877 -18068347
878 -20663933
879 -19504813
880 -17421604
881 -16869834
882 -19328400
883 -20747683
884 -17915447
885 -16884970
886 -18923337
887 -20675039
888 -19952600
889 -16984035
890 -17610990
891 -20536940
892 -20222763
893 -18299265
894 -17073984
895 -18919758
896 -21227640
897 -19180421
898 -17360834
899 -18525641
900 -20394148
901 -20610062
902 -17743133
903 -17311340
904 -20211187
905 -20679275
906 -19120300
907 -17628235
908 -18873745
909 -21394182
910 -19722683
911 -17467870
912 -18274920
913 -20144024
914 -20965019
915 -18578707
916 -17607135
917 -20231977
918 -21075967
919 -19722931
920 -17930758
921 -18409915
922 -21235534
923 -20462337
924 -17947597
925 -18122519
926 -19986572
927 -21491621
928 -19460897
929 -17585780
930 -19839740
931 -21228477
932 -20180433
933 -18247650
934 -18210310
935 -21174615
936 -21223473
937 -18746324
938 -18522212
939 -19968116
940 -21529247
941 -19946603
942 -17629202
943 -19367505
944 -21141206
945 -20566915
946 -18766343
947 -18149898
948 -21054756
949 -21895975
950 -19345137
951 -18462668
952 -19729641
953 -21649172
954 -20556313
955 -17736796
956 -19007781
957 -21309240
958 -21226614
959 -19390683
960 -18032433
961 -20504280
962 -22111735
963 -19799193
964 -18312643
965 -19170698
966 -21536322
967 -21413471
968 -18309952
969 -18628213
970 -21149928
971 -21739065
972 -20098340
973 -17983816
974 -19761745
975 -22047402
976 -20327207
977 -18561535
978 -18973141
979 -21403446
980 -22201412
981 -19131644
982 -18393330
983 -20576763
984 -21654672
985 -20563388
986 -18068033
987 -19125985
988 -22057339
989 -21154374
990 -19043644
991 -18676995
992 -20886738
993 -22508682
994 -19762338
995 -18211046
996 -20183514
997 -21727318
998 -21130595
999 -18431834
1000 -18696831
1001 -21896027
1002 -21751002
1003 -19564076
1004 -18466787
1005 -20052313
1006 -22361430
1007 -20351885
1008 -18135922
1009 -19564266
1010 -21606688
1011 -21918279
1012 -19254997
1013 -18372147
1014 -21345274
1015 -21941287
1016 -19921837
1017 -18331008
1018 -19330266
1019 -22153895
1020 -21132612
1021 -18607256
1022 -19323163
1023 -21218742
1024 -22045063
1025 -19717867
1026 -17979310
1027 -20474098
1028 -21823174
1029 -20407713
1030 -18756209
1031 -19041757
1032 -21878678
1033 -21685536
1034 -18979292
1035 -18959976
1036 -20626000
1037 -21917353
1038 -20202394
1039 -17943705
1040 -19967931
1041 -21820852
1042 -20788068
1043 -19020929
1044 -18714042
1045 -21442314
1046 -22030678
1047 -19259937
1048 -18494307
1049 -19852744
1050 -21657136
1051 -20827595
1052 -18208977
1053 -19441133
1054 -21692609
1055 -21299817
1056 -19518859
1057 -18320613
1058 -20524520
1059 -21900528
1060 -19602281
1061 -18526463
1062 -19603543
1063 -21462482
1064 -21178238
1065 -18404548
1066 -18888260
1067 -21120602
1068 -21113433
1069 -19641589
1070 -18212021
1071 -19999439
1072 -21937434
1073 -20025331
1074 -18565485
1075 -19314946
1076 -21243706
1077 -21472676
1078 -18464421
1079 -18147169
1080 -20615732
1081 -21182517
1082 -19840177
1083 -17973651
1084 -19314488
1085 -21883522
1086 -20515202
1087 -18585793
1088 -18771103
1089 -20578387
1090 -21533144
1091 -18806454
1092 -17677906
1093 -19975765
1094 -21204737
1095 -20387785
1096 -18236078
1097 -18755808
1098 -21544140
1099 -20668305
1100 -18404640
1101 -18154082
1102 -19903894
1103 -21531998
1104 -19363489
1105 -17662507
1106 -19541870
1107 -20937598
1108 -20463706
1109 -18206055
1110 -17935500
1111 -20885021
1112 -20944175
1113 -18664804
1114 -17831521
1115 -19211650
1116 -21436314
1117 -19872870
1118 -17466903
1119 -18771787
1120 -20538238
1121 -20554976
1122 -18290550
1123 -17200658
1124 -20079152
1125 -21049537
1126 -19028607
1127 -17751523
1128 -18585943
1129 -20975515
1130 -20114895
1131 -17340383
1132 -18009666
1133 -19953879
1134 -20626331
1135 -18723714
1136 -16864561
1137 -19278673
1138 -21061838
1139 -19402857
1140 -17590464
1141 -17678178
1142 -20270392
1143 -20425173
1144 -17499406
1145 -17321268
1146 -19266195
1147 -20649167
1148 -19362287
1149 -16803717
1150 -18299935
1151 -20444980
1152 -19331321
1153 -17468978
1154 -17016003
1155 -19476676
1156 -20530165
1157 -17880159
1158 -17103430
1159 -18723187
1160 -20280924
1161 -19476780
1162 -16593510
1163 -17328579
1164 -19852467
1165 -19406196
1166 -17569482
1167 -16490570
1168 -18646778
1169 -20621518
1170 -18333192
1171 -16645245
1172 -17654190
1173 -19532105
1174 -19623600
1175 -16716309
1176 -16570763
1177 -19200440
1178 -19515940
1179 -18006328
1180 -16411681
1181 -17657551
1182 -19899860
1183 -18295085
1184 -16482404
1185 -17064402
1186 -18732540
1187 -19394425
1188 -16933441
1189 -16247704
1190 -18708325
1191 -19343926
1192 -18017627
1193 -16174313
1194 -16811302
1195 -19349711
1196 -18366296
1197 -16205490
1198 -16409008
1199 -18186200
1200 -19532870
1201 -17261000
1202 -15573273
1203 -17675443
1204 -18907025
1205 -17998152
1206 -15970176
1207 -15912015
1208 -18696054
1209 -18589572
1210 -16392300
1211 -16043694
1212 -17411411
1213 -19046238
1214 -17326447
1215 -15070358
1216 -16604162
1217 -18152446
1218 -17853893
1219 -16090189
1220 -15404236
1221 -18024960
1222 -18648623
1223 -16464676
1224 -15480891
1225 -16388317
1226 -18383228
1227 -17370225
1228 -14745581
1229 -15788565
1230 -17715831
1231 -17859029
1232 -16139922
1233 -14762755
1234 -17079681
1235 -18387526
1236 -16410525
1237 -15010717
1238 -15472866
1239 -17660332
1240 -17531536
1241 -14890004
1242 -15307104
1243 -17108264
1244 -17428944
1245 -15950480
1246 -14206805
1247 -16046304
1248 -17805932
1249 -16244404
1250 -14787399
1251 -14977337
1252 -17166810
1253 -17635372
1254 -14756445
1255 -14325077
1256 -16252431
1257 -17228420
1258 -16062791
1259 -13646618
1260 -14842696
1261 -17301960
1262 -16360126
1263 -14650475
1264 -14331345
1265 -16302325
1266 -17383274
1267 -14667303
1268 -13610692
1269 -15369705
1270 -16655282
1271 -16008395
1272 -13558070
1273 -14142278
1274 -16829664
1275 -16292788
1276 -14314316
1277 -13368672
1278 -15064659
1279 -16984788
1280 -14796293
1281 -12963180
1282 -14384372
1283 -16278129
1284 -16413221
1285 -13627044
1286 -12974779
1287 -15746175
1288 -16189704
1289 -14307892
1290 -12609443
1291 -13686637
1292 -16439506
1293 -15285096
1294 -12944216
1295 -13445176
1296 -15177350
1297 -16046791
1298 -13772619
1299 -12307011
1300 -14570806
1301 -15592427
1302 -14345404
1303 -12633420
1304 -12875013
1305 -15507631
1306 -15134564
1307 -12810490
1308 -12787372
1309 -14184121
1310 -15396136
1311 -13639222
1312 -11650766
1313 -13536908
1314 -15084200
1315 -14320713
1316 -12608118
1317 -12205786
1318 -14705764
1319 -14899290
1320 -12395645
1321 -11833989
1322 -13187424
1323 -14896460
1324 -13685399
1325 -11270018
1326 -12732082
1327 -14620611
1328 -14059610
1329 -12228133
1330 -11307331
1331 -13604778
1332 -14530069
1333 -12297779
1334 -11352575
1335 -12307270
1336 -14260347
1337 -13867507
1338 -11133535
1339 -11589911
1340 -13521763
1341 -13601982
1342 -12060073
1343 -10534941
1344 -12508353
1345 -14292804
1346 -12412203
1347 -10897889
1348 -11430619
1349 -13492142
1350 -13676317
1351 -10752146
1352 -10528867
1353 -12567705
1354 -13123588
1355 -11991453
1356 -10226916
1357 -11516545
1358 -13610627
1359 -12318605
1360 -10704230
1361 -10576924
1362 -12192795
1363 -13087228
1364 -10646616
1365 -9843749
1366 -11782021
1367 -12772291
1368 -11921481
1369 -9702283
1370 -10303509
1371 -12861793
1372 -12156935
1373 -10242591
1374 -9698321
1375 -11218470
1376 -12754547
1377 -10633996
1378 -9154352
1379 -10778829
1380 -12124957
1381 -11794889
1382 -9543346
1383 -9265333
1384 -11720481
1385 -11632786
1386 -9901064
1387 -9128599
1388 -10314221
1389 -12280245
1390 -10756934
1391 -8805492
1392 -9895164
1393 -11200370
1394 -11177609
1395 -9100227
1396 -8322240
1397 -10798332
1398 -11359132
1399 -9759049
1400 -8655085
1401 -9405132
1402 -11642286
1403 -10552071
1404 -7980374
1405 -8601781
1406 -10380917
1407 -11046088
1408 -9117332
1409 -7620206
1410 -9930743
1411 -11104400
1412 -9514600
1413 -7926793
1414 -8126373
1415 -10528946
1416 -10336767
1417 -7810679
1418 -7919918
1419 -9479923
1420 -10492235
1421 -9104221
1422 -7076729
1423 -8699680
1424 -10315613
1425 -9226529
1426 -7495684
1427 -7042588
1428 -9468632
1429 -10189660
1430 -7635114
1431 -7034399
1432 -8590779
1433 -10121269
1434 -9035563
1435 -6308639
1436 -7347011
1437 -9548454
1438 -9011172
1439 -7244259
1440 -6297607
1441 -8451019
1442 -9878031
1443 -7598518
1444 -6309544
1445 -7270005
1446 -9012215
1447 -8900910
1448 -6161970
1449 -6202841
1450 -8503579
1451 -8828042
1452 -7383072
1453 -5713315
1454 -7141377
1455 -9205861
1456 -7425268
1457 -5594123
1458 -6105027
1459 -7982396
1460 -8623719
1461 -6072914
1462 -5415339
1463 -7581764
1464 -8309849
1465 -7156087
1466 -5146251
1467 -5818583
1468 -8282832
1469 -7358978
1470 -5401657
1471 -5315073
1472 -6924764
1473 -8181141
1474 -6031517
1475 -4659034
1476 -6410983
1477 -7387559
1478 -6656841
1479 -4745471
1480 -4883066
1481 -7403953
1482 -7122241
1483 -5242449
1484 -4800614
1485 -5974132
1486 -7490169
1487 -5746913
1488 -3786310
1489 -5164791
1490 -6638353
1491 -6475202
1492 -4495244
1493 -3862715
1494 -6461666
1495 -6927383
1496 -5007432
1497 -4045582
1498 -4828223
1499 -6596037
1500 -5432923
1501 -3276390
1502 -4291483
1503 -5800731
1504 -6027642
1505 -4496365
1506 -3296447
1507 -5228309
1508 -6052669
1509 -4505324
1510 -3416956
1511 -3788548
1512 -5803848
1513 -5443486
1514 -3040848
1515 -3452005
1516 -5054921
1517 -5524569
1518 -3972393
1519 -2292247
1520 -4134987
1521 -5548280
1522 -4092916
1523 -2777578
1524 -2961461
1525 -5099231
1526 -5332984
1527 -2766849
1528 -2491470
1529 -3947119
1530 -4805958
1531 -3750484
1532 -1685556
1533 -2915844
1534 -4902667
1535 -4056352
1536 -2527380
1537 -2011808
1538 -3863314
1539 -4788905
1540 -2381326
1541 -1539734
1542 -2948584
1543 -4184580
1544 -3608903
1545 -1347296
1546 -2034739
1547 -4260091
1548 -3735314
1549 -2029822
1550 -1047286
1551 -2658427
1552 -4240907
1553 -2173754
1554  -783929
1555 -1980808
1556 -3546480
1557 -3478377
1558  -994373
1559  -855165
1560 -3264163
1561 -3361985
1562 -1704222
1563  -296323
1564 -1497816
1565 -3635460
1566 -2134952
1567  -275029
1568  -996522
1569 -2663685
1570 -3238467
1571  -856461
1572   254085
1573 -1886358
1574 -2716229
1575 -1553164
1576   131888
1577  -432565
1578 -3019135
1579 -2273444
1580    72295
1581   126295
1582 -1439747
1583 -2639246
1584  -659190
1585   998682
1586  -934198
1587 -2244117
1588 -1465586
1589   342885
1590   611251
1591 -1750448
1592 -1778863
1593   354875
1594   949931
1595  -171584
1596 -1938104
1597  -819592
1598  1359383
1599   174093
1600 -1442348
1601 -1155582
1602   721799
1603  1690018
1604  -598794
1605 -1377700
1606   602715
1607  1510370
1608   648222
1609 -1242715
1610  -638530
1611  1839894
1612  1271461
1613  -429016
1614  -654834
1615   887277
1616  2445600
1617   666420
1618  -877392
1619   527109
1620  1805694
1621  1624650
1622  -218287
1623  -343582
1624  2155400
1625  2275572
1626   617500
1627     5671
1628  1048637
1629  2746733
1630  1480323
1631  -211337
1632   970826
1633  2340380
1634  2466215
1635   837658
1636   165399
1637  2458465
1638  3037420
1639  1423411
1640   516317
1641  1276953
1642  3242539
1643  2495293
1644   427382
1645  1283449
1646  2936160
1647  3391695
1648  1814181
1649   510991
1650  2495912
1651  3593928
1652  2264960
1653  1230432
1654  1627410
1655  3700631
1656  3671487
1657  1513524
1658  1646913
1659  3099711
1660  3920690
1661  2732312
1662   958117
1663  2536967
1664  4219396
1665  3292916
1666  2074901
1667  2079476
1668  4115750
1669  4572225
1670  2302466
1671  1971331
1672  3367427
1673  4410576
1674  3644901
1675  1724770
1676  2859351
1677  4839312
1678  4255456
1679  2860289
1680  2293106
1681  4126724
1682  5341498
1683  3292810
1684  2313642
1685  3530533
1686  5046539
1687  4800302
1688  2537829
1689  2987203
1690  5279663
1691  5170494
1692  3650313
1693  2580827
1694  4068070
1695  5887639
1696  4371052
1697  3087401
1698  3961742
1699  5518147
1700  5791503
1701  3487738
1702  3054902
1703  5285026
1704  5829364
1705  4615181
1706  3189848
1707  4225905
1708  6561307
1709  5543728
1710  3707373
1711  4081511
1712  5693451
1713  6525713
1714  4444031
1715  3380752
1716  5414126
1717  6467258
1718  5678821
1719  4117985
1720  4424147
1721  6796646
1722  6406412
1723  4407503
1724  4222034
1725  5689318
1726  7133213
1727  5550981
1728  3876223
1729  5569956
1730  7077496
1731  6639113
1732  4899375
1733  4559022
1734  6977793
1735  7296643
1736  5284766
1737  4591810
1738  5723869
1739  7614009
1740  6772833
1741  4696870
1742  5604334
1743  7211405
1744  7361027
1745  5827434
1746  4765720
1747  6850239
1748  7991305
1749  6452305
1750  5431245
1751  6015502
1752  7882022
1753  7605038
1754  5426265
1755  5824889
1756  7404867
1757  7866984
1758  6663179
1759  5262179
1760  6987107
1761  8609314
1762  7373009
1763  6077799
1764  6199877
1765  8047871
1766  8362302
1767  6105074
1768  5915763
1769  7552612
1770  8556029
1771  7806644
1772  5977047
1773  6986328
1774  8857761
1775  8104223
1776  6740004
1777  6427777
1778  8041119
1779  9001003
1780  7135670
1781  6524334
1782  7863780
1783  8902300
1784  8507302
1785  6621121
1786  7058437
1787  9041087
1788  8677379
1789  7370627
1790  6870040
1791  8335273
1792  9767281
1793  8075937
1794  6922501
1795  8063763
1796  9276305
1797  9152333
1798  7170439
1799  7136733
1800  9294474
1801  9385142
1802  8100394
1803  7336393
1804  8427423
1805 10188024
1806  8947365
1807  7410331
1808  8163728
1809  9467153
1810  9809327
1811  7986435
1812  7378831
1813  9572984
1814 10194133
1815  8924313
1816  7684693
1817  8313045
1818 10404782
1819  9698122
1820  7826905
1821  8233426
1822  9743716
1823 10650184
1824  9044724
1825  7738009
1826  9517122
1827 10572868
1828  9649252
1829  8237719
1830  8267467
1831 10428529
1832 10485074
1833  8633899
1834  8564073
1835  9889686
1836 11123204
1837  9881235
1838  8078737
1839  9411609
1840 10808885
1841 10250262
1842  8861635
1843  8514468
1844 10687578
1845 11347595
1846  9403319
1847  8710428
1848  9790303
1849 11430436
1850 10708884
1851  8473600
1852  9283333
1853 11161921
1854 11169523
1855  9749145
1856  8729970
1857 10594886
1858 11909271
1859 10259613
1860  9074638
1861  9643529
1862 11359455
1863 11415284
1864  9274906
1865  9461975
1866 11286232
1867 11697309
1868 10556314
1869  9115237
1870 10423678
1871 12162918
1872 10940000
1873  9502151
1874  9724057
1875 11520411
1876 12195470
1877 10057560
1878  9549398
1879 11301208
1880 12123944
1881 11249270
1882  9431176
1883 10132105
1884 12262652
1885 11733851
1886 10312375
1887 10079983
1888 11539149
1889 12666044
1890 10790215
1891  9667503
1892 11050020
1893 12184485
1894 11907952
1895 10173858
1896 10257071
1897 12401728
1898 12383526
1899 10977088
1900 10310417
1901 11350799
1902 12884231
1903 11559666
1904 10010239
1905 10996361
1906 12349334
1907 12574503
1908 10938686
1909 10420070
1910 12434289
1911 12821084
1912 11448556
1913 10542831
1914 11243635
1915 12985553
1916 12208383
1917 10598990
1918 11249765
1919 12506830
1920 12955772
1921 11536413
1922 10539184
1923 12288172
1924 13082495
1925 11932773
1926 10849924
1927 11238517
1928 13242982
1929 13052282
1930 11136432
1931 11275486
1932 12593098
1933 13408269
1934 12082794
1935 10500027
1936 12022150
1937 13458920
1938 12683858
1939 11405866
1940 11307838
1941 13213442
1942 13556686
1943 11677818
1944 11365459
1945 12426954
1946 13468073
1947 12734965
1948 11012425
1949 12009543
1950 13595415
1951 13181724
1952 11938864
1953 11373301
1954 13011956
1955 13851078
1956 12083604
1957 11378611
1958 12413613
1959 13812207
1960 13512828
1961 11492074
1962 11906955
1963 13663194
1964 13546190
1965 12274103
1966 11374502
1967 12808520
1968 14185406
1969 12754847
1970 11710557
1971 12427875
1972 13840284
1973 13998509
1974 11966282
1975 11797205
1976 13596224
1977 13878270
1978 12737423
1979 11541642
1980 12659559
1981 14505926
1982 13486052
1983 12073231
1984 12311248
1985 13690927
1986 14362813
1987 12473891
1988 11627971
1989 13327545
1990 14242664
1991 13498910
1992 11938374
1993 12418615
1994 14557462
1995 14082746
1996 12378771
1997 12142283
1998 13418072
1999 14598860
2000 13061166
2001 11801090
2002 13251187
2003 14449782
2004 14048830
2005 12409392
2006 12209740
2007 14243676
2008 14373536
2009 12839774
2010 12238473
2011 13212847
2012 14838787
2013 13887809
2014 12078975
2015 12880622
2016 14303697
2017 14458767
2018 12879384
2019 12033386
2020 13951704
2021 14725149
2022 13384273
2023 12528191
2024 13113890
2025 14764928
2026 14249914
2027 12361172
2028 12760073
2029 14045233
2030 14457951
2031 13329932
2032 12274054
2033 13865222
2034 14951418
2035 13784734
2036 12693792
2037 12910965
2038 14611105
2039 14608528
2040 12585037
2041 12581087
2042 14012636
2043 14809554
2044 13846287
2045 12307055
2046 13541793
2047 15110216
2048 14283513
2049 12908068
2050 12591199
2051 14237687
2052 14968747
2053 13160404
2054 12591576
2055 13803312
2056 14929276
2057 14429746
2058 12553229
2059 13074811
2060 14845805
2061 14530650
2062 13236182
2063 12600532
2064 13988375
2065 15197444
2066 13717282
2067 12775162
2068 13582405
2069 14694589
2070 14672079
2071 12857906
2072 12745509
2073 14503403
2074 14796838
2075 13800468
2076 12793882
2077 13674129
2078 15214935
2079 14083102
2080 12752973
2081 13282363
2082 14518042
2083 14898329
2084 13262141
2085 12824963
2086 14505235
2087 14854935
2088 13823833
2089 12776847
2090 13438754
2091 15104408
2092 14313347
2093 12882520
2094 13164574
2095 14362520
2096 15156007
2097 13734015
2098 12664098
2099 14087887
2100 14949974
2101 14210307
2102 12754092
2103 12864028
2104 14874984
2105 14746416
2106 13154533
2107 13066133
2108 14182846
2109 15192698
2110 13998781
2111 12642078
2112 13805910
2113 14802431
2114 14294333
2115 12984314
2116 12750614
2117 14656316
2118 15029141
2119 13472903
2120 12967656
2121 13840273
2122 15129049
2123 14275448
2124 12445328
2125 13273643
2126 14768243
2127 14753006
2128 13413497
2129 12578998
2130 14252964
2131 15137194
2132 13727936
2133 12817805
2134 13323625
2135 14830405
2136 14684730
2137 12792204
2138 13001729
2139 14495857
2140 14904271
2141 13767972
2142 12462481
2143 13721636
2144 15021556
2145 13896776
2146 12803347
2147 13085226
2148 14662467
2149 14964062
2150 13031683
2151 12725742
2152 14091079
2153 14732476
2154 13927410
2155 12426379
2156 13228849
2157 14908728
2158 14345027
2159 13092540
2160 12790842
2161 14189685
2162 15114362
2163 13336586
2164 12376485
2165 13568355
2166 14601719
2167 14147025
2168 12441277
2169 12830886
2170 14770375
2171 14566650
2172 13226368
2173 12629320
2174 13710114
2175 14905468
2176 13476792
2177 12250945
2178 13147430
2179 14344297
2180 14456735
2181 12820802
2182 12454422
2183 14256071
2184 14641944
2185 13468121
2186 12373823
2187 13034767
2188 14738324
2189 13929061
2190 12362942
2191 12821467
2192 14063440
2193 14500056
2194 13002316
2195 12163684
2196 13686890
2197 14306605
2198 13464878
2199 12512231
2200 12813602
2201 14457375
2202 14100692
2203 12495222
2204 12521261
2205 13582071
2206 14340753
2207 13150020
2208 11909231
2209 13236648
2210 14307917
2211 13659564
2212 12485604
2213 12391212
2214 14081608
2215 14218251
2216 12564604
2217 12195010
2218 13044931
2219 14057493
2220 13399498
2221 11974416
2222 12844847
2223 14071859
2224 13751129
2225 12570439
2226 11949509
2227 13425390
2228 14055975
2229 12572235
2230 11968083
2231 12759658
2232 13944012
2233 13550797
2234 11907513
2235 12457468
2236 13821453
2237 13639349
2238 12486695
2239 11615471
2240 12829240
2241 13876803
2242 12730433
2243 11935064
2244 12402219
2245 13676080
2246 13764105
2247 11903343
2248 11748129
2249 13231172
2250 13589091
2251 12571104
2252 11358601
2253 12390788
2254 13865662
2255 12866256
2256 11729741
2257 11949957
2258 13161500
2259 13580749
2260 11908784
2261 11428084
2262 12767545
2263 13418805
2264 12803393
2265 11465517
2266 11914254
2267 13478780
2268 12890116
2269 11556232
2270 11347762
2271 12531400
2272 13536092
2273 12118621
2274 11135975
2275 12320007
2276 13201233
2277 12749895
2278 11281151
2279 11377755
2280 13075114
2281 12850596
2282 11504635
2283 11110843
2284 12086138
2285 13369842
2286 12293734
2287 10923813
2288 11748035
2289 12836322
2290 12750589
2291 11171389
2292 10639429
2293 12445141
2294 12931941
2295 11706497
2296 10890379
2297 11536015
2298 13068467
2299 12380364
2300 10676021
2301 11057367
2302 12256582
2303 12620676
2304 11329105
2305 10327693
2306 11814369
2307 12788318
2308 11875637
2309 10778470
2310 10843779
2311 12428300
2312 12384944
2313 10617975
2314 10522687
2315 11717323
2316 12508134
2317 11508329
2318 10102312
2319 11209133
2320 12417574
2321 11716669
2322 10556937
2323 10335808
2324 11842703
2325 12314114
2326 10730234
2327 10264461
2328 11170466
2329 12142944
2330 11605159
2331  9909798
2332 10406796
2333 11844789
2334 11621838
2335 10465480
2336  9836544
2337 11259431
2338 12294605
2339 10883018
2340  9994120
2341 10597088
2342 11607137
2343 11427379
2344  9790818
2345  9917772
2346 11345234
2347 11463100
2348 10561032
2349  9675071
2350 10569555
2351 11796898
2352 10777860
2353  9699485
2354  9984423
2355 11008075
2356 11310345
2357  9799765
2358  9502561
2359 10919585
2360 11284966
2361 10462641
2362  9385361
2363  9954448
2364 11319055
2365 10532260
2366  9371617
2367  9563323
2368 10596724
2369 11216257
2370  9855749
2371  9063356
2372 10228686
2373 10870020
2374 10317450
2375  9111732
2376  9249952
2377 10826105
2378 10533321
2379  9250865
2380  9133207
2381 10080323
2382 10969002
2383  9788079
2384  8612052
2385  9595440
2386 10438075
2387 10128669
2388  8975438
2389  8784951
2390 10345686
2391 10447434
2392  9148651
2393  8669870
2394  9339646
2395 10463535
2396  9704812
2397  8263453
2398  8960597
2399 10061227
2400 10037307
2401  8834923
2402  8244554
2403  9782209
2404 10299396
2405  8981686
2406  8201909
2407  8678683
2408  9962691
2409  9602560
2410  8059491
2411  8455920
2412  9632009
2413  9861105
2414  8757884
2415  7686419
2416  8915553
2417  9906947
2418  8894032
2419  7882497
2420  8068342
2421  9545216
2422  9672225
2423  7932436
2424  7784627
2425  8979340
2426  9567255
2427  8673194
2428  7267696
2429  8119276
2430  9449600
2431  8845635
2432  7798061
2433  7587509
2434  8834753
2435  9401613
2436  7817634
2437  7202614
2438  8180748
2439  9058096
2440  8615642
2441  7097088
2442  7514547
2443  9078909
2444  8797992
2445  7571530
2446  6966615
2447  8099702
2448  9132853
2449  7738354
2450  6702942
2451  7475186
2452  8555299
2453  8589260
2454  7060708
2455  6839723
2456  8293559
2457  8509453
2458  7496355
2459  6496451
2460  7167460
2461  8627501
2462  7844648
2463  6602547
2464  6934667
2465  7967556
2466  8325585
2467  6880191
2468  6226418
2469  7564600
2470  8059984
2471  7277144
2472  6239008
2473  6570872
2474  8099186
2475  7727575
2476  6408459
2477  6416513
2478  7286976
2479  7930521
2480  6751352
2481  5692702
2482  6808529
2483  7673055
2484  7234822
2485  6118441
2486  5990977
2487  7482446
2488  7473260
2489  6082251
2490  5806554
2491  6575525
2492  7475069
2493  6678863
2494  5418384
2495  6235293
2496  7183011
2497  6924878
2498  5874701
2499  5408243
2500  6748909
2501  7115826
2502  5812368
2503  5320875
2504  5963825
2505  7077102
2506  6663212
2507  5191721
2508  5589330
2509  6600699
2510  6578153
2511  5629303
2512  4855247
2513  5994149
2514  6738441
2515  5697389
2516  5042530
2517  5399708
2518  6462081
2519  6382836
2520  4883950
2521  4985455
2522  6036666
2523  6196771
2524  5357053
2525  4409663
2526  5419905
2527  6506727
2528  5573024
2529  4616667
2530  4736315
2531  5853255
2532  6073146
2533  4484701
2534  4230845
2535  5438728
2536  5991045
2537  5338282
2538  4077825
2539  4606903
2540  5946656
2541  5417677
2542  4348164
2543  4070267
2544  5038861
2545  5793239
2546  4480747
2547  3792230
2548  4774177
2549  5535084
2550  5163817
2551  3760846
2552  3865094
2553  5322250
2554  5084578
2555  3975512
2556  3579233
2557  4507023
2558  5560898
2559  4413345
2560  3306375
2561  4049648
2562  4949919
2563  4885073
2564  3483188
2565  3151892
2566  4657897
2567  4926885
2568  3912326
2569  3163745
2570  3717696
2571  5034723
2572  4326335
2573  2928827
2574  3285069
2575  4260220
2576  4571254
2577  3337026
2578  2626706
2579  4039118
2580  4664764
2581  3759033
2582  2752764
2583  2937019
2584  4384756
2585  4141612
2586  2651098
2587  2641338
2588  3607349
2589  4290110
2590  3334533
2591  2181192
2592  3212622
2593  4143586
2594  3553767
2595  2488055
2596  2220353
2597  3592057
2598  3873636
2599  2560643
2600  2232567
2601  2971323
2602  3820664
2603  3202715
2604  1791142
2605  2384731
2606  3484254
2607  3231950
2608  2257553
2609  1755285
2610  3012703
2611  3663276
2612  2361011
2613  1692325
2614  2254395
2615  3264516
2616  2995122
2617  1450798
2618  1650072
2619  2886795
2620  3015990
2621  2194336
2622  1349679
2623  2236091
2624  3208008
2625  2218760
2626  1320904
2627  1531254
2628  2507828
2629  2745345
2630  1376291
2631  1198614
2632  2308951
2633  2593830
2634  1902494
2635   897422
2636  1481583
2637  2680592
2638  1975605
2639   972620
2640  1032251
2641  2000601
2642  2519114
2643  1180040
2644   621934
2645  1682758
2646  2158655
2647  1604675
2648   473558
2649   750003
2650  2118288
2651  1782199
2652   773314
2653   596741
2654  1361453
2655  2103631
2656  1002629
2657    95294
2658   917919
2659  1629724
2660  1407871
2661   258721
2662   119880
2663  1541878
2664  1574940
2665   521375
2666    86581
2667   674187
2668  1606001
2669   735859
2670  -386752
2671   319018
2672  1205435
2673  1210675
2674   126989
2675  -340405
2676   923350
2677  1197038
2678   168260
2679  -445508
2680   -68685
2681  1093324
2682   687077
2683  -595715
2684  -261155
2685   641192
2686   888524
2687   -89514
2688  -927991
2689   207933
2690   853077
2691   -62192
2692  -873679
2693  -660826
2694   650720
2695   598239
2696  -890514
2697  -923483
2698    11873
2699   527662
2700  -298791
2701 -1480215
2702  -573948
2703   511742
2704   -70312
2705 -1041311
2706 -1270003
2707   -66330
2708   344706
2709 -1049992
2710 -1496402
2711  -738132
2712     9908
2713  -413149
2714 -1728563
2715 -1232091
2716    -1408
2717  -257712
2718 -1210891
2719 -1784794
2720  -815388
2721   -50121
2722 -1251616
2723 -1987486
2724 -1335395
2725  -369199
2726  -471237
2727 -1947457
2728 -1923489
2729  -609351
2730  -581179
2731 -1506247
2732 -2294709
2733 -1516316
2734  -400912
2735 -1282832
2736 -2228990
2737 -1892856
2738  -986960
2739  -713406
2740 -2052767
2741 -2533921
2742 -1435827
2743 -1075858
2744 -1662365
2745 -2542588
2746 -2138884
2747  -844895
2748 -1352094
2749 -2480084
2750 -2468066
2751 -1632113
2752 -1079334
2753 -2265414
2754 -3044749
2755 -1964860
2756 -1350259
2757 -1823446
2758 -2824772
2759 -2759016
2760 -1436174
2761 -1600544
2762 -2727979
2763 -2953994
2764 -2297100
2765 -1473944
2766 -2278810
2767 -3308367
2768 -2552064
2769 -1773824
2770 -1985989
2771 -3038603
2772 -3415083
2773 -2125634
2774 -1883178
2775 -2961736
2776 -3390811
2777 -2814342
2778 -1797339
2779 -2327889
2780 -3615814
2781 -3167672
2782 -2287931
2783 -2260549
2784 -3229444
2785 -3945400
2786 -2811482
2787 -2155105
2788 -3031155
2789 -3647786
2790 -3384273
2791 -2333153
2792 -2495758
2793 -3857914
2794 -3784197
2795 -2925678
2796 -2652168
2797 -3321680
2798 -4163916
2799 -3289560
2800 -2476828
2801 -3231165
2802 -3963462
2803 -3940577
2804 -2977065
2805 -2828267
2806 -4117641
2807 -4266701
2808 -3377563
2809 -2909963
2810 -3448421
2811 -4519361
2812 -3880939
2813 -2791640
2814 -3392223
2815 -4336677
2816 -4529380
2817 -3540028
2818 -3003922
2819 -4205023
2820 -4636189
2821 -3844760
2822 -3277813
2823 -3612180
2824 -4785441
2825 -4538066
2826 -3378224
2827 -3616471
2828 -4438652
2829 -4830562
2830 -4079668
2831 -3247500
2832 -4239654
2833 -5021260
2834 -4423391
2835 -3692172
2836 -3783645
2837 -5067312
2838 -5185239
2839 -3825512
2840 -3712103
2841 -4565476
2842 -5163841
2843 -4577799
2844 -3559273
2845 -4385299
2846 -5428862
2847 -5031656
2848 -4205537
2849 -3942350
2850 -5081305
2851 -5600347
2852 -4392934
2853 -3923895
2854 -4614390
2855 -5485421
2856 -5272901
2857 -4053760
2858 -4449954
2859 -5669476
2860 -5579926
2861 -4671859
2862 -4050929
2863 -5023726
2864 -5939714
2865 -4978297
2866 -4305621
2867 -4818791
2868 -5767249
2869 -5863386
2870 -4566727
2871 -4460155
2872 -5646426
2873 -5913231
2874 -5237102
2875 -4426908
2876 -5082374
2877 -6244254
2878 -5592102
2879 -4738697
2880 -4996272
2881 -5867642
2882 -6225654
2883 -5035798
2884 -4625748
2885 -5722363
2886 -6198535
2887 -5728342
2888 -4866646
2889 -5208017
2890 -6495096
2891 -6134121
2892 -5126771
2893 -5078871
2894 -5882543
2895 -6604847
2896 -5641915
2897 -4845537
2898 -5781865
2899 -6526562
2900 -6278417
2901 -5295265
2902 -5246908
2903 -6555610
2904 -6530407
2905 -5536544
2906 -5301630
2907 -5943346
2908 -6858816
2909 -6243737
2910 -5307652
2911 -5938657
2912 -6676309
2913 -6621574
2914 -5709459
2915 -5294306
2916 -6501141
2917 -6915536
2918 -6058039
2919 -5612177
2920 -6065542
2921 -7136536
2922 -6805278
2923 -5612417
2924 -5940489
2925 -6787627
2926 -6954630
2927 -6148113
2928 -5497094
2929 -6574416
2930 -7256295
2931 -6545007
2932 -5967365
2933 -6158353
2934 -7199228
2935 -7176840
2936 -5952977
2937 -5994402
2938 -6860056
2939 -7311799
2940 -6742712
2941 -5828852
2942 -6587306
2943 -7505250
2944 -6971083
2945 -6232838
2946 -6161863
2947 -7210898
2948 -7584696
2949 -6440642
2950 -6197493
2951 -6967366
2952 -7541654
2953 -7208744
2954 -6194519
2955 -6623441
2956 -7605116
2957 -7286221
2958 -6583808
2959 -6332298
2960 -7238741
2961 -7890249
2962 -6891851
2963 -6422819
2964 -7088634
2965 -7703581
2966 -7509231
2967 -6410951
2968 -6605804
2969 -7744742
2970 -7667511
2971 -6959549
2972 -6558520
2973 -7298460
2974 -8181075
2975 -7322073
2976 -6583196
2977 -7066055
2978 -7770376
2979 -7858860
2980 -6781696
2981 -6620876
2982 -7837696
2983 -8109173
2984 -7443538
2985 -6758329
2986 -7222444
2987 -8310874
2988 -7696568
2989 -6743072
2990 -7083128
2991 -7888304
2992 -8220863
2993 -7241445
2994 -6764993
2995 -7829040
2996 -8296014
2997 -7766511
2998 -6998145
2999 -7159223
3000 -8352654
3001 -8138129
3002 -7098161
3003 -7134437
3004 -7930445
3005 -8597786
3006 -7758507
3007 -6845508
3008 -7700355
3009 -8454802
3010 -8112015
3011 -7226806
3012 -7138151
3013 -8429001
3014 -8600507
3015 -7502665
3016 -7233984
3017 -7854010
3018 -8686943
3019 -8159236
3020 -7033773
3021 -7578959
3022 -8500037
3023 -8484375
3024 -7657529
3025 -7171550
3026 -8313507
3027 -8901983
3028 -7946252
3029 -7353185
3030 -7710579
3031 -8675994
3032 -8555736
3033 -7381015
3034 -7612420
3035 -8564699
3036 -8757769
3037 -8061103
3038 -7310319
3039 -8140638
3040 -8943801
3041 -8226362
3042 -7575607
3043 -7723308
3044 -8676418
3045 -8904784
3046 -7767843
3047 -7652973
3048 -8528986
3049 -8903512
3050 -8373322
3051 -7437546
3052 -7997200
3053 -9018971
3054 -8565850
3055 -7857157
3056 -7824604
3057 -8678373
3058 -9156269
3059 -8103204
3060 -7670751
3061 -8397692
3062 -8928330
3063 -8689411
3064 -7732179
3065 -7948073
3066 -9034433
3067 -8861654
3068 -8143250
3069 -7866430
3070 -8549424
3071 -9271231
3072 -8403670
3073 -7745454
3074 -8347847
3075 -8983062
3076 -8947645
3077 -8023259
3078 -7978882
3079 -9061795
3080 -9070836
3081 -8340217
3082 -7917893
3083 -8397490
3084 -9298484
3085 -8713264
3086 -7908469
3087 -8351542
3088 -9055936
3089 -9220403
3090 -8300185
3091 -7893345
3092 -8921450
3093 -9214359
3094 -8557042
3095 -7987164
3096 -8310009
3097 -9373400
3098 -9050094
3099 -8090663
3100 -8322607
3101 -9004547
3102 -9328757
3103 -8511852
3104 -7842570
3105 -8759019
3106 -9345892
3107 -8895151
3108 -8264201
3109 -8292935
3110 -9333443
3111 -9321486
3112 -8279511
3113 -8216645
3114 -8863802
3115 -9393335
3116 -8791922
3117 -7938614
3118 -8692579
3119 -9435893
3120 -9078523
3121 -8397556
3122 -8241784
3123 -9220034
3124 -9438110
3125 -8410710
3126 -8165645
3127 -8774147
3128 -9455408
3129 -9110439
3130 -8096619
3131 -8556191
3132 -9450704
3133 -9274314
3134 -8520955
3135 -8083287
3136 -9036503
3137 -9654844
3138 -8717410
3139 -8187170
3140 -8656006
3141 -9487686
3142 -9395861
3143 -8237306
3144 -8341932
3145 -9298847
3146 -9389454
3147 -8741260
3148 -8078012
3149 -8798789
3150 -9728841
3151 -9083525
3152 -8364481
3153 -8514927
3154 -9303942
3155 -9552966
3156 -8431126
3157 -8164413
3158 -9120166
3159 -9498571
3160 -9033959
3161 -8195909
3162 -8613004
3163 -9692363
3164 -9278285
3165 -8425931
3166 -8367406
3167 -9097355
3168 -9633896
3169 -8700266
3170 -8150671
3171 -8960838
3172 -9534853
3173 -9295275
3174 -8365760
3175 -8381638
3176 -9470547
3177 -9367045
3178 -8530104
3179 -8283886
3180 -8930152
3181 -9737938
3182 -9017181
3183 -8185940
3184 -8755520
3185 -9427948
3186 -9386583
3187 -8483911
3188 -8205942
3189 -9259724
3190 -9478203
3191 -8750325
3192 -8338643
3193 -8740938
3194 -9654058
3195 -9252354
3196 -8258324
3197 -8522819
3198 -9204669
3199 -9403903
3200 -8640197
3201 -8126600
3202 -9091189
3203 -9556272
3204 -8922617
3205 -8392817
3206 -8567757
3207 -9460210
3208 -9299728
3209 -8306278
3210 -8411758
3211 -9076403
3212 -9434273
3213 -8868144
3214 -8136233
3215 -8867444
3216 -9534438
3217 -9055066
3218 -8391447
3219 -8293516
3220 -9190519
3221 -9402594
3222 -8455570
3223 -8320861
3224 -8938254
3225 -9440714
3226 -9041561
3227 -8130788
3228 -8583146
3229 -9360684
3230 -9063312
3231 -8461952
3232 -8230531
3233 -9013604
3234 -9445700
3235 -8599565
3236 -8282748
3237 -8765620
3238 -9280665
3239 -9076737
3240 -8123756
3241 -8350876
3242 -9227356
3243 -9125333
3244 -8534658
3245 -8158849
3246 -8849945
3247 -9481851
3248 -8675112
3249 -8106012
3250 -8498110
3251 -9123063
3252 -9144825
3253 -8166940
3254 -8155604
3255 -9108429
3256 -9220650
3257 -8628754
3258 -8052544
3259 -8551800
3260 -9394648
3261 -8766577
3262 -8009821
3263 -8253358
3264 -8958458
3265 -9221097
3266 -8293077
3267 -7979625
3268 -8894975
3269 -9201401
3270 -8677386
3271 -7941625
3272 -8191709
3273 -9202035
3274 -8895343
3275 -8065571
3276 -8096629
3277 -8766716
3278 -9257940
3279 -8435171
3280 -7750905
3281 -8493556
3282 -9039363
3283 -8748468
3284 -7944990
3285 -7914730
3286 -9012785
3287 -9026964
3288 -8152387
3289 -7946478
3290 -8481067
3291 -9127075
3292 -8492592
3293 -7626098
3294 -8191240
3295 -8882596
3296 -8796118
3297 -8054703
3298 -7732922
3299 -8702251
3300 -9022143
3301 -8205038
3302 -7747777
3303 -8088814
3304 -8926317
3305 -8672831
3306 -7661939
3307 -7892267
3308 -8648748
3309 -8821662
3310 -8161235
3311 -7531056
3312 -8318043
3313 -8881315
3314 -8218224
3315 -7662428
3316 -7828439
3317 -8694570
3318 -8734202
3319 -7746939
3320 -7735897
3321 -8394524
3322 -8656382
3323 -8140498
3324 -7373701
3325 -7933999
3326 -8715368
3327 -8268253
3328 -7631752
3329 -7596318
3330 -8439592
3331 -8765009
3332 -7764498
3333 -7442489
3334 -8062336
3335 -8520065
3336 -8195468
3337 -7276839
3338 -7583638
3339 -8519405
3340 -8349229
3341 -7699232
3342 -7385965
3343 -8037882
3344 -8589336
3345 -7772007
3346 -7252706
3347 -7748412
3348 -8314669
3349 -8248008
3350 -7352637
3351 -7347596
3352 -8228300
3353 -8230590
3354 -7630749
3355 -7217929
3356 -7663093
3357 -8360897
3358 -7789858
3359 -7180327
3360 -7515137
3361 -8064789
3362 -8176697
3363 -7356385
3364 -7087127
3365 -7891328
3366 -8063464
3367 -7557137
3368 -7074282
3369 -7389198
3370 -8205366
3371 -7805041
3372 -7067503
3373 -7258567
3374 -7813309
3375 -8032718
3376 -7275626
3377 -6835716
3378 -7619314
3379 -7961931
3380 -7515940
3381 -6957086
3382 -7095031
3383 -7970600
3384 -7807864
3385 -6960375
3386 -6927465
3387 -7436638
3388 -7862260
3389 -7281977
3390 -6623222
3391 -7275170
3392 -7841694
3393 -7549503
3394 -6874358
3395 -6734074
3396 -7619879
3397 -7729565
3398 -6856946
3399 -6635171
3400 -7122822
3401 -7724295
3402 -7326550
3403 -6489594
3404 -6933069
3405 -7589590
3406 -7426509
3407 -6775319
3408 -6423795
3409 -7231681
3410 -7615571
3411 -6834885
3412 -6457497
3413 -6830782
3414 -7522325
3415 -7331567
3416 -6339110
3417 -6486869
3418 -7240173
3419 -7315166
3420 -6727938
3421 -6178061
3422 -6867184
3423 -7520131
3424 -6871635
3425 -6278554
3426 -6444147
3427 -7171809
3428 -7268793
3429 -6266250
3430 -6136964
3431 -6880781
3432 -7175927
3433 -6728087
3434 -6034971
3435 -6479017
3436 -7264990
3437 -6815554
3438 -6126221
3439 -6100095
3440 -6770753
3441 -7118660
3442 -6247700
3443 -5903690
3444 -6563098
3445 -6990593
3446 -6696127
3447 -5876876
3448 -6027490
3449 -6917831
3450 -6734210
3451 -6010700
3452 -5770990
3453 -6375184
3454 -6998176
3455 -6307169
3456 -5684651
3457 -6184615
3458 -6729627
3459 -6613255
3460 -5731759
3461 -5577885
3462 -6497332
3463 -6620684
3464 -6003735
3465 -5616783
3466 -6001794
3467 -6728458
3468 -6267418
3469 -5499988
3470 -5753103
3471 -6302389
3472 -6456476
3473 -5722238
3474 -5317618
3475 -6112246
3476 -6457937
3477 -5963478
3478 -5446530
3479 -5593625
3480 -6364430
3481 -6133989
3482 -5314977
3483 -5412432
3484 -5980406
3485 -6300460
3486 -5701899
3487 -5100006
3488 -5746794
3489 -6207241
3490 -5786255
3491 -5220140
3492 -5207395
3493 -5998946
3494 -6030647
3495 -5227881
3496 -5148024
3497 -5642012
3498 -6059355
3499 -5626227
3500 -4889833
3501 -5334729
3502 -5899188
3503 -5613664
3504 -5058338
3505 -4874164
3506 -5640896
3507 -5923818
3508 -5163898
3509 -4879382
3510 -5267125
3511 -5760196
3512 -5489392
3513 -4645236
3514 -4901623
3515 -5595583
3516 -5502255
3517 -4971714
3518 -4646076
3519 -5280457
3520 -5719737
3521 -5011608
3522 -4582587
3523 -4867270
3524 -5385902
3525 -5332003
3526 -4512429
3527 -4583555
3528 -5304394
3529 -5358804
3530 -4864982
3531 -4377426
3532 -4824025
3533 -5435516
3534 -4867456
3535 -4301465
3536 -4482697
3537 -5095895
3538 -5273408
3539 -4428818
3540 -4200616
3541 -4912505
3542 -5146310
3543 -4706317
3544 -4071155
3545 -4355692
3546 -5153719
3547 -4814788
3548 -4151600
3549 -4164617
3550 -4718852
3551 -5080164
3552 -4341721
3553 -3872032
3554 -4448059
3555 -4823619
3556 -4580403
3557 -3906452
3558 -3962950
3559 -4813161
3560 -4730173
3561 -4040345
3562 -3853397
3563 -4296458
3564 -4801875
3565 -4207027
3566 -3566066
3567 -4038132
3568 -4558191
3569 -4459473
3570 -3753475
3571 -3576164
3572 -4441984
3573 -4595496
3574 -3879292
3575 -3500211
3576 -3837936
3577 -4508852
3578 -4140608
3579 -3365018
3580 -3676391
3581 -4268807
3582 -4340361
3583 -3670270
3584 -3202937
3585 -3912865
3586 -4301940
3587 -3740737
3588 -3277850
3589 -3445102
3590 -4185945
3591 -4100445
3592 -3254712
3593 -3281578
3594 -3847002
3595 -4091773
3596 -3554564
3597 -2894540
3598 -3450838
3599 -4037221
3600 -3624589
3601 -3087236
3602 -3091463
3603 -3811075
3604 -3928685
3605 -3079499
3606 -2893118
3607 -3388757
3608 -3771811
3609 -3453541
3610 -2729307
3611 -3052040
3612 -3719330
3613 -3505071
3614 -2944448
3615 -2708886
3616 -3329611
3617 -3699057
3618 -2965438
3619 -2581118
3620 -2982395
3621 -3493290
3622 -3362423
3623 -2575115
3624 -2663073
3625 -3367347
3626 -3317434
3627 -2766748
3628 -2374645
3629 -2839598
3630 -3409261
3631 -2874393
3632 -2374776
3633 -2637385
3634 -3135944
3635 -3204114
3636 -2438413
3637 -2262466
3638 -2935861
3639 -3063772
3640 -2622723
3641 -2144229
3642 -2444102
3643 -3123423
3644 -2757521
3645 -2178971
3646 -2287708
3647 -2733275
3648 -2916669
3649 -2233670
3650 -1906541
3651 -2551224
3652 -2823087
3653 -2489715
3654 -1965704
3655 -2108196
3656 -2828734
3657 -2588795
3658 -1906609
3659 -1865954
3660 -2329132
3661 -2699062
3662 -2122402
3663 -1619933
3664 -2178676
3665 -2583505
3666 -2334101
3667 -1756790
3668 -1686595
3669 -2407638
3670 -2395984
3671 -1719900
3672 -1559394
3673 -1940014
3674 -2427890
3675 -2042646
3676 -1400436
3677 -1772864
3678 -2238729
3679 -2120820
3680 -1545911
3681 -1296918
3682 -1999437
3683 -2221926
3684 -1587201
3685 -1280723
3686 -1587800
3687 -2163611
3688 -1905710
3689 -1127916
3690 -1325058
3691 -1874258
3692 -1891490
3693 -1380634
3694  -980058
3695 -1599180
3696 -2033643
3697 -1501737
3698 -1064144
3699 -1177085
3700 -1769523
3701 -1749880
3702  -921678
3703  -900908
3704 -1501346
3705 -1727255
3706 -1300062
3707  -715394
3708 -1158417
3709 -1744465
3710 -1338395
3711  -807030
3712  -781932
3713 -1370690
3714 -1578759
3715  -822856
3716  -605296
3717 -1129757
3718 -1474505
3719 -1196367
3720  -485664
3721  -682652
3722 -1368100
3723 -1159824
3724  -595729
3725  -428360
3726  -992886
3727 -1422959
3728  -750886
3729  -324521
3730  -737580
3731 -1147583
3732 -1005006
3733  -271631
3734  -270286
3735 -1003187
3736 -1008376
3737  -484904
3738  -159268
3739  -565259
3740 -1160866
3741  -662769
3742   -46707
3743  -286476
3744  -776485
3745  -852060
3746  -155737
3747    80161
3748  -652421
3749  -850838
3750  -370441
3751   105699
3752  -111315
3753  -777653
3754  -492288
3755   157280
3756    65779
3757  -402619
3758  -658802
3759  -108189
3760   324698
3761  -227180
3762  -557456
3763  -214830
3764   305546
3765   296847
3766  -385137
3767  -342994
3768   305569
3769   340218
3770   -85064
3771  -431047
3772    26920
3773   622612
3774   189022
3775  -242026
3776   -20242
3777   475700
3778   598833
3779   -70254
3780  -218082
3781   420375
3782   650479
3783   342809
3784  -110674
3785   158830
3786   867943
3787   619371
3788    74580
3789   109568
3790   579097
3791   872394
3792   306027
3793    -6554
3794   581238
3795   925049
3796   721914
3797   239435
3798   323862
3799  1002305
3800   917544
3801   375050
3802   315118
3803   730217
3804  1153850
3805   724499
3806   265824
3807   735851
3808  1169285
3809  1046194
3810   526682
3811   432706
3812  1138727
3813  1248318
3814   691167
3815   531433
3816   903956
3817  1431756
3818  1138577
3819   542913
3820   844712
3821  1318072
3822  1317901
3823   852225
3824   614525
3825  1267794
3826  1579196
3827  1100223
3828   817772
3829  1040427
3830  1612498
3831  1477906
3832   797253
3833   957011
3834  1476011
3835  1619804
3836  1232676
3837   849078
3838  1405141
3839  1853951
3840  1444266
3841  1061935
3842  1150476
3843  1726046
3844  1803525
3845  1149503
3846  1133203
3847  1648786
3848  1924476
3849  1615711
3850  1082473
3851  1474215
3852  2056348
3853  1769075
3854  1308118
3855  1284561
3856  1878155
3857  2138842
3858  1503106
3859  1312196
3860  1793461
3861  2157879
3862  1966533
3863  1332890
3864  1516122
3865  2194348
3866  2119783
3867  1648615
3868  1451586
3869  1972039
3870  2468705
3871  1924438
3872  1493002
3873  1837126
3874  2299458
3875  2290651
3876  1637634
3877  1627234
3878  2328991
3879  2444713
3880  2027836
3881  1702833
3882  2053276
3883  2635062
3884  2251855
3885  1738745
3886  1936187
3887  2423683
3888  2598005
3889  2033722
3890  1800022
3891  2437941
3892  2700680
3893  2344378
3894  1901979
3895  2073881
3896  2764919
3897  2609810
3898  2021837
3899  2080602
3900  2567540
3901  2882646
3902  2400486
3903  1987352
3904  2497582
3905  2863749
3906  2640233
3907  2190119
3908  2181761
3909  2848320
3910  2916139
3911  2372724
3912  2282902
3913  2657495
3914  3071850
3915  2739911
3916  2177727
3917  2538755
3918  2997529
3919  2938366
3920  2515353
3921  2356195
3922  2957000
3923  3175722
3924  2669878
3925  2472271
3926  2731706
3927  3187509
3928  3027720
3929  2441416
3930  2666853
3931  3177553
3932  3216892
3933  2833427
3934  2517305
3935  3025267
3936  3386143
3937  2932646
3938  2617631
3939  2811986
3940  3332997
3941  3350468
3942  2740087
3943  2798484
3944  3305285
3945  3433519
3946  3105549
3947  2699319
3948  3067397
3949  3552370
3950  3244075
3951  2878077
3952  2937582
3953  3437446
3954  3629486
3955  3036066
3956  2905022
3957  3368606
3958  3589802
3959  3338812
3960  2877863
3961  3159498
3962  3744633
3963  3541031
3964  3132180
3965  3104718
3966  3539344
3967  3807098
3968  3264593
3969  3015819
3970  3446143
3971  3753917
3972  3622199
3973  3127636
3974  3235697
3975  3872996
3976  3805077
3977  3356676
3978  3205273
3979  3587423
3980  4015535
3981  3570402
3982  3150062
3983  3516368
3984  3939441
3985  3918261
3986  3369231
3987  3277769
3988  3921151
3989  4026225
3990  3588487
3991  3327866
3992  3622158
3993  4188025
3994  3907777
3995  3377378
3996  3578634
3997  4023822
3998  4155505
3999  3646662
4000  3342242
4001  3916824
4002  4197469
4003  3871153
4004  3540286
4005  3691597
4006  4291199
4007  4204683
4008  3614498
4009  3644112
4010  4046640
4011  4304947
4012  3908260
4013  3472617
4014  3961596
4015  4388496
4016  4152021
4017  3760765
4018  3726293
4019  4321752
4020  4408445
4021  3809051
4022  3708368
4023  4093391
4024  4472978
4025  4216558
4026  3673921
4027  3994260
4028  4499248
4029  4388453
4030  3957734
4031  3767590
4032  4300725
4033  4591167
4034  4099970
4035  3851688
4036  4133078
4037  4577009
4038  4499224
4039  3877682
4040  3991829
4041  4541133
4042  4558093
4043  4182538
4044  3867530
4045  4319534
4046  4764563
4047  4349911
4048  4004579
4049  4189340
4050  4647413
4051  4693689
4052  4072187
4053  4011429
4054  4539505
4055  4714081
4056  4435406
4057  4043436
4058  4328016
4059  4883228
4060  4615225
4061  4172182
4062  4181158
4063  4603490
4064  4855746
4065  4338566
4066  4112091
4067  4575138
4068  4843280
4069  4673199
4070  4228946
4071  4321769
4072  4874622
4073  4757170
4074  4342699
4075  4278322
4076  4623539
4077  4971530
4078  4589557
4079  4267373
4080  4629071
4081  4920773
4082  4822073
4083  4373805
4084  4332604
4085  4894139
4086  4911980
4087  4529092
4088  4404520
4089  4671437
4090  5081191
4091  4792066
4092  4369884
4093  4631680
4094  4962102
4095  4952210
4096  4532921
4097  4368873
4098  4926801
4099  5091132
4100  4708075
4101  4491343
4102  4693635
4103  5162111
4104  4960509
4105  4423840
4106  4604081
4107  5008021
4108  5116904
4109  4733627
4110  4439381
4111  4937320
4112  5227911
4113  4884785
4114  4568061
4115  4659392
4116  5162538
4117  5147907
4118  4592039
4119  4619310
4120  5026940
4121  5254013
4122  4962913
4123  4518539
4124  4872749
4125  5280711
4126  5022985
4127  4664253
4128  4653692
4129  5175449
4130  5330073
4131  4778618
4132  4678344
4133  5043882
4134  5326386
4135  5086900
4136  4561779
4137  4809630
4138  5322408
4139  5190584
4140  4816064
4141  4682055
4142  5169410
4143  5492081
4144  4976181
4145  4683548
4146  4966107
4147  5327746
4148  5262128
4149  4694079
4150  4750640
4151  5316129
4152  5365563
4153  5028335
4154  4738171
4155  5062536
4156  5503325
4157  5143432
4158  4751644
4159  4927483
4160  5328193
4161  5422464
4162  4877719
4163  4758483
4164  5300180
4165  5451203
4166  5146400
4167  4781664
4168  4973804
4169  5500108
4170  5287752
4171  4850496
4172  4917866
4173  5294362
4174  5538705
4175  5085127
4176  4777858
4177  5201613
4178  5453191
4179  5273173
4180  4867819
4181  4903912
4182  5486530
4183  5454951
4184  4991013
4185  4926858
4186  5238875
4187  5570000
4188  5211701
4189  4785844
4190  5129585
4191  5466008
4192  5384676
4193  4995959
4194  4912744
4195  5454734
4196  5555325
4197  5105181
4198  4918601
4199  5135198
4200  5533072
4201  5333462
4202  4862981
4203  5081055
4204  5469162
4205  5502262
4206  5142710
4207  4894790
4208  5350144
4209  5576078
4210  5188157
4211  4941849
4212  5084591
4213  5521099
4214  5454544
4215  4954655
4216  5062976
4217  5448709
4218  5533173
4219  5221898
4220  4882620
4221  5245523
4222  5587679
4223  5294224
4224  5003152
4225  5059544
4226  5494398
4227  5565998
4228  5045735
4229  4983040
4230  5343567
4231  5526765
4232  5318744
4233  4915243
4234  5155990
4235  5574601
4236  5390319
4237  5095715
4238  5036760
4239  5403889
4240  5599581
4241  5122187
4242  4951665
4243  5265287
4244  5518548
4245  5404909
4246  4975223
4247  5098959
4248  5570474
4249  5453980
4250  5106600
4251  4969414
4252  5303251
4253  5615049
4254  5194096
4255  4940418
4256  5240481
4257  5526464
4258  5485297
4259  5018121
4260  4995016
4261  5483377
4262  5488985
4263  5147909
4264  4921778
4265  5190918
4266  5638047
4267  5348181
4268  4947127
4269  5134109
4270  5480473
4271  5540599
4272  5050072
4273  4870203
4274  5368359
4275  5527673
4276  5227705
4277  4934881
4278  5104019
4279  5597014
4280  5424067
4281  4962790
4282  5022461
4283  5362193
4284  5537505
4285  5139789
4286  4824748
4287  5247229
4288  5528414
4289  5315966
4290  4959241
4291  4973807
4292  5493504
4293  5475901
4294  4971769
4295  4921379
4296  5229729
4297  5533844
4298  5246205
4299  4816929
4300  5124181
4301  5478018
4302  5363091
4303  4985245
4304  4845742
4305  5329006
4306  5498550
4307  5059320
4308  4871563
4309  5111776
4310  5488675
4311  5343097
4312  4829501
4313  4966877
4314  5361730
4315  5354216
4316  5020056
4317  4784735
4318  5186060
4319  5490624
4320  5133449
4321  4884097
4322  4990974
4323  5350089
4324  5353252
4325  4837233
4326  4834773
4327  5226078
4328  5342905
4329  5098306
4330  4757813
4331  5042911
4332  5435922
4333  5168607
4334  4838452
4335  4866314
4336  5223176
4337  5326327
4338  4857483
4339  4759928
4340  5141646
4341  5308867
4342  5119558
4343  4743402
4344  4890181
4345  5316575
4346  5152543
4347  4814950
4348  4762721
4349  5077389
4350  5346436
4351  4926561
4352  4673155
4353  4989382
4354  5243775
4355  5136973
4356  4707299
4357  4721932
4358  5201822
4359  5150243
4360  4811265
4361  4697542
4362  4960596
4363  5277990
4364  4950880
4365  4619283
4366  4843260
4367  5093784
4368  5090123
4369  4707789
4370  4625899
4371  5086570
4372  5153520
4373  4826950
4374  4625359
4375  4797657
4376  5176305
4377  4946954
4378  4529411
4379  4689196
4380  5000118
4381  5084997
4382  4728938
4383  4508263
4384  4933053
4385  5106570
4386  4825607
4387  4553348
4388  4601836
4389  5026010
4390  4956187
4391  4526541
4392  4567892
4393  4869025
4394  5037708
4395  4751543
4396  4404536
4397  4735782
4398  4992161
4399  4783021
4400  4496503
4401  4484667
4402  4902345
4403  4941172
4404  4503892
4405  4461945
4406  4727603
4407  4941966
4408  4725040
4409  4304654
4410  4530937
4411  4884372
4412  4766381
4413  4462717
4414  4347616
4415  4754780
4416  4934200
4417  4489603
4418  4308508
4419  4541683
4420  4826030
4421  4703476
4422  4238052
4423  4364221
4424  4779016
4425  4747363
4426  4429582
4427  4224702
4428  4549435
4429  4844406
4430  4470400
4431  4199014
4432  4349756
4433  4683717
4434  4717664
4435  4234938
4436  4192979
4437  4610025
4438  4684647
4439  4404720
4440  4080397
4441  4308248
4442  4720237
4443  4473858
4444  4141038
4445  4215928
4446  4534906
4447  4663172
4448  4229315
4449  4042460
4450  4396218
4451  4543633
4452  4369884
4453  4021411
4454  4120149
4455  4572226
4456  4458846
4457  4102571
4458  4057646
4459  4330400
4460  4562328
4461  4186534
4462  3884882
4463  4201149
4464  4450974
4465  4341463
4466  3974246
4467  3950802
4468  4409297
4469  4406183
4470  4042375
4471  3898149
4472  4095132
4473  4427581
4474  4187664
4475  3805776
4476  4003966
4477  4294004
4478  4306301
4479  3957666
4480  3781318
4481  4180540
4482  4298513
4483  3965468
4484  3767984
4485  3910167
4486  4273784
4487  4153127
4488  3738884
4489  3848607
4490  4131665
4491  4181290
4492  3879982
4493  3625902
4494  3964708
4495  4191573
4496  3933161
4497  3690458
4498  3738349
4499  4120276
4500  4117246
4501  3659430
4502  3640977
4503  3915810
4504  4061565
4505  3827384
4506  3490389
4507  3765243
4508  4077080
4509  3892028
4510  3622443
4511  3572529
4512  3902193
4513  3994942
4514  3577408
4515  3476120
4516  3721781
4517  3922466
4518  3792549
4519  3419431
4520  3564801
4521  3918133
4522  3801808
4523  3520191
4524  3392906
4525  3684209
4526  3888477
4527  3506367
4528  3336443
4529  3562679
4530  3786546
4531  3720174
4532  3316358
4533  3346530
4534  3710979
4535  3675850
4536  3421777
4537  3236710
4538  3465593
4539  3776680
4540  3496121
4541  3222342
4542  3359735
4543  3610188
4544  3629166
4545  3219288
4546  3125942
4547  3511389
4548  3582366
4549  3342473
4550  3096557
4551  3274684
4552  3647614
4553  3440476
4554  3080701
4555  3136168
4556  3390613
4557  3510515
4558  3163727
4559  2965093
4560  3307265
4561  3469920
4562  3293675
4563  2990043
4564  3022386
4565  3431250
4566  3344785
4567  2968873
4568  2949449
4569  3199092
4570  3400736
4571  3109667
4572  2817485
4573  3100478
4574  3329343
4575  3188386
4576  2863048
4577  2805139
4578  3218043
4579  3255231
4580  2889807
4581  2783958
4582  2996406
4583  3276120
4584  3061370
4585  2664878
4586  2840614
4587  3137320
4588  3094138
4589  2770311
4590  2600897
4591  2993783
4592  3155015
4593  2822389
4594  2627772
4595  2762874
4596  3080502
4597  2980776
4598  2545895
4599  2608080
4600  2915553
4601  2982735
4602  2729045
4603  2469386
4604  2764282
4605  3019325
4606  2744836
4607  2481262
4608  2515407
4609  2846370
4610  2888184
4611  2462055
4612  2424460
4613  2723196
4614  2850823
4615  2651824
4616  2326563
4617  2507834
4618  2824091
4619  2639519
4620  2359127
4621  2320844
4622  2622171
4623  2787977
4624  2407108
4625  2250607
4626  2499674
4627  2674648
4628  2557600
4629  2175670
4630  2250595
4631  2621246
4632  2556148
4633  2279709
4634  2155449
4635  2405999
4636  2649412
4637  2338831
4638  2081068
4639  2259526
4640  2464748
4641  2440937
4642  2089669
4643  2050686
4644  2407395
4645  2435164
4646  2196899
4647  2018836
4648  2168931
4649  2463188
4650  2223980
4651  1919368
4652  2043235
4653  2284505
4654  2342083
4655  2004646
4656  1866193
4657  2207308
4658  2301687
4659  2057540
4660  1842578
4661  1928067
4662  2255831
4663  2134134
4664  1799950
4665  1864410
4666  2093719
4667  2205196
4668  1913655
4669  1677536
4670  1969259
4671  2126636
4672  1943942
4673  1693864
4674  1711961
4675  2067954
4676  2048331
4677  1697272
4678  1672409
4679  1874927
4680  2033213
4681  1799235
4682  1495334
4683  1726382
4684  1956723
4685  1847295
4686  1590314
4687  1518474
4688  1860910
4689  1932124
4690  1582253
4691  1476981
4692  1632489
4693  1851637
4694  1706615
4695  1357011
4696  1511353
4697  1797291
4698  1735776
4699  1484075
4700  1330192
4701  1628031
4702  1780175
4703  1456578
4704  1284708
4705  1422712
4706  1680395
4707  1634723
4708  1257038
4709  1281560
4710  1583703
4711  1614207
4712  1369246
4713  1130700
4714  1356651
4715  1635316
4716  1388119
4717  1140390
4718  1203758
4719  1482791
4720  1541948
4721  1151965
4722  1061669
4723  1339292
4724  1434672
4725  1260961
4726   981216
4727  1135440
4728  1460208
4729  1295734
4730  1021491
4731  1014986
4732  1255604
4733  1397267
4734  1040831
4735   853199
4736  1113460
4737  1292288
4738  1176843
4739   852850
4740   898151
4741  1276769
4742  1214163
4743   892606
4744   785633
4745   993027
4746  1237543
4747   966598
4748   702409
4749   896639
4750  1126164
4751  1091394
4752   757853
4753   666261
4754  1017087
4755  1064383
4756   787031
4757   629641
4758   773711
4759  1067319
4760   893909
4761   577873
4762   682734
4763   916673
4764   958166
4765   655019
4766   469958
4767   771371
4768   919489
4769   700765
4770   496651
4771   560101
4772   872436
4773   806043
4774   451014
4775   460693
4776   673648
4777   785395
4778   564237
4779   312475
4780   558451
4781   762168
4782   610650
4783   385148
4784   364653
4785   650948
4786   671972
4787   326026
4788   268220
4789   469569
4790   634158
4791   483761
4792   192889
4793   350338
4794   594782
4795   483884
4796   244742
4797   142383
4798   405431
4799   551752
4800   244900
4801   118015
4802   279920
4803   474625
4804   383701
4805    55403
4806   117864
4807   396518
4808   342801
4809   126196
4810   -13566
4811   214048
4812   405249
4813   139699
4814   -24406
4815    94182
4816   280940
4817   246303
4818   -85360
4819   -87957
4820   203521
4821   222690
4822    26953
4823  -163203
4824     2864
4825   277319
4826    57489
4827  -201537
4828  -138513
4829    87436
4830   147173
4831  -182358
4832  -275042
4833     7354
4834   100812
4835   -67407
4836  -301980
4837  -219220
4838    79230
4839   -65776
4840  -338603
4841  -331565
4842  -112984
4843    29881
4844  -249188
4845  -431134
4846  -191665
4847   -51438
4848  -176527
4849  -444476
4850  -436337
4851  -110167
4852  -147733
4853  -436654
4854  -495803
4855  -308370
4856  -108286
4857  -331364
4858  -603779
4859  -428524
4860  -228493
4861  -284832
4862  -552083
4863  -639472
4864  -312770
4865  -232011
4866  -510458
4867  -643857
4868  -517528
4869  -273173
4870  -418171
4871  -737850
4872  -639654
4873  -401583
4874  -372963
4875  -625754
4876  -804568
4877  -526848
4878  -362745
4879  -602145
4880  -806733
4881  -748010
4882  -461985
4883  -490755
4884  -834686
4885  -822548
4886  -578199
4887  -483357
4888  -686508
4889  -946363
4890  -759153
4891  -530087
4892  -693071
4893  -922740
4894  -926790
4895  -649098
4896  -579795
4897  -911736
4898  -991792
4899  -775629
4900  -641396
4901  -783121
4902 -1084907
4903  -963827
4904  -692256
4905  -782154
4906 -1001107
4907 -1089823
4908  -854522
4909  -676744
4910  -972300
4911 -1146078
4912  -991889
4913  -812583
4914  -864484
4915 -1172113
4916 -1155276
4917  -853493
4918  -866655
4919 -1078755
4920 -1225917
4921 -1055410
4922  -840955
4923 -1069272
4924 -1271490
4925 -1163232
4926  -979461
4927  -955649
4928 -1242216
4929 -1286316
4930 -1037204
4931  -995574
4932 -1172254
4933 -1355213
4934 -1251998
4935 -1000708
4936 -1138375
4937 -1372769
4938 -1308529
4939 -1132547
4940 -1055187
4941 -1322813
4942 -1471122
4943 -1222432
4944 -1118932
4945 -1267030
4946 -1468447
4947 -1412977
4948 -1133695
4949 -1205042
4950 -1469683
4951 -1473257
4952 -1297878
4953 -1190642
4954 -1404234
4955 -1621893
4956 -1411201
4957 -1253501
4958 -1348700
4959 -1554694
4960 -1572589
4961 -1283112
4962 -1279380
4963 -1564408
4964 -1626212
4965 -1484317
4966 -1314567
4967 -1471276
4968 -1719327
4969 -1567142
4970 -1372350
4971 -1426687
4972 -1640692
4973 -1733021
4974 -1467636
4975 -1390788
4976 -1652644
4977 -1769365
4978 -1642698
4979 -1423791
4980 -1527090
4981 -1818142
4982 -1727216
4983 -1501448
4984 -1519308
4985 -1732756
4986 -1894087
4987 -1654030
4988 -1474887
4989 -1696375
4990 -1867660
4991 -1797055
4992 -1556894
4993 -1572571
4994 -1891985
4995 -1910755
4996 -1681686
4997 -1611810
4998 -1776333
4999 -1992716
5000 -1826478
5001 -1583563
5002 -1747328
5003 -1954209
5004 -1946360
5005 -1718046
5006 -1658860
5007 -1962889
5008 -2052095
5009 -1837200
5010 -1698302
5011 -1819719
5012 -2072564
5013 -1977289
5014 -1709502
5015 -1810231
5016 -2043343
5017 -2104453
5018 -1903230
5019 -1740812
5020 -1991185
5021 -2161060
5022 -1979172
5023 -1805133
5024 -1866457
5025 -2144603
5026 -2154421
5027 -1867817
5028 -1876376
5029 -2103449
5030 -2215050
5031 -2057041
5032 -1832749
5033 -2011899
5034 -2243484
5035 -2125351
5036 -1951659
5037 -1931335
5038 -2204106
5039 -2305043
5040 -2024222
5041 -1943624
5042 -2127485
5043 -2296044
5044 -2208000
5045 -1949653
5046 -2053430
5047 -2318866
5048 -2282517
5049 -2103089
5050 -2019355
5051 -2238379
5052 -2394523
5053 -2157607
5054 -2030630
5055 -2168513
5056 -2348363
5057 -2339845
5058 -2089345
5059 -2125963
5060 -2381680
5061 -2392707
5062 -2216456
5063 -2082325
5064 -2259215
5065 -2478384
5066 -2301863
5067 -2124667
5068 -2232474
5069 -2428855
5070 -2473140
5071 -2217411
5072 -2165503
5073 -2412395
5074 -2483918
5075 -2341321
5076 -2176760
5077 -2283044
5078 -2548118
5079 -2450827
5080 -2258526
5081 -2289021
5082 -2469715
5083 -2568625
5084 -2342054
5085 -2219233
5086 -2434525
5087 -2562340
5088 -2467555
5089 -2293399
5090 -2337446
5091 -2610628
5092 -2567014
5093 -2354385
5094 -2347585
5095 -2507848
5096 -2642636
5097 -2458675
5098 -2277148
5099 -2472699
5100 -2645501
5101 -2581738
5102 -2405708
5103 -2377518
5104 -2637654
5105 -2673978
5106 -2446196
5107 -2381776
5108 -2522709
5109 -2718099
5110 -2598242
5111 -2380129
5112 -2512265
5113 -2701967
5114 -2676043
5115 -2489580
5116 -2410171
5117 -2655125
5118 -2753435
5119 -2554397
5120 -2454948
5121 -2567731
5122 -2780084
5123 -2733620
5124 -2467809
5125 -2533980
5126 -2733318
5127 -2762444
5128 -2584558
5129 -2448608
5130 -2669367
5131 -2847474
5132 -2679007
5133 -2535763
5134 -2587567
5135 -2807258
5136 -2822901
5137 -2551562
5138 -2541140
5139 -2751219
5140 -2843567
5141 -2704263
5142 -2522260
5143 -2684585
5144 -2908762
5145 -2784342
5146 -2604591
5147 -2603244
5148 -2815734
5149 -2907080
5150 -2645336
5151 -2566682
5152 -2768926
5153 -2912474
5154 -2829298
5155 -2593408
5156 -2668682
5157 -2925685
5158 -2860445
5159 -2676213
5160 -2618526
5161 -2814235
5162 -2973929
5163 -2779231
5164 -2631520
5165 -2769908
5166 -2940038
5167 -2920251
5168 -2671294
5169 -2665571
5170 -2915954
5171 -2938703
5172 -2768313
5173 -2671041
5174 -2812837
5175 -3024143
5176 -2879758
5177 -2678012
5178 -2770173
5179 -2950343
5180 -2980239
5181 -2758972
5182 -2682624
5183 -2930204
5184 -3015232
5185 -2872182
5186 -2720777
5187 -2800390
5188 -3045273
5189 -2967389
5190 -2734985
5191 -2760326
5192 -2942348
5193 -3045252
5194 -2865651
5195 -2713133
5196 -2923651
5197 -3061312
5198 -2954143
5199 -2775300
5200 -2788473
5201 -3024526
5202 -3023645
5203 -2811452
5204 -2796809
5205 -2947197
5206 -3085921
5207 -2948497
5208 -2755816
5209 -2898043
5210 -3061153
5211 -2997781
5212 -2833855
5213 -2789091
5214 -3024951
5215 -3093925
5216 -2884955
5217 -2819796
5218 -2941790
5219 -3109745
5220 -3013842
5221 -2779790
5222 -2876114
5223 -3066233
5224 -3050765
5225 -2901386
5226 -2814953
5227 -3016971
5228 -3136349
5229 -2952530
5230 -2834129
5231 -2919742
5232 -3085038
5233 -3071246
5234 -2839156
5235 -2863137
5236 -3068230
5237 -3107991
5238 -2966301
5239 -2826455
5240 -2983293
5241 -3155333
5242 -3001801
5243 -2850581
5244 -2906904
5245 -3085421
5246 -3122285
5247 -2899563
5248 -2867145
5249 -3055665
5250 -3133219
5251 -3010555
5252 -2838105
5253 -2937317
5254 -3144628
5255 -3052944
5256 -2885540
5257 -2893749
5258 -3071824
5259 -3169394
5260 -2950641
5261 -2859928
5262 -3024875
5263 -3134641
5264 -3047698
5265 -2862452
5266 -2909401
5267 -3147168
5268 -3106895
5269 -2935161
5270 -2884645
5271 -3041152
5272 -3182959
5273 -2999086
5274 -2839019
5275 -2972089
5276 -3130813
5277 -3106919
5278 -2905435
5279 -2881249
5280 -3128340
5281 -3150850
5282 -2966395
5283 -2872174
5284 -2980745
5285 -3172058
5286 -3044475
5287 -2852941
5288 -2947704
5289 -3110238
5290 -3138979
5291 -2952424
5292 -2858736
5293 -3071432
5294 -3148981
5295 -2996151
5296 -2875061
5297 -2939971
5298 -3160242
5299 -3109717
5300 -2883624
5301 -2922314
5302 -3088693
5303 -3149077
5304 -2981269
5305 -2819302
5306 -3013856
5307 -3155954
5308 -3028044
5309 -2885352
5310 -2905414
5311 -3129008
5312 -3142446
5313 -2909922
5314 -2881161
5315 -3027534
5316 -3137518
5317 -3020313
5318 -2822373
5319 -2949277
5320 -3133834
5321 -3074348
5322 -2917423
5323 -2863575
5324 -3059742
5325 -3138866
5326 -2927670
5327 -2847954
5328 -2976538
5329 -3121305
5330 -3052304
5331 -2835959
5332 -2899302
5333 -3100950
5334 -3079719
5335 -2926661
5336 -2816971
5337 -2984072
5338 -3124097
5339 -2955473
5340 -2833382
5341 -2922765
5342 -3085657
5343 -3079568
5344 -2859066
5345 -2846221
5346 -3034288
5347 -3068363
5348 -2937063
5349 -2804604
5350 -2924046
5351 -3104849
5352 -2977318
5353 -2839393
5354 -2874026
5355 -3024673
5356 -3068537
5357 -2860985
5358 -2792261
5359 -2965365
5360 -3038815
5361 -2953286
5362 -2799547
5363 -2857786
5364 -3077515
5365 -2997388
5366 -2825459
5367 -2815896
5368 -2955038
5369 -3045532
5370 -2863889
5371 -2757957
5372 -2917817
5373 -3016456
5374 -2952311
5375 -2792193
5376 -2806265
5377 -3004303
5378 -2981716
5379 -2810928
5380 -2772538
5381 -2887540
5382 -3015862
5383 -2883151
5384 -2732963
5385 -2855165
5386 -2985193
5387 -2946756
5388 -2766213
5389 -2727209
5390 -2938296
5391 -2969839
5392 -2808204
5393 -2721468
5394 -2826250
5395 -2988484
5396 -2897355
5397 -2699536
5398 -2772174
5399 -2912516
5400 -2917522
5401 -2769140
5402 -2667275
5403 -2853992
5404 -2952572
5405 -2813052
5406 -2702103
5407 -2749210
5408 -2919927
5409 -2883203
5410 -2675850
5411 -2694805
5412 -2844018
5413 -2891625
5414 -2762684
5415 -2633706
5416 -2786221
5417 -2915949
5418 -2791107
5419 -2649754
5420 -2668327
5421 -2843483
5422 -2871426
5423 -2654443
5424 -2624777
5425 -2778989
5426 -2867846
5427 -2772297
5428 -2583690
5429 -2687706
5430 -2850813
5431 -2773679
5432 -2621414
5433 -2588223
5434 -2753328
5435 -2840663
5436 -2650979
5437 -2568175
5438 -2691689
5439 -2806966
5440 -2747610
5441 -2544542
5442 -2582082
5443 -2776832
5444 -2752665
5445 -2598957
5446 -2527195
5447 -2667750
5448 -2808272
5449 -2645651
5450 -2503658
5451 -2588820
5452 -2728474
5453 -2720322
5454 -2510091
5455 -2494121
5456 -2692358
5457 -2719235
5458 -2593804
5459 -2478071
5460 -2566275
5461 -2736443
5462 -2619820
5463 -2455640
5464 -2501321
5465 -2637907
5466 -2693210
5467 -2505639
5468 -2423429
5469 -2606992
5470 -2671661
5471 -2563726
5472 -2409554
5473 -2448115
5474 -2652347
5475 -2606255
5476 -2422993
5477 -2418009
5478 -2556022
5479 -2654100
5480 -2492441
5481 -2346709
5482 -2487310
5483 -2591024
5484 -2529008
5485 -2376315
5486 -2360363
5487 -2558587
5488 -2570093
5489 -2404375
5490 -2347766
5491 -2444212
5492 -2566684
5493 -2456148
5494 -2284837
5495 -2383210
5496 -2508817
5497 -2486816
5498 -2341743
5499 -2287048
5500 -2467163
5501 -2522057
5502 -2359883
5503 -2273566
5504 -2341769
5505 -2484370
5506 -2419954
5507 -2227807
5508 -2277705
5509 -2429503
5510 -2443649
5511 -2307534
5512 -2200682
5513 -2348322
5514 -2450635
5515 -2317091
5516 -2196480
5517 -2239212
5518 -2392142
5519 -2391034
5520 -2196259
5521 -2195554
5522 -2331336
5523 -2371951
5524 -2262492
5525 -2123895
5526 -2231859
5527 -2362297
5528 -2269622
5529 -2154299
5530 -2155681
5531 -2304483
5532 -2342133
5533 -2145332
5534 -2095738
5535 -2221272
5536 -2293920
5537 -2207988
5538 -2053933
5539 -2125161
5540 -2296150
5541 -2225014
5542 -2100007
5543 -2065441
5544 -2189846
5545 -2266223
5546 -2089629
5547 -2001240
5548 -2115613
5549 -2209703
5550 -2167362
5551 -2001945
5552 -2013362
5553 -2203439
5554 -2176507
5555 -2022476
5556 -1959315
5557 -2067233
5558 -2193140
5559 -2048764
5560 -1917634
5561 -2004481
5562 -2130542
5563 -2119934
5564 -1937322
5565 -1903368
5566 -2078854
5567 -2102545
5568 -1964976
5569 -1874764
5570 -1952025
5571 -2106562
5572 -2012103
5573 -1852126
5574 -1901073
5575 -2024387
5576 -2051760
5577 -1885421
5578 -1785752
5579 -1956960
5580 -2031327
5581 -1920775
5582 -1798916
5583 -1839561
5584 -2018062
5585 -1962248
5586 -1780331
5587 -1780546
5588 -1902463
5589 -1970883
5590 -1840307
5591 -1692197
5592 -1836215
5593 -1956437
5594 -1876948
5595 -1731094
5596 -1712343
5597 -1890089
5598 -1904071
5599 -1715784
5600 -1672493
5601 -1777183
5602 -1889533
5603 -1800645
5604 -1622443
5605 -1719478
5606 -1850278
5607 -1808815
5608 -1658315
5609 -1599097
5610 -1752368
5611 -1825605
5612 -1665023
5613 -1591090
5614 -1663172
5615 -1790040
5616 -1748461
5617 -1553006
5618 -1583417
5619 -1723810
5620 -1726859
5621 -1598086
5622 -1496155
5623 -1636611
5624 -1753416
5625 -1618117
5626 -1507879
5627 -1548231
5628 -1672556
5629 -1673573
5630 -1483509
5631 -1469070
5632 -1605319
5633 -1642756
5634 -1550871
5635 -1417702
5636 -1502143
5637 -1651831
5638 -1558261
5639 -1419839
5640 -1424374
5641 -1537023
5642 -1594228
5643 -1427324
5644 -1358832
5645 -1486074
5646 -1556306
5647 -1496709
5648 -1340300
5649 -1373334
5650 -1532306
5651 -1479891
5652 -1340212
5653 -1313452
5654 -1417620
5655 -1518184
5656 -1370304
5657 -1271243
5658 -1370354
5659 -1443519
5660 -1403591
5661 -1256962
5662 -1246711
5663 -1412469
5664 -1400217
5665 -1276082
5666 -1222168
5667 -1308526
5668 -1420668
5669 -1306240
5670 -1168089
5671 -1239839
5672 -1338192
5673 -1330909
5674 -1179440
5675 -1133498
5676 -1293863
5677 -1336926
5678 -1201340
5679 -1124876
5680 -1169544
5681 -1306787
5682 -1241052
5683 -1069849
5684 -1115603
5685 -1226457
5686 -1249885
5687 -1121010
5688 -1037218
5689 -1170237
5690 -1237565
5691 -1125327
5692 -1029656
5693 -1053819
5694 -1191236
5695 -1158891
5696  -989890
5697 -1006550
5698 -1117767
5699 -1165083
5700 -1059531
5701  -925821
5702 -1035948
5703 -1138374
5704 -1047248
5705  -930823
5706  -918479
5707 -1081675
5708 -1100103
5709  -927957
5710  -889763
5711  -994899
5712 -1065582
5713  -978021
5714  -814573
5715  -889465
5716 -1025503
5717  -979724
5718  -857457
5719  -810540
5720  -949287
5721 -1017197
5722  -857489
5723  -771178
5724  -852373
5725  -953781
5726  -912969
5727  -740064
5728  -762327
5729  -924297
5730  -919136
5731  -792632
5732  -700266
5733  -805613
5734  -922509
5735  -793454
5736  -670656
5737  -724446
5738  -835866
5739  -853094
5740  -681344
5741  -646147
5742  -791535
5743  -818009
5744  -718100
5745  -600338
5746  -665324
5747  -805155
5748  -727453
5749  -590510
5750  -615351
5751  -724589
5752  -767358
5753  -614406
5754  -519772
5755  -653367
5756  -717524
5757  -642720
5758  -503607
5759  -534918
5760  -703339
5761  -669959
5762  -519314
5763  -487844
5764  -586064
5765  -672628
5766  -540138
5767  -419504
5768  -519832
5769  -604699
5770  -574976
5771  -448759
5772  -421425
5773  -571271
5774  -579716
5775  -447805
5776  -385460
5777  -449281
5778  -560065
5779  -472371
5780  -327597
5781  -403165
5782  -506604
5783  -488582
5784  -366222
5785  -301652
5786  -439183
5787  -487010
5788  -359114
5789  -285638
5790  -326475
5791  -453650
5792  -411404
5793  -253748
5794  -277188
5795  -389673
5796  -403388
5797  -291480
5798  -183942
5799  -301614
5800  -387438
5801  -293645
5802  -208413
5803  -213836
5804  -341200
5805  -337894
5806  -181347
5807  -164848
5808  -258342
5809  -303069
5810  -220753
5811   -98918
5812  -181965
5813  -293218
5814  -221900
5815  -118236
5816  -103343
5817  -222257
5818  -248650
5819   -90582
5820   -48922
5821  -142613
5822  -211672
5823  -152187
5824   -15441
5825   -70185
5826  -197594
5827  -137154
5828   -31063
5829    14594
5830   -92836
5831  -166304
5832   -21146
5833    46382
5834   -32579
5835  -114071
5836   -80718
5837    76373
5838    62441
5839   -77497
5840   -56885
5841    55100
5842   125415
5843    26730
5844   -82036
5845    30139
5846   147260
5847    84956
5848    -4728
5849    -5117
5850   154418
5851   186864
5852    41003
5853    13589
5854   112754
5855   206373
5856   149992
5857    19425
5858    99488
5859   238218
5860   210287
5861   115380
5862    82072
5863   216270
5864   296001
5865   161859
5866   101136
5867   180554
5868   294324
5869   273764
5870   123348
5871   170152
5872   325881
5873   324998
5874   225483
5875   149604
5876   263317
5877   389118
5878   284572
5879   187102
5880   252216
5881   376309
5882   406707
5883   257332
5884   233183
5885   370505
5886   426044
5887   358282
5888   243433
5889   318840
5890   474551
5891   414670
5892   310892
5893   326413
5894   437062
5895   496538
5896   360384
5897   303378
5898   440711
5899   505242
5900   464052
5901   356300
5902   390661
5903   550231
5904   533231
5905   415592
5906   393517
5907   498455
5908   590861
5909   480193
5910   390229
5911   491920
5912   592354
5913   580610
5914   464496
5915   451054
5916   602631
5917   631275
5918   517090
5919   479192
5920   550733
5921   672959
5922   613654
5923   491930
5924   562711
5925   667998
5926   678925
5927   570240
5928   521956
5929   665026
5930   721598
5931   621983
5932   567273
5933   624448
5934   761781
5935   721855
5936   592191
5937   622556
5938   728107
5939   761277
5940   676774
5941   596759
5942   723177
5943   805276
5944   743850
5945   670303
5946   688550
5947   810612
5948   816308
5949   688843
5950   694470
5951   793400
5952   849145
5953   786618
5954   688197
5955   785011
5956   892103
5957   843283
5958   757023
5959   745104
5960   874359
5961   915093
5962   779966
5963   754526
5964   859759
5965   939415
5966   901651
5967   774522
5968   831667
5969   954200
5970   925845
5971   847779
5972   813168
5973   920718
5974  1010465
5975   899715
5976   841060
5977   919027
5978  1009727
5979   993345
5980   861002
5981   882048
5982  1015754
5983  1013507
5984   935464
5985   887391
5986   984319
5987  1095766
5988  1001699
5989   907706
5990   957643
5991  1067676
5992  1083997
5993   952173
5994   925310
5995  1077865
5996  1122613
5997  1036696
5998   953720
5999  1022782
6000  1160289
6001  1097161
6002   989120
6003  1015586
6004  1116994
6005  1173840
6006  1052670
6007  1002671
6008  1124154
6009  1189728
6010  1134199
6011  1038130
6012  1063620
6013  1204529
6014  1182380
6015  1073950
6016  1077808
6017  1178590
6018  1256498
6019  1160082
6020  1058925
6021  1161406
6022  1251884
6023  1211931
6024  1109165
6025  1103743
6026  1258793
6027  1281465
6028  1171939
6029  1135976
6030  1214401
6031  1312504
6032  1253152
6033  1120139
6034  1192306
6035  1295703
6036  1303898
6037  1205960
6038  1166155
6039  1298753
6040  1363508
6041  1251558
6042  1191826
6043  1237672
6044  1354683
6045  1343200
6046  1203515
6047  1234357
6048  1354713
6049  1386690
6050  1304334
6051  1222583
6052  1324004
6053  1425530
6054  1338404
6055  1255000
6056  1274197
6057  1400465
6058  1426832
6059  1293990
6060  1288391
6061  1393081
6062  1443703
6063  1379550
6064  1277279
6065  1344419
6066  1465563
6067  1413197
6068  1336373
6069  1332568
6070  1444935
6071  1497862
6072  1376929
6073  1338555
6074  1424468
6075  1483071
6076  1455479
6077  1336088
6078  1378468
6079  1517577
6080  1498663
6081  1406499
6082  1386809
6083  1474207
6084  1555954
6085  1450649
6086  1382060
6087  1456948
6088  1536562
6089  1539427
6090  1424073
6091  1423819
6092  1551299
6093  1566507
6094  1480321
6095  1427184
6096  1494685
6097  1601283
6098  1524314
6099  1432757
6100  1489958
6101  1580318
6102  1601641
6103  1493256
6104  1460776
6105  1586328
6106  1618273
6107  1535077
6108  1471815
6109  1522300
6110  1645530
6111  1597743
6112  1497000
6113  1525375
6114  1615922
6115  1663154
6116  1555022
6117  1483392
6118  1596172
6119  1659604
6120  1606469
6121  1522399
6122  1546058
6123  1686553
6124  1674386
6125  1556228
6126  1553466
6127  1639998
6128  1702959
6129  1619585
6130  1526971
6131  1617273
6132  1712237
6133  1677175
6134  1582794
6135  1574920
6136  1704464
6137  1725447
6138  1606172
6139  1581520
6140  1651888
6141  1737412
6142  1695943
6143  1575952
6144  1634618
6145  1749107
6146  1726973
6147  1640938
6148  1593455
6149  1712013
6150  1778627
6151  1662311
6152  1621444
6153  1677317
6154  1775918
6155  1755960
6156  1626382
6157  1649877
6158  1763297
6159  1774357
6160  1692126
6161  1616553
6162  1715137
6163  1821149
6164  1738693
6165  1655422
6166  1683536
6167  1790225
6168  1814304
6169  1673314
6170  1661236
6171  1774697
6172  1812151
6173  1749806
6174  1660815
6175  1726297
6176  1846723
6177  1799437
6178  1699128
6179  1695016
6180  1789042
6181  1843969
6182  1722675
6183  1680598
6184  1784219
6185  1850325
6186  1808537
6187  1704018
6188  1731087
6189  1856768
6190  1837735
6191  1735147
6192  1706505
6193  1797573
6194  1881071
6195  1788807
6196  1709400
6197  1788000
6198  1863353
6199  1851025
6200  1740696
6201  1724862
6202  1858804
6203  1876468
6204  1790464
6205  1738762
6206  1797322
6207  1909219
6208  1848953
6209  1735425
6210  1779935
6211  1864273
6212  1883318
6213  1786718
6214  1737381
6215  1865113
6216  1900867
6217  1826376
6218  1767781
6219  1803073
6220  1915215
6221  1873686
6222  1764800
6223  1780534
6224  1867205
6225  1909648
6226  1825358
6227  1753527
6228  1859101
6229  1924104
6230  1857919
6231  1788895
6232  1792531
6233  1915035
6234  1910237
6235  1796018
6236  1796564
6237  1876194
6238  1934866
6239  1867235
6240  1773418
6241  1842557
6242  1935913
6243  1887964
6244  1805897
6245  1792991
6246  1906857
6247  1938967
6248  1831779
6249  1803276
6250  1871411
6251  1943284
6252  1899199
6253  1784327
6254  1831955
6255  1930373
6256  1912429
6257  1835169
6258  1799805
6259  1892624
6260  1961077
6261  1860139
6262  1807249
6263  1859531
6264  1936754
6265  1926169
6266  1801871
6267  1817677
6268  1931611
6269  1934364
6270  1864074
6271  1799555
6272  1880671
6273  1967660
6274  1882338
6275  1805043
6276  1840178
6277  1932560
6278  1950773
6279  1833244
6280  1810618
6281  1915882
6282  1950721
6283  1885094
6284  1797535
6285  1844043
6286  1964137
6287  1908486
6288  1817553
6289  1829256
6290  1915435
6291  1969208
6292  1857510
6293  1796118
6294  1901569
6295  1941915
6296  1897517
6297  1796314
6298  1824838
6299  1956146
6300  1931319
6301  1832462
6302  1823979
6303  1896848
6304  1965247
6305  1872385
6306  1784436
6307  1869435
6308  1942421
6309  1916788
6310  1824099
6311  1809141
6312  1937074
6313  1945611
6314  1848137
6315  1799756
6316  1855246
6317  1956555
6318  1888195
6319  1784114
6320  1839510
6321  1929255
6322  1931504
6323  1830600
6324  1786058
6325  1901152
6326  1944555
6327  1853391
6328  1795747
6329  1832879
6330  1941994
6331  1917787
6332  1798137
6333  1815421
6334  1900686
6335  1932999
6336  1852234
6337  1772282
6338  1855282
6339  1932695
6340  1868582
6341  1798573
6342  1804701
6343  1914652
6344  1922610
6345  1805469
6346  1789552
6347  1861621
6348  1911976
6349  1854798
6350  1757287
6351  1823818
6352  1918551
6353  1881895
6354  1805372
6355  1778079
6356  1873787
6357  1917120
6358  1798228
6359  1760423
6360  1830236
6361  1897027
6362  1861960
6363  1763538
6364  1788378
6365  1893082
6366  1872654
6367  1791225
6368  1751779
6369  1822532
6370  1897010
6371  1807947
6372  1743974
6373  1793960
6374  1874230
6375  1868487
6376  1760527
6377  1751202
6378  1850874
6379  1854529
6380  1780875
6381  1728209
6382  1788214
6383  1874961
6384  1808737
6385  1730902
6386  1763869
6387  1834596
6388  1844523
6389  1736890
6390  1707521
6391  1815090
6392  1841313
6393  1780886
6394  1707238
6395  1745595
6396  1857958
6397  1803151
6398  1710157
6399  1722715
6400  1790377
6401  1828679
6402  1734036
6403  1676198
6404  1773566
6405  1819181
6406  1772121
6407  1691157
6408  1702045
6409  1808167
6410  1789399
6411  1689314
6412  1681434
6413  1758642
6414  1804432
6415  1734661
6416  1654796
6417  1725481
6418  1801793
6419  1756849
6420  1666290
6421  1645620
6422  1762698
6423  1774566
6424  1677969
6425  1647712
6426  1706333
6427  1776999
6428  1728276
6429  1619961
6430  1664809
6431  1746741
6432  1743544
6433  1647562
6434  1602026
6435  1708791
6436  1766574
6437  1671153
6438  1611364
6439  1654820
6440  1743929
6441  1720319
6442  1587565
6443  1603638
6444  1701965
6445  1716114
6446  1641857
6447  1563510
6448  1653987
6449  1730719
6450  1653112
6451  1576729
6452  1583815
6453  1682137
6454  1693944
6455  1573207
6456  1561155
6457  1646282
6458  1684867
6459  1625988
6460  1534611
6461  1583345
6462  1687626
6463  1624722
6464  1540927
6465  1533757
6466  1633037
6467  1668553
6468  1560463
6469  1514674
6470  1589784
6471  1643270
6472  1602137
6473  1498146
6474  1517717
6475  1631489
6476  1608138
6477  1522497
6478  1493800
6479  1565797
6480  1641372
6481  1542740
6482  1463108
6483  1521513
6484  1588739
6485  1580713
6486  1473058
6487  1452830
6488  1570754
6489  1584824
6490  1503361
6491  1447452
6492  1496482
6493  1577016
6494  1522680
6495  1428966
6496  1454786
6497  1531933
6498  1551535
6499  1455917
6500  1404361
6501  1507970
6502  1536296
6503  1475264
6504  1401432
6505  1423258
6506  1523600
6507  1499983
6508  1391406
6509  1399302
6510  1477493
6511  1508616
6512  1432469
6513  1354478
6514  1432974
6515  1493523
6516  1436818
6517  1361193
6518  1359020
6519  1472578
6520  1465470
6521  1362146
6522  1349274
6523  1409540
6524  1453548
6525  1389226
6526  1301569
6527  1360441
6528  1436732
6529  1400015
6530  1325376
6531  1310768
6532  1401868
6533  1422155
6534  1319996
6535  1285138
6536  1334980
6537  1395728
6538  1362470
6539  1252426
6540  1296141
6541  1381409
6542  1367715
6543  1293074
6544  1252778
6545  1325859
6546  1371624
6547  1277379
6548  1229752
6549  1271937
6550  1341443
6551  1322668
6552  1222526
6553  1226017
6554  1319015
6555  1317450
6556  1244314
6557  1183809
6558  1251690
6559  1319498
6560  1250807
6561  1179868
6562  1202321
6563  1283664
6564  1299957
6565  1172498
6566  1148810
6567  1237642
6568  1266675
6569  1206132
6570  1122283
6571  1166294
6572  1269464
6573  1214492
6574  1134413
6575  1137956
6576  1205818
6577  1244141
6578  1139782
6579  1081184
6580  1168313
6581  1212121
6582  1171419
6583  1076059
6584  1092911
6585  1199242
6586  1177421
6587  1077535
6588  1058329
6589  1125199
6590  1185505
6591  1102498
6592  1021095
6593  1089347
6594  1158789
6595  1139908
6596  1038725
6597  1019359
6598  1114785
6599  1136366
6600  1045614
6601   986565
6602  1034229
6603  1127097
6604  1079299
6605   970865
6606  1005241
6607  1083734
6608  1087394
6609   995354
6610   937118
6611  1039697
6612  1075023
6613  1003417
6614   938997
6615   964211
6616  1058593
6617  1033475
6618   919727
6619   922259
6620   995258
6621  1030386
6622   950281
6623   869006
6624   951582
6625  1020643
6626   964523
6627   887894
6628   886735
6629   974128
6630   979725
6631   865276
6632   846215
6633   913765
6634   967690
6635   913796
6636   815231
6637   868332
6638   952035
6639   909598
6640   830670
6641   799660
6642   887931
6643   924415
6644   823706
6645   784205
6646   841916
6647   909047
6648   879155
6649   759641
6650   785445
6651   871233
6652   853089
6653   779514
6654   738194
6655   805977
6656   869947
6657   790725
6658   727639
6659   764620
6660   824351
6661   817410
6662   707508
6663   698136
6664   794096
6665   796959
6666   736016
6667   675227
6668   729027
6669   805813
6670   738702
6671   655395
6672   679562
6673   747520
6674   763147
6675   651398
6676   630698
6677   720801
6678   741759
6679   686372
6680   605933
6681   634873
6682   729088
6683   686514
6684   602768
6685   600316
6686   665376
6687   706585
6688   622011
6689   550871
6690   632283
6691   675002
6692   631923
6693   549979
6694   547552
6695   651882
6696   633001
6697   546835
6698   527491
6699   591663
6700   640432
6701   569402
6702   488948
6703   540751
6704   597820
6705   574501
6706   489767
6707   466527
6708   571816
6709   589211
6710   497043
6711   455157
6712   500042
6713   574393
6714   514603
6715   404737
6716   452378
6717   528411
6718   523975
6719   435349
6720   395511
6721   487692
6722   524278
6723   436271
6724   383240
6725   413535
6726   495735
6727   476059
6728   357291
6729   364532
6730   454101
6731   469604
6732   395999
6733   314485
6734   387611
6735   454607
6736   392271
6737   319109
6738   320591
6739   412359
6740   428389
6741   312621
6742   296977
6743   362787
6744   401906
6745   346187
6746   249207
6747   294033
6748   391013
6749   340489
6750   271318
6751   243276
6752   327889
6753   374828
6754   256725
6755   209699
6756   269218
6757   335010
6758   290539
6759   195976
6760   210858
6761   315562
6762   294024
6763   211678
6764   169929
6765   230388
6766   305889
6767   221893
6768   142710
6769   184817
6770   251902
6771   250418
6772   153406
6773   128142
6774   229172
6775   237517
6776   159774
6777    99677
6778   138488
6779   226748
6780   168140
6781    82468
6782   107728
6783   168773
6784   192162
6785    95649
6786    53860
6787   136926
6788   164596
6789   104277
6790    45127
6791    58674
6792   154716
6793   117115
6794    30752
6795    32107
6796    93796
6797   125668
6798    44463
6799   -28360
6800    46693
6801    97395
6802    60314
6803   -16445
6804   -22049
6805    74418
6806    69513
6807   -28907
6808   -47132
6809    -1015
6810    56753
6811    -3683
6812   -89445
6813   -33882
6814    35498
6815     6937
6816   -70034
6817  -101393
6818   -13271
6819     6977
6820   -79474
6821  -125138
6822   -72725
6823    -6752
6824   -48537
6825  -148974
6826  -112679
6827   -44668
6828   -58640
6829  -132862
6830  -175878
6831  -100603
6832   -49578
6833  -133476
6834  -184813
6835  -150894
6836   -79150
6837   -86566
6838  -206869
6839  -200655
6840  -120101
6841  -110921
6842  -187180
6843  -250194
6844  -179108
6845  -100982
6846  -166398
6847  -241038
6848  -233598
6849  -163915
6850  -148269
6851  -261060
6852  -285905
6853  -202259
6854  -167630
6855  -216558
6856  -302221
6857  -270839
6858  -172460
6859  -217728
6860  -306829
6861  -321870
6862  -243124
6863  -215168
6864  -300651
6865  -354485
6866  -279342
6867  -231148
6868  -263419
6869  -357172
6870  -352263
6871  -264348
6872  -279959
6873  -362269
6874  -386896
6875  -325877
6876  -258613
6877  -336862
6878  -416009
6879  -364000
6880  -302868
6881  -315967
6882  -422108
6883  -440240
6884  -331982
6885  -325162
6886  -395759
6887  -451391
6888  -411798
6889  -316898
6890  -373931
6891  -474439
6892  -452700
6893  -387716
6894  -369597
6895  -453369
6896  -500692
6897  -418536
6898  -374136
6899  -438416
6900  -507244
6901  -493772
6902  -401968
6903  -426265
6904  -525260
6905  -527371
6906  -453633
6907  -416459
6908  -493883
6909  -568204
6910  -495363
6911  -439432
6912  -487603
6913  -572611
6914  -577540
6915  -481413
6916  -457936
6917  -565798
6918  -590670
6919  -529547
6920  -473623
6921  -526143
6922  -632839
6923  -588960
6924  -511296
6925  -536740
6926  -604422
6927  -645205
6928  -551071
6929  -515068
6930  -602296
6931  -645989
6932  -602366
6933  -546718
6934  -568375
6935  -679420
6936  -656348
6937  -576459
6938  -584447
6939  -641008
6940  -694694
6941  -631484
6942  -569448
6943  -644444
6944  -710582
6945  -684201
6946  -613775
6947  -615720
6948  -715547
6949  -723651
6950  -635518
6951  -627023
6952  -684875
6953  -750014
6954  -699487
6955  -632314
6956  -687419
6957  -760563
6958  -746301
6959  -677679
6960  -654799
6961  -745659
6962  -785921
6963  -709514
6964  -679928
6965  -725069
6966  -803771
6967  -784714
6968  -690062
6969  -720749
6970  -798630
6971  -806326
6972  -740377
6973  -698874
6974  -783619
6975  -846936
6976  -782378
6977  -743838
6978  -771219
6979  -852914
6980  -844535
6981  -749178
6982  -757192
6983  -837705
6984  -863949
6985  -817181
6986  -763591
6987  -824508
6988  -906934
6989  -853356
6990  -786063
6991  -798640
6992  -880929
6993  -913496
6994  -809141
6995  -801857
6996  -882070
6997  -924462
6998  -885585
6999  -808102
7000  -847957
7001  -945290
7002  -917325
7003  -842050
7004  -835824
7005  -910730
7006  -974384
7007  -889583
7008  -842936
7009  -914307
7010  -975204
7011  -953571
7012  -859097
7013  -873975
7014  -981797
7015  -977449
7016  -901378
7017  -877667
7018  -942102
7019 -1021710
7020  -953132
7021  -889055
7022  -936563
7023 -1008894
7024 -1011096
7025  -922762
7026  -905218
7027 -1010469
7028 -1036333
7029  -975140
7030  -923448
7031  -972338
7032 -1064315
7033 -1020588
7034  -932028
7035  -957100
7036 -1033769
7037 -1068044
7038  -985603
7039  -947909
7040 -1038611
7041 -1091732
7042 -1036170
7043  -975161
7044  -981334
7045 -1087967
7046 -1085100
7047  -990503
7048  -995896
7049 -1061469
7050 -1117049
7051 -1063926
7052  -980356
7053 -1057539
7054 -1125016
7055 -1095231
7056 -1021337
7057 -1012554
7058 -1116519
7059 -1138522
7060 -1046812
7061 -1033732
7062 -1092438
7063 -1152787
7064 -1118137
7065 -1021985
7066 -1074546
7067 -1153960
7068 -1145771
7069 -1079312
7070 -1050642
7071 -1134573
7072 -1184564
7073 -1111860
7074 -1060980
7075 -1110300
7076 -1176957
7077 -1170203
7078 -1073222
7079 -1092868
7080 -1178326
7081 -1189660
7082 -1132901
7083 -1082644
7084 -1151320
7085 -1229117
7086 -1163613
7087 -1105610
7088 -1127481
7089 -1203403
7090 -1215951
7091 -1129180
7092 -1118051
7093 -1209758
7094 -1227728
7095 -1182343
7096 -1113982
7097 -1170211
7098 -1247052
7099 -1205702
7100 -1150272
7101 -1158725
7102 -1226826
7103 -1262919
7104 -1176549
7105 -1149628
7106 -1221043
7107 -1260015
7108 -1216663
7109 -1154894
7110 -1181564
7111 -1279833
7112 -1257643
7113 -1180056
7114 -1187265
7115 -1250200
7116 -1296526
7117 -1216058
7118 -1165489
7119 -1231048
7120 -1283746
7121 -1270406
7122 -1192230
7123 -1197332
7124 -1299697
7125 -1305989
7126 -1224954
7127 -1201016
7128 -1252955
7129 -1327191
7130 -1266311
7131 -1189645
7132 -1253328
7133 -1318954
7134 -1313322
7135 -1237032
7136 -1214222
7137 -1311639
7138 -1334391
7139 -1263271
7140 -1222928
7141 -1261942
7142 -1349860
7143 -1319828
7144 -1226290
7145 -1262971
7146 -1325958
7147 -1351816
7148 -1279856
7149 -1226846
7150 -1307031
7151 -1364830
7152 -1300185
7153 -1256548
7154 -1272077
7155 -1368987
7156 -1360409
7157 -1260127
7158 -1261986
7159 -1339557
7160 -1374086
7161 -1315465
7162 -1240940
7163 -1315076
7164 -1392041
7165 -1346163
7166 -1286652
7167 -1278473
7168 -1369372
7169 -1401628
7170 -1296180
7171 -1273334
7172 -1338107
7173 -1396194
7174 -1366778
7175 -1267720
7176 -1307493
7177 -1402370
7178 -1386405
7179 -1317027
7180 -1278588
7181 -1361563
7182 -1416178
7183 -1339319
7184 -1292943
7185 -1340856
7186 -1414185
7187 -1402085
7188 -1300529
7189 -1318840
7190 -1401704
7191 -1405030
7192 -1342964
7193 -1295220
7194 -1356402
7195 -1443453
7196 -1380762
7197 -1317704
7198 -1340134
7199 -1416717
7200 -1425437
7201 -1330698
7202 -1311755
7203 -1393081
7204 -1427633
7205 -1379667
7206 -1316037
7207 -1358556
7208 -1449354
7209 -1410848
7210 -1330891
7211 -1339111
7212 -1405380
7213 -1444955
7214 -1362675
7215 -1315319
7216 -1394025
7217 -1443266
7218 -1408676
7219 -1340664
7220 -1347544
7221 -1451721
7222 -1429989
7223 -1348670
7224 -1341833
7225 -1399137
7226 -1465744
7227 -1399573
7228 -1331826
7229 -1395353
7230 -1447711
7231 -1421977
7232 -1356307
7233 -1338334
7234 -1432875
7235 -1449324
7236 -1370717
7237 -1362693
7238 -1399272
7239 -1473996
7240 -1425567
7241 -1345286
7242 -1388294
7243 -1446990
7244 -1445355
7245 -1377067
7246 -1340480
7247 -1427471
7248 -1468836
7249 -1406959
7250 -1360596
7251 -1392807
7252 -1468416
7253 -1443010
7254 -1350747
7255 -1370397
7256 -1433686
7257 -1454719
7258 -1397209
7259 -1348929
7260 -1414321
7261 -1471289
7262 -1414833
7263 -1363861
7264 -1377695
7265 -1451775
7266 -1455789
7267 -1359197
7268 -1361706
7269 -1438335
7270 -1470618
7271 -1419874
7272 -1342837
7273 -1398133
7274 -1468123
7275 -1431952
7276 -1358856
7277 -1362225
7278 -1447021
7279 -1483933
7280 -1386446
7281 -1352588
7282 -1423597
7283 -1468236
7284 -1433096
7285 -1343974
7286 -1370105
7287 -1461370
7288 -1446101
7289 -1380401
7290 -1353294
7291 -1433389
7292 -1482178
7293 -1406219
7294 -1343966
7295 -1395749
7296 -1455275
7297 -1449433
7298 -1353575
7299 -1353130
7300 -1458140
7301 -1465587
7302 -1392541
7303 -1349834
7304 -1399547
7305 -1477572
7306 -1408373
7307 -1342261
7308 -1372254
7309 -1439534
7310 -1454653
7311 -1366306
7312 -1339612
7313 -1431818
7314 -1458209
7315 -1400741
7316 -1344166
7317 -1364000
7318 -1463945
7319 -1427523
7320 -1336839
7321 -1360177
7322 -1423926
7323 -1462193
7324 -1383359
7325 -1317457
7326 -1393729
7327 -1446580
7328 -1404220
7329 -1330053
7330 -1337150
7331 -1443663
7332 -1444298
7333 -1344507
7334 -1343674
7335 -1394725
7336 -1450541
7337 -1385825
7338 -1303861
7339 -1369386
7340 -1426066
7341 -1411540
7342 -1345483
7343 -1317499
7344 -1413555
7345 -1438678
7346 -1353326
7347 -1324814
7348 -1350459
7349 -1428506
7350 -1389938
7351 -1309670
7352 -1339722
7353 -1414765
7354 -1413367
7355 -1352498
7356 -1301599
7357 -1378824
7358 -1427170
7359 -1350794
7360 -1304857
7361 -1334080
7362 -1403752
7363 -1401852
7364 -1302294
7365 -1313198
7366 -1390602
7367 -1399595
7368 -1344246
7369 -1277939
7370 -1337302
7371 -1408931
7372 -1354078
7373 -1297116
7374 -1306215
7375 -1379381
7376 -1396010
7377 -1303093
7378 -1281742
7379 -1351818
7380 -1377995
7381 -1335083
7382 -1261870
7383 -1299715
7384 -1385681
7385 -1349646
7386 -1282937
7387 -1286365
7388 -1347094
7389 -1382535
7390 -1290009
7391 -1255018
7392 -1313219
7393 -1359427
7394 -1336874
7395 -1258539
7396 -1271531
7397 -1360999
7398 -1343110
7399 -1277633
7400 -1247118
7401 -1303303
7402 -1365391
7403 -1295637
7404 -1224959
7405 -1281336
7406 -1338962
7407 -1329723
7408 -1241810
7409 -1237803
7410 -1318514
7411 -1319085
7412 -1256654
7413 -1219994
7414 -1260730
7415 -1340436
7416 -1291137
7417 -1212113
7418 -1248148
7419 -1301395
7420 -1312382
7421 -1226477
7422 -1193435
7423 -1279096
7424 -1310288
7425 -1251050
7426 -1200446
7427 -1228808
7428 -1308471
7429 -1279951
7430 -1186651
7431 -1205819
7432 -1258572
7433 -1294706
7434 -1217285
7435 -1160739
7436 -1233448
7437 -1297840
7438 -1241797
7439 -1178527
7440 -1173866
7441 -1267547
7442 -1269865
7443 -1172378
7444 -1156963
7445 -1224019
7446 -1271886
7447 -1220925
7448 -1129045
7449 -1188267
7450 -1255704
7451 -1233766
7452 -1156150
7453 -1134276
7454 -1212038
7455 -1252703
7456 -1152518
7457 -1127201
7458 -1177929
7459 -1243248
7460 -1210718
7461 -1108527
7462 -1130201
7463 -1212881
7464 -1200939
7465 -1139331
7466 -1091711
7467 -1167718
7468 -1231927
7469 -1146918
7470 -1095200
7471 -1124153
7472 -1195572
7473 -1194447
7474 -1087055
7475 -1088184
7476 -1167730
7477 -1179893
7478 -1124679
7479 -1067099
7480 -1114246
7481 -1196075
7482 -1136967
7483 -1068253
7484 -1074346
7485 -1140106
7486 -1165579
7487 -1083405
7488 -1036218
7489 -1118432
7490 -1149994
7491 -1118386
7492 -1030303
7493 -1055053
7494 -1137644
7495 -1117614
7496 -1043888
7497 -1031704
7498 -1085826
7499 -1144511
7500 -1064305
7501 -1005318
7502 -1067381
7503 -1108158
7504 -1089833
7505 -1012662
7506 -1002372
7507 -1090734
7508 -1089143
7509 -1021954
7510  -997626
7511 -1040252
7512 -1102489
7513 -1048799
7514  -966592
7515 -1011215
7516 -1061595
7517 -1056523
7518  -974020
7519  -959786
7520 -1046751
7521 -1065628
7522  -993192
7523  -954677
7524  -984674
7525 -1060148
7526 -1020605
7527  -929794
7528  -955940
7529 -1013473
7530 -1027420
7531  -962498
7532  -910336
7533  -994893
7534 -1030359
7535  -969027
7536  -909573
7537  -926709
7538  -997896
7539  -991282
7540  -894009
7541  -910662
7542  -966005
7543  -994239
7544  -936316
7545  -866739
7546  -925656
7547  -990689
7548  -933382
7549  -871749
7550  -872979
7551  -957806
7552  -968736
7553  -876244
7554  -858926
7555  -919215
7556  -951672
7557  -908720
7558  -819128
7559  -866578
7560  -935576
7561  -912550
7562  -843312
7563  -829490
7564  -904147
7565  -940296
7566  -849726
7567  -804471
7568  -850016
7569  -909496
7570  -888997
7571  -789021
7572  -804309
7573  -889827
7574  -880457
7575  -821622
7576  -770675
7577  -835128
7578  -894467
7579  -817583
7580  -755951
7581  -793966
7582  -849953
7583  -856051
7584  -759264
7585  -750008
7586  -832996
7587  -849435
7588  -784095
7589  -724407
7590  -762778
7591  -848317
7592  -794498
7593  -715332
7594  -737387
7595  -799973
7596  -821784
7597  -736001
7598  -692467
7599  -769821
7600  -801363
7601  -751582
7602  -683411
7603  -702087
7604  -793097
7605  -774584
7606  -681286
7607  -682950
7608  -733988
7609  -781194
7610  -704907
7611  -635144
7612  -695829
7613  -753275
7614  -725505
7615  -649920
7616  -637807
7617  -733464
7618  -738298
7619  -656434
7620  -615950
7621  -667136
7622  -725878
7623  -677205
7624  -590074
7625  -631819
7626  -694272
7627  -691824
7628  -620975
7629  -586994
7630  -664039
7631  -686467
7632  -610168
7633  -573221
7634  -599382
7635  -676857
7636  -647022
7637  -561927
7638  -574693
7639  -639561
7640  -648952
7641  -579907
7642  -517861
7643  -595629
7644  -641639
7645  -582098
7646  -527699
7647  -545216
7648  -615315
7649  -621207
7650  -520844
7651  -511084
7652  -568990
7653  -599561
7654  -547592
7655  -477299
7656  -522736
7657  -597130
7658  -549647
7659  -493246
7660  -481702
7661  -551110
7662  -570200
7663  -481704
7664  -447782
7665  -509676
7666  -545730
7667  -519448
7668  -436582
7669  -468494
7670  -540871
7671  -509274
7672  -447241
7673  -419043
7674  -475426
7675  -529623
7676  -436198
7677  -400853
7678  -447337
7679  -495298
7680  -474241
7681  -394970
7682  -392512
7683  -474980
7684  -463320
7685  -400321
7686  -363305
7687  -416867
7688  -479126
7689  -422235
7690  -351597
7691  -383832
7692  -430531
7693  -430419
7694  -342314
7695  -323237
7696  -407359
7697  -431074
7698  -364303
7699  -316827
7700  -341331
7701  -428438
7702  -383901
7703  -306552
7704  -309559
7705  -365227
7706  -390442
7707  -313279
7708  -262923
7709  -350151
7710  -388124
7711  -332152
7712  -262935
7713  -281929
7714  -359168
7715  -344576
7716  -253688
7717  -260471
7718  -307229
7719  -348053
7720  -280687
7721  -213441
7722  -272236
7723  -332919
7724  -292999
7725  -221264
7726  -205954
7727  -294279
7728  -300217
7729  -219744
7730  -192018
7731  -244710
7732  -298961
7733  -258281
7734  -164708
7735  -207390
7736  -265186
7737  -251880
7738  -182819
7739  -150794
7740  -221986
7741  -264909
7742  -182317
7743  -144891
7744  -171314
7745  -241742
7746  -217173
7747  -121212
7748  -126005
7749  -205323
7750  -211328
7751  -148633
7752   -92233
7753  -153247
7754  -214362
7755  -156969
7756   -86248
7757   -99732
7758  -164125
7759  -187407
7760   -84110
7761   -67692
7762  -142348
7763  -171963
7764  -119127
7765   -41178
7766   -76450
7767  -160200
7768  -113624
7769   -39036
7770   -28492
7771  -100919
7772  -142380
7773   -52681
7774   -12257
7775   -71448
7776  -106720
7777   -76807
7778     6968
7779    -9754
7780   -92852
7781   -80168
7782    -2320
7783    10536
7784   -38287
7785   -90609
7786   -13170
7787    41594
7788     6246
7789   -51781
7790   -29441
7791    41410
7792    55534
7793   -31831
7794   -36943
7795    29367
7796    65752
7797    33308
7798   -31417
7799    21544
7800    97038
7801    68382
7802    18816
7803     4514
7804    82542
7805   110257
7806    45967
7807     9035
7808    70487
7809   117308
7810   108206
7811    26579
7812    61092
7813   134425
7814   130598
7815    70419
7816    50814
7817   109467
7818   176376
7819   103073
7820    69819
7821   114995
7822   171075
7823   170477
7824    95514
7825    90607
7826   180683
7827   177176
7828   139077
7829    93517
7830   155351
7831   226264
7832   180993
7833   110060
7834   149657
7835   211890
7836   224625
7837   142154
7838   134591
7839   214372
7840   245790
7841   194301
7842   157693
7843   178056
7844   275648
7845   241708
7846   163070
7847   179550
7848   248192
7849   282592
7850   222206
7851   168370
7852   254091
7853   297699
7854   271648
7855   206943
7856   214778
7857   304286
7858   303494
7859   221662
7860   231651
7861   285537
7862   340387
7863   282697
7864   221763
7865   278473
7866   347233
7867   321781
7868   265423
7869   245363
7870   336829
7871   371998
7872   304911
7873   269801
7874   328737
7875   384038
7876   354485
7877   264654
7878   312824
7879   384104
7880   381959
7881   319853
7882   293867
7883   371195
7884   429366
7885   353679
7886   321733
7887   344969
7888   428893
7889   416350
7890   334436
7891   340389
7892   420408
7893   440225
7894   403156
7895   336054
7896   403979
7897   467914
7898   425924
7899   359328
7900   380080
7901   450974
7902   485626
7903   393658
7904   390240
7905   450827
7906   501856
7907   458571
7908   391854
7909   421556
7910   512474
7911   483798
7912   429525
7913   416923
7914   488598
7915   535865
7916   469075
7917   420659
7918   487282
7919   525895
7920   517281
7921   434590
7922   454468
7923   540700
7924   551801
7925   482616
7926   464509
7927   513833
7928   579845
7929   518318
7930   466949
7931   506840
7932   568021
7933   569810
7934   502065
7935   485889
7936   582538
7937   594725
7938   548846
7939   500906
7940   540713
7941   613677
7942   583336
7943   512043
7944   549832
7945   596159
7946   631641
7947   558676
7948   531915
7949   603921
7950   644250
7951   592468
7952   551137
7953   569032
7954   657870
7955   635446
7956   577450
7957   579942
7958   644552
7959   674099
7960   619538
7961   554519
7962   631456
7963   675633
7964   649932
7965   590917
7966   608007
7967   686772
7968   705873
7969   619436
7970   616332
7971   654972
7972   706756
7973   668226
7974   609905
7975   646285
7976   723428
7977   701945
7978   651445
7979   633964
7980   715671
7981   737506
7982   672561
7983   640796
7984   692263
7985   743945
7986   734716
7987   645712
7988   687017
7989   759585
7990   760192
7991   695286
7992   669091
7993   726762
7994   784747
7995   717520
7996   680488
7997   709074
7998   791683
7999   778618
8000   704545
8001   698388
8002   787846
8003   795185
8004   754497
8005   691465
8006   745428
8007   821474
8008   787654
8009   720312
8010   750808
8011   809285
8012   836151
8013   746831
8014   727561
8015   792431
8016   837433
8017   797369
8018   750937
8019   766046
8020   866254
8021   832973
8022   775929
8023   761592
8024   829163
8025   867399
8026   811597
8027   750351
8028   824894
8029   868833
8030   863988
8031   774534
8032   794322
8033   874561
8034   888896
8035   809076
8036   800628
8037   837883
8038   917961
8039   854746
8040   799127
8041   833343
8042   909142
8043   900785
8044   833513
8045   803015
8046   899466
8047   916550
8048   874902
8049   821643
8050   865642
8051   938071
8052   920440
8053   828858
8054   861792
8055   913379
8056   949194
8057   867961
8058   841903
8059   901426
8060   965841
8061   909147
8062   874410
8063   874308
8064   966142
8065   946463
8066   879363
8067   866035
8068   940104
8069   964608
8070   938667
8071   863247
8072   925777
8073   982790
8074   964923
8075   894285
8076   899705
8077   967966
8078   998235
8079   905784
8080   909763
8081   948234
8082  1012215
8083   966225
8084   913846
8085   927484
8086  1017714
8087   978823
8088   941829
8089   908454
8090   994633
8091  1023876
8092   966039
8093   921674
8094   981288
8095  1015350
8096  1025592
8097   924465
8098   953697
8099  1008512
8100  1030234
8101   966679
8102   952836
8103   986050
8104  1066578
8105   987680
8106   957850
8107   974155
8108  1048298
8109  1031102
8110   984262
8111   945489
8112  1056402
8113  1040727
8114  1031973
8115   944784
8116  1030611
8117  1049410
8118  1067757
8119   930768
8120  1059089
8121   896116
$$ Imaginary data points
##PAGE= N=2
##DATA TABLE= (X++(I..I)), XYDATA
0  -508158
1 -6052267
2 -3264740
3  1432407
4  1290254
5 -2538082
6 -3186581
7  1862031
8  2653524
9  -638814
10 -2822365
11 -1586536
12  1999624
13   529554
14 -3327514
15 -2257510
16  -159070
17   249201
18 -2676881
19 -4619968
20  -721965
21  1317767
22 -1208602
23 -3567186
24 -3277428
25    75791
26  -841395
27 -4769766
28 -3931024
29 -1351584
30  -346982
31 -2462268
32 -5311348
33 -2940678
34  -905209
35 -2626938
36 -4759578
37 -5267574
38 -2121810
39 -1308599
40 -4729869
41 -4913764
42 -3159855
43 -2257613
44 -3872368
45 -6584388
46 -4291669
47 -1769671
48 -3552249
49 -5644544
50 -6232869
51 -3424389
52 -2477197
53 -6345840
54 -7222305
55 -4739924
56 -2714583
57 -3766629
58 -7798698
59 -6743102
60 -3032775
61 -3612218
62 -6393466
63 -8240769
64 -5702485
65 -3152157
66 -6423563
67 -8435349
68 -7101175
69 -5166368
70 -4895649
71 -7779792
72 -7461490
73 -4637572
74 -5334369
75 -7475339
76 -9170093
77 -7353823
78 -4445153
79 -7100170
80 -9731537
81 -8482681
82 -5848795
83 -5135939
84 -9264674
85 -10497181
86 -6625207
87 -5696021
88 -7801819
89 -10216565
90 -8950307
91 -5384878
92 -7325597
93 -10494239
94 -9926947
95 -7762181
96 -6322161
97 -9367540
98 -11411891
99 -8465417
100 -6973346
101 -8095863
102 -10575524
103 -10733984
104 -7283870
105 -8216892
106 -11700874
107 -11696913
108 -9341165
109 -7291626
110 -10118551
111 -12910735
112 -9637243
113 -7102026
114 -8408793
115 -11914612
116 -13118856
117 -9105052
118 -8280831
119 -11668108
120 -12828181
121 -11089006
122 -7948113
123 -9330299
124 -13373957
125 -12187112
126 -9673649
127 -9690208
128 -12113565
129 -13923482
130 -10662320
131 -9184833
132 -12293482
133 -13778288
134 -12434149
135 -9253133
136 -9740685
137 -13921980
138 -13527179
139 -10837324
140 -10434004
141 -12955518
142 -15813558
143 -12753761
144 -9417745
145 -11758318
146 -14526334
147 -14597752
148 -11323025
149 -10386327
150 -14527961
151 -15114703
152 -12132176
153 -10769874
154 -12655950
155 -16309741
156 -14685433
157 -11143208
158 -12510402
159 -14955415
160 -15678728
161 -13090221
162 -11039821
163 -14434907
164 -16235333
165 -14122632
166 -12166146
167 -12850768
168 -16798172
169 -16509432
170 -12425953
171 -12831105
172 -15619957
173 -17010737
174 -14479305
175 -11384181
176 -14291051
177 -17086411
178 -15691451
179 -13689971
180 -13352439
181 -16684939
182 -17647805
183 -14293085
184 -13715860
185 -15402869
186 -17007232
187 -15950357
188 -12901129
189 -14900338
190 -18089957
191 -17153902
192 -14820656
193 -13718384
194 -16711387
195 -18392582
196 -15023935
197 -14010200
198 -16122370
199 -18316461
200 -17845783
201 -14293866
202 -15034035
203 -18332261
204 -18091494
205 -16028969
206 -14406038
207 -16843667
208 -19541383
209 -16845773
210 -14908840
211 -16267370
212 -18649301
213 -19188849
214 -15749363
215 -15382180
216 -18534747
217 -18804920
218 -17047025
219 -15258175
220 -17095958
221 -20294009
222 -18290861
223 -16046031
224 -16944146
225 -19001983
226 -19867131
227 -16519924
228 -15331791
229 -18811687
230 -20154183
231 -18611387
232 -16109919
233 -17207760
234 -21152593
235 -19794289
236 -16547452
237 -16728415
238 -19047365
239 -20928858
240 -18125787
241 -15978384
242 -18946899
243 -20794449
244 -19818191
245 -17263103
246 -17221675
247 -21113734
248 -20991667
249 -17875400
250 -17203447
251 -19015890
252 -21666519
253 -19653660
254 -16474422
255 -18778667
256 -21483223
257 -21194495
258 -18278438
259 -16960292
260 -20701937
261 -21779316
262 -19019964
263 -18104277
264 -19582491
265 -22411228
266 -21148359
267 -17369714
268 -18568438
269 -21311116
270 -21819029
271 -19572071
272 -17534170
273 -20818975
274 -22993909
275 -20427499
276 -18418209
277 -19021660
278 -22331035
279 -22485817
280 -18531851
281 -18719391
282 -21596607
283 -22684332
284 -20768805
285 -18000642
286 -20504123
287 -23543432
288 -21678802
289 -19157490
290 -18772423
291 -21926582
292 -23465343
293 -19874583
294 -18922731
295 -21525721
296 -23410592
297 -22340039
298 -18904122
299 -20033483
300 -23413111
301 -22458362
302 -20054141
303 -19186568
304 -21951193
305 -24343103
306 -21245776
307 -19449333
308 -21468992
309 -23494296
310 -23136297
311 -19602312
312 -19641916
313 -23412882
314 -23671854
315 -21482279
316 -19725613
317 -21614178
318 -24664989
319 -22224451
320 -19659646
321 -21171478
322 -23519762
323 -24077689
324 -20794658
325 -19804490
326 -23338886
327 -24297616
328 -22496037
329 -20364144
330 -21279410
331 -24706103
332 -23268392
333 -20183386
334 -20803371
335 -23149962
336 -24856251
337 -22435404
338 -20494877
339 -23284100
340 -24539229
341 -22999383
342 -20749779
343 -20913692
344 -24506591
345 -24210497
346 -21218872
347 -21303940
348 -23259965
349 -25176098
350 -23182835
351 -20485742
352 -22817922
353 -24794105
354 -23754787
355 -21455511
356 -20905840
357 -24421465
358 -25101493
359 -22131219
360 -21548725
361 -23124780
362 -25293650
363 -23909069
364 -20572883
365 -22231877
366 -24992134
367 -24755234
368 -22457398
369 -21005442
370 -24161404
371 -25840198
372 -23034125
373 -21634703
374 -22637259
375 -25075364
376 -24758403
377 -21340580
378 -22140547
379 -25059380
380 -25379243
381 -23325278
382 -21158612
383 -23595114
384 -25922122
385 -23500721
386 -21693153
387 -22526163
388 -25342973
389 -25894062
390 -22118470
391 -21728342
392 -24646367
393 -25564346
394 -23881280
395 -21233719
396 -23071969
397 -26232861
398 -24529249
399 -22228262
400 -22281852
401 -24966798
402 -26593781
403 -23124298
404 -21584811
405 -24102735
406 -25626184
407 -24567827
408 -21521900
409 -22388726
410 -26226691
411 -25669208
412 -23212417
413 -22322637
414 -24257018
415 -26561888
416 -23776120
417 -21478087
418 -23614807
419 -25674751
420 -25437184
421 -22411607
422 -22168441
423 -25884213
424 -25951545
425 -23384577
426 -22051049
427 -23651830
428 -26750592
429 -24896669
430 -21897733
431 -23239199
432 -25567114
433 -26164266
434 -23240588
435 -21598350
436 -24925750
437 -26160291
438 -24092508
439 -22261913
440 -23112120
441 -26617425
442 -25801094
443 -22347887
444 -22878573
445 -25269481
446 -26474686
447 -23896094
448 -21296829
449 -24079506
450 -26272718
451 -24876245
452 -22792811
453 -22724854
454 -26164087
455 -26418671
456 -22795853
457 -22270432
458 -24365508
459 -26372078
460 -24877567
461 -21740878
462 -23586725
463 -26285238
464 -25528017
465 -23269070
466 -22165427
467 -25169404
468 -26590939
469 -23527945
470 -22306564
471 -23738138
472 -25925753
473 -25430575
474 -22264783
475 -23345108
476 -26253084
477 -25853598
478 -23452029
479 -21743085
480 -24456124
481 -26726382
482 -23956424
483 -22252461
484 -23524909
485 -25920966
486 -26058511
487 -22561390
488 -22362374
489 -25216392
490 -25898727
491 -24404945
492 -22087403
493 -23568704
494 -26526252
495 -24854305
496 -22733623
497 -23022166
498 -24990993
499 -25928231
500 -22857617
501 -22002963
502 -24818537
503 -25843874
504 -24655946
505 -22406626
506 -23409132
507 -26431914
508 -24894244
509 -22381314
510 -22536598
511 -24604012
512 -26177104
513 -23408019
514 -21670780
515 -24204888
516 -25884312
517 -25158420
518 -22429798
519 -22338054
520 -25840856
521 -25568133
522 -22775100
523 -21931157
524 -23651046
525 -26190775
526 -24316520
527 -21778594
528 -23535573
529 -25381838
530 -25096874
531 -22516665
532 -21683593
533 -25081297
534 -25671126
535 -23113544
536 -22044892
537 -23398449
538 -26066285
539 -24626484
540 -21392927
541 -22574096
542 -24963134
543 -25395708
544 -22858757
545 -20974595
546 -24134795
547 -25941385
548 -23800252
549 -22025641
550 -22481157
551 -25291586
552 -24987205
553 -21662473
554 -21946562
555 -24158387
556 -25260520
557 -23546684
558 -21122338
559 -23443384
560 -25638359
561 -23691664
562 -21514693
563 -21615197
564 -24771066
565 -25340651
566 -21747121
567 -21410121
568 -23937122
569 -25501276
570 -23949542
571 -20657491
572 -22110446
573 -25050260
574 -24082339
575 -21825809
576 -20867349
577 -23583890
578 -25629912
579 -22769563
580 -21117740
581 -22628827
582 -24690874
583 -24404011
584 -20968626
585 -21172765
586 -24245119
587 -24034542
588 -21988274
589 -20731761
590 -23026669
591 -25441786
592 -22742546
593 -20618125
594 -22016936
595 -24176411
596 -24284346
597 -20828796
598 -20338789
599 -23883802
600 -24741688
601 -22639952
602 -20007908
603 -21103678
604 -24660940
605 -23464758
606 -20624455
607 -20787562
608 -23073127
609 -24701375
610 -21887919
611 -19903205
612 -22475224
613 -23980063
614 -22802547
615 -20295415
616 -20356241
617 -23642805
618 -23311437
619 -20738033
620 -20576272
621 -22421963
622 -24282855
623 -21983302
624 -19382185
625 -21432218
626 -23319127
627 -22679321
628 -20313647
629 -19726579
630 -23026313
631 -23562920
632 -20965700
633 -20103347
634 -21338346
635 -23547080
636 -22247587
637 -19277768
638 -20355215
639 -22270961
640 -22502862
641 -20863485
642 -19600226
643 -22189307
644 -23222781
645 -20776186
646 -19564598
647 -20462506
648 -22739229
649 -21981678
650 -18917256
651 -19997632
652 -22371989
653 -22381842
654 -20301820
655 -18627456
656 -21307134
657 -23131843
658 -20804462
659 -19075063
660 -19503223
661 -22004738
662 -22394727
663 -19198587
664 -18937821
665 -21076177
666 -22055135
667 -20724259
668 -18098181
669 -19632600
670 -22299095
671 -20919082
672 -19047177
673 -19087052
674 -21551184
675 -22373865
676 -18869477
677 -17906400
678 -20238749
679 -21492109
680 -20340008
681 -17670121
682 -18942056
683 -22159933
684 -21190393
685 -18751809
686 -17826463
687 -19940494
688 -22028202
689 -19305914
690 -17226074
691 -18943872
692 -21102674
693 -21034086
694 -17844451
695 -17582371
696 -20895704
697 -20969497
698 -18741658
699 -17355193
700 -18811438
701 -21289169
702 -19307984
703 -16962518
704 -18194920
705 -20210268
706 -20643394
707 -17768433
708 -16786073
709 -20077682
710 -20803267
711 -18481926
712 -16494452
713 -17601346
714 -20885149
715 -19775476
716 -16715634
717 -17175882
718 -19396148
719 -20610079
720 -17954248
721 -15618248
722 -18213312
723 -20122602
724 -18995142
725 -16826760
726 -16489708
727 -19499780
728 -19656059
729 -16748610
730 -16246495
731 -17935991
732 -19800706
733 -18093853
734 -15389263
735 -17484400
736 -19682848
737 -18690337
738 -16440874
739 -15667992
740 -18443939
741 -19076884
742 -16211699
743 -15436339
744 -16980835
745 -19230075
746 -18418420
747 -15235292
748 -16161039
749 -18557818
750 -18406032
751 -16288857
752 -14541833
753 -16975703
754 -18913809
755 -16546766
756 -14922073
757 -15857776
758 -18373697
759 -18339355
760 -14875250
761 -14974265
762 -17530099
763 -17798776
764 -15965085
765 -14019914
766 -16108865
767 -18586694
768 -16575500
769 -14435187
770 -14646546
771 -17045872
772 -18098801
773 -14933917
774 -13861065
775 -16204212
776 -17495366
777 -16422276
778 -13673182
779 -14441474
780 -17484874
781 -16585831
782 -14386122
783 -13855632
784 -15596925
785 -17181839
786 -14818351
787 -13468208
788 -15401014
789 -16668015
790 -16056217
791 -13519977
792 -13556136
793 -16443048
794 -15990018
795 -13834024
796 -13250855
797 -14913464
798 -16866029
799 -14633929
800 -12499455
801 -14149733
802 -15783679
803 -15537060
804 -12961093
805 -12298917
806 -15336508
807 -15742535
808 -13755651
809 -12706349
810 -13768091
811 -16163508
812 -14784312
813 -12032154
814 -12785020
815 -14522086
816 -15049720
817 -12816329
818 -11373491
819 -14302430
820 -15517024
821 -13471323
822 -11907597
823 -12636205
824 -15240232
825 -14292232
826 -11235717
827 -11802023
828 -13794171
829 -14696068
830 -12792583
831 -10672888
832 -13025886
833 -14887921
834 -13261455
835 -11153178
836 -10945440
837 -13885388
838 -14393765
839 -11282667
840 -10804108
841 -12752661
842 -14384431
843 -12842427
844 -9742311
845 -11306752
846 -13896428
847 -12929535
848 -10741362
849 -9994519
850 -12791200
851 -14196484
852 -11294500
853 -10032545
854 -11464759
855 -13346830
856 -12650659
857 -9287894
858 -9825852
859 -12763762
860 -12805925
861 -10849553
862 -9257706
863 -11354331
864 -13548221
865 -11102225
866 -9037380
867 -9910606
868 -12127460
869 -12556502
870 -9435789
871 -9016108
872 -11769702
873 -12331304
874 -10643217
875 -8477104
876 -9713390
877 -12425760
878 -10819837
879 -8478350
880 -8800037
881 -10923121
882 -12083175
883 -9267599
884 -8002824
885 -10553143
886 -11686263
887 -10355730
888 -7879618
889 -8313016
890 -11432508
891 -10778754
892 -8274935
893 -7857795
894 -9576090
895 -11478707
896 -9377892
897 -7199134
898 -8905749
899 -10454487
900 -10034460
901 -7655272
902 -7089620
903 -10154017
904 -10514837
905 -8159952
906 -7200687
907 -8400574
908 -10448296
909 -8820926
910 -6278063
911 -7728702
912 -9594420
913 -9651148
914 -7618368
915 -6427645
916 -9001668
917 -9786947
918 -7620629
919 -6312260
920 -7013147
921 -9429662
922 -8769785
923 -5898304
924 -6561980
925 -8609295
926 -9222878
927 -7335556
928 -5348356
929 -7562034
930 -9129060
931 -7278448
932 -5746080
933 -6091045
934 -8554852
935 -8593154
936 -5621162
937 -5569434
938 -7324208
939 -8125888
940 -6730288
941 -4500996
942 -6246991
943 -8367102
944 -6993903
945 -5309770
946 -5169718
947 -7500104
948 -8222557
949 -5201072
950 -4430241
951 -6176184
952 -7372632
953 -6376207
954 -3776027
955 -4952305
956 -7639993
957 -6750485
958 -4737255
959 -3955859
960 -6033596
961 -7578792
962 -4895484
963 -3403057
964 -4975487
965 -6715273
966 -6395474
967 -3464367
968 -3615879
969 -6550413
970 -6438824
971 -4353581
972 -2866929
973 -4434535
974 -6777694
975 -4843820
976 -2862082
977 -3973159
978 -5848110
979 -6144367
980 -3176985
981 -2220880
982 -4960872
983 -5658667
984 -4055650
985 -2256541
986 -3204732
987 -6089427
988 -4905649
989 -2301483
990 -2636015
991 -4541219
992 -5618882
993 -3016457
994 -1244711
995 -3742339
996 -5074470
997 -3784210
998 -1672522
999 -1880955
1000 -4973329
1001 -4640881
1002 -1795076
1003 -1374344
1004 -3062035
1005 -4868993
1006 -3003979
1007  -538461
1008 -2440354
1009 -4388797
1010 -3767036
1011 -1457260
1012  -579077
1013 -3457912
1014 -4105507
1015 -1431016
1016  -420810
1017 -1774189
1018 -4068243
1019 -3038135
1020  -128625
1021 -1183733
1022 -3217091
1023 -3093577
1024 -1083470
1025   463760
1026 -1964293
1027 -3536067
1028 -1454758
1029   -34322
1030  -691902
1031 -2999205
1032 -2809156
1033   326080
1034   148875
1035 -1964102
1036 -2413385
1037  -822145
1038  1124495
1039  -774713
1040 -2846023
1041 -1140264
1042   545706
1043   366578
1044 -1790042
1045 -2309957
1046   753779
1047  1389994
1048  -689170
1049 -1821922
1050  -885549
1051  1496993
1052   499651
1053 -1990325
1054  -902349
1055  1100535
1056  1631184
1057  -251798
1058 -1656156
1059   825352
1060  2009630
1061   287327
1062  -955851
1063  -414216
1064  2079501
1065  1846796
1066  -789121
1067  -365098
1068  1461337
1069  2253304
1070   757719
1071 -1079751
1072  1017052
1073  2757247
1074  1352142
1075   -56881
1076   165777
1077  2742099
1078  3130579
1079   270009
1080    -6589
1081  1830410
1082  3067375
1083  1923475
1084  -479424
1085  1056620
1086  3488233
1087  2656205
1088   999342
1089   564254
1090  2953014
1091  4105267
1092  1353264
1093   374672
1094  1977315
1095  3587851
1096  3203175
1097   721222
1098  1532778
1099  4169168
1100  3793632
1101  2001472
1102   902127
1103  2850577
1104  4825105
1105  2658810
1106  1210797
1107  2536797
1108  4312754
1109  4384764
1110  1707270
1111  1651476
1112  4432347
1113  4726687
1114  3101141
1115  1567472
1116  3010671
1117  5624438
1118  4064630
1119  2046471
1120  2856639
1121  4771977
1122  5482473
1123  2856137
1124  1836780
1125  4478868
1126  5503927
1127  4305277
1128  2528987
1129  3269356
1130  6136273
1131  5277353
1132  2900448
1133  3073956
1134  4896350
1135  6341656
1136  4187254
1137  2349370
1138  4605704
1139  6341401
1140  5643982
1141  3526533
1142  3309609
1143  6330938
1144  6477710
1145  3950063
1146  3376160
1147  4970246
1148  7118502
1149  5780216
1150  3376388
1151  4927977
1152  6819844
1153  6515837
1154  4476599
1155  3544687
1156  6326420
1157  7306278
1158  5120050
1159  4186121
1160  5352945
1161  7731803
1162  7067033
1163  4228271
1164  5018041
1165  7127235
1166  7427269
1167  5588638
1168  3918248
1169  6341489
1170  8282980
1171  6552775
1172  4996089
1173  5380581
1174  7831696
1175  8124481
1176  5206598
1177  5148216
1178  7241566
1179  8212236
1180  7047182
1181  4961363
1182  6536755
1183  8701273
1184  7421852
1185  5885719
1186  5828653
1187  7884904
1188  8734495
1189  6161881
1190  5683359
1191  7661947
1192  8881711
1193  8151386
1194  5823295
1195  6681207
1196  9197192
1197  8430237
1198  6625026
1199  6051718
1200  8058028
1201  9830334
1202  7561056
1203  6211403
1204  7822318
1205  9375443
1206  9146057
1207  6642288
1208  6663663
1209  9363054
1210  9361927
1211  7750192
1212  6823110
1213  8335404
1214 10545823
1215  8796825
1216  6877235
1217  7928346
1218  9476725
1219  9802848
1220  7575856
1221  6981147
1222  9649509
1223 10316151
1224  8929184
1225  7577005
1226  8368672
1227 10873689
1228  9822396
1229  7483976
1230  8020741
1231  9778330
1232 10757773
1233  8745596
1234  7324245
1235  9764917
1236 11052373
1237  9879992
1238  8212911
1239  8353785
1240 10950524
1241 10688151
1242  8440873
1243  8692972
1244 10241383
1245 11402103
1246  9773694
1247  7878891
1248  9834692
1249 11380312
1250 10498367
1251  8871308
1252  8612425
1253 11348369
1254 11864205
1255  9383524
1256  8876648
1257 10345585
1258 12125020
1259 11021679
1260  8393876
1261  9651702
1262 11721222
1263 11397306
1264  9791322
1265  8987410
1266 11499674
1267 12682571
1268 10305960
1269  9310061
1270 10441192
1271 12315124
1272 11834948
1273  9150151
1274  9914293
1275 12284396
1276 12441736
1277 10840564
1278  9258248
1279 11244779
1280 13272201
1281 11278857
1282  9524440
1283 10189315
1284 12615925
1285 13226612
1286 10302551
1287  9927197
1288 12380027
1289 13298990
1290 11958230
1291  9606723
1292 10697616
1293 13424497
1294 12482625
1295 10630474
1296 10508478
1297 12466082
1298 13868244
1299 11504596
1300 10303781
1301 12170794
1302 13405257
1303 12836645
1304 10584192
1305 10858597
1306 13582380
1307 13308361
1308 11573514
1309 11048421
1310 12519454
1311 14294746
1312 12353727
1313 10561071
1314 12041933
1315 13592422
1316 13601367
1317 11505441
1318 11176685
1319 13952628
1320 14186459
1321 12251937
1322 11210831
1323 12342805
1324 14581085
1325 13240090
1326 11081645
1327 12278040
1328 14046784
1329 14420961
1330 12382191
1331 11307043
1332 13802168
1333 14624500
1334 12993270
1335 11708491
1336 12269807
1337 14803174
1338 14435250
1339 12038727
1340 12393195
1341 14029169
1342 14907323
1343 13172880
1344 11360675
1345 13542973
1346 15156025
1347 13897940
1348 12356051
1349 12427080
1350 15037783
1351 15321184
1352 12737077
1353 12450270
1354 13907191
1355 15141101
1356 14054353
1357 11920141
1358 13461121
1359 15428337
1360 14754518
1361 13316322
1362 12710767
1363 14785546
1364 15674906
1365 13328105
1366 12624545
1367 13975790
1368 15587950
1369 15040526
1370 12510401
1371 13308575
1372 15634483
1373 15438755
1374 13909879
1375 12759430
1376 14581949
1377 16236503
1378 14218995
1379 12932527
1380 13929281
1381 15732150
1382 15913291
1383 13398003
1384 13350879
1385 15535730
1386 15714642
1387 14431063
1388 13011483
1389 14356722
1390 16554109
1391 15136391
1392 13621745
1393 14230995
1394 15831151
1395 16352146
1396 13909605
1397 13259118
1398 15443555
1399 16117968
1400 15117790
1401 13498269
1402 14358166
1403 16972553
1404 15999764
1405 13850937
1406 13864992
1407 15609868
1408 16895070
1409 14704083
1410 13353100
1411 15513316
1412 16783541
1413 16000815
1414 13991780
1415 14063146
1416 16732489
1417 16466038
1418 14415401
1419 14109037
1420 15480435
1421 17160930
1422 15651479
1423 13810596
1424 15347909
1425 16874085
1426 16640926
1427 14581947
1428 13779012
1429 16481340
1430 17107989
1431 14975506
1432 14103797
1433 15389207
1434 17654933
1435 16589654
1436 14039654
1437 14986321
1438 16809559
1439 17067844
1440 15256639
1441 13840044
1442 16227418
1443 17661994
1444 15927538
1445 14507993
1446 14979852
1447 17346124
1448 17274878
1449 14607899
1450 14695816
1451 16483032
1452 17463133
1453 16236300
1454 14213296
1455 15921239
1456 17918106
1457 16659976
1458 14899334
1459 14702855
1460 16983942
1461 17744525
1462 15217180
1463 14700819
1464 16369249
1465 17700913
1466 16965310
1467 14558703
1468 15436269
1469 17752344
1470 17175817
1471 15508219
1472 14775283
1473 16650530
1474 18110380
1475 16028728
1476 14995908
1477 16237325
1478 17556396
1479 17310785
1480 14931437
1481 15125648
1482 17484044
1483 17461196
1484 16081048
1485 15103327
1486 16554832
1487 18461001
1488 16700103
1489 15019156
1490 15833865
1491 17407424
1492 17782545
1493 15408308
1494 14857110
1495 17313986
1496 17936944
1497 16741401
1498 15379518
1499 16222613
1500 18331577
1501 17092016
1502 15219920
1503 15691390
1504 17118072
1505 18023894
1506 16234221
1507 15184573
1508 17117837
1509 17890970
1510 16981367
1511 15507500
1512 15727794
1513 18097800
1514 17658900
1515 15643816
1516 15722542
1517 17177160
1518 18391365
1519 16654729
1520 14968128
1521 16799783
1522 18034256
1523 17210685
1524 15589686
1525 15449651
1526 17974592
1527 18217435
1528 16151250
1529 15714668
1530 16832986
1531 18377088
1532 17226317
1533 15036014
1534 16247604
1535 17923428
1536 17764370
1537 16221798
1538 15336401
1539 17587030
1540 18504417
1541 16461355
1542 15513655
1543 16390431
1544 18187324
1545 17593767
1546 15213504
1547 16054025
1548 18002423
1549 18149020
1550 16671924
1551 15223298
1552 17063145
1553 18592918
1554 16823463
1555 15426616
1556 15970560
1557 18069015
1558 18237223
1559 15600057
1560 15648625
1561 17722831
1562 18324672
1563 17024641
1564 15116103
1565 16469732
1566 18551729
1567 17308086
1568 15655941
1569 15670034
1570 17698028
1571 18720232
1572 16260020
1573 15328140
1574 17010266
1575 18138521
1576 17415127
1577 15182010
1578 15848660
1579 18469836
1580 17958795
1581 16086816
1582 15445022
1583 17123713
1584 18692313
1585 16598002
1586 15143715
1587 16574168
1588 18017902
1589 17934048
1590 15761607
1591 15530734
1592 17956510
1593 18127373
1594 16497654
1595 15315551
1596 16322699
1597 18429822
1598 17163165
1599 15285829
1600 16156877
1601 17760878
1602 18255218
1603 16138901
1604 15106593
1605 17394394
1606 18106361
1607 16653540
1608 15282979
1609 15913382
1610 18268152
1611 17623192
1612 15502831
1613 15824357
1614 17274444
1615 18234742
1616 16554954
1617 14818046
1618 16551414
1619 17885409
1620 17084937
1621 15655948
1622 15565264
1623 17863233
1624 17940110
1625 15719035
1626 15450358
1627 16662335
1628 17882523
1629 16786454
1630 14915459
1631 16309144
1632 17823737
1633 17204727
1634 15811245
1635 15265663
1636 17265977
1637 17892619
1638 15823314
1639 15204985
1640 16256394
1641 17725532
1642 17090627
1643 14878186
1644 15810780
1645 17689855
1646 17358855
1647 15824310
1648 14806231
1649 16625397
1650 17870818
1651 16087554
1652 15171247
1653 15946384
1654 17468800
1655 17376432
1656 15040959
1657 15197972
1658 17036649
1659 17218183
1660 15981959
1661 14609178
1662 16014901
1663 17851024
1664 16484740
1665 15148570
1666 15536433
1667 17071698
1668 17430630
1669 15049582
1670 14623114
1671 16554238
1672 17109515
1673 16135430
1674 14610659
1675 15557615
1676 17624814
1677 16589191
1678 14958182
1679 14939517
1680 16426118
1681 17455226
1682 15359028
1683 14242210
1684 15996507
1685 17099993
1686 16465865
1687 14548332
1688 14800343
1689 17187911
1690 16746042
1691 14855420
1692 14392665
1693 15779708
1694 17414106
1695 15820671
1696 14174264
1697 15502641
1698 16780852
1699 16485626
1700 14503227
1701 14025978
1702 16436825
1703 16824004
1704 15108338
1705 14201269
1706 15176263
1707 17180546
1708 16099559
1709 13898467
1710 14695759
1711 16260068
1712 16502879
1713 14678981
1714 13575096
1715 15793836
1716 16801303
1717 15321978
1718 14088520
1719 14491555
1720 16527475
1721 16117227
1722 13769766
1723 14016729
1724 15646590
1725 16471231
1726 15057015
1727 13337861
1728 15080122
1729 16653287
1730 15480274
1731 13909494
1732 13774947
1733 15889756
1734 16231069
1735 13828173
1736 13457671
1737 14989011
1738 16272883
1739 15400720
1740 13218696
1741 14145774
1742 15971383
1743 15458940
1744 13995220
1745 13285217
1746 15104637
1747 16259296
1748 14274760
1749 13281900
1750 14254772
1751 15617500
1752 15303220
1753 13071643
1754 13449130
1755 15427218
1756 15309513
1757 13988230
1758 12991426
1759 14460587
1760 16017263
1761 14346686
1762 12969822
1763 13561909
1764 14965007
1765 15248074
1766 13075021
1767 12770865
1768 14838910
1769 15363087
1770 14208220
1771 12670454
1772 13510381
1773 15463188
1774 14348061
1775 12757651
1776 13012279
1777 14335112
1778 15111137
1779 13306366
1780 12478949
1781 14162819
1782 14830192
1783 14009247
1784 12476287
1785 12767340
1786 14837354
1787 14300480
1788 12650046
1789 12664577
1790 13927231
1791 15001287
1792 13308032
1793 11875266
1794 13373373
1795 14399650
1796 13786836
1797 12198194
1798 12110075
1799 14319193
1800 14312147
1801 12569046
1802 12206044
1803 13217497
1804 14543775
1805 13306804
1806 11500801
1807 12617887
1808 13920765
1809 13703620
1810 12190686
1811 11570200
1812 13674591
1813 14208720
1814 12372471
1815 11499431
1816 12297417
1817 14035487
1818 13385716
1819 11247750
1820 11938164
1821 13543171
1822 13729231
1823 12212658
1824 10908544
1825 12655876
1826 13807576
1827 12328858
1828 11150938
1829 11512795
1830 13368706
1831 13442851
1832 11267939
1833 11320237
1834 12835334
1835 13359431
1836 12149068
1837 10444476
1838 11704767
1839 13318929
1840 12283280
1841 10984245
1842 10993761
1843 12811478
1844 13396193
1845 11085676
1846 10465120
1847 11966799
1848 12977533
1849 12151122
1850 10079012
1851 10862922
1852 12977402
1853 12460649
1854 10885617
1855 10242511
1856 11811242
1857 13058039
1858 11062073
1859  9837837
1860 10979127
1861 12311103
1862 12179674
1863 10183311
1864 10194497
1865 12219643
1866 12175151
1867 10726831
1868  9678185
1869 10800368
1870 12531668
1871 11106740
1872  9507542
1873 10306695
1874 11782244
1875 12084234
1876 10031863
1877  9338935
1878 11340839
1879 11856782
1880 10552607
1881  9195846
1882  9889332
1883 12013751
1884 11267999
1885  9419957
1886  9648726
1887 10903776
1888 11597729
1889  9886310
1890  8649689
1891 10362147
1892 11397315
1893 10594321
1894  9167946
1895  9181929
1896 11237511
1897 11105801
1898  9192022
1899  8921434
1900  9999717
1901 11119224
1902  9898269
1903  8229868
1904  9524458
1905 10887345
1906 10471294
1907  9043659
1908  8487577
1909 10347130
1910 10713519
1911  8901562
1912  8308422
1913  9203616
1914 10586916
1915  9900112
1916  8036916
1917  8842249
1918 10235391
1919 10028451
1920  8693190
1921  7817458
1922  9456236
1923 10311100
1924  8728927
1925  7919757
1926  8584150
1927 10098936
1928  9870538
1929  7717875
1930  7894295
1931  9448590
1932  9675867
1933  8405792
1934  7074440
1935  8545301
1936 10091699
1937  8788539
1938  7515370
1939  7739544
1940  9249926
1941  9550851
1942  7472174
1943  7138298
1944  8610563
1945  9171797
1946  8340288
1947  6832737
1948  7694279
1949  9417379
1950  8538546
1951  7156693
1952  7002091
1953  8366314
1954  9144222
1955  7262147
1956  6510807
1957  7990701
1958  8880705
1959  8263798
1960  6450351
1961  6723141
1962  8635156
1963  8216217
1964  6757734
1965  6316444
1966  7558028
1967  8850727
1968  7288870
1969  6008737
1970  7157243
1971  8245547
1972  7966585
1973  6132963
1974  5873210
1975  7860888
1976  7936458
1977  6483778
1978  5773922
1979  6780787
1980  8419981
1981  7246104
1982  5483969
1983  6173578
1984  7403759
1985  7639025
1986  5958698
1987  5077887
1988  6981988
1989  7761447
1990  6527454
1991  5307890
1992  5741066
1993  7673705
1994  7120651
1995  5047020
1996  5223383
1997  6603880
1998  7328635
1999  5922417
2000  4563064
2001  6156964
2002  7294864
2003  6279431
2004  4882917
2005  4817591
2006  6705017
2007  6835557
2008  4898378
2009  4631315
2010  5782218
2011  6880575
2012  5940150
2013  4047667
2014  4966562
2015  6530504
2016  6116113
2017  4654218
2018  3989929
2019  5790382
2020  6610821
2021  4823192
2022  4085377
2023  4944285
2024  6118322
2025  5603932
2026  3660397
2027  4144524
2028  5720869
2029  5649237
2030  4528368
2031  3686481
2032  5046701
2033  6116041
2034  4538369
2035  3491319
2036  4085430
2037  5365141
2038  5352298
2039  3348663
2040  3346102
2041  5129467
2042  5447244
2043  4287452
2044  2988905
2045  4047248
2046  5633455
2047  4394929
2048  2936755
2049  3153393
2050  4548309
2051  5188901
2052  3356450
2053  2674813
2054  4232509
2055  4962047
2056  4110507
2057  2488409
2058  2925609
2059  4823093
2060  4226885
2061  2706388
2062  2570639
2063  3768622
2064  4780468
2065  3255271
2066  2081185
2067  3263528
2068  4156849
2069  3762640
2070  2224474
2071  2086035
2072  3987665
2073  4062973
2074  2666320
2075  2033079
2076  2786347
2077  4122801
2078  3034027
2079  1473982
2080  2377258
2081  3567639
2082  3512858
2083  2047585
2084  1519672
2085  3241551
2086  3476003
2087  2060173
2088  1423938
2089  2104787
2090  3505987
2091  2766256
2092  1092926
2093  1705178
2094  2946581
2095  3202025
2096  1838925
2097   725270
2098  2216466
2099  3068527
2100  1861651
2101   789564
2102  1120107
2103  2886015
2104  2798852
2105   886720
2106   945087
2107  2194257
2108  2686830
2109  1528767
2110   142622
2111  1362745
2112  2508622
2113  1558260
2114   482860
2115   535835
2116  2167623
2117  2490764
2118   595445
2119   196152
2120  1311415
2121  2089673
2122  1281757
2123  -411552
2124   452296
2125  2134372
2126  1601350
2127   219212
2128  -317047
2129  1167696
2130  2077879
2131   332951
2132  -526873
2133   425257
2134  1533126
2135  1267455
2136  -554100
2137  -385874
2138  1297480
2139  1256994
2140    -4832
2141  -985565
2142   116807
2143  1530137
2144   201072
2145  -996640
2146  -264909
2147   964292
2148  1015526
2149  -884147
2150 -1247849
2151   435874
2152   769118
2153  -272353
2154 -1395953
2155  -660473
2156  1028575
2157   199951
2158 -1298903
2159 -1147895
2160     5554
2161   646083
2162 -1031635
2163 -2063193
2164  -527957
2165   388589
2166  -387781
2167 -1795737
2168 -1470715
2169   476079
2170    31262
2171 -1724353
2172 -1897067
2173  -838636
2174    77994
2175 -1216883
2176 -2499462
2177 -1266807
2178  -139439
2179  -502620
2180 -1931088
2181 -2326662
2182  -529940
2183  -251397
2184 -1875798
2185 -2571989
2186 -1764804
2187  -343989
2188 -1106056
2189 -2851302
2190 -2133493
2191  -840992
2192  -890671
2193 -2238653
2194 -3030778
2195 -1466842
2196  -761906
2197 -2033638
2198 -2764222
2199 -2307210
2200 -1028314
2201 -1376566
2202 -3170485
2203 -2932095
2204 -1656693
2205 -1341022
2206 -2415388
2207 -3541661
2208 -2230162
2209 -1086777
2210 -2194016
2211 -3272882
2212 -3127617
2213 -1740823
2214 -1609522
2215 -3431980
2216 -3645661
2217 -2425460
2218 -1810368
2219 -2468177
2220 -3809824
2221 -3048265
2222 -1724058
2223 -2479444
2224 -3663522
2225 -3918896
2226 -2630366
2227 -1930787
2228 -3546283
2229 -4133680
2230 -2976835
2231 -2185447
2232 -2720886
2233 -4248613
2234 -3825574
2235 -2316540
2236 -2847213
2237 -4078739
2238 -4505537
2239 -3374640
2240 -2283539
2241 -3586156
2242 -4513837
2243 -3658493
2244 -2747160
2245 -2945121
2246 -4626767
2247 -4800073
2248 -3099612
2249 -2994939
2250 -4177998
2251 -4974404
2252 -4072395
2253 -2626092
2254 -3729824
2255 -5104741
2256 -4467338
2257 -3392159
2258 -3260263
2259 -4799505
2260 -5315785
2261 -3702842
2262 -3274850
2263 -4281014
2264 -5277011
2265 -4897790
2266 -3404638
2267 -4000187
2268 -5508570
2269 -5250991
2270 -4081914
2271 -3409328
2272 -4740612
2273 -5849367
2274 -4495392
2275 -3690978
2276 -4535712
2277 -5709118
2278 -5582778
2279 -3924277
2280 -4133096
2281 -5754243
2282 -5762936
2283 -4674353
2284 -3830573
2285 -4880295
2286 -6328906
2287 -5332546
2288 -4229175
2289 -4734205
2290 -6022087
2291 -6379362
2292 -4613817
2293 -4088842
2294 -5728783
2295 -6332125
2296 -5471654
2297 -4325989
2298 -5017127
2299 -6784814
2300 -6193167
2301 -4793942
2302 -4851820
2303 -6021001
2304 -6842807
2305 -5419457
2306 -4391310
2307 -5730246
2308 -6741693
2309 -6350583
2310 -5065537
2311 -5084758
2312 -6902424
2313 -6859903
2314 -5376742
2315 -5031295
2316 -6066602
2317 -7286831
2318 -6247546
2319 -4898438
2320 -5951127
2321 -7083606
2322 -6893577
2323 -5632798
2324 -5214524
2325 -6879140
2326 -7355037
2327 -6120439
2328 -5506139
2329 -6179570
2330 -7634368
2331 -7135928
2332 -5482527
2333 -5966291
2334 -7226725
2335 -7430344
2336 -6214582
2337 -5309747
2338 -6863033
2339 -7885292
2340 -6883998
2341 -6053073
2342 -6390070
2343 -7768435
2344 -7657381
2345 -6031976
2346 -6164468
2347 -7312853
2348 -7799978
2349 -7027950
2350 -5913008
2351 -6959230
2352 -8176033
2353 -7506982
2354 -6549957
2355 -6474602
2356 -7776979
2357 -8162339
2358 -6582099
2359 -6358428
2360 -7527552
2361 -8256203
2362 -7683835
2363 -6410617
2364 -7141598
2365 -8460872
2366 -7897044
2367 -6879001
2368 -6640876
2369 -7871302
2370 -8709487
2371 -7362102
2372 -6746543
2373 -7660546
2374 -8524987
2375 -8300966
2376 -6858605
2377 -7057779
2378 -8566536
2379 -8436856
2380 -7416363
2381 -6913636
2382 -8006439
2383 -9176227
2384 -8005043
2385 -7046406
2386 -7762433
2387 -8677132
2388 -8719154
2389 -7349750
2390 -7215222
2391 -8759378
2392 -9008201
2393 -8103055
2394 -7302171
2395 -7974645
2396 -9387781
2397 -8586497
2398 -7321949
2399 -7767577
2400 -8855939
2401 -9247343
2402 -7896200
2403 -7326388
2404 -8887267
2405 -9505213
2406 -8655902
2407 -7627935
2408 -7977875
2409 -9508796
2410 -9079608
2411 -7707728
2412 -7935286
2413 -9030140
2414 -9772907
2415 -8637568
2416 -7547458
2417 -8777625
2418 -9726295
2419 -9137555
2420 -7942323
2421 -7902586
2422 -9645629
2423 -9793715
2424 -8294704
2425 -8063291
2426 -9065092
2427 -10114617
2428 -9281480
2429 -7809866
2430 -8627942
2431 -9806393
2432 -9635064
2433 -8581146
2434 -8124938
2435 -9644671
2436 -10266552
2437 -8908624
2438 -8244100
2439 -8896796
2440 -10136893
2441 -9760107
2442 -8158670
2443 -8643406
2444 -10075511
2445 -10212139
2446 -9132198
2447 -8249362
2448 -9554037
2449 -10617054
2450 -9467416
2451 -8481229
2452 -8784950
2453 -10152802
2454 -10405944
2455 -8810892
2456 -8697113
2457 -9991360
2458 -10531304
2459 -9764135
2460 -8468674
2461 -9217360
2462 -10642970
2463 -10017481
2464 -8988751
2465 -8961357
2466 -10202318
2467 -10847441
2468 -9353289
2469 -8808995
2470 -9938652
2471 -10633504
2472 -10146707
2473 -8816625
2474 -9186051
2475 -10701274
2476 -10443026
2477 -9466848
2478 -9171698
2479 -10151038
2480 -11119593
2481 -9869482
2482 -8901361
2483 -9753395
2484 -10689251
2485 -10632925
2486 -9330259
2487 -9266360
2488 -10817178
2489 -10886796
2490 -9849900
2491 -9274027
2492 -9984795
2493 -11171897
2494 -10322145
2495 -9211113
2496 -9860097
2497 -10807056
2498 -10991949
2499 -9814095
2500 -9337244
2501 -10740085
2502 -11092078
2503 -10150332
2504 -9373665
2505 -9833997
2506 -11293204
2507 -10888224
2508 -9605589
2509 -9924537
2510 -10852585
2511 -11251315
2512 -10213617
2513 -9387519
2514 -10579634
2515 -11224908
2516 -10526467
2517 -9763986
2518 -9916398
2519 -11288531
2520 -11211051
2521 -9885252
2522 -9945790
2523 -10832634
2524 -11419373
2525 -10536827
2526 -9437164
2527 -10516952
2528 -11543007
2529 -10996236
2530 -10041301
2531 -9911553
2532 -11312976
2533 -11564498
2534 -10090331
2535 -9778562
2536 -10664635
2537 -11600480
2538 -11109958
2539 -9705415
2540 -10320106
2541 -11560872
2542 -11390349
2543 -10428740
2544 -9853003
2545 -11020354
2546 -11773835
2547 -10536284
2548 -9915278
2549 -10587439
2550 -11657999
2551 -11534968
2552 -10029161
2553 -10224058
2554 -11534764
2555 -11552480
2556 -10582142
2557 -9797886
2558 -10897938
2559 -12064917
2560 -11033119
2561 -10117882
2562 -10512576
2563 -11615415
2564 -11839375
2565 -10295210
2566 -10001853
2567 -11326118
2568 -11779315
2569 -11074653
2570 -10015840
2571 -10661585
2572 -12106738
2573 -11477895
2574 -10346197
2575 -10364659
2576 -11376266
2577 -12001526
2578 -10640523
2579 -9934215
2580 -11197022
2581 -11992838
2582 -11502913
2583 -10221947
2584 -10422655
2585 -12003444
2586 -11778578
2587 -10562469
2588 -10278760
2589 -11142328
2590 -12150973
2591 -11137283
2592 -10078109
2593 -10970136
2594 -11916942
2595 -11826022
2596 -10590122
2597 -10227037
2598 -11671332
2599 -11918428
2600 -10876961
2601 -10369096
2602 -10977848
2603 -12192709
2604 -11575348
2605 -10263803
2606 -10766206
2607 -11725781
2608 -11886224
2609 -10791962
2610 -10147776
2611 -11532751
2612 -12156673
2613 -11207015
2614 -10445079
2615 -10771914
2616 -12113996
2617 -11885526
2618 -10380346
2619 -10485417
2620 -11488963
2621 -11988751
2622 -11198529
2623 -10218780
2624 -11263449
2625 -12177330
2626 -11520253
2627 -10663704
2628 -10540272
2629 -11732741
2630 -11991522
2631 -10670060
2632 -10514168
2633 -11401843
2634 -12050258
2635 -11470701
2636 -10256043
2637 -10977386
2638 -12102673
2639 -11631794
2640 -10711225
2641 -10433676
2642 -11605642
2643 -12207497
2644 -10922770
2645 -10481377
2646 -11271638
2647 -12026716
2648 -11688007
2649 -10343197
2650 -10651201
2651 -11880701
2652 -11743496
2653 -10935727
2654 -10434635
2655 -11373909
2656 -12290405
2657 -11207446
2658 -10438678
2659 -10976962
2660 -11829077
2661 -11843838
2662 -10500930
2663 -10416237
2664 -11710512
2665 -11888240
2666 -11153466
2667 -10434060
2668 -11120888
2669 -12231819
2670 -11325292
2671 -10312193
2672 -10706495
2673 -11627131
2674 -11957525
2675 -10754904
2676 -10380974
2677 -11593006
2678 -11960935
2679 -11290102
2680 -10361271
2681 -10671985
2682 -11995114
2683 -11546365
2684 -10455053
2685 -10567621
2686 -11442056
2687 -12050997
2688 -10978726
2689 -10197546
2690 -11283487
2691 -11927588
2692 -11382862
2693 -10319384
2694 -10370106
2695 -11878352
2696 -11824741
2697 -10571445
2698 -10366315
2699 -11171839
2700 -12060995
2701 -11179569
2702 -9975590
2703 -10796534
2704 -11771018
2705 -11617728
2706 -10555615
2707 -10146904
2708 -11533822
2709 -11943448
2710 -10793551
2711 -10254788
2712 -10752092
2713 -11809005
2714 -11361568
2715 -9994717
2716 -10458320
2717 -11544017
2718 -11704558
2719 -10795209
2720 -10031720
2721 -11177760
2722 -11894630
2723 -10864631
2724 -10082927
2725 -10390044
2726 -11630121
2727 -11617180
2728 -10141289
2729 -10196100
2730 -11307335
2731 -11679776
2732 -10872789
2733 -9810852
2734 -10677786
2735 -11728683
2736 -11034248
2737 -10176918
2738 -10170760
2739 -11301413
2740 -11748109
2741 -10415333
2742 -10014838
2743 -10838664
2744 -11376754
2745 -10933741
2746 -9779549
2747 -10264468
2748 -11536157
2749 -11196782
2750 -10284535
2751 -9962470
2752 -10939161
2753 -11667239
2754 -10428048
2755 -9741612
2756 -10531229
2757 -11262811
2758 -11056418
2759 -9826261
2760 -9945760
2761 -11235764
2762 -11169330
2763 -10317857
2764 -9757015
2765 -10436036
2766 -11450653
2767 -10573889
2768 -9670981
2769 -10207832
2770 -11052615
2771 -11184471
2772 -9969751
2773 -9606319
2774 -10832815
2775 -11069107
2776 -10278412
2777 -9545442
2778 -10028553
2779 -11292662
2780 -10753697
2781 -9627800
2782 -9903755
2783 -10765200
2784 -11159721
2785 -10048904
2786 -9296587
2787 -10349598
2788 -10890954
2789 -10358741
2790 -9569777
2791 -9683110
2792 -10989769
2793 -10844926
2794 -9653663
2795 -9600257
2796 -10275765
2797 -10843478
2798 -10048557
2799 -9165253
2800 -10076690
2801 -10781518
2802 -10389138
2803 -9590158
2804 -9419385
2805 -10592813
2806 -10715438
2807 -9529867
2808 -9265487
2809 -9915572
2810 -10696012
2811 -10124659
2812 -8976624
2813 -9678964
2814 -10652318
2815 -10402517
2816 -9476618
2817 -8990417
2818 -10110975
2819 -10605681
2820 -9516527
2821 -9077372
2822 -9601629
2823 -10461777
2824 -10197273
2825 -8928557
2826 -9218077
2827 -10185121
2828 -10208537
2829 -9482345
2830 -8758652
2831 -9662921
2832 -10511949
2833 -9622969
2834 -8911557
2835 -9220786
2836 -10196593
2837 -10223511
2838 -8779220
2839 -8687810
2840 -9799648
2841 -10092373
2842 -9458585
2843 -8586550
2844 -9295807
2845 -10369485
2846 -9654020
2847 -8735091
2848 -8745549
2849 -9672350
2850 -10119570
2851 -8850896
2852 -8362903
2853 -9354192
2854 -9949415
2855 -9565459
2856 -8480780
2857 -8746784
2858 -9998747
2859 -9623945
2860 -8564438
2861 -8277697
2862 -9149680
2863 -10015440
2864 -8989658
2865 -8165008
2866 -8951404
2867 -9697088
2868 -9510570
2869 -8314935
2870 -8160935
2871 -9468182
2872 -9550962
2873 -8624164
2874 -8118682
2875 -8688095
2876 -9741197
2877 -9040171
2878 -7982657
2879 -8468591
2880 -9236269
2881 -9317843
2882 -8246819
2883 -7787722
2884 -9024923
2885 -9414978
2886 -8605990
2887 -7964467
2888 -8276684
2889 -9373330
2890 -8984873
2891 -7764964
2892 -7956218
2893 -8792817
2894 -9212228
2895 -8321348
2896 -7472825
2897 -8496029
2898 -9222999
2899 -8571172
2900 -7741925
2901 -7725143
2902 -8895419
2903 -8913067
2904 -7674747
2905 -7616068
2906 -8384049
2907 -8969251
2908 -8357702
2909 -7317537
2910 -7979895
2911 -8770723
2912 -8339151
2913 -7566332
2914 -7302323
2915 -8383261
2916 -8826460
2917 -7728203
2918 -7341266
2919 -7931862
2920 -8671835
2921 -8304817
2922 -7027766
2923 -7372450
2924 -8393935
2925 -8220075
2926 -7454690
2927 -6987880
2928 -7944327
2929 -8646018
2930 -7645701
2931 -7050549
2932 -7464136
2933 -8188864
2934 -8123095
2935 -6896371
2936 -6931256
2937 -7989975
2938 -8134465
2939 -7477964
2940 -6698790
2941 -7332017
2942 -8297326
2943 -7542917
2944 -6722580
2945 -6951120
2946 -7783068
2947 -8053498
2948 -6877640
2949 -6559640
2950 -7539138
2951 -7842449
2952 -7325860
2953 -6475642
2954 -6788949
2955 -7833566
2956 -7373536
2957 -6537421
2958 -6590922
2959 -7329182
2960 -7826665
2961 -6798774
2962 -6185725
2963 -7040916
2964 -7490207
2965 -7083958
2966 -6186316
2967 -6319421
2968 -7528297
2969 -7314509
2970 -6359457
2971 -6223538
2972 -6861227
2973 -7519736
2974 -6668654
2975 -5792931
2976 -6496087
2977 -7135260
2978 -6964294
2979 -6069333
2980 -5863218
2981 -7095577
2982 -7242017
2983 -6232119
2984 -5779531
2985 -6244275
2986 -7131138
2987 -6566029
2988 -5493593
2989 -6008232
2990 -6814223
2991 -6842757
2992 -5958309
2993 -5419135
2994 -6515478
2995 -6953223
2996 -6065208
2997 -5466796
2998 -5735106
2999 -6732653
3000 -6533049
3001 -5338116
3002 -5531797
3003 -6381269
3004 -6663188
3005 -5863422
3006 -4951856
3007 -5820747
3008 -6652945
3009 -5975663
3010 -5199546
3011 -5258605
3012 -6340522
3013 -6477848
3014 -5176744
3015 -4986399
3016 -5788324
3017 -6289427
3018 -5759247
3019 -4676607
3020 -5232388
3021 -6265219
3022 -5905308
3023 -5080249
3024 -4774650
3025 -5728494
3026 -6290059
3027 -5115079
3028 -4535266
3029 -5160523
3030 -5906840
3031 -5719192
3032 -4554559
3033 -4738257
3034 -5809047
3035 -5684851
3036 -4880365
3037 -4358694
3038 -5053061
3039 -5874888
3040 -5019933
3041 -4302597
3042 -4728048
3043 -5470621
3044 -5565007
3045 -4432599
3046 -4224445
3047 -5249032
3048 -5398404
3049 -4698716
3050 -4005561
3051 -4493526
3052 -5531536
3053 -4954090
3054 -4081725
3055 -4305839
3056 -4997930
3057 -5276092
3058 -4238974
3059 -3727882
3060 -4663132
3061 -5047408
3062 -4585217
3063 -3835664
3064 -3975445
3065 -5057134
3066 -4805687
3067 -3856069
3068 -3815641
3069 -4424845
3070 -4953004
3071 -4132412
3072 -3367427
3073 -4165083
3074 -4733869
3075 -4406964
3076 -3639681
3077 -3532685
3078 -4563214
3079 -4526421
3080 -3548813
3081 -3371976
3082 -3900221
3083 -4586869
3084 -4044752
3085 -3114160
3086 -3680685
3087 -4355955
3088 -4184863
3089 -3379220
3090 -2971923
3091 -3970743
3092 -4309268
3093 -3386761
3094 -2996199
3095 -3430446
3096 -4261226
3097 -3925352
3098 -2820174
3099 -3131135
3100 -3889690
3101 -3877668
3102 -3151810
3103 -2556441
3104 -3454552
3105 -4096613
3106 -3336931
3107 -2746208
3108 -2912273
3109 -3730168
3110 -3702228
3111 -2552031
3112 -2569254
3113 -3369559
3114 -3601424
3115 -3030963
3116 -2269334
3117 -2932279
3118 -3738938
3119 -3100152
3120 -2399153
3121 -2430306
3122 -3227259
3123 -3438416
3124 -2320620
3125 -2118790
3126 -2944403
3127 -3337775
3128 -2914748
3129 -1983809
3130 -2346771
3131 -3322692
3132 -2895467
3133 -2085220
3134 -1908309
3135 -2715505
3136 -3300301
3137 -2260158
3138 -1685361
3139 -2395834
3140 -2996872
3141 -2742045
3142 -1674737
3143 -1714558
3144 -2811579
3145 -2716224
3146 -1930201
3147 -1541707
3148 -2167033
3149 -3012611
3150 -2242739
3151 -1369093
3152 -1783398
3153 -2440151
3154 -2504133
3155 -1504020
3156 -1206541
3157 -2299086
3158 -2542102
3159 -1827477
3160 -1219830
3161 -1569287
3162 -2558898
3163 -2082473
3164 -1057374
3165 -1249633
3166 -1954647
3167 -2288251
3168 -1433350
3169  -820348
3170 -1742879
3171 -2241682
3172 -1675701
3173  -914736
3174  -946616
3175 -1992049
3176 -1891457
3177  -865335
3178  -839933
3179 -1524024
3180 -2054855
3181 -1341632
3182  -434861
3183 -1124971
3184 -1803885
3185 -1443042
3186  -692581
3187  -472998
3188 -1469566
3189 -1728598
3190  -760997
3191  -474053
3192  -972775
3193 -1642026
3194 -1213701
3195  -135841
3196  -511090
3197 -1310244
3198 -1215099
3199  -551477
3200  -127021
3201  -991410
3202 -1477080
3203  -598633
3204  -102708
3205  -436011
3206 -1140140
3207  -986913
3208    65619
3209   -90045
3210  -925772
3211  -970820
3212  -392880
3213   216610
3214  -410894
3215 -1107299
3216  -408427
3217   249506
3218   107471
3219  -647043
3220  -852807
3221   158668
3222   322648
3223  -469071
3224  -692194
3225  -198620
3226   571645
3227   191149
3228  -671297
3229  -220162
3230   446621
3231   434269
3232  -199470
3233  -571004
3234   329011
3235   715898
3236    38116
3237  -282892
3238    37598
3239   823155
3240   661322
3241  -296013
3242   -77509
3243   664959
3244   817171
3245   249615
3246  -285918
3247   541517
3248  1182979
3249   549313
3250    29787
3251   198160
3252  1017614
3253  1087113
3254    81179
3255   100753
3256   901152
3257  1249182
3258   796442
3259    62967
3260   662767
3261  1518813
3262  1049109
3263   378368
3264   334505
3265  1168957
3266  1549604
3267   583011
3268   340838
3269  1121882
3270  1629786
3271  1305516
3272   410059
3273   712142
3274  1692149
3275  1489109
3276   818917
3277   584974
3278  1338215
3279  2030126
3280  1206715
3281   625906
3282  1197555
3283  1851064
3284  1768270
3285   809698
3286   801787
3287  1859433
3288  1948836
3289  1318625
3290   913794
3291  1487628
3292  2339877
3293  1711904
3294   931312
3295  1313855
3296  2005098
3297  2200354
3298  1341605
3299  1033170
3300  2009910
3301  2374428
3302  1844603
3303  1222539
3304  1481434
3305  2504771
3306  2254514
3307  1351213
3308  1461432
3309  2152955
3310  2615152
3311  1929710
3312  1317725
3313  2111904
3314  2638999
3315  2248429
3316  1582684
3317  1598692
3318  2622971
3319  2687463
3320  1845825
3321  1789493
3322  2376000
3323  2929797
3324  2400790
3325  1588193
3326  2180631
3327  2859135
3328  2657224
3329  1989052
3330  1780372
3331  2780058
3332  3152751
3333  2318239
3334  2002500
3335  2453386
3336  3173363
3337  2893647
3338  1914882
3339  2224685
3340  3037882
3341  3111842
3342  2534974
3343  2082686
3344  2866903
3345  3436270
3346  2747094
3347  2270153
3348  2533725
3349  3286305
3350  3324877
3351  2403832
3352  2457264
3353  3228845
3354  3423825
3355  2981427
3356  2386814
3357  2928688
3358  3628626
3359  3125094
3360  2625130
3361  2744906
3362  3439968
3363  3712527
3364  2859638
3365  2684154
3366  3367255
3367  3670833
3368  3324909
3369  2653284
3370  3026220
3371  3881949
3372  3555782
3373  2970671
3374  2979213
3375  3627678
3376  4030982
3377  3219539
3378  2847882
3379  3511035
3380  3938548
3381  3711934
3382  2991533
3383  3157826
3384  4107853
3385  4009940
3386  3368808
3387  3157624
3388  3664787
3389  4283398
3390  3642180
3391  3039858
3392  3581551
3393  4196252
3394  4183047
3395  3414870
3396  3280370
3397  4238185
3398  4356846
3399  3687256
3400  3323845
3401  3724939
3402  4523419
3403  4112970
3404  3363827
3405  3732284
3406  4378084
3407  4515704
3408  3798141
3409  3409185
3410  4271647
3411  4621354
3412  4060326
3413  3591195
3414  3837289
3415  4747943
3416  4597224
3417  3705343
3418  3803726
3419  4453388
3420  4794864
3421  4183132
3422  3548150
3423  4300731
3424  4926968
3425  4521757
3426  3923868
3427  3929060
3428  4842519
3429  4977279
3430  4062522
3431  3912635
3432  4488581
3433  5010737
3434  4613773
3435  3841554
3436  4370809
3437  5130238
3438  4892144
3439  4280168
3440  4051522
3441  4838621
3442  5227451
3443  4424127
3444  4103851
3445  4583706
3446  5238670
3447  5079144
3448  4176466
3449  4385443
3450  5217074
3451  5211074
3452  4605064
3453  4141992
3454  4814878
3455  5499865
3456  4872476
3457  4357130
3458  4681902
3459  5385375
3460  5470611
3461  4519442
3462  4392884
3463  5201139
3464  5428441
3465  4992016
3466  4425827
3467  4863389
3468  5680171
3469  5287532
3470  4676854
3471  4744083
3472  5348290
3473  5691947
3474  4900023
3475  4541107
3476  5237349
3477  5638066
3478  5380132
3479  4741239
3480  4910009
3481  5780526
3482  5586814
3483  4901720
3484  4826541
3485  5385684
3486  5910681
3487  5290439
3488  4750711
3489  5346475
3490  5829925
3491  5668995
3492  4992415
3493  4941880
3494  5808278
3495  5829447
3496  5183778
3497  4996572
3498  5445060
3499  6085145
3500  5659944
3501  4984513
3502  5398590
3503  5929296
3504  5905370
3505  5255590
3506  4981405
3507  5822647
3508  6100299
3509  5526042
3510  5213213
3511  5504897
3512  6217518
3513  5967066
3514  5166437
3515  5390342
3516  5973788
3517  6114384
3518  5579921
3519  5159821
3520  5898059
3521  6346937
3522  5824447
3523  5406183
3524  5542528
3525  6226269
3526  6184710
3527  5385641
3528  5450499
3529  6045597
3530  6348347
3531  5931992
3532  5330724
3533  5892109
3534  6501114
3535  6080684
3536  5529034
3537  5522934
3538  6264545
3539  6502809
3540  5699948
3541  5528461
3542  6102783
3543  6529572
3544  6226823
3545  5463157
3546  5792655
3547  6554902
3548  6353045
3549  5785844
3550  5596849
3551  6268283
3552  6737784
3553  6034693
3554  5640017
3555  6070502
3556  6565529
3557  6460327
3558  5665134
3559  5754184
3560  6569810
3561  6600841
3562  6092412
3563  5747188
3564  6253088
3565  6886661
3566  6293041
3567  5731980
3568  6042895
3569  6628727
3570  6712320
3571  5909692
3572  5755634
3573  6604904
3574  6843041
3575  6348531
3576  5827323
3577  6147825
3578  6927751
3579  6557273
3580  5877411
3581  6034050
3582  6654842
3583  6982657
3584  6278872
3585  5836848
3586  6518396
3587  6898377
3588  6555202
3589  5958109
3590  6059257
3591  6921533
3592  6847312
3593  6148565
3594  6090418
3595  6612254
3596  7103239
3597  6549840
3598  5904689
3599  6424658
3600  6946548
3601  6765858
3602  6165441
3603  6063098
3604  6927838
3605  7086710
3606  6384161
3607  6130423
3608  6508106
3609  7098478
3610  6774919
3611  6034100
3612  6378636
3613  6977248
3614  6980546
3615  6439561
3616  6101798
3617  6808676
3618  7189653
3619  6586998
3620  6178225
3621  6415151
3622  7083410
3623  7023982
3624  6234781
3625  6359769
3626  6989253
3627  7154447
3628  6676118
3629  6135968
3630  6657350
3631  7206787
3632  6772898
3633  6321441
3634  6402228
3635  7063899
3636  7216324
3637  6450872
3638  6350152
3639  6910342
3640  7171313
3641  6839302
3642  6220670
3643  6574383
3644  7235122
3645  6973932
3646  6502951
3647  6455945
3648  7004521
3649  7301330
3650  6587105
3651  6317421
3652  6817131
3653  7183565
3654  7001630
3655  6365149
3656  6549583
3657  7309568
3658  7167343
3659  6607036
3660  6393120
3661  6887546
3662  7370117
3663  6758154
3664  6312987
3665  6759685
3666  7225703
3667  7182319
3668  6522733
3669  6486141
3670  7224803
3671  7249402
3672  6732905
3673  6414288
3674  6755634
3675  7378997
3676  6982357
3677  6430888
3678  6711006
3679  7207582
3680  7298636
3681  6638927
3682  6383017
3683  7102920
3684  7314479
3685  6851151
3686  6446598
3687  6693519
3688  7427233
3689  7179626
3690  6502099
3691  6612833
3692  7096371
3693  7338173
3694  6763096
3695  6313323
3696  6949701
3697  7378618
3698  7049487
3699  6562729
3700  6595987
3701  7336328
3702  7319053
3703  6573228
3704  6471891
3705  6961544
3706  7389039
3707  6980515
3708  6348742
3709  6814296
3710  7371519
3711  7163602
3712  6629843
3713  6467080
3714  7163679
3715  7383719
3716  6712128
3717  6462024
3718  6851666
3719  7398948
3720  7173106
3721  6430469
3722  6666802
3723  7281072
3724  7212814
3725  6697526
3726  6362016
3727  6986647
3728  7451350
3729  6875895
3730  6491397
3731  6755269
3732  7313553
3733  7277687
3734  6477456
3735  6499814
3736  7139036
3737  7263583
3738  6833805
3739  6354691
3740  6814814
3741  7451996
3742  7035809
3743  6517518
3744  6584369
3745  7154853
3746  7331183
3747  6579575
3748  6376166
3749  7006192
3750  7307188
3751  7002621
3752  6404899
3753  6640021
3754  7331280
3755  7091296
3756  6536663
3757  6452836
3758  6940253
3759  7331650
3760  6752564
3761  6371208
3762  6852843
3763  7241903
3764  7090767
3765  6471146
3766  6459184
3767  7157581
3768  7102968
3769  6575924
3770  6398110
3771  6822832
3772  7335612
3773  6865152
3774  6338829
3775  6686804
3776  7106774
3777  7076264
3778  6478431
3779  6315004
3780  7020284
3781  7181209
3782  6702588
3783  6377174
3784  6630371
3785  7238543
3786  6962758
3787  6306765
3788  6465562
3789  6939024
3790  7086118
3791  6580827
3792  6234354
3793  6856732
3794  7171514
3795  6753284
3796  6365522
3797  6458005
3798  7053579
3799  6963142
3800  6311950
3801  6357564
3802  6814582
3803  7064608
3804  6661366
3805  6171571
3806  6649396
3807  7088022
3808  6758837
3809  6293630
3810  6266289
3811  6895325
3812  7007089
3813  6337179
3814  6247099
3815  6684832
3816  7021864
3817  6703199
3818  6081461
3819  6403046
3820  6935277
3821  6750663
3822  6314886
3823  6166840
3824  6731409
3825  7030817
3826  6410373
3827  6128789
3828  6457190
3829  6864400
3830  6712356
3831  6029889
3832  6185250
3833  6814139
3834  6775678
3835  6344239
3836  6052138
3837  6520495
3838  6956528
3839  6419342
3840  6011871
3841  6239202
3842  6693926
3843  6733189
3844  6069007
3845  6037083
3846  6645776
3847  6740091
3848  6338074
3849  5930396
3850  6252551
3851  6819117
3852  6444453
3853  5931602
3854  6064717
3855  6559617
3856  6746562
3857  6102484
3858  5843687
3859  6433597
3860  6669248
3861  6335365
3862  5813519
3863  5975096
3864  6672384
3865  6502829
3866  5937741
3867  5892898
3868  6340981
3869  6707438
3870  6147063
3871  5652177
3872  6114481
3873  6525483
3874  6368251
3875  5802704
3876  5758504
3877  6489884
3878  6522420
3879  5932695
3880  5730086
3881  6070368
3882  6528810
3883  6143576
3884  5565729
3885  5890591
3886  6356218
3887  6355005
3888  5840262
3889  5576697
3890  6209353
3891  6439949
3892  5896953
3893  5558734
3894  5786246
3895  6376044
3896  6204734
3897  5529059
3898  5671153
3899  6176848
3900  6295050
3901  5821961
3902  5398979
3903  5903347
3904  6294517
3905  5890881
3906  5493367
3907  5570389
3908  6144196
3909  6189015
3910  5533159
3911  5479308
3912  5909058
3913  6136010
3914  5801376
3915  5257780
3916  5614316
3917  6132618
3918  5891955
3919  5472474
3920  5389924
3921  5888535
3922  6083076
3923  5479509
3924  5288250
3925  5661901
3926  5952547
3927  5768857
3928  5208272
3929  5399705
3930  5961253
3931  5826774
3932  5385949
3933  5175646
3934  5601149
3935  5953742
3936  5421799
3937  5101914
3938  5428090
3939  5817746
3940  5757651
3941  5158216
3942  5160869
3943  5725254
3944  5713106
3945  5298535
3946  5001804
3947  5318055
3948  5807025
3949  5414976
3950  4999359
3951  5197486
3952  5581329
3953  5670885
3954  5083858
3955  4897976
3956  5438480
3957  5571084
3958  5232969
3959  4875475
3960  5105824
3961  5677215
3962  5383045
3963  4861657
3964  4963446
3965  5334885
3966  5498584
3967  4983816
3968  4688327
3969  5214049
3970  5452976
3971  5174559
3972  4774476
3973  4846609
3974  5435418
3975  5318910
3976  4741538
3977  4713061
3978  5081618
3979  5386382
3980  4957052
3981  4494219
3982  4934223
3983  5321737
3984  5109345
3985  4626370
3986  4541274
3987  5157166
3988  5232211
3989  4659431
3990  4497669
3991  4823840
3992  5244052
3993  4958189
3994  4350272
3995  4612504
3996  5065142
3997  5006392
3998  4543258
3999  4283754
4000  4827182
4001  5121387
4002  4646632
4003  4354917
4004  4549326
4005  5019985
4006  4893187
4007  4223929
4008  4298571
4009  4782202
4010  4856663
4011  4487194
4012  4103692
4013  4546845
4014  4980773
4015  4585423
4016  4180646
4017  4234797
4018  4713470
4019  4793564
4020  4131876
4021  4038857
4022  4536421
4023  4753004
4024  4446120
4025  3942798
4026  4227451
4027  4748547
4028  4481350
4029  4020118
4030  3956143
4031  4403076
4032  4680149
4033  4121598
4034  3847165
4035  4240570
4036  4545603
4037  4379913
4038  3801261
4039  3880434
4040  4478719
4041  4391983
4042  3929806
4043  3745043
4044  4124281
4045  4536629
4046  4052306
4047  3649978
4048  3953210
4049  4302587
4050  4242686
4051  3678587
4052  3596834
4053  4197297
4054  4273773
4055  3873561
4056  3575599
4057  3810833
4058  4303436
4059  3986082
4060  3465720
4061  3608310
4062  3989046
4063  4129630
4064  3651571
4065  3382221
4066  3892747
4067  4101703
4068  3768386
4069  3408274
4070  3482926
4071  3993042
4072  3861912
4073  3344134
4074  3392256
4075  3739029
4076  3960679
4077  3591403
4078  3205506
4079  3590680
4080  3849348
4081  3584165
4082  3229970
4083  3210303
4084  3729718
4085  3747076
4086  3241383
4087  3190906
4088  3480006
4089  3745145
4090  3462434
4091  2981698
4092  3265433
4093  3621980
4094  3455717
4095  3091466
4096  2976885
4097  3477201
4098  3631118
4099  3115992
4100  2940622
4101  3190385
4102  3512684
4103  3314069
4104  2762556
4105  2965051
4106  3432174
4107  3363922
4108  2978035
4109  2739443
4110  3168749
4111  3457881
4112  2979394
4113  2688792
4114  2877447
4115  3260778
4116  3231614
4117  2661245
4118  2678871
4119  3165712
4120  3216817
4121  2870837
4122  2498876
4123  2805164
4124  3224115
4125  2865587
4126  2502001
4127  2622243
4128  3027464
4129  3124901
4130  2539803
4131  2399532
4132  2861113
4133  3003024
4134  2697520
4135  2267478
4136  2497261
4137  3027226
4138  2802780
4139  2358315
4140  2352738
4141  2738788
4142  2977331
4143  2432105
4144  2096030
4145  2492935
4146  2783619
4147  2622806
4148  2130890
4149  2169884
4150  2763563
4151  2723508
4152  2252670
4153  2071695
4154  2352200
4155  2737458
4156  2356394
4157  1913117
4158  2197728
4159  2550379
4160  2519286
4161  2033057
4162  1887505
4163  2438797
4164  2531836
4165  2099428
4166  1833516
4167  2037254
4168  2502568
4169  2273518
4170  1752026
4171  1919745
4172  2284873
4173  2365046
4174  1934029
4175  1620159
4176  2066059
4177  2320523
4178  1988455
4179  1671544
4180  1740761
4181  2242890
4182  2193263
4183  1638646
4184  1624982
4185  1971878
4186  2160055
4187  1815111
4188  1382683
4189  1763009
4190  2127185
4191  1878455
4192  1532626
4193  1481314
4194  1946313
4195  2024699
4196  1468132
4197  1339096
4198  1640359
4199  1927126
4200  1738609
4201  1252901
4202  1471479
4203  1895163
4204  1745525
4205  1382727
4206  1191432
4207  1593328
4208  1826434
4209  1353984
4210  1133094
4211  1380239
4212  1701182
4213  1614593
4214  1101774
4215  1175175
4216  1610857
4217  1559675
4218  1215384
4219   957693
4220  1284254
4221  1642780
4222  1255847
4223   948167
4224  1114812
4225  1436479
4226  1463800
4227   939072
4228   855499
4229  1301808
4230  1383881
4231  1112524
4232   786944
4233   985444
4234  1415032
4235  1156286
4236   783395
4237   847947
4238  1134220
4239  1270812
4240   810178
4241   612475
4242  1017655
4243  1195688
4244   984005
4245   622539
4246   707423
4247  1171118
4248  1004928
4249   577610
4250   571633
4251   870301
4252  1103133
4253   701388
4254   393092
4255   768065
4256  1002842
4257   822870
4258   425539
4259   390580
4260   885211
4261   870655
4262   426910
4263   331934
4264   594878
4265   951034
4266   653818
4267   181662
4268   435321
4269   755929
4270   676800
4271   251046
4272    89361
4273   610208
4274   754814
4275   333246
4276   121720
4277   311714
4278   698472
4279   521674
4280    -8826
4281   122882
4282   482531
4283   520087
4284   164643
4285  -121804
4286   292909
4287   582082
4288   235881
4289   -74389
4290    -2335
4291   422721
4292   404913
4293  -158204
4294  -156328
4295   228473
4296   388228
4297    90085
4298  -311735
4299   -22707
4300   358892
4301   107117
4302  -259888
4303  -297660
4304   125575
4305   293974
4306  -223668
4307  -391346
4308   -59885
4309   184931
4310    -1708
4311  -487063
4312  -358221
4313    93247
4314   -28468
4315  -362206
4316  -515089
4317  -160037
4318   127413
4319  -297398
4320  -592839
4321  -366193
4322   -92244
4323  -144860
4324  -610888
4325  -626716
4326  -161167
4327  -136056
4328  -450411
4329  -694492
4330  -464543
4331   -83288
4332  -409907
4333  -786926
4334  -634083
4335  -338811
4336  -283721
4337  -721533
4338  -838336
4339  -402099
4340  -309224
4341  -591375
4342  -880576
4343  -756814
4344  -331454
4345  -528246
4346  -933733
4347  -864881
4348  -570895
4349  -399857
4350  -789578
4351 -1079299
4352  -695507
4353  -494212
4354  -705183
4355 -1055897
4356 -1029829
4357  -571154
4358  -628248
4359 -1054260
4360 -1076348
4361  -820043
4362  -593292
4363  -898315
4364 -1271665
4365  -988236
4366  -725000
4367  -855076
4368 -1161093
4369 -1237026
4370  -809336
4371  -742610
4372 -1175176
4373 -1298556
4374 -1092923
4375  -802309
4376 -1011982
4377 -1446972
4378 -1238653
4379  -889061
4380  -942534
4381 -1277554
4382 -1466469
4383 -1071021
4384  -896044
4385 -1286877
4386 -1503448
4387 -1366640
4388 -1029877
4389 -1073131
4390 -1541063
4391 -1473088
4392 -1129228
4393 -1091598
4394 -1380507
4395 -1680871
4396 -1372837
4397 -1069969
4398 -1390698
4399 -1647980
4400 -1568875
4401 -1233240
4402 -1187535
4403 -1667062
4404 -1703760
4405 -1363096
4406 -1273066
4407 -1507320
4408 -1849503
4409 -1635413
4410 -1239105
4411 -1458406
4412 -1765159
4413 -1781972
4414 -1458600
4415 -1298493
4416 -1764691
4417 -1962156
4418 -1621558
4419 -1417930
4420 -1588594
4421 -1984852
4422 -1870321
4423 -1416755
4424 -1546878
4425 -1908307
4426 -2001534
4427 -1719473
4428 -1456945
4429 -1832156
4430 -2130569
4431 -1862773
4432 -1594411
4433 -1637834
4434 -2064969
4435 -2132600
4436 -1673317
4437 -1652397
4438 -2007267
4439 -2212677
4440 -1988554
4441 -1595035
4442 -1856268
4443 -2249041
4444 -2078945
4445 -1786285
4446 -1760179
4447 -2162233
4448 -2349991
4449 -1943199
4450 -1806993
4451 -2078873
4452 -2323479
4453 -2213457
4454 -1790581
4455 -1918672
4456 -2355981
4457 -2310849
4458 -2030369
4459 -1888517
4460 -2233929
4461 -2530649
4462 -2158701
4463 -1903909
4464 -2136917
4465 -2436378
4466 -2433985
4467 -2012749
4468 -2020343
4469 -2465426
4470 -2516664
4471 -2262205
4472 -2035086
4473 -2245208
4474 -2637238
4475 -2407230
4476 -2089865
4477 -2200795
4478 -2516362
4479 -2649020
4480 -2279072
4481 -2121367
4482 -2525638
4483 -2670291
4484 -2451169
4485 -2177971
4486 -2293689
4487 -2731061
4488 -2607236
4489 -2279711
4490 -2338739
4491 -2608211
4492 -2800273
4493 -2479359
4494 -2231021
4495 -2563547
4496 -2785179
4497 -2653433
4498 -2368197
4499 -2373364
4500 -2835169
4501 -2842703
4502 -2481316
4503 -2417833
4504 -2663005
4505 -2925321
4506 -2682091
4507 -2345428
4508 -2611846
4509 -2904379
4510 -2856163
4511 -2573889
4512 -2491906
4513 -2890533
4514 -2998196
4515 -2651334
4516 -2533437
4517 -2703783
4518 -3010766
4519 -2900456
4520 -2516070
4521 -2682609
4522 -3011160
4523 -3021614
4524 -2762016
4525 -2580906
4526 -2934305
4527 -3135224
4528 -2822830
4529 -2639160
4530 -2785487
4531 -3122967
4532 -3100704
4533 -2701081
4534 -2760148
4535 -3078446
4536 -3140151
4537 -2920381
4538 -2660028
4539 -2942206
4540 -3253514
4541 -3035915
4542 -2802096
4543 -2853736
4544 -3207896
4545 -3285071
4546 -2857712
4547 -2804849
4548 -3130363
4549 -3268209
4550 -3086048
4551 -2778631
4552 -2983391
4553 -3370932
4554 -3226061
4555 -2961406
4556 -2922088
4557 -3205458
4558 -3404327
4559 -3036907
4560 -2870779
4561 -3152969
4562 -3380736
4563 -3310004
4564 -2950478
4565 -3011350
4566 -3429196
4567 -3375459
4568 -3085706
4569 -2978059
4570 -3238278
4571 -3524537
4572 -3225754
4573 -2979683
4574 -3219786
4575 -3476554
4576 -3461040
4577 -3093542
4578 -3037656
4579 -3449735
4580 -3503838
4581 -3232305
4582 -3062511
4583 -3258529
4584 -3641306
4585 -3440247
4586 -3093737
4587 -3222152
4588 -3512189
4589 -3602582
4590 -3249821
4591 -3061286
4592 -3466168
4593 -3635229
4594 -3413114
4595 -3176981
4596 -3273313
4597 -3682527
4598 -3611905
4599 -3223545
4600 -3240496
4601 -3508894
4602 -3692103
4603 -3430348
4604 -3155957
4605 -3479743
4606 -3742797
4607 -3586258
4608 -3302601
4609 -3285951
4610 -3682031
4611 -3719170
4612 -3349890
4613 -3292434
4614 -3543966
4615 -3781606
4616 -3607981
4617 -3266619
4618 -3483413
4619 -3782707
4620 -3700007
4621 -3428372
4622 -3307477
4623 -3666479
4624 -3836712
4625 -3517558
4626 -3375255
4627 -3551284
4628 -3840530
4629 -3767563
4630 -3361433
4631 -3447916
4632 -3789558
4633 -3804759
4634 -3561952
4635 -3372188
4636 -3671848
4637 -3932897
4638 -3672970
4639 -3472863
4640 -3567765
4641 -3836802
4642 -3872167
4643 -3491320
4644 -3475285
4645 -3787251
4646 -3871937
4647 -3705719
4648 -3472042
4649 -3669134
4650 -3984775
4651 -3779804
4652 -3525714
4653 -3558219
4654 -3841832
4655 -3967269
4656 -3604510
4657 -3509701
4658 -3826654
4659 -3964663
4660 -3824126
4661 -3539508
4662 -3642598
4663 -3993226
4664 -3872650
4665 -3616718
4666 -3592820
4667 -3844743
4668 -4052537
4669 -3760233
4670 -3559515
4671 -3813505
4672 -3998193
4673 -3911134
4674 -3597913
4675 -3614206
4676 -3998288
4677 -3984911
4678 -3723427
4679 -3650780
4680 -3846928
4681 -4098031
4682 -3862301
4683 -3582195
4684 -3775128
4685 -3998470
4686 -3997393
4687 -3706008
4688 -3622065
4689 -4000611
4690 -4085991
4691 -3824143
4692 -3677356
4693 -3815031
4694 -4114195
4695 -3956861
4696 -3622646
4697 -3763783
4698 -4024749
4699 -4078848
4700 -3818376
4701 -3641603
4702 -3983273
4703 -4136010
4704 -3898833
4705 -3687488
4706 -3767068
4707 -4113946
4708 -4087515
4709 -3719714
4710 -3743493
4711 -4015601
4712 -4157992
4713 -3926438
4714 -3637770
4715 -3897316
4716 -4159109
4717 -3994793
4718 -3746738
4719 -3738858
4720 -4087772
4721 -4178748
4722 -3820868
4723 -3749140
4724 -3970847
4725 -4150256
4726 -4000364
4727 -3674939
4728 -3848344
4729 -4157400
4730 -4076581
4731 -3840585
4732 -3747091
4733 -4045240
4734 -4229347
4735 -3895359
4736 -3725874
4737 -3910836
4738 -4151408
4739 -4095306
4740 -3728471
4741 -3791590
4742 -4153168
4743 -4160204
4744 -3913550
4745 -3722132
4746 -3959087
4747 -4227338
4748 -3971507
4749 -3744848
4750 -3865972
4751 -4132811
4752 -4185423
4753 -3829453
4754 -3758970
4755 -4085844
4756 -4169907
4757 -3974897
4758 -3731574
4759 -3885303
4760 -4217287
4761 -4063231
4762 -3791279
4763 -3835381
4764 -4090828
4765 -4218357
4766 -3905987
4767 -3727300
4768 -4012648
4769 -4162009
4770 -4033546
4771 -3777105
4772 -3824019
4773 -4192785
4774 -4140536
4775 -3849315
4776 -3806714
4777 -4008459
4778 -4202704
4779 -3952715
4780 -3715344
4781 -3939028
4782 -4143242
4783 -4081254
4784 -3836583
4785 -3798842
4786 -4145725
4787 -4159232
4788 -3881731
4789 -3778748
4790 -3935069
4791 -4171388
4792 -4023068
4793 -3741253
4794 -3896227
4795 -4132459
4796 -4130901
4797 -3871005
4798 -3731214
4799 -4036370
4800 -4160521
4801 -3914915
4802 -3769801
4803 -3878148
4804 -4152746
4805 -4078287
4806 -3747893
4807 -3837253
4808 -4065955
4809 -4097621
4810 -3896389
4811 -3704809
4812 -3963556
4813 -4147054
4814 -3939091
4815 -3776871
4816 -3847289
4817 -4108898
4818 -4102979
4819 -3754540
4820 -3757957
4821 -3997912
4822 -4091648
4823 -3922117
4824 -3672036
4825 -3883632
4826 -4147983
4827 -3988264
4828 -3765828
4829 -3745679
4830 -4020003
4831 -4115274
4832 -3776090
4833 -3680510
4834 -3921096
4835 -4081147
4836 -3967216
4837 -3679534
4838 -3798284
4839 -4093840
4840 -3997656
4841 -3758503
4842 -3675014
4843 -3911901
4844 -4096082
4845 -3818842
4846 -3659289
4847 -3855987
4848 -4032669
4849 -3987401
4850 -3667292
4851 -3678716
4852 -3999545
4853 -3993624
4854 -3766953
4855 -3623829
4856 -3822872
4857 -4084118
4858 -3867284
4859 -3620513
4860 -3753968
4861 -3964744
4862 -3987898
4863 -3669190
4864 -3585531
4865 -3906309
4866 -3993895
4867 -3793466
4868 -3602109
4869 -3716357
4870 -4028359
4871 -3886518
4872 -3588143
4873 -3636326
4874 -3861189
4875 -3976198
4876 -3710917
4877 -3525558
4878 -3801000
4879 -3962173
4880 -3810889
4881 -3574852
4882 -3591319
4883 -3911845
4884 -3882793
4885 -3582643
4886 -3547729
4887 -3758959
4888 -3947558
4889 -3754786
4890 -3482929
4891 -3680172
4892 -3890399
4893 -3797323
4894 -3545294
4895 -3485411
4896 -3810924
4897 -3878428
4898 -3590021
4899 -3491359
4900 -3654881
4901 -3873924
4902 -3750573
4903 -3432320
4904 -3550057
4905 -3786750
4906 -3772945
4907 -3550646
4908 -3406015
4909 -3684690
4910 -3849184
4911 -3603337
4912 -3449028
4913 -3524395
4914 -3770491
4915 -3736165
4916 -3404168
4917 -3432521
4918 -3689166
4919 -3745996
4920 -3564816
4921 -3356996
4922 -3552844
4923 -3771981
4924 -3578684
4925 -3392503
4926 -3420825
4927 -3643518
4928 -3696550
4929 -3401522
4930 -3361745
4931 -3584228
4932 -3677589
4933 -3537976
4934 -3297651
4935 -3415736
4936 -3672686
4937 -3545836
4938 -3343455
4939 -3325129
4940 -3548416
4941 -3665805
4942 -3386736
4943 -3257213
4944 -3455237
4945 -3581573
4946 -3493588
4947 -3235587
4948 -3295822
4949 -3574593
4950 -3521303
4951 -3311817
4952 -3240756
4953 -3428901
4954 -3603609
4955 -3361200
4956 -3169877
4957 -3323854
4958 -3480569
4959 -3450912
4960 -3195122
4961 -3173582
4962 -3472926
4963 -3491707
4964 -3273970
4965 -3153238
4966 -3281725
4967 -3502172
4968 -3329131
4969 -3090008
4970 -3202833
4971 -3391431
4972 -3419499
4973 -3171007
4974 -3066261
4975 -3343475
4976 -3423761
4977 -3212845
4978 -3052293
4979 -3140236
4980 -3412595
4981 -3307222
4982 -3031592
4983 -3085980
4984 -3291921
4985 -3364945
4986 -3132459
4987 -2936013
4988 -3182353
4989 -3337014
4990 -3184635
4991 -2988969
4992 -3005289
4993 -3293769
4994 -3293303
4995 -2994690
4996 -2955603
4997 -3133822
4998 -3275218
4999 -3100439
5000 -2846541
5001 -3021631
5002 -3239933
5003 -3143920
5004 -2935075
5005 -2888655
5006 -3144870
5007 -3219895
5008 -2930944
5009 -2831274
5010 -2984631
5011 -3165743
5012 -3068631
5013 -2791436
5014 -2887860
5015 -3134107
5016 -3102847
5017 -2885000
5018 -2749560
5019 -2969874
5020 -3137311
5021 -2892925
5022 -2730646
5023 -2836599
5024 -3050559
5025 -3045049
5026 -2742169
5027 -2736443
5028 -2977562
5029 -3013106
5030 -2832755
5031 -2637109
5032 -2804322
5033 -3035587
5034 -2862612
5035 -2665524
5036 -2709621
5037 -2921059
5038 -2979458
5039 -2683067
5040 -2580507
5041 -2815106
5042 -2922242
5043 -2790655
5044 -2566098
5045 -2644823
5046 -2924394
5047 -2824678
5048 -2599324
5049 -2569535
5050 -2748693
5051 -2874354
5052 -2630391
5053 -2468686
5054 -2663976
5055 -2801275
5056 -2735132
5057 -2512543
5058 -2505882
5059 -2776606
5060 -2740499
5061 -2509076
5062 -2440041
5063 -2584666
5064 -2774074
5065 -2580683
5066 -2378429
5067 -2526853
5068 -2693931
5069 -2656453
5070 -2420363
5071 -2351262
5072 -2611876
5073 -2654118
5074 -2437924
5075 -2337978
5076 -2438595
5077 -2654953
5078 -2550119
5079 -2295760
5080 -2367406
5081 -2533411
5082 -2557129
5083 -2354319
5084 -2214178
5085 -2439777
5086 -2564054
5087 -2385878
5088 -2250598
5089 -2298881
5090 -2520297
5091 -2467060
5092 -2201158
5093 -2214224
5094 -2385718
5095 -2445059
5096 -2278076
5097 -2102675
5098 -2292615
5099 -2461337
5100 -2317558
5101 -2145438
5102 -2134054
5103 -2363711
5104 -2375007
5105 -2111232
5106 -2066621
5107 -2240478
5108 -2362860
5109 -2237782
5110 -2006402
5111 -2121586
5112 -2324488
5113 -2220053
5114 -2035372
5115 -1983729
5116 -2198705
5117 -2297666
5118 -2046786
5119 -1952596
5120 -2103169
5121 -2237370
5122 -2158210
5123 -1894439
5124 -1946583
5125 -2174278
5126 -2134033
5127 -1951422
5128 -1852310
5129 -2043598
5130 -2211738
5131 -1992253
5132 -1821423
5133 -1923044
5134 -2088796
5135 -2069596
5136 -1800596
5137 -1782357
5138 -2026946
5139 -2053037
5140 -1886121
5141 -1736166
5142 -1869774
5143 -2078667
5144 -1917349
5145 -1698579
5146 -1752985
5147 -1931808
5148 -1985052
5149 -1727225
5150 -1635866
5151 -1868861
5152 -1963176
5153 -1815206
5154 -1614253
5155 -1677927
5156 -1925405
5157 -1833834
5158 -1603296
5159 -1603941
5160 -1776074
5161 -1889695
5162 -1678618
5163 -1508235
5164 -1684983
5165 -1820053
5166 -1728892
5167 -1514851
5168 -1492229
5169 -1751769
5170 -1758963
5171 -1542524
5172 -1470894
5173 -1611516
5174 -1766217
5175 -1604343
5176 -1384149
5177 -1504695
5178 -1669902
5179 -1630596
5180 -1436004
5181 -1361864
5182 -1595788
5183 -1668880
5184 -1455931
5185 -1335566
5186 -1428552
5187 -1620592
5188 -1532756
5189 -1274102
5190 -1331785
5191 -1518930
5192 -1551490
5193 -1368798
5194 -1219607
5195 -1412076
5196 -1547350
5197 -1374065
5198 -1212047
5199 -1250293
5200 -1453229
5201 -1449686
5202 -1198801
5203 -1193469
5204 -1367666
5205 -1430945
5206 -1286970
5207 -1094889
5208 -1229006
5209 -1405268
5210 -1279109
5211 -1110540
5212 -1107642
5213 -1301649
5214 -1365132
5215 -1112783
5216 -1042928
5217 -1205102
5218 -1298166
5219 -1185920
5220  -969980
5221 -1054202
5222 -1273257
5223 -1191967
5224 -1026921
5225  -976535
5226 -1140780
5227 -1240542
5228 -1023133
5229  -899418
5230 -1023386
5231 -1152246
5232 -1104253
5233  -886319
5234  -898482
5235 -1122343
5236 -1092933
5237  -926248
5238  -827612
5239  -965008
5240 -1113660
5241  -941948
5242  -766009
5243  -872546
5244 -1013442
5245 -1013107
5246  -795118
5247  -745454
5248  -960172
5249  -978320
5250  -815666
5251  -696382
5252  -786167
5253  -979483
5254  -866826
5255  -672501
5256  -724662
5257  -873757
5258  -909621
5259  -702843
5260  -593415
5261  -792790
5262  -861785
5263  -729014
5264  -574971
5265  -629746
5266  -854523
5267  -787392
5268  -563977
5269  -563345
5270  -707334
5271  -790522
5272  -614818
5273  -439863
5274  -616356
5275  -757871
5276  -665984
5277  -488836
5278  -464817
5279  -690460
5280  -693835
5281  -462792
5282  -401275
5283  -526888
5284  -672796
5285  -544182
5286  -335186
5287  -451804
5288  -616564
5289  -563019
5290  -388419
5291  -304955
5292  -503428
5293  -577820
5294  -377324
5295  -278093
5296  -377437
5297  -540759
5298  -479368
5299  -235554
5300  -284295
5301  -459549
5302  -465314
5303  -288439
5304  -164445
5305  -334856
5306  -488312
5307  -305424
5308  -169313
5309  -228531
5310  -398372
5311  -393315
5312  -136706
5313  -109034
5314  -296425
5315  -353320
5316  -220243
5317   -49451
5318  -165907
5319  -359944
5320  -236658
5321   -67100
5322   -59627
5323  -216316
5324  -287325
5325   -65999
5326    20645
5327  -144496
5328  -238931
5329  -149850
5330    50671
5331    -1798
5332  -209610
5333  -145156
5334    37913
5335    84515
5336   -54555
5337  -185800
5338    -3380
5339   139156
5340     7381
5341  -109086
5342   -64492
5343   141763
5344   173800
5345   -44443
5346   -44617
5347   125590
5348   206192
5349    96911
5350   -73309
5351    66104
5352   247161
5353   167558
5354    39619
5355    42541
5356   226600
5357   299874
5358   108674
5359    46633
5360   191814
5361   312287
5362   250648
5363    69468
5364   157016
5365   362818
5366   331499
5367   190705
5368   135520
5369   306398
5370   430310
5371   257105
5372   155863
5373   284150
5374   418445
5375   403635
5376   223270
5377   245113
5378   451096
5379   452072
5380   326503
5381   243918
5382   372022
5383   539593
5384   405527
5385   279039
5386   375287
5387   530047
5388   553206
5389   356866
5390   310618
5391   533971
5392   577107
5393   455790
5394   350669
5395   449338
5396   656892
5397   573413
5398   414988
5399   454188
5400   602869
5401   679053
5402   506588
5403   412670
5404   591884
5405   696177
5406   616595
5407   487679
5408   528251
5409   740295
5410   716160
5411   533272
5412   542428
5413   672559
5414   779519
5415   650678
5416   518444
5417   691712
5418   821283
5419   759638
5420   610657
5421   604858
5422   820303
5423   844187
5424   665291
5425   624287
5426   751860
5427   903864
5428   821878
5429   634231
5430   744362
5431   910503
5432   890308
5433   745926
5434   678442
5435   871511
5436   969091
5437   801618
5438   728558
5439   823068
5440   994354
5441   966642
5442   760887
5443   803162
5444   979170
5445  1012629
5446   877094
5447   769062
5448   940596
5449  1094125
5450   961542
5451   842867
5452   893102
5453  1070349
5454  1090420
5455   884540
5456   867950
5457  1049913
5458  1121935
5459  1031351
5460   881185
5461  1005247
5462  1181352
5463  1097295
5464   953332
5465   953344
5466  1121660
5467  1207409
5468  1024416
5469   966787
5470  1119767
5471  1227023
5472  1170080
5473   988084
5474  1041146
5475  1256963
5476  1221176
5477  1078960
5478  1032157
5479  1178875
5480  1324500
5481  1172633
5482  1057824
5483  1173840
5484  1296329
5485  1280493
5486  1109055
5487  1099986
5488  1304884
5489  1332315
5490  1209950
5491  1140931
5492  1237170
5493  1405386
5494  1303043
5495  1153640
5496  1228066
5497  1357965
5498  1389500
5499  1234154
5500  1176390
5501  1372670
5502  1438259
5503  1330582
5504  1231753
5505  1298519
5506  1472083
5507  1413009
5508  1251105
5509  1284615
5510  1424769
5511  1502079
5512  1370541
5513  1263761
5514  1422668
5515  1530586
5516  1443054
5517  1322226
5518  1344620
5519  1530055
5520  1532425
5521  1364835
5522  1366454
5523  1494419
5524  1585189
5525  1491067
5526  1345788
5527  1463670
5528  1595508
5529  1540208
5530  1422294
5531  1408174
5532  1590947
5533  1646892
5534  1482253
5535  1437478
5536  1543750
5537  1658849
5538  1590658
5539  1427724
5540  1509129
5541  1673729
5542  1645144
5543  1536013
5544  1482535
5545  1647204
5546  1733254
5547  1581725
5548  1505306
5549  1579438
5550  1720525
5551  1702867
5552  1524600
5553  1563163
5554  1724653
5555  1753353
5556  1641933
5557  1541200
5558  1666118
5559  1813601
5560  1686450
5561  1570835
5562  1626780
5563  1784073
5564  1811901
5565  1632100
5566  1613102
5567  1778019
5568  1825087
5569  1732613
5570  1608148
5571  1703731
5572  1873121
5573  1791460
5574  1669117
5575  1686089
5576  1828090
5577  1901716
5578  1734040
5579  1655330
5580  1804667
5581  1890352
5582  1834266
5583  1684690
5584  1727587
5585  1928185
5586  1906489
5587  1764252
5588  1735571
5589  1857571
5590  1975499
5591  1833982
5592  1705183
5593  1826962
5594  1958449
5595  1938490
5596  1785143
5597  1764962
5598  1965177
5599  1995816
5600  1847587
5601  1773829
5602  1868504
5603  2023945
5604  1944486
5605  1786264
5606  1867998
5607  2007280
5608  2024833
5609  1876980
5610  1798918
5611  1980322
5612  2048573
5613  1935423
5614  1844523
5615  1899049
5616  2073520
5617  2045511
5618  1869095
5619  1902466
5620  2026454
5621  2090448
5622  1960937
5623  1837909
5624  1994625
5625  2116460
5626  2030351
5627  1920979
5628  1936176
5629  2107293
5630  2118703
5631  1943676
5632  1926509
5633  2041448
5634  2129488
5635  2046972
5636  1916729
5637  2017983
5638  2155264
5639  2115385
5640  1998087
5641  1961151
5642  2111455
5643  2184893
5644  2020219
5645  1966526
5646  2059445
5647  2181784
5648  2139400
5649  1979456
5650  2030878
5651  2179569
5652  2164994
5653  2053279
5654  1988969
5655  2117134
5656  2228674
5657  2105181
5658  2023999
5659  2099813
5660  2202269
5661  2207016
5662  2036216
5663  2042446
5664  2190266
5665  2213243
5666  2122475
5667  2040103
5668  2137305
5669  2279888
5670  2180271
5671  2073583
5672  2113194
5673  2226390
5674  2261324
5675  2099830
5676  2059999
5677  2216023
5678  2262893
5679  2191705
5680  2081110
5681  2147896
5682  2302838
5683  2238323
5684  2106200
5685  2127497
5686  2234970
5687  2300938
5688  2168927
5689  2096837
5690  2228314
5691  2302664
5692  2246211
5693  2134141
5694  2151098
5695  2319323
5696  2288918
5697  2150626
5698  2139685
5699  2246073
5700  2349604
5701  2243277
5702  2117614
5703  2237965
5704  2335888
5705  2301581
5706  2165185
5707  2141095
5708  2317912
5709  2346828
5710  2211789
5711  2165355
5712  2256403
5713  2379774
5714  2304532
5715  2140940
5716  2216358
5717  2343793
5718  2338838
5719  2222063
5720  2154333
5721  2316716
5722  2396460
5723  2269030
5724  2183805
5725  2233534
5726  2379683
5727  2354758
5728  2177397
5729  2208949
5730  2352340
5731  2390063
5732  2285800
5733  2165182
5734  2296548
5735  2423711
5736  2318395
5737  2211074
5738  2220081
5739  2368373
5740  2393532
5741  2223574
5742  2213260
5743  2337301
5744  2406813
5745  2332924
5746  2191857
5747  2271208
5748  2409446
5749  2353816
5750  2240793
5751  2222082
5752  2362743
5753  2439446
5754  2285484
5755  2222488
5756  2317038
5757  2407817
5758  2369535
5759  2210664
5760  2239657
5761  2411829
5762  2397575
5763  2290936
5764  2225976
5765  2338792
5766  2450808
5767  2331988
5768  2223161
5769  2289541
5770  2396654
5771  2397132
5772  2248940
5773  2242456
5774  2393394
5775  2416543
5776  2316936
5777  2234514
5778  2305479
5779  2444857
5780  2357140
5781  2235808
5782  2281601
5783  2392895
5784  2430397
5785  2288926
5786  2237403
5787  2375909
5788  2424868
5789  2343525
5790  2241719
5791  2270102
5792  2432087
5793  2390284
5794  2259517
5795  2275755
5796  2367950
5797  2439414
5798  2320467
5799  2211214
5800  2323459
5801  2412795
5802  2363961
5803  2257490
5804  2256912
5805  2410669
5806  2407890
5807  2278530
5808  2261923
5809  2333570
5810  2423232
5811  2335211
5812  2213257
5813  2307708
5814  2407453
5815  2377983
5816  2273442
5817  2239539
5818  2390703
5819  2424160
5820  2281157
5821  2233106
5822  2299034
5823  2408056
5824  2352822
5825  2220580
5826  2282053
5827  2393415
5828  2384200
5829  2281445
5830  2222864
5831  2338595
5832  2412050
5833  2294456
5834  2221905
5835  2279202
5836  2393219
5837  2384753
5838  2227630
5839  2239823
5840  2361256
5841  2378337
5842  2285970
5843  2190610
5844  2291908
5845  2413613
5846  2316215
5847  2222898
5848  2243894
5849  2369116
5850  2390308
5851  2224785
5852  2199873
5853  2318202
5854  2367347
5855  2302884
5856  2173672
5857  2247708
5858  2388411
5859  2332070
5860  2213473
5861  2208536
5862  2319115
5863  2378909
5864  2229827
5865  2162947
5866  2273059
5867  2353839
5868  2313135
5869  2172720
5870  2197221
5871  2350955
5872  2331495
5873  2203487
5874  2157282
5875  2257848
5876  2364521
5877  2245251
5878  2146630
5879  2225090
5880  2327895
5881  2319866
5882  2171244
5883  2135541
5884  2293147
5885  2316202
5886  2205363
5887  2135447
5888  2203973
5889  2339848
5890  2257212
5891  2134060
5892  2164799
5893  2267077
5894  2292889
5895  2163283
5896  2098321
5897  2234891
5898  2296644
5899  2210945
5900  2119475
5901  2145793
5902  2289146
5903  2257284
5904  2109505
5905  2118302
5906  2215642
5907  2271340
5908  2163664
5909  2065793
5910  2175579
5911  2272132
5912  2205243
5913  2098641
5914  2083701
5915  2226779
5916  2234490
5917  2097413
5918  2071988
5919  2154801
5920  2242345
5921  2172777
5922  2044357
5923  2121504
5924  2211747
5925  2178026
5926  2082596
5927  2033154
5928  2163151
5929  2219767
5930  2088976
5931  2034065
5932  2101809
5933  2198691
5934  2158388
5935  2009184
5936  2048136
5937  2153463
5938  2145401
5939  2056528
5940  1991389
5941  2096394
5942  2189425
5943  2078277
5944  1995042
5945  2041114
5946  2134685
5947  2130106
5948  1980139
5949  1988941
5950  2102793
5951  2122039
5952  2045305
5953  1958582
5954  2035503
5955  2140527
5956  2050882
5957  1947184
5958  1970100
5959  2071413
5960  2098835
5961  1965967
5962  1930006
5963  2045413
5964  2082510
5965  2023953
5966  1909190
5967  1947017
5968  2072718
5969  2026748
5970  1924006
5971  1916917
5972  2010194
5973  2074034
5974  1958208
5975  1876144
5976  1968326
5977  2031315
5978  1983239
5979  1869916
5980  1874533
5981  2016640
5982  1994303
5983  1885046
5984  1858152
5985  1944739
5986  2017334
5987  1913254
5988  1807117
5989  1894152
5990  1971091
5991  1949797
5992  1826524
5993  1803991
5994  1950043
5995  1973517
5996  1854720
5997  1794725
5998  1849343
5999  1961630
6000  1894431
6001  1756499
6002  1807873
6003  1909687
6004  1920127
6005  1813137
6006  1745515
6007  1864690
6008  1921006
6009  1817368
6010  1738268
6011  1765338
6012  1889787
6013  1863425
6014  1723447
6015  1741859
6016  1840745
6017  1873740
6018  1777739
6019  1673670
6020  1772893
6021  1859905
6022  1779870
6023  1695261
6024  1691916
6025  1819984
6026  1836869
6027  1696613
6028  1665639
6029  1755371
6030  1806880
6031  1743266
6032  1615698
6033  1677987
6034  1795584
6035  1754373
6036  1651039
6037  1623079
6038  1730833
6039  1789938
6040  1653084
6041  1584860
6042  1660932
6043  1737191
6044  1708662
6045  1566198
6046  1595928
6047  1723831
6048  1716578
6049  1609602
6050  1548693
6051  1634132
6052  1724335
6053  1619527
6054  1528018
6055  1568594
6056  1663864
6057  1677209
6058  1541633
6059  1513506
6060  1632530
6061  1653323
6062  1563629
6063  1479708
6064  1536270
6065  1651000
6066  1577972
6067  1471125
6068  1495671
6069  1582872
6070  1615746
6071  1488867
6072  1432241
6073  1537771
6074  1577134
6075  1519737
6076  1415724
6077  1453329
6078  1571023
6079  1537198
6080  1426796
6081  1415460
6082  1487068
6083  1552342
6084  1439274
6085  1351526
6086  1446988
6087  1514876
6088  1473780
6089  1374822
6090  1362921
6091  1488637
6092  1471640
6093  1369461
6094  1337578
6095  1400815
6096  1472842
6097  1399639
6098  1293176
6099  1367257
6100  1444273
6101  1414920
6102  1311450
6103  1275835
6104  1393269
6105  1411707
6106  1304656
6107  1256255
6108  1311455
6109  1406276
6110  1357412
6111  1227551
6112  1262284
6113  1355899
6114  1353424
6115  1254339
6116  1184103
6117  1292546
6118  1353876
6119  1260933
6120  1197547
6121  1221297
6122  1326895
6123  1307747
6124  1163655
6125  1168145
6126  1261661
6127  1283591
6128  1203270
6129  1109744
6130  1197419
6131  1286962
6132  1215590
6133  1132503
6134  1128498
6135  1222855
6136  1241309
6137  1110654
6138  1078862
6139  1176144
6140  1215238
6141  1158519
6142  1045339
6143  1094389
6144  1206861
6145  1153775
6146  1056401
6147  1030619
6148  1124239
6149  1181996
6150  1062287
6151   994973
6152  1079575
6153  1147702
6154  1106345
6155   975877
6156   992163
6157  1120182
6158  1093554
6159   991822
6160   947888
6161  1032382
6162  1118102
6163  1013056
6164   919988
6165   970704
6166  1047261
6167  1044613
6168   907939
6169   889160
6170  1014830
6171  1031777
6172   944825
6173   873267
6174   923792
6175  1036173
6176   958695
6177   846710
6178   866408
6179   953183
6180   979113
6181   864929
6182   797855
6183   921839
6184   964472
6185   882671
6186   793744
6187   817930
6188   934331
6189   900580
6190   778334
6191   774834
6192   858568
6193   910673
6194   820214
6195   721363
6196   804623
6197   877266
6198   823705
6199   723666
6200   708206
6201   835050
6202   846715
6203   726782
6204   689759
6205   755115
6206   830858
6207   755590
6208   639166
6209   695271
6210   782482
6211   761937
6212   669388
6213   626401
6214   742866
6215   770180
6216   663836
6217   610529
6218   651417
6219   735924
6220   698336
6221   569348
6222   603199
6223   694800
6224   691466
6225   614166
6226   544104
6227   625589
6228   691637
6229   600641
6230   523274
6231   557606
6232   639829
6233   636994
6234   507465
6235   511767
6236   601542
6237   623467
6238   544617
6239   457825
6240   519822
6241   609263
6242   534301
6243   457275
6244   461230
6245   550087
6246   575532
6247   456950
6248   418182
6249   498421
6250   534530
6251   480150
6252   374758
6253   413393
6254   520317
6255   482165
6256   388529
6257   372905
6258   454591
6259   498174
6260   384577
6261   325941
6262   393155
6263   447076
6264   414765
6265   306942
6266   317420
6267   435210
6268   416285
6269   317931
6270   278615
6271   347244
6272   422006
6273   327922
6274   239160
6275   298381
6276   374461
6277   362846
6278   249858
6279   224839
6280   332741
6281   343520
6282   251788
6283   196752
6284   232328
6285   339869
6286   282746
6287   172122
6288   201451
6289   283299
6290   286340
6291   184930
6292   119496
6293   226457
6294   271302
6295   184963
6296   112437
6297   143615
6298   254386
6299   221253
6300    95857
6301   106823
6302   185126
6303   213752
6304   126961
6305    31962
6306   123181
6307   199359
6308   139286
6309    48457
6310    43101
6311   153961
6312   162107
6313    29482
6314     7228
6315    75899
6316   136925
6317    76866
6318   -41597
6319    17751
6320   118039
6321    80623
6322   -19712
6323   -57780
6324    40798
6325    92124
6326   -26042
6327   -79165
6328   -19783
6329    59245
6330    28555
6331  -101690
6332   -89602
6333    13571
6334     8252
6335   -74034
6336  -136733
6337   -58337
6338    18505
6339   -68154
6340  -147042
6341  -110289
6342   -36322
6343   -30701
6344  -168965
6345  -179556
6346   -80767
6347   -62672
6348  -131622
6349  -214505
6350  -161192
6351   -63456
6352  -124579
6353  -217182
6354  -211393
6355  -129769
6356  -102641
6357  -221387
6358  -273508
6359  -175661
6360  -132332
6361  -182659
6362  -277326
6363  -252898
6364  -148453
6365  -185104
6366  -285749
6367  -303688
6368  -232631
6369  -177767
6370  -260106
6371  -343453
6372  -270643
6373  -208114
6374  -238935
6375  -341186
6376  -356530
6377  -251627
6378  -254722
6379  -344754
6380  -381246
6381  -321386
6382  -241897
6383  -317937
6384  -422136
6385  -359807
6386  -305284
6387  -314209
6388  -411039
6389  -440794
6390  -335540
6391  -312329
6392  -398850
6393  -447116
6394  -410322
6395  -322153
6396  -380358
6397  -484834
6398  -457111
6399  -381229
6400  -377984
6401  -460269
6402  -516950
6403  -419875
6404  -378718
6405  -463529
6406  -522419
6407  -505278
6408  -421174
6409  -432074
6410  -553891
6411  -538649
6412  -465564
6413  -442301
6414  -507953
6415  -594033
6416  -521833
6417  -446264
6418  -520972
6419  -597408
6420  -595644
6421  -499172
6422  -483684
6423  -601391
6424  -619266
6425  -544344
6426  -504312
6427  -556738
6428  -665407
6429  -617055
6430  -526126
6431  -570242
6432  -652257
6433  -677397
6434  -578044
6435  -532472
6436  -643053
6437  -699263
6438  -643418
6439  -577334
6440  -608991
6441  -726018
6442  -716302
6443  -598584
6444  -612216
6445  -694924
6446  -750161
6447  -678465
6448  -597349
6449  -690468
6450  -778092
6451  -728795
6452  -659666
6453  -652057
6454  -762239
6455  -795146
6456  -677583
6457  -662069
6458  -744071
6459  -821590
6460  -771435
6461  -673358
6462  -738336
6463  -833031
6464  -803075
6465  -727997
6466  -700741
6467  -809042
6468  -867964
6469  -768407
6470  -735456
6471  -789941
6472  -875883
6473  -853238
6474  -743894
6475  -769984
6476  -877503
6477  -882176
6478  -810184
6479  -757621
6480  -851121
6481  -940287
6482  -860405
6483  -799804
6484  -831599
6485  -922731
6486  -930687
6487  -827625
6488  -814203
6489  -915205
6490  -951897
6491  -898181
6492  -833921
6493  -889247
6494  -993332
6495  -933778
6496  -865397
6497  -870217
6498  -958221
6499 -1002914
6500  -902397
6501  -869753
6502  -968185
6503 -1013901
6504  -976575
6505  -895057
6506  -924865
6507 -1033746
6508 -1013891
6509  -927792
6510  -922890
6511 -1004303
6512 -1068610
6513  -992812
6514  -929516
6515 -1004963
6516 -1068006
6517 -1042746
6518  -960723
6519  -961921
6520 -1075779
6521 -1077704
6522 -1008005
6523  -982545
6524 -1042652
6525 -1124750
6526 -1063710
6527  -980460
6528 -1039125
6529 -1112336
6530 -1110857
6531 -1026294
6532 -1002377
6533 -1114606
6534 -1150900
6535 -1074504
6536 -1035244
6537 -1070900
6538 -1168932
6539 -1130995
6540 -1030961
6541 -1069356
6542 -1151720
6543 -1173453
6544 -1104448
6545 -1053070
6546 -1154279
6547 -1205396
6548 -1137934
6549 -1084444
6550 -1108697
6551 -1203659
6552 -1195876
6553 -1095339
6554 -1120476
6555 -1198315
6556 -1236181
6557 -1165962
6558 -1094981
6559 -1171202
6560 -1245565
6561 -1197711
6562 -1131304
6563 -1141027
6564 -1253560
6565 -1273280
6566 -1169622
6567 -1149989
6568 -1225457
6569 -1280026
6570 -1237838
6571 -1142031
6572 -1204111
6573 -1293332
6574 -1267855
6575 -1197464
6576 -1182690
6577 -1271176
6578 -1321667
6579 -1228839
6580 -1188610
6581 -1240328
6582 -1317469
6583 -1300489
6584 -1197017
6585 -1224561
6586 -1332728
6587 -1332293
6588 -1253016
6589 -1210497
6590 -1291107
6591 -1374063
6592 -1283722
6593 -1223270
6594 -1268292
6595 -1355739
6596 -1373399
6597 -1264081
6598 -1238796
6599 -1356210
6600 -1380747
6601 -1312806
6602 -1239965
6603 -1292191
6604 -1401638
6605 -1357467
6606 -1268855
6607 -1292907
6608 -1380738
6609 -1414895
6610 -1324886
6611 -1267106
6612 -1367072
6613 -1412367
6614 -1371494
6615 -1298550
6616 -1320044
6617 -1437924
6618 -1421343
6619 -1334148
6620 -1319824
6621 -1392522
6622 -1454484
6623 -1374156
6624 -1296071
6625 -1375319
6626 -1443477
6627 -1425480
6628 -1354669
6629 -1336492
6630 -1456432
6631 -1460912
6632 -1372989
6633 -1336632
6634 -1406182
6635 -1476594
6636 -1428976
6637 -1348853
6638 -1400307
6639 -1471006
6640 -1469895
6641 -1400011
6642 -1362371
6643 -1462556
6644 -1500160
6645 -1421824
6646 -1377597
6647 -1418653
6648 -1513924
6649 -1488590
6650 -1389288
6651 -1411194
6652 -1491473
6653 -1505752
6654 -1437545
6655 -1377485
6656 -1466259
6657 -1527547
6658 -1467592
6659 -1420782
6660 -1439325
6661 -1522047
6662 -1526311
6663 -1423558
6664 -1426278
6665 -1500215
6666 -1534308
6667 -1482449
6668 -1408602
6669 -1474880
6670 -1560525
6671 -1517533
6672 -1448682
6673 -1446117
6674 -1539716
6675 -1558250
6676 -1460229
6677 -1436918
6678 -1513065
6679 -1567385
6680 -1538132
6681 -1443643
6682 -1485202
6683 -1577642
6684 -1552554
6685 -1479335
6686 -1451213
6687 -1526083
6688 -1590503
6689 -1503110
6690 -1456996
6691 -1520113
6692 -1582694
6693 -1567746
6694 -1474991
6695 -1482973
6696 -1582007
6697 -1564134
6698 -1509130
6699 -1469731
6700 -1545430
6701 -1618999
6702 -1548456
6703 -1478451
6704 -1523987
6705 -1590190
6706 -1592406
6707 -1497745
6708 -1478026
6709 -1586430
6710 -1613493
6711 -1542762
6712 -1491492
6713 -1537937
6714 -1636876
6715 -1581302
6716 -1483843
6717 -1518774
6718 -1599532
6719 -1613050
6720 -1536542
6721 -1490763
6722 -1587243
6723 -1628350
6724 -1583009
6725 -1504742
6726 -1528944
6727 -1631370
6728 -1618321
6729 -1512358
6730 -1520313
6731 -1591192
6732 -1638550
6733 -1573953
6734 -1497910
6735 -1573958
6736 -1644917
6737 -1609125
6738 -1524842
6739 -1520075
6740 -1624959
6741 -1649924
6742 -1549293
6743 -1525038
6744 -1589692
6745 -1652370
6746 -1607787
6747 -1508592
6748 -1549730
6749 -1636877
6750 -1628064
6751 -1549215
6752 -1513929
6753 -1617516
6754 -1667743
6755 -1576066
6756 -1524493
6757 -1573945
6758 -1650872
6759 -1628070
6760 -1523464
6761 -1538633
6762 -1634955
6763 -1644760
6764 -1580896
6765 -1515079
6766 -1594156
6767 -1674636
6768 -1603466
6769 -1535710
6770 -1548303
6771 -1636413
6772 -1653385
6773 -1552693
6774 -1535110
6775 -1619668
6776 -1656128
6777 -1605861
6778 -1528089
6779 -1573974
6780 -1663406
6781 -1606559
6782 -1546744
6783 -1547411
6784 -1625079
6785 -1663286
6786 -1567906
6787 -1532739
6788 -1604016
6789 -1645084
6790 -1621221
6791 -1530116
6792 -1555484
6793 -1655959
6794 -1629424
6795 -1559255
6796 -1536851
6797 -1607147
6798 -1663630
6799 -1577643
6800 -1521356
6801 -1575238
6802 -1639718
6803 -1625325
6804 -1534208
6805 -1539251
6806 -1642736
6807 -1638818
6808 -1569752
6809 -1531170
6810 -1571888
6811 -1654218
6812 -1596955
6813 -1518730
6814 -1558717
6815 -1622173
6816 -1636577
6817 -1557340
6818 -1525632
6819 -1609922
6820 -1637426
6821 -1571318
6822 -1516734
6823 -1555202
6824 -1649825
6825 -1614206
6826 -1523499
6827 -1546317
6828 -1612755
6829 -1635162
6830 -1558100
6831 -1499623
6832 -1583871
6833 -1630587
6834 -1576504
6835 -1514958
6836 -1533641
6837 -1630628
6838 -1622729
6839 -1524387
6840 -1515313
6841 -1587714
6842 -1626622
6843 -1565271
6844 -1482264
6845 -1554175
6846 -1626226
6847 -1580659
6848 -1514579
6849 -1502620
6850 -1597140
6851 -1620859
6852 -1516425
6853 -1492921
6854 -1555078
6855 -1607668
6856 -1569203
6857 -1469062
6858 -1514107
6859 -1608195
6860 -1588511
6861 -1513237
6862 -1472818
6863 -1554893
6864 -1610436
6865 -1517194
6866 -1472771
6867 -1528091
6868 -1593733
6869 -1572076
6870 -1468391
6871 -1486404
6872 -1576000
6873 -1568378
6874 -1501386
6875 -1449318
6876 -1525337
6877 -1598551
6878 -1524923
6879 -1461491
6880 -1486083
6881 -1558541
6882 -1575829
6883 -1461000
6884 -1443278
6885 -1534064
6886 -1560863
6887 -1494652
6888 -1430191
6889 -1476124
6890 -1575455
6891 -1524214
6892 -1447126
6893 -1452044
6894 -1518829
6895 -1551411
6896 -1459541
6897 -1406479
6898 -1489994
6899 -1538383
6900 -1505582
6901 -1421954
6902 -1431599
6903 -1539318
6904 -1514089
6905 -1434046
6906 -1413069
6907 -1474974
6908 -1544441
6909 -1467639
6910 -1385424
6911 -1452837
6912 -1513751
6913 -1497420
6914 -1406220
6915 -1382666
6916 -1486627
6917 -1501513
6918 -1422709
6919 -1380725
6920 -1434881
6921 -1511833
6922 -1464806
6923 -1371896
6924 -1403498
6925 -1472919
6926 -1474470
6927 -1389785
6928 -1350234
6929 -1445147
6930 -1484826
6931 -1415769
6932 -1358676
6933 -1383525
6934 -1469481
6935 -1442630
6936 -1346881
6937 -1354762
6938 -1425208
6939 -1443229
6940 -1381828
6941 -1321115
6942 -1397992
6943 -1454197
6944 -1399889
6945 -1332855
6946 -1339953
6947 -1419826
6948 -1422061
6949 -1329529
6950 -1319047
6951 -1384794
6952 -1418067
6953 -1365688
6954 -1290768
6955 -1346088
6956 -1423922
6957 -1372066
6958 -1304385
6959 -1296631
6960 -1369670
6961 -1407951
6962 -1315364
6963 -1282222
6964 -1341428
6965 -1389880
6966 -1353988
6967 -1258643
6968 -1284246
6969 -1368942
6970 -1345721
6971 -1277622
6972 -1250746
6973 -1321227
6974 -1376515
6975 -1296287
6976 -1241693
6977 -1281039
6978 -1339593
6979 -1327628
6980 -1235210
6981 -1233653
6982 -1323975
6983 -1324686
6984 -1267633
6985 -1211864
6986 -1269730
6987 -1347638
6988 -1272056
6989 -1194471
6990 -1229565
6991 -1290515
6992 -1302231
6993 -1206907
6994 -1183587
6995 -1277751
6996 -1300262
6997 -1233896
6998 -1172458
6999 -1202779
7000 -1301753
7001 -1248160
7002 -1157555
7003 -1171224
7004 -1241787
7005 -1279769
7006 -1186473
7007 -1136359
7008 -1216739
7009 -1254545
7010 -1205252
7011 -1127511
7012 -1143387
7013 -1238350
7014 -1230932
7015 -1134577
7016 -1132952
7017 -1185608
7018 -1241682
7019 -1167653
7020 -1087637
7021 -1143805
7022 -1210723
7023 -1183609
7024 -1104995
7025 -1087272
7026 -1187525
7027 -1199374
7028 -1108470
7029 -1071237
7030 -1119258
7031 -1188215
7032 -1141879
7033 -1040148
7034 -1082700
7035 -1165029
7036 -1158100
7037 -1078291
7038 -1027976
7039 -1122273
7040 -1164350
7041 -1081032
7042 -1023302
7043 -1048708
7044 -1134707
7045 -1114663
7046 -1016888
7047 -1025633
7048 -1099827
7049 -1122054
7050 -1055629
7051  -986903
7052 -1044320
7053 -1108985
7054 -1056924
7055  -982372
7056  -990630
7057 -1077924
7058 -1092517
7059  -983922
7060  -968752
7061 -1030360
7062 -1066088
7063 -1013797
7064  -932404
7065  -973049
7066 -1056111
7067 -1022902
7068  -951320
7069  -937659
7070 -1017054
7071 -1044163
7072  -952750
7073  -905907
7074  -963401
7075 -1008286
7076  -985840
7077  -892868
7078  -909259
7079 -1003487
7080  -987247
7081  -909771
7082  -879533
7083  -930500
7084 -1001446
7085  -916037
7086  -848207
7087  -902297
7088  -958372
7089  -954629
7090  -862973
7091  -844738
7092  -935202
7093  -936793
7094  -876939
7095  -826226
7096  -861035
7097  -940453
7098  -890121
7099  -804103
7100  -842185
7101  -897902
7102  -910816
7103  -814550
7104  -781224
7105  -863610
7106  -888576
7107  -827402
7108  -774959
7109  -802817
7110  -890479
7111  -853813
7112  -762755
7113  -771311
7114  -827659
7115  -853502
7116  -782827
7117  -717996
7118  -793856
7119  -841940
7120  -802651
7121  -733964
7122  -729462
7123  -819324
7124  -812977
7125  -710544
7126  -697568
7127  -762340
7128  -803843
7129  -749608
7130  -665949
7131  -727516
7132  -791366
7133  -758862
7134  -682277
7135  -659562
7136  -744111
7137  -764333
7138  -675178
7139  -640604
7140  -696948
7141  -755148
7142  -718376
7143  -616170
7144  -650870
7145  -722329
7146  -709913
7147  -641417
7148  -596340
7149  -670406
7150  -722491
7151  -640062
7152  -592586
7153  -625158
7154  -689747
7155  -672042
7156  -562836
7157  -567543
7158  -648985
7159  -665364
7160  -601129
7161  -532574
7162  -601100
7163  -674304
7164  -611455
7165  -537333
7166  -542530
7167  -616664
7168  -632754
7169  -530099
7170  -503256
7171  -581170
7172  -615906
7173  -571374
7174  -485806
7175  -513722
7176  -607586
7177  -566320
7178  -487338
7179  -468417
7180  -538116
7181  -581087
7182  -498131
7183  -447223
7184  -508929
7185  -554868
7186  -526894
7187  -434902
7188  -438890
7189  -532796
7190  -516703
7191  -436781
7192  -409879
7193  -457694
7194  -535079
7195  -464910
7196  -375760
7197  -428842
7198  -491571
7199  -474105
7200  -388702
7201  -353541
7202  -456382
7203  -471493
7204  -409025
7205  -351508
7206  -385723
7207  -468196
7208  -421610
7209  -326147
7210  -350130
7211  -413064
7212  -425666
7213  -353419
7214  -298862
7215  -383591
7216  -417256
7217  -356489
7218  -298367
7219  -311186
7220  -386223
7221  -373798
7222  -273226
7223  -282041
7224  -346273
7225  -377604
7226  -314928
7227  -242627
7228  -301345
7229  -365117
7230  -310759
7231  -239553
7232  -233695
7233  -319135
7234  -332661
7235  -234995
7236  -226056
7237  -274973
7238  -313404
7239  -267903
7240  -182202
7241  -216206
7242  -294634
7243  -256413
7244  -198228
7245  -167929
7246  -250818
7247  -286638
7248  -194744
7249  -154191
7250  -197838
7251  -246976
7252  -221829
7253  -128837
7254  -148969
7255  -221414
7256  -221870
7257  -156852
7258  -108764
7259  -173201
7260  -223490
7261  -149319
7262   -90298
7263  -117561
7264  -182150
7265  -178577
7266   -88390
7267   -79050
7268  -155408
7269  -167723
7270  -102464
7271   -46126
7272   -95869
7273  -161209
7274  -101746
7275   -32101
7276   -47970
7277  -118740
7278  -141747
7279   -39595
7280    -2104
7281   -80117
7282  -105028
7283   -55087
7284    18530
7285    -8914
7286  -105610
7287   -71544
7288    12020
7289    15744
7290   -41272
7291   -84700
7292     4521
7293    69366
7294      -33
7295   -49916
7296   -20222
7297    62493
7298    58260
7299   -37195
7300   -35810
7301    58632
7302    83394
7303    41389
7304   -19622
7305    46374
7306   125977
7307    72946
7308     4327
7309    23242
7310   102320
7311   137893
7312    38389
7313    20543
7314   104778
7315   149517
7316   114995
7317    38311
7318    65657
7319   171960
7320   151873
7321    77332
7322    66470
7323   147533
7324   204880
7325   120456
7326    67652
7327   147032
7328   206569
7329   188496
7330   105881
7331   103801
7332   211362
7333   218198
7334   157409
7335   126427
7336   183861
7337   263323
7338   211439
7339   129968
7340   181646
7341   247080
7342   254826
7343   180421
7344   149335
7345   256742
7346   286903
7347   233122
7348   188981
7349   219957
7350   306524
7351   273621
7352   190320
7353   227554
7354   291815
7355   325388
7356   255191
7357   214004
7358   296809
7359   352775
7360   296577
7361   242971
7362   256741
7363   345093
7364   345393
7365   268427
7366   268843
7367   340886
7368   379997
7369   331358
7370   260646
7371   328866
7372   395276
7373   362003
7374   302031
7375   305215
7376   393880
7377   421914
7378   335308
7379   321860
7380   378100
7381   433568
7382   397612
7383   316139
7384   360293
7385   443721
7386   426201
7387   373083
7388   350192
7389   440050
7390   478615
7391   405443
7392   371956
7393   416442
7394   473434
7395   471605
7396   378142
7397   404981
7398   494174
7399   497713
7400   440154
7401   400034
7402   467522
7403   538919
7404   471283
7405   421565
7406   454548
7407   523486
7408   540806
7409   450759
7410   448445
7411   533796
7412   555228
7413   502486
7414   445042
7415   496149
7416   585718
7417   541900
7418   480972
7419   497027
7420   572960
7421   599191
7422   515061
7423   479324
7424   565709
7425   605797
7426   567770
7427   505324
7428   529651
7429   633330
7430   610120
7431   537794
7432   539538
7433   604931
7434   655762
7435   582985
7436   524608
7437   596494
7438   653120
7439   641649
7440   568049
7441   566120
7442   679745
7443   678841
7444   598907
7445   577442
7446   629453
7447   710210
7448   654722
7449   578299
7450   627838
7451   709800
7452   704851
7453   629870
7454   598466
7455   698952
7456   723348
7457   663234
7458   614156
7459   662539
7460   746527
7461   728986
7462   634846
7463   665376
7464   734459
7465   761437
7466   688521
7467   637462
7468   718346
7469   782355
7470   729396
7471   681377
7472   689868
7473   786576
7474   785097
7475   689349
7476   688543
7477   758452
7478   798838
7479   757373
7480   683663
7481   748798
7482   826264
7483   794930
7484   732640
7485   724246
7486   808929
7487   848798
7488   757026
7489   734072
7490   786250
7491   851152
7492   828556
7493   742372
7494   775758
7495   859081
7496   843885
7497   789930
7498   756102
7499   825753
7500   888783
7501   819486
7502   776225
7503   822086
7504   887147
7505   887347
7506   798479
7507   796930
7508   884111
7509   887430
7510   837128
7511   798097
7512   848764
7513   936138
7514   876788
7515   824897
7516   850668
7517   911861
7518   924983
7519   845751
7520   822750
7521   913645
7522   940315
7523   904616
7524   844628
7525   877385
7526   970338
7527   936227
7528   865691
7529   872323
7530   931716
7531   972936
7532   899113
7533   858426
7534   939238
7535   987289
7536   948406
7537   886238
7538   896033
7539   993767
7540   982192
7541   907780
7542   906948
7543   961467
7544  1017113
7545   961315
7546   896377
7547   965466
7548  1020490
7549   992767
7550   927378
7551   921356
7552  1013669
7553  1030000
7554   951072
7555   938929
7556   983952
7557  1060703
7558  1010858
7559   926050
7560   979902
7561  1042937
7562  1031927
7563   973426
7564   950592
7565  1040394
7566  1079630
7567  1009033
7568   968366
7569  1001643
7570  1078693
7571  1064819
7572   964965
7573   994347
7574  1065529
7575  1089149
7576  1030820
7577   975320
7578  1049892
7579  1108519
7580  1049156
7581  1003694
7582  1010137
7583  1097282
7584  1105591
7585  1012532
7586  1016107
7587  1089712
7588  1119885
7589  1085610
7590  1004284
7591  1054816
7592  1138102
7593  1097791
7594  1035068
7595  1037447
7596  1114130
7597  1155139
7598  1071190
7599  1032275
7600  1099344
7601  1148879
7602  1122543
7603  1034670
7604  1057974
7605  1156097
7606  1144831
7607  1082535
7608  1054884
7609  1119929
7610  1184727
7611  1120964
7612  1049983
7613  1105395
7614  1172778
7615  1166756
7616  1080139
7617  1069885
7618  1176139
7619  1182050
7620  1121538
7621  1083305
7622  1127387
7623  1212496
7624  1159971
7625  1087880
7626  1112443
7627  1183868
7628  1191558
7629  1128053
7630  1095287
7631  1176533
7632  1210995
7633  1165964
7634  1102861
7635  1125599
7636  1216878
7637  1194209
7638  1114220
7639  1126454
7640  1194991
7641  1232390
7642  1172356
7643  1109614
7644  1178904
7645  1229366
7646  1192066
7647  1137184
7648  1141313
7649  1231791
7650  1227419
7651  1157834
7652  1148654
7653  1196334
7654  1243683
7655  1201305
7656  1126363
7657  1179949
7658  1245898
7659  1230186
7660  1170830
7661  1154077
7662  1226242
7663  1260585
7664  1185645
7665  1157876
7666  1198384
7667  1260194
7668  1236448
7669  1156459
7670  1186490
7671  1263735
7672  1256154
7673  1200818
7674  1165615
7675  1234744
7676  1284108
7677  1213247
7678  1168403
7679  1205840
7680  1272476
7681  1278753
7682  1180859
7683  1191535
7684  1268003
7685  1279116
7686  1231262
7687  1171953
7688  1225991
7689  1295999
7690  1248400
7691  1194338
7692  1210175
7693  1288001
7694  1295681
7695  1213555
7696  1182128
7697  1257843
7698  1292081
7699  1256192
7700  1185214
7701  1221441
7702  1315095
7703  1279121
7704  1209143
7705  1213548
7706  1279373
7707  1311404
7708  1232954
7709  1192301
7710  1255984
7711  1306537
7712  1281439
7713  1208341
7714  1226142
7715  1317932
7716  1299918
7717  1222900
7718  1211400
7719  1263518
7720  1332414
7721  1266853
7722  1205418
7723  1260001
7724  1320263
7725  1310190
7726  1231108
7727  1206423
7728  1306517
7729  1315799
7730  1243505
7731  1216820
7732  1257937
7733  1337776
7734  1293245
7735  1217095
7736  1244506
7737  1305782
7738  1322214
7739  1250060
7740  1207352
7741  1288973
7742  1335048
7743  1282566
7744  1223479
7745  1247771
7746  1337686
7747  1319921
7748  1233079
7749  1230475
7750  1297096
7751  1338080
7752  1272427
7753  1207707
7754  1280323
7755  1338367
7756  1297932
7757  1238175
7758  1234442
7759  1324843
7760  1332091
7761  1244832
7762  1232424
7763  1288402
7764  1341831
7765  1303679
7766  1212469
7767  1266809
7768  1338343
7769  1309795
7770  1245771
7771  1222243
7772  1302155
7773  1346917
7774  1260252
7775  1228603
7776  1268773
7777  1331151
7778  1318939
7779  1228884
7780  1234963
7781  1317573
7782  1322335
7783  1262879
7784  1222465
7785  1285771
7786  1344347
7787  1289018
7788  1230454
7789  1261666
7790  1320070
7791  1320942
7792  1234610
7793  1222105
7794  1304499
7795  1324899
7796  1272099
7797  1222553
7798  1261811
7799  1339322
7800  1284952
7801  1228342
7802  1236160
7803  1299687
7804  1327525
7805  1251007
7806  1216150
7807  1285767
7808  1321633
7809  1288815
7810  1219916
7811  1238667
7812  1327996
7813  1300466
7814  1227488
7815  1230545
7816  1279932
7817  1328520
7818  1265902
7819  1210794
7820  1272579
7821  1308390
7822  1286558
7823  1218207
7824  1213154
7825  1306511
7826  1307871
7827  1237977
7828  1216535
7829  1264835
7830  1319427
7831  1265634
7832  1192618
7833  1246798
7834  1294576
7835  1285689
7836  1216698
7837  1201523
7838  1284131
7839  1310054
7840  1233895
7841  1202369
7842  1235400
7843  1311133
7844  1275507
7845  1187267
7846  1216767
7847  1279464
7848  1290147
7849  1232111
7850  1172472
7851  1259970
7852  1304048
7853  1243403
7854  1186848
7855  1203363
7856  1278765
7857  1281966
7858  1188656
7859  1188754
7860  1261098
7861  1284603
7862  1228901
7863  1165128
7864  1214712
7865  1286825
7866  1237638
7867  1179739
7868  1180679
7869  1258483
7870  1277998
7871  1194750
7872  1166007
7873  1234392
7874  1268474
7875  1233442
7876  1148324
7877  1185568
7878  1267107
7879  1243669
7880  1183398
7881  1157565
7882  1229265
7883  1274600
7884  1188198
7885  1142054
7886  1184711
7887  1243095
7888  1227542
7889  1149867
7890  1147895
7891  1241336
7892  1238510
7893  1174663
7894  1134419
7895  1182978
7896  1249076
7897  1192556
7898  1124110
7899  1165179
7900  1224944
7901  1235263
7902  1144302
7903  1120594
7904  1204544
7905  1225906
7906  1167831
7907  1110508
7908  1144309
7909  1227679
7910  1190439
7911  1113158
7912  1128001
7913  1188109
7914  1217288
7915  1139759
7916  1088002
7917  1161014
7918  1198702
7919  1162012
7920  1094427
7921  1108026
7922  1197357
7923  1191460
7924  1106256
7925  1099281
7926  1148962
7927  1191212
7928  1128728
7929  1069265
7930  1116375
7931  1170049
7932  1150114
7933  1087615
7934  1078732
7935  1170793
7936  1170283
7937  1094648
7938  1059079
7939  1101780
7940  1160113
7941  1132343
7942  1045655
7943  1085168
7944  1145945
7945  1140552
7946  1080943
7947  1044393
7948  1115979
7949  1147778
7950  1080927
7951  1040984
7952  1074200
7953  1135516
7954  1114201
7955  1043856
7956  1052163
7957  1106061
7958  1117950
7959  1060617
7960  1007892
7961  1074064
7962  1121077
7963  1068552
7964  1018657
7965  1039215
7966  1094561
7967  1106009
7968  1014686
7969  1008774
7970  1068568
7971  1093969
7972  1048823
7973   988989
7974  1028052
7975  1098395
7976  1054260
7977  1003004
7978  1000047
7979  1055602
7980  1083254
7981   997883
7982   966543
7983  1027978
7984  1064020
7985  1038068
7986   964411
7987   991015
7988  1061204
7989  1038405
7990   970713
7991   957499
7992  1004684
7993  1055164
7994   980269
7995   936434
7996   992177
7997  1035399
7998  1017645
7999   942296
8000   936095
8001  1018185
8002  1015346
8003   951780
8004   912292
8005   966072
8006  1031028
8007   982408
8008   896231
8009   938391
8010   995172
8011  1002293
8012   917297
8013   885161
8014   965974
8015   994445
8016   934711
8017   883159
8018   916022
8019   993887
8020   959810
8021   876861
8022   881452
8023   947759
8024   972474
8025   901866
8026   843942
8027   927050
8028   958362
8029   920708
8030   855258
8031   863010
8032   940209
8033   938397
8034   846392
8035   842786
8036   893185
8037   943534
8038   885196
8039   807488
8040   868429
8041   919083
8042   891169
8043   828444
8044   806685
8045   890865
8046   913921
8047   840134
8048   801841
8049   844734
8050   902778
8051   870708
8052   784963
8053   803665
8054   871573
8055   872348
8056   799694
8057   768394
8058   836733
8059   889523
8060   811292
8061   775048
8062   796959
8063   852812
8064   835810
8065   747950
8066   747837
8067   827722
8068   840399
8069   786774
8070   734630
8071   786490
8072   834932
8073   789348
8074   731463
8075   746169
8076   795662
8077   812671
8078   732631
8079   711089
8080   776447
8081   804214
8082   758426
8083   695199
8084   717087
8085   798824
8086   759070
8087   693168
8088   695610
8089   753107
8090   790210
8091   713732
8092   667486
8093   728400
8094   754731
8095   733014
8096   657968
8097   662313
8098   744876
8099   730828
8100   668390
8101   657081
8102   698100
8103   741769
8104   684850
8105   625586
8106   664054
8107   707989
8108   698024
8109   634773
8110   621710
8111   692043
8112   705667
8113   636038
8114   606504
8115   642638
8116   700248
8117   649121
8118   592348
8119   591279
8120   695578
8121   582455
##END NTUPLES=NMR FID
##END=
