# Supplementary material for: An untargeted multi-technique metabolomics approach to studying intracellular metabolites of HepG2 cells exposed to 2,3,7,8-tetrachlorodibenzo-p-dioxin
Source: BMC Genomics. 2011 May 20;12:251. doi: 10.1186/1471-2164-12-251 (PMC3141663; doi:10.1186/1471-2164-12-251)
Supplement: Additional file 2 — Metadata and NMR raw data: ZIP file containing: -All NMR raw data (in JCAMP-DX format ".dx") -The metadata on NMR (polars & apolars), LC-MS and GC-MS data sets (as Tab delimited files ".txt"). [file 1471-2164-12-251-S2.ZIP › TE/Ainhoa/SAFETY COPY D Disk/TRABAJO/ARTICLES/ARTICLE Metabolomics TCDD_ACCEPTED/JCAMP_DX_NMR_data_and_all_metadata/NMR_polar_Ctrol_p17.4D.dx]

##TITLE=NMR_polar_Ctrol_p17.4D
##JCAMPDX= 6.0         $$ Bruker NMR JCAMP-DX V2.0
##DATA TYPE= NMR FID
##DATA CLASS= NTUPLES
##ORIGIN= Bruker BioSpin GmbH
##OWNER= bruker
$$ 1.72 TOPSPIN		Version 2.1
$$ 2011-04-15 14:51:20.221 +0200  WUR\bruker@RIK1030
$$ Compression mode = fixed
##.OBSERVE FREQUENCY= 400.13188529
##.OBSERVE NUCLEUS= ^1H
##.DELAY= (6, 6)
##.ACQUISITION MODE= SIMULTANEOUS (DQD)
##.ACQUISITION SCHEME= undefined
##.AVERAGES= 1024
##.DIGITISER RES= 18
##SPECTROMETER/DATA SYSTEM= avance400
##.PULSE SEQUENCE= zgpr
##.SOLVENT NAME= D2O
##.SHIFT REFERENCE= INTERNAL, D2O, 1, 12.28285
##AUDIT TRAIL= $$ (NUMBER, WHEN, WHO, WHERE, PROCESS, VERSION, WHAT)
$$ ##TITLE= Audit trail, TOPSPIN		Version 1.3
$$ ##JCAMPDX= 5.01
$$ ##ORIGIN= Bruker BioSpin GmbH
$$ ##OWNER= bruker
$$ $$ D:\NMRautomation/data/WUR-bruker/nmr/AR230608.4D/1/audita.txt
$$ ##AUDIT TRAIL=  $$ (NUMBER, WHEN, WHO, WHERE, VERSION, WHAT)
(   1,<2008-07-30 00:36:57.811 +0200>,<WUR\bruker>,<RIK1030>,<TOPSPIN 1.3>,
      <created by zg, POWCHK disabled, PULCHK disabled
       configuration hash MD5:
       D1 93 94 B6 6B D6 3B BD 35 EA 0D 0D AE B0 63 FA
       data hash MD5: 16K
       4F 3E 6E 84 E8 E4 AA B5 0C 5F 9E 6C 33 B1 82 F4>)
(   2,<2008-07-30 00:37:04.264 +0200>,<WUR\bruker>,<RIK1030>,<TOPSPIN 1.3>,
      <user comment:
       ICON-NMR User ID: WUR\bruker
       data hash MD5: 16K
       4F 3E 6E 84 E8 E4 AA B5 0C 5F 9E 6C 33 B1 82 F4>)
(   3,<2011-04-15 14:51:18.096 +0200>,<WUR\bruker>,<RIK1030>,<proc1d>,<TOPSPIN 2.1>,
      <convdta from       1 "NMR_polar_Ctrol_p17.4D" "Ainhoa_raw_data" "P:\NMR-data"
       data hash MD5: 16244
       15 09 A8 05 58 DE F1 BD A4 63 71 27 3E A4 4F D3>)
$$ ##END=
$$ 
$$ $$ hash MD5
$$ $$ BE 0E 64 F5 C6 7D 76 1B AD 81 AF 61 B3 30 E9 C6
##$RELAX= 
##$BRUKER FILE EXP=format.temp
$$ EDIT_PAR COMMAND FILE
$$ 
$$ DI_MODE         LONG
$$ ED_ENTRY        ACQU
$$ ORDER           FILE
$$ 
$$ 
$$ HEADER		"F2 - Acquisition Parameters"
$$ T_NAME		Date_
$$ 		TYPE	R64
$$ 		CLASS	ACQU
$$ 		SUBRANGE 0.0 50000000
$$ 		REL	"Date_=itodate(DATE)"
$$ 		INV_REL	"DATE=datetoi(Date_,DATE)"
$$ 		FORMAT	"%14.0f"
$$ 		TEXT	" "
$$ END
$$ T_NAME		Time
$$ 		TYPE	R32
$$ 		CLASS	ACQU
$$ 		SUBRANGE 0.0 1000000
$$ 		REL	"Time=itotime(DATE)"
$$ 		INV_REL	"DATE=timetoi(Time,DATE)"
$$ 		FORMAT	"%14.2f"
$$ 		TEXT	" "
$$ END
$$ NAME		INSTRUM
$$ 		TEXT	" "
$$ END
$$ NAME		PROBHD
$$ 		FORMAT	"%14.14s"
$$ 		TEXT	" "
$$ END
$$ NAME		PULPROG
$$ 		TEXT	" "
$$ END
$$ NAME		TD
$$ 		TEXT	" "
$$ END
$$ NAME		SOLVENT
$$ 		TEXT	" "
$$ END
$$ NAME		NS
$$ 		TEXT	" "
$$ END
$$ NAME		DS
$$ 		TEXT	" "
$$ END
$$ T_NAME		SWH
$$ 		TYPE	R32
$$ 		CLASS	ACQU
$$ 		SUBRANGE 0.0 1e8
$$ 		REL	"SWH=SW*SFO1"
$$ 		INV_REL "SW=SWH/SFO1"
$$ 		UNIT	"Hz"
$$ 		FORMAT	"%14.3f Hz"
$$ 		TEXT	" "
$$ END
$$ T_NAME          FIDRES
$$                 TYPE    R32
$$                 CLASS   ACQU
$$                 SUBRANGE 0.0 100000
$$                 REL     "FIDRES=SW*SFO1/TD"
$$                 INV_REL "TD = nextpow(SW*SFO1/FIDRES)"
$$ 		UNIT	"Hz"
$$ 		FORMAT	"%14.6f Hz"
$$ 		TEXT	" "
$$ END
$$ T_NAME          AQ
$$ 		TYPE	R32
$$ 		CLASS	ACQU
$$ 		SUBRANGE 0.0 1000
$$ 		REL	"AQ=aqcalc(SW,SFO1,TD,DIGTYP)"
$$ 		INV_REL	"TD=tdcalc(SW,SFO1,1.0e6*AQ,DIGTYP)"
$$ 		UNIT	"sec"
$$ 		FORMAT	"%14.7f sec"
$$ 		TEXT	" "
$$ END
$$ NAME		RG
$$ 		TEXT	" "
$$ END
$$ T_NAME          DW
$$ 		TYPE	R32
$$ 		CLASS	ACQU
$$ 		SUBRANGE 0.0 1000000
$$ 		REL	"DW=1/(2*SW*SFO1)"
$$ 		INV_REL	"SW=1000000/(2*(0.005+DW)*SFO1)"
$$ 		UNIT	"usec"
$$ 		FORMAT	"%14.3lf usec"
$$ 		TEXT	" "
$$ END
$$ NAME		DE
$$ 		FORMAT	"%14.2f usec"
$$ 		TEXT	" "
$$ END
$$ NAME		TE
$$ 		FORMAT	"%14.1f K"
$$ 		TEXT	" "
$$ END
$$ T_NAME		D1
$$ 		TYPE	R32
$$ 		CLASS	ACQU
$$ 		SUBRANGE 0.0 1e38
$$ 		REL	"D1=D[1]"
$$ 		INV_REL	"D[1]=D1"
$$ 		UNIT	"sec"
$$ 		FORMAT	"%14.8f sec"
$$ 		TEXT	" "
$$ END
$$ T_NAME		d12
$$ 		TYPE	R32
$$ 		SUBRANGE 0.0 1e8
$$ 		CLASS	ACQU
$$ 		REL	"d12=20u"
$$ 		INV_REL	"D[0]=d12"
$$ 		UNIT	"sec"
$$ 		TEXT	" "
$$ 		FORMAT	"%14.8f sec"
$$ 		NONEDIT
$$ END
$$ NAME		TD0
$$ 		TEXT	" "
$$ END
$$ HEADER		"======== CHANNEL f1 ========"
$$ NAME		NUC1
$$ 		NONEDIT
$$ 		TEXT	" "
$$ END
$$ T_NAME		P1
$$ 		TYPE	R32
$$ 		CLASS	ACQU
$$ 		SUBRANGE 0.0 1.0e10
$$ 		REL	"P1=P[1]"
$$ 		INV_REL	"P[1]=P1"
$$ 		UNIT	"usec"
$$ 		FORMAT	"%14.2f usec"
$$ 		TEXT	" "
$$ END
$$ T_NAME		PL1
$$ 		TYPE	R32
$$ 		CLASS	ACQU
$$ 		SUBRANGE -6.0 1e38
$$ 		REL	"PL1=PL[1]"
$$ 		INV_REL	"PL[1]=PL1"
$$ 		UNIT	"dB"
$$ 		FORMAT	"%14.2f dB"
$$ 		TEXT	" "
$$ END
$$ T_NAME		PL9
$$ 		TYPE	R32
$$ 		CLASS	ACQU
$$ 		SUBRANGE -6.0 1e38
$$ 		REL	"PL9=PL[9]"
$$ 		INV_REL	"PL[9]=PL9"
$$ 		UNIT	"dB"
$$ 		FORMAT	"%14.2f dB"
$$ 		TEXT	" "
$$ END
$$ NAME		SFO1
$$ 		FORMAT	"%14.7f MHz"
$$ 		TEXT	" "
$$ END
##$RELAX= 
##$BRUKER FILE EXP=scon
$$ ##TITLE= Parameter file, TOPSPIN		Version 1.3
$$ ##JCAMPDX= 5.0
$$ ##DATATYPE= Parameter Values
$$ ##ORIGIN= Bruker BioSpin GmbH
$$ ##OWNER= bruker
$$ $$ 2008-07-29 23:33:53.188 +0200  WUR\bruker@RIK1030
$$ $$ D:\NMRautomation/data/WUR-bruker/nmr/AR230608.4D/1/scon
$$ ##$BLKPA= (0..15)
3 3 3 3 3 3 3 3 3 3 3 3 3 3 3 3 
$$ ##$BLKTR= (0..15)
3 3 3 3 3 3 3 3 3 3 3 3 3 3 3 3 
$$ ##$DE1= 2
$$ ##$DE2= 2
$$ ##$DEADC= 4
$$ ##$DEPA= 2
$$ ##$DERX= 3
$$ ##$PHASP4= (0..15)
0.5 0.5 0.5 0.5 0.5 0.5 0.5 0.5 0.5 0.5 0.5 0.5 0.5 0.5 0.5 0.5 
$$ ##$PHASPR= (0..15)
3 3 3 3 3 3 3 3 3 3 3 3 3 3 3 3 
$$ ##$SHAPPR= (0..15)
1.6 1.6 1.6 1.6 1.6 1.6 1.6 1.6 1.6 1.6 1.6 1.6 1.6 1.6 1.6 1.6 
$$ ##END=
##$RELAX= 
##$BRUKER FILE EXP=prosol_History
$$ #*******************************************************************
$$ #
$$ # $Source: /sc/CvsTree/sc/gen/src/prg/scripts/tix/prosol/lib/lists/default,v $
$$ #
$$ # Copyright (c) 1999
$$ # BRUKER ANALYTIK GMBH
$$ # D-76287 Rheinstetten, Germany
$$ #
$$ # All Rights Reserved
$$ #
$$ #
$$ # $Id: default,v 1.11.6.4 2006/06/09 10:27:10 ber Exp $
$$ #
$$ #*******************************************************************
$$ #../conf/instr/spect/prosol/relations/default
$$ #avance-version (05/10/24)
$$ #
$$ #pulses
$$ #
$$ P[0]=P90[F1];				#  90 deg pulse F1
$$ P[1]=P90[F1];				#  90 deg pulse F1
$$ P[2]=P90[F1]*2;				# 180 deg pulse F1
$$ P[3]=P90[F2];				#  90 deg pulse F2
$$ P[4]=P90[F2]*2;				# 180 deg pulse F2
$$ P[5]=PTOC[F1]*0.66;			#  60 deg pulse F1, TOCSY 
$$ P[6]=PTOC[F1];				#  90 deg pulse F1, TOCSY
$$ P[7]=PTOC[F1]*2;			# 180 deg pulse F1, TOCSY
$$ P[8]=PSH3[F1];                          #  90 deg selective F1, WET
$$ P[9]=PTOC[F2];				#  90 deg pulse F2, TOCSY
$$ P[10]=PTOC[F2]*2;			# 180 deg pulse F2, TOCSY
$$ P[11]=PSH1[F1];				#  90 deg selective F1
$$ P[12]=PSH2[F1];				# 180 deg selective F1
$$ #
$$ P[14]=PSH3[F2];				# 180 deg inversion, adiabatic
$$ P[15]=TROE[F1];				# cw pulse F1, ROESY
$$ P[18]=PSH7[F1];				# off-resonance presat F1
$$ P[21]=P90[F3];				#  90 deg pulse F3
$$ P[22]=P90[F3]*2;			# 180 deg pulse F3
$$ P[23]=P90[F4];				#  90 deg pulse F4
$$ P[24]=PSH2[F2];				# 180 deg refocussing, adiabatic
$$ P[25]=PROE[F1]*2;			# 180 deg pulse, Shaka ROESY
$$ P[27]=P90[F1];				#  90 deg pulse F1, WATERGATE
$$ #
$$ P[29]=PSH8[F1];                         # flip back pulse
$$ P[31]=PSH15[F2];                        # 180 deg adiabatic, F2, 13C x-filter
$$ P[32]=PSH16[F1];                        # 180 deg adiabatic, F1, z-spoil
$$ #P[33]=PSH[F1];                         #  90 deg, F1, hadamard
$$ #P[34]=PSH[F1];                         # 180 deg, F1, hadamard
$$ #P[35]=PSH[F2];                         #  90 deg, F2, hadamard
$$ #P[36]=PSH[F2];                         # 180 deg, F2, hadamard
$$ #P[37]=PSH[F3];                         #  90 deg, F3, hadamard
$$ #P[38]=PSH[F3];                         # 180 deg, F3, hadamard
$$ #
$$ P[63]=PSH11[F2];                        # 180 deg adiabatic decoupling, F2, 13C
$$ #
$$ #decoupling pulses
$$ #
$$ PCPD[1]=PCPDP[F1];			# 90 deg pulse F1, dec.
$$ PCPD[2]=PCPDP[F2];			# 90 deg pulse F2, dec.
$$ PCPD[3]=PCPDP[F3];			# 90 deg pulse F3, dec.
$$ #
$$ #power levels
$$ #
$$ PL[1]=PL90[F1];				# high power, F1
$$ PL[2]=PL90[F2];				# high power, F2
$$ PL[3]=PL90[F3];				# high power, F3
$$ PL[4]=PL90[F4];				# high power, F4
$$ PL[9]=PLCW[F1];				# presat power, F1
$$ PL[10]=PLTOC[F1];			# TOCSY power, F1
$$ PL[11]=PLROE[F1];			# ROESY power, F1
$$ PL[12]=PLCPDP[F2];			# dec. power, F2
$$ PL[13]=PLCPD2[F2];			# dec. power 2, F2
$$ PL[14]=PLNOE[F2];			# low power cw, F2
$$ PL[15]=PLTOC[F2];			# TOCSY power, F2
$$ PL[16]=PLCPDP[F3];			# dec. power, F3
$$ PL[18]=PL90[F1];			# WATERGATE power, F1
$$ PL[19]=PLCPDP[F1];			# dec. power, F1
$$ PL[21]=PLCW[F2];			# 
$$ PL[23]=PLTOC[F3];			# TOCSY power, F3
$$ PL[24]=PLHD[F2];			# HD decoupling, F2
$$ PL[25]=PLSH8U[F2];			# Eretic, F2
$$ PL[27]=PLROE[F1];			# Shaka Spinlock
$$ PL[30]=PLCPDP[F2];			# dec. power, F2, 13C (=pl12)
$$ PL[31]=PLUSER2[F2];			# dec. power, F2, 13C, cw bilev
$$ #
$$ #shapes
$$ #
$$ SP[1]=PLSH1[F1];			#  90 deg selective F1
$$ SP[2]=PLSH2[F1];			# 180 deg selective F1
$$ SP[3]=PLSH3[F2];			# adiabatic 180 deg, F2, inversion
$$ SP[6]=PLSH7[F1];			# off-resonance presat F1
$$ SP[7]=PLSH2[F2];			# adiabatic 180 deg, F2, refocussing
$$ SP[11]=PLSH8[F1];                       # flip-back pulse, F1, H
$$ SP[14]=PLSH12[F2];			# adiab. bilev dec., F2, 13C
$$ SP[18]=PLSH15[F2];                      # adiabatic 180 deg, F2, 13C, x-filter
$$ SP[19]=PLSH3[F1] +0.87;                 #  90 deg, F1, wet
$$ SP[20]=PLSH3[F1] -1.04;                 #  90 deg, F1, wet
$$ SP[21]=PLSH3[F1] +2.27;                 #  90 deg, F1, wet
$$ SP[22]=PLSH3[F1] -5.05;                 #  90 deg, F1, wet
$$ #SP[23]=PLSH[F1];                       #  90 deg, F1, hadamard
$$ #SP[24]=PLSH[F1];                       # 180 deg, F1, hadamard
$$ #SP[25]=PLSH[F2];                       #  90 deg, F2, hadamard
$$ #SP[26]=PLSH[F2];                       # 180 deg, F2, hadamard
$$ #SP[27]=PLSH[F3];                       #  90 deg, F3, hadamard
$$ #SP[28]=PLSH[F3];                       # 180 deg, F3, hadamard
$$ SP[29]=PLSH16[F1];                      # adiabatic 180 deg, F1, z-spoil
$$ SP[31]=PLSH11[F2];			# adiab. dec., F2, 13C
$$ #
$$ SPNAM1=PNSH1[F1];			#
$$ SPNAM2=PNSH2[F1];			#
$$ SPNAM3=PNSH3[F2];			#
$$ SPNAM6=PNSH7[F1];			#
$$ SPNAM7=PNSH2[F2];			#
$$ SPNAM11=PNSH8[F1];                      #
$$ SPNAM14=PNSH12[F2];			#
$$ SPNAM15=PNSH8U[F2];			# Eretic, F2
$$ SPNAM18=PNSH15[F2];			#
$$ SPNAM19=PNSH3[F1];			#
$$ SPNAM20=PNSH3[F1];			#
$$ SPNAM21=PNSH3[F1];			#
$$ SPNAM22=PNSH3[F1];			#
$$ #SPNAM23=PNSH[];                        #
$$ #SPNAM24=PNSH[];                        #
$$ #SPNAM25=PNSH[];                        #
$$ #SPNAM26=PNSH[];                        #
$$ #SPNAM27=PNSH[];                        #
$$ #SPNAM28=PNSH[];                        #
$$ SPNAM29=PNSH16[F1];                     #
$$ SPNAM31=PNSH11[F2];			#
$$ #
$$ SPOAL[1]=PASH1[F1];			#
$$ SPOAL[2]=PASH2[F1];			#
$$ SPOAL[3]=PASH3[F2];			#
$$ SPOAL[6]=PASH7[F1];			#
$$ SPOAL[7]=PASH2[F2];			#
$$ SPOAL[11]=PASH8[F1];
$$ SPOAL[14]=PASH12[F2];			#
$$ SPOAL[18]=PASH15[F2];			#
$$ SPOAL[19]=PASH3[F1];			#
$$ SPOAL[20]=PASH3[F1];			#
$$ SPOAL[21]=PASH3[F1];			#
$$ SPOAL[22]=PASH3[F1];			#
$$ #SPOAL[23]=PASH[];			#
$$ #SPOAL[24]=PASH[];			#
$$ #SPOAL[25]=PASH[];			#
$$ #SPOAL[26]=PASH[];			#
$$ #SPOAL[27]=PASH[];			#
$$ #SPOAL[28]=PASH[];			#
$$ SPOAL[29]=PASH16[F1];                   #
$$ SPOAL[31]=PASH11[F2];			#
$$ #
$$ #global
$$ #
$$ D[9]=TTOC[F1];				#
$$ D[16]=D_grad;				#
$$ P[16]=P_grad1;				#
$$ P[17]=P_mlev;				#
$$ P[19]=P_grad2;				#
$$ P[20]=P_mlev;				#
$$ P[28]=P_hsqc;				#
$$ #
##$RELAX= 
##$BRUKER FILE EXP=pulseprogram
$$ # 1 "C:/Bruker/TOPSPIN/exp/stan/nmr/lists/pp/zgpr"
$$ ;zgpr
$$ ;avance-version (06/11/09)
$$ ;1D sequence with f1 presaturation
$$ ;
$$ ;$CLASS=HighRes
$$ ;$DIM=1D
$$ ;$TYPE=
$$ ;$SUBTYPE=
$$ ;$COMMENT=
$$ 
$$ 
$$ # 1 "C:/Bruker/TOPSPIN/exp/stan/nmr/lists/pp/Avance.incl" 1
$$ ;Avance2.incl
$$ ;   for 1
$$ ;
$$ ;avance-version (07/01/22)
$$ ;
$$ ;$CLASS=HighRes Incl
$$ ;$COMMENT=
$$ 
$$ 
$$ 
$$ 
$$ 
$$ 
$$ 
$$ 
$$ 
$$ 
$$ 
$$ 
$$ 
$$ 
$$ 
$$ 
$$ 
$$ 
$$ 
$$ 
$$ 
$$ 
$$ 
$$ 
$$ 
$$ 
$$ 
$$ 
$$ 
$$ 
$$ 
$$ 
$$ 
$$ 
$$ 
$$ 
$$ 
$$ 
$$ 
$$ 
$$ 
$$ 
$$ 
$$ 
$$ 
$$ 
$$ 
$$ 
$$ 
$$ 
$$ 
$$ 
$$ 
$$ 
$$ 
$$ 
$$ 
$$ 
$$ 
$$ 
$$ 
$$ 
$$ 
$$ 
$$ 
$$ 
$$ 
$$ 
$$ 
$$ 
$$ 
$$ 
$$ 
$$ 
$$ 
$$ 
$$ 
$$ 
$$ 
$$ 
$$ 
$$ 
$$ 
$$ 
$$ 
$$ 
$$ 
$$ 
$$ 
$$ 
$$ 
$$ 
$$ 
$$ 
$$ 
$$ 
$$ 
$$ 
$$ 
$$ 
$$ 
$$ 
$$ 
$$ 
$$ 
$$ 
$$ 
$$ 
$$ 
$$ 
$$ 
$$ 
$$ 
$$ 
$$ 
$$ 
$$ 
$$ 
$$ 
$$ 
$$ 
$$ 
$$ 
$$ 
$$ 
$$ 
$$ 
$$ 
$$ 
$$ 
$$ 
$$ 
$$ 
$$ ;$Id: Avance2.incl,v 1.10.6.7 2007/01/22 13:54:46 ber Exp $
$$ # 12 "C:/Bruker/TOPSPIN/exp/stan/nmr/lists/pp/zgpr" 2
$$ 
$$ 
$$ 
$$ "d12=20u"
$$ 
$$ 
$$ "acqt0=-p1*2/3.1416"
$$ 
$$ 
$$ # 1 "mc_line 21 file C:/Bruker/TOPSPIN/exp/stan/nmr/lists/pp/zgpr expanding definition part of mc command before ze"
$$ define delay MCWRK
$$ define delay MCREST
$$ "MCWRK = 0.500000*30m"
$$ "MCREST = 30m - 30m"
$$ # 21 "C:/Bruker/TOPSPIN/exp/stan/nmr/lists/pp/zgpr"
$$ 1 ze
$$ # 1 "mc_line 21 file C:/Bruker/TOPSPIN/exp/stan/nmr/lists/pp/zgpr expanding definition of mc command after ze"
$$ # 22 "C:/Bruker/TOPSPIN/exp/stan/nmr/lists/pp/zgpr"
$$ # 1 "mc_line 22 file C:/Bruker/TOPSPIN/exp/stan/nmr/lists/pp/zgpr expanding start label for mc command"
$$ 2 MCWRK  * 2
$$ LBLF0, MCREST
$$ # 23 "C:/Bruker/TOPSPIN/exp/stan/nmr/lists/pp/zgpr"
$$   d12 pl9:f1
$$   d1 cw:f1 ph29
$$   4u do:f1
$$   d12 pl1:f1
$$   p1 ph1
$$   go=2 ph31
$$ # 1 "mc_line 29 file C:/Bruker/TOPSPIN/exp/stan/nmr/lists/pp/zgpr expanding mc command in line"
$$   MCWRK wr #0
$$   MCWRK zd 
$$   lo to LBLF0 times td0
$$ 
$$ # 30 "C:/Bruker/TOPSPIN/exp/stan/nmr/lists/pp/zgpr"
$$ exit
$$ 
$$ 
$$ ph1=0 2 2 0 1 3 3 1
$$ ph29=0
$$ ph31=0 2 2 0 1 3 3 1
$$ 
$$ 
$$ ;pl1 : f1 channel - power level for pulse (default)
$$ ;pl9 : f1 channel - power level for presaturation
$$ ;p1 : f1 channel -  90 degree high power pulse
$$ ;d1 : relaxation delay; 1-5 * T1
$$ ;d12: delay for power switching                      [20 usec]
$$ ;NS: 1 * n, total number of scans: NS * TD0
$$ 
$$ 
$$ 
$$ ;$Id: zgpr,v 1.7.10.2 2006/11/10 11:04:15 ber Exp $
##$RELAX= 
##$BRUKER FILE EXP=uxnmr.par
$$ ##TITLE= Parameter file, TOPSPIN		Version 1.3
$$ ##JCAMPDX= 5.0
$$ ##DATATYPE= Parameter Values
$$ ##ORIGIN= Bruker BioSpin GmbH
$$ ##OWNER= Administrator
$$ $$ 2008-03-03 09:42:28.895 +0100  WUR\bruker@RIK1030
$$ $$ C:/Bruker/TOPSPIN/conf/instr/avance400/uxnmr.par
$$ ##$ACB= 0
$$ ##$ACBTAT= (0..15)
0 88 72 0 0 0 0 0 0 0 0 0 0 0 0 0 
$$ ##$ACBTBA= (0..15)
0 0 0 0 0 0 0 0 0 0 0 0 0 0 0 0 
$$ ##$ACBTCTL= (0..15)
0 0 0 0 0 0 0 0 0 0 0 0 0 0 0 0 
$$ ##$ACBTDI= (0..15)
0 102 102 0 0 0 0 0 0 0 0 0 0 0 0 0 
$$ ##$ACBTDM= (0..15)
0 10 10 0 0 0 0 0 0 0 0 0 0 0 0 0 
$$ ##$ACBTFHI= (0..15)
0 400 400 0 0 0 0 0 0 0 0 0 0 0 0 0 
$$ ##$ACBTFL= (0..15)
0 73 74 0 0 0 0 0 0 0 0 0 0 0 0 0 
$$ ##$ACBTFLO= (0..15)
0 14 14 0 0 0 0 0 0 0 0 0 0 0 0 0 
$$ ##$ACBTOUT= (0..15)
0 1 2 0 0 0 0 0 0 0 0 0 0 0 0 0 
$$ ##$ACBTPO= (0..15)
0 150000 60000 0 0 0 0 0 0 0 0 0 0 0 0 0 
$$ ##$ACBTPW= (0..15)
0 10 10 0 0 0 0 0 0 0 0 0 0 0 0 0 
$$ ##$ACBTSB= (0..15)
0 0 0 0 0 0 0 0 0 0 0 0 0 0 0 0 
$$ ##$ACBTY= <no>
$$ ##$AQSBDHW= (0..31)
255 255 1 4 4 255 255 255 0 0 255 255 255 255 255 255 255 255 255 0 255 
255 255 255 255 255 255 255 255 255 255 255 
$$ ##$AQSBDID= (0..31)
255 255 88 83 83 255 255 255 65 67 255 255 255 255 255 255 255 255 255 
66 255 255 255 255 255 255 255 255 255 255 255 255 
$$ ##$AQSBDNO= (0..31)
255 255 1 1 2 255 255 255 1 1 255 255 255 255 255 255 255 255 255 1 255 
255 255 255 255 255 255 255 255 255 255 255 
$$ ##$AQSBDTY= (0..31)
255 255 3 16 16 255 255 255 5 9 255 255 255 255 255 255 255 255 255 7 
255 255 255 255 255 255 255 255 255 255 255 255 
$$ ##$AQSBUAD= (0..31)
255 255 52 36 37 255 255 255 54 26 255 255 255 255 255 255 255 255 255 
32 255 255 255 255 255 255 255 255 255 255 255 255 
$$ ##$AQSECL= (0..31)
255 255 2 3 3 255 255 255 5 2 255 255 255 255 255 255 255 255 255 255 
255 255 255 255 255 255 255 255 255 255 255 255 
$$ ##$AQSECLS= (0..31)
255 255 3 2 2 255 255 255 0 0 255 255 255 255 255 255 255 255 255 255 
255 255 255 255 255 255 255 255 255 255 255 255 
$$ ##$ATT19F= (0..1)
0 0 
$$ ##$ATT1H= (0..1)
0 0 
$$ ##$ATT3H= (0..1)
0 0 
$$ ##$ATTX= (0..1)
0 0 
$$ ##$ATTY= (0..1)
0 0 
$$ ##$ATTZ= (0..1)
0 0 
$$ ##$BACSAIR= no
$$ ##$BACSCAP= 60
$$ ##$BACSDEL= 10
$$ ##$BACSFCM= no
$$ ##$BACSOPT= <>
$$ ##$BACSTY= <tty08>
$$ ##$BARPTY= <no>
$$ ##$BFREQ= 400.13
$$ ##$BIRDS= yes
$$ ##$BMPC= 0
$$ ##$BMPCTY= <no>
$$ ##$BPSUTY= <no>
$$ ##$BSMS= 1
$$ ##$BSMSTY= <tty02>
$$ ##$CFASMOD= (0..7)
1 1 1 1 1 1 1 1 
$$ ##$CFASMUL= (0..7)
1 1 1 1 1 1 1 1 
$$ ##$CNFTXDR= (0..7)
6 6 0 0 0 0 0 0 
$$ ##$COMDIG2= 0
$$ ##$CPDBTY= <no>
$$ ##$CRCOTY= <no>
$$ ##$DATSTAT= no
$$ ##$DIGI140= (0..7)
0 0 0 0 0 0 0 0 
$$ ##$DIGIB12= (0..7)
0 0 0 0 0 0 0 0 
$$ ##$DIGIB16= (0..7)
0 0 0 0 0 0 0 0 
$$ ##$DIGIFA= (0..7)
0 0 0 0 0 0 0 0 
$$ ##$DIGIHA= (0..7)
0 0 0 0 0 0 0 0 
$$ ##$DIGIHAF= (0..7)
0 0 0 0 0 0 0 0 
$$ ##$DIGIHRD= (0..7)
0 0 0 0 0 0 0 0 
$$ ##$DIGIIA= (0..7)
0 0 0 0 0 0 0 0 
$$ ##$DIGIO16= (0..7)
0 0 0 0 0 0 0 0 
$$ ##$DIGISA= (0..7)
1 0 0 0 0 0 0 0 
$$ ##$DIGISAF= (0..7)
0 0 0 0 0 0 0 0 
$$ ##$DIGISL= (0..7)
0 0 0 0 0 0 0 0 
$$ ##$DIGITYI= (0..7)
0 0 0 0 0 0 0 0 
$$ ##$DIGITYP= (0..7)
0 0 0 0 0 0 0 0 
$$ ##$DIGITZ= 0
$$ ##$DRU= no
$$ ##$FCUMEM= (0..7)
2093056 2093056 0 0 0 0 0 0 
$$ ##$FCUPAL= (0..7)
260 260 0 0 0 0 0 0 
$$ ##$FQMIX= 0
$$ ##$FUNCMOD= <>
$$ ##$GCUTYPE= 2
$$ ##$GTUTY= <no>
$$ ##$HFAC= 3
$$ ##$HPCU= 0
$$ ##$HPCUTY= <no>
$$ ##$HPTXLP= (0..3)
-1 -1 -1 -1 
$$ ##$HPTXPI= (0..3)
0 0 0 0 
$$ ##$HPTXPO= (0..3)
0 0 0 0 
$$ ##$HPTXTY= (0..3)
0 0 0 0 
$$ ##$IF451= 0
$$ ##$IFREQ= 1
$$ ##$INTFPR= 0
$$ ##$IPSO= no
$$ ##$LOCKTY= <tty03>
$$ ##$LOCSWID= 0
$$ ##$M2FAC= 0
$$ ##$MASTY= <no>
$$ ##$MEMPRM= 0
$$ ##$MHFAC= 0
$$ ##$MXFAC= 0
$$ ##$NAMPD1= <2H>
$$ ##$NAMPD10= <>
$$ ##$NAMPD11= <>
$$ ##$NAMPD12= <>
$$ ##$NAMPD13= <>
$$ ##$NAMPD14= <>
$$ ##$NAMPD15= <>
$$ ##$NAMPD16= <>
$$ ##$NAMPD2= <X-BB19F_2HS>
$$ ##$NAMPD3= <1H>
$$ ##$NAMPD4= <>
$$ ##$NAMPD5= <>
$$ ##$NAMPD6= <>
$$ ##$NAMPD7= <>
$$ ##$NAMPD8= <>
$$ ##$NAMPD9= <>
$$ ##$NFCU= 2
$$ ##$NMRCH= 0
$$ ##$NMRMEM= 0
$$ ##$NRCU= 1
$$ ##$NROUT= 1
$$ ##$PAMPF1= (0..15)
75 99 67 27 0 0 0 12 117 46 8 118 1 0 0 0 
$$ ##$PAMPF2= (0..15)
0 0 0 0 0 0 0 0 0 0 0 0 0 0 0 0 
$$ ##$PAMPF3= (0..15)
0 0 0 0 0 0 0 0 0 0 0 0 0 0 0 0 
$$ ##$PAMPF4= (0..15)
0 0 0 0 0 0 0 0 0 0 0 0 0 0 0 0 
$$ ##$PAMPF5= (0..15)
0 0 0 0 0 0 0 0 0 0 0 0 0 0 0 0 
$$ ##$PAMPF6= (0..15)
0 0 0 0 0 0 0 0 0 0 0 0 0 0 0 0 
$$ ##$PAMPF7= (0..15)
0 0 0 0 0 0 0 0 0 0 0 0 0 0 0 0 
$$ ##$PAMPF8= (0..15)
0 0 0 0 0 0 0 0 0 0 0 0 0 0 0 0 
$$ ##$PH4= 0
$$ ##$PHF4TY= <no>
$$ ##$POWCHK= no
$$ ##$PRAMD1= (0..7)
0 1048576 0 0 0 1048576 0 0 
$$ ##$PRAMD10= (0..7)
0 0 0 0 0 0 0 0 
$$ ##$PRAMD11= (0..7)
0 0 0 0 0 0 0 0 
$$ ##$PRAMD12= (0..7)
0 0 0 0 0 0 0 0 
$$ ##$PRAMD13= (0..7)
0 0 0 0 0 0 0 0 
$$ ##$PRAMD14= (0..7)
0 0 0 0 0 0 0 0 
$$ ##$PRAMD15= (0..7)
0 0 0 0 0 0 0 0 
$$ ##$PRAMD16= (0..7)
0 0 0 0 0 0 0 0 
$$ ##$PRAMD17= (0..7)
0 0 0 0 0 0 0 0 
$$ ##$PRAMD18= (0..7)
0 0 0 0 0 0 0 0 
$$ ##$PRAMD19= (0..7)
0 0 0 0 0 0 0 0 
$$ ##$PRAMD2= (0..7)
2147483644 2146435071 2147483647 134217727 2147483644 2146435071 2147483647 
134217727 
$$ ##$PRAMD20= (0..7)
0 0 0 0 0 0 0 0 
$$ ##$PRAMD21= (0..7)
0 0 0 0 0 0 0 0 
$$ ##$PRAMD3= (0..7)
2 0 0 0 2 0 0 0 
$$ ##$PRAMD4= (0..7)
2147483644 2146435071 2147483647 134217727 2147483644 2146435071 2147483647 
134217727 
$$ ##$PRAMD5= (0..7)
0 0 0 0 0 0 0 0 
$$ ##$PRAMD6= (0..7)
0 0 0 0 0 0 0 0 
$$ ##$PRAMD7= (0..7)
0 0 0 0 0 0 0 0 
$$ ##$PRAMD8= (0..7)
0 0 0 0 0 0 0 0 
$$ ##$PRAMD9= (0..7)
0 0 0 0 0 0 0 0 
$$ ##$PRAMLED= (0..1)
15 15 
$$ ##$PRAMP1= <tty01>
$$ ##$PRAMP2= <no>
$$ ##$PRAMP3= <no>
$$ ##$PRAMP4= <no>
$$ ##$PRAMP5= <no>
$$ ##$PRAMP6= <no>
$$ ##$PRAMP7= <no>
$$ ##$PRAMP8= <no>
$$ ##$PRAMPTP= 0
$$ ##$PREPTY= <no>
$$ ##$PRESHLD= 0
$$ ##$PTS160= -1
$$ ##$PTSA2X= (0..7)
0 0 0 0 0 0 0 0 
$$ ##$PTSF2X= (0..7)
0 0 0 0 0 0 0 0 
$$ ##$PTSFMX= (0..7)
429.9 429.9 0 0 0 0 0 0 
$$ ##$PULCHK= no
$$ ##$RCUCDS= (0..7)
8388608 0 0 0 0 0 0 0 
$$ ##$RCUCFS= (0..7)
4096 0 0 0 0 0 0 0 
$$ ##$RCUCSS= (0..7)
1048576 0 0 0 0 0 0 0 
$$ ##$RCUI2C1= (0..7)
78 0 0 0 0 0 0 0 
$$ ##$RCUI2C2= (0..7)
0 0 0 0 0 0 0 0 
$$ ##$RCUI2C3= (0..7)
0 0 0 0 0 0 0 0 
$$ ##$RCUI2C4= (0..7)
0 0 0 0 0 0 0 0 
$$ ##$RCUI2C5= (0..7)
0 0 0 0 0 0 0 0 
$$ ##$RCUI2C6= (0..7)
0 0 0 0 0 0 0 0 
$$ ##$RCUI2C7= (0..7)
0 0 0 0 0 0 0 0 
$$ ##$RCUI2C8= (0..7)
0 0 0 0 0 0 0 0 
$$ ##$RDCU= 0
$$ ##$RGTYPE= (0..7)
5 0 0 0 0 0 0 0 
$$ ##$RG_max= (0..7)
46341 0 0 0 0 0 0 0 
$$ ##$RG_min= (0..7)
1 0 0 0 0 0 0 0 
$$ ##$RG_tab1= (0..255)
1 1.1 1.3 1.4 1.6 1.8 2 2.2 2.5 2.8 3.2 3.6 4 4.5 5 5.7 6.3 7.1 8 9 10.1 
11.3 12.7 14.3 16 18 20.2 22.6 25.4 28.5 32 35.9 40.3 45.3 50.8 57 64 
71.8 80.6 90.5 101.6 114 128 143.7 161.3 181 203.2 228.1 256 287.4 322.5 
362 406.4 456.1 512 574.7 645.1 724.1 812.7 912.3 1024 1149.4 1290.2 1448.2 
1625.5 1824.6 2048 2298.8 2580.3 2896.3 3251 3649.1 4096 4597.6 5160.6 
5792.6 6502 7298.2 8192 9195.2 10321.3 11585.2 13004 14596.5 16384 18390.4 
20642.5 23170.5 26008 29193 32768 36780.8 41285.1 46341 -1 -1 -1 -1 -1 
-1 -1 -1 -1 -1 -1 -1 -1 -1 -1 -1 -1 -1 -1 -1 -1 -1 -1 -1 -1 -1 -1 -1 -1 
-1 -1 -1 -1 -1 -1 -1 -1 -1 -1 -1 -1 -1 -1 -1 -1 -1 -1 -1 -1 -1 -1 -1 -1 
-1 -1 -1 -1 -1 -1 -1 -1 -1 -1 -1 -1 -1 -1 -1 -1 -1 -1 -1 -1 -1 -1 -1 -1 
-1 -1 -1 -1 -1 -1 -1 -1 -1 -1 -1 -1 -1 -1 -1 -1 -1 -1 -1 -1 -1 -1 -1 -1 
-1 -1 -1 -1 -1 -1 -1 -1 -1 -1 -1 -1 -1 -1 -1 -1 -1 -1 -1 -1 -1 -1 -1 -1 
-1 -1 -1 -1 -1 -1 -1 -1 -1 -1 -1 -1 -1 -1 -1 -1 -1 -1 -1 -1 -1 -1 -1 -1 
-1 -1 -1 -1 -1 -1 -1 -1 -1 -1 -1 -1 -1 
$$ ##$RG_tab2= (0..255)
-1 -1 -1 -1 -1 -1 -1 -1 -1 -1 -1 -1 -1 -1 -1 -1 -1 -1 -1 -1 -1 -1 -1 -1 
-1 -1 -1 -1 -1 -1 -1 -1 -1 -1 -1 -1 -1 -1 -1 -1 -1 -1 -1 -1 -1 -1 -1 -1 
-1 -1 -1 -1 -1 -1 -1 -1 -1 -1 -1 -1 -1 -1 -1 -1 -1 -1 -1 -1 -1 -1 -1 -1 
-1 -1 -1 -1 -1 -1 -1 -1 -1 -1 -1 -1 -1 -1 -1 -1 -1 -1 -1 -1 -1 -1 -1 -1 
-1 -1 -1 -1 -1 -1 -1 -1 -1 -1 -1 -1 -1 -1 -1 -1 -1 -1 -1 -1 -1 -1 -1 -1 
-1 -1 -1 -1 -1 -1 -1 -1 -1 -1 -1 -1 -1 -1 -1 -1 -1 -1 -1 -1 -1 -1 -1 -1 
-1 -1 -1 -1 -1 -1 -1 -1 -1 -1 -1 -1 -1 -1 -1 -1 -1 -1 -1 -1 -1 -1 -1 -1 
-1 -1 -1 -1 -1 -1 -1 -1 -1 -1 -1 -1 -1 -1 -1 -1 -1 -1 -1 -1 -1 -1 -1 -1 
-1 -1 -1 -1 -1 -1 -1 -1 -1 -1 -1 -1 -1 -1 -1 -1 -1 -1 -1 -1 -1 -1 -1 -1 
-1 -1 -1 -1 -1 -1 -1 -1 -1 -1 -1 -1 -1 -1 -1 -1 -1 -1 -1 -1 -1 -1 -1 -1 
-1 -1 -1 -1 -1 -1 -1 -1 -1 -1 -1 -1 -1 -1 -1 -1 
$$ ##$RG_tab3= (0..255)
-1 -1 -1 -1 -1 -1 -1 -1 -1 -1 -1 -1 -1 -1 -1 -1 -1 -1 -1 -1 -1 -1 -1 -1 
-1 -1 -1 -1 -1 -1 -1 -1 -1 -1 -1 -1 -1 -1 -1 -1 -1 -1 -1 -1 -1 -1 -1 -1 
-1 -1 -1 -1 -1 -1 -1 -1 -1 -1 -1 -1 -1 -1 -1 -1 -1 -1 -1 -1 -1 -1 -1 -1 
-1 -1 -1 -1 -1 -1 -1 -1 -1 -1 -1 -1 -1 -1 -1 -1 -1 -1 -1 -1 -1 -1 -1 -1 
-1 -1 -1 -1 -1 -1 -1 -1 -1 -1 -1 -1 -1 -1 -1 -1 -1 -1 -1 -1 -1 -1 -1 -1 
-1 -1 -1 -1 -1 -1 -1 -1 -1 -1 -1 -1 -1 -1 -1 -1 -1 -1 -1 -1 -1 -1 -1 -1 
-1 -1 -1 -1 -1 -1 -1 -1 -1 -1 -1 -1 -1 -1 -1 -1 -1 -1 -1 -1 -1 -1 -1 -1 
-1 -1 -1 -1 -1 -1 -1 -1 -1 -1 -1 -1 -1 -1 -1 -1 -1 -1 -1 -1 -1 -1 -1 -1 
-1 -1 -1 -1 -1 -1 -1 -1 -1 -1 -1 -1 -1 -1 -1 -1 -1 -1 -1 -1 -1 -1 -1 -1 
-1 -1 -1 -1 -1 -1 -1 -1 -1 -1 -1 -1 -1 -1 -1 -1 -1 -1 -1 -1 -1 -1 -1 -1 
-1 -1 -1 -1 -1 -1 -1 -1 -1 -1 -1 -1 -1 -1 -1 -1 
$$ ##$RG_tab4= (0..255)
-1 -1 -1 -1 -1 -1 -1 -1 -1 -1 -1 -1 -1 -1 -1 -1 -1 -1 -1 -1 -1 -1 -1 -1 
-1 -1 -1 -1 -1 -1 -1 -1 -1 -1 -1 -1 -1 -1 -1 -1 -1 -1 -1 -1 -1 -1 -1 -1 
-1 -1 -1 -1 -1 -1 -1 -1 -1 -1 -1 -1 -1 -1 -1 -1 -1 -1 -1 -1 -1 -1 -1 -1 
-1 -1 -1 -1 -1 -1 -1 -1 -1 -1 -1 -1 -1 -1 -1 -1 -1 -1 -1 -1 -1 -1 -1 -1 
-1 -1 -1 -1 -1 -1 -1 -1 -1 -1 -1 -1 -1 -1 -1 -1 -1 -1 -1 -1 -1 -1 -1 -1 
-1 -1 -1 -1 -1 -1 -1 -1 -1 -1 -1 -1 -1 -1 -1 -1 -1 -1 -1 -1 -1 -1 -1 -1 
-1 -1 -1 -1 -1 -1 -1 -1 -1 -1 -1 -1 -1 -1 -1 -1 -1 -1 -1 -1 -1 -1 -1 -1 
-1 -1 -1 -1 -1 -1 -1 -1 -1 -1 -1 -1 -1 -1 -1 -1 -1 -1 -1 -1 -1 -1 -1 -1 
-1 -1 -1 -1 -1 -1 -1 -1 -1 -1 -1 -1 -1 -1 -1 -1 -1 -1 -1 -1 -1 -1 -1 -1 
-1 -1 -1 -1 -1 -1 -1 -1 -1 -1 -1 -1 -1 -1 -1 -1 -1 -1 -1 -1 -1 -1 -1 -1 
-1 -1 -1 -1 -1 -1 -1 -1 -1 -1 -1 -1 -1 -1 -1 -1 
$$ ##$RG_tab5= (0..255)
-1 -1 -1 -1 -1 -1 -1 -1 -1 -1 -1 -1 -1 -1 -1 -1 -1 -1 -1 -1 -1 -1 -1 -1 
-1 -1 -1 -1 -1 -1 -1 -1 -1 -1 -1 -1 -1 -1 -1 -1 -1 -1 -1 -1 -1 -1 -1 -1 
-1 -1 -1 -1 -1 -1 -1 -1 -1 -1 -1 -1 -1 -1 -1 -1 -1 -1 -1 -1 -1 -1 -1 -1 
-1 -1 -1 -1 -1 -1 -1 -1 -1 -1 -1 -1 -1 -1 -1 -1 -1 -1 -1 -1 -1 -1 -1 -1 
-1 -1 -1 -1 -1 -1 -1 -1 -1 -1 -1 -1 -1 -1 -1 -1 -1 -1 -1 -1 -1 -1 -1 -1 
-1 -1 -1 -1 -1 -1 -1 -1 -1 -1 -1 -1 -1 -1 -1 -1 -1 -1 -1 -1 -1 -1 -1 -1 
-1 -1 -1 -1 -1 -1 -1 -1 -1 -1 -1 -1 -1 -1 -1 -1 -1 -1 -1 -1 -1 -1 -1 -1 
-1 -1 -1 -1 -1 -1 -1 -1 -1 -1 -1 -1 -1 -1 -1 -1 -1 -1 -1 -1 -1 -1 -1 -1 
-1 -1 -1 -1 -1 -1 -1 -1 -1 -1 -1 -1 -1 -1 -1 -1 -1 -1 -1 -1 -1 -1 -1 -1 
-1 -1 -1 -1 -1 -1 -1 -1 -1 -1 -1 -1 -1 -1 -1 -1 -1 -1 -1 -1 -1 -1 -1 -1 
-1 -1 -1 -1 -1 -1 -1 -1 -1 -1 -1 -1 -1 -1 -1 -1 
$$ ##$RG_tab6= (0..255)
-1 -1 -1 -1 -1 -1 -1 -1 -1 -1 -1 -1 -1 -1 -1 -1 -1 -1 -1 -1 -1 -1 -1 -1 
-1 -1 -1 -1 -1 -1 -1 -1 -1 -1 -1 -1 -1 -1 -1 -1 -1 -1 -1 -1 -1 -1 -1 -1 
-1 -1 -1 -1 -1 -1 -1 -1 -1 -1 -1 -1 -1 -1 -1 -1 -1 -1 -1 -1 -1 -1 -1 -1 
-1 -1 -1 -1 -1 -1 -1 -1 -1 -1 -1 -1 -1 -1 -1 -1 -1 -1 -1 -1 -1 -1 -1 -1 
-1 -1 -1 -1 -1 -1 -1 -1 -1 -1 -1 -1 -1 -1 -1 -1 -1 -1 -1 -1 -1 -1 -1 -1 
-1 -1 -1 -1 -1 -1 -1 -1 -1 -1 -1 -1 -1 -1 -1 -1 -1 -1 -1 -1 -1 -1 -1 -1 
-1 -1 -1 -1 -1 -1 -1 -1 -1 -1 -1 -1 -1 -1 -1 -1 -1 -1 -1 -1 -1 -1 -1 -1 
-1 -1 -1 -1 -1 -1 -1 -1 -1 -1 -1 -1 -1 -1 -1 -1 -1 -1 -1 -1 -1 -1 -1 -1 
-1 -1 -1 -1 -1 -1 -1 -1 -1 -1 -1 -1 -1 -1 -1 -1 -1 -1 -1 -1 -1 -1 -1 -1 
-1 -1 -1 -1 -1 -1 -1 -1 -1 -1 -1 -1 -1 -1 -1 -1 -1 -1 -1 -1 -1 -1 -1 -1 
-1 -1 -1 -1 -1 -1 -1 -1 -1 -1 -1 -1 -1 -1 -1 -1 
$$ ##$RG_tab7= (0..255)
-1 -1 -1 -1 -1 -1 -1 -1 -1 -1 -1 -1 -1 -1 -1 -1 -1 -1 -1 -1 -1 -1 -1 -1 
-1 -1 -1 -1 -1 -1 -1 -1 -1 -1 -1 -1 -1 -1 -1 -1 -1 -1 -1 -1 -1 -1 -1 -1 
-1 -1 -1 -1 -1 -1 -1 -1 -1 -1 -1 -1 -1 -1 -1 -1 -1 -1 -1 -1 -1 -1 -1 -1 
-1 -1 -1 -1 -1 -1 -1 -1 -1 -1 -1 -1 -1 -1 -1 -1 -1 -1 -1 -1 -1 -1 -1 -1 
-1 -1 -1 -1 -1 -1 -1 -1 -1 -1 -1 -1 -1 -1 -1 -1 -1 -1 -1 -1 -1 -1 -1 -1 
-1 -1 -1 -1 -1 -1 -1 -1 -1 -1 -1 -1 -1 -1 -1 -1 -1 -1 -1 -1 -1 -1 -1 -1 
-1 -1 -1 -1 -1 -1 -1 -1 -1 -1 -1 -1 -1 -1 -1 -1 -1 -1 -1 -1 -1 -1 -1 -1 
-1 -1 -1 -1 -1 -1 -1 -1 -1 -1 -1 -1 -1 -1 -1 -1 -1 -1 -1 -1 -1 -1 -1 -1 
-1 -1 -1 -1 -1 -1 -1 -1 -1 -1 -1 -1 -1 -1 -1 -1 -1 -1 -1 -1 -1 -1 -1 -1 
-1 -1 -1 -1 -1 -1 -1 -1 -1 -1 -1 -1 -1 -1 -1 -1 -1 -1 -1 -1 -1 -1 -1 -1 
-1 -1 -1 -1 -1 -1 -1 -1 -1 -1 -1 -1 -1 -1 -1 -1 
$$ ##$RG_tab8= (0..255)
-1 -1 -1 -1 -1 -1 -1 -1 -1 -1 -1 -1 -1 -1 -1 -1 -1 -1 -1 -1 -1 -1 -1 -1 
-1 -1 -1 -1 -1 -1 -1 -1 -1 -1 -1 -1 -1 -1 -1 -1 -1 -1 -1 -1 -1 -1 -1 -1 
-1 -1 -1 -1 -1 -1 -1 -1 -1 -1 -1 -1 -1 -1 -1 -1 -1 -1 -1 -1 -1 -1 -1 -1 
-1 -1 -1 -1 -1 -1 -1 -1 -1 -1 -1 -1 -1 -1 -1 -1 -1 -1 -1 -1 -1 -1 -1 -1 
-1 -1 -1 -1 -1 -1 -1 -1 -1 -1 -1 -1 -1 -1 -1 -1 -1 -1 -1 -1 -1 -1 -1 -1 
-1 -1 -1 -1 -1 -1 -1 -1 -1 -1 -1 -1 -1 -1 -1 -1 -1 -1 -1 -1 -1 -1 -1 -1 
-1 -1 -1 -1 -1 -1 -1 -1 -1 -1 -1 -1 -1 -1 -1 -1 -1 -1 -1 -1 -1 -1 -1 -1 
-1 -1 -1 -1 -1 -1 -1 -1 -1 -1 -1 -1 -1 -1 -1 -1 -1 -1 -1 -1 -1 -1 -1 -1 
-1 -1 -1 -1 -1 -1 -1 -1 -1 -1 -1 -1 -1 -1 -1 -1 -1 -1 -1 -1 -1 -1 -1 -1 
-1 -1 -1 -1 -1 -1 -1 -1 -1 -1 -1 -1 -1 -1 -1 -1 -1 -1 -1 -1 -1 -1 -1 -1 
-1 -1 -1 -1 -1 -1 -1 -1 -1 -1 -1 -1 -1 -1 -1 -1 
$$ ##$ROUTER= 3
$$ ##$RX22TY= <tty10>
$$ ##$SCMTY= <no>
$$ ##$SPECTR= 5
$$ ##$SY2FLAG= 0
$$ ##$TFXNUM= 0
$$ ##$TRIPLO2= 0
$$ ##$VTUTY= <tty05>
$$ ##$WBREFAM= (0..15)
100 100 100 100 100 100 100 100 100 100 100 100 100 100 100 100 
$$ ##$WBREFPH= (0..15)
0 0 0 0 0 0 0 0 0 0 0 0 0 0 0 0 
$$ ##$XFAC= 2
$$ ##END=
##$RELAX= 
$$ Bruker specific parameters
$$ --------------------------
##$DU= <P:\NMR-data>
##$EXPNO= 1
##$NAME= <NMR_polar_Ctrol_p17.4D>
##$PROCNO= 1
##$TYPE= <nmr>
##$USER= <Ainhoa_raw_data>
##$ACQT0= -4.83829889523336
##$AMP= (0..31)
100 100 100 100 100 100 100 100 100 100 100 100 100 100 100 100 100 100
100 100 100 100 100 100 100 100 100 100 100 100 100 100
##$ANAVPT= -1
##$AQSEQ= 0
##$AQ_mod= 3
##$AUNM= <au_zg>
##$AUTOPOS= <4 >
##$BF1= 400.13
##$BF2= 100.612769
##$BF3= 400.13
##$BF4= 400.13
##$BF5= 500.13
##$BF6= 500.13
##$BF7= 500.13
##$BF8= 500.13
##$BYTORDA= 0
##$CFDGTYP= 0
##$CFRGTYP= 5
##$CHEMSTR= <none>
##$CNST= (0..63)
1 1 145 1 1 1 1 1 1 1 1 1 1 1 1 1 1 1 1 1 1 1 1 1 1 1 1 1 1 1 1 1 1 1 1
1 1 1 1 1 1 1 1 1 1 1 1 1 1 1 1 1 1 1 1 1 1 1 1 1 1 1 1 1
##$CPDPRG= <>
##$CPDPRG1= <>
##$CPDPRG2= <>
##$CPDPRG3= <>
##$CPDPRG4= <mlev>
##$CPDPRG5= <mlev>
##$CPDPRG6= <mlev>
##$CPDPRG7= <mlev>
##$CPDPRG8= <mlev>
##$CPDPRGB= <>
##$CPDPRGT= <>
##$D= (0..63)
0 2 0 0 0 0 0 0 0 0.06 0 0 2e-005 0 0 0 0.0002 0 0 0 0 0 0 0 0 0 0 0 0
0 0 0 0 0 0 0 0 0 0 0 0 0 0 0 0 0 0 0 0 0 0 0 0 0 0 0 0 0 0 0 0 0 0 0
##$DATE= 1217371015
##$DBL= (0..7)
120 120 120 120 120 120 120 120
##$DBP= (0..7)
150 150 150 150 150 150 150 150
##$DBP07= 0
##$DBPNAM0= <>
##$DBPNAM1= <>
##$DBPNAM2= <>
##$DBPNAM3= <>
##$DBPNAM4= <>
##$DBPNAM5= <>
##$DBPNAM6= <>
##$DBPNAM7= <>
##$DBPOAL= (0..7)
0.5 0.5 0.5 0.5 0.5 0.5 0.5 0.5
##$DBPOFFS= (0..7)
0 0 0 0 0 0 0 0
##$DE= 6
##$DECBNUC= <off>
##$DECIM= 24
##$DECNUC= <off>
##$DECSTAT= 4
##$DIGMOD= 0
##$DIGTYP= 7
##$DL= (0..7)
0 120 120 120 120 120 120 120
##$DP= (0..7)
150 150 150 150 150 150 150 150
##$DP07= 0
##$DPNAME0= <>
##$DPNAME1= <>
##$DPNAME2= <>
##$DPNAME3= <>
##$DPNAME4= <>
##$DPNAME5= <>
##$DPNAME6= <>
##$DPNAME7= <>
##$DPOAL= (0..7)
0.5 0.5 0.5 0.5 0.5 0.5 0.5 0.5
##$DPOFFS= (0..7)
0 0 0 0 0 0 0 0
##$DQDMODE= 0
##$DR= 18
##$DS= 4
##$DSLIST= <SSSSSSSSSSSSSSS>
##$DSPFIRM= 0
##$DSPFVS= -1
##$DTYPA= 0
##$EXP= <AID_d2o>
##$F1LIST= <111111111111111>
##$F2LIST= <222222222222222>
##$F3LIST= <333333333333333>
##$FCUCHAN= (0..9)
0 2 1 0 0 0 0 0 0 0
##$FL1= 90
##$FL2= 90
##$FL3= 90
##$FL4= 90
##$FOV= 20
##$FQ1LIST= <freqlist>
##$FQ2LIST= <freqlist>
##$FQ3LIST= <freqlist>
##$FQ4LIST= <freqlist>
##$FQ5LIST= <freqlist>
##$FQ6LIST= <freqlist>
##$FQ7LIST= <freqlist>
##$FQ8LIST= <freqlist>
##$FRQLO3= 1882485.02994012
##$FRQLO3N= 0
##$FS= (0..7)
83 83 83 83 83 83 83 83
##$FTLPGN= 0
##$FW= 90000
##$FnMODE= 0
##$FnTYPE= 0
##$GP031= 0
##$GPNAM0= <sine.100>
##$GPNAM1= <sine.100>
##$GPNAM10= <sine.100>
##$GPNAM11= <sine.100>
##$GPNAM12= <sine.100>
##$GPNAM13= <sine.100>
##$GPNAM14= <sine.100>
##$GPNAM15= <sine.100>
##$GPNAM16= <sine.100>
##$GPNAM17= <sine.100>
##$GPNAM18= <sine.100>
##$GPNAM19= <sine.100>
##$GPNAM2= <sine.100>
##$GPNAM20= <sine.100>
##$GPNAM21= <sine.100>
##$GPNAM22= <sine.100>
##$GPNAM23= <sine.100>
##$GPNAM24= <sine.100>
##$GPNAM25= <sine.100>
##$GPNAM26= <sine.100>
##$GPNAM27= <sine.100>
##$GPNAM28= <sine.100>
##$GPNAM29= <sine.100>
##$GPNAM3= <sine.100>
##$GPNAM30= <sine.100>
##$GPNAM31= <sine.100>
##$GPNAM4= <sine.100>
##$GPNAM5= <sine.100>
##$GPNAM6= <sine.100>
##$GPNAM7= <sine.100>
##$GPNAM8= <sine.100>
##$GPNAM9= <sine.100>
##$GPX= (0..31)
0 0 0 0 0 0 0 0 0 0 0 0 0 0 0 0 0 0 0 0 0 0 0 0 0 0 0 0 0 0 0 0
##$GPY= (0..31)
0 0 0 0 0 0 0 0 0 0 0 0 0 0 0 0 0 0 0 0 0 0 0 0 0 0 0 0 0 0 0 0
##$GPZ= (0..31)
0 0 0 0 0 0 0 0 0 0 0 0 0 0 0 0 0 0 0 0 0 0 0 0 0 0 0 0 0 0 0 0
##$GRDPROG= <>
##$GRPDLY= -1
##$HDDUTY= 20
##$HDRATE= 20
##$HGAIN= (0..3)
0 0 0 0
##$HL1= 1
##$HL2= 35
##$HL3= 16
##$HL4= 17
##$HOLDER= 0
##$HPMOD= (0..7)
0 0 0 0 0 0 0 0
##$HPPRGN= 0
##$IN= (0..63)
0.001 0.001 0.001 0.001 0.001 0.001 0.001 0.001 0.001 0.001 0.001 0.001
0.001 0.001 0.001 0.001 0.001 0.001 0.001 0.001 0.001 0.001 0.001 0.001
0.001 0.001 0.001 0.001 0.001 0.001 0.001 0.001 0.001 0.001 0.001 0.001
0.001 0.001 0.001 0.001 0.001 0.001 0.001 0.001 0.001 0.001 0.001 0.001
0.001 0.001 0.001 0.001 0.001 0.001 0.001 0.001 0.001 0.001 0.001 0.001
0.001 0.001 0.001 0.001
##$INF= (0..7)
0 0 0 0 0 0 0 0
##$INP= (0..63)
0 0 0 0 0 0 0 0 0 0 0 0 0 0 0 0 0 0 0 0 0 0 0 0 0 0 0 0 0 0 0 0 0 0 0 0
0 0 0 0 0 0 0 0 0 0 0 0 0 0 0 0 0 0 0 0 0 0 0 0 0 0 0 0
##$INSTRUM= <avance400>
##$L= (0..31)
1 1 1 1 1 1 1 1 1 1 1 1 1 1 1 1 1 1 1 1 1 1 1 1 1 1 1 1 1 1 1 1
##$LFILTER= 200
##$LGAIN= -5
##$LINPSTP= 10
##$LOCKED= yes
##$LOCKFLD= 3186
##$LOCKGN= 97.4000015258789
##$LOCKPOW= -25
##$LOCKPPM= 4.69999980926514
##$LOCNUC= <2H>
##$LOCPHAS= 356
##$LOCSHFT= yes
##$LOCSW= 0
##$LTIME= 0.200000002980232
##$MASR= 4200
##$MASRLST= <masrlst>
##$NBL= 1
##$NC= -2
##$NLOGCH= 1
##$NS= 1024
##$NUC1= <1H>
##$NUC2= <13C>
##$NUC3= <off>
##$NUC4= <off>
##$NUC5= <off>
##$NUC6= <off>
##$NUC7= <off>
##$NUC8= <off>
##$NUCLEI= 0
##$NUCLEUS= <off>
##$O1= 1885.29
##$O2= 4979.85804243228
##$O3= 1900.52349393
##$O4= 1900.52349393
##$O5= 0
##$O6= 0
##$O7= 0
##$O8= 0
##$OBSCHAN= (0..9)
0 0 0 0 0 0 0 0 0 0
##$OVERFLW= 0
##$P= (0..63)
7.6 7.6 15.2 14.9 29.8 16.5 25 50 0 0 0 0 0 0 0 200000 1000 2500 0 600
2500 0 0 0 0 200 0 7.6 1000 0 0 0 0 0 0 0 0 0 0 0 0 0 0 0 0 0 0 0 0 0 0
0 0 0 0 0 0 0 0 0 0 0 0 0
##$PACOIL= (0..15)
0 0 0 0 0 0 0 0 0 0 0 0 0 0 0 0
##$PAPS= 2
##$PARMODE= 0
##$PCPD= (0..9)
100 100 70 100 100 100 100 100 100 100
##$PHCOR= (0..31)
0 0 0 0 0 0 0 0 0 0 0 0 0 0 0 0 0 0 0 0 0 0 0 0 0 0 0 0 0 0 0 0
##$PHLIST= <>
##$PHP= 1
##$PH_ref= 0
##$PL= (0..63)
120 0 -4 120 120 120 120 120 120 80 10.34 22.38 9 120 120 120 120 120 0
120 120 120 120 120 120 120 120 22.38 120 120 9 120 120 120 120 120 120
120 120 120 120 120 120 120 120 120 120 120 120 120 120 120 120 120 120
120 120 120 120 120 120 120 120 120
##$PLSTEP= 0.1
##$PLSTRT= -6
##$POWMOD= 0
##$PQPHASE= 0
##$PQSCALE= 0
##$PR= 1
##$PRECHAN= (0..15)
-1 1 2 -1 -1 -1 -1 -1 -1 -1 -1 -1 -1 -1 -1 -1
##$PRGAIN= 0
##$PROBHD= <5 mm PABBI 1H-BB Z-GRD Z811201/0006
>
##$PROSOL= no
##$PULPROG= <zgpr>
##$PW= 0
##$PYNM= <acqu.py>
##$QNP= 1
##$RD= 0
##$RECCHAN= (0..15)
-1 -1 -1 -1 -1 -1 -1 -1 -1 -1 -1 -1 -1 -1 -1 -1
##$RECPH= 0
##$RECPRE= (0..15)
-1 -1 -1 -1 -1 -1 -1 -1 -1 -1 -1 -1 -1 -1 -1 -1
##$RECPRFX= (0..15)
-1 -1 -1 -1 -1 -1 -1 -1 -1 -1 -1 -1 -1 -1 -1 -1
##$RECSEL= (0..15)
0 0 0 0 0 0 0 0 0 0 0 0 0 0 0 0
##$RG= 406.4
##$RO= 0
##$ROUTWD1= (0..23)
0 0 0 0 0 0 0 0 0 0 0 0 0 0 0 0 0 0 0 0 1 1 0 0
##$ROUTWD2= (0..23)
0 0 0 0 0 1 0 0 0 0 0 0 0 0 0 0 0 0 1 0 1 1 0 0
##$RSEL= (0..9)
0 1 2 0 0 0 0 0 0 0
##$S= (0..7)
83 4 83 83 83 83 83 83
##$SEOUT= 0
##$SFO1= 400.13188529
##$SFO2= 100.617748858042
##$SFO3= 400.131900523494
##$SFO4= 400.131900523494
##$SFO5= 500.13
##$SFO6= 500.13
##$SFO7= 500.13
##$SFO8= 500.13
##$SOLVENT= <D2O>
##$SP= (0..31)
1 120 120 120 0 0 120 120 0 0 0 120 0 0 120 0 150 150 120 120.87 118.96
122.27 114.95 150 150 150 150 150 150 120 120 120
##$SP07= 0
##$SPECTR= 0
##$SPNAM0= <gauss>
##$SPNAM1= <Gaus1.1000>
##$SPNAM10= <gauss>
##$SPNAM11= <Gaus1.1000>
##$SPNAM12= <gauss>
##$SPNAM13= <gauss>
##$SPNAM14= <Gaus1.1000>
##$SPNAM15= <Gaus1.1000>
##$SPNAM16= <gauss>
##$SPNAM17= <gauss>
##$SPNAM18= <Gaus1.1000>
##$SPNAM19= <Gaus1.1000>
##$SPNAM2= <Gaus1.1000>
##$SPNAM20= <Gaus1.1000>
##$SPNAM21= <Gaus1.1000>
##$SPNAM22= <Gaus1.1000>
##$SPNAM23= <gauss>
##$SPNAM24= <gauss>
##$SPNAM25= <gauss>
##$SPNAM26= <gauss>
##$SPNAM27= <gauss>
##$SPNAM28= <gauss>
##$SPNAM29= <Gaus1.1000>
##$SPNAM3= <Gaus1.1000>
##$SPNAM30= <Gaus1.1000>
##$SPNAM31= <Gaus1.1000>
##$SPNAM4= <gauss>
##$SPNAM5= <gauss>
##$SPNAM6= <Gaus1.1000>
##$SPNAM7= <Gaus1.1000>
##$SPNAM8= <gauss>
##$SPNAM9= <gauss>
##$SPOAL= (0..31)
0.5 0.5 0.5 0.5 0.5 0.5 0.5 0.5 0.5 0.5 0.5 0.5 0.5 0.5 0.5 0.5 0.5 0.5
0.5 0.5 0.5 0.5 0.5 0.5 0.5 0.5 0.5 0.5 0.5 0.5 0.5 0.5
##$SPOFFS= (0..31)
0 0 0 0 0 0 0 0 0 0 0 0 0 0 0 0 0 0 0 0 0 0 0 0 0 0 0 0 0 0 0 0
##$SUBNAM0= <"">
##$SUBNAM1= <"">
##$SUBNAM2= <"">
##$SUBNAM3= <"">
##$SUBNAM4= <"">
##$SUBNAM5= <"">
##$SUBNAM6= <"">
##$SUBNAM7= <"">
##$SUBNAM8= <"">
##$SUBNAM9= <"">
##$SW= 12.4709380669908
##$SWIBOX= (0..15)
0 1 2 0 0 0 0 0 0 0 0 0 0 0 0 0
##$SW_h= 4990.01996007984
##$SWfinal= 0
##$TD= 16244
##$TD0= 1
##$TE= 301.7
##$TE2= 300
##$TE3= 300
##$TEG= 300
##$TL= (0..7)
0 120 120 120 120 120 120 120
##$TP= (0..7)
150 150 150 150 150 150 150 150
##$TP07= 0
##$TPNAME0= <>
##$TPNAME1= <>
##$TPNAME2= <>
##$TPNAME3= <>
##$TPNAME4= <>
##$TPNAME5= <>
##$TPNAME6= <>
##$TPNAME7= <>
##$TPOAL= (0..7)
0.5 0.5 0.5 0.5 0.5 0.5 0.5 0.5
##$TPOFFS= (0..7)
0 0 0 0 0 0 0 0
##$TUNHIN= 0
##$TUNHOUT= 0
##$TUNXOUT= 0
##$USERA1= <user>
##$USERA2= <user>
##$USERA3= <user>
##$USERA4= <user>
##$USERA5= <user>
##$V9= 5
##$VALIST= <valist>
##$VCLIST= <CCCCCCCCCCCCCCC>
##$VD= 0
##$VDLIST= <DDDDDDDDDDDDDDD>
##$VPLIST= <PPPPPPPPPPPPPPP>
##$VTLIST= <TTTTTTTTTTTTTTT>
##$WBST= 1024
##$WBSW= 15.53612
##$XGAIN= (0..3)
0 0 0 0
##$XL= 0
##$YL= 0
##$YMAX_a= 31798273
##$YMIN_a= -25310205
##$ZGOPTNS= <>
##$ZL1= 120
##$ZL2= 120
##$ZL3= 120
##$ZL4= 120
##$ABSF1= 10
##$ABSF2= 0
##$ABSG= 5
##$ABSL= 3
##$ALPHA= 0
##$AQORDER= 0
##$ASSFAC= 0
##$ASSFACI= 0
##$ASSFACX= 0
##$ASSWID= 0
##$AUNMP= <proc_1H_AID>
##$AXLEFT= 0
##$AXNAME= <>
##$AXNUC= <off>
##$AXRIGHT= 0
##$AXTYPE= 0
##$AXUNIT= <>
##$AZFE= 0.1
##$AZFW= 0.1
##$BCFW= 1
##$BC_mod= 2
##$BYTORDP= 0
##$COROFFS= 0
##$CY= 12.5
##$DATMOD= 1
##$DC= 2
##$DFILT= <>
##$DTYPP= 0
##$F1P= 9.9967504570787
##$F2P= -9.53364507338961e-007
##$FCOR= 1
##$FTSIZE= 65536
##$FT_mod= 4
##$GAMMA= 1
##$GB= 0
##$INTBC= 1
##$INTSCL= 1
##$ISEN= 128
##$LB= 1
##$LEV0= 0
##$LPBIN= 0
##$MAXI= 10000
##$MC2= 0
##$MEAN= 0
##$ME_mod= 0
##$MI= 0.02
##$NCOEF= 0
##$NC_proc= 0
##$NLEV= 6
##$NOISF1= 8.174992
##$NOISF2= 6.675002
##$NSP= 1
##$NTH_PI= 0
##$NZP= 0
##$OFFSET= 12.28285
##$PC= 1
##$PHC0= 0.01203704
##$PHC1= -18.03241
##$PH_mod= 0
##$PKNL= yes
##$PPARMOD= 0
##$PPDIAG= 0
##$PPIPTYP= 0
##$PPMPNUM= 100
##$PPRESOL= 1
##$PSCAL= 0
##$PSIGN= 0
##$PYNMP= <proc.py>
##$REVERSE= no
##$SF= 400.129461838569
##$SI= 65536
##$SIGF1= 5.6
##$SIGF2= 5.2
##$SINO= 400
##$SIOLD= 65536
##$SPECTYP= <>
##$SREGLST= <1H.D2O>
##$SSB= 2
##$STSI= 0
##$STSR= 0
##$SW_p= 4990.01996007983
##$SYMM= 0
##$S_DEV= 0
##$TDeff= 16244
##$TDoff= 0
##$TI= <>
##$TILT= no
##$TM1= 0
##$TM2= 0
##$TOPLEV= 0
##$USERP1= <user>
##$USERP2= <user>
##$USERP3= <user>
##$USERP4= <user>
##$USERP5= <user>
##$WDW= 4
##$XDIM= 8192
##$YMAX_p= 0
##$YMIN_p= 0
##$CURPLOT= <\\rik006s\net8_hp>
##$CURPRIN= <$\\rik006s\net8_hp>
##$DFORMAT= <normdp>
##$LAYOUT= <+/1d_h.xwp>
##$LFORMAT= <normlp>
##$PFORMAT= <normpl>
##$SURQMSG= 1
$$ End of Bruker specific parameters
$$ ---------------------------------
##NTUPLES= NMR FID
##VAR_NAME=  TIME,          FID/REAL,        FID/IMAG
##SYMBOL=    X,             R,               I
##VAR_TYPE=  INDEPENDENT,   DEPENDENT,       DEPENDENT
##VAR_FORM=  AFFN,          ASDF,            ASDF
##VAR_DIM=   8122,          8122,            8122
##UNITS=     SECONDS,       ARBITRARY UNITS, ARBITRARY UNITS
##FACTOR=    0.0002004,     1,               1
##FIRST=     0,             21615984,        -4426897
##LAST=      1.6274484,     1079089,         114146
##MIN=       0,             -25310205,       -25310205
##MAX=       1.6274484,     30025907,        30025907
$$ Real data points
##PAGE= N=1
##DATA TABLE= (X++(R..R)), XYDATA
0 21615984
1 30025907
2 22159085
3 25082267
4 27345063
5 27635113
6 22930734
7 23742632
8 27563251
9 28692519
10 26445152
11 24195045
12 25283396
13 29102151
14 26857879
15 24627553
16 25072839
17 27441426
18 28011680
19 24567662
20 22991126
21 26808501
22 28013088
23 26766215
24 24002467
25 25111126
26 28368426
27 26750752
28 23707045
29 24517943
30 26419180
31 28194408
32 25458392
33 23620415
34 25917033
35 27398735
36 26425261
37 23983792
38 23429390
39 27056196
40 26746087
41 24401667
42 24433239
43 25873216
44 27134465
45 24950824
46 22786003
47 25450690
48 26886308
49 26097402
50 23925324
51 23553364
52 26861889
53 26795728
54 23465032
55 22935352
56 24590742
57 27345756
58 25672852
59 22124411
60 23848298
61 26693115
62 26678991
63 24162445
64 22210076
65 25533212
66 26772072
67 24077744
68 22711961
69 23285371
70 25425809
71 25200225
72 22490546
73 23897569
74 25884910
75 25669168
76 23683877
77 21699712
78 24397488
79 26417775
80 23694735
81 21954295
82 22624204
83 25680220
84 25793996
85 21605423
86 21561697
87 24511398
88 25310580
89 23565641
90 20975440
91 23360627
92 26061469
93 23832829
94 21726437
95 21677434
96 24092912
97 25362587
98 21904290
99 21011991
100 23305562
101 24710929
102 23970712
103 21109055
104 22201217
105 25273889
106 23507608
107 20965797
108 20546023
109 23088654
110 24789442
111 21126941
112 19545936
113 22567824
114 24782025
115 24140448
116 20346894
117 20192179
118 23793375
119 23512535
120 21001621
121 19578613
122 21462269
123 24736096
124 22497675
125 19721608
126 20982737
127 22976206
128 23314686
129 20165797
130 19252463
131 22829467
132 23041430
133 20600929
134 18946763
135 20318024
136 23829674
137 22397191
138 19272532
139 20200723
140 22304801
141 23190457
142 19846173
143 17425406
144 20955583
145 23051536
146 21257862
147 18623082
148 18632503
149 22472951
150 22062490
151 18460663
152 18682793
153 21038284
154 22776365
155 20406278
156 17177092
157 19506271
158 21721482
159 20788176
160 18523726
161 17545545
162 20912990
163 21921468
164 18637267
165 17697892
166 19278270
167 21723283
168 20405269
169 16523212
170 17954480
171 20833251
172 20336693
173 17841119
174 16140275
175 19440589
176 21580082
177 18722442
178 17139697
179 17985167
180 20262457
181 20167577
182 16553508
183 16737215
184 19082566
185 19379208
186 18016820
187 16111188
188 18285094
189 20710447
190 18168161
191 16094875
192 16518627
193 18909828
194 19624909
195 16190469
196 15899394
197 18695064
198 19315755
199 17755882
200 15045541
201 16461216
202 19502491
203 17826419
204 15649512
205 15620008
206 17684074
207 19184299
208 16041046
209 14658525
210 17070941
211 18359675
212 17531151
213 14653266
214 14957313
215 18173373
216 17181424
217 15030023
218 14847440
219 16652203
220 18481816
221 15794205
222 13827863
223 15828483
224 17059910
225 16558399
226 13893116
227 13741343
228 17432403
229 17356218
230 14697588
231 13665797
232 15195379
233 17772617
234 15358829
235 12344118
236 14155802
237 16308780
238 16466722
239 13779072
240 12583076
241 16030693
242 16687083
243 14250207
244 12807141
245 13606940
246 16464275
247 15273206
248 11900682
249 12808068
250 15021409
251 15930719
252 13530252
253 11301885
254 14422117
255 16205850
256 13907410
257 11715513
258 11912351
259 15286669
260 15305334
261 11890476
262 12027869
263 13959479
264 14956941
265 12973707
266 10086094
267 12486199
268 15036547
269 13708711
270 11567347
271 10911263
272 13932283
273 14866184
274 11215710
275 10295107
276 12258090
277 14259454
278 13167796
279  9659670
280 10989539
281 13958277
282 13142506
283 10933346
284  9623435
285 12336922
286 14282363
287 11018764
288  9170116
289 10641943
290 13106889
291 13185008
292  9496584
293  9549823
294 12669421
295 12763315
296 10672494
297  8471109
298 10264402
299 13140720
300 10875427
301  8695060
302  9596372
303 11939472
304 12682098
305  9127324
306  8132368
307 11045954
308 11705832
309 10149441
310  7747843
311  8842780
312 12351810
313 10995677
314  8183583
315  8119440
316 10129011
317 11732524
318  8756257
319  6973516
320  9686626
321 11048869
322  9990160
323  7375015
324  7371356
325 10918522
326 10482273
327  7631613
328  6963566
329  8561756
330 10732135
331  8528104
332  6063139
333  8247090
334 10134358
335  9890324
336  7371562
337  6145072
338  9052896
339  9377475
340  6872864
341  6017764
342  7302836
343  9908776
344  8515312
345  5558433
346  6961389
347  8817966
348  8813498
349  6618632
350  4967823
351  7766120
352  8873247
353  6582633
354  5300953
355  6032252
356  8769496
357  8237509
358  4894067
359  5513248
360  7501786
361  7936016
362  6028954
363  3887572
364  6502553
365  8515465
366  6422204
367  4598283
368  4685698
369  7384675
370  7712899
371  4274442
372  4011501
373  6031988
374  7122342
375  5921371
376  3284403
377  5047243
378  7542656
379  5914257
380  3790643
381  3323004
382  5799779
383  7006785
384  3846834
385  3082512
386  5149805
387  6550256
388  5549066
389  2307324
390  3176581
391  6285655
392  5449657
393  3280349
394  2348806
395  4622255
396  6617146
397  3681371
398  1927269
399  3672775
400  5513205
401  5229647
402  1770800
403  1592809
404  4849367
405  4873653
406  2908403
407  1474899
408  3176693
409  6006658
410  3807130
411  1122320
412  1892176
413  3855997
414  4568532
415  1506735
416   446837
417  3690773
418  4457277
419  2659541
420   707463
421  1576307
422  4616814
423  3180796
424   343975
425   846560
426  2878169
427  4244078
428  1510940
429  -637312
430  2079262
431  3623163
432  2301326
433  -109207
434  -254682
435  3208747
436  3104857
437   125398
438  -223388
439  1543172
440  3497552
441  1413923
442 -1534984
443   551399
444  2570477
445  1743370
446  -668683
447 -1580534
448  1776382
449  2838903
450    48319
451 -1096985
452    22405
453  2305275
454  1132804
455 -2303107
456 -1108820
457  1468828
458  1568289
459  -546541
460 -2398843
461   261705
462  2050620
463  -427840
464 -2131212
465 -1540251
466   973155
467   982423
468 -2426356
469 -2256758
470   110513
471   820590
472  -638191
473 -2934118
474 -1121161
475  1042849
476 -1113932
477 -3090632
478 -2745317
479  -126951
480   618791
481 -2720986
482 -3242632
483  -912802
484    24530
485 -1210385
486 -3949390
487 -2848232
488    66384
489  -992912
490 -3076995
491 -3741233
492 -1775248
493   -68291
494 -2788602
495 -4233676
496 -2576672
497 -1321957
498 -1665922
499 -4199549
500 -3840869
501  -837782
502 -1458242
503 -3555323
504 -4422706
505 -2885071
506 -1080340
507 -3609065
508 -5330565
509 -3445671
510 -1906175
511 -2042688
512 -4696283
513 -5091339
514 -2002449
515 -1911375
516 -4043764
517 -5486664
518 -4418273
519 -1767055
520 -3445495
521 -6075303
522 -4954345
523 -2929545
524 -2187178
525 -4753855
526 -6339039
527 -3603643
528 -2781803
529 -4568426
530 -6092207
531 -5444475
532 -2614724
533 -3527402
534 -6379243
535 -5821917
536 -4051582
537 -3136573
538 -5397790
539 -7526679
540 -4855231
541 -3111785
542 -4716085
543 -6784056
544 -6796798
545 -3595418
546 -3486513
547 -6691278
548 -7097563
549 -5493010
550 -3969860
551 -5393359
552 -8017402
553 -6224966
554 -4125353
555 -4969503
556 -6898005
557 -7793513
558 -5164250
559 -4281859
560 -7305992
561 -8116422
562 -6363059
563 -4326809
564 -5416616
565 -8669798
566 -7387564
567 -4705134
568 -5378081
569 -7721987
570 -9233241
571 -6607405
572 -4604918
573 -7157335
574 -8722413
575 -7692412
576 -5380770
577 -5240430
578 -8708718
579 -8998475
580 -6476392
581 -5927483
582 -7472269
583 -9747331
584 -8195829
585 -5444173
586 -7162919
587 -9111642
588 -8609664
589 -6487278
590 -5942845
591 -9310344
592 -9996091
593 -7266872
594 -6476446
595 -7907619
596 -10275557
597 -9129696
598 -5911099
599 -7230921
600 -10028033
601 -10484083
602 -8173965
603 -5945865
604 -8607354
605 -10807972
606 -8871254
607 -7102679
608 -7490935
609 -10381645
610 -10846930
611 -7575265
612 -7553366
613 -9890680
614 -10867154
615 -9449380
616 -7077210
617 -8758537
618 -11061858
619 -9696108
620 -8167174
621 -8205458
622 -10661180
623 -11742411
624 -8729369
625 -7937266
626 -10009659
627 -11295435
628 -10364906
629 -7767345
630 -8885310
631 -11706681
632 -10954575
633 -9273744
634 -8744564
635 -10712298
636 -12474823
637 -10033800
638 -8552503
639 -9872476
640 -11255798
641 -11324460
642 -9173093
643 -9532582
644 -12232739
645 -11839774
646 -10148715
647 -9312391
648 -10847782
649 -12782605
650 -10551730
651 -8995763
652 -10839363
653 -12420513
654 -12195545
655 -9646079
656 -9562590
657 -12641907
658 -12810307
659 -11028063
660 -9738053
661 -10784534
662 -13465787
663 -12213184
664 -9915365
665 -10692722
666 -12490828
667 -13381751
668 -10997216
669 -9556890
670 -12300477
671 -13319504
672 -11857027
673 -10465114
674 -11333003
675 -14264348
676 -13293128
677 -10500522
678 -11017836
679 -12772152
680 -13755866
681 -11686950
682 -9906488
683 -12606767
684 -14416033
685 -13204171
686 -11179334
687 -10970171
688 -14103241
689 -14405343
690 -11405879
691 -10912700
692 -12683714
693 -14674090
694 -13397493
695 -10680856
696 -12383098
697 -14632566
698 -14099435
699 -12207029
700 -11314627
701 -13981256
702 -15013678
703 -12391587
704 -11519785
705 -12880143
706 -14955352
707 -14296963
708 -11353145
709 -12520637
710 -15201098
711 -14991274
712 -12819943
713 -11236877
714 -13855697
715 -15953167
716 -13621573
717 -12036891
718 -13018924
719 -15471950
720 -15680530
721 -12331519
722 -12089889
723 -14668823
724 -15606531
725 -14401963
726 -12197281
727 -13563470
728 -16176755
729 -14800672
730 -12898567
731 -12944940
732 -15076615
733 -16213911
734 -13368555
735 -12543649
736 -15044253
737 -16252910
738 -15267404
739 -12914300
740 -13765122
741 -16485914
742 -15330945
743 -13261769
744 -13094571
745 -15047312
746 -16922382
747 -14661221
748 -13060409
749 -14946648
750 -16507776
751 -16201682
752 -13578743
753 -13280029
754 -16350250
755 -16378833
756 -14279262
757 -13408817
758 -15007429
759 -17487512
760 -15725485
761 -13450676
762 -14911309
763 -16580082
764 -16562839
765 -14190181
766 -13459760
767 -16560533
768 -17311006
769 -15334001
770 -13880746
771 -14673775
772 -17507991
773 -16743207
774 -14018901
775 -14598645
776 -16530710
777 -17528040
778 -15555271
779 -13699658
780 -16122031
781 -17606254
782 -16287560
783 -14764441
784 -14731625
785 -17159662
786 -17164370
787 -14766371
788 -15038000
789 -16656020
790 -17770029
791 -16414091
792 -14324359
793 -16164834
794 -17843690
795 -16654688
796 -15180956
797 -15067080
798 -17611211
799 -18094410
800 -15372414
801 -15085613
802 -16740345
803 -18072451
804 -17006357
805 -14481581
806 -15800976
807 -17942372
808 -17317172
809 -15897426
810 -15220657
811 -17488243
812 -18894385
813 -16458985
814 -15332935
815 -16442121
816 -18059104
817 -17670203
818 -14907910
819 -15677596
820 -18331196
821 -18087158
822 -16487051
823 -15420104
824 -17412767
825 -19176469
826 -16800146
827 -15315285
828 -16427180
829 -18276298
830 -18509702
831 -15739367
832 -15650022
833 -18368689
834 -18763826
835 -17175947
836 -15274713
837 -16584688
838 -19318286
839 -17867033
840 -15812179
841 -16323975
842 -18428573
843 -19469462
844 -16587393
845 -15317642
846 -17901470
847 -19020116
848 -17789306
849 -15603212
850 -16330033
851 -19466616
852 -18765690
853 -16467109
854 -16386335
855 -18151574
856 -19777609
857 -17445418
858 -15365140
859 -17379030
860 -19115213
861 -18696495
862 -16458253
863 -16147149
864 -19302544
865 -19508426
866 -17041557
867 -16137571
868 -17485885
869 -19769752
870 -18391710
871 -15935617
872 -17362842
873 -19298058
874 -19374058
875 -17255303
876 -16075575
877 -18794144
878 -19743841
879 -17609316
880 -16322555
881 -17117042
882 -19632514
883 -19074781
884 -16337573
885 -17133032
886 -19230702
887 -19773809
888 -17878257
889 -15986520
890 -18300478
891 -20018673
892 -18380505
893 -16813234
894 -16909910
895 -19385606
896 -19870782
897 -17168702
898 -16919396
899 -18616155
900 -19748303
901 -18593869
902 -16202822
903 -17730738
904 -20020242
905 -19023650
906 -17438564
907 -17047155
908 -19151108
909 -20032504
910 -17388447
911 -16720104
912 -18354505
913 -19718525
914 -19209601
915 -16836983
916 -17692197
917 -20006993
918 -19338833
919 -17735689
920 -16882471
921 -18638893
922 -20269075
923 -18043284
924 -16763478
925 -18079908
926 -19756602
927 -19793519
928 -17218945
929 -17277717
930 -19781103
931 -19623021
932 -18076556
933 -16955472
934 -18405949
935 -20528000
936 -18798864
937 -17147205
938 -18049182
939 -19489424
940 -19822444
941 -17425539
942 -16921809
943 -19407470
944 -19772121
945 -18453768
946 -17190012
947 -18182353
948 -20654489
949 -19398119
950 -17259937
951 -17752745
952 -19307402
953 -20077271
954 -17772189
955 -16611832
956 -19178286
957 -20174813
958 -18950200
959 -17260500
960 -17608699
961 -20308048
962 -19745545
963 -17318715
964 -17343380
965 -18976744
966 -20433409
967 -18562030
968 -16562403
969 -18672576
970 -20301552
971 -19464011
972 -17487193
973 -17019401
974 -19725422
975 -20078389
976 -17731408
977 -17284892
978 -18718139
979 -20612850
980 -19333385
981 -16665064
982 -17941433
983 -19849504
984 -19615983
985 -17801992
986 -16702471
987 -19282740
988 -20551967
989 -18337392
990 -17192334
991 -18130472
992 -20356947
993 -19860249
994 -16884360
995 -17462887
996 -19626567
997 -19897612
998 -18230715
999 -16533474
1000 -18714012
1001 -20694159
1002 -18825283
1003 -17150700
1004 -17455117
1005 -19696709
1006 -20137675
1007 -17230995
1008 -17001672
1009 -19206785
1010 -20222958
1011 -19042139
1012 -16664447
1013 -17937357
1014 -20380500
1015 -19103661
1016 -17179771
1017 -16958052
1018 -19109170
1019 -20423775
1020 -17912282
1021 -16946100
1022 -18699185
1023 -19902346
1024 -19268527
1025 -16729892
1026 -17123293
1027 -19829442
1028 -19432808
1029 -17679537
1030 -16969642
1031 -18626378
1032 -20476263
1033 -18374177
1034 -16750341
1035 -18078896
1036 -19459734
1037 -19405061
1038 -17035289
1039 -16760840
1040 -19456792
1041 -19592152
1042 -17930987
1043 -16896084
1044 -18072992
1045 -20259114
1046 -18694475
1047 -16521324
1048 -17350297
1049 -18951694
1050 -19631892
1051 -17600958
1052 -16553724
1053 -18981927
1054 -19733936
1055 -18288409
1056 -16812637
1057 -17200553
1058 -19586748
1059 -18913200
1060 -16727056
1061 -17156486
1062 -18630441
1063 -19567337
1064 -17833164
1065 -16189889
1066 -18231670
1067 -19376756
1068 -18272947
1069 -16873721
1070 -16889382
1071 -19265191
1072 -19167827
1073 -16879602
1074 -16915490
1075 -18261673
1076 -19391688
1077 -17915030
1078 -15755130
1079 -17474949
1080 -19198931
1081 -18412270
1082 -16838271
1083 -16375716
1084 -18830644
1085 -19470311
1086 -17042298
1087 -16451235
1088 -17625829
1089 -19072921
1090 -18158002
1091 -15672230
1092 -16843227
1093 -18929553
1094 -18684630
1095 -17198541
1096 -16087676
1097 -18074362
1098 -19304852
1099 -17020173
1100 -15922725
1101 -16936304
1102 -18786608
1103 -18569387
1104 -15898503
1105 -16348202
1106 -18486145
1107 -18482396
1108 -17091735
1109 -15640184
1110 -17280627
1111 -19173047
1112 -17351444
1113 -15806710
1114 -16376610
1115 -18279485
1116 -18765075
1117 -16035309
1118 -15640357
1119 -17818723
1120 -18357751
1121 -17158463
1122 -15274858
1123 -16391878
1124 -18919322
1125 -17743675
1126 -15859869
1127 -15876118
1128 -17582507
1129 -18636609
1130 -16172348
1131 -15073134
1132 -17132576
1133 -18198078
1134 -17439728
1135 -15293223
1136 -15622709
1137 -18424262
1138 -17983050
1139 -15838114
1140 -15195146
1141 -16679227
1142 -18504195
1143 -16549095
1144 -14687946
1145 -16332178
1146 -17902343
1147 -17741405
1148 -15493923
1149 -14822269
1150 -17425494
1151 -17701364
1152 -15785962
1153 -14853905
1154 -15954369
1155 -18177741
1156 -16939028
1157 -14665590
1158 -15719548
1159 -17333503
1160 -17570831
1161 -15469951
1162 -14138834
1163 -16561016
1164 -17556350
1165 -15902481
1166 -14618475
1167 -15191062
1168 -17717899
1169 -17280865
1170 -14581251
1171 -14771291
1172 -16418072
1173 -17367397
1174 -15784468
1175 -13799154
1176 -15744583
1177 -17393075
1178 -16198599
1179 -14661804
1180 -14442981
1181 -16668503
1182 -16980126
1183 -14559055
1184 -14377976
1185 -15727621
1186 -16827317
1187 -15901041
1188 -13835731
1189 -15219544
1190 -16999119
1191 -16046144
1192 -14486870
1193 -13833906
1194 -15838197
1195 -16793666
1196 -14512501
1197 -13828257
1198 -15146477
1199 -16620090
1200 -16105277
1201 -13516844
1202 -14113304
1203 -16276587
1204 -15920594
1205 -14399896
1206 -13319303
1207 -15029216
1208 -16690675
1209 -14774425
1210 -13561116
1211 -14441610
1212 -15880701
1213 -15849916
1214 -13300203
1215 -13227487
1216 -15447216
1217 -15614980
1218 -14459816
1219 -13198417
1220 -14357444
1221 -16329686
1222 -14831273
1223 -13175252
1224 -13568598
1225 -14985248
1226 -15646179
1227 -13308026
1228 -12561684
1229 -14815182
1230 -15524402
1231 -14462248
1232 -12803899
1233 -13431193
1234 -15783396
1235 -14794430
1236 -12812803
1237 -12831899
1238 -14245125
1239 -15469951
1240 -13578908
1241 -12284524
1242 -14123676
1243 -14928910
1244 -14074315
1245 -12427121
1246 -12589185
1247 -15007378
1248 -14604220
1249 -12675271
1250 -12513901
1251 -13737604
1252 -15209999
1253 -13535345
1254 -11555426
1255 -13116728
1256 -14524424
1257 -14068190
1258 -12163629
1259 -11571019
1260 -14182385
1261 -14650501
1262 -12680015
1263 -11994629
1264 -12919352
1265 -14653126
1266 -13455625
1267 -11075799
1268 -12242160
1269 -13912127
1270 -13855076
1271 -12170352
1272 -11119754
1273 -13429865
1274 -14381710
1275 -12405575
1276 -11223951
1277 -11805336
1278 -13931673
1279 -13580522
1280 -10876622
1281 -11349225
1282 -13393416
1283 -13990015
1284 -12344899
1285 -10337293
1286 -12141796
1287 -13942740
1288 -12398907
1289 -10730786
1290 -10732630
1291 -13065062
1292 -13839700
1293 -11204462
1294 -10623932
1295 -12217194
1296 -13302016
1297 -12419747
1298 -10091722
1299 -11005831
1300 -13139391
1301 -12363047
1302 -10830270
1303 -10256971
1304 -12038527
1305 -13342143
1306 -11153046
1307 -10093256
1308 -11303244
1309 -12456657
1310 -12117802
1311 -9836023
1312 -10181957
1313 -12519474
1314 -12289818
1315 -10815824
1316 -9818755
1317 -11110235
1318 -12753573
1319 -10832532
1320 -9331083
1321 -10421474
1322 -11897302
1323 -12080105
1324 -9781967
1325 -9447106
1326 -11817326
1327 -11947164
1328 -10420229
1329 -9138314
1330 -10093087
1331 -12152002
1332 -10814128
1333 -9052025
1334 -9737463
1335 -11158100
1336 -11861647
1337 -9786794
1338 -8585102
1339 -10585144
1340 -11327646
1341 -10246938
1342 -8780655
1343 -9190762
1344 -11603584
1345 -10925397
1346 -8792735
1347 -8929667
1348 -10288292
1349 -11379926
1350 -9579652
1351 -7805240
1352 -9587641
1353 -10820653
1354 -10108865
1355 -8622776
1356 -8459623
1357 -10733334
1358 -10687533
1359 -8593193
1360 -8260364
1361 -9172932
1362 -10498621
1363 -9460364
1364 -7524812
1365 -8859474
1366 -10341749
1367 -9898086
1368 -8293899
1369 -7501613
1370 -9717327
1371 -10415606
1372 -8340317
1373 -7546346
1374 -8340377
1375 -9972345
1376 -9431135
1377 -7119843
1378 -7904663
1379 -9625876
1380 -9577947
1381 -8111037
1382 -6780354
1383 -8529446
1384 -9795212
1385 -8131419
1386 -7177073
1387 -7685384
1388 -9352101
1389 -9365087
1390 -6932212
1391 -7030638
1392 -8684697
1393 -8858578
1394 -7686598
1395 -6220504
1396 -7669475
1397 -9391974
1398 -8015136
1399 -6777544
1400 -6948310
1401 -8530798
1402 -8999882
1403 -6452885
1404 -5940287
1405 -7851077
1406 -8691333
1407 -7754203
1408 -5785668
1409 -6704503
1410 -8888573
1411 -7796396
1412 -6082497
1413 -5856187
1414 -7463749
1415 -8645333
1416 -6482239
1417 -5446124
1418 -7050906
1419 -8025924
1420 -7529643
1421 -5521624
1422 -5665561
1423 -7874704
1424 -7464249
1425 -5810205
1426 -5095331
1427 -6411724
1428 -8268556
1429 -6539941
1430 -4814032
1431 -6126434
1432 -7530395
1433 -7336232
1434 -5034737
1435 -4495177
1436 -6969510
1437 -7281929
1438 -5674174
1439 -4577509
1440 -5467259
1441 -7637533
1442 -6482561
1443 -4271828
1444 -4963783
1445 -6479676
1446 -7021330
1447 -5128234
1448 -3798235
1449 -5870835
1450 -6910630
1451 -5729475
1452 -4268779
1453 -4322946
1454 -6597157
1455 -6273807
1456 -3872427
1457 -3957356
1458 -5495078
1459 -6587064
1460 -5144010
1461 -3286101
1462 -4933126
1463 -6321699
1464 -5421900
1465 -3859237
1466 -3380471
1467 -5566583
1468 -6070720
1469 -3840315
1470 -3345744
1471 -4509997
1472 -5887877
1473 -5066578
1474 -2874024
1475 -3803557
1476 -5381004
1477 -4913009
1478 -3578030
1479 -2785676
1480 -4684414
1481 -5738174
1482 -3783891
1483 -2938505
1484 -3695239
1485 -4982983
1486 -4612450
1487 -2302455
1488 -2744933
1489 -4623068
1490 -4680236
1491 -3450213
1492 -2180039
1493 -3697345
1494 -5313090
1495 -3611960
1496 -2276695
1497 -2676592
1498 -4055362
1499 -4244287
1500 -2054560
1501 -2052018
1502 -3916311
1503 -4214849
1504 -3259833
1505 -1800273
1506 -2603523
1507 -4275397
1508 -3141160
1509 -1893461
1510 -2046994
1511 -3294962
1512 -4058711
1513 -2035098
1514 -1305289
1515 -3003047
1516 -3614361
1517 -2749288
1518 -1078745
1519 -1652663
1520 -3753590
1521 -2894509
1522 -1337370
1523 -1377475
1524 -2672312
1525 -3731203
1526 -1826919
1527  -514166
1528 -1984144
1529 -2894501
1530 -2428808
1531  -730515
1532  -690107
1533 -2944909
1534 -2817259
1535 -1154462
1536  -587913
1537 -1512762
1538 -3039904
1539 -1635458
1540   151052
1541 -1076493
1542 -2366675
1543 -2225860
1544  -566815
1545   -28004
1546 -2200062
1547 -2429999
1548  -657475
1549   202853
1550  -482128
1551 -2325616
1552 -1524291
1553   593157
1554  -215608
1555 -1772810
1556 -2027989
1557  -310822
1558   944527
1559 -1100190
1560 -2051008
1561  -431103
1562   772697
1563   397093
1564 -1650605
1565 -1463422
1566   874922
1567   675331
1568  -893970
1569 -1577378
1570  -200968
1571  1686386
1572   200470
1573 -1403319
1574  -404918
1575   968914
1576  1189686
1577  -823123
1578 -1383507
1579  1056073
1580  1657836
1581   247211
1582  -935152
1583  -101062
1584  2060983
1585  1094501
1586  -847345
1587  -229934
1588  1246238
1589  2023564
1590   403816
1591  -769326
1592  1202262
1593  2239183
1594  1260861
1595  -155549
1596  -124906
1597  2090842
1598  2020748
1599    85780
1600   116163
1601  1508821
1602  2762373
1603  1508047
1604  -263656
1605  1271209
1606  2645673
1607  1929833
1608   510652
1609   212879
1610  2398916
1611  2925446
1612  1047251
1613   651617
1614  1683939
1615  3147938
1616  2501381
1617   374686
1618  1155088
1619  2784218
1620  2742168
1621  1588935
1622   749243
1623  2581134
1624  3677882
1625  1986903
1626  1140774
1627  1823829
1628  3266852
1629  3157172
1630  1174096
1631  1653247
1632  3307604
1633  3404116
1634  2432076
1635  1332658
1636  2695797
1637  4125422
1638  2740473
1639  1695696
1640  2139272
1641  3631686
1642  3964182
1643  1917300
1644  1914752
1645  3750325
1646  4150056
1647  3190107
1648  1751990
1649  2740388
1650  4536816
1651  3547157
1652  2385053
1653  2613034
1654  3990486
1655  4782250
1656  2910018
1657  2262378
1658  3801499
1659  4486528
1660  3906841
1661  2356671
1662  2839788
1663  4962335
1664  4520331
1665  3193137
1666  3060517
1667  4294973
1668  5406589
1669  3651889
1670  2519728
1671  3979692
1672  4942284
1673  4627811
1674  3138724
1675  3235744
1676  5370267
1677  5251559
1678  3801538
1679  3306919
1680  4300007
1681  5867103
1682  4620099
1683  3020202
1684  4142342
1685  5494456
1686  5584899
1687  3962673
1688  3363020
1689  5539957
1690  6011055
1691  4472577
1692  3584198
1693  4342855
1694  6297247
1695  5671039
1696  3808044
1697  4491649
1698  5835519
1699  6227459
1700  4738061
1701  3532054
1702  5424425
1703  6550028
1704  5392204
1705  4257226
1706  4534373
1707  6630724
1708  6616108
1709  4473078
1710  4528177
1711  5945183
1712  6786848
1713  5623056
1714  3974735
1715  5483933
1716  7062846
1717  6276358
1718  5041752
1719  4807669
1720  6649310
1721  7194488
1722  5151543
1723  4698414
1724  5958833
1725  7230977
1726  6642019
1727  4678966
1728  5583584
1729  7501100
1730  7115642
1731  5721668
1732  4984876
1733  6662818
1734  7844446
1735  5987353
1736  5038696
1737  6069154
1738  7589135
1739  7610877
1740  5516879
1741  5597325
1742  7431775
1743  7612214
1744  6556638
1745  5421539
1746  6594284
1747  8334479
1748  7118714
1749  5831404
1750  6268864
1751  7621206
1752  8106237
1753  6198830
1754  5793783
1755  7574250
1756  8049023
1757  7222871
1758  6010713
1759  6768440
1760  8676541
1761  7878578
1762  6406327
1763  6473640
1764  7668424
1765  8605037
1766  6944639
1767  5991623
1768  7669906
1769  8672346
1770  8163526
1771  6655176
1772  6744684
1773  8750501
1774  8481239
1775  7003666
1776  6775827
1777  7754361
1778  8999754
1779  7882919
1780  6645809
1781  7868023
1782  8847215
1783  8616924
1784  7259666
1785  6895218
1786  8782012
1787  8992734
1788  7608635
1789  7266834
1790  8125922
1791  9547338
1792  8655963
1793  6987406
1794  7905721
1795  9093966
1796  9039653
1797  7750700
1798  7075066
1799  8952987
1800  9635837
1801  8291953
1802  7660293
1803  8258336
1804  9749165
1805  9307926
1806  7466840
1807  7995132
1808  9286751
1809  9561724
1810  8485222
1811  7443176
1812  9071867
1813 10181125
1814  8889437
1815  7863532
1816  8153099
1817  9855558
1818  9981125
1819  8021593
1820  8113760
1821  9583551
1822 10233189
1823  9305252
1824  7762219
1825  8893844
1826 10410958
1827  9518642
1828  8331735
1829  8217722
1830  9832210
1831 10597646
1832  8823194
1833  8406049
1834  9659802
1835 10533971
1836  9963798
1837  8174367
1838  8751966
1839 10523187
1840 10083066
1841  8918681
1842  8537633
1843 10027574
1844 11197724
1845  9478998
1846  8471266
1847  9561519
1848 10744410
1849 10586398
1850  8652630
1851  8718391
1852 10781488
1853 10911447
1854  9669210
1855  8737562
1856  9816832
1857 11467863
1858 10174239
1859  8715914
1860  9368634
1861 10691216
1862 11171116
1863  9511667
1864  8966097
1865 10773411
1866 11276331
1867 10256945
1868  9062152
1869  9619869
1870 11529128
1871 10846230
1872  9213065
1873  9517650
1874 10835480
1875 11685678
1876 10169645
1877  9020098
1878 10630271
1879 11568571
1880 10777142
1881  9422380
1882  9513675
1883 11575685
1884 11570380
1885  9927003
1886  9763471
1887 10760218
1888 11835079
1889 10750742
1890  9206787
1891 10399330
1892 11666289
1893 11398393
1894 10155891
1895  9691534
1896 11523942
1897 12028025
1898 10481023
1899  9925978
1900 10633027
1901 11927885
1902 11353990
1903  9624179
1904 10354586
1905 11782754
1906 11895088
1907 10808335
1908  9898299
1909 11378525
1910 12248140
1911 10879892
1912 10089353
1913 10584903
1914 11991835
1915 11941564
1916 10203379
1917 10527871
1918 11869756
1919 12082362
1920 11162023
1921 10065059
1922 11236155
1923 12422694
1924 11343267
1925 10463822
1926 10739781
1927 12153009
1928 12524672
1929 10700937
1930 10440286
1931 11790711
1932 12336240
1933 11558059
1934 10125040
1935 11035104
1936 12744252
1937 12025513
1938 10846449
1939 10736372
1940 12026757
1941 12813946
1942 11162941
1943 10488457
1944 11665180
1945 12432092
1946 12063195
1947 10637506
1948 11001738
1949 12738012
1950 12385706
1951 11209419
1952 10804225
1953 11838053
1954 12948010
1955 11582697
1956 10608443
1957 11721004
1958 12742383
1959 12619766
1960 11043367
1961 10846964
1962 12613185
1963 12676330
1964 11484894
1965 10841341
1966 11700788
1967 13194934
1968 12226830
1969 10876923
1970 11648970
1971 12756307
1972 12921416
1973 11421180
1974 10775792
1975 12481594
1976 12945388
1977 11854234
1978 11040310
1979 11656063
1980 13361697
1981 12784311
1982 11115002
1983 11443068
1984 12560587
1985 13129948
1986 11879704
1987 10749490
1988 12246989
1989 13290288
1990 12492294
1991 11337645
1992 11388362
1993 13211493
1994 13224582
1995 11380352
1996 11228634
1997 12368143
1998 13338928
1999 12428608
2000 10951713
2001 12117185
2002 13419550
2003 12866556
2004 11627100
2005 11219406
2006 12864670
2007 13443790
2008 11843991
2009 11349569
2010 12219216
2011 13427243
2012 13012614
2013 11199266
2014 11676618
2015 13211818
2016 13205175
2017 12036576
2018 11111684
2019 12548562
2020 13704621
2021 12375639
2022 11514936
2023 12069963
2024 13260064
2025 13228485
2026 11465890
2027 11530749
2028 12975595
2029 13231092
2030 12449794
2031 11489859
2032 12469919
2033 13761130
2034 12669561
2035 11613325
2036 11887364
2037 13060563
2038 13455025
2039 11761786
2040 11413358
2041 12950477
2042 13541683
2043 12791624
2044 11498068
2045 12142569
2046 13771538
2047 13035717
2048 11709015
2049 11638517
2050 12788683
2051 13720201
2052 12327606
2053 11452951
2054 12690350
2055 13553411
2056 13124085
2057 11657685
2058 11711139
2059 13473258
2060 13326736
2061 12041993
2062 11687585
2063 12598962
2064 13792117
2065 12737448
2066 11524374
2067 12383089
2068 13287817
2069 13222807
2070 11938270
2071 11526261
2072 13175554
2073 13563156
2074 12504155
2075 11814040
2076 12270200
2077 13629220
2078 13001064
2079 11516344
2080 12087390
2081 13184987
2082 13427890
2083 12284619
2084 11569420
2085 13015350
2086 13496132
2087 12424474
2088 11761613
2089 12150033
2090 13492373
2091 13168510
2092 11666791
2093 12009514
2094 13099847
2095 13568433
2096 12581881
2097 11409942
2098 12560677
2099 13519229
2100 12659527
2101 11689563
2102 11741736
2103 13340089
2104 13602394
2105 11969212
2106 11829516
2107 12870807
2108 13522827
2109 12731754
2110 11371113
2111 12259425
2112 13418054
2113 12790189
2114 11865723
2115 11713369
2116 13119853
2117 13716022
2118 12169130
2119 11659796
2120 12525488
2121 13359192
2122 12898202
2123 11318040
2124 11852882
2125 13446227
2126 13229615
2127 12085146
2128 11425532
2129 12648454
2130 13707067
2131 12331683
2132 11438029
2133 12149336
2134 13206041
2135 13237991
2136 11651141
2137 11573689
2138 13086453
2139 13284958
2140 12317763
2141 11288749
2142 12070582
2143 13521601
2144 12578655
2145 11448968
2146 11929896
2147 13054654
2148 13372685
2149 11777601
2150 11237703
2151 12676911
2152 13156468
2153 12405526
2154 11334431
2155 11786436
2156 13405576
2157 12922969
2158 11600352
2159 11575278
2160 12542180
2161 13343597
2162 12014713
2163 10913564
2164 12143444
2165 13098292
2166 12651088
2167 11379240
2168 11435661
2169 13215409
2170 13094974
2171 11606404
2172 11294066
2173 12128049
2174 13115923
2175 12174677
2176 10908730
2177 11843343
2178 12921670
2179 12829321
2180 11632013
2181 11077918
2182 12618904
2183 13101314
2184 11795978
2185 11064688
2186 11613071
2187 12991741
2188 12555526
2189 10973605
2190 11421778
2191 12585191
2192 12755959
2193 11679663
2194 10803998
2195 12087460
2196 12880360
2197 11917265
2198 11227801
2199 11467863
2200 12644799
2201 12567590
2202 11017949
2203 11072746
2204 12134030
2205 12577212
2206 11792179
2207 10675983
2208 11698635
2209 12849863
2210 12030626
2211 11091215
2212 11079355
2213 12283701
2214 12594880
2215 11038679
2216 10727122
2217 11719663
2218 12377499
2219 11973627
2220 10753114
2221 11294271
2222 12505517
2223 11995229
2224 11013113
2225 10655452
2226 11705625
2227 12488992
2228 11179733
2229 10579106
2230 11496595
2231 12265213
2232 11981428
2233 10621094
2234 10860585
2235 12203477
2236 11874895
2237 10858735
2238 10382197
2239 11280597
2240 12358726
2241 11341380
2242 10496892
2243 11155029
2244 11963303
2245 11950546
2246 10522566
2247 10241960
2248 11698198
2249 11906921
2250 10967249
2251 10195939
2252 10882602
2253 12248746
2254 11412160
2255 10195526
2256 10656097
2257 11588065
2258 11833270
2259 10551036
2260  9995469
2261 11361320
2262 11817164
2263 11052551
2264 10150038
2265 10373389
2266 11725259
2267 11320900
2268 10002645
2269 10143000
2270 11130562
2271 11838961
2272 10763636
2273  9713449
2274 10837911
2275 11611177
2276 10976570
2277  9944660
2278  9940256
2279 11404993
2280 11318267
2281  9931748
2282  9873205
2283 10764935
2284 11597499
2285 10784885
2286  9467319
2287 10258385
2288 11251062
2289 10913916
2290  9808615
2291  9376641
2292 10911706
2293 11479117
2294 10100135
2295  9527828
2296 10210293
2297 11267750
2298 10770174
2299  9195595
2300  9633300
2301 10847081
2302 10884123
2303  9926744
2304  9115381
2305 10310708
2306 11294766
2307 10211817
2308  9301584
2309  9543643
2310 10685716
2311 10777969
2312  9199835
2313  9147967
2314 10411487
2315 10808572
2316  9984726
2317  8840799
2318  9683778
2319 10912410
2320 10081155
2321  9090915
2322  9155614
2323 10244932
2324 10710530
2325  9296718
2326  8829052
2327  9851650
2328 10435743
2329  9946906
2330  8629986
2331  8963315
2332 10429429
2333 10091480
2334  9029779
2335  8768066
2336  9792753
2337 10670270
2338  9368000
2339  8434222
2340  9230077
2341  9964560
2342  9768896
2343  8552275
2344  8580597
2345  9994214
2346  9931068
2347  8991030
2348  8519427
2349  9121390
2350 10132935
2351  9282510
2352  8218875
2353  8718948
2354  9534938
2355  9696889
2356  8577551
2357  8193658
2358  9534220
2359  9739043
2360  8792634
2361  8148059
2362  8569441
2363  9687626
2364  9088318
2365  7977813
2366  8422896
2367  9250997
2368  9512892
2369  8478592
2370  7726420
2371  8861976
2372  9386902
2373  8664849
2374  7908099
2375  8031891
2376  9290218
2377  9133665
2378  7858281
2379  7962068
2380  8781429
2381  9246309
2382  8322988
2383  7282931
2384  8287271
2385  9081085
2386  8498990
2387  7734302
2388  7659550
2389  8834799
2390  8945903
2391  7636917
2392  7427655
2393  8146967
2394  8851306
2395  8286672
2396  7044276
2397  7751316
2398  8801290
2399  8439685
2400  7530104
2401  7145012
2402  8309134
2403  8779404
2404  7427685
2405  6925682
2406  7618251
2407  8495643
2408  8208815
2409  6878252
2410  7262569
2411  8410246
2412  8205564
2413  7283891
2414  6608459
2415  7586480
2416  8507801
2417  7439409
2418  6646391
2419  7123607
2420  8136191
2421  8180088
2422  6648882
2423  6552312
2424  7828644
2425  8000508
2426  7129489
2427  6192745
2428  6938210
2429  8194057
2430  7457405
2431  6471928
2432  6585177
2433  7485526
2434  7870295
2435  6528385
2436  6017167
2437  7163970
2438  7714700
2439  7173992
2440  6072343
2441  6391477
2442  7773419
2443  7310497
2444  6099294
2445  5964485
2446  6869807
2447  7622898
2448  6457592
2449  5571237
2450  6560749
2451  7373832
2452  7120111
2453  5911390
2454  5694580
2455  7068188
2456  7117107
2457  6007444
2458  5529803
2459  6178356
2460  7307627
2461  6617598
2462  5392852
2463  5926964
2464  6761836
2465  6798460
2466  5708697
2467  5149086
2468  6430608
2469  6842524
2470  5888266
2471  5289615
2472  5684811
2473  6826681
2474  6458782
2475  5171655
2476  5399117
2477  6166850
2478  6418041
2479  5565740
2480  4736257
2481  5824713
2482  6582670
2483  5844722
2484  5050941
2485  5068650
2486  6194832
2487  6191800
2488  4851796
2489  4828383
2490  5650205
2491  6134991
2492  5501730
2493  4479131
2494  5238035
2495  6112334
2496  5531968
2497  4753889
2498  4579662
2499  5578479
2500  5899437
2501  4690381
2502  4453625
2503  5217212
2504  5837089
2505  5405737
2506  4150315
2507  4543048
2508  5569384
2509  5241765
2510  4468629
2511  4120158
2512  5019966
2513  5646142
2514  4587598
2515  4104790
2516  4670724
2517  5269338
2518  5097416
2519  3900708
2520  4027959
2521  5098324
2522  4967036
2523  4235699
2524  3746040
2525  4518852
2526  5368313
2527  4362949
2528  3559711
2529  4027452
2530  4783730
2531  4827039
2532  3598925
2533  3479943
2534  4723938
2535  4853408
2536  4078231
2537  3292481
2538  3782505
2539  4914573
2540  4259330
2541  3241875
2542  3423301
2543  4210355
2544  4652376
2545  3566209
2546  3002348
2547  4070348
2548  4474005
2549  3870580
2550  2943742
2551  3113173
2552  4370285
2553  4062916
2554  2974554
2555  3017759
2556  3805588
2557  4393238
2558  3354894
2559  2445372
2560  3380604
2561  4045506
2562  3626930
2563  2673421
2564  2554074
2565  3885591
2566  3970628
2567  2814744
2568  2487924
2569  3095550
2570  3953082
2571  3259325
2572  2059303
2573  2680180
2574  3562501
2575  3466073
2576  2566944
2577  2095329
2578  3303780
2579  3729775
2580  2598349
2581  1978103
2582  2416077
2583  3474335
2584  3155581
2585  1795496
2586  2103990
2587  3082851
2588  3236807
2589  2433051
2590  1610944
2591  2552726
2592  3314826
2593  2459898
2594  1678341
2595  1798822
2596  2866681
2597  3036213
2598  1737503
2599  1628315
2600  2478068
2601  2839212
2602  2241276
2603  1206849
2604  1830342
2605  2839834
2606  2307248
2607  1515240
2608  1397924
2609  2340017
2610  2753067
2611  1494318
2612  1071515
2613  1878439
2614  2430047
2615  2052799
2616   896613
2617  1222270
2618  2422381
2619  2182058
2620  1334112
2621   922934
2622  1650170
2623  2361316
2624  1348482
2625   667271
2626  1231570
2627  1915907
2628  1919631
2629   842706
2630   726794
2631  1816575
2632  1789014
2633  1045150
2634   513471
2635  1041802
2636  1972750
2637  1215115
2638   355184
2639   792396
2640  1495289
2641  1633832
2642   549903
2643   171206
2644  1253694
2645  1442910
2646   740826
2647   146673
2648   501517
2649  1568292
2650  1106351
2651   120851
2652   314881
2653   934585
2654  1257467
2655   336829
2656  -318256
2657   660920
2658  1139064
2659   603733
2660  -113331
2661   -38766
2662  1068894
2663   914925
2664  -172002
2665  -213613
2666   372159
2667   885695
2668   162637
2669  -681307
2670   197168
2671   878516
2672   414852
2673  -375103
2674  -560915
2675   469410
2676   556390
2677  -501800
2678  -696263
2679  -117551
2680   587176
2681   125704
2682  -940571
2683  -423264
2684   370837
2685   139513
2686  -638807
2687 -1074243
2688  -105409
2689   332103
2690  -685315
2691 -1088704
2692  -588035
2693   238037
2694   -28485
2695 -1312132
2696 -1070396
2697  -104795
2698  -102492
2699  -855646
2700 -1532347
2701  -642410
2702   177739
2703  -712160
2704 -1453376
2705 -1240233
2706  -357488
2707  -226998
2708 -1500395
2709 -1646881
2710  -686682
2711  -380686
2712  -920130
2713 -1791992
2714 -1244445
2715  -232533
2716  -853051
2717 -1721487
2718 -1780100
2719  -975354
2720  -510619
2721 -1627529
2722 -2062878
2723 -1158092
2724  -651637
2725 -1057230
2726 -2127095
2727 -1914735
2728  -732961
2729 -1045759
2730 -1976014
2731 -2201452
2732 -1444331
2733  -703019
2734 -1662546
2735 -2416692
2736 -1747479
2737 -1139095
2738 -1273839
2739 -2324106
2740 -2533046
2741 -1376896
2742 -1271409
2743 -2009403
2744 -2422966
2745 -1971145
2746 -1097994
2747 -1755855
2748 -2742393
2749 -2334212
2750 -1654208
2751 -1528979
2752 -2461063
2753 -2917071
2754 -1805584
2755 -1466321
2756 -2224707
2757 -2794354
2758 -2529735
2759 -1554352
2760 -1920218
2761 -2975091
2762 -2771434
2763 -2106259
2764 -1760820
2765 -2490473
2766 -3240364
2767 -2394714
2768 -1837907
2769 -2421992
2770 -3117216
2771 -3115774
2772 -2075577
2773 -2049001
2774 -3111801
2775 -3148953
2776 -2514523
2777 -2035877
2778 -2631143
2779 -3615915
2780 -2985551
2781 -2221258
2782 -2618193
2783 -3346869
2784 -3564611
2785 -2567255
2786 -2193830
2787 -3193927
2788 -3505001
2789 -3037779
2790 -2473919
2791 -2783841
2792 -3873753
2793 -3534899
2794 -2647561
2795 -2783222
2796 -3396659
2797 -3812919
2798 -3036641
2799 -2524962
2800 -3446995
2801 -3896025
2802 -3526215
2803 -2930701
2804 -2987036
2805 -4007703
2806 -3890158
2807 -2969887
2808 -2965531
2809 -3584524
2810 -4174672
2811 -3545091
2812 -2789632
2813 -3625821
2814 -4296562
2815 -3965232
2816 -3231740
2817 -3055407
2818 -4128613
2819 -4299292
2820 -3396983
2821 -3259945
2822 -3805151
2823 -4493613
2824 -4074615
2825 -3143125
2826 -3668368
2827 -4409544
2828 -4314890
2829 -3687049
2830 -3289320
2831 -4242985
2832 -4747579
2833 -3922989
2834 -3535747
2835 -3949255
2836 -4762244
2837 -4558468
2838 -3414488
2839 -3694229
2840 -4610561
2841 -4715171
2842 -4135088
2843 -3584349
2844 -4422325
2845 -5134426
2846 -4377048
2847 -3784083
2848 -3990652
2849 -4843340
2850 -4998750
2851 -3883703
2852 -3819605
2853 -4739380
2854 -5119951
2855 -4686327
2856 -3873735
2857 -4406826
2858 -5357585
2859 -4829166
2860 -4052463
2861 -4032873
2862 -4923936
2863 -5451601
2864 -4456617
2865 -4068764
2866 -4872549
2867 -5382583
2868 -5095844
2869 -4136889
2870 -4353098
2871 -5458785
2872 -5285182
2873 -4555211
2874 -4308838
2875 -4994351
2876 -5752799
2877 -4957922
2878 -4314270
2879 -4902958
2880 -5502241
2881 -5436438
2882 -4516725
2883 -4464077
2884 -5591764
2885 -5681136
2886 -4994451
2887 -4618003
2888 -5085863
2889 -5941424
2890 -5356315
2891 -4527023
2892 -4946726
2893 -5637515
2894 -5854722
2895 -5004074
2896 -4595449
2897 -5643320
2898 -6030317
2899 -5401834
2900 -4829951
2901 -5066961
2902 -6067104
2903 -5784584
2904 -4876522
2905 -5104373
2906 -5781762
2907 -6161739
2908 -5496758
2909 -4850137
2910 -5642396
2911 -6129927
2912 -5680817
2913 -5119053
2914 -5143570
2915 -6155698
2916 -6251813
2917 -5341657
2918 -5285734
2919 -5858973
2920 -6405688
2921 -5894627
2922 -5001321
2923 -5606555
2924 -6326302
2925 -6055631
2926 -5454886
2927 -5303800
2928 -6274388
2929 -6586423
2930 -5687880
2931 -5455660
2932 -5909129
2933 -6481252
2934 -6218266
2935 -5295705
2936 -5681665
2937 -6506486
2938 -6457129
2939 -5894898
2940 -5440847
2941 -6208261
2942 -6800644
2943 -6017130
2944 -5576527
2945 -5945626
2946 -6653695
2947 -6646536
2948 -5670932
2949 -5768630
2950 -6601618
2951 -6683409
2952 -6196819
2953 -5631954
2954 -6177618
2955 -6908807
2956 -6329563
2957 -5840023
2958 -6075040
2959 -6741837
2960 -6942550
2961 -6001238
2962 -5851708
2963 -6649962
2964 -6843574
2965 -6437188
2966 -5819416
2967 -6247904
2968 -7166462
2969 -6707928
2970 -6074518
2971 -6180137
2972 -6812115
2973 -7168713
2974 -6281027
2975 -5901673
2976 -6671067
2977 -7044952
2978 -6777842
2979 -6091858
2980 -6276287
2981 -7310137
2982 -7105557
2983 -6308097
2984 -6164537
2985 -6736960
2986 -7345225
2987 -6618216
2988 -6015759
2989 -6721680
2990 -7268906
2991 -7121395
2992 -6366158
2993 -6270363
2994 -7289139
2995 -7340582
2996 -6578347
2997 -6290639
2998 -6733551
2999 -7517493
3000 -7041916
3001 -6233161
3002 -6719422
3003 -7364679
3004 -7415445
3005 -6630682
3006 -6193718
3007 -7177012
3008 -7585926
3009 -6902513
3010 -6442262
3011 -6750950
3012 -7666648
3013 -7415754
3014 -6412827
3015 -6621550
3016 -7321799
3017 -7586394
3018 -6961785
3019 -6311920
3020 -7115810
3021 -7754515
3022 -7271838
3023 -6671728
3024 -6696012
3025 -7622344
3026 -7730456
3027 -6695057
3028 -6570768
3029 -7241147
3030 -7754085
3031 -7365804
3032 -6528067
3033 -7048108
3034 -7823706
3035 -7497675
3036 -6873773
3037 -6674581
3038 -7484788
3039 -7886635
3040 -7028259
3041 -6746679
3042 -7262845
3043 -7822464
3044 -7663927
3045 -6749330
3046 -6967093
3047 -7799946
3048 -7674775
3049 -7085401
3050 -6728804
3051 -7415708
3052 -8073354
3053 -7346941
3054 -6883890
3055 -7262652
3056 -7824501
3057 -7830459
3058 -6918300
3059 -6895746
3060 -7741626
3061 -7837305
3062 -7391421
3063 -6894001
3064 -7332259
3065 -8114724
3066 -7611358
3067 -7012403
3068 -7201652
3069 -7756049
3070 -8002591
3071 -7175175
3072 -6906557
3073 -7733356
3074 -7990602
3075 -7612909
3076 -7057441
3077 -7285719
3078 -8099383
3079 -7747320
3080 -7083407
3081 -7184207
3082 -7724501
3083 -8132354
3084 -7458156
3085 -7001651
3086 -7697722
3087 -8054136
3088 -7769775
3089 -7137266
3090 -7145410
3091 -8045708
3092 -7972479
3093 -7254622
3094 -7204929
3095 -7717872
3096 -8271913
3097 -7696476
3098 -7020746
3099 -7587901
3100 -8070838
3101 -7879496
3102 -7266683
3103 -7118722
3104 -8028231
3105 -8209250
3106 -7502484
3107 -7250012
3108 -7584408
3109 -8220595
3110 -7872313
3111 -7055743
3112 -7443013
3113 -8048280
3114 -8048760
3115 -7477801
3116 -7136966
3117 -7957723
3118 -8304722
3119 -7614126
3120 -7261610
3121 -7502029
3122 -8178308
3123 -8018164
3124 -7155794
3125 -7401280
3126 -8080421
3127 -8200310
3128 -7682746
3129 -7131489
3130 -7790008
3131 -8341193
3132 -7753021
3133 -7258618
3134 -7388393
3135 -8170187
3136 -8277151
3137 -7325364
3138 -7274090
3139 -7977942
3140 -8271930
3141 -7834305
3142 -7085768
3143 -7567146
3144 -8342598
3145 -7952339
3146 -7385274
3147 -7330208
3148 -8060163
3149 -8449088
3150 -7562256
3151 -7194063
3152 -7742884
3153 -8194150
3154 -8005680
3155 -7183130
3156 -7392204
3157 -8294486
3158 -8158359
3159 -7545923
3160 -7265766
3161 -7838702
3162 -8445743
3163 -7719780
3164 -7154516
3165 -7588494
3166 -8151333
3167 -8180244
3168 -7369028
3169 -7282288
3170 -8164858
3171 -8246790
3172 -7673156
3173 -7208532
3174 -7574287
3175 -8351089
3176 -7903249
3177 -7236521
3178 -7510155
3179 -8101523
3180 -8303740
3181 -7503831
3182 -7134868
3183 -7942548
3184 -8221078
3185 -7767738
3186 -7243724
3187 -7421376
3188 -8273297
3189 -8069074
3190 -7344766
3191 -7412216
3192 -7913763
3193 -8286330
3194 -7646651
3195 -7038294
3196 -7694506
3197 -8166008
3198 -7899834
3199 -7358819
3200 -7331503
3201 -8163865
3202 -8162809
3203 -7397993
3204 -7294071
3205 -7712702
3206 -8181041
3207 -7762017
3208 -7084868
3209 -7578915
3210 -8119155
3211 -7947909
3212 -7432053
3213 -7208252
3214 -7941633
3215 -8156214
3216 -7445955
3217 -7185516
3218 -7510910
3219 -8110055
3220 -7938753
3221 -7155530
3222 -7415166
3223 -8012689
3224 -7969878
3225 -7454845
3226 -7058067
3227 -7692479
3228 -8131336
3229 -7537002
3230 -7211450
3231 -7423853
3232 -7981669
3233 -7966254
3234 -7189122
3235 -7259619
3236 -7823293
3237 -7881229
3238 -7497424
3239 -7018200
3240 -7515154
3241 -8108707
3242 -7616508
3243 -7180663
3244 -7286325
3245 -7829748
3246 -7955413
3247 -7142166
3248 -7044217
3249 -7688024
3250 -7905540
3251 -7564102
3252 -6994316
3253 -7342707
3254 -8045103
3255 -7656850
3256 -7093313
3257 -7072348
3258 -7619313
3259 -7956194
3260 -7197022
3261 -6884889
3262 -7509920
3263 -7870492
3264 -7651437
3265 -6962291
3266 -7085162
3267 -7872373
3268 -7669544
3269 -7043300
3270 -6903210
3271 -7419618
3272 -7954272
3273 -7321423
3274 -6800438
3275 -7287666
3276 -7730003
3277 -7633318
3278 -6914186
3279 -6786270
3280 -7632719
3281 -7723390
3282 -7138021
3283 -6808006
3284 -7180104
3285 -7874937
3286 -7432202
3287 -6712105
3288 -7004746
3289 -7517342
3290 -7592514
3291 -6933416
3292 -6616060
3293 -7413052
3294 -7701825
3295 -7187759
3296 -6752542
3297 -6915498
3298 -7653547
3299 -7451998
3300 -6659458
3301 -6754260
3302 -7294705
3303 -7603124
3304 -7063026
3305 -6474700
3306 -7083986
3307 -7585302
3308 -7230303
3309 -6676779
3310 -6618086
3311 -7374562
3312 -7451333
3313 -6691135
3314 -6617782
3315 -7084939
3316 -7493809
3317 -7127397
3318 -6401943
3319 -6782047
3320 -7336333
3321 -7118351
3322 -6631300
3323 -6441148
3324 -7133251
3325 -7442034
3326 -6729564
3327 -6471499
3328 -6842240
3329 -7323790
3330 -7115818
3331 -6298537
3332 -6485733
3333 -7146954
3334 -7108223
3335 -6632392
3336 -6271533
3337 -6847423
3338 -7370942
3339 -6773729
3340 -6316996
3341 -6513032
3342 -7036376
3343 -7079070
3344 -6303467
3345 -6279237
3346 -6935929
3347 -7054019
3348 -6658936
3349 -6157804
3350 -6507760
3351 -7127422
3352 -6710219
3353 -6221855
3354 -6307195
3355 -6776040
3356 -7000039
3357 -6328671
3358 -6118832
3359 -6689551
3360 -6873880
3361 -6582760
3362 -6050329
3363 -6225365
3364 -6892011
3365 -6659068
3366 -6158427
3367 -6151380
3368 -6562298
3369 -6885354
3370 -6283405
3371 -5903786
3372 -6413964
3373 -6692166
3374 -6469362
3375 -5940207
3376 -6004298
3377 -6711939
3378 -6594596
3379 -6037337
3380 -5946470
3381 -6315457
3382 -6725219
3383 -6212745
3384 -5686299
3385 -6115844
3386 -6513932
3387 -6442194
3388 -5908793
3389 -5764159
3390 -6469680
3391 -6534320
3392 -5947680
3393 -5684585
3394 -5968562
3395 -6531394
3396 -6205366
3397 -5543350
3398 -5843888
3399 -6339385
3400 -6370341
3401 -5836480
3402 -5495975
3403 -6131870
3404 -6390748
3405 -5860324
3406 -5515027
3407 -5693582
3408 -6314527
3409 -6181950
3410 -5460785
3411 -5581494
3412 -6081259
3413 -6210187
3414 -5737808
3415 -5229557
3416 -5778666
3417 -6253369
3418 -5846356
3419 -5402583
3420 -5427712
3421 -6074062
3422 -6136355
3423 -5351923
3424 -5250607
3425 -5752487
3426 -6052946
3427 -5702820
3428 -5060350
3429 -5436547
3430 -6062029
3431 -5811462
3432 -5304088
3433 -5154803
3434 -5719986
3435 -5986947
3436 -5264784
3437 -5007259
3438 -5437222
3439 -5843048
3440 -5677674
3441 -4986267
3442 -5146465
3443 -5792962
3444 -5686972
3445 -5173190
3446 -4870993
3447 -5344927
3448 -5834459
3449 -5261056
3450 -4831227
3451 -5138689
3452 -5625120
3453 -5637355
3454 -4888355
3455 -4789492
3456 -5449851
3457 -5522829
3458 -5062440
3459 -4638980
3460 -4994924
3461 -5648584
3462 -5281629
3463 -4726586
3464 -4839313
3465 -5275534
3466 -5458972
3467 -4805741
3468 -4509729
3469 -5082468
3470 -5336013
3471 -5041601
3472 -4557133
3473 -4671416
3474 -5353300
3475 -5178415
3476 -4579916
3477 -4540326
3478 -4911214
3479 -5243855
3480 -4748948
3481 -4312907
3482 -4804806
3483 -5145628
3484 -4938506
3485 -4415231
3486 -4347427
3487 -5011783
3488 -5000991
3489 -4428601
3490 -4306357
3491 -4633642
3492 -5054461
3493 -4694410
3494 -4142744
3495 -4487677
3496 -4877372
3497 -4755288
3498 -4281200
3499 -4062122
3500 -4665952
3501 -4820781
3502 -4306534
3503 -4113983
3504 -4362886
3505 -4826128
3506 -4605904
3507 -3950463
3508 -4133042
3509 -4569725
3510 -4570683
3511 -4144583
3512 -3817689
3513 -4369922
3514 -4689356
3515 -4220472
3516 -3904000
3517 -4033655
3518 -4511838
3519 -4435242
3520 -3754218
3521 -3823335
3522 -4295879
3523 -4401487
3524 -4062083
3525 -3651074
3526 -4066768
3527 -4468673
3528 -4067712
3529 -3677377
3530 -3706989
3531 -4174932
3532 -4284355
3533 -3634102
3534 -3551643
3535 -4040279
3536 -4251444
3537 -3948228
3538 -3389044
3539 -3666581
3540 -4208900
3541 -3931100
3542 -3482461
3543 -3408133
3544 -3883032
3545 -4169737
3546 -3551878
3547 -3270038
3548 -3687660
3549 -3985952
3550 -3811078
3551 -3200080
3552 -3289660
3553 -3904867
3554 -3820807
3555 -3381052
3556 -3181220
3557 -3553467
3558 -3975673
3559 -3454353
3560 -3017707
3561 -3315896
3562 -3673507
3563 -3650321
3564 -3055595
3565 -2991012
3566 -3630551
3567 -3678803
3568 -3231991
3569 -2915373
3570 -3194247
3571 -3732494
3572 -3337715
3573 -2762289
3574 -2971760
3575 -3415032
3576 -3532364
3577 -2974083
3578 -2694582
3579 -3282231
3580 -3484607
3581 -3078411
3582 -2653843
3583 -2783541
3584 -3415604
3585 -3260835
3586 -2657427
3587 -2702182
3588 -3105109
3589 -3352487
3590 -2878832
3591 -2407697
3592 -2861682
3593 -3213956
3594 -2946764
3595 -2486818
3596 -2447646
3597 -3097808
3598 -3152597
3599 -2535910
3600 -2418545
3601 -2758914
3602 -3096688
3603 -2736938
3604 -2168443
3605 -2506961
3606 -2954421
3607 -2834180
3608 -2393201
3609 -2187964
3610 -2737209
3611 -2941970
3612 -2393105
3613 -2148400
3614 -2380984
3615 -2800148
3616 -2649429
3617 -2026798
3618 -2186140
3619 -2668830
3620 -2679668
3621 -2270736
3622 -1903630
3623 -2340959
3624 -2701430
3625 -2231685
3626 -1904932
3627 -2058123
3628 -2510235
3629 -2543140
3630 -1922659
3631 -1879517
3632 -2335658
3633 -2437091
3634 -2114015
3635 -1672849
3636 -1963661
3637 -2439031
3638 -2119189
3639 -1746778
3640 -1777721
3641 -2185381
3642 -2351607
3643 -1768974
3644 -1580987
3645 -1987073
3646 -2160227
3647 -1941423
3648 -1500871
3649 -1683574
3650 -2213342
3651 -1982815
3652 -1568789
3653 -1513358
3654 -1848820
3655 -2104923
3656 -1574454
3657 -1284833
3658 -1685376
3659 -1962208
3660 -1827543
3661 -1325512
3662 -1361469
3663 -1922599
3664 -1825553
3665 -1359629
3666 -1204489
3667 -1497711
3668 -1869771
3669 -1464642
3670 -1074595
3671 -1387566
3672 -1708272
3673 -1665071
3674 -1179225
3675 -1037800
3676 -1560946
3677 -1609917
3678 -1205248
3679  -971058
3680 -1185882
3681 -1653858
3682 -1374084
3683  -861397
3684 -1064595
3685 -1424723
3686 -1460811
3687  -980873
3688  -719125
3689 -1241121
3690 -1443266
3691 -1072969
3692  -783881
3693  -901908
3694 -1393334
3695 -1249857
3696  -670249
3697  -710942
3698 -1079901
3699 -1254186
3700  -864230
3701  -473472
3702  -907490
3703 -1266084
3704  -974726
3705  -572051
3706  -540754
3707 -1057473
3708 -1108581
3709  -509247
3710  -421681
3711  -780179
3712 -1048683
3713  -781910
3714  -270014
3715  -555325
3716  -983530
3717  -799097
3718  -382152
3719  -218840
3720  -699472
3721  -936387
3722  -410507
3723  -195899
3724  -499189
3725  -838180
3726  -662066
3727   -68863
3728  -188439
3729  -674692
3730  -615506
3731  -235578
3732    22670
3733  -391723
3734  -763983
3735  -310484
3736    25260
3737  -157833
3738  -531039
3739  -514795
3740    85714
3741   143787
3742  -359507
3743  -465420
3744  -147279
3745   223384
3746   -52374
3747  -522833
3748  -179181
3749   256782
3750   180182
3751  -205222
3752  -369378
3753   170755
3754   371266
3755   -71788
3756  -261349
3757   -39264
3758   396714
3759   314559
3760  -200522
3761   -40047
3762   403409
3763   448724
3764   125476
3765  -180928
3766   238119
3767   580167
3768   229258
3769    -9606
3770   154548
3771   590324
3772   613548
3773    77867
3774   101997
3775   528620
3776   641247
3777   387665
3778    43484
3779   383984
3780   820949
3781   573156
3782   264554
3783   299089
3784   703840
3785   877008
3786   367586
3787   224363
3788   626166
3789   866833
3790   721450
3791   325899
3792   522966
3793  1016537
3794   862843
3795   515714
3796   452523
3797   804116
3798  1081335
3799   670375
3800   449367
3801   800102
3802  1067659
3803  1000128
3804   592253
3805   640519
3806  1150343
3807  1108586
3808   746989
3809   617441
3810   930028
3811  1320460
3812   989599
3813   657086
3814   952599
3815  1270259
3816  1254245
3817   827014
3818   743892
3819  1266252
3820  1343360
3821  1039263
3822   860279
3823  1080443
3824  1523618
3825  1300914
3826   880228
3827  1049241
3828  1381663
3829  1477496
3830  1101367
3831   897871
3832  1391237
3833  1601850
3834  1333169
3835  1078782
3836  1195009
3837  1670449
3838  1555181
3839  1092903
3840  1175213
3841  1514681
3842  1718370
3843  1415160
3844  1107534
3845  1502635
3846  1807869
3847  1581521
3848  1284176
3849  1292065
3850  1775951
3851  1828595
3852  1345292
3853  1318695
3854  1667811
3855  1941558
3856  1707221
3857  1284840
3858  1587460
3859  1971793
3860  1835814
3861  1498620
3862  1399201
3863  1883878
3864  2102414
3865  1658364
3866  1492807
3867  1760764
3868  2108905
3869  1993820
3870  1472316
3871  1614772
3872  2090456
3873  2110910
3874  1790762
3875  1561744
3876  1972423
3877  2333065
3878  1948167
3879  1668532
3880  1832421
3881  2208479
3882  2237543
3883  1740905
3884  1745907
3885  2215392
3886  2323774
3887  2075366
3888  1752827
3889  2019635
3890  2456069
3891  2203778
3892  1853529
3893  1922850
3894  2322350
3895  2501595
3896  2037511
3897  1869822
3898  2300816
3899  2511636
3900  2317100
3901  1938148
3902  2065276
3903  2562782
3904  2443024
3905  2091934
3906  2074548
3907  2402321
3908  2695122
3909  2329558
3910  2042667
3911  2358136
3912  2621724
3913  2531720
3914  2155529
3915  2152691
3916  2669588
3917  2698351
3918  2359156
3919  2239978
3920  2462623
3921  2812697
3922  2554475
3923  2203967
3924  2455188
3925  2738607
3926  2750694
3927  2418694
3928  2310118
3929  2767854
3930  2881319
3931  2555810
3932  2371628
3933  2533632
3934  2925529
3935  2788246
3936  2386970
3937  2560073
3938  2883483
3939  2971377
3940  2651722
3941  2416797
3942  2818563
3943  3027447
3944  2750286
3945  2535723
3946  2622886
3947  3028357
3948  3018714
3949  2610285
3950  2650436
3951  2959567
3952  3118154
3953  2874046
3954  2542886
3955  2856815
3956  3159371
3957  2968283
3958  2732698
3959  2746458
3960  3152653
3961  3232021
3962  2784247
3963  2735959
3964  3026730
3965  3224400
3966  3049206
3967  2698195
3968  2947973
3969  3311880
3970  3178044
3971  2918948
3972  2841557
3973  3204449
3974  3394403
3975  2981074
3976  2833713
3977  3100756
3978  3362782
3979  3266137
3980  2858704
3981  3000374
3982  3430443
3983  3364427
3984  3058726
3985  2902254
3986  3238234
3987  3552801
3988  3197817
3989  2956625
3990  3176346
3991  3485026
3992  3489446
3993  3040952
3994  3018377
3995  3467422
3996  3518601
3997  3263536
3998  3014727
3999  3258848
4000  3680588
4001  3446392
4002  3124912
4003  3230212
4004  3534933
4005  3648741
4006  3223440
4007  3066397
4008  3485186
4009  3657168
4010  3473511
4011  3181088
4012  3301768
4013  3768681
4014  3637277
4015  3253643
4016  3270667
4017  3553676
4018  3776194
4019  3434952
4020  3169427
4021  3528109
4022  3785765
4023  3662075
4024  3323471
4025  3321115
4026  3790316
4027  3794366
4028  3402417
4029  3325881
4030  3581452
4031  3901980
4032  3674689
4033  3314327
4034  3552892
4035  3851654
4036  3819511
4037  3487639
4038  3342227
4039  3790544
4040  3942830
4041  3598929
4042  3433733
4043  3615460
4044  3980294
4045  3854683
4046  3425884
4047  3558679
4048  3887588
4049  3923803
4050  3638253
4051  3421698
4052  3815528
4053  4071088
4054  3784686
4055  3553790
4056  3630125
4057  3990455
4058  4002018
4059  3559274
4060  3568403
4061  3899019
4062  4050136
4063  3857075
4064  3530089
4065  3800830
4066  4125162
4067  3924534
4068  3670854
4069  3646606
4070  3977287
4071  4117951
4072  3739482
4073  3655117
4074  3936417
4075  4121273
4076  4003740
4077  3658905
4078  3796519
4079  4133392
4080  4006954
4081  3774456
4082  3711918
4083  4004269
4084  4221247
4085  3885555
4086  3738899
4087  3972027
4088  4159247
4089  4103124
4090  3756001
4091  3801033
4092  4165282
4093  4122022
4094  3899299
4095  3784973
4096  4026547
4097  4312834
4098  4016587
4099  3770988
4100  3966456
4101  4192907
4102  4190408
4103  3836789
4104  3811776
4105  4227727
4106  4263325
4107  4014927
4108  3831839
4109  4011675
4110  4346133
4111  4120443
4112  3816676
4113  3964911
4114  4222560
4115  4309177
4116  3980071
4117  3833384
4118  4212198
4119  4341464
4120  4130163
4121  3879590
4122  3963686
4123  4355696
4124  4264822
4125  3913872
4126  3982028
4127  4250541
4128  4401356
4129  4106106
4130  3842096
4131  4169957
4132  4375633
4133  4200923
4134  3941409
4135  3965669
4136  4390892
4137  4401040
4138  4012481
4139  3987010
4140  4233818
4141  4448900
4142  4207311
4143  3850586
4144  4101909
4145  4411492
4146  4329152
4147  4057870
4148  3955328
4149  4360613
4150  4504516
4151  4128619
4152  3975265
4153  4147719
4154  4437536
4155  4343670
4156  3948601
4157  4076647
4158  4401113
4159  4413600
4160  4163112
4161  3958622
4162  4279209
4163  4519232
4164  4215732
4165  4005826
4166  4121662
4167  4439193
4168  4456961
4169  4047962
4170  4054864
4171  4379940
4172  4459119
4173  4251545
4174  3961076
4175  4175860
4176  4518412
4177  4326962
4178  4075710
4179  4098283
4180  4402292
4181  4532051
4182  4142101
4183  4021338
4184  4308494
4185  4463834
4186  4330655
4187  4006420
4188  4139402
4189  4524551
4190  4410344
4191  4141635
4192  4089282
4193  4337025
4194  4534082
4195  4198756
4196  4000610
4197  4258710
4198  4455191
4199  4415903
4200  4097442
4201  4111671
4202  4479884
4203  4452301
4204  4178643
4205  4054346
4206  4239202
4207  4526746
4208  4285458
4209  4029539
4210  4218743
4211  4446396
4212  4467871
4213  4157435
4214  4068335
4215  4410825
4216  4455186
4217  4212594
4218  4066349
4219  4196447
4220  4514116
4221  4369676
4222  4066825
4223  4174572
4224  4403806
4225  4469058
4226  4188096
4227  4010387
4228  4331027
4229  4484718
4230  4283487
4231  4093392
4232  4146278
4233  4474322
4234  4417093
4235  4092174
4236  4124154
4237  4316256
4238  4442684
4239  4240561
4240  4003901
4241  4274963
4242  4476962
4243  4316639
4244  4110438
4245  4085076
4246  4397889
4247  4427372
4248  4089285
4249  4066522
4250  4282377
4251  4447905
4252  4287615
4253  3995774
4254  4210256
4255  4450315
4256  4320845
4257  4091529
4258  4018029
4259  4320482
4260  4443797
4261  4128510
4262  4030915
4263  4226612
4264  4440863
4265  4339885
4266  3972806
4267  4072725
4268  4386020
4269  4334809
4270  4093224
4271  3952977
4272  4248846
4273  4476884
4274  4181121
4275  3993562
4276  4123098
4277  4371142
4278  4349123
4279  3973568
4280  3981464
4281  4299638
4282  4335738
4283  4141296
4284  3928841
4285  4134970
4286  4439133
4287  4214655
4288  3957284
4289  4015419
4290  4268324
4291  4360048
4292  4001108
4293  3905143
4294  4227292
4295  4339804
4296  4169313
4297  3897101
4298  4005535
4299  4354262
4300  4216282
4301  3938502
4302  3939960
4303  4172777
4304  4358958
4305  4058192
4306  3839234
4307  4099535
4308  4279990
4309  4183839
4310  3878134
4311  3874573
4312  4249162
4313  4234373
4314  3957646
4315  3882009
4316  4067236
4317  4307264
4318  4083741
4319  3793374
4320  3968400
4321  4169980
4322  4169316
4323  3902416
4324  3795071
4325  4138734
4326  4223319
4327  3976846
4328  3829292
4329  3925809
4330  4205942
4331  4082898
4332  3756693
4333  3857138
4334  4082500
4335  4140622
4336  3911405
4337  3737858
4338  4029270
4339  4169953
4340  3941379
4341  3766212
4342  3818850
4343  4095471
4344  4062664
4345  3745746
4346  3782225
4347  3993704
4348  4102192
4349  3902301
4350  3649579
4351  3873093
4352  4096782
4353  3918729
4354  3712161
4355  3706220
4356  3996839
4357  4054041
4358  3730036
4359  3685652
4360  3884884
4361  4008896
4362  3872016
4363  3587456
4364  3741202
4365  3996914
4366  3895769
4367  3705867
4368  3635138
4369  3871551
4370  3993991
4371  3694499
4372  3584961
4373  3749814
4374  3915675
4375  3851177
4376  3546485
4377  3627303
4378  3920131
4379  3864007
4380  3654601
4381  3524558
4382  3726287
4383  3928945
4384  3660712
4385  3493608
4386  3619775
4387  3809039
4388  3829296
4389  3529275
4390  3497852
4391  3784460
4392  3795109
4393  3606455
4394  3429794
4395  3573094
4396  3838168
4397  3653146
4398  3431428
4399  3518476
4400  3706518
4401  3768924
4402  3473195
4403  3374973
4404  3644815
4405  3702636
4406  3546385
4407  3358787
4408  3446327
4409  3751297
4410  3630298
4411  3369676
4412  3389063
4413  3570383
4414  3692313
4415  3431331
4416  3237058
4417  3494980
4418  3648154
4419  3518416
4420  3287797
4421  3310150
4422  3631152
4423  3586081
4424  3288894
4425  3254921
4426  3424838
4427  3606952
4428  3400676
4429  3149882
4430  3351584
4431  3545055
4432  3487135
4433  3239861
4434  3144553
4435  3451836
4436  3519852
4437  3243506
4438  3134493
4439  3277287
4440  3529920
4441  3397572
4442  3074686
4443  3189489
4444  3408844
4445  3400753
4446  3172842
4447  3013542
4448  3282398
4449  3431524
4450  3207478
4451  3056037
4452  3134170
4453  3373391
4454  3352861
4455  3014607
4456  3025100
4457  3246830
4458  3307247
4459  3125749
4460  2911164
4461  3126568
4462  3351657
4463  3160326
4464  2962961
4465  2975427
4466  3212260
4467  3258528
4468  2934525
4469  2892072
4470  3097781
4471  3219761
4472  3101724
4473  2834853
4474  2945233
4475  3207543
4476  3108989
4477  2888483
4478  2810792
4479  3023688
4480  3174229
4481  2909770
4482  2777018
4483  2958294
4484  3105783
4485  3039254
4486  2750015
4487  2786149
4488  3051464
4489  2990501
4490  2804303
4491  2709326
4492  2880090
4493  3075138
4494  2856171
4495  2669220
4496  2790210
4497  2949573
4498  2946134
4499  2658988
4500  2606785
4501  2897982
4502  2932683
4503  2743570
4504  2603069
4505  2719983
4506  2957591
4507  2782806
4508  2541091
4509  2619742
4510  2786938
4511  2842386
4512  2604669
4513  2497448
4514  2749972
4515  2823890
4516  2672468
4517  2498001
4518  2539833
4519  2798850
4520  2697312
4521  2443933
4522  2477038
4523  2637943
4524  2747149
4525  2540575
4526  2366688
4527  2588268
4528  2703631
4529  2555443
4530  2372093
4531  2375081
4532  2632655
4533  2620522
4534  2368877
4535  2353978
4536  2495736
4537  2626617
4538  2468295
4539  2225220
4540  2386121
4541  2555389
4542  2469765
4543  2283588
4544  2224142
4545  2484471
4546  2544272
4547  2286794
4548  2205784
4549  2325062
4550  2494187
4551  2377677
4552  2090991
4553  2208846
4554  2421551
4555  2391957
4556  2210474
4557  2092508
4558  2307087
4559  2433085
4560  2193225
4561  2059309
4562  2141835
4563  2331698
4564  2309696
4565  2009627
4566  2042740
4567  2275648
4568  2288044
4569  2113702
4570  1935839
4571  2111883
4572  2296506
4573  2092709
4574  1931794
4575  1989728
4576  2185624
4577  2228666
4578  1942179
4579  1885373
4580  2106159
4581  2159515
4582  2023454
4583  1793834
4584  1906883
4585  2177642
4586  2042172
4587  1831251
4588  1818263
4589  2025136
4590  2132492
4591  1851232
4592  1713361
4593  1907742
4594  2028131
4595  1939353
4596  1694812
4597  1734441
4598  2015081
4599  1958261
4600  1744233
4601  1666816
4602  1808900
4603  1986215
4604  1776702
4605  1572551
4606  1729394
4607  1890502
4608  1868943
4609  1618737
4610  1566986
4611  1839710
4612  1848113
4613  1632192
4614  1519136
4615  1627388
4616  1836054
4617  1699889
4618  1467370
4619  1567077
4620  1732892
4621  1754442
4622  1536986
4623  1399012
4624  1629753
4625  1717669
4626  1545008
4627  1400745
4628  1449302
4629  1700447
4630  1627131
4631  1367602
4632  1391607
4633  1545786
4634  1621332
4635  1435016
4636  1251539
4637  1449930
4638  1585972
4639  1459493
4640  1305196
4641  1294393
4642  1513791
4643  1519438
4644  1268537
4645  1237012
4646  1363916
4647  1475290
4648  1357348
4649  1135195
4650  1276723
4651  1455378
4652  1361265
4653  1177217
4654  1125263
4655  1336891
4656  1396740
4657  1159788
4658  1087054
4659  1214396
4660  1352655
4661  1262344
4662  1024820
4663  1105750
4664  1291288
4665  1230764
4666  1065532
4667   967702
4668  1149079
4669  1278161
4670  1068596
4671   958608
4672  1053060
4673  1198675
4674  1168235
4675   902143
4676   915653
4677  1122344
4678  1116467
4679   970140
4680   840030
4681   984625
4682  1164472
4683   976433
4684   820719
4685   874274
4686  1028035
4687  1051937
4688   797023
4689   754468
4690   960755
4691  1006075
4692   885538
4693   718347
4694   807879
4695  1021263
4696   874450
4697   682596
4698   708309
4699   866816
4700   936167
4701   715618
4702   609138
4703   808150
4704   888654
4705   777492
4706   582533
4707   612070
4708   854077
4709   787363
4710   575163
4711   547299
4712   698908
4713   838286
4714   641613
4715   452171
4716   619212
4717   745324
4718   677124
4719   467653
4720   426982
4721   683181
4722   698806
4723   493644
4724   414882
4725   528633
4726   694755
4727   547656
4728   322107
4729   434318
4730   583550
4731   570610
4732   377479
4733   279527
4734   512865
4735   593175
4736   401884
4737   272416
4738   334925
4739   541810
4740   460807
4741   204687
4742   253611
4743   434315
4744   487607
4745   308958
4746   139829
4747   329886
4748   456306
4749   301624
4750   142558
4751   153372
4752   373262
4753   383710
4754   130421
4755   108703
4756   268759
4757   350251
4758   223198
4759    12394
4760   141978
4761   314877
4762   210453
4763    46561
4764     5985
4765   207916
4766   284946
4767    49674
4768   -33425
4769    91329
4770   206164
4771   126590
4772  -100115
4773   -37341
4774   170404
4775   123773
4776   -29180
4777  -118568
4778    28291
4779   160744
4780   -42657
4781  -171131
4782   -76848
4783    48961
4784    33011
4785  -189042
4786  -184789
4787    25948
4788    14959
4789  -129093
4790  -249651
4791  -146565
4792    17753
4793  -132659
4794  -285653
4795  -224200
4796   -80386
4797   -43073
4798  -262089
4799  -333207
4800  -143911
4801  -107509
4802  -235171
4803  -374365
4804  -307542
4805  -104469
4806  -209561
4807  -385870
4808  -358480
4809  -229172
4810  -170018
4811  -366163
4812  -473823
4813  -310556
4814  -239370
4815  -333497
4816  -475340
4817  -445445
4818  -233098
4819  -296026
4820  -490488
4821  -500352
4822  -378569
4823  -287000
4824  -454696
4825  -617348
4826  -455970
4827  -333050
4828  -405882
4829  -578349
4830  -595339
4831  -382952
4832  -387403
4833  -596164
4834  -648364
4835  -536231
4836  -405407
4837  -517032
4838  -718978
4839  -604297
4840  -458938
4841  -502271
4842  -666808
4843  -750059
4844  -552461
4845  -493312
4846  -679648
4847  -757866
4848  -677762
4849  -518089
4850  -585599
4851  -815506
4852  -752427
4853  -590620
4854  -596135
4855  -758523
4856  -881230
4857  -703474
4858  -585618
4859  -744612
4860  -870776
4861  -822618
4862  -646927
4863  -656688
4864  -903700
4865  -914722
4866  -742020
4867  -695166
4868  -821601
4869  -982261
4870  -856712
4871  -681074
4872  -804285
4873  -969705
4874  -969927
4875  -800646
4876  -738543
4877  -969909
4878 -1039011
4879  -883590
4880  -788307
4881  -866456
4882 -1072941
4883 -1011537
4884  -811388
4885  -887990
4886 -1058048
4887 -1109176
4888  -959444
4889  -826535
4890 -1020062
4891 -1137809
4892 -1018470
4893  -898853
4894  -944235
4895 -1159761
4896 -1161294
4897  -949956
4898  -963935
4899 -1126045
4900 -1210104
4901 -1089816
4902  -925122
4903 -1075591
4904 -1238201
4905 -1161153
4906 -1035412
4907 -1023236
4908 -1225529
4909 -1292504
4910 -1090156
4911 -1036435
4912 -1170740
4913 -1288290
4914 -1227125
4915 -1046350
4916 -1139555
4917 -1328177
4918 -1296485
4919 -1170155
4920 -1105947
4921 -1265357
4922 -1384305
4923 -1216623
4924 -1131337
4925 -1237868
4926 -1373481
4927 -1359714
4928 -1181950
4929 -1212246
4930 -1399086
4931 -1399188
4932 -1283931
4933 -1192495
4934 -1317509
4935 -1474151
4936 -1346636
4937 -1241768
4938 -1319960
4939 -1450059
4940 -1477820
4941 -1288110
4942 -1263802
4943 -1452119
4944 -1491927
4945 -1395366
4946 -1294350
4947 -1387966
4948 -1571114
4949 -1472354
4950 -1337899
4951 -1378277
4952 -1518476
4953 -1577256
4954 -1397032
4955 -1337983
4956 -1504153
4957 -1584591
4958 -1513274
4959 -1395726
4960 -1448293
4961 -1650926
4962 -1588124
4963 -1432884
4964 -1439867
4965 -1561773
4966 -1663925
4967 -1524067
4968 -1418525
4969 -1574875
4970 -1679472
4971 -1626034
4972 -1492790
4973 -1493022
4974 -1697270
4975 -1687102
4976 -1524304
4977 -1503945
4978 -1629161
4979 -1758246
4980 -1643282
4981 -1493857
4982 -1628059
4983 -1759236
4984 -1716815
4985 -1568816
4986 -1540727
4987 -1745292
4988 -1798183
4989 -1638888
4990 -1577122
4991 -1676156
4992 -1835737
4993 -1766265
4994 -1568268
4995 -1645022
4996 -1797876
4997 -1815962
4998 -1684353
4999 -1586058
5000 -1777287
5001 -1894062
5002 -1754906
5003 -1651962
5004 -1710496
5005 -1882017
5006 -1857919
5007 -1650669
5008 -1684739
5009 -1851260
5010 -1903048
5011 -1797870
5012 -1670705
5013 -1811726
5014 -1957192
5015 -1846604
5016 -1720797
5017 -1729799
5018 -1909505
5019 -1962349
5020 -1769168
5021 -1736849
5022 -1896441
5023 -1985391
5024 -1907313
5025 -1733496
5026 -1818488
5027 -2005737
5028 -1941515
5029 -1807325
5030 -1781932
5031 -1945996
5032 -2054842
5033 -1877121
5034 -1793850
5035 -1918770
5036 -2031739
5037 -1999408
5038 -1814307
5039 -1838470
5040 -2043492
5041 -2041358
5042 -1903176
5043 -1837384
5044 -1966303
5045 -2114828
5046 -1977925
5047 -1849990
5048 -1931989
5049 -2059810
5050 -2072199
5051 -1906385
5052 -1882108
5053 -2073492
5054 -2108357
5055 -2001736
5056 -1898552
5057 -1967078
5058 -2141631
5059 -2045979
5060 -1911786
5061 -1963501
5062 -2099327
5063 -2153149
5064 -1994161
5065 -1923686
5066 -2094378
5067 -2155895
5068 -2062308
5069 -1947043
5070 -1987281
5071 -2183066
5072 -2143559
5073 -1982898
5074 -1999120
5075 -2122948
5076 -2212504
5077 -2078938
5078 -1947109
5079 -2088381
5080 -2192888
5081 -2135369
5082 -2017654
5083 -2016507
5084 -2207616
5085 -2218066
5086 -2057554
5087 -2032818
5088 -2134060
5089 -2234730
5090 -2147670
5091 -2002034
5092 -2101484
5093 -2228819
5094 -2190866
5095 -2080224
5096 -2054224
5097 -2223613
5098 -2266271
5099 -2109419
5100 -2055895
5101 -2140717
5102 -2269850
5103 -2208842
5104 -2051067
5105 -2128532
5106 -2271882
5107 -2261300
5108 -2142657
5109 -2060412
5110 -2214609
5111 -2309811
5112 -2172075
5113 -2093758
5114 -2165766
5115 -2298737
5116 -2283963
5117 -2103817
5118 -2132444
5119 -2280570
5120 -2297144
5121 -2187851
5122 -2087559
5123 -2211008
5124 -2343895
5125 -2242869
5126 -2137529
5127 -2169358
5128 -2317312
5129 -2340933
5130 -2146910
5131 -2117424
5132 -2276181
5133 -2329247
5134 -2250974
5135 -2114428
5136 -2205889
5137 -2381417
5138 -2301217
5139 -2170972
5140 -2171083
5141 -2304950
5142 -2377622
5143 -2203797
5144 -2130462
5145 -2273696
5146 -2369099
5147 -2315933
5148 -2156091
5149 -2192662
5150 -2386746
5151 -2347007
5152 -2201349
5153 -2156154
5154 -2283047
5155 -2410080
5156 -2267356
5157 -2157598
5158 -2273628
5159 -2383053
5160 -2362883
5161 -2197824
5162 -2174902
5163 -2363655
5164 -2389576
5165 -2256306
5166 -2177135
5167 -2262132
5168 -2426304
5169 -2336857
5170 -2185055
5171 -2248280
5172 -2365733
5173 -2388115
5174 -2241070
5175 -2169691
5176 -2337878
5177 -2405511
5178 -2299164
5179 -2202604
5180 -2248958
5181 -2423770
5182 -2367258
5183 -2197845
5184 -2229274
5185 -2349178
5186 -2416201
5187 -2291083
5188 -2174438
5189 -2318523
5190 -2423599
5191 -2345952
5192 -2227307
5193 -2220528
5194 -2398256
5195 -2410930
5196 -2227503
5197 -2213969
5198 -2324285
5199 -2429335
5200 -2343882
5201 -2195528
5202 -2287530
5203 -2412096
5204 -2357721
5205 -2242827
5206 -2205433
5207 -2356991
5208 -2427507
5209 -2270092
5210 -2219315
5211 -2311574
5212 -2413490
5213 -2367238
5214 -2189341
5215 -2254377
5216 -2399319
5217 -2372709
5218 -2267365
5219 -2198170
5220 -2343722
5221 -2436288
5222 -2296935
5223 -2212043
5224 -2277114
5225 -2389061
5226 -2375713
5227 -2205271
5228 -2224945
5229 -2373515
5230 -2390781
5231 -2293398
5232 -2199533
5233 -2297963
5234 -2427579
5235 -2315224
5236 -2205070
5237 -2249408
5238 -2363362
5239 -2393737
5240 -2221765
5241 -2199343
5242 -2346037
5243 -2389024
5244 -2303326
5245 -2188242
5246 -2252277
5247 -2402999
5248 -2319428
5249 -2202287
5250 -2221467
5251 -2338986
5252 -2406384
5253 -2243332
5254 -2177814
5255 -2307288
5256 -2371714
5257 -2306719
5258 -2178022
5259 -2204808
5260 -2372063
5261 -2332417
5262 -2209206
5263 -2194710
5264 -2300865
5265 -2391300
5266 -2259521
5267 -2143872
5268 -2257924
5269 -2349377
5270 -2307488
5271 -2175008
5272 -2170655
5273 -2346655
5274 -2358776
5275 -2208159
5276 -2154003
5277 -2237333
5278 -2363008
5279 -2272511
5280 -2109302
5281 -2202261
5282 -2321591
5283 -2322870
5284 -2188048
5285 -2127935
5286 -2294269
5287 -2344186
5288 -2204799
5289 -2131024
5290 -2181550
5291 -2327054
5292 -2282701
5293 -2120798
5294 -2159022
5295 -2279542
5296 -2311710
5297 -2192128
5298 -2077297
5299 -2216364
5300 -2315303
5301 -2208347
5302 -2110078
5303 -2142037
5304 -2291438
5305 -2290157
5306 -2109399
5307 -2095637
5308 -2223796
5309 -2280513
5310 -2178147
5311 -2042163
5312 -2146762
5313 -2286204
5314 -2217807
5315 -2097658
5316 -2079626
5317 -2232471
5318 -2274774
5319 -2106860
5320 -2047443
5321 -2157527
5322 -2244420
5323 -2189536
5324 -2031818
5325 -2095135
5326 -2242378
5327 -2201824
5328 -2081380
5329 -2022497
5330 -2149601
5331 -2241675
5332 -2099262
5333 -2008402
5334 -2091601
5335 -2203489
5336 -2188645
5337 -2023058
5338 -2022373
5339 -2174009
5340 -2179355
5341 -2062420
5342 -1971777
5343 -2069682
5344 -2213667
5345 -2099137
5346 -1987362
5347 -2033344
5348 -2144573
5349 -2163458
5350 -2002075
5351 -1955481
5352 -2097910
5353 -2134960
5354 -2054344
5355 -1942138
5356 -2005218
5357 -2155619
5358 -2084247
5359 -1954855
5360 -1965852
5361 -2066423
5362 -2119343
5363 -1977624
5364 -1895579
5365 -2026194
5366 -2103827
5367 -2044743
5368 -1921315
5369 -1942215
5370 -2093367
5371 -2047382
5372 -1909247
5373 -1904434
5374 -1997324
5375 -2077894
5376 -1964340
5377 -1860505
5378 -1969088
5379 -2043733
5380 -2002281
5381 -1886676
5382 -1864441
5383 -2016039
5384 -2014908
5385 -1882598
5386 -1851471
5387 -1934094
5388 -2037448
5389 -1952087
5390 -1800292
5391 -1890227
5392 -1987839
5393 -1960833
5394 -1836992
5395 -1784246
5396 -1943394
5397 -1986242
5398 -1864280
5399 -1800765
5400 -1850538
5401 -1973873
5402 -1920506
5403 -1760180
5404 -1797576
5405 -1908411
5406 -1918188
5407 -1817127
5408 -1727711
5409 -1855580
5410 -1945674
5411 -1829622
5412 -1742974
5413 -1768902
5414 -1889467
5415 -1876288
5416 -1710065
5417 -1725606
5418 -1847514
5419 -1882602
5420 -1790990
5421 -1673220
5422 -1767280
5423 -1886156
5424 -1783778
5425 -1678462
5426 -1680395
5427 -1809780
5428 -1855621
5429 -1682440
5430 -1649099
5431 -1763534
5432 -1825912
5433 -1765218
5434 -1603898
5435 -1666659
5436 -1809954
5437 -1752809
5438 -1633893
5439 -1611885
5440 -1731688
5441 -1811181
5442 -1655794
5443 -1573274
5444 -1671307
5445 -1752706
5446 -1714286
5447 -1558443
5448 -1572372
5449 -1738584
5450 -1713984
5451 -1591156
5452 -1531830
5453 -1632841
5454 -1751888
5455 -1620661
5456 -1497440
5457 -1566981
5458 -1669278
5459 -1676111
5460 -1519439
5461 -1496245
5462 -1651202
5463 -1669749
5464 -1556974
5465 -1454719
5466 -1520698
5467 -1666452
5468 -1578413
5469 -1441488
5470 -1477945
5471 -1586832
5472 -1632985
5473 -1486815
5474 -1401524
5475 -1545585
5476 -1606890
5477 -1514425
5478 -1402132
5479 -1418917
5480 -1579348
5481 -1549918
5482 -1397167
5483 -1401496
5484 -1490223
5485 -1567919
5486 -1446410
5487 -1323191
5488 -1426032
5489 -1515747
5490 -1473216
5491 -1359330
5492 -1335693
5493 -1486260
5494 -1501157
5495 -1353658
5496 -1311267
5497 -1386296
5498 -1475726
5499 -1399410
5500 -1259610
5501 -1335439
5502 -1440360
5503 -1413893
5504 -1308286
5505 -1258723
5506 -1383040
5507 -1435431
5508 -1297550
5509 -1226630
5510 -1291247
5511 -1398115
5512 -1364917
5513 -1199294
5514 -1242784
5515 -1356384
5516 -1352998
5517 -1255707
5518 -1160366
5519 -1275611
5520 -1362144
5521 -1247185
5522 -1165956
5523 -1200798
5524 -1308194
5525 -1307588
5526 -1150876
5527 -1148762
5528 -1258651
5529 -1276824
5530 -1194654
5531 -1085266
5532 -1168638
5533 -1287026
5534 -1200202
5535 -1099825
5536 -1107740
5537 -1210856
5538 -1243045
5539 -1084414
5540 -1041994
5541 -1159944
5542 -1203216
5543 -1141442
5544 -1020073
5545 -1080728
5546 -1210045
5547 -1139964
5548 -1026464
5549 -1015635
5550 -1099618
5551 -1165126
5552 -1026223
5553  -951966
5554 -1059087
5555 -1135622
5556 -1092567
5557  -953161
5558  -965487
5559 -1116433
5560 -1080858
5561  -958090
5562  -910086
5563 -1001681
5564 -1109966
5565  -987683
5566  -874527
5567  -962794
5568 -1043326
5569 -1026678
5570  -884416
5571  -856088
5572 -1008084
5573 -1013827
5574  -897811
5575  -837561
5576  -902231
5577 -1029538
5578  -944357
5579  -799948
5580  -845872
5581  -943736
5582  -956293
5583  -826950
5584  -750460
5585  -906634
5586  -961047
5587  -849023
5588  -753340
5589  -790109
5590  -937836
5591  -890867
5592  -720974
5593  -735393
5594  -834951
5595  -895338
5596  -784235
5597  -664905
5598  -785982
5599  -885078
5600  -800888
5601  -680531
5602  -673288
5603  -818431
5604  -828037
5605  -661723
5606  -647599
5607  -739375
5608  -822755
5609  -741285
5610  -590154
5611  -666778
5612  -775120
5613  -727653
5614  -615098
5615  -570360
5616  -705279
5617  -761343
5618  -620936
5619  -560595
5620  -632725
5621  -726551
5622  -680030
5623  -509248
5624  -541708
5625  -683821
5626  -662740
5627  -560583
5628  -489481
5629  -601534
5630  -693076
5631  -566209
5632  -475388
5633  -514215
5634  -612772
5635  -618163
5636  -452043
5637  -449750
5638  -579460
5639  -598728
5640  -511555
5641  -406794
5642  -476707
5643  -606524
5644  -508155
5645  -393167
5646  -412811
5647  -509642
5648  -557195
5649  -405919
5650  -352408
5651  -470734
5652  -511685
5653  -445848
5654  -327850
5655  -356899
5656  -495433
5657  -443317
5658  -330955
5659  -324499
5660  -412812
5661  -480177
5662  -348017
5663  -265956
5664  -358730
5665  -420954
5666  -373695
5667  -247570
5668  -258337
5669  -409131
5670  -386784
5671  -264352
5672  -239170
5673  -310482
5674  -395294
5675  -281879
5676  -167368
5677  -252098
5678  -332829
5679  -317998
5680  -197334
5681  -158688
5682  -308902
5683  -323388
5684  -197369
5685  -138956
5686  -192772
5687  -306125
5688  -225739
5689   -91478
5690  -157491
5691  -249755
5692  -247406
5693  -135591
5694   -66118
5695  -201234
5696  -236419
5697  -117364
5698   -48921
5699   -94044
5700  -215860
5701  -175567
5702   -25390
5703   -58935
5704  -158131
5705  -185427
5706   -70778
5707    37647
5708   -84986
5709  -165486
5710   -65525
5711    22286
5712     9476
5713  -121430
5714  -126768
5715    37087
5716    53392
5717   -45569
5718   -89128
5719   -12877
5720   119989
5721    33209
5722   -88980
5723   -22899
5724    77828
5725   116200
5726   -15257
5727   -59500
5728   101068
5729   157993
5730    61703
5731   -19248
5732    27761
5733   181024
5734   145442
5735     -363
5736    30032
5737   145640
5738   217447
5739   110761
5740    13203
5741   152092
5742   235698
5743   164871
5744    67756
5745    77837
5746   242151
5747   253960
5748   107097
5749   105656
5750   206476
5751   302762
5752   219992
5753    86320
5754   190520
5755   305758
5756   266734
5757   167356
5758   145537
5759   299809
5760   360716
5761   221954
5762   173140
5763   251929
5764   361828
5765   328279
5766   175626
5767   227797
5768   366369
5769   368607
5770   283795
5771   218352
5772   344205
5773   437513
5774   319645
5775   254665
5776   308848
5777   418171
5778   422387
5779   280719
5780   307508
5781   432445
5782   459124
5783   377161
5784   288514
5785   387415
5786   509309
5787   418605
5788   330050
5789   369286
5790   485925
5791   526504
5792   379515
5793   356723
5794   486976
5795   530505
5796   474804
5797   365326
5798   424497
5799   575646
5800   525616
5801   431960
5802   434319
5803   531269
5804   605745
5805   480168
5806   414502
5807   527885
5808   597960
5809   564551
5810   459484
5811   483806
5812   640005
5813   619235
5814   513745
5815   504383
5816   583018
5817   673772
5818   566750
5819   479867
5820   581430
5821   671959
5822   660112
5823   552310
5824   542222
5825   687443
5826   699536
5827   592437
5828   558276
5829   626781
5830   746391
5831   679127
5832   566402
5833   643850
5834   736774
5835   748422
5836   636425
5837   587210
5838   731398
5839   779238
5840   677433
5841   619693
5842   677208
5843   820862
5844   776826
5845   638381
5846   685035
5847   791178
5848   809713
5849   723673
5850   638995
5851   773432
5852   872611
5853   777602
5854   702729
5855   723363
5856   869677
5857   869074
5858   717815
5859   721147
5860   831377
5861   896260
5862   818829
5863   707675
5864   817256
5865   933812
5866   869622
5867   769155
5868   756740
5869   900391
5870   956790
5871   799811
5872   767746
5873   872590
5874   971773
5875   923391
5876   775311
5877   840188
5878   986859
5879   959571
5880   852668
5881   792946
5882   930340
5883  1035942
5884   911553
5885   834538
5886   905974
5887  1022014
5888  1011224
5889   860682
5890   860110
5891  1012682
5892  1029978
5893   951395
5894   867957
5895   961827
5896  1096931
5897   993467
5898   899785
5899   947202
5900  1049085
5901  1078417
5902   936202
5903   908946
5904  1055613
5905  1093045
5906  1036024
5907   937234
5908   993752
5909  1140684
5910  1081792
5911   957680
5912   974001
5913  1082795
5914  1157435
5915  1031012
5916   959877
5917  1088448
5918  1155296
5919  1111591
5920  1001307
5921  1015198
5922  1167142
5923  1152453
5924  1032970
5925  1031100
5926  1119241
5927  1214113
5928  1123534
5929  1015836
5930  1112042
5931  1198962
5932  1169722
5933  1060122
5934  1043453
5935  1205737
5936  1230019
5937  1111307
5938  1088304
5939  1156340
5940  1253997
5941  1198735
5942  1063949
5943  1139903
5944  1230367
5945  1238288
5946  1143076
5947  1094630
5948  1237337
5949  1289161
5950  1186478
5951  1131344
5952  1169720
5953  1291400
5954  1257932
5955  1120649
5956  1165411
5957  1276844
5958  1304943
5959  1217132
5960  1137301
5961  1253973
5962  1342010
5963  1243965
5964  1173192
5965  1191740
5966  1325232
5967  1339334
5968  1195406
5969  1195740
5970  1306534
5971  1352452
5972  1282539
5973  1169835
5974  1258008
5975  1374919
5976  1309528
5977  1227166
5978  1229811
5979  1351021
5980  1407153
5981  1258460
5982  1229135
5983  1335883
5984  1390323
5985  1333387
5986  1206539
5987  1279147
5988  1427625
5989  1383984
5990  1286012
5991  1260831
5992  1375437
5993  1461775
5994  1315426
5995  1243048
5996  1334139
5997  1433085
5998  1412560
5999  1273979
6000  1291720
6001  1451196
6002  1442735
6003  1344325
6004  1287352
6005  1365410
6006  1487305
6007  1385684
6008  1284932
6009  1353603
6010  1456987
6011  1478587
6012  1341028
6013  1307010
6014  1454453
6015  1481113
6016  1387965
6017  1313243
6018  1377969
6019  1525852
6020  1459348
6021  1336610
6022  1375920
6023  1479625
6024  1525126
6025  1394122
6026  1316028
6027  1445842
6028  1520792
6029  1449870
6030  1359514
6031  1380609
6032  1541663
6033  1530943
6034  1382060
6035  1381282
6036  1469093
6037  1557456
6038  1458110
6039  1338601
6040  1450908
6041  1554599
6042  1515756
6043  1410283
6044  1386257
6045  1541079
6046  1565942
6047  1427009
6048  1390906
6049  1463151
6050  1577978
6051  1521185
6052  1380545
6053  1451206
6054  1571070
6055  1564207
6056  1457028
6057  1387857
6058  1519548
6059  1600304
6060  1482277
6061  1426048
6062  1474967
6063  1595314
6064  1577297
6065  1430047
6066  1453972
6067  1570641
6068  1588097
6069  1497335
6070  1412589
6071  1522240
6072  1626950
6073  1532377
6074  1458651
6075  1484920
6076  1595670
6077  1608324
6078  1467458
6079  1444431
6080  1566259
6081  1602889
6082  1545260
6083  1442091
6084  1517667
6085  1647054
6086  1575195
6087  1478746
6088  1479955
6089  1583817
6090  1638028
6091  1505168
6092  1465102
6093  1569714
6094  1621868
6095  1590899
6096  1469999
6097  1511859
6098  1646716
6099  1596606
6100  1504711
6101  1480411
6102  1580684
6103  1660361
6104  1551543
6105  1473928
6106  1572941
6107  1644701
6108  1614229
6109  1486019
6110  1492111
6111  1637883
6112  1632079
6113  1535201
6114  1494744
6115  1575265
6116  1686177
6117  1593065
6118  1486651
6119  1547606
6120  1642454
6121  1641375
6122  1513193
6123  1471968
6124  1633292
6125  1667194
6126  1567671
6127  1511499
6128  1557061
6129  1692308
6130  1619550
6131  1484001
6132  1536671
6133  1627992
6134  1661076
6135  1552895
6136  1486092
6137  1615183
6138  1682448
6139  1594169
6140  1509589
6141  1532001
6142  1676531
6143  1658336
6144  1506322
6145  1520511
6146  1622976
6147  1686522
6148  1591973
6149  1479057
6150  1592369
6151  1682090
6152  1610757
6153  1516919
6154  1507547
6155  1657133
6156  1690830
6157  1537807
6158  1514618
6159  1601027
6160  1683884
6161  1615509
6162  1470051
6163  1549611
6164  1674819
6165  1642374
6166  1536456
6167  1485377
6168  1629067
6169  1698176
6170  1568714
6171  1505565
6172  1566704
6173  1666224
6174  1645095
6175  1485034
6176  1516755
6177  1661365
6178  1660696
6179  1572146
6180  1486360
6181  1585397
6182  1689655
6183  1583111
6184  1492202
6185  1535204
6186  1641560
6187  1662092
6188  1504798
6189  1496299
6190  1635153
6191  1660838
6192  1584976
6193  1476869
6194  1544776
6195  1676512
6196  1606361
6197  1495061
6198  1511817
6199  1620210
6200  1678564
6201  1541192
6202  1470409
6203  1587776
6204  1649873
6205  1594224
6206  1475746
6207  1499198
6208  1660958
6209  1631729
6210  1523883
6211  1491533
6212  1580477
6213  1668305
6214  1547244
6215  1450690
6216  1551207
6217  1625578
6218  1601136
6219  1487745
6220  1482284
6221  1628530
6222  1630110
6223  1514732
6224  1465129
6225  1528753
6226  1639076
6227  1562245
6228  1443866
6229  1514995
6230  1608888
6231  1613891
6232  1500861
6233  1448728
6234  1587284
6235  1614728
6236  1513178
6237  1447639
6238  1499521
6239  1618703
6240  1575694
6241  1441316
6242  1491995
6243  1579277
6244  1594791
6245  1495861
6246  1412730
6247  1531696
6248  1604215
6249  1508632
6250  1439658
6251  1461978
6252  1592382
6253  1582523
6254  1439906
6255  1440840
6256  1533504
6257  1573554
6258  1494974
6259  1386458
6260  1489753
6261  1588034
6262  1515306
6263  1431087
6264  1427625
6265  1543514
6266  1570925
6267  1418039
6268  1397841
6269  1490467
6270  1559141
6271  1508573
6272  1370957
6273  1441084
6274  1566253
6275  1510362
6276  1409856
6277  1375468
6278  1495440
6279  1560468
6280  1422247
6281  1366017
6282  1451244
6283  1534866
6284  1510093
6285  1354153
6286  1377310
6287  1514827
6288  1497961
6289  1393539
6290  1333757
6291  1433284
6292  1547959
6293  1432478
6294  1341091
6295  1399875
6296  1492374
6297  1491094
6298  1332962
6299  1317546
6300  1458974
6301  1482425
6302  1390224
6303  1310554
6304  1385621
6305  1518813
6306  1435272
6307  1309054
6308  1339890
6309  1441225
6310  1474381
6311  1331342
6312  1267229
6313  1408949
6314  1469577
6315  1400197
6316  1287151
6317  1317401
6318  1468527
6319  1415526
6320  1281937
6321  1276495
6322  1378246
6323  1452855
6324  1346189
6325  1235006
6326  1343111
6327  1429167
6328  1383256
6329  1261699
6330  1242289
6331  1398797
6332  1409416
6333  1279072
6334  1240722
6335  1321994
6336  1416691
6337  1344116
6338  1204925
6339  1276158
6340  1367097
6341  1352759
6342  1247231
6343  1188902
6344  1334375
6345  1386260
6346  1275334
6347  1205118
6348  1252030
6349  1370503
6350  1328397
6351  1169356
6352  1201548
6353  1311492
6354  1331019
6355  1235082
6356  1157239
6357  1276765
6358  1351409
6359  1246811
6360  1166282
6361  1182642
6362  1300978
6363  1300825
6364  1150158
6365  1149808
6366  1262475
6367  1304025
6368  1230919
6369  1110828
6370  1192538
6371  1293382
6372  1220522
6373  1125229
6374  1121641
6375  1230526
6376  1281624
6377  1145377
6378  1109081
6379  1195734
6380  1245483
6381  1194992
6382  1069304
6383  1114809
6384  1239402
6385  1191339
6386  1104925
6387  1083004
6388  1178391
6389  1247016
6390  1113952
6391  1048316
6392  1129620
6393  1190511
6394  1165450
6395  1030680
6396  1044729
6397  1188434
6398  1170346
6399  1073637
6400  1026281
6401  1103445
6402  1195542
6403  1078409
6404   986536
6405  1064102
6406  1142730
6407  1141906
6408  1015772
6409   985951
6410  1120105
6411  1137538
6412  1034745
6413   965312
6414  1020610
6415  1134813
6416  1059423
6417   945398
6418   998573
6419  1089227
6420  1117581
6421   982058
6422   914727
6423  1050451
6424  1088253
6425  1003890
6426   911657
6427   936485
6428  1083761
6429  1053936
6430   910403
6431   918767
6432  1018814
6433  1071197
6434   959121
6435   840367
6436   955580
6437  1044803
6438   975782
6439   871343
6440   869859
6441  1019756
6442  1022150
6443   871839
6444   843164
6445   924230
6446  1011694
6447   932041
6448   794462
6449   876394
6450   982374
6451   954643
6452   846518
6453   792702
6454   926398
6455   981723
6456   840244
6457   775275
6458   836707
6459   948612
6460   914792
6461   758722
6462   800424
6463   917564
6464   910690
6465   806347
6466   721716
6467   828817
6468   930102
6469   818423
6470   730970
6471   773380
6472   887095
6473   890157
6474   724675
6475   708385
6476   838081
6477   861121
6478   771408
6479   657852
6480   749899
6481   879040
6482   799005
6483   690480
6484   695037
6485   792879
6486   841014
6487   693897
6488   638457
6489   743035
6490   797023
6491   754083
6492   634106
6493   660334
6494   801920
6495   760630
6496   647853
6497   615055
6498   701688
6499   784085
6500   660736
6501   575520
6502   661737
6503   743189
6504   714568
6505   591641
6506   584437
6507   717537
6508   701815
6509   588778
6510   550007
6511   619811
6512   724962
6513   636218
6514   523073
6515   588793
6516   663312
6517   667599
6518   540059
6519   495520
6520   628425
6521   654233
6522   561216
6523   498296
6524   544264
6525   658773
6526   598922
6527   465745
6528   503601
6529   589021
6530   606317
6531   500613
6532   428930
6533   545001
6534   612414
6535   532436
6536   446730
6537   458854
6538   578969
6539   552291
6540   412016
6541   422022
6542   513978
6543   557955
6544   471543
6545   364767
6546   472341
6547   552955
6548   477821
6549   380657
6550   370121
6551   495598
6552   503070
6553   364263
6554   355102
6555   445245
6556   509332
6557   432493
6558   299018
6559   373328
6560   481372
6561   427199
6562   326314
6563   292476
6564   422012
6565   483243
6566   335147
6567   276885
6568   353407
6569   440844
6570   390576
6571   239825
6572   273967
6573   393056
6574   388580
6575   293589
6576   222478
6577   324277
6578   421158
6579   306195
6580   209957
6581   253228
6582   351617
6583   347005
6584   200718
6585   197609
6586   329343
6587   341635
6588   250187
6589   160139
6590   227483
6591   349844
6592   256602
6593   138745
6594   166476
6595   277197
6596   320432
6597   171640
6598   107850
6599   231065
6600   292328
6601   222670
6602    92237
6603   118173
6604   267192
6605   228796
6606    97744
6607    94402
6608   188197
6609   259648
6610   136357
6611    36212
6612   133828
6613   204450
6614   171235
6615    50370
6616    40408
6617   191697
6618   191770
6619    64234
6620    16915
6621    88796
6622   194095
6623    99628
6624   -31541
6625    37404
6626   142347
6627   128440
6628    15002
6629   -35182
6630   105049
6631   143987
6632    24131
6633   -48627
6634    -4536
6635   114499
6636    66351
6637   -73113
6638   -41934
6639    55363
6640    77624
6641   -22578
6642  -114277
6643     -334
6644    70100
6645   -22136
6646  -106599
6647   -88081
6648    30736
6649    36907
6650  -114634
6651  -112386
6652   -20072
6653    17933
6654   -69834
6655  -182924
6656  -101374
6657     -609
6658   -65515
6659  -147135
6660  -159403
6661   -51375
6662   -10410
6663  -160843
6664  -187477
6665  -116566
6666   -59848
6667  -113561
6668  -235508
6669  -179184
6670   -60693
6671  -107692
6672  -201336
6673  -237860
6674  -132877
6675   -75256
6676  -208968
6677  -275224
6678  -189806
6679  -112511
6680  -145340
6681  -275397
6682  -262384
6683  -134609
6684  -149944
6685  -252401
6686  -316557
6687  -235410
6688  -134314
6689  -244904
6690  -327640
6691  -275962
6692  -188556
6693  -185761
6694  -322395
6695  -345152
6696  -222941
6697  -218093
6698  -304542
6699  -372353
6700  -306983
6701  -194755
6702  -270627
6703  -383736
6704  -352695
6705  -264957
6706  -239962
6707  -374232
6708  -436772
6709  -302135
6710  -254432
6711  -331984
6712  -431124
6713  -396261
6714  -255998
6715  -309558
6716  -444454
6717  -442058
6718  -352565
6719  -294708
6720  -407409
6721  -495651
6722  -384728
6723  -312483
6724  -365334
6725  -476962
6726  -487918
6727  -347982
6728  -348193
6729  -490253
6730  -514895
6731  -437330
6732  -341328
6733  -419152
6734  -557758
6735  -478423
6736  -379508
6737  -407028
6738  -526307
6739  -574309
6740  -437430
6741  -387992
6742  -515855
6743  -573529
6744  -512753
6745  -414991
6746  -453163
6747  -606289
6748  -572321
6749  -465194
6750  -456850
6751  -563530
6752  -644827
6753  -519176
6754  -433675
6755  -540675
6756  -633533
6757  -601512
6758  -488867
6759  -490255
6760  -646333
6761  -656099
6762  -537162
6763  -504248
6764  -580612
6765  -691224
6766  -613872
6767  -496411
6768  -567071
6769  -676337
6770  -682035
6771  -576583
6772  -532316
6773  -673908
6774  -713725
6775  -620378
6776  -551618
6777  -606706
6778  -738002
6779  -705286
6780  -579056
6781  -619707
6782  -716786
6783  -747131
6784  -651549
6785  -580570
6786  -697893
6787  -767003
6788  -691755
6789  -621913
6790  -647366
6791  -779951
6792  -777096
6793  -649245
6794  -657446
6795  -750188
6796  -798927
6797  -726141
6798  -623403
6799  -726166
6800  -834926
6801  -770113
6802  -690838
6803  -692812
6804  -808770
6805  -844117
6806  -716507
6807  -694185
6808  -778594
6809  -850470
6810  -811026
6811  -702012
6812  -757954
6813  -876271
6814  -842515
6815  -762958
6816  -721344
6817  -834242
6818  -902454
6819  -790864
6820  -747864
6821  -824921
6822  -904821
6823  -887278
6824  -761545
6825  -783829
6826  -911186
6827  -900959
6828  -814433
6829  -769269
6830  -864732
6831  -963689
6832  -867185
6833  -793617
6834  -854513
6835  -948399
6836  -953768
6837  -824854
6838  -810795
6839  -943247
6840  -965504
6841  -887065
6842  -823650
6843  -890161
6844 -1021326
6845  -948223
6846  -842281
6847  -881955
6848  -975153
6849 -1014608
6850  -890924
6851  -840053
6852  -977870
6853 -1028475
6854  -970598
6855  -872842
6856  -908285
6857 -1051561
6858 -1013015
6859  -896681
6860  -904682
6861 -1000389
6862 -1064341
6863  -967446
6864  -887690
6865 -1004313
6866 -1079222
6867 -1032414
6868  -930453
6869  -925120
6870 -1074752
6871 -1080725
6872  -959022
6873  -945850
6874 -1021180
6875 -1128748
6876 -1048914
6877  -929964
6878 -1000477
6879 -1110896
6880 -1094278
6881  -985035
6882  -948252
6883 -1093488
6884 -1155537
6885 -1037397
6886  -981033
6887 -1045412
6888 -1152433
6889 -1114774
6890  -975098
6891 -1015139
6892 -1124757
6893 -1149074
6894 -1061278
6895  -989103
6896 -1111914
6897 -1197486
6898 -1109661
6899 -1027472
6900 -1053248
6901 -1173640
6902 -1175727
6903 -1040415
6904 -1034835
6905 -1153003
6906 -1205968
6907 -1135610
6908 -1023474
6909 -1114251
6910 -1231012
6911 -1159394
6912 -1063613
6913 -1069783
6914 -1187201
6915 -1239472
6916 -1108292
6917 -1070222
6918 -1176134
6919 -1237087
6920 -1197024
6921 -1069063
6922 -1113631
6923 -1247777
6924 -1214273
6925 -1128218
6926 -1098443
6927 -1208798
6928 -1288833
6929 -1170824
6930 -1103240
6931 -1181601
6932 -1256947
6933 -1246589
6934 -1121443
6935 -1124520
6936 -1261750
6937 -1269089
6938 -1191463
6939 -1141891
6940 -1211246
6941 -1318663
6942 -1221966
6943 -1135295
6944 -1192438
6945 -1281349
6946 -1291530
6947 -1181881
6948 -1160820
6949 -1291614
6950 -1312428
6951 -1235826
6952 -1163706
6953 -1216520
6954 -1341289
6955 -1277157
6956 -1170055
6957 -1212158
6958 -1303935
6959 -1344487
6960 -1239537
6961 -1174523
6962 -1293286
6963 -1349069
6964 -1275567
6965 -1194249
6966 -1225427
6967 -1359376
6968 -1337797
6969 -1217871
6970 -1229387
6971 -1316551
6972 -1376361
6973 -1286868
6974 -1185067
6975 -1293055
6976 -1374381
6977 -1323514
6978 -1242367
6979 -1235857
6980 -1373565
6981 -1396449
6982 -1261124
6983 -1249194
6984 -1319555
6985 -1400106
6986 -1338392
6987 -1214165
6988 -1295037
6989 -1401325
6990 -1374873
6991 -1286803
6992 -1251653
6993 -1371440
6994 -1429812
6995 -1305979
6996 -1249389
6997 -1313395
6998 -1418349
6999 -1391318
7000 -1250424
7001 -1298911
7002 -1414833
7003 -1417166
7004 -1325125
7005 -1257059
7006 -1361791
7007 -1439821
7008 -1356637
7009 -1280027
7010 -1325309
7011 -1435700
7012 -1444911
7013 -1298392
7014 -1293923
7015 -1415772
7016 -1439813
7017 -1367728
7018 -1266385
7019 -1349372
7020 -1473428
7021 -1405251
7022 -1312348
7023 -1328834
7024 -1426614
7025 -1477021
7026 -1335885
7027 -1291237
7028 -1399570
7029 -1463939
7030 -1414788
7031 -1306803
7032 -1347892
7033 -1490489
7034 -1449722
7035 -1342951
7036 -1318901
7037 -1415834
7038 -1496238
7039 -1380797
7040 -1295719
7041 -1397800
7042 -1482891
7043 -1461932
7044 -1342107
7045 -1335833
7046 -1474383
7047 -1483911
7048 -1376340
7049 -1321461
7050 -1398013
7051 -1513968
7052 -1431891
7053 -1326936
7054 -1388018
7055 -1479969
7056 -1490672
7057 -1370396
7058 -1320664
7059 -1457780
7060 -1498515
7061 -1404270
7062 -1349731
7063 -1389501
7064 -1516752
7065 -1479449
7066 -1350898
7067 -1382832
7068 -1462468
7069 -1505531
7070 -1401452
7071 -1328541
7072 -1442393
7073 -1519097
7074 -1449411
7075 -1372766
7076 -1383177
7077 -1508817
7078 -1501213
7079 -1366026
7080 -1359809
7081 -1456822
7082 -1519776
7083 -1443674
7084 -1342829
7085 -1434097
7086 -1522632
7087 -1472402
7088 -1385193
7089 -1368727
7090 -1480399
7091 -1512776
7092 -1398149
7093 -1368811
7094 -1440401
7095 -1518594
7096 -1478062
7097 -1354869
7098 -1404727
7099 -1509487
7100 -1487756
7101 -1404371
7102 -1361542
7103 -1470109
7104 -1533457
7105 -1427246
7106 -1375228
7107 -1437131
7108 -1507820
7109 -1491304
7110 -1365742
7111 -1392191
7112 -1505096
7113 -1501417
7114 -1425811
7115 -1371630
7116 -1455313
7117 -1547757
7118 -1453110
7119 -1378687
7120 -1415444
7121 -1502182
7122 -1509438
7123 -1383228
7124 -1366457
7125 -1492423
7126 -1518145
7127 -1445595
7128 -1362093
7129 -1426028
7130 -1540911
7131 -1470447
7132 -1371070
7133 -1385795
7134 -1481622
7135 -1535497
7136 -1407586
7137 -1364070
7138 -1475830
7139 -1523261
7140 -1456529
7141 -1359062
7142 -1390718
7143 -1529350
7144 -1489306
7145 -1374332
7146 -1372668
7147 -1466961
7148 -1541994
7149 -1427671
7150 -1342661
7151 -1440219
7152 -1506622
7153 -1476105
7154 -1370048
7155 -1357436
7156 -1512588
7157 -1513706
7158 -1398112
7159 -1365739
7160 -1432980
7161 -1528759
7162 -1454414
7163 -1329849
7164 -1393975
7165 -1496633
7166 -1491882
7167 -1385661
7168 -1340063
7169 -1476131
7170 -1518114
7171 -1413895
7172 -1346559
7173 -1383486
7174 -1506503
7175 -1470449
7176 -1338296
7177 -1366415
7178 -1464021
7179 -1499895
7180 -1405856
7181 -1326632
7182 -1426559
7183 -1501818
7184 -1417380
7185 -1338574
7186 -1354361
7187 -1481788
7188 -1481793
7189 -1346210
7190 -1341947
7191 -1443155
7192 -1489819
7193 -1419227
7194 -1298227
7195 -1380488
7196 -1488931
7197 -1429304
7198 -1344131
7199 -1340846
7200 -1448737
7201 -1492743
7202 -1356984
7203 -1317524
7204 -1391806
7205 -1461512
7206 -1423331
7207 -1305204
7208 -1338269
7209 -1464876
7210 -1439780
7211 -1353007
7212 -1299358
7213 -1399567
7214 -1479528
7215 -1364236
7216 -1298246
7217 -1355266
7218 -1436474
7219 -1433953
7220 -1312086
7221 -1311686
7222 -1429699
7223 -1433731
7224 -1347438
7225 -1282702
7226 -1346430
7227 -1453107
7228 -1368131
7229 -1283127
7230 -1332124
7231 -1413592
7232 -1430443
7233 -1310033
7234 -1272494
7235 -1388204
7236 -1406998
7237 -1341284
7238 -1263110
7239 -1313027
7240 -1426773
7241 -1376415
7242 -1275271
7243 -1297840
7244 -1373133
7245 -1414152
7246 -1298122
7247 -1242364
7248 -1334785
7249 -1391160
7250 -1340798
7251 -1253932
7252 -1270280
7253 -1399440
7254 -1369669
7255 -1265237
7256 -1252252
7257 -1321267
7258 -1386796
7259 -1300902
7260 -1211947
7261 -1301063
7262 -1367587
7263 -1335301
7264 -1249400
7265 -1237681
7266 -1345616
7267 -1355999
7268 -1237865
7269 -1212531
7270 -1278837
7271 -1366329
7272 -1299855
7273 -1187023
7274 -1255706
7275 -1340574
7276 -1317915
7277 -1219033
7278 -1175674
7279 -1300655
7280 -1343224
7281 -1234389
7282 -1188032
7283 -1233606
7284 -1340596
7285 -1303558
7286 -1165695
7287 -1193334
7288 -1292091
7289 -1304261
7290 -1214107
7291 -1131981
7292 -1239879
7293 -1334436
7294 -1243352
7295 -1165857
7296 -1177616
7297 -1288012
7298 -1294088
7299 -1146012
7300 -1134267
7301 -1244302
7302 -1276048
7303 -1212476
7304 -1116536
7305 -1189574
7306 -1293858
7307 -1226762
7308 -1131188
7309 -1123582
7310 -1226544
7311 -1274170
7312 -1138384
7313 -1100342
7314 -1191141
7315 -1262813
7316 -1206893
7317 -1091087
7318 -1123990
7319 -1250155
7320 -1209112
7321 -1111557
7322 -1074647
7323 -1171762
7324 -1253636
7325 -1144163
7326 -1065977
7327 -1137941
7328 -1212007
7329 -1193383
7330 -1062943
7331 -1056796
7332 -1180258
7333 -1193390
7334 -1106330
7335 -1045992
7336 -1104406
7337 -1214454
7338 -1135084
7339 -1031380
7340 -1068647
7341 -1156090
7342 -1171209
7343 -1054318
7344 -1009312
7345 -1136304
7346 -1164578
7347 -1095929
7348 -1016761
7349 -1042245
7350 -1162265
7351 -1117412
7352 -1004277
7353 -1012027
7354 -1093160
7355 -1144913
7356 -1048349
7357  -972667
7358 -1070672
7359 -1135151
7360 -1065992
7361  -986454
7362  -979801
7363 -1095725
7364 -1093633
7365  -977765
7366  -975847
7367 -1048469
7368 -1108013
7369 -1032422
7370  -925945
7371 -1003043
7372 -1078489
7373 -1038372
7374  -952550
7375  -925431
7376 -1040474
7377 -1079383
7378  -966651
7379  -926206
7380  -980387
7381 -1061216
7382 -1009034
7383  -886028
7384  -935234
7385 -1029622
7386 -1004673
7387  -931921
7388  -882636
7389  -987090
7390 -1040630
7391  -932682
7392  -877822
7393  -917785
7394  -994742
7395  -985406
7396  -851581
7397  -878820
7398  -977339
7399  -984088
7400  -908509
7401  -834866
7402  -915576
7403  -997855
7404  -900375
7405  -837906
7406  -854043
7407  -947699
7408  -962563
7409  -835769
7410  -821693
7411  -923157
7412  -943880
7413  -877751
7414  -777521
7415  -840850
7416  -944129
7417  -883470
7418  -798141
7419  -804570
7420  -887405
7421  -937005
7422  -809316
7423  -761236
7424  -848744
7425  -892681
7426  -843699
7427  -745477
7428  -769092
7429  -892495
7430  -858692
7431  -762625
7432  -745195
7433  -820518
7434  -883912
7435  -782821
7436  -692837
7437  -779337
7438  -846782
7439  -827210
7440  -710431
7441  -709110
7442  -832495
7443  -833729
7444  -727546
7445  -680837
7446  -734693
7447  -835542
7448  -762722
7449  -651799
7450  -711569
7451  -799032
7452  -804460
7453  -686925
7454  -633680
7455  -753462
7456  -783101
7457  -694712
7458  -631618
7459  -666974
7460  -777565
7461  -749603
7462  -620820
7463  -637339
7464  -720944
7465  -758663
7466  -653569
7467  -569556
7468  -673693
7469  -751575
7470  -672179
7471  -592287
7472  -599100
7473  -717028
7474  -714625
7475  -583321
7476  -574797
7477  -647838
7478  -698876
7479  -630210
7480  -526150
7481  -597384
7482  -690223
7483  -645962
7484  -553033
7485  -527286
7486  -629980
7487  -674651
7488  -556149
7489  -509526
7490  -566286
7491  -642576
7492  -613089
7493  -487099
7494  -522533
7495  -627701
7496  -608145
7497  -523851
7498  -464282
7499  -551204
7500  -625300
7501  -527818
7502  -462670
7503  -511103
7504  -575890
7505  -581248
7506  -458143
7507  -449771
7508  -545910
7509  -551100
7510  -480891
7511  -416669
7512  -476318
7513  -576500
7514  -489871
7515  -415188
7516  -433524
7517  -512167
7518  -529117
7519  -415932
7520  -377881
7521  -482812
7522  -502812
7523  -457700
7524  -368044
7525  -405276
7526  -520153
7527  -468520
7528  -367139
7529  -365900
7530  -436425
7531  -484618
7532  -380415
7533  -317028
7534  -410908
7535  -459886
7536  -419039
7537  -330129
7538  -333363
7539  -448156
7540  -416017
7541  -318057
7542  -301739
7543  -371569
7544  -435927
7545  -358874
7546  -267441
7547  -341021
7548  -402152
7549  -375897
7550  -276918
7551  -248319
7552  -364122
7553  -378894
7554  -283845
7555  -251892
7556  -303100
7557  -388379
7558  -320897
7559  -204441
7560  -259036
7561  -334546
7562  -323912
7563  -239885
7564  -184473
7565  -298124
7566  -338238
7567  -251695
7568  -192794
7569  -221557
7570  -314087
7571  -286835
7572  -157482
7573  -179966
7574  -266836
7575  -290535
7576  -209939
7577  -128737
7578  -219651
7579  -289254
7580  -213128
7581  -134379
7582  -140006
7583  -240875
7584  -245945
7585  -125487
7586  -109504
7587  -205145
7588  -242134
7589  -180751
7590   -70590
7591  -133408
7592  -228387
7593  -172316
7594   -90878
7595   -66116
7596  -170030
7597  -216590
7598   -96350
7599   -47785
7600  -127482
7601  -187654
7602  -142653
7603   -18940
7604   -44877
7605  -154980
7606  -135834
7607   -53064
7608   -10616
7609   -94345
7610  -171949
7611   -68438
7612    18535
7613   -38097
7614  -110519
7615  -109241
7616    15275
7617    25678
7618   -87195
7619  -103241
7620   -18653
7621    48091
7622    -5192
7623  -110640
7624   -25787
7625    60710
7626    36500
7627   -45079
7628   -64785
7629    40543
7630    85017
7631   -17052
7632   -44118
7633    21449
7634   102891
7635    73863
7636   -36061
7637    -3852
7638    96689
7639    93654
7640    29090
7641   -26655
7642    75805
7643   153118
7644    76856
7645    12350
7646    62248
7647   146428
7648   149346
7649    31588
7650    38333
7651   137895
7652   159881
7653   100547
7654    42306
7655   111579
7656   210835
7657   142337
7658    73179
7659    92916
7660   175625
7661   206223
7662   107859
7663    81181
7664   182450
7665   219155
7666   174743
7667   100338
7668   153739
7669   248877
7670   210885
7671   135984
7672   140310
7673   215694
7674   270262
7675   180582
7676   141304
7677   229730
7678   277372
7679   241707
7680   167450
7681   174600
7682   294929
7683   280701
7684   195161
7685   185172
7686   260240
7687   336066
7688   260176
7689   181489
7690   258121
7691   328298
7692   315252
7693   225854
7694   209893
7695   328782
7696   350885
7697   275564
7698   244907
7699   290474
7700   386880
7701   336930
7702   234592
7703   279446
7704   373217
7705   371073
7706   304020
7707   259672
7708   375920
7709   416450
7710   335665
7711   290217
7712   324016
7713   421611
7714   404185
7715   290825
7716   329047
7717   409957
7718   449690
7719   377240
7720   310658
7721   397288
7722   478853
7723   407463
7724   343884
7725   356003
7726   469749
7727   477840
7728   371211
7729   361953
7730   459740
7731   497701
7732   447392
7733   347542
7734   420035
7735   514511
7736   480942
7737   405995
7738   395308
7739   495196
7740   555974
7741   445831
7742   409670
7743   474673
7744   552373
7745   515755
7746   413558
7747   438488
7748   566751
7749   552976
7750   487160
7751   439010
7752   526053
7753   607185
7754   515655
7755   444321
7756   502394
7757   582123
7758   592473
7759   476351
7760   479507
7761   600277
7762   618868
7763   542156
7764   484694
7765   541619
7766   649412
7767   591632
7768   507433
7769   532544
7770   631691
7771   658145
7772   557528
7773   510491
7774   627013
7775   663864
7776   615059
7777   532763
7778   568040
7779   681542
7780   673528
7781   572724
7782   584209
7783   647405
7784   708188
7785   623454
7786   553898
7787   633276
7788   707699
7789   672895
7790   606186
7791   602488
7792   729959
7793   725491
7794   634874
7795   618954
7796   680226
7797   747469
7798   690831
7799   604966
7800   675298
7801   748036
7802   742613
7803   666303
7804   640464
7805   738726
7806   778229
7807   689236
7808   660619
7809   704837
7810   797124
7811   762044
7812   660665
7813   700009
7814   789462
7815   793978
7816   723502
7817   675989
7818   768701
7819   815343
7820   756555
7821   701255
7822   743717
7823   825374
7824   829732
7825   720760
7826   738042
7827   815120
7828   840684
7829   781180
7830   720941
7831   791434
7832   874716
7833   812614
7834   760476
7835   766209
7836   862748
7837   872971
7838   773450
7839   757922
7840   841549
7841   877217
7842   850291
7843   755653
7844   817065
7845   911353
7846   876827
7847   803339
7848   796719
7849   881463
7850   929865
7851   828108
7852   793534
7853   866260
7854   936755
7855   904736
7856   809055
7857   836460
7858   948304
7859   927258
7860   851998
7861   820088
7862   900418
7863   976788
7864   898436
7865   831733
7866   895219
7867   959444
7868   960276
7869   858710
7870   848635
7871   959833
7872   982079
7873   905814
7874   872216
7875   918229
7876  1023531
7877   961781
7878   878934
7879   899019
7880   993282
7881  1003896
7882   913876
7883   870745
7884   988831
7885  1020914
7886   973815
7887   907665
7888   935360
7889  1042243
7890  1017329
7891   916741
7892   924611
7893   997232
7894  1060437
7895   979456
7896   914222
7897   994357
7898  1066768
7899  1021895
7900   948661
7901   943052
7902  1059032
7903  1060378
7904   976883
7905   958061
7906  1026374
7907  1086319
7908  1043903
7909   944463
7910  1015621
7911  1091515
7912  1069219
7913   988183
7914   963979
7915  1067466
7916  1119821
7917  1021273
7918   993790
7919  1037822
7920  1117817
7921  1085829
7922   985491
7923  1014200
7924  1109177
7925  1104631
7926  1049800
7927   995169
7928  1092130
7929  1155207
7930  1080938
7931  1011773
7932  1049394
7933  1126499
7934  1144068
7935  1028794
7936  1034225
7937  1123694
7938  1159491
7939  1094736
7940  1031936
7941  1079140
7942  1177473
7943  1113116
7944  1053496
7945  1062810
7946  1144001
7947  1176345
7948  1084115
7949  1058148
7950  1144987
7951  1173903
7952  1146490
7953  1053006
7954  1093523
7955  1190632
7956  1163298
7957  1087240
7958  1089855
7959  1156562
7960  1223161
7961  1126639
7962  1086022
7963  1139742
7964  1204719
7965  1167207
7966  1099697
7967  1098355
7968  1214271
7969  1201306
7970  1133316
7971  1108996
7972  1171737
7973  1236425
7974  1176401
7975  1092182
7976  1154741
7977  1213459
7978  1220387
7979  1132317
7980  1124540
7981  1224048
7982  1246205
7983  1162249
7984  1130636
7985  1165501
7986  1257028
7987  1210764
7988  1134384
7989  1164797
7990  1235186
7991  1252519
7992  1174319
7993  1126555
7994  1227111
7995  1261091
7996  1204596
7997  1139310
7998  1182209
7999  1270240
8000  1256443
8001  1152388
8002  1178111
8003  1245167
8004  1293042
8005  1205143
8006  1140700
8007  1216778
8008  1291260
8009  1231820
8010  1178418
8011  1174350
8012  1282275
8013  1292295
8014  1192561
8015  1172590
8016  1252588
8017  1294767
8018  1252050
8019  1153166
8020  1227894
8021  1295540
8022  1288434
8023  1201221
8024  1187613
8025  1270479
8026  1323700
8027  1222189
8028  1186999
8029  1233060
8030  1316546
8031  1283132
8032  1195329
8033  1215116
8034  1314436
8035  1307037
8036  1237090
8037  1191021
8038  1272432
8039  1334254
8040  1266805
8041  1198778
8042  1246370
8043  1313090
8044  1329641
8045  1220884
8046  1211577
8047  1300235
8048  1328911
8049  1259796
8050  1209839
8051  1242409
8052  1357153
8053  1299658
8054  1233947
8055  1229231
8056  1318699
8057  1339047
8058  1257480
8059  1197472
8060  1296738
8061  1335140
8062  1303272
8063  1218507
8064  1257802
8065  1347045
8066  1333652
8067  1241275
8068  1243566
8069  1295006
8070  1361368
8071  1272523
8072  1229827
8073  1287443
8074  1352153
8075  1321775
8076  1259680
8077  1234133
8078  1349135
8079  1338987
8080  1275357
8081  1228285
8082  1299146
8083  1366690
8084  1318352
8085  1227985
8086  1297832
8087  1342590
8088  1351652
8089  1259839
8090  1245055
8091  1323721
8092  1370533
8093  1279844
8094  1262223
8095  1274127
8096  1379570
8097  1331843
8098  1254652
8099  1264703
8100  1352326
8101  1335636
8102  1301112
8103  1228642
8104  1329475
8105  1358682
8106  1322581
8107  1255175
8108  1289585
8109  1340953
8110  1362861
8111  1244441
8112  1273069
8113  1319057
8114  1378476
8115  1289337
8116  1264599
8117  1282213
8118  1410986
8119  1278723
8120  1342425
8121  1079089
$$ Imaginary data points
##PAGE= N=2
##DATA TABLE= (X++(I..I)), XYDATA
0 -4426897
1 -11022694
2 -7068318
3 -3367466
4 -3706415
5 -7164661
6 -6974003
7 -2384578
8 -2321617
9 -5561006
10 -7248104
11 -5796949
12 -2514383
13 -4568292
14 -7853722
15 -6429472
16 -4556836
17 -4530832
18 -7418098
19 -8694398
20 -4615240
21 -3358337
22 -6006642
23 -8007217
24 -7279092
25 -4262494
26 -5784069
27 -9232915
28 -7751711
29 -5495327
30 -4909809
31 -7218834
32 -9439318
33 -6800135
34 -5376960
35 -7304857
36 -9075941
37 -9132638
38 -5998510
39 -5893983
40 -9072566
41 -8750270
42 -7194364
43 -6675053
44 -8377912
45 -10519416
46 -7851753
47 -6047685
48 -8070105
49 -9788258
50 -9937188
51 -7250991
52 -7052362
53 -10702297
54 -10697768
55 -8295054
56 -6768302
57 -8291100
58 -11801799
59 -10029856
60 -6876533
61 -8086217
62 -10644177
63 -11881798
64 -9067112
65 -7361050
66 -10778486
67 -12022744
68 -10471359
69 -8872942
70 -9009255
71 -11636186
72 -10661985
73 -8349372
74 -9599125
75 -11519172
76 -12639453
77 -10486286
78 -8345090
79 -11404679
80 -13201223
81 -11544774
82 -9250830
83 -9263913
84 -13259544
85 -13434489
86 -9686357
87 -9606067
88 -11752844
89 -13575366
90 -11767723
91 -8927794
92 -11526822
93 -13977184
94 -12860467
95 -10857147
96 -10057059
97 -13283593
98 -14380431
99 -11265890
100 -10478356
101 -11881443
102 -14042591
103 -13512922
104 -10474436
105 -12237066
106 -15145540
107 -14388336
108 -12058681
109 -10744173
110 -13909564
111 -15636582
112 -11972644
113 -10377134
114 -12241882
115 -15422661
116 -15635914
117 -11695515
118 -11882817
119 -15102220
120 -15477098
121 -13472431
122 -10917041
123 -13108912
124 -16469673
125 -14539134
126 -12476884
127 -13033447
128 -15432041
129 -16377502
130 -12919255
131 -12481316
132 -15621739
133 -16322798
134 -14579539
135 -11854127
136 -13268944
137 -16993338
138 -15718233
139 -13390277
140 -13625062
141 -16278859
142 -18180537
143 -14499818
144 -12193337
145 -15064576
146 -17243733
147 -16652321
148 -13465414
149 -13568584
150 -17543529
151 -17079304
152 -14235171
153 -13573754
154 -15848324
155 -18819925
156 -16338278
157 -13517423
158 -15501818
159 -17560679
160 -17682820
161 -14922144
162 -13812576
163 -17403909
164 -18200944
165 -15921939
166 -14518671
167 -15799313
168 -19310641
169 -17936176
170 -14371396
171 -15623498
172 -18132310
173 -18777558
174 -15872320
175 -13756004
176 -17215127
177 -19086837
178 -17294520
179 -15677706
180 -15937549
181 -19151339
182 -19078436
183 -15882165
184 -16049479
185 -17675733
186 -18815359
187 -17308931
188 -14961057
189 -17646510
190 -19981513
191 -18436617
192 -16380344
193 -15964859
194 -19073502
195 -19699213
196 -16325223
197 -16281776
198 -18467462
199 -20076684
200 -18875150
201 -15840241
202 -17513338
203 -20173822
204 -19231426
205 -17329050
206 -16377051
207 -19152975
208 -20820588
209 -17753901
210 -16702198
211 -18421634
212 -20411173
213 -20109042
214 -16863445
215 -17528900
216 -20264907
217 -19766860
218 -18084887
219 -16949351
220 -19302237
221 -21569232
222 -18955424
223 -17510148
224 -18804605
225 -20536155
226 -20539218
227 -17225987
228 -17314498
229 -20727175
230 -21091609
231 -19296254
232 -17407721
233 -19312840
234 -22387766
235 -19982690
236 -17447989
237 -18408350
238 -20671789
239 -21653087
240 -18503275
241 -17580312
242 -20772291
243 -21675196
244 -20252853
245 -18077082
246 -19007414
247 -22458780
248 -21140847
249 -18384352
250 -18542994
251 -20572841
252 -22373085
253 -19625074
254 -17573921
255 -20551574
256 -22395333
257 -21355369
258 -18565867
259 -18406898
260 -22158023
261 -21990695
262 -19304856
263 -19191649
264 -20966487
265 -23082658
266 -20806446
267 -17876806
268 -20030963
269 -22247437
270 -21995000
271 -19584971
272 -18626282
273 -22268686
274 -23129484
275 -20224319
276 -18977574
277 -20253881
278 -23178588
279 -22097614
280 -18611656
281 -19924350
282 -22471794
283 -22756369
284 -20434765
285 -18633533
286 -21874076
287 -23718788
288 -21161305
289 -19234398
290 -19718559
291 -22903202
292 -23157119
293 -19573021
294 -19799415
295 -22412498
296 -23518917
297 -21712345
298 -18912445
299 -21110149
300 -23661688
301 -21877424
302 -19889419
303 -19861226
304 -22887216
305 -24019868
306 -20544016
307 -19876885
308 -22130654
309 -23531255
310 -22366555
311 -19221796
312 -20578539
313 -23852806
314 -23042717
315 -20901295
316 -19902450
317 -22340782
318 -24314828
319 -21201663
320 -19733309
321 -21762386
322 -23643853
323 -23285738
324 -20010585
325 -20363085
326 -23740046
327 -23588204
328 -21633848
329 -20136596
330 -21805071
331 -24407015
332 -22006880
333 -19826806
334 -21206356
335 -23397191
336 -24216884
337 -21380838
338 -20573535
339 -23473743
340 -23672568
341 -21859624
342 -20168842
343 -21301857
344 -24363384
345 -22903552
346 -20539784
347 -21429396
348 -23295079
349 -24369357
350 -21775282
351 -20203018
352 -23016005
353 -23993626
354 -22474644
355 -20556101
356 -21074206
357 -24387653
358 -23701520
359 -21016727
360 -21343750
361 -23026821
362 -24412036
363 -22204990
364 -19931237
365 -22498490
366 -24350709
367 -23350158
368 -21163985
369 -20812306
370 -24160699
371 -24403267
372 -21470569
373 -21015688
374 -22425134
375 -24332444
376 -22953281
377 -20264314
378 -22214405
379 -24440797
380 -23843775
381 -21659286
382 -20529481
383 -23523063
384 -24498932
385 -21688977
386 -20864384
387 -22301789
388 -24721675
389 -23917225
390 -20448541
391 -21479179
392 -24064819
393 -24008409
394 -21955820
395 -20270235
396 -23046630
397 -24984319
398 -22441815
399 -20965559
400 -21857573
401 -24449962
402 -24628069
403 -20983449
404 -20897646
405 -23488147
406 -24120174
407 -22468629
408 -20134361
409 -22317992
410 -25310205
411 -23504297
412 -21402626
413 -21381009
414 -23657667
415 -24693853
416 -21341696
417 -20492879
418 -23068425
419 -24330370
420 -23254840
421 -20561399
422 -21706635
423 -24908066
424 -23652289
425 -21303813
426 -20893237
427 -23134687
428 -25146847
429 -22248352
430 -20421478
431 -22557517
432 -24305337
433 -23888218
434 -20823554
435 -20707066
436 -24128844
437 -24019026
438 -21782903
439 -20752001
440 -22490937
441 -25193597
442 -23012323
443 -20427046
444 -21975716
445 -24021568
446 -24189794
447 -21128837
448 -19976540
449 -23377619
450 -24338060
451 -22426719
452 -20870943
453 -21829903
454 -24862949
455 -23527722
456 -20352105
457 -21077476
458 -23245379
459 -24361035
460 -22009603
461 -20017202
462 -22816339
463 -24396833
464 -22863799
465 -20891131
466 -20890533
467 -23996849
468 -23883600
469 -20820345
470 -20753917
471 -22513791
472 -24087401
473 -22590889
474 -20208501
475 -22391968
476 -24325195
477 -22952364
478 -20746283
479 -20205059
480 -23375972
481 -24137711
482 -21029329
483 -20500887
484 -22237690
485 -24084368
486 -22970117
487 -19903101
488 -21198467
489 -23606987
490 -23266190
491 -21512168
492 -20066577
493 -22418382
494 -24168579
495 -21736542
496 -20474644
497 -21368921
498 -23186180
499 -22951569
500 -19962736
501 -20665219
502 -23276395
503 -23228164
504 -21684268
505 -20170689
506 -22111172
507 -23977019
508 -21455673
509 -19908439
510 -20896946
511 -22919803
512 -23243503
513 -20166569
514 -20014650
515 -22752905
516 -23355217
517 -21927934
518 -19678360
519 -20951946
520 -23780293
521 -22073695
522 -19787291
523 -20025566
524 -22191889
525 -23557635
526 -20783109
527 -19606893
528 -21936449
529 -22847599
530 -21796344
531 -19510228
532 -20143920
533 -23261612
534 -22325634
535 -19985435
536 -19909507
537 -21790102
538 -23398984
539 -20746321
540 -18804831
541 -21080186
542 -22694900
543 -22059374
544 -19427503
545 -19151715
546 -22634536
547 -22797131
548 -20328445
549 -19400569
550 -20701695
551 -22939315
552 -21190698
553 -18655454
554 -20189632
555 -22046709
556 -22177294
557 -19943852
558 -18816014
559 -21822288
560 -22481232
561 -19962907
562 -18697230
563 -19914118
564 -22704223
565 -21527336
566 -18418880
567 -19635719
568 -21978270
569 -22360623
570 -19916351
571 -17833162
572 -20541144
573 -22275850
574 -20359212
575 -18590706
576 -18863116
577 -21893276
578 -22202449
579 -18967466
580 -18674059
581 -20586362
582 -21953402
583 -20446395
584 -17609491
585 -19399967
586 -21741315
587 -20424149
588 -18610603
589 -18472890
590 -21251686
591 -21976497
592 -18683672
593 -18046229
594 -19994557
595 -21460463
596 -20315065
597 -17274707
598 -18641796
599 -21717670
600 -21025325
601 -18575948
602 -17053615
603 -19497038
604 -21883198
605 -19340890
606 -17458750
607 -18662463
608 -20880538
609 -21059328
610 -17768547
611 -17544664
612 -20363506
613 -20602222
614 -18875421
615 -17029851
616 -18422779
617 -21011378
618 -19338957
619 -17475699
620 -18225180
621 -20104237
622 -20757226
623 -17705940
624 -16686681
625 -19385708
626 -20150508
627 -18790403
628 -16848920
629 -17721751
630 -20656285
631 -19570529
632 -17307181
633 -17449108
634 -19027534
635 -20269754
636 -17855951
637 -16123379
638 -18217367
639 -19426908
640 -18936532
641 -17269144
642 -17197381
643 -19775350
644 -19223597
645 -16872573
646 -16695107
647 -18099605
648 -19625463
649 -17698382
650 -15814565
651 -18028302
652 -19391821
653 -18428406
654 -16405757
655 -16187865
656 -19210787
657 -19255724
658 -16602112
659 -15957563
660 -17215632
661 -19310645
662 -18082921
663 -15396708
664 -16647840
665 -18479101
666 -18407804
667 -16474386
668 -15107258
669 -17752503
670 -18945153
671 -16777837
672 -15764427
673 -16701550
674 -18860277
675 -17930007
676 -14703661
677 -15525808
678 -17754784
679 -17946716
680 -16139090
681 -14557681
682 -17177607
683 -19001916
684 -16742832
685 -14933239
686 -15246876
687 -17715358
688 -18034567
689 -14813336
690 -14526782
691 -16792765
692 -18020194
693 -16710752
694 -14012075
695 -15544856
696 -18167376
697 -16729132
698 -14694495
699 -14432595
700 -16641648
701 -17676578
702 -14785019
703 -13968601
704 -15959355
705 -17265339
706 -16460728
707 -13740554
708 -14623615
709 -17558349
710 -16549983
711 -14158765
712 -13420750
713 -15707309
714 -17723701
715 -15074467
716 -13253453
717 -14889938
718 -16704265
719 -16484569
720 -13352977
721 -12971835
722 -16142599
723 -16547722
724 -14717201
725 -13130899
726 -14209925
727 -16728686
728 -15167690
729 -12890503
730 -13650224
731 -15455125
732 -16182544
733 -13559178
734 -12448894
735 -15407733
736 -16169876
737 -14297894
738 -12537622
739 -13214624
740 -15780713
741 -14643061
742 -12256700
743 -12875020
744 -14700464
745 -15940214
746 -13799810
747 -11770250
748 -13978353
749 -15375028
750 -14151049
751 -12061423
752 -11862826
753 -14849867
754 -14934329
755 -12281145
756 -11981555
757 -13607904
758 -15381636
759 -13699157
760 -11014649
761 -12759549
762 -14586601
763 -13733716
764 -11798278
765 -11271799
766 -14156611
767 -14804618
768 -12020971
769 -11090080
770 -12299324
771 -14446619
772 -13741124
773 -10717456
774 -11493302
775 -13709348
776 -13804283
777 -11991873
778 -10274773
779 -12491402
780 -14251974
781 -12164817
782 -10713483
783 -11184353
784 -13152642
785 -13279445
786 -10620992
787 -10915942
788 -12902626
789 -13092792
790 -11729486
791 -9893963
792 -11453606
793 -13389444
794 -11636914
795 -10179702
796 -10627036
797 -12541699
798 -12945221
799 -10050704
800 -9700931
801 -11875502
802 -12460986
803 -11240033
804 -9108615
805 -10257328
806 -12801630
807 -11627194
808 -9886850
809 -9858989
810 -11562141
811 -12648213
812 -9992389
813 -8706195
814 -10481678
815 -11571900
816 -11027429
817 -8803948
818 -9233199
819 -12113384
820 -11470671
821 -9334311
822 -8839072
823 -10471638
824 -12001830
825 -9532701
826 -7841946
827 -9739903
828 -11172357
829 -10832239
830 -8481409
831 -8165178
832 -11053696
833 -11077595
834 -8892439
835 -7730472
836 -8969641
837 -11453822
838 -9938499
839 -7435717
840 -8565970
841 -10424027
842 -10721999
843 -8143441
844 -6750429
845 -9655083
846 -10672034
847 -8670790
848 -7138352
849 -7947540
850 -10733952
851 -9956251
852 -7105209
853 -7498395
854 -9236223
855 -10083045
856 -8032813
857 -5872655
858 -8213115
859 -10114248
860 -8812019
861 -6909862
862 -6776971
863 -9554015
864 -9690447
865 -6614438
866 -6202066
867 -7926782
868 -9509039
869 -8277868
870 -5663100
871 -7178570
872 -9314395
873 -8437822
874 -6474074
875 -5577554
876 -7976305
877 -9071126
878 -6419410
879 -5424897
880 -6801542
881 -8682409
882 -8160570
883 -5276206
884 -6017267
885 -8421947
886 -8045005
887 -6116733
888 -4703765
889 -6753954
890 -8644595
891 -6449293
892 -4876298
893 -5657555
894 -7605360
895 -7943573
896 -5068200
897 -4719593
898 -6952448
899 -7362545
900 -6043138
901 -4185903
902 -5443825
903 -7896016
904 -6449972
905 -4550999
906 -4735005
907 -6393144
908 -7185622
909 -4542820
910 -3749268
911 -6071881
912 -6882247
913 -5891586
914 -3949526
915 -4479559
916 -6873436
917 -5855416
918 -3893717
919 -3757751
920 -5230955
921 -6676518
922 -4547888
923 -3013041
924 -4971566
925 -6247842
926 -5632183
927 -3416148
928 -3200974
929 -5849119
930 -5544848
931 -3488279
932 -3070622
933 -4386932
934 -6151308
935 -4394741
936 -2319436
937 -3767287
938 -5045092
939 -4769929
940 -2901478
941 -2278267
942 -4872209
943 -5236171
944 -3275209
945 -2488944
946 -3415067
947 -5396791
948 -4122471
949 -1522177
950 -2575241
951 -4236784
952 -4295134
953 -2473389
954 -1346422
955 -3890124
956 -4889988
957 -2873977
958 -1590369
959 -2130192
960 -4384446
961 -3919677
962 -1081672
963 -1527907
964 -3452071
965 -4093377
966 -2442871
967  -484930
968 -2534488
969 -4302460
970 -2648403
971  -894727
972  -844303
973 -3239716
974 -3729585
975  -957523
976  -722134
977 -2540568
978 -3533473
979 -2231346
980   317219
981  -960503
982 -3257634
983 -2336684
984  -624653
985   -46569
986 -2238054
987 -3546242
988  -870625
989   291698
990 -1216225
991 -2716125
992 -2078146
993   765884
994   231127
995 -2422494
996 -2057648
997  -257065
998   833746
999  -996481
1000 -2933734
1001  -641989
1002  1162129
1003   104779
1004 -1691034
1005 -1945316
1006   800431
1007  1195422
1008 -1472660
1009 -1845541
1010  -168386
1011  1638107
1012   578643
1013 -1945215
1014  -467268
1015  1692606
1016  1114220
1017  -750668
1018 -1719322
1019   792554
1020  2116986
1021  -164885
1022 -1024294
1023   217058
1024  2115050
1025  1733291
1026 -1029602
1027  -467926
1028  1752234
1029  1835329
1030   418775
1031  -979204
1032   962436
1033  2947320
1034  1125782
1035  -229828
1036   487847
1037  2371490
1038  2632071
1039   -60700
1040  -113264
1041  2164219
1042  2611767
1043  1468309
1044  -166406
1045  1237613
1046  3656083
1047  2321783
1048   523307
1049   601551
1050  2352380
1051  3451083
1052  1129101
1053   333028
1054  2489401
1055  3536009
1056  2820063
1057   829191
1058  1318282
1059  3831806
1060  3114913
1061  1380904
1062  1261440
1063  2771223
1064  4272886
1065  2354723
1066  1009046
1067  2719170
1068  3837052
1069  3496190
1070  1631762
1071  1595755
1072  4211801
1073  4076514
1074  2322466
1075  1940705
1076  3292724
1077  5129948
1078  3425730
1079  1427696
1080  2896058
1081  4389034
1082  4363312
1083  2464396
1084  1808053
1085  4502954
1086  5118853
1087  3383721
1088  2513777
1089  3402866
1090  5577789
1091  4520192
1092  2056898
1093  2987907
1094  4762559
1095  5306157
1096  3708513
1097  2488783
1098  4877916
1099  5938441
1100  4240819
1101  3009059
1102  3445529
1103  5789325
1104  5600140
1105  3123959
1106  3524398
1107  5265697
1108  6093551
1109  4691019
1110  2833256
1111  4824981
1112  6585256
1113  5256616
1114  3743863
1115  3706031
1116  6126968
1117  6740105
1118  4166129
1119  3853499
1120  5524181
1121  6746359
1122  5713024
1123  3331578
1124  4684398
1125  7007421
1126  6294641
1127  4764149
1128  4203344
1129  6306437
1130  7533028
1131  5130400
1132  4179818
1133  5597764
1134  7193009
1135  6851404
1136  4252435
1137  4804729
1138  7447065
1139  7392626
1140  5788650
1141  4516655
1142  6168358
1143  8193828
1144  6293969
1145  4684573
1146  5663308
1147  7605247
1148  8117757
1149  5541115
1150  5103546
1151  7546935
1152  7957428
1153  6581088
1154  5012611
1155  6119907
1156  8608587
1157  7411243
1158  5591268
1159  6126649
1160  7911531
1161  8912086
1162  6540364
1163  5335030
1164  7561163
1165  8536295
1166  7528824
1167  5683474
1168  6147264
1169  9042930
1170  8665467
1171  6509917
1172  6273840
1173  7768355
1174  9416408
1175  7619725
1176  5765154
1177  7567091
1178  9047249
1179  8692453
1180  6921105
1181  6478217
1182  9017142
1183  9249696
1184  7305043
1185  6793001
1186  7846680
1187  9618413
1188  8492943
1189  6518149
1190  7962354
1191  9563784
1192  9464072
1193  7822553
1194  6821464
1195  9117530
1196  9926780
1197  8058442
1198  7182272
1199  8060290
1200 10236291
1201  9761252
1202  7262359
1203  7973515
1204  9746763
1205 10081828
1206  8633461
1207  7095333
1208  9061047
1209 10585305
1210  9132783
1211  8033216
1212  8399152
1213 10462754
1214 10617308
1215  8039785
1216  8039226
1217  9703315
1218 10421984
1219  9465081
1220  7701617
1221  9221416
1222 11225323
1223 10123199
1224  8730793
1225  8581498
1226 10450358
1227 11229729
1228  8790379
1229  8250720
1230  9896270
1231 11011007
1232 10456417
1233  8358200
1234  9223561
1235 11575600
1236 10925226
1237  9353824
1238  8712042
1239 10348792
1240 11799988
1241  9815927
1242  8898290
1243 10321128
1244 11429524
1245 11135156
1246  8981707
1247  9239695
1248 11637686
1249 11399544
1250  9961219
1251  9194260
1252 10621796
1253 12555447
1254 10808477
1255  9175373
1256 10298137
1257 11816950
1258 12053611
1259  9717231
1260  9129558
1261 11644761
1262 12127259
1263 10811082
1264  9710435
1265 10685006
1266 12934757
1267 11657687
1268  9617669
1269 10364336
1270 11915980
1271 12574720
1272 10566137
1273  9506488
1274 11921464
1275 12867839
1276 11605523
1277 10078841
1278 10415238
1279 12984087
1280 12526027
1281 10138670
1282 10239298
1283 11976383
1284 13496610
1285 11857152
1286  9779812
1287 11654137
1288 13336995
1289 12532143
1290 10598053
1291 10060950
1292 12743752
1293 13457286
1294 11268893
1295 10648015
1296 11821919
1297 13637748
1298 12823582
1299 10439892
1300 11465599
1301 13246836
1302 13092292
1303 11586958
1304 10498961
1305 12636494
1306 13906662
1307 12115414
1308 11196848
1309 11904983
1310 13641379
1311 13401202
1312 10904230
1313 11359491
1314 13286498
1315 13646040
1316 12500057
1317 11040661
1318 12715899
1319 14413592
1320 12743904
1321 11353370
1322 11753058
1323 13663335
1324 14077815
1325 11603217
1326 11557107
1327 13584342
1328 14175577
1329 13143243
1330 11353892
1331 12488099
1332 14536910
1333 13369538
1334 11895918
1335 11895664
1336 13647280
1337 14811357
1338 12629150
1339 11752697
1340 13349575
1341 14293937
1342 13749953
1343 11729119
1344 12230654
1345 14734528
1346 14220176
1347 12537989
1348 12117547
1349 13685371
1350 15287370
1351 13314850
1352 11849914
1353 13208947
1354 14364861
1355 14287227
1356 12440260
1357 12303244
1358 14706906
1359 14794265
1360 13359502
1361 12538018
1362 13393085
1363 15203008
1364 13885205
1365 12150091
1366 13248685
1367 14664060
1368 14957289
1369 13074222
1370 12243393
1371 14612388
1372 15277474
1373 13843432
1374 12704320
1375 13217613
1376 15346687
1377 14652333
1378 12579214
1379 13204856
1380 14697833
1381 15454727
1382 13908083
1383 12426470
1384 14287524
1385 15330996
1386 14208031
1387 13041405
1388 13195710
1389 15424774
1390 15421765
1391 13307391
1392 13433448
1393 14690453
1394 15530200
1395 14293119
1396 12501926
1397 14085170
1398 15595696
1399 14774997
1400 13544892
1401 13314169
1402 15487983
1403 15991934
1404 13592100
1405 13077051
1406 14419568
1407 15843307
1408 15077823
1409 12866188
1410 14010234
1411 16001848
1412 15472419
1413 13940952
1414 13085542
1415 15009943
1416 16231847
1417 14202516
1418 13346930
1419 14376832
1420 15875143
1421 15727900
1422 13442958
1423 13837561
1424 15843335
1425 15802831
1426 14440705
1427 13065136
1428 14566711
1429 16513299
1430 14894633
1431 13468265
1432 14233860
1433 16079164
1434 16438881
1435 13821478
1436 13420136
1437 15595514
1438 16110928
1439 14976149
1440 13355268
1441 14346405
1442 16673707
1443 15644251
1444 13890892
1445 13937315
1446 15533203
1447 16708550
1448 14574340
1449 13331651
1450 15173755
1451 16318353
1452 15789219
1453 13918934
1454 14057289
1455 16533692
1456 16150054
1457 14203437
1458 13770212
1459 15119220
1460 16790983
1461 15222928
1462 13549928
1463 14996039
1464 16351515
1465 16217998
1466 14353377
1467 13709551
1468 16090064
1469 16516988
1470 14803894
1471 13957498
1472 14830567
1473 16793467
1474 15883478
1475 13881646
1476 14767862
1477 16086678
1478 16245995
1479 14708951
1480 13678214
1481 15761775
1482 16670775
1483 15316518
1484 14398682
1485 14796217
1486 16703090
1487 16299721
1488 14017398
1489 14340227
1490 15817574
1491 16500453
1492 15229536
1493 13644191
1494 15439840
1495 16955848
1496 15830924
1497 14603560
1498 14556078
1499 16343072
1500 16451994
1501 14260608
1502 14264005
1503 15628356
1504 16521788
1505 15831287
1506 14098506
1507 15153316
1508 16656102
1509 15868704
1510 14721322
1511 14324270
1512 16013339
1513 16848286
1514 14822408
1515 14323570
1516 15577287
1517 16618287
1518 16040165
1519 13982131
1520 14718528
1521 16643516
1522 16066665
1523 14777198
1524 14210335
1525 15846989
1526 17193541
1527 15320975
1528 14267574
1529 15224252
1530 16393787
1531 16327027
1532 14219136
1533 14275393
1534 16381262
1535 16464674
1536 15295436
1537 14223694
1538 15315066
1539 17086112
1540 15609664
1541 14121523
1542 14834846
1543 16182785
1544 16576488
1545 14568583
1546 14137186
1547 16312392
1548 16731587
1549 15518213
1550 14133060
1551 14791804
1552 16892530
1553 15925872
1554 14118240
1555 14506505
1556 15991794
1557 16927627
1558 15030505
1559 13813598
1560 15810321
1561 16778831
1562 15787800
1563 14130028
1564 14279251
1565 16629735
1566 16336301
1567 14372588
1568 14289533
1569 15631010
1570 17031395
1571 15588811
1572 13667826
1573 15018071
1574 16398894
1575 16037816
1576 14408913
1577 13906466
1578 16323003
1579 16861701
1580 14812588
1581 14016896
1582 14996739
1583 16749439
1584 15859298
1585 13661437
1586 14641725
1587 16302963
1588 16349869
1589 14904741
1590 13760145
1591 15613392
1592 16677573
1593 15091886
1594 13973916
1595 14333687
1596 16242194
1597 16306255
1598 14048077
1599 14250248
1600 15903340
1601 16407439
1602 15171263
1603 13503061
1604 14939328
1605 16530779
1606 15290288
1607 14026433
1608 14129225
1609 15939720
1610 16486312
1611 14265831
1612 13879344
1613 15371435
1614 16192609
1615 15428592
1616 13469803
1617 14220255
1618 16185108
1619 15655924
1620 14384228
1621 13929003
1622 15376029
1623 16472081
1624 14517409
1625 13581196
1626 14791639
1627 15786932
1628 15543615
1629 13749702
1630 14029861
1631 15947105
1632 15623378
1633 14389474
1634 13725336
1635 14805344
1636 16198445
1637 14627903
1638 13415114
1639 14443033
1640 15569405
1641 15637630
1642 13845954
1643 13607310
1644 15642733
1645 15686150
1646 14320092
1647 13360862
1648 14225004
1649 16033540
1650 14931398
1651 13429559
1652 14158515
1653 15266350
1654 15604823
1655 13924195
1656 13072762
1657 14891692
1658 15469224
1659 14453242
1660 13363151
1661 13783833
1662 15805665
1663 15238125
1664 13416747
1665 13699253
1666 14789020
1667 15402590
1668 13912297
1669 12682596
1670 14416282
1671 15384847
1672 14520729
1673 13362276
1674 13401963
1675 15356218
1676 15201950
1677 13250430
1678 13175389
1679 14268537
1680 15324391
1681 14248116
1682 12510759
1683 13809413
1684 15245692
1685 14695736
1686 13270794
1687 12750406
1688 14752137
1689 15261112
1690 13229476
1691 12694341
1692 13760103
1693 15189379
1694 14595771
1695 12526590
1696 13219074
1697 14743145
1698 14509829
1699 13186613
1700 12233309
1701 13990882
1702 15231174
1703 13559513
1704 12537539
1705 13191980
1706 14761568
1707 14676135
1708 12352767
1709 12441053
1710 14240888
1711 14515248
1712 13328232
1713 11974907
1714 13333609
1715 15032448
1716 13722140
1717 12382150
1718 12567529
1719 14016942
1720 14542400
1721 12431133
1722 11958371
1723 13694927
1724 14441651
1725 13604663
1726 11888065
1727 12608790
1728 14631639
1729 13793084
1730 12181201
1731 11969909
1732 13363580
1733 14451270
1734 12559133
1735 11500088
1736 13042982
1737 14161704
1738 13748269
1739 11863118
1740 11790962
1741 13857261
1742 13750909
1743 12320766
1744 11679190
1745 12680901
1746 14247741
1747 12925712
1748 11323967
1749 12244834
1750 13418501
1751 13496627
1752 11848431
1753 11291203
1754 13235435
1755 13584285
1756 12322569
1757 11490308
1758 12112694
1759 13808132
1760 12914069
1761 11052086
1762 11614386
1763 12841623
1764 13288895
1765 11891062
1766 10883312
1767 12673932
1768 13515138
1769 12388504
1770 11184549
1771 11251601
1772 13086876
1773 12917357
1774 11028073
1775 11135833
1776 12301527
1777 13056563
1778 12022905
1779 10623202
1780 11917992
1781 12945740
1782 12107341
1783 11018921
1784 10795907
1785 12476069
1786 12797999
1787 11019114
1788 10839987
1789 11864023
1790 12706461
1791 11867970
1792 10142975
1793 11108891
1794 12505094
1795 11911769
1796 10761972
1797 10342193
1798 11976830
1799 12705366
1800 10926943
1801 10373610
1802 11264186
1803 12219864
1804 11764178
1805  9918607
1806 10422899
1807 12012844
1808 11790308
1809 10708619
1810  9930807
1811 11281346
1812 12415581
1813 10751148
1814  9726924
1815 10504930
1816 11780587
1817 11808550
1818  9863806
1819  9840817
1820 11596005
1821 11723529
1822 10570527
1823  9333465
1824 10289716
1825 11926499
1826 10762572
1827  9473385
1828  9886080
1829 11178159
1830 11746925
1831  9935330
1832  9264931
1833 10832706
1834 11312011
1835 10405064
1836  8989907
1837  9520414
1838 11434923
1839 10766173
1840  9332717
1841  9429613
1842 10574051
1843 11433628
1844  9753887
1845  8548557
1846 10005666
1847 10993227
1848 10418647
1849  8787800
1850  8790267
1851 10927606
1852 10827741
1853  9129233
1854  8669657
1855  9663728
1856 10998669
1857  9767142
1858  8086698
1859  9142871
1860 10451314
1861 10409518
1862  8908157
1863  8259112
1864 10105928
1865 10495893
1866  8966226
1867  8205923
1868  8830182
1869 10405168
1870  9789243
1871  7913272
1872  8512002
1873  9907702
1874 10174588
1875  8756124
1876  7568571
1877  9203387
1878 10175281
1879  8864263
1880  7810103
1881  8126100
1882  9881341
1883  9890103
1884  7871388
1885  7814189
1886  9037075
1887  9604269
1888  8577984
1889  7128266
1890  8375463
1891  9788267
1892  8916050
1893  7768743
1894  7547156
1895  9030480
1896  9540324
1897  7688993
1898  7193121
1899  8241506
1900  9099122
1901  8572022
1902  6908042
1903  7604842
1904  9222760
1905  8778176
1906  7566658
1907  6926568
1908  8140919
1909  9083409
1910  7472709
1911  6696464
1912  7642346
1913  8639326
1914  8459092
1915  6784378
1916  6936510
1917  8490106
1918  8292739
1919  7232059
1920  6460710
1921  7404199
1922  8667561
1923  7402804
1924  6368011
1925  7088839
1926  8133388
1927  8221317
1928  6452944
1929  6081663
1930  7715727
1931  7948353
1932  6935418
1933  5921280
1934  6689405
1935  8401143
1936  7444921
1937  5946729
1938  6272320
1939  7366214
1940  7847954
1941  6272408
1942  5479010
1943  6972433
1944  7548839
1945  6831970
1946  5747787
1947  5969974
1948  7633432
1949  7164126
1950  5629653
1951  5637198
1952  6600967
1953  7424491
1954  6204528
1955  5046490
1956  6377735
1957  7265223
1958  6615535
1959  5278215
1960  5072554
1961  6851504
1962  6904031
1963  5321891
1964  5088693
1965  6010973
1966  7084284
1967  6150244
1968  4614771
1969  5541190
1970  6628497
1971  6279969
1972  5016727
1973  4408294
1974  6091443
1975  6645704
1976  5132196
1977  4583176
1978  5342672
1979  6591798
1980  5989984
1981  4120286
1982  4614915
1983  5929052
1984  5985306
1985  4870193
1986  3879871
1987  5309416
1988  6406622
1989  5110659
1990  4075443
1991  4389275
1992  5830935
1993  5831510
1994  3836814
1995  3808685
1996  5263758
1997  5760132
1998  4818944
1999  3456212
2000  4489984
2001  5890232
2002  4855306
2003  3627195
2004  3614024
2005  5000715
2006  5571112
2007  3813226
2008  3303878
2009  4525570
2010  5263721
2011  4675848
2012  3021365
2013  3442484
2014  5172050
2015  4779482
2016  3465664
2017  2963893
2018  4183173
2019  5294377
2020  3777629
2021  2735349
2022  3691891
2023  4586171
2024  4347867
2025  2775315
2026  2776941
2027  4481170
2028  4447905
2029  3369865
2030  2724680
2031  3459309
2032  4655553
2033  3481009
2034  2238812
2035  2963779
2036  3963401
2037  4079110
2038  2580526
2039  2162586
2040  3871755
2041  4187395
2042  3039833
2043  2102492
2044  2619426
2045  4130648
2046  3347990
2047  1765553
2048  2164776
2049  3324816
2050  3882327
2051  2576384
2052  1572280
2053  2952766
2054  3689316
2055  2805511
2056  1658395
2057  1719316
2058  3408991
2059  3289214
2060  1650368
2061  1605640
2062  2615395
2063  3396022
2064  2377431
2065  1030142
2066  2069704
2067  3026004
2068  2499139
2069  1475892
2070  1163794
2071  2671908
2072  3067911
2073  1576308
2074  1058567
2075  1719932
2076  2712659
2077  2179006
2078   639100
2079  1319904
2080  2547485
2081  2299166
2082  1242640
2083   593636
2084  1884787
2085  2510852
2086  1106436
2087   575311
2088  1254730
2089  2242076
2090  1906860
2091   325310
2092   733508
2093  1984643
2094  1918618
2095   946289
2096   -16010
2097   991955
2098  2105438
2099   994345
2100    69506
2101   483647
2102  1755130
2103  1924333
2104   130368
2105   -54225
2106  1268244
2107  1491327
2108   617994
2109  -483843
2110   290701
2111  1615498
2112   756497
2113  -229383
2114   -16288
2115  1068429
2116  1514182
2117  -130427
2118  -743259
2119   487914
2120  1027307
2121   395429
2122  -875390
2123  -407757
2124  1271184
2125   743129
2126  -629924
2127  -863241
2128   181549
2129  1108475
2130  -276643
2131 -1305912
2132  -237247
2133   625494
2134   357611
2135 -1040710
2136 -1215757
2137   432740
2138   438752
2139  -873747
2140 -1454622
2141  -680953
2142   620955
2143  -305160
2144 -1643788
2145  -873844
2146   110605
2147    45531
2148 -1362485
2149 -1938725
2150  -327858
2151   106441
2152 -1039576
2153 -1766603
2154 -1287691
2155   113320
2156  -404661
2157 -2006838
2158 -1738932
2159  -704087
2160  -296241
2161 -1448305
2162 -2536971
2163 -1152149
2164  -167468
2165 -1070576
2166 -2115637
2167 -1977275
2168  -467955
2169  -597884
2170 -2364508
2171 -2440120
2172 -1379286
2173  -722458
2174 -1571149
2175 -2830875
2176 -1793421
2177  -626442
2178 -1269637
2179 -2377887
2180 -2721447
2181 -1379584
2182  -875102
2183 -2434813
2184 -2995807
2185 -2138858
2186 -1107140
2187 -1520844
2188 -3155974
2189 -2690048
2190 -1300466
2191 -1570911
2192 -2650958
2193 -3272590
2194 -2105963
2195 -1236497
2196 -2484956
2197 -3186570
2198 -2639992
2199 -1804848
2200 -1911592
2201 -3405903
2202 -3351635
2203 -2008901
2204 -1923994
2205 -2778910
2206 -3625986
2207 -2770311
2208 -1587605
2209 -2653240
2210 -3696741
2211 -3332032
2212 -2361445
2213 -2149448
2214 -3649806
2215 -3971233
2216 -2621929
2217 -2231850
2218 -2870789
2219 -3879858
2220 -3512481
2221 -2247704
2222 -2914628
2223 -4034111
2224 -3958450
2225 -3024993
2226 -2370437
2227 -3608554
2228 -4340592
2229 -3170371
2230 -2611315
2231 -3210143
2232 -4327952
2233 -4198522
2234 -2776197
2235 -3174588
2236 -4395595
2237 -4396151
2238 -3515620
2239 -2672822
2240 -3672391
2241 -4703549
2242 -3842492
2243 -3173477
2244 -3507500
2245 -4650572
2246 -4928506
2247 -3368755
2248 -3168318
2249 -4442352
2250 -4893127
2251 -4136007
2252 -3034259
2253 -3863991
2254 -5253098
2255 -4537252
2256 -3591103
2257 -3706302
2258 -4779474
2259 -5320840
2260 -3938924
2261 -3461384
2262 -4619589
2263 -5280973
2264 -4902630
2265 -3747505
2266 -4067554
2267 -5498312
2268 -5118774
2269 -4020322
2270 -3776887
2271 -4782819
2272 -5818564
2273 -4694218
2274 -3816665
2275 -4812589
2276 -5664638
2277 -5428309
2278 -4180911
2279 -4194703
2280 -5715253
2281 -5635355
2282 -4552868
2283 -4166723
2284 -4992741
2285 -6236385
2286 -5427275
2287 -4242776
2288 -4920763
2289 -5913445
2290 -5992370
2291 -4678298
2292 -4145007
2293 -5726297
2294 -6273229
2295 -5319175
2296 -4592993
2297 -5098591
2298 -6544617
2299 -6087380
2300 -4620886
2301 -4922320
2302 -5977231
2303 -6433916
2304 -5400435
2305 -4470415
2306 -5765499
2307 -6698391
2308 -6057641
2309 -5123110
2310 -5112882
2311 -6552820
2312 -6662029
2313 -5167776
2314 -5044433
2315 -6070345
2316 -6896473
2317 -6149597
2318 -4884040
2319 -5828454
2320 -6957145
2321 -6478466
2322 -5527732
2323 -5271344
2324 -6606142
2325 -7140551
2326 -5852188
2327 -5448887
2328 -6199473
2329 -7149145
2330 -6807716
2331 -5339290
2332 -5742911
2333 -7013199
2334 -6945139
2335 -6028599
2336 -5437204
2337 -6680357
2338 -7699733
2339 -6578447
2340 -5831933
2341 -6304394
2342 -7227634
2343 -7202766
2344 -5823720
2345 -5918896
2346 -7171384
2347 -7371946
2348 -6706039
2349 -5915761
2350 -6678326
2351 -7825327
2352 -7052230
2353 -6167763
2354 -6361382
2355 -7268681
2356 -7657195
2357 -6418893
2358 -6167396
2359 -7393274
2360 -7770013
2361 -7175698
2362 -6263819
2363 -6752916
2364 -7985561
2365 -7380199
2366 -6454361
2367 -6621401
2368 -7510895
2369 -8130428
2370 -7026918
2371 -6378905
2372 -7387479
2373 -7977999
2374 -7627258
2375 -6606207
2376 -6723467
2377 -8123034
2378 -7931533
2379 -6915072
2380 -6827634
2381 -7653372
2382 -8511211
2383 -7538374
2384 -6569799
2385 -7431582
2386 -8170479
2387 -7996430
2388 -7058749
2389 -6919222
2390 -8297947
2391 -8416025
2392 -7386557
2393 -7019933
2394 -7590890
2395 -8627895
2396 -8008915
2397 -6818656
2398 -7458912
2399 -8418527
2400 -8488963
2401 -7511212
2402 -7023870
2403 -8400214
2404 -8857756
2405 -7785377
2406 -7177742
2407 -7591685
2408 -8757425
2409 -8479456
2410 -7217088
2411 -7617704
2412 -8635143
2413 -8895237
2414 -7996003
2415 -7098817
2416 -8214644
2417 -9088327
2418 -8263037
2419 -7452847
2420 -7639294
2421 -8968739
2422 -9104409
2423 -7636705
2424 -7585694
2425 -8644462
2426 -9193266
2427 -8466214
2428 -7277390
2429 -8078106
2430 -9256720
2431 -8776103
2432 -7936368
2433 -7767911
2434 -8908482
2435 -9428383
2436 -8097209
2437 -7639767
2438 -8490650
2439 -9290646
2440 -8971346
2441 -7675738
2442 -8115834
2443 -9482107
2444 -9273798
2445 -8282768
2446 -7785818
2447 -8828959
2448 -9737027
2449 -8540877
2450 -7746330
2451 -8434236
2452 -9408612
2453 -9491509
2454 -8186164
2455 -8078121
2456 -9367648
2457 -9556521
2458 -8749896
2459 -7910010
2460 -8544951
2461 -9845797
2462 -9182241
2463 -8191548
2464 -8511428
2465 -9426556
2466 -9792207
2467 -8562671
2468 -8070894
2469 -9256115
2470 -9685952
2471 -9078603
2472 -8223683
2473 -8561170
2474 -9931181
2475 -9597096
2476 -8555295
2477 -8612265
2478 -9362383
2479 -9956527
2480 -8952023
2481 -8131120
2482 -9147221
2483 -9879242
2484 -9557259
2485 -8641417
2486 -8586898
2487 -9913418
2488 -9892377
2489 -8777864
2490 -8599851
2491 -9273206
2492 -10085390
2493 -9404997
2494 -8411350
2495 -9174071
2496 -9964959
2497 -9788338
2498 -8944086
2499 -8607156
2500 -9807508
2501 -10069455
2502 -9018056
2503 -8690663
2504 -9267804
2505 -10261345
2506 -9887498
2507 -8692906
2508 -9134760
2509 -9981344
2510 -9987028
2511 -9207930
2512 -8615350
2513 -9658710
2514 -10252216
2515 -9397581
2516 -8953603
2517 -9291770
2518 -10234201
2519 -10126514
2520 -8908977
2521 -9110959
2522 -9985346
2523 -10120188
2524 -9451637
2525 -8722022
2526 -9679223
2527 -10558694
2528 -9746627
2529 -9042807
2530 -9203504
2531 -10189882
2532 -10329473
2533 -9004620
2534 -8960519
2535 -9998561
2536 -10437841
2537 -9888327
2538 -8863353
2539 -9469112
2540 -10585981
2541 -10080504
2542 -9244785
2543 -9083538
2544 -9991824
2545 -10587364
2546 -9458690
2547 -9005128
2548 -9898170
2549 -10531549
2550 -10205577
2551 -9030314
2552 -9272658
2553 -10517884
2554 -10241964
2555 -9380552
2556 -9131230
2557 -10002963
2558 -10851063
2559 -9812210
2560 -9025310
2561 -9738494
2562 -10488024
2563 -10404698
2564 -9217107
2565 -9090767
2566 -10434576
2567 -10576305
2568 -9744540
2569 -9172494
2570 -9767028
2571 -10889891
2572 -10178178
2573 -9095834
2574 -9503436
2575 -10344001
2576 -10597932
2577 -9511439
2578 -9058761
2579 -10361189
2580 -10803807
2581 -10026202
2582 -9239546
2583 -9516645
2584 -10771753
2585 -10450271
2586 -9253066
2587 -9370631
2588 -10223088
2589 -10792870
2590 -9927951
2591 -9057099
2592 -10070896
2593 -10797878
2594 -10268817
2595 -9389819
2596 -9282230
2597 -10526336
2598 -10671207
2599 -9567356
2600 -9421085
2601 -10084740
2602 -10818616
2603 -10218482
2604 -9095320
2605 -9753213
2606 -10627571
2607 -10402184
2608 -9608418
2609 -9280125
2610 -10436703
2611 -10869661
2612 -9771548
2613 -9344516
2614 -9876280
2615 -10736819
2616 -10422996
2617 -9160413
2618 -9515053
2619 -10547122
2620 -10613622
2621 -9915698
2622 -9280926
2623 -10165978
2624 -10901029
2625 -10019147
2626 -9368881
2627 -9617441
2628 -10498170
2629 -10617856
2630 -9458727
2631 -9486404
2632 -10427131
2633 -10605546
2634 -10032897
2635 -9247996
2636 -9891198
2637 -10834608
2638 -10155499
2639 -9431425
2640 -9567620
2641 -10430197
2642 -10782342
2643 -9616785
2644 -9342788
2645 -10263160
2646 -10584363
2647 -10094319
2648 -9209580
2649 -9614618
2650 -10739510
2651 -10333196
2652 -9577357
2653 -9531404
2654 -10238090
2655 -10783549
2656 -9768621
2657 -9184323
2658 -9975282
2659 -10501361
2660 -10278518
2661 -9323064
2662 -9402581
2663 -10613784
2664 -10491308
2665 -9657068
2666 -9396966
2667 -9974175
2668 -10700612
2669 -9847363
2670 -9079717
2671 -9816151
2672 -10493732
2673 -10432498
2674 -9507859
2675 -9293196
2676 -10425500
2677 -10481469
2678 -9638176
2679 -9226265
2680 -9671211
2681 -10627612
2682 -10123010
2683 -9152803
2684 -9602417
2685 -10334670
2686 -10471140
2687 -9597440
2688 -9060882
2689 -10130894
2690 -10492216
2691 -9707876
2692 -9142399
2693 -9464665
2694 -10578139
2695 -10322292
2696 -9142717
2697 -9316768
2698 -10109834
2699 -10464314
2700 -9658944
2701 -8819942
2702 -9793493
2703 -10565126
2704 -9975802
2705 -9210437
2706 -9176612
2707 -10279561
2708 -10430503
2709 -9223370
2710 -9049539
2711 -9746344
2712 -10337005
2713 -9845417
2714 -8828992
2715 -9491661
2716 -10430795
2717 -10082651
2718 -9301584
2719 -8955361
2720 -9898498
2721 -10376591
2722 -9289589
2723 -8873251
2724 -9513554
2725 -10288750
2726 -10048184
2727 -8821042
2728 -9111100
2729 -10176062
2730 -10052032
2731 -9270483
2732 -8724550
2733 -9569458
2734 -10377217
2735 -9488440
2736 -8842209
2737 -9249310
2738 -10030910
2739 -10112760
2740 -8908508
2741 -8755364
2742 -9722011
2743 -9903338
2744 -9383521
2745 -8711479
2746 -9246553
2747 -10258205
2748 -9640355
2749 -8812325
2750 -8949822
2751 -9694322
2752 -10030877
2753 -8927758
2754 -8522952
2755 -9511934
2756 -9887741
2757 -9425493
2758 -8635620
2759 -8903793
2760 -9995816
2761 -9631456
2762 -8766125
2763 -8706145
2764 -9331244
2765 -9946283
2766 -9109472
2767 -8440602
2768 -9204073
2769 -9742056
2770 -9478503
2771 -8588596
2772 -8491644
2773 -9619309
2774 -9600749
2775 -8722604
2776 -8519230
2777 -9092307
2778 -9875827
2779 -9215201
2780 -8278571
2781 -8851660
2782 -9496668
2783 -9416637
2784 -8560308
2785 -8161637
2786 -9237790
2787 -9568999
2788 -8806730
2789 -8407668
2790 -8743335
2791 -9606961
2792 -9233774
2793 -8166654
2794 -8463290
2795 -9135346
2796 -9269660
2797 -8632851
2798 -8089825
2799 -8975564
2800 -9456118
2801 -8744195
2802 -8259208
2803 -8393933
2804 -9216889
2805 -9113881
2806 -8051588
2807 -8196767
2808 -8927785
2809 -9189264
2810 -8633647
2811 -7879711
2812 -8643141
2813 -9346035
2814 -8679252
2815 -8006986
2816 -8003794
2817 -8918492
2818 -9136794
2819 -8063970
2820 -7969452
2821 -8664437
2822 -9023679
2823 -8597684
2824 -7690239
2825 -8170792
2826 -9035130
2827 -8634529
2828 -7999953
2829 -7802474
2830 -8583066
2831 -9073572
2832 -8094762
2833 -7676723
2834 -8269724
2835 -8795366
2836 -8538097
2837 -7476308
2838 -7715953
2839 -8809639
2840 -8658841
2841 -7947162
2842 -7577803
2843 -8238180
2844 -8911012
2845 -7998002
2846 -7347959
2847 -7843520
2848 -8493769
2849 -8536337
2850 -7503695
2851 -7375360
2852 -8447024
2853 -8585989
2854 -7935929
2855 -7308553
2856 -7700079
2857 -8621848
2858 -8014214
2859 -7134850
2860 -7431425
2861 -8213789
2862 -8546626
2863 -7559782
2864 -7053991
2865 -8010032
2866 -8349061
2867 -7798816
2868 -7067062
2869 -7242095
2870 -8326161
2871 -8092553
2872 -7146878
2873 -7130388
2874 -7771383
2875 -8318441
2876 -7544167
2877 -6755253
2878 -7519361
2879 -8061302
2880 -7718573
2881 -6986088
2882 -6926172
2883 -7996351
2884 -8026341
2885 -7074963
2886 -6867185
2887 -7344676
2888 -7990451
2889 -7448799
2890 -6515813
2891 -7092706
2892 -7813716
2893 -7682014
2894 -6943207
2895 -6544381
2896 -7532107
2897 -7896619
2898 -6993097
2899 -6549465
2900 -6891793
2901 -7691058
2902 -7452502
2903 -6410032
2904 -6720052
2905 -7487507
2906 -7504680
2907 -6863797
2908 -6249830
2909 -6984861
2910 -7555894
2911 -6871951
2912 -6391291
2913 -6578083
2914 -7372348
2915 -7438859
2916 -6365754
2917 -6319746
2918 -7037495
2919 -7252034
2920 -6737284
2921 -5945326
2922 -6511131
2923 -7334336
2924 -6829884
2925 -6229850
2926 -6241742
2927 -6985954
2928 -7266729
2929 -6232637
2930 -5947612
2931 -6610372
2932 -6944194
2933 -6631301
2934 -5815235
2935 -6132063
2936 -7064141
2937 -6750776
2938 -6063269
2939 -5823715
2940 -6454709
2941 -7009499
2942 -6135329
2943 -5629209
2944 -6225683
2945 -6723498
2946 -6581492
2947 -5667657
2948 -5669450
2949 -6625970
2950 -6537312
2951 -5879108
2952 -5535382
2953 -5987155
2954 -6695732
2955 -6072327
2956 -5444390
2957 -5876161
2958 -6367301
2959 -6384363
2960 -5529782
2961 -5282378
2962 -6204429
2963 -6301259
2964 -5692348
2965 -5298886
2966 -5667313
2967 -6477263
2968 -5968152
2969 -5151887
2970 -5460970
2971 -5997683
2972 -6138038
2973 -5355381
2974 -4908254
2975 -5797633
2976 -6125965
2977 -5587583
2978 -5081273
2979 -5234149
2980 -6117536
2981 -5870415
2982 -4883447
2983 -4936509
2984 -5533894
2985 -5943749
2986 -5309231
2987 -4608672
2988 -5392437
2989 -5934478
2990 -5449610
2991 -4806678
2992 -4766103
2993 -5663273
2994 -5690855
2995 -4732443
2996 -4618210
2997 -5151422
2998 -5677287
2999 -5256253
3000 -4361866
3001 -4860702
3002 -5567354
3003 -5286353
3004 -4578998
3005 -4258341
3006 -5168573
3007 -5591112
3008 -4683740
3009 -4293869
3010 -4727912
3011 -5377498
3012 -5123380
3013 -4063606
3014 -4305644
3015 -5158755
3016 -5123483
3017 -4493131
3018 -3965633
3019 -4680962
3020 -5352786
3021 -4613973
3022 -4020704
3023 -4220503
3024 -4928791
3025 -5012120
3026 -3936398
3027 -3824968
3028 -4694843
3029 -4944576
3030 -4453836
3031 -3718337
3032 -4148044
3033 -4962700
3034 -4440161
3035 -3760641
3036 -3794545
3037 -4463323
3038 -4816311
3039 -3903380
3040 -3541707
3041 -4260884
3042 -4608010
3043 -4280510
3044 -3490865
3045 -3625824
3046 -4525676
3047 -4264735
3048 -3580541
3049 -3455052
3050 -4027964
3051 -4595811
3052 -3821542
3053 -3214863
3054 -3784745
3055 -4209528
3056 -4029736
3057 -3257818
3058 -3185332
3059 -4123975
3060 -4129729
3061 -3467358
3062 -3177173
3063 -3534109
3064 -4212325
3065 -3682568
3066 -2932906
3067 -3316380
3068 -3825573
3069 -3847742
3070 -3148945
3071 -2832484
3072 -3694255
3073 -3900489
3074 -3273235
3075 -2864997
3076 -3072983
3077 -3789475
3078 -3466946
3079 -2666422
3080 -2945724
3081 -3481000
3082 -3633847
3083 -3035789
3084 -2506662
3085 -3210564
3086 -3572149
3087 -3031220
3088 -2548735
3089 -2626701
3090 -3428545
3091 -3373743
3092 -2487858
3093 -2555863
3094 -3112462
3095 -3381883
3096 -2846841
3097 -2136242
3098 -2713197
3099 -3266395
3100 -2843342
3101 -2325216
3102 -2278797
3103 -3057334
3104 -3220385
3105 -2310144
3106 -2120418
3107 -2588539
3108 -2983723
3109 -2669582
3110 -1869857
3111 -2252687
3112 -2958802
3113 -2714720
3114 -2160185
3115 -1910019
3116 -2590697
3117 -2959596
3118 -2092041
3119 -1748597
3120 -2194687
3121 -2652059
3122 -2486748
3123 -1662574
3124 -1871980
3125 -2645454
3126 -2506927
3127 -1930395
3128 -1516097
3129 -2065752
3130 -2645323
3131 -1931162
3132 -1418302
3133 -1786450
3134 -2368402
3135 -2386817
3136 -1447601
3137 -1347755
3138 -2199116
3139 -2285771
3140 -1730220
3141 -1159358
3142 -1577831
3143 -2376322
3144 -1880593
3145 -1199850
3146 -1363210
3147 -1942883
3148 -2191292
3149 -1316630
3150  -882139
3151 -1627231
3152 -1969745
3153 -1619855
3154  -976303
3155 -1113326
3156 -2010466
3157 -1781598
3158  -995738
3159  -911414
3160 -1441045
3161 -1905853
3162 -1194441
3163  -559601
3164 -1197639
3165 -1692532
3166 -1492944
3167  -797065
3168  -671555
3169 -1552151
3170 -1565915
3171  -795486
3172  -533198
3173  -929259
3174 -1578429
3175 -1155348
3176  -375313
3177  -785439
3178 -1346739
3179 -1269774
3180  -579521
3181  -203781
3182 -1037654
3183 -1333894
3184  -661501
3185  -272046
3186  -528245
3187 -1244321
3188 -1042436
3189  -162610
3190  -324816
3191  -890314
3192  -997887
3193  -433876
3194   123634
3195  -549580
3196 -1072846
3197  -579870
3198  -100996
3199  -128395
3200  -814197
3201  -836579
3202    58608
3203   102909
3204  -466226
3205  -714637
3206  -313181
3207   324555
3208  -148895
3209  -745776
3210  -343463
3211   152704
3212   248874
3213  -344491
3214  -580913
3215   226777
3216   448289
3217   -79441
3218  -463769
3219  -240973
3220   523264
3221   317775
3222  -365716
3223  -122638
3224   404278
3225   627974
3226    93143
3227  -371888
3228   313024
3229   694539
3230   293482
3231   -92483
3232      958
3233   736891
3234   727700
3235    35189
3236   117517
3237   576198
3238   867271
3239   454593
3240  -116604
3241   453433
3242   986710
3243   694684
3244   269930
3245   245403
3246   968182
3247  1112909
3248   342257
3249   251898
3250   737455
3251  1149492
3252   879418
3253   207831
3254   640712
3255  1309765
3256  1112297
3257   615657
3258   410056
3259  1094932
3260  1450986
3261   726098
3262   443143
3263   881722
3264  1432617
3265  1334016
3266   567139
3267   791658
3268  1526900
3269  1456642
3270   948405
3271   601715
3272  1181245
3273  1775824
3274  1202973
3275   761532
3276  1078004
3277  1667839
3278  1749585
3279   921583
3280   846423
3281  1614728
3282  1785769
3283  1370941
3284   869540
3285  1283665
3286  2069880
3287  1684438
3288  1103483
3289  1231121
3290  1800672
3291  2061709
3292  1296285
3293  1008677
3294  1740932
3295  2090151
3296  1804332
3297  1234836
3298  1412647
3299  2243588
3300  2073041
3301  1421391
3302  1345091
3303  1865395
3304  2389079
3305  1812960
3306  1274767
3307  1833929
3308  2334605
3309  2229671
3310  1601613
3311  1493222
3312  2311583
3313  2392148
3314  1787869
3315  1590530
3316  2001436
3317  2652903
3318  2275682
3319  1624244
3320  1987540
3321  2473987
3322  2473778
3323  1925449
3324  1652920
3325  2411563
3326  2704743
3327  2179048
3328  1876065
3329  2143741
3330  2860245
3331  2680292
3332  1898213
3333  2068294
3334  2627231
3335  2796886
3336  2317537
3337  1847177
3338  2502359
3339  3016242
3340  2617581
3341  2190367
3342  2232416
3343  2918418
3344  2983802
3345  2228154
3346  2222218
3347  2757890
3348  3078422
3349  2754542
3350  2168464
3351  2605397
3352  3183538
3353  2909681
3354  2479970
3355  2405187
3356  2993995
3357  3253144
3358  2616594
3359  2484872
3360  2920684
3361  3274626
3362  3104206
3363  2468223
3364  2689628
3365  3314663
3366  3173036
3367  2780405
3368  2616613
3369  3152144
3370  3554414
3371  2959553
3372  2676063
3373  3062268
3374  3447512
3375  3363956
3376  2717366
3377  2839252
3378  3513772
3379  3479464
3380  3070404
3381  2832762
3382  3266763
3383  3790847
3384  3288146
3385  2852058
3386  3127003
3387  3569215
3388  3675116
3389  3056208
3390  2952774
3391  3673821
3392  3814172
3393  3407740
3394  3004693
3395  3288611
3396  3963368
3397  3624660
3398  3066009
3399  3241143
3400  3737536
3401  3992997
3402  3405606
3403  3105580
3404  3753370
3405  4028077
3406  3684955
3407  3225170
3408  3355303
3409  4091423
3410  3958144
3411  3365029
3412  3411578
3413  3870144
3414  4249651
3415  3734053
3416  3214804
3417  3756795
3418  4207523
3419  3999557
3420  3498324
3421  3463274
3422  4242948
3423  4320516
3424  3669330
3425  3518821
3426  3909686
3427  4422029
3428  4071710
3429  3405405
3430  3785027
3431  4355810
3432  4324062
3433  3837658
3434  3597862
3435  4279782
3436  4549010
3437  3951832
3438  3660641
3439  3940889
3440  4518984
3441  4399863
3442  3705584
3443  3896390
3444  4489608
3445  4576191
3446  4123090
3447  3699030
3448  4251073
3449  4728946
3450  4265515
3451  3861019
3452  4006186
3453  4649042
3454  4752685
3455  4019614
3456  3970058
3457  4534309
3458  4760799
3459  4397954
3460  3819930
3461  4219534
3462  4871878
3463  4607012
3464  4160213
3465  4130151
3466  4671678
3467  4964866
3468  4312677
3469  4070078
3470  4515030
3471  4861814
3472  4715527
3473  4117148
3474  4269807
3475  4959104
3476  4877858
3477  4429551
3478  4240285
3479  4664976
3480  5096776
3481  4566887
3482  4202187
3483  4593925
3484  5002073
3485  4990294
3486  4397928
3487  4350730
3488  5016750
3489  5040049
3490  4611499
3491  4353130
3492  4682706
3493  5233777
3494  4864176
3495  4406886
3496  4686930
3497  5090066
3498  5186178
3499  4639734
3500  4424757
3501  5029361
3502  5184174
3503  4819740
3504  4511262
3505  4745195
3506  5365809
3507  5152239
3508  4595346
3509  4734873
3510  5126086
3511  5321829
3512  4844986
3513  4487440
3514  5056380
3515  5369073
3516  5076744
3517  4720562
3518  4808302
3519  5422279
3520  5338144
3521  4744439
3522  4769483
3523  5139231
3524  5434392
3525  5091649
3526  4651789
3527  5117107
3528  5517136
3529  5294738
3530  4889747
3531  4824648
3532  5420044
3533  5507604
3534  4908464
3535  4824336
3536  5205483
3537  5608012
3538  5357323
3539  4780426
3540  5087923
3541  5590305
3542  5470548
3543  5037680
3544  4831311
3545  5415279
3546  5717500
3547  5167502
3548  4927091
3549  5220019
3550  5678157
3551  5585378
3552  4924217
3553  5038931
3554  5580055
3555  5621280
3556  5262055
3557  4930970
3558  5400852
3559  5869382
3560  5428839
3561  5056716
3562  5211360
3563  5666998
3564  5725708
3565  5076399
3566  5049609
3567  5618345
3568  5780442
3569  5460792
3570  5022722
3571  5359516
3572  5951888
3573  5619733
3574  5130121
3575  5170597
3576  5660027
3577  5918526
3578  5310691
3579  5093969
3580  5625486
3581  5910803
3582  5669398
3583  5123604
3584  5252803
3585  5915178
3586  5783534
3587  5303413
3588  5222449
3589  5645226
3590  6050360
3591  5568315
3592  5155716
3593  5555651
3594  5921418
3595  5831390
3596  5268988
3597  5200606
3598  5873049
3599  5954715
3600  5497301
3601  5290415
3602  5611076
3603  6115267
3604  5746153
3605  5208056
3606  5476323
3607  5895594
3608  5954950
3609  5480066
3610  5257952
3611  5851809
3612  6059588
3613  5664451
3614  5361173
3615  5506571
3616  6064697
3617  5910780
3618  5332562
3619  5451630
3620  5895524
3621  6091915
3622  5691609
3623  5291700
3624  5772829
3625  6105874
3626  5778936
3627  5412419
3628  5434947
3629  6015322
3630  6072664
3631  5505245
3632  5482466
3633  5855097
3634  6116307
3635  5833562
3636  5341654
3637  5677554
3638  6097398
3639  5898455
3640  5540238
3641  5451550
3642  5970592
3643  6179378
3644  5643593
3645  5498071
3646  5791750
3647  6088419
3648  5913834
3649  5399637
3650  5636392
3651  6120870
3652  6017617
3653  5672719
3654  5485908
3655  5924154
3656  6219289
3657  5708901
3658  5453204
3659  5716871
3660  6092466
3661  6044099
3662  5487978
3663  5577122
3664  6116432
3665  6111313
3666  5755546
3667  5463875
3668  5804399
3669  6220554
3670  5821942
3671  5477566
3672  5669227
3673  6058237
3674  6158675
3675  5618786
3676  5526748
3677  6020884
3678  6121444
3679  5820010
3680  5470308
3681  5711400
3682  6227402
3683  5961277
3684  5547345
3685  5639745
3686  6025434
3687  6206744
3688  5684182
3689  5428381
3690  5911428
3691  6135739
3692  5905503
3693  5517448
3694  5639498
3695  6223202
3696  6090395
3697  5614591
3698  5564855
3699  5897993
3700  6210976
3701  5792409
3702  5382975
3703  5797044
3704  6152027
3705  6039966
3706  5579827
3707  5514615
3708  6114705
3709  6154593
3710  5659329
3711  5505271
3712  5782372
3713  6196271
3714  5924779
3715  5428710
3716  5705515
3717  6099874
3718  6090573
3719  5649099
3720  5413598
3721  5941216
3722  6151153
3723  5729106
3724  5482160
3725  5683613
3726  6182664
3727  6052615
3728  5465874
3729  5578314
3730  6000026
3731  6083838
3732  5690736
3733  5347897
3734  5806305
3735  6168524
3736  5823969
3737  5506494
3738  5572694
3739  6071956
3740  6108377
3741  5506121
3742  5449634
3743  5841795
3744  6073388
3745  5797382
3746  5343592
3747  5674678
3748  6140543
3749  5904819
3750  5500931
3751  5431801
3752  5893400
3753  6097543
3754  5565287
3755  5388359
3756  5728502
3757  6028991
3758  5894695
3759  5390921
3760  5520460
3761  6006507
3762  5910950
3763  5540368
3764  5346862
3765  5705713
3766  6065265
3767  5651947
3768  5375685
3769  5640143
3770  5948072
3771  5907672
3772  5380402
3773  5369272
3774  5865839
3775  5879881
3776  5558247
3777  5324269
3778  5597140
3779  6025891
3780  5700204
3781  5318893
3782  5469528
3783  5790933
3784  5891721
3785  5405988
3786  5228907
3787  5720764
3788  5885313
3789  5623572
3790  5299532
3791  5446126
3792  5921375
3793  5710829
3794  5270128
3795  5336147
3796  5642233
3797  5839732
3798  5450454
3799  5186189
3800  5590931
3801  5807162
3802  5608726
3803  5268317
3804  5285649
3805  5778812
3806  5694881
3807  5242669
3808  5227242
3809  5530363
3810  5808591
3811  5483115
3812  5101131
3813  5440554
3814  5728468
3815  5565230
3816  5193025
3817  5116594
3818  5632138
3819  5703193
3820  5263451
3821  5160231
3822  5384571
3823  5704634
3824  5483198
3825  5006674
3826  5224624
3827  5582611
3828  5543706
3829  5201869
3830  5020238
3831  5476715
3832  5686574
3833  5261252
3834  5046868
3835  5213155
3836  5567654
3837  5454339
3838  4947835
3839  5073516
3840  5477014
3841  5515045
3842  5212534
3843  4918583
3844  5272405
3845  5580672
3846  5232555
3847  4949316
3848  5033388
3849  5426465
3850  5458853
3851  4941421
3852  4916023
3853  5330090
3854  5459317
3855  5185013
3856  4794886
3857  5056414
3858  5473214
3859  5211980
3860  4861028
3861  4882391
3862  5273320
3863  5453111
3864  4950232
3865  4752702
3866  5112888
3867  5336628
3868  5160222
3869  4697747
3870  4815408
3871  5346747
3872  5245840
3873  4854101
3874  4717941
3875  5054236
3876  5377022
3877  4932831
3878  4602279
3879  4890076
3880  5181381
3881  5130444
3882  4676221
3883  4656556
3884  5157024
3885  5177204
3886  4819217
3887  4590722
3888  4814906
3889  5214772
3890  4921551
3891  4519103
3892  4703928
3893  5050141
3894  5109229
3895  4661950
3896  4468383
3897  4932710
3898  5077395
3899  4753994
3900  4462733
3901  4593681
3902  5059821
3903  4914646
3904  4468760
3905  4540875
3906  4845219
3907  5008678
3908  4648932
3909  4322697
3910  4677036
3911  4913010
3912  4714058
3913  4405783
3914  4402135
3915  4880453
3916  4884636
3917  4422753
3918  4356534
3919  4613408
3920  4842414
3921  4594377
3922  4216072
3923  4485990
3924  4775133
3925  4643832
3926  4354043
3927  4252751
3928  4646187
3929  4751792
3930  4325161
3931  4193052
3932  4409990
3933  4700381
3934  4556440
3935  4124785
3936  4289624
3937  4643799
3938  4569740
3939  4253842
3940  4052776
3941  4409952
3942  4633566
3943  4264325
3944  4062404
3945  4228351
3946  4528600
3947  4492394
3948  4039456
3949  4081408
3950  4428298
3951  4447675
3952  4178749
3953  3911160
3954  4167459
3955  4505504
3956  4216114
3957  3960060
3958  4051620
3959  4350511
3960  4384679
3961  3912631
3962  3849706
3963  4221641
3964  4316193
3965  4093928
3966  3801783
3967  3995668
3968  4367447
3969  4129440
3970  3824077
3971  3845617
3972  4128186
3973  4259814
3974  3836742
3975  3661949
3976  4011019
3977  4185891
3978  4016911
3979  3655362
3980  3750283
3981  4191918
3982  4046112
3983  3673781
3984  3627417
3985  3913420
3986  4164393
3987  3790227
3988  3498480
3989  3795980
3990  4030326
3991  3926890
3992  3533536
3993  3485281
3994  3948998
3995  3964633
3996  3593663
3997  3448658
3998  3666982
3999  4027897
4000  3770705
4001  3361148
4002  3528471
4003  3815184
4004  3802012
4005  3436810
4006  3268768
4007  3709815
4008  3860811
4009  3546933
4010  3316829
4011  3437433
4012  3814523
4013  3670258
4014  3209709
4015  3282140
4016  3599822
4017  3708512
4018  3391046
4019  3100105
4020  3472956
4021  3723360
4022  3444132
4023  3158341
4024  3179656
4025  3581993
4026  3571547
4027  3114201
4028  3079768
4029  3380220
4030  3575624
4031  3332174
4032  2953599
4033  3192118
4034  3512570
4035  3338895
4036  3034070
4037  2947268
4038  3329182
4039  3477673
4040  3050223
4041  2894572
4042  3139286
4043  3385658
4044  3239775
4045  2796503
4046  2928694
4047  3300322
4048  3220719
4049  2928559
4050  2771221
4051  3104442
4052  3345099
4053  2968088
4054  2721500
4055  2881951
4056  3151559
4057  3127862
4058  2689895
4059  2691464
4060  3077204
4061  3125068
4062  2871005
4063  2610496
4064  2802944
4065  3134768
4066  2859501
4067  2568666
4068  2644071
4069  2910562
4070  3012889
4071  2624872
4072  2507340
4073  2845054
4074  2933412
4075  2744187
4076  2452925
4077  2540899
4078  2892012
4079  2732418
4080  2447066
4081  2483176
4082  2710824
4083  2867251
4084  2523196
4085  2312957
4086  2598312
4087  2733433
4088  2587393
4089  2306167
4090  2329739
4091  2698284
4092  2626087
4093  2318034
4094  2294810
4095  2487612
4096  2685756
4097  2396591
4098  2105772
4099  2356648
4100  2553206
4101  2460005
4102  2167360
4103  2125942
4104  2516354
4105  2527029
4106  2160463
4107  2059138
4108  2231441
4109  2496384
4110  2283842
4111  1937582
4112  2137650
4113  2379366
4114  2345441
4115  2057259
4116  1890494
4117  2246814
4118  2373647
4119  2037273
4120  1856821
4121  1978513
4122  2301190
4123  2210533
4124  1812211
4125  1899466
4126  2174747
4127  2202729
4128  1910652
4129  1664939
4130  1982854
4131  2205100
4132  1916788
4133  1702652
4134  1783740
4135  2115161
4136  2103170
4137  1665961
4138  1647584
4139  1925255
4140  2022215
4141  1792812
4142  1466977
4143  1713869
4144  2051987
4145  1863756
4146  1573791
4147  1537578
4148  1862766
4149  1976356
4150  1548223
4151  1392948
4152  1650845
4153  1850578
4154  1735237
4155  1353493
4156  1457004
4157  1825842
4158  1732864
4159  1441160
4160  1312176
4161  1575567
4162  1802322
4163  1450860
4164  1223289
4165  1425784
4166  1659410
4167  1630838
4168  1235263
4169  1212425
4170  1581015
4171  1576196
4172  1307928
4173  1103065
4174  1299500
4175  1618685
4176  1387935
4177  1081736
4178  1194343
4179  1430936
4180  1497116
4181  1124374
4182   963678
4183  1318544
4184  1423136
4185  1205573
4186   965799
4187  1071644
4188  1427989
4189  1280330
4190   938847
4191   963221
4192  1181382
4193  1309154
4194   999445
4195   780390
4196  1086646
4197  1265165
4198  1110299
4199   839180
4200   824922
4201  1178255
4202  1137064
4203   785116
4204   739275
4205   937833
4206  1154343
4207   930879
4208   627455
4209   855667
4210  1070417
4211   967955
4212   696955
4213   601421
4214   930997
4215   984910
4216   661410
4217   570811
4218   735983
4219   961140
4220   821554
4221   474051
4222   615994
4223   853914
4224   806214
4225   560939
4226   400872
4227   705543
4228   861360
4229   567143
4230   409716
4231   499777
4232   745969
4233   692940
4234   327023
4235   374099
4236   631900
4237   641875
4238   453041
4239   245701
4240   479289
4241   689820
4242   449711
4243   249982
4244   280955
4245   525155
4246   554254
4247   189708
4248   177324
4249   446911
4250   508007
4251   331238
4252    62037
4253   243911
4254   503046
4255   297862
4256    66676
4257    83393
4258   326987
4259   440625
4260    90193
4261   -17128
4262   230027
4263   351715
4264   212583
4265  -115032
4266   -28969
4267   310661
4268   205247
4269   -64235
4270  -119921
4271   128159
4272   322013
4273   -10941
4274  -231779
4275   -13908
4276   160053
4277    84088
4278  -239415
4279  -247673
4280   109658
4281    97578
4282  -168309
4283  -291528
4284  -127121
4285   139949
4286  -103448
4287  -402403
4288  -261581
4289   -29754
4290   -13780
4291  -332806
4292  -452970
4293   -94701
4294   -16353
4295  -280048
4296  -482608
4297  -371724
4298   -53268
4299  -192756
4300  -530643
4301  -457514
4302  -224633
4303  -131033
4304  -412894
4305  -649300
4306  -356737
4307  -186537
4308  -380750
4309  -615738
4310  -606979
4311  -262410
4312  -273179
4313  -617186
4314  -640349
4315  -443125
4316  -294668
4317  -507819
4318  -809840
4319  -604077
4320  -370301
4321  -479479
4322  -706151
4323  -772137
4324  -475071
4325  -386819
4326  -719862
4327  -831386
4328  -686295
4329  -476596
4330  -597383
4331  -938425
4332  -810444
4333  -542323
4334  -582680
4335  -803032
4336  -949133
4337  -693176
4338  -546785
4339  -849557
4340  -992990
4341  -877356
4342  -662158
4343  -684423
4344 -1022717
4345  -986731
4346  -726950
4347  -725624
4348  -921237
4349 -1127231
4350  -930707
4351  -689572
4352  -923514
4353 -1121786
4354 -1067370
4355  -827570
4356  -785438
4357 -1123531
4358 -1186008
4359  -925890
4360  -871211
4361 -1033580
4362 -1264879
4363 -1126576
4364  -847819
4365  -997968
4366 -1224676
4367 -1215404
4368 -1036141
4369  -932263
4370 -1228350
4371 -1361705
4372 -1117260
4373 -1003197
4374 -1116508
4375 -1363972
4376 -1308514
4377  -995691
4378 -1100560
4379 -1366761
4380 -1408531
4381 -1223816
4382 -1059390
4383 -1312977
4384 -1510668
4385 -1302275
4386 -1138262
4387 -1193805
4388 -1453173
4389 -1503355
4390 -1209313
4391 -1216999
4392 -1458110
4393 -1557224
4394 -1421271
4395 -1173446
4396 -1366800
4397 -1628490
4398 -1476126
4399 -1296345
4400 -1321788
4401 -1567450
4402 -1671577
4403 -1384363
4404 -1329249
4405 -1552195
4406 -1666544
4407 -1569765
4408 -1322047
4409 -1441345
4410 -1742885
4411 -1672762
4412 -1477400
4413 -1430919
4414 -1654505
4415 -1837002
4416 -1561935
4417 -1402301
4418 -1616558
4419 -1803266
4420 -1752555
4421 -1477973
4422 -1515288
4423 -1858579
4424 -1842146
4425 -1629769
4426 -1535826
4427 -1714492
4428 -1952786
4429 -1746253
4430 -1534515
4431 -1691305
4432 -1904432
4433 -1944995
4434 -1670721
4435 -1589341
4436 -1919960
4437 -1982246
4438 -1789340
4439 -1627125
4440 -1755050
4441 -2072426
4442 -1955193
4443 -1683019
4444 -1772652
4445 -1990835
4446 -2085832
4447 -1845654
4448 -1673447
4449 -1949790
4450 -2096019
4451 -1960178
4452 -1784887
4453 -1831110
4454 -2148711
4455 -2131661
4456 -1847161
4457 -1852952
4458 -2040544
4459 -2194035
4460 -2009945
4461 -1776994
4462 -2011804
4463 -2223881
4464 -2131546
4465 -1938685
4466 -1902644
4467 -2211380
4468 -2267441
4469 -1984823
4470 -1919811
4471 -2089383
4472 -2295460
4473 -2202815
4474 -1922135
4475 -2063464
4476 -2304904
4477 -2288854
4478 -2099098
4479 -1967287
4480 -2222568
4481 -2381155
4482 -2145063
4483 -2030238
4484 -2160589
4485 -2384262
4486 -2363817
4487 -2065437
4488 -2127950
4489 -2360186
4490 -2378695
4491 -2222245
4492 -2071019
4493 -2273315
4494 -2492236
4495 -2300274
4496 -2154242
4497 -2227262
4498 -2438285
4499 -2487422
4500 -2188418
4501 -2161932
4502 -2412214
4503 -2491067
4504 -2372040
4505 -2172489
4506 -2327257
4507 -2595267
4508 -2452101
4509 -2265364
4510 -2281554
4511 -2473132
4512 -2587176
4513 -2327033
4514 -2244026
4515 -2470668
4516 -2589670
4517 -2510634
4518 -2300946
4519 -2364055
4520 -2642566
4521 -2567289
4522 -2373128
4523 -2342686
4524 -2519958
4525 -2682946
4526 -2464523
4527 -2323789
4528 -2532064
4529 -2674708
4530 -2619744
4531 -2391401
4532 -2398004
4533 -2682176
4534 -2671837
4535 -2478927
4536 -2430147
4537 -2571518
4538 -2776916
4539 -2619207
4540 -2412598
4541 -2545595
4542 -2717829
4543 -2726084
4544 -2499146
4545 -2434496
4546 -2732392
4547 -2789718
4548 -2595468
4549 -2501983
4550 -2611877
4551 -2859655
4552 -2738895
4553 -2479151
4554 -2570089
4555 -2757944
4556 -2825258
4557 -2635876
4558 -2495127
4559 -2748355
4560 -2880250
4561 -2718102
4562 -2572368
4563 -2609937
4564 -2877316
4565 -2857389
4566 -2584817
4567 -2613947
4568 -2802869
4569 -2917064
4570 -2758287
4571 -2559517
4572 -2765247
4573 -2942975
4574 -2810654
4575 -2640580
4576 -2641428
4577 -2904524
4578 -2964307
4579 -2696015
4580 -2670027
4581 -2839270
4582 -2982114
4583 -2862784
4584 -2608769
4585 -2745299
4586 -2990972
4587 -2919040
4588 -2735274
4589 -2665747
4590 -2920482
4591 -3061035
4592 -2804385
4593 -2694198
4594 -2839219
4595 -3020996
4596 -2968822
4597 -2692343
4598 -2752632
4599 -3013341
4600 -3024797
4601 -2861777
4602 -2716209
4603 -2905108
4604 -3110507
4605 -2903880
4606 -2738542
4607 -2825633
4608 -3032161
4609 -3064348
4610 -2801470
4611 -2778298
4612 -3033387
4613 -3085251
4614 -2937432
4615 -2766355
4616 -2887082
4617 -3126702
4618 -2990659
4619 -2807059
4620 -2852252
4621 -3040518
4622 -3145342
4623 -2912365
4624 -2793840
4625 -3010733
4626 -3112089
4627 -3017402
4628 -2814667
4629 -2864024
4630 -3153036
4631 -3100966
4632 -2895067
4633 -2871266
4634 -3039361
4635 -3181883
4636 -2983821
4637 -2813631
4638 -2990377
4639 -3127254
4640 -3090376
4641 -2904101
4642 -2880403
4643 -3148439
4644 -3164375
4645 -2965635
4646 -2906798
4647 -3016718
4648 -3189280
4649 -3052553
4650 -2855413
4651 -2999759
4652 -3167793
4653 -3156841
4654 -2973531
4655 -2892836
4656 -3132838
4657 -3201590
4658 -3005472
4659 -2919230
4660 -3007822
4661 -3211735
4662 -3142054
4663 -2909316
4664 -2996350
4665 -3160756
4666 -3192878
4667 -3028727
4668 -2892360
4669 -3096556
4670 -3219986
4671 -3062641
4672 -2948729
4673 -3004736
4674 -3224765
4675 -3204204
4676 -2949814
4677 -2982448
4678 -3144802
4679 -3208061
4680 -3078184
4681 -2909134
4682 -3080666
4683 -3253104
4684 -3135201
4685 -2988090
4686 -2993186
4687 -3200507
4688 -3245609
4689 -2994202
4690 -2955879
4691 -3125769
4692 -3223230
4693 -3134202
4694 -2935307
4695 -3055671
4696 -3274340
4697 -3173210
4698 -3014763
4699 -2972088
4700 -3164907
4701 -3262209
4702 -3032008
4703 -2953676
4704 -3118119
4705 -3243355
4706 -3195622
4707 -2959890
4708 -3003720
4709 -3244479
4710 -3211539
4711 -3037054
4712 -2946972
4713 -3119334
4714 -3302900
4715 -3106222
4716 -2955373
4717 -3074824
4718 -3236205
4719 -3240334
4720 -2983843
4721 -2950521
4722 -3195320
4723 -3228110
4724 -3083199
4725 -2964029
4726 -3083535
4727 -3290896
4728 -3156836
4729 -2969633
4730 -3029005
4731 -3184854
4732 -3245329
4733 -3024279
4734 -2927713
4735 -3156783
4736 -3244657
4737 -3120425
4738 -2965061
4739 -3027377
4740 -3273269
4741 -3190826
4742 -2963538
4743 -2965849
4744 -3140890
4745 -3267913
4746 -3079140
4747 -2917558
4748 -3111446
4749 -3240554
4750 -3154263
4751 -2961150
4752 -2950606
4753 -3202139
4754 -3210474
4755 -3003251
4756 -2952714
4757 -3092759
4758 -3248507
4759 -3121286
4760 -2911392
4761 -3039452
4762 -3195192
4763 -3158549
4764 -2988580
4765 -2910591
4766 -3142593
4767 -3220695
4768 -3039638
4769 -2948953
4770 -3030726
4771 -3208181
4772 -3141759
4773 -2895271
4774 -2965622
4775 -3144112
4776 -3157255
4777 -3013301
4778 -2889241
4779 -3081951
4780 -3208571
4781 -3043667
4782 -2926660
4783 -2963275
4784 -3140173
4785 -3132850
4786 -2901150
4787 -2920269
4788 -3102866
4789 -3148015
4790 -3039034
4791 -2874408
4792 -3003726
4793 -3165811
4794 -3038567
4795 -2900691
4796 -2905234
4797 -3091135
4798 -3150220
4799 -2930185
4800 -2884812
4801 -3035495
4802 -3116902
4803 -3027110
4804 -2841822
4805 -2921836
4806 -3120658
4807 -3038302
4808 -2893916
4809 -2875081
4810 -3022386
4811 -3126230
4812 -2927612
4813 -2833840
4814 -2976839
4815 -3054949
4816 -3003428
4817 -2812630
4818 -2856156
4819 -3076563
4820 -3033017
4821 -2879992
4822 -2823900
4823 -2954541
4824 -3092576
4825 -2904444
4826 -2777194
4827 -2892628
4828 -3021383
4829 -3008709
4830 -2806066
4831 -2785944
4832 -3007274
4833 -3018196
4834 -2857400
4835 -2761426
4836 -2859231
4837 -3032470
4838 -2910311
4839 -2733108
4840 -2820710
4841 -2967677
4842 -2990168
4843 -2799901
4844 -2712480
4845 -2913938
4846 -2970519
4847 -2829470
4848 -2719156
4849 -2778433
4850 -2983301
4851 -2910122
4852 -2703950
4853 -2742712
4854 -2892437
4855 -2958334
4856 -2782543
4857 -2637308
4858 -2820123
4859 -2928775
4860 -2823775
4861 -2680440
4862 -2691888
4863 -2907149
4864 -2909547
4865 -2679103
4866 -2653244
4867 -2797388
4868 -2898538
4869 -2769490
4870 -2583490
4871 -2719844
4872 -2885560
4873 -2815389
4874 -2651921
4875 -2597615
4876 -2806566
4877 -2867985
4878 -2654031
4879 -2580092
4880 -2691456
4881 -2839423
4882 -2772545
4883 -2551032
4884 -2622723
4885 -2803727
4886 -2780313
4887 -2620059
4888 -2509628
4889 -2682112
4890 -2815592
4891 -2641130
4892 -2527936
4893 -2605831
4894 -2761375
4895 -2746404
4896 -2516541
4897 -2518369
4898 -2700081
4899 -2722985
4900 -2593179
4901 -2448327
4902 -2582837
4903 -2753759
4904 -2623717
4905 -2480221
4906 -2505880
4907 -2664906
4908 -2709385
4909 -2474147
4910 -2418801
4911 -2589860
4912 -2654138
4913 -2573025
4914 -2400874
4915 -2470827
4916 -2672997
4917 -2588936
4918 -2419005
4919 -2405465
4920 -2541598
4921 -2641373
4922 -2454272
4923 -2350654
4924 -2497854
4925 -2588649
4926 -2535391
4927 -2362474
4928 -2370508
4929 -2561016
4930 -2521343
4931 -2377224
4932 -2328931
4933 -2429337
4934 -2568705
4935 -2425472
4936 -2288590
4937 -2393354
4938 -2495622
4939 -2471982
4940 -2299555
4941 -2261642
4942 -2459156
4943 -2475052
4944 -2325380
4945 -2260428
4946 -2344386
4947 -2486445
4948 -2382827
4949 -2204022
4950 -2284457
4951 -2394077
4952 -2400695
4953 -2252870
4954 -2169692
4955 -2353147
4956 -2423552
4957 -2285976
4958 -2190171
4959 -2229577
4960 -2397424
4961 -2320252
4962 -2128180
4963 -2164624
4964 -2298294
4965 -2338732
4966 -2207349
4967 -2083768
4968 -2241266
4969 -2339272
4970 -2217793
4971 -2099549
4972 -2111562
4973 -2280729
4974 -2272505
4975 -2069170
4976 -2070716
4977 -2208536
4978 -2269542
4979 -2154133
4980 -1993600
4981 -2114779
4982 -2251741
4983 -2149095
4984 -2017584
4985 -2004536
4986 -2184850
4987 -2224630
4988 -2019968
4989 -1972093
4990 -2084390
4991 -2184889
4992 -2099968
4993 -1904577
4994 -1977514
4995 -2148471
4996 -2103629
4997 -1963870
4998 -1899008
4999 -2050194
5000 -2161382
5001 -1971668
5002 -1863978
5003 -1951287
5004 -2073326
5005 -2041793
5006 -1835904
5007 -1862134
5008 -2052690
5009 -2040861
5010 -1912366
5011 -1803938
5012 -1912002
5013 -2055297
5014 -1912097
5015 -1770203
5016 -1826557
5017 -1966453
5018 -1994662
5019 -1792447
5020 -1745415
5021 -1926980
5022 -1968813
5023 -1848330
5024 -1691915
5025 -1766272
5026 -1955815
5027 -1861220
5028 -1700404
5029 -1721540
5030 -1850997
5031 -1918698
5032 -1738519
5033 -1626250
5034 -1787445
5035 -1859795
5036 -1777913
5037 -1618573
5038 -1640420
5039 -1849667
5040 -1814649
5041 -1636390
5042 -1596238
5043 -1709414
5044 -1823482
5045 -1684073
5046 -1530285
5047 -1642520
5048 -1757509
5049 -1712545
5050 -1566011
5051 -1523683
5052 -1709732
5053 -1731671
5054 -1564093
5055 -1495494
5056 -1566093
5057 -1704482
5058 -1619211
5059 -1446706
5060 -1525870
5061 -1654452
5062 -1642613
5063 -1491439
5064 -1408048
5065 -1576527
5066 -1640852
5067 -1483425
5068 -1394453
5069 -1453475
5070 -1604952
5071 -1559388
5072 -1374095
5073 -1399403
5074 -1531310
5075 -1551442
5076 -1418399
5077 -1296809
5078 -1428185
5079 -1534772
5080 -1429442
5081 -1327152
5082 -1339552
5083 -1478484
5084 -1489096
5085 -1292790
5086 -1267936
5087 -1389478
5088 -1443440
5089 -1348862
5090 -1204564
5091 -1305464
5092 -1438239
5093 -1346481
5094 -1238495
5095 -1226787
5096 -1354387
5097 -1391420
5098 -1197821
5099 -1147469
5100 -1267832
5101 -1344313
5102 -1284730
5103 -1118531
5104 -1180019
5105 -1329994
5106 -1273729
5107 -1135089
5108 -1086164
5109 -1209108
5110 -1300268
5111 -1143222
5112 -1056560
5113 -1148335
5114 -1243549
5115 -1207995
5116 -1028781
5117 -1041047
5118 -1198415
5119 -1178087
5120 -1052141
5121  -972540
5122 -1090255
5123 -1213341
5124 -1078207
5125  -957320
5126 -1026756
5127 -1127863
5128 -1121334
5129  -935967
5130  -902790
5131 -1079568
5132 -1100273
5133  -978000
5134  -879989
5135  -950868
5136 -1115011
5137 -1010060
5138  -846900
5139  -878321
5140  -998170
5141 -1031381
5142  -863437
5143  -777839
5144  -948762
5145 -1018512
5146  -911409
5147  -778340
5148  -804609
5149  -978841
5150  -929233
5151  -744169
5152  -749251
5153  -869494
5154  -950956
5155  -810800
5156  -678097
5157  -803159
5158  -912552
5159  -835973
5160  -683178
5161  -663711
5162  -845652
5163  -860228
5164  -688203
5165  -641826
5166  -730400
5167  -850878
5168  -757647
5169  -579511
5170  -660772
5171  -775620
5172  -753103
5173  -611864
5174  -540791
5175  -712483
5176  -776819
5177  -615912
5178  -541337
5179  -603749
5180  -723540
5181  -675122
5182  -477457
5183  -518314
5184  -659454
5185  -661879
5186  -548504
5187  -440406
5188  -576662
5189  -681525
5190  -548925
5191  -427980
5192  -455742
5193  -591792
5194  -599919
5195  -405562
5196  -395895
5197  -536029
5198  -586231
5199  -478405
5200  -334622
5201  -419496
5202  -552725
5203  -456607
5204  -341898
5205  -339142
5206  -468117
5207  -517074
5208  -349548
5209  -294891
5210  -399269
5211  -467731
5212  -393315
5213  -241212
5214  -282545
5215  -442837
5216  -393862
5217  -259899
5218  -234527
5219  -349707
5220  -428909
5221  -268696
5222  -166772
5223  -265363
5224  -347308
5225  -309147
5226  -162000
5227  -161820
5228  -327300
5229  -312014
5230  -184412
5231  -125247
5232  -210125
5233  -315779
5234  -194823
5235   -77575
5236  -142429
5237  -242284
5238  -241382
5239   -85104
5240   -46564
5241  -208274
5242  -219303
5243  -100583
5244   -17677
5245   -67198
5246  -207641
5247  -123919
5248    18782
5249   -32593
5250  -133197
5251  -153332
5252   -15689
5253    76455
5254   -68401
5255  -121280
5256   -16778
5257    82387
5258    48698
5259  -106813
5260   -55050
5261   110308
5262    87321
5263   -16147
5264   -62052
5265    69309
5266   190645
5267    61950
5268   -32631
5269    55205
5270   166520
5271   166488
5272     8784
5273    12049
5274   191446
5275   220446
5276   119596
5277    35938
5278   126006
5279   279907
5280   186573
5281    64526
5282   113680
5283   242253
5284   294037
5285   142641
5286    92442
5287   260207
5288   316424
5289   245872
5290   129132
5291   177183
5292   353441
5293   308566
5294   173980
5295   203110
5296   322856
5297   406191
5298   276969
5299   179983
5300   314695
5301   412946
5302   348519
5303   233560
5304   249579
5305   438037
5306   440093
5307   293250
5308   276089
5309   391956
5310   500207
5311   398044
5312   258383
5313   373577
5314   489830
5315   474133
5316   360263
5317   323865
5318   501260
5319   552333
5320   414725
5321   359039
5322   435702
5323   574844
5324   526838
5325   375691
5326   441686
5327   572543
5328   589318
5329   479486
5330   399623
5331   546797
5332   645594
5333   530744
5334   449289
5335   491967
5336   651589
5337   656906
5338   490549
5339   510810
5340   641430
5341   689650
5342   597263
5343   481529
5344   588383
5345   732445
5346   652943
5347   560426
5348   570331
5349   720246
5350   765208
5351   600159
5352   566197
5353   693263
5354   762290
5355   714785
5356   582511
5357   654742
5358   806870
5359   766921
5360   672243
5361   646747
5362   766049
5363   848442
5364   706810
5365   647750
5366   753109
5367   847234
5368   820407
5369   688267
5370   724847
5371   885119
5372   861362
5373   763940
5374   720155
5375   818438
5376   930656
5377   815411
5378   740005
5379   821125
5380   915781
5381   924682
5382   788746
5383   780146
5384   940115
5385   946333
5386   848502
5387   788961
5388   878685
5389  1018373
5390   929279
5391   820327
5392   882283
5393   995024
5394  1012251
5395   870873
5396   828886
5397   994551
5398  1045698
5399   955620
5400   882944
5401   932504
5402  1087228
5403  1038035
5404   901393
5405   935004
5406  1034700
5407  1103150
5408   984751
5409   898494
5410  1035298
5411  1126383
5412  1066913
5413   974917
5414   981227
5415  1133516
5416  1123110
5417   981224
5418   987834
5419  1096375
5420  1185742
5421  1097152
5422   977530
5423  1084734
5424  1201314
5425  1154606
5426  1042123
5427  1021147
5428  1182878
5429  1227553
5430  1082119
5431  1044605
5432  1143314
5433  1258529
5434  1205413
5435  1048015
5436  1121217
5437  1255128
5438  1231592
5439  1126624
5440  1064756
5441  1218123
5442  1309550
5443  1191958
5444  1118988
5445  1184061
5446  1311120
5447  1298078
5448  1127055
5449  1146843
5450  1303505
5451  1326605
5452  1230284
5453  1139695
5454  1260289
5455  1394188
5456  1280778
5457  1180834
5458  1212676
5459  1343771
5460  1367135
5461  1214843
5462  1203193
5463  1342515
5464  1395119
5465  1331592
5466  1208789
5467  1276626
5468  1431384
5469  1364221
5470  1251815
5471  1251623
5472  1379206
5473  1460649
5474  1314137
5475  1247535
5476  1375611
5477  1462847
5478  1408629
5479  1268636
5480  1300189
5481  1467736
5482  1450781
5483  1338692
5484  1310765
5485  1413175
5486  1527681
5487  1406382
5488  1298623
5489  1388673
5490  1483583
5491  1489390
5492  1356690
5493  1341853
5494  1499193
5495  1527116
5496  1424987
5497  1365159
5498  1439639
5499  1559060
5500  1483530
5501  1366164
5502  1419072
5503  1525672
5504  1556110
5505  1437298
5506  1386141
5507  1533943
5508  1583392
5509  1492032
5510  1416700
5511  1455277
5512  1600336
5513  1566927
5514  1423312
5515  1461973
5516  1564071
5517  1619264
5518  1516842
5519  1424142
5520  1544377
5521  1624818
5522  1556457
5523  1473955
5524  1481485
5525  1628832
5526  1639013
5527  1496323
5528  1500874
5529  1591887
5530  1659051
5531  1578446
5532  1459087
5533  1561750
5534  1671180
5535  1617661
5536  1528177
5537  1517391
5538  1659372
5539  1700139
5540  1548810
5541  1524791
5542  1616766
5543  1695714
5544  1643282
5545  1510450
5546  1585630
5547  1721180
5548  1681772
5549  1592051
5550  1543620
5551  1667723
5552  1738666
5553  1610288
5554  1544796
5555  1621496
5556  1732758
5557  1717155
5558  1563227
5559  1597402
5560  1740900
5561  1736452
5562  1634856
5563  1561601
5564  1669114
5565  1789294
5566  1677452
5567  1589377
5568  1641759
5569  1753750
5570  1772004
5571  1625269
5572  1603716
5573  1744410
5574  1773329
5575  1695790
5576  1594343
5577  1669664
5578  1819482
5579  1743716
5580  1633380
5581  1654970
5582  1763596
5583  1810303
5584  1667719
5585  1604361
5586  1745054
5587  1811763
5588  1757152
5589  1641807
5590  1675500
5591  1845331
5592  1802940
5593  1669361
5594  1654468
5595  1758179
5596  1851566
5597  1734295
5598  1630706
5599  1745103
5600  1843583
5601  1817003
5602  1683967
5603  1664477
5604  1832010
5605  1835853
5606  1712053
5607  1675019
5608  1749480
5609  1880333
5610  1804114
5611  1670888
5612  1743274
5613  1848164
5614  1847707
5615  1728694
5616  1665858
5617  1818141
5618  1881923
5619  1765124
5620  1701812
5621  1753091
5622  1889035
5623  1856019
5624  1693459
5625  1728933
5626  1840916
5627  1871662
5628  1772540
5629  1679860
5630  1810454
5631  1914718
5632  1818119
5633  1732369
5634  1742505
5635  1877166
5636  1887787
5637  1724650
5638  1721132
5639  1829078
5640  1893861
5641  1830348
5642  1703605
5643  1792204
5644  1917183
5645  1853245
5646  1748891
5647  1729095
5648  1853825
5649  1914146
5650  1772105
5651  1730817
5652  1825400
5653  1907962
5654  1863882
5655  1723443
5656  1775285
5657  1896458
5658  1862153
5659  1777176
5660  1736552
5661  1844349
5662  1932820
5663  1805401
5664  1737061
5665  1820291
5666  1900900
5667  1877872
5668  1734695
5669  1751957
5670  1897540
5671  1885736
5672  1798351
5673  1742716
5674  1837131
5675  1947507
5676  1832900
5677  1736692
5678  1796564
5679  1890237
5680  1904891
5681  1760587
5682  1740537
5683  1887145
5684  1912389
5685  1832416
5686  1745946
5687  1807321
5688  1930543
5689  1854608
5690  1744500
5691  1781600
5692  1875243
5693  1915855
5694  1782036
5695  1739960
5696  1872549
5697  1912458
5698  1830507
5699  1738611
5700  1763109
5701  1912822
5702  1875797
5703  1752122
5704  1767941
5705  1866366
5706  1933465
5707  1813450
5708  1705368
5709  1831215
5710  1911506
5711  1855827
5712  1740515
5713  1736179
5714  1901043
5715  1908222
5716  1768166
5717  1740478
5718  1822257
5719  1916278
5720  1842283
5721  1697357
5722  1782454
5723  1893721
5724  1871232
5725  1764661
5726  1711077
5727  1865344
5728  1918589
5729  1774934
5730  1723508
5731  1781504
5732  1894809
5733  1863550
5734  1696654
5735  1744711
5736  1871670
5737  1889617
5738  1783114
5739  1686734
5740  1807378
5741  1902283
5742  1788499
5743  1702531
5744  1736427
5745  1874044
5746  1883301
5747  1714515
5748  1713915
5749  1837662
5750  1866683
5751  1783661
5752  1666178
5753  1755736
5754  1880037
5755  1806569
5756  1704011
5757  1710243
5758  1837277
5759  1890705
5760  1721125
5761  1671551
5762  1778244
5763  1850092
5764  1797152
5765  1661173
5766  1699017
5767  1858773
5768  1820454
5769  1713314
5770  1679931
5771  1767814
5772  1858024
5773  1729152
5774  1643025
5775  1737562
5776  1816345
5777  1803175
5778  1666487
5779  1672868
5780  1815055
5781  1802132
5782  1705615
5783  1646431
5784  1716939
5785  1830449
5786  1728154
5787  1628216
5788  1697862
5789  1787911
5790  1796359
5791  1655936
5792  1615091
5793  1760961
5794  1780487
5795  1690112
5796  1619885
5797  1668724
5798  1801889
5799  1747703
5800  1618792
5801  1650966
5802  1729178
5803  1769962
5804  1649457
5805  1568177
5806  1699845
5807  1758335
5808  1691136
5809  1604120
5810  1622449
5811  1757732
5812  1731627
5813  1595923
5814  1603802
5815  1678676
5816  1738363
5817  1645419
5818  1543874
5819  1656744
5820  1740345
5821  1672401
5822  1576742
5823  1567298
5824  1703200
5825  1713075
5826  1566808
5827  1557697
5828  1633845
5829  1712740
5830  1637402
5831  1514717
5832  1601713
5833  1692221
5834  1645278
5835  1548510
5836  1509350
5837  1643868
5838  1691604
5839  1554304
5840  1512979
5841  1587868
5842  1671992
5843  1631044
5844  1475169
5845  1515978
5846  1643444
5847  1627126
5848  1529352
5849  1459423
5850  1584145
5851  1671951
5852  1541601
5853  1467236
5854  1515053
5855  1614797
5856  1613912
5857  1452852
5858  1449730
5859  1583560
5860  1597764
5861  1518669
5862  1422220
5863  1510975
5864  1629015
5865  1525336
5866  1418219
5867  1443318
5868  1556702
5869  1592004
5870  1431697
5871  1389157
5872  1524455
5873  1575398
5874  1505421
5875  1374814
5876  1418264
5877  1574948
5878  1508544
5879  1388033
5880  1372695
5881  1488020
5882  1567832
5883  1431893
5884  1334299
5885  1442197
5886  1512196
5887  1484757
5888  1343519
5889  1333391
5890  1494667
5891  1497587
5892  1374261
5893  1333790
5894  1409649
5895  1513446
5896  1409758
5897  1285581
5898  1367295
5899  1457301
5900  1446994
5901  1317701
5902  1280875
5903  1434227
5904  1459812
5905  1347971
5906  1275693
5907  1330612
5908  1450302
5909  1383183
5910  1244155
5911  1285598
5912  1382716
5913  1428718
5914  1305998
5915  1218859
5916  1354280
5917  1409862
5918  1313780
5919  1224047
5920  1243038
5921  1376293
5922  1360517
5923  1215618
5924  1224396
5925  1314257
5926  1362036
5927  1279227
5928  1165462
5929  1262746
5930  1342043
5931  1274862
5932  1180808
5933  1173745
5934  1313430
5935  1333649
5936  1184193
5937  1159144
5938  1240406
5939  1308024
5940  1239336
5941  1105093
5942  1171713
5943  1283387
5944  1239075
5945  1160117
5946  1115527
5947  1225096
5948  1280613
5949  1145489
5950  1089427
5951  1155378
5952  1231222
5953  1203008
5954  1063209
5955  1104832
5956  1224804
5957  1206815
5958  1109013
5959  1038722
5960  1136152
5961  1221534
5962  1101599
5963  1025446
5964  1080949
5965  1175075
5966  1179696
5967  1025917
5968  1016745
5969  1143896
5970  1141659
5971  1058101
5972   975314
5973  1036663
5974  1167700
5975  1080956
5976   978680
5977  1006654
5978  1099913
5979  1133144
5980   983714
5981   938088
5982  1063158
5983  1082829
5984  1010213
5985   925514
5986   969457
5987  1113484
5988  1046095
5989   919455
5990   926468
5991  1019109
5992  1076343
5993   935376
5994   851651
5995   969137
5996  1041752
5997   986038
5998   869015
5999   870020
6000  1027799
6001  1010701
6002   864966
6003   839425
6004   912133
6005  1009236
6006   911634
6007   799147
6008   885839
6009   977949
6010   949157
6011   821436
6012   780758
6013   929231
6014   947160
6015   820877
6016   766416
6017   835756
6018   946582
6019   886621
6020   734882
6021   791106
6022   892311
6023   888092
6024   766899
6025   698397
6026   831243
6027   900165
6028   787982
6029   718115
6030   749828
6031   874284
6032   849424
6033   682687
6034   689542
6035   793724
6036   837774
6037   741419
6038   632665
6039   737629
6040   843289
6041   754292
6042   652262
6043   649406
6044   772114
6045   800078
6046   634091
6047   607753
6048   705606
6049   770023
6050   707993
6051   579344
6052   637051
6053   761159
6054   708206
6055   595447
6056   549654
6057   669927
6058   741267
6059   606723
6060   539303
6061   613629
6062   697806
6063   669843
6064   515911
6065   533464
6066   666817
6067   646031
6068   543054
6069   491335
6070   577710
6071   680024
6072   561928
6073   472739
6074   527417
6075   611389
6076   612839
6077   463145
6078   437343
6079   579380
6080   594398
6081   504780
6082   425569
6083   483214
6084   609158
6085   519039
6086   399605
6087   430607
6088   516912
6089   554842
6090   423794
6091   363153
6092   489309
6093   529271
6094   453444
6095   366811
6096   382563
6097   510854
6098   462365
6099   336327
6100   357974
6101   435888
6102   488802
6103   373646
6104   294602
6105   407933
6106   455840
6107   384808
6108   288943
6109   286628
6110   427545
6111   421850
6112   286167
6113   271596
6114   346448
6115   428587
6116   335064
6117   209735
6118   292353
6119   385503
6120   337493
6121   229435
6122   205299
6123   345314
6124   378775
6125   238794
6126   195021
6127   250846
6128   347910
6129   282854
6130   134889
6131   198652
6132   303651
6133   298524
6134   190577
6135   126948
6136   250194
6137   308785
6138   177938
6139   116326
6140   153093
6141   263291
6142   241092
6143    88933
6144   100085
6145   227121
6146   237813
6147   143573
6148    33646
6149   135614
6150   244426
6151   134365
6152    43822
6153    62729
6154   183063
6155   204608
6156    41728
6157    15436
6158   128187
6159   162700
6160    94626
6161   -37693
6162    29388
6163   171038
6164   103615
6165    -6098
6166   -24014
6167    89044
6168   146774
6169      465
6170   -75466
6171    17779
6172    93784
6173    55653
6174   -88859
6175   -65759
6176    92597
6177    56556
6178   -58932
6179  -100680
6180   -22171
6181    78361
6182   -44714
6183  -147688
6184   -71338
6185    21993
6186    11013
6187  -128999
6188  -151266
6189    -6776
6190     1217
6191  -114007
6192  -183780
6193  -126488
6194    -1060
6195   -75816
6196  -212094
6197  -163004
6198   -67767
6199   -41311
6200  -172741
6201  -252025
6202  -122565
6203   -59938
6204  -152155
6205  -243212
6206  -217482
6207   -74799
6208  -109905
6209  -258349
6210  -254226
6211  -168148
6212  -112723
6213  -217674
6214  -321202
6215  -209480
6216  -132848
6217  -197074
6218  -294350
6219  -299558
6220  -164141
6221  -168389
6222  -312651
6223  -334178
6224  -260583
6225  -179738
6226  -258004
6227  -381226
6228  -303007
6229  -201912
6230  -248004
6231  -350449
6232  -393322
6233  -260549
6234  -230164
6235  -366522
6236  -404910
6237  -335578
6238  -251276
6239  -292488
6240  -442085
6241  -388803
6242  -283757
6243  -307215
6244  -405319
6245  -466811
6246  -362678
6247  -280006
6248  -401437
6249  -466564
6250  -417264
6251  -327759
6252  -342210
6253  -496272
6254  -485808
6255  -368146
6256  -370086
6257  -450331
6258  -532248
6259  -443180
6260  -343814
6261  -440011
6262  -528440
6263  -506130
6264  -408779
6265  -393681
6266  -545844
6267  -569138
6268  -444916
6269  -411459
6270  -483465
6271  -592601
6272  -538441
6273  -405946
6274  -485705
6275  -604365
6276  -591153
6277  -498722
6278  -440172
6279  -577025
6280  -640275
6281  -529316
6282  -465145
6283  -530695
6284  -659730
6285  -641487
6286  -494885
6287  -518734
6288  -645987
6289  -666381
6290  -579067
6291  -485572
6292  -605095
6293  -711839
6294  -625127
6295  -543716
6296  -579012
6297  -706588
6298  -732272
6299  -571099
6300  -563321
6301  -672009
6302  -730921
6303  -663397
6304  -552509
6305  -635510
6306  -784665
6307  -720678
6308  -622697
6309  -615951
6310  -735313
6311  -801787
6312  -657538
6313  -592831
6314  -711275
6315  -798401
6316  -760177
6317  -628080
6318  -669233
6319  -824759
6320  -803513
6321  -691532
6322  -655902
6323  -758976
6324  -864905
6325  -747925
6326  -666191
6327  -753394
6328  -852382
6329  -849623
6330  -718513
6331  -698401
6332  -851637
6333  -867136
6334  -776588
6335  -713640
6336  -785831
6337  -927655
6338  -850460
6339  -730216
6340  -785974
6341  -883018
6342  -916084
6343  -788578
6344  -736270
6345  -875130
6346  -939720
6347  -863398
6348  -782381
6349  -818548
6350  -966135
6351  -928630
6352  -797032
6353  -817678
6354  -918891
6355  -976073
6356  -873765
6357  -782296
6358  -913130
6359  -991093
6360  -944269
6361  -847167
6362  -850281
6363  -991706
6364  -996241
6365  -863884
6366  -851915
6367  -941143
6368 -1035057
6369  -970232
6370  -848602
6371  -936633
6372 -1037130
6373 -1011189
6374  -911000
6375  -874972
6376 -1012832
6377 -1061420
6378  -942387
6379  -908927
6380  -988635
6381 -1077394
6382 -1035905
6383  -908251
6384  -959848
6385 -1065192
6386 -1061286
6387  -973836
6388  -929325
6389 -1048425
6390 -1127434
6391 -1020929
6392  -958174
6393 -1012422
6394 -1110368
6395 -1097636
6396  -961771
6397  -988038
6398 -1103655
6399 -1125955
6400 -1053357
6401  -975103
6402 -1075756
6403 -1174978
6404 -1080866
6405 -1001813
6406 -1040170
6407 -1137202
6408 -1170331
6409 -1029406
6410 -1016358
6411 -1150333
6412 -1179640
6413 -1121557
6414 -1022194
6415 -1087059
6416 -1210629
6417 -1142099
6418 -1047980
6419 -1066669
6420 -1175867
6421 -1233642
6422 -1101735
6423 -1044916
6424 -1161987
6425 -1226991
6426 -1174478
6427 -1061794
6428 -1088991
6429 -1245666
6430 -1219003
6431 -1112617
6432 -1097154
6433 -1193445
6434 -1296365
6435 -1179004
6436 -1080621
6437 -1166202
6438 -1258524
6439 -1238224
6440 -1118492
6441 -1111844
6442 -1275756
6443 -1292322
6444 -1179103
6445 -1122399
6446 -1200581
6447 -1328000
6448 -1239845
6449 -1109718
6450 -1181484
6451 -1292480
6452 -1311156
6453 -1190909
6454 -1127252
6455 -1283712
6456 -1340886
6457 -1237552
6458 -1156347
6459 -1198322
6460 -1343009
6461 -1309695
6462 -1168375
6463 -1210504
6464 -1316474
6465 -1356726
6466 -1257722
6467 -1157304
6468 -1281914
6469 -1366482
6470 -1286537
6471 -1205561
6472 -1218487
6473 -1364670
6474 -1376652
6475 -1228187
6476 -1213917
6477 -1323160
6478 -1390958
6479 -1306855
6480 -1181530
6481 -1270780
6482 -1401680
6483 -1355601
6484 -1263889
6485 -1236210
6486 -1369129
6487 -1425838
6488 -1291410
6489 -1239526
6490 -1313459
6491 -1400229
6492 -1378030
6493 -1241482
6494 -1284655
6495 -1413999
6496 -1403279
6497 -1315242
6498 -1252220
6499 -1357319
6500 -1449473
6501 -1332821
6502 -1265543
6503 -1325083
6504 -1428305
6505 -1432763
6506 -1286425
6507 -1300783
6508 -1427963
6509 -1428036
6510 -1354023
6511 -1280142
6512 -1353263
6513 -1475423
6514 -1392342
6515 -1302220
6516 -1337867
6517 -1434651
6518 -1475877
6519 -1336823
6520 -1305316
6521 -1428198
6522 -1463054
6523 -1396663
6524 -1310575
6525 -1361903
6526 -1501320
6527 -1442738
6528 -1338501
6529 -1354403
6530 -1442768
6531 -1492741
6532 -1378728
6533 -1308928
6534 -1427766
6535 -1491132
6536 -1442808
6537 -1342340
6538 -1370119
6539 -1504703
6540 -1484257
6541 -1369309
6542 -1350113
6543 -1437031
6544 -1523419
6545 -1424191
6546 -1332628
6547 -1425458
6548 -1512801
6549 -1482919
6550 -1381831
6551 -1365685
6552 -1505243
6553 -1509717
6554 -1392424
6555 -1366225
6556 -1431509
6557 -1543605
6558 -1479470
6559 -1346639
6560 -1423364
6561 -1523777
6562 -1515312
6563 -1402459
6564 -1350857
6565 -1490651
6566 -1553990
6567 -1442344
6568 -1383115
6569 -1426482
6570 -1549861
6571 -1520438
6572 -1377380
6573 -1399588
6574 -1506591
6575 -1540351
6576 -1447924
6577 -1355990
6578 -1478487
6579 -1570086
6580 -1485110
6581 -1403874
6582 -1413190
6583 -1541567
6584 -1545027
6585 -1393554
6586 -1389900
6587 -1512375
6588 -1567192
6589 -1486310
6590 -1371035
6591 -1458996
6592 -1586331
6593 -1510547
6594 -1411003
6595 -1390188
6596 -1528632
6597 -1583225
6598 -1439743
6599 -1392292
6600 -1494648
6601 -1584347
6602 -1537663
6603 -1383703
6604 -1421555
6605 -1567061
6606 -1547346
6607 -1432999
6608 -1396698
6609 -1503162
6610 -1608818
6611 -1481666
6612 -1398805
6613 -1466876
6614 -1554779
6615 -1546929
6616 -1412715
6617 -1406893
6618 -1556122
6619 -1562077
6620 -1478315
6621 -1405435
6622 -1481731
6623 -1601712
6624 -1520239
6625 -1401786
6626 -1440208
6627 -1535577
6628 -1574083
6629 -1436190
6630 -1396698
6631 -1534082
6632 -1577222
6633 -1501246
6634 -1412147
6635 -1452046
6636 -1582697
6637 -1530181
6638 -1416625
6639 -1429228
6640 -1519942
6641 -1578711
6642 -1479695
6643 -1390956
6644 -1504427
6645 -1572917
6646 -1516473
6647 -1415229
6648 -1412207
6649 -1563871
6650 -1556224
6651 -1432217
6652 -1418952
6653 -1504734
6654 -1582056
6655 -1500921
6656 -1385196
6657 -1467122
6658 -1552776
6659 -1522399
6660 -1438295
6661 -1400352
6662 -1540796
6663 -1567059
6664 -1458803
6665 -1418064
6666 -1479217
6667 -1565380
6668 -1507056
6669 -1377284
6670 -1443909
6671 -1545166
6672 -1531729
6673 -1445541
6674 -1390121
6675 -1512019
6676 -1572637
6677 -1455883
6678 -1394898
6679 -1438453
6680 -1546428
6681 -1525406
6682 -1384779
6683 -1414542
6684 -1535210
6685 -1545329
6686 -1457479
6687 -1371424
6688 -1461109
6689 -1563517
6690 -1468710
6691 -1388644
6692 -1414788
6693 -1522971
6694 -1541926
6695 -1398845
6696 -1393450
6697 -1496413
6698 -1532252
6699 -1456979
6700 -1358220
6701 -1424805
6702 -1547100
6703 -1476159
6704 -1386692
6705 -1393282
6706 -1491113
6707 -1541236
6708 -1402314
6709 -1354554
6710 -1458065
6711 -1517629
6712 -1471737
6713 -1343423
6714 -1392721
6715 -1535993
6716 -1495687
6717 -1389443
6718 -1358926
6719 -1452022
6720 -1533961
6721 -1409693
6722 -1327164
6723 -1407283
6724 -1500272
6725 -1485691
6726 -1358027
6727 -1347420
6728 -1494039
6729 -1496770
6730 -1391428
6731 -1319857
6732 -1394120
6733 -1513793
6734 -1437122
6735 -1311043
6736 -1372773
6737 -1476666
6738 -1490164
6739 -1350609
6740 -1302136
6741 -1428698
6742 -1478589
6743 -1386022
6744 -1307190
6745 -1349742
6746 -1491855
6747 -1453031
6748 -1311105
6749 -1326542
6750 -1422605
6751 -1464192
6752 -1358382
6753 -1254538
6754 -1385212
6755 -1465733
6756 -1397449
6757 -1300495
6758 -1305084
6759 -1441459
6760 -1440603
6761 -1298343
6762 -1279443
6763 -1363120
6764 -1447935
6765 -1368628
6766 -1253463
6767 -1332910
6768 -1431484
6769 -1401603
6770 -1295945
6771 -1256250
6772 -1380218
6773 -1427098
6774 -1297519
6775 -1253055
6776 -1316765
6777 -1413935
6778 -1373572
6779 -1236988
6780 -1278722
6781 -1384871
6782 -1369666
6783 -1281624
6784 -1220559
6785 -1322482
6786 -1404923
6787 -1298662
6788 -1232575
6789 -1276892
6790 -1371298
6791 -1360789
6792 -1222501
6793 -1217924
6794 -1334590
6795 -1347352
6796 -1268139
6797 -1191370
6798 -1273944
6799 -1377064
6800 -1296288
6801 -1198849
6802 -1218855
6803 -1314595
6804 -1339234
6805 -1199780
6806 -1176829
6807 -1287759
6808 -1329872
6809 -1269624
6810 -1172328
6811 -1216913
6812 -1335090
6813 -1271857
6814 -1177333
6815 -1171153
6816 -1261947
6817 -1316449
6818 -1195303
6819 -1138487
6820 -1242298
6821 -1298051
6822 -1253077
6823 -1139060
6824 -1151292
6825 -1284925
6826 -1262981
6827 -1146953
6828 -1128209
6829 -1210763
6830 -1294776
6831 -1188529
6832 -1095330
6833 -1176856
6834 -1256775
6835 -1222842
6836 -1105749
6837 -1088196
6838 -1233455
6839 -1243381
6840 -1133691
6841 -1088072
6842 -1150500
6843 -1256524
6844 -1179137
6845 -1048321
6846 -1109326
6847 -1201065
6848 -1202926
6849 -1099275
6850 -1044770
6851 -1179398
6852 -1215851
6853 -1119602
6854 -1039608
6855 -1075345
6856 -1201512
6857 -1167080
6858 -1025736
6859 -1050840
6860 -1151721
6861 -1179739
6862 -1083777
6863  -994097
6864 -1104049
6865 -1177219
6866 -1086890
6867  -998264
6868 -1013314
6869 -1141100
6870 -1143759
6871 -1007267
6872  -994047
6873 -1087180
6874 -1143708
6875 -1061330
6876  -948672
6877 -1019659
6878 -1129995
6879 -1074425
6880  -971627
6881  -951591
6882 -1081203
6883 -1132405
6884  -982122
6885  -930389
6886 -1020121
6887 -1094894
6888 -1047278
6889  -897765
6890  -946707
6891 -1065667
6892 -1057180
6893  -959572
6894  -901269
6895  -999650
6896 -1082668
6897  -970857
6898  -880162
6899  -937462
6900 -1035330
6901 -1030293
6902  -885783
6903  -878204
6904 -1012800
6905 -1025265
6906  -936761
6907  -844765
6908  -920074
6909 -1035287
6910  -944222
6911  -838092
6912  -874965
6913  -973107
6914 -1003069
6915  -866999
6916  -821013
6917  -936404
6918  -973081
6919  -895253
6920  -795582
6921  -835335
6922  -969800
6923  -927576
6924  -814181
6925  -814481
6926  -905167
6927  -958940
6928  -845508
6929  -754553
6930  -851115
6931  -921511
6932  -876287
6933  -767639
6934  -778334
6935  -909493
6936  -899227
6937  -786185
6938  -753360
6939  -817545
6940  -896108
6941  -814479
6942  -704848
6943  -781920
6944  -866682
6945  -840529
6946  -745579
6947  -710943
6948  -833990
6949  -848716
6950  -742269
6951  -695335
6952  -745425
6953  -838927
6954  -791528
6955  -665665
6956  -720828
6957  -806492
6958  -801715
6959  -702900
6960  -640864
6961  -748998
6962  -803521
6963  -702913
6964  -642140
6965  -678978
6966  -791201
6967  -766147
6968  -625790
6969  -644348
6970  -737057
6971  -752318
6972  -668805
6973  -575903
6974  -675933
6975  -758055
6976  -676490
6977  -603882
6978  -617111
6979  -721230
6980  -725131
6981  -579435
6982  -574866
6983  -659542
6984  -697211
6985  -637671
6986  -527991
6987  -597111
6988  -705959
6989  -647487
6990  -552054
6991  -532109
6992  -639164
6993  -687098
6994  -539660
6995  -487492
6996  -591794
6997  -652128
6998  -607611
6999  -483230
7000  -514810
7001  -641620
7002  -611735
7003  -497729
7004  -450836
7005  -548695
7006  -636302
7007  -517763
7008  -440301
7009  -508243
7010  -596799
7011  -580453
7012  -434512
7013  -422959
7014  -561434
7015  -560950
7016  -470029
7017  -397503
7018  -466137
7019  -588905
7020  -503342
7021  -385198
7022  -429951
7023  -514679
7024  -533791
7025  -404389
7026  -347613
7027  -474131
7028  -517876
7029  -440293
7030  -356028
7031  -384483
7032  -514845
7033  -463540
7034  -334619
7035  -338739
7036  -434237
7037  -488111
7038  -377138
7039  -287498
7040  -397424
7041  -465091
7042  -410886
7043  -301540
7044  -299282
7045  -432359
7046  -427613
7047  -293952
7048  -278319
7049  -352620
7050  -438513
7051  -356817
7052  -232633
7053  -308478
7054  -398389
7055  -362085
7056  -257479
7057  -213572
7058  -343183
7059  -387412
7060  -264886
7061  -215925
7062  -276222
7063  -366020
7064  -316445
7065  -178125
7066  -214300
7067  -315485
7068  -315932
7069  -223456
7070  -155480
7071  -261823
7072  -334883
7073  -231614
7074  -159556
7075  -190938
7076  -286430
7077  -272801
7078  -134156
7079  -137470
7080  -248814
7081  -270666
7082  -197710
7083   -99612
7084  -183987
7085  -272496
7086  -197515
7087  -108317
7088  -108899
7089  -212335
7090  -240720
7091  -106112
7092   -70634
7093  -166059
7094  -207006
7095  -155628
7096   -48109
7097   -81525
7098  -193594
7099  -145086
7100   -58160
7101   -44744
7102  -136878
7103  -187730
7104   -70258
7105    -6474
7106   -99550
7107  -142952
7108  -104500
7109     9665
7110    -4179
7111  -134991
7112  -105394
7113   -14090
7114    15197
7115   -57093
7116  -134929
7117   -23100
7118    61730
7119    -3331
7120   -73036
7121   -64269
7122    48786
7123    65834
7124   -64943
7125   -66497
7126    32717
7127    86082
7128    28201
7129   -67822
7130     8956
7131   119983
7132    66815
7133   -14283
7134   -29872
7135    79951
7136   142259
7137    15781
7138   -15959
7139    73661
7140   150083
7141   122864
7142    -5425
7143    34137
7144   158508
7145   148051
7146    57754
7147    19769
7148   121665
7149   218079
7150   112926
7151    43991
7152   113635
7153   200430
7154   190834
7155    65513
7156    67237
7157   205114
7158   223794
7159   145825
7160    80771
7161   155241
7162   276233
7163   204750
7164    91104
7165   135985
7166   246446
7167   276988
7168   154263
7169   109975
7170   245138
7171   297593
7172   228458
7173   148384
7174   178990
7175   315295
7176   277186
7177   170331
7178   179824
7179   280329
7180   340906
7181   250874
7182   167473
7183   278048
7184   347703
7185   300672
7186   210415
7187   216999
7188   351950
7189   367412
7190   243963
7191   233580
7192   316492
7193   410200
7194   336483
7195   225492
7196   299616
7197   393647
7198   376395
7199   284408
7200   251453
7201   392423
7202   445418
7203   340570
7204   288122
7205   351463
7206   453870
7207   422102
7208   281581
7209   333683
7210   443087
7211   451640
7212   381216
7213   314738
7214   421870
7215   504102
7216   408538
7217   347690
7218   375825
7219   484435
7220   491828
7221   367836
7222   379734
7223   486954
7224   518805
7225   456468
7226   363348
7227   446092
7228   548190
7229   479451
7230   406781
7231   416226
7232   534311
7233   566668
7234   449774
7235   425126
7236   523545
7237   574235
7238   520131
7239   426475
7240   477900
7241   597315
7242   557922
7243   486850
7244   473190
7245   565444
7246   630532
7247   523768
7248   469540
7249   554813
7250   617060
7251   597851
7252   493420
7253   511528
7254   646371
7255   632434
7256   552982
7257   519838
7258   594742
7259   685449
7260   589216
7261   518099
7262   592054
7263   658675
7264   665362
7265   567599
7266   558355
7267   681733
7268   697850
7269   614042
7270   563550
7271   624977
7272   729687
7273   670922
7274   576585
7275   625970
7276   715488
7277   737051
7278   628810
7279   582406
7280   713016
7281   757208
7282   680576
7283   610704
7284   654043
7285   782383
7286   759382
7287   635968
7288   658471
7289   752274
7290   793997
7291   710365
7292   612894
7293   729954
7294   804387
7295   763546
7296   681553
7297   688371
7298   822894
7299   825067
7300   698899
7301   689902
7302   764976
7303   843898
7304   782029
7305   675166
7306   766597
7307   856538
7308   829619
7309   739413
7310   715183
7311   837449
7312   885373
7313   765032
7314   726912
7315   794589
7316   896184
7317   864927
7318   735677
7319   780815
7320   894888
7321   890805
7322   800559
7323   740663
7324   851973
7325   944781
7326   850088
7327   783215
7328   827988
7329   926045
7330   939792
7331   801400
7332   789881
7333   909484
7334   936478
7335   883430
7336   787668
7337   868053
7338   992527
7339   927836
7340   836850
7341   856361
7342   942846
7343   987684
7344   866094
7345   827797
7346   928857
7347   993489
7348   955724
7349   856254
7350   897945
7351  1019647
7352   978598
7353   890563
7354   873625
7355   960206
7356  1033954
7357   938915
7358   871653
7359   960040
7360  1036078
7361  1014115
7362   910191
7363   905882
7364  1039755
7365  1032592
7366   940207
7367   916797
7368   990280
7369  1086631
7370  1013344
7371   917359
7372   982304
7373  1062461
7374  1062544
7375   966994
7376   935062
7377  1057437
7378  1089686
7379  1012229
7380   965469
7381  1011609
7382  1112212
7383  1070201
7384   956863
7385   998555
7386  1078517
7387  1102082
7388  1017626
7389   972729
7390  1080714
7391  1142336
7392  1062587
7393  1004712
7394  1025106
7395  1133450
7396  1119885
7397  1012624
7398  1024200
7399  1110901
7400  1156407
7401  1085710
7402  1001683
7403  1094043
7404  1175263
7405  1120500
7406  1035169
7407  1044501
7408  1151514
7409  1174599
7410  1056145
7411  1051755
7412  1133358
7413  1200505
7414  1146710
7415  1040650
7416  1101386
7417  1198615
7418  1160174
7419  1087938
7420  1062794
7421  1173772
7422  1229484
7423  1119731
7424  1079228
7425  1153453
7426  1218210
7427  1189094
7428  1071792
7429  1107273
7430  1223867
7431  1215028
7432  1141910
7433  1095489
7434  1191201
7435  1273397
7436  1170571
7437  1100974
7438  1153681
7439  1242466
7440  1247013
7441  1121265
7442  1119326
7443  1246435
7444  1267949
7445  1194633
7446  1113348
7447  1185877
7448  1299586
7449  1224030
7450  1129410
7451  1164548
7452  1259331
7453  1303995
7454  1175856
7455  1136660
7456  1247903
7457  1296638
7458  1242516
7459  1145898
7460  1173228
7461  1310241
7462  1281196
7463  1187198
7464  1175097
7465  1266441
7466  1337869
7467  1238211
7468  1149600
7469  1245720
7470  1311409
7471  1290536
7472  1188520
7473  1193042
7474  1318873
7475  1330965
7476  1222826
7477  1197833
7478  1262920
7479  1364220
7480  1283554
7481  1181593
7482  1244849
7483  1338752
7484  1334242
7485  1238418
7486  1200673
7487  1323604
7488  1365541
7489  1264839
7490  1214301
7491  1260539
7492  1364790
7493  1336537
7494  1216885
7495  1252986
7496  1344652
7497  1367530
7498  1285578
7499  1213549
7500  1309554
7501  1376759
7502  1308889
7503  1246284
7504  1266405
7505  1375010
7506  1374208
7507  1262879
7508  1265027
7509  1340550
7510  1382789
7511  1321317
7512  1229971
7513  1309949
7514  1395975
7515  1346019
7516  1277002
7517  1274665
7518  1377429
7519  1405495
7520  1290084
7521  1260834
7522  1338264
7523  1395612
7524  1356011
7525  1253553
7526  1302774
7527  1418434
7528  1385557
7529  1307317
7530  1280190
7531  1367348
7532  1428194
7533  1323821
7534  1273092
7535  1340047
7536  1404371
7537  1395617
7538  1286460
7539  1305104
7540  1413920
7541  1403185
7542  1316886
7543  1283935
7544  1356651
7545  1446225
7546  1363478
7547  1291654
7548  1345829
7549  1419717
7550  1425148
7551  1310382
7552  1291882
7553  1410259
7554  1427254
7555  1355911
7556  1293856
7557  1349079
7558  1458505
7559  1401471
7560  1306149
7561  1339921
7562  1411248
7563  1442146
7564  1336819
7565  1284246
7566  1397677
7567  1447265
7568  1388266
7569  1315366
7570  1336423
7571  1460685
7572  1431086
7573  1327789
7574  1325626
7575  1401356
7576  1465552
7577  1373191
7578  1298638
7579  1389634
7580  1459514
7581  1418261
7582  1330206
7583  1324849
7584  1440640
7585  1450549
7586  1336340
7587  1322316
7588  1395696
7589  1473811
7590  1413591
7591  1310201
7592  1375046
7593  1454242
7594  1435768
7595  1345646
7596  1310788
7597  1428194
7598  1470468
7599  1372649
7600  1322927
7601  1385681
7602  1473761
7603  1443690
7604  1306385
7605  1340808
7606  1436782
7607  1452770
7608  1373672
7609  1307084
7610  1402657
7611  1485313
7612  1402687
7613  1333139
7614  1353165
7615  1449645
7616  1461338
7617  1333293
7618  1322004
7619  1422915
7620  1459029
7621  1404736
7622  1313154
7623  1377252
7624  1475637
7625  1413211
7626  1337539
7627  1337385
7628  1421110
7629  1470269
7630  1355871
7631  1325778
7632  1415099
7633  1463089
7634  1423402
7635  1316639
7636  1341642
7637  1459560
7638  1435485
7639  1355060
7640  1319096
7641  1405797
7642  1477661
7643  1374491
7644  1311666
7645  1380649
7646  1449682
7647  1432607
7648  1326090
7649  1323817
7650  1439213
7651  1443707
7652  1357030
7653  1325955
7654  1375415
7655  1471180
7656  1400047
7657  1310798
7658  1350777
7659  1431940
7660  1436759
7661  1342734
7662  1310505
7663  1417551
7664  1445419
7665  1372989
7666  1313476
7667  1353705
7668  1448765
7669  1406618
7670  1306034
7671  1340450
7672  1407843
7673  1445322
7674  1353554
7675  1300019
7676  1390830
7677  1438391
7678  1371306
7679  1310034
7680  1320105
7681  1427970
7682  1413342
7683  1309999
7684  1316223
7685  1390362
7686  1435749
7687  1364690
7688  1273195
7689  1356436
7690  1427068
7691  1381084
7692  1306333
7693  1296084
7694  1407153
7695  1429422
7696  1315133
7697  1303082
7698  1355928
7699  1419538
7700  1364763
7701  1257985
7702  1320275
7703  1411534
7704  1387461
7705  1313130
7706  1273890
7707  1374522
7708  1419011
7709  1314803
7710  1266847
7711  1324179
7712  1396381
7713  1375487
7714  1264782
7715  1291061
7716  1384657
7717  1390173
7718  1309971
7719  1249946
7720  1329071
7721  1410255
7722  1315215
7723  1250357
7724  1292690
7725  1372331
7726  1385111
7727  1263173
7728  1249708
7729  1356061
7730  1372252
7731  1312762
7732  1222853
7733  1286697
7734  1382994
7735  1332937
7736  1241244
7737  1257989
7738  1341142
7739  1384458
7740  1263963
7741  1220568
7742  1304214
7743  1360716
7744  1309990
7745  1216123
7746  1243090
7747  1361791
7748  1339165
7749  1238140
7750  1219110
7751  1296004
7752  1357429
7753  1258410
7754  1185003
7755  1262438
7756  1335227
7757  1306567
7758  1216250
7759  1197681
7760  1323481
7761  1323543
7762  1223334
7763  1193919
7764  1244378
7765  1338121
7766  1269588
7767  1171443
7768  1218804
7769  1308714
7770  1305244
7771  1200679
7772  1157900
7773  1269812
7774  1300701
7775  1228260
7776  1165243
7777  1203976
7778  1306811
7779  1280277
7780  1161131
7781  1183345
7782  1251633
7783  1277007
7784  1201441
7785  1126143
7786  1220280
7787  1285702
7788  1216684
7789  1159434
7790  1160325
7791  1263689
7792  1256551
7793  1142576
7794  1140255
7795  1209850
7796  1251682
7797  1193685
7798  1108724
7799  1180235
7800  1256447
7801  1208169
7802  1132810
7803  1117208
7804  1209114
7805  1240070
7806  1130899
7807  1102318
7808  1168491
7809  1227045
7810  1187267
7811  1092235
7812  1127515
7813  1212805
7814  1177182
7815  1115953
7816  1078462
7817  1158110
7818  1214961
7819  1125965
7820  1071228
7821  1131573
7822  1188912
7823  1172112
7824  1065886
7825  1073936
7826  1161335
7827  1166965
7828  1097927
7829  1052677
7830  1107276
7831  1188477
7832  1112479
7833  1042683
7834  1072621
7835  1136257
7836  1149014
7837  1042813
7838  1024055
7839  1125995
7840  1142061
7841  1086141
7842  1017062
7843  1061109
7844  1150181
7845  1096370
7846  1002072
7847  1026100
7848  1097636
7849  1127231
7850  1029980
7851   982886
7852  1077872
7853  1118892
7854  1061698
7855   988370
7856   998003
7857  1097740
7858  1074351
7859   982084
7860   970417
7861  1041737
7862  1101115
7863  1024799
7864   942929
7865  1016539
7866  1070369
7867  1043758
7868   957574
7869   944807
7870  1049244
7871  1060058
7872   970381
7873   936282
7874   985292
7875  1066265
7876  1000837
7877   899733
7878   948872
7879  1024504
7880  1016009
7881   938350
7882   884566
7883   993275
7884  1033364
7885   946971
7886   891407
7887   924545
7888  1012692
7889   990086
7890   866825
7891   897920
7892   977469
7893  1000040
7894   919913
7895   850368
7896   925499
7897   995739
7898   928692
7899   854196
7900   863931
7901   960328
7902   965275
7903   855360
7904   845849
7905   920919
7906   957411
7907   898989
7908   802389
7909   857430
7910   945325
7911   906021
7912   823615
7913   815358
7914   898189
7915   942700
7916   831276
7917   799142
7918   855259
7919   917154
7920   868815
7921   777017
7922   799619
7923   899378
7924   878992
7925   803279
7926   766371
7927   844513
7928   902948
7929   806290
7930   737768
7931   794349
7932   849317
7933   847677
7934   742949
7935   744687
7936   844070
7937   849751
7938   771764
7939   722404
7940   767177
7941   851303
7942   777291
7943   707204
7944   735697
7945   801368
7946   813270
7947   724898
7948   688476
7949   781882
7950   797531
7951   742777
7952   676383
7953   705113
7954   792133
7955   761512
7956   677578
7957   685260
7958   754800
7959   780614
7960   686946
7961   626063
7962   706202
7963   752079
7964   702912
7965   643202
7966   646816
7967   752787
7968   732826
7969   638443
7970   624443
7971   688786
7972   728045
7973   666488
7974   579579
7975   646898
7976   704235
7977   677073
7978   604427
7979   589106
7980   675620
7981   696956
7982   593272
7983   571227
7984   614372
7985   685222
7986   635045
7987   541223
7988   583094
7989   662742
7990   643791
7991   573437
7992   524564
7993   617397
7994   650173
7995   566241
7996   516755
7997   561729
7998   631380
7999   611714
8000   498967
8001   523643
8002   601907
8003   605934
8004   525937
8005   468766
8006   548781
8007   621116
8008   532450
8009   474668
8010   494147
8011   574544
8012   575349
8013   469498
8014   447006
8015   535992
8016   558950
8017   507431
8018   425679
8019   477329
8020   562822
8021   515349
8022   430140
8023   433717
8024   502508
8025   542313
8026   433892
8027   393512
8028   463214
8029   521395
8030   471653
8031   389462
8032   403832
8033   509189
8034   472125
8035   398737
8036   360819
8037   439623
8038   492401
8039   411746
8040   340839
8041   404216
8042   460350
8043   446960
8044   345236
8045   336207
8046   431584
8047   443400
8048   352673
8049   314015
8050   367380
8051   449278
8052   388025
8053   302387
8054   328915
8055   398915
8056   401655
8057   317842
8058   261903
8059   369840
8060   395961
8061   334069
8062   269260
8063   301014
8064   383508
8065   358484
8066   251670
8067   263735
8068   328338
8069   362120
8070   285813
8071   226987
8072   295762
8073   352981
8074   291884
8075   227918
8076   218136
8077   320830
8078   311061
8079   216256
8080   200077
8081   265120
8082   310530
8083   259170
8084   165577
8085   229400
8086   285529
8087   260548
8088   178465
8089   164507
8090   246210
8091   277274
8092   183182
8093   154137
8094   201352
8095   256544
8096   215036
8097   121624
8098   147935
8099   231105
8100   208971
8101   151026
8102   108566
8103   182875
8104   227083
8105   156926
8106    98144
8107   137608
8108   189352
8109   182069
8110    79925
8111    85823
8112   162153
8113   175504
8114   107353
8115    61561
8116   114514
8117   178147
8118   105884
8119    44425
8120    77406
8121   114146
##END NTUPLES=NMR FID
##END=
