# Supplementary material for: An untargeted multi-technique metabolomics approach to studying intracellular metabolites of HepG2 cells exposed to 2,3,7,8-tetrachlorodibenzo-p-dioxin
Source: BMC Genomics. 2011 May 20;12:251. doi: 10.1186/1471-2164-12-251 (PMC3141663; doi:10.1186/1471-2164-12-251)
Supplement: Additional file 2 — Metadata and NMR raw data: ZIP file containing: -All NMR raw data (in JCAMP-DX format ".dx") -The metadata on NMR (polars & apolars), LC-MS and GC-MS data sets (as Tab delimited files ".txt"). [file 1471-2164-12-251-S2.ZIP › TE/Ainhoa/SAFETY COPY D Disk/TRABAJO/ARTICLES/ARTICLE Metabolomics TCDD_ACCEPTED/JCAMP_DX_NMR_data_and_all_metadata/NMR_polar_Ctrol_p17.5D.dx]

##TITLE=NMR_polar_Ctrol_p17.5D
##JCAMPDX= 6.0         $$ Bruker NMR JCAMP-DX V2.0
##DATA TYPE= NMR FID
##DATA CLASS= NTUPLES
##ORIGIN= Bruker BioSpin GmbH
##OWNER= bruker
$$ 1.72 TOPSPIN		Version 2.1
$$ 2011-04-15 14:51:27.799 +0200  WUR\bruker@RIK1030
$$ Compression mode = fixed
##.OBSERVE FREQUENCY= 400.13188529
##.OBSERVE NUCLEUS= ^1H
##.DELAY= (6, 6)
##.ACQUISITION MODE= SIMULTANEOUS (DQD)
##.ACQUISITION SCHEME= undefined
##.AVERAGES= 1024
##.DIGITISER RES= 18
##SPECTROMETER/DATA SYSTEM= avance400
##.PULSE SEQUENCE= zgpr
##.SOLVENT NAME= D2O
##.SHIFT REFERENCE= INTERNAL, D2O, 1, 12.28285
##AUDIT TRAIL= $$ (NUMBER, WHEN, WHO, WHERE, PROCESS, VERSION, WHAT)
$$ ##TITLE= Audit trail, TOPSPIN		Version 1.3
$$ ##JCAMPDX= 5.01
$$ ##ORIGIN= Bruker BioSpin GmbH
$$ ##OWNER= bruker
$$ $$ D:\NMRautomation/data/WUR-bruker/nmr/AR230608.5D/1/audita.txt
$$ ##AUDIT TRAIL=  $$ (NUMBER, WHEN, WHO, WHERE, VERSION, WHAT)
(   1,<2008-07-30 02:31:02.395 +0200>,<WUR\bruker>,<RIK1030>,<TOPSPIN 1.3>,
      <created by zg, POWCHK disabled, PULCHK disabled
       configuration hash MD5:
       D1 93 94 B6 6B D6 3B BD 35 EA 0D 0D AE B0 63 FA
       data hash MD5: 16K
       52 42 7F 26 F5 A3 5E 12 0B 9F 76 C8 93 2C 5F 36>)
(   2,<2008-07-30 02:31:08.801 +0200>,<WUR\bruker>,<RIK1030>,<TOPSPIN 1.3>,
      <user comment:
       ICON-NMR User ID: WUR\bruker
       data hash MD5: 16K
       52 42 7F 26 F5 A3 5E 12 0B 9F 76 C8 93 2C 5F 36>)
(   3,<2011-04-15 14:51:25.877 +0200>,<WUR\bruker>,<RIK1030>,<proc1d>,<TOPSPIN 2.1>,
      <convdta from       1 "NMR_polar_Ctrol_p17.5D" "Ainhoa_raw_data" "P:\NMR-data"
       data hash MD5: 16244
       99 79 B7 18 EB 2E 38 03 F9 C6 D6 F1 F2 A3 CB 4F>)
$$ ##END=
$$ 
$$ $$ hash MD5
$$ $$ 05 8E F2 03 C9 53 1B 8C 12 63 9E 30 02 93 84 43
##$RELAX= 
##$BRUKER FILE EXP=format.temp
$$ EDIT_PAR COMMAND FILE
$$ 
$$ DI_MODE         LONG
$$ ED_ENTRY        ACQU
$$ ORDER           FILE
$$ 
$$ 
$$ HEADER		"F2 - Acquisition Parameters"
$$ T_NAME		Date_
$$ 		TYPE	R64
$$ 		CLASS	ACQU
$$ 		SUBRANGE 0.0 50000000
$$ 		REL	"Date_=itodate(DATE)"
$$ 		INV_REL	"DATE=datetoi(Date_,DATE)"
$$ 		FORMAT	"%14.0f"
$$ 		TEXT	" "
$$ END
$$ T_NAME		Time
$$ 		TYPE	R32
$$ 		CLASS	ACQU
$$ 		SUBRANGE 0.0 1000000
$$ 		REL	"Time=itotime(DATE)"
$$ 		INV_REL	"DATE=timetoi(Time,DATE)"
$$ 		FORMAT	"%14.2f"
$$ 		TEXT	" "
$$ END
$$ NAME		INSTRUM
$$ 		TEXT	" "
$$ END
$$ NAME		PROBHD
$$ 		FORMAT	"%14.14s"
$$ 		TEXT	" "
$$ END
$$ NAME		PULPROG
$$ 		TEXT	" "
$$ END
$$ NAME		TD
$$ 		TEXT	" "
$$ END
$$ NAME		SOLVENT
$$ 		TEXT	" "
$$ END
$$ NAME		NS
$$ 		TEXT	" "
$$ END
$$ NAME		DS
$$ 		TEXT	" "
$$ END
$$ T_NAME		SWH
$$ 		TYPE	R32
$$ 		CLASS	ACQU
$$ 		SUBRANGE 0.0 1e8
$$ 		REL	"SWH=SW*SFO1"
$$ 		INV_REL "SW=SWH/SFO1"
$$ 		UNIT	"Hz"
$$ 		FORMAT	"%14.3f Hz"
$$ 		TEXT	" "
$$ END
$$ T_NAME          FIDRES
$$                 TYPE    R32
$$                 CLASS   ACQU
$$                 SUBRANGE 0.0 100000
$$                 REL     "FIDRES=SW*SFO1/TD"
$$                 INV_REL "TD = nextpow(SW*SFO1/FIDRES)"
$$ 		UNIT	"Hz"
$$ 		FORMAT	"%14.6f Hz"
$$ 		TEXT	" "
$$ END
$$ T_NAME          AQ
$$ 		TYPE	R32
$$ 		CLASS	ACQU
$$ 		SUBRANGE 0.0 1000
$$ 		REL	"AQ=aqcalc(SW,SFO1,TD,DIGTYP)"
$$ 		INV_REL	"TD=tdcalc(SW,SFO1,1.0e6*AQ,DIGTYP)"
$$ 		UNIT	"sec"
$$ 		FORMAT	"%14.7f sec"
$$ 		TEXT	" "
$$ END
$$ NAME		RG
$$ 		TEXT	" "
$$ END
$$ T_NAME          DW
$$ 		TYPE	R32
$$ 		CLASS	ACQU
$$ 		SUBRANGE 0.0 1000000
$$ 		REL	"DW=1/(2*SW*SFO1)"
$$ 		INV_REL	"SW=1000000/(2*(0.005+DW)*SFO1)"
$$ 		UNIT	"usec"
$$ 		FORMAT	"%14.3lf usec"
$$ 		TEXT	" "
$$ END
$$ NAME		DE
$$ 		FORMAT	"%14.2f usec"
$$ 		TEXT	" "
$$ END
$$ NAME		TE
$$ 		FORMAT	"%14.1f K"
$$ 		TEXT	" "
$$ END
$$ T_NAME		D1
$$ 		TYPE	R32
$$ 		CLASS	ACQU
$$ 		SUBRANGE 0.0 1e38
$$ 		REL	"D1=D[1]"
$$ 		INV_REL	"D[1]=D1"
$$ 		UNIT	"sec"
$$ 		FORMAT	"%14.8f sec"
$$ 		TEXT	" "
$$ END
$$ T_NAME		d12
$$ 		TYPE	R32
$$ 		SUBRANGE 0.0 1e8
$$ 		CLASS	ACQU
$$ 		REL	"d12=20u"
$$ 		INV_REL	"D[0]=d12"
$$ 		UNIT	"sec"
$$ 		TEXT	" "
$$ 		FORMAT	"%14.8f sec"
$$ 		NONEDIT
$$ END
$$ NAME		TD0
$$ 		TEXT	" "
$$ END
$$ HEADER		"======== CHANNEL f1 ========"
$$ NAME		NUC1
$$ 		NONEDIT
$$ 		TEXT	" "
$$ END
$$ T_NAME		P1
$$ 		TYPE	R32
$$ 		CLASS	ACQU
$$ 		SUBRANGE 0.0 1.0e10
$$ 		REL	"P1=P[1]"
$$ 		INV_REL	"P[1]=P1"
$$ 		UNIT	"usec"
$$ 		FORMAT	"%14.2f usec"
$$ 		TEXT	" "
$$ END
$$ T_NAME		PL1
$$ 		TYPE	R32
$$ 		CLASS	ACQU
$$ 		SUBRANGE -6.0 1e38
$$ 		REL	"PL1=PL[1]"
$$ 		INV_REL	"PL[1]=PL1"
$$ 		UNIT	"dB"
$$ 		FORMAT	"%14.2f dB"
$$ 		TEXT	" "
$$ END
$$ T_NAME		PL9
$$ 		TYPE	R32
$$ 		CLASS	ACQU
$$ 		SUBRANGE -6.0 1e38
$$ 		REL	"PL9=PL[9]"
$$ 		INV_REL	"PL[9]=PL9"
$$ 		UNIT	"dB"
$$ 		FORMAT	"%14.2f dB"
$$ 		TEXT	" "
$$ END
$$ NAME		SFO1
$$ 		FORMAT	"%14.7f MHz"
$$ 		TEXT	" "
$$ END
##$RELAX= 
##$BRUKER FILE EXP=scon
$$ ##TITLE= Parameter file, TOPSPIN		Version 1.3
$$ ##JCAMPDX= 5.0
$$ ##DATATYPE= Parameter Values
$$ ##ORIGIN= Bruker BioSpin GmbH
$$ ##OWNER= bruker
$$ $$ 2008-07-30 01:27:57.647 +0200  WUR\bruker@RIK1030
$$ $$ D:\NMRautomation/data/WUR-bruker/nmr/AR230608.5D/1/scon
$$ ##$BLKPA= (0..15)
3 3 3 3 3 3 3 3 3 3 3 3 3 3 3 3 
$$ ##$BLKTR= (0..15)
3 3 3 3 3 3 3 3 3 3 3 3 3 3 3 3 
$$ ##$DE1= 2
$$ ##$DE2= 2
$$ ##$DEADC= 4
$$ ##$DEPA= 2
$$ ##$DERX= 3
$$ ##$PHASP4= (0..15)
0.5 0.5 0.5 0.5 0.5 0.5 0.5 0.5 0.5 0.5 0.5 0.5 0.5 0.5 0.5 0.5 
$$ ##$PHASPR= (0..15)
3 3 3 3 3 3 3 3 3 3 3 3 3 3 3 3 
$$ ##$SHAPPR= (0..15)
1.6 1.6 1.6 1.6 1.6 1.6 1.6 1.6 1.6 1.6 1.6 1.6 1.6 1.6 1.6 1.6 
$$ ##END=
##$RELAX= 
##$BRUKER FILE EXP=prosol_History
$$ #*******************************************************************
$$ #
$$ # $Source: /sc/CvsTree/sc/gen/src/prg/scripts/tix/prosol/lib/lists/default,v $
$$ #
$$ # Copyright (c) 1999
$$ # BRUKER ANALYTIK GMBH
$$ # D-76287 Rheinstetten, Germany
$$ #
$$ # All Rights Reserved
$$ #
$$ #
$$ # $Id: default,v 1.11.6.4 2006/06/09 10:27:10 ber Exp $
$$ #
$$ #*******************************************************************
$$ #../conf/instr/spect/prosol/relations/default
$$ #avance-version (05/10/24)
$$ #
$$ #pulses
$$ #
$$ P[0]=P90[F1];				#  90 deg pulse F1
$$ P[1]=P90[F1];				#  90 deg pulse F1
$$ P[2]=P90[F1]*2;				# 180 deg pulse F1
$$ P[3]=P90[F2];				#  90 deg pulse F2
$$ P[4]=P90[F2]*2;				# 180 deg pulse F2
$$ P[5]=PTOC[F1]*0.66;			#  60 deg pulse F1, TOCSY 
$$ P[6]=PTOC[F1];				#  90 deg pulse F1, TOCSY
$$ P[7]=PTOC[F1]*2;			# 180 deg pulse F1, TOCSY
$$ P[8]=PSH3[F1];                          #  90 deg selective F1, WET
$$ P[9]=PTOC[F2];				#  90 deg pulse F2, TOCSY
$$ P[10]=PTOC[F2]*2;			# 180 deg pulse F2, TOCSY
$$ P[11]=PSH1[F1];				#  90 deg selective F1
$$ P[12]=PSH2[F1];				# 180 deg selective F1
$$ #
$$ P[14]=PSH3[F2];				# 180 deg inversion, adiabatic
$$ P[15]=TROE[F1];				# cw pulse F1, ROESY
$$ P[18]=PSH7[F1];				# off-resonance presat F1
$$ P[21]=P90[F3];				#  90 deg pulse F3
$$ P[22]=P90[F3]*2;			# 180 deg pulse F3
$$ P[23]=P90[F4];				#  90 deg pulse F4
$$ P[24]=PSH2[F2];				# 180 deg refocussing, adiabatic
$$ P[25]=PROE[F1]*2;			# 180 deg pulse, Shaka ROESY
$$ P[27]=P90[F1];				#  90 deg pulse F1, WATERGATE
$$ #
$$ P[29]=PSH8[F1];                         # flip back pulse
$$ P[31]=PSH15[F2];                        # 180 deg adiabatic, F2, 13C x-filter
$$ P[32]=PSH16[F1];                        # 180 deg adiabatic, F1, z-spoil
$$ #P[33]=PSH[F1];                         #  90 deg, F1, hadamard
$$ #P[34]=PSH[F1];                         # 180 deg, F1, hadamard
$$ #P[35]=PSH[F2];                         #  90 deg, F2, hadamard
$$ #P[36]=PSH[F2];                         # 180 deg, F2, hadamard
$$ #P[37]=PSH[F3];                         #  90 deg, F3, hadamard
$$ #P[38]=PSH[F3];                         # 180 deg, F3, hadamard
$$ #
$$ P[63]=PSH11[F2];                        # 180 deg adiabatic decoupling, F2, 13C
$$ #
$$ #decoupling pulses
$$ #
$$ PCPD[1]=PCPDP[F1];			# 90 deg pulse F1, dec.
$$ PCPD[2]=PCPDP[F2];			# 90 deg pulse F2, dec.
$$ PCPD[3]=PCPDP[F3];			# 90 deg pulse F3, dec.
$$ #
$$ #power levels
$$ #
$$ PL[1]=PL90[F1];				# high power, F1
$$ PL[2]=PL90[F2];				# high power, F2
$$ PL[3]=PL90[F3];				# high power, F3
$$ PL[4]=PL90[F4];				# high power, F4
$$ PL[9]=PLCW[F1];				# presat power, F1
$$ PL[10]=PLTOC[F1];			# TOCSY power, F1
$$ PL[11]=PLROE[F1];			# ROESY power, F1
$$ PL[12]=PLCPDP[F2];			# dec. power, F2
$$ PL[13]=PLCPD2[F2];			# dec. power 2, F2
$$ PL[14]=PLNOE[F2];			# low power cw, F2
$$ PL[15]=PLTOC[F2];			# TOCSY power, F2
$$ PL[16]=PLCPDP[F3];			# dec. power, F3
$$ PL[18]=PL90[F1];			# WATERGATE power, F1
$$ PL[19]=PLCPDP[F1];			# dec. power, F1
$$ PL[21]=PLCW[F2];			# 
$$ PL[23]=PLTOC[F3];			# TOCSY power, F3
$$ PL[24]=PLHD[F2];			# HD decoupling, F2
$$ PL[25]=PLSH8U[F2];			# Eretic, F2
$$ PL[27]=PLROE[F1];			# Shaka Spinlock
$$ PL[30]=PLCPDP[F2];			# dec. power, F2, 13C (=pl12)
$$ PL[31]=PLUSER2[F2];			# dec. power, F2, 13C, cw bilev
$$ #
$$ #shapes
$$ #
$$ SP[1]=PLSH1[F1];			#  90 deg selective F1
$$ SP[2]=PLSH2[F1];			# 180 deg selective F1
$$ SP[3]=PLSH3[F2];			# adiabatic 180 deg, F2, inversion
$$ SP[6]=PLSH7[F1];			# off-resonance presat F1
$$ SP[7]=PLSH2[F2];			# adiabatic 180 deg, F2, refocussing
$$ SP[11]=PLSH8[F1];                       # flip-back pulse, F1, H
$$ SP[14]=PLSH12[F2];			# adiab. bilev dec., F2, 13C
$$ SP[18]=PLSH15[F2];                      # adiabatic 180 deg, F2, 13C, x-filter
$$ SP[19]=PLSH3[F1] +0.87;                 #  90 deg, F1, wet
$$ SP[20]=PLSH3[F1] -1.04;                 #  90 deg, F1, wet
$$ SP[21]=PLSH3[F1] +2.27;                 #  90 deg, F1, wet
$$ SP[22]=PLSH3[F1] -5.05;                 #  90 deg, F1, wet
$$ #SP[23]=PLSH[F1];                       #  90 deg, F1, hadamard
$$ #SP[24]=PLSH[F1];                       # 180 deg, F1, hadamard
$$ #SP[25]=PLSH[F2];                       #  90 deg, F2, hadamard
$$ #SP[26]=PLSH[F2];                       # 180 deg, F2, hadamard
$$ #SP[27]=PLSH[F3];                       #  90 deg, F3, hadamard
$$ #SP[28]=PLSH[F3];                       # 180 deg, F3, hadamard
$$ SP[29]=PLSH16[F1];                      # adiabatic 180 deg, F1, z-spoil
$$ SP[31]=PLSH11[F2];			# adiab. dec., F2, 13C
$$ #
$$ SPNAM1=PNSH1[F1];			#
$$ SPNAM2=PNSH2[F1];			#
$$ SPNAM3=PNSH3[F2];			#
$$ SPNAM6=PNSH7[F1];			#
$$ SPNAM7=PNSH2[F2];			#
$$ SPNAM11=PNSH8[F1];                      #
$$ SPNAM14=PNSH12[F2];			#
$$ SPNAM15=PNSH8U[F2];			# Eretic, F2
$$ SPNAM18=PNSH15[F2];			#
$$ SPNAM19=PNSH3[F1];			#
$$ SPNAM20=PNSH3[F1];			#
$$ SPNAM21=PNSH3[F1];			#
$$ SPNAM22=PNSH3[F1];			#
$$ #SPNAM23=PNSH[];                        #
$$ #SPNAM24=PNSH[];                        #
$$ #SPNAM25=PNSH[];                        #
$$ #SPNAM26=PNSH[];                        #
$$ #SPNAM27=PNSH[];                        #
$$ #SPNAM28=PNSH[];                        #
$$ SPNAM29=PNSH16[F1];                     #
$$ SPNAM31=PNSH11[F2];			#
$$ #
$$ SPOAL[1]=PASH1[F1];			#
$$ SPOAL[2]=PASH2[F1];			#
$$ SPOAL[3]=PASH3[F2];			#
$$ SPOAL[6]=PASH7[F1];			#
$$ SPOAL[7]=PASH2[F2];			#
$$ SPOAL[11]=PASH8[F1];
$$ SPOAL[14]=PASH12[F2];			#
$$ SPOAL[18]=PASH15[F2];			#
$$ SPOAL[19]=PASH3[F1];			#
$$ SPOAL[20]=PASH3[F1];			#
$$ SPOAL[21]=PASH3[F1];			#
$$ SPOAL[22]=PASH3[F1];			#
$$ #SPOAL[23]=PASH[];			#
$$ #SPOAL[24]=PASH[];			#
$$ #SPOAL[25]=PASH[];			#
$$ #SPOAL[26]=PASH[];			#
$$ #SPOAL[27]=PASH[];			#
$$ #SPOAL[28]=PASH[];			#
$$ SPOAL[29]=PASH16[F1];                   #
$$ SPOAL[31]=PASH11[F2];			#
$$ #
$$ #global
$$ #
$$ D[9]=TTOC[F1];				#
$$ D[16]=D_grad;				#
$$ P[16]=P_grad1;				#
$$ P[17]=P_mlev;				#
$$ P[19]=P_grad2;				#
$$ P[20]=P_mlev;				#
$$ P[28]=P_hsqc;				#
$$ #
##$RELAX= 
##$BRUKER FILE EXP=pulseprogram
$$ # 1 "C:/Bruker/TOPSPIN/exp/stan/nmr/lists/pp/zgpr"
$$ ;zgpr
$$ ;avance-version (06/11/09)
$$ ;1D sequence with f1 presaturation
$$ ;
$$ ;$CLASS=HighRes
$$ ;$DIM=1D
$$ ;$TYPE=
$$ ;$SUBTYPE=
$$ ;$COMMENT=
$$ 
$$ 
$$ # 1 "C:/Bruker/TOPSPIN/exp/stan/nmr/lists/pp/Avance.incl" 1
$$ ;Avance2.incl
$$ ;   for 1
$$ ;
$$ ;avance-version (07/01/22)
$$ ;
$$ ;$CLASS=HighRes Incl
$$ ;$COMMENT=
$$ 
$$ 
$$ 
$$ 
$$ 
$$ 
$$ 
$$ 
$$ 
$$ 
$$ 
$$ 
$$ 
$$ 
$$ 
$$ 
$$ 
$$ 
$$ 
$$ 
$$ 
$$ 
$$ 
$$ 
$$ 
$$ 
$$ 
$$ 
$$ 
$$ 
$$ 
$$ 
$$ 
$$ 
$$ 
$$ 
$$ 
$$ 
$$ 
$$ 
$$ 
$$ 
$$ 
$$ 
$$ 
$$ 
$$ 
$$ 
$$ 
$$ 
$$ 
$$ 
$$ 
$$ 
$$ 
$$ 
$$ 
$$ 
$$ 
$$ 
$$ 
$$ 
$$ 
$$ 
$$ 
$$ 
$$ 
$$ 
$$ 
$$ 
$$ 
$$ 
$$ 
$$ 
$$ 
$$ 
$$ 
$$ 
$$ 
$$ 
$$ 
$$ 
$$ 
$$ 
$$ 
$$ 
$$ 
$$ 
$$ 
$$ 
$$ 
$$ 
$$ 
$$ 
$$ 
$$ 
$$ 
$$ 
$$ 
$$ 
$$ 
$$ 
$$ 
$$ 
$$ 
$$ 
$$ 
$$ 
$$ 
$$ 
$$ 
$$ 
$$ 
$$ 
$$ 
$$ 
$$ 
$$ 
$$ 
$$ 
$$ 
$$ 
$$ 
$$ 
$$ 
$$ 
$$ 
$$ 
$$ 
$$ 
$$ 
$$ 
$$ 
$$ ;$Id: Avance2.incl,v 1.10.6.7 2007/01/22 13:54:46 ber Exp $
$$ # 12 "C:/Bruker/TOPSPIN/exp/stan/nmr/lists/pp/zgpr" 2
$$ 
$$ 
$$ 
$$ "d12=20u"
$$ 
$$ 
$$ "acqt0=-p1*2/3.1416"
$$ 
$$ 
$$ # 1 "mc_line 21 file C:/Bruker/TOPSPIN/exp/stan/nmr/lists/pp/zgpr expanding definition part of mc command before ze"
$$ define delay MCWRK
$$ define delay MCREST
$$ "MCWRK = 0.500000*30m"
$$ "MCREST = 30m - 30m"
$$ # 21 "C:/Bruker/TOPSPIN/exp/stan/nmr/lists/pp/zgpr"
$$ 1 ze
$$ # 1 "mc_line 21 file C:/Bruker/TOPSPIN/exp/stan/nmr/lists/pp/zgpr expanding definition of mc command after ze"
$$ # 22 "C:/Bruker/TOPSPIN/exp/stan/nmr/lists/pp/zgpr"
$$ # 1 "mc_line 22 file C:/Bruker/TOPSPIN/exp/stan/nmr/lists/pp/zgpr expanding start label for mc command"
$$ 2 MCWRK  * 2
$$ LBLF0, MCREST
$$ # 23 "C:/Bruker/TOPSPIN/exp/stan/nmr/lists/pp/zgpr"
$$   d12 pl9:f1
$$   d1 cw:f1 ph29
$$   4u do:f1
$$   d12 pl1:f1
$$   p1 ph1
$$   go=2 ph31
$$ # 1 "mc_line 29 file C:/Bruker/TOPSPIN/exp/stan/nmr/lists/pp/zgpr expanding mc command in line"
$$   MCWRK wr #0
$$   MCWRK zd 
$$   lo to LBLF0 times td0
$$ 
$$ # 30 "C:/Bruker/TOPSPIN/exp/stan/nmr/lists/pp/zgpr"
$$ exit
$$ 
$$ 
$$ ph1=0 2 2 0 1 3 3 1
$$ ph29=0
$$ ph31=0 2 2 0 1 3 3 1
$$ 
$$ 
$$ ;pl1 : f1 channel - power level for pulse (default)
$$ ;pl9 : f1 channel - power level for presaturation
$$ ;p1 : f1 channel -  90 degree high power pulse
$$ ;d1 : relaxation delay; 1-5 * T1
$$ ;d12: delay for power switching                      [20 usec]
$$ ;NS: 1 * n, total number of scans: NS * TD0
$$ 
$$ 
$$ 
$$ ;$Id: zgpr,v 1.7.10.2 2006/11/10 11:04:15 ber Exp $
##$RELAX= 
##$BRUKER FILE EXP=uxnmr.par
$$ ##TITLE= Parameter file, TOPSPIN		Version 1.3
$$ ##JCAMPDX= 5.0
$$ ##DATATYPE= Parameter Values
$$ ##ORIGIN= Bruker BioSpin GmbH
$$ ##OWNER= Administrator
$$ $$ 2008-03-03 09:42:28.895 +0100  WUR\bruker@RIK1030
$$ $$ C:/Bruker/TOPSPIN/conf/instr/avance400/uxnmr.par
$$ ##$ACB= 0
$$ ##$ACBTAT= (0..15)
0 88 72 0 0 0 0 0 0 0 0 0 0 0 0 0 
$$ ##$ACBTBA= (0..15)
0 0 0 0 0 0 0 0 0 0 0 0 0 0 0 0 
$$ ##$ACBTCTL= (0..15)
0 0 0 0 0 0 0 0 0 0 0 0 0 0 0 0 
$$ ##$ACBTDI= (0..15)
0 102 102 0 0 0 0 0 0 0 0 0 0 0 0 0 
$$ ##$ACBTDM= (0..15)
0 10 10 0 0 0 0 0 0 0 0 0 0 0 0 0 
$$ ##$ACBTFHI= (0..15)
0 400 400 0 0 0 0 0 0 0 0 0 0 0 0 0 
$$ ##$ACBTFL= (0..15)
0 73 74 0 0 0 0 0 0 0 0 0 0 0 0 0 
$$ ##$ACBTFLO= (0..15)
0 14 14 0 0 0 0 0 0 0 0 0 0 0 0 0 
$$ ##$ACBTOUT= (0..15)
0 1 2 0 0 0 0 0 0 0 0 0 0 0 0 0 
$$ ##$ACBTPO= (0..15)
0 150000 60000 0 0 0 0 0 0 0 0 0 0 0 0 0 
$$ ##$ACBTPW= (0..15)
0 10 10 0 0 0 0 0 0 0 0 0 0 0 0 0 
$$ ##$ACBTSB= (0..15)
0 0 0 0 0 0 0 0 0 0 0 0 0 0 0 0 
$$ ##$ACBTY= <no>
$$ ##$AQSBDHW= (0..31)
255 255 1 4 4 255 255 255 0 0 255 255 255 255 255 255 255 255 255 0 255 
255 255 255 255 255 255 255 255 255 255 255 
$$ ##$AQSBDID= (0..31)
255 255 88 83 83 255 255 255 65 67 255 255 255 255 255 255 255 255 255 
66 255 255 255 255 255 255 255 255 255 255 255 255 
$$ ##$AQSBDNO= (0..31)
255 255 1 1 2 255 255 255 1 1 255 255 255 255 255 255 255 255 255 1 255 
255 255 255 255 255 255 255 255 255 255 255 
$$ ##$AQSBDTY= (0..31)
255 255 3 16 16 255 255 255 5 9 255 255 255 255 255 255 255 255 255 7 
255 255 255 255 255 255 255 255 255 255 255 255 
$$ ##$AQSBUAD= (0..31)
255 255 52 36 37 255 255 255 54 26 255 255 255 255 255 255 255 255 255 
32 255 255 255 255 255 255 255 255 255 255 255 255 
$$ ##$AQSECL= (0..31)
255 255 2 3 3 255 255 255 5 2 255 255 255 255 255 255 255 255 255 255 
255 255 255 255 255 255 255 255 255 255 255 255 
$$ ##$AQSECLS= (0..31)
255 255 3 2 2 255 255 255 0 0 255 255 255 255 255 255 255 255 255 255 
255 255 255 255 255 255 255 255 255 255 255 255 
$$ ##$ATT19F= (0..1)
0 0 
$$ ##$ATT1H= (0..1)
0 0 
$$ ##$ATT3H= (0..1)
0 0 
$$ ##$ATTX= (0..1)
0 0 
$$ ##$ATTY= (0..1)
0 0 
$$ ##$ATTZ= (0..1)
0 0 
$$ ##$BACSAIR= no
$$ ##$BACSCAP= 60
$$ ##$BACSDEL= 10
$$ ##$BACSFCM= no
$$ ##$BACSOPT= <>
$$ ##$BACSTY= <tty08>
$$ ##$BARPTY= <no>
$$ ##$BFREQ= 400.13
$$ ##$BIRDS= yes
$$ ##$BMPC= 0
$$ ##$BMPCTY= <no>
$$ ##$BPSUTY= <no>
$$ ##$BSMS= 1
$$ ##$BSMSTY= <tty02>
$$ ##$CFASMOD= (0..7)
1 1 1 1 1 1 1 1 
$$ ##$CFASMUL= (0..7)
1 1 1 1 1 1 1 1 
$$ ##$CNFTXDR= (0..7)
6 6 0 0 0 0 0 0 
$$ ##$COMDIG2= 0
$$ ##$CPDBTY= <no>
$$ ##$CRCOTY= <no>
$$ ##$DATSTAT= no
$$ ##$DIGI140= (0..7)
0 0 0 0 0 0 0 0 
$$ ##$DIGIB12= (0..7)
0 0 0 0 0 0 0 0 
$$ ##$DIGIB16= (0..7)
0 0 0 0 0 0 0 0 
$$ ##$DIGIFA= (0..7)
0 0 0 0 0 0 0 0 
$$ ##$DIGIHA= (0..7)
0 0 0 0 0 0 0 0 
$$ ##$DIGIHAF= (0..7)
0 0 0 0 0 0 0 0 
$$ ##$DIGIHRD= (0..7)
0 0 0 0 0 0 0 0 
$$ ##$DIGIIA= (0..7)
0 0 0 0 0 0 0 0 
$$ ##$DIGIO16= (0..7)
0 0 0 0 0 0 0 0 
$$ ##$DIGISA= (0..7)
1 0 0 0 0 0 0 0 
$$ ##$DIGISAF= (0..7)
0 0 0 0 0 0 0 0 
$$ ##$DIGISL= (0..7)
0 0 0 0 0 0 0 0 
$$ ##$DIGITYI= (0..7)
0 0 0 0 0 0 0 0 
$$ ##$DIGITYP= (0..7)
0 0 0 0 0 0 0 0 
$$ ##$DIGITZ= 0
$$ ##$DRU= no
$$ ##$FCUMEM= (0..7)
2093056 2093056 0 0 0 0 0 0 
$$ ##$FCUPAL= (0..7)
260 260 0 0 0 0 0 0 
$$ ##$FQMIX= 0
$$ ##$FUNCMOD= <>
$$ ##$GCUTYPE= 2
$$ ##$GTUTY= <no>
$$ ##$HFAC= 3
$$ ##$HPCU= 0
$$ ##$HPCUTY= <no>
$$ ##$HPTXLP= (0..3)
-1 -1 -1 -1 
$$ ##$HPTXPI= (0..3)
0 0 0 0 
$$ ##$HPTXPO= (0..3)
0 0 0 0 
$$ ##$HPTXTY= (0..3)
0 0 0 0 
$$ ##$IF451= 0
$$ ##$IFREQ= 1
$$ ##$INTFPR= 0
$$ ##$IPSO= no
$$ ##$LOCKTY= <tty03>
$$ ##$LOCSWID= 0
$$ ##$M2FAC= 0
$$ ##$MASTY= <no>
$$ ##$MEMPRM= 0
$$ ##$MHFAC= 0
$$ ##$MXFAC= 0
$$ ##$NAMPD1= <2H>
$$ ##$NAMPD10= <>
$$ ##$NAMPD11= <>
$$ ##$NAMPD12= <>
$$ ##$NAMPD13= <>
$$ ##$NAMPD14= <>
$$ ##$NAMPD15= <>
$$ ##$NAMPD16= <>
$$ ##$NAMPD2= <X-BB19F_2HS>
$$ ##$NAMPD3= <1H>
$$ ##$NAMPD4= <>
$$ ##$NAMPD5= <>
$$ ##$NAMPD6= <>
$$ ##$NAMPD7= <>
$$ ##$NAMPD8= <>
$$ ##$NAMPD9= <>
$$ ##$NFCU= 2
$$ ##$NMRCH= 0
$$ ##$NMRMEM= 0
$$ ##$NRCU= 1
$$ ##$NROUT= 1
$$ ##$PAMPF1= (0..15)
75 99 67 27 0 0 0 12 117 46 8 118 1 0 0 0 
$$ ##$PAMPF2= (0..15)
0 0 0 0 0 0 0 0 0 0 0 0 0 0 0 0 
$$ ##$PAMPF3= (0..15)
0 0 0 0 0 0 0 0 0 0 0 0 0 0 0 0 
$$ ##$PAMPF4= (0..15)
0 0 0 0 0 0 0 0 0 0 0 0 0 0 0 0 
$$ ##$PAMPF5= (0..15)
0 0 0 0 0 0 0 0 0 0 0 0 0 0 0 0 
$$ ##$PAMPF6= (0..15)
0 0 0 0 0 0 0 0 0 0 0 0 0 0 0 0 
$$ ##$PAMPF7= (0..15)
0 0 0 0 0 0 0 0 0 0 0 0 0 0 0 0 
$$ ##$PAMPF8= (0..15)
0 0 0 0 0 0 0 0 0 0 0 0 0 0 0 0 
$$ ##$PH4= 0
$$ ##$PHF4TY= <no>
$$ ##$POWCHK= no
$$ ##$PRAMD1= (0..7)
0 1048576 0 0 0 1048576 0 0 
$$ ##$PRAMD10= (0..7)
0 0 0 0 0 0 0 0 
$$ ##$PRAMD11= (0..7)
0 0 0 0 0 0 0 0 
$$ ##$PRAMD12= (0..7)
0 0 0 0 0 0 0 0 
$$ ##$PRAMD13= (0..7)
0 0 0 0 0 0 0 0 
$$ ##$PRAMD14= (0..7)
0 0 0 0 0 0 0 0 
$$ ##$PRAMD15= (0..7)
0 0 0 0 0 0 0 0 
$$ ##$PRAMD16= (0..7)
0 0 0 0 0 0 0 0 
$$ ##$PRAMD17= (0..7)
0 0 0 0 0 0 0 0 
$$ ##$PRAMD18= (0..7)
0 0 0 0 0 0 0 0 
$$ ##$PRAMD19= (0..7)
0 0 0 0 0 0 0 0 
$$ ##$PRAMD2= (0..7)
2147483644 2146435071 2147483647 134217727 2147483644 2146435071 2147483647 
134217727 
$$ ##$PRAMD20= (0..7)
0 0 0 0 0 0 0 0 
$$ ##$PRAMD21= (0..7)
0 0 0 0 0 0 0 0 
$$ ##$PRAMD3= (0..7)
2 0 0 0 2 0 0 0 
$$ ##$PRAMD4= (0..7)
2147483644 2146435071 2147483647 134217727 2147483644 2146435071 2147483647 
134217727 
$$ ##$PRAMD5= (0..7)
0 0 0 0 0 0 0 0 
$$ ##$PRAMD6= (0..7)
0 0 0 0 0 0 0 0 
$$ ##$PRAMD7= (0..7)
0 0 0 0 0 0 0 0 
$$ ##$PRAMD8= (0..7)
0 0 0 0 0 0 0 0 
$$ ##$PRAMD9= (0..7)
0 0 0 0 0 0 0 0 
$$ ##$PRAMLED= (0..1)
15 15 
$$ ##$PRAMP1= <tty01>
$$ ##$PRAMP2= <no>
$$ ##$PRAMP3= <no>
$$ ##$PRAMP4= <no>
$$ ##$PRAMP5= <no>
$$ ##$PRAMP6= <no>
$$ ##$PRAMP7= <no>
$$ ##$PRAMP8= <no>
$$ ##$PRAMPTP= 0
$$ ##$PREPTY= <no>
$$ ##$PRESHLD= 0
$$ ##$PTS160= -1
$$ ##$PTSA2X= (0..7)
0 0 0 0 0 0 0 0 
$$ ##$PTSF2X= (0..7)
0 0 0 0 0 0 0 0 
$$ ##$PTSFMX= (0..7)
429.9 429.9 0 0 0 0 0 0 
$$ ##$PULCHK= no
$$ ##$RCUCDS= (0..7)
8388608 0 0 0 0 0 0 0 
$$ ##$RCUCFS= (0..7)
4096 0 0 0 0 0 0 0 
$$ ##$RCUCSS= (0..7)
1048576 0 0 0 0 0 0 0 
$$ ##$RCUI2C1= (0..7)
78 0 0 0 0 0 0 0 
$$ ##$RCUI2C2= (0..7)
0 0 0 0 0 0 0 0 
$$ ##$RCUI2C3= (0..7)
0 0 0 0 0 0 0 0 
$$ ##$RCUI2C4= (0..7)
0 0 0 0 0 0 0 0 
$$ ##$RCUI2C5= (0..7)
0 0 0 0 0 0 0 0 
$$ ##$RCUI2C6= (0..7)
0 0 0 0 0 0 0 0 
$$ ##$RCUI2C7= (0..7)
0 0 0 0 0 0 0 0 
$$ ##$RCUI2C8= (0..7)
0 0 0 0 0 0 0 0 
$$ ##$RDCU= 0
$$ ##$RGTYPE= (0..7)
5 0 0 0 0 0 0 0 
$$ ##$RG_max= (0..7)
46341 0 0 0 0 0 0 0 
$$ ##$RG_min= (0..7)
1 0 0 0 0 0 0 0 
$$ ##$RG_tab1= (0..255)
1 1.1 1.3 1.4 1.6 1.8 2 2.2 2.5 2.8 3.2 3.6 4 4.5 5 5.7 6.3 7.1 8 9 10.1 
11.3 12.7 14.3 16 18 20.2 22.6 25.4 28.5 32 35.9 40.3 45.3 50.8 57 64 
71.8 80.6 90.5 101.6 114 128 143.7 161.3 181 203.2 228.1 256 287.4 322.5 
362 406.4 456.1 512 574.7 645.1 724.1 812.7 912.3 1024 1149.4 1290.2 1448.2 
1625.5 1824.6 2048 2298.8 2580.3 2896.3 3251 3649.1 4096 4597.6 5160.6 
5792.6 6502 7298.2 8192 9195.2 10321.3 11585.2 13004 14596.5 16384 18390.4 
20642.5 23170.5 26008 29193 32768 36780.8 41285.1 46341 -1 -1 -1 -1 -1 
-1 -1 -1 -1 -1 -1 -1 -1 -1 -1 -1 -1 -1 -1 -1 -1 -1 -1 -1 -1 -1 -1 -1 -1 
-1 -1 -1 -1 -1 -1 -1 -1 -1 -1 -1 -1 -1 -1 -1 -1 -1 -1 -1 -1 -1 -1 -1 -1 
-1 -1 -1 -1 -1 -1 -1 -1 -1 -1 -1 -1 -1 -1 -1 -1 -1 -1 -1 -1 -1 -1 -1 -1 
-1 -1 -1 -1 -1 -1 -1 -1 -1 -1 -1 -1 -1 -1 -1 -1 -1 -1 -1 -1 -1 -1 -1 -1 
-1 -1 -1 -1 -1 -1 -1 -1 -1 -1 -1 -1 -1 -1 -1 -1 -1 -1 -1 -1 -1 -1 -1 -1 
-1 -1 -1 -1 -1 -1 -1 -1 -1 -1 -1 -1 -1 -1 -1 -1 -1 -1 -1 -1 -1 -1 -1 -1 
-1 -1 -1 -1 -1 -1 -1 -1 -1 -1 -1 -1 -1 
$$ ##$RG_tab2= (0..255)
-1 -1 -1 -1 -1 -1 -1 -1 -1 -1 -1 -1 -1 -1 -1 -1 -1 -1 -1 -1 -1 -1 -1 -1 
-1 -1 -1 -1 -1 -1 -1 -1 -1 -1 -1 -1 -1 -1 -1 -1 -1 -1 -1 -1 -1 -1 -1 -1 
-1 -1 -1 -1 -1 -1 -1 -1 -1 -1 -1 -1 -1 -1 -1 -1 -1 -1 -1 -1 -1 -1 -1 -1 
-1 -1 -1 -1 -1 -1 -1 -1 -1 -1 -1 -1 -1 -1 -1 -1 -1 -1 -1 -1 -1 -1 -1 -1 
-1 -1 -1 -1 -1 -1 -1 -1 -1 -1 -1 -1 -1 -1 -1 -1 -1 -1 -1 -1 -1 -1 -1 -1 
-1 -1 -1 -1 -1 -1 -1 -1 -1 -1 -1 -1 -1 -1 -1 -1 -1 -1 -1 -1 -1 -1 -1 -1 
-1 -1 -1 -1 -1 -1 -1 -1 -1 -1 -1 -1 -1 -1 -1 -1 -1 -1 -1 -1 -1 -1 -1 -1 
-1 -1 -1 -1 -1 -1 -1 -1 -1 -1 -1 -1 -1 -1 -1 -1 -1 -1 -1 -1 -1 -1 -1 -1 
-1 -1 -1 -1 -1 -1 -1 -1 -1 -1 -1 -1 -1 -1 -1 -1 -1 -1 -1 -1 -1 -1 -1 -1 
-1 -1 -1 -1 -1 -1 -1 -1 -1 -1 -1 -1 -1 -1 -1 -1 -1 -1 -1 -1 -1 -1 -1 -1 
-1 -1 -1 -1 -1 -1 -1 -1 -1 -1 -1 -1 -1 -1 -1 -1 
$$ ##$RG_tab3= (0..255)
-1 -1 -1 -1 -1 -1 -1 -1 -1 -1 -1 -1 -1 -1 -1 -1 -1 -1 -1 -1 -1 -1 -1 -1 
-1 -1 -1 -1 -1 -1 -1 -1 -1 -1 -1 -1 -1 -1 -1 -1 -1 -1 -1 -1 -1 -1 -1 -1 
-1 -1 -1 -1 -1 -1 -1 -1 -1 -1 -1 -1 -1 -1 -1 -1 -1 -1 -1 -1 -1 -1 -1 -1 
-1 -1 -1 -1 -1 -1 -1 -1 -1 -1 -1 -1 -1 -1 -1 -1 -1 -1 -1 -1 -1 -1 -1 -1 
-1 -1 -1 -1 -1 -1 -1 -1 -1 -1 -1 -1 -1 -1 -1 -1 -1 -1 -1 -1 -1 -1 -1 -1 
-1 -1 -1 -1 -1 -1 -1 -1 -1 -1 -1 -1 -1 -1 -1 -1 -1 -1 -1 -1 -1 -1 -1 -1 
-1 -1 -1 -1 -1 -1 -1 -1 -1 -1 -1 -1 -1 -1 -1 -1 -1 -1 -1 -1 -1 -1 -1 -1 
-1 -1 -1 -1 -1 -1 -1 -1 -1 -1 -1 -1 -1 -1 -1 -1 -1 -1 -1 -1 -1 -1 -1 -1 
-1 -1 -1 -1 -1 -1 -1 -1 -1 -1 -1 -1 -1 -1 -1 -1 -1 -1 -1 -1 -1 -1 -1 -1 
-1 -1 -1 -1 -1 -1 -1 -1 -1 -1 -1 -1 -1 -1 -1 -1 -1 -1 -1 -1 -1 -1 -1 -1 
-1 -1 -1 -1 -1 -1 -1 -1 -1 -1 -1 -1 -1 -1 -1 -1 
$$ ##$RG_tab4= (0..255)
-1 -1 -1 -1 -1 -1 -1 -1 -1 -1 -1 -1 -1 -1 -1 -1 -1 -1 -1 -1 -1 -1 -1 -1 
-1 -1 -1 -1 -1 -1 -1 -1 -1 -1 -1 -1 -1 -1 -1 -1 -1 -1 -1 -1 -1 -1 -1 -1 
-1 -1 -1 -1 -1 -1 -1 -1 -1 -1 -1 -1 -1 -1 -1 -1 -1 -1 -1 -1 -1 -1 -1 -1 
-1 -1 -1 -1 -1 -1 -1 -1 -1 -1 -1 -1 -1 -1 -1 -1 -1 -1 -1 -1 -1 -1 -1 -1 
-1 -1 -1 -1 -1 -1 -1 -1 -1 -1 -1 -1 -1 -1 -1 -1 -1 -1 -1 -1 -1 -1 -1 -1 
-1 -1 -1 -1 -1 -1 -1 -1 -1 -1 -1 -1 -1 -1 -1 -1 -1 -1 -1 -1 -1 -1 -1 -1 
-1 -1 -1 -1 -1 -1 -1 -1 -1 -1 -1 -1 -1 -1 -1 -1 -1 -1 -1 -1 -1 -1 -1 -1 
-1 -1 -1 -1 -1 -1 -1 -1 -1 -1 -1 -1 -1 -1 -1 -1 -1 -1 -1 -1 -1 -1 -1 -1 
-1 -1 -1 -1 -1 -1 -1 -1 -1 -1 -1 -1 -1 -1 -1 -1 -1 -1 -1 -1 -1 -1 -1 -1 
-1 -1 -1 -1 -1 -1 -1 -1 -1 -1 -1 -1 -1 -1 -1 -1 -1 -1 -1 -1 -1 -1 -1 -1 
-1 -1 -1 -1 -1 -1 -1 -1 -1 -1 -1 -1 -1 -1 -1 -1 
$$ ##$RG_tab5= (0..255)
-1 -1 -1 -1 -1 -1 -1 -1 -1 -1 -1 -1 -1 -1 -1 -1 -1 -1 -1 -1 -1 -1 -1 -1 
-1 -1 -1 -1 -1 -1 -1 -1 -1 -1 -1 -1 -1 -1 -1 -1 -1 -1 -1 -1 -1 -1 -1 -1 
-1 -1 -1 -1 -1 -1 -1 -1 -1 -1 -1 -1 -1 -1 -1 -1 -1 -1 -1 -1 -1 -1 -1 -1 
-1 -1 -1 -1 -1 -1 -1 -1 -1 -1 -1 -1 -1 -1 -1 -1 -1 -1 -1 -1 -1 -1 -1 -1 
-1 -1 -1 -1 -1 -1 -1 -1 -1 -1 -1 -1 -1 -1 -1 -1 -1 -1 -1 -1 -1 -1 -1 -1 
-1 -1 -1 -1 -1 -1 -1 -1 -1 -1 -1 -1 -1 -1 -1 -1 -1 -1 -1 -1 -1 -1 -1 -1 
-1 -1 -1 -1 -1 -1 -1 -1 -1 -1 -1 -1 -1 -1 -1 -1 -1 -1 -1 -1 -1 -1 -1 -1 
-1 -1 -1 -1 -1 -1 -1 -1 -1 -1 -1 -1 -1 -1 -1 -1 -1 -1 -1 -1 -1 -1 -1 -1 
-1 -1 -1 -1 -1 -1 -1 -1 -1 -1 -1 -1 -1 -1 -1 -1 -1 -1 -1 -1 -1 -1 -1 -1 
-1 -1 -1 -1 -1 -1 -1 -1 -1 -1 -1 -1 -1 -1 -1 -1 -1 -1 -1 -1 -1 -1 -1 -1 
-1 -1 -1 -1 -1 -1 -1 -1 -1 -1 -1 -1 -1 -1 -1 -1 
$$ ##$RG_tab6= (0..255)
-1 -1 -1 -1 -1 -1 -1 -1 -1 -1 -1 -1 -1 -1 -1 -1 -1 -1 -1 -1 -1 -1 -1 -1 
-1 -1 -1 -1 -1 -1 -1 -1 -1 -1 -1 -1 -1 -1 -1 -1 -1 -1 -1 -1 -1 -1 -1 -1 
-1 -1 -1 -1 -1 -1 -1 -1 -1 -1 -1 -1 -1 -1 -1 -1 -1 -1 -1 -1 -1 -1 -1 -1 
-1 -1 -1 -1 -1 -1 -1 -1 -1 -1 -1 -1 -1 -1 -1 -1 -1 -1 -1 -1 -1 -1 -1 -1 
-1 -1 -1 -1 -1 -1 -1 -1 -1 -1 -1 -1 -1 -1 -1 -1 -1 -1 -1 -1 -1 -1 -1 -1 
-1 -1 -1 -1 -1 -1 -1 -1 -1 -1 -1 -1 -1 -1 -1 -1 -1 -1 -1 -1 -1 -1 -1 -1 
-1 -1 -1 -1 -1 -1 -1 -1 -1 -1 -1 -1 -1 -1 -1 -1 -1 -1 -1 -1 -1 -1 -1 -1 
-1 -1 -1 -1 -1 -1 -1 -1 -1 -1 -1 -1 -1 -1 -1 -1 -1 -1 -1 -1 -1 -1 -1 -1 
-1 -1 -1 -1 -1 -1 -1 -1 -1 -1 -1 -1 -1 -1 -1 -1 -1 -1 -1 -1 -1 -1 -1 -1 
-1 -1 -1 -1 -1 -1 -1 -1 -1 -1 -1 -1 -1 -1 -1 -1 -1 -1 -1 -1 -1 -1 -1 -1 
-1 -1 -1 -1 -1 -1 -1 -1 -1 -1 -1 -1 -1 -1 -1 -1 
$$ ##$RG_tab7= (0..255)
-1 -1 -1 -1 -1 -1 -1 -1 -1 -1 -1 -1 -1 -1 -1 -1 -1 -1 -1 -1 -1 -1 -1 -1 
-1 -1 -1 -1 -1 -1 -1 -1 -1 -1 -1 -1 -1 -1 -1 -1 -1 -1 -1 -1 -1 -1 -1 -1 
-1 -1 -1 -1 -1 -1 -1 -1 -1 -1 -1 -1 -1 -1 -1 -1 -1 -1 -1 -1 -1 -1 -1 -1 
-1 -1 -1 -1 -1 -1 -1 -1 -1 -1 -1 -1 -1 -1 -1 -1 -1 -1 -1 -1 -1 -1 -1 -1 
-1 -1 -1 -1 -1 -1 -1 -1 -1 -1 -1 -1 -1 -1 -1 -1 -1 -1 -1 -1 -1 -1 -1 -1 
-1 -1 -1 -1 -1 -1 -1 -1 -1 -1 -1 -1 -1 -1 -1 -1 -1 -1 -1 -1 -1 -1 -1 -1 
-1 -1 -1 -1 -1 -1 -1 -1 -1 -1 -1 -1 -1 -1 -1 -1 -1 -1 -1 -1 -1 -1 -1 -1 
-1 -1 -1 -1 -1 -1 -1 -1 -1 -1 -1 -1 -1 -1 -1 -1 -1 -1 -1 -1 -1 -1 -1 -1 
-1 -1 -1 -1 -1 -1 -1 -1 -1 -1 -1 -1 -1 -1 -1 -1 -1 -1 -1 -1 -1 -1 -1 -1 
-1 -1 -1 -1 -1 -1 -1 -1 -1 -1 -1 -1 -1 -1 -1 -1 -1 -1 -1 -1 -1 -1 -1 -1 
-1 -1 -1 -1 -1 -1 -1 -1 -1 -1 -1 -1 -1 -1 -1 -1 
$$ ##$RG_tab8= (0..255)
-1 -1 -1 -1 -1 -1 -1 -1 -1 -1 -1 -1 -1 -1 -1 -1 -1 -1 -1 -1 -1 -1 -1 -1 
-1 -1 -1 -1 -1 -1 -1 -1 -1 -1 -1 -1 -1 -1 -1 -1 -1 -1 -1 -1 -1 -1 -1 -1 
-1 -1 -1 -1 -1 -1 -1 -1 -1 -1 -1 -1 -1 -1 -1 -1 -1 -1 -1 -1 -1 -1 -1 -1 
-1 -1 -1 -1 -1 -1 -1 -1 -1 -1 -1 -1 -1 -1 -1 -1 -1 -1 -1 -1 -1 -1 -1 -1 
-1 -1 -1 -1 -1 -1 -1 -1 -1 -1 -1 -1 -1 -1 -1 -1 -1 -1 -1 -1 -1 -1 -1 -1 
-1 -1 -1 -1 -1 -1 -1 -1 -1 -1 -1 -1 -1 -1 -1 -1 -1 -1 -1 -1 -1 -1 -1 -1 
-1 -1 -1 -1 -1 -1 -1 -1 -1 -1 -1 -1 -1 -1 -1 -1 -1 -1 -1 -1 -1 -1 -1 -1 
-1 -1 -1 -1 -1 -1 -1 -1 -1 -1 -1 -1 -1 -1 -1 -1 -1 -1 -1 -1 -1 -1 -1 -1 
-1 -1 -1 -1 -1 -1 -1 -1 -1 -1 -1 -1 -1 -1 -1 -1 -1 -1 -1 -1 -1 -1 -1 -1 
-1 -1 -1 -1 -1 -1 -1 -1 -1 -1 -1 -1 -1 -1 -1 -1 -1 -1 -1 -1 -1 -1 -1 -1 
-1 -1 -1 -1 -1 -1 -1 -1 -1 -1 -1 -1 -1 -1 -1 -1 
$$ ##$ROUTER= 3
$$ ##$RX22TY= <tty10>
$$ ##$SCMTY= <no>
$$ ##$SPECTR= 5
$$ ##$SY2FLAG= 0
$$ ##$TFXNUM= 0
$$ ##$TRIPLO2= 0
$$ ##$VTUTY= <tty05>
$$ ##$WBREFAM= (0..15)
100 100 100 100 100 100 100 100 100 100 100 100 100 100 100 100 
$$ ##$WBREFPH= (0..15)
0 0 0 0 0 0 0 0 0 0 0 0 0 0 0 0 
$$ ##$XFAC= 2
$$ ##END=
##$RELAX= 
$$ Bruker specific parameters
$$ --------------------------
##$DU= <P:\NMR-data>
##$EXPNO= 1
##$NAME= <NMR_polar_Ctrol_p17.5D>
##$PROCNO= 1
##$TYPE= <nmr>
##$USER= <Ainhoa_raw_data>
##$ACQT0= -4.83829889523336
##$AMP= (0..31)
100 100 100 100 100 100 100 100 100 100 100 100 100 100 100 100 100 100
100 100 100 100 100 100 100 100 100 100 100 100 100 100
##$ANAVPT= -1
##$AQSEQ= 0
##$AQ_mod= 3
##$AUNM= <au_zg>
##$AUTOPOS= <5 >
##$BF1= 400.13
##$BF2= 100.612769
##$BF3= 400.13
##$BF4= 400.13
##$BF5= 500.13
##$BF6= 500.13
##$BF7= 500.13
##$BF8= 500.13
##$BYTORDA= 0
##$CFDGTYP= 0
##$CFRGTYP= 5
##$CHEMSTR= <none>
##$CNST= (0..63)
1 1 145 1 1 1 1 1 1 1 1 1 1 1 1 1 1 1 1 1 1 1 1 1 1 1 1 1 1 1 1 1 1 1 1
1 1 1 1 1 1 1 1 1 1 1 1 1 1 1 1 1 1 1 1 1 1 1 1 1 1 1 1 1
##$CPDPRG= <>
##$CPDPRG1= <>
##$CPDPRG2= <>
##$CPDPRG3= <>
##$CPDPRG4= <mlev>
##$CPDPRG5= <mlev>
##$CPDPRG6= <mlev>
##$CPDPRG7= <mlev>
##$CPDPRG8= <mlev>
##$CPDPRGB= <>
##$CPDPRGT= <>
##$D= (0..63)
0 2 0 0 0 0 0 0 0 0.06 0 0 2e-005 0 0 0 0.0002 0 0 0 0 0 0 0 0 0 0 0 0
0 0 0 0 0 0 0 0 0 0 0 0 0 0 0 0 0 0 0 0 0 0 0 0 0 0 0 0 0 0 0 0 0 0 0
##$DATE= 1217377860
##$DBL= (0..7)
120 120 120 120 120 120 120 120
##$DBP= (0..7)
150 150 150 150 150 150 150 150
##$DBP07= 0
##$DBPNAM0= <>
##$DBPNAM1= <>
##$DBPNAM2= <>
##$DBPNAM3= <>
##$DBPNAM4= <>
##$DBPNAM5= <>
##$DBPNAM6= <>
##$DBPNAM7= <>
##$DBPOAL= (0..7)
0.5 0.5 0.5 0.5 0.5 0.5 0.5 0.5
##$DBPOFFS= (0..7)
0 0 0 0 0 0 0 0
##$DE= 6
##$DECBNUC= <off>
##$DECIM= 24
##$DECNUC= <off>
##$DECSTAT= 4
##$DIGMOD= 0
##$DIGTYP= 7
##$DL= (0..7)
0 120 120 120 120 120 120 120
##$DP= (0..7)
150 150 150 150 150 150 150 150
##$DP07= 0
##$DPNAME0= <>
##$DPNAME1= <>
##$DPNAME2= <>
##$DPNAME3= <>
##$DPNAME4= <>
##$DPNAME5= <>
##$DPNAME6= <>
##$DPNAME7= <>
##$DPOAL= (0..7)
0.5 0.5 0.5 0.5 0.5 0.5 0.5 0.5
##$DPOFFS= (0..7)
0 0 0 0 0 0 0 0
##$DQDMODE= 0
##$DR= 18
##$DS= 4
##$DSLIST= <SSSSSSSSSSSSSSS>
##$DSPFIRM= 0
##$DSPFVS= -1
##$DTYPA= 0
##$EXP= <AID_d2o>
##$F1LIST= <111111111111111>
##$F2LIST= <222222222222222>
##$F3LIST= <333333333333333>
##$FCUCHAN= (0..9)
0 2 1 0 0 0 0 0 0 0
##$FL1= 90
##$FL2= 90
##$FL3= 90
##$FL4= 90
##$FOV= 20
##$FQ1LIST= <freqlist>
##$FQ2LIST= <freqlist>
##$FQ3LIST= <freqlist>
##$FQ4LIST= <freqlist>
##$FQ5LIST= <freqlist>
##$FQ6LIST= <freqlist>
##$FQ7LIST= <freqlist>
##$FQ8LIST= <freqlist>
##$FRQLO3= 1882485.02994012
##$FRQLO3N= 0
##$FS= (0..7)
83 83 83 83 83 83 83 83
##$FTLPGN= 0
##$FW= 90000
##$FnMODE= 0
##$FnTYPE= 0
##$GP031= 0
##$GPNAM0= <sine.100>
##$GPNAM1= <sine.100>
##$GPNAM10= <sine.100>
##$GPNAM11= <sine.100>
##$GPNAM12= <sine.100>
##$GPNAM13= <sine.100>
##$GPNAM14= <sine.100>
##$GPNAM15= <sine.100>
##$GPNAM16= <sine.100>
##$GPNAM17= <sine.100>
##$GPNAM18= <sine.100>
##$GPNAM19= <sine.100>
##$GPNAM2= <sine.100>
##$GPNAM20= <sine.100>
##$GPNAM21= <sine.100>
##$GPNAM22= <sine.100>
##$GPNAM23= <sine.100>
##$GPNAM24= <sine.100>
##$GPNAM25= <sine.100>
##$GPNAM26= <sine.100>
##$GPNAM27= <sine.100>
##$GPNAM28= <sine.100>
##$GPNAM29= <sine.100>
##$GPNAM3= <sine.100>
##$GPNAM30= <sine.100>
##$GPNAM31= <sine.100>
##$GPNAM4= <sine.100>
##$GPNAM5= <sine.100>
##$GPNAM6= <sine.100>
##$GPNAM7= <sine.100>
##$GPNAM8= <sine.100>
##$GPNAM9= <sine.100>
##$GPX= (0..31)
0 0 0 0 0 0 0 0 0 0 0 0 0 0 0 0 0 0 0 0 0 0 0 0 0 0 0 0 0 0 0 0
##$GPY= (0..31)
0 0 0 0 0 0 0 0 0 0 0 0 0 0 0 0 0 0 0 0 0 0 0 0 0 0 0 0 0 0 0 0
##$GPZ= (0..31)
0 0 0 0 0 0 0 0 0 0 0 0 0 0 0 0 0 0 0 0 0 0 0 0 0 0 0 0 0 0 0 0
##$GRDPROG= <>
##$GRPDLY= -1
##$HDDUTY= 20
##$HDRATE= 20
##$HGAIN= (0..3)
0 0 0 0
##$HL1= 1
##$HL2= 35
##$HL3= 16
##$HL4= 17
##$HOLDER= 0
##$HPMOD= (0..7)
0 0 0 0 0 0 0 0
##$HPPRGN= 0
##$IN= (0..63)
0.001 0.001 0.001 0.001 0.001 0.001 0.001 0.001 0.001 0.001 0.001 0.001
0.001 0.001 0.001 0.001 0.001 0.001 0.001 0.001 0.001 0.001 0.001 0.001
0.001 0.001 0.001 0.001 0.001 0.001 0.001 0.001 0.001 0.001 0.001 0.001
0.001 0.001 0.001 0.001 0.001 0.001 0.001 0.001 0.001 0.001 0.001 0.001
0.001 0.001 0.001 0.001 0.001 0.001 0.001 0.001 0.001 0.001 0.001 0.001
0.001 0.001 0.001 0.001
##$INF= (0..7)
0 0 0 0 0 0 0 0
##$INP= (0..63)
0 0 0 0 0 0 0 0 0 0 0 0 0 0 0 0 0 0 0 0 0 0 0 0 0 0 0 0 0 0 0 0 0 0 0 0
0 0 0 0 0 0 0 0 0 0 0 0 0 0 0 0 0 0 0 0 0 0 0 0 0 0 0 0
##$INSTRUM= <avance400>
##$L= (0..31)
1 1 1 1 1 1 1 1 1 1 1 1 1 1 1 1 1 1 1 1 1 1 1 1 1 1 1 1 1 1 1 1
##$LFILTER= 200
##$LGAIN= -5
##$LINPSTP= 10
##$LOCKED= yes
##$LOCKFLD= 3186
##$LOCKGN= 97.1999969482422
##$LOCKPOW= -25
##$LOCKPPM= 4.69999980926514
##$LOCNUC= <2H>
##$LOCPHAS= 356
##$LOCSHFT= yes
##$LOCSW= 0
##$LTIME= 0.200000002980232
##$MASR= 4200
##$MASRLST= <masrlst>
##$NBL= 1
##$NC= -2
##$NLOGCH= 1
##$NS= 1024
##$NUC1= <1H>
##$NUC2= <13C>
##$NUC3= <off>
##$NUC4= <off>
##$NUC5= <off>
##$NUC6= <off>
##$NUC7= <off>
##$NUC8= <off>
##$NUCLEI= 0
##$NUCLEUS= <off>
##$O1= 1885.29
##$O2= 4979.85804243228
##$O3= 1900.52349393
##$O4= 1900.52349393
##$O5= 0
##$O6= 0
##$O7= 0
##$O8= 0
##$OBSCHAN= (0..9)
0 0 0 0 0 0 0 0 0 0
##$OVERFLW= 0
##$P= (0..63)
7.6 7.6 15.2 14.9 29.8 16.5 25 50 0 0 0 0 0 0 0 200000 1000 2500 0 600
2500 0 0 0 0 200 0 7.6 1000 0 0 0 0 0 0 0 0 0 0 0 0 0 0 0 0 0 0 0 0 0 0
0 0 0 0 0 0 0 0 0 0 0 0 0
##$PACOIL= (0..15)
0 0 0 0 0 0 0 0 0 0 0 0 0 0 0 0
##$PAPS= 2
##$PARMODE= 0
##$PCPD= (0..9)
100 100 70 100 100 100 100 100 100 100
##$PHCOR= (0..31)
0 0 0 0 0 0 0 0 0 0 0 0 0 0 0 0 0 0 0 0 0 0 0 0 0 0 0 0 0 0 0 0
##$PHLIST= <>
##$PHP= 1
##$PH_ref= 0
##$PL= (0..63)
120 0 -4 120 120 120 120 120 120 80 10.34 22.38 9 120 120 120 120 120 0
120 120 120 120 120 120 120 120 22.38 120 120 9 120 120 120 120 120 120
120 120 120 120 120 120 120 120 120 120 120 120 120 120 120 120 120 120
120 120 120 120 120 120 120 120 120
##$PLSTEP= 0.1
##$PLSTRT= -6
##$POWMOD= 0
##$PQPHASE= 0
##$PQSCALE= 0
##$PR= 1
##$PRECHAN= (0..15)
-1 1 2 -1 -1 -1 -1 -1 -1 -1 -1 -1 -1 -1 -1 -1
##$PRGAIN= 0
##$PROBHD= <5 mm PABBI 1H-BB Z-GRD Z811201/0006
>
##$PROSOL= no
##$PULPROG= <zgpr>
##$PW= 0
##$PYNM= <acqu.py>
##$QNP= 1
##$RD= 0
##$RECCHAN= (0..15)
-1 -1 -1 -1 -1 -1 -1 -1 -1 -1 -1 -1 -1 -1 -1 -1
##$RECPH= 0
##$RECPRE= (0..15)
-1 -1 -1 -1 -1 -1 -1 -1 -1 -1 -1 -1 -1 -1 -1 -1
##$RECPRFX= (0..15)
-1 -1 -1 -1 -1 -1 -1 -1 -1 -1 -1 -1 -1 -1 -1 -1
##$RECSEL= (0..15)
0 0 0 0 0 0 0 0 0 0 0 0 0 0 0 0
##$RG= 322.5
##$RO= 0
##$ROUTWD1= (0..23)
0 0 0 0 0 0 0 0 0 0 0 0 0 0 0 0 0 0 0 0 1 1 0 0
##$ROUTWD2= (0..23)
0 0 0 0 0 1 0 0 0 0 0 0 0 0 0 0 0 0 1 0 1 1 0 0
##$RSEL= (0..9)
0 1 2 0 0 0 0 0 0 0
##$S= (0..7)
83 4 83 83 83 83 83 83
##$SEOUT= 0
##$SFO1= 400.13188529
##$SFO2= 100.617748858042
##$SFO3= 400.131900523494
##$SFO4= 400.131900523494
##$SFO5= 500.13
##$SFO6= 500.13
##$SFO7= 500.13
##$SFO8= 500.13
##$SOLVENT= <D2O>
##$SP= (0..31)
1 120 120 120 0 0 120 120 0 0 0 120 0 0 120 0 150 150 120 120.87 118.96
122.27 114.95 150 150 150 150 150 150 120 120 120
##$SP07= 0
##$SPECTR= 0
##$SPNAM0= <gauss>
##$SPNAM1= <Gaus1.1000>
##$SPNAM10= <gauss>
##$SPNAM11= <Gaus1.1000>
##$SPNAM12= <gauss>
##$SPNAM13= <gauss>
##$SPNAM14= <Gaus1.1000>
##$SPNAM15= <Gaus1.1000>
##$SPNAM16= <gauss>
##$SPNAM17= <gauss>
##$SPNAM18= <Gaus1.1000>
##$SPNAM19= <Gaus1.1000>
##$SPNAM2= <Gaus1.1000>
##$SPNAM20= <Gaus1.1000>
##$SPNAM21= <Gaus1.1000>
##$SPNAM22= <Gaus1.1000>
##$SPNAM23= <gauss>
##$SPNAM24= <gauss>
##$SPNAM25= <gauss>
##$SPNAM26= <gauss>
##$SPNAM27= <gauss>
##$SPNAM28= <gauss>
##$SPNAM29= <Gaus1.1000>
##$SPNAM3= <Gaus1.1000>
##$SPNAM30= <Gaus1.1000>
##$SPNAM31= <Gaus1.1000>
##$SPNAM4= <gauss>
##$SPNAM5= <gauss>
##$SPNAM6= <Gaus1.1000>
##$SPNAM7= <Gaus1.1000>
##$SPNAM8= <gauss>
##$SPNAM9= <gauss>
##$SPOAL= (0..31)
0.5 0.5 0.5 0.5 0.5 0.5 0.5 0.5 0.5 0.5 0.5 0.5 0.5 0.5 0.5 0.5 0.5 0.5
0.5 0.5 0.5 0.5 0.5 0.5 0.5 0.5 0.5 0.5 0.5 0.5 0.5 0.5
##$SPOFFS= (0..31)
0 0 0 0 0 0 0 0 0 0 0 0 0 0 0 0 0 0 0 0 0 0 0 0 0 0 0 0 0 0 0 0
##$SUBNAM0= <"">
##$SUBNAM1= <"">
##$SUBNAM2= <"">
##$SUBNAM3= <"">
##$SUBNAM4= <"">
##$SUBNAM5= <"">
##$SUBNAM6= <"">
##$SUBNAM7= <"">
##$SUBNAM8= <"">
##$SUBNAM9= <"">
##$SW= 12.4709380669908
##$SWIBOX= (0..15)
0 1 2 0 0 0 0 0 0 0 0 0 0 0 0 0
##$SW_h= 4990.01996007984
##$SWfinal= 0
##$TD= 16244
##$TD0= 1
##$TE= 301.7
##$TE2= 300
##$TE3= 300
##$TEG= 300
##$TL= (0..7)
0 120 120 120 120 120 120 120
##$TP= (0..7)
150 150 150 150 150 150 150 150
##$TP07= 0
##$TPNAME0= <>
##$TPNAME1= <>
##$TPNAME2= <>
##$TPNAME3= <>
##$TPNAME4= <>
##$TPNAME5= <>
##$TPNAME6= <>
##$TPNAME7= <>
##$TPOAL= (0..7)
0.5 0.5 0.5 0.5 0.5 0.5 0.5 0.5
##$TPOFFS= (0..7)
0 0 0 0 0 0 0 0
##$TUNHIN= 0
##$TUNHOUT= 0
##$TUNXOUT= 0
##$USERA1= <user>
##$USERA2= <user>
##$USERA3= <user>
##$USERA4= <user>
##$USERA5= <user>
##$V9= 5
##$VALIST= <valist>
##$VCLIST= <CCCCCCCCCCCCCCC>
##$VD= 0
##$VDLIST= <DDDDDDDDDDDDDDD>
##$VPLIST= <PPPPPPPPPPPPPPP>
##$VTLIST= <TTTTTTTTTTTTTTT>
##$WBST= 1024
##$WBSW= 15.53612
##$XGAIN= (0..3)
0 0 0 0
##$XL= 0
##$YL= 0
##$YMAX_a= 29681742
##$YMIN_a= -25495958
##$ZGOPTNS= <>
##$ZL1= 120
##$ZL2= 120
##$ZL3= 120
##$ZL4= 120
##$ABSF1= 10
##$ABSF2= 0
##$ABSG= 5
##$ABSL= 3
##$ALPHA= 0
##$AQORDER= 0
##$ASSFAC= 0
##$ASSFACI= 0
##$ASSFACX= 0
##$ASSWID= 0
##$AUNMP= <proc_1H_AID>
##$AXLEFT= 0
##$AXNAME= <>
##$AXNUC= <off>
##$AXRIGHT= 0
##$AXTYPE= 0
##$AXUNIT= <>
##$AZFE= 0.1
##$AZFW= 0.1
##$BCFW= 1
##$BC_mod= 2
##$BYTORDP= 0
##$COROFFS= 0
##$CY= 12.5
##$DATMOD= 1
##$DC= 2
##$DFILT= <>
##$DTYPP= 0
##$F1P= 9.9967504570787
##$F2P= -9.53364507338961e-007
##$FCOR= 1
##$FTSIZE= 65536
##$FT_mod= 4
##$GAMMA= 1
##$GB= 0
##$INTBC= 1
##$INTSCL= 1
##$ISEN= 128
##$LB= 1
##$LEV0= 0
##$LPBIN= 0
##$MAXI= 10000
##$MC2= 0
##$MEAN= 0
##$ME_mod= 0
##$MI= 0.02
##$NCOEF= 0
##$NC_proc= 0
##$NLEV= 6
##$NOISF1= 8.174992
##$NOISF2= 6.675002
##$NSP= 1
##$NTH_PI= 0
##$NZP= 0
##$OFFSET= 12.28285
##$PC= 1
##$PHC0= -11.8198
##$PHC1= -11
##$PH_mod= 0
##$PKNL= yes
##$PPARMOD= 0
##$PPDIAG= 0
##$PPIPTYP= 0
##$PPMPNUM= 100
##$PPRESOL= 1
##$PSCAL= 0
##$PSIGN= 0
##$PYNMP= <proc.py>
##$REVERSE= no
##$SF= 400.129461838569
##$SI= 65536
##$SIGF1= 5.6
##$SIGF2= 5.2
##$SINO= 400
##$SIOLD= 65536
##$SPECTYP= <>
##$SREGLST= <1H.D2O>
##$SSB= 2
##$STSI= 0
##$STSR= 0
##$SW_p= 4990.01996007983
##$SYMM= 0
##$S_DEV= 0
##$TDeff= 16244
##$TDoff= 0
##$TI= <>
##$TILT= no
##$TM1= 0
##$TM2= 0
##$TOPLEV= 0
##$USERP1= <user>
##$USERP2= <user>
##$USERP3= <user>
##$USERP4= <user>
##$USERP5= <user>
##$WDW= 4
##$XDIM= 8192
##$YMAX_p= 0
##$YMIN_p= 0
##$CURPLOT= <\\rik006s\net8_hp>
##$CURPRIN= <$\\rik006s\net8_hp>
##$DFORMAT= <normdp>
##$LAYOUT= <+/1d_h.xwp>
##$LFORMAT= <normlp>
##$PFORMAT= <normpl>
##$SURQMSG= 1
$$ End of Bruker specific parameters
$$ ---------------------------------
##NTUPLES= NMR FID
##VAR_NAME=  TIME,          FID/REAL,        FID/IMAG
##SYMBOL=    X,             R,               I
##VAR_TYPE=  INDEPENDENT,   DEPENDENT,       DEPENDENT
##VAR_FORM=  AFFN,          ASDF,            ASDF
##VAR_DIM=   8122,          8122,            8122
##UNITS=     SECONDS,       ARBITRARY UNITS, ARBITRARY UNITS
##FACTOR=    0.0002004,     1,               1
##FIRST=     0,             20038803,        -6812579
##LAST=      1.6274484,     3255491,         1519867
##MIN=       0,             -25495958,       -25495958
##MAX=       1.6274484,     28046081,        28046081
$$ Real data points
##PAGE= N=1
##DATA TABLE= (X++(R..R)), XYDATA
0 20038803
1 28046081
2 21355999
3 24319237
4 26110717
5 26061788
6 22098668
7 23244290
8 26335342
9 27040257
10 25054161
11 23383891
12 24438395
13 27416016
14 25309483
15 23697105
16 24115990
17 25985368
18 26206751
19 23383211
20 22357188
21 25545937
22 26249837
23 25176631
24 22961813
25 24084741
26 26530010
27 24975329
28 22643451
29 23524628
30 24999270
31 26304035
32 23919666
33 22656375
34 24509240
35 25521218
36 24625529
37 22717529
38 22416488
39 25352731
40 24826333
41 23055732
42 23192598
43 24338737
44 25107248
45 23218695
46 21692452
47 24021810
48 24916260
49 24181845
50 22433582
51 22372173
52 25008022
53 24647157
54 21881095
55 21706038
56 23098429
57 25244685
58 23551925
59 20841875
60 22442319
61 24718073
62 24468642
63 22398739
64 20909364
65 23802483
66 24400874
67 22239566
68 21063181
69 21720987
70 23374430
71 23042918
72 20984132
73 22330110
74 23761598
75 23405095
76 21732436
77 20258274
78 22565238
79 23968654
80 21608572
81 20342003
82 21012023
83 23489628
84 23303680
85 19850428
86 20059164
87 22461174
88 22926835
89 21404282
90 19422204
91 21544191
92 23509829
93 21515670
94 19908116
95 19971097
96 21916751
97 22764033
98 19920433
99 19390217
100 21229142
101 22249173
102 21554898
103 19286537
104 20320296
105 22642549
106 20975283
107 18997194
108 18798156
109 20903359
110 22054922
111 18968774
112 17918628
113 20488888
114 22141638
115 21447570
116 18328330
117 18386725
118 21246039
119 20799674
120 18783566
121 17754428
122 19369618
123 21898844
124 19909405
125 17794636
126 18874799
127 20357875
128 20498195
129 17937770
130 17390822
131 20271186
132 20176113
133 18201065
134 17010473
135 18237024
136 20948547
137 19575467
138 17136338
139 18005629
140 19604405
141 20152545
142 17353496
143 15577584
144 18558989
145 20068957
146 18502219
147 16424645
148 16542644
149 19611355
150 19022157
151 16157853
152 16536060
153 18425154
154 19646342
155 17585025
156 15116617
157 17135969
158 18729645
159 17855078
160 16087575
161 15407341
162 18117559
163 18720059
164 16025763
165 15426667
166 16715478
167 18592829
168 17343705
169 14256559
170 15602635
171 17830063
172 17232230
173 15196517
174 13943238
175 16721977
176 18275118
177 15849175
178 14714879
179 15438975
180 17170028
181 16934645
182 13998434
183 14302763
184 16127723
185 16238963
186 15143944
187 13710248
188 15555975
189 17333672
190 15104277
191 13525586
192 13950268
193 15853661
194 16281294
195 13468796
196 13410802
197 15662169
198 15992338
199 14636030
200 12489900
201 13754642
202 16137956
203 14609021
204 12906341
205 12969241
206 14625181
207 15711534
208 13063585
209 12089185
210 14068041
211 14987690
212 14222186
213 11909975
214 12263276
215 14814104
216 13836025
217 12132584
218 12083360
219 13543045
220 14905990
221 12620120
222 11129753
223 12799754
224 13660746
225 13181187
226 11029241
227 11017189
228 14020452
229 13798808
230 11603150
231 10828709
232 12100454
233 14094470
234 11979034
235  9602028
236 11176598
237 12857153
238 12893968
239 10705249
240  9829016
241 12629293
242 12984364
243 10975559
244  9871636
245 10521226
246 12768981
247 11692919
248  9006381
249  9827760
250 11565954
251 12230102
252 10241040
253  8477755
254 11048687
255 12372546
256 10423494
257  8698662
258  8903031
259 11621527
260 11523241
261  8764529
262  8970489
263 10456311
264 11131996
265  9481966
266  7215079
267  9231551
268 11183046
269 10030979
270  8355147
271  7856848
272 10263655
273 10895940
274  7898026
275  7266867
276  8843732
277 10362342
278  9406497
279  6599437
280  7764984
281 10086747
282  9303401
283  7544397
284  6551351
285  8747954
286 10200911
287  7474259
288  6061335
289  7289546
290  9202790
291  9203337
292  6223860
293  6367003
294  8827806
295  8758207
296  7052958
297  5330927
298  6802474
299  9034520
300  7108390
301  5435725
302  6234000
303  8054167
304  8545286
305  5645875
306  4919719
307  7252678
308  7650924
309  6371436
310  4495240
311  5432796
312  8208228
313  6996240
314  4732557
315  4745558
316  6333812
317  7526758
318  5061924
319  3721752
320  5951790
321  6939053
322  6020027
323  3932042
324  3988822
325  6816570
326  6327714
327  4011081
328  3531032
329  4809783
330  6493056
331  4645636
332  2713910
333  4556296
334  6002411
335  5727341
336  3682697
337  2705432
338  5037266
339  5188451
340  3125682
341  2510603
342  3578314
343  5643564
344  4430461
345  2050059
346  3250608
347  4686673
348  4587616
349  2805425
350  1490426
351  3774301
352  4585838
353  2675200
354  1703923
355  2314899
356  4476453
357  3982337
358  1258989
359  1803662
360  3376419
361  3651741
362  2086495
363   369558
364  2534948
365  4127165
366  2349770
367   882997
368   965636
369  3113902
370  3320160
371   498153
372   325110
373  1943629
374  2778450
375  1816501
376  -313207
377  1116063
378  3095469
379  1691738
380   -17969
381  -387706
382  1579928
383  2533318
384   -43342
385  -624379
386  1040071
387  2107943
388  1273155
389 -1361569
390  -659346
391  1833963
392  1093920
393  -636895
394 -1379615
395   428334
396  2009887
397  -402535
398 -1803013
399  -377337
400  1040816
401   789114
402 -2012400
403 -2166056
404   445499
405   400824
406 -1158313
407 -2277073
408  -946070
409  1306006
410  -498613
411 -2657221
412 -2059864
413  -557272
414    12535
415 -2448267
416 -3290729
417  -664409
418  -118382
419 -1584532
420 -3116706
421 -2449974
422   -47703
423 -1252943
424 -3539541
425 -3078838
426 -1500921
427  -434885
428 -2623869
429 -4367477
430 -2186636
431 -1013248
432 -2117758
433 -4007075
434 -4151645
435 -1397210
436 -1508418
437 -3903162
438 -4123115
439 -2745876
440 -1240998
441 -2929596
442 -5320913
443 -3629024
444 -2056597
445 -2781687
446 -4689605
447 -5423307
448 -2719722
449 -1885090
450 -4161592
451 -5060751
452 -4193718
453 -2412744
454 -3376611
455 -6164573
456 -5169358
457 -3102858
458 -3071907
459 -4761061
460 -6259245
461 -4137796
462 -2735302
463 -4770494
464 -6104059
465 -5644288
466 -3687795
467 -3679762
468 -6426298
469 -6282490
470 -4394185
471 -3870226
472 -5023526
473 -6877161
474 -5434217
475 -3711308
476 -5535425
477 -7129923
478 -6825683
479 -4716930
480 -4116840
481 -6855206
482 -7274800
483 -5373274
484 -4687093
485 -5679629
486 -7919143
487 -7063295
488 -4695138
489 -5561065
490 -7229568
491 -7776352
492 -6261701
493 -4865965
494 -7062992
495 -8258498
496 -6940503
497 -5986807
498 -6240957
499 -8261880
500 -7994953
501 -5544867
502 -6089470
503 -7812645
504 -8512799
505 -7319507
506 -5867797
507 -7929609
508 -9351186
509 -7791513
510 -6571406
511 -6679674
512 -8819352
513 -9196919
514 -6690221
515 -6616070
516 -8355417
517 -9521454
518 -8739730
519 -6592891
520 -7913188
521 -10071083
522 -9186838
523 -7574243
524 -6942900
525 -8984819
526 -10357180
527 -8173253
528 -7517157
529 -8964621
530 -10166208
531 -9680554
532 -7396432
533 -8107301
534 -10455341
535 -10030474
536 -8622644
537 -7881256
538 -9686843
539 -11478634
540 -9345491
541 -7903557
542 -9184012
543 -10835974
544 -10925150
545 -8382753
546 -8226235
547 -10815734
548 -11176103
549 -9963902
550 -8769441
551 -9810838
552 -11938492
553 -10555937
554 -8878746
555 -9555741
556 -11046109
557 -11828454
558 -9792696
559 -9042349
560 -11495063
561 -12156251
562 -10733252
563 -9112934
564 -9952737
565 -12608880
566 -11606447
567 -9439146
568 -10030473
569 -11895302
570 -13139408
571 -11091460
572 -9429503
573 -11462069
574 -12730151
575 -11930829
576 -10135147
577 -9940750
578 -12713579
579 -13030511
580 -11043651
581 -10617937
582 -11788014
583 -13634113
584 -12482778
585 -10231873
586 -11603306
587 -13168006
588 -12753421
589 -11093523
590 -10650544
591 -13389696
592 -13976543
593 -11731692
594 -11133916
595 -12277872
596 -14185657
597 -13308323
598 -10674783
599 -11717874
600 -14036082
601 -14445824
602 -12647337
603 -10760724
604 -12825729
605 -14677751
606 -13160360
607 -11754603
608 -12018935
609 -14322283
610 -14812282
611 -12184226
612 -12121217
613 -14022083
614 -14791063
615 -13707137
616 -11779897
617 -13078280
618 -14979347
619 -13887134
620 -12690255
621 -12717898
622 -14661256
623 -15630892
624 -13201941
625 -12483393
626 -14175458
627 -15213237
628 -14523555
629 -12416341
630 -13236842
631 -15578375
632 -15026115
633 -13707211
634 -13243856
635 -14737646
636 -16255894
637 -14359049
638 -13099886
639 -14133711
640 -15206355
641 -15338753
642 -13663681
643 -13887324
644 -16095751
645 -15795754
646 -14437999
647 -13777740
648 -14957730
649 -16573261
650 -14799563
651 -13468588
652 -14986777
653 -16279847
654 -16143375
655 -14110782
656 -13949594
657 -16449776
658 -16651717
659 -15234377
660 -14192135
661 -14906249
662 -17130711
663 -16256206
664 -14365858
665 -14932742
666 -16342049
667 -17129728
668 -15288055
669 -14003875
670 -16181857
671 -17068767
672 -15905799
673 -14818317
674 -15482664
675 -17885660
676 -17167983
677 -14837503
678 -15226380
679 -16626159
680 -17450736
681 -15865911
682 -14330561
683 -16483989
684 -18031058
685 -17094089
686 -15481315
687 -15181899
688 -17681868
689 -18071610
690 -15653777
691 -15190984
692 -16552486
693 -18194905
694 -17325387
695 -15074864
696 -16321969
697 -18187387
698 -17812935
699 -16348534
700 -15545762
701 -17605766
702 -18537601
703 -16450295
704 -15727323
705 -16780232
706 -18437441
707 -18024895
708 -15618125
709 -16462126
710 -18690915
711 -18559192
712 -16836729
713 -15480128
714 -17492600
715 -19313460
716 -17505807
717 -16198521
718 -16905607
719 -18811140
720 -19152822
721 -16501226
722 -16149912
723 -18184916
724 -18984522
725 -18138365
726 -16365330
727 -17311279
728 -19452794
729 -18417361
730 -16897875
731 -16885998
732 -18511686
733 -19532550
734 -17282551
735 -16511486
736 -18562151
737 -19559686
738 -18805367
739 -16921297
740 -17493430
741 -19717275
742 -18830156
743 -17139626
744 -16981805
745 -18461897
746 -20071515
747 -18374420
748 -16988688
749 -18449154
750 -19706057
751 -19543502
752 -17469837
753 -17055458
754 -19540140
755 -19657298
756 -17974375
757 -17243878
758 -18445287
759 -20508404
760 -19189996
761 -17254079
762 -18406830
763 -19763324
764 -19776376
765 -17890377
766 -17179933
767 -19692111
768 -20412614
769 -18820368
770 -17609912
771 -18123504
772 -20441737
773 -20008727
774 -17728167
775 -18082783
776 -19622290
777 -20512409
778 -19045022
779 -17409559
780 -19249290
781 -20551654
782 -19548576
783 -18325223
784 -18166128
785 -20063566
786 -20226300
787 -18265325
788 -18438269
789 -19727416
790 -20649543
791 -19665388
792 -17889393
793 -19265591
794 -20689027
795 -19761054
796 -18580031
797 -18387615
798 -20406794
799 -20969486
800 -18758737
801 -18414512
802 -19712447
803 -20799663
804 -20072191
805 -17976895
806 -18876652
807 -20672822
808 -20243317
809 -19144826
810 -18500411
811 -20209041
812 -21501534
813 -19595989
814 -18580360
815 -19414033
816 -20695850
817 -20515621
818 -18275444
819 -18725958
820 -20924141
821 -20800110
822 -19534227
823 -18611820
824 -20093436
825 -21641138
826 -19787598
827 -18475550
828 -19315923
829 -20766308
830 -21109558
831 -18923834
832 -18652768
833 -20829619
834 -21259300
835 -20060749
836 -18449184
837 -19276034
838 -21572113
839 -20559204
840 -18845424
841 -19183597
842 -20807185
843 -21782060
844 -19551692
845 -18329586
846 -20348158
847 -21312676
848 -20389503
849 -18633881
850 -19016368
851 -21581253
852 -21180407
853 -19299213
854 -19172438
855 -20479796
856 -21876109
857 -20157293
858 -18304991
859 -19802859
860 -21249979
861 -21022191
862 -19277822
863 -18815685
864 -21314587
865 -21656201
866 -19672630
867 -18872228
868 -19812669
869 -21680240
870 -20780788
871 -18712925
872 -19741862
873 -21306806
874 -21427692
875 -19822339
876 -18712280
877 -20787379
878 -21690291
879 -19986942
880 -18931638
881 -19440039
882 -21443713
883 -21190907
884 -18914264
885 -19413161
886 -21119462
887 -21613307
888 -20184524
889 -18517687
890 -20240950
891 -21766532
892 -20507175
893 -19236567
894 -19173861
895 -21076982
896 -21684689
897 -19508567
898 -19161002
899 -20482022
900 -21414583
901 -20612510
902 -18610569
903 -19663196
904 -21597885
905 -20873090
906 -19608944
907 -19193205
908 -20767250
909 -21640243
910 -19538347
911 -18835045
912 -20116098
913 -21231983
914 -20954161
915 -19032224
916 -19529727
917 -21447810
918 -20987088
919 -19701251
920 -18917885
921 -20177573
922 -21649219
923 -19953571
924 -18755162
925 -19741760
926 -21088248
927 -21276164
928 -19215104
929 -19028142
930 -21063115
931 -21035142
932 -19814307
933 -18868845
934 -19860205
935 -21681935
936 -20420135
937 -18953978
938 -19599360
939 -20718070
940 -21091658
941 -19215377
942 -18585215
943 -20573865
944 -20990804
945 -19967307
946 -18909621
947 -19505304
948 -21589129
949 -20771045
950 -18911728
951 -19190605
952 -20386148
953 -21103299
954 -19350429
955 -18200107
956 -20197733
957 -21135628
958 -20211571
959 -18856653
960 -18900760
961 -21058318
962 -20828633
963 -18791569
964 -18669330
965 -19894189
966 -21179305
967 -19856247
968 -18057533
969 -19596288
970 -21029656
971 -20441521
972 -18875316
973 -18254358
974 -20352917
975 -20867342
976 -18970943
977 -18494160
978 -19545939
979 -21102715
980 -20294503
981 -18012736
982 -18820524
983 -20404288
984 -20308908
985 -18954688
986 -17871693
987 -19775181
988 -21022740
989 -19314617
990 -18277394
991 -18875204
992 -20635718
993 -20488740
994 -18048519
995 -18280395
996 -20029969
997 -20312455
998 -19090297
999 -17586265
1000 -19127297
1001 -20902632
1002 -19501857
1003 -18066732
1004 -18150818
1005 -19845756
1006 -20442806
1007 -18160492
1008 -17736440
1009 -19462343
1010 -20354091
1011 -19577955
1012 -17595445
1013 -18326161
1014 -20382610
1015 -19483715
1016 -17882280
1017 -17581351
1018 -19163782
1019 -20418236
1020 -18521683
1021 -17538853
1022 -18872778
1023 -19856805
1024 -19497849
1025 -17440615
1026 -17461837
1027 -19663297
1028 -19490172
1029 -18090873
1030 -17453426
1031 -18593884
1032 -20198728
1033 -18682021
1034 -17186715
1035 -18149918
1036 -19246931
1037 -19319850
1038 -17478019
1039 -16995807
1040 -19148024
1041 -19399680
1042 -18068245
1043 -17187140
1044 -17929675
1045 -19761278
1046 -18703109
1047 -16800581
1048 -17329374
1049 -18573751
1050 -19250214
1051 -17750084
1052 -16661496
1053 -18528565
1054 -19283162
1055 -18140842
1056 -16919744
1057 -17019926
1058 -18933062
1059 -18620308
1060 -16761398
1061 -16979099
1062 -18120058
1063 -18944266
1064 -17695755
1065 -16164405
1066 -17665321
1067 -18724237
1068 -17871570
1069 -16746974
1070 -16575535
1071 -18419125
1072 -18587044
1073 -16693716
1074 -16570680
1075 -17592092
1076 -18541998
1077 -17526294
1078 -15592537
1079 -16763127
1080 -18292938
1081 -17751216
1082 -16505131
1083 -15924495
1084 -17787009
1085 -18575733
1086 -16639660
1087 -15976360
1088 -16813926
1089 -17980282
1090 -17468584
1091 -15354901
1092 -16026612
1093 -17790657
1094 -17709349
1095 -16587734
1096 -15517465
1097 -16921977
1098 -18138215
1099 -16367490
1100 -15301601
1101 -16003984
1102 -17473345
1103 -17539928
1104 -15373300
1105 -15444132
1106 -17163735
1107 -17264246
1108 -16242103
1109 -14939838
1110 -15995052
1111 -17709160
1112 -16406097
1113 -15016874
1114 -15329766
1115 -16769194
1116 -17392079
1117 -15263919
1118 -14639009
1119 -16334264
1120 -16870024
1121 -16033564
1122 -14442894
1123 -15033042
1124 -17180135
1125 -16443997
1126 -14844750
1127 -14724922
1128 -15963108
1129 -16966847
1130 -15118669
1131 -13963533
1132 -15523144
1133 -16455065
1134 -15992706
1135 -14275571
1136 -14192780
1137 -16462539
1138 -16377506
1139 -14618362
1140 -13948770
1141 -14932445
1142 -16520839
1143 -15186054
1144 -13468153
1145 -14608948
1146 -15921172
1147 -15961001
1148 -14256875
1149 -13378548
1150 -15358321
1151 -15795675
1152 -14276561
1153 -13442312
1154 -14115616
1155 -15933718
1156 -15215615
1157 -13250544
1158 -13907552
1159 -15191878
1160 -15487315
1161 -13945048
1162 -12597290
1163 -14370182
1164 -15394329
1165 -14121461
1166 -13030474
1167 -13261019
1168 -15255997
1169 -15213920
1170 -12971609
1171 -12881154
1172 -14132282
1173 -14978711
1174 -13923047
1175 -12135954
1176 -13461556
1177 -14942824
1178 -14072103
1179 -12836825
1180 -12469867
1181 -14103029
1182 -14608227
1183 -12673382
1184 -12333819
1185 -13350175
1186 -14251037
1187 -13692181
1188 -11925109
1189 -12801855
1190 -14371126
1191 -13691207
1192 -12425005
1193 -11739510
1194 -13152184
1195 -14170003
1196 -12386567
1197 -11610828
1198 -12593952
1199 -13809167
1200 -13627663
1201 -11482868
1202 -11637193
1203 -13443539
1204 -13277572
1205 -12083471
1206 -11097288
1207 -12217858
1208 -13744742
1209 -12357043
1210 -11190269
1211 -11788714
1212 -12909394
1213 -13100142
1214 -11059265
1215 -10656682
1216 -12455195
1217 -12724632
1218 -11864522
1219 -10782001
1220 -11423572
1221 -13143322
1222 -12158010
1223 -10645137
1224 -10786344
1225 -11868738
1226 -12608373
1227 -10830376
1228 -9889236
1229 -11641409
1230 -12368035
1231 -11608555
1232 -10234488
1233 -10399205
1234 -12345129
1235 -11831560
1236 -10140151
1237 -9981311
1238 -10962379
1239 -12091654
1240 -10794012
1241 -9494583
1242 -10847983
1243 -11591603
1244 -10965808
1245 -9660740
1246 -9488737
1247 -11405944
1248 -11371598
1249 -9758820
1250 -9474592
1251 -10311534
1252 -11601521
1253 -10517390
1254 -8676099
1255 -9703725
1256 -10936151
1257 -10702051
1258 -9244231
1259 -8442426
1260 -10398569
1261 -11085812
1262 -9537766
1263 -8845695
1264 -9409324
1265 -10815531
1266 -10140990
1267 -8067550
1268 -8746213
1269 -10138955
1270 -10203232
1271 -8984699
1272 -7891853
1273 -9538562
1274 -10572500
1275 -9038548
1276 -7944832
1277 -8219823
1278 -9883547
1279 -9937939
1280 -7720608
1281 -7776423
1282 -9411812
1283 -10028684
1284 -8920686
1285 -7081895
1286 -8168915
1287 -9832381
1288 -8780592
1289 -7353865
1290 -7111384
1291 -8835039
1292 -9804526
1293 -7797056
1294 -7022580
1295 -8177278
1296 -9102106
1297 -8635464
1298 -6700862
1299 -7065734
1300 -8873666
1301 -8413096
1302 -7181906
1303 -6578965
1304 -7770995
1305 -9034002
1306 -7454801
1307 -6374972
1308 -7216084
1309 -8123266
1310 -8049969
1311 -6239705
1312 -6145086
1313 -8057963
1314 -8086067
1315 -6934057
1316 -6024327
1317 -6781520
1318 -8252972
1319 -6932157
1320 -5500100
1321 -6218162
1322 -7375866
1323 -7719164
1324 -5963977
1325 -5349804
1326 -7235248
1327 -7531777
1328 -6324897
1329 -5221965
1330 -5715382
1331 -7453861
1332 -6648297
1333 -5053375
1334 -5426989
1335 -6508205
1336 -7247241
1337 -5775100
1338 -4460780
1339 -5916173
1340 -6698197
1341 -5906423
1342 -4707930
1343 -4742187
1344 -6701221
1345 -6499686
1346 -4666610
1347 -4552390
1348 -5535024
1349 -6546401
1350 -5334557
1351 -3616139
1352 -4830009
1353 -5986016
1354 -5524043
1355 -4385641
1356 -3980941
1357 -5694877
1358 -5961152
1359 -4267921
1360 -3820300
1361 -4408908
1362 -5501342
1363 -4926530
1364 -3204049
1365 -4019339
1366 -5352023
1367 -5110462
1368 -3875623
1369 -2962203
1370 -4558049
1371 -5458127
1372 -3852801
1373 -3003841
1374 -3465177
1375 -4780955
1376 -4663708
1377 -2697855
1378 -2999185
1379 -4465602
1380 -4574805
1381 -3529371
1382 -2244609
1383 -3340207
1384 -4608822
1385 -3401018
1386 -2488041
1387 -2746158
1388 -4002149
1389 -4326113
1390 -2391390
1391 -2116333
1392 -3428134
1393 -3684643
1394 -2898419
1395 -1581411
1396 -2414040
1397 -3996626
1398 -3097571
1399 -1975675
1400 -1926880
1401 -3066007
1402 -3745731
1403 -1806127
1404 -1005321
1405 -2447875
1406 -3267660
1407 -2732701
1408 -1100257
1409 -1435744
1410 -3293379
1411 -2672882
1412 -1215034
1413  -846997
1414 -1924391
1415 -3102593
1416 -1600192
1417  -480753
1418 -1618856
1419 -2459714
1420 -2259991
1421  -712725
1422  -435695
1423 -2196018
1424 -2124135
1425  -763128
1426   -45239
1427  -850786
1428 -2506259
1429 -1429047
1430   214692
1431  -645707
1432 -1816200
1433 -1868863
1434  -133260
1435   727877
1436 -1150554
1437 -1696455
1438  -458104
1439   512024
1440    85880
1441 -1706603
1442 -1139440
1443   802845
1444   495076
1445  -674500
1446 -1270167
1447     4782
1448  1379983
1449   -50179
1450 -1111845
1451  -292049
1452   909799
1453  1158786
1454  -588257
1455  -699985
1456  1299415
1457  1503923
1458   343462
1459  -655230
1460   201829
1461  1924744
1462   915904
1463  -387880
1464   190019
1465  1428660
1466  2090901
1467   527597
1468  -245824
1469  1466327
1470  2105403
1471  1315686
1472   188066
1473   524672
1474  2389445
1475  1988719
1476   622620
1477   881317
1478  1876480
1479  2698345
1480  1418701
1481   283968
1482  1717635
1483  2599095
1484  2122767
1485  1125058
1486  1142738
1487  3036044
1488  3065772
1489  1488718
1490  1265142
1491  2143668
1492  3327605
1493  2441794
1494   880687
1495  2005576
1496  3267384
1497  3118844
1498  2110876
1499  1694197
1500  3383639
1501  3760969
1502  2268349
1503  1885738
1504  2509555
1505  3721458
1506  3429663
1507  1968179
1508  2648676
1509  3769959
1510  3794493
1511  2920209
1512  2067361
1513  3518764
1514  4463137
1515  3180534
1516  2548617
1517  3118625
1518  4493647
1519  4418599
1520  2628518
1521  2995632
1522  4352946
1523  4497815
1524  3613072
1525  2542754
1526  3804643
1527  5196470
1528  4212911
1529  3380524
1530  3594144
1531  4872909
1532  5280741
1533  3514882
1534  3272441
1535  4602678
1536  5217334
1537  4710534
1538  3392426
1539  4188585
1540  5860284
1541  5113409
1542  3980527
1543  3931359
1544  5143461
1545  5920949
1546  4325432
1547  3781345
1548  5136474
1549  5989976
1550  5700961
1551  4202501
1552  4440635
1553  6279004
1554  5944641
1555  4666028
1556  4284563
1557  5447891
1558  6753248
1559  5397109
1560  4327083
1561  5488228
1562  6550973
1563  6521405
1564  4964871
1565  4713270
1566  6592329
1567  6755809
1568  5544998
1569  4859051
1570  5677508
1571  7394988
1572  6595019
1573  5095194
1574  5681001
1575  6802912
1576  7218369
1577  5789138
1578  4940998
1579  6798523
1580  7630479
1581  6641079
1582  5611393
1583  5944559
1584  7750588
1585  7403074
1586  5708790
1587  5957309
1588  7094900
1589  7913872
1590  6926543
1591  5713811
1592  7068672
1593  8134382
1594  7533118
1595  6441452
1596  6145114
1597  7826982
1598  8188746
1599  6617815
1600  6417175
1601  7448334
1602  8597198
1603  7947072
1604  6313175
1605  7239336
1606  8545996
1607  8145698
1608  7080723
1609  6575378
1610  8157317
1611  8985893
1612  7566658
1613  7021854
1614  7725619
1615  8936979
1616  8799853
1617  7028006
1618  7303153
1619  8692961
1620  8831552
1621  8066858
1622  7202731
1623  8405363
1624  9631770
1625  8441248
1626  7585753
1627  7989778
1628  9102885
1629  9329487
1630  7770399
1631  7828842
1632  9209186
1633  9459180
1634  8838513
1635  7832999
1636  8608329
1637 10017770
1638  9128579
1639  8124878
1640  8336303
1641  9465885
1642 10045293
1643  8511558
1644  8145136
1645  9618710
1646 10135920
1647  9550776
1648  8320137
1649  8716239
1650 10323521
1651  9829567
1652  8797348
1653  8848121
1654  9832915
1655 10726655
1656  9443314
1657  8597555
1658  9732004
1659 10426326
1660 10150675
1661  8913332
1662  8896744
1663 10687414
1664 10687363
1665  9564918
1666  9311020
1667 10142352
1668 11251474
1669 10140252
1670  8925122
1671  9917049
1672 10806713
1673 10756054
1674  9648412
1675  9347911
1676 11041412
1677 11318836
1678 10154853
1679  9614935
1680 10175583
1681 11574409
1682 10975016
1683  9464131
1684 10089654
1685 11233605
1686 11546695
1687 10431000
1688  9581721
1689 11173682
1690 11919060
1691 10784495
1692  9938843
1693 10267713
1694 11850996
1695 11801369
1696 10235467
1697 10490711
1698 11578474
1699 12070247
1700 11126099
1701  9846059
1702 11060895
1703 12281022
1704 11551154
1705 10592494
1706 10531549
1707 12112668
1708 12573318
1709 10887455
1710 10597255
1711 11641427
1712 12458425
1713 11853311
1714 10348512
1715 11184763
1716 12657451
1717 12250253
1718 11301047
1719 10880825
1720 12134619
1721 12956344
1722 11458455
1723 10790930
1724 11670789
1725 12758085
1726 12644550
1727 11013915
1728 11303431
1729 12968276
1730 12920440
1731 11894950
1732 11097378
1733 12143812
1734 13417510
1735 12181899
1736 11153775
1737 11782647
1738 12984381
1739 13351274
1740 11776823
1741 11419989
1742 12876198
1743 13242250
1744 12549581
1745 11547072
1746 12093209
1747 13695646
1748 13073690
1749 11889967
1750 12050218
1751 13020521
1752 13671660
1753 12322923
1754 11636627
1755 12989322
1756 13562516
1757 13041267
1758 12046631
1759 12273126
1760 13923178
1761 13664835
1762 12389244
1763 12223560
1764 13027196
1765 13993925
1766 12944960
1767 11834202
1768 12997383
1769 13972860
1770 13761592
1771 12649224
1772 12330314
1773 13887930
1774 14038533
1775 12831011
1776 12492304
1777 13096624
1778 14214199
1779 13654030
1780 12418638
1781 13177123
1782 14082168
1783 14056596
1784 13093146
1785 12462483
1786 13846184
1787 14388016
1788 13297605
1789 12861950
1790 13381406
1791 14595848
1792 14256432
1793 12733488
1794 13168718
1795 14205912
1796 14335602
1797 13470753
1798 12623917
1799 13892880
1800 14796619
1801 13835598
1802 13191134
1803 13463719
1804 14642259
1805 14677777
1806 13145238
1807 13224036
1808 14291744
1809 14668709
1810 14004611
1811 12938627
1812 13936158
1813 15159847
1814 14314258
1815 13351049
1816 13334427
1817 14582991
1818 15094189
1819 13596234
1820 13283431
1821 14406781
1822 15095034
1823 14649924
1824 13264298
1825 13741988
1826 15160331
1827 14703328
1828 13706503
1829 13394872
1830 14455288
1831 15414855
1832 14201719
1833 13542484
1834 14426161
1835 15213278
1836 15053913
1837 13590647
1838 13592435
1839 15111595
1840 15038520
1841 14115438
1842 13638037
1843 14544087
1844 15769732
1845 14687045
1846 13583301
1847 14230179
1848 15214291
1849 15417248
1850 13975896
1851 13535738
1852 15157411
1853 15594802
1854 14694151
1855 13816418
1856 14299282
1857 15781505
1858 15149840
1859 13787584
1860 14051695
1861 15030205
1862 15676483
1863 14592552
1864 13757243
1865 15061677
1866 15725709
1867 15037611
1868 14045944
1869 14111593
1870 15657980
1871 15537062
1872 14126303
1873 14092858
1874 15029005
1875 15934582
1876 15053605
1877 13792853
1878 14798607
1879 15774335
1880 15344955
1881 14290538
1882 13971202
1883 15493192
1884 15919736
1885 14651881
1886 14291635
1887 14916549
1888 15862542
1889 15348067
1890 13907379
1891 14507807
1892 15655669
1893 15636935
1894 14767473
1895 14116608
1896 15347342
1897 16119821
1898 14986715
1899 14338180
1900 14708017
1901 15754735
1902 15676314
1903 14191173
1904 14396772
1905 15591005
1906 15864682
1907 15174597
1908 14241235
1909 15110032
1910 16120140
1911 15182547
1912 14365879
1913 14572645
1914 15627300
1915 15940941
1916 14580704
1917 14472915
1918 15556920
1919 15846472
1920 15284889
1921 14278014
1922 14849832
1923 16037394
1924 15400948
1925 14553067
1926 14575123
1927 15598580
1928 16265263
1929 14923038
1930 14318160
1931 15314005
1932 15902951
1933 15497931
1934 14237956
1935 14503715
1936 16039833
1937 15816065
1938 14809805
1939 14508279
1940 15314387
1941 16233557
1942 15145636
1943 14279175
1944 15058644
1945 15738233
1946 15667986
1947 14567833
1948 14426026
1949 15842475
1950 15909347
1951 14959528
1952 14459176
1953 15013067
1954 16095299
1955 15323795
1956 14250954
1957 14912567
1958 15799272
1959 15953607
1960 14818506
1961 14223316
1962 15521708
1963 15907330
1964 14999809
1965 14352784
1966 14752972
1967 16060450
1968 15651867
1969 14381110
1970 14733606
1971 15616749
1972 15946464
1973 14965579
1974 14064584
1975 15211977
1976 15908391
1977 15140810
1978 14375798
1979 14549915
1980 15941145
1981 15929646
1982 14492506
1983 14424740
1984 15238760
1985 15863319
1986 15156842
1987 13944927
1988 14800347
1989 15910251
1990 15497850
1991 14554111
1992 14241277
1993 15547980
1994 16017340
1995 14594856
1996 14132875
1997 14868134
1998 15734699
1999 15386557
2000 14041100
2001 14560156
2002 15764597
2003 15563352
2004 14632179
2005 14021179
2006 15044977
2007 15867176
2008 14754329
2009 14099312
2010 14598582
2011 15565594
2012 15627994
2013 14158250
2014 14068786
2015 15308841
2016 15537025
2017 14775717
2018 13847744
2019 14602440
2020 15787150
2021 14975266
2022 14113631
2023 14357346
2024 15211233
2025 15489468
2026 14163732
2027 13817039
2028 14926784
2029 15298737
2030 14818919
2031 13967903
2032 14396253
2033 15609268
2034 15017119
2035 13992558
2036 13998893
2037 14810826
2038 15413278
2039 14233649
2040 13540260
2041 14658081
2042 15324437
2043 14909425
2044 13839503
2045 13920600
2046 15313800
2047 15089590
2048 13929876
2049 13628281
2050 14324353
2051 15302592
2052 14492253
2053 13466163
2054 14239359
2055 15061815
2056 14940307
2057 13830613
2058 13415886
2059 14749442
2060 14999792
2061 13993980
2062 13515638
2063 14002873
2064 15092844
2065 14611993
2066 13390050
2067 13799585
2068 14579634
2069 14714567
2070 13842512
2071 13133118
2072 14229994
2073 14886382
2074 14160895
2075 13492655
2076 13561381
2077 14641921
2078 14532114
2079 13216046
2080 13357947
2081 14237880
2082 14581669
2083 13893521
2084 13033585
2085 13928962
2086 14605767
2087 13835687
2088 13161537
2089 13228148
2090 14282012
2091 14419670
2092 13139953
2093 13072883
2094 13913379
2095 14430996
2096 13915650
2097 12763482
2098 13295491
2099 14278533
2100 13812729
2101 12963376
2102 12690351
2103 13789333
2104 14436512
2105 13228779
2106 12766509
2107 13491746
2108 14093970
2109 13759654
2110 12543187
2111 12821096
2112 13905473
2113 13627428
2114 12860561
2115 12497920
2116 13382033
2117 14216580
2118 13175912
2119 12446823
2120 12967396
2121 13664632
2122 13621097
2123 12333322
2124 12259346
2125 13573050
2126 13711092
2127 12889642
2128 12159165
2129 12752080
2130 13847328
2131 13060945
2132 12099604
2133 12427231
2134 13205367
2135 13541510
2136 12421927
2137 11908806
2138 13014596
2139 13429348
2140 12797564
2141 11872907
2142 12103332
2143 13372196
2144 12969740
2145 11887501
2146 12023765
2147 12835127
2148 13355213
2149 12305418
2150 11449431
2151 12402148
2152 13007888
2153 12575059
2154 11694736
2155 11650210
2156 12928024
2157 12954169
2158 11861113
2159 11587140
2160 12142295
2161 12950042
2162 12251905
2163 11042358
2164 11705846
2165 12633525
2166 12473515
2167 11497676
2168 11159224
2169 12479084
2170 12796970
2171 11625500
2172 11138042
2173 11575154
2174 12441194
2175 12054339
2176 10826818
2177 11223766
2178 12180410
2179 12324589
2180 11511167
2181 10720902
2182 11695862
2183 12428799
2184 11543229
2185 10774693
2186 10912560
2187 11965336
2188 12067374
2189 10737507
2190 10696429
2191 11617281
2192 11931387
2193 11269424
2194 10320474
2195 11016104
2196 11903407
2197 11304053
2198 10644531
2199 10636395
2200 11453320
2201 11746525
2202 10535909
2203 10197379
2204 10976060
2205 11456004
2206 11074135
2207 10025768
2208 10433666
2209 11555043
2210 11157370
2211 10324466
2212 10063227
2213 10830113
2214 11430847
2215 10345618
2216  9732348
2217 10369373
2218 10957716
2219 10892353
2220  9902485
2221  9909652
2222 10967757
2223 10833473
2224 10022987
2225  9524601
2226 10086401
2227 10968661
2228 10169689
2229  9373835
2230  9928067
2231 10599746
2232 10618570
2233  9583242
2234  9339041
2235 10411966
2236 10448029
2237  9642205
2238  9066654
2239  9466442
2240 10503455
2241 10018325
2242  9114478
2243  9431182
2244 10059476
2245 10292710
2246  9310062
2247  8630029
2248  9625476
2249 10103067
2250  9479429
2251  8734487
2252  8909646
2253 10087137
2254  9813116
2255  8658995
2256  8760947
2257  9451744
2258  9837218
2259  9040859
2260  8232740
2261  9096688
2262  9723931
2263  9267296
2264  8505082
2265  8314491
2266  9332598
2267  9412832
2268  8303050
2269  8113670
2270  8749658
2271  9470161
2272  8968547
2273  7865289
2274  8412771
2275  9227558
2276  8900185
2277  8077151
2278  7734491
2279  8757836
2280  9095520
2281  8018368
2282  7675148
2283  8220663
2284  8956509
2285  8690234
2286  7484890
2287  7705186
2288  8597212
2289  8541099
2290  7749621
2291  7081453
2292  8010886
2293  8853729
2294  7939699
2295  7238827
2296  7530349
2297  8360304
2298  8362123
2299  7064245
2300  6954282
2301  7930629
2302  8180022
2303  7579478
2304  6718175
2305  7283758
2306  8326122
2307  7745160
2308  6868102
2309  6795876
2310  7546466
2311  7989802
2312  6859436
2313  6376934
2314  7277534
2315  7779799
2316  7357150
2317  6333540
2318  6557883
2319  7683284
2320  7329770
2321  6434880
2322  6253242
2323  6925612
2324  7600446
2325  6696590
2326  5957663
2327  6586259
2328  7156768
2329  7001638
2330  5969206
2331  5781231
2332  6930712
2333  6996647
2334  6152606
2335  5738973
2336  6283860
2337  7222636
2338  6526165
2339  5473657
2340  5852748
2341  6479066
2342  6526490
2343  5655639
2344  5271014
2345  6293654
2346  6567312
2347  5880589
2348  5364080
2349  5539758
2350  6435393
2351  6127039
2352  5078834
2353  5211557
2354  5841038
2355  6146962
2356  5437554
2357  4777463
2358  5654633
2359  6140634
2360  5482688
2361  4841150
2362  4860164
2363  5766114
2364  5672135
2365  4648085
2366  4715116
2367  5353642
2368  5720710
2369  5146051
2370  4251993
2371  4842204
2372  5490367
2373  5073840
2374  4432431
2375  4223830
2376  5112605
2377  5402742
2378  4370435
2379  4135479
2380  4712957
2381  5196095
2382  4753903
2383  3704175
2384  4123607
2385  4945529
2386  4681267
2387  4064903
2388  3745562
2389  4486300
2390  4943302
2391  3987599
2392  3513924
2393  3930970
2394  4529588
2395  4423976
2396  3349757
2397  3461436
2398  4417172
2399  4359874
2400  3689888
2401  3139683
2402  3781150
2403  4499557
2404  3614565
2405  2915136
2406  3264783
2407  3942912
2408  4042321
2409  3012698
2410  2890574
2411  3822840
2412  3910930
2413  3268081
2414  2537193
2415  2932412
2416  3912089
2417  3369061
2418  2514870
2419  2647573
2420  3386591
2421  3760184
2422  2689995
2423  2132676
2424  3028295
2425  3418007
2426  2910927
2427  2055660
2428  2201041
2429  3317878
2430  3100660
2431  2210154
2432  2069461
2433  2606609
2434  3168406
2435  2354650
2436  1555955
2437  2252246
2438  2860291
2439  2651203
2440  1790537
2441  1614774
2442  2702963
2443  2729000
2444  1740637
2445  1370371
2446  1845024
2447  2649573
2448  2085103
2449  1061443
2450  1532212
2451  2300568
2452  2327799
2453  1506214
2454   944116
2455  1845286
2456  2236439
2457  1449972
2458   893079
2459  1092492
2460  2021027
2461  1911418
2462   812873
2463   893931
2464  1578134
2465  1786773
2466  1103697
2467   339623
2468  1088003
2469  1723218
2470  1097424
2471   503842
2472   538655
2473  1391886
2474  1524537
2475   457564
2476   295088
2477   871338
2478  1202371
2479   764721
2480  -131035
2481   363350
2482  1212621
2483   842884
2484   182718
2485   -75148
2486   637497
2487  1011454
2488    23446
2489  -332723
2490   225489
2491   698387
2492   459771
2493  -464850
2494  -258618
2495   597153
2496   350053
2497  -290303
2498  -646511
2499   -79140
2500   505733
2501  -304064
2502  -824889
2503  -351127
2504   214291
2505   168683
2506  -845433
2507  -974528
2508  -105920
2509  -129074
2510  -705912
2511 -1152622
2512  -739048
2513     6626
2514  -585592
2515 -1222143
2516  -945148
2517  -470205
2518  -348934
2519 -1216775
2520 -1530265
2521  -707231
2522  -563251
2523 -1095739
2524 -1619244
2525 -1332262
2526  -454742
2527  -922285
2528 -1793771
2529 -1652473
2530 -1085300
2531  -800870
2532 -1614847
2533 -2137306
2534 -1279564
2535  -881921
2536 -1347218
2537 -2062691
2538 -2084268
2539 -1132452
2540 -1252235
2541 -2150560
2542 -2260426
2543 -1776426
2544 -1248049
2545 -1812144
2546 -2585599
2547 -1972748
2548 -1434260
2549 -1727914
2550 -2477190
2551 -2732622
2552 -1797504
2553 -1630851
2554 -2539477
2555 -2752130
2556 -2270554
2557 -1652451
2558 -2119076
2559 -3120691
2560 -2725195
2561 -2038133
2562 -2144359
2563 -2823942
2564 -3280327
2565 -2430619
2566 -1946616
2567 -2756241
2568 -3247919
2569 -2997375
2570 -2286165
2571 -2422968
2572 -3497740
2573 -3400569
2574 -2655985
2575 -2519349
2576 -3077728
2577 -3735726
2578 -3068753
2579 -2359344
2580 -3079014
2581 -3765604
2582 -3676419
2583 -2905644
2584 -2733217
2585 -3796077
2586 -3977045
2587 -3242801
2588 -2922526
2589 -3323881
2590 -4164468
2591 -3818945
2592 -2962999
2593 -3377547
2594 -4089925
2595 -4263469
2596 -3602145
2597 -3104950
2598 -3962208
2599 -4405704
2600 -3853616
2601 -3453498
2602 -3675678
2603 -4553267
2604 -4493797
2605 -3575760
2606 -3717716
2607 -4372548
2608 -4653814
2609 -4133106
2610 -3511582
2611 -4270193
2612 -4951256
2613 -4502409
2614 -3976180
2615 -3996381
2616 -4878798
2617 -5079170
2618 -4124782
2619 -3995051
2620 -4606222
2621 -5078021
2622 -4814445
2623 -4066867
2624 -4550282
2625 -5331697
2626 -5095986
2627 -4573477
2628 -4343246
2629 -5031422
2630 -5488966
2631 -4722028
2632 -4469435
2633 -5003831
2634 -5519847
2635 -5404600
2636 -4578927
2637 -4792715
2638 -5653451
2639 -5556958
2640 -5029467
2641 -4713587
2642 -5347586
2643 -6004717
2644 -5332759
2645 -4908715
2646 -5351718
2647 -5907892
2648 -5941366
2649 -5096152
2650 -5046544
2651 -5901923
2652 -6012075
2653 -5596730
2654 -5203483
2655 -5646838
2656 -6442256
2657 -5949670
2658 -5354007
2659 -5613562
2660 -6163088
2661 -6410404
2662 -5651610
2663 -5357332
2664 -6203740
2665 -6510294
2666 -6162037
2667 -5666223
2668 -5923226
2669 -6784951
2670 -6440720
2671 -5712391
2672 -5848638
2673 -6413534
2674 -6851918
2675 -6247193
2676 -5811444
2677 -6556005
2678 -6949792
2679 -6663435
2680 -6080430
2681 -6078129
2682 -6973927
2683 -6947167
2684 -6246236
2685 -6227889
2686 -6728996
2687 -7285742
2688 -6814000
2689 -6154465
2690 -6763290
2691 -7325712
2692 -7126039
2693 -6489487
2694 -6314457
2695 -7280819
2696 -7529896
2697 -6785948
2698 -6546762
2699 -6966726
2700 -7667567
2701 -7365442
2702 -6478330
2703 -6847133
2704 -7571532
2705 -7645457
2706 -7091006
2707 -6650440
2708 -7451338
2709 -7968507
2710 -7348901
2711 -6938921
2712 -7144067
2713 -7856746
2714 -7843937
2715 -6944367
2716 -7067487
2717 -7813254
2718 -8067758
2719 -7661234
2720 -7048255
2721 -7632378
2722 -8306453
2723 -7801479
2724 -7256812
2725 -7319672
2726 -8105705
2727 -8396848
2728 -7498368
2729 -7353677
2730 -8063105
2731 -8427927
2732 -8104044
2733 -7359364
2734 -7718600
2735 -8543396
2736 -8276127
2737 -7745865
2738 -7639975
2739 -8285900
2740 -8818218
2741 -8090764
2742 -7694798
2743 -8181308
2744 -8588042
2745 -8501944
2746 -7767778
2747 -7877644
2748 -8788076
2749 -8768317
2750 -8228934
2751 -7936255
2752 -8451806
2753 -9130299
2754 -8504723
2755 -7926046
2756 -8361401
2757 -8886820
2758 -8950201
2759 -8238147
2760 -8112887
2761 -8953039
2762 -9100643
2763 -8639726
2764 -8247444
2765 -8527245
2766 -9299483
2767 -8960323
2768 -8312248
2769 -8574576
2770 -9121232
2771 -9388025
2772 -8743493
2773 -8333916
2774 -9074711
2775 -9390448
2776 -8987577
2777 -8506512
2778 -8657593
2779 -9550493
2780 -9444074
2781 -8709218
2782 -8790103
2783 -9308781
2784 -9699289
2785 -9178785
2786 -8561925
2787 -9129110
2788 -9608665
2789 -9394113
2790 -8935910
2791 -8863283
2792 -9709172
2793 -9850046
2794 -9115767
2795 -9004132
2796 -9381007
2797 -9824065
2798 -9514676
2799 -8870848
2800 -9351426
2801 -9918005
2802 -9783394
2803 -9341881
2804 -9111693
2805 -9812797
2806 -10101943
2807 -9397477
2808 -9168111
2809 -9507975
2810 -10072607
2811 -9929248
2812 -9153237
2813 -9462226
2814 -10170679
2815 -10144006
2816 -9639348
2817 -9229314
2818 -9845347
2819 -10343314
2820 -9742776
2821 -9423051
2822 -9697321
2823 -10252370
2824 -10296505
2825 -9508923
2826 -9545427
2827 -10201395
2828 -10323768
2829 -9973632
2830 -9468118
2831 -9912051
2832 -10601921
2833 -10169978
2834 -9692961
2835 -9813783
2836 -10405322
2837 -10636497
2838 -9791539
2839 -9568803
2840 -10271014
2841 -10567909
2842 -10303715
2843 -9741685
2844 -10041564
2845 -10824175
2846 -10523693
2847 -9942613
2848 -9885214
2849 -10392558
2850 -10846904
2851 -10173345
2852 -9737976
2853 -10326031
2854 -10778754
2855 -10685640
2856 -10037541
2857 -10047129
2858 -10887090
2859 -10818395
2860 -10168970
2861 -9928955
2862 -10377743
2863 -11067098
2864 -10593159
2865 -9979087
2866 -10420308
2867 -10933577
2868 -10942516
2869 -10268102
2870 -10014881
2871 -10830666
2872 -11039889
2873 -10532522
2874 -10191113
2875 -10433746
2876 -11181171
2877 -10931099
2878 -10208038
2879 -10429741
2880 -10932463
2881 -11100570
2882 -10536928
2883 -10119795
2884 -10858329
2885 -11238070
2886 -10820818
2887 -10422505
2888 -10502853
2889 -11219064
2890 -11169110
2891 -10386770
2892 -10424714
2893 -10942763
2894 -11296070
2895 -10886228
2896 -10266503
2897 -10821887
2898 -11386768
2899 -11082028
2900 -10585619
2901 -10472499
2902 -11181942
2903 -11381828
2904 -10632416
2905 -10513321
2906 -10980823
2907 -11405826
2908 -11185374
2909 -10493823
2910 -10794760
2911 -11361650
2912 -11181640
2913 -10753844
2914 -10510616
2915 -11125524
2916 -11575002
2917 -10962522
2918 -10662085
2919 -10986298
2920 -11470589
2921 -11405920
2922 -10613412
2923 -10687257
2924 -11371207
2925 -11362925
2926 -10961431
2927 -10623032
2928 -11129943
2929 -11692138
2930 -11169211
2931 -10765791
2932 -10972586
2933 -11410312
2934 -11514775
2935 -10799624
2936 -10695580
2937 -11369092
2938 -11555905
2939 -11237949
2940 -10735253
2941 -10997432
2942 -11693956
2943 -11342606
2944 -10814093
2945 -10911500
2946 -11393262
2947 -11696411
2948 -11059246
2949 -10755700
2950 -11339897
2951 -11595404
2952 -11369174
2953 -10858541
2954 -10930885
2955 -11617364
2956 -11454708
2957 -10941354
2958 -10945288
2959 -11343429
2960 -11759755
2961 -11246216
2962 -10770472
2963 -11256049
2964 -11597962
2965 -11420290
2966 -10908054
2967 -10884475
2968 -11647068
2969 -11642506
2970 -11070699
2971 -10971959
2972 -11296715
2973 -11754860
2974 -11362360
2975 -10763099
2976 -11143893
2977 -11569725
2978 -11540188
2979 -11063857
2980 -10843974
2981 -11583409
2982 -11798443
2983 -11215751
2984 -10909759
2985 -11123672
2986 -11694402
2987 -11495402
2988 -10799368
2989 -11054000
2990 -11580554
2991 -11661284
2992 -11193962
2993 -10791964
2994 -11412228
2995 -11784854
2996 -11288989
2997 -10926614
2998 -11017341
2999 -11623208
3000 -11653108
3001 -10920502
3002 -10963409
3003 -11491384
3004 -11722990
3005 -11333183
3006 -10711685
3007 -11156350
3008 -11750037
3009 -11404271
3010 -10953163
3011 -10926857
3012 -11557961
3013 -11777089
3014 -11010802
3015 -10817383
3016 -11294263
3017 -11629694
3018 -11408364
3019 -10738307
3020 -10977611
3021 -11667153
3022 -11529702
3023 -11053146
3024 -10818678
3025 -11332708
3026 -11791874
3027 -11146172
3028 -10718594
3029 -11072375
3030 -11525927
3031 -11529401
3032 -10848660
3033 -10848005
3034 -11526923
3035 -11521620
3036 -11081026
3037 -10729764
3038 -11074977
3039 -11655838
3040 -11223651
3041 -10747476
3042 -10967725
3043 -11404656
3044 -11561404
3045 -10925874
3046 -10694152
3047 -11313903
3048 -11454814
3049 -11092572
3050 -10666143
3051 -10869404
3052 -11552348
3053 -11304395
3054 -10751590
3055 -10858840
3056 -11246834
3057 -11476174
3058 -10923445
3059 -10533324
3060 -11070718
3061 -11360768
3062 -11136030
3063 -10711180
3064 -10698150
3065 -11367036
3066 -11313171
3067 -10732455
3068 -10681318
3069 -11005652
3070 -11372842
3071 -10965217
3072 -10450708
3073 -10881130
3074 -11267722
3075 -11123211
3076 -10697885
3077 -10549425
3078 -11157077
3079 -11232206
3080 -10649731
3081 -10519531
3082 -10793749
3083 -11226279
3084 -11008820
3085 -10419207
3086 -10695209
3087 -11123733
3088 -11062826
3089 -10629985
3090 -10318518
3091 -10883208
3092 -11162358
3093 -10632658
3094 -10388029
3095 -10609986
3096 -11102707
3097 -10999587
3098 -10329490
3099 -10454844
3100 -10909612
3101 -10927505
3102 -10564310
3103 -10167539
3104 -10643996
3105 -11094395
3106 -10679693
3107 -10323960
3108 -10374442
3109 -10828052
3110 -10908790
3111 -10229641
3112 -10176413
3113 -10661967
3114 -10820787
3115 -10539928
3116 -10064295
3117 -10395174
3118 -10930611
3119 -10581497
3120 -10163950
3121 -10151325
3122 -10576012
3123 -10773515
3124 -10147413
3125 -9975131
3126 -10456551
3127 -10706183
3128 -10511751
3129 -9950851
3130 -10092458
3131 -10699568
3132 -10491271
3133 -10008057
3134 -9887277
3135 -10315473
3136 -10722628
3137 -10158466
3138 -9752405
3139 -10160213
3140 -10515623
3141 -10411592
3142 -9797070
3143 -9754115
3144 -10402755
3145 -10393145
3146 -9943954
3147 -9702240
3148 -10009657
3149 -10543445
3150 -10156780
3151 -9599794
3152 -9810439
3153 -10189332
3154 -10271004
3155 -9719048
3156 -9472759
3157 -10102307
3158 -10299027
3159 -9890123
3160 -9528017
3161 -9668202
3162 -10263200
3163 -10045072
3164 -9422661
3165 -9506717
3166 -9899243
3167 -10127794
3168 -9676980
3169 -9261956
3170 -9775934
3171 -10090040
3172 -9785152
3173 -9348266
3174 -9300741
3175 -9896316
3176 -9911347
3177 -9298636
3178 -9263669
3179 -9642696
3180 -9963024
3181 -9599449
3182 -9020836
3183 -9379302
3184 -9796503
3185 -9607741
3186 -9190390
3187 -9014101
3188 -9564709
3189 -9780334
3190 -9224738
3191 -9025328
3192 -9288489
3193 -9671876
3194 -9485339
3195 -8822995
3196 -8990649
3197 -9465748
3198 -9430027
3199 -9083116
3200 -8797708
3201 -9245748
3202 -9577562
3203 -9077932
3204 -8767820
3205 -8931859
3206 -9315038
3207 -9285264
3208 -8668946
3209 -8716743
3210 -9197675
3211 -9234624
3212 -8929791
3213 -8548834
3214 -8845541
3215 -9282763
3216 -8899995
3217 -8507085
3218 -8565858
3219 -8964728
3220 -9134263
3221 -8560745
3222 -8422520
3223 -8865202
3224 -8985499
3225 -8728041
3226 -8279843
3227 -8431762
3228 -8954325
3229 -8719059
3230 -8326497
3231 -8318873
3232 -8639688
3233 -8876913
3234 -8389425
3235 -8118373
3236 -8491547
3237 -8658518
3238 -8494227
3239 -8055438
3240 -8092425
3241 -8651895
3242 -8540946
3243 -8111614
3244 -8012486
3245 -8286975
3246 -8603594
3247 -8151772
3248 -7751715
3249 -8110313
3250 -8391653
3251 -8310691
3252 -7852372
3253 -7757901
3254 -8331423
3255 -8330639
3256 -7855638
3257 -7656877
3258 -7877087
3259 -8291132
3260 -7974079
3261 -7459837
3262 -7715212
3263 -8094308
3264 -8115092
3265 -7656023
3266 -7383446
3267 -7915831
3268 -8072585
3269 -7610222
3270 -7324022
3271 -7474643
3272 -7980642
3273 -7834016
3274 -7250292
3275 -7346461
3276 -7705020
3277 -7829090
3278 -7432274
3279 -6988780
3280 -7426736
3281 -7777422
3282 -7450702
3283 -7087068
3284 -7094661
3285 -7608519
3286 -7647605
3287 -7020890
3288 -6944636
3289 -7279847
3290 -7492475
3291 -7193134
3292 -6687710
3293 -7017760
3294 -7461277
3295 -7240329
3296 -6850774
3297 -6720291
3298 -7149669
3299 -7346497
3300 -6785790
3301 -6554252
3302 -6840481
3303 -7170924
3304 -7050355
3305 -6458052
3306 -6556866
3307 -7070484
3308 -6990232
3309 -6599848
3310 -6318913
3311 -6672723
3312 -7024353
3313 -6574717
3314 -6258928
3315 -6463760
3316 -6812085
3317 -6813525
3318 -6227228
3319 -6153176
3320 -6619742
3321 -6625795
3322 -6301059
3323 -5981366
3324 -6239851
3325 -6702520
3326 -6369548
3327 -5968382
3328 -6059736
3329 -6401978
3330 -6525311
3331 -5967706
3332 -5717911
3333 -6164889
3334 -6335321
3335 -6080830
3336 -5678201
3337 -5782295
3338 -6329747
3339 -6163729
3340 -5681356
3341 -5625744
3342 -5909154
3343 -6153399
3344 -5733390
3345 -5382789
3346 -5754322
3347 -5996248
3348 -5841257
3349 -5422722
3350 -5355553
3351 -5846618
3352 -5823740
3353 -5380515
3354 -5256679
3355 -5468190
3356 -5787915
3357 -5498573
3358 -5089742
3359 -5342316
3360 -5594614
3361 -5507437
3362 -5133811
3363 -4948892
3364 -5392161
3365 -5490520
3366 -5088413
3367 -4925792
3368 -5086610
3369 -5435078
3370 -5219783
3371 -4726331
3372 -4898111
3373 -5190188
3374 -5159567
3375 -4815309
3376 -4569177
3377 -4992592
3378 -5185583
3379 -4785040
3380 -4554684
3381 -4655775
3382 -5016675
3383 -4926049
3384 -4378504
3385 -4417555
3386 -4760372
3387 -4847429
3388 -4575356
3389 -4210695
3390 -4534335
3391 -4856290
3392 -4526049
3393 -4179590
3394 -4166925
3395 -4554474
3396 -4627834
3397 -4091390
3398 -4007045
3399 -4357895
3400 -4524426
3401 -4295765
3402 -3846953
3403 -4034395
3404 -4434462
3405 -4197915
3406 -3841184
3407 -3755335
3408 -4116567
3409 -4312336
3410 -3826815
3411 -3621475
3412 -3917669
3413 -4131523
3414 -3976571
3415 -3473097
3416 -3529638
3417 -4010338
3418 -3922188
3419 -3555914
3420 -3368582
3421 -3668569
3422 -3996188
3423 -3551891
3424 -3195540
3425 -3414234
3426 -3705535
3427 -3676210
3428 -3171335
3429 -3075398
3430 -3566937
3431 -3620084
3432 -3273623
3433 -2996193
3434 -3179337
3435 -3571701
3436 -3264105
3437 -2827101
3438 -2951595
3439 -3258493
3440 -3356151
3441 -2924596
3442 -2686948
3443 -3105451
3444 -3246971
3445 -2955106
3446 -2603502
3447 -2665913
3448 -3132434
3449 -2998686
3450 -2519416
3451 -2521308
3452 -2830333
3453 -3040747
3454 -2665311
3455 -2264508
3456 -2587707
3457 -2835381
3458 -2625719
3459 -2247588
3460 -2192188
3461 -2676605
3462 -2722921
3463 -2256854
3464 -2131451
3465 -2342952
3466 -2607659
3467 -2352541
3468 -1888213
3469 -2097616
3470 -2407193
3471 -2325263
3472 -1998710
3473 -1800861
3474 -2191193
3475 -2364048
3476 -1952248
3477 -1730732
3478 -1854972
3479 -2161484
3480 -2047126
3481 -1562691
3482 -1660868
3483 -2006951
3484 -1998062
3485 -1692264
3486 -1400032
3487 -1697493
3488 -1956106
3489 -1606187
3490 -1350332
3491 -1427850
3492 -1743324
3493 -1745329
3494 -1269143
3495 -1244354
3496 -1571344
3497 -1610762
3498 -1363448
3499 -1012289
3500 -1218044
3501 -1549740
3502 -1292362
3503 -1004701
3504 -1007074
3505 -1317075
3506 -1432438
3507  -955093
3508  -795476
3509 -1093020
3510 -1209402
3511 -1027616
3512  -652017
3513  -771985
3514 -1168829
3515 -1012018
3516  -679565
3517  -597857
3518  -848240
3519 -1030750
3520  -621259
3521  -377272
3522  -638673
3523  -819405
3524  -716317
3525  -358576
3526  -361756
3527  -754770
3528  -668101
3529  -324842
3530  -174731
3531  -365109
3532  -646048
3533  -320137
3534     6646
3535  -213292
3536  -462571
3537  -423797
3538   -14947
3539   122043
3540  -280441
3541  -326532
3542     3700
3543   220188
3544    83390
3545  -280286
3546   -71411
3547   344958
3548   232681
3549   -19655
3550   -68519
3551   300790
3552   556246
3553   190849
3554    33849
3555   296913
3556   548600
3557   507293
3558   129737
3559   218671
3560   676017
3561   684020
3562   445330
3563   312503
3564   595272
3565   931982
3566   632991
3567   378868
3568   593286
3569   898363
3570   950878
3571   573384
3572   544847
3573  1015510
3574  1117033
3575   880612
3576   655465
3577   858880
3578  1273501
3579  1077993
3580   760808
3581   907313
3582  1241841
3583  1410080
3584  1063506
3585   879194
3586  1267423
3587  1464100
3588  1288685
3589  1031089
3590  1130990
3591  1596910
3592  1559755
3593  1215764
3594  1244527
3595  1541885
3596  1792404
3597  1510270
3598  1214905
3599  1534999
3600  1810209
3601  1723594
3602  1459574
3603  1446938
3604  1913163
3605  1997006
3606  1646535
3607  1571621
3608  1799928
3609  2094993
3610  1942293
3611  1609438
3612  1834936
3613  2160208
3614  2151822
3615  1905819
3616  1778444
3617  2166811
3618  2357797
3619  2058830
3620  1912522
3621  2068520
3622  2417678
3623  2393471
3624  2025717
3625  2146264
3626  2490901
3627  2556616
3628  2333455
3629  2097047
3630  2398914
3631  2695203
3632  2475129
3633  2290476
3634  2388032
3635  2731973
3636  2809737
3637  2443370
3638  2446344
3639  2754445
3640  2880224
3641  2729997
3642  2463723
3643  2682103
3644  3031930
3645  2893320
3646  2701252
3647  2732232
3648  3014095
3649  3160489
3650  2816622
3651  2732764
3652  3033011
3653  3209637
3654  3128401
3655  2850027
3656  3001543
3657  3389254
3658  3302873
3659  3051390
3660  2997246
3661  3274247
3662  3519053
3663  3215403
3664  3051356
3665  3323106
3666  3554542
3667  3534326
3668  3236060
3669  3274883
3670  3662941
3671  3652963
3672  3422115
3673  3319256
3674  3531751
3675  3838284
3676  3644617
3677  3411817
3678  3607289
3679  3860205
3680  3894104
3681  3589109
3682  3518718
3683  3922083
3684  4011461
3685  3794282
3686  3652424
3687  3819499
3688  4183246
3689  4051598
3690  3742216
3691  3861235
3692  4120448
3693  4226125
3694  3961941
3695  3795802
3696  4162235
3697  4363391
3698  4196794
3699  4007318
3700  4071473
3701  4448181
3702  4422382
3703  4077880
3704  4099998
3705  4369167
3706  4568277
3707  4369458
3708  4118098
3709  4405830
3710  4665829
3711  4552345
3712  4330516
3713  4312700
3714  4667299
3715  4768107
3716  4450787
3717  4390337
3718  4630705
3719  4888490
3720  4770812
3721  4446256
3722  4617081
3723  4926585
3724  4875044
3725  4661564
3726  4554445
3727  4900771
3728  5112322
3729  4831434
3730  4702515
3731  4880787
3732  5149480
3733  5112899
3734  4756239
3735  4841399
3736  5172777
3737  5212820
3738  5016875
3739  4843084
3740  5116063
3741  5418013
3742  5197491
3743  4989755
3744  5082468
3745  5369670
3746  5437816
3747  5090778
3748  5070278
3749  5415517
3750  5539877
3751  5387626
3752  5148423
3753  5314194
3754  5649855
3755  5515044
3756  5284351
3757  5305562
3758  5565932
3759  5747682
3760  5468941
3761  5345340
3762  5624597
3763  5793878
3764  5713298
3765  5448500
3766  5505632
3767  5860017
3768  5810818
3769  5580842
3770  5573000
3771  5804641
3772  6029953
3773  5797781
3774  5598309
3775  5818788
3776  6019507
3777  5989080
3778  5731617
3779  5716320
3780  6086754
3781  6140797
3782  5918858
3783  5823271
3784  5986487
3785  6267286
3786  6113429
3787  5846819
3788  5989058
3789  6224448
3790  6275669
3791  6056973
3792  5953768
3793  6292799
3794  6408627
3795  6203520
3796  6073258
3797  6167846
3798  6455512
3799  6396452
3800  6120333
3801  6206082
3802  6442666
3803  6545203
3804  6360708
3805  6175717
3806  6454692
3807  6643941
3808  6473865
3809  6300488
3810  6347565
3811  6656583
3812  6681594
3813  6390001
3814  6421805
3815  6650261
3816  6781558
3817  6628064
3818  6387893
3819  6598069
3820  6838046
3821  6730513
3822  6572960
3823  6569379
3824  6848624
3825  6955935
3826  6664253
3827  6601315
3828  6795373
3829  6970117
3830  6882991
3831  6612163
3832  6755100
3833  7056434
3834  7006419
3835  6824868
3836  6747562
3837  7000192
3838  7168978
3839  6911916
3840  6779904
3841  6950289
3842  7151075
3843  7146952
3844  6878398
3845  6926738
3846  7225499
3847  7234918
3848  7050520
3849  6918440
3850  7117650
3851  7363066
3852  7158603
3853  6981465
3854  7110289
3855  7341840
3856  7397305
3857  7103127
3858  7055340
3859  7363308
3860  7438477
3861  7270119
3862  7087451
3863  7230462
3864  7548493
3865  7437594
3866  7204452
3867  7247409
3868  7477479
3869  7611516
3870  7340648
3871  7180863
3872  7446653
3873  7617123
3874  7522692
3875  7307234
3876  7356212
3877  7690446
3878  7660045
3879  7404793
3880  7384738
3881  7572695
3882  7760579
3883  7565791
3884  7355111
3885  7570916
3886  7774263
3887  7740797
3888  7523325
3889  7467962
3890  7785174
3891  7842702
3892  7594510
3893  7505880
3894  7661115
3895  7921047
3896  7808228
3897  7536859
3898  7674174
3899  7903649
3900  7914809
3901  7705142
3902  7577697
3903  7857109
3904  7997376
3905  7797782
3906  7672829
3907  7766157
3908  8027532
3909  8006462
3910  7728712
3911  7770296
3912  7978699
3913  8056350
3914  7888655
3915  7702122
3916  7925464
3917  8141136
3918  7998006
3919  7847041
3920  7865352
3921  8103781
3922  8152460
3923  7882007
3924  7864451
3925  8060620
3926  8175434
3927  8073606
3928  7862452
3929  8006288
3930  8250240
3931  8147324
3932  7973037
3933  7942491
3934  8155179
3935  8286376
3936  8039462
3937  7963778
3938  8146136
3939  8294248
3940  8243020
3941  8003027
3942  8070764
3943  8318711
3944  8272190
3945  8102963
3946  8031272
3947  8215260
3948  8399547
3949  8201139
3950  8069104
3951  8201726
3952  8367935
3953  8367767
3954  8125749
3955  8110160
3956  8370063
3957  8388598
3958  8230002
3959  8138602
3960  8284775
3961  8506030
3962  8337408
3963  8151095
3964  8252237
3965  8411818
3966  8446245
3967  8230622
3968  8174349
3969  8427807
3970  8498861
3971  8358402
3972  8230385
3973  8311253
3974  8549055
3975  8454606
3976  8234845
3977  8281552
3978  8465570
3979  8556691
3980  8356033
3981  8216744
3982  8458076
3983  8585471
3984  8457803
3985  8288309
3986  8312130
3987  8588336
3988  8564493
3989  8328286
3990  8324281
3991  8495040
3992  8641302
3993  8474560
3994  8261276
3995  8439102
3996  8614507
3997  8549357
3998  8365695
3999  8318289
4000  8580308
4001  8658303
4002  8435820
4003  8370750
4004  8495386
4005  8666278
4006  8565389
4007  8317165
4008  8417357
4009  8627668
4010  8614017
4011  8452607
4012  8356120
4013  8587282
4014  8716466
4015  8512022
4016  8390126
4017  8467907
4018  8659044
4019  8644703
4020  8376050
4021  8418705
4022  8643966
4023  8683881
4024  8532905
4025  8368777
4026  8544162
4027  8730395
4028  8569572
4029  8408717
4030  8447226
4031  8647595
4032  8706496
4033  8457798
4034  8414856
4035  8606552
4036  8698403
4037  8589787
4038  8383120
4039  8483920
4040  8722060
4041  8629683
4042  8446330
4043  8435470
4044  8623816
4045  8737143
4046  8504144
4047  8394158
4048  8566850
4049  8683320
4050  8620873
4051  8408622
4052  8437778
4053  8688226
4054  8665857
4055  8500716
4056  8424488
4057  8556396
4058  8719606
4059  8546913
4060  8378533
4061  8492275
4062  8637429
4063  8657935
4064  8449811
4065  8403385
4066  8636158
4067  8663788
4068  8505073
4069  8395082
4070  8482485
4071  8672359
4072  8565472
4073  8378926
4074  8461360
4075  8602553
4076  8644316
4077  8476268
4078  8364888
4079  8558801
4080  8623715
4081  8481493
4082  8375696
4083  8420792
4084  8623105
4085  8574408
4086  8378428
4087  8414566
4088  8540132
4089  8594827
4090  8455076
4091  8308571
4092  8477117
4093  8577674
4094  8471993
4095  8350419
4096  8363611
4097  8566815
4098  8565380
4099  8345560
4100  8331751
4101  8456242
4102  8543447
4103  8429446
4104  8245838
4105  8385885
4106  8547004
4107  8460089
4108  8317227
4109  8273686
4110  8462510
4111  8522184
4112  8306661
4113  8246037
4114  8358285
4115  8486710
4116  8418678
4117  8209395
4118  8285703
4119  8459873
4120  8414835
4121  8275172
4122  8178584
4123  8337137
4124  8454948
4125  8272638
4126  8176712
4127  8267546
4128  8405646
4129  8380330
4130  8150653
4131  8161575
4132  8346905
4133  8347629
4134  8207888
4135  8086261
4136  8228865
4137  8397099
4138  8244902
4139  8100572
4140  8154707
4141  8294912
4142  8317303
4143  8082084
4144  8022216
4145  8207377
4146  8274202
4147  8172571
4148  8014655
4149  8087076
4150  8293790
4151  8199789
4152  8015942
4153  7997981
4154  8131640
4155  8229553
4156  8034585
4157  7925843
4158  8074313
4159  8175938
4160  8109105
4161  7924840
4162  7933511
4163  8150155
4164  8111621
4165  7930444
4166  7875340
4167  7987488
4168  8130087
4169  7983442
4170  7818280
4171  7931244
4172  8046829
4173  8016290
4174  7844151
4175  7777336
4176  7971729
4177  8003551
4178  7850099
4179  7766899
4180  7836839
4181  7997482
4182  7904083
4183  7705624
4184  7761891
4185  7888448
4186  7901971
4187  7741076
4188  7639212
4189  7818382
4190  7893793
4191  7752419
4192  7642192
4193  7671675
4194  7836672
4195  7789132
4196  7582956
4197  7587485
4198  7717758
4199  7780863
4200  7661950
4201  7514791
4202  7643121
4203  7750530
4204  7644129
4205  7505599
4206  7486252
4207  7645029
4208  7666042
4209  7467002
4210  7444102
4211  7556342
4212  7630291
4213  7544146
4214  7371473
4215  7451926
4216  7580749
4217  7504336
4218  7367255
4219  7318410
4220  7464884
4221  7535581
4222  7349708
4223  7280944
4224  7368629
4225  7456633
4226  7400588
4227  7212367
4228  7238526
4229  7400561
4230  7366732
4231  7240399
4232  7158430
4233  7265642
4234  7372072
4235  7219439
4236  7116434
4237  7176481
4238  7254875
4239  7247441
4240  7064828
4241  7048669
4242  7201452
4243  7203983
4244  7095085
4245  6991609
4246  7059677
4247  7188196
4248  7058509
4249  6932267
4250  6973813
4251  7070393
4252  7092739
4253  6918371
4254  6865498
4255  7010937
4256  7033336
4257  6920609
4258  6796590
4259  6832686
4260  6985097
4261  6908487
4262  6756671
4263  6769623
4264  6876260
4265  6932985
4266  6768513
4267  6643852
4268  6771720
4269  6838026
4270  6753320
4271  6604256
4272  6607928
4273  6789891
4274  6756682
4275  6586992
4276  6559321
4277  6642555
4278  6723340
4279  6593003
4280  6436126
4281  6535700
4282  6629390
4283  6578420
4284  6435293
4285  6388530
4286  6551918
4287  6570152
4288  6409521
4289  6333185
4290  6390698
4291  6510768
4292  6425380
4293  6236035
4294  6297140
4295  6416896
4296  6399839
4297  6261207
4298  6153974
4299  6297369
4300  6357677
4301  6215658
4302  6111342
4303  6143411
4304  6281020
4305  6249378
4306  6055354
4307  6056381
4308  6166448
4309  6191804
4310  6071232
4311  5930444
4312  6030323
4313  6137017
4314  6026464
4315  5912130
4316  5911461
4317  6033944
4318  6049815
4319  5858418
4320  5807858
4321  5902132
4322  5947133
4323  5872246
4324  5720254
4325  5773430
4326  5900948
4327  5830324
4328  5716071
4329  5661124
4330  5759250
4331  5815013
4332  5646413
4333  5561658
4334  5639909
4335  5716591
4336  5664103
4337  5506577
4338  5525296
4339  5651253
4340  5606864
4341  5479985
4342  5412094
4343  5480680
4344  5573965
4345  5433728
4346  5330945
4347  5396075
4348  5465963
4349  5450862
4350  5286267
4351  5244658
4352  5377514
4353  5374186
4354  5254692
4355  5163230
4356  5213448
4357  5327941
4358  5228020
4359  5096030
4360  5125903
4361  5194845
4362  5209440
4363  5055800
4364  4978933
4365  5099318
4366  5121267
4367  5027328
4368  4930140
4369  4951983
4370  5059179
4371  4999523
4372  4842652
4373  4849243
4374  4918391
4375  4949709
4376  4821849
4377  4716933
4378  4827198
4379  4879268
4380  4798144
4381  4684904
4382  4660903
4383  4780713
4384  4758802
4385  4599242
4386  4574221
4387  4629259
4388  4694466
4389  4605897
4390  4471420
4391  4532914
4392  4605873
4393  4544243
4394  4425461
4395  4371159
4396  4485289
4397  4507176
4398  4354576
4399  4303828
4400  4358877
4401  4428916
4402  4356459
4403  4201624
4404  4238242
4405  4322186
4406  4282092
4407  4172941
4408  4100235
4409  4205506
4410  4252119
4411  4116569
4412  4033643
4413  4064014
4414  4138582
4415  4106669
4416  3933784
4417  3938671
4418  4039345
4419  4029469
4420  3925214
4421  3816510
4422  3906022
4423  3981608
4424  3865564
4425  3756805
4426  3765547
4427  3845777
4428  3850518
4429  3688862
4430  3645515
4431  3741475
4432  3764928
4433  3684275
4434  3540605
4435  3584828
4436  3689100
4437  3611468
4438  3483730
4439  3461323
4440  3549514
4441  3593039
4442  3443397
4443  3361031
4444  3440101
4445  3471592
4446  3410613
4447  3274662
4448  3273522
4449  3384435
4450  3342329
4451  3224878
4452  3177629
4453  3240406
4454  3307091
4455  3178500
4456  3067578
4457  3119501
4458  3174330
4459  3141253
4460  3007217
4461  2970548
4462  3090435
4463  3077360
4464  2957460
4465  2887604
4466  2927324
4467  3010611
4468  2913863
4469  2780811
4470  2813302
4471  2876252
4472  2871162
4473  2754953
4474  2675924
4475  2772539
4476  2789755
4477  2696693
4478  2597638
4479  2604424
4480  2695809
4481  2649808
4482  2508372
4483  2513603
4484  2570123
4485  2593574
4486  2482674
4487  2384544
4488  2446625
4489  2489999
4490  2407979
4491  2318621
4492  2301514
4493  2394916
4494  2376968
4495  2236926
4496  2204949
4497  2252700
4498  2287162
4499  2208348
4500  2077318
4501  2128276
4502  2200437
4503  2140974
4504  2045675
4505  1994773
4506  2086916
4507  2100428
4508  1956786
4509  1903493
4510  1936880
4511  1986409
4512  1931583
4513  1798960
4514  1826377
4515  1899714
4516  1859480
4517  1760493
4518  1693089
4519  1753933
4520  1797211
4521  1678673
4522  1603871
4523  1623349
4524  1683422
4525  1649275
4526  1517973
4527  1511487
4528  1595986
4529  1562730
4530  1471831
4531  1393014
4532  1434780
4533  1496613
4534  1407634
4535  1315444
4536  1328786
4537  1374142
4538  1371130
4539  1234712
4540  1194619
4541  1260365
4542  1263672
4543  1192655
4544  1094959
4545  1123139
4546  1200157
4547  1127820
4548  1016174
4549  1010974
4550  1065954
4551  1076870
4552   949601
4553   882156
4554   947522
4555   973936
4556   914440
4557   811425
4558   804776
4559   892423
4560   844999
4561   732216
4562   694999
4563   737580
4564   783963
4565   676002
4566   583869
4567   639052
4568   678194
4569   630609
4570   518011
4571   491677
4572   576644
4573   549097
4574   441382
4575   397722
4576   428619
4577   489547
4578   411582
4579   293294
4580   329717
4581   372082
4582   344136
4583   235647
4584   169872
4585   256862
4586   270892
4587   167971
4588    98542
4589   115548
4590   180469
4591   129912
4592    -1122
4593     2778
4594    58904
4595    54418
4596   -42201
4597  -127838
4598   -53829
4599   -19671
4600  -105134
4601  -186606
4602  -202034
4603  -128869
4604  -157137
4605  -285324
4606  -303035
4607  -254717
4608  -231983
4609  -312122
4610  -412110
4611  -370644
4612  -318746
4613  -388381
4614  -473826
4615  -508529
4616  -444865
4617  -437114
4618  -556165
4619  -598067
4620  -554813
4621  -523979
4622  -580447
4623  -697314
4624  -689595
4625  -619770
4626  -669127
4627  -750807
4628  -802235
4629  -749946
4630  -713461
4631  -819532
4632  -890451
4633  -871463
4634  -827283
4635  -864022
4636  -983124
4637  -994314
4638  -924691
4639  -949029
4640 -1021137
4641 -1085368
4642 -1058540
4643 -1005513
4644 -1097579
4645 -1176608
4646 -1170489
4647 -1133093
4648 -1149324
4649 -1249994
4650 -1284741
4651 -1216434
4652 -1222657
4653 -1300313
4654 -1373515
4655 -1362235
4656 -1303015
4657 -1374741
4658 -1459148
4659 -1460281
4660 -1425171
4661 -1417315
4662 -1514480
4663 -1577424
4664 -1523828
4665 -1514978
4666 -1574354
4667 -1655674
4668 -1660696
4669 -1589409
4670 -1633804
4671 -1730973
4672 -1745094
4673 -1712581
4674 -1691252
4675 -1778258
4676 -1860794
4677 -1822057
4678 -1795242
4679 -1844924
4680 -1923793
4681 -1948562
4682 -1871319
4683 -1898512
4684 -1990569
4685 -2029171
4686 -2012639
4687 -1976042
4688 -2046239
4689 -2141008
4690 -2108389
4691 -2070129
4692 -2105845
4693 -2177571
4694 -2221076
4695 -2162974
4696 -2167015
4697 -2258344
4698 -2311895
4699 -2294383
4700 -2252904
4701 -2301699
4702 -2395704
4703 -2383049
4704 -2348333
4705 -2366736
4706 -2444446
4707 -2504556
4708 -2450577
4709 -2433810
4710 -2513468
4711 -2581630
4712 -2564840
4713 -2519553
4714 -2545562
4715 -2658429
4716 -2669850
4717 -2620678
4718 -2623805
4719 -2695118
4720 -2780963
4721 -2736054
4722 -2693741
4723 -2761688
4724 -2828678
4725 -2841101
4726 -2789024
4727 -2801489
4728 -2913953
4729 -2941434
4730 -2898812
4731 -2888642
4732 -2942354
4733 -3029236
4734 -3009100
4735 -2949541
4736 -3000706
4737 -3081146
4738 -3111488
4739 -3066724
4740 -3050406
4741 -3149468
4742 -3200868
4743 -3166871
4744 -3134324
4745 -3173426
4746 -3272972
4747 -3272982
4748 -3213323
4749 -3245537
4750 -3328704
4751 -3372527
4752 -3340206
4753 -3300376
4754 -3375408
4755 -3444666
4756 -3424419
4757 -3395042
4758 -3415822
4759 -3508835
4760 -3539299
4761 -3475443
4762 -3487869
4763 -3558985
4764 -3611571
4765 -3594111
4766 -3540400
4767 -3604396
4768 -3682211
4769 -3677566
4770 -3649502
4771 -3655773
4772 -3732159
4773 -3781442
4774 -3727238
4775 -3721667
4776 -3780165
4777 -3840251
4778 -3839720
4779 -3791790
4780 -3826181
4781 -3914733
4782 -3924661
4783 -3895613
4784 -3886503
4785 -3957725
4786 -4013285
4787 -3970697
4788 -3955243
4789 -4001794
4790 -4064437
4791 -4086174
4792 -4031162
4793 -4056408
4794 -4142504
4795 -4156737
4796 -4132161
4797 -4108295
4798 -4165120
4799 -4240267
4800 -4212533
4801 -4185788
4802 -4224051
4803 -4283936
4804 -4320137
4805 -4263500
4806 -4265415
4807 -4345315
4808 -4377314
4809 -4357100
4810 -4330999
4811 -4381931
4812 -4457091
4813 -4438965
4814 -4411970
4815 -4439741
4816 -4496241
4817 -4534889
4818 -4485191
4819 -4474649
4820 -4551951
4821 -4591745
4822 -4582651
4823 -4550123
4824 -4585419
4825 -4666229
4826 -4665723
4827 -4623850
4828 -4633590
4829 -4693540
4830 -4745497
4831 -4706678
4832 -4677565
4833 -4748313
4834 -4799971
4835 -4800594
4836 -4761735
4837 -4773254
4838 -4858887
4839 -4870605
4840 -4827731
4841 -4826475
4842 -4883615
4843 -4945450
4844 -4922207
4845 -4883267
4846 -4940036
4847 -4996603
4848 -4999541
4849 -4963139
4850 -4958502
4851 -5041097
4852 -5073585
4853 -5034830
4854 -5024240
4855 -5067597
4856 -5138235
4857 -5131613
4858 -5077472
4859 -5116847
4860 -5180126
4861 -5196183
4862 -5158568
4863 -5142543
4864 -5221042
4865 -5267963
4866 -5230134
4867 -5213296
4868 -5247510
4869 -5309727
4870 -5318756
4871 -5254961
4872 -5288693
4873 -5351708
4874 -5385965
4875 -5357346
4876 -5323052
4877 -5382950
4878 -5445568
4879 -5420379
4880 -5388872
4881 -5401948
4882 -5473190
4883 -5504158
4884 -5445758
4885 -5452039
4886 -5514267
4887 -5558815
4888 -5545054
4889 -5493271
4890 -5536144
4891 -5601434
4892 -5597184
4893 -5563625
4894 -5562049
4895 -5631473
4896 -5670392
4897 -5621640
4898 -5613082
4899 -5662394
4900 -5708368
4901 -5712548
4902 -5663206
4903 -5683190
4904 -5758312
4905 -5766200
4906 -5730278
4907 -5723769
4908 -5778616
4909 -5832113
4910 -5795731
4911 -5765641
4912 -5807127
4913 -5856317
4914 -5870129
4915 -5821804
4916 -5832172
4917 -5899735
4918 -5920727
4919 -5891261
4920 -5870883
4921 -5913393
4922 -5978707
4923 -5947675
4924 -5912860
4925 -5945897
4926 -5991506
4927 -6019367
4928 -5972966
4929 -5969629
4930 -6030939
4931 -6056725
4932 -6036446
4933 -6006059
4934 -6036161
4935 -6098315
4936 -6094097
4937 -6055531
4938 -6076791
4939 -6124038
4940 -6149893
4941 -6118694
4942 -6092668
4943 -6151290
4944 -6192640
4945 -6173809
4946 -6148541
4947 -6161590
4948 -6234180
4949 -6231575
4950 -6188423
4951 -6192039
4952 -6234658
4953 -6282264
4954 -6247250
4955 -6209755
4956 -6267058
4957 -6306125
4958 -6300882
4959 -6271006
4960 -6271098
4961 -6339453
4962 -6352352
4963 -6307053
4964 -6299333
4965 -6337358
4966 -6387585
4967 -6369023
4968 -6330301
4969 -6367804
4970 -6413707
4971 -6417197
4972 -6382099
4973 -6367279
4974 -6439549
4975 -6465160
4976 -6415406
4977 -6402258
4978 -6437068
4979 -6494998
4980 -6484972
4981 -6429438
4982 -6459528
4983 -6514740
4984 -6517702
4985 -6485170
4986 -6461462
4987 -6519939
4988 -6566047
4989 -6526367
4990 -6506943
4991 -6526783
4992 -6578462
4993 -6590286
4994 -6528916
4995 -6537259
4996 -6592218
4997 -6612878
4998 -6583744
4999 -6552346
5000 -6590561
5001 -6654075
5002 -6623717
5003 -6589566
5004 -6598017
5005 -6651140
5006 -6673251
5007 -6613413
5008 -6611299
5009 -6666352
5010 -6694880
5011 -6680004
5012 -6631635
5013 -6662290
5014 -6718984
5015 -6703887
5016 -6667289
5017 -6664310
5018 -6713544
5019 -6752736
5020 -6704071
5021 -6676424
5022 -6730631
5023 -6766451
5024 -6752575
5025 -6698294
5026 -6712862
5027 -6775226
5028 -6777885
5029 -6737431
5030 -6725720
5031 -6770745
5032 -6823226
5033 -6774708
5034 -6736112
5035 -6775794
5036 -6815172
5037 -6819638
5038 -6762771
5039 -6760213
5040 -6826418
5041 -6838394
5042 -6803964
5043 -6777110
5044 -6802688
5045 -6866149
5046 -6837961
5047 -6786174
5048 -6810323
5049 -6850369
5050 -6865422
5051 -6828949
5052 -6806726
5053 -6863100
5054 -6882991
5055 -6851858
5056 -6819841
5057 -6831300
5058 -6891878
5059 -6876933
5060 -6833884
5061 -6843626
5062 -6883549
5063 -6913580
5064 -6873154
5065 -6836207
5066 -6886912
5067 -6917645
5068 -6890298
5069 -6855603
5070 -6860258
5071 -6918662
5072 -6923429
5073 -6870888
5074 -6869428
5075 -6904515
5076 -6936326
5077 -6906926
5078 -6853999
5079 -6891471
5080 -6931311
5081 -6918892
5082 -6884847
5083 -6873706
5084 -6936349
5085 -6947185
5086 -6896747
5087 -6880456
5088 -6905144
5089 -6940486
5090 -6925037
5091 -6869610
5092 -6897948
5093 -6942009
5094 -6934311
5095 -6905966
5096 -6884882
5097 -6931415
5098 -6958065
5099 -6903371
5100 -6889350
5101 -6906600
5102 -6940270
5103 -6938088
5104 -6879896
5105 -6895975
5106 -6939260
5107 -6942452
5108 -6912593
5109 -6870211
5110 -6912557
5111 -6953211
5112 -6908987
5113 -6881897
5114 -6895412
5115 -6940305
5116 -6941747
5117 -6882210
5118 -6870685
5119 -6926454
5120 -6934526
5121 -6900993
5122 -6859611
5123 -6888846
5124 -6946222
5125 -6908788
5126 -6867855
5127 -6874786
5128 -6918289
5129 -6935958
5130 -6865913
5131 -6849550
5132 -6893338
5133 -6910283
5134 -6888313
5135 -6841390
5136 -6854340
5137 -6920261
5138 -6895463
5139 -6845773
5140 -6845469
5141 -6870297
5142 -6900748
5143 -6846863
5144 -6815286
5145 -6856957
5146 -6886979
5147 -6871009
5148 -6817728
5149 -6811963
5150 -6877190
5151 -6871675
5152 -6813928
5153 -6795040
5154 -6831075
5155 -6875272
5156 -6827473
5157 -6773148
5158 -6806290
5159 -6841762
5160 -6839073
5161 -6778054
5162 -6757189
5163 -6819678
5164 -6828032
5165 -6781681
5166 -6755573
5167 -6768827
5168 -6825291
5169 -6793889
5170 -6731176
5171 -6742989
5172 -6783274
5173 -6788869
5174 -6732547
5175 -6696110
5176 -6751412
5177 -6782501
5178 -6734489
5179 -6696751
5180 -6705892
5181 -6757946
5182 -6747733
5183 -6671892
5184 -6672217
5185 -6711875
5186 -6733180
5187 -6685333
5188 -6635753
5189 -6680166
5190 -6724354
5191 -6685956
5192 -6632032
5193 -6619388
5194 -6677752
5195 -6685486
5196 -6613003
5197 -6595016
5198 -6637532
5199 -6670945
5200 -6632508
5201 -6569551
5202 -6590078
5203 -6632564
5204 -6606833
5205 -6562805
5206 -6536918
5207 -6580927
5208 -6614268
5209 -6551483
5210 -6522320
5211 -6551670
5212 -6578155
5213 -6554888
5214 -6484369
5215 -6500354
5216 -6543108
5217 -6529540
5218 -6492104
5219 -6457107
5220 -6493469
5221 -6528922
5222 -6472470
5223 -6426359
5224 -6444841
5225 -6474534
5226 -6467772
5227 -6395611
5228 -6397951
5229 -6446908
5230 -6449485
5231 -6409088
5232 -6362147
5233 -6383483
5234 -6429481
5235 -6378768
5236 -6328945
5237 -6340390
5238 -6367780
5239 -6379454
5240 -6311633
5241 -6287712
5242 -6342471
5243 -6343104
5244 -6303647
5245 -6256049
5246 -6261653
5247 -6314220
5248 -6273039
5249 -6226062
5250 -6218191
5251 -6257977
5252 -6273939
5253 -6213540
5254 -6172430
5255 -6209734
5256 -6229026
5257 -6194209
5258 -6145213
5259 -6136304
5260 -6200598
5261 -6176951
5262 -6110828
5263 -6101793
5264 -6130003
5265 -6157682
5266 -6101363
5267 -6043538
5268 -6079232
5269 -6104316
5270 -6085148
5271 -6025402
5272 -6005445
5273 -6071593
5274 -6067790
5275 -5995470
5276 -5963319
5277 -5983255
5278 -6026896
5279 -5985862
5280 -5912127
5281 -5940724
5282 -5977785
5283 -5966234
5284 -5905237
5285 -5869823
5286 -5919550
5287 -5932358
5288 -5861199
5289 -5832010
5290 -5836693
5291 -5885967
5292 -5865939
5293 -5784204
5294 -5793765
5295 -5827375
5296 -5832458
5297 -5773424
5298 -5714617
5299 -5763181
5300 -5791451
5301 -5735470
5302 -5685451
5303 -5689861
5304 -5741703
5305 -5737387
5306 -5648196
5307 -5624388
5308 -5667514
5309 -5681349
5310 -5632793
5311 -5566820
5312 -5596464
5313 -5649415
5314 -5602009
5315 -5540932
5316 -5519960
5317 -5572050
5318 -5587059
5319 -5502292
5320 -5464995
5321 -5501667
5322 -5529613
5323 -5497198
5324 -5421971
5325 -5429037
5326 -5485167
5327 -5448300
5328 -5389940
5329 -5357788
5330 -5392632
5331 -5427231
5332 -5353738
5333 -5300665
5334 -5330009
5335 -5363695
5336 -5345285
5337 -5266433
5338 -5251827
5339 -5303447
5340 -5295303
5341 -5231476
5342 -5185267
5343 -5209972
5344 -5260138
5345 -5203655
5346 -5138861
5347 -5153734
5348 -5183550
5349 -5178504
5350 -5103240
5351 -5069434
5352 -5118958
5353 -5124486
5354 -5070021
5355 -5022770
5356 -5028766
5357 -5084972
5358 -5043273
5359 -4971137
5360 -4966967
5361 -4992065
5362 -5003271
5363 -4931918
5364 -4878949
5365 -4930955
5366 -4945801
5367 -4905313
5368 -4844475
5369 -4827857
5370 -4886239
5371 -4864753
5372 -4785424
5373 -4769404
5374 -4799050
5375 -4822039
5376 -4765821
5377 -4700717
5378 -4737365
5379 -4756271
5380 -4717974
5381 -4659125
5382 -4635224
5383 -4688795
5384 -4681485
5385 -4596538
5386 -4575854
5387 -4602463
5388 -4633644
5389 -4591216
5390 -4503690
5391 -4521620
5392 -4561678
5393 -4539054
5394 -4470446
5395 -4426849
5396 -4485721
5397 -4498134
5398 -4420918
5399 -4381025
5400 -4399539
5401 -4427917
5402 -4394007
5403 -4308259
5404 -4303292
5405 -4351039
5406 -4335600
5407 -4279491
5408 -4228745
5409 -4270205
5410 -4299069
5411 -4229517
5412 -4178183
5413 -4177776
5414 -4209214
5415 -4198811
5416 -4106717
5417 -4099294
5418 -4148757
5419 -4145049
5420 -4089139
5421 -4015054
5422 -4042361
5423 -4093957
5424 -4028182
5425 -3959698
5426 -3954751
5427 -4005948
5428 -4015784
5429 -3912131
5430 -3878679
5431 -3925103
5432 -3932695
5433 -3889702
5434 -3806734
5435 -3813916
5436 -3873371
5437 -3826761
5438 -3759139
5439 -3738215
5440 -3775088
5441 -3806962
5442 -3717077
5443 -3656866
5444 -3688759
5445 -3713872
5446 -3682680
5447 -3593294
5448 -3575554
5449 -3650464
5450 -3633295
5451 -3549622
5452 -3509223
5453 -3539050
5454 -3585179
5455 -3508294
5456 -3429977
5457 -3454890
5458 -3483934
5459 -3474996
5460 -3387778
5461 -3360328
5462 -3414077
5463 -3411772
5464 -3342272
5465 -3282460
5466 -3295236
5467 -3347356
5468 -3297941
5469 -3208813
5470 -3217647
5471 -3262624
5472 -3259210
5473 -3176892
5474 -3116685
5475 -3171203
5476 -3192237
5477 -3125914
5478 -3058275
5479 -3050546
5480 -3114582
5481 -3092736
5482 -3001167
5483 -2984776
5484 -3011997
5485 -3026812
5486 -2958208
5487 -2878216
5488 -2916268
5489 -2951958
5490 -2908669
5491 -2846442
5492 -2816661
5493 -2872956
5494 -2865792
5495 -2772686
5496 -2745616
5497 -2764494
5498 -2785924
5499 -2743794
5500 -2649645
5501 -2672772
5502 -2718844
5503 -2681875
5504 -2623350
5505 -2573737
5506 -2621409
5507 -2636801
5508 -2542030
5509 -2497132
5510 -2512944
5511 -2554311
5512 -2522418
5513 -2423354
5514 -2425722
5515 -2477312
5516 -2452562
5517 -2387330
5518 -2327660
5519 -2358851
5520 -2398146
5521 -2321499
5522 -2264435
5523 -2275931
5524 -2309651
5525 -2296136
5526 -2196019
5527 -2172328
5528 -2218738
5529 -2207922
5530 -2152225
5531 -2083686
5532 -2105653
5533 -2161005
5534 -2100404
5535 -2031905
5536 -2018894
5537 -2053265
5538 -2050402
5539 -1960082
5540 -1917256
5541 -1971277
5542 -1974287
5543 -1923033
5544 -1854529
5545 -1857568
5546 -1912731
5547 -1862205
5548 -1783664
5549 -1764519
5550 -1792111
5551 -1815684
5552 -1733232
5553 -1671471
5554 -1709684
5555 -1735949
5556 -1698106
5557 -1610129
5558 -1596126
5559 -1658463
5560 -1631375
5561 -1541172
5562 -1506305
5563 -1537137
5564 -1579389
5565 -1506541
5566 -1422994
5567 -1455093
5568 -1481950
5569 -1452583
5570 -1373773
5571 -1332238
5572 -1398645
5573 -1396065
5574 -1308250
5575 -1262726
5576 -1276139
5577 -1333169
5578 -1277984
5579 -1176356
5580 -1187055
5581 -1219951
5582 -1218747
5583 -1129003
5584 -1073307
5585 -1138383
5586 -1159727
5587 -1079205
5588 -1017802
5589 -1011402
5590 -1069636
5591 -1039399
5592  -927744
5593  -918043
5594  -965948
5595  -977886
5596  -903514
5597  -821948
5598  -868113
5599  -914151
5600  -843631
5601  -766097
5602  -744674
5603  -805467
5604  -806915
5605  -703909
5606  -669860
5607  -715247
5608  -730552
5609  -679117
5610  -577876
5611  -593345
5612  -651620
5613  -602650
5614  -527906
5615  -494282
5616  -540007
5617  -572484
5618  -473238
5619  -418342
5620  -439329
5621  -468937
5622  -440982
5623  -335488
5624  -330862
5625  -393645
5626  -366526
5627  -296040
5628  -244903
5629  -278647
5630  -326723
5631  -236035
5632  -163945
5633  -178510
5634  -207940
5635  -202520
5636   -99362
5637   -70543
5638  -137044
5639  -131010
5640   -70848
5641     9737
5642    -4914
5643   -69220
5644    -5966
5645    79972
5646    84414
5647    48713
5648    32811
5649   123064
5650   184326
5651   129693
5652   115304
5653   173323
5654   253811
5655   260737
5656   197373
5657   225956
5658   314395
5659   324256
5660   303773
5661   277849
5662   359780
5663   429351
5664   394864
5665   373726
5666   418874
5667   487977
5668   508523
5669   438537
5670   459228
5671   552138
5672   581775
5673   558216
5674   525043
5675   591468
5676   687305
5677   654751
5678   617214
5679   643418
5680   716325
5681   762321
5682   697921
5683   695290
5684   785327
5685   834667
5686   818951
5687   775656
5688   818514
5689   919723
5690   902755
5691   859028
5692   881522
5693   947086
5694  1010910
5695   959618
5696   940025
5697  1024841
5698  1081830
5699  1072621
5700  1018837
5701  1040190
5702  1150510
5703  1157165
5704  1104598
5705  1116581
5706  1181942
5707  1266828
5708  1219162
5709  1174469
5710  1245233
5711  1314644
5712  1321986
5713  1261963
5714  1269434
5715  1382603
5716  1416387
5717  1364089
5718  1351282
5719  1407502
5720  1497076
5721  1475273
5722  1404028
5723  1454490
5724  1542429
5725  1572880
5726  1523201
5727  1495936
5728  1603788
5729  1666923
5730  1611920
5731  1579862
5732  1617559
5733  1718580
5734  1725644
5735  1649150
5736  1677384
5737  1766897
5738  1814162
5739  1783585
5740  1725015
5741  1811296
5742  1894506
5743  1859982
5744  1819369
5745  1834204
5746  1938111
5747  1976044
5748  1895450
5749  1905091
5750  1980434
5751  2049065
5752  2025922
5753  1947438
5754  2016783
5755  2113827
5756  2105505
5757  2067008
5758  2054799
5759  2149899
5760  2218487
5761  2143324
5762  2122251
5763  2183075
5764  2262355
5765  2262870
5766  2193559
5767  2221031
5768  2328094
5769  2343498
5770  2307973
5771  2278670
5772  2354493
5773  2437625
5774  2383572
5775  2344059
5776  2392383
5777  2463312
5778  2499177
5779  2427587
5780  2438316
5781  2538198
5782  2567546
5783  2534502
5784  2494472
5785  2547012
5786  2649828
5787  2618552
5788  2566487
5789  2603280
5790  2678483
5791  2731915
5792  2662774
5793  2638184
5794  2732647
5795  2781067
5796  2758751
5797  2710840
5798  2746687
5799  2851356
5800  2852311
5801  2797461
5802  2815373
5803  2880900
5804  2946807
5805  2884784
5806  2845079
5807  2931750
5808  2988624
5809  2981507
5810  2936620
5811  2945904
5812  3059953
5813  3067426
5814  3014277
5815  3013269
5816  3072291
5817  3144656
5818  3106805
5819  3046137
5820  3123264
5821  3196090
5822  3204315
5823  3154174
5824  3142502
5825  3247368
5826  3278864
5827  3217504
5828  3207694
5829  3256096
5830  3344140
5831  3324578
5832  3258139
5833  3314201
5834  3393362
5835  3403841
5836  3358489
5837  3327507
5838  3424292
5839  3486128
5840  3428635
5841  3403486
5842  3449766
5843  3540697
5844  3548605
5845  3463221
5846  3489178
5847  3567146
5848  3601455
5849  3564505
5850  3513324
5851  3598251
5852  3682931
5853  3647558
5854  3604791
5855  3615760
5856  3706896
5857  3742956
5858  3657317
5859  3660387
5860  3744590
5861  3788021
5862  3769939
5863  3703834
5864  3764142
5865  3866868
5866  3844308
5867  3786677
5868  3790145
5869  3869482
5870  3938087
5871  3855534
5872  3832103
5873  3905649
5874  3976832
5875  3977345
5876  3888212
5877  3912816
5878  4032756
5879  4033630
5880  3977381
5881  3951851
5882  4029225
5883  4120883
5884  4061835
5885  4010035
5886  4066532
5887  4139673
5888  4161824
5889  4084570
5890  4068307
5891  4177615
5892  4207741
5893  4174455
5894  4133121
5895  4185255
5896  4287913
5897  4250605
5898  4179707
5899  4214303
5900  4287918
5901  4330546
5902  4262824
5903  4226584
5904  4335632
5905  4382850
5906  4353117
5907  4301220
5908  4326651
5909  4437605
5910  4431577
5911  4349045
5912  4366464
5913  4430111
5914  4495138
5915  4441756
5916  4394253
5917  4473903
5918  4541241
5919  4519423
5920  4465586
5921  4459325
5922  4572656
5923  4593582
5924  4517063
5925  4521364
5926  4579904
5927  4651775
5928  4621139
5929  4540397
5930  4604953
5931  4674821
5932  4678477
5933  4625627
5934  4602061
5935  4701341
5936  4748252
5937  4681778
5938  4666549
5939  4710019
5940  4786128
5941  4776887
5942  4686558
5943  4728902
5944  4807950
5945  4822140
5946  4786016
5947  4748395
5948  4833614
5949  4896163
5950  4836374
5951  4796898
5952  4833362
5953  4909373
5954  4923736
5955  4832316
5956  4851732
5957  4944991
5958  4970494
5959  4928330
5960  4874883
5961  4937668
5962  5025153
5963  4975952
5964  4924334
5965  4941893
5966  5026026
5967  5074181
5968  4985365
5969  4971951
5970  5056216
5971  5094427
5972  5067412
5973  4999173
5974  5036984
5975  5138806
5976  5113703
5977  5060404
5978  5068328
5979  5140019
5980  5198469
5981  5113554
5982  5081723
5983  5155409
5984  5210536
5985  5191210
5986  5116287
5987  5137281
5988  5255932
5989  5249324
5990  5189003
5991  5166744
5992  5232952
5993  5308968
5994  5244325
5995  5177586
5996  5238640
5997  5313946
5998  5322054
5999  5245913
6000  5228371
6001  5345603
6002  5369531
6003  5299980
6004  5269119
6005  5308767
6006  5405266
6007  5369729
6008  5290449
6009  5329474
6010  5411142
6011  5436974
6012  5368578
6013  5319090
6014  5423955
6015  5464280
6016  5407381
6017  5365799
6018  5389378
6019  5496878
6020  5491302
6021  5394350
6022  5415573
6023  5486498
6024  5531285
6025  5472370
6026  5399516
6027  5479059
6028  5554006
6029  5522855
6030  5465100
6031  5462853
6032  5567310
6033  5592874
6034  5497114
6035  5485431
6036  5544038
6037  5604808
6038  5573256
6039  5480716
6040  5542451
6041  5640314
6042  5619820
6043  5555510
6044  5530575
6045  5621400
6046  5679159
6047  5585175
6048  5552890
6049  5602112
6050  5670759
6051  5670438
6052  5578584
6053  5598367
6054  5698381
6055  5702833
6056  5646398
6057  5587417
6058  5651663
6059  5734977
6060  5675635
6061  5624850
6062  5662096
6063  5734959
6064  5754480
6065  5656055
6066  5651274
6067  5739445
6068  5762042
6069  5709480
6070  5651245
6071  5707657
6072  5800644
6073  5756579
6074  5693204
6075  5707344
6076  5773804
6077  5811312
6078  5719491
6079  5684985
6080  5773847
6081  5809259
6082  5788744
6083  5715151
6084  5738914
6085  5846250
6086  5820736
6087  5744648
6088  5739746
6089  5792656
6090  5853268
6091  5786986
6092  5733605
6093  5811357
6094  5854495
6095  5837889
6096  5774203
6097  5764908
6098  5867185
6099  5863557
6100  5787949
6101  5772548
6102  5823964
6103  5901780
6104  5841492
6105  5770002
6106  5830830
6107  5887040
6108  5883103
6109  5810504
6110  5776489
6111  5879802
6112  5907981
6113  5838792
6114  5803779
6115  5842668
6116  5929519
6117  5900086
6118  5803204
6119  5829467
6120  5896265
6121  5913787
6122  5854006
6123  5786984
6124  5883554
6125  5941237
6126  5879299
6127  5830018
6128  5849900
6129  5939548
6130  5928277
6131  5822486
6132  5838285
6133  5902641
6134  5934512
6135  5889994
6136  5816035
6137  5883614
6138  5954512
6139  5907492
6140  5845933
6141  5834972
6142  5923138
6143  5952117
6144  5844071
6145  5831780
6146  5903261
6147  5947324
6148  5913513
6149  5821523
6150  5863182
6151  5950740
6152  5924891
6153  5845926
6154  5829774
6155  5910361
6156  5964862
6157  5873063
6158  5828163
6159  5883878
6160  5940613
6161  5923800
6162  5819258
6163  5831922
6164  5935066
6165  5926060
6166  5865747
6167  5814094
6168  5884126
6169  5960888
6170  5884708
6171  5811707
6172  5847860
6173  5914581
6174  5926559
6175  5824330
6176  5804932
6177  5900754
6178  5928289
6179  5872369
6180  5805182
6181  5841857
6182  5937246
6183  5880510
6184  5798778
6185  5813410
6186  5883653
6187  5916367
6188  5829786
6189  5779882
6190  5873014
6191  5910894
6192  5858752
6193  5779971
6194  5790268
6195  5897429
6196  5873252
6197  5784631
6198  5781339
6199  5837635
6200  5898965
6201  5828161
6202  5743135
6203  5806664
6204  5858206
6205  5833567
6206  5759477
6207  5739625
6208  5843578
6209  5859456
6210  5765365
6211  5737935
6212  5781454
6213  5847987
6214  5802821
6215  5701226
6216  5748700
6217  5809821
6218  5803482
6219  5736987
6220  5696829
6221  5784517
6222  5818643
6223  5733434
6224  5690031
6225  5713929
6226  5788394
6227  5766164
6228  5668603
6229  5686704
6230  5759358
6231  5770755
6232  5700632
6233  5639316
6234  5706883
6235  5761297
6236  5683921
6237  5632310
6238  5652591
6239  5727546
6240  5732294
6241  5624963
6242  5624331
6243  5691177
6244  5706200
6245  5651810
6246  5575955
6247  5621887
6248  5701571
6249  5642107
6250  5579661
6251  5578578
6252  5651381
6253  5678913
6254  5572667
6255  5543321
6256  5602647
6257  5633539
6258  5598014
6259  5505569
6260  5532943
6261  5626912
6262  5590556
6263  5519482
6264  5496644
6265  5559082
6266  5607042
6267  5506626
6268  5451886
6269  5508882
6270  5564741
6271  5544747
6272  5444407
6273  5441292
6274  5541962
6275  5528865
6276  5444886
6277  5404023
6278  5456196
6279  5529176
6280  5449517
6281  5374289
6282  5412221
6283  5470104
6284  5473984
6285  5369674
6286  5340404
6287  5435664
6288  5449810
6289  5374282
6290  5315159
6291  5346577
6292  5438239
6293  5387798
6294  5293507
6295  5313509
6296  5372766
6297  5387170
6298  5288719
6299  5228351
6300  5317489
6301  5352953
6302  5297696
6303  5226900
6304  5238527
6305  5328713
6306  5309712
6307  5199785
6308  5190985
6309  5247102
6310  5284100
6311  5217438
6312  5126134
6313  5199623
6314  5264102
6315  5215473
6316  5134476
6317  5111377
6318  5205392
6319  5215560
6320  5108706
6321  5069870
6322  5121524
6323  5179745
6324  5138453
6325  5028853
6326  5069588
6327  5143124
6328  5117954
6329  5035481
6330  4982111
6331  5065645
6332  5106273
6333  5015396
6334  4960260
6335  4995878
6336  5059997
6337  5044384
6338  4921911
6339  4925582
6340  5001591
6341  5000297
6342  4936095
6343  4865269
6344  4927156
6345  4995645
6346  4915337
6347  4846461
6348  4857302
6349  4913128
6350  4922474
6351  4810703
6352  4786937
6353  4860634
6354  4884587
6355  4829555
6356  4736917
6357  4782364
6358  4863928
6359  4807646
6360  4721109
6361  4708769
6362  4771926
6363  4803051
6364  4704276
6365  4648016
6366  4719137
6367  4758799
6368  4724744
6369  4629648
6370  4624093
6371  4708813
6372  4682305
6373  4593017
6374  4567510
6375  4614329
6376  4665220
6377  4586288
6378  4522509
6379  4570333
6380  4611142
6381  4579866
6382  4485766
6383  4466680
6384  4559761
6385  4548748
6386  4467197
6387  4434548
6388  4468269
6389  4532496
6390  4459651
6391  4371469
6392  4403624
6393  4450558
6394  4440784
6395  4350864
6396  4313324
6397  4400307
6398  4414220
6399  4334277
6400  4282157
6401  4294012
6402  4370029
6403  4317698
6404  4215673
6405  4237180
6406  4286626
6407  4298099
6408  4226416
6409  4153839
6410  4228469
6411  4264062
6412  4190393
6413  4121981
6414  4120622
6415  4200207
6416  4181485
6417  4073117
6418  4066979
6419  4129098
6420  4155807
6421  4085015
6422  3991344
6423  4039423
6424  4097622
6425  4040084
6426  3968671
6427  3947897
6428  4029155
6429  4044980
6430  3936346
6431  3895264
6432  3943592
6433  3987391
6434  3934133
6435  3825005
6436  3850908
6437  3931693
6438  3898136
6439  3815858
6440  3775549
6441  3848324
6442  3892118
6443  3775262
6444  3717940
6445  3753972
6446  3805588
6447  3782122
6448  3666801
6449  3664726
6450  3749702
6451  3739828
6452  3667825
6453  3591977
6454  3642733
6455  3708856
6456  3624512
6457  3546635
6458  3562856
6459  3620900
6460  3623885
6461  3512662
6462  3482523
6463  3559896
6464  3571633
6465  3494428
6466  3413734
6467  3437417
6468  3526522
6469  3474704
6470  3376779
6471  3374037
6472  3433406
6473  3460410
6474  3347813
6475  3282320
6476  3347088
6477  3392764
6478  3334193
6479  3236614
6480  3239986
6481  3335623
6482  3309753
6483  3210516
6484  3184176
6485  3224069
6486  3270907
6487  3190591
6488  3094583
6489  3140212
6490  3193247
6491  3167219
6492  3079891
6493  3045333
6494  3135372
6495  3129492
6496  3036546
6497  2987078
6498  3008382
6499  3068100
6500  3017624
6501  2914765
6502  2942778
6503  2996031
6504  2991568
6505  2903781
6506  2843953
6507  2917610
6508  2940105
6509  2850891
6510  2788255
6511  2808064
6512  2877845
6513  2848367
6514  2739010
6515  2743221
6516  2792682
6517  2794862
6518  2721363
6519  2641575
6520  2702282
6521  2749962
6522  2673858
6523  2606178
6524  2609170
6525  2672450
6526  2666839
6527  2549189
6528  2528028
6529  2581849
6530  2600855
6531  2541451
6532  2448229
6533  2485991
6534  2547214
6535  2499308
6536  2419343
6537  2392858
6538  2453940
6539  2469235
6540  2363688
6541  2319538
6542  2367564
6543  2403682
6544  2362789
6545  2258481
6546  2274992
6547  2350095
6548  2303652
6549  2224061
6550  2189156
6551  2229944
6552  2273436
6553  2175422
6554  2112901
6555  2150524
6556  2198290
6557  2172618
6558  2062680
6559  2046133
6560  2129274
6561  2108244
6562  2028019
6563  1964963
6564  2011503
6565  2079849
6566  1998553
6567  1906501
6568  1931553
6569  1978598
6570  1982055
6571  1866852
6572  1825678
6573  1904811
6574  1910016
6575  1843486
6576  1775045
6577  1788371
6578  1867441
6579  1809266
6580  1704229
6581  1707355
6582  1754817
6583  1773903
6584  1675773
6585  1607228
6586  1691813
6587  1717845
6588  1652559
6589  1561774
6590  1555099
6591  1641643
6592  1618231
6593  1503484
6594  1482295
6595  1532831
6596  1573814
6597  1499539
6598  1396011
6599  1446135
6600  1498797
6601  1456958
6602  1362117
6603  1324036
6604  1407738
6605  1424130
6606  1313380
6607  1271412
6608  1305382
6609  1366028
6610  1311735
6611  1185857
6612  1214639
6613  1274302
6614  1255100
6615  1171984
6616  1110099
6617  1179458
6618  1223718
6619  1126721
6620  1058751
6621  1069082
6622  1132448
6623  1108864
6624   987493
6625   979494
6626  1045574
6627  1043466
6628   981280
6629   899196
6630   948243
6631  1008049
6632   920672
6633   846116
6634   840768
6635   903873
6636   909529
6637   796883
6638   761412
6639   822958
6640   839238
6641   785319
6642   686178
6643   710631
6644   782110
6645   728215
6646   648874
6647   619739
6648   674676
6649   709173
6650   603554
6651   542929
6652   594927
6653   622613
6654   579550
6655   479872
6656   477146
6657   552568
6658   525185
6659   443832
6660   406264
6661   445285
6662   495524
6663   408802
6664   325247
6665   356137
6666   395124
6667   375570
6668   275572
6669   251261
6670   338198
6671   327756
6672   247362
6673   189019
6674   217599
6675   276646
6676   205016
6677   108978
6678   136526
6679   182292
6680   183472
6681    88666
6682    30579
6683   109006
6684   117567
6685    41828
6686   -31915
6687   -21877
6688    52591
6689    14160
6690   -90619
6691   -85707
6692   -35575
6693   -28434
6694  -108815
6695  -190126
6696  -126779
6697   -94415
6698  -159703
6699  -235448
6700  -243170
6701  -165934
6702  -177983
6703  -288874
6704  -313398
6705  -268733
6706  -234527
6707  -313656
6708  -409141
6709  -358275
6710  -303172
6711  -355012
6712  -428112
6713  -462858
6714  -382252
6715  -381597
6716  -490101
6717  -533280
6718  -495259
6719  -450482
6720  -504355
6721  -613373
6722  -585618
6723  -516004
6724  -545227
6725  -623774
6726  -685477
6727  -622057
6728  -581649
6729  -680902
6730  -749698
6731  -727187
6732  -664488
6733  -680136
6734  -799279
6735  -815571
6736  -739238
6737  -745996
6738  -824277
6739  -901281
6740  -855315
6741  -792642
6742  -860415
6743  -948149
6744  -938555
6745  -882261
6746  -873840
6747  -988876
6748 -1032676
6749  -976818
6750  -952997
6751 -1011533
6752 -1099011
6753 -1080119
6754  -989574
6755 -1042883
6756 -1136015
6757 -1159024
6758 -1107718
6759 -1079103
6760 -1182889
6761 -1251823
6762 -1188554
6763 -1148079
6764 -1189689
6765 -1290771
6766 -1295352
6767 -1215602
6768 -1229646
6769 -1328668
6770 -1375319
6771 -1337359
6772 -1276742
6773 -1353838
6774 -1442957
6775 -1403696
6776 -1358373
6777 -1379128
6778 -1475203
6779 -1513308
6780 -1437467
6781 -1434641
6782 -1523672
6783 -1565196
6784 -1545235
6785 -1482402
6786 -1533509
6787 -1636667
6788 -1618414
6789 -1576624
6790 -1574875
6791 -1664971
6792 -1724363
6793 -1656021
6794 -1622852
6795 -1696916
6796 -1762332
6797 -1754379
6798 -1679650
6799 -1719307
6800 -1824906
6801 -1833335
6802 -1783103
6803 -1773109
6804 -1831099
6805 -1906125
6806 -1859364
6807 -1815028
6808 -1872431
6809 -1942731
6810 -1963112
6811 -1894637
6812 -1901678
6813 -2006980
6814 -2030152
6815 -1984486
6816 -1952320
6817 -2004239
6818 -2098861
6819 -2063220
6820 -2001052
6821 -2054829
6822 -2132020
6823 -2168366
6824 -2102135
6825 -2071983
6826 -2175620
6827 -2214388
6828 -2171670
6829 -2143431
6830 -2180663
6831 -2284179
6832 -2269372
6833 -2204991
6834 -2230564
6835 -2309279
6836 -2349763
6837 -2298150
6838 -2247517
6839 -2337621
6840 -2403667
6841 -2381398
6842 -2332520
6843 -2349491
6844 -2459377
6845 -2476868
6846 -2394755
6847 -2395102
6848 -2463893
6849 -2533816
6850 -2496368
6851 -2429238
6852 -2500801
6853 -2587301
6854 -2580532
6855 -2527500
6856 -2513832
6857 -2614242
6858 -2659629
6859 -2578167
6860 -2566679
6861 -2630441
6862 -2707938
6863 -2692883
6864 -2611515
6865 -2666150
6866 -2753503
6867 -2759499
6868 -2708738
6869 -2677294
6870 -2765089
6871 -2836053
6872 -2773091
6873 -2744474
6874 -2786086
6875 -2874877
6876 -2881856
6877 -2797502
6878 -2810458
6879 -2900317
6880 -2929159
6881 -2891709
6882 -2841471
6883 -2915985
6884 -3013513
6885 -2972352
6886 -2911542
6887 -2938295
6888 -3023160
6889 -3058838
6890 -2979721
6891 -2961844
6892 -3057816
6893 -3103553
6894 -3074737
6895 -3022416
6896 -3059328
6897 -3165364
6898 -3147988
6899 -3083125
6900 -3086373
6901 -3163385
6902 -3228917
6903 -3163382
6904 -3120611
6905 -3199807
6906 -3262568
6907 -3250892
6908 -3187388
6909 -3197989
6910 -3308721
6911 -3313553
6912 -3247677
6913 -3236318
6914 -3300338
6915 -3384325
6916 -3341273
6917 -3282502
6918 -3336537
6919 -3411248
6920 -3417601
6921 -3350743
6922 -3331170
6923 -3435080
6924 -3470461
6925 -3419047
6926 -3389491
6927 -3446654
6928 -3535060
6929 -3508582
6930 -3428568
6931 -3472597
6932 -3536982
6933 -3566453
6934 -3512559
6935 -3473435
6936 -3561274
6937 -3627180
6938 -3582303
6939 -3551259
6940 -3574167
6941 -3664086
6942 -3660111
6943 -3578298
6944 -3595999
6945 -3671309
6946 -3712314
6947 -3673284
6948 -3616613
6949 -3695964
6950 -3766279
6951 -3731207
6952 -3686456
6953 -3691001
6954 -3782483
6955 -3802142
6956 -3725754
6957 -3732014
6958 -3795081
6959 -3852660
6960 -3826795
6961 -3762310
6962 -3806140
6963 -3891229
6964 -3869250
6965 -3819154
6966 -3811055
6967 -3898870
6968 -3956909
6969 -3878389
6970 -3857699
6971 -3914299
6972 -3969631
6973 -3963117
6974 -3886681
6975 -3913142
6976 -4005468
6977 -4013287
6978 -3967071
6979 -3935608
6980 -4012187
6981 -4084122
6982 -4017692
6983 -3976396
6984 -4017599
6985 -4084730
6986 -4093759
6987 -4014581
6988 -4023031
6989 -4122844
6990 -4140709
6991 -4099990
6992 -4056754
6993 -4112238
6994 -4196480
6995 -4147910
6996 -4085898
6997 -4118132
6998 -4193495
6999 -4232725
7000 -4145611
7001 -4132508
7002 -4227385
7003 -4259793
7004 -4222933
7005 -4160098
7006 -4194468
7007 -4294225
7008 -4280140
7009 -4209503
7010 -4221534
7011 -4291411
7012 -4343411
7013 -4284930
7014 -4232064
7015 -4304470
7016 -4356354
7017 -4338206
7018 -4277642
7019 -4286757
7020 -4399058
7021 -4400763
7022 -4325645
7023 -4321807
7024 -4370492
7025 -4449257
7026 -4395727
7027 -4325410
7028 -4380816
7029 -4456440
7030 -4453390
7031 -4393890
7032 -4378583
7033 -4480585
7034 -4507411
7035 -4435149
7036 -4403393
7037 -4448391
7038 -4532745
7039 -4504755
7040 -4424182
7041 -4462714
7042 -4541872
7043 -4561590
7044 -4505005
7045 -4454860
7046 -4537020
7047 -4590933
7048 -4535264
7049 -4490191
7050 -4515482
7051 -4609203
7052 -4615512
7053 -4526392
7054 -4534119
7055 -4607834
7056 -4640510
7057 -4603371
7058 -4532794
7059 -4592785
7060 -4672594
7061 -4637038
7062 -4586561
7063 -4593876
7064 -4675361
7065 -4705021
7066 -4621319
7067 -4601084
7068 -4664214
7069 -4717773
7070 -4686381
7071 -4614731
7072 -4654379
7073 -4741843
7074 -4727467
7075 -4675369
7076 -4653604
7077 -4729111
7078 -4776285
7079 -4700783
7080 -4664307
7081 -4717064
7082 -4777363
7083 -4778351
7084 -4697381
7085 -4709949
7086 -4799277
7087 -4799266
7088 -4750694
7089 -4713143
7090 -4763856
7091 -4839735
7092 -4790074
7093 -4737948
7094 -4774617
7095 -4831351
7096 -4845335
7097 -4775217
7098 -4759783
7099 -4844278
7100 -4855968
7101 -4813254
7102 -4771977
7103 -4817476
7104 -4898433
7105 -4862771
7106 -4796641
7107 -4822138
7108 -4879563
7109 -4904648
7110 -4827098
7111 -4798568
7112 -4879115
7113 -4916130
7114 -4882047
7115 -4831672
7116 -4854270
7117 -4940936
7118 -4917984
7119 -4850903
7120 -4852958
7121 -4914884
7122 -4947612
7123 -4894717
7124 -4841643
7125 -4910822
7126 -4964298
7127 -4934034
7128 -4873982
7129 -4878724
7130 -4965467
7131 -4979846
7132 -4892885
7133 -4881707
7134 -4938440
7135 -4993979
7136 -4957849
7137 -4881201
7138 -4932514
7139 -4998793
7140 -4981526
7141 -4922299
7142 -4894465
7143 -4984218
7144 -5015028
7145 -4939724
7146 -4911621
7147 -4956022
7148 -5023967
7149 -5002416
7150 -4913928
7151 -4942481
7152 -5009653
7153 -5015957
7154 -4960755
7155 -4918246
7156 -4990432
7157 -5050573
7158 -4983921
7159 -4939433
7160 -4959983
7161 -5035108
7162 -5039691
7163 -4944286
7164 -4941186
7165 -5019674
7166 -5046718
7167 -5003983
7168 -4934895
7169 -4988215
7170 -5069511
7171 -5018411
7172 -4956220
7173 -4965736
7174 -5030852
7175 -5057481
7176 -4972930
7177 -4951719
7178 -5017151
7179 -5062451
7180 -5033183
7181 -4958033
7182 -4976346
7183 -5064492
7184 -5034709
7185 -4975318
7186 -4961322
7187 -5019953
7188 -5077752
7189 -5003148
7190 -4951914
7191 -5010972
7192 -5062812
7193 -5049815
7194 -4955615
7195 -4959213
7196 -5045209
7197 -5053896
7198 -4989593
7199 -4960007
7200 -5005574
7201 -5080392
7202 -5020200
7203 -4955850
7204 -4982672
7205 -5041586
7206 -5048484
7207 -4974670
7208 -4948027
7209 -5029795
7210 -5055594
7211 -5004290
7212 -4952807
7213 -4981289
7214 -5057609
7215 -5022701
7216 -4945997
7217 -4960739
7218 -5014271
7219 -5048996
7220 -4977549
7221 -4936261
7222 -5000960
7223 -5042503
7224 -4997425
7225 -4942500
7226 -4939567
7227 -5024159
7228 -5017114
7229 -4942349
7230 -4943765
7231 -4996891
7232 -5028674
7233 -4981678
7234 -4910695
7235 -4962373
7236 -5013822
7237 -4981303
7238 -4921055
7239 -4914002
7240 -4996518
7241 -5015407
7242 -4928840
7243 -4912336
7244 -4954611
7245 -4998896
7246 -4957654
7247 -4881545
7248 -4920772
7249 -4978409
7250 -4967044
7251 -4916413
7252 -4886635
7253 -4953538
7254 -4978914
7255 -4908249
7256 -4872829
7257 -4902335
7258 -4952056
7259 -4939844
7260 -4854242
7261 -4876158
7262 -4940652
7263 -4942219
7264 -4881527
7265 -4841794
7266 -4890362
7267 -4942867
7268 -4876371
7269 -4828128
7270 -4855442
7271 -4908750
7272 -4911325
7273 -4827619
7274 -4816545
7275 -4888117
7276 -4895354
7277 -4848868
7278 -4782876
7279 -4824221
7280 -4900235
7281 -4853436
7282 -4788238
7283 -4795849
7284 -4855626
7285 -4875848
7286 -4788182
7287 -4757351
7288 -4815479
7289 -4845117
7290 -4803790
7291 -4740546
7292 -4757375
7293 -4846016
7294 -4817428
7295 -4739236
7296 -4728232
7297 -4784516
7298 -4815263
7299 -4739737
7300 -4688736
7301 -4742948
7302 -4785650
7303 -4764070
7304 -4693397
7305 -4686116
7306 -4766167
7307 -4763629
7308 -4689069
7309 -4654739
7310 -4696057
7311 -4759051
7312 -4701224
7313 -4621761
7314 -4663681
7315 -4721785
7316 -4713088
7317 -4641762
7318 -4596708
7319 -4680906
7320 -4699356
7321 -4630335
7322 -4583517
7323 -4613659
7324 -4683570
7325 -4654175
7326 -4563355
7327 -4580148
7328 -4635131
7329 -4639184
7330 -4577764
7331 -4516126
7332 -4583535
7333 -4630659
7334 -4578426
7335 -4525360
7336 -4523167
7337 -4599137
7338 -4592526
7339 -4500949
7340 -4488554
7341 -4539983
7342 -4562845
7343 -4516480
7344 -4445660
7345 -4491424
7346 -4548297
7347 -4514183
7348 -4451886
7349 -4431211
7350 -4487075
7351 -4508957
7352 -4427763
7353 -4402646
7354 -4441282
7355 -4481785
7356 -4449946
7357 -4370431
7358 -4393038
7359 -4458619
7360 -4430836
7361 -4361544
7362 -4333585
7363 -4384002
7364 -4425945
7365 -4349073
7366 -4307077
7367 -4341214
7368 -4383842
7369 -4373033
7370 -4278971
7371 -4276457
7372 -4334392
7373 -4343392
7374 -4282005
7375 -4236891
7376 -4273072
7377 -4330052
7378 -4278503
7379 -4213934
7380 -4223661
7381 -4273020
7382 -4274665
7383 -4189557
7384 -4169739
7385 -4231083
7386 -4243641
7387 -4193983
7388 -4141031
7389 -4167262
7390 -4225166
7391 -4181945
7392 -4107993
7393 -4114565
7394 -4155272
7395 -4173189
7396 -4097731
7397 -4056176
7398 -4119415
7399 -4139080
7400 -4096671
7401 -4032832
7402 -4035703
7403 -4104827
7404 -4078693
7405 -4005586
7406 -3999143
7407 -4036498
7408 -4065428
7409 -4009687
7410 -3940174
7411 -3990416
7412 -4024818
7413 -3999918
7414 -3920830
7415 -3906847
7416 -3977026
7417 -3980386
7418 -3897926
7419 -3876833
7420 -3910174
7421 -3956980
7422 -3905481
7423 -3822990
7424 -3854039
7425 -3900842
7426 -3878435
7427 -3818324
7428 -3771030
7429 -3856725
7430 -3868052
7431 -3795849
7432 -3748671
7433 -3776709
7434 -3824146
7435 -3797199
7436 -3697630
7437 -3713249
7438 -3772145
7439 -3772688
7440 -3711082
7441 -3651027
7442 -3714089
7443 -3755911
7444 -3682747
7445 -3626936
7446 -3626601
7447 -3690810
7448 -3682329
7449 -3591726
7450 -3578295
7451 -3634667
7452 -3655741
7453 -3599914
7454 -3511438
7455 -3555647
7456 -3609690
7457 -3565773
7458 -3495348
7459 -3488741
7460 -3546331
7461 -3571881
7462 -3481819
7463 -3441104
7464 -3486585
7465 -3516960
7466 -3473969
7467 -3387580
7468 -3401670
7469 -3468197
7470 -3442100
7471 -3379803
7472 -3349056
7473 -3400828
7474 -3434430
7475 -3364129
7476 -3302281
7477 -3330249
7478 -3361831
7479 -3346865
7480 -3256903
7481 -3254356
7482 -3319360
7483 -3318493
7484 -3254942
7485 -3212161
7486 -3231118
7487 -3285780
7488 -3227648
7489 -3160760
7490 -3170520
7491 -3217882
7492 -3220028
7493 -3144059
7494 -3097016
7495 -3164156
7496 -3173575
7497 -3115065
7498 -3053677
7499 -3070270
7500 -3133728
7501 -3098293
7502 -3024389
7503 -3025378
7504 -3060468
7505 -3083732
7506 -3006017
7507 -2952840
7508 -2996135
7509 -3021113
7510 -2980442
7511 -2918243
7512 -2906960
7513 -2977130
7514 -2964707
7515 -2884990
7516 -2866740
7517 -2900768
7518 -2921790
7519 -2869471
7520 -2792270
7521 -2833588
7522 -2870734
7523 -2843051
7524 -2771960
7525 -2753210
7526 -2816384
7527 -2824793
7528 -2731822
7529 -2705852
7530 -2725864
7531 -2766545
7532 -2724459
7533 -2645948
7534 -2669773
7535 -2716902
7536 -2693398
7537 -2633292
7538 -2583754
7539 -2639185
7540 -2660164
7541 -2583220
7542 -2542585
7543 -2564057
7544 -2607083
7545 -2588589
7546 -2497088
7547 -2501854
7548 -2546674
7549 -2540554
7550 -2475731
7551 -2421915
7552 -2464375
7553 -2504471
7554 -2442863
7555 -2389246
7556 -2394737
7557 -2443653
7558 -2433357
7559 -2342784
7560 -2320551
7561 -2370503
7562 -2371425
7563 -2328310
7564 -2256812
7565 -2293368
7566 -2337972
7567 -2301906
7568 -2227572
7569 -2220286
7570 -2255601
7571 -2279970
7572 -2187288
7573 -2147379
7574 -2192963
7575 -2218046
7576 -2181779
7577 -2110165
7578 -2112235
7579 -2170182
7580 -2141143
7581 -2070204
7582 -2041204
7583 -2074509
7584 -2113062
7585 -2039605
7586 -1979630
7587 -2018144
7588 -2048651
7589 -2027114
7590 -1939596
7591 -1922357
7592 -1986528
7593 -1986887
7594 -1906721
7595 -1871121
7596 -1893519
7597 -1948088
7598 -1886859
7599 -1809971
7600 -1833112
7601 -1872589
7602 -1862670
7603 -1782880
7604 -1734684
7605 -1804535
7606 -1814513
7607 -1763702
7608 -1697140
7609 -1714158
7610 -1771790
7611 -1737615
7612 -1649120
7613 -1648835
7614 -1682885
7615 -1698407
7616 -1631286
7617 -1569324
7618 -1620037
7619 -1651929
7620 -1596260
7621 -1532570
7622 -1521449
7623 -1588573
7624 -1564597
7625 -1486936
7626 -1461570
7627 -1501106
7628 -1524213
7629 -1478508
7630 -1399954
7631 -1433330
7632 -1471415
7633 -1437739
7634 -1362137
7635 -1338677
7636 -1388082
7637 -1408436
7638 -1324414
7639 -1292292
7640 -1316332
7641 -1352497
7642 -1312802
7643 -1229818
7644 -1234426
7645 -1286790
7646 -1259239
7647 -1200090
7648 -1162415
7649 -1216872
7650 -1240222
7651 -1168030
7652 -1117196
7653 -1134578
7654 -1165493
7655 -1148176
7656 -1059208
7657 -1047741
7658 -1097502
7659 -1099559
7660 -1040364
7661  -996030
7662 -1012852
7663 -1064098
7664  -999994
7665  -938385
7666  -938202
7667  -980386
7668  -982373
7669  -894909
7670  -868712
7671  -923043
7672  -925161
7673  -872760
7674  -809075
7675  -825729
7676  -877170
7677  -831127
7678  -761613
7679  -755229
7680  -793478
7681  -813793
7682  -735699
7683  -688090
7684  -732112
7685  -750742
7686  -702548
7687  -640352
7688  -628957
7689  -698450
7690  -669786
7691  -600157
7692  -574488
7693  -608736
7694  -633585
7695  -572620
7696  -498973
7697  -535375
7698  -568686
7699  -539221
7700  -466271
7701  -452386
7702  -506374
7703  -511789
7704  -430596
7705  -401267
7706  -411713
7707  -461141
7708  -394902
7709  -328546
7710  -345368
7711  -384729
7712  -364740
7713  -304182
7714  -260126
7715  -320225
7716  -327851
7717  -270589
7718  -214136
7719  -221943
7720  -267907
7721  -245349
7722  -154384
7723  -161234
7724  -202158
7725  -202210
7726  -137007
7727   -73565
7728  -124313
7729  -154368
7730   -96867
7731   -48717
7732   -33930
7733   -93922
7734   -84719
7735     5405
7736    30256
7737   -10021
7738   -21595
7739    22500
7740   103833
7741    71852
7742    24417
7743    57281
7744   124887
7745   144066
7746   101468
7747    80537
7748   170910
7749   201558
7750   185714
7751   144324
7752   186649
7753   261669
7754   256058
7755   193708
7756   231488
7757   281890
7758   330354
7759   289032
7760   262019
7761   326695
7762   385157
7763   361931
7764   328146
7765   336105
7766   428378
7767   443066
7768   388763
7769   389077
7770   458083
7771   504590
7772   483716
7773   425331
7774   488249
7775   553832
7776   545766
7777   505033
7778   508299
7779   589732
7780   633429
7781   572818
7782   565104
7783   613435
7784   673900
7785   663141
7786   609719
7787   638945
7788   713028
7789   717504
7790   696643
7791   673332
7792   751739
7793   798058
7794   758296
7795   733433
7796   772611
7797   826110
7798   842378
7799   781768
7800   807614
7801   874862
7802   905969
7803   872861
7804   847139
7805   894796
7806   964563
7807   935160
7808   904303
7809   926852
7810   997776
7811  1019371
7812   971602
7813   967686
7814  1038421
7815  1062285
7816  1055603
7817  1002526
7818  1050925
7819  1120897
7820  1109696
7821  1071608
7822  1095715
7823  1148034
7824  1199012
7825  1141697
7826  1129136
7827  1185492
7828  1230487
7829  1217446
7830  1186124
7831  1202172
7832  1291409
7833  1284592
7834  1253165
7835  1241265
7836  1305418
7837  1356293
7838  1318298
7839  1277936
7840  1341188
7841  1389716
7842  1398489
7843  1348214
7844  1359371
7845  1436235
7846  1457285
7847  1415077
7848  1402599
7849  1438524
7850  1517901
7851  1485861
7852  1443744
7853  1485190
7854  1549707
7855  1565448
7856  1523074
7857  1499862
7858  1587720
7859  1617663
7860  1589091
7861  1557882
7862  1597295
7863  1667005
7864  1669119
7865  1608645
7866  1637664
7867  1691779
7868  1722724
7869  1683784
7870  1653626
7871  1717125
7872  1772511
7873  1743016
7874  1723714
7875  1737103
7876  1818777
7877  1825129
7878  1774401
7879  1774259
7880  1836756
7881  1871643
7882  1853043
7883  1795792
7884  1857469
7885  1923802
7886  1923149
7887  1877612
7888  1880283
7889  1948430
7890  1990462
7891  1927798
7892  1920516
7893  1964296
7894  2028742
7895  2015238
7896  1962428
7897  1986825
7898  2070680
7899  2065828
7900  2036040
7901  2011418
7902  2075127
7903  2131628
7904  2088939
7905  2059486
7906  2116597
7907  2164318
7908  2180394
7909  2108654
7910  2127396
7911  2191558
7912  2223824
7913  2180517
7914  2161131
7915  2201827
7916  2277283
7917  2247101
7918  2210426
7919  2233297
7920  2295092
7921  2316110
7922  2259913
7923  2248593
7924  2333263
7925  2357750
7926  2340687
7927  2299335
7928  2340064
7929  2408078
7930  2402610
7931  2343377
7932  2366623
7933  2412376
7934  2460064
7935  2411365
7936  2389516
7937  2445944
7938  2496867
7939  2485308
7940  2449198
7941  2450313
7942  2535506
7943  2529737
7944  2498646
7945  2487672
7946  2538252
7947  2585123
7948  2567861
7949  2520041
7950  2577522
7951  2617071
7952  2622212
7953  2571686
7954  2577460
7955  2647257
7956  2675474
7957  2622820
7958  2622792
7959  2654243
7960  2726729
7961  2695045
7962  2658940
7963  2678331
7964  2740238
7965  2742767
7966  2718176
7967  2690926
7968  2766928
7969  2803056
7970  2769435
7971  2742367
7972  2775716
7973  2828089
7974  2834419
7975  2769215
7976  2800198
7977  2850325
7978  2885090
7979  2841859
7980  2822640
7981  2869017
7982  2929621
7983  2893674
7984  2870078
7985  2872603
7986  2945838
7987  2950117
7988  2905511
7989  2899715
7990  2969691
7991  2992476
7992  2979359
7993  2927735
7994  2976367
7995  3030181
7996  3016046
7997  2971472
7998  2993129
7999  3042275
8000  3084073
8001  3022717
8002  3018870
8003  3061659
8004  3113720
8005  3089306
8006  3044131
8007  3062067
8008  3146915
8009  3132631
8010  3106833
8011  3084840
8012  3149718
8013  3192137
8014  3153962
8015  3113646
8016  3167198
8017  3200142
8018  3215213
8019  3148943
8020  3163848
8021  3234489
8022  3257493
8023  3208818
8024  3191192
8025  3224767
8026  3296233
8027  3248260
8028  3223439
8029  3241901
8030  3302435
8031  3312066
8032  3277285
8033  3248154
8034  3331804
8035  3342382
8036  3323927
8037  3274100
8038  3318182
8039  3373818
8040  3379407
8041  3311126
8042  3344595
8043  3380414
8044  3429915
8045  3366576
8046  3352355
8047  3390877
8048  3453138
8049  3409713
8050  3386447
8051  3383257
8052  3472292
8053  3465883
8054  3432944
8055  3405247
8056  3474459
8057  3497373
8058  3484666
8059  3425025
8060  3482707
8061  3511976
8062  3530254
8063  3476456
8064  3484797
8065  3531965
8066  3572887
8067  3507735
8068  3507115
8069  3532740
8070  3592002
8071  3561565
8072  3524355
8073  3538278
8074  3612341
8075  3596801
8076  3585146
8077  3536375
8078  3620381
8079  3630458
8080  3619295
8081  3564524
8082  3612225
8083  3645583
8084  3670174
8085  3589789
8086  3627724
8087  3660175
8088  3699700
8089  3642085
8090  3633821
8091  3651717
8092  3734322
8093  3671220
8094  3670459
8095  3649901
8096  3740940
8097  3726127
8098  3698681
8099  3655774
8100  3743632
8101  3732647
8102  3752316
8103  3669202
8104  3745161
8105  3757938
8106  3790816
8107  3708061
8108  3757511
8109  3749876
8110  3836438
8111  3715283
8112  3771593
8113  3739026
8114  3863558
8115  3753007
8116  3827838
8117  3703681
8118  3932884
8119  3706008
8120  3997195
8121  3255491
$$ Imaginary data points
##PAGE= N=2
##DATA TABLE= (X++(I..I)), XYDATA
0 -6812579
1 -14249810
2 -10012957
3 -7151264
4 -7633802
5 -10582198
6 -9980386
7 -6285037
8 -6556048
9 -9302347
10 -10506943
11 -9211549
12 -6607796
13 -8585288
14 -11063511
15 -9785529
16 -8393413
17 -8558329
18 -10894491
19 -11700840
20 -8296175
21 -7595100
22 -9788328
23 -11310346
24 -10571052
25 -8244648
26 -9741159
27 -12381777
28 -10940758
29 -9250638
30 -8938999
31 -10904113
32 -12522939
33 -10325648
34 -9403088
35 -11011135
36 -12320151
37 -12248084
38 -9730573
39 -9891086
40 -12402436
41 -11957701
42 -10820474
43 -10575967
44 -12018906
45 -13520104
46 -11209138
47 -10020914
48 -11801201
49 -13050330
50 -13036535
51 -10887339
52 -11034909
53 -13994273
54 -13718784
55 -11707754
56 -10656469
57 -12091628
58 -14840877
59 -13102623
60 -10701875
61 -11884801
62 -14001521
63 -14838771
64 -12483101
65 -11298435
66 -14255227
67 -14960375
68 -13748880
69 -12462026
70 -12678435
71 -14734358
72 -13759781
73 -12073153
74 -13308781
75 -14803128
76 -15575161
77 -13734797
78 -12201663
79 -14820843
80 -16079181
81 -14625835
82 -12833587
83 -13044835
84 -16336112
85 -16194824
86 -13144168
87 -13306815
88 -15102908
89 -16462724
90 -14842897
91 -12732771
92 -15040540
93 -16863627
94 -15811451
95 -14240692
96 -13734639
97 -16414332
98 -17088607
99 -14566590
100 -14123563
101 -15296360
102 -16963660
103 -16431520
104 -14084222
105 -15718179
106 -17934515
107 -17150130
108 -15283328
109 -14382225
110 -17054271
111 -18212862
112 -15117491
113 -14047039
114 -15706483
115 -18261519
116 -18276224
117 -15089311
118 -15437603
119 -17996768
120 -18137529
121 -16490187
122 -14531946
123 -16465706
124 -19078640
125 -17397332
126 -15880930
127 -16430457
128 -18313622
129 -18915078
130 -16113248
131 -15998755
132 -18516088
133 -18876809
134 -17432780
135 -15367724
136 -16710569
137 -19628993
138 -18421790
139 -16656394
140 -16986028
141 -19136955
142 -20489377
143 -17372038
144 -15721321
145 -18174035
146 -19807748
147 -19235978
148 -16707715
149 -16984970
150 -20142606
151 -19539106
152 -17305943
153 -16950557
154 -18857745
155 -21121722
156 -18966900
157 -16857610
158 -18588209
159 -20135111
160 -20131158
161 -17922761
162 -17198023
163 -20135423
164 -20572284
165 -18714940
166 -17715787
167 -18854383
168 -21631713
169 -20335862
170 -17526329
171 -18735079
172 -20712479
173 -21075673
174 -18642502
175 -17090991
176 -20014854
177 -21361745
178 -19878262
179 -18700058
180 -19001644
181 -21569649
182 -21337733
183 -18777659
184 -19052834
185 -20302898
186 -21124984
187 -19887873
188 -18134473
189 -20453535
190 -22198468
191 -20827679
192 -19219187
193 -18985005
194 -21522846
195 -21854605
196 -19111798
197 -19278459
198 -21097861
199 -22285502
200 -21201146
201 -18816118
202 -20315455
203 -22378558
204 -21500034
205 -20005390
206 -19324413
207 -21636140
208 -22853788
209 -20296087
210 -19590380
211 -21035042
212 -22580807
213 -22242216
214 -19629692
215 -20311332
216 -22476433
217 -21940022
218 -20611024
219 -19791141
220 -21762098
221 -23493582
222 -21283752
223 -20237427
224 -21346696
225 -22675436
226 -22568920
227 -19875943
228 -20114704
229 -22897858
230 -23072587
231 -21613850
232 -20148498
233 -21775978
234 -24194525
235 -22092404
236 -20107331
237 -20971226
238 -22781499
239 -23503883
240 -20936037
241 -20329203
242 -22936529
243 -23546740
244 -22370327
245 -20652497
246 -21479128
247 -24227921
248 -23027577
249 -20858285
250 -21072684
251 -22699235
252 -24105895
253 -21825011
254 -20264652
255 -22746661
256 -24121103
257 -23219337
258 -20986508
259 -20934536
260 -23972298
261 -23722503
262 -21599772
263 -21613815
264 -23025123
265 -24645469
266 -22730787
267 -20435277
268 -22259298
269 -23964554
270 -23714727
271 -21806420
272 -21099120
273 -24050336
274 -24623714
275 -22266445
276 -21366359
277 -22417402
278 -24710883
279 -23744882
280 -20976593
281 -22151090
282 -24151397
283 -24272326
284 -22411598
285 -21046493
286 -23718111
287 -25085255
288 -22956975
289 -21485091
290 -21900590
291 -24440290
292 -24569699
293 -21695032
294 -21997274
295 -24087299
296 -24878104
297 -23392286
298 -21183789
299 -23014870
300 -24980252
301 -23455529
302 -21934048
303 -21994054
304 -24421752
305 -25239757
306 -22407172
307 -21980459
308 -23788809
309 -24802201
310 -23820607
311 -21350694
312 -22536304
313 -25129136
314 -24369638
315 -22689922
316 -21930494
317 -23888086
318 -25405921
319 -22823848
320 -21737977
321 -23437287
322 -24878039
323 -24518083
324 -21897383
325 -22280884
326 -24995425
327 -24759549
328 -23180954
329 -22024229
330 -23381315
331 -25414968
332 -23387453
333 -21696412
334 -22890594
335 -24626936
336 -25249333
337 -22947952
338 -22353639
339 -24697973
340 -24728738
341 -23222896
342 -21918171
343 -22867858
344 -25326142
345 -24063239
346 -22184990
347 -22985540
348 -24453024
349 -25270101
350 -23143598
351 -21902190
352 -24210225
353 -24923886
354 -23645224
355 -22130334
356 -22581821
357 -25273851
358 -24641715
359 -22463497
360 -22805371
361 -24134937
362 -25188737
363 -23355092
364 -21547024
365 -23682162
366 -25148613
367 -24291637
368 -22545630
369 -22268593
370 -24977638
371 -25115956
372 -22723779
373 -22384658
374 -23498614
375 -25003470
376 -23885395
377 -21726689
378 -23349446
379 -25121587
380 -24580385
381 -22812958
382 -21884475
383 -24301990
384 -25053592
385 -22760050
386 -22148671
387 -23312795
388 -25223607
389 -24565286
390 -21750217
391 -22594785
392 -24655633
393 -24554925
394 -22921841
395 -21581642
396 -23819357
397 -25339907
398 -23249341
399 -22102064
400 -22825295
401 -24863172
402 -25016627
403 -22059548
404 -21981712
405 -24050040
406 -24508537
407 -23199260
408 -21323628
409 -23091704
410 -25495958
411 -23995095
412 -22330710
413 -22310634
414 -24069749
415 -24878988
416 -22169645
417 -21515548
418 -23596859
419 -24551749
420 -23691676
421 -21550374
422 -22468294
423 -25008975
424 -23924482
425 -22055388
426 -21759305
427 -23515790
428 -25114573
429 -22792804
430 -21333345
431 -23056093
432 -24389528
433 -24032175
434 -21585613
435 -21475123
436 -24214521
437 -24062270
438 -22272435
439 -21494889
440 -22876894
441 -25029042
442 -23247223
443 -21159004
444 -22440729
445 -24020920
446 -24093584
447 -21637615
448 -20703696
449 -23460592
450 -24187862
451 -22643682
452 -21437686
453 -22182089
454 -24587724
455 -23467737
456 -20893997
457 -21506714
458 -23214259
459 -24087401
460 -22216987
461 -20590867
462 -22839120
463 -24083869
464 -22818571
465 -21255911
466 -21222341
467 -23702284
468 -23594098
469 -21095579
470 -21075909
471 -22460897
472 -23680616
473 -22494516
474 -20571311
475 -22358870
476 -23876320
477 -22695676
478 -20912448
479 -20468726
480 -23019626
481 -23628942
482 -21079549
483 -20679657
484 -22089366
485 -23528680
486 -22632028
487 -20120304
488 -21133589
489 -23068966
490 -22777809
491 -21395066
492 -20194628
493 -22056981
494 -23486777
495 -21494852
496 -20468675
497 -21161804
498 -22560352
499 -22382531
500 -19962707
501 -20521967
502 -22650899
503 -22579404
504 -21336857
505 -20096505
506 -21630158
507 -23133645
508 -21049783
509 -19774321
510 -20589453
511 -22171263
512 -22447175
513 -19959504
514 -19788270
515 -21993625
516 -22468828
517 -21346658
518 -19487933
519 -20446647
520 -22760627
521 -21379703
522 -19491470
523 -19664839
524 -21359727
525 -22501529
526 -20280971
527 -19276626
528 -21136379
529 -21821558
530 -20978113
531 -19141073
532 -19589508
533 -22128468
534 -21378146
535 -19459397
536 -19392644
537 -20845865
538 -22166530
539 -20045336
540 -18391623
541 -20190312
542 -21480942
543 -21005136
544 -18899930
545 -18570855
546 -21368489
547 -21541740
548 -19554348
549 -18791762
550 -19728926
551 -21508989
552 -20158664
553 -18091401
554 -19290070
555 -20740694
556 -20850887
557 -19116838
558 -18136439
559 -20509199
560 -21027608
561 -18965765
562 -17962022
563 -18888500
564 -21121286
565 -20220243
566 -17674517
567 -18637976
568 -20502401
569 -20778708
570 -18836486
571 -17087730
572 -19211036
573 -20619364
574 -19078428
575 -17685880
576 -17822013
577 -20200650
578 -20533611
579 -17922765
580 -17640680
581 -19133610
582 -20189670
583 -19032123
584 -16706807
585 -18079906
586 -19960234
587 -18861971
588 -17435493
589 -17332270
590 -19508361
591 -20113195
592 -17413717
593 -16867330
594 -18433003
595 -19563494
596 -18667862
597 -16184016
598 -17221344
599 -19755516
600 -19198060
601 -17205019
602 -15884922
603 -17753498
604 -19759603
605 -17754788
606 -16183137
607 -17106149
608 -18842805
609 -19046619
610 -16410825
611 -16118606
612 -18380701
613 -18548930
614 -17163668
615 -15654500
616 -16683915
617 -18806279
618 -17488861
619 -15949192
620 -16538990
621 -18003710
622 -18551712
623 -16088021
624 -15148686
625 -17316745
626 -17948117
627 -16856082
628 -15285023
629 -15892815
630 -18286835
631 -17458033
632 -15580345
633 -15655373
634 -16839920
635 -17865024
636 -15983426
637 -14489149
638 -16115769
639 -17081002
640 -16721541
641 -15432755
642 -15259692
643 -17299305
644 -16904122
645 -14956617
646 -14787991
647 -15871996
648 -17110083
649 -15579884
650 -13965290
651 -15734727
652 -16874790
653 -16066772
654 -14435446
655 -14166285
656 -16585400
657 -16696471
658 -14514001
659 -13943990
660 -14874356
661 -16561641
662 -15696918
663 -13452838
664 -14356834
665 -15811918
666 -15772353
667 -14273045
668 -13053593
669 -15091150
670 -16143190
671 -14406172
672 -13585508
673 -14279119
674 -15979542
675 -15289343
676 -12581566
677 -13156668
678 -14978448
679 -15145125
680 -13723677
681 -12371712
682 -14404433
683 -15967916
684 -14141963
685 -12633956
686 -12783641
687 -14707927
688 -15102312
689 -12498770
690 -12124473
691 -13917750
692 -14936830
693 -13980732
694 -11723829
695 -12797223
696 -14966719
697 -13847037
698 -12198943
699 -11910779
700 -13575131
701 -14494618
702 -12207021
703 -11460930
704 -13023871
705 -14045681
706 -13463755
707 -11258358
708 -11819761
709 -14220940
710 -13449145
711 -11488792
712 -10826494
713 -12560372
714 -14287739
715 -12234696
716 -10640476
717 -11880617
718 -13304333
719 -13221327
720 -10723987
721 -10243189
722 -12755089
723 -13137681
724 -11724421
725 -10445453
726 -11124668
727 -13138747
728 -11998940
729 -10109889
730 -10644962
731 -12032530
732 -12674012
733 -10622420
734 -9594597
735 -11949710
736 -12613356
737 -11084290
738 -9656504
739 -10077296
740 -12121232
741 -11285643
742 -9301547
743 -9756600
744 -11175410
745 -12221323
746 -10599943
747 -8819822
748 -10500288
749 -11662240
750 -10690439
751 -9026468
752 -8721911
753 -11083312
754 -11284588
755 -9100963
756 -8798670
757 -10050013
758 -11481549
759 -10213937
760 -7936342
761 -9254627
762 -10775517
763 -10072993
764 -8525250
765 -8006578
766 -10295666
767 -10935909
768 -8650845
769 -7800270
770 -8702673
771 -10436495
772 -10019448
773 -7491020
774 -7955799
775 -9767309
776 -9903302
777 -8505507
778 -6980310
779 -8621524
780 -10164941
781 -8523545
782 -7287132
783 -7569340
784 -9079559
785 -9311509
786 -7184595
787 -7290542
788 -8889535
789 -9066819
790 -8009313
791 -6437282
792 -7532493
793 -9194721
794 -7818050
795 -6572681
796 -6880755
797 -8370331
798 -8816735
799 -6473178
800 -6023911
801 -7757054
802 -8253892
803 -7338386
804 -5577393
805 -6311448
806 -8433273
807 -7573564
808 -6136867
809 -6033699
810 -7289387
811 -8262356
812 -6203079
813 -5000829
814 -6366835
815 -7247067
816 -6902394
817 -5109557
818 -5246329
819 -7611402
820 -7208159
821 -5428760
822 -4946969
823 -6164148
824 -7475218
825 -5564604
826 -4043297
827 -5507300
828 -6678143
829 -6484343
830 -4634715
831 -4173058
832 -6464239
833 -6618197
834 -4843055
835 -3825131
836 -4636835
837 -6690546
838 -5667200
839 -3551365
840 -4339144
841 -5810215
842 -6136317
843 -4137684
844 -2779465
845 -5030221
846 -5986499
847 -4400427
848 -3125645
849 -3624904
850 -5872281
851 -5434153
852 -3069405
853 -3256450
854 -4595408
855 -5312178
856 -3790578
857 -1874808
858 -3610067
859 -5254750
860 -4282883
861 -2760614
862 -2482438
863 -4617263
864 -4929374
865 -2436281
866 -1968657
867 -3272869
868 -4561498
869 -3749175
870 -1568856
871 -2593798
872 -4350353
873 -3701907
874 -2162089
875 -1306374
876 -3086782
877 -4134471
878 -2028859
879 -1120269
880 -2156838
881 -3648473
882 -3375481
883 -1006845
884 -1422818
885 -3398199
886 -3138547
887 -1625947
888  -394863
889 -1865989
890 -3534817
891 -1853871
892  -481937
893 -1016189
894 -2501161
895 -2932801
896  -657167
897  -164771
898 -1933635
899 -2316278
900 -1325331
901   224514
902  -586126
903 -2668600
904 -1633693
905    -4827
906   -54903
907 -1316488
908 -2054025
909    19957
910   856898
911 -1002655
912 -1699708
913  -977647
914   570461
915   363939
916 -1588144
917  -882346
918   767772
919   955374
920  -129574
921 -1401439
922   193838
923  1623445
924   132762
925  -955066
926  -551589
927  1215248
928  1630055
929  -495358
930  -424248
931  1275169
932  1689102
933   735818
934  -732791
935   532037
936  2359090
937  1315010
938   264011
939   425191
940  1864404
941  2559072
942   518823
943    41989
944  1638138
945  2350250
946  1732470
947   114698
948   953248
949  3186007
950  2503749
951  1149264
952  1023375
953  2391049
954  3486080
955  1556424
956   554640
957  2150002
958  3265039
959  2984927
960  1211857
961  1362874
962  3701370
963  3537193
964  1985552
965  1388212
966  2569757
967  4314940
968  2861809
969  1271903
970  2531852
971  4002250
972  4198607
973  2378460
974  1747232
975  3939433
976  4314818
977  2905993
978  2074487
979  2951970
980  5112974
981  4351683
982  2385411
983  2995582
984  4374526
985  4977530
986  3374602
987  2096695
988  4150796
989  5300989
990  4193355
991  2982968
992  3289209
993  5593302
994  5438951
995  3267974
996  3443786
997  4857405
998  5827399
999  4564661
1000  2855350
1001  4534056
1002  6153913
1003  5429715
1004  4019266
1005  3616632
1006  5743445
1007  6341916
1008  4227471
1009  3795721
1010  5071229
1011  6583539
1012  6002020
1013  3903257
1014  4879946
1015  6726973
1016  6386053
1017  4937899
1018  4018566
1019  5897493
1020  7203316
1021  5458228
1022  4675515
1023  5599441
1024  7116687
1025  7060899
1026  4851872
1027  5067202
1028  6887443
1029  7065960
1030  6043645
1031  4844508
1032  6209431
1033  8003667
1034  6673799
1035  5503224
1036  6013684
1037  7471299
1038  7891933
1039  5784003
1040  5523429
1041  7369915
1042  7843002
1043  7019533
1044  5673443
1045  6601032
1046  8699677
1047  7797598
1048  6274166
1049  6248052
1050  7548984
1051  8624627
1052  6912422
1053  6065122
1054  7762346
1055  8717014
1056  8267605
1057  6673764
1058  6830716
1059  8925153
1060  8537417
1061  7105860
1062  6949843
1063  8065192
1064  9412703
1065  8055996
1066  6784217
1067  8091127
1068  9073047
1069  8905982
1070  7472723
1071  7204870
1072  9333485
1073  9454783
1074  8013138
1075  7644424
1076  8628207
1077 10234249
1078  9084001
1079  7280526
1080  8330310
1081  9602192
1082  9714055
1083  8288135
1084  7515796
1085  9623252
1086 10384131
1087  9048273
1088  8280513
1089  8836407
1090 10628174
1091 10062820
1092  7949638
1093  8524579
1094  9993823
1095 10547182
1096  9429110
1097  8268569
1098 10053232
1099 11131794
1100  9846671
1101  8801989
1102  8963674
1103 10843446
1104 11022151
1105  8996561
1106  9120665
1107 10511457
1108 11275031
1109 10348399
1110  8701681
1111 10082624
1112 11691969
1113 10769612
1114  9543927
1115  9333917
1116 11188232
1117 11995363
1118  9972815
1119  9517753
1120 10815005
1121 11846409
1122 11241315
1123  9256054
1124 10070974
1125 12057250
1126 11657647
1127 10472142
1128  9895539
1129 11414611
1130 12673935
1131 10856490
1132  9871119
1133 10940734
1134 12252878
1135 12230833
1136 10148441
1137 10270969
1138 12445426
1139 12606766
1140 11426910
1141 10296810
1142 11359699
1143 13185432
1144 11880439
1145 10420810
1146 11069314
1147 12598396
1148 13269331
1149 11336770
1150 10700773
1151 12616095
1152 13092393
1153 12086889
1154 10784584
1155 11411894
1156 13523583
1157 12802369
1158 11257631
1159 11578667
1160 12937901
1161 13925446
1162 12213558
1163 10967923
1164 12647910
1165 13577962
1166 12905650
1167 11438945
1168 11517051
1169 13875915
1170 13878195
1171 12125350
1172 11801566
1173 12841871
1174 14275812
1175 13105262
1176 11419642
1177 12710313
1178 13996523
1179 13853211
1180 12527546
1181 11938929
1182 13896517
1183 14324308
1184 12766745
1185 12278640
1186 13006281
1187 14461475
1188 13807428
1189 12072397
1190 13076355
1191 14469111
1192 14493629
1193 13284718
1194 12279158
1195 13996013
1196 14906375
1197 13440293
1198 12634343
1199 13170658
1200 14928491
1201 14880760
1202 12818169
1203 13132188
1204 14599418
1205 14995222
1206 13980416
1207 12575183
1208 13951749
1209 15403770
1210 14318966
1211 13362969
1212 13538689
1213 15142542
1214 15573255
1215 13495415
1216 13228782
1217 14566111
1218 15237718
1219 14644658
1220 13123476
1221 14088855
1222 15892700
1223 15170135
1224 14003752
1225 13715809
1226 15079128
1227 16001328
1228 14157931
1229 13432507
1230 14688621
1231 15680561
1232 15460214
1233 13731115
1234 14084004
1235 16088292
1236 15790405
1237 14539633
1238 13887753
1239 14983928
1240 16364276
1241 14953163
1242 14013784
1243 15099640
1244 16015362
1245 15945108
1246 14242072
1247 14142455
1248 16103007
1249 16125157
1250 14993121
1251 14284220
1252 15185439
1253 16929871
1254 15796021
1255 14270789
1256 15014914
1257 16248412
1258 16658204
1259 14907554
1260 14084866
1261 16018069
1262 16629775
1263 15657933
1264 14734812
1265 15263400
1266 17161425
1267 16431932
1268 14647060
1269 15082232
1270 16289334
1271 16966177
1272 15551969
1273 14421367
1274 16231960
1275 17200699
1276 16288061
1277 15035348
1278 15010206
1279 17060242
1280 17068688
1281 15089416
1282 14932327
1283 16237160
1284 17624899
1285 16621612
1286 14709008
1287 15940293
1288 17452584
1289 16975206
1290 15478564
1291 14748675
1292 16733052
1293 17666227
1294 16002658
1295 15334950
1296 16110165
1297 17571443
1298 17258872
1299 15270613
1300 15801325
1301 17292199
1302 17285956
1303 16222358
1304 15157114
1305 16616576
1306 17919715
1307 16600049
1308 15751889
1309 16181770
1310 17516144
1311 17617719
1312 15596811
1313 15635991
1314 17215995
1315 17630859
1316 16879584
1317 15590544
1318 16651909
1319 18239651
1320 17060805
1321 15828056
1322 15995058
1323 17413643
1324 18022819
1325 16114358
1326 15772650
1327 17400829
1328 17989915
1329 17307641
1330 15798298
1331 16394833
1332 18210008
1333 17474366
1334 16197289
1335 16051930
1336 17298274
1337 18489624
1338 16931306
1339 15923477
1340 17109613
1341 17951048
1342 17673169
1343 16042053
1344 16084011
1345 18195614
1346 18060953
1347 16679226
1348 16199954
1349 17243029
1350 18730010
1351 17404919
1352 15950159
1353 16875134
1354 17846064
1355 17960557
1356 16585200
1357 16135377
1358 18035055
1359 18372914
1360 17227610
1361 16507515
1362 16955732
1363 18477443
1364 17700174
1365 16105909
1366 16812916
1367 17996860
1368 18400034
1369 17040662
1370 16026727
1371 17795808
1372 18608791
1373 17532172
1374 16544072
1375 16690085
1376 18410569
1377 18208286
1378 16428383
1379 16669656
1380 17852044
1381 18618539
1382 17621315
1383 16158725
1384 17421782
1385 18481897
1386 17657415
1387 16698758
1388 16589034
1389 18297211
1390 18659421
1391 16935315
1392 16799383
1393 17744857
1394 18496774
1395 17757296
1396 16126075
1397 17111727
1398 18510782
1399 17996958
1400 17026354
1401 16598776
1402 18167918
1403 18962661
1404 17108604
1405 16390857
1406 17325090
1407 18529164
1408 18245374
1409 16379111
1410 16943491
1411 18656290
1412 18406352
1413 17247425
1414 16351622
1415 17613900
1416 18883603
1417 17418841
1418 16517157
1419 17214932
1420 18372752
1421 18542646
1422 16757289
1423 16720570
1424 18357546
1425 18476586
1426 17497879
1427 16248411
1428 17093460
1429 18884099
1430 17849482
1431 16499472
1432 16928339
1433 18368174
1434 18949874
1435 16969193
1436 16250371
1437 17927921
1438 18497049
1439 17738754
1440 16398490
1441 16813586
1442 18790970
1443 18279292
1444 16759990
1445 16604608
1446 17714315
1447 18865985
1448 17402985
1449 16104278
1450 17414938
1451 18436966
1452 18191275
1453 16759438
1454 16469213
1455 18439415
1456 18475325
1457 16867155
1458 16319115
1459 17198199
1460 18691936
1461 17761307
1462 16167468
1463 17100249
1464 18276474
1465 18334876
1466 16962570
1467 16078110
1468 17839486
1469 18506314
1470 17187713
1471 16384304
1472 16843272
1473 18436052
1474 18054772
1475 16317221
1476 16792717
1477 17861576
1478 18093333
1479 17041880
1480 15937738
1481 17384442
1482 18385531
1483 17396268
1484 16570148
1485 16685663
1486 18174404
1487 18204849
1488 16276181
1489 16223960
1490 17394443
1491 18073598
1492 17280279
1493 15768589
1494 16898888
1495 18365490
1496 17620246
1497 16601674
1498 16349952
1499 17641577
1500 18061904
1501 16308554
1502 16012771
1503 17044012
1504 17817353
1505 17520060
1506 16035940
1507 16538332
1508 17890977
1509 17403022
1510 16463136
1511 15975710
1512 17109027
1513 18100302
1514 16604511
1515 15901706
1516 16815822
1517 17704675
1518 17489832
1519 15752052
1520 15939936
1521 17607297
1522 17357787
1523 16311710
1524 15698065
1525 16744152
1526 18098625
1527 16839666
1528 15731241
1529 16318951
1530 17237828
1531 17425461
1532 15799295
1533 15433895
1534 17122541
1535 17416589
1536 16550991
1537 15599103
1538 16132355
1539 17706100
1540 16820623
1541 15413895
1542 15779355
1543 16817884
1544 17369000
1545 15903755
1546 15142818
1547 16795629
1548 17383254
1549 16525363
1550 15352003
1551 15498193
1552 17231758
1553 16832814
1554 15241645
1555 15310828
1556 16384576
1557 17346003
1558 16094135
1559 14768863
1560 16149229
1561 17125897
1562 16476285
1563 15163041
1564 14906805
1565 16715280
1566 16874512
1567 15262114
1568 14961638
1569 15846053
1570 17106900
1571 16304264
1572 14515998
1573 15281329
1574 16499159
1575 16370249
1576 15179815
1577 14440638
1578 16186745
1579 17015671
1580 15446088
1581 14570461
1582 15114432
1583 16542662
1584 16225684
1585 14324504
1586 14751784
1587 16133790
1588 16343752
1589 15388368
1590 14211799
1591 15368712
1592 16513423
1593 15400766
1594 14364751
1595 14417166
1596 15821509
1597 16244977
1598 14445671
1599 14263910
1600 15560689
1601 16102760
1602 15336097
1603 13811149
1604 14565485
1605 16070173
1606 15286448
1607 14161157
1608 14038303
1609 15321764
1610 16094318
1611 14427163
1612 13780156
1613 14867517
1614 15599609
1615 15240390
1616 13622434
1617 13774076
1618 15443221
1619 15259706
1620 14237060
1621 13709416
1622 14619196
1623 15754106
1624 14390355
1625 13326106
1626 14129417
1627 14959404
1628 14993358
1629 13600650
1630 13433213
1631 15005951
1632 14992765
1633 13980361
1634 13321404
1635 13906669
1636 15187616
1637 14199472
1638 12967428
1639 13620621
1640 14526998
1641 14790754
1642 13456458
1643 12863750
1644 14438329
1645 14765904
1646 13689377
1647 12783318
1648 13169176
1649 14707077
1650 14176430
1651 12796356
1652 13174882
1653 14017536
1654 14450785
1655 13291547
1656 12238301
1657 13531583
1658 14250282
1659 13512814
1660 12567443
1661 12586449
1662 14203147
1663 14154704
1664 12589175
1665 12550216
1666 13346004
1667 13968720
1668 13035864
1669 11722893
1670 12832653
1671 13850283
1672 13276708
1673 12338516
1674 12080164
1675 13548989
1676 13805870
1677 12212389
1678 11871318
1679 12618757
1680 13560756
1681 13035498
1682 11408671
1683 12084129
1684 13402110
1685 13143991
1686 12066977
1687 11360356
1688 12714943
1689 13500242
1690 11977166
1691 11265941
1692 11924165
1693 13097890
1694 13011038
1695 11266851
1696 11410828
1697 12697271
1698 12683417
1699 11719259
1700 10707164
1701 11784685
1702 13103608
1703 11986434
1704 10955094
1705 11248014
1706 12429267
1707 12734283
1708 10926312
1709 10540521
1710 11938453
1711 12343400
1712 11568201
1713 10335041
1714 11004308
1715 12575287
1716 11820289
1717 10606393
1718 10534839
1719 11525296
1720 12235911
1721 10714915
1722  9926011
1723 11209427
1724 11965656
1725 11503705
1726 10086236
1727 10210364
1728 11914696
1729 11586244
1730 10220315
1731  9819322
1732 10703094
1733 11808819
1734 10581449
1735  9368646
1736 10392091
1737 11386627
1738 11293532
1739  9872620
1740  9362472
1741 10934566
1742 11186184
1743 10061764
1744  9386274
1745  9899698
1746 11282339
1747 10592120
1748  9081306
1749  9546986
1750 10463674
1751 10706304
1752  9556043
1753  8748510
1754 10153123
1755 10735174
1756  9769921
1757  8996377
1758  9212067
1759 10605188
1760 10285737
1761  8623523
1762  8768635
1763  9711028
1764 10206998
1765  9329613
1766  8221461
1767  9375715
1768 10337434
1769  9588868
1770  8569128
1771  8307654
1772  9655025
1773  9910235
1774  8361628
1775  8162466
1776  9018279
1777  9702689
1778  9139798
1779  7826010
1780  8538062
1781  9563123
1782  9020528
1783  8132103
1784  7712101
1785  8874078
1786  9491567
1787  8113644
1788  7674600
1789  8405414
1790  9144118
1791  8766679
1792  7222553
1793  7581102
1794  8860622
1795  8581841
1796  7676192
1797  7110064
1798  8167955
1799  9095760
1800  7812238
1801  7081988
1802  7653122
1803  8416761
1804  8345227
1805  6839001
1806  6812009
1807  8148824
1808  8179147
1809  7371069
1810  6579859
1811  7336122
1812  8527161
1813  7435040
1814  6318843
1815  6723563
1816  7714598
1817  8074581
1818  6600850
1819  6123136
1820  7490334
1821  7844066
1822  7038584
1823  5912894
1824  6262270
1825  7723861
1826  7130858
1827  5930386
1828  6023677
1829  6921501
1830  7647394
1831  6433753
1832  5504348
1833  6604120
1834  7183083
1835  6603284
1836  5434935
1837  5433885
1838  6983167
1839  6823025
1840  5594325
1841  5442183
1842  6191253
1843  7090360
1844  6052446
1845  4717681
1846  5623991
1847  6591472
1848  6333170
1849  5078289
1850  4641015
1851  6249552
1852  6586623
1853  5250205
1854  4645668
1855  5166055
1856  6351825
1857  5766568
1858  4183409
1859  4680891
1860  5800048
1861  5961119
1862  4951673
1863  4094841
1864  5320255
1865  5964194
1866  4843258
1867  4063361
1868  4276982
1869  5525759
1870  5469070
1871  3854497
1872  3952551
1873  5093678
1874  5498989
1875  4591624
1876  3337843
1877  4286583
1878  5365871
1879  4505819
1880  3552582
1881  3508957
1882  4783632
1883  5223671
1884  3660638
1885  3252948
1886  4136802
1887  4682651
1888  4125077
1889  2804979
1890  3402846
1891  4723134
1892  4266619
1893  3319765
1894  2911922
1895  3860152
1896  4595861
1897  3253502
1898  2539430
1899  3255080
1900  3988426
1901  3833437
1902  2462559
1903  2565716
1904  3967463
1905  3868225
1906  2924313
1907  2233835
1908  2909903
1909  3915252
1910  2843771
1911  1935910
1912  2523070
1913  3336249
1914  3450591
1915  2179511
1916  1875825
1917  3109465
1918  3190419
1919  2373138
1920  1635381
1921  2090241
1922  3285380
1923  2554183
1924  1477730
1925  1885902
1926  2694130
1927  3005177
1928  1736102
1929   990866
1930  2179201
1931  2640169
1932  1931318
1933  1002333
1934  1239956
1935  2730570
1936  2393106
1937  1026328
1938  1012850
1939  1763309
1940  2360076
1941  1378540
1942   367462
1943  1345864
1944  2020338
1945  1580346
1946   700972
1947   528280
1948  1832183
1949  1859735
1950   554025
1951   313939
1952   932694
1953  1724608
1954  1074419
1955  -133842
1956   631341
1957  1537104
1958  1195520
1959   178594
1960  -351953
1961   904664
1962  1339237
1963   113121
1964  -302278
1965   259987
1966  1183391
1967   807620
1968  -613394
1969  -234576
1970   765967
1971   676918
1972  -250858
1973 -1029719
1974    57782
1975   870879
1976  -222299
1977  -892016
1978  -475708
1979   543526
1980   448541
1981 -1131579
1982 -1165692
1983   -82417
1984   157077
1985  -551168
1986 -1572450
1987  -797611
1988   391854
1989  -384850
1990 -1388300
1991 -1426017
1992  -398891
1993    21879
1994 -1483138
1995 -1963091
1996  -886330
1997  -305073
1998  -799203
1999 -1997706
2000 -1618419
2001  -316362
2002  -838699
2003 -1911980
2004 -2171317
2005 -1292955
2006  -510645
2007 -1691369
2008 -2457251
2009 -1637484
2010  -954985
2011 -1149700
2012 -2455926
2013 -2614021
2014 -1215419
2015 -1174611
2016 -2171276
2017 -2780851
2018 -2144822
2019 -1020498
2020 -1895899
2021 -3015420
2022 -2463604
2023 -1719322
2024 -1702846
2025 -2847806
2026 -3240592
2027 -1954304
2028 -1688389
2029 -2499313
2030 -3116939
2031 -2799661
2032 -1741096
2033 -2354103
2034 -3581007
2035 -3234552
2036 -2423417
2037 -2131057
2038 -3131458
2039 -3866293
2040 -2669598
2041 -2078583
2042 -2877236
2043 -3746223
2044 -3672408
2045 -2414244
2046 -2623966
2047 -4036674
2048 -4028967
2049 -3166046
2050 -2532967
2051 -3274286
2052 -4387430
2053 -3563172
2054 -2725400
2055 -3254745
2056 -4217357
2057 -4517120
2058 -3266291
2059 -2928543
2060 -4235751
2061 -4550670
2062 -3859231
2063 -3124630
2064 -3608935
2065 -4894023
2066 -4439864
2067 -3500208
2068 -3724403
2069 -4492655
2070 -5044297
2071 -4053647
2072 -3346822
2073 -4402313
2074 -5048904
2075 -4718767
2076 -3927501
2077 -3988766
2078 -5290104
2079 -5152378
2080 -4080859
2081 -4062613
2082 -4810593
2083 -5547796
2084 -4794784
2085 -3987134
2086 -4983797
2087 -5638004
2088 -5222345
2089 -4435992
2090 -4372335
2091 -5643069
2092 -5745132
2093 -4704036
2094 -4527950
2095 -5166023
2096 -6113757
2097 -5693877
2098 -4565643
2099 -5176742
2100 -6093831
2101 -5990574
2102 -5063533
2103 -4548966
2104 -5818899
2105 -6420259
2106 -5447559
2107 -5064918
2108 -5595304
2109 -6571139
2110 -6352896
2111 -5145201
2112 -5516628
2113 -6425598
2114 -6447536
2115 -5726844
2116 -5073587
2117 -6135818
2118 -7033337
2119 -6228186
2120 -5618055
2121 -5909767
2122 -6936973
2123 -7011070
2124 -5634181
2125 -5623227
2126 -6739326
2127 -7171906
2128 -6603778
2129 -5652275
2130 -6377229
2131 -7502125
2132 -6920232
2133 -6125884
2134 -6107582
2135 -7092563
2136 -7635301
2137 -6456127
2138 -6092360
2139 -7051037
2140 -7672356
2141 -7350624
2142 -6244931
2143 -6560179
2144 -7827996
2145 -7502188
2146 -6646655
2147 -6492817
2148 -7440758
2149 -8261054
2150 -7216637
2151 -6524980
2152 -7286640
2153 -7972357
2154 -7891494
2155 -6803660
2156 -6758056
2157 -8089293
2158 -8223698
2159 -7464905
2160 -6981007
2161 -7609432
2162 -8717662
2163 -7982462
2164 -6932289
2165 -7420011
2166 -8291545
2167 -8475367
2168 -7390561
2169 -7038742
2170 -8426505
2171 -8844174
2172 -8098310
2173 -7452177
2174 -7827431
2175 -8966522
2176 -8519064
2177 -7406932
2178 -7667987
2179 -8521602
2180 -9063989
2181 -8252301
2182 -7465054
2183 -8509483
2184 -9270494
2185 -8782884
2186 -7919990
2187 -7870194
2188 -9173356
2189 -9259236
2190 -8108111
2191 -8051673
2192 -8820776
2193 -9501536
2194 -8886321
2195 -7908619
2196 -8653297
2197 -9426453
2198 -9146214
2199 -8514695
2200 -8327485
2201 -9439012
2202 -9805314
2203 -8759123
2204 -8436608
2205 -8984175
2206 -9772414
2207 -9445510
2208 -8311776
2209 -8816817
2210 -9838987
2211 -9767266
2212 -9074330
2213 -8624274
2214 -9616189
2215 -10275044
2216 -9334690
2217 -8797363
2218 -9139373
2219 -9937574
2220 -10012775
2221 -8956887
2222 -9130508
2223 -10122143
2224 -10270014
2225 -9683812
2226 -8937625
2227 -9616785
2228 -10521427
2229 -9803488
2230 -9146301
2231 -9435654
2232 -10315871
2233 -10573854
2234 -9471169
2235 -9399774
2236 -10415843
2237 -10637483
2238 -10098259
2239 -9280132
2240 -9698475
2241 -10744965
2242 -10347353
2243 -9666216
2244 -9733188
2245 -10550197
2246 -11138467
2247 -10078593
2248 -9498108
2249 -10402504
2250 -10946495
2251 -10596755
2252 -9654245
2253 -9889088
2254 -11141079
2255 -10921712
2256 -10072033
2257 -9965549
2258 -10660219
2259 -11375327
2260 -10523687
2261 -9797762
2262 -10550508
2263 -11218473
2264 -11170570
2265 -10307191
2266 -10143043
2267 -11292589
2268 -11363929
2269 -10486889
2270 -10091141
2271 -10625035
2272 -11645478
2273 -11130579
2274 -10173224
2275 -10724072
2276 -11507360
2277 -11555373
2278 -10673648
2279 -10267035
2280 -11399725
2281 -11720627
2282 -10917262
2283 -10445232
2284 -10816940
2285 -11903420
2286 -11691223
2287 -10588276
2288 -10838265
2289 -11648392
2290 -11944929
2291 -11124450
2292 -10315383
2293 -11313141
2294 -12115004
2295 -11519705
2296 -10847443
2297 -10946695
2298 -12078757
2299 -12172449
2300 -10957471
2301 -10859191
2302 -11628542
2303 -12181275
2304 -11666069
2305 -10669983
2306 -11331328
2307 -12332925
2308 -12058137
2309 -11321603
2310 -11014621
2311 -11986990
2312 -12501811
2313 -11414981
2314 -10993141
2315 -11662559
2316 -12428184
2317 -12192153
2318 -11059966
2319 -11397993
2320 -12470463
2321 -12331900
2322 -11603887
2323 -11160445
2324 -11972529
2325 -12747780
2326 -11929773
2327 -11356943
2328 -11769507
2329 -12526601
2330 -12640683
2331 -11483042
2332 -11342335
2333 -12392043
2334 -12590706
2335 -11976323
2336 -11305758
2337 -11949443
2338 -13053439
2339 -12464107
2340 -11673616
2341 -11854616
2342 -12532553
2343 -12824375
2344 -11827207
2345 -11486679
2346 -12443481
2347 -12809217
2348 -12430485
2349 -11731144
2350 -11972143
2351 -13022868
2352 -12730445
2353 -11929973
2354 -11882592
2355 -12464480
2356 -13036772
2357 -12250487
2358 -11667035
2359 -12523292
2360 -13059727
2361 -12758105
2362 -11989559
2363 -12000770
2364 -13043769
2365 -12912834
2366 -12086011
2367 -12009133
2368 -12563047
2369 -13277354
2370 -12710414
2371 -11884331
2372 -12471948
2373 -13084373
2374 -12983487
2375 -12234002
2376 -11945237
2377 -12989965
2378 -13222567
2379 -12414625
2380 -12147346
2381 -12603074
2382 -13437135
2383 -13035849
2384 -12007875
2385 -12405398
2386 -13111731
2387 -13152271
2388 -12518790
2389 -12081436
2390 -13011115
2391 -13479852
2392 -12744219
2393 -12285559
2394 -12484921
2395 -13340307
2396 -13272769
2397 -12188718
2398 -12352587
2399 -13159599
2400 -13400477
2401 -12819965
2402 -12138568
2403 -12959030
2404 -13676368
2405 -12992003
2406 -12359913
2407 -12421285
2408 -13288145
2409 -13475906
2410 -12431980
2411 -12396419
2412 -13208018
2413 -13591102
2414 -13124183
2415 -12194898
2416 -12697612
2417 -13645873
2418 -13242978
2419 -12512330
2420 -12366260
2421 -13272590
2422 -13819615
2423 -12772704
2424 -12341676
2425 -13053281
2426 -13638418
2427 -13376797
2428 -12327752
2429 -12502352
2430 -13555344
2431 -13464415
2432 -12815216
2433 -12470615
2434 -13115241
2435 -13864868
2436 -13028326
2437 -12346884
2438 -12827144
2439 -13501964
2440 -13568464
2441 -12568322
2442 -12453255
2443 -13576371
2444 -13734636
2445 -13020327
2446 -12418589
2447 -12900971
2448 -13876451
2449 -13262557
2450 -12375105
2451 -12662106
2452 -13393930
2453 -13768470
2454 -12923002
2455 -12411467
2456 -13310282
2457 -13727977
2458 -13242464
2459 -12482593
2460 -12573689
2461 -13690795
2462 -13559984
2463 -12658875
2464 -12677034
2465 -13289739
2466 -13805550
2467 -13093952
2468 -12333047
2469 -13066129
2470 -13638747
2471 -13316461
2472 -12614343
2473 -12504473
2474 -13556810
2475 -13694388
2476 -12835116
2477 -12651917
2478 -13099971
2479 -13716672
2480 -13262332
2481 -12311798
2482 -12801371
2483 -13548220
2484 -13497099
2485 -12849155
2486 -12468921
2487 -13371564
2488 -13727370
2489 -12887373
2490 -12534842
2491 -12878706
2492 -13584677
2493 -13395253
2494 -12434641
2495 -12716700
2496 -13457771
2497 -13495935
2498 -12930904
2499 -12375841
2500 -13099113
2501 -13653974
2502 -12932323
2503 -12462315
2504 -12699822
2505 -13477338
2506 -13595342
2507 -12593875
2508 -12563530
2509 -13266944
2510 -13436856
2511 -12979471
2512 -12292605
2513 -12801687
2514 -13547979
2515 -13045243
2516 -12541618
2517 -12614510
2518 -13271828
2519 -13539712
2520 -12612123
2521 -12406788
2522 -13085184
2523 -13337788
2524 -12977073
2525 -12240352
2526 -12627560
2527 -13552959
2528 -13178152
2529 -12491257
2530 -12392713
2531 -13025400
2532 -13486961
2533 -12561789
2534 -12106405
2535 -12828821
2536 -13342277
2537 -13161896
2538 -12301771
2539 -12317592
2540 -13286595
2541 -13201508
2542 -12525766
2543 -12189655
2544 -12648652
2545 -13375709
2546 -12741108
2547 -12063003
2548 -12588438
2549 -13173334
2550 -13169671
2551 -12306996
2552 -12038083
2553 -12996621
2554 -13110327
2555 -12443450
2556 -12038841
2557 -12448292
2558 -13335485
2559 -12881417
2560 -11972970
2561 -12274325
2562 -12889293
2563 -13068040
2564 -12287749
2565 -11758192
2566 -12656219
2567 -13094195
2568 -12566649
2569 -11998625
2570 -12111853
2571 -13055596
2572 -12920413
2573 -11907141
2574 -11940013
2575 -12539859
2576 -12925624
2577 -12320606
2578 -11614225
2579 -12364495
2580 -13018461
2581 -12591494
2582 -11896136
2583 -11743156
2584 -12683926
2585 -12878210
2586 -11888291
2587 -11663480
2588 -12214303
2589 -12800454
2590 -12445899
2591 -11516736
2592 -11954446
2593 -12709281
2594 -12520963
2595 -11865651
2596 -11458028
2597 -12217453
2598 -12708424
2599 -11942335
2600 -11571426
2601 -11925023
2602 -12525067
2603 -12417399
2604 -11433930
2605 -11533860
2606 -12322071
2607 -12336185
2608 -11800735
2609 -11287704
2610 -11929082
2611 -12621856
2612 -11922232
2613 -11335121
2614 -11546628
2615 -12200110
2616 -12319255
2617 -11324418
2618 -11157481
2619 -11958721
2620 -12214808
2621 -11824468
2622 -11175066
2623 -11511759
2624 -12313632
2625 -11866625
2626 -11203601
2627 -11181783
2628 -11734307
2629 -12131057
2630 -11347603
2631 -10986156
2632 -11670125
2633 -11974833
2634 -11680223
2635 -10959090
2636 -11078147
2637 -11966143
2638 -11727842
2639 -11034813
2640 -10930120
2641 -11443246
2642 -11989679
2643 -11290024
2644 -10696811
2645 -11283169
2646 -11696713
2647 -11490288
2648 -10761996
2649 -10665845
2650 -11575206
2651 -11589798
2652 -10953690
2653 -10736414
2654 -11068885
2655 -11684927
2656 -11187289
2657 -10420273
2658 -10819169
2659 -11328680
2660 -11334154
2661 -10662881
2662 -10322237
2663 -11193376
2664 -11438369
2665 -10809381
2666 -10434155
2667 -10640720
2668 -11323090
2669 -10997977
2670 -10128505
2671 -10416341
2672 -11027366
2673 -11176819
2674 -10605011
2675 -10091270
2676 -10786813
2677 -11154179
2678 -10571052
2679 -10109048
2680 -10170827
2681 -10908469
2682 -10918127
2683 -10039844
2684 -10082542
2685 -10645146
2686 -10916016
2687 -10437615
2688 -9723841
2689 -10295444
2690 -10877200
2691 -10387219
2692 -9820550
2693 -9770157
2694 -10573958
2695 -10810393
2696 -9867360
2697 -9638831
2698 -10181247
2699 -10602696
2700 -10261058
2701 -9381550
2702 -9724220
2703 -10545657
2704 -10329303
2705 -9724005
2706 -9397912
2707 -10040915
2708 -10539520
2709 -9734760
2710 -9263416
2711 -9654077
2712 -10161687
2713 -10094576
2714 -9218595
2715 -9296405
2716 -10133782
2717 -10116410
2718 -9567547
2719 -9067916
2720 -9497238
2721 -10168563
2722 -9532825
2723 -8919471
2724 -9208544
2725 -9823264
2726 -9971743
2727 -9065646
2728 -8812491
2729 -9634232
2730 -9801044
2731 -9294599
2732 -8693000
2733 -8968434
2734 -9802155
2735 -9423283
2736 -8729088
2737 -8822703
2738 -9332949
2739 -9668042
2740 -8922078
2741 -8395963
2742 -9011790
2743 -9335393
2744 -9061657
2745 -8475088
2746 -8520840
2747 -9395882
2748 -9265391
2749 -8493576
2750 -8374672
2751 -8803420
2752 -9287477
2753 -8681970
2754 -7987822
2755 -8545583
2756 -9031655
2757 -8846630
2758 -8222168
2759 -8039943
2760 -8863435
2761 -8940852
2762 -8228482
2763 -7986429
2764 -8270842
2765 -8856631
2766 -8545233
2767 -7757829
2768 -8081925
2769 -8620520
2770 -8590149
2771 -7982815
2772 -7540366
2773 -8268812
2774 -8598309
2775 -7945967
2776 -7597374
2777 -7824288
2778 -8499137
2779 -8368290
2780 -7473241
2781 -7564259
2782 -8130432
2783 -8244609
2784 -7728710
2785 -7107414
2786 -7670500
2787 -8231144
2788 -7764036
2789 -7319859
2790 -7352009
2791 -7969763
2792 -8071123
2793 -7194725
2794 -7060426
2795 -7563953
2796 -7794480
2797 -7490830
2798 -6860813
2799 -7252929
2800 -7864236
2801 -7467695
2802 -6973120
2803 -6866197
2804 -7382147
2805 -7647061
2806 -6860025
2807 -6601515
2808 -7106253
2809 -7449956
2810 -7238048
2811 -6496064
2812 -6698618
2813 -7457671
2814 -7185081
2815 -6568185
2816 -6333509
2817 -6818337
2818 -7314078
2819 -6635729
2820 -6212934
2821 -6642170
2822 -7014560
2823 -6912360
2824 -6172792
2825 -6122020
2826 -6868583
2827 -6819524
2828 -6318262
2829 -5990717
2830 -6312873
2831 -6934177
2832 -6433524
2833 -5812306
2834 -6083087
2835 -6525752
2836 -6591792
2837 -5816651
2838 -5531469
2839 -6348589
2840 -6544298
2841 -6059270
2842 -5615674
2843 -5813982
2844 -6498916
2845 -6124384
2846 -5366287
2847 -5502850
2848 -5977330
2849 -6235068
2850 -5620846
2851 -5117892
2852 -5779527
2853 -6155694
2854 -5790962
2855 -5227812
2856 -5173541
2857 -5927104
2858 -5836795
2859 -5016161
2860 -4958759
2861 -5451769
2862 -5914202
2863 -5438063
2864 -4718748
2865 -5186487
2866 -5665403
2867 -5409787
2868 -4832862
2869 -4586461
2870 -5337526
2871 -5568998
2872 -4826534
2873 -4553852
2874 -4881174
2875 -5405174
2876 -5137967
2877 -4313103
2878 -4569584
2879 -5130316
2880 -5029300
2881 -4529004
2882 -4160711
2883 -4798301
2884 -5205684
2885 -4541847
2886 -4150169
2887 -4334853
2888 -4861262
2889 -4776934
2890 -3933901
2891 -3998828
2892 -4627673
2893 -4708553
2894 -4283490
2895 -3717722
2896 -4163448
2897 -4767995
2898 -4239964
2899 -3700232
2900 -3752704
2901 -4306563
2902 -4471569
2903 -3667199
2904 -3512227
2905 -4105311
2906 -4294441
2907 -3966419
2908 -3329724
2909 -3530164
2910 -4167309
2911 -3846060
2912 -3356619
2913 -3297735
2914 -3771867
2915 -4145901
2916 -3451996
2917 -3040007
2918 -3498632
2919 -3797292
2920 -3602416
2921 -2901026
2922 -2914981
2923 -3676402
2924 -3565466
2925 -3026615
2926 -2843677
2927 -3225280
2928 -3704738
2929 -3115135
2930 -2562979
2931 -2925962
2932 -3268915
2933 -3217062
2934 -2592218
2935 -2439485
2936 -3175514
2937 -3235257
2938 -2703639
2939 -2360660
2940 -2561872
2941 -3163238
2942 -2808204
2943 -2147461
2944 -2377424
2945 -2814004
2946 -2916041
2947 -2320352
2948 -1928775
2949 -2562878
2950 -2781362
2951 -2324786
2952 -1928906
2953 -1997940
2954 -2607461
2955 -2465847
2956 -1795760
2957 -1902288
2958 -2293780
2959 -2476798
2960 -1986778
2961 -1451451
2962 -1968201
2963 -2313822
2964 -1933417
2965 -1535405
2966 -1532294
2967 -2158911
2968 -2163752
2969 -1420360
2970 -1363518
2971 -1745916
2972 -2000469
2973 -1616327
2974  -994528
2975 -1401222
2976 -1890698
2977 -1621949
2978 -1192310
2979 -1028219
2980 -1611911
2981 -1815979
2982 -1059627
2983  -779288
2984 -1117215
2985 -1535593
2986 -1349680
2987  -620149
2988  -873357
2989 -1463966
2990 -1290223
2991  -809116
2992  -507277
2993  -994460
2994 -1372641
2995  -745315
2996  -373647
2997  -617570
2998 -1063109
2999 -1051541
3000  -299047
3001  -282327
3002  -910112
3003  -914176
3004  -455118
3005    31195
3006  -340016
3007  -970132
3008  -494024
3009    37847
3010   -99610
3011  -574387
3012  -701897
3013    76012
3014   322752
3015  -304523
3016  -498437
3017  -156931
3018   388826
3019   221475
3020  -490114
3021  -230021
3022   383248
3023   447538
3024    33145
3025  -312271
3026   330441
3027   822111
3028   305853
3029   -70998
3030   104164
3031   703669
3032   779851
3033    84527
3034   158538
3035   762205
3036   944845
3037   622334
3038   136552
3039   571511
3040  1154174
3041   803779
3042   420284
3043   474874
3044  1032239
3045  1313304
3046   683595
3047   548146
3048  1084211
3049  1360506
3050  1143972
3051   580614
3052   836548
3053  1531156
3054  1340533
3055   947978
3056   911708
3057  1396422
3058  1794349
3059  1232768
3060   917897
3061  1349294
3062  1701096
3063  1662032
3064  1136863
3065  1183752
3066  1877293
3067  1864960
3068  1475903
3069  1303084
3070  1658802
3071  2187967
3072  1761478
3073  1324495
3074  1687597
3075  2096404
3076  2161102
3077  1672609
3078  1577193
3079  2242563
3080  2331809
3081  1949207
3082  1705270
3083  1933761
3084  2526593
3085  2299839
3086  1805935
3087  2062312
3088  2479188
3089  2656856
3090  2201894
3091  1901369
3092  2506399
3093  2758575
3094  2419936
3095  2110935
3096  2248500
3097  2923829
3098  2847109
3099  2281438
3100  2407448
3101  2824989
3102  3060326
3103  2670480
3104  2233642
3105  2768084
3106  3185193
3107  2985119
3108  2650147
3109  2621563
3110  3246391
3111  3347574
3112  2748823
3113  2707557
3114  3095604
3115  3444421
3116  3190455
3117  2677727
3118  3091371
3119  3599995
3120  3441174
3121  3092359
3122  2966646
3123  3537732
3124  3760539
3125  3186925
3126  3044682
3127  3400264
3128  3837480
3129  3737304
3130  3146419
3131  3383358
3132  3954191
3133  3908106
3134  3512655
3135  3241667
3136  3775016
3137  4242076
3138  3738254
3139  3429117
3140  3703167
3141  4205095
3142  4254889
3143  3593741
3144  3614134
3145  4215668
3146  4318632
3147  4008960
3148  3621692
3149  4006225
3150  4633975
3151  4319041
3152  3906653
3153  3987646
3154  4440636
3155  4677562
3156  4075375
3157  3882549
3158  4461798
3159  4742540
3160  4532198
3161  4068639
3162  4263007
3163  4955963
3164  4776122
3165  4298806
3166  4269216
3167  4682677
3168  5068744
3169  4596505
3170  4253560
3171  4732677
3172  5106946
3173  5028607
3174  4531067
3175  4496487
3176  5160752
3177  5175736
3178  4718908
3179  4590760
3180  4953459
3181  5485909
3182  5142734
3183  4638145
3184  4974533
3185  5392430
3186  5419208
3187  4955774
3188  4760181
3189  5388703
3190  5590322
3191  5205529
3192  4985357
3193  5196028
3194  5771017
3195  5635011
3196  5044935
3197  5188134
3198  5605198
3199  5772014
3200  5398509
3201  5086844
3202  5646086
3203  5985911
3204  5651576
3205  5373587
3206  5450411
3207  5988160
3208  5984367
3209  5426871
3210  5487929
3211  5894162
3212  6127341
3213  5885435
3214  5461029
3215  5863974
3216  6298462
3217  6071833
3218  5722381
3219  5652253
3220  6164122
3221  6378749
3222  5868688
3223  5802036
3224  6169126
3225  6476137
3226  6315799
3227  5805065
3228  6046872
3229  6525344
3230  6399600
3231  6106293
3232  5983354
3233  6413609
3234  6736853
3235  6287696
3236  6111932
3237  6410575
3238  6711503
3239  6661347
3240  6143899
3241  6252222
3242  6799706
3243  6777529
3244  6490381
3245  6294154
3246  6665632
3247  7077729
3248  6655603
3249  6345161
3250  6589122
3251  6948851
3252  7017033
3253  6514990
3254  6494495
3255  7064264
3256  7163663
3257  6859791
3258  6560950
3259  6828840
3260  7352469
3261  7036244
3262  6616022
3263  6783873
3264  7189103
3265  7401954
3266  6920814
3267  6726162
3268  7269216
3269  7475200
3270  7210554
3271  6824869
3272  6947171
3273  7567646
3274  7449991
3275  6994128
3276  7027486
3277  7408201
3278  7735279
3279  7319270
3280  6921610
3281  7351314
3282  7688947
3283  7559895
3284  7160343
3285  7136344
3286  7770695
3287  7837727
3288  7357602
3289  7263996
3290  7568604
3291  7955848
3292  7659503
3293  7167687
3294  7503210
3295  7920015
3296  7905980
3297  7533507
3298  7350997
3299  7906106
3300  8131499
3301  7688235
3302  7463177
3303  7656694
3304  8149405
3305  8069551
3306  7506402
3307  7647677
3308  8102803
3309  8222554
3310  7891489
3311  7542261
3312  7983409
3313  8351063
3314  7993953
3315  7715168
3316  7828538
3317  8319624
3318  8400411
3319  7864176
3320  7866399
3321  8257081
3322  8413933
3323  8177093
3324  7747309
3325  8069303
3326  8549806
3327  8326078
3328  7999667
3329  7991362
3330  8470227
3331  8697752
3332  8166302
3333  7988975
3334  8357890
3335  8620576
3336  8490282
3337  8003345
3338  8164082
3339  8720211
3340  8663494
3341  8323388
3342  8171931
3343  8518339
3344  8869269
3345  8447063
3346  8169868
3347  8468826
3348  8798721
3349  8801056
3350  8329221
3351  8331481
3352  8838010
3353  8861457
3354  8561249
3355  8352701
3356  8593095
3357  9009237
3358  8730018
3359  8419671
3360  8627507
3361  8927114
3362  9013889
3363  8604372
3364  8452069
3365  8916682
3366  9028962
3367  8782949
3368  8552052
3369  8718515
3370  9193999
3371  9002526
3372  8602396
3373  8741029
3374  9047658
3375  9187753
3376  8802820
3377  8579148
3378  9038273
3379  9239914
3380  9005688
3381  8739394
3382  8816965
3383  9319321
3384  9247776
3385  8786779
3386  8802199
3387  9093015
3388  9345571
3389  9070038
3390  8715359
3391  9096594
3392  9421674
3393  9277122
3394  8938095
3395  8868508
3396  9354924
3397  9448557
3398  8983494
3399  8897482
3400  9179839
3401  9513033
3402  9334944
3403  8889734
3404  9148510
3405  9514923
3406  9439816
3407  9112447
3408  8941250
3409  9387167
3410  9618029
3411  9205332
3412  9044016
3413  9262219
3414  9623662
3415  9546392
3416  9026541
3417  9128541
3418  9556156
3419  9596729
3420  9297610
3421  9036954
3422  9421832
3423  9797464
3424  9442952
3425  9148524
3426  9261096
3427  9654846
3428  9726827
3429  9201063
3430  9150214
3431  9590967
3432  9742956
3433  9526926
3434  9167854
3435  9419742
3436  9872738
3437  9620986
3438  9271109
3439  9286873
3440  9646550
3441  9852441
3442  9407693
3443  9239574
3444  9623931
3445  9844179
3446  9694378
3447  9280082
3448  9366876
3449  9876394
3450  9773895
3451  9404940
3452  9310324
3453  9638232
3454  9993131
3455  9633961
3456  9320910
3457  9604171
3458  9887326
3459  9831801
3460  9381843
3461  9321840
3462  9837132
3463  9908105
3464  9588197
3465  9417261
3466  9626527
3467 10024321
3468  9783876
3469  9382047
3470  9549030
3471  9839467
3472  9928828
3473  9566080
3474  9360461
3475  9809973
3476  9998946
3477  9734017
3478  9496549
3479  9581587
3480  9986977
3481  9880840
3482  9454480
3483  9538446
3484  9851788
3485 10016612
3486  9719848
3487  9421092
3488  9776382
3489 10023340
3490  9788634
3491  9525756
3492  9537435
3493  9957642
3494  9982915
3495  9567272
3496  9563276
3497  9836680
3498 10036894
3499  9820902
3500  9444855
3501  9696748
3502  9999017
3503  9855057
3504  9584430
3505  9511570
3506  9918827
3507 10080675
3508  9672702
3509  9552144
3510  9772058
3511 10016139
3512  9883908
3513  9456888
3514  9622098
3515  9998729
3516  9932179
3517  9674687
3518  9531940
3519  9863191
3520 10091515
3521  9715118
3522  9521678
3523  9690615
3524  9950569
3525  9927545
3526  9516535
3527  9588002
3528  9976186
3529  9982830
3530  9727852
3531  9502594
3532  9738751
3533 10060923
3534  9757622
3535  9485191
3536  9613486
3537  9929200
3538 10016783
3539  9582854
3540  9491595
3541  9875736
3542  9973548
3543  9747277
3544  9446178
3545  9610423
3546 10027830
3547  9841724
3548  9507153
3549  9551758
3550  9836540
3551 10011844
3552  9622130
3553  9406534
3554  9728641
3555  9908843
3556  9778781
3557  9463430
3558  9505366
3559  9958537
3560  9892337
3561  9542855
3562  9472840
3563  9702071
3564  9953022
3565  9639915
3566  9334410
3567  9607530
3568  9866710
3569  9800177
3570  9451487
3571  9389548
3572  9838292
3573  9889255
3574  9510112
3575  9358059
3576  9554510
3577  9883342
3578  9674974
3579  9296310
3580  9500518
3581  9797023
3582  9802869
3583  9463554
3584  9246957
3585  9631619
3586  9814319
3587  9512389
3588  9306880
3589  9420120
3590  9789696
3591  9724500
3592  9294907
3593  9346307
3594  9632218
3595  9735356
3596  9454633
3597  9135523
3598  9447748
3599  9735971
3600  9507044
3601  9253105
3602  9283975
3603  9649598
3604  9683218
3605  9244137
3606  9178244
3607  9451283
3608  9616144
3609  9449694
3610  9098291
3611  9292303
3612  9624999
3613  9475856
3614  9206823
3615  9114331
3616  9423877
3617  9593939
3618  9209723
3619  9051635
3620  9280451
3621  9518422
3622  9438828
3623  9043582
3624  9112187
3625  9473597
3626  9409098
3627  9132875
3628  8953577
3629  9214643
3630  9485941
3631  9191997
3632  8964734
3633  9118918
3634  9351860
3635  9362273
3636  8974931
3637  8917713
3638  9266683
3639  9293183
3640  9065427
3641  8851755
3642  9015126
3643  9348483
3644  9142795
3645  8862743
3646  8946408
3647  9148723
3648  9211125
3649  8875161
3650  8742693
3651  9078737
3652  9182187
3653  8993563
3654  8759427
3655  8843960
3656  9190474
3657  9038541
3658  8695703
3659  8717548
3660  8947888
3661  9097679
3662  8803824
3663  8584005
3664  8888626
3665  9051461
3666  8893469
3667  8624757
3668  8607507
3669  8964181
3670  8917981
3671  8579932
3672  8536066
3673  8740318
3674  8951936
3675  8735146
3676  8431135
3677  8647365
3678  8849186
3679  8752000
3680  8483910
3681  8393390
3682  8738111
3683  8815031
3684  8479547
3685  8364372
3686  8532659
3687  8782438
3688  8612619
3689  8242162
3690  8376309
3691  8630817
3692  8595788
3693  8354158
3694  8191663
3695  8506676
3696  8676173
3697  8382034
3698  8194760
3699  8268701
3700  8542513
3701  8486311
3702  8083359
3703  8115314
3704  8410562
3705  8482706
3706  8255038
3707  7989784
3708  8222411
3709  8482795
3710  8233912
3711  7991292
3712  8015891
3713  8292988
3714  8356397
3715  7968878
3716  7900374
3717  8176184
3718  8293995
3719  8124821
3720  7789508
3721  7914693
3722  8230486
3723  8081538
3724  7812279
3725  7770559
3726  8046993
3727  8206251
3728  7854526
3729  7673658
3730  7889303
3731  8049737
3732  7937905
3733  7590998
3734  7631737
3735  7989092
3736  7933098
3737  7665724
3738  7543659
3739  7751561
3740  7999163
3741  7709818
3742  7427398
3743  7581703
3744  7788440
3745  7781310
3746  7439508
3747  7371600
3748  7731800
3749  7765655
3750  7501636
3751  7298533
3752  7420596
3753  7708896
3754  7529712
3755  7223617
3756  7310245
3757  7520649
3758  7595571
3759  7312618
3760  7125095
3761  7407736
3762  7516954
3763  7318403
3764  7079584
3765  7110941
3766  7418433
3767  7351100
3768  7034172
3769  7055552
3770  7250321
3771  7369800
3772  7113006
3773  6856148
3774  7086402
3775  7250887
3776  7101697
3777  6876310
3778  6849578
3779  7154175
3780  7171705
3781  6847369
3782  6765199
3783  6920472
3784  7094047
3785  6927315
3786  6600064
3787  6754380
3788  6984999
3789  6915231
3790  6688485
3791  6577086
3792  6845756
3793  6931641
3794  6617954
3795  6487132
3796  6601534
3797  6794727
3798  6718058
3799  6395812
3800  6466816
3801  6707155
3802  6676157
3803  6462552
3804  6284421
3805  6491648
3806  6665342
3807  6398068
3808  6216122
3809  6300586
3810  6518609
3811  6513797
3812  6162128
3813  6152414
3814  6400515
3815  6414427
3816  6210862
3817  5988728
3818  6148969
3819  6391453
3820  6193014
3821  5991794
3822  6014858
3823  6203448
3824  6256310
3825  5920243
3826  5811714
3827  6047978
3828  6131928
3829  5987034
3830  5734586
3831  5828784
3832  6113581
3833  5979396
3834  5723067
3835  5687875
3836  5859295
3837  5980514
3838  5690194
3839  5512706
3840  5718936
3841  5848884
3842  5771071
3843  5498958
3844  5488361
3845  5770652
3846  5708275
3847  5448503
3848  5361499
3849  5512250
3850  5705114
3851  5472006
3852  5224913
3853  5392571
3854  5562401
3855  5513309
3856  5221627
3857  5133142
3858  5427059
3859  5450546
3860  5192852
3861  5052770
3862  5167910
3863  5415336
3864  5258322
3865  4954067
3866  5023504
3867  5214951
3868  5239125
3869  4972113
3870  4773649
3871  5047533
3872  5192558
3873  4980091
3874  4778927
3875  4811913
3876  5077444
3877  5005974
3878  4671502
3879  4667178
3880  4850724
3881  4932892
3882  4736903
3883  4494490
3884  4699856
3885  4883306
3886  4719987
3887  4495651
3888  4441913
3889  4692076
3890  4726827
3891  4409234
3892  4327177
3893  4497626
3894  4649466
3895  4512051
3896  4204028
3897  4311693
3898  4537469
3899  4436809
3900  4205462
3901  4091428
3902  4316906
3903  4438133
3904  4162428
3905  4022817
3906  4143073
3907  4303545
3908  4245452
3909  3928262
3910  3938594
3911  4163022
3912  4138293
3913  3945187
3914  3778560
3915  3947675
3916  4140543
3917  3921933
3918  3718938
3919  3775813
3920  3925794
3921  3934917
3922  3641657
3923  3590103
3924  3809502
3925  3837011
3926  3675217
3927  3482889
3928  3573405
3929  3787903
3930  3625973
3931  3399802
3932  3408291
3933  3568599
3934  3639455
3935  3377428
3936  3250976
3937  3462060
3938  3533257
3939  3392897
3940  3169211
3941  3192748
3942  3425822
3943  3326374
3944  3094806
3945  3071802
3946  3205463
3947  3333937
3948  3109240
3949  2917503
3950  3071383
3951  3179786
3952  3093098
3953  2864229
3954  2809254
3955  3060195
3956  3048589
3957  2815586
3958  2748367
3959  2857882
3960  3001898
3961  2809153
3962  2564799
3963  2687816
3964  2827420
3965  2768811
3966  2570976
3967  2489126
3968  2715201
3969  2749196
3970  2519090
3971  2401428
3972  2470053
3973  2638637
3974  2526230
3975  2251388
3976  2320497
3977  2489976
3978  2476241
3979  2277217
3980  2120168
3981  2331137
3982  2434079
3983  2213871
3984  2048709
3985  2086936
3986  2292465
3987  2255957
3988  1955902
3989  1953542
3990  2127491
3991  2166748
3992  1991894
3993  1764330
3994  1913426
3995  2096112
3996  1933349
3997  1745078
3998  1716364
3999  1917598
4000  1969285
4001  1684469
4002  1592293
4003  1735777
4004  1809028
4005  1689969
4006  1436352
4007  1528515
4008  1737929
4009  1643778
4010  1454099
4011  1367524
4012  1537818
4013  1644071
4014  1378701
4015  1225581
4016  1350446
4017  1473093
4018  1413677
4019  1149605
4020  1161028
4021  1390679
4022  1350009
4023  1141397
4024  1009482
4025  1133997
4026  1305575
4027  1092714
4028   899129
4029   977532
4030  1121920
4031  1129222
4032   864333
4033   783243
4034   991542
4035  1018329
4036   846722
4037   675364
4038   742575
4039   961592
4040   820693
4041   592882
4042   617000
4043   758388
4044   810046
4045   573477
4046   420160
4047   604037
4048   686417
4049   549362
4050   365365
4051   375663
4052   604353
4053   542626
4054   294276
4055   261664
4056   362365
4057   465248
4058   286510
4059    85118
4060   222615
4061   351763
4062   274537
4063    83230
4064     6468
4065   214751
4066   219341
4067   -12154
4068   -92660
4069   -11150
4070   129109
4071    18804
4072  -210319
4073  -125197
4074    -1635
4075   -50828
4076  -227735
4077  -339252
4078  -171644
4079  -111429
4080  -312378
4081  -409910
4082  -354903
4083  -208918
4084  -272987
4085  -516189
4086  -493264
4087  -363063
4088  -383990
4089  -529193
4090  -668121
4091  -532878
4092  -431191
4093  -598470
4094  -721451
4095  -694809
4096  -563056
4097  -582654
4098  -838608
4099  -859254
4100  -715447
4101  -693751
4102  -826388
4103 -1003927
4104  -886589
4105  -729513
4106  -885822
4107 -1056250
4108 -1061961
4109  -925910
4110  -891158
4111 -1129480
4112 -1208275
4113 -1055313
4114  -998054
4115 -1101075
4116 -1303832
4117 -1259831
4118 -1084140
4119 -1177328
4120 -1347787
4121 -1415313
4122 -1288122
4123 -1185081
4124 -1396673
4125 -1523860
4126 -1404113
4127 -1317443
4128 -1391527
4129 -1615839
4130 -1627223
4131 -1425535
4132 -1472148
4133 -1649555
4134 -1726303
4135 -1618180
4136 -1477921
4137 -1661748
4138 -1853756
4139 -1767560
4140 -1663698
4141 -1687189
4142 -1908480
4143 -1985863
4144 -1775231
4145 -1746215
4146 -1905780
4147 -2039531
4148 -1986948
4149 -1808150
4150 -1931455
4151 -2156560
4152 -2130076
4153 -2007672
4154 -1968685
4155 -2156305
4156 -2289543
4157 -2126615
4158 -2048658
4159 -2187417
4160 -2347621
4161 -2340359
4162 -2160163
4163 -2202001
4164 -2437992
4165 -2455690
4166 -2334822
4167 -2263426
4168 -2404728
4169 -2595411
4170 -2477467
4171 -2370475
4172 -2464828
4173 -2624416
4174 -2684568
4175 -2503817
4176 -2480709
4177 -2681280
4178 -2756299
4179 -2670180
4180 -2572246
4181 -2666367
4182 -2892787
4183 -2830568
4184 -2689835
4185 -2732795
4186 -2885231
4187 -2983861
4188 -2824233
4189 -2751640
4190 -2952506
4191 -3060128
4192 -3002526
4193 -2891275
4194 -2942456
4195 -3162694
4196 -3147006
4197 -2993805
4198 -2999079
4199 -3128402
4200 -3262300
4201 -3166277
4202 -3054496
4203 -3209356
4204 -3347007
4205 -3325497
4206 -3209380
4207 -3190325
4208 -3399490
4209 -3443229
4210 -3301530
4211 -3277091
4212 -3401555
4213 -3552476
4214 -3491548
4215 -3351030
4216 -3474132
4217 -3613488
4218 -3617136
4219 -3504896
4220 -3459172
4221 -3653009
4222 -3741712
4223 -3613183
4224 -3568278
4225 -3656382
4226 -3824375
4227 -3805286
4228 -3642104
4229 -3703214
4230 -3859906
4231 -3898685
4232 -3811843
4233 -3736115
4234 -3888538
4235 -4018622
4236 -3921983
4237 -3863050
4238 -3909895
4239 -4060492
4240 -4092861
4241 -3927902
4242 -3951274
4243 -4101137
4244 -4178062
4245 -4118617
4246 -4014627
4247 -4127843
4248 -4286213
4249 -4208584
4250 -4123731
4251 -4145005
4252 -4303281
4253 -4366902
4254 -4217027
4255 -4212259
4256 -4363216
4257 -4440568
4258 -4398204
4259 -4266210
4260 -4350513
4261 -4524193
4262 -4485859
4263 -4388245
4264 -4380788
4265 -4533217
4266 -4660430
4267 -4520055
4268 -4449969
4269 -4579275
4270 -4692025
4271 -4673013
4272 -4521745
4273 -4555126
4274 -4760631
4275 -4772343
4276 -4666694
4277 -4633112
4278 -4756705
4279 -4905077
4280 -4796872
4281 -4691518
4282 -4787585
4283 -4913030
4284 -4941399
4285 -4801113
4286 -4779258
4287 -4973650
4288 -5029914
4289 -4936773
4290 -4872611
4291 -4946349
4292 -5128053
4293 -5066578
4294 -4926741
4295 -4996306
4296 -5134407
4297 -5197254
4298 -5077407
4299 -5007688
4300 -5179702
4301 -5272406
4302 -5203123
4303 -5096552
4304 -5141154
4305 -5331015
4306 -5330008
4307 -5192463
4308 -5207666
4309 -5331929
4310 -5440161
4311 -5343577
4312 -5229288
4313 -5352874
4314 -5475873
4315 -5437393
4316 -5342166
4317 -5341314
4318 -5526433
4319 -5575519
4320 -5444521
4321 -5416893
4322 -5511289
4323 -5628420
4324 -5580721
4325 -5450037
4326 -5536269
4327 -5673166
4328 -5683308
4329 -5596799
4330 -5550798
4331 -5700398
4332 -5796742
4333 -5670020
4334 -5616862
4335 -5693006
4336 -5822354
4337 -5809065
4338 -5675241
4339 -5729985
4340 -5874566
4341 -5897061
4342 -5823185
4343 -5749340
4344 -5868877
4345 -5982696
4346 -5890073
4347 -5823906
4348 -5876527
4349 -6003443
4350 -6044246
4351 -5895068
4352 -5898460
4353 -6043988
4354 -6096231
4355 -6029700
4356 -5934568
4357 -6025300
4358 -6171762
4359 -6108169
4360 -6028601
4361 -6053835
4362 -6182043
4363 -6235708
4364 -6109561
4365 -6076376
4366 -6195534
4367 -6260675
4368 -6233478
4369 -6134839
4370 -6185184
4371 -6343150
4372 -6317574
4373 -6217565
4374 -6213389
4375 -6325899
4376 -6415693
4377 -6302870
4378 -6232022
4379 -6350307
4380 -6446860
4381 -6430298
4382 -6321222
4383 -6339161
4384 -6497050
4385 -6497050
4386 -6402227
4387 -6378293
4388 -6456249
4389 -6577900
4390 -6500769
4391 -6412589
4392 -6500517
4393 -6596972
4394 -6612561
4395 -6506779
4396 -6473296
4397 -6623414
4398 -6667395
4399 -6576792
4400 -6536803
4401 -6599462
4402 -6732603
4403 -6684401
4404 -6574013
4405 -6633373
4406 -6735437
4407 -6764058
4408 -6675155
4409 -6606085
4410 -6746990
4411 -6828132
4412 -6753760
4413 -6690000
4414 -6722487
4415 -6866741
4416 -6853497
4417 -6720769
4418 -6746070
4419 -6849020
4420 -6914858
4421 -6835255
4422 -6743663
4423 -6862638
4424 -6966457
4425 -6907685
4426 -6830657
4427 -6835095
4428 -6970032
4429 -7005655
4430 -6877510
4431 -6862114
4432 -6960883
4433 -7047975
4434 -7001947
4435 -6885151
4436 -6957325
4437 -7082544
4438 -7059379
4439 -6960491
4440 -6929468
4441 -7067834
4442 -7140315
4443 -7026574
4444 -6991766
4445 -7059467
4446 -7159666
4447 -7137003
4448 -7013214
4449 -7041691
4450 -7167495
4451 -7170519
4452 -7107370
4453 -7051157
4454 -7152460
4455 -7256249
4456 -7170174
4457 -7097033
4458 -7142985
4459 -7241086
4460 -7259631
4461 -7131097
4462 -7129361
4463 -7262472
4464 -7298745
4465 -7230589
4466 -7150318
4467 -7225292
4468 -7345682
4469 -7279522
4470 -7193417
4471 -7219039
4472 -7308735
4473 -7368204
4474 -7264493
4475 -7219488
4476 -7323641
4477 -7386354
4478 -7349758
4479 -7257886
4480 -7285360
4481 -7410263
4482 -7390517
4483 -7291038
4484 -7293984
4485 -7381214
4486 -7459140
4487 -7372425
4488 -7306618
4489 -7389828
4490 -7457724
4491 -7427451
4492 -7342624
4493 -7338015
4494 -7474029
4495 -7475946
4496 -7399885
4497 -7369874
4498 -7438871
4499 -7526787
4500 -7460652
4501 -7365913
4502 -7426174
4503 -7512080
4504 -7507033
4505 -7428382
4506 -7401640
4507 -7529012
4508 -7560208
4509 -7477132
4510 -7433436
4511 -7473134
4512 -7567377
4513 -7532462
4514 -7433530
4515 -7469504
4516 -7559481
4517 -7574421
4518 -7516132
4519 -7450613
4520 -7553847
4521 -7610528
4522 -7538878
4523 -7479699
4524 -7506950
4525 -7608618
4526 -7601405
4527 -7493754
4528 -7510256
4529 -7594537
4530 -7631496
4531 -7564107
4532 -7482385
4533 -7567610
4534 -7640920
4535 -7588911
4536 -7527088
4537 -7540410
4538 -7633104
4539 -7658724
4540 -7546645
4541 -7534452
4542 -7611361
4543 -7654156
4544 -7609693
4545 -7514562
4546 -7576275
4547 -7668444
4548 -7637479
4549 -7567869
4550 -7558638
4551 -7644858
4552 -7691391
4553 -7583267
4554 -7546879
4555 -7610137
4556 -7666486
4557 -7649589
4558 -7553426
4559 -7579297
4560 -7683220
4561 -7667877
4562 -7597499
4563 -7556505
4564 -7623883
4565 -7696742
4566 -7617700
4567 -7556016
4568 -7606191
4569 -7676182
4570 -7678589
4571 -7573779
4572 -7572166
4573 -7673360
4574 -7675850
4575 -7611445
4576 -7551013
4577 -7606118
4578 -7701379
4579 -7638882
4580 -7564393
4581 -7592055
4582 -7669464
4583 -7686251
4584 -7583862
4585 -7542079
4586 -7641179
4587 -7683138
4588 -7623886
4589 -7548791
4590 -7579540
4591 -7684924
4592 -7650521
4593 -7561346
4594 -7561642
4595 -7629375
4596 -7671775
4597 -7590989
4598 -7521460
4599 -7606023
4600 -7653512
4601 -7625736
4602 -7548606
4603 -7548674
4604 -7650066
4605 -7642037
4606 -7546217
4607 -7524906
4608 -7580472
4609 -7648168
4610 -7586606
4611 -7499043
4612 -7568116
4613 -7625155
4614 -7607756
4615 -7527517
4616 -7501148
4617 -7587463
4618 -7615356
4619 -7519499
4620 -7491718
4621 -7533149
4622 -7608915
4623 -7576235
4624 -7472264
4625 -7502183
4626 -7572759
4627 -7568830
4628 -7498560
4629 -7439330
4630 -7528498
4631 -7579650
4632 -7506099
4633 -7452658
4634 -7475242
4635 -7546523
4636 -7533877
4637 -7429726
4638 -7436449
4639 -7495596
4640 -7515453
4641 -7462148
4642 -7401110
4643 -7454632
4644 -7518640
4645 -7462911
4646 -7402105
4647 -7398290
4648 -7468506
4649 -7480134
4650 -7386252
4651 -7366217
4652 -7425534
4653 -7463380
4654 -7411428
4655 -7337251
4656 -7371610
4657 -7445361
4658 -7396888
4659 -7335159
4660 -7327874
4661 -7385019
4662 -7418554
4663 -7335352
4664 -7294248
4665 -7351927
4666 -7379113
4667 -7356272
4668 -7265223
4669 -7279479
4670 -7360505
4671 -7326753
4672 -7265222
4673 -7241609
4674 -7296412
4675 -7345046
4676 -7260970
4677 -7208696
4678 -7250673
4679 -7286435
4680 -7268214
4681 -7185347
4682 -7183494
4683 -7258816
4684 -7255502
4685 -7191159
4686 -7150980
4687 -7187243
4688 -7243796
4689 -7182733
4690 -7111526
4691 -7134893
4692 -7180593
4693 -7181000
4694 -7104653
4695 -7079521
4696 -7159413
4697 -7164309
4698 -7099259
4699 -7050074
4700 -7066152
4701 -7137328
4702 -7095967
4703 -7008224
4704 -7027862
4705 -7073792
4706 -7092763
4707 -7012380
4708 -6962142
4709 -7021457
4710 -7052160
4711 -6999024
4712 -6931956
4713 -6939492
4714 -7014992
4715 -6999058
4716 -6909497
4717 -6901775
4718 -6943792
4719 -6979037
4720 -6910200
4721 -6834275
4722 -6884117
4723 -6924647
4724 -6891060
4725 -6832339
4726 -6812271
4727 -6886307
4728 -6882551
4729 -6797250
4730 -6769290
4731 -6799233
4732 -6840620
4733 -6793027
4734 -6709649
4735 -6746107
4736 -6799666
4737 -6774576
4738 -6709231
4739 -6671814
4740 -6735588
4741 -6754907
4742 -6673463
4743 -6624091
4744 -6651322
4745 -6701739
4746 -6682454
4747 -6585110
4748 -6593850
4749 -6652782
4750 -6640420
4751 -6579148
4752 -6517367
4753 -6565077
4754 -6610989
4755 -6544747
4756 -6490225
4757 -6498244
4758 -6549994
4759 -6545632
4760 -6453230
4761 -6433783
4762 -6488451
4763 -6492399
4764 -6439260
4765 -6372697
4766 -6401696
4767 -6455594
4768 -6413396
4769 -6348876
4770 -6336219
4771 -6385472
4772 -6393469
4773 -6307323
4774 -6261555
4775 -6313525
4776 -6337495
4777 -6299419
4778 -6230349
4779 -6231078
4780 -6292153
4781 -6256574
4782 -6191664
4783 -6167421
4784 -6205083
4785 -6229127
4786 -6150451
4787 -6098552
4788 -6140224
4789 -6164371
4790 -6142664
4791 -6069375
4792 -6058380
4793 -6113304
4794 -6092866
4795 -6023709
4796 -5992059
4797 -6018085
4798 -6059550
4799 -6001720
4800 -5935402
4801 -5959320
4802 -5982832
4803 -5968315
4804 -5893819
4805 -5862306
4806 -5923420
4807 -5919674
4808 -5857960
4809 -5817670
4810 -5834892
4811 -5875238
4812 -5830841
4813 -5753018
4814 -5762182
4815 -5792304
4816 -5789644
4817 -5715588
4818 -5679263
4819 -5725171
4820 -5739380
4821 -5682848
4822 -5628435
4823 -5633842
4824 -5684460
4825 -5645844
4826 -5563384
4827 -5555688
4828 -5593478
4829 -5602186
4830 -5544121
4831 -5480748
4832 -5525372
4833 -5545221
4834 -5490987
4835 -5437112
4836 -5424491
4837 -5476284
4838 -5458483
4839 -5377289
4840 -5357561
4841 -5397805
4842 -5409943
4843 -5356925
4844 -5286762
4845 -5310981
4846 -5335784
4847 -5295845
4848 -5236125
4849 -5211483
4850 -5266783
4851 -5266530
4852 -5187252
4853 -5153623
4854 -5177214
4855 -5197959
4856 -5161108
4857 -5070881
4858 -5087333
4859 -5130968
4860 -5099632
4861 -5037463
4862 -5001939
4863 -5047071
4864 -5060156
4865 -4989836
4866 -4935781
4867 -4948345
4868 -4977656
4869 -4954690
4870 -4868244
4871 -4864772
4872 -4908939
4873 -4896041
4874 -4834916
4875 -4779111
4876 -4803859
4877 -4844470
4878 -4784994
4879 -4717200
4880 -4720075
4881 -4748869
4882 -4746911
4883 -4662941
4884 -4632658
4885 -4679086
4886 -4672527
4887 -4624645
4888 -4558087
4889 -4566872
4890 -4613048
4891 -4569314
4892 -4500753
4893 -4490020
4894 -4522164
4895 -4529138
4896 -4447469
4897 -4402615
4898 -4437001
4899 -4446453
4900 -4402388
4901 -4332338
4902 -4327613
4903 -4378706
4904 -4349326
4905 -4278181
4906 -4253451
4907 -4270866
4908 -4297702
4909 -4223499
4910 -4167930
4911 -4189148
4912 -4208062
4913 -4176080
4914 -4110652
4915 -4087080
4916 -4137697
4917 -4120245
4918 -4051092
4919 -4010018
4920 -4023178
4921 -4053448
4922 -3997665
4923 -3929612
4924 -3941249
4925 -3964972
4926 -3947362
4927 -3878545
4928 -3844439
4929 -3882009
4930 -3876264
4931 -3816515
4932 -3777599
4933 -3773204
4934 -3813423
4935 -3773624
4936 -3698148
4937 -3697865
4938 -3718109
4939 -3704033
4940 -3645832
4941 -3591797
4942 -3627720
4943 -3633053
4944 -3581879
4945 -3533446
4946 -3522538
4947 -3560657
4948 -3532434
4949 -3452063
4950 -3436623
4951 -3458874
4952 -3459084
4953 -3403228
4954 -3343818
4955 -3362775
4956 -3389781
4957 -3341454
4958 -3284083
4959 -3267076
4960 -3297204
4961 -3283339
4962 -3206446
4963 -3176405
4964 -3197420
4965 -3208982
4966 -3167565
4967 -3093137
4968 -3110064
4969 -3133721
4970 -3096653
4971 -3035596
4972 -3006849
4973 -3034178
4974 -3037065
4975 -2964950
4976 -2920242
4977 -2942177
4978 -2950893
4979 -2913582
4980 -2838507
4981 -2836654
4982 -2873551
4983 -2840299
4984 -2775419
4985 -2744359
4986 -2769914
4987 -2787621
4988 -2718329
4989 -2660997
4990 -2673562
4991 -2682708
4992 -2665620
4993 -2580631
4994 -2567460
4995 -2606589
4996 -2590367
4997 -2530218
4998 -2478877
4999 -2497398
5000 -2522175
5001 -2463732
5002 -2401845
5003 -2397126
5004 -2419975
5005 -2408767
5006 -2330336
5007 -2297076
5008 -2337950
5009 -2335874
5010 -2276055
5011 -2223452
5012 -2214973
5013 -2250150
5014 -2202608
5015 -2137632
5016 -2123852
5017 -2144829
5018 -2156510
5019 -2086658
5020 -2030532
5021 -2057598
5022 -2067138
5023 -2016211
5024 -1955375
5025 -1937875
5026 -1978896
5027 -1951010
5028 -1882631
5029 -1852172
5030 -1879569
5031 -1888969
5032 -1821712
5033 -1755326
5034 -1780420
5035 -1797783
5036 -1760870
5037 -1691752
5038 -1664676
5039 -1706536
5040 -1700716
5041 -1621216
5042 -1582694
5043 -1593643
5044 -1618454
5045 -1568218
5046 -1491612
5047 -1498066
5048 -1519094
5049 -1493937
5050 -1438900
5051 -1391712
5052 -1430663
5053 -1427842
5054 -1365283
5055 -1311833
5056 -1309218
5057 -1337402
5058 -1310759
5059 -1230530
5060 -1222560
5061 -1256247
5062 -1234282
5063 -1174930
5064 -1117230
5065 -1143897
5066 -1162031
5067 -1097202
5068 -1041860
5069 -1034178
5070 -1068620
5071 -1045164
5072  -963383
5073  -945162
5074  -970211
5075  -961539
5076  -911060
5077  -848262
5078  -860325
5079  -881735
5080  -839860
5081  -784526
5082  -762029
5083  -788647
5084  -787581
5085  -704262
5086  -667268
5087  -681829
5088  -689883
5089  -651673
5090  -581523
5091  -581984
5092  -615538
5093  -574503
5094  -519389
5095  -491571
5096  -506688
5097  -515969
5098  -439842
5099  -394139
5100  -409767
5101  -422260
5102  -394841
5103  -320763
5104  -306884
5105  -344596
5106  -310090
5107  -248736
5108  -211599
5109  -229538
5110  -252833
5111  -181830
5112  -127300
5113  -135354
5114  -151593
5115  -123837
5116   -51036
5117   -22870
5118   -62087
5119   -42721
5120    16356
5121    55194
5122    50957
5123    14033
5124    69549
5125   139169
5126   137094
5127   122021
5128   138431
5129   213849
5130   258408
5131   209159
5132   208035
5133   270172
5134   321069
5135   327215
5136   291867
5137   328942
5138   405351
5139   420535
5140   397233
5141   399366
5142   463635
5143   521547
5144   483974
5145   474126
5146   526195
5147   584919
5148   606383
5149   559267
5150   586609
5151   673718
5152   696144
5153   669575
5154   647251
5155   718483
5156   788081
5157   766164
5158   741252
5159   787232
5160   849845
5161   887149
5162   837134
5163   843853
5164   915683
5165   954779
5166   944636
5167   919329
5168   964747
5169  1048550
5170  1043632
5171  1017214
5172  1040950
5173  1103530
5174  1143321
5175  1112383
5176  1098100
5177  1168109
5178  1216803
5179  1212671
5180  1191927
5181  1222221
5182  1307648
5183  1315080
5184  1279653
5185  1290785
5186  1343872
5187  1407039
5188  1385504
5189  1357070
5190  1421830
5191  1483351
5192  1485257
5193  1459762
5194  1463764
5195  1546395
5196  1576926
5197  1543665
5198  1539290
5199  1591830
5200  1660245
5201  1660611
5202  1614944
5203  1668517
5204  1727809
5205  1745961
5206  1718769
5207  1712386
5208  1787449
5209  1831804
5210  1811587
5211  1803372
5212  1836992
5213  1911770
5214  1921449
5215  1877957
5216  1906570
5217  1971326
5218  1994155
5219  1977148
5220  1958781
5221  2035190
5222  2093178
5223  2067549
5224  2055452
5225  2085713
5226  2146743
5227  2171951
5228  2121734
5229  2147005
5230  2206709
5231  2249812
5232  2239457
5233  2208537
5234  2270350
5235  2340862
5236  2321339
5237  2296713
5238  2319044
5239  2390041
5240  2422221
5241  2373701
5242  2381763
5243  2447173
5244  2493771
5245  2492392
5246  2451421
5247  2495810
5248  2561801
5249  2563787
5250  2540468
5251  2551744
5252  2615639
5253  2671318
5254  2635836
5255  2621761
5256  2683523
5257  2725400
5258  2739161
5259  2693764
5260  2714652
5261  2804078
5262  2809871
5263  2787056
5264  2782192
5265  2844157
5266  2911147
5267  2876442
5268  2851095
5269  2904246
5270  2957506
5271  2978266
5272  2931659
5273  2939195
5274  3029030
5275  3058432
5276  3030567
5277  3014113
5278  3054258
5279  3137567
5280  3120731
5281  3074785
5282  3113172
5283  3177216
5284  3213768
5285  3175325
5286  3155594
5287  3241863
5288  3283631
5289  3265867
5290  3232984
5291  3262433
5292  3343794
5293  3359194
5294  3308612
5295  3331427
5296  3397056
5297  3445596
5298  3406545
5299  3374784
5300  3446254
5301  3499319
5302  3488363
5303  3456809
5304  3474470
5305  3567567
5306  3589163
5307  3531650
5308  3537016
5309  3601333
5310  3654399
5311  3634344
5312  3588802
5313  3644120
5314  3710660
5315  3713742
5316  3685279
5317  3678689
5318  3762104
5319  3807924
5320  3758251
5321  3745233
5322  3789581
5323  3856524
5324  3856642
5325  3800285
5326  3842750
5327  3921843
5328  3934277
5329  3906297
5330  3878604
5331  3948731
5332  4008454
5333  3972395
5334  3949997
5335  3985202
5336  4060075
5337  4071965
5338  4013023
5339  4037599
5340  4108401
5341  4131433
5342  4111511
5343  4069030
5344  4125585
5345  4206483
5346  4181206
5347  4152121
5348  4175386
5349  4243783
5350  4280851
5351  4222903
5352  4213563
5353  4285921
5354  4320332
5355  4313628
5356  4271365
5357  4310032
5358  4397119
5359  4386334
5360  4353237
5361  4359938
5362  4417169
5363  4466395
5364  4418627
5365  4393813
5366  4458484
5367  4514644
5368  4511297
5369  4466413
5370  4487628
5371  4575465
5372  4572490
5373  4538365
5374  4537889
5375  4581360
5376  4642107
5377  4613193
5378  4579350
5379  4637915
5380  4684418
5381  4695428
5382  4650153
5383  4654210
5384  4733505
5385  4752674
5386  4712950
5387  4699898
5388  4749497
5389  4821938
5390  4800471
5391  4750950
5392  4793660
5393  4857606
5394  4871223
5395  4824475
5396  4801469
5397  4887656
5398  4929330
5399  4901660
5400  4876519
5401  4903582
5402  4979775
5403  4981328
5404  4920283
5405  4943269
5406  4996457
5407  5033112
5408  5001672
5409  4965463
5410  5037529
5411  5092230
5412  5066190
5413  5041588
5414  5054196
5415  5124419
5416  5135542
5417  5071721
5418  5090280
5419  5153203
5420  5199341
5421  5166954
5422  5115806
5423  5173790
5424  5242181
5425  5221139
5426  5187365
5427  5182170
5428  5269335
5429  5299592
5430  5235914
5431  5233127
5432  5282200
5433  5346727
5434  5330741
5435  5268967
5436  5300700
5437  5376248
5438  5369180
5439  5335228
5440  5318581
5441  5389981
5442  5448745
5443  5401816
5444  5370023
5445  5410117
5446  5468506
5447  5475783
5448  5401443
5449  5417444
5450  5505368
5451  5518508
5452  5484397
5453  5452151
5454  5503583
5455  5585749
5456  5533781
5457  5492585
5458  5520407
5459  5579032
5460  5612549
5461  5540378
5462  5536525
5463  5623562
5464  5653546
5465  5623737
5466  5573987
5467  5607951
5468  5688101
5469  5670750
5470  5611761
5471  5629660
5472  5699971
5473  5748077
5474  5675434
5475  5646903
5476  5720909
5477  5764402
5478  5753359
5479  5692207
5480  5702913
5481  5798311
5482  5798358
5483  5744690
5484  5741430
5485  5788602
5486  5849209
5487  5810003
5488  5755338
5489  5798810
5490  5856028
5491  5863031
5492  5808264
5493  5801317
5494  5888719
5495  5907105
5496  5858950
5497  5837308
5498  5871931
5499  5945910
5500  5916767
5501  5847643
5502  5884259
5503  5955706
5504  5963981
5505  5917011
5506  5892822
5507  5971885
5508  6010645
5509  5957465
5510  5923216
5511  5950646
5512  6021807
5513  6023637
5514  5945371
5515  5972380
5516  6028040
5517  6055284
5518  6019203
5519  5969619
5520  6034073
5521  6088619
5522  6044499
5523  6019140
5524  6024238
5525  6097649
5526  6113660
5527  6047348
5528  6045584
5529  6097300
5530  6128274
5531  6096428
5532  6043989
5533  6094719
5534  6166073
5535  6134765
5536  6090823
5537  6092996
5538  6161272
5539  6191142
5540  6116943
5541  6103926
5542  6154685
5543  6195813
5544  6183382
5545  6117234
5546  6149538
5547  6232064
5548  6211125
5549  6164422
5550  6145956
5551  6203909
5552  6252331
5553  6185190
5554  6149516
5555  6197402
5556  6254048
5557  6261108
5558  6178500
5559  6189687
5560  6275040
5561  6277485
5562  6217111
5563  6187174
5564  6232880
5565  6314489
5566  6253484
5567  6212962
5568  6239370
5569  6301283
5570  6312499
5571  6237127
5572  6216315
5573  6299409
5574  6323975
5575  6276503
5576  6230632
5577  6265950
5578  6353017
5579  6320884
5580  6253768
5581  6274592
5582  6323503
5583  6355748
5584  6281938
5585  6235773
5586  6321680
5587  6361300
5588  6327629
5589  6273973
5590  6282176
5591  6378555
5592  6368539
5593  6283156
5594  6278569
5595  6339025
5596  6387459
5597  6337432
5598  6270279
5599  6329942
5600  6391868
5601  6375220
5602  6309261
5603  6291101
5604  6375573
5605  6398267
5606  6319103
5607  6298238
5608  6339749
5609  6408704
5610  6379026
5611  6294187
5612  6334750
5613  6394725
5614  6394514
5615  6334328
5616  6290938
5617  6368727
5618  6417474
5619  6352094
5620  6310160
5621  6334986
5622  6409807
5623  6401191
5624  6306570
5625  6318275
5626  6385934
5627  6397880
5628  6350196
5629  6295229
5630  6362146
5631  6424443
5632  6364571
5633  6318326
5634  6319235
5635  6397628
5636  6404799
5637  6313562
5638  6302176
5639  6364871
5640  6404389
5641  6370344
5642  6295710
5643  6334797
5644  6411357
5645  6370691
5646  6309149
5647  6299228
5648  6359603
5649  6399836
5650  6320466
5651  6295647
5652  6350585
5653  6384263
5654  6364872
5655  6290364
5656  6299141
5657  6375881
5658  6353490
5659  6304876
5660  6281132
5661  6332754
5662  6385881
5663  6321181
5664  6266084
5665  6310814
5666  6350538
5667  6344477
5668  6264716
5669  6258914
5670  6343775
5671  6346690
5672  6287738
5673  6251021
5674  6291839
5675  6358863
5676  6298327
5677  6227875
5678  6256738
5679  6302743
5680  6312564
5681  6246842
5682  6217252
5683  6302816
5684  6315342
5685  6259519
5686  6216862
5687  6230495
5688  6309843
5689  6271547
5690  6188853
5691  6211783
5692  6262365
5693  6279890
5694  6213721
5695  6171027
5696  6247338
5697  6268622
5698  6214093
5699  6157715
5700  6162273
5701  6251211
5702  6238825
5703  6154732
5704  6152216
5705  6202167
5706  6244395
5707  6177572
5708  6092205
5709  6161951
5710  6214897
5711  6174118
5712  6112145
5713  6098249
5714  6181404
5715  6199339
5716  6107265
5717  6079920
5718  6124557
5719  6176667
5720  6127372
5721  6031600
5722  6071216
5723  6144385
5724  6127209
5725  6065030
5726  6028923
5727  6096284
5728  6135388
5729  6049161
5730  5994159
5731  6029205
5732  6091312
5733  6080523
5734  5981445
5735  5984582
5736  6059411
5737  6063937
5738  6003456
5739  5942337
5740  5990055
5741  6060426
5742  5983996
5743  5927484
5744  5942685
5745  6005912
5746  6017641
5747  5918783
5748  5891858
5749  5964222
5750  5982840
5751  5929846
5752  5849828
5753  5883003
5754  5971282
5755  5921326
5756  5850019
5757  5843212
5758  5895655
5759  5939072
5760  5840337
5761  5783848
5762  5847954
5763  5884769
5764  5858673
5765  5769182
5766  5772505
5767  5867075
5768  5845448
5769  5768234
5770  5741191
5771  5781658
5772  5827971
5773  5756904
5774  5689616
5775  5739758
5776  5776704
5777  5763860
5778  5685871
5779  5664629
5780  5747675
5781  5745629
5782  5663255
5783  5629179
5784  5655928
5785  5720966
5786  5671643
5787  5593512
5788  5619741
5789  5665786
5790  5666910
5791  5583637
5792  5534579
5793  5613627
5794  5633647
5795  5563762
5796  5514933
5797  5532177
5798  5602759
5799  5579166
5800  5475777
5801  5490324
5802  5535527
5803  5543420
5804  5484198
5805  5411053
5806  5472934
5807  5519906
5808  5457845
5809  5404266
5810  5397609
5811  5471886
5812  5461576
5813  5360715
5814  5348199
5815  5395760
5816  5421179
5817  5371720
5818  5286747
5819  5344002
5820  5389617
5821  5345235
5822  5281536
5823  5254317
5824  5317269
5825  5337392
5826  5237482
5827  5206941
5828  5253380
5829  5294337
5830  5253513
5831  5158111
5832  5188377
5833  5252523
5834  5210936
5835  5145746
5836  5106077
5837  5172439
5838  5211747
5839  5116813
5840  5069144
5841  5106724
5842  5146541
5843  5132398
5844  5017570
5845  5021393
5846  5095597
5847  5080456
5848  5016400
5849  4960031
5850  5006451
5851  5072875
5852  4995850
5853  4919892
5854  4934765
5855  4980397
5856  4986521
5857  4885892
5858  4855314
5859  4934529
5860  4942006
5861  4881663
5862  4810833
5863  4837055
5864  4916614
5865  4850516
5866  4767547
5867  4765573
5868  4820410
5869  4840067
5870  4746118
5871  4689124
5872  4765160
5873  4796415
5874  4744063
5875  4653843
5876  4644105
5877  4743085
5878  4712300
5879  4620817
5880  4587130
5881  4637440
5882  4692024
5883  4610977
5884  4520984
5885  4573698
5886  4613039
5887  4591113
5888  4496218
5889  4462998
5890  4553890
5891  4560082
5892  4470398
5893  4426401
5894  4452403
5895  4510399
5896  4457491
5897  4348612
5898  4378058
5899  4437051
5900  4420991
5901  4341436
5902  4284895
5903  4369172
5904  4403570
5905  4308880
5906  4248731
5907  4261194
5908  4324846
5909  4300190
5910  4186044
5911  4190942
5912  4244279
5913  4260304
5914  4192993
5915  4109808
5916  4164847
5917  4217670
5918  4144383
5919  4070525
5920  4060841
5921  4127068
5922  4134519
5923  4022293
5924  4003407
5925  4058031
5926  4074094
5927  4016569
5928  3922013
5929  3953042
5930  4019104
5931  3969103
5932  3893063
5933  3872448
5934  3931965
5935  3962432
5936  3857014
5937  3808238
5938  3848522
5939  3876887
5940  3839222
5941  3744737
5942  3742276
5943  3822345
5944  3794310
5945  3727900
5946  3678898
5947  3725694
5948  3764935
5949  3673195
5950  3602535
5951  3636838
5952  3679016
5953  3655439
5954  3554278
5955  3543551
5956  3622055
5957  3604874
5958  3535275
5959  3473759
5960  3499504
5961  3572053
5962  3491533
5963  3405642
5964  3425813
5965  3475929
5966  3473932
5967  3380146
5968  3331284
5969  3400683
5970  3404782
5971  3339284
5972  3271013
5973  3285732
5974  3360311
5975  3309380
5976  3211928
5977  3219942
5978  3258960
5979  3279272
5980  3180654
5981  3113480
5982  3183932
5983  3208238
5984  3138771
5985  3072296
5986  3061742
5987  3152066
5988  3121165
5989  3017774
5990  2993380
5991  3035199
5992  3074825
5993  2994719
5994  2894281
5995  2957000
5996  3001238
5997  2959112
5998  2878120
5999  2838061
6000  2922023
6001  2928459
6002  2812234
6003  2769178
6004  2808820
6005  2850906
6006  2808645
6007  2697254
6008  2724226
6009  2785271
6010  2757944
6011  2675628
6012  2612973
6013  2680937
6014  2717973
6015  2614414
6016  2561992
6017  2576486
6018  2643668
6019  2618517
6020  2486709
6021  2490173
6022  2552992
6023  2544729
6024  2470467
6025  2386605
6026  2438390
6027  2497388
6028  2425465
6029  2354267
6030  2345629
6031  2411970
6032  2411295
6033  2288267
6034  2248408
6035  2314771
6036  2328058
6037  2273360
6038  2174964
6039  2208858
6040  2289004
6041  2224236
6042  2130580
6043  2099447
6044  2158345
6045  2196408
6046  2080537
6047  2020382
6048  2073349
6049  2109362
6050  2075959
6051  1971561
6052  1959341
6053  2043758
6054  2014055
6055  1925956
6056  1875619
6057  1916033
6058  1972753
6059  1886448
6060  1805636
6061  1840748
6062  1881345
6063  1862163
6064  1751835
6065  1716589
6066  1800230
6067  1792682
6068  1709343
6069  1655577
6070  1682040
6071  1751731
6072  1676572
6073  1578229
6074  1595295
6075  1640041
6076  1632191
6077  1535374
6078  1478897
6079  1558841
6080  1577136
6081  1506642
6082  1431709
6083  1435833
6084  1515669
6085  1468992
6086  1350931
6087  1350728
6088  1393931
6089  1415196
6090  1336010
6091  1257142
6092  1319445
6093  1343733
6094  1284324
6095  1207270
6096  1193200
6097  1259331
6098  1247747
6099  1126965
6100  1116841
6101  1160505
6102  1190115
6103  1126458
6104  1014848
6105  1066566
6106  1116355
6107  1060914
6108   977126
6109   949353
6110  1022105
6111  1036527
6112   924680
6113   887061
6114   913130
6115   954391
6116   908715
6117   795707
6118   807084
6119   875874
6120   843393
6121   767852
6122   707988
6123   773265
6124   820444
6125   714554
6126   644490
6127   670306
6128   718409
6129   690061
6130   559618
6131   564543
6132   638235
6133   632268
6134   556848
6135   485111
6136   522434
6137   587437
6138   496241
6139   414051
6140   420173
6141   467789
6142   481473
6143   359596
6144   324022
6145   398645
6146   401769
6147   339219
6148   238780
6149   267291
6150   341501
6151   281465
6152   187386
6153   180727
6154   230916
6155   264978
6156   153803
6157    79851
6158   139891
6159   169692
6160   117841
6161    19096
6162    11292
6163   106683
6164    80406
6165   -20378
6166   -57383
6167   -18204
6168    35758
6169   -58056
6170  -155055
6171  -112052
6172   -68720
6173   -91264
6174  -189661
6175  -232125
6176  -134330
6177  -134976
6178  -239344
6179  -289494
6180  -273039
6181  -207111
6182  -267169
6183  -376384
6184  -356428
6185  -296713
6186  -300469
6187  -398640
6188  -467953
6189  -382747
6190  -363938
6191  -452384
6192  -524426
6193  -523504
6194  -445415
6195  -472552
6196  -591464
6197  -593093
6198  -542027
6199  -527338
6200  -602000
6201  -700149
6202  -645825
6203  -594694
6204  -659293
6205  -739755
6206  -755378
6207  -678327
6208  -680429
6209  -798066
6210  -827038
6211  -784786
6212  -757372
6213  -818929
6214  -921577
6215  -883618
6216  -820680
6217  -869805
6218  -945046
6219  -983881
6220  -925418
6221  -897273
6222 -1005315
6223 -1063441
6224 -1032368
6225  -988407
6226 -1017603
6227 -1129819
6228 -1122151
6229 -1042050
6230 -1080304
6231 -1162116
6232 -1222417
6233 -1171883
6234 -1120735
6235 -1216459
6236 -1286384
6237 -1254283
6238 -1204878
6239 -1221626
6240 -1332737
6241 -1353192
6242 -1279919
6243 -1297397
6244 -1372487
6245 -1441118
6246 -1408877
6247 -1340287
6248 -1410449
6249 -1497217
6250 -1482344
6251 -1438185
6252 -1428423
6253 -1544604
6254 -1600159
6255 -1520727
6256 -1516342
6257 -1567835
6258 -1645598
6259 -1635074
6260 -1559589
6261 -1609590
6262 -1706434
6263 -1714736
6264 -1669737
6265 -1650693
6266 -1739778
6267 -1810242
6268 -1746633
6269 -1716498
6270 -1769835
6271 -1850679
6272 -1869953
6273 -1776868
6274 -1813013
6275 -1916952
6276 -1944953
6277 -1897629
6278 -1849093
6279 -1926076
6280 -2024484
6281 -1974643
6282 -1929871
6283 -1967959
6284 -2060999
6285 -2102208
6286 -2012770
6287 -2005990
6288 -2107508
6289 -2153598
6290 -2120962
6291 -2057860
6292 -2109231
6293 -2228661
6294 -2204084
6295 -2143771
6296 -2169520
6297 -2250580
6298 -2321521
6299 -2232095
6300 -2197522
6301 -2285897
6302 -2352542
6303 -2339729
6304 -2269065
6305 -2301670
6306 -2427914
6307 -2425800
6308 -2365195
6309 -2361779
6310 -2434869
6311 -2518031
6312 -2452672
6313 -2390551
6314 -2470946
6315 -2551580
6316 -2564582
6317 -2492374
6318 -2482964
6319 -2607676
6320 -2643162
6321 -2571356
6322 -2544281
6323 -2602630
6324 -2703733
6325 -2679309
6326 -2595906
6327 -2652182
6328 -2742344
6329 -2773387
6330 -2707063
6331 -2664795
6332 -2775784
6333 -2835899
6334 -2787723
6335 -2739952
6336 -2778727
6337 -2885965
6338 -2894939
6339 -2804965
6340 -2832299
6341 -2912049
6342 -2955330
6343 -2915589
6344 -2852312
6345 -2936484
6346 -3021794
6347 -2997202
6348 -2951598
6349 -2954963
6350 -3066527
6351 -3096177
6352 -3003082
6353 -3002872
6354 -3075770
6355 -3144793
6356 -3119716
6357 -3039324
6358 -3111673
6359 -3208555
6360 -3194356
6361 -3140807
6362 -3124588
6363 -3222148
6364 -3286075
6365 -3201890
6366 -3175380
6367 -3240546
6368 -3319536
6369 -3326008
6370 -3240991
6371 -3271373
6372 -3373668
6373 -3378010
6374 -3327253
6375 -3294029
6376 -3376561
6377 -3458976
6378 -3400644
6379 -3361208
6380 -3417692
6381 -3494955
6382 -3501503
6383 -3418272
6384 -3427344
6385 -3530517
6386 -3546995
6387 -3513904
6388 -3473671
6389 -3533135
6390 -3634925
6391 -3589461
6392 -3540559
6393 -3568508
6394 -3644103
6395 -3678882
6396 -3599847
6397 -3578735
6398 -3687077
6399 -3721470
6400 -3696497
6401 -3639820
6402 -3678249
6403 -3791106
6404 -3768463
6405 -3696112
6406 -3717538
6407 -3791297
6408 -3849063
6409 -3781869
6410 -3740643
6411 -3834816
6412 -3891130
6413 -3870883
6414 -3809689
6415 -3821993
6416 -3934080
6417 -3935702
6418 -3861137
6419 -3858932
6420 -3931850
6421 -4010772
6422 -3967825
6423 -3895555
6424 -3965900
6425 -4034207
6426 -4030050
6427 -3959042
6428 -3952178
6429 -4064028
6430 -4106920
6431 -4032740
6432 -4016320
6433 -4067886
6434 -4162667
6435 -4131738
6436 -4043081
6437 -4084583
6438 -4174863
6439 -4187885
6440 -4121308
6441 -4092235
6442 -4204815
6443 -4264330
6444 -4198321
6445 -4151430
6446 -4184374
6447 -4288269
6448 -4290044
6449 -4183179
6450 -4202953
6451 -4298978
6452 -4346176
6453 -4296410
6454 -4230336
6455 -4306775
6456 -4395429
6457 -4344892
6458 -4293203
6459 -4304176
6460 -4405904
6461 -4441575
6462 -4347391
6463 -4337051
6464 -4427044
6465 -4476363
6466 -4441097
6467 -4365869
6468 -4414039
6469 -4518667
6470 -4492705
6471 -4434115
6472 -4424120
6473 -4514767
6474 -4588798
6475 -4495547
6476 -4458927
6477 -4524745
6478 -4598158
6479 -4584668
6480 -4492803
6481 -4505570
6482 -4625793
6483 -4632506
6484 -4578408
6485 -4544252
6486 -4614150
6487 -4697019
6488 -4640778
6489 -4578141
6490 -4620038
6491 -4693644
6492 -4709365
6493 -4631966
6494 -4625583
6495 -4725832
6496 -4762482
6497 -4704768
6498 -4653851
6499 -4700227
6500 -4799980
6501 -4765188
6502 -4693246
6503 -4717855
6504 -4797225
6505 -4836139
6506 -4765790
6507 -4725120
6508 -4821915
6509 -4863444
6510 -4817022
6511 -4763335
6512 -4788025
6513 -4889552
6514 -4882661
6515 -4814973
6516 -4824139
6517 -4885838
6518 -4944225
6519 -4882053
6520 -4811715
6521 -4893130
6522 -4955744
6523 -4930471
6524 -4872903
6525 -4877372
6526 -4981138
6527 -4996947
6528 -4912698
6529 -4906513
6530 -4964960
6531 -5031574
6532 -4989414
6533 -4907851
6534 -4971682
6535 -5041595
6536 -5036257
6537 -4981040
6538 -4958495
6539 -5050336
6540 -5093156
6541 -5013064
6542 -4986991
6543 -5034696
6544 -5103734
6545 -5092002
6546 -5002633
6547 -5045023
6548 -5131221
6549 -5128360
6550 -5071794
6551 -5031102
6552 -5115422
6553 -5171344
6554 -5101812
6555 -5064033
6556 -5101059
6557 -5187921
6558 -5189620
6559 -5087122
6560 -5105088
6561 -5190242
6562 -5214336
6563 -5153267
6564 -5090444
6565 -5153884
6566 -5256249
6567 -5197118
6568 -5143632
6569 -5156663
6570 -5241539
6571 -5270089
6572 -5175616
6573 -5154007
6574 -5237198
6575 -5273285
6576 -5244210
6577 -5166703
6578 -5210438
6579 -5311343
6580 -5282146
6581 -5214369
6582 -5210907
6583 -5280373
6584 -5332758
6585 -5247425
6586 -5198497
6587 -5286096
6588 -5348267
6589 -5326795
6590 -5233166
6591 -5250862
6592 -5359552
6593 -5348233
6594 -5277113
6595 -5246693
6596 -5311218
6597 -5390446
6598 -5329145
6599 -5254434
6600 -5311660
6601 -5384447
6602 -5391429
6603 -5300921
6604 -5275625
6605 -5372944
6606 -5408795
6607 -5338019
6608 -5298455
6609 -5338506
6610 -5436958
6611 -5396825
6612 -5308113
6613 -5333512
6614 -5406978
6615 -5432799
6616 -5351852
6617 -5299886
6618 -5394333
6619 -5447507
6620 -5401677
6621 -5346157
6622 -5356098
6623 -5455795
6624 -5448180
6625 -5354227
6626 -5351868
6627 -5418538
6628 -5463274
6629 -5414508
6630 -5334130
6631 -5410726
6632 -5486917
6633 -5440972
6634 -5379851
6635 -5364601
6636 -5460890
6637 -5475747
6638 -5386715
6639 -5370320
6640 -5433445
6641 -5491237
6642 -5460199
6643 -5367734
6644 -5413718
6645 -5491891
6646 -5473251
6647 -5406788
6648 -5371572
6649 -5457448
6650 -5514212
6651 -5432082
6652 -5391276
6653 -5436884
6654 -5503464
6655 -5485374
6656 -5389542
6657 -5403619
6658 -5483927
6659 -5483068
6660 -5436368
6661 -5391866
6662 -5456984
6663 -5523288
6664 -5460141
6665 -5405800
6666 -5433581
6667 -5496203
6668 -5502860
6669 -5407948
6670 -5396641
6671 -5484606
6672 -5506320
6673 -5453493
6674 -5394401
6675 -5443647
6676 -5524976
6677 -5467973
6678 -5400685
6679 -5409178
6680 -5474481
6681 -5516237
6682 -5426512
6683 -5388678
6684 -5473227
6685 -5506461
6686 -5468778
6687 -5388526
6688 -5409234
6689 -5505363
6690 -5472411
6691 -5401578
6692 -5397816
6693 -5462198
6694 -5510494
6695 -5436470
6696 -5375377
6697 -5441631
6698 -5490294
6699 -5456315
6700 -5379478
6701 -5375760
6702 -5481403
6703 -5473905
6704 -5400240
6705 -5373944
6706 -5430225
6707 -5493889
6708 -5426423
6709 -5340418
6710 -5395928
6711 -5461453
6712 -5452700
6713 -5372920
6714 -5347726
6715 -5445017
6716 -5468908
6717 -5389955
6718 -5352105
6719 -5380228
6720 -5455576
6721 -5412803
6722 -5321110
6723 -5349441
6724 -5419671
6725 -5435863
6726 -5369935
6727 -5310154
6728 -5393153
6729 -5438695
6730 -5373599
6731 -5306376
6732 -5319084
6733 -5415677
6734 -5408956
6735 -5302011
6736 -5306002
6737 -5374529
6738 -5408645
6739 -5346389
6740 -5260996
6741 -5325075
6742 -5396644
6743 -5343085
6744 -5276258
6745 -5267467
6746 -5359754
6747 -5384075
6748 -5284907
6749 -5251479
6750 -5306918
6751 -5351541
6752 -5314480
6753 -5211655
6754 -5244543
6755 -5332175
6756 -5320870
6757 -5242759
6758 -5209240
6759 -5281930
6760 -5335362
6761 -5242303
6762 -5186971
6763 -5228864
6764 -5291128
6765 -5276689
6766 -5180946
6767 -5178277
6768 -5273767
6769 -5270159
6770 -5203234
6771 -5147595
6772 -5195798
6773 -5270861
6774 -5202063
6775 -5130660
6776 -5153677
6777 -5212633
6778 -5236050
6779 -5139899
6780 -5111198
6781 -5188702
6782 -5201800
6783 -5150902
6784 -5086060
6785 -5113861
6786 -5190859
6787 -5148910
6788 -5073841
6789 -5083116
6790 -5140981
6791 -5162365
6792 -5076601
6793 -5030815
6794 -5096264
6795 -5126246
6796 -5087796
6797 -5017485
6798 -5026634
6799 -5116206
6800 -5094960
6801 -5008304
6802 -5003780
6803 -5046210
6804 -5084442
6805 -5013059
6806 -4943214
6807 -5002915
6808 -5050468
6809 -5020247
6810 -4957432
6811 -4935806
6812 -5021812
6813 -5019914
6814 -4935636
6815 -4905529
6816 -4939618
6817 -5000646
6818 -4950803
6819 -4862175
6820 -4910671
6821 -4965022
6822 -4946841
6823 -4870162
6824 -4830778
6825 -4911832
6826 -4931448
6827 -4850062
6828 -4816525
6829 -4839023
6830 -4906804
6831 -4873800
6832 -4775518
6833 -4788737
6834 -4854172
6835 -4850616
6836 -4787876
6837 -4718325
6838 -4795111
6839 -4852795
6840 -4774035
6841 -4717937
6842 -4725484
6843 -4797090
6844 -4789739
6845 -4677688
6846 -4674575
6847 -4738146
6848 -4757610
6849 -4704049
6850 -4625605
6851 -4675493
6852 -4746544
6853 -4688804
6854 -4621527
6855 -4605812
6856 -4670973
6857 -4694423
6858 -4592794
6859 -4556725
6860 -4623511
6861 -4658599
6862 -4612115
6863 -4521236
6864 -4547112
6865 -4619077
6866 -4586962
6867 -4508717
6868 -4479687
6869 -4539016
6870 -4588663
6871 -4501163
6872 -4443982
6873 -4492087
6874 -4538236
6875 -4512723
6876 -4404677
6877 -4399374
6878 -4492854
6879 -4481208
6880 -4405144
6881 -4360058
6882 -4412815
6883 -4478995
6884 -4407005
6885 -4316933
6886 -4346258
6887 -4399350
6888 -4401727
6889 -4303986
6890 -4260161
6891 -4345511
6892 -4370713
6893 -4303781
6894 -4240864
6895 -4255988
6896 -4340746
6897 -4294796
6898 -4199433
6899 -4199886
6900 -4256953
6901 -4279610
6902 -4198853
6903 -4130754
6904 -4202586
6905 -4243689
6906 -4187405
6907 -4114071
6908 -4107106
6909 -4187526
6910 -4177478
6911 -4077915
6912 -4062960
6913 -4110445
6914 -4156856
6915 -4091200
6916 -4001040
6917 -4047117
6918 -4097843
6919 -4062886
6920 -3978202
6921 -3955397
6922 -4037264
6923 -4051265
6924 -3961929
6925 -3925947
6926 -3961504
6927 -4013006
6928 -3960599
6929 -3855814
6930 -3882577
6931 -3941590
6932 -3927845
6933 -3854650
6934 -3810333
6935 -3875586
6936 -3917437
6937 -3832647
6938 -3779424
6939 -3791351
6940 -3846529
6941 -3825358
6942 -3724462
6943 -3728351
6944 -3791709
6945 -3788806
6946 -3730464
6947 -3665368
6948 -3711913
6949 -3760275
6950 -3689057
6951 -3628780
6952 -3636501
6953 -3684443
6954 -3685166
6955 -3589363
6956 -3569044
6957 -3629323
6958 -3642868
6959 -3583092
6960 -3504009
6961 -3531444
6962 -3604603
6963 -3546553
6964 -3474385
6965 -3470419
6966 -3524160
6967 -3549127
6968 -3449524
6969 -3405273
6970 -3454193
6971 -3480917
6972 -3440558
6973 -3351715
6974 -3358061
6975 -3436988
6976 -3409045
6977 -3327407
6978 -3309939
6979 -3347912
6980 -3389938
6981 -3297862
6982 -3229685
6983 -3275905
6984 -3312449
6985 -3290156
6986 -3203863
6987 -3184690
6988 -3273252
6989 -3261076
6990 -3180013
6991 -3134483
6992 -3161984
6993 -3220138
6994 -3152979
6995 -3060817
6996 -3102662
6997 -3145758
6998 -3141775
6999 -3051426
7000 -3016400
7001 -3086352
7002 -3096948
7003 -3017302
7004 -2960693
7005 -2975630
7006 -3047883
7007 -3005815
7008 -2910091
7009 -2916189
7010 -2968773
7011 -2974517
7012 -2898328
7013 -2826672
7014 -2885729
7015 -2921844
7016 -2856739
7017 -2791522
7018 -2794220
7019 -2869092
7020 -2854130
7021 -2747846
7022 -2728350
7023 -2777516
7024 -2800128
7025 -2739132
7026 -2648008
7027 -2692020
7028 -2750454
7029 -2703860
7030 -2633273
7031 -2603863
7032 -2669602
7033 -2685012
7034 -2579612
7035 -2536934
7036 -2579588
7037 -2621292
7038 -2584480
7039 -2479618
7040 -2498682
7041 -2573676
7042 -2543026
7043 -2462520
7044 -2403789
7045 -2458874
7046 -2505639
7047 -2420124
7048 -2357536
7049 -2384626
7050 -2442778
7051 -2423565
7052 -2312586
7053 -2295737
7054 -2370501
7055 -2361325
7056 -2295160
7057 -2223314
7058 -2259693
7059 -2329735
7060 -2261980
7061 -2189468
7062 -2200168
7063 -2236504
7064 -2245001
7065 -2138541
7066 -2101569
7067 -2163489
7068 -2175020
7069 -2125235
7070 -2050449
7071 -2067763
7072 -2143365
7073 -2088667
7074 -2008444
7075 -1989578
7076 -2033315
7077 -2059574
7078 -1973857
7079 -1908668
7080 -1967006
7081 -1996257
7082 -1955861
7083 -1869162
7084 -1857671
7085 -1934974
7086 -1913510
7087 -1819973
7088 -1795543
7089 -1831118
7090 -1874563
7091 -1804947
7092 -1729826
7093 -1766050
7094 -1800071
7095 -1778202
7096 -1692067
7097 -1658794
7098 -1729267
7099 -1722621
7100 -1645977
7101 -1603197
7102 -1631405
7103 -1682963
7104 -1629845
7105 -1538607
7106 -1559609
7107 -1596309
7108 -1583361
7109 -1505097
7110 -1460498
7111 -1525829
7112 -1545709
7113 -1465622
7114 -1415794
7115 -1426703
7116 -1482750
7117 -1450206
7118 -1347100
7119 -1348949
7120 -1396012
7121 -1397168
7122 -1329784
7123 -1265951
7124 -1319052
7125 -1355275
7126 -1288466
7127 -1223449
7128 -1216685
7129 -1278049
7130 -1272642
7131 -1156388
7132 -1140216
7133 -1199496
7134 -1217484
7135 -1162282
7136 -1069940
7137 -1107023
7138 -1165994
7139 -1108093
7140 -1029151
7141 -1004251
7142 -1067979
7143 -1083631
7144  -987397
7145  -946007
7146  -985353
7147 -1021840
7148  -975594
7149  -873411
7150  -889379
7151  -953240
7152  -921891
7153  -844311
7154  -809233
7155  -861363
7156  -899301
7157  -808378
7158  -740440
7159  -777418
7160  -814303
7161  -789682
7162  -693575
7163  -671626
7164  -750908
7165  -750123
7166  -671263
7167  -609579
7168  -642093
7169  -702175
7170  -633235
7171  -546641
7172  -560243
7173  -605042
7174  -614308
7175  -511330
7176  -470322
7177  -544045
7178  -553084
7179  -496189
7180  -418516
7181  -420024
7182  -499188
7183  -447783
7184  -362444
7185  -359327
7186  -395860
7187  -433155
7188  -336950
7189  -268053
7190  -327521
7191  -351035
7192  -304095
7193  -219109
7194  -209008
7195  -289444
7196  -272289
7197  -179540
7198  -158915
7199  -191108
7200  -226859
7201  -159890
7202   -69448
7203  -104899
7204  -150893
7205  -118606
7206   -50344
7207    -9525
7208   -80635
7209   -92399
7210    -2581
7211    44046
7212    30116
7213   -19135
7214    17704
7215   122318
7216    99333
7217    45828
7218    58013
7219   132842
7220   191644
7221   132191
7222   100795
7223   190122
7224   240215
7225   236988
7226   182430
7227   194997
7228   289805
7229   298812
7230   249119
7231   259179
7232   315546
7233   393774
7234   343676
7235   299790
7236   364419
7237   430769
7238   431278
7239   371727
7240   371140
7241   479981
7242   507093
7243   459869
7244   446485
7245   499550
7246   581659
7247   553439
7248   493908
7249   538388
7250   606440
7251   629146
7252   585550
7253   562260
7254   659860
7255   702897
7256   668641
7257   637392
7258   670526
7259   762195
7260   754467
7261   684055
7262   723017
7263   792191
7264   825794
7265   794194
7266   753553
7267   834009
7268   893505
7269   860696
7270   826362
7271   851708
7272   935584
7273   962592
7274   885585
7275   901100
7276   976519
7277  1024184
7278   993294
7279   931139
7280   996847
7281  1077498
7282  1062444
7283  1018550
7284  1025903
7285  1111814
7286  1159129
7287  1095230
7288  1078977
7289  1138780
7290  1202831
7291  1193904
7292  1117449
7293  1164475
7294  1260239
7295  1264584
7296  1219866
7297  1207088
7298  1280641
7299  1353071
7300  1288873
7301  1253776
7302  1306899
7303  1379159
7304  1391596
7305  1320998
7306  1333687
7307  1437482
7308  1453262
7309  1415176
7310  1382907
7311  1438867
7312  1526221
7313  1493457
7314  1433413
7315  1473865
7316  1551320
7317  1589944
7318  1519553
7319  1500504
7320  1594503
7321  1637393
7322  1602172
7323  1558010
7324  1591490
7325  1695691
7326  1680703
7327  1628423
7328  1647975
7329  1717483
7330  1767938
7331  1715027
7332  1668283
7333  1744204
7334  1803978
7335  1795466
7336  1741464
7337  1757351
7338  1858637
7339  1879840
7340  1814425
7341  1809602
7342  1872316
7343  1939100
7344  1901024
7345  1846596
7346  1903173
7347  1973314
7348  1981574
7349  1930929
7350  1921661
7351  2014074
7352  2051677
7353  1992542
7354  1970314
7355  2014890
7356  2100382
7357  2085212
7358  2020397
7359  2068740
7360  2138334
7361  2161024
7362  2108110
7363  2081319
7364  2164607
7365  2217541
7366  2169858
7367  2144319
7368  2175392
7369  2258994
7370  2271623
7371  2202729
7372  2213583
7373  2291573
7374  2313287
7375  2293425
7376  2237666
7377  2307760
7378  2377690
7379  2356285
7380  2318073
7381  2334335
7382  2406940
7383  2441657
7384  2362851
7385  2368944
7386  2435135
7387  2474001
7388  2459373
7389  2405910
7390  2454798
7391  2541261
7392  2524335
7393  2481997
7394  2483595
7395  2555285
7396  2599252
7397  2532772
7398  2518358
7399  2584395
7400  2633890
7401  2629142
7402  2567091
7403  2600285
7404  2680773
7405  2684932
7406  2634156
7407  2626349
7408  2686598
7409  2758404
7410  2707591
7411  2671266
7412  2728223
7413  2783189
7414  2790655
7415  2730517
7416  2729812
7417  2823687
7418  2832434
7419  2796773
7420  2776595
7421  2823362
7422  2906682
7423  2873406
7424  2820061
7425  2856263
7426  2917234
7427  2940024
7428  2886687
7429  2864358
7430  2955169
7431  2989220
7432  2954375
7433  2923019
7434  2948858
7435  3042761
7436  3027021
7437  2963697
7438  2976637
7439  3043496
7440  3092703
7441  3039066
7442  2999599
7443  3081123
7444  3134779
7445  3110944
7446  3055374
7447  3071421
7448  3167229
7449  3174514
7450  3105980
7451  3113251
7452  3169196
7453  3232362
7454  3195695
7455  3136761
7456  3195905
7457  3261795
7458  3251911
7459  3207503
7460  3184140
7461  3277763
7462  3320534
7463  3262916
7464  3239193
7465  3290079
7466  3354907
7467  3343007
7468  3264165
7469  3297182
7470  3372759
7471  3390899
7472  3339672
7473  3312209
7474  3392075
7475  3452889
7476  3400814
7477  3362795
7478  3399558
7479  3462205
7480  3472322
7481  3401641
7482  3410549
7483  3490763
7484  3514864
7485  3484806
7486  3436420
7487  3487733
7488  3568488
7489  3534343
7490  3485701
7491  3496068
7492  3569588
7493  3606889
7494  3536909
7495  3524940
7496  3590564
7497  3632661
7498  3615880
7499  3556840
7500  3579852
7501  3668175
7502  3651833
7503  3607615
7504  3610947
7505  3666902
7506  3719944
7507  3664661
7508  3630797
7509  3686388
7510  3732178
7511  3726827
7512  3668076
7513  3677071
7514  3766755
7515  3773100
7516  3724866
7517  3715667
7518  3763892
7519  3830921
7520  3783947
7521  3731817
7522  3775157
7523  3832106
7524  3841256
7525  3783542
7526  3778550
7527  3863803
7528  3886221
7529  3844244
7530  3812324
7531  3847964
7532  3918089
7533  3894643
7534  3833401
7535  3867070
7536  3921243
7537  3947165
7538  3897204
7539  3868796
7540  3941418
7541  3982500
7542  3935971
7543  3902242
7544  3919395
7545  4007119
7546  3995866
7547  3936876
7548  3952519
7549  4007871
7550  4041813
7551  3998609
7552  3950247
7553  4018206
7554  4067211
7555  4037337
7556  3999962
7557  4008207
7558  4085453
7559  4104750
7560  4031984
7561  4027371
7562  4078979
7563  4126061
7564  4088300
7565  4033012
7566  4078871
7567  4148481
7568  4133157
7569  4092697
7570  4073190
7571  4150350
7572  4182401
7573  4119702
7574  4098652
7575  4141887
7576  4194063
7577  4187185
7578  4115889
7579  4149930
7580  4213315
7581  4224163
7582  4177769
7583  4146736
7584  4199477
7585  4257978
7586  4204563
7587  4168215
7588  4204360
7589  4263024
7590  4276405
7591  4200482
7592  4200143
7593  4275207
7594  4284628
7595  4251048
7596  4210790
7597  4252316
7598  4325382
7599  4291909
7600  4238359
7601  4263076
7602  4321343
7603  4349472
7604  4270005
7605  4249371
7606  4314436
7607  4353305
7608  4325402
7609  4271813
7610  4297096
7611  4384359
7612  4365214
7613  4303970
7614  4304692
7615  4353971
7616  4402044
7617  4345838
7618  4303531
7619  4362604
7620  4412767
7621  4396706
7622  4338853
7623  4338224
7624  4422349
7625  4425142
7626  4367909
7627  4350433
7628  4391457
7629  4455086
7630  4411702
7631  4355169
7632  4395778
7633  4447840
7634  4451675
7635  4393203
7636  4364185
7637  4452446
7638  4473995
7639  4417640
7640  4393040
7641  4422284
7642  4490078
7643  4467248
7644  4400494
7645  4427369
7646  4478053
7647  4490620
7648  4440337
7649  4405428
7650  4470205
7651  4514567
7652  4475405
7653  4440450
7654  4450943
7655  4519292
7656  4517710
7657  4445746
7658  4449072
7659  4499359
7660  4523996
7661  4490212
7662  4444395
7663  4497222
7664  4553981
7665  4517002
7666  4470728
7667  4469548
7668  4527505
7669  4553329
7670  4477734
7671  4471003
7672  4518990
7673  4560021
7674  4529540
7675  4473321
7676  4504058
7677  4568761
7678  4543279
7679  4494224
7680  4481441
7681  4541627
7682  4580652
7683  4516511
7684  4483495
7685  4530546
7686  4570763
7687  4565555
7688  4489577
7689  4507746
7690  4567873
7691  4570021
7692  4521106
7693  4498714
7694  4546272
7695  4598398
7696  4546667
7697  4501201
7698  4529590
7699  4579242
7700  4582301
7701  4516068
7702  4505518
7703  4574125
7704  4586761
7705  4546965
7706  4507294
7707  4546332
7708  4603894
7709  4562317
7710  4502812
7711  4528102
7712  4578619
7713  4596495
7714  4532987
7715  4504650
7716  4569438
7717  4594577
7718  4557484
7719  4508153
7720  4515404
7721  4595194
7722  4572135
7723  4511268
7724  4515180
7725  4565895
7726  4598233
7727  4546552
7728  4491528
7729  4544753
7730  4587877
7731  4563370
7732  4505660
7733  4504426
7734  4576924
7735  4585356
7736  4518400
7737  4508798
7738  4541566
7739  4589661
7740  4546680
7741  4484261
7742  4524087
7743  4575449
7744  4556903
7745  4512013
7746  4482416
7747  4557174
7748  4583353
7749  4516050
7750  4485051
7751  4512084
7752  4568169
7753  4546814
7754  4468262
7755  4492652
7756  4546415
7757  4552072
7758  4504534
7759  4463060
7760  4517629
7761  4562941
7762  4503859
7763  4463764
7764  4478229
7765  4538219
7766  4538235
7767  4462637
7768  4458902
7769  4515678
7770  4533723
7771  4488336
7772  4428534
7773  4473076
7774  4526654
7775  4490446
7776  4438153
7777  4445357
7778  4493162
7779  4525018
7780  4444475
7781  4424407
7782  4467268
7783  4498080
7784  4465862
7785  4404220
7786  4427909
7787  4494470
7788  4468336
7789  4424056
7790  4400296
7791  4445427
7792  4481224
7793  4417349
7794  4380890
7795  4417107
7796  4452542
7797  4440102
7798  4371034
7799  4378208
7800  4439399
7801  4436739
7802  4382641
7803  4358992
7804  4388739
7805  4437974
7806  4385570
7807  4334906
7808  4364346
7809  4404435
7810  4410856
7811  4342843
7812  4320022
7813  4383410
7814  4389223
7815  4345232
7816  4304692
7817  4324482
7818  4384791
7819  4352082
7820  4291552
7821  4313825
7822  4344016
7823  4359257
7824  4295034
7825  4261896
7826  4314630
7827  4338164
7828  4299938
7829  4254249
7830  4262229
7831  4328436
7832  4308225
7833  4241875
7834  4241028
7835  4281684
7836  4301945
7837  4248193
7838  4198876
7839  4246935
7840  4279866
7841  4253614
7842  4202276
7843  4192298
7844  4253435
7845  4256782
7846  4180925
7847  4170286
7848  4199282
7849  4237339
7850  4201599
7851  4137007
7852  4170231
7853  4219650
7854  4188567
7855  4142848
7856  4113676
7857  4173200
7858  4191962
7859  4128769
7860  4096407
7861  4127825
7862  4166711
7863  4149303
7864  4074100
7865  4088254
7866  4129947
7867  4123939
7868  4074503
7869  4036307
7870  4082495
7871  4128060
7872  4069509
7873  4034390
7874  4038589
7875  4091541
7876  4078894
7877  3999929
7878  3990936
7879  4048596
7880  4052634
7881  4014618
7882  3957917
7883  3994677
7884  4047724
7885  4003194
7886  3942342
7887  3947629
7888  3985187
7889  4007817
7890  3928551
7891  3905930
7892  3953476
7893  3980990
7894  3943227
7895  3883910
7896  3890115
7897  3955854
7898  3929161
7899  3868808
7900  3845396
7901  3890000
7902  3919052
7903  3863732
7904  3812835
7905  3852347
7906  3880063
7907  3861216
7908  3792530
7909  3786104
7910  3850642
7911  3845663
7912  3780852
7913  3757084
7914  3787303
7915  3837938
7916  3781737
7917  3722306
7918  3747772
7919  3779210
7920  3770276
7921  3706151
7922  3680408
7923  3747138
7924  3758476
7925  3704107
7926  3660568
7927  3676887
7928  3725882
7929  3704051
7930  3615961
7931  3636925
7932  3674053
7933  3681670
7934  3623966
7935  3584076
7936  3628421
7937  3659248
7938  3612777
7939  3566366
7940  3562404
7941  3616658
7942  3602841
7943  3529377
7944  3524161
7945  3557021
7946  3578648
7947  3539590
7948  3471907
7949  3513961
7950  3542714
7951  3503796
7952  3458250
7953  3443485
7954  3488959
7955  3505204
7956  3436456
7957  3415619
7958  3442866
7959  3475763
7960  3435117
7961  3365506
7962  3384954
7963  3427424
7964  3401479
7965  3357926
7966  3334429
7967  3379679
7968  3394281
7969  3335782
7970  3297622
7971  3317761
7972  3334087
7973  3328177
7974  3254968
7975  3264918
7976  3312651
7977  3304571
7978  3246071
7979  3215092
7980  3243543
7981  3283918
7982  3217926
7983  3176945
7984  3185898
7985  3220205
7986  3212874
7987  3151747
7988  3134534
7989  3186124
7990  3185479
7991  3137812
7992  3087804
7993  3110933
7994  3155565
7995  3115190
7996  3056774
7997  3059959
7998  3099612
7999  3107933
8000  3030950
8001  3006178
8002  3049631
8003  3059564
8004  3020581
8005  2967576
8006  2968021
8007  3032451
8008  3002890
8009  2946126
8010  2928027
8011  2964517
8012  2980725
8013  2918517
8014  2869939
8015  2900070
8016  2928508
8017  2909374
8018  2840728
8019  2835443
8020  2895483
8021  2885405
8022  2815970
8023  2786895
8024  2812480
8025  2849490
8026  2800955
8027  2738964
8028  2760768
8029  2798361
8030  2782912
8031  2723320
8032  2692480
8033  2749748
8034  2754239
8035  2691174
8036  2645100
8037  2673936
8038  2710821
8039  2688078
8040  2613887
8041  2618623
8042  2655912
8043  2662800
8044  2590286
8045  2549753
8046  2593534
8047  2627176
8048  2570041
8049  2525397
8050  2525132
8051  2576673
8052  2559248
8053  2487813
8054  2469215
8055  2505122
8056  2516890
8057  2475064
8058  2410714
8059  2440980
8060  2483172
8061  2445189
8062  2387179
8063  2380014
8064  2415228
8065  2431104
8066  2348629
8067  2324795
8068  2352660
8069  2375083
8070  2345185
8071  2280702
8072  2290016
8073  2339367
8074  2308195
8075  2256690
8076  2225016
8077  2260228
8078  2285353
8079  2214600
8080  2182228
8081  2205371
8082  2230621
8083  2212482
8084  2140604
8085  2136701
8086  2178671
8087  2165844
8088  2114322
8089  2074869
8090  2109788
8091  2140784
8092  2088865
8093  2034608
8094  2049197
8095  2076501
8096  2069582
8097  1994155
8098  1977264
8099  2022602
8100  2026579
8101  1968529
8102  1936574
8103  1947501
8104  1997027
8105  1954127
8106  1898223
8107  1886467
8108  1922180
8109  1918392
8110  1870672
8111  1813977
8112  1875689
8113  1864768
8114  1853807
8115  1775298
8116  1805962
8117  1807169
8118  1841813
8119  1688772
8120  1824209
8121  1519867
##END NTUPLES=NMR FID
##END=
