# Supplementary material for: An untargeted multi-technique metabolomics approach to studying intracellular metabolites of HepG2 cells exposed to 2,3,7,8-tetrachlorodibenzo-p-dioxin
Source: BMC Genomics. 2011 May 20;12:251. doi: 10.1186/1471-2164-12-251 (PMC3141663; doi:10.1186/1471-2164-12-251)
Supplement: Additional file 2 — Metadata and NMR raw data: ZIP file containing: -All NMR raw data (in JCAMP-DX format ".dx") -The metadata on NMR (polars & apolars), LC-MS and GC-MS data sets (as Tab delimited files ".txt"). [file 1471-2164-12-251-S2.ZIP › TE/Ainhoa/SAFETY COPY D Disk/TRABAJO/ARTICLES/ARTICLE Metabolomics TCDD_ACCEPTED/JCAMP_DX_NMR_data_and_all_metadata/NMR_polar_Ctrol_p30.1D.dx]

##TITLE=NMR_polar_Ctrol_p30.1D
##JCAMPDX= 6.0         $$ Bruker NMR JCAMP-DX V2.0
##DATA TYPE= NMR FID
##DATA CLASS= NTUPLES
##ORIGIN= Bruker BioSpin GmbH
##OWNER= bruker
$$ 1.72 TOPSPIN		Version 2.1
$$ 2011-04-15 14:51:35.268 +0200  WUR\bruker@RIK1030
$$ Compression mode = fixed
##.OBSERVE FREQUENCY= 400.13188529
##.OBSERVE NUCLEUS= ^1H
##.DELAY= (6, 6)
##.ACQUISITION MODE= SIMULTANEOUS (DQD)
##.ACQUISITION SCHEME= undefined
##.AVERAGES= 1024
##.DIGITISER RES= 18
##SPECTROMETER/DATA SYSTEM= avance400
##.PULSE SEQUENCE= zgpr
##.SOLVENT NAME= D2O
##.SHIFT REFERENCE= INTERNAL, D2O, 1, 10.98696
##AUDIT TRAIL= $$ (NUMBER, WHEN, WHO, WHERE, PROCESS, VERSION, WHAT)
$$ ##TITLE= Audit trail, TOPSPIN		Version 1.3
$$ ##JCAMPDX= 5.01
$$ ##ORIGIN= Bruker BioSpin GmbH
$$ ##OWNER= bruker
$$ $$ D:\NMRautomation/data/WUR-bruker/nmr/AR170608.1D/1/audita.txt
$$ ##AUDIT TRAIL=  $$ (NUMBER, WHEN, WHO, WHERE, VERSION, WHAT)
(   1,<2008-07-01 13:40:39.344 +0200>,<WUR\bruker>,<RIK1030>,<TOPSPIN 1.3>,
      <created by zg, POWCHK disabled, PULCHK disabled
       configuration hash MD5:
       D1 93 94 B6 6B D6 3B BD 35 EA 0D 0D AE B0 63 FA
       data hash MD5: 16K
       66 40 C2 7C 00 F4 70 73 AF 0D 6F 97 A0 58 31 C5>)
(   2,<2008-07-01 13:40:46.344 +0200>,<WUR\bruker>,<RIK1030>,<TOPSPIN 1.3>,
      <user comment:
       ICON-NMR User ID: WUR\bruker
       data hash MD5: 16K
       66 40 C2 7C 00 F4 70 73 AF 0D 6F 97 A0 58 31 C5>)
(   3,<2011-04-15 14:51:33.065 +0200>,<WUR\bruker>,<RIK1030>,<proc1d>,<TOPSPIN 2.1>,
      <convdta from       1 "NMR_polar_Ctrol_p30.1D" "Ainhoa_raw_data" "P:\NMR-data"
       data hash MD5: 16244
       D4 90 06 78 64 E5 98 16 7B A6 AF 14 8D 08 F8 A1>)
$$ ##END=
$$ 
$$ $$ hash MD5
$$ $$ 69 FF FD 6E 3E CC 9D 7C D5 8C C9 13 7A FD 87 01
##$RELAX= 
##$BRUKER FILE EXP=format.temp
$$ EDIT_PAR COMMAND FILE
$$ 
$$ DI_MODE         LONG
$$ ED_ENTRY        ACQU
$$ ORDER           FILE
$$ 
$$ 
$$ HEADER		"F2 - Acquisition Parameters"
$$ T_NAME		Date_
$$ 		TYPE	R64
$$ 		CLASS	ACQU
$$ 		SUBRANGE 0.0 50000000
$$ 		REL	"Date_=itodate(DATE)"
$$ 		INV_REL	"DATE=datetoi(Date_,DATE)"
$$ 		FORMAT	"%14.0f"
$$ 		TEXT	" "
$$ END
$$ T_NAME		Time
$$ 		TYPE	R32
$$ 		CLASS	ACQU
$$ 		SUBRANGE 0.0 1000000
$$ 		REL	"Time=itotime(DATE)"
$$ 		INV_REL	"DATE=timetoi(Time,DATE)"
$$ 		FORMAT	"%14.2f"
$$ 		TEXT	" "
$$ END
$$ NAME		INSTRUM
$$ 		TEXT	" "
$$ END
$$ NAME		PROBHD
$$ 		FORMAT	"%14.14s"
$$ 		TEXT	" "
$$ END
$$ NAME		PULPROG
$$ 		TEXT	" "
$$ END
$$ NAME		TD
$$ 		TEXT	" "
$$ END
$$ NAME		SOLVENT
$$ 		TEXT	" "
$$ END
$$ NAME		NS
$$ 		TEXT	" "
$$ END
$$ NAME		DS
$$ 		TEXT	" "
$$ END
$$ T_NAME		SWH
$$ 		TYPE	R32
$$ 		CLASS	ACQU
$$ 		SUBRANGE 0.0 1e8
$$ 		REL	"SWH=SW*SFO1"
$$ 		INV_REL "SW=SWH/SFO1"
$$ 		UNIT	"Hz"
$$ 		FORMAT	"%14.3f Hz"
$$ 		TEXT	" "
$$ END
$$ T_NAME          FIDRES
$$                 TYPE    R32
$$                 CLASS   ACQU
$$                 SUBRANGE 0.0 100000
$$                 REL     "FIDRES=SW*SFO1/TD"
$$                 INV_REL "TD = nextpow(SW*SFO1/FIDRES)"
$$ 		UNIT	"Hz"
$$ 		FORMAT	"%14.6f Hz"
$$ 		TEXT	" "
$$ END
$$ T_NAME          AQ
$$ 		TYPE	R32
$$ 		CLASS	ACQU
$$ 		SUBRANGE 0.0 1000
$$ 		REL	"AQ=aqcalc(SW,SFO1,TD,DIGTYP)"
$$ 		INV_REL	"TD=tdcalc(SW,SFO1,1.0e6*AQ,DIGTYP)"
$$ 		UNIT	"sec"
$$ 		FORMAT	"%14.7f sec"
$$ 		TEXT	" "
$$ END
$$ NAME		RG
$$ 		TEXT	" "
$$ END
$$ T_NAME          DW
$$ 		TYPE	R32
$$ 		CLASS	ACQU
$$ 		SUBRANGE 0.0 1000000
$$ 		REL	"DW=1/(2*SW*SFO1)"
$$ 		INV_REL	"SW=1000000/(2*(0.005+DW)*SFO1)"
$$ 		UNIT	"usec"
$$ 		FORMAT	"%14.3lf usec"
$$ 		TEXT	" "
$$ END
$$ NAME		DE
$$ 		FORMAT	"%14.2f usec"
$$ 		TEXT	" "
$$ END
$$ NAME		TE
$$ 		FORMAT	"%14.1f K"
$$ 		TEXT	" "
$$ END
$$ T_NAME		D1
$$ 		TYPE	R32
$$ 		CLASS	ACQU
$$ 		SUBRANGE 0.0 1e38
$$ 		REL	"D1=D[1]"
$$ 		INV_REL	"D[1]=D1"
$$ 		UNIT	"sec"
$$ 		FORMAT	"%14.8f sec"
$$ 		TEXT	" "
$$ END
$$ T_NAME		d12
$$ 		TYPE	R32
$$ 		SUBRANGE 0.0 1e8
$$ 		CLASS	ACQU
$$ 		REL	"d12=20u"
$$ 		INV_REL	"D[0]=d12"
$$ 		UNIT	"sec"
$$ 		TEXT	" "
$$ 		FORMAT	"%14.8f sec"
$$ 		NONEDIT
$$ END
$$ NAME		TD0
$$ 		TEXT	" "
$$ END
$$ HEADER		"======== CHANNEL f1 ========"
$$ NAME		NUC1
$$ 		NONEDIT
$$ 		TEXT	" "
$$ END
$$ T_NAME		P1
$$ 		TYPE	R32
$$ 		CLASS	ACQU
$$ 		SUBRANGE 0.0 1.0e10
$$ 		REL	"P1=P[1]"
$$ 		INV_REL	"P[1]=P1"
$$ 		UNIT	"usec"
$$ 		FORMAT	"%14.2f usec"
$$ 		TEXT	" "
$$ END
$$ T_NAME		PL1
$$ 		TYPE	R32
$$ 		CLASS	ACQU
$$ 		SUBRANGE -6.0 1e38
$$ 		REL	"PL1=PL[1]"
$$ 		INV_REL	"PL[1]=PL1"
$$ 		UNIT	"dB"
$$ 		FORMAT	"%14.2f dB"
$$ 		TEXT	" "
$$ END
$$ T_NAME		PL9
$$ 		TYPE	R32
$$ 		CLASS	ACQU
$$ 		SUBRANGE -6.0 1e38
$$ 		REL	"PL9=PL[9]"
$$ 		INV_REL	"PL[9]=PL9"
$$ 		UNIT	"dB"
$$ 		FORMAT	"%14.2f dB"
$$ 		TEXT	" "
$$ END
$$ NAME		SFO1
$$ 		FORMAT	"%14.7f MHz"
$$ 		TEXT	" "
$$ END
##$RELAX= 
##$BRUKER FILE EXP=scon
$$ ##TITLE= Parameter file, TOPSPIN		Version 1.3
$$ ##JCAMPDX= 5.0
$$ ##DATATYPE= Parameter Values
$$ ##ORIGIN= Bruker BioSpin GmbH
$$ ##OWNER= bruker
$$ $$ 2008-07-01 12:37:34.549 +0200  WUR\bruker@RIK1030
$$ $$ D:\NMRautomation/data/WUR-bruker/nmr/AR170608.1D/1/scon
$$ ##$BLKPA= (0..15)
3 3 3 3 3 3 3 3 3 3 3 3 3 3 3 3 
$$ ##$BLKTR= (0..15)
3 3 3 3 3 3 3 3 3 3 3 3 3 3 3 3 
$$ ##$DE1= 2
$$ ##$DE2= 2
$$ ##$DEADC= 4
$$ ##$DEPA= 2
$$ ##$DERX= 3
$$ ##$PHASP4= (0..15)
0.5 0.5 0.5 0.5 0.5 0.5 0.5 0.5 0.5 0.5 0.5 0.5 0.5 0.5 0.5 0.5 
$$ ##$PHASPR= (0..15)
3 3 3 3 3 3 3 3 3 3 3 3 3 3 3 3 
$$ ##$SHAPPR= (0..15)
1.6 1.6 1.6 1.6 1.6 1.6 1.6 1.6 1.6 1.6 1.6 1.6 1.6 1.6 1.6 1.6 
$$ ##END=
##$RELAX= 
##$BRUKER FILE EXP=prosol_History
$$ #*******************************************************************
$$ #
$$ # $Source: /sc/CvsTree/sc/gen/src/prg/scripts/tix/prosol/lib/lists/default,v $
$$ #
$$ # Copyright (c) 1999
$$ # BRUKER ANALYTIK GMBH
$$ # D-76287 Rheinstetten, Germany
$$ #
$$ # All Rights Reserved
$$ #
$$ #
$$ # $Id: default,v 1.11.6.4 2006/06/09 10:27:10 ber Exp $
$$ #
$$ #*******************************************************************
$$ #../conf/instr/spect/prosol/relations/default
$$ #avance-version (05/10/24)
$$ #
$$ #pulses
$$ #
$$ P[0]=P90[F1];				#  90 deg pulse F1
$$ P[1]=P90[F1];				#  90 deg pulse F1
$$ P[2]=P90[F1]*2;				# 180 deg pulse F1
$$ P[3]=P90[F2];				#  90 deg pulse F2
$$ P[4]=P90[F2]*2;				# 180 deg pulse F2
$$ P[5]=PTOC[F1]*0.66;			#  60 deg pulse F1, TOCSY 
$$ P[6]=PTOC[F1];				#  90 deg pulse F1, TOCSY
$$ P[7]=PTOC[F1]*2;			# 180 deg pulse F1, TOCSY
$$ P[8]=PSH3[F1];                          #  90 deg selective F1, WET
$$ P[9]=PTOC[F2];				#  90 deg pulse F2, TOCSY
$$ P[10]=PTOC[F2]*2;			# 180 deg pulse F2, TOCSY
$$ P[11]=PSH1[F1];				#  90 deg selective F1
$$ P[12]=PSH2[F1];				# 180 deg selective F1
$$ #
$$ P[14]=PSH3[F2];				# 180 deg inversion, adiabatic
$$ P[15]=TROE[F1];				# cw pulse F1, ROESY
$$ P[18]=PSH7[F1];				# off-resonance presat F1
$$ P[21]=P90[F3];				#  90 deg pulse F3
$$ P[22]=P90[F3]*2;			# 180 deg pulse F3
$$ P[23]=P90[F4];				#  90 deg pulse F4
$$ P[24]=PSH2[F2];				# 180 deg refocussing, adiabatic
$$ P[25]=PROE[F1]*2;			# 180 deg pulse, Shaka ROESY
$$ P[27]=P90[F1];				#  90 deg pulse F1, WATERGATE
$$ #
$$ P[29]=PSH8[F1];                         # flip back pulse
$$ P[31]=PSH15[F2];                        # 180 deg adiabatic, F2, 13C x-filter
$$ P[32]=PSH16[F1];                        # 180 deg adiabatic, F1, z-spoil
$$ #P[33]=PSH[F1];                         #  90 deg, F1, hadamard
$$ #P[34]=PSH[F1];                         # 180 deg, F1, hadamard
$$ #P[35]=PSH[F2];                         #  90 deg, F2, hadamard
$$ #P[36]=PSH[F2];                         # 180 deg, F2, hadamard
$$ #P[37]=PSH[F3];                         #  90 deg, F3, hadamard
$$ #P[38]=PSH[F3];                         # 180 deg, F3, hadamard
$$ #
$$ P[63]=PSH11[F2];                        # 180 deg adiabatic decoupling, F2, 13C
$$ #
$$ #decoupling pulses
$$ #
$$ PCPD[1]=PCPDP[F1];			# 90 deg pulse F1, dec.
$$ PCPD[2]=PCPDP[F2];			# 90 deg pulse F2, dec.
$$ PCPD[3]=PCPDP[F3];			# 90 deg pulse F3, dec.
$$ #
$$ #power levels
$$ #
$$ PL[1]=PL90[F1];				# high power, F1
$$ PL[2]=PL90[F2];				# high power, F2
$$ PL[3]=PL90[F3];				# high power, F3
$$ PL[4]=PL90[F4];				# high power, F4
$$ PL[9]=PLCW[F1];				# presat power, F1
$$ PL[10]=PLTOC[F1];			# TOCSY power, F1
$$ PL[11]=PLROE[F1];			# ROESY power, F1
$$ PL[12]=PLCPDP[F2];			# dec. power, F2
$$ PL[13]=PLCPD2[F2];			# dec. power 2, F2
$$ PL[14]=PLNOE[F2];			# low power cw, F2
$$ PL[15]=PLTOC[F2];			# TOCSY power, F2
$$ PL[16]=PLCPDP[F3];			# dec. power, F3
$$ PL[18]=PL90[F1];			# WATERGATE power, F1
$$ PL[19]=PLCPDP[F1];			# dec. power, F1
$$ PL[21]=PLCW[F2];			# 
$$ PL[23]=PLTOC[F3];			# TOCSY power, F3
$$ PL[24]=PLHD[F2];			# HD decoupling, F2
$$ PL[25]=PLSH8U[F2];			# Eretic, F2
$$ PL[27]=PLROE[F1];			# Shaka Spinlock
$$ PL[30]=PLCPDP[F2];			# dec. power, F2, 13C (=pl12)
$$ PL[31]=PLUSER2[F2];			# dec. power, F2, 13C, cw bilev
$$ #
$$ #shapes
$$ #
$$ SP[1]=PLSH1[F1];			#  90 deg selective F1
$$ SP[2]=PLSH2[F1];			# 180 deg selective F1
$$ SP[3]=PLSH3[F2];			# adiabatic 180 deg, F2, inversion
$$ SP[6]=PLSH7[F1];			# off-resonance presat F1
$$ SP[7]=PLSH2[F2];			# adiabatic 180 deg, F2, refocussing
$$ SP[11]=PLSH8[F1];                       # flip-back pulse, F1, H
$$ SP[14]=PLSH12[F2];			# adiab. bilev dec., F2, 13C
$$ SP[18]=PLSH15[F2];                      # adiabatic 180 deg, F2, 13C, x-filter
$$ SP[19]=PLSH3[F1] +0.87;                 #  90 deg, F1, wet
$$ SP[20]=PLSH3[F1] -1.04;                 #  90 deg, F1, wet
$$ SP[21]=PLSH3[F1] +2.27;                 #  90 deg, F1, wet
$$ SP[22]=PLSH3[F1] -5.05;                 #  90 deg, F1, wet
$$ #SP[23]=PLSH[F1];                       #  90 deg, F1, hadamard
$$ #SP[24]=PLSH[F1];                       # 180 deg, F1, hadamard
$$ #SP[25]=PLSH[F2];                       #  90 deg, F2, hadamard
$$ #SP[26]=PLSH[F2];                       # 180 deg, F2, hadamard
$$ #SP[27]=PLSH[F3];                       #  90 deg, F3, hadamard
$$ #SP[28]=PLSH[F3];                       # 180 deg, F3, hadamard
$$ SP[29]=PLSH16[F1];                      # adiabatic 180 deg, F1, z-spoil
$$ SP[31]=PLSH11[F2];			# adiab. dec., F2, 13C
$$ #
$$ SPNAM1=PNSH1[F1];			#
$$ SPNAM2=PNSH2[F1];			#
$$ SPNAM3=PNSH3[F2];			#
$$ SPNAM6=PNSH7[F1];			#
$$ SPNAM7=PNSH2[F2];			#
$$ SPNAM11=PNSH8[F1];                      #
$$ SPNAM14=PNSH12[F2];			#
$$ SPNAM15=PNSH8U[F2];			# Eretic, F2
$$ SPNAM18=PNSH15[F2];			#
$$ SPNAM19=PNSH3[F1];			#
$$ SPNAM20=PNSH3[F1];			#
$$ SPNAM21=PNSH3[F1];			#
$$ SPNAM22=PNSH3[F1];			#
$$ #SPNAM23=PNSH[];                        #
$$ #SPNAM24=PNSH[];                        #
$$ #SPNAM25=PNSH[];                        #
$$ #SPNAM26=PNSH[];                        #
$$ #SPNAM27=PNSH[];                        #
$$ #SPNAM28=PNSH[];                        #
$$ SPNAM29=PNSH16[F1];                     #
$$ SPNAM31=PNSH11[F2];			#
$$ #
$$ SPOAL[1]=PASH1[F1];			#
$$ SPOAL[2]=PASH2[F1];			#
$$ SPOAL[3]=PASH3[F2];			#
$$ SPOAL[6]=PASH7[F1];			#
$$ SPOAL[7]=PASH2[F2];			#
$$ SPOAL[11]=PASH8[F1];
$$ SPOAL[14]=PASH12[F2];			#
$$ SPOAL[18]=PASH15[F2];			#
$$ SPOAL[19]=PASH3[F1];			#
$$ SPOAL[20]=PASH3[F1];			#
$$ SPOAL[21]=PASH3[F1];			#
$$ SPOAL[22]=PASH3[F1];			#
$$ #SPOAL[23]=PASH[];			#
$$ #SPOAL[24]=PASH[];			#
$$ #SPOAL[25]=PASH[];			#
$$ #SPOAL[26]=PASH[];			#
$$ #SPOAL[27]=PASH[];			#
$$ #SPOAL[28]=PASH[];			#
$$ SPOAL[29]=PASH16[F1];                   #
$$ SPOAL[31]=PASH11[F2];			#
$$ #
$$ #global
$$ #
$$ D[9]=TTOC[F1];				#
$$ D[16]=D_grad;				#
$$ P[16]=P_grad1;				#
$$ P[17]=P_mlev;				#
$$ P[19]=P_grad2;				#
$$ P[20]=P_mlev;				#
$$ P[28]=P_hsqc;				#
$$ #
##$RELAX= 
##$BRUKER FILE EXP=pulseprogram
$$ # 1 "C:/Bruker/TOPSPIN/exp/stan/nmr/lists/pp/zgpr"
$$ ;zgpr
$$ ;avance-version (06/11/09)
$$ ;1D sequence with f1 presaturation
$$ ;
$$ ;$CLASS=HighRes
$$ ;$DIM=1D
$$ ;$TYPE=
$$ ;$SUBTYPE=
$$ ;$COMMENT=
$$ 
$$ 
$$ # 1 "C:/Bruker/TOPSPIN/exp/stan/nmr/lists/pp/Avance.incl" 1
$$ ;Avance2.incl
$$ ;   for 1
$$ ;
$$ ;avance-version (07/01/22)
$$ ;
$$ ;$CLASS=HighRes Incl
$$ ;$COMMENT=
$$ 
$$ 
$$ 
$$ 
$$ 
$$ 
$$ 
$$ 
$$ 
$$ 
$$ 
$$ 
$$ 
$$ 
$$ 
$$ 
$$ 
$$ 
$$ 
$$ 
$$ 
$$ 
$$ 
$$ 
$$ 
$$ 
$$ 
$$ 
$$ 
$$ 
$$ 
$$ 
$$ 
$$ 
$$ 
$$ 
$$ 
$$ 
$$ 
$$ 
$$ 
$$ 
$$ 
$$ 
$$ 
$$ 
$$ 
$$ 
$$ 
$$ 
$$ 
$$ 
$$ 
$$ 
$$ 
$$ 
$$ 
$$ 
$$ 
$$ 
$$ 
$$ 
$$ 
$$ 
$$ 
$$ 
$$ 
$$ 
$$ 
$$ 
$$ 
$$ 
$$ 
$$ 
$$ 
$$ 
$$ 
$$ 
$$ 
$$ 
$$ 
$$ 
$$ 
$$ 
$$ 
$$ 
$$ 
$$ 
$$ 
$$ 
$$ 
$$ 
$$ 
$$ 
$$ 
$$ 
$$ 
$$ 
$$ 
$$ 
$$ 
$$ 
$$ 
$$ 
$$ 
$$ 
$$ 
$$ 
$$ 
$$ 
$$ 
$$ 
$$ 
$$ 
$$ 
$$ 
$$ 
$$ 
$$ 
$$ 
$$ 
$$ 
$$ 
$$ 
$$ 
$$ 
$$ 
$$ 
$$ 
$$ 
$$ 
$$ 
$$ 
$$ ;$Id: Avance2.incl,v 1.10.6.7 2007/01/22 13:54:46 ber Exp $
$$ # 12 "C:/Bruker/TOPSPIN/exp/stan/nmr/lists/pp/zgpr" 2
$$ 
$$ 
$$ 
$$ "d12=20u"
$$ 
$$ 
$$ "acqt0=-p1*2/3.1416"
$$ 
$$ 
$$ # 1 "mc_line 21 file C:/Bruker/TOPSPIN/exp/stan/nmr/lists/pp/zgpr expanding definition part of mc command before ze"
$$ define delay MCWRK
$$ define delay MCREST
$$ "MCWRK = 0.500000*30m"
$$ "MCREST = 30m - 30m"
$$ # 21 "C:/Bruker/TOPSPIN/exp/stan/nmr/lists/pp/zgpr"
$$ 1 ze
$$ # 1 "mc_line 21 file C:/Bruker/TOPSPIN/exp/stan/nmr/lists/pp/zgpr expanding definition of mc command after ze"
$$ # 22 "C:/Bruker/TOPSPIN/exp/stan/nmr/lists/pp/zgpr"
$$ # 1 "mc_line 22 file C:/Bruker/TOPSPIN/exp/stan/nmr/lists/pp/zgpr expanding start label for mc command"
$$ 2 MCWRK  * 2
$$ LBLF0, MCREST
$$ # 23 "C:/Bruker/TOPSPIN/exp/stan/nmr/lists/pp/zgpr"
$$   d12 pl9:f1
$$   d1 cw:f1 ph29
$$   4u do:f1
$$   d12 pl1:f1
$$   p1 ph1
$$   go=2 ph31
$$ # 1 "mc_line 29 file C:/Bruker/TOPSPIN/exp/stan/nmr/lists/pp/zgpr expanding mc command in line"
$$   MCWRK wr #0
$$   MCWRK zd 
$$   lo to LBLF0 times td0
$$ 
$$ # 30 "C:/Bruker/TOPSPIN/exp/stan/nmr/lists/pp/zgpr"
$$ exit
$$ 
$$ 
$$ ph1=0 2 2 0 1 3 3 1
$$ ph29=0
$$ ph31=0 2 2 0 1 3 3 1
$$ 
$$ 
$$ ;pl1 : f1 channel - power level for pulse (default)
$$ ;pl9 : f1 channel - power level for presaturation
$$ ;p1 : f1 channel -  90 degree high power pulse
$$ ;d1 : relaxation delay; 1-5 * T1
$$ ;d12: delay for power switching                      [20 usec]
$$ ;NS: 1 * n, total number of scans: NS * TD0
$$ 
$$ 
$$ 
$$ ;$Id: zgpr,v 1.7.10.2 2006/11/10 11:04:15 ber Exp $
##$RELAX= 
##$BRUKER FILE EXP=uxnmr.par
$$ ##TITLE= Parameter file, TOPSPIN		Version 1.3
$$ ##JCAMPDX= 5.0
$$ ##DATATYPE= Parameter Values
$$ ##ORIGIN= Bruker BioSpin GmbH
$$ ##OWNER= Administrator
$$ $$ 2008-03-03 09:42:28.895 +0100  WUR\bruker@RIK1030
$$ $$ C:/Bruker/TOPSPIN/conf/instr/avance400/uxnmr.par
$$ ##$ACB= 0
$$ ##$ACBTAT= (0..15)
0 88 72 0 0 0 0 0 0 0 0 0 0 0 0 0 
$$ ##$ACBTBA= (0..15)
0 0 0 0 0 0 0 0 0 0 0 0 0 0 0 0 
$$ ##$ACBTCTL= (0..15)
0 0 0 0 0 0 0 0 0 0 0 0 0 0 0 0 
$$ ##$ACBTDI= (0..15)
0 102 102 0 0 0 0 0 0 0 0 0 0 0 0 0 
$$ ##$ACBTDM= (0..15)
0 10 10 0 0 0 0 0 0 0 0 0 0 0 0 0 
$$ ##$ACBTFHI= (0..15)
0 400 400 0 0 0 0 0 0 0 0 0 0 0 0 0 
$$ ##$ACBTFL= (0..15)
0 73 74 0 0 0 0 0 0 0 0 0 0 0 0 0 
$$ ##$ACBTFLO= (0..15)
0 14 14 0 0 0 0 0 0 0 0 0 0 0 0 0 
$$ ##$ACBTOUT= (0..15)
0 1 2 0 0 0 0 0 0 0 0 0 0 0 0 0 
$$ ##$ACBTPO= (0..15)
0 150000 60000 0 0 0 0 0 0 0 0 0 0 0 0 0 
$$ ##$ACBTPW= (0..15)
0 10 10 0 0 0 0 0 0 0 0 0 0 0 0 0 
$$ ##$ACBTSB= (0..15)
0 0 0 0 0 0 0 0 0 0 0 0 0 0 0 0 
$$ ##$ACBTY= <no>
$$ ##$AQSBDHW= (0..31)
255 255 1 4 4 255 255 255 0 0 255 255 255 255 255 255 255 255 255 0 255 
255 255 255 255 255 255 255 255 255 255 255 
$$ ##$AQSBDID= (0..31)
255 255 88 83 83 255 255 255 65 67 255 255 255 255 255 255 255 255 255 
66 255 255 255 255 255 255 255 255 255 255 255 255 
$$ ##$AQSBDNO= (0..31)
255 255 1 1 2 255 255 255 1 1 255 255 255 255 255 255 255 255 255 1 255 
255 255 255 255 255 255 255 255 255 255 255 
$$ ##$AQSBDTY= (0..31)
255 255 3 16 16 255 255 255 5 9 255 255 255 255 255 255 255 255 255 7 
255 255 255 255 255 255 255 255 255 255 255 255 
$$ ##$AQSBUAD= (0..31)
255 255 52 36 37 255 255 255 54 26 255 255 255 255 255 255 255 255 255 
32 255 255 255 255 255 255 255 255 255 255 255 255 
$$ ##$AQSECL= (0..31)
255 255 2 3 3 255 255 255 5 2 255 255 255 255 255 255 255 255 255 255 
255 255 255 255 255 255 255 255 255 255 255 255 
$$ ##$AQSECLS= (0..31)
255 255 3 2 2 255 255 255 0 0 255 255 255 255 255 255 255 255 255 255 
255 255 255 255 255 255 255 255 255 255 255 255 
$$ ##$ATT19F= (0..1)
0 0 
$$ ##$ATT1H= (0..1)
0 0 
$$ ##$ATT3H= (0..1)
0 0 
$$ ##$ATTX= (0..1)
0 0 
$$ ##$ATTY= (0..1)
0 0 
$$ ##$ATTZ= (0..1)
0 0 
$$ ##$BACSAIR= no
$$ ##$BACSCAP= 60
$$ ##$BACSDEL= 10
$$ ##$BACSFCM= no
$$ ##$BACSOPT= <>
$$ ##$BACSTY= <tty08>
$$ ##$BARPTY= <no>
$$ ##$BFREQ= 400.13
$$ ##$BIRDS= yes
$$ ##$BMPC= 0
$$ ##$BMPCTY= <no>
$$ ##$BPSUTY= <no>
$$ ##$BSMS= 1
$$ ##$BSMSTY= <tty02>
$$ ##$CFASMOD= (0..7)
1 1 1 1 1 1 1 1 
$$ ##$CFASMUL= (0..7)
1 1 1 1 1 1 1 1 
$$ ##$CNFTXDR= (0..7)
6 6 0 0 0 0 0 0 
$$ ##$COMDIG2= 0
$$ ##$CPDBTY= <no>
$$ ##$CRCOTY= <no>
$$ ##$DATSTAT= no
$$ ##$DIGI140= (0..7)
0 0 0 0 0 0 0 0 
$$ ##$DIGIB12= (0..7)
0 0 0 0 0 0 0 0 
$$ ##$DIGIB16= (0..7)
0 0 0 0 0 0 0 0 
$$ ##$DIGIFA= (0..7)
0 0 0 0 0 0 0 0 
$$ ##$DIGIHA= (0..7)
0 0 0 0 0 0 0 0 
$$ ##$DIGIHAF= (0..7)
0 0 0 0 0 0 0 0 
$$ ##$DIGIHRD= (0..7)
0 0 0 0 0 0 0 0 
$$ ##$DIGIIA= (0..7)
0 0 0 0 0 0 0 0 
$$ ##$DIGIO16= (0..7)
0 0 0 0 0 0 0 0 
$$ ##$DIGISA= (0..7)
1 0 0 0 0 0 0 0 
$$ ##$DIGISAF= (0..7)
0 0 0 0 0 0 0 0 
$$ ##$DIGISL= (0..7)
0 0 0 0 0 0 0 0 
$$ ##$DIGITYI= (0..7)
0 0 0 0 0 0 0 0 
$$ ##$DIGITYP= (0..7)
0 0 0 0 0 0 0 0 
$$ ##$DIGITZ= 0
$$ ##$DRU= no
$$ ##$FCUMEM= (0..7)
2093056 2093056 0 0 0 0 0 0 
$$ ##$FCUPAL= (0..7)
260 260 0 0 0 0 0 0 
$$ ##$FQMIX= 0
$$ ##$FUNCMOD= <>
$$ ##$GCUTYPE= 2
$$ ##$GTUTY= <no>
$$ ##$HFAC= 3
$$ ##$HPCU= 0
$$ ##$HPCUTY= <no>
$$ ##$HPTXLP= (0..3)
-1 -1 -1 -1 
$$ ##$HPTXPI= (0..3)
0 0 0 0 
$$ ##$HPTXPO= (0..3)
0 0 0 0 
$$ ##$HPTXTY= (0..3)
0 0 0 0 
$$ ##$IF451= 0
$$ ##$IFREQ= 1
$$ ##$INTFPR= 0
$$ ##$IPSO= no
$$ ##$LOCKTY= <tty03>
$$ ##$LOCSWID= 0
$$ ##$M2FAC= 0
$$ ##$MASTY= <no>
$$ ##$MEMPRM= 0
$$ ##$MHFAC= 0
$$ ##$MXFAC= 0
$$ ##$NAMPD1= <2H>
$$ ##$NAMPD10= <>
$$ ##$NAMPD11= <>
$$ ##$NAMPD12= <>
$$ ##$NAMPD13= <>
$$ ##$NAMPD14= <>
$$ ##$NAMPD15= <>
$$ ##$NAMPD16= <>
$$ ##$NAMPD2= <X-BB19F_2HS>
$$ ##$NAMPD3= <1H>
$$ ##$NAMPD4= <>
$$ ##$NAMPD5= <>
$$ ##$NAMPD6= <>
$$ ##$NAMPD7= <>
$$ ##$NAMPD8= <>
$$ ##$NAMPD9= <>
$$ ##$NFCU= 2
$$ ##$NMRCH= 0
$$ ##$NMRMEM= 0
$$ ##$NRCU= 1
$$ ##$NROUT= 1
$$ ##$PAMPF1= (0..15)
75 99 67 27 0 0 0 12 117 46 8 118 1 0 0 0 
$$ ##$PAMPF2= (0..15)
0 0 0 0 0 0 0 0 0 0 0 0 0 0 0 0 
$$ ##$PAMPF3= (0..15)
0 0 0 0 0 0 0 0 0 0 0 0 0 0 0 0 
$$ ##$PAMPF4= (0..15)
0 0 0 0 0 0 0 0 0 0 0 0 0 0 0 0 
$$ ##$PAMPF5= (0..15)
0 0 0 0 0 0 0 0 0 0 0 0 0 0 0 0 
$$ ##$PAMPF6= (0..15)
0 0 0 0 0 0 0 0 0 0 0 0 0 0 0 0 
$$ ##$PAMPF7= (0..15)
0 0 0 0 0 0 0 0 0 0 0 0 0 0 0 0 
$$ ##$PAMPF8= (0..15)
0 0 0 0 0 0 0 0 0 0 0 0 0 0 0 0 
$$ ##$PH4= 0
$$ ##$PHF4TY= <no>
$$ ##$POWCHK= no
$$ ##$PRAMD1= (0..7)
0 1048576 0 0 0 1048576 0 0 
$$ ##$PRAMD10= (0..7)
0 0 0 0 0 0 0 0 
$$ ##$PRAMD11= (0..7)
0 0 0 0 0 0 0 0 
$$ ##$PRAMD12= (0..7)
0 0 0 0 0 0 0 0 
$$ ##$PRAMD13= (0..7)
0 0 0 0 0 0 0 0 
$$ ##$PRAMD14= (0..7)
0 0 0 0 0 0 0 0 
$$ ##$PRAMD15= (0..7)
0 0 0 0 0 0 0 0 
$$ ##$PRAMD16= (0..7)
0 0 0 0 0 0 0 0 
$$ ##$PRAMD17= (0..7)
0 0 0 0 0 0 0 0 
$$ ##$PRAMD18= (0..7)
0 0 0 0 0 0 0 0 
$$ ##$PRAMD19= (0..7)
0 0 0 0 0 0 0 0 
$$ ##$PRAMD2= (0..7)
2147483644 2146435071 2147483647 134217727 2147483644 2146435071 2147483647 
134217727 
$$ ##$PRAMD20= (0..7)
0 0 0 0 0 0 0 0 
$$ ##$PRAMD21= (0..7)
0 0 0 0 0 0 0 0 
$$ ##$PRAMD3= (0..7)
2 0 0 0 2 0 0 0 
$$ ##$PRAMD4= (0..7)
2147483644 2146435071 2147483647 134217727 2147483644 2146435071 2147483647 
134217727 
$$ ##$PRAMD5= (0..7)
0 0 0 0 0 0 0 0 
$$ ##$PRAMD6= (0..7)
0 0 0 0 0 0 0 0 
$$ ##$PRAMD7= (0..7)
0 0 0 0 0 0 0 0 
$$ ##$PRAMD8= (0..7)
0 0 0 0 0 0 0 0 
$$ ##$PRAMD9= (0..7)
0 0 0 0 0 0 0 0 
$$ ##$PRAMLED= (0..1)
15 15 
$$ ##$PRAMP1= <tty01>
$$ ##$PRAMP2= <no>
$$ ##$PRAMP3= <no>
$$ ##$PRAMP4= <no>
$$ ##$PRAMP5= <no>
$$ ##$PRAMP6= <no>
$$ ##$PRAMP7= <no>
$$ ##$PRAMP8= <no>
$$ ##$PRAMPTP= 0
$$ ##$PREPTY= <no>
$$ ##$PRESHLD= 0
$$ ##$PTS160= -1
$$ ##$PTSA2X= (0..7)
0 0 0 0 0 0 0 0 
$$ ##$PTSF2X= (0..7)
0 0 0 0 0 0 0 0 
$$ ##$PTSFMX= (0..7)
429.9 429.9 0 0 0 0 0 0 
$$ ##$PULCHK= no
$$ ##$RCUCDS= (0..7)
8388608 0 0 0 0 0 0 0 
$$ ##$RCUCFS= (0..7)
4096 0 0 0 0 0 0 0 
$$ ##$RCUCSS= (0..7)
1048576 0 0 0 0 0 0 0 
$$ ##$RCUI2C1= (0..7)
78 0 0 0 0 0 0 0 
$$ ##$RCUI2C2= (0..7)
0 0 0 0 0 0 0 0 
$$ ##$RCUI2C3= (0..7)
0 0 0 0 0 0 0 0 
$$ ##$RCUI2C4= (0..7)
0 0 0 0 0 0 0 0 
$$ ##$RCUI2C5= (0..7)
0 0 0 0 0 0 0 0 
$$ ##$RCUI2C6= (0..7)
0 0 0 0 0 0 0 0 
$$ ##$RCUI2C7= (0..7)
0 0 0 0 0 0 0 0 
$$ ##$RCUI2C8= (0..7)
0 0 0 0 0 0 0 0 
$$ ##$RDCU= 0
$$ ##$RGTYPE= (0..7)
5 0 0 0 0 0 0 0 
$$ ##$RG_max= (0..7)
46341 0 0 0 0 0 0 0 
$$ ##$RG_min= (0..7)
1 0 0 0 0 0 0 0 
$$ ##$RG_tab1= (0..255)
1 1.1 1.3 1.4 1.6 1.8 2 2.2 2.5 2.8 3.2 3.6 4 4.5 5 5.7 6.3 7.1 8 9 10.1 
11.3 12.7 14.3 16 18 20.2 22.6 25.4 28.5 32 35.9 40.3 45.3 50.8 57 64 
71.8 80.6 90.5 101.6 114 128 143.7 161.3 181 203.2 228.1 256 287.4 322.5 
362 406.4 456.1 512 574.7 645.1 724.1 812.7 912.3 1024 1149.4 1290.2 1448.2 
1625.5 1824.6 2048 2298.8 2580.3 2896.3 3251 3649.1 4096 4597.6 5160.6 
5792.6 6502 7298.2 8192 9195.2 10321.3 11585.2 13004 14596.5 16384 18390.4 
20642.5 23170.5 26008 29193 32768 36780.8 41285.1 46341 -1 -1 -1 -1 -1 
-1 -1 -1 -1 -1 -1 -1 -1 -1 -1 -1 -1 -1 -1 -1 -1 -1 -1 -1 -1 -1 -1 -1 -1 
-1 -1 -1 -1 -1 -1 -1 -1 -1 -1 -1 -1 -1 -1 -1 -1 -1 -1 -1 -1 -1 -1 -1 -1 
-1 -1 -1 -1 -1 -1 -1 -1 -1 -1 -1 -1 -1 -1 -1 -1 -1 -1 -1 -1 -1 -1 -1 -1 
-1 -1 -1 -1 -1 -1 -1 -1 -1 -1 -1 -1 -1 -1 -1 -1 -1 -1 -1 -1 -1 -1 -1 -1 
-1 -1 -1 -1 -1 -1 -1 -1 -1 -1 -1 -1 -1 -1 -1 -1 -1 -1 -1 -1 -1 -1 -1 -1 
-1 -1 -1 -1 -1 -1 -1 -1 -1 -1 -1 -1 -1 -1 -1 -1 -1 -1 -1 -1 -1 -1 -1 -1 
-1 -1 -1 -1 -1 -1 -1 -1 -1 -1 -1 -1 -1 
$$ ##$RG_tab2= (0..255)
-1 -1 -1 -1 -1 -1 -1 -1 -1 -1 -1 -1 -1 -1 -1 -1 -1 -1 -1 -1 -1 -1 -1 -1 
-1 -1 -1 -1 -1 -1 -1 -1 -1 -1 -1 -1 -1 -1 -1 -1 -1 -1 -1 -1 -1 -1 -1 -1 
-1 -1 -1 -1 -1 -1 -1 -1 -1 -1 -1 -1 -1 -1 -1 -1 -1 -1 -1 -1 -1 -1 -1 -1 
-1 -1 -1 -1 -1 -1 -1 -1 -1 -1 -1 -1 -1 -1 -1 -1 -1 -1 -1 -1 -1 -1 -1 -1 
-1 -1 -1 -1 -1 -1 -1 -1 -1 -1 -1 -1 -1 -1 -1 -1 -1 -1 -1 -1 -1 -1 -1 -1 
-1 -1 -1 -1 -1 -1 -1 -1 -1 -1 -1 -1 -1 -1 -1 -1 -1 -1 -1 -1 -1 -1 -1 -1 
-1 -1 -1 -1 -1 -1 -1 -1 -1 -1 -1 -1 -1 -1 -1 -1 -1 -1 -1 -1 -1 -1 -1 -1 
-1 -1 -1 -1 -1 -1 -1 -1 -1 -1 -1 -1 -1 -1 -1 -1 -1 -1 -1 -1 -1 -1 -1 -1 
-1 -1 -1 -1 -1 -1 -1 -1 -1 -1 -1 -1 -1 -1 -1 -1 -1 -1 -1 -1 -1 -1 -1 -1 
-1 -1 -1 -1 -1 -1 -1 -1 -1 -1 -1 -1 -1 -1 -1 -1 -1 -1 -1 -1 -1 -1 -1 -1 
-1 -1 -1 -1 -1 -1 -1 -1 -1 -1 -1 -1 -1 -1 -1 -1 
$$ ##$RG_tab3= (0..255)
-1 -1 -1 -1 -1 -1 -1 -1 -1 -1 -1 -1 -1 -1 -1 -1 -1 -1 -1 -1 -1 -1 -1 -1 
-1 -1 -1 -1 -1 -1 -1 -1 -1 -1 -1 -1 -1 -1 -1 -1 -1 -1 -1 -1 -1 -1 -1 -1 
-1 -1 -1 -1 -1 -1 -1 -1 -1 -1 -1 -1 -1 -1 -1 -1 -1 -1 -1 -1 -1 -1 -1 -1 
-1 -1 -1 -1 -1 -1 -1 -1 -1 -1 -1 -1 -1 -1 -1 -1 -1 -1 -1 -1 -1 -1 -1 -1 
-1 -1 -1 -1 -1 -1 -1 -1 -1 -1 -1 -1 -1 -1 -1 -1 -1 -1 -1 -1 -1 -1 -1 -1 
-1 -1 -1 -1 -1 -1 -1 -1 -1 -1 -1 -1 -1 -1 -1 -1 -1 -1 -1 -1 -1 -1 -1 -1 
-1 -1 -1 -1 -1 -1 -1 -1 -1 -1 -1 -1 -1 -1 -1 -1 -1 -1 -1 -1 -1 -1 -1 -1 
-1 -1 -1 -1 -1 -1 -1 -1 -1 -1 -1 -1 -1 -1 -1 -1 -1 -1 -1 -1 -1 -1 -1 -1 
-1 -1 -1 -1 -1 -1 -1 -1 -1 -1 -1 -1 -1 -1 -1 -1 -1 -1 -1 -1 -1 -1 -1 -1 
-1 -1 -1 -1 -1 -1 -1 -1 -1 -1 -1 -1 -1 -1 -1 -1 -1 -1 -1 -1 -1 -1 -1 -1 
-1 -1 -1 -1 -1 -1 -1 -1 -1 -1 -1 -1 -1 -1 -1 -1 
$$ ##$RG_tab4= (0..255)
-1 -1 -1 -1 -1 -1 -1 -1 -1 -1 -1 -1 -1 -1 -1 -1 -1 -1 -1 -1 -1 -1 -1 -1 
-1 -1 -1 -1 -1 -1 -1 -1 -1 -1 -1 -1 -1 -1 -1 -1 -1 -1 -1 -1 -1 -1 -1 -1 
-1 -1 -1 -1 -1 -1 -1 -1 -1 -1 -1 -1 -1 -1 -1 -1 -1 -1 -1 -1 -1 -1 -1 -1 
-1 -1 -1 -1 -1 -1 -1 -1 -1 -1 -1 -1 -1 -1 -1 -1 -1 -1 -1 -1 -1 -1 -1 -1 
-1 -1 -1 -1 -1 -1 -1 -1 -1 -1 -1 -1 -1 -1 -1 -1 -1 -1 -1 -1 -1 -1 -1 -1 
-1 -1 -1 -1 -1 -1 -1 -1 -1 -1 -1 -1 -1 -1 -1 -1 -1 -1 -1 -1 -1 -1 -1 -1 
-1 -1 -1 -1 -1 -1 -1 -1 -1 -1 -1 -1 -1 -1 -1 -1 -1 -1 -1 -1 -1 -1 -1 -1 
-1 -1 -1 -1 -1 -1 -1 -1 -1 -1 -1 -1 -1 -1 -1 -1 -1 -1 -1 -1 -1 -1 -1 -1 
-1 -1 -1 -1 -1 -1 -1 -1 -1 -1 -1 -1 -1 -1 -1 -1 -1 -1 -1 -1 -1 -1 -1 -1 
-1 -1 -1 -1 -1 -1 -1 -1 -1 -1 -1 -1 -1 -1 -1 -1 -1 -1 -1 -1 -1 -1 -1 -1 
-1 -1 -1 -1 -1 -1 -1 -1 -1 -1 -1 -1 -1 -1 -1 -1 
$$ ##$RG_tab5= (0..255)
-1 -1 -1 -1 -1 -1 -1 -1 -1 -1 -1 -1 -1 -1 -1 -1 -1 -1 -1 -1 -1 -1 -1 -1 
-1 -1 -1 -1 -1 -1 -1 -1 -1 -1 -1 -1 -1 -1 -1 -1 -1 -1 -1 -1 -1 -1 -1 -1 
-1 -1 -1 -1 -1 -1 -1 -1 -1 -1 -1 -1 -1 -1 -1 -1 -1 -1 -1 -1 -1 -1 -1 -1 
-1 -1 -1 -1 -1 -1 -1 -1 -1 -1 -1 -1 -1 -1 -1 -1 -1 -1 -1 -1 -1 -1 -1 -1 
-1 -1 -1 -1 -1 -1 -1 -1 -1 -1 -1 -1 -1 -1 -1 -1 -1 -1 -1 -1 -1 -1 -1 -1 
-1 -1 -1 -1 -1 -1 -1 -1 -1 -1 -1 -1 -1 -1 -1 -1 -1 -1 -1 -1 -1 -1 -1 -1 
-1 -1 -1 -1 -1 -1 -1 -1 -1 -1 -1 -1 -1 -1 -1 -1 -1 -1 -1 -1 -1 -1 -1 -1 
-1 -1 -1 -1 -1 -1 -1 -1 -1 -1 -1 -1 -1 -1 -1 -1 -1 -1 -1 -1 -1 -1 -1 -1 
-1 -1 -1 -1 -1 -1 -1 -1 -1 -1 -1 -1 -1 -1 -1 -1 -1 -1 -1 -1 -1 -1 -1 -1 
-1 -1 -1 -1 -1 -1 -1 -1 -1 -1 -1 -1 -1 -1 -1 -1 -1 -1 -1 -1 -1 -1 -1 -1 
-1 -1 -1 -1 -1 -1 -1 -1 -1 -1 -1 -1 -1 -1 -1 -1 
$$ ##$RG_tab6= (0..255)
-1 -1 -1 -1 -1 -1 -1 -1 -1 -1 -1 -1 -1 -1 -1 -1 -1 -1 -1 -1 -1 -1 -1 -1 
-1 -1 -1 -1 -1 -1 -1 -1 -1 -1 -1 -1 -1 -1 -1 -1 -1 -1 -1 -1 -1 -1 -1 -1 
-1 -1 -1 -1 -1 -1 -1 -1 -1 -1 -1 -1 -1 -1 -1 -1 -1 -1 -1 -1 -1 -1 -1 -1 
-1 -1 -1 -1 -1 -1 -1 -1 -1 -1 -1 -1 -1 -1 -1 -1 -1 -1 -1 -1 -1 -1 -1 -1 
-1 -1 -1 -1 -1 -1 -1 -1 -1 -1 -1 -1 -1 -1 -1 -1 -1 -1 -1 -1 -1 -1 -1 -1 
-1 -1 -1 -1 -1 -1 -1 -1 -1 -1 -1 -1 -1 -1 -1 -1 -1 -1 -1 -1 -1 -1 -1 -1 
-1 -1 -1 -1 -1 -1 -1 -1 -1 -1 -1 -1 -1 -1 -1 -1 -1 -1 -1 -1 -1 -1 -1 -1 
-1 -1 -1 -1 -1 -1 -1 -1 -1 -1 -1 -1 -1 -1 -1 -1 -1 -1 -1 -1 -1 -1 -1 -1 
-1 -1 -1 -1 -1 -1 -1 -1 -1 -1 -1 -1 -1 -1 -1 -1 -1 -1 -1 -1 -1 -1 -1 -1 
-1 -1 -1 -1 -1 -1 -1 -1 -1 -1 -1 -1 -1 -1 -1 -1 -1 -1 -1 -1 -1 -1 -1 -1 
-1 -1 -1 -1 -1 -1 -1 -1 -1 -1 -1 -1 -1 -1 -1 -1 
$$ ##$RG_tab7= (0..255)
-1 -1 -1 -1 -1 -1 -1 -1 -1 -1 -1 -1 -1 -1 -1 -1 -1 -1 -1 -1 -1 -1 -1 -1 
-1 -1 -1 -1 -1 -1 -1 -1 -1 -1 -1 -1 -1 -1 -1 -1 -1 -1 -1 -1 -1 -1 -1 -1 
-1 -1 -1 -1 -1 -1 -1 -1 -1 -1 -1 -1 -1 -1 -1 -1 -1 -1 -1 -1 -1 -1 -1 -1 
-1 -1 -1 -1 -1 -1 -1 -1 -1 -1 -1 -1 -1 -1 -1 -1 -1 -1 -1 -1 -1 -1 -1 -1 
-1 -1 -1 -1 -1 -1 -1 -1 -1 -1 -1 -1 -1 -1 -1 -1 -1 -1 -1 -1 -1 -1 -1 -1 
-1 -1 -1 -1 -1 -1 -1 -1 -1 -1 -1 -1 -1 -1 -1 -1 -1 -1 -1 -1 -1 -1 -1 -1 
-1 -1 -1 -1 -1 -1 -1 -1 -1 -1 -1 -1 -1 -1 -1 -1 -1 -1 -1 -1 -1 -1 -1 -1 
-1 -1 -1 -1 -1 -1 -1 -1 -1 -1 -1 -1 -1 -1 -1 -1 -1 -1 -1 -1 -1 -1 -1 -1 
-1 -1 -1 -1 -1 -1 -1 -1 -1 -1 -1 -1 -1 -1 -1 -1 -1 -1 -1 -1 -1 -1 -1 -1 
-1 -1 -1 -1 -1 -1 -1 -1 -1 -1 -1 -1 -1 -1 -1 -1 -1 -1 -1 -1 -1 -1 -1 -1 
-1 -1 -1 -1 -1 -1 -1 -1 -1 -1 -1 -1 -1 -1 -1 -1 
$$ ##$RG_tab8= (0..255)
-1 -1 -1 -1 -1 -1 -1 -1 -1 -1 -1 -1 -1 -1 -1 -1 -1 -1 -1 -1 -1 -1 -1 -1 
-1 -1 -1 -1 -1 -1 -1 -1 -1 -1 -1 -1 -1 -1 -1 -1 -1 -1 -1 -1 -1 -1 -1 -1 
-1 -1 -1 -1 -1 -1 -1 -1 -1 -1 -1 -1 -1 -1 -1 -1 -1 -1 -1 -1 -1 -1 -1 -1 
-1 -1 -1 -1 -1 -1 -1 -1 -1 -1 -1 -1 -1 -1 -1 -1 -1 -1 -1 -1 -1 -1 -1 -1 
-1 -1 -1 -1 -1 -1 -1 -1 -1 -1 -1 -1 -1 -1 -1 -1 -1 -1 -1 -1 -1 -1 -1 -1 
-1 -1 -1 -1 -1 -1 -1 -1 -1 -1 -1 -1 -1 -1 -1 -1 -1 -1 -1 -1 -1 -1 -1 -1 
-1 -1 -1 -1 -1 -1 -1 -1 -1 -1 -1 -1 -1 -1 -1 -1 -1 -1 -1 -1 -1 -1 -1 -1 
-1 -1 -1 -1 -1 -1 -1 -1 -1 -1 -1 -1 -1 -1 -1 -1 -1 -1 -1 -1 -1 -1 -1 -1 
-1 -1 -1 -1 -1 -1 -1 -1 -1 -1 -1 -1 -1 -1 -1 -1 -1 -1 -1 -1 -1 -1 -1 -1 
-1 -1 -1 -1 -1 -1 -1 -1 -1 -1 -1 -1 -1 -1 -1 -1 -1 -1 -1 -1 -1 -1 -1 -1 
-1 -1 -1 -1 -1 -1 -1 -1 -1 -1 -1 -1 -1 -1 -1 -1 
$$ ##$ROUTER= 3
$$ ##$RX22TY= <tty10>
$$ ##$SCMTY= <no>
$$ ##$SPECTR= 5
$$ ##$SY2FLAG= 0
$$ ##$TFXNUM= 0
$$ ##$TRIPLO2= 0
$$ ##$VTUTY= <tty05>
$$ ##$WBREFAM= (0..15)
100 100 100 100 100 100 100 100 100 100 100 100 100 100 100 100 
$$ ##$WBREFPH= (0..15)
0 0 0 0 0 0 0 0 0 0 0 0 0 0 0 0 
$$ ##$XFAC= 2
$$ ##END=
##$RELAX= 
$$ Bruker specific parameters
$$ --------------------------
##$DU= <P:\NMR-data>
##$EXPNO= 1
##$NAME= <NMR_polar_Ctrol_p30.1D>
##$PROCNO= 1
##$TYPE= <nmr>
##$USER= <Ainhoa_raw_data>
##$ACQT0= -4.83829889523336
##$AMP= (0..31)
100 100 100 100 100 100 100 100 100 100 100 100 100 100 100 100 100 100
100 100 100 100 100 100 100 100 100 100 100 100 100 100
##$ANAVPT= -1
##$AQSEQ= 0
##$AQ_mod= 3
##$AUNM= <au_zg>
##$AUTOPOS= <11 >
##$BF1= 400.13
##$BF2= 100.612769
##$BF3= 400.13
##$BF4= 400.13
##$BF5= 500.13
##$BF6= 500.13
##$BF7= 500.13
##$BF8= 500.13
##$BYTORDA= 0
##$CFDGTYP= 0
##$CFRGTYP= 5
##$CHEMSTR= <none>
##$CNST= (0..63)
1 1 145 1 1 1 1 1 1 1 1 1 1 1 1 1 1 1 1 1 1 1 1 1 1 1 1 1 1 1 1 1 1 1 1
1 1 1 1 1 1 1 1 1 1 1 1 1 1 1 1 1 1 1 1 1 1 1 1 1 1 1 1 1
##$CPDPRG= <>
##$CPDPRG1= <>
##$CPDPRG2= <>
##$CPDPRG3= <>
##$CPDPRG4= <mlev>
##$CPDPRG5= <mlev>
##$CPDPRG6= <mlev>
##$CPDPRG7= <mlev>
##$CPDPRG8= <mlev>
##$CPDPRGB= <>
##$CPDPRGT= <>
##$D= (0..63)
0 2 0 0 0 0 0 0 0 0.06 0 0 2e-005 0 0 0 0.0002 0 0 0 0 0 0 0 0 0 0 0 0
0 0 0 0 0 0 0 0 0 0 0 0 0 0 0 0 0 0 0 0 0 0 0 0 0 0 0 0 0 0 0 0 0 0 0
##$DATE= 1214912437
##$DBL= (0..7)
120 120 120 120 120 120 120 120
##$DBP= (0..7)
150 150 150 150 150 150 150 150
##$DBP07= 0
##$DBPNAM0= <>
##$DBPNAM1= <>
##$DBPNAM2= <>
##$DBPNAM3= <>
##$DBPNAM4= <>
##$DBPNAM5= <>
##$DBPNAM6= <>
##$DBPNAM7= <>
##$DBPOAL= (0..7)
0.5 0.5 0.5 0.5 0.5 0.5 0.5 0.5
##$DBPOFFS= (0..7)
0 0 0 0 0 0 0 0
##$DE= 6
##$DECBNUC= <off>
##$DECIM= 24
##$DECNUC= <off>
##$DECSTAT= 4
##$DIGMOD= 0
##$DIGTYP= 7
##$DL= (0..7)
0 120 120 120 120 120 120 120
##$DP= (0..7)
150 150 150 150 150 150 150 150
##$DP07= 0
##$DPNAME0= <>
##$DPNAME1= <>
##$DPNAME2= <>
##$DPNAME3= <>
##$DPNAME4= <>
##$DPNAME5= <>
##$DPNAME6= <>
##$DPNAME7= <>
##$DPOAL= (0..7)
0.5 0.5 0.5 0.5 0.5 0.5 0.5 0.5
##$DPOFFS= (0..7)
0 0 0 0 0 0 0 0
##$DQDMODE= 0
##$DR= 18
##$DS= 4
##$DSLIST= <SSSSSSSSSSSSSSS>
##$DSPFIRM= 0
##$DSPFVS= -1
##$DTYPA= 0
##$EXP= <AID_d2o>
##$F1LIST= <111111111111111>
##$F2LIST= <222222222222222>
##$F3LIST= <333333333333333>
##$FCUCHAN= (0..9)
0 2 1 0 0 0 0 0 0 0
##$FL1= 90
##$FL2= 90
##$FL3= 90
##$FL4= 90
##$FOV= 20
##$FQ1LIST= <freqlist>
##$FQ2LIST= <freqlist>
##$FQ3LIST= <freqlist>
##$FQ4LIST= <freqlist>
##$FQ5LIST= <freqlist>
##$FQ6LIST= <freqlist>
##$FQ7LIST= <freqlist>
##$FQ8LIST= <freqlist>
##$FRQLO3= 1882485.02994012
##$FRQLO3N= 0
##$FS= (0..7)
83 83 83 83 83 83 83 83
##$FTLPGN= 0
##$FW= 90000
##$FnMODE= 0
##$FnTYPE= 0
##$GP031= 0
##$GPNAM0= <sine.100>
##$GPNAM1= <sine.100>
##$GPNAM10= <sine.100>
##$GPNAM11= <sine.100>
##$GPNAM12= <sine.100>
##$GPNAM13= <sine.100>
##$GPNAM14= <sine.100>
##$GPNAM15= <sine.100>
##$GPNAM16= <sine.100>
##$GPNAM17= <sine.100>
##$GPNAM18= <sine.100>
##$GPNAM19= <sine.100>
##$GPNAM2= <sine.100>
##$GPNAM20= <sine.100>
##$GPNAM21= <sine.100>
##$GPNAM22= <sine.100>
##$GPNAM23= <sine.100>
##$GPNAM24= <sine.100>
##$GPNAM25= <sine.100>
##$GPNAM26= <sine.100>
##$GPNAM27= <sine.100>
##$GPNAM28= <sine.100>
##$GPNAM29= <sine.100>
##$GPNAM3= <sine.100>
##$GPNAM30= <sine.100>
##$GPNAM31= <sine.100>
##$GPNAM4= <sine.100>
##$GPNAM5= <sine.100>
##$GPNAM6= <sine.100>
##$GPNAM7= <sine.100>
##$GPNAM8= <sine.100>
##$GPNAM9= <sine.100>
##$GPX= (0..31)
0 0 0 0 0 0 0 0 0 0 0 0 0 0 0 0 0 0 0 0 0 0 0 0 0 0 0 0 0 0 0 0
##$GPY= (0..31)
0 0 0 0 0 0 0 0 0 0 0 0 0 0 0 0 0 0 0 0 0 0 0 0 0 0 0 0 0 0 0 0
##$GPZ= (0..31)
0 0 0 0 0 0 0 0 0 0 0 0 0 0 0 0 0 0 0 0 0 0 0 0 0 0 0 0 0 0 0 0
##$GRDPROG= <>
##$GRPDLY= -1
##$HDDUTY= 20
##$HDRATE= 20
##$HGAIN= (0..3)
0 0 0 0
##$HL1= 1
##$HL2= 35
##$HL3= 16
##$HL4= 17
##$HOLDER= 0
##$HPMOD= (0..7)
0 0 0 0 0 0 0 0
##$HPPRGN= 0
##$IN= (0..63)
0.001 0.001 0.001 0.001 0.001 0.001 0.001 0.001 0.001 0.001 0.001 0.001
0.001 0.001 0.001 0.001 0.001 0.001 0.001 0.001 0.001 0.001 0.001 0.001
0.001 0.001 0.001 0.001 0.001 0.001 0.001 0.001 0.001 0.001 0.001 0.001
0.001 0.001 0.001 0.001 0.001 0.001 0.001 0.001 0.001 0.001 0.001 0.001
0.001 0.001 0.001 0.001 0.001 0.001 0.001 0.001 0.001 0.001 0.001 0.001
0.001 0.001 0.001 0.001
##$INF= (0..7)
0 0 0 0 0 0 0 0
##$INP= (0..63)
0 0 0 0 0 0 0 0 0 0 0 0 0 0 0 0 0 0 0 0 0 0 0 0 0 0 0 0 0 0 0 0 0 0 0 0
0 0 0 0 0 0 0 0 0 0 0 0 0 0 0 0 0 0 0 0 0 0 0 0 0 0 0 0
##$INSTRUM= <avance400>
##$L= (0..31)
1 1 1 1 1 1 1 1 1 1 1 1 1 1 1 1 1 1 1 1 1 1 1 1 1 1 1 1 1 1 1 1
##$LFILTER= 200
##$LGAIN= -5
##$LINPSTP= 10
##$LOCKED= yes
##$LOCKFLD= 3193
##$LOCKGN= 97.5
##$LOCKPOW= -25
##$LOCKPPM= 4.69999980926514
##$LOCNUC= <2H>
##$LOCPHAS= 356
##$LOCSHFT= yes
##$LOCSW= 0
##$LTIME= 0.200000002980232
##$MASR= 4200
##$MASRLST= <masrlst>
##$NBL= 1
##$NC= -2
##$NLOGCH= 1
##$NS= 1024
##$NUC1= <1H>
##$NUC2= <13C>
##$NUC3= <off>
##$NUC4= <off>
##$NUC5= <off>
##$NUC6= <off>
##$NUC7= <off>
##$NUC8= <off>
##$NUCLEI= 0
##$NUCLEUS= <off>
##$O1= 1885.29
##$O2= 4979.85804243228
##$O3= 1900.52349393
##$O4= 1900.52349393
##$O5= 0
##$O6= 0
##$O7= 0
##$O8= 0
##$OBSCHAN= (0..9)
0 0 0 0 0 0 0 0 0 0
##$OVERFLW= 0
##$P= (0..63)
7.6 7.6 15.2 14.9 29.8 16.5 25 50 0 0 0 0 0 0 0 200000 1000 2500 0 600
2500 0 0 0 0 200 0 7.6 1000 0 0 0 0 0 0 0 0 0 0 0 0 0 0 0 0 0 0 0 0 0 0
0 0 0 0 0 0 0 0 0 0 0 0 0
##$PACOIL= (0..15)
0 0 0 0 0 0 0 0 0 0 0 0 0 0 0 0
##$PAPS= 2
##$PARMODE= 0
##$PCPD= (0..9)
100 100 70 100 100 100 100 100 100 100
##$PHCOR= (0..31)
0 0 0 0 0 0 0 0 0 0 0 0 0 0 0 0 0 0 0 0 0 0 0 0 0 0 0 0 0 0 0 0
##$PHLIST= <>
##$PHP= 1
##$PH_ref= 0
##$PL= (0..63)
120 0 -4 120 120 120 120 120 120 80 10.34 22.38 9 120 120 120 120 120 0
120 120 120 120 120 120 120 120 22.38 120 120 9 120 120 120 120 120 120
120 120 120 120 120 120 120 120 120 120 120 120 120 120 120 120 120 120
120 120 120 120 120 120 120 120 120
##$PLSTEP= 0.1
##$PLSTRT= -6
##$POWMOD= 0
##$PQPHASE= 0
##$PQSCALE= 0
##$PR= 1
##$PRECHAN= (0..15)
-1 1 2 -1 -1 -1 -1 -1 -1 -1 -1 -1 -1 -1 -1 -1
##$PRGAIN= 0
##$PROBHD= <5 mm PABBI 1H-BB Z-GRD Z811201/0006
>
##$PROSOL= no
##$PULPROG= <zgpr>
##$PW= 0
##$PYNM= <acqu.py>
##$QNP= 1
##$RD= 0
##$RECCHAN= (0..15)
-1 -1 -1 -1 -1 -1 -1 -1 -1 -1 -1 -1 -1 -1 -1 -1
##$RECPH= 0
##$RECPRE= (0..15)
-1 -1 -1 -1 -1 -1 -1 -1 -1 -1 -1 -1 -1 -1 -1 -1
##$RECPRFX= (0..15)
-1 -1 -1 -1 -1 -1 -1 -1 -1 -1 -1 -1 -1 -1 -1 -1
##$RECSEL= (0..15)
0 0 0 0 0 0 0 0 0 0 0 0 0 0 0 0
##$RG= 362
##$RO= 0
##$ROUTWD1= (0..23)
0 0 0 0 0 0 0 0 0 0 0 0 0 0 0 0 0 0 0 0 1 1 0 0
##$ROUTWD2= (0..23)
0 0 0 0 0 1 0 0 0 0 0 0 0 0 0 0 0 0 1 0 1 1 0 0
##$RSEL= (0..9)
0 1 2 0 0 0 0 0 0 0
##$S= (0..7)
83 4 83 83 83 83 83 83
##$SEOUT= 0
##$SFO1= 400.13188529
##$SFO2= 100.617748858042
##$SFO3= 400.131900523494
##$SFO4= 400.131900523494
##$SFO5= 500.13
##$SFO6= 500.13
##$SFO7= 500.13
##$SFO8= 500.13
##$SOLVENT= <D2O>
##$SP= (0..31)
1 120 120 120 0 0 120 120 0 0 0 120 0 0 120 0 150 150 120 120.87 118.96
122.27 114.95 150 150 150 150 150 150 120 120 120
##$SP07= 0
##$SPECTR= 0
##$SPNAM0= <gauss>
##$SPNAM1= <Gaus1.1000>
##$SPNAM10= <gauss>
##$SPNAM11= <Gaus1.1000>
##$SPNAM12= <gauss>
##$SPNAM13= <gauss>
##$SPNAM14= <Gaus1.1000>
##$SPNAM15= <Gaus1.1000>
##$SPNAM16= <gauss>
##$SPNAM17= <gauss>
##$SPNAM18= <Gaus1.1000>
##$SPNAM19= <Gaus1.1000>
##$SPNAM2= <Gaus1.1000>
##$SPNAM20= <Gaus1.1000>
##$SPNAM21= <Gaus1.1000>
##$SPNAM22= <Gaus1.1000>
##$SPNAM23= <gauss>
##$SPNAM24= <gauss>
##$SPNAM25= <gauss>
##$SPNAM26= <gauss>
##$SPNAM27= <gauss>
##$SPNAM28= <gauss>
##$SPNAM29= <Gaus1.1000>
##$SPNAM3= <Gaus1.1000>
##$SPNAM30= <Gaus1.1000>
##$SPNAM31= <Gaus1.1000>
##$SPNAM4= <gauss>
##$SPNAM5= <gauss>
##$SPNAM6= <Gaus1.1000>
##$SPNAM7= <Gaus1.1000>
##$SPNAM8= <gauss>
##$SPNAM9= <gauss>
##$SPOAL= (0..31)
0.5 0.5 0.5 0.5 0.5 0.5 0.5 0.5 0.5 0.5 0.5 0.5 0.5 0.5 0.5 0.5 0.5 0.5
0.5 0.5 0.5 0.5 0.5 0.5 0.5 0.5 0.5 0.5 0.5 0.5 0.5 0.5
##$SPOFFS= (0..31)
0 0 0 0 0 0 0 0 0 0 0 0 0 0 0 0 0 0 0 0 0 0 0 0 0 0 0 0 0 0 0 0
##$SUBNAM0= <"">
##$SUBNAM1= <"">
##$SUBNAM2= <"">
##$SUBNAM3= <"">
##$SUBNAM4= <"">
##$SUBNAM5= <"">
##$SUBNAM6= <"">
##$SUBNAM7= <"">
##$SUBNAM8= <"">
##$SUBNAM9= <"">
##$SW= 12.4709380669908
##$SWIBOX= (0..15)
0 1 2 0 0 0 0 0 0 0 0 0 0 0 0 0
##$SW_h= 4990.01996007984
##$SWfinal= 0
##$TD= 16244
##$TD0= 1
##$TE= 301.7
##$TE2= 300
##$TE3= 300
##$TEG= 300
##$TL= (0..7)
0 120 120 120 120 120 120 120
##$TP= (0..7)
150 150 150 150 150 150 150 150
##$TP07= 0
##$TPNAME0= <>
##$TPNAME1= <>
##$TPNAME2= <>
##$TPNAME3= <>
##$TPNAME4= <>
##$TPNAME5= <>
##$TPNAME6= <>
##$TPNAME7= <>
##$TPOAL= (0..7)
0.5 0.5 0.5 0.5 0.5 0.5 0.5 0.5
##$TPOFFS= (0..7)
0 0 0 0 0 0 0 0
##$TUNHIN= 0
##$TUNHOUT= 0
##$TUNXOUT= 0
##$USERA1= <user>
##$USERA2= <user>
##$USERA3= <user>
##$USERA4= <user>
##$USERA5= <user>
##$V9= 5
##$VALIST= <valist>
##$VCLIST= <CCCCCCCCCCCCCCC>
##$VD= 0
##$VDLIST= <DDDDDDDDDDDDDDD>
##$VPLIST= <PPPPPPPPPPPPPPP>
##$VTLIST= <TTTTTTTTTTTTTTT>
##$WBST= 1024
##$WBSW= 15.53612
##$XGAIN= (0..3)
0 0 0 0
##$XL= 0
##$YL= 0
##$YMAX_a= 27547643
##$YMIN_a= -22359931
##$ZGOPTNS= <>
##$ZL1= 120
##$ZL2= 120
##$ZL3= 120
##$ZL4= 120
##$ABSF1= 10
##$ABSF2= 0
##$ABSG= 5
##$ABSL= 3
##$ALPHA= 0
##$AQORDER= 0
##$ASSFAC= 0
##$ASSFACI= 0
##$ASSFACX= 0
##$ASSWID= 0
##$AUNMP= <proc_1H_AID>
##$AXLEFT= 0
##$AXNAME= <>
##$AXNUC= <off>
##$AXRIGHT= 0
##$AXTYPE= 0
##$AXUNIT= <>
##$AZFE= 0.1
##$AZFW= 0.1
##$BCFW= 1
##$BC_mod= 2
##$BYTORDP= 0
##$COROFFS= 0
##$CY= 12.5
##$DATMOD= 1
##$DC= 2
##$DFILT= <>
##$DTYPP= 0
##$F1P= 9.9967504570787
##$F2P= -9.53364507338961e-007
##$FCOR= 1
##$FTSIZE= 65536
##$FT_mod= 4
##$GAMMA= 1
##$GB= 0
##$INTBC= 1
##$INTSCL= 1
##$ISEN= 128
##$LB= 1
##$LEV0= 0
##$LPBIN= 0
##$MAXI= 10000
##$MC2= 0
##$MEAN= 0
##$ME_mod= 0
##$MI= 0.02
##$NCOEF= 0
##$NC_proc= 0
##$NLEV= 6
##$NOISF1= 8.174992
##$NOISF2= 6.675002
##$NSP= 1
##$NTH_PI= 0
##$NZP= 0
##$OFFSET= 10.98696
##$PC= 1
##$PHC0= -3.448812
##$PHC1= -12.93427
##$PH_mod= 0
##$PKNL= yes
##$PPARMOD= 0
##$PPDIAG= 0
##$PPIPTYP= 0
##$PPMPNUM= 100
##$PPRESOL= 1
##$PSCAL= 0
##$PSIGN= 0
##$PYNMP= <proc.py>
##$REVERSE= no
##$SF= 400.12998408883
##$SI= 131072
##$SIGF1= 5.6
##$SIGF2= 5.2
##$SINO= 400
##$SIOLD= 131072
##$SPECTYP= <>
##$SREGLST= <1H.D2O>
##$SSB= 2
##$STSI= 0
##$STSR= 0
##$SW_p= 4990.01996007986
##$SYMM= 0
##$S_DEV= 0
##$TDeff= 16244
##$TDoff= 0
##$TI= <>
##$TILT= no
##$TM1= 0
##$TM2= 0
##$TOPLEV= 0
##$USERP1= <user>
##$USERP2= <user>
##$USERP3= <user>
##$USERP4= <user>
##$USERP5= <user>
##$WDW= 4
##$XDIM= 8192
##$YMAX_p= 0
##$YMIN_p= 0
##$CURPLOT= <\\rik006s\net8_hp>
##$CURPRIN= <$\\rik006s\net8_hp>
##$DFORMAT= <normdp>
##$LAYOUT= <+/1d_h.xwp>
##$LFORMAT= <normlp>
##$PFORMAT= <normpl>
##$SURQMSG= 1
$$ End of Bruker specific parameters
$$ ---------------------------------
##NTUPLES= NMR FID
##VAR_NAME=  TIME,          FID/REAL,        FID/IMAG
##SYMBOL=    X,             R,               I
##VAR_TYPE=  INDEPENDENT,   DEPENDENT,       DEPENDENT
##VAR_FORM=  AFFN,          ASDF,            ASDF
##VAR_DIM=   8122,          8122,            8122
##UNITS=     SECONDS,       ARBITRARY UNITS, ARBITRARY UNITS
##FACTOR=    0.0002004,     1,               1
##FIRST=     0,             19010194,        -3971409
##LAST=      1.6274484,     1660998,         -314797
##MIN=       0,             -22359931,       -22359931
##MAX=       1.6274484,     25997966,        25997966
$$ Real data points
##PAGE= N=1
##DATA TABLE= (X++(R..R)), XYDATA
0 19010194
1 25997966
2 19122499
3 21904312
4 23907758
5 23995106
6 19882365
7 20699309
8 23986083
9 24904379
10 22963231
11 21080045
12 21973412
13 25286673
14 23369522
15 21340833
16 21664205
17 23763309
18 24316452
19 21341388
20 19894367
21 23246151
22 24339751
23 23202722
24 20781843
25 21801975
26 24674108
27 23239148
28 20473803
29 21234036
30 22902973
31 24398242
32 22026253
33 20386781
34 22395673
35 23798407
36 22970252
37 20825612
38 20261654
39 23461300
40 23220701
41 20981498
42 20927194
43 22376711
44 23613331
45 21732237
46 19639980
47 21905784
48 23274294
49 22585291
50 20656666
51 20239197
52 23174390
53 23461464
54 20487913
55 19701033
56 20985639
57 23547531
58 22267335
59 18962055
60 20269167
61 23024840
62 23166318
63 20918745
64 18979693
65 21858238
66 23186615
67 20876465
68 19449867
69 20019889
70 21976967
71 21908456
72 19325466
73 20242800
74 22115505
75 22175917
76 20528322
77 18515363
78 20672432
79 22922764
80 20807984
81 18910860
82 19170643
83 21957156
84 22504563
85 18697809
86 18163943
87 20859617
88 21878111
89 20458129
90 17927858
91 19639177
92 22302259
93 20668771
94 18647197
95 18368060
96 20445430
97 21997093
98 19123199
99 17820253
100 19640215
101 21064874
102 20639833
103 18029449
104 18565343
105 21572987
106 20530046
107 18132831
108 17354717
109 19381856
110 21336153
111 18443732
112 16481584
113 18829254
114 21067141
115 20956032
116 17643049
117 16855026
118 19997417
119 20248014
120 18095767
121 16527873
122 17757230
123 20884711
124 19509963
125 16824825
126 17590075
127 19445255
128 20098201
129 17477581
130 16047445
131 19008417
132 19729884
133 17750437
134 16060777
135 16740700
136 19877488
137 19263895
138 16378940
139 16734017
140 18570443
141 19825032
142 17318908
143 14561960
144 17128988
145 19421690
146 18220058
147 15881064
148 15410529
149 18671116
150 18963211
151 15749263
152 15402146
153 17281653
154 19112015
155 17618323
156 14474606
157 15984159
158 18213800
159 17686456
160 15743709
161 14436569
162 17075701
163 18639177
164 15979735
165 14632024
166 15672259
167 18018916
168 17588107
169 13956796
170 14477565
171 17298549
172 17344633
173 15215165
174 13163259
175 15561185
176 18071554
177 15955629
178 14204644
179 14650534
180 16601598
181 17117563
182 14000562
183 13477502
184 15592675
185 16188393
186 15183507
187 13188591
188 14520888
189 17198588
190 15555705
191 13339570
192 13254262
193 15259218
194 16538956
195 13651730
196 12503047
197 14931202
198 16058068
199 15021726
200 12396509
201 12867669
202 15875545
203 15085021
204 12902758
205 12422700
206 14014747
207 16006750
208 13707947
209 11626703
210 13359953
211 14939804
212 14694839
213 12156042
214 11594344
215 14513008
216 14397935
217 12318459
218 11666854
219 12906580
220 15068412
221 13441767
222 11050453
223 12308324
224 13742214
225 13782472
226 11464089
227 10313529
228 13410245
229 14386687
230 12221462
231 10763511
232 11551242
233 14254402
234 13118795
235  9866239
236 10617813
237 12709929
238 13428803
239 11422252
240  9494018
241 12046991
242 13580153
243 11815475
244 10130419
245 10103504
246 12699924
247 12786547
248  9627601
249  9506484
250 11401889
251 12769938
252 11319982
253  8543276
254 10335444
255 12744843
256 11468516
257  9321904
258  8635496
259 11361906
260 12522646
261  9607311
262  8793637
263 10335520
264 11678727
265 10759615
266  7768868
267  8742425
268 11466946
269 11052322
270  9154781
271  7817540
272  9916467
273 11865503
274  9216999
275  7478529
276  8662723
277 10670632
278 10725618
279  7542028
280  7414161
281 10251406
282 10436875
283  8649610
284  6805103
285  8387800
286 11058657
287  9073317
288  6662468
289  7168124
290  9252076
291 10340391
292  7499330
293  6287196
294  8874734
295  9867923
296  8510077
297  6095045
298  6535662
299  9560186
300  8621408
301  6215725
302  6301560
303  8158699
304  9728191
305  7289860
306  5235879
307  7288016
308  8644880
309  7859369
310  5524515
311  5268112
312  8520017
313  8608416
314  5989952
315  5176728
316  6473082
317  8582710
318  6892235
319  4263079
320  5842872
321  7734368
322  7548563
323  5333970
324  4144004
325  7056458
326  7949653
327  5539194
328  4236323
329  5003784
330  7348447
331  6618937
332  3707361
333  4492091
334  6493865
335  7067485
336  5372381
337  3348218
338  5379292
339  6859722
340  4921129
341  3433547
342  3774739
343  6202526
344  6282204
345  3331574
346  3463420
347  5362482
348  6076000
349  4744117
350  2396628
351  3898459
352  5947223
353  4549348
354  2848218
355  2641224
356  4962311
357  5938987
358  3034854
359  2319106
360  4049238
361  5089287
362  4109717
363  1495040
364  2494757
365  5176824
366  4402840
367  2504069
368  1629990
369  3507788
370  5175748
371  2630772
372  1110826
373  2536357
374  4027197
375  3893492
376  1253024
377  1315715
378  4025570
379  3786028
380  1854408
381   555215
382  1947867
383  4202395
384  2264936
385   331482
386  1501271
387  3209148
388  3503815
389   732558
390  -195350
391  2587708
392  3141085
393  1396947
394  -259269
395   684480
396  3443916
397  2162830
398  -403239
399   181716
400  1990703
401  2932883
402   497693
403 -1318656
404  1035904
405  2288218
406  1072969
407  -821690
408  -718695
409  2357384
410  2207158
411  -634248
412 -1079323
413   370940
414  1921443
415   162335
416 -2241240
417  -295644
418  1548590
419   820979
420 -1122398
421 -1806380
422   881988
423  1381369
424 -1335789
425 -2126829
426  -819814
427  1213548
428   242812
429 -2693646
430 -1676881
431   476159
432   342088
433 -1598158
434 -3183320
435  -832303
436   785836
437 -1417345
438 -2804594
439 -2007882
440   228951
441    56582
442 -3161612
443 -3031979
444  -783515
445  -362184
446 -1978762
447 -4076120
448 -2319395
449   107400
450 -1450326
451 -3304307
452 -3285422
453 -1196135
454  -472433
455 -3516454
456 -4311812
457 -2109341
458 -1008683
459 -2011332
460 -4451396
461 -3610356
462  -960882
463 -1873905
464 -3839162
465 -4392441
466 -2721183
467 -1166824
468 -3578336
469 -5083104
470 -3411007
471 -2000975
472 -2308823
473 -4691173
474 -4678100
475 -1975892
476 -2460125
477 -4639345
478 -5528521
479 -3938947
480 -1789739
481 -3744664
482 -5801062
483 -4398314
484 -2798231
485 -2775594
486 -5261236
487 -6167499
488 -3507755
489 -2907511
490 -4528707
491 -5861243
492 -5283575
493 -2879431
494 -3779802
495 -6190652
496 -5745151
497 -4324264
498 -3624588
499 -5508025
500 -6909905
501 -4459983
502 -3417269
503 -4962811
504 -6428823
505 -6160385
506 -3838774
507 -4471880
508 -7117325
509 -6736530
510 -5068292
511 -4080306
512 -5699663
513 -7710221
514 -5769413
515 -4126008
516 -5249444
517 -7040598
518 -7578041
519 -5096777
520 -4507338
521 -7225951
522 -7869722
523 -6364176
524 -4690753
525 -5620596
526 -8252681
527 -7142438
528 -5157444
529 -5838192
530 -7535813
531 -8447847
532 -6249144
533 -4952966
534 -7357014
535 -8428867
536 -7236615
537 -5506975
538 -6039179
539 -9020283
540 -8549821
541 -6040400
542 -6072991
543 -7773884
544 -9292305
545 -7487179
546 -5377951
547 -7295223
548 -9056158
549 -8565319
550 -6851472
551 -6376105
552 -9015997
553 -9468832
554 -7221212
555 -6617022
556 -7792399
557 -9682190
558 -8744033
559 -6344325
560 -7810613
561 -9928238
562 -9578829
563 -7531616
564 -6501337
565 -9217303
566 -10402079
567 -8016566
568 -6986373
569 -8209237
570 -10533110
571 -10187286
572 -7335302
573 -7789071
574 -9932949
575 -10400873
576 -8953987
577 -7057803
578 -8831756
579 -10975628
580 -9643367
581 -8095719
582 -8219300
583 -10489173
584 -11310281
585 -8536726
586 -8112792
587 -10175982
588 -10957610
589 -9725711
590 -7742895
591 -9295348
592 -11752026
593 -10483139
594 -8771851
595 -8767997
596 -10840690
597 -12051398
598 -9352661
599 -8140176
600 -10192773
601 -11950406
602 -11561131
603 -8835738
604 -8879954
605 -11762295
606 -11792147
607 -9947886
608 -8842129
609 -10353185
610 -12616614
611 -10906592
612 -9141783
613 -10421022
614 -12039581
615 -12255552
616 -10010393
617 -9339817
618 -11786804
619 -12201223
620 -10749075
621 -9633671
622 -10703274
623 -13249098
624 -12103192
625 -9800922
626 -10569233
627 -12231369
628 -12824885
629 -10775383
630 -9575123
631 -11935870
632 -12981592
633 -11820092
634 -10512200
635 -10807394
636 -13296579
637 -13088261
638 -10829129
639 -10850457
640 -12081422
641 -13166286
642 -11910563
643 -10290274
644 -12173190
645 -13596512
646 -12670793
647 -11217265
648 -11151286
649 -13589052
650 -13659366
651 -11140120
652 -11115817
653 -12744000
654 -13999129
655 -12757633
656 -10660486
657 -12245274
658 -14132840
659 -13545993
660 -12008243
661 -11139701
662 -13308815
663 -14548138
664 -12498934
665 -11602010
666 -12639890
667 -14417130
668 -14059371
669 -11428166
670 -12034016
671 -14159620
672 -14024747
673 -12553085
674 -11546000
675 -13694443
676 -15438404
677 -13353647
678 -11984225
679 -12834204
680 -14638497
681 -14666520
682 -11910250
683 -11946323
684 -14488976
685 -15117114
686 -13812669
687 -11960610
688 -13219606
689 -15650154
690 -14410571
691 -12513632
692 -12538532
693 -14421370
694 -15673413
695 -13269579
696 -12193274
697 -14317544
698 -15465256
699 -14699688
700 -12744705
701 -13250332
702 -15747580
703 -15054452
704 -13156611
705 -12907155
706 -14505191
707 -16077787
708 -14031409
709 -12433091
710 -14436544
711 -16012334
712 -15417737
713 -13105598
714 -12918342
715 -15753667
716 -15933574
717 -13970835
718 -13162302
719 -14395291
720 -16625915
721 -15399892
722 -13058525
723 -13947635
724 -15618503
725 -16058958
726 -14309799
727 -13174283
728 -15502987
729 -16525747
730 -14999023
731 -13703889
732 -14189262
733 -16511016
734 -15944019
735 -13393276
736 -14059053
737 -15998730
738 -16669148
739 -15057412
740 -13612893
741 -15640547
742 -16834977
743 -15400518
744 -14071055
745 -14090077
746 -16352002
747 -16797613
748 -14468038
749 -14241998
750 -15811787
751 -17078614
752 -16018090
753 -13724310
754 -15030193
755 -17027957
756 -16207890
757 -14595103
758 -14121865
759 -16373730
760 -17448842
761 -15072053
762 -14370274
763 -15857809
764 -17226217
765 -16495519
766 -14025569
767 -14852295
768 -17219666
769 -16922410
770 -15326371
771 -14204408
772 -15947155
773 -17846928
774 -16055241
775 -14557126
776 -15342211
777 -17050193
778 -17412734
779 -14969750
780 -14657657
781 -16890097
782 -17337978
783 -16202878
784 -14795956
785 -15724642
786 -17670175
787 -16381444
788 -14882473
789 -15448677
790 -16983735
791 -17751210
792 -15646046
793 -14835664
794 -16948319
795 -17587804
796 -16443419
797 -14891564
798 -15614620
799 -18029001
800 -17204240
801 -15319463
802 -15531785
803 -16967301
804 -18091642
805 -16225062
806 -14709009
807 -16448024
808 -17623259
809 -17050138
810 -15435442
811 -15358916
812 -17839693
813 -17910572
814 -15988587
815 -15520285
816 -16600512
817 -18167409
818 -16817035
819 -14802375
820 -16277143
821 -17879005
822 -17537402
823 -15812166
824 -15326707
825 -17805644
826 -18272711
827 -16210384
828 -15478561
829 -16400262
830 -18208172
831 -17479374
832 -15140652
833 -15979353
834 -17821687
835 -18125559
836 -16524097
837 -15029040
838 -17065736
839 -18504173
840 -16836552
841 -15502117
842 -15984639
843 -18236792
844 -18340882
845 -15656181
846 -15687599
847 -17612795
848 -18284870
849 -16886081
850 -14970939
851 -16551354
852 -18543327
853 -17393891
854 -15966096
855 -15901946
856 -17897969
857 -18731113
858 -16231641
859 -15390886
860 -16991865
861 -18236530
862 -17578529
863 -15362020
864 -16172222
865 -18574799
866 -18018306
867 -16315868
868 -15588732
869 -17187833
870 -18692897
871 -16708581
872 -15478102
873 -16803789
874 -18256355
875 -18176710
876 -15927576
877 -15854560
878 -18233233
879 -18249322
880 -16639815
881 -15516179
882 -16743056
883 -18747297
884 -17230846
885 -15482806
886 -16466832
887 -18076036
888 -18466306
889 -16304053
890 -15464480
891 -17666755
892 -18354665
893 -17142215
894 -15677588
895 -16149504
896 -18501644
897 -17938008
898 -15990833
899 -16184683
900 -17553107
901 -18535743
902 -16808146
903 -15241713
904 -17060119
905 -18262005
906 -17461558
907 -15999598
908 -16041254
909 -18370034
910 -18187541
911 -15998543
912 -15840039
913 -17030495
914 -18266294
915 -17123465
916 -15397752
917 -16853618
918 -18281546
919 -17786609
920 -16271378
921 -15555571
922 -17673481
923 -18334922
924 -16301021
925 -15587295
926 -16608637
927 -18308502
928 -17687856
929 -15423823
930 -16243712
931 -17944680
932 -17790722
933 -16370002
934 -15314518
935 -17205135
936 -18430039
937 -16708311
938 -15788168
939 -16415966
940 -17959966
941 -17823944
942 -15504751
943 -15750900
944 -17519336
945 -17765797
946 -16571482
947 -15146113
948 -16690771
949 -18509501
950 -17078090
951 -15718418
952 -16036301
953 -17642693
954 -18006053
955 -15628350
956 -15240881
957 -17110606
958 -17841443
959 -16944439
960 -15163853
961 -16046704
962 -18242112
963 -17314841
964 -15589524
965 -15375442
966 -16968023
967 -18132706
968 -16026150
969 -14913966
970 -16600305
971 -17772588
972 -17296678
973 -15262446
974 -15318972
975 -17603194
976 -17326141
977 -15665212
978 -15106025
979 -16427977
980 -18172282
981 -16597109
982 -14866019
983 -15965185
984 -17259143
985 -17270394
986 -15296146
987 -14658269
988 -17011025
989 -17532410
990 -15994960
991 -14931416
992 -15776718
993 -17853664
994 -16814114
995 -14650217
996 -15368236
997 -16873737
998 -17314193
999 -15553989
1000 -14345811
1001 -16456632
1002 -17531655
1003 -16233468
1004 -14802215
1005 -14954452
1006 -17179620
1007 -16983405
1008 -14642195
1009 -14681389
1010 -16209629
1011 -17315199
1012 -16039788
1013 -14166258
1014 -15701708
1015 -17236647
1016 -16313152
1017 -14725233
1018 -14301376
1019 -16427158
1020 -17042757
1021 -14893387
1022 -14429479
1023 -15678712
1024 -16983851
1025 -16225243
1026 -14026634
1027 -14837071
1028 -16565905
1029 -16181144
1030 -14830278
1031 -13970865
1032 -15782479
1033 -17059985
1034 -15185144
1035 -14176114
1036 -15029960
1037 -16412842
1038 -16159863
1039 -13849634
1040 -14146066
1041 -16103727
1042 -16142390
1043 -14921926
1044 -13723522
1045 -15084827
1046 -16804270
1047 -15290654
1048 -13813400
1049 -14171720
1050 -15651742
1051 -16184670
1052 -14064278
1053 -13590577
1054 -15471964
1055 -16056460
1056 -15129263
1057 -13533097
1058 -14184021
1059 -16172647
1060 -15234387
1061 -13691235
1062 -13804831
1063 -15120737
1064 -16040080
1065 -14188145
1066 -13180443
1067 -14767222
1068 -15541045
1069 -14918816
1070 -13331558
1071 -13488243
1072 -15620937
1073 -15222414
1074 -13574514
1075 -13380317
1076 -14617352
1077 -15929916
1078 -14258387
1079 -12609392
1080 -13974644
1081 -15135119
1082 -14788827
1083 -13095299
1084 -12693936
1085 -14948520
1086 -15272018
1087 -13627337
1088 -12933102
1089 -13737862
1090 -15381351
1091 -14287980
1092 -12204582
1093 -13111608
1094 -14583983
1095 -14758437
1096 -13260948
1097 -12311905
1098 -14307127
1099 -15025435
1100 -13406912
1101 -12386695
1102 -12844585
1103 -14680882
1104 -14364466
1105 -12224766
1106 -12612415
1107 -14066726
1108 -14526039
1109 -13193363
1110 -11673500
1111 -13317201
1112 -14672521
1113 -13388462
1114 -12111203
1115 -12160809
1116 -14085925
1117 -14423757
1118 -12130584
1119 -11842629
1120 -13284463
1121 -14136149
1122 -13142650
1123 -11199373
1124 -12331140
1125 -14159291
1126 -13343137
1127 -11968562
1128 -11584723
1129 -13256572
1130 -14174190
1131 -12067829
1132 -11203805
1133 -12397967
1134 -13592898
1135 -13185466
1136 -11005980
1137 -11381585
1138 -13515360
1139 -13342983
1140 -11933640
1141 -10950683
1142 -12240661
1143 -13804057
1144 -12124642
1145 -10685121
1146 -11507172
1147 -12968607
1148 -13242874
1149 -11116792
1150 -10718034
1151 -12707377
1152 -12919301
1153 -11629148
1154 -10387207
1155 -11249547
1156 -13200624
1157 -12116995
1158 -10507182
1159 -10990046
1160 -12357968
1161 -12988331
1162 -10971116
1163 -9865542
1164 -11699712
1165 -12480350
1166 -11536687
1167 -10027490
1168 -10322406
1169 -12597681
1170 -12240145
1171 -10315519
1172 -10117541
1173 -11282503
1174 -12479273
1175 -10981733
1176 -9349381
1177 -10793680
1178 -11977409
1179 -11495903
1180 -10014271
1181 -9613427
1182 -11617113
1183 -11765380
1184 -9997251
1185 -9591360
1186 -10470653
1187 -11788920
1188 -10821449
1189 -9010508
1190 -10100342
1191 -11441633
1192 -11194172
1193 -9779067
1194 -8925794
1195 -10737982
1196 -11466890
1197 -9766795
1198 -8926227
1199 -9562038
1200 -11242890
1201 -10927846
1202 -8745963
1203 -9153526
1204 -10678246
1205 -10862158
1206 -9572471
1207 -8193389
1208 -9696675
1209 -11033407
1210 -9704331
1211 -8635720
1212 -8917439
1213 -10500240
1214 -10679227
1215 -8466989
1216 -8243781
1217 -9654422
1218 -10191927
1219 -9367924
1220 -7825149
1221 -8854669
1222 -10587700
1223 -9659100
1224 -8328130
1225 -8069552
1226 -9456046
1227 -10234230
1228 -8217770
1229 -7469129
1230 -8821543
1231 -9756616
1232 -9299909
1233 -7470903
1234 -7867304
1235 -9834612
1236 -9348759
1237 -7910420
1238 -7329982
1239 -8502485
1240 -9756755
1241 -8135039
1242 -7067290
1243 -8194525
1244 -9127714
1245 -8893919
1246 -7073639
1247 -6967840
1248 -8959520
1249 -8891297
1250 -7538575
1251 -6740507
1252 -7667726
1253 -9356855
1254 -8096372
1255 -6444792
1256 -7200579
1257 -8456214
1258 -8731623
1259 -6869152
1260 -5977276
1261 -7909683
1262 -8489021
1263 -7320833
1264 -6274966
1265 -6811847
1266 -8700862
1267 -7899587
1268 -5966171
1269 -6366575
1270 -7598087
1271 -8155256
1272 -6610496
1273 -5403502
1274 -7202686
1275 -8181921
1276 -7128363
1277 -5750446
1278 -5685928
1279 -7698083
1280 -7691704
1281 -5586200
1282 -5341560
1283 -6626829
1284 -7950189
1285 -6864131
1286 -4833593
1287 -5964370
1288 -7518130
1289 -6970484
1290 -5382233
1291 -4610061
1292 -6539209
1293 -7427159
1294 -5644204
1295 -4878939
1296 -5659045
1297 -7029548
1298 -6629745
1299 -4554872
1300 -4983459
1301 -6515192
1302 -6469691
1303 -5294191
1304 -4190033
1305 -5573232
1306 -6842951
1307 -5411367
1308 -4415177
1309 -4840936
1310 -6152346
1311 -6254062
1312 -4159850
1313 -4031782
1314 -5618379
1315 -5976793
1316 -5067541
1317 -3697283
1318 -4699214
1319 -6356223
1320 -5169505
1321 -3759873
1322 -3888230
1323 -5250109
1324 -5836626
1325 -3862201
1326 -3318657
1327 -4925404
1328 -5551448
1329 -4785999
1330 -3202029
1331 -3651262
1332 -5482702
1333 -4771714
1334 -3332311
1335 -3130372
1336 -4338913
1337 -5521499
1338 -3953645
1339 -2743609
1340 -3889496
1341 -4763757
1342 -4396169
1343 -2680670
1344 -2527083
1345 -4617686
1346 -4623074
1347 -3120949
1348 -2528300
1349 -3488010
1350 -4964477
1351 -3673929
1352 -2021461
1353 -2891942
1354 -3948143
1355 -3978954
1356 -2513899
1357 -1896487
1358 -3744821
1359 -4158846
1360 -2873726
1361 -2047688
1362 -2475265
1363 -4011845
1364 -3344723
1365 -1526223
1366 -2040397
1367 -3268985
1368 -3676220
1369 -2323696
1370 -1086017
1371 -2730909
1372 -3737839
1373 -2597372
1374 -1421877
1375 -1451708
1376 -3186197
1377 -3157144
1378 -1180343
1379 -1176343
1380 -2399254
1381 -3172137
1382 -2220539
1383  -612440
1384 -1705402
1385 -2920015
1386 -2088333
1387  -954447
1388  -691918
1389 -2302531
1390 -2863224
1391 -1031224
1392  -622719
1393 -1607924
1394 -2436811
1395 -1774027
1396    37351
1397  -661683
1398 -2237240
1399 -1816118
1400  -675238
1401   -24264
1402 -1468676
1403 -2536817
1404  -726998
1405   326765
1406  -501672
1407 -1752415
1408 -1632605
1409   347611
1410   183057
1411 -1613383
1412 -1584755
1413  -369172
1414   712390
1415  -310337
1416 -1783494
1417  -450911
1418   765085
1419   207170
1420  -951097
1421 -1272269
1422   507974
1423   942693
1424  -652242
1425 -1000613
1426   -94695
1427  1277066
1428   781516
1429 -1124564
1430  -351051
1431  1285830
1432  1124462
1433  -243303
1434 -1069677
1435   749882
1436  1856321
1437   297586
1438  -467157
1439   242450
1440  1701060
1441  1653320
1442  -342227
1443  -175885
1444  1469036
1445  1837324
1446   873000
1447  -371824
1448   836655
1449  2442841
1450  1402111
1451   257241
1452   379116
1453  1791349
1454  2432616
1455   568339
1456   140172
1457  1770942
1458  2598583
1459  1938484
1460   368329
1461   991904
1462  2817474
1463  2193739
1464   915356
1465   734636
1466  2007756
1467  3184742
1468  1692981
1469   738113
1470  1986524
1471  2954599
1472  2682809
1473  1140693
1474  1199689
1475  3086713
1476  2953967
1477  1785607
1478  1433665
1479  2389952
1480  3738094
1481  2586260
1482  1294504
1483  2221952
1484  3264686
1485  3337495
1486  1897162
1487  1475343
1488  3422360
1489  3883075
1490  2710266
1491  1910609
1492  2531675
1493  4251613
1494  3567504
1495  1875610
1496  2401881
1497  3573587
1498  4006629
1499  2814700
1500  1998909
1501  3687973
1502  4455155
1503  3505155
1504  2648205
1505  2801127
1506  4342532
1507  4219810
1508  2685224
1509  2910101
1510  3966615
1511  4702276
1512  3816140
1513  2508529
1514  3767580
1515  4919503
1516  4162720
1517  3088880
1518  3018325
1519  4803719
1520  5195237
1521  3452521
1522  3282534
1523  4392596
1524  5294054
1525  4596535
1526  2952286
1527  3813084
1528  5292801
1529  4953507
1530  3961227
1531  3467299
1532  4956723
1533  5891204
1534  4361220
1535  3667677
1536  4426035
1537  5537670
1538  5433287
1539  3727004
1540  4061189
1541  5748068
1542  5781026
1543  4752045
1544  3890654
1545  5094698
1546  6413115
1547  5062888
1548  4036937
1549  4671392
1550  5914420
1551  6228433
1552  4542089
1553  4350698
1554  6037280
1555  6454479
1556  5541297
1557  4337057
1558  5122826
1559  6850519
1560  5945640
1561  4608985
1562  4929991
1563  6232764
1564  6978912
1565  5390734
1566  4625025
1567  6146731
1568  6894531
1569  6289435
1570  4916735
1571  5143307
1572  7093461
1573  6914623
1574  5535177
1575  5328979
1576  6369167
1577  7553136
1578  6253022
1579  4862063
1580  6067950
1581  7259991
1582  7069261
1583  5703366
1584  5448869
1585  7367677
1586  7600716
1587  6198444
1588  5665210
1589  6345511
1590  7732938
1591  7091551
1592  5595119
1593  6326475
1594  7526265
1595  7774850
1596  6609200
1597  5722370
1598  7288578
1599  8078598
1600  6915615
1601  6080162
1602  6498733
1603  8139272
1604  8002904
1605  6235358
1606  6524462
1607  7810208
1608  8276481
1609  7259747
1610  6045877
1611  7329488
1612  8499928
1613  7656471
1614  6717709
1615  6712466
1616  8241220
1617  8738260
1618  7089080
1619  6797583
1620  7838063
1621  8595321
1622  8023316
1623  6545980
1624  7348918
1625  8838943
1626  8376272
1627  7419174
1628  7109349
1629  8372203
1630  9136815
1631  7611445
1632  7051083
1633  8018008
1634  8893091
1635  8685443
1636  7242559
1637  7621589
1638  9193606
1639  8989123
1640  7960849
1641  7323505
1642  8373793
1643  9583428
1644  8275984
1645  7333675
1646  8209047
1647  9328867
1648  9427192
1649  7861007
1650  7688581
1651  9241220
1652  9367326
1653  8499149
1654  7712024
1655  8432961
1656  9949068
1657  9160599
1658  7954298
1659  8366022
1660  9408055
1661  9895102
1662  8455354
1663  7744024
1664  9250256
1665  9850361
1666  9148370
1667  8190212
1668  8566107
1669 10244736
1670  9808341
1671  8414540
1672  8553975
1673  9531778
1674 10240576
1675  9077095
1676  8058368
1677  9377029
1678 10274486
1679  9798593
1680  8712724
1681  8595915
1682 10293613
1683 10424630
1684  8945321
1685  8636991
1686  9508472
1687 10647721
1688  9857600
1689  8407851
1690  9385622
1691 10605077
1692 10388140
1693  9214288
1694  8619726
1695 10169625
1696 10798094
1697  9501355
1698  8975424
1699  9638264
1700 10947301
1701 10644169
1702  8937651
1703  9323543
1704 10594066
1705 10749750
1706  9744889
1707  8799029
1708 10143821
1709 11303679
1710 10215395
1711  9352197
1712  9683508
1713 11006256
1714 11122832
1715  9386254
1716  9341737
1717 10653488
1718 11118607
1719 10419113
1720  9256401
1721 10171727
1722 11569595
1723 10771365
1724  9669937
1725  9629621
1726 10900305
1727 11578005
1728  9959475
1729  9411321
1730 10666580
1731 11495249
1732 11045423
1733  9594250
1734 10011958
1735 11665965
1736 11311122
1737 10145579
1738  9714806
1739 10749183
1740 11899698
1741 10708292
1742  9738913
1743 10603705
1744 11536069
1745 11523741
1746 10094320
1747  9888834
1748 11491143
1749 11651822
1750 10698449
1751 10069225
1752 10778154
1753 12134274
1754 11267933
1755 10031113
1756 10620996
1757 11585937
1758 11816510
1759 10501721
1760  9933100
1761 11497666
1762 12055516
1763 11242046
1764 10404792
1765 10696493
1766 12173795
1767 11774250
1768 10299130
1769 10445886
1770 11466508
1771 12196613
1772 11195073
1773 10162557
1774 11412065
1775 12245336
1776 11596655
1777 10674707
1778 10604478
1779 12015245
1780 12089284
1781 10761756
1782 10709970
1783 11537401
1784 12345226
1785 11672972
1786 10365368
1787 11237172
1788 12284081
1789 11873168
1790 10896873
1791 10576285
1792 12022397
1793 12555324
1794 11197919
1795 10796466
1796 11545945
1797 12486757
1798 12065512
1799 10574624
1800 11088692
1801 12301550
1802 12148586
1803 11278553
1804 10697561
1805 11896483
1806 12802205
1807 11622411
1808 10917250
1809 11412070
1810 12431920
1811 12411571
1812 10854063
1813 10948415
1814 12356100
1815 12594323
1816 11744421
1817 10774074
1818 11643976
1819 12909652
1820 11971140
1821 10956988
1822 11201777
1823 12326399
1824 12832150
1825 11406790
1826 10993248
1827 12230430
1828 12722522
1829 12109196
1830 10928157
1831 11345789
1832 12788574
1833 12295344
1834 11249669
1835 11266500
1836 12257951
1837 13055049
1838 11800337
1839 10975706
1840 12022255
1841 12721069
1842 12345562
1843 11102583
1844 11151958
1845 12821735
1846 12763893
1847 11562767
1848 11156430
1849 12003532
1850 13158116
1851 12172474
1852 10896532
1853 11675431
1854 12699846
1855 12745585
1856 11514728
1857 11045183
1858 12612531
1859 13032109
1860 11960467
1861 11279770
1862 11686400
1863 12931910
1864 12479291
1865 11124789
1866 11544242
1867 12576219
1868 12941920
1869 11933590
1870 11031104
1871 12317051
1872 13095133
1873 12161499
1874 11258696
1875 11435997
1876 12869717
1877 12890306
1878 11395474
1879 11420359
1880 12451299
1881 13042026
1882 12226028
1883 10956375
1884 11854569
1885 12962513
1886 12419528
1887 11544741
1888 11405874
1889 12705851
1890 13133233
1891 11700703
1892 11286046
1893 12065844
1894 12833254
1895 12461069
1896 11123292
1897 11614539
1898 12904752
1899 12706303
1900 11817878
1901 11273904
1902 12308831
1903 13157193
1904 11943472
1905 11206749
1906 11800780
1907 12717607
1908 12724083
1909 11372986
1910 11438372
1911 12741897
1912 12788285
1913 11955176
1914 11199573
1915 11939688
1916 13033257
1917 12118638
1918 11254700
1919 11700993
1920 12600211
1921 12852251
1922 11570802
1923 11255616
1924 12475024
1925 12762305
1926 12043400
1927 11096129
1928 11528746
1929 12942205
1930 12461397
1931 11346827
1932 11449414
1933 12401307
1934 13036077
1935 11784084
1936 10914755
1937 12016539
1938 12689346
1939 12248666
1940 11245249
1941 11334919
1942 12750677
1943 12607613
1944 11487222
1945 11314553
1946 11982961
1947 12781393
1948 11940913
1949 10919734
1950 11766077
1951 12602307
1952 12405061
1953 11412096
1954 11083743
1955 12417878
1956 12624793
1957 11446974
1958 11034224
1959 11650154
1960 12716704
1961 12206331
1962 10931409
1963 11482343
1964 12432169
1965 12406354
1966 11419399
1967 10764761
1968 11985041
1969 12615487
1970 11593086
1971 10974273
1972 11378141
1973 12531086
1974 12361347
1975 10923343
1976 11106950
1977 12139580
1978 12355835
1979 11502935
1980 10550181
1981 11534924
1982 12544380
1983 11796947
1984 10995931
1985 11041468
1986 12164831
1987 12469255
1988 11028224
1989 10681677
1990 11622814
1991 12239895
1992 11712811
1993 10487670
1994 11088895
1995 12403324
1996 11972884
1997 10981658
1998 10686447
1999 11696995
2000 12354050
2001 11055072
2002 10451030
2003 11316696
2004 12080091
2005 11845672
2006 10585312
2007 10713193
2008 11974992
2009 11863988
2010 10978338
2011 10406051
2012 11150949
2013 12265725
2014 11400029
2015 10389790
2016 10852152
2017 11743338
2018 11887916
2019 10584733
2020 10246444
2021 11544375
2022 11775392
2023 11002552
2024 10348299
2025 10844934
2026 11978237
2027 11361568
2028 10285586
2029 10556409
2030 11307877
2031 11632146
2032 10589555
2033 10001465
2034 11171711
2035 11683827
2036 11039383
2037 10197985
2038 10375791
2039 11669516
2040 11401028
2041 10100049
2042 10075047
2043 10926392
2044 11577860
2045 10678658
2046  9689777
2047 10677193
2048 11525062
2049 11103650
2050 10139394
2051  9865851
2052 11097995
2053 11333705
2054 10121548
2055  9759261
2056 10435954
2057 11369566
2058 10872079
2059  9601048
2060 10149687
2061 11102567
2062 10928636
2063 10037961
2064  9490021
2065 10583834
2066 11196614
2067 10221732
2068  9681795
2069 10044081
2070 10939304
2071 10816686
2072  9517660
2073  9606984
2074 10546798
2075 10762576
2076 10129548
2077  9314187
2078 10117900
2079 11023407
2080 10166538
2081  9372324
2082  9558764
2083 10489551
2084 10625518
2085  9362801
2086  9334307
2087 10368959
2088 10588726
2089  9952044
2090  9042328
2091  9616356
2092 10638758
2093 10043556
2094  9188784
2095  9128823
2096 10007515
2097 10595118
2098  9461356
2099  8907242
2100  9785101
2101 10370252
2102  9973821
2103  8805625
2104  8953198
2105 10207124
2106  9947187
2107  9031042
2108  8815087
2109  9584938
2110 10351185
2111  9385480
2112  8622033
2113  9346622
2114  9950111
2115  9727757
2116  8623327
2117  8480338
2118  9746361
2119  9846812
2120  8971653
2121  8509765
2122  9066941
2123 10079496
2124  9354068
2125  8195662
2126  8633026
2127  9486647
2128  9657621
2129  8628763
2130  8081961
2131  9258721
2132  9681110
2133  8886189
2134  8195057
2135  8396510
2136  9500598
2137  9262984
2138  8097434
2139  8216452
2140  9029379
2141  9477306
2142  8622545
2143  7696361
2144  8629123
2145  9340864
2146  8681641
2147  7886806
2148  7926722
2149  9107857
2150  9197476
2151  7980445
2152  7807499
2153  8496755
2154  9062016
2155  8478650
2156  7373646
2157  7963328
2158  8883909
2159  8622318
2160  7827025
2161  7452480
2162  8498923
2163  9060002
2164  7898127
2165  7328032
2166  7906989
2167  8726762
2168  8369286
2169  7049849
2170  7384878
2171  8532621
2172  8437645
2173  7645236
2174  7113416
2175  7934711
2176  8679932
2177  7728068
2178  6979237
2179  7267793
2180  8108382
2181  8279061
2182  7061149
2183  6867606
2184  7930883
2185  8238537
2186  7585824
2187  6675146
2188  7155580
2189  8227523
2190  7626722
2191  6742061
2192  6860476
2193  7676565
2194  8045239
2195  6930420
2196  6469470
2197  7340742
2198  7681170
2199  7240831
2200  6415469
2201  6650894
2202  7785051
2203  7507251
2204  6571942
2205  6404479
2206  7052494
2207  7694158
2208  6749135
2209  5932636
2210  6714391
2211  7373835
2212  7141118
2213  6212037
2214  6094478
2215  7236746
2216  7255199
2217  6354085
2218  5996413
2219  6411595
2220  7184747
2221  6630152
2222  5684566
2223  6180492
2224  6922571
2225  6949146
2226  6072533
2227  5578707
2228  6626475
2229  6939571
2230  6034890
2231  5511628
2232  5871182
2233  6787519
2234  6441932
2235  5377096
2236  5719121
2237  6495204
2238  6629647
2239  5848042
2240  5101380
2241  5921094
2242  6497703
2243  5830066
2244  5213344
2245  5314130
2246  6329284
2247  6423077
2248  5214449
2249  5073786
2250  5838988
2251  6254249
2252  5594715
2253  4617171
2254  5311945
2255  6209802
2256  5669532
2257  4905500
2258  4827007
2259  5726475
2260  6021601
2261  4914115
2262  4573235
2263  5219713
2264  5774519
2265  5495175
2266  4468980
2267  4747477
2268  5719796
2269  5477950
2270  4672998
2271  4232644
2272  4990940
2273  5682665
2274  4739350
2275  4136796
2276  4703246
2277  5370609
2278  5230840
2279  4114755
2280  4143280
2281  5185769
2282  5117276
2283  4366889
2284  3821889
2285  4393858
2286  5284248
2287  4607775
2288  3801015
2289  4107739
2290  4854470
2291  5053589
2292  3899187
2293  3445001
2294  4479707
2295  4825193
2296  4183496
2297  3440648
2298  3778008
2299  4882742
2300  4487965
2301  3495100
2302  3523385
2303  4175064
2304  4616644
2305  3723206
2306  2986369
2307  3795208
2308  4409693
2309  4088345
2310  3261485
2311  3164474
2312  4246215
2313  4226120
2314  3178734
2315  2937719
2316  3543071
2317  4242553
2318  3575482
2319  2638322
2320  3282097
2321  3973571
2322  3742369
2323  2915634
2324  2566360
2325  3560196
2326  3883177
2327  3002916
2328  2575890
2329  2958559
2330  3788465
2331  3488225
2332  2330264
2333  2568424
2334  3369297
2335  3445201
2336  2662751
2337  2003901
2338  2893575
2339  3562341
2340  2815452
2341  2225542
2342  2411742
2343  3215617
2344  3164525
2345  2062765
2346  2058472
2347  2766245
2348  2988223
2349  2495913
2350  1731259
2351  2279472
2352  3083890
2353  2586012
2354  1891722
2355  1810325
2356  2567661
2357  2839694
2358  1761776
2359  1494419
2360  2245852
2361  2663375
2362  2275391
2363  1404585
2364  1736709
2365  2603792
2366  2209227
2367  1476129
2368  1274439
2369  1940647
2370  2501045
2371  1653749
2372  1129370
2373  1678279
2374  2186719
2375  2038804
2376  1056889
2377  1009813
2378  1996984
2379  1935442
2380  1204313
2381   839649
2382  1410126
2383  2158596
2384  1426248
2385   674979
2386  1091388
2387  1630409
2388  1637213
2389   779550
2390   517782
2391  1460777
2392  1657762
2393  1031153
2394   484671
2395   751801
2396  1637698
2397  1203598
2398   258317
2399   473526
2400  1125166
2401  1371013
2402   524378
2403    -8318
2404   913766
2405  1348453
2406   750562
2407    85609
2408   175399
2409  1099006
2410   917972
2411   -59471
2412   -41102
2413   594600
2414  1058430
2415   414826
2416  -428978
2417   218461
2418   875741
2419   489355
2420  -302269
2421  -492912
2422   522652
2423   760899
2424  -239163
2425  -508327
2426    40302
2427   651352
2428   209884
2429  -803452
2430  -442406
2431   291457
2432   155026
2433  -474204
2434  -873157
2435   -62157
2436   439391
2437  -426698
2438  -955160
2439  -626258
2440    80239
2441   -58692
2442 -1142573
2443 -1016805
2444  -109606
2445   -23392
2446  -678466
2447 -1348190
2448  -706363
2449    45854
2450  -645342
2451 -1358688
2452 -1231535
2453  -489157
2454  -252200
2455 -1253217
2456 -1506619
2457  -742107
2458  -417157
2459  -849305
2460 -1685203
2461 -1419110
2462  -501705
2463  -853267
2464 -1600519
2465 -1684391
2466 -1013350
2467  -546247
2468 -1450633
2469 -1965784
2470 -1301832
2471  -865031
2472 -1152032
2473 -1996997
2474 -1973231
2475 -1011237
2476 -1116221
2477 -1819739
2478 -2065011
2479 -1577131
2480  -933195
2481 -1604848
2482 -2389329
2483 -1950102
2484 -1387895
2485 -1404193
2486 -2185570
2487 -2434527
2488 -1488945
2489 -1349401
2490 -2072641
2491 -2498391
2492 -2185554
2493 -1429423
2494 -1856963
2495 -2710931
2496 -2397497
2497 -1791528
2498 -1652577
2499 -2359626
2500 -2873021
2501 -2091698
2502 -1737214
2503 -2346882
2504 -2893760
2505 -2768584
2506 -1904293
2507 -1990851
2508 -2904811
2509 -2845671
2510 -2292980
2511 -2027368
2512 -2595570
2513 -3269835
2514 -2663592
2515 -2151377
2516 -2591074
2517 -3104800
2518 -3157939
2519 -2395257
2520 -2283299
2521 -3191631
2522 -3322108
2523 -2778334
2524 -2385972
2525 -2819765
2526 -3673964
2527 -3196311
2528 -2439475
2529 -2753450
2530 -3391927
2531 -3615618
2532 -2863386
2533 -2507824
2534 -3417739
2535 -3826930
2536 -3373593
2537 -2801721
2538 -2958089
2539 -3870853
2540 -3730235
2541 -2917344
2542 -2968464
2543 -3547282
2544 -4025766
2545 -3497920
2546 -2895820
2547 -3585895
2548 -4142242
2549 -3827128
2550 -3200133
2551 -3126425
2552 -4064367
2553 -4202992
2554 -3370926
2555 -3287858
2556 -3874074
2557 -4449973
2558 -4006033
2559 -3174096
2560 -3664741
2561 -4368779
2562 -4252918
2563 -3662304
2564 -3379090
2565 -4258636
2566 -4714168
2567 -3959926
2568 -3600893
2569 -3972487
2570 -4644435
2571 -4509878
2572 -3590908
2573 -3809303
2574 -4600906
2575 -4704486
2576 -4187352
2577 -3689274
2578 -4399553
2579 -5089355
2580 -4441660
2581 -3872573
2582 -4103731
2583 -4860983
2584 -5010278
2585 -4076001
2586 -4018612
2587 -4803099
2588 -5090659
2589 -4704235
2590 -4044761
2591 -4463565
2592 -5298577
2593 -4912796
2594 -4305594
2595 -4296471
2596 -4961201
2597 -5398069
2598 -4640347
2599 -4316223
2600 -4971825
2601 -5368189
2602 -5148919
2603 -4402169
2604 -4556390
2605 -5470523
2606 -5344303
2607 -4732074
2608 -4598122
2609 -5191819
2610 -5792110
2611 -5104611
2612 -4512565
2613 -5041305
2614 -5597904
2615 -5561324
2616 -4816129
2617 -4717083
2618 -5662985
2619 -5818958
2620 -5241905
2621 -4889510
2622 -5230551
2623 -5959866
2624 -5557833
2625 -4855400
2626 -5181573
2627 -5746186
2628 -5943416
2629 -5348366
2630 -4999812
2631 -5782319
2632 -6088143
2633 -5587897
2634 -5156420
2635 -5356042
2636 -6183911
2637 -6031330
2638 -5226571
2639 -5381071
2640 -5979997
2641 -6285252
2642 -5728979
2643 -5172783
2644 -5869809
2645 -6371023
2646 -5959104
2647 -5475705
2648 -5508472
2649 -6331573
2650 -6443103
2651 -5649070
2652 -5597739
2653 -6095266
2654 -6491641
2655 -6140698
2656 -5434660
2657 -5902464
2658 -6561203
2659 -6359362
2660 -5876802
2661 -5699392
2662 -6444235
2663 -6806152
2664 -6049981
2665 -5757391
2666 -6177524
2667 -6688638
2668 -6501880
2669 -5729954
2670 -6051452
2671 -6819239
2672 -6742736
2673 -6245099
2674 -5918900
2675 -6494587
2676 -6991869
2677 -6353371
2678 -5973504
2679 -6306065
2680 -6876567
2681 -6936941
2682 -6162381
2683 -6175383
2684 -6911326
2685 -6988737
2686 -6541071
2687 -6079833
2688 -6543775
2689 -7254538
2690 -6768204
2691 -6208946
2692 -6428155
2693 -7055588
2694 -7294322
2695 -6470645
2696 -6192885
2697 -6961221
2698 -7275873
2699 -6925584
2700 -6316282
2701 -6561986
2702 -7445791
2703 -7207531
2704 -6548887
2705 -6513417
2706 -7052546
2707 -7512021
2708 -6868190
2709 -6372714
2710 -6983629
2711 -7434588
2712 -7270733
2713 -6667137
2714 -6652891
2715 -7530952
2716 -7536547
2717 -6863147
2718 -6663749
2719 -7063732
2720 -7662811
2721 -7227405
2722 -6558516
2723 -7029439
2724 -7636679
2725 -7627874
2726 -6969021
2727 -6674060
2728 -7521753
2729 -7781268
2730 -7141871
2731 -6803853
2732 -7114858
2733 -7843360
2734 -7643176
2735 -6868535
2736 -7093718
2737 -7656248
2738 -7787307
2739 -7280665
2740 -6793522
2741 -7445928
2742 -7922813
2743 -7500272
2744 -7119857
2745 -7212224
2746 -7915616
2747 -7955286
2748 -7122644
2749 -7081515
2750 -7658946
2751 -7983876
2752 -7590976
2753 -6951871
2754 -7481791
2755 -8132421
2756 -7784940
2757 -7298039
2758 -7245214
2759 -7895202
2760 -8151064
2761 -7418972
2762 -7226790
2763 -7699352
2764 -8098944
2765 -7920819
2766 -7220183
2767 -7454030
2768 -8169598
2769 -8023386
2770 -7524649
2771 -7273363
2772 -7832509
2773 -8343166
2774 -7719275
2775 -7330424
2776 -7736409
2777 -8248073
2778 -8221812
2779 -7438558
2780 -7415958
2781 -8171700
2782 -8211103
2783 -7745422
2784 -7368235
2785 -7778475
2786 -8463363
2787 -8050185
2788 -7539011
2789 -7739946
2790 -8216009
2791 -8382262
2792 -7676935
2793 -7424644
2794 -8132732
2795 -8351246
2796 -8017376
2797 -7616528
2798 -7841653
2799 -8523448
2800 -8211396
2801 -7618915
2802 -7727910
2803 -8158960
2804 -8464958
2805 -7906617
2806 -7516052
2807 -8152174
2808 -8529101
2809 -8250977
2810 -7722531
2811 -7748137
2812 -8537962
2813 -8453081
2814 -7750753
2815 -7705504
2816 -8168201
2817 -8616880
2818 -8175553
2819 -7616488
2820 -8115939
2821 -8555602
2822 -8370146
2823 -7885790
2824 -7744005
2825 -8453484
2826 -8620166
2827 -8012012
2828 -7835758
2829 -8132085
2830 -8644877
2831 -8413147
2832 -7704413
2833 -7989531
2834 -8551329
2835 -8524928
2836 -8017910
2837 -7693340
2838 -8410813
2839 -8815042
2840 -8221855
2841 -7874845
2842 -8103429
2843 -8657546
2844 -8553751
2845 -7784734
2846 -7896977
2847 -8492196
2848 -8642165
2849 -8258006
2850 -7769586
2851 -8277321
2852 -8858129
2853 -8418028
2854 -7935124
2855 -7957454
2856 -8545763
2857 -8738354
2858 -7980566
2859 -7843981
2860 -8459781
2861 -8790303
2862 -8495071
2863 -7815646
2864 -8086724
2865 -8785914
2866 -8520779
2867 -7997676
2868 -7909271
2869 -8458942
2870 -8891455
2871 -8248834
2872 -7879265
2873 -8315856
2874 -8708356
2875 -8598742
2876 -7914462
2877 -7955892
2878 -8703171
2879 -8653844
2880 -8158030
2881 -7944464
2882 -8365679
2883 -8890119
2884 -8370851
2885 -7867610
2886 -8210833
2887 -8633149
2888 -8677893
2889 -8045624
2890 -7868770
2891 -8597572
2892 -8766602
2893 -8322230
2894 -7936688
2895 -8167566
2896 -8842046
2897 -8543735
2898 -7893783
2899 -8058250
2900 -8539163
2901 -8761767
2902 -8209035
2903 -7830617
2904 -8473801
2905 -8771261
2906 -8398479
2907 -7966840
2908 -8025287
2909 -8671092
2910 -8608712
2911 -8007132
2912 -8050317
2913 -8448636
2914 -8769387
2915 -8374669
2916 -7810177
2917 -8245728
2918 -8676039
2919 -8446741
2920 -7973692
2921 -7883840
2922 -8584247
2923 -8754807
2924 -8103269
2925 -7956595
2926 -8319662
2927 -8700777
2928 -8412519
2929 -7766565
2930 -8079758
2931 -8592075
2932 -8490807
2933 -8079936
2934 -7835432
2935 -8417493
2936 -8759585
2937 -8180006
2938 -7858375
2939 -8089478
2940 -8578888
2941 -8529705
2942 -7827732
2943 -7917905
2944 -8498069
2945 -8539703
2946 -8143985
2947 -7741033
2948 -8174483
2949 -8664204
2950 -8216214
2951 -7828408
2952 -7964351
2953 -8419520
2954 -8538272
2955 -7895656
2956 -7811991
2957 -8348174
2958 -8484427
2959 -8175836
2960 -7683272
2961 -7957635
2962 -8571440
2963 -8236857
2964 -7786964
2965 -7859910
2966 -8323818
2967 -8551417
2968 -7919014
2969 -7645933
2970 -8155716
2971 -8379711
2972 -8161088
2973 -7656592
2974 -7767659
2975 -8449659
2976 -8322759
2977 -7822641
2978 -7712189
2979 -8080364
2980 -8481532
2981 -7938660
2982 -7474351
2983 -7892510
2984 -8293728
2985 -8229997
2986 -7690012
2987 -7599678
2988 -8296381
2989 -8309253
2990 -7765366
2991 -7552510
2992 -7852025
2993 -8348157
2994 -7991199
2995 -7437836
2996 -7730515
2997 -8144521
2998 -8188708
2999 -7684945
3000 -7391087
3001 -8005204
3002 -8238935
3003 -7765527
3004 -7416490
3005 -7583330
3006 -8215674
3007 -8078679
3008 -7386761
3009 -7494132
3010 -7970762
3011 -8138457
3012 -7673541
3013 -7199186
3014 -7723924
3015 -8144575
3016 -7789210
3017 -7372862
3018 -7375471
3019 -7985106
3020 -8079479
3021 -7394317
3022 -7271781
3023 -7671412
3024 -7995561
3025 -7711507
3026 -7087862
3027 -7416927
3028 -7982344
3029 -7808057
3030 -7363977
3031 -7168391
3032 -7677568
3033 -7957138
3034 -7348582
3035 -7099259
3036 -7428347
3037 -7825165
3038 -7722647
3039 -7094671
3040 -7206799
3041 -7763466
3042 -7695167
3043 -7288284
3044 -6968089
3045 -7365113
3046 -7826867
3047 -7352086
3048 -6984601
3049 -7210487
3050 -7634160
3051 -7668551
3052 -7015616
3053 -6923336
3054 -7482935
3055 -7545339
3056 -7208767
3057 -6844183
3058 -7118307
3059 -7656644
3060 -7344910
3061 -6897382
3062 -6965952
3063 -7328942
3064 -7525825
3065 -6966339
3066 -6709561
3067 -7207140
3068 -7415726
3069 -7170211
3070 -6738517
3071 -6832950
3072 -7430900
3073 -7267128
3074 -6750400
3075 -6729290
3076 -7063933
3077 -7354081
3078 -6896880
3079 -6517600
3080 -6949757
3081 -7245922
3082 -7081545
3083 -6648275
3084 -6568848
3085 -7142993
3086 -7142165
3087 -6633466
3088 -6488858
3089 -6782838
3090 -7211519
3091 -6887574
3092 -6351437
3093 -6667962
3094 -7051050
3095 -6964724
3096 -6498962
3097 -6274424
3098 -6839321
3099 -7012923
3100 -6545645
3101 -6320294
3102 -6527566
3103 -6993746
3104 -6819738
3105 -6191209
3106 -6312243
3107 -6713845
3108 -6785258
3109 -6420117
3110 -6066365
3111 -6539010
3112 -6878789
3113 -6477776
3114 -6151440
3115 -6220111
3116 -6692612
3117 -6676452
3118 -6033880
3119 -6052611
3120 -6488945
3121 -6627115
3122 -6313751
3123 -5878963
3124 -6244266
3125 -6673595
3126 -6339847
3127 -5948671
3128 -5904010
3129 -6369669
3130 -6548172
3131 -5942911
3132 -5773500
3133 -6179756
3134 -6458728
3135 -6237057
3136 -5663480
3137 -5841534
3138 -6401018
3139 -6224534
3140 -5783982
3141 -5626181
3142 -6041586
3143 -6399605
3144 -5883634
3145 -5554103
3146 -5861088
3147 -6182196
3148 -6108371
3149 -5521859
3150 -5477796
3151 -6044424
3152 -6074142
3153 -5697294
3154 -5417444
3155 -5706944
3156 -6186032
3157 -5794647
3158 -5311985
3159 -5490819
3160 -5849746
3161 -5945620
3162 -5401949
3163 -5196414
3164 -5750360
3165 -5911046
3166 -5568650
3167 -5205315
3168 -5332255
3169 -5859488
3170 -5649311
3171 -5119335
3172 -5172615
3173 -5545227
3174 -5785225
3175 -5331917
3176 -4946837
3177 -5397253
3178 -5670407
3179 -5393330
3180 -4967729
3181 -4952617
3182 -5536047
3183 -5521357
3184 -4993595
3185 -4910625
3186 -5209105
3187 -5530963
3188 -5206607
3189 -4704237
3190 -5002525
3191 -5358688
3192 -5230350
3193 -4825992
3194 -4660044
3195 -5177748
3196 -5350050
3197 -4869708
3198 -4663105
3199 -4865350
3200 -5232063
3201 -5051566
3202 -4474421
3203 -4640772
3204 -5061896
3205 -5034924
3206 -4669826
3207 -4415307
3208 -4844467
3209 -5115563
3210 -4676949
3211 -4399394
3212 -4506303
3213 -4879720
3214 -4875132
3215 -4306278
3216 -4315574
3217 -4741942
3218 -4847104
3219 -4563180
3220 -4151572
3221 -4420505
3222 -4812815
3223 -4490076
3224 -4144758
3225 -4177328
3226 -4563668
3227 -4699998
3228 -4173283
3229 -4041369
3230 -4412196
3231 -4536461
3232 -4322847
3233 -3895270
3234 -4055456
3235 -4512936
3236 -4311331
3237 -3965135
3238 -3913787
3239 -4233763
3240 -4458744
3241 -3985193
3242 -3703526
3243 -4040825
3244 -4270284
3245 -4129824
3246 -3669481
3247 -3708545
3248 -4243375
3249 -4149768
3250 -3749284
3251 -3585972
3252 -3859429
3253 -4195009
3254 -3796474
3255 -3400007
3256 -3673676
3257 -3984773
3258 -3954987
3259 -3483224
3260 -3358692
3261 -3898783
3262 -3965143
3263 -3549105
3264 -3276846
3265 -3458819
3266 -3895412
3267 -3635547
3268 -3153190
3269 -3321378
3270 -3668416
3271 -3760344
3272 -3333744
3273 -3025267
3274 -3469514
3275 -3678653
3276 -3345523
3277 -3022092
3278 -3076585
3279 -3579032
3280 -3521348
3281 -2988675
3282 -2986583
3283 -3294633
3284 -3485130
3285 -3130343
3286 -2693522
3287 -3046746
3288 -3396292
3289 -3160909
3290 -2806940
3291 -2768400
3292 -3246242
3293 -3305576
3294 -2760503
3295 -2635295
3296 -2904930
3297 -3176109
3298 -2971953
3299 -2476597
3300 -2674425
3301 -3091175
3302 -2991818
3303 -2619589
3304 -2392647
3305 -2794047
3306 -3054907
3307 -2602222
3308 -2338224
3309 -2525488
3310 -2868448
3311 -2809256
3312 -2270310
3313 -2310387
3314 -2740472
3315 -2733114
3316 -2399106
3317 -2095809
3318 -2394124
3319 -2754072
3320 -2393480
3321 -2085269
3322 -2218518
3323 -2546938
3324 -2602355
3325 -2074380
3326 -1942752
3327 -2357871
3328 -2471917
3329 -2196495
3330 -1803285
3331 -1978356
3332 -2469929
3333 -2265990
3334 -1852711
3335 -1847626
3336 -2163215
3337 -2354144
3338 -1882529
3339 -1598328
3340 -1940246
3341 -2159096
3342 -2022116
3343 -1624631
3344 -1642450
3345 -2123502
3346 -2030398
3347 -1611971
3348 -1507070
3349 -1742631
3350 -2041353
3351 -1706782
3352 -1350294
3353 -1615545
3354 -1867405
3355 -1796939
3356 -1416478
3357 -1293081
3358 -1722379
3359 -1748527
3360 -1390598
3361 -1229173
3362 -1397274
3363 -1736315
3364 -1521471
3365 -1100205
3366 -1261710
3367 -1539043
3368 -1528008
3369 -1167979
3370  -952996
3371 -1370550
3372 -1528137
3373 -1171814
3374  -948189
3375 -1059558
3376 -1437425
3377 -1307234
3378  -817625
3379  -897949
3380 -1207324
3381 -1270023
3382  -965284
3383  -646805
3384  -988383
3385 -1264615
3386  -998685
3387  -710959
3388  -690927
3389 -1063294
3390 -1103029
3391  -601576
3392  -521248
3393  -825842
3394 -1010236
3395  -803640
3396  -392459
3397  -618389
3398  -981694
3399  -779292
3400  -430054
3401  -330893
3402  -691655
3403  -856387
3404  -401080
3405  -239321
3406  -510977
3407  -735456
3408  -606499
3409  -140441
3410  -225073
3411  -625424
3412  -531469
3413  -196313
3414    -9897
3415  -331611
3416  -639282
3417  -257308
3418    50174
3419  -128332
3420  -416151
3421  -383466
3422   100769
3423   160136
3424  -277247
3425  -326230
3426   -32290
3427   247323
3428    52968
3429  -339161
3430   -66200
3431   321287
3432   236219
3433   -58105
3434  -155161
3435   281620
3436   473994
3437    66428
3438   -81687
3439   167227
3440   488883
3441   420258
3442     5073
3443   148553
3444   560508
3445   572166
3446   294310
3447    81411
3448   433382
3449   758258
3450   437764
3451   197928
3452   355726
3453   735378
3454   813421
3455   371217
3456   337323
3457   751919
3458   862927
3459   629760
3460   330710
3461   576173
3462  1021055
3463   831608
3464   542802
3465   615274
3466   938086
3467  1100917
3468   712221
3469   554057
3470   899818
3471  1111293
3472  1004372
3473   683423
3474   774890
3475  1242531
3476  1182493
3477   866414
3478   819535
3479  1091682
3480  1364722
3481  1061027
3482   814449
3483  1119254
3484  1382787
3485  1335542
3486  1002219
3487   979403
3488  1434566
3489  1464074
3490  1164858
3491  1065032
3492  1297447
3493  1630824
3494  1418746
3495  1103304
3496  1323302
3497  1610076
3498  1643038
3499  1339476
3500  1188741
3501  1602546
3502  1756297
3503  1488425
3504  1326272
3505  1479067
3506  1874984
3507  1783350
3508  1414515
3509  1517578
3510  1798189
3511  1914497
3512  1646910
3513  1412107
3514  1773132
3515  2033295
3516  1829356
3517  1627329
3518  1693222
3519  2076406
3520  2076552
3521  1679185
3522  1704599
3523  1992786
3524  2150173
3525  1974695
3526  1702672
3527  1983405
3528  2295310
3529  2135809
3530  1896542
3531  1867208
3532  2224600
3533  2362154
3534  1984416
3535  1903133
3536  2191737
3537  2441915
3538  2341045
3539  1962755
3540  2116195
3541  2491805
3542  2436145
3543  2169913
3544  2062482
3545  2397327
3546  2658684
3547  2331461
3548  2145695
3549  2365223
3550  2635618
3551  2623992
3552  2251659
3553  2277913
3554  2664524
3555  2702432
3556  2487568
3557  2308237
3558  2550116
3559  2904241
3560  2664755
3561  2398002
3562  2522242
3563  2812357
3564  2899077
3565  2528324
3566  2446654
3567  2840193
3568  2979120
3569  2789013
3570  2543626
3571  2701301
3572  3114080
3573  2973144
3574  2630471
3575  2682825
3576  2972580
3577  3164798
3578  2850018
3579  2651517
3580  3011356
3581  3228307
3582  3095989
3583  2800492
3584  2806800
3585  3237976
3586  3243304
3587  2920719
3588  2886357
3589  3145306
3590  3420101
3591  3203220
3592  2884009
3593  3119688
3594  3389656
3595  3347097
3596  3055384
3597  2974117
3598  3383647
3599  3515735
3600  3222110
3601  3094235
3602  3282182
3603  3599294
3604  3462979
3605  3097033
3606  3251858
3607  3550162
3608  3598284
3609  3362381
3610  3178063
3611  3523188
3612  3737237
3613  3496921
3614  3304775
3615  3401036
3616  3733302
3617  3742753
3618  3360190
3619  3394308
3620  3704545
3621  3839327
3622  3652921
3623  3383722
3624  3629996
3625  3935324
3626  3755020
3627  3517617
3628  3528118
3629  3847197
3630  3980059
3631  3645623
3632  3573516
3633  3849560
3634  4024484
3635  3906701
3636  3605305
3637  3736344
3638  4068656
3639  3982931
3640  3753591
3641  3703158
3642  3988557
3643  4199776
3644  3911720
3645  3750977
3646  3966728
3647  4159693
3648  4111569
3649  3806753
3650  3865776
3651  4231297
3652  4232839
3653  4012997
3654  3892063
3655  4116690
3656  4385652
3657  4140123
3658  3890912
3659  4064209
3660  4317557
3661  4365095
3662  4052764
3663  3996011
3664  4370190
3665  4436627
3666  4228645
3667  4060106
3668  4203845
3669  4525443
3670  4372167
3671  4104357
3672  4203705
3673  4447777
3674  4560024
3675  4295446
3676  4138714
3677  4458981
3678  4597452
3679  4435051
3680  4228423
3681  4295676
3682  4656617
3683  4608147
3684  4297095
3685  4321469
3686  4571085
3687  4744898
3688  4508053
3689  4263488
3690  4533426
3691  4753784
3692  4644628
3693  4418033
3694  4407993
3695  4772590
3696  4831575
3697  4516692
3698  4446822
3699  4642018
3700  4872915
3701  4719255
3702  4405209
3703  4591369
3704  4890023
3705  4868249
3706  4634623
3707  4516868
3708  4838974
3709  5001223
3710  4709896
3711  4562999
3712  4708159
3713  4993204
3714  4955639
3715  4611401
3716  4687905
3717  4995993
3718  5030204
3719  4825588
3720  4615172
3721  4866374
3722  5128711
3723  4912774
3724  4713185
3725  4805089
3726  5091358
3727  5154162
3728  4803101
3729  4758905
3730  5052178
3731  5164492
3732  4995715
3733  4741576
3734  4923380
3735  5251229
3736  5118803
3737  4884607
3738  4886756
3739  5152871
3740  5312218
3741  4997931
3742  4844665
3743  5091751
3744  5277144
3745  5190690
3746  4909066
3747  4973855
3748  5341898
3749  5294436
3750  5041508
3751  4965478
3752  5170528
3753  5398875
3754  5170246
3755  4959063
3756  5149981
3757  5361359
3758  5365360
3759  5101462
3760  5045535
3761  5372045
3762  5413126
3763  5190810
3764  5057772
3765  5200026
3766  5483965
3767  5347536
3768  5087200
3769  5220452
3770  5447267
3771  5495714
3772  5227226
3773  5087957
3774  5398578
3775  5524917
3776  5333632
3777  5177066
3778  5265944
3779  5572322
3780  5510929
3781  5218820
3782  5242533
3783  5456030
3784  5572577
3785  5387738
3786  5162502
3787  5412906
3788  5628819
3789  5496518
3790  5302702
3791  5307113
3792  5604861
3793  5626445
3794  5320363
3795  5292934
3796  5493972
3797  5651520
3798  5520271
3799  5273634
3800  5451465
3801  5687462
3802  5605272
3803  5400664
3804  5341170
3805  5609493
3806  5735061
3807  5450059
3808  5350449
3809  5519704
3810  5722528
3811  5661191
3812  5360808
3813  5456326
3814  5727358
3815  5697023
3816  5491840
3817  5368962
3818  5606450
3819  5818837
3820  5590673
3821  5434071
3822  5556034
3823  5766381
3824  5761079
3825  5453827
3826  5440434
3827  5719550
3828  5774916
3829  5611725
3830  5431244
3831  5616110
3832  5880159
3833  5703968
3834  5489063
3835  5546436
3836  5754875
3837  5839259
3838  5544990
3839  5458394
3840  5733187
3841  5847218
3842  5722023
3843  5511997
3844  5585571
3845  5882384
3846  5783702
3847  5538303
3848  5544589
3849  5746105
3850  5900316
3851  5663148
3852  5496134
3853  5721308
3854  5887293
3855  5797450
3856  5544806
3857  5556154
3858  5879514
3859  5871275
3860  5616529
3861  5558524
3862  5727167
3863  5946237
3864  5777511
3865  5521539
3866  5671874
3867  5880009
3868  5869978
3869  5631718
3870  5520253
3871  5829855
3872  5939953
3873  5722066
3874  5584699
3875  5693942
3876  5945542
3877  5850315
3878  5553386
3879  5629098
3880  5848667
3881  5897991
3882  5703860
3883  5545218
3884  5798025
3885  5963616
3886  5786191
3887  5608518
3888  5641269
3889  5898989
3890  5903139
3891  5600371
3892  5597611
3893  5822421
3894  5939483
3895  5794801
3896  5549044
3897  5727056
3898  5954047
3899  5821870
3900  5618125
3901  5598287
3902  5854151
3903  5950810
3904  5669641
3905  5598212
3906  5767412
3907  5919714
3908  5832469
3909  5569076
3910  5648916
3911  5902409
3912  5856029
3913  5668620
3914  5579537
3915  5786906
3916  5963791
3917  5724444
3918  5578711
3919  5706672
3920  5871622
3921  5856717
3922  5588213
3923  5601589
3924  5856057
3925  5861943
3926  5697711
3927  5575774
3928  5713878
3929  5927493
3930  5754779
3931  5561331
3932  5635818
3933  5817058
3934  5863669
3935  5617731
3936  5541519
3937  5803543
3938  5873581
3939  5713831
3940  5541753
3941  5626792
3942  5869465
3943  5760472
3944  5545214
3945  5582756
3946  5758276
3947  5857753
3948  5652575
3949  5497291
3950  5700702
3951  5821189
3952  5714649
3953  5526360
3954  5535635
3955  5800142
3956  5788624
3957  5549152
3958  5536933
3959  5691453
3960  5822167
3961  5638592
3962  5431457
3963  5612821
3964  5769884
3965  5694548
3966  5508243
3967  5484671
3968  5743830
3969  5775821
3970  5535873
3971  5459287
3972  5581742
3973  5754035
3974  5643559
3975  5391350
3976  5506053
3977  5708262
3978  5689720
3979  5500227
3980  5383221
3981  5626692
3982  5749549
3983  5528956
3984  5380186
3985  5473166
3986  5692611
3987  5651257
3988  5371095
3989  5403729
3990  5613046
3991  5651453
3992  5482859
3993  5307282
3994  5476325
3995  5673192
3996  5513356
3997  5344977
3998  5368419
3999  5590284
4000  5634164
4001  5359498
4002  5308511
4003  5489756
4004  5572085
4005  5454565
4006  5234525
4007  5349621
4008  5586324
4009  5496900
4010  5313175
4011  5276890
4012  5467060
4013  5580184
4014  5317375
4015  5191689
4016  5353777
4017  5498710
4018  5434811
4019  5197960
4020  5234037
4021  5489228
4022  5454587
4023  5249710
4024  5156447
4025  5312786
4026  5490610
4027  5297294
4028  5118622
4029  5239183
4030  5398554
4031  5396473
4032  5163121
4033  5102466
4034  5337243
4035  5376539
4036  5208308
4037  5065413
4038  5161562
4039  5394740
4040  5267281
4041  5036575
4042  5105904
4043  5282212
4044  5321990
4045  5106195
4046  4972050
4047  5198394
4048  5298209
4049  5147899
4050  4980346
4051  5026944
4052  5265829
4053  5220556
4054  4979707
4055  4969013
4056  5119191
4057  5221473
4058  5049347
4059  4859953
4060  5031058
4061  5185304
4062  5102155
4063  4928887
4064  4890519
4065  5105607
4066  5138776
4067  4898425
4068  4834886
4069  4958733
4070  5096293
4071  5002274
4072  4784326
4073  4897240
4074  5058028
4075  5007044
4076  4838915
4077  4746952
4078  4937886
4079  5020471
4080  4821278
4081  4731802
4082  4825962
4083  4981491
4084  4928441
4085  4696306
4086  4728777
4087  4905664
4088  4884450
4089  4741851
4090  4617239
4091  4777693
4092  4917085
4093  4744069
4094  4618281
4095  4675985
4096  4836248
4097  4838472
4098  4579567
4099  4556618
4100  4754970
4101  4791628
4102  4652791
4103  4479686
4104  4605262
4105  4806669
4106  4664092
4107  4493687
4108  4501210
4109  4663374
4110  4720690
4111  4489566
4112  4402814
4113  4582153
4114  4661210
4115  4573664
4116  4384950
4117  4427609
4118  4635121
4119  4563096
4120  4378548
4121  4334995
4122  4471966
4123  4594056
4124  4405551
4125  4260341
4126  4418045
4127  4534657
4128  4465600
4129  4249388
4130  4231713
4131  4463332
4132  4444270
4133  4256419
4134  4191127
4135  4312941
4136  4475059
4137  4320614
4138  4112509
4139  4209743
4140  4351480
4141  4335715
4142  4132755
4143  4043343
4144  4276477
4145  4346130
4146  4173353
4147  4048933
4148  4107812
4149  4308273
4150  4215474
4151  3976504
4152  4006655
4153  4148970
4154  4207638
4155  4048317
4156  3893352
4157  4069145
4158  4191755
4159  4060167
4160  3903435
4161  3904464
4162  4109914
4163  4097308
4164  3850796
4165  3834612
4166  3973159
4167  4065600
4168  3945631
4169  3745320
4170  3861697
4171  4022172
4172  3923336
4173  3764825
4174  3714685
4175  3892397
4176  3966219
4177  3748937
4178  3668085
4179  3778859
4180  3895819
4181  3827085
4182  3594804
4183  3636416
4184  3830484
4185  3792304
4186  3629977
4187  3538334
4188  3704637
4189  3825958
4190  3628358
4191  3498767
4192  3570478
4193  3695696
4194  3686242
4195  3450636
4196  3440395
4197  3633958
4198  3647080
4199  3522614
4200  3387593
4201  3477271
4202  3634181
4203  3482309
4204  3321526
4205  3361180
4206  3496245
4207  3536955
4208  3332633
4209  3263726
4210  3433214
4211  3487754
4212  3367734
4213  3197848
4214  3254407
4215  3444076
4216  3350120
4217  3170649
4218  3174056
4219  3298415
4220  3383855
4221  3204169
4222  3064914
4223  3215394
4224  3304448
4225  3218583
4226  3045983
4227  3035103
4228  3237703
4229  3214631
4230  3032943
4231  2988094
4232  3085046
4233  3198153
4234  3059157
4235  2890281
4236  2993068
4237  3090739
4238  3052415
4239  2897309
4240  2838727
4241  3028054
4242  3055491
4243  2882054
4244  2801150
4245  2863226
4246  3003066
4247  2901471
4248  2703897
4249  2780605
4250  2914433
4251  2904752
4252  2748120
4253  2648649
4254  2812651
4255  2873737
4256  2706415
4257  2600471
4258  2643305
4259  2799526
4260  2768943
4261  2558131
4262  2569971
4263  2703915
4264  2734756
4265  2591508
4266  2430208
4267  2559032
4268  2693799
4269  2564816
4270  2426499
4271  2427871
4272  2602092
4273  2624214
4274  2390860
4275  2347256
4276  2477481
4277  2541294
4278  2435876
4279  2243341
4280  2328975
4281  2498773
4282  2415379
4283  2265525
4284  2216572
4285  2361641
4286  2445119
4287  2242645
4288  2131826
4289  2245681
4290  2339873
4291  2290716
4292  2083776
4293  2096949
4294  2289362
4295  2264943
4296  2096400
4297  2003214
4298  2125954
4299  2251041
4300  2081262
4301  1938960
4302  2013703
4303  2132634
4304  2137916
4305  1935368
4306  1875026
4307  2041841
4308  2073510
4309  1942325
4310  1807866
4311  1869982
4312  2051936
4313  1942266
4314  1764741
4315  1801572
4316  1911881
4317  1946804
4318  1767200
4319  1655104
4320  1807099
4321  1869902
4322  1778943
4323  1640569
4324  1654715
4325  1835977
4326  1788027
4327  1603928
4328  1574196
4329  1666376
4330  1748609
4331  1611091
4332  1455908
4333  1580408
4334  1684021
4335  1611812
4336  1461576
4337  1428004
4338  1598221
4339  1606005
4340  1412709
4341  1364135
4342  1441673
4343  1548998
4344  1452062
4345  1272557
4346  1352782
4347  1471564
4348  1435368
4349  1296142
4350  1204367
4351  1360927
4352  1422176
4353  1253967
4354  1162229
4355  1218044
4356  1341222
4357  1295378
4358  1096335
4359  1127933
4360  1253485
4361  1241250
4362  1119824
4363   995665
4364  1121493
4365  1221514
4366  1079981
4367   980075
4368  1003529
4369  1121214
4370  1117778
4371   911302
4372   885256
4373  1020390
4374  1054874
4375   954902
4376   796514
4377   893048
4378  1031841
4379   921770
4380   781354
4381   767806
4382   882738
4383   930081
4384   741726
4385   675916
4386   795710
4387   866367
4388   792445
4389   627772
4390   652451
4391   798945
4392   743465
4393   605002
4394   554866
4395   649175
4396   757976
4397   589205
4398   478312
4399   571998
4400   652378
4401   608099
4402   438842
4403   427657
4404   585510
4405   563133
4406   422140
4407   350658
4408   420809
4409   558669
4410   433351
4411   278167
4412   339739
4413   434249
4414   435630
4415   266189
4416   188459
4417   357844
4418   393191
4419   265165
4420   155154
4421   204341
4422   354930
4423   270814
4424    82663
4425   103845
4426   217338
4427   249472
4428   110859
4429    -9203
4430   127927
4431   210611
4432   104283
4433   -27484
4434   -40123
4435   116921
4436   105968
4437   -85539
4438  -105642
4439    -1437
4440    78873
4441   -38390
4442  -206617
4443  -108677
4444    -3410
4445   -79542
4446  -215094
4447  -252670
4448  -103773
4449   -62547
4450  -236208
4451  -291945
4452  -226669
4453  -137190
4454  -200777
4455  -392030
4456  -349464
4457  -213882
4458  -240245
4459  -372055
4460  -456531
4461  -323427
4462  -243353
4463  -394238
4464  -500951
4465  -449879
4466  -343637
4467  -366127
4468  -559957
4469  -561298
4470  -423113
4471  -418238
4472  -521641
4473  -645077
4474  -565130
4475  -445293
4476  -554932
4477  -678533
4478  -673515
4479  -568321
4480  -531174
4481  -712741
4482  -765523
4483  -632822
4484  -596316
4485  -683784
4486  -826883
4487  -790567
4488  -642046
4489  -729814
4490  -862055
4491  -864448
4492  -769935
4493  -700986
4494  -851573
4495  -960822
4496  -860629
4497  -794232
4498  -848351
4499 -1001073
4500 -1009435
4501  -844911
4502  -868725
4503 -1012098
4504 -1054720
4505  -981731
4506  -890841
4507 -1018324
4508 -1161271
4509 -1068285
4510  -992452
4511 -1016764
4512 -1156910
4513 -1189675
4514 -1044079
4515 -1035948
4516 -1167431
4517 -1246686
4518 -1205571
4519 -1092876
4520 -1163704
4521 -1323669
4522 -1272346
4523 -1175696
4524 -1172004
4525 -1307261
4526 -1388474
4527 -1249263
4528 -1212159
4529 -1338182
4530 -1424317
4531 -1394910
4532 -1278125
4533 -1312836
4534 -1478491
4535 -1464413
4536 -1370074
4537 -1343900
4538 -1452783
4539 -1577593
4540 -1474416
4541 -1387319
4542 -1479862
4543 -1585419
4544 -1592906
4545 -1457694
4546 -1449905
4547 -1624512
4548 -1663855
4549 -1567986
4550 -1516204
4551 -1601532
4552 -1751184
4553 -1682656
4554 -1562484
4555 -1620439
4556 -1729849
4557 -1775177
4558 -1662655
4559 -1614724
4560 -1775633
4561 -1847366
4562 -1773463
4563 -1693170
4564 -1730048
4565 -1889259
4566 -1873497
4567 -1735137
4568 -1758875
4569 -1887649
4570 -1961402
4571 -1864517
4572 -1776949
4573 -1909703
4574 -2012060
4575 -1948645
4576 -1859228
4577 -1870441
4578 -2033575
4579 -2064138
4580 -1931120
4581 -1918031
4582 -2020410
4583 -2129209
4584 -2066714
4585 -1925397
4586 -2023140
4587 -2159504
4588 -2135094
4589 -2037723
4590 -2008346
4591 -2164689
4592 -2243632
4593 -2120273
4594 -2071936
4595 -2152375
4596 -2267927
4597 -2246238
4598 -2106640
4599 -2151726
4600 -2294508
4601 -2315238
4602 -2235334
4603 -2168419
4604 -2286712
4605 -2403592
4606 -2302233
4607 -2222600
4608 -2269493
4609 -2400767
4610 -2419662
4611 -2280524
4612 -2287907
4613 -2430580
4614 -2477650
4615 -2408000
4616 -2318643
4617 -2402621
4618 -2537556
4619 -2474404
4620 -2380828
4621 -2401585
4622 -2526287
4623 -2598149
4624 -2467891
4625 -2419262
4626 -2542590
4627 -2617485
4628 -2577274
4629 -2460511
4630 -2502233
4631 -2670671
4632 -2652540
4633 -2550870
4634 -2541192
4635 -2643783
4636 -2736885
4637 -2637763
4638 -2555540
4639 -2652844
4640 -2741439
4641 -2725445
4642 -2631831
4643 -2633455
4644 -2790837
4645 -2805763
4646 -2714561
4647 -2683359
4648 -2750269
4649 -2865854
4650 -2794751
4651 -2687714
4652 -2770891
4653 -2877023
4654 -2889038
4655 -2780894
4656 -2750389
4657 -2904452
4658 -2944920
4659 -2848616
4660 -2799894
4661 -2859658
4662 -2985170
4663 -2954746
4664 -2834932
4665 -2880576
4666 -2999662
4667 -3031852
4668 -2938859
4669 -2865863
4670 -2989295
4671 -3072506
4672 -2997080
4673 -2929286
4674 -2960359
4675 -3106622
4676 -3112467
4677 -2983711
4678 -2998827
4679 -3089970
4680 -3150783
4681 -3081103
4682 -2981826
4683 -3086986
4684 -3194085
4685 -3150667
4686 -3076198
4687 -3070885
4688 -3204537
4689 -3242717
4690 -3111909
4691 -3086256
4692 -3181352
4693 -3259965
4694 -3225475
4695 -3108146
4696 -3184540
4697 -3311697
4698 -3281898
4699 -3198335
4700 -3162913
4701 -3289945
4702 -3368535
4703 -3251001
4704 -3196669
4705 -3272608
4706 -3374923
4707 -3373495
4708 -3239482
4709 -3254074
4710 -3400391
4711 -3407540
4712 -3330284
4713 -3266902
4714 -3351262
4715 -3476622
4716 -3387275
4717 -3303709
4718 -3365646
4719 -3468618
4720 -3502932
4721 -3369615
4722 -3345065
4723 -3477727
4724 -3511455
4725 -3438850
4726 -3372350
4727 -3435170
4728 -3578149
4729 -3522856
4730 -3425846
4731 -3443855
4732 -3547155
4733 -3601809
4734 -3487163
4735 -3421075
4736 -3540915
4737 -3622305
4738 -3578597
4739 -3477778
4740 -3503685
4741 -3660238
4742 -3643664
4743 -3527465
4744 -3507715
4745 -3600102
4746 -3698345
4747 -3610566
4748 -3516315
4749 -3614096
4750 -3710392
4751 -3690140
4752 -3591510
4753 -3563170
4754 -3703452
4755 -3728806
4756 -3631900
4757 -3603613
4758 -3675138
4759 -3778841
4760 -3731467
4761 -3613480
4762 -3667165
4763 -3772009
4764 -3784703
4765 -3688869
4766 -3628592
4767 -3759074
4768 -3833985
4769 -3745943
4770 -3687248
4771 -3727271
4772 -3844227
4773 -3828777
4774 -3703272
4775 -3722826
4776 -3819042
4777 -3864488
4778 -3788099
4779 -3702566
4780 -3813959
4781 -3908240
4782 -3834471
4783 -3768484
4784 -3783794
4785 -3890756
4786 -3914912
4787 -3788701
4788 -3775652
4789 -3871866
4790 -3930972
4791 -3882833
4792 -3792063
4793 -3852464
4794 -3964032
4795 -3922989
4796 -3847134
4797 -3822946
4798 -3930022
4799 -3986522
4800 -3879858
4801 -3838914
4802 -3926153
4803 -3995143
4804 -3971331
4805 -3861449
4806 -3890249
4807 -4009899
4808 -3990557
4809 -3916063
4810 -3884307
4811 -3975465
4812 -4059047
4813 -3961154
4814 -3898910
4815 -3968403
4816 -4048492
4817 -4038136
4818 -3918761
4819 -3920224
4820 -4049678
4821 -4064328
4822 -3990271
4823 -3934127
4824 -4004145
4825 -4116201
4826 -4037836
4827 -3942011
4828 -3987932
4829 -4072930
4830 -4104973
4831 -3995554
4832 -3957629
4833 -4077916
4834 -4118983
4835 -4058906
4836 -3980990
4837 -4018278
4838 -4145666
4839 -4102814
4840 -3989432
4841 -4016567
4842 -4097463
4843 -4154998
4844 -4070974
4845 -3998503
4846 -4098053
4847 -4166687
4848 -4113976
4849 -4029407
4850 -4033814
4851 -4162857
4852 -4163719
4853 -4053208
4854 -4040537
4855 -4123096
4856 -4199788
4857 -4129878
4858 -4025664
4859 -4101792
4860 -4190169
4861 -4163667
4862 -4077775
4863 -4046745
4864 -4176185
4865 -4217486
4866 -4108814
4867 -4068601
4868 -4119620
4869 -4216902
4870 -4176011
4871 -4050204
4872 -4095793
4873 -4210022
4874 -4209081
4875 -4133621
4876 -4069867
4877 -4170350
4878 -4248576
4879 -4151772
4880 -4084583
4881 -4125253
4882 -4223188
4883 -4222490
4884 -4098717
4885 -4104868
4886 -4207901
4887 -4239329
4888 -4169538
4889 -4088053
4890 -4150618
4891 -4248844
4892 -4185626
4893 -4106290
4894 -4118351
4895 -4228150
4896 -4257297
4897 -4130526
4898 -4100711
4899 -4196124
4900 -4248003
4901 -4197124
4902 -4092926
4903 -4138286
4904 -4252350
4905 -4222798
4906 -4135484
4907 -4115215
4908 -4207843
4909 -4277274
4910 -4165083
4911 -4098760
4912 -4173815
4913 -4241017
4914 -4218091
4915 -4114289
4916 -4118561
4917 -4242696
4918 -4247397
4919 -4157272
4920 -4116497
4921 -4180197
4922 -4267751
4923 -4184629
4924 -4097778
4925 -4159674
4926 -4234268
4927 -4233482
4928 -4139790
4929 -4108549
4930 -4214997
4931 -4242193
4932 -4162800
4933 -4110371
4934 -4149787
4935 -4251903
4936 -4208872
4937 -4103066
4938 -4144904
4939 -4214952
4940 -4238204
4941 -4147187
4942 -4080899
4943 -4188005
4944 -4238459
4945 -4175788
4946 -4106277
4947 -4122553
4948 -4234051
4949 -4215049
4950 -4105119
4951 -4106314
4952 -4180900
4953 -4223529
4954 -4148100
4955 -4058967
4956 -4144336
4957 -4218947
4958 -4170054
4959 -4098159
4960 -4090511
4961 -4191913
4962 -4211727
4963 -4100557
4964 -4072978
4965 -4137292
4966 -4193331
4967 -4151606
4968 -4046230
4969 -4099610
4970 -4196191
4971 -4163949
4972 -4090057
4973 -4054340
4974 -4145750
4975 -4196845
4976 -4081057
4977 -4037910
4978 -4095327
4979 -4175488
4980 -4149973
4981 -4020904
4982 -4051704
4983 -4155894
4984 -4143159
4985 -4064503
4986 -4000851
4987 -4086466
4988 -4168965
4989 -4079510
4990 -4010665
4991 -4046023
4992 -4129953
4993 -4133012
4994 -4009779
4995 -3992428
4996 -4090771
4997 -4111888
4998 -4056053
4999 -3973313
5000 -4027468
5001 -4132206
5002 -4073498
5003 -3984410
5004 -3990340
5005 -4068685
5006 -4097053
5007 -3985116
5008 -3941230
5009 -4032269
5010 -4077113
5011 -4037498
5012 -3942936
5013 -3959177
5014 -4069587
5015 -4040129
5016 -3942975
5017 -3922185
5018 -3989935
5019 -4055577
5020 -3969227
5021 -3891690
5022 -3963383
5023 -4028307
5024 -4004450
5025 -3901301
5026 -3889461
5027 -4000103
5028 -3999090
5029 -3905939
5030 -3869397
5031 -3922519
5032 -4011336
5033 -3947686
5034 -3838311
5035 -3888475
5036 -3961861
5037 -3955518
5038 -3861802
5039 -3808353
5040 -3919863
5041 -3959175
5042 -3872222
5043 -3811914
5044 -3841065
5045 -3938812
5046 -3908190
5047 -3784854
5048 -3802834
5049 -3880826
5050 -3896786
5051 -3821152
5052 -3754580
5053 -3839135
5054 -3895476
5055 -3830271
5056 -3757466
5057 -3759267
5058 -3844389
5059 -3850129
5060 -3737801
5061 -3721518
5062 -3803095
5063 -3848616
5064 -3774988
5065 -3681211
5066 -3745007
5067 -3825528
5068 -3769720
5069 -3694158
5070 -3674485
5071 -3761357
5072 -3795461
5073 -3691826
5074 -3652979
5075 -3706556
5076 -3764200
5077 -3723030
5078 -3616101
5079 -3643940
5080 -3726768
5081 -3706202
5082 -3637734
5083 -3595277
5084 -3673727
5085 -3731145
5086 -3636494
5087 -3570920
5088 -3613513
5089 -3679533
5090 -3654696
5091 -3541321
5092 -3548154
5093 -3643413
5094 -3642868
5095 -3566790
5096 -3514815
5097 -3565006
5098 -3647165
5099 -3569380
5100 -3495818
5101 -3513476
5102 -3575456
5103 -3589912
5104 -3485242
5105 -3448767
5106 -3550459
5107 -3568696
5108 -3506719
5109 -3426284
5110 -3460604
5111 -3546352
5112 -3496664
5113 -3399922
5114 -3417299
5115 -3480131
5116 -3518104
5117 -3415348
5118 -3356616
5119 -3434213
5120 -3476720
5121 -3424262
5122 -3336911
5123 -3345040
5124 -3443808
5125 -3432899
5126 -3328701
5127 -3313962
5128 -3374188
5129 -3427090
5130 -3350681
5131 -3252502
5132 -3314689
5133 -3372448
5134 -3342391
5135 -3259020
5136 -3239149
5137 -3341629
5138 -3346777
5139 -3246982
5140 -3212238
5141 -3253528
5142 -3317191
5143 -3271255
5144 -3154449
5145 -3191844
5146 -3267848
5147 -3269652
5148 -3181259
5149 -3123882
5150 -3219622
5151 -3258297
5152 -3163182
5153 -3095713
5154 -3127516
5155 -3206951
5156 -3182847
5157 -3066579
5158 -3079728
5159 -3155599
5160 -3168423
5161 -3097805
5162 -3015092
5163 -3074209
5164 -3140673
5165 -3080622
5166 -3003070
5167 -3004312
5168 -3088936
5169 -3103656
5170 -2983803
5171 -2957664
5172 -3028159
5173 -3055550
5174 -3006909
5175 -2900701
5176 -2943673
5177 -3038237
5178 -2988215
5179 -2906151
5180 -2884414
5181 -2956341
5182 -2995747
5183 -2895283
5184 -2834237
5185 -2891894
5186 -2939152
5187 -2911893
5188 -2807972
5189 -2806548
5190 -2909509
5191 -2895567
5192 -2811166
5193 -2757266
5194 -2815382
5195 -2883156
5196 -2799527
5197 -2718019
5198 -2756948
5199 -2818151
5200 -2809975
5201 -2711282
5202 -2686294
5203 -2779271
5204 -2781274
5205 -2703222
5206 -2644854
5207 -2675259
5208 -2755589
5209 -2695410
5210 -2609149
5211 -2632137
5212 -2691327
5213 -2705196
5214 -2608799
5215 -2553500
5216 -2636610
5217 -2662219
5218 -2592535
5219 -2525812
5220 -2543293
5221 -2630747
5222 -2603512
5223 -2496621
5224 -2494433
5225 -2549898
5226 -2573520
5227 -2496508
5228 -2417580
5229 -2487230
5230 -2537855
5231 -2495151
5232 -2417977
5233 -2404301
5234 -2493781
5235 -2487797
5236 -2382383
5237 -2353006
5238 -2408376
5239 -2451268
5240 -2388974
5241 -2298504
5242 -2349504
5243 -2413147
5244 -2374264
5245 -2298275
5246 -2264166
5247 -2342447
5248 -2363133
5249 -2265715
5250 -2220306
5251 -2261348
5252 -2320642
5253 -2286629
5254 -2174049
5255 -2194072
5256 -2270340
5257 -2251591
5258 -2180695
5259 -2118086
5260 -2187385
5261 -2244636
5262 -2157823
5263 -2093373
5264 -2116186
5265 -2187672
5266 -2171104
5267 -2050485
5268 -2044450
5269 -2129244
5270 -2126114
5271 -2063569
5272 -1989566
5273 -2032884
5274 -2113813
5275 -2047490
5276 -1967870
5277 -1965082
5278 -2036200
5279 -2053246
5280 -1937271
5281 -1894905
5282 -1967283
5283 -1999712
5284 -1949547
5285 -1866227
5286 -1872017
5287 -1967663
5288 -1928419
5289 -1839028
5290 -1809146
5291 -1877996
5292 -1917998
5293 -1820518
5294 -1751316
5295 -1821103
5296 -1861430
5297 -1831060
5298 -1730268
5299 -1721468
5300 -1815095
5301 -1797460
5302 -1707526
5303 -1673463
5304 -1718891
5305 -1786677
5306 -1713826
5307 -1613992
5308 -1654963
5309 -1716522
5310 -1705888
5311 -1598708
5312 -1561632
5313 -1655873
5314 -1670659
5315 -1590568
5316 -1538182
5317 -1553776
5318 -1636486
5319 -1589990
5320 -1487098
5321 -1492202
5322 -1559131
5323 -1572871
5324 -1479743
5325 -1419770
5326 -1497611
5327 -1537629
5328 -1469473
5329 -1396906
5330 -1397997
5331 -1480876
5332 -1461017
5333 -1357211
5334 -1348297
5335 -1398890
5336 -1433151
5337 -1367019
5338 -1278005
5339 -1322605
5340 -1384414
5341 -1340990
5342 -1262216
5343 -1233586
5344 -1312963
5345 -1329453
5346 -1231103
5347 -1200632
5348 -1242496
5349 -1288272
5350 -1240284
5351 -1134564
5352 -1162295
5353 -1227074
5354 -1205302
5355 -1130748
5356 -1088841
5357 -1152955
5358 -1197185
5359 -1109544
5360 -1045545
5361 -1077309
5362 -1134805
5363 -1108605
5364 -1003094
5365  -997702
5366 -1076739
5367 -1075619
5368 -1001422
5369  -949954
5370  -996517
5371 -1053069
5372  -968788
5373  -897316
5374  -917049
5375  -974754
5376  -973524
5377  -875156
5378  -849103
5379  -924915
5380  -932537
5381  -871054
5382  -795225
5383  -822043
5384  -903205
5385  -845428
5386  -754581
5387  -758146
5388  -815120
5389  -847563
5390  -747201
5391  -693056
5392  -755608
5393  -788947
5394  -736657
5395  -652318
5396  -655788
5397  -742308
5398  -715762
5399  -632294
5400  -614452
5401  -654657
5402  -701100
5403  -624558
5404  -542782
5405  -594051
5406  -632392
5407  -606082
5408  -521288
5409  -497309
5410  -588725
5411  -595062
5412  -498086
5413  -455812
5414  -495438
5415  -551150
5416  -488822
5417  -392130
5418  -428269
5419  -488273
5420  -482933
5421  -390717
5422  -339485
5423  -424370
5424  -447923
5425  -358389
5426  -303994
5427  -321197
5428  -402020
5429  -372501
5430  -262474
5431  -271809
5432  -338748
5433  -338949
5434  -266050
5435  -191163
5436  -256200
5437  -305523
5438  -235600
5439  -164016
5440  -162201
5441  -244079
5442  -240486
5443  -131364
5444  -110154
5445  -168267
5446  -197043
5447  -140640
5448   -41719
5449   -82991
5450  -157141
5451  -113489
5452   -30446
5453   -10573
5454   -80037
5455  -109839
5456    -6138
5457    43468
5458    -7142
5459   -42294
5460    -8938
5461    91851
5462    69643
5463    -7648
5464    16135
5465    91196
5466   142787
5467    87862
5468    33438
5469   121804
5470   194828
5471   154471
5472    96650
5473   105967
5474   210609
5475   237857
5476   149239
5477   150871
5478   223750
5479   285476
5480   255150
5481   180384
5482   234298
5483   319672
5484   305550
5485   255942
5486   247048
5487   339747
5488   390655
5489   318049
5490   300171
5491   352153
5492   419649
5493   408628
5494   322342
5495   359118
5496   462877
5497   460779
5498   416084
5499   385670
5500   460819
5501   539441
5502   475483
5503   428269
5504   473410
5505   551127
5506   564020
5507   479024
5508   488943
5509   585045
5510   611036
5511   566806
5512   516338
5513   583317
5514   674117
5515   629130
5516   572754
5517   603427
5518   676334
5519   717428
5520   642409
5521   622327
5522   714655
5523   747920
5524   720067
5525   657108
5526   699488
5527   798579
5528   779210
5529   719311
5530   732104
5531   807125
5532   865709
5533   797690
5534   746821
5535   824568
5536   880823
5537   863968
5538   799159
5539   819849
5540   931979
5541   936702
5542   870349
5543   860052
5544   920382
5545   988227
5546   938007
5547   877099
5548   939601
5549  1012706
5550  1022340
5551   955255
5552   946994
5553  1049729
5554  1074721
5555  1015797
5556   982897
5557  1028439
5558  1121922
5559  1097368
5560  1012574
5561  1051307
5562  1141402
5563  1164834
5564  1103728
5565  1060167
5566  1160069
5567  1210304
5568  1157728
5569  1117982
5570  1145675
5571  1238822
5572  1242138
5573  1159858
5574  1175753
5575  1255705
5576  1293208
5577  1245352
5578  1177784
5579  1255008
5580  1338658
5581  1302055
5582  1252786
5583  1263763
5584  1361776
5585  1395496
5586  1307315
5587  1292107
5588  1356308
5589  1419635
5590  1394219
5591  1311541
5592  1362357
5593  1463600
5594  1450257
5595  1389281
5596  1373665
5597  1456944
5598  1513320
5599  1446818
5600  1403867
5601  1464109
5602  1533539
5603  1539108
5604  1453457
5605  1470023
5606  1574304
5607  1574182
5608  1519784
5609  1485089
5610  1553062
5611  1640661
5612  1577562
5613  1530076
5614  1572610
5615  1644641
5616  1673266
5617  1581524
5618  1575318
5619  1669306
5620  1699086
5621  1658804
5622  1612939
5623  1655814
5624  1756130
5625  1718211
5626  1651918
5627  1683120
5628  1754217
5629  1787806
5630  1721727
5631  1676883
5632  1763288
5633  1816496
5634  1786527
5635  1732232
5636  1756685
5637  1863509
5638  1844222
5639  1782585
5640  1779303
5641  1838415
5642  1899155
5643  1855963
5644  1788842
5645  1857771
5646  1930519
5647  1918086
5648  1859932
5649  1847847
5650  1949887
5651  1965906
5652  1896774
5653  1886468
5654  1934366
5655  2010134
5656  1985331
5657  1906693
5658  1965160
5659  2027626
5660  2028290
5661  1974712
5662  1944371
5663  2037599
5664  2088981
5665  2026817
5666  1993757
5667  2031265
5668  2112060
5669  2104589
5670  2016577
5671  2038269
5672  2124297
5673  2145335
5674  2093091
5675  2043229
5676  2127944
5677  2197386
5678  2140850
5679  2098657
5680  2123118
5681  2198418
5682  2216761
5683  2126394
5684  2130213
5685  2206478
5686  2246804
5687  2211953
5688  2149541
5689  2207854
5690  2293194
5691  2253317
5692  2201438
5693  2209276
5694  2279486
5695  2321244
5696  2231780
5697  2214602
5698  2296561
5699  2347731
5700  2329542
5701  2252090
5702  2282572
5703  2374238
5704  2361214
5705  2298889
5706  2282929
5707  2363813
5708  2429581
5709  2360764
5710  2310580
5711  2371596
5712  2430356
5713  2425378
5714  2346659
5715  2347453
5716  2453284
5717  2467788
5718  2406582
5719  2382212
5720  2430399
5721  2518469
5722  2470690
5723  2397989
5724  2428266
5725  2503080
5726  2526042
5727  2454223
5728  2421492
5729  2518597
5730  2565555
5731  2518082
5732  2470103
5733  2490731
5734  2586262
5735  2570246
5736  2488469
5737  2511173
5738  2576644
5739  2623403
5740  2559194
5741  2508202
5742  2586292
5743  2640425
5744  2610435
5745  2545056
5746  2554595
5747  2657564
5748  2671108
5749  2577818
5750  2579528
5751  2643309
5752  2705357
5753  2663142
5754  2584317
5755  2645469
5756  2714149
5757  2696354
5758  2637152
5759  2614385
5760  2713990
5761  2755309
5762  2685487
5763  2651248
5764  2699706
5765  2766241
5766  2752961
5767  2665662
5768  2693924
5769  2776332
5770  2780298
5771  2728607
5772  2693869
5773  2769401
5774  2834098
5775  2764275
5776  2715391
5777  2753222
5778  2825748
5779  2829460
5780  2742847
5781  2757063
5782  2839086
5783  2859119
5784  2818529
5785  2756448
5786  2809081
5787  2896074
5788  2843807
5789  2789340
5790  2803158
5791  2877572
5792  2911020
5793  2830725
5794  2800855
5795  2881869
5796  2918096
5797  2885182
5798  2819528
5799  2856145
5800  2941567
5801  2919219
5802  2858570
5803  2856054
5804  2928337
5805  2977876
5806  2900601
5807  2862381
5808  2922258
5809  2972401
5810  2952397
5811  2890826
5812  2889953
5813  2988421
5814  2997292
5815  2929762
5816  2911005
5817  2955927
5818  3032963
5819  2968003
5820  2906420
5821  2956868
5822  3021294
5823  3021042
5824  2954004
5825  2939351
5826  3030224
5827  3048629
5828  2990521
5829  2950432
5830  2988558
5831  3074038
5832  3038969
5833  2963600
5834  2997673
5835  3068324
5836  3087248
5837  3010579
5838  2972235
5839  3054177
5840  3099810
5841  3047528
5842  2996405
5843  3020700
5844  3109413
5845  3110470
5846  3018844
5847  3027583
5848  3090933
5849  3123618
5850  3072940
5851  3004558
5852  3073647
5853  3149062
5854  3105378
5855  3052169
5856  3048020
5857  3142823
5858  3154734
5859  3070500
5860  3056050
5861  3112996
5862  3167372
5863  3126977
5864  3045664
5865  3092754
5866  3178827
5867  3157855
5868  3097446
5869  3073542
5870  3153921
5871  3201672
5872  3120039
5873  3076845
5874  3127390
5875  3192692
5876  3187533
5877  3094166
5878  3107444
5879  3198083
5880  3205027
5881  3143993
5882  3096496
5883  3148565
5884  3226151
5885  3168543
5886  3109475
5887  3138521
5888  3204156
5889  3223459
5890  3134848
5891  3119722
5892  3202691
5893  3221284
5894  3180402
5895  3121482
5896  3162170
5897  3256246
5898  3215629
5899  3151824
5900  3154763
5901  3215807
5902  3253389
5903  3172512
5904  3124163
5905  3204846
5906  3252225
5907  3221480
5908  3149432
5909  3164785
5910  3264149
5911  3248012
5912  3165201
5913  3158209
5914  3216670
5915  3275421
5916  3209751
5917  3148108
5918  3201350
5919  3260098
5920  3252132
5921  3174314
5922  3160591
5923  3252842
5924  3264535
5925  3200026
5926  3166688
5927  3205748
5928  3286524
5929  3240595
5930  3164440
5931  3204444
5932  3264771
5933  3268976
5934  3198025
5935  3164009
5936  3242130
5937  3275000
5938  3215288
5939  3181971
5940  3209910
5941  3279186
5942  3263537
5943  3183124
5944  3193660
5945  3254415
5946  3265346
5947  3220430
5948  3161365
5949  3234238
5950  3290268
5951  3238136
5952  3193759
5953  3196257
5954  3268080
5955  3277528
5956  3187594
5957  3177606
5958  3242066
5959  3283512
5960  3237881
5961  3163232
5962  3218548
5963  3291110
5964  3249107
5965  3187294
5966  3174893
5967  3245582
5968  3281269
5969  3196471
5970  3173354
5971  3231997
5972  3274794
5973  3254080
5974  3160200
5975  3181938
5976  3267432
5977  3247158
5978  3192098
5979  3157969
5980  3227823
5981  3290479
5982  3212667
5983  3157583
5984  3205653
5985  3258746
5986  3254058
5987  3159929
5988  3149826
5989  3246708
5990  3253394
5991  3195796
5992  3144742
5993  3186648
5994  3275052
5995  3213296
5996  3146206
5997  3167460
5998  3227911
5999  3243522
6000  3165754
6001  3132690
6002  3213474
6003  3244265
6004  3197597
6005  3139806
6006  3153337
6007  3249010
6008  3215233
6009  3125564
6010  3135189
6011  3196519
6012  3236384
6013  3168436
6014  3106193
6015  3177699
6016  3233506
6017  3181938
6018  3117885
6019  3110007
6020  3204109
6021  3207111
6022  3125985
6023  3111821
6024  3159784
6025  3214080
6026  3162747
6027  3082704
6028  3126421
6029  3185982
6030  3169439
6031  3101436
6032  3078644
6033  3165190
6034  3193505
6035  3110455
6036  3072029
6037  3109248
6038  3180141
6039  3143530
6040  3046433
6041  3072431
6042  3144465
6043  3151731
6044  3091823
6045  3032329
6046  3110604
6047  3165543
6048  3096419
6049  3045298
6050  3057862
6051  3123930
6052  3129121
6053  3035969
6054  3028310
6055  3093409
6056  3119496
6057  3074342
6058  3000773
6059  3050789
6060  3115211
6061  3066636
6062  3002753
6063  3005352
6064  3076928
6065  3105771
6066  3008215
6067  2987445
6068  3047075
6069  3071904
6070  3040046
6071  2964451
6072  2984768
6073  3064660
6074  3043096
6075  2972112
6076  2960001
6077  3013194
6078  3062057
6079  2990574
6080  2934666
6081  2980197
6082  3023719
6083  3009623
6084  2924854
6085  2927313
6086  3013566
6087  3008990
6088  2941827
6089  2910641
6090  2947906
6091  3010157
6092  2953793
6093  2877315
6094  2914093
6095  2971040
6096  2971971
6097  2891052
6098  2871158
6099  2954777
6100  2963463
6101  2902649
6102  2853337
6103  2876890
6104  2956598
6105  2913037
6106  2830312
6107  2857924
6108  2909211
6109  2928541
6110  2854258
6111  2803249
6112  2875539
6113  2908281
6114  2863198
6115  2799677
6116  2802898
6117  2886955
6118  2882956
6119  2789139
6120  2793540
6121  2837295
6122  2873267
6123  2813039
6124  2736399
6125  2793849
6126  2847121
6127  2812006
6128  2753861
6129  2740470
6130  2823100
6131  2838984
6132  2743417
6133  2710398
6134  2757396
6135  2805295
6136  2763493
6137  2675864
6138  2714052
6139  2784969
6140  2766485
6141  2701197
6142  2660108
6143  2729408
6144  2772369
6145  2691085
6146  2636216
6147  2675060
6148  2745398
6149  2725300
6150  2623585
6151  2633961
6152  2706520
6153  2704636
6154  2641042
6155  2585552
6156  2640744
6157  2707891
6158  2638837
6159  2572456
6160  2598619
6161  2656631
6162  2667521
6163  2573366
6164  2542416
6165  2615020
6166  2635758
6167  2588176
6168  2520808
6169  2550872
6170  2628831
6171  2588586
6172  2518104
6173  2511436
6174  2568955
6175  2596736
6176  2510563
6177  2459577
6178  2527404
6179  2558241
6180  2533802
6181  2459786
6182  2462446
6183  2547328
6184  2527766
6185  2442681
6186  2420257
6187  2473468
6188  2525235
6189  2454944
6190  2377949
6191  2432141
6192  2489598
6193  2474804
6194  2395366
6195  2361855
6196  2447249
6197  2455280
6198  2383867
6199  2341841
6200  2365572
6201  2444037
6202  2403083
6203  2312580
6204  2334276
6205  2392424
6206  2395312
6207  2319655
6208  2264099
6209  2342150
6210  2377700
6211  2309513
6212  2270644
6213  2275195
6214  2352296
6215  2326345
6216  2231491
6217  2238803
6218  2296945
6219  2309620
6220  2248749
6221  2185610
6222  2243507
6223  2296011
6224  2245018
6225  2189763
6226  2172195
6227  2248423
6228  2253730
6229  2160817
6230  2138721
6231  2190438
6232  2223548
6233  2176719
6234  2095448
6235  2138031
6236  2203695
6237  2164585
6238  2101874
6239  2067110
6240  2138450
6241  2163679
6242  2085650
6243  2041832
6244  2091558
6245  2137263
6246  2107801
6247  2016585
6248  2022078
6249  2099332
6250  2079557
6251  2016657
6252  1976366
6253  2031436
6254  2084848
6255  2011048
6256  1954372
6257  1985768
6258  2031940
6259  2017452
6260  1928808
6261  1917169
6262  1992314
6263  1990847
6264  1936611
6265  1887971
6266  1921513
6267  1989559
6268  1936955
6269  1857536
6270  1865073
6271  1921335
6272  1942271
6273  1850113
6274  1810945
6275  1889199
6276  1909382
6277  1857149
6278  1785546
6279  1796626
6280  1881511
6281  1845693
6282  1769737
6283  1763309
6284  1812182
6285  1851263
6286  1775605
6287  1705597
6288  1758314
6289  1802840
6290  1767348
6291  1689214
6292  1684487
6293  1770805
6294  1759495
6295  1678264
6296  1658497
6297  1697188
6298  1749299
6299  1691190
6300  1606548
6301  1640412
6302  1691489
6303  1677947
6304  1605991
6305  1572308
6306  1649054
6307  1672222
6308  1597950
6309  1551879
6310  1578210
6311  1638271
6312  1611821
6313  1504288
6314  1518018
6315  1589445
6316  1590080
6317  1523329
6318  1463259
6319  1524231
6320  1577977
6321  1508016
6322  1443662
6323  1446281
6324  1516035
6325  1515257
6326  1417264
6327  1404954
6328  1474716
6329  1491204
6330  1439765
6331  1351133
6332  1393551
6333  1463000
6334  1411592
6335  1345496
6336  1333830
6337  1398395
6338  1425646
6339  1337521
6340  1297103
6341  1344359
6342  1378488
6343  1341188
6344  1251807
6345  1265458
6346  1345076
6347  1320506
6348  1249867
6349  1220995
6350  1274788
6351  1320496
6352  1238346
6353  1176072
6354  1215652
6355  1266427
6356  1247845
6357  1160724
6358  1148916
6359  1225237
6360  1224799
6361  1155837
6362  1112216
6363  1141053
6364  1202104
6365  1149025
6366  1073003
6367  1094262
6368  1138224
6369  1146232
6370  1069871
6371  1034755
6372  1101122
6373  1118039
6374  1062570
6375   996049
6376  1014512
6377  1080392
6378  1052438
6379   966531
6380   978047
6381  1021818
6382  1040373
6383   965273
6384   909691
6385   975883
6386  1004661
6387   955488
6388   890786
6389   890599
6390   970666
6391   960707
6392   873571
6393   854282
6394   899666
6395   933859
6396   869011
6397   795978
6398   840151
6399   891385
6400   862461
6401   792172
6402   773186
6403   844404
6404   850833
6405   763545
6406   729340
6407   763238
6408   811574
6409   779118
6410   686708
6411   717267
6412   780287
6413   763100
6414   692090
6415   646128
6416   713437
6417   749863
6418   666130
6419   615516
6420   639016
6421   693614
6422   680900
6423   584659
6424   590502
6425   651660
6426   650004
6427   590518
6428   525428
6429   568235
6430   630973
6431   571302
6432   511117
6433   517769
6434   580429
6435   589802
6436   489134
6437   458134
6438   519783
6439   540167
6440   494131
6441   409296
6442   441576
6443   517981
6444   482385
6445   407473
6446   392361
6447   442741
6448   480167
6449   386819
6450   336003
6451   389127
6452   429264
6453   404192
6454   313442
6455   309839
6456   393511
6457   376965
6458   297559
6459   264694
6460   311598
6461   366579
6462   287720
6463   217339
6464   261845
6465   316367
6466   297704
6467   213132
6468   184424
6469   257623
6470   268963
6471   202402
6472   154723
6473   174681
6474   253194
6475   208422
6476   115224
6477   131731
6478   187123
6479   195922
6480   123625
6481    58139
6482   134950
6483   155719
6484   105358
6485    46785
6486    48728
6487   123917
6488   109837
6489    13869
6490     5760
6491    55681
6492    77622
6493    22448
6494   -52936
6495     1788
6496    50654
6497    13313
6498   -54489
6499   -77147
6500    -2992
6501     -959
6502   -89398
6503  -116590
6504   -73621
6505   -31440
6506   -70601
6507  -154961
6508  -121836
6509   -68088
6510   -96603
6511  -160575
6512  -198751
6513  -140555
6514  -104418
6515  -181827
6516  -230304
6517  -186187
6518  -147184
6519  -165151
6520  -259315
6521  -259473
6522  -189818
6523  -203411
6524  -267080
6525  -315488
6526  -261292
6527  -208739
6528  -278210
6529  -333822
6530  -324830
6531  -267148
6532  -268672
6533  -357442
6534  -380971
6535  -314206
6536  -303379
6537  -359768
6538  -411747
6539  -386253
6540  -322273
6541  -371738
6542  -447215
6543  -445444
6544  -390960
6545  -371962
6546  -459456
6547  -499326
6548  -430098
6549  -406463
6550  -452677
6551  -518516
6552  -513722
6553  -437861
6554  -468818
6555  -545332
6556  -560583
6557  -512219
6558  -469279
6559  -543490
6560  -609294
6561  -563225
6562  -515241
6563  -547678
6564  -624255
6565  -645224
6566  -568271
6567  -563304
6568  -634629
6569  -671320
6570  -632402
6571  -577919
6572  -634428
6573  -720283
6574  -686661
6575  -637991
6576  -643596
6577  -717383
6578  -753552
6579  -686297
6580  -656946
6581  -726833
6582  -773598
6583  -758163
6584  -692614
6585  -721125
6586  -816223
6587  -808234
6588  -741665
6589  -731055
6590  -795953
6591  -867216
6592  -804759
6593  -752598
6594  -813041
6595  -877778
6596  -878535
6597  -818041
6598  -804858
6599  -896822
6600  -919388
6601  -867654
6602  -835520
6603  -883216
6604  -967946
6605  -929273
6606  -867754
6607  -901840
6608  -969603
6609  -996390
6610  -931333
6611  -895644
6612  -983325
6613 -1025988
6614  -986345
6615  -942341
6616  -973264
6617 -1060949
6618 -1051712
6619  -981391
6620  -991420
6621 -1056950
6622 -1098071
6623 -1045625
6624  -990319
6625 -1066277
6626 -1124596
6627 -1103736
6628 -1050159
6629 -1057781
6630 -1148331
6631 -1159188
6632 -1081782
6633 -1078570
6634 -1137020
6635 -1192852
6636 -1167407
6637 -1101937
6638 -1150434
6639 -1228670
6640 -1213662
6641 -1156636
6642 -1138492
6643 -1224089
6644 -1264929
6645 -1198170
6646 -1172442
6647 -1224473
6648 -1289723
6649 -1277237
6650 -1204364
6651 -1232125
6652 -1311031
6653 -1309205
6654 -1262021
6655 -1233293
6656 -1306351
6657 -1359618
6658 -1308188
6659 -1272076
6660 -1311860
6661 -1373632
6662 -1379490
6663 -1308641
6664 -1305456
6665 -1388892
6666 -1407064
6667 -1368851
6668 -1326509
6669 -1375162
6670 -1459283
6671 -1418124
6672 -1362103
6673 -1385071
6674 -1457619
6675 -1484383
6676 -1404799
6677 -1387393
6678 -1463148
6679 -1507430
6680 -1476487
6681 -1426091
6682 -1446878
6683 -1540330
6684 -1515225
6685 -1463063
6686 -1456228
6687 -1524469
6688 -1571780
6689 -1510609
6690 -1475052
6691 -1544883
6692 -1591939
6693 -1567296
6694 -1513237
6695 -1515276
6696 -1606287
6697 -1615385
6698 -1556010
6699 -1549156
6700 -1599433
6701 -1663570
6702 -1613903
6703 -1560493
6704 -1602983
6705 -1668139
6706 -1672560
6707 -1603853
6708 -1586946
6709 -1679490
6710 -1710698
6711 -1652054
6712 -1626040
6713 -1668516
6714 -1743953
6715 -1716650
6716 -1640909
6717 -1671313
6718 -1740110
6719 -1755921
6720 -1705464
6721 -1666448
6722 -1743917
6723 -1798065
6724 -1751601
6725 -1709967
6726 -1726103
6727 -1806083
6728 -1808151
6729 -1729161
6730 -1736512
6731 -1798538
6732 -1848484
6733 -1807276
6734 -1744418
6735 -1808100
6736 -1872689
6737 -1840424
6738 -1787238
6739 -1785476
6740 -1868850
6741 -1899650
6742 -1823286
6743 -1812776
6744 -1869108
6745 -1927880
6746 -1895622
6747 -1824474
6748 -1852196
6749 -1938093
6750 -1924974
6751 -1878199
6752 -1846175
6753 -1925978
6754 -1980445
6755 -1922449
6756 -1873958
6757 -1918740
6758 -1977900
6759 -1977396
6760 -1897838
6761 -1902265
6762 -1996328
6763 -2012793
6764 -1964847
6765 -1923708
6766 -1972151
6767 -2053369
6768 -2004104
6769 -1944294
6770 -1970543
6771 -2036626
6772 -2059108
6773 -1985162
6774 -1971331
6775 -2054142
6776 -2078541
6777 -2045701
6778 -1995849
6779 -2023619
6780 -2103370
6781 -2080668
6782 -2020162
6783 -2035209
6784 -2093529
6785 -2129137
6786 -2067078
6787 -2026581
6788 -2095451
6789 -2139802
6790 -2109344
6791 -2057725
6792 -2069859
6793 -2155726
6794 -2156937
6795 -2089808
6796 -2087003
6797 -2145203
6798 -2194752
6799 -2148953
6800 -2083604
6801 -2141256
6802 -2193764
6803 -2187883
6804 -2135165
6805 -2123010
6806 -2210288
6807 -2232992
6808 -2166232
6809 -2143891
6810 -2179291
6811 -2245501
6812 -2212696
6813 -2139641
6814 -2180756
6815 -2247650
6816 -2251004
6817 -2204515
6818 -2168770
6819 -2246346
6820 -2282258
6821 -2225248
6822 -2190099
6823 -2222070
6824 -2292549
6825 -2281874
6826 -2208019
6827 -2230278
6828 -2290797
6829 -2314502
6830 -2261762
6831 -2212485
6832 -2274672
6833 -2336275
6834 -2296202
6835 -2244797
6836 -2259483
6837 -2333286
6838 -2359084
6839 -2271430
6840 -2258732
6841 -2326987
6842 -2362556
6843 -2326223
6844 -2257759
6845 -2304311
6846 -2377113
6847 -2350201
6848 -2303181
6849 -2296048
6850 -2364805
6851 -2404399
6852 -2330836
6853 -2294425
6854 -2347657
6855 -2399265
6856 -2386602
6857 -2315647
6858 -2328335
6859 -2413277
6860 -2408415
6861 -2350830
6862 -2333614
6863 -2388241
6864 -2440784
6865 -2385569
6866 -2335488
6867 -2383031
6868 -2440738
6869 -2443070
6870 -2368301
6871 -2358496
6872 -2440827
6873 -2455988
6874 -2401136
6875 -2363389
6876 -2408539
6877 -2483490
6878 -2450444
6879 -2383291
6880 -2400210
6881 -2464800
6882 -2485698
6883 -2421338
6884 -2377526
6885 -2453276
6886 -2495012
6887 -2456671
6888 -2405632
6889 -2426830
6890 -2507428
6891 -2500149
6892 -2423970
6893 -2427539
6894 -2483059
6895 -2521921
6896 -2468048
6897 -2410792
6898 -2472931
6899 -2532311
6900 -2501364
6901 -2443329
6902 -2443085
6903 -2522052
6904 -2540179
6905 -2464116
6906 -2440600
6907 -2489376
6908 -2545633
6909 -2516122
6910 -2442254
6911 -2483352
6912 -2549277
6913 -2543511
6914 -2482011
6915 -2460188
6916 -2525156
6917 -2574384
6918 -2504874
6919 -2472922
6920 -2500447
6921 -2567499
6922 -2563514
6923 -2477394
6924 -2487115
6925 -2560010
6926 -2568427
6927 -2520524
6928 -2478548
6929 -2531731
6930 -2598653
6931 -2549999
6932 -2499037
6933 -2516337
6934 -2577268
6935 -2586091
6936 -2510543
6937 -2498673
6938 -2564898
6939 -2585035
6940 -2551676
6941 -2495465
6942 -2535621
6943 -2609905
6944 -2570984
6945 -2512641
6946 -2525383
6947 -2577126
6948 -2610901
6949 -2542628
6950 -2509477
6951 -2572377
6952 -2605663
6953 -2583377
6954 -2518379
6955 -2539702
6956 -2611594
6957 -2597835
6958 -2533350
6959 -2523266
6960 -2574087
6961 -2631662
6962 -2562759
6963 -2516303
6964 -2567015
6965 -2616318
6966 -2601982
6967 -2537169
6968 -2526196
6969 -2613152
6970 -2614336
6971 -2557998
6972 -2533539
6973 -2580056
6974 -2635530
6975 -2594939
6976 -2527970
6977 -2563451
6978 -2608714
6979 -2613418
6980 -2553648
6981 -2520514
6982 -2599692
6983 -2634079
6984 -2581482
6985 -2537098
6986 -2561850
6987 -2636695
6988 -2607658
6989 -2527677
6990 -2540659
6991 -2602766
6992 -2624849
6993 -2571936
6994 -2521569
6995 -2595860
6996 -2635938
6997 -2590252
6998 -2539413
6999 -2542230
7000 -2615653
7001 -2623410
7002 -2540596
7003 -2538313
7004 -2593073
7005 -2638302
7006 -2592017
7007 -2520734
7008 -2565632
7009 -2627328
7010 -2597345
7011 -2542077
7012 -2529415
7013 -2605104
7014 -2630515
7015 -2558401
7016 -2526657
7017 -2573224
7018 -2617880
7019 -2600013
7020 -2521001
7021 -2533556
7022 -2612504
7023 -2602752
7024 -2548542
7025 -2517215
7026 -2574837
7027 -2634454
7028 -2562514
7029 -2517698
7030 -2547402
7031 -2605395
7032 -2601096
7033 -2514152
7034 -2512171
7035 -2595025
7036 -2602124
7037 -2554964
7038 -2506681
7039 -2547149
7040 -2618454
7041 -2567941
7042 -2503853
7043 -2516785
7044 -2575650
7045 -2599381
7046 -2528401
7047 -2493239
7048 -2558031
7049 -2592196
7050 -2552388
7051 -2494942
7052 -2506611
7053 -2587868
7054 -2560613
7055 -2497436
7056 -2500224
7057 -2549440
7058 -2585572
7059 -2531072
7060 -2470127
7061 -2524537
7062 -2564153
7063 -2546016
7064 -2482013
7065 -2475686
7066 -2555935
7067 -2562894
7068 -2490559
7069 -2471936
7070 -2511896
7071 -2568974
7072 -2519570
7073 -2447250
7074 -2481599
7075 -2536287
7076 -2534550
7077 -2469891
7078 -2440738
7079 -2520815
7080 -2541650
7081 -2481406
7082 -2445414
7083 -2464989
7084 -2537698
7085 -2506990
7086 -2425050
7087 -2451307
7088 -2501511
7089 -2510579
7090 -2462672
7091 -2420138
7092 -2472068
7093 -2514860
7094 -2456647
7095 -2415164
7096 -2425091
7097 -2491882
7098 -2486075
7099 -2410264
7100 -2409823
7101 -2464410
7102 -2490297
7103 -2448766
7104 -2380870
7105 -2426027
7106 -2479785
7107 -2438863
7108 -2392669
7109 -2391255
7110 -2453733
7111 -2473227
7112 -2389962
7113 -2370754
7114 -2416799
7115 -2447161
7116 -2416061
7117 -2341877
7118 -2377834
7119 -2445893
7120 -2424141
7121 -2366940
7122 -2341297
7123 -2402424
7124 -2434506
7125 -2366300
7126 -2320171
7127 -2361959
7128 -2408898
7129 -2397249
7130 -2318737
7131 -2324505
7132 -2398436
7133 -2393561
7134 -2339592
7135 -2298901
7136 -2338546
7137 -2405237
7138 -2341671
7139 -2286049
7140 -2310604
7141 -2360838
7142 -2369766
7143 -2290246
7144 -2267395
7145 -2339051
7146 -2355554
7147 -2302347
7148 -2254755
7149 -2280352
7150 -2349566
7151 -2319755
7152 -2238972
7153 -2257765
7154 -2300740
7155 -2334513
7156 -2259906
7157 -2209271
7158 -2274800
7159 -2311996
7160 -2267780
7161 -2214129
7162 -2213215
7163 -2299130
7164 -2288608
7165 -2213046
7166 -2202654
7167 -2238252
7168 -2282847
7169 -2230551
7170 -2157175
7171 -2211359
7172 -2260678
7173 -2240563
7174 -2182537
7175 -2161313
7176 -2230539
7177 -2246496
7178 -2167404
7179 -2141844
7180 -2170499
7181 -2233450
7182 -2200624
7183 -2114769
7184 -2140050
7185 -2200846
7186 -2195687
7187 -2138678
7188 -2099505
7189 -2152381
7190 -2195860
7191 -2131682
7192 -2086496
7193 -2110062
7194 -2171805
7195 -2162931
7196 -2073902
7197 -2075555
7198 -2126988
7199 -2142037
7200 -2093291
7201 -2038906
7202 -2080140
7203 -2141732
7204 -2093154
7205 -2039593
7206 -2044267
7207 -2101162
7208 -2115115
7209 -2033532
7210 -2002045
7211 -2063287
7212 -2088218
7213 -2051680
7214 -1982688
7215 -2014492
7216 -2077185
7217 -2045182
7218 -1989883
7219 -1980369
7220 -2022004
7221 -2053035
7222 -1974792
7223 -1939134
7224 -1980465
7225 -2022633
7226 -2006918
7227 -1933932
7228 -1937042
7229 -2007656
7230 -1992391
7231 -1929943
7232 -1897225
7233 -1944112
7234 -1993345
7235 -1936720
7236 -1878148
7237 -1916681
7238 -1958637
7239 -1951022
7240 -1878323
7241 -1850693
7242 -1923264
7243 -1930701
7244 -1878252
7245 -1839759
7246 -1863328
7247 -1931023
7248 -1891845
7249 -1816343
7250 -1824547
7251 -1866557
7252 -1885227
7253 -1821489
7254 -1779224
7255 -1847293
7256 -1875633
7257 -1823464
7258 -1771986
7259 -1788595
7260 -1848011
7261 -1828357
7262 -1745483
7263 -1758475
7264 -1798645
7265 -1819261
7266 -1768743
7267 -1707128
7268 -1761987
7269 -1805909
7270 -1762741
7271 -1715864
7272 -1700265
7273 -1763634
7274 -1778779
7275 -1687248
7276 -1671353
7277 -1712339
7278 -1751423
7279 -1715100
7280 -1636478
7281 -1672119
7282 -1726602
7283 -1699690
7284 -1644222
7285 -1612953
7286 -1676187
7287 -1708538
7288 -1635031
7289 -1610395
7290 -1630314
7291 -1679509
7292 -1657436
7293 -1569219
7294 -1573694
7295 -1646307
7296 -1639771
7297 -1581505
7298 -1535855
7299 -1591797
7300 -1640042
7301 -1580928
7302 -1519367
7303 -1536281
7304 -1587334
7305 -1591027
7306 -1503274
7307 -1490428
7308 -1550338
7309 -1576165
7310 -1526615
7311 -1460965
7312 -1486860
7313 -1561667
7314 -1511395
7315 -1445619
7316 -1442696
7317 -1499924
7318 -1523277
7319 -1444184
7320 -1407276
7321 -1461562
7322 -1491580
7323 -1457039
7324 -1391409
7325 -1392466
7326 -1468516
7327 -1452418
7328 -1381310
7329 -1363590
7330 -1402524
7331 -1452406
7332 -1384599
7333 -1328741
7334 -1361585
7335 -1405128
7336 -1384414
7337 -1311828
7338 -1289924
7339 -1368307
7340 -1379065
7341 -1307377
7342 -1284539
7343 -1312596
7344 -1368134
7345 -1314845
7346 -1245372
7347 -1267862
7348 -1306219
7349 -1309631
7350 -1252787
7351 -1207070
7352 -1277259
7353 -1301734
7354 -1242497
7355 -1197596
7356 -1208344
7357 -1268367
7358 -1244067
7359 -1162541
7360 -1163169
7361 -1222168
7362 -1241643
7363 -1185326
7364 -1122937
7365 -1175235
7366 -1212630
7367 -1171814
7368 -1112654
7369 -1110669
7370 -1174619
7371 -1178012
7372 -1095250
7373 -1084523
7374 -1122553
7375 -1157420
7376 -1106849
7377 -1033306
7378 -1071084
7379 -1124525
7380 -1094198
7381 -1040961
7382 -1015656
7383 -1080067
7384 -1105211
7385 -1023637
7386  -987019
7387 -1029739
7388 -1067990
7389 -1034849
7390  -954518
7391  -969134
7392 -1032943
7393 -1023247
7394  -965256
7395  -936701
7396  -978353
7397 -1022395
7398  -950770
7399  -898789
7400  -919495
7401  -973130
7402  -962992
7403  -879988
7404  -867862
7405  -935577
7406  -942961
7407  -892604
7408  -839306
7409  -869169
7410  -922877
7411  -872864
7412  -814203
7413  -831202
7414  -870602
7415  -883384
7416  -809747
7417  -780674
7418  -837343
7419  -856507
7420  -804168
7421  -745262
7422  -755713
7423  -839375
7424  -804010
7425  -739468
7426  -728396
7427  -782425
7428  -800709
7429  -731768
7430  -673279
7431  -727472
7432  -757030
7433  -732132
7434  -670453
7435  -661566
7436  -737840
7437  -728853
7438  -654463
7439  -631512
7440  -660159
7441  -712477
7442  -658744
7443  -586804
7444  -618670
7445  -673127
7446  -655028
7447  -585251
7448  -552957
7449  -626793
7450  -650202
7451  -573024
7452  -532617
7453  -561423
7454  -614120
7455  -592958
7456  -506532
7457  -518332
7458  -566435
7459  -581461
7460  -516760
7461  -467630
7462  -512816
7463  -562221
7464  -499665
7465  -449597
7466  -457700
7467  -524157
7468  -514813
7469  -428589
7470  -414624
7471  -470012
7472  -478092
7473  -433068
7474  -363103
7475  -409658
7476  -468675
7477  -422157
7478  -368409
7479  -360016
7480  -409388
7481  -429871
7482  -344340
7483  -319265
7484  -359234
7485  -390932
7486  -364595
7487  -288481
7488  -305198
7489  -368690
7490  -344271
7491  -285232
7492  -259466
7493  -301857
7494  -341749
7495  -269250
7496  -220861
7497  -264776
7498  -299094
7499  -290517
7500  -206107
7501  -198691
7502  -262268
7503  -260101
7504  -204551
7505  -163737
7506  -194287
7507  -248459
7508  -193224
7509  -142374
7510  -160310
7511  -203618
7512  -201447
7513  -131474
7514   -98831
7515  -165127
7516  -168010
7517  -125285
7518   -74672
7519   -91358
7520  -153816
7521  -126814
7522   -42614
7523   -56330
7524   -98371
7525  -119146
7526   -47477
7527    -2315
7528   -53853
7529   -93020
7530   -51269
7531     2694
7532    10935
7533   -60618
7534   -46554
7535    29422
7536    47341
7537      260
7538   -23962
7539    24056
7540    81322
7541    48332
7542      818
7543    29326
7544    89359
7545   111866
7546    52013
7547    35435
7548   112264
7549   132071
7550   105982
7551    56750
7552    94156
7553   177203
7554   152118
7555    99475
7556   117903
7557   176128
7558   206230
7559   141499
7560   116513
7561   177895
7562   225888
7563   202166
7564   152153
7565   168505
7566   259964
7567   253623
7568   197996
7569   186327
7570   243165
7571   294885
7572   251284
7573   200724
7574   257938
7575   314871
7576   309352
7577   253917
7578   246342
7579   324451
7580   350247
7581   293503
7582   273896
7583   310920
7584   379319
7585   356166
7586   292525
7587   334608
7588   395413
7589   410138
7590   355122
7591   319972
7592   401554
7593   443672
7594   394902
7595   360013
7596   387712
7597   458471
7598   466148
7599   391190
7600   401034
7601   469593
7602   499453
7603   455086
7604   408038
7605   460943
7606   530202
7607   495870
7608   459270
7609   465474
7610   538667
7611   556690
7612   492879
7613   476668
7614   534155
7615   578010
7616   558672
7617   495778
7618   537710
7619   610086
7620   594771
7621   546282
7622   540009
7623   601748
7624   649617
7625   587184
7626   561110
7627   606647
7628   657003
7629   650201
7630   589337
7631   604210
7632   684936
7633   684556
7634   638134
7635   613489
7636   665575
7637   734759
7638   686734
7639   641504
7640   677327
7641   734666
7642   748110
7643   683937
7644   677112
7645   748857
7646   767527
7647   730048
7648   697756
7649   729483
7650   813516
7651   783437
7652   733010
7653   750090
7654   805606
7655   825767
7656   781154
7657   747346
7658   813461
7659   848386
7660   830771
7661   787455
7662   809497
7663   880697
7664   874861
7665   810041
7666   818641
7667   865021
7668   913895
7669   868905
7670   828007
7671   878063
7672   941410
7673   915140
7674   873231
7675   862436
7676   945480
7677   957523
7678   898595
7679   890041
7680   935417
7681   986517
7682   962835
7683   900032
7684   946146
7685  1003805
7686   999321
7687   955690
7688   934876
7689  1009147
7690  1039201
7691   985873
7692   968531
7693   998506
7694  1065447
7695  1047666
7696   987497
7697  1001390
7698  1067270
7699  1071666
7700  1038225
7701   998050
7702  1068327
7703  1124001
7704  1077625
7705  1039340
7706  1064406
7707  1123715
7708  1135361
7709  1056681
7710  1062402
7711  1127272
7712  1163588
7713  1123947
7714  1081067
7715  1120701
7716  1192063
7717  1159150
7718  1115438
7719  1115207
7720  1177990
7721  1211383
7722  1144342
7723  1121886
7724  1190132
7725  1225124
7726  1213220
7727  1153500
7728  1167349
7729  1246108
7730  1241592
7731  1184021
7732  1177473
7733  1229025
7734  1290961
7735  1232980
7736  1193334
7737  1239777
7738  1293137
7739  1282962
7740  1226778
7741  1222809
7742  1303066
7743  1315338
7744  1271909
7745  1241388
7746  1283796
7747  1351311
7748  1314343
7749  1256618
7750  1295112
7751  1342141
7752  1360465
7753  1300105
7754  1280591
7755  1355855
7756  1387880
7757  1344411
7758  1310431
7759  1326895
7760  1406290
7761  1388033
7762  1326008
7763  1332848
7764  1393139
7765  1427582
7766  1384328
7767  1327890
7768  1404291
7769  1445485
7770  1421075
7771  1373696
7772  1377764
7773  1445455
7774  1465769
7775  1395779
7776  1393540
7777  1440014
7778  1492812
7779  1457437
7780  1399367
7781  1435612
7782  1493944
7783  1482862
7784  1438489
7785  1428488
7786  1497658
7787  1528078
7788  1480424
7789  1450754
7790  1485260
7791  1532993
7792  1528554
7793  1451064
7794  1481920
7795  1547598
7796  1548582
7797  1502497
7798  1479780
7799  1542592
7800  1588082
7801  1533392
7802  1502906
7803  1521369
7804  1584279
7805  1587069
7806  1525074
7807  1516595
7808  1593298
7809  1603697
7810  1578136
7811  1529572
7812  1567847
7813  1629101
7814  1600878
7815  1554151
7816  1572348
7817  1621583
7818  1658180
7819  1586859
7820  1577267
7821  1631356
7822  1659399
7823  1634803
7824  1589925
7825  1604007
7826  1679963
7827  1656212
7828  1615325
7829  1604290
7830  1669010
7831  1705047
7832  1653526
7833  1601085
7834  1664786
7835  1707465
7836  1690541
7837  1634190
7838  1646944
7839  1722190
7840  1721236
7841  1668659
7842  1657738
7843  1696652
7844  1748314
7845  1704878
7846  1650087
7847  1689875
7848  1747751
7849  1742962
7850  1696041
7851  1673163
7852  1751794
7853  1770036
7854  1719165
7855  1685169
7856  1719871
7857  1785944
7858  1769384
7859  1700745
7860  1728843
7861  1777425
7862  1804802
7863  1742975
7864  1711186
7865  1768489
7866  1815644
7867  1761960
7868  1732040
7869  1744371
7870  1819052
7871  1818024
7872  1747821
7873  1749615
7874  1810033
7875  1835129
7876  1792738
7877  1737098
7878  1793067
7879  1846408
7880  1827318
7881  1775271
7882  1780521
7883  1838469
7884  1872274
7885  1793627
7886  1784711
7887  1818828
7888  1869464
7889  1842639
7890  1786560
7891  1803773
7892  1879747
7893  1869065
7894  1826984
7895  1794137
7896  1853544
7897  1894765
7898  1843998
7899  1805207
7900  1842666
7901  1895241
7902  1895547
7903  1830156
7904  1835468
7905  1894839
7906  1907827
7907  1853482
7908  1826470
7909  1865745
7910  1934273
7911  1885413
7912  1845901
7913  1862617
7914  1919677
7915  1934343
7916  1868406
7917  1838488
7918  1911345
7919  1929545
7920  1908066
7921  1850097
7922  1883514
7923  1955755
7924  1935628
7925  1870110
7926  1884819
7927  1926218
7928  1961455
7929  1902232
7930  1869035
7931  1919538
7932  1960366
7933  1933910
7934  1893823
7935  1890741
7936  1967523
7937  1955708
7938  1907935
7939  1892715
7940  1942473
7941  1981900
7942  1940356
7943  1884242
7944  1934357
7945  1972622
7946  1970632
7947  1916056
7948  1903951
7949  1966733
7950  1986916
7951  1932158
7952  1913023
7953  1938052
7954  1998029
7955  1975362
7956  1913790
7957  1932049
7958  1998874
7959  1986086
7960  1948905
7961  1907171
7962  1973904
7963  2003672
7964  1966063
7965  1932117
7966  1955139
7967  2009395
7968  2007229
7969  1928656
7970  1941367
7971  1986973
7972  2009641
7973  1964373
7974  1931051
7975  1972123
7976  2029932
7977  1983703
7978  1949010
7979  1944561
7980  2011078
7981  2017288
7982  1957344
7983  1939455
7984  2001586
7985  2022393
7986  1999217
7987  1939837
7988  1975403
7989  2027376
7990  2015681
7991  1952751
7992  1953449
7993  2000541
7994  2038616
7995  1967558
7996  1944782
7997  1987314
7998  2041358
7999  2012871
8000  1953641
8001  1955626
8002  2033975
8003  2021033
8004  1975924
8005  1944237
8006  2000945
8007  2043917
8008  2000511
8009  1949132
8010  1992954
8011  2026760
8012  2031869
8013  1955160
8014  1946271
8015  2010357
8016  2037903
8017  1982990
8018  1960614
8019  1982456
8020  2054607
8021  2014915
8022  1956330
8023  1963301
8024  2022755
8025  2031647
8026  1984370
8027  1943050
8028  2013121
8029  2039137
8030  2007316
8031  1951180
8032  1971231
8033  2034651
8034  2029363
8035  1947397
8036  1968301
8037  1999912
8038  2050908
8039  1992837
8040  1946621
8041  1982633
8042  2037937
8043  2005741
8044  1967666
8045  1947516
8046  2020790
8047  2031939
8048  1972441
8049  1950095
8050  1999274
8051  2031348
8052  2008548
8053  1931073
8054  1967836
8055  2013175
8056  2015883
8057  1959447
8058  1944145
8059  1994329
8060  2041599
8061  1967279
8062  1952094
8063  1963905
8064  2029905
8065  2000513
8066  1939023
8067  1941199
8068  2005403
8069  1999778
8070  1972836
8071  1923625
8072  1987108
8073  2013970
8074  1980152
8075  1927192
8076  1955235
8077  1986461
8078  2012407
8079  1925907
8080  1938156
8081  1972775
8082  2011150
8083  1959954
8084  1924795
8085  1935242
8086  2011617
8087  1961668
8088  1931094
8089  1912798
8090  1979062
8091  1991002
8092  1943788
8093  1899947
8094  1966801
8095  1977987
8096  1971953
8097  1893825
8098  1928162
8099  1968714
8100  1975628
8101  1902372
8102  1917500
8103  1929883
8104  1995207
8105  1921639
8106  1892363
8107  1908766
8108  1970925
8109  1935155
8110  1912892
8111  1864047
8112  1976614
8113  1930818
8114  1934834
8115  1854380
8116  1942110
8117  1922540
8118  1970785
8119  1794250
8120  2002250
8121  1660998
$$ Imaginary data points
##PAGE= N=2
##DATA TABLE= (X++(I..I)), XYDATA
0 -3971409
1 -9907807
2 -6293096
3 -3090048
4 -3606488
5 -6647399
6 -6333192
7 -2364518
8 -2403421
9 -5221929
10 -6621534
11 -5414566
12 -2626639
13 -4392708
14 -7287623
15 -6071808
16 -4380989
17 -4319424
18 -6799657
19 -8001858
20 -4472755
21 -3295295
22 -5659141
23 -7456855
24 -6735704
25 -4081519
26 -5466524
27 -8582383
28 -7237171
29 -5202505
30 -4774738
31 -6775256
32 -8686380
33 -6421634
34 -5073685
35 -6746643
36 -8381001
37 -8502362
38 -5761745
39 -5619913
40 -8525781
41 -8267245
42 -6679509
43 -6164513
44 -7729946
45 -9760141
46 -7520582
47 -5789323
48 -7490670
49 -9073812
50 -9246085
51 -6861077
52 -6463393
53 -9779464
54 -10147600
55 -8093236
56 -6548995
57 -7676926
58 -10849419
59 -9525413
60 -6496861
61 -7367735
62 -9771622
63 -11078209
64 -8623405
65 -6866663
66 -9824334
67 -11176211
68 -9730427
69 -8267473
70 -8357776
71 -10806969
72 -10230274
73 -8005877
74 -8789895
75 -10493051
76 -11695266
77 -9945097
78 -7675924
79 -10141900
80 -12209387
81 -11028809
82 -8835049
83 -8509803
84 -12072589
85 -12730045
86 -9334423
87 -8818158
88 -10696968
89 -12601605
90 -11289736
91 -8493275
92 -10406469
93 -12834464
94 -12070450
95 -10253933
96 -9273472
97 -11954319
98 -13429943
99 -10935743
100 -9884531
101 -10872503
102 -12857518
103 -12754335
104 -9840516
105 -10868624
106 -13760589
107 -13571105
108 -11521205
109 -9974896
110 -12511203
111 -14551994
112 -11600835
113 -9750121
114 -11072866
115 -13954983
116 -14704216
117 -11333565
118 -10893621
119 -13697446
120 -14438499
121 -12878211
122 -10352892
123 -11702513
124 -14943152
125 -13725487
126 -11713209
127 -11924199
128 -14003402
129 -15330661
130 -12501582
131 -11484234
132 -14082260
133 -15099061
134 -13923159
135 -11435204
136 -12023272
137 -15392500
138 -14815886
139 -12620950
140 -12398754
141 -14505443
142 -16740191
143 -14068635
144 -11468981
145 -13544597
146 -15703382
147 -15584981
148 -12873031
149 -12348294
150 -15831945
151 -16066628
152 -13546521
153 -12600232
154 -14221098
155 -17061932
156 -15509796
157 -12727444
158 -14042021
159 -15977885
160 -16439291
161 -14259167
162 -12667612
163 -15569294
164 -16952836
165 -15144938
166 -13567416
167 -14174915
168 -17383687
169 -16953274
170 -13580589
171 -14101822
172 -16454344
173 -17493999
174 -15308209
175 -12809630
176 -15319241
177 -17526719
178 -16250047
179 -14670498
180 -14495712
181 -17232426
182 -17868164
183 -15047726
184 -14661185
185 -16065462
186 -17340748
187 -16435588
188 -13910935
189 -15633219
190 -18258779
191 -17390403
192 -15431714
193 -14580990
194 -17131311
195 -18473630
196 -15569246
197 -14758574
198 -16532835
199 -18306913
200 -17864357
201 -14924072
202 -15579610
203 -18294545
204 -17993830
205 -16274894
206 -14954782
207 -17007952
208 -19276308
209 -17026623
210 -15395303
211 -16502052
212 -18411903
213 -18839189
214 -15981623
215 -15700776
216 -18337632
217 -18520282
218 -17039441
219 -15548420
220 -17008855
221 -19636662
222 -17974742
223 -16158935
224 -16927603
225 -18591088
226 -19322940
227 -16558982
228 -15495379
229 -18314196
230 -19413381
231 -18180006
232 -16101215
233 -16938137
234 -20236036
235 -19141968
236 -16412840
237 -16576893
238 -18485416
239 -20007631
240 -17676443
241 -15870949
242 -18302057
243 -19795798
244 -19053729
245 -17011214
246 -16819940
247 -19953673
248 -19932404
249 -17359295
250 -16761196
251 -18216095
252 -20486878
253 -18922673
254 -16206764
255 -17999088
256 -20176052
257 -19956727
258 -17612580
259 -16441166
260 -19505795
261 -20473283
262 -18187920
263 -17394759
264 -18486091
265 -20776590
266 -19846882
267 -16750863
268 -17685489
269 -19929014
270 -20373833
271 -18589600
272 -16763124
273 -19336550
274 -21253218
275 -19184909
276 -17484975
277 -17890607
278 -20568515
279 -20821858
280 -17559697
281 -17619364
282 -19950168
283 -20869594
284 -19383509
285 -16995672
286 -18879858
287 -21511949
288 -20095714
289 -18018464
290 -17546682
291 -20022064
292 -21423495
293 -18510119
294 -17568311
295 -19671520
296 -21263847
297 -20550587
298 -17675197
299 -18367338
300 -21177651
301 -20471419
302 -18492219
303 -17712272
304 -19853734
305 -21951936
306 -19506132
307 -17886787
308 -19443980
309 -21087813
310 -20957679
311 -18083958
312 -17874657
313 -20962260
314 -21306269
315 -19533648
316 -18010434
317 -19384854
318 -22028939
319 -20181415
320 -17891960
321 -18978646
322 -20880175
323 -21494461
324 -18893279
325 -17855425
326 -20712113
327 -21648399
328 -20214250
329 -18389635
330 -18875725
331 -21767392
332 -20877187
333 -18264799
334 -18576514
335 -20373860
336 -21865417
337 -20018662
338 -18198956
339 -20400135
340 -21618429
341 -20480892
342 -18640193
343 -18491297
344 -21361821
345 -21373354
346 -18856455
347 -18753378
348 -20269003
349 -21959896
350 -20556680
351 -18130333
352 -19831380
353 -21579221
354 -20839134
355 -18989973
356 -18246633
357 -21005859
358 -21885222
359 -19487707
360 -18821159
361 -19992524
362 -21849149
363 -20974873
364 -18042704
365 -19080669
366 -21434046
367 -21413834
368 -19675278
369 -18241791
370 -20566876
371 -22217446
372 -20031451
373 -18705285
374 -19337770
375 -21359471
376 -21463769
377 -18619444
378 -18899180
379 -21289140
380 -21688974
381 -20155575
382 -18190243
383 -19882504
384 -22064638
385 -20293615
386 -18632662
387 -19064129
388 -21283531
389 -22089416
390 -19080634
391 -18396921
392 -20736142
393 -21657148
394 -20447227
395 -18133300
396 -19229944
397 -22021984
398 -20911090
399 -18910141
400 -18696387
401 -20691750
402 -22359931
403 -19752231
404 -18115640
405 -20047136
406 -21452728
407 -20853485
408 -18287379
409 -18448453
410 -21623251
411 -21572716
412 -19585420
413 -18640488
414 -19959092
415 -22114367
416 -20129939
417 -17877811
418 -19357341
419 -21146635
420 -21250236
421 -18887526
422 -18216164
423 -21166113
424 -21587653
425 -19563841
426 -18249672
427 -19160258
428 -21845229
429 -20837668
430 -18162769
431 -18885596
432 -20783378
433 -21586146
434 -19444962
435 -17628947
436 -20081343
437 -21450667
438 -19903644
439 -18270612
440 -18568961
441 -21460345
442 -21355797
443 -18420337
444 -18418127
445 -20238206
446 -21500624
447 -19793919
448 -17298563
449 -19171105
450 -21251722
451 -20361485
452 -18613568
453 -18116180
454 -20717930
455 -21504821
456 -18686278
457 -17870441
458 -19320989
459 -21088735
460 -20326666
461 -17530593
462 -18498702
463 -20887427
464 -20598997
465 -18884852
466 -17656937
467 -19740723
468 -21325187
469 -19043758
470 -17723058
471 -18620443
472 -20417449
473 -20493658
474 -17814226
475 -18128862
476 -20645561
477 -20667312
478 -18828136
479 -17109594
480 -18883458
481 -21133935
482 -19183845
483 -17500215
484 -18248119
485 -20142699
486 -20762784
487 -18042426
488 -17261763
489 -19426624
490 -20242113
491 -19315008
492 -17300314
493 -17980025
494 -20615566
495 -19714021
496 -17814958
497 -17725976
498 -19160101
499 -20330902
500 -18030814
501 -16746351
502 -18890514
503 -20024494
504 -19273659
505 -17353874
506 -17649686
507 -20296609
508 -19560610
509 -17366362
510 -17144095
511 -18550635
512 -20185325
513 -18362495
514 -16409298
515 -18120544
516 -19733610
517 -19502226
518 -17322114
519 -16586013
520 -19384263
521 -19809962
522 -17576251
523 -16535221
524 -17528223
525 -19794483
526 -18824784
527 -16400407
528 -17416131
529 -19106399
530 -19222760
531 -17278490
532 -15936275
533 -18421529
534 -19517340
535 -17581384
536 -16390100
537 -17087112
538 -19453605
539 -19007220
540 -16080307
541 -16385004
542 -18335790
543 -19088902
544 -17415890
545 -15350134
546 -17391852
547 -19360842
548 -17961038
549 -16352612
550 -16245225
551 -18402321
552 -18853624
553 -16181158
554 -15789153
555 -17452817
556 -18642862
557 -17737397
558 -15370905
559 -16621511
560 -18905534
561 -17783898
562 -15775851
563 -15269846
564 -17638155
565 -18873366
566 -16124763
567 -15155998
568 -16946179
569 -18490760
570 -17854238
571 -15029253
572 -15358667
573 -17939152
574 -17750977
575 -16038927
576 -14737072
577 -16308732
578 -18520706
579 -16740017
580 -14963166
581 -15778089
582 -17470153
583 -17885558
584 -15227669
585 -14532937
586 -16989984
587 -17364060
588 -15856232
589 -14448108
590 -15720330
591 -18169876
592 -16573175
593 -14397654
594 -15074029
595 -16791553
596 -17489348
597 -14988769
598 -13675687
599 -16225883
600 -17550704
601 -16376521
602 -14072211
603 -14047421
604 -16989449
605 -16830679
606 -14409245
607 -13988548
608 -15478313
609 -17275636
610 -15678771
611 -13483148
612 -15062970
613 -16604452
614 -16025659
615 -14040361
616 -13380696
617 -15924110
618 -16386859
619 -14308802
620 -13748967
621 -14877493
622 -16672467
623 -15518231
624 -12906122
625 -13919919
626 -15744513
627 -15667898
628 -13898590
629 -12756024
630 -15099894
631 -16253792
632 -14322423
633 -13255577
634 -13821835
635 -15695272
636 -15449276
637 -12869838
638 -13046335
639 -14656930
640 -15132901
641 -14054257
642 -12498359
643 -14157926
644 -15718081
645 -14049404
646 -12689175
647 -13017281
648 -14896497
649 -15009928
650 -12284378
651 -12332263
652 -14404121
653 -14923354
654 -13601549
655 -11726208
656 -13159268
657 -15226170
658 -13890396
659 -12246119
660 -12016924
661 -13767325
662 -14924438
663 -12655188
664 -11628591
665 -13108673
666 -14234097
667 -13700155
668 -11316621
669 -11660392
670 -14174939
671 -13683022
672 -11972899
673 -11493029
674 -13215149
675 -14699901
676 -12272899
677 -10654348
678 -12217167
679 -13543984
680 -13178393
681 -10886057
682 -10860052
683 -13627113
684 -13734029
685 -11858545
686 -10527201
687 -11550281
688 -13883625
689 -12499266
690 -10155413
691 -10897823
692 -12706069
693 -13365221
694 -11112593
695 -9887379
696 -12284513
697 -13142135
698 -11682283
699 -10192515
700 -10577003
701 -12867189
702 -12172199
703 -9834903
704 -10157529
705 -11752490
706 -12723020
707 -10885551
708 -9140960
709 -11312316
710 -12737423
711 -11353417
712 -9442229
713 -9396907
714 -12096469
715 -12269526
716 -9672917
717 -9281859
718 -10778217
719 -12280324
720 -11006614
721 -8480381
722 -9650449
723 -11578275
724 -11284206
725 -9690872
726 -8652499
727 -10728920
728 -11835227
729 -9672937
730 -8570327
731 -9456800
732 -11204276
733 -10731925
734 -8141368
735 -8892303
736 -11064219
737 -10924232
738 -9284266
739 -7943255
740 -9676366
741 -11074389
742 -9102099
743 -7860368
744 -8562531
745 -10358324
746 -10662258
747 -8125814
748 -7864262
749 -9805353
750 -10287724
751 -9072894
752 -7128804
753 -8203365
754 -10442276
755 -9189350
756 -7430212
757 -7564948
758 -9416157
759 -10328084
760 -7789084
761 -6869812
762 -8832771
763 -9627734
764 -8587597
765 -6572088
766 -7223145
767 -9743853
768 -9021080
769 -7070334
770 -6603699
771 -8113384
772 -9789004
773 -7846219
774 -6023495
775 -7414048
776 -8839160
777 -8656544
778 -6479257
779 -6032137
780 -8509252
781 -8676516
782 -6948547
783 -6045927
784 -6828485
785 -8595736
786 -7420555
787 -5597933
788 -6644300
789 -8032254
790 -8152270
791 -6253826
792 -5269514
793 -7486592
794 -8036668
795 -6326357
796 -5312985
797 -6033442
798 -8101821
799 -7314544
800 -4972439
801 -5537118
802 -7058235
803 -7494935
804 -5783768
805 -4264113
806 -6209778
807 -7438693
808 -6181375
809 -4958672
810 -5013616
811 -7061217
812 -7146295
813 -4717493
814 -4455490
815 -5806641
816 -6812440
817 -5604490
818 -3564609
819 -5140382
820 -6961823
821 -5852945
822 -4308966
823 -4084237
824 -6115134
825 -6577723
826 -4086395
827 -3542888
828 -4916218
829 -6116452
830 -5419685
831 -3132598
832 -3961136
833 -6068177
834 -5587821
835 -3922030
836 -2837828
837 -4591336
838 -6146959
839 -4108774
840 -2784732
841 -3831340
842 -5511139
843 -5379054
844 -2667385
845 -2607329
846 -4931427
847 -5020718
848 -3460465
849 -2078175
850 -3491472
851 -5597194
852 -4059776
853 -2313828
854 -2797666
855 -4352733
856 -4880049
857 -2407692
858 -1502220
859 -3671912
860 -4528822
861 -3467396
862 -1704285
863 -2292264
864 -4679955
865 -3791667
866 -1698017
867 -1612641
868 -3070324
869 -4322641
870 -2429288
871  -945387
872 -2719449
873 -3896147
874 -3173809
875 -1243981
876 -1082666
877 -3502539
878 -3338443
879 -1252688
880  -751145
881 -1981631
882 -3625610
883 -2219658
884  -206344
885 -1563731
886 -3095176
887 -2789916
888  -855316
889    11205
890 -2308953
891 -2956550
892 -1099945
893  -140671
894  -810630
895 -2749456
896 -2248129
897    82114
898  -331563
899 -1823541
900 -2176237
901  -650994
902   863282
903 -1053139
904 -2416507
905  -914329
906   307329
907    45559
908 -1764851
909 -1640199
910   801268
911   721420
912  -859488
913 -1552454
914  -506045
915  1226050
916  -102009
917 -1696059
918  -471731
919   963599
920  1199813
921  -576167
922 -1300568
923   969006
924  1565148
925    86460
926  -986016
927  -277188
928  1919858
929  1227041
930  -806176
931  -107065
932  1367576
933  1908068
934   348990
935  -874274
936  1128713
937  2217121
938  1083204
939    -2068
940   288932
941  2416698
942  2264842
943   105978
944   333543
945  1762334
946  2597576
947  1358108
948  -343485
949  1291375
950  2927093
951  2108942
952   837102
953   710462
954  2859030
955  3339977
956  1036033
957   654410
958  2042770
959  3298443
960  2560222
961   511222
962  1593475
963  3640705
964  3231327
965  1759589
966   954148
967  2872975
968  4173379
969  2131906
970  1137632
971  2285958
972  3923455
973  3846906
974  1579952
975  1838265
976  3897295
977  3932994
978  2613348
979  1431807
980  2929013
981  4890432
982  3479983
983  2097718
984  2691799
985  4272807
986  4766359
987  2490578
988  1966563
989  4087116
990  4776413
991  3752428
992  2206490
993  3135267
994  5453620
995  4508653
996  2775229
997  2976973
998  4542639
999  5605490
1000  3590393
1001  2413730
1002  4361578
1003  5540459
1004  4925345
1005  3148974
1006  3297236
1007  5757853
1008  5548345
1009  3667597
1010  3231323
1011  4518811
1012  6235978
1013  4852330
1014  3114122
1015  4577134
1016  6108779
1017  5929369
1018  4127885
1019  3535613
1020  5816182
1021  6268901
1022  4621879
1023  3924926
1024  4819490
1025  6782547
1026  6097826
1027  4007362
1028  4780857
1029  6303788
1030  6559013
1031  5008116
1032  3864773
1033  5939202
1034  7089199
1035  5728739
1036  4774391
1037  5228014
1038  7155956
1039  6983118
1040  4720674
1041  4981673
1042  6567218
1043  7219485
1044  6074329
1045  4526613
1046  6159606
1047  7832906
1048  6820814
1049  5501560
1050  5300383
1051  7148560
1052  7791952
1053  5674218
1054  5308449
1055  6768222
1056  7851092
1057  7241254
1058  5369506
1059  6255508
1060  8107617
1061  7494353
1062  6237279
1063  5782467
1064  7406758
1065  8579707
1066  6722632
1067  5927874
1068  7118980
1069  8255684
1070  8002360
1071  6064861
1072  6422346
1073  8433092
1074  8209471
1075  6970229
1076  6259697
1077  7688041
1078  9370032
1079  7795148
1080  6442563
1081  7342815
1082  8703769
1083  8904211
1084  6802934
1085  6445599
1086  8631982
1087  9051508
1088  7934130
1089  6861555
1090  7807585
1091  9808483
1092  8703550
1093  6987045
1094  7426760
1095  8762558
1096  9559179
1097  7843431
1098  6935713
1099  8970480
1100  9825438
1101  8826053
1102  7380252
1103  7724727
1104  9934624
1105  9476222
1106  7701177
1107  7871559
1108  9145414
1109 10257037
1110  8850127
1111  7335680
1112  8942408
1113 10225512
1114  9615771
1115  8103246
1116  7871949
1117 10176960
1118 10463516
1119  8572149
1120  8195955
1121  9300962
1122 10788264
1123  9831187
1124  7805144
1125  8910063
1126 10525978
1127 10354464
1128  8926735
1129  8183125
1130 10274391
1131 11175839
1132  9421046
1133  8582813
1134  9320305
1135 11025657
1136 10757455
1137  8486366
1138  8864124
1139 10681719
1140 11132501
1141  9909601
1142  8512848
1143 10145685
1144 11736538
1145 10334889
1146  9049076
1147  9293230
1148 11084592
1149 11584899
1150  9463368
1151  9282253
1152 10957423
1153 11619856
1154 10693304
1155  8974037
1156 10007353
1157 11916709
1158 11000687
1159  9665906
1160  9629346
1161 11339617
1162 12401498
1163 10354783
1164  9476179
1165 10937354
1166 11974893
1167 11489186
1168  9511231
1169  9854254
1170 12133581
1171 11969357
1172 10549524
1173  9882254
1174 11156477
1175 12774212
1176 11197747
1177  9799402
1178 10878513
1179 12126084
1180 12237303
1181 10478368
1182 10175748
1183 12222863
1184 12376674
1185 11147018
1186 10353808
1187 11182843
1188 12891915
1189 11793712
1190 10227528
1191 11064672
1192 12355603
1193 12820779
1194 11231964
1195 10342228
1196 12278389
1197 12999861
1198 11823970
1199 10595076
1200 10984776
1201 13118741
1202 12736122
1203 10845978
1204 11167744
1205 12482668
1206 13333587
1207 11991888
1208 10524584
1209 12064330
1210 13216588
1211 12426650
1212 11236733
1213 11202462
1214 13287269
1215 13508213
1216 11585775
1217 11366525
1218 12376114
1219 13393447
1220 12577744
1221 10858572
1222 11970423
1223 13526849
1224 13231591
1225 12011474
1226 11347218
1227 13186625
1228 14018011
1229 12131498
1230 11395284
1231 12303667
1232 13690269
1233 13358143
1234 11365984
1235 11962005
1236 13692989
1237 13693525
1238 12554186
1239 11499947
1240 12928337
1241 14212298
1242 12701895
1243 11839921
1244 12551308
1245 13893813
1246 13947599
1247 11937074
1248 11996885
1249 13717300
1250 13975999
1251 12982335
1252 11656886
1253 12762836
1254 14611410
1255 13485530
1256 12137911
1257 12415877
1258 13930963
1259 14664755
1260 12636911
1261 11902192
1262 13528007
1263 14223925
1264 13519406
1265 12039455
1266 12696976
1267 14787727
1268 14083912
1269 12557761
1270 12515065
1271 13786382
1272 14824170
1273 13084018
1274 11977280
1275 13557422
1276 14668869
1277 14302841
1278 12589518
1279 12467815
1280 14679016
1281 14658023
1282 12925699
1283 12261942
1284 13381152
1285 15206525
1286 14098725
1287 12292927
1288 13291901
1289 14751110
1290 14926643
1291 13181525
1292 12176820
1293 14167622
1294 14976897
1295 13687951
1296 12730783
1297 13221133
1298 15097137
1299 14687376
1300 12770959
1301 13181058
1302 14443990
1303 14979049
1304 13786176
1305 12487246
1306 14009187
1307 15129466
1308 14181882
1309 13144782
1310 13185772
1311 14989516
1312 15145763
1313 13147947
1314 13042890
1315 14251064
1316 15090025
1317 14235843
1318 12649878
1319 13877171
1320 15411294
1321 14680859
1322 13425540
1323 13050074
1324 14763827
1325 15434830
1326 13466045
1327 12990527
1328 14222637
1329 15306964
1330 14793721
1331 12973194
1332 13644654
1333 15296607
1334 14916552
1335 13729993
1336 12925597
1337 14324821
1338 15703039
1339 14226234
1340 13275326
1341 14062828
1342 15275936
1343 15250070
1344 13208698
1345 13160465
1346 15020140
1347 15215859
1348 14150797
1349 13069917
1350 14154488
1351 15920321
1352 14714185
1353 13356421
1354 13821878
1355 14984433
1356 15387772
1357 13632919
1358 13151958
1359 14841274
1360 15339537
1361 14607937
1362 13429511
1363 13869484
1364 15686670
1365 14996657
1366 13469522
1367 13566531
1368 14764412
1369 15731313
1370 14167818
1371 12980829
1372 14533616
1373 15539164
1374 15001151
1375 13573576
1376 13503697
1377 15491223
1378 15372462
1379 13728982
1380 13436803
1381 14412051
1382 15723057
1383 14705388
1384 13221616
1385 14309706
1386 15367735
1387 15098504
1388 13767769
1389 13213964
1390 15073339
1391 15535813
1392 14087205
1393 13593642
1394 14318927
1395 15710029
1396 15029557
1397 13179416
1398 13849977
1399 15133408
1400 15246797
1401 14043979
1402 13071571
1403 14830894
1404 15915649
1405 14485964
1406 13417802
1407 13770668
1408 15399842
1409 15325527
1410 13288628
1411 13526803
1412 15031394
1413 15508764
1414 14487949
1415 13095815
1416 14321261
1417 15671288
1418 14604433
1419 13546230
1420 13549224
1421 15010117
1422 15535035
1423 13704628
1424 13369591
1425 14668160
1426 15478478
1427 14827297
1428 13054231
1429 13753644
1430 15549631
1431 14904297
1432 13544975
1433 13168810
1434 14692520
1435 15817910
1436 14055114
1437 13124677
1438 14259619
1439 15313590
1440 15033999
1441 13137519
1442 13255555
1443 15202842
1444 15128460
1445 13913452
1446 13131468
1447 14117591
1448 15650407
1449 14432794
1450 13043891
1451 13647450
1452 14830669
1453 15227381
1454 13510767
1455 12931431
1456 14846637
1457 15344237
1458 14202365
1459 13002576
1460 13513123
1461 15298330
1462 14581396
1463 13010901
1464 13339499
1465 14529922
1466 15310330
1467 13906144
1468 12738017
1469 14212467
1470 15048512
1471 14279138
1472 13070023
1473 13097111
1474 14929997
1475 14806255
1476 13230260
1477 13201023
1478 14149649
1479 15056363
1480 13965226
1481 12499791
1482 13666735
1483 14769754
1484 14304799
1485 13165540
1486 12819590
1487 14604024
1488 15021645
1489 13362312
1490 12811972
1491 13565525
1492 14829660
1493 14231457
1494 12367681
1495 13055017
1496 14473297
1497 14408480
1498 13310437
1499 12560909
1500 14090033
1501 14887502
1502 13404747
1503 12677126
1504 13128413
1505 14288237
1506 14235699
1507 12568862
1508 12827811
1509 14112349
1510 14307220
1511 13416693
1512 12239336
1513 13335680
1514 14623652
1515 13453966
1516 12430636
1517 12745017
1518 14133797
1519 14473796
1520 12571138
1521 12310797
1522 13729543
1523 14146528
1524 13305026
1525 11909367
1526 12687000
1527 14361360
1528 13635028
1529 12485091
1530 12419549
1531 13542033
1532 14338287
1533 12697982
1534 11846920
1535 13012371
1536 13838906
1537 13509736
1538 12003518
1539 12200526
1540 14036605
1541 13705187
1542 12350405
1543 11927602
1544 12900396
1545 14046396
1546 12703489
1547 11531636
1548 12568542
1549 13604072
1550 13572850
1551 12044021
1552 11662060
1553 13489405
1554 13655390
1555 12287163
1556 11514944
1557 12252303
1558 13789864
1559 12875425
1560 11306686
1561 12012770
1562 13202783
1563 13476981
1564 12036075
1565 11123439
1566 12781952
1567 13454782
1568 12317075
1569 11303182
1570 11611742
1571 13371876
1572 13128896
1573 11358997
1574 11441112
1575 12521485
1576 13198523
1577 12045864
1578 10599181
1579 11942623
1580 13211449
1581 12488809
1582 11279881
1583 11108386
1584 12792143
1585 13028807
1586 11197011
1587 10879996
1588 11840908
1589 12778011
1590 12181258
1591 10629560
1592 11413148
1593 12733951
1594 12384811
1595 11268819
1596 10526923
1597 11889285
1598 12770713
1599 11264535
1600 10532743
1601 11303614
1602 12505693
1603 12286976
1604 10428744
1605 10674451
1606 12179745
1607 12127442
1608 11052803
1609 10091756
1610 11235324
1611 12532097
1612 11327166
1613 10311174
1614 10711596
1615 11861728
1616 12187503
1617 10452547
1618 10032137
1619 11387244
1620 11787405
1621 11073804
1622  9884483
1623 10506571
1624 12102148
1625 11323188
1626 10101133
1627 10189393
1628 11182999
1629 11769404
1630 10269557
1631  9582010
1632 10884688
1633 11482845
1634 10981951
1635  9753970
1636  9934515
1637 11558663
1638 11130240
1639  9752762
1640  9557801
1641 10500193
1642 11480413
1643 10223644
1644  9125887
1645 10300279
1646 11207506
1647 10868797
1648  9479655
1649  9158147
1650 10813855
1651 10894076
1652  9608064
1653  9207882
1654  9913871
1655 11124909
1656 10314465
1657  8870412
1658  9528601
1659 10486992
1660 10514012
1661  9300941
1662  8545147
1663 10114895
1664 10757288
1665  9579794
1666  8850828
1667  9288816
1668 10639017
1669 10171817
1670  8476481
1671  8841243
1672  9914964
1673 10165204
1674  9170830
1675  8161859
1676  9467093
1677 10406936
1678  9418102
1679  8471290
1680  8505734
1681  9905092
1682 10041555
1683  8292732
1684  8123899
1685  9257450
1686  9935388
1687  9167648
1688  7721155
1689  8645170
1690  9976509
1691  9230013
1692  8078256
1693  7787910
1694  9119739
1695  9792983
1696  8242392
1697  7748801
1698  8688669
1699  9497287
1700  9053304
1701  7393745
1702  7715693
1703  9221787
1704  8988140
1705  7917310
1706  7289850
1707  8427413
1708  9583260
1709  8215235
1710  7186655
1711  7881960
1712  8858888
1713  8786185
1714  7135442
1715  7042682
1716  8623275
1717  8742088
1718  7810107
1719  6946634
1720  7623971
1721  8975407
1722  7989028
1723  6685891
1724  7069736
1725  8165903
1726  8602530
1727  7060271
1728  6395393
1729  7921909
1730  8473725
1731  7619339
1732  6458185
1733  6765503
1734  8388559
1735  7881377
1736  6390612
1737  6402356
1738  7411409
1739  8242057
1740  7069247
1741  5920230
1742  7021179
1743  7844467
1744  7407876
1745  6225897
1746  5961783
1747  7566286
1748  7705721
1749  6335358
1750  5989065
1751  6719727
1752  7709490
1753  6864350
1754  5449824
1755  6259242
1756  7218972
1757  7006305
1758  5943918
1759  5396485
1760  6888093
1761  7466399
1762  6162976
1763  5444087
1764  5881949
1765  7054293
1766  6657169
1767  5014538
1768  5414292
1769  6623743
1770  6832568
1771  5894379
1772  4898429
1773  5996856
1774  6899469
1775  5838612
1776  4986502
1777  5144674
1778  6321091
1779  6455655
1780  4915422
1781  4888793
1782  5949141
1783  6286942
1784  5562141
1785  4373128
1786  5142713
1787  6321649
1788  5554069
1789  4615468
1790  4598960
1791  5744900
1792  6231212
1793  4679782
1794  4205413
1795  5241347
1796  5799330
1797  5251293
1798  3906581
1799  4339821
1800  5750122
1801  5286528
1802  4281571
1803  4038509
1804  4989090
1805  5799368
1806  4475036
1807  3630839
1808  4464717
1809  5203753
1810  4989481
1811  3599838
1812  3609567
1813  5179936
1814  5102331
1815  3988404
1816  3357490
1817  4075618
1818  5245159
1819  4247588
1820  3057030
1821  3679030
1822  4665868
1823  4850589
1824  3508167
1825  2949448
1826  4336328
1827  4618213
1828  3656411
1829  2837624
1830  3212917
1831  4586478
1832  4100528
1833  2804626
1834  3093891
1835  4010632
1836  4419260
1837  3207800
1838  2249319
1839  3484085
1840  4132865
1841  3370117
1842  2453008
1843  2559396
1844  4042698
1845  3953949
1846  2429129
1847  2260933
1848  3164810
1849  3963882
1850  3036835
1851  1666347
1852  2640819
1853  3736211
1854  3279943
1855  2190544
1856  1818359
1857  3219138
1858  3637310
1859  2206870
1860  1677193
1861  2304215
1862  3267070
1863  2843391
1864  1388125
1865  1916239
1866  3091564
1867  2931903
1868  1954842
1869  1225304
1870  2348471
1871  3158169
1872  1935796
1873  1115228
1874  1577914
1875  2721982
1876  2732600
1877  1117256
1878  1120627
1879  2380252
1880  2543096
1881  1627520
1882   587952
1883  1417872
1884  2630235
1885  1809508
1886   869866
1887  1025053
1888  2004148
1889  2351603
1890   826533
1891   349255
1892  1476421
1893  1974146
1894  1433275
1895   304709
1896   717827
1897  2091127
1898  1602027
1899   509377
1900   308520
1901  1133575
1902  1861951
1903   649713
1904  -187773
1905   741091
1906  1494448
1907  1261369
1908    45004
1909   -23853
1910  1376997
1911  1225222
1912    96613
1913  -295853
1914   388629
1915  1347730
1916   447888
1917  -553556
1918   158223
1919   906579
1920   838049
1921  -285382
1922  -707277
1923   597704
1924   808689
1925  -232195
1926  -830423
1927  -338553
1928   904207
1929   397135
1930  -953867
1931  -609074
1932   308310
1933   542883
1934  -586526
1935 -1482224
1936  -248421
1937   478536
1938  -366593
1939 -1154268
1940  -992528
1941   238514
1942    79135
1943 -1308615
1944 -1281430
1945  -501129
1946   -43363
1947  -769371
1948 -1802217
1949  -904303
1950    -4034
1951  -629199
1952 -1518154
1953 -1694664
1954  -552742
1955  -305147
1956 -1673668
1957 -1924068
1958 -1090805
1959  -375940
1960  -889737
1961 -2220230
1962 -1687799
1963  -577979
1964 -1005979
1965 -1960456
1966 -2348342
1967 -1254766
1968  -596204
1969 -1820059
1970 -2393069
1971 -1740841
1972  -939555
1973 -1163169
1974 -2596806
1975 -2468983
1976 -1217458
1977 -1303787
1978 -2231026
1979 -2880212
1980 -1977511
1981  -937794
1982 -1937818
1983 -2830417
1984 -2458639
1985 -1615281
1986 -1452411
1987 -2845374
1988 -3224087
1989 -1992230
1990 -1599352
1991 -2303145
1992 -3268952
1993 -2759998
1994 -1430951
1995 -2076879
1996 -3274543
1997 -3207435
1998 -2321101
1999 -1822847
2000 -3026144
2001 -3702076
2002 -2570936
2003 -1990466
2004 -2517998
2005 -3581358
2006 -3519504
2007 -2191448
2008 -2400931
2009 -3532003
2010 -3729624
2011 -2994731
2012 -2116987
2013 -2982547
2014 -4130460
2015 -3433815
2016 -2604339
2017 -2765873
2018 -3863536
2019 -4223035
2020 -2863292
2021 -2609178
2022 -3716085
2023 -4141821
2024 -3604112
2025 -2685818
2026 -3309533
2027 -4532249
2028 -4028231
2029 -3196920
2030 -3192337
2031 -4055044
2032 -4615410
2033 -3464573
2034 -2953031
2035 -3955739
2036 -4604525
2037 -4297813
2038 -3244893
2039 -3492012
2040 -4901181
2041 -4708298
2042 -3703144
2043 -3401755
2044 -4214794
2045 -5151048
2046 -4194226
2047 -3281238
2048 -4095639
2049 -5001765
2050 -5022351
2051 -3939388
2052 -3666505
2053 -5003743
2054 -5241252
2055 -4325984
2056 -3751493
2057 -4273887
2058 -5501981
2059 -5008835
2060 -3881556
2061 -4345139
2062 -5262505
2063 -5506286
2064 -4520980
2065 -3908333
2066 -5059515
2067 -5613340
2068 -4973602
2069 -4366857
2070 -4554736
2071 -5738675
2072 -5679070
2073 -4509376
2074 -4526606
2075 -5294760
2076 -5861415
2077 -5205744
2078 -4316283
2079 -5270205
2080 -6124290
2081 -5593845
2082 -4821039
2083 -4775363
2084 -5929964
2085 -6077540
2086 -4887179
2087 -4859676
2088 -5713983
2089 -6328970
2090 -5788262
2091 -4761285
2092 -5446535
2093 -6412135
2094 -6089648
2095 -5329594
2096 -4970739
2097 -6000105
2098 -6654717
2099 -5624660
2100 -5146763
2101 -5786591
2102 -6709609
2103 -6536656
2104 -5246489
2105 -5497234
2106 -6644711
2107 -6560056
2108 -5787060
2109 -5296217
2110 -6200868
2111 -7037167
2112 -6156699
2113 -5599924
2114 -6107231
2115 -6923139
2116 -6987618
2117 -5743042
2118 -5623170
2119 -6759098
2120 -7017366
2121 -6387944
2122 -5646445
2123 -6321448
2124 -7529889
2125 -6876322
2126 -5922618
2127 -6089993
2128 -6984111
2129 -7435940
2130 -6322803
2131 -5861969
2132 -6922259
2133 -7453998
2134 -7041126
2135 -6132308
2136 -6329808
2137 -7574925
2138 -7346233
2139 -6380232
2140 -6295233
2141 -7105328
2142 -7886603
2143 -6999553
2144 -6174553
2145 -7048255
2146 -7757336
2147 -7462943
2148 -6487986
2149 -6427782
2150 -7761216
2151 -7873161
2152 -6927700
2153 -6655752
2154 -7236622
2155 -8140474
2156 -7579812
2157 -6513626
2158 -7015853
2159 -7847645
2160 -7949834
2161 -7071985
2162 -6565823
2163 -7797015
2164 -8375068
2165 -7482095
2166 -6892844
2167 -7314123
2168 -8414750
2169 -8092091
2170 -6817829
2171 -7103344
2172 -8050814
2173 -8321121
2174 -7590960
2175 -6896474
2176 -7903796
2177 -8688928
2178 -8005665
2179 -7280281
2180 -7295298
2181 -8351972
2182 -8575716
2183 -7394999
2184 -7222370
2185 -8081891
2186 -8722538
2187 -8260506
2188 -7190354
2189 -7778687
2190 -8811611
2191 -8397711
2192 -7620006
2193 -7481915
2194 -8481053
2195 -8969917
2196 -7926370
2197 -7597742
2198 -8258457
2199 -8797094
2200 -8543163
2201 -7520692
2202 -7809395
2203 -8918000
2204 -8841118
2205 -8123382
2206 -7715300
2207 -8523780
2208 -9325229
2209 -8373373
2210 -7682181
2211 -8218739
2212 -8977323
2213 -9003115
2214 -7943511
2215 -7892809
2216 -9010302
2217 -9174355
2218 -8578372
2219 -7995677
2220 -8453198
2221 -9395736
2222 -8798014
2223 -7989346
2224 -8290232
2225 -9050593
2226 -9404469
2227 -8462899
2228 -8057841
2229 -9100008
2230 -9473268
2231 -8884598
2232 -8154010
2233 -8449127
2234 -9552208
2235 -9160701
2236 -8235724
2237 -8449684
2238 -9213849
2239 -9713054
2240 -8933517
2241 -8249802
2242 -9036724
2243 -9561180
2244 -9210036
2245 -8425779
2246 -8363320
2247 -9606731
2248 -9736681
2249 -8717136
2250 -8521845
2251 -9214664
2252 -9948146
2253 -9266921
2254 -8287132
2255 -8986450
2256 -9776053
2257 -9561556
2258 -8809682
2259 -8552398
2260 -9628341
2261 -9954810
2262 -9034103
2263 -8653385
2264 -9069930
2265 -9897946
2266 -9670238
2267 -8637680
2268 -8982939
2269 -9881239
2270 -9972062
2271 -9238623
2272 -8593422
2273 -9494650
2274 -10173556
2275 -9353763
2276 -8782439
2277 -9127100
2278 -10046154
2279 -10011526
2280 -8892130
2281 -9019077
2282 -9912515
2283 -10112719
2284 -9514520
2285 -8713262
2286 -9362123
2287 -10283763
2288 -9733431
2289 -9013610
2290 -9083038
2291 -10046151
2292 -10448073
2293 -9279468
2294 -8919721
2295 -9755635
2296 -10245169
2297 -9831961
2298 -8871495
2299 -9261647
2300 -10384604
2301 -10126855
2302 -9361221
2303 -9156603
2304 -9899657
2305 -10557656
2306 -9629418
2307 -8952727
2308 -9572833
2309 -10250115
2310 -10220301
2311 -9250828
2312 -9203706
2313 -10350454
2314 -10408580
2315 -9606070
2316 -9134628
2317 -9726734
2318 -10629642
2319 -9936272
2320 -9108497
2321 -9631931
2322 -10350364
2323 -10442925
2324 -9515609
2325 -9147477
2326 -10151852
2327 -10462612
2328 -9878938
2329 -9286155
2330 -9571350
2331 -10649144
2332 -10394409
2333 -9369921
2334 -9503277
2335 -10253564
2336 -10633241
2337 -9785084
2338 -9070898
2339 -9969979
2340 -10563092
2341 -10100816
2342 -9476529
2343 -9541549
2344 -10559761
2345 -10549362
2346 -9582820
2347 -9513673
2348 -10080538
2349 -10596415
2350 -10084495
2351 -9243181
2352 -9861084
2353 -10581922
2354 -10359881
2355 -9712187
2356 -9467873
2357 -10408387
2358 -10690905
2359 -9708554
2360 -9415618
2361 -9961624
2362 -10625521
2363 -10319391
2364 -9396042
2365 -9826215
2366 -10626507
2367 -10474617
2368 -9817031
2369 -9374928
2370 -10143723
2371 -10730562
2372 -9977928
2373 -9526614
2374 -9868400
2375 -10612670
2376 -10598746
2377 -9549044
2378 -9603420
2379 -10464416
2380 -10547899
2381 -9957347
2382 -9349286
2383 -10000562
2384 -10831733
2385 -10215272
2386 -9588958
2387 -9775879
2388 -10454834
2389 -10645033
2390 -9666634
2391 -9455840
2392 -10284589
2393 -10603854
2394 -10216161
2395 -9486096
2396 -9819375
2397 -10786479
2398 -10393051
2399 -9610137
2400 -9603229
2401 -10302401
2402 -10752338
2403 -9812720
2404 -9328637
2405 -10142170
2406 -10645493
2407 -10356897
2408 -9555079
2409 -9635578
2410 -10645582
2411 -10482589
2412 -9665202
2413 -9465103
2414 -10061420
2415 -10790723
2416 -10116295
2417 -9338142
2418 -9921785
2419 -10586229
2420 -10501179
2421 -9589731
2422 -9316527
2423 -10379874
2424 -10590998
2425 -9816560
2426 -9424190
2427 -9860061
2428 -10734173
2429 -10333579
2430 -9396482
2431 -9689339
2432 -10325772
2433 -10456129
2434 -9735002
2435 -9236690
2436 -10155585
2437 -10636167
2438 -10016183
2439 -9449014
2440 -9606573
2441 -10527116
2442 -10404340
2443 -9329944
2444 -9392450
2445 -10154930
2446 -10543255
2447 -9919873
2448 -9149286
2449 -9884780
2450 -10602582
2451 -10124262
2452 -9453196
2453 -9331331
2454 -10185115
2455 -10463504
2456 -9534974
2457 -9275430
2458 -9849934
2459 -10443302
2460 -10139656
2461 -9174470
2462 -9511149
2463 -10351141
2464 -10138130
2465 -9475455
2466 -9166605
2467 -9941511
2468 -10472879
2469 -9631458
2470 -9198093
2471 -9660014
2472 -10266746
2473 -10151594
2474 -9166803
2475 -9222238
2476 -10088643
2477 -10098355
2478 -9543337
2479 -9070713
2480 -9641230
2481 -10412546
2482 -9786970
2483 -9113261
2484 -9331930
2485 -9959231
2486 -10120371
2487 -9189057
2488 -8995239
2489 -9872111
2490 -10099573
2491 -9615831
2492 -9005146
2493 -9335130
2494 -10178160
2495 -9742942
2496 -9008479
2497 -9105191
2498 -9716970
2499 -10098118
2500 -9314292
2501 -8855919
2502 -9613958
2503 -9980656
2504 -9610048
2505 -8896943
2506 -8941581
2507 -9874418
2508 -9753019
2509 -9017347
2510 -8948118
2511 -9445814
2512 -9970077
2513 -9368624
2514 -8705886
2515 -9263028
2516 -9734103
2517 -9529751
2518 -8881165
2519 -8745324
2520 -9631698
2521 -9714508
2522 -8963048
2523 -8753480
2524 -9170332
2525 -9804300
2526 -9339376
2527 -8465051
2528 -8900169
2529 -9563838
2530 -9517717
2531 -8840186
2532 -8489551
2533 -9371566
2534 -9735633
2535 -8970787
2536 -8514571
2537 -8754469
2538 -9494001
2539 -9354970
2540 -8435615
2541 -8572044
2542 -9235996
2543 -9448723
2544 -8927009
2545 -8296493
2546 -8928833
2547 -9508425
2548 -8915408
2549 -8349651
2550 -8433622
2551 -9210161
2552 -9347938
2553 -8403223
2554 -8320345
2555 -8996745
2556 -9287490
2557 -8806316
2558 -8006841
2559 -8470569
2560 -9285342
2561 -8903126
2562 -8289199
2563 -8191982
2564 -8904643
2565 -9293473
2566 -8399852
2567 -8003589
2568 -8528954
2569 -8997136
2570 -8794994
2571 -7924675
2572 -8093314
2573 -9001214
2574 -8884199
2575 -8231921
2576 -7913797
2577 -8491864
2578 -9101510
2579 -8338159
2580 -7716103
2581 -8153755
2582 -8748377
2583 -8771780
2584 -7882676
2585 -7730236
2586 -8637365
2587 -8755874
2588 -8157819
2589 -7653706
2590 -8006101
2591 -8800100
2592 -8325927
2593 -7586606
2594 -7805141
2595 -8379804
2596 -8642195
2597 -7905262
2598 -7467977
2599 -8202147
2600 -8492078
2601 -8039618
2602 -7464130
2603 -7591861
2604 -8471870
2605 -8284687
2606 -7489712
2607 -7516386
2608 -8049578
2609 -8432085
2610 -7768613
2611 -7090062
2612 -7743804
2613 -8274869
2614 -7980208
2615 -7343745
2616 -7246392
2617 -8131246
2618 -8220776
2619 -7393234
2620 -7163781
2621 -7549705
2622 -8086808
2623 -7716277
2624 -6938213
2625 -7341280
2626 -7949324
2627 -7859171
2628 -7291990
2629 -6940350
2630 -7640760
2631 -7956964
2632 -7231020
2633 -6891636
2634 -7197180
2635 -7812398
2636 -7649233
2637 -6767182
2638 -6937812
2639 -7603137
2640 -7639487
2641 -7093833
2642 -6571127
2643 -7195815
2644 -7749765
2645 -7115622
2646 -6635092
2647 -6836893
2648 -7470608
2649 -7514888
2650 -6628731
2651 -6564212
2652 -7174732
2653 -7335639
2654 -6950626
2655 -6336095
2656 -6722683
2657 -7444275
2658 -7046694
2659 -6482042
2660 -6465584
2661 -7042784
2662 -7329918
2663 -6478928
2664 -6156160
2665 -6741841
2666 -7072770
2667 -6816410
2668 -6140259
2669 -6352480
2670 -7156797
2671 -6888392
2672 -6239701
2673 -6078123
2674 -6556534
2675 -6995269
2676 -6318800
2677 -5877464
2678 -6390832
2679 -6797503
2680 -6685753
2681 -5982587
2682 -5890352
2683 -6668034
2684 -6631303
2685 -6019429
2686 -5734575
2687 -6138370
2688 -6779982
2689 -6241809
2690 -5570143
2691 -5953573
2692 -6470186
2693 -6477220
2694 -5730399
2695 -5404139
2696 -6239649
2697 -6475280
2698 -5909871
2699 -5441479
2700 -5667338
2701 -6444418
2702 -6164408
2703 -5321380
2704 -5439652
2705 -5981562
2706 -6231237
2707 -5633088
2708 -5080253
2709 -5739599
2710 -6182637
2711 -5753277
2712 -5235360
2713 -5246072
2714 -5984262
2715 -5960419
2716 -5116199
2717 -5035036
2718 -5509956
2719 -5899766
2720 -5503076
2721 -4797096
2722 -5274990
2723 -5885310
2724 -5591991
2725 -4967115
2726 -4740156
2727 -5488709
2728 -5769773
2729 -4939087
2730 -4664117
2731 -5111275
2732 -5624934
2733 -5370448
2734 -4542014
2735 -4765900
2736 -5402480
2737 -5285730
2738 -4779614
2739 -4400356
2740 -4965499
2741 -5482364
2742 -4878320
2743 -4453831
2744 -4674208
2745 -5169626
2746 -5149212
2747 -4282401
2748 -4240772
2749 -4950232
2750 -5054196
2751 -4613283
2752 -4087301
2753 -4507922
2754 -5183603
2755 -4676838
2756 -4087502
2757 -4204033
2758 -4727717
2759 -4907843
2760 -4127724
2761 -3889256
2762 -4516925
2763 -4728396
2764 -4421743
2765 -3833509
2766 -3981819
2767 -4713456
2768 -4456339
2769 -3829192
2770 -3763673
2771 -4249909
2772 -4666148
2773 -4009615
2774 -3522258
2775 -4069415
2776 -4428577
2777 -4201548
2778 -3525327
2779 -3458692
2780 -4248959
2781 -4229258
2782 -3606459
2783 -3397473
2784 -3769942
2785 -4344820
2786 -3884962
2787 -3218522
2788 -3557547
2789 -3972665
2790 -3920459
2791 -3319563
2792 -3054625
2793 -3781256
2794 -3981798
2795 -3427611
2796 -3127451
2797 -3322619
2798 -3873992
2799 -3567160
2800 -2855164
2801 -3083474
2802 -3558546
2803 -3637907
2804 -3159702
2805 -2740375
2806 -3353715
2807 -3709142
2808 -3185361
2809 -2739654
2810 -2816281
2811 -3457395
2812 -3397848
2813 -2579498
2814 -2618217
2815 -3162658
2816 -3391577
2817 -2957293
2818 -2364057
2819 -2841255
2820 -3316198
2821 -2912178
2822 -2462547
2823 -2421783
2824 -3005497
2825 -3162870
2826 -2422708
2827 -2268771
2828 -2681041
2829 -2971163
2830 -2722667
2831 -2034076
2832 -2292639
2833 -2917461
2834 -2704485
2835 -2189006
2836 -1990138
2837 -2575523
2838 -2967701
2839 -2222226
2840 -1827704
2841 -2200213
2842 -2594066
2843 -2447320
2844 -1715202
2845 -1811395
2846 -2528361
2847 -2476352
2848 -1995581
2849 -1643252
2850 -2032596
2851 -2579461
2852 -2030159
2853 -1470382
2854 -1682176
2855 -2171521
2856 -2284931
2857 -1553845
2858 -1371312
2859 -2086959
2860 -2234899
2861 -1756210
2862 -1229033
2863 -1451036
2864 -2143945
2865 -1822860
2866 -1209836
2867 -1289702
2868 -1764050
2869 -2058774
2870 -1409015
2871  -939109
2872 -1503498
2873 -1822917
2874 -1519357
2875  -969632
2876  -991000
2877 -1727302
2878 -1633053
2879  -977564
2880  -911237
2881 -1290396
2882 -1667777
2883 -1163569
2884  -575036
2885 -1025668
2886 -1451130
2887 -1275362
2888  -741662
2889  -575705
2890 -1269660
2891 -1402978
2892  -758463
2893  -495204
2894  -757409
2895 -1289360
2896 -1010097
2897  -267050
2898  -516474
2899 -1060495
2900 -1058919
2901  -540654
2902  -175364
2903  -778936
2904 -1080671
2905  -500196
2906  -154344
2907  -303912
2908  -834869
2909  -791899
2910   -95487
2911  -164052
2912  -635639
2913  -714118
2914  -318956
2915   212214
2916  -204207
2917  -693808
2918  -288316
2919   127801
2920    95262
2921  -467129
2922  -612349
2923   147857
2924   308923
2925  -155813
2926  -368846
2927   -57494
2928   537168
2929   239874
2930  -362878
2931   -85988
2932   368737
2933   471289
2934    13908
2935  -281713
2936   377422
2937   711403
2938   327922
2939   -18988
2940    95235
2941   744479
2942   713315
2943    50288
2944   144797
2945   638042
2946   886217
2947   523594
2948    52229
2949   559885
2950  1014661
2951   721182
2952   370112
2953   353563
2954   947072
2955  1096434
2956   487113
2957   448361
2958   889621
2959  1220004
2960   977123
2961   413826
2962   744051
2963  1300134
2964  1102511
2965   716651
2966   625164
2967  1214281
2968  1538616
2969   944136
2970   741285
2971  1127303
2972  1495217
2973  1373471
2974   749947
2975   935413
2976  1566018
2977  1534643
2978  1190465
2979   954641
2980  1406511
2981  1908437
2982  1399798
2983   986934
2984  1253497
2985  1734817
2986  1804246
2987  1178058
2988  1173139
2989  1857954
2990  1945764
2991  1585414
2992  1253547
2993  1560699
2994  2155411
2995  1821259
2996  1367628
2997  1526075
2998  1980797
2999  2222279
3000  1662135
3001  1408421
3002  2016140
3003  2291951
3004  2005597
3005  1551428
3006  1684837
3007  2414897
3008  2295784
3009  1734125
3010  1753546
3011  2212971
3012  2596682
3013  2106945
3014  1652827
3015  2168278
3016  2572714
3017  2418574
3018  1942451
3019  1891435
3020  2606399
3021  2728052
3022  2194672
3023  2026271
3024  2348240
3025  2870298
3026  2580118
3027  1965210
3028  2277635
3029  2799901
3030  2832515
3031  2405022
3032  2162224
3033  2778257
3034  3044868
3035  2566122
3036  2301188
3037  2500013
3038  3048933
3039  2991744
3040  2378155
3041  2535890
3042  3037140
3043  3176848
3044  2818945
3045  2400054
3046  2883984
3047  3317271
3048  2958039
3049  2627930
3050  2727282
3051  3294903
3052  3414395
3053  2786791
3054  2755677
3055  3218549
3056  3432679
3057  3165686
3058  2693649
3059  3033228
3060  3578355
3061  3370437
3062  3021373
3063  2960710
3064  3430166
3065  3721874
3066  3178277
3067  2969122
3068  3369108
3069  3694915
3070  3576011
3071  3043355
3072  3211403
3073  3822179
3074  3715558
3075  3350553
3076  3206661
3077  3597681
3078  3990214
3079  3530815
3080  3214982
3081  3556162
3082  3916721
3083  3935951
3084  3424454
3085  3405745
3086  3998945
3087  4034294
3088  3675870
3089  3415259
3090  3708518
3091  4254046
3092  3935531
3093  3506811
3094  3741128
3095  4166432
3096  4283725
3097  3767059
3098  3547483
3099  4137240
3100  4315248
3101  4001907
3102  3700499
3103  3889900
3104  4495559
3105  4350422
3106  3844092
3107  3903048
3108  4260251
3109  4517650
3110  4116761
3111  3751798
3112  4254939
3113  4596735
3114  4374005
3115  4022290
3116  4051852
3117  4656148
3118  4639024
3119  4099085
3120  4085687
3121  4436784
3122  4768678
3123  4466703
3124  4017569
3125  4414513
3126  4842794
3127  4702179
3128  4320870
3129  4188124
3130  4765078
3131  4948718
3132  4424118
3133  4260524
3134  4575466
3135  5022601
3136  4866961
3137  4277997
3138  4495924
3139  5008855
3140  5003777
3141  4614914
3142  4338273
3143  4835889
3144  5216659
3145  4784666
3146  4520650
3147  4716814
3148  5183688
3149  5213510
3150  4602188
3151  4596841
3152  5086998
3153  5223515
3154  4944780
3155  4565914
3156  4927280
3157  5455920
3158  5151981
3159  4765764
3160  4819827
3161  5263424
3162  5452977
3163  4888143
3164  4732653
3165  5218651
3166  5466112
3167  5292414
3168  4845420
3169  5012130
3170  5591785
3171  5426169
3172  5006430
3173  4928492
3174  5331944
3175  5695661
3176  5247350
3177  4942379
3178  5329450
3179  5674615
3180  5586375
3181  5068503
3182  5058786
3183  5674415
3184  5686340
3185  5293008
3186  5129707
3187  5428743
3188  5885092
3189  5577170
3190  5154734
3191  5401771
3192  5758325
3193  5826414
3194  5366894
3195  5162377
3196  5732094
3197  5920884
3198  5588101
3199  5339324
3200  5531424
3201  6032353
3202  5860301
3203  5352718
3204  5491743
3205  5857499
3206  5998106
3207  5634116
3208  5339283
3209  5835528
3210  6121681
3211  5849995
3212  5543922
3213  5578828
3214  6088119
3215  6090549
3216  5566999
3217  5569087
3218  5919616
3219  6208221
3220  5968577
3221  5541911
3222  5875045
3223  6252593
3224  6054641
3225  5730749
3226  5649786
3227  6136534
3228  6306756
3229  5841678
3230  5752140
3231  6044115
3232  6327605
3233  6178133
3234  5699543
3235  5904227
3236  6331192
3237  6242306
3238  5953399
3239  5791030
3240  6220314
3241  6507385
3242  6074254
3243  5855954
3244  6094412
3245  6431190
3246  6378311
3247  5860671
3248  5944039
3249  6444252
3250  6468985
3251  6181436
3252  5907599
3253  6248061
3254  6657513
3255  6289123
3256  5954040
3257  6119573
3258  6498038
3259  6585534
3260  6068148
3261  5998908
3262  6506142
3263  6652526
3264  6393360
3265  6033830
3266  6240262
3267  6741394
3268  6502780
3269  6090881
3270  6155762
3271  6541419
3272  6779982
3273  6331454
3274  6089010
3275  6510597
3276  6735764
3277  6566914
3278  6157435
3279  6204917
3280  6768428
3281  6731550
3282  6315628
3283  6241657
3284  6572287
3285  6915061
3286  6540138
3287  6141332
3288  6476847
3289  6794822
3290  6717133
3291  6326347
3292  6252471
3293  6814094
3294  6905808
3295  6491362
3296  6310710
3297  6536801
3298  6943974
3299  6736556
3300  6265370
3301  6460201
3302  6840441
3303  6912884
3304  6562550
3305  6283958
3306  6738920
3307  7008821
3308  6667014
3309  6389856
3310  6500597
3311  6961262
3312  6927006
3313  6413270
3314  6489364
3315  6869160
3316  7008837
3317  6718063
3318  6350737
3319  6701116
3320  7037927
3321  6782199
3322  6495513
3323  6508491
3324  6971001
3325  7090022
3326  6585433
3327  6498812
3328  6845931
3329  7075183
3330  6869896
3331  6400373
3332  6615853
3333  7076651
3334  6959276
3335  6633840
3336  6521279
3337  6918742
3338  7197586
3339  6756079
3340  6506549
3341  6757888
3342  7050910
3343  7005354
3344  6541827
3345  6618099
3346  7087636
3347  7070529
3348  6764391
3349  6552518
3350  6833724
3351  7189844
3352  6860557
3353  6566343
3354  6744992
3355  7052862
3356  7110567
3357  6686809
3358  6614945
3359  7036358
3360  7094888
3361  6849221
3362  6601405
3363  6778724
3364  7193033
3365  6988819
3366  6642554
3367  6737019
3368  7041098
3369  7168693
3370  6761838
3371  6563429
3372  6990641
3373  7150320
3374  6920020
3375  6632502
3376  6737175
3377  7198939
3378  7084750
3379  6683199
3380  6701836
3381  6988156
3382  7202983
3383  6860359
3384  6544983
3385  6887775
3386  7150877
3387  7038199
3388  6724201
3389  6672607
3390  7133454
3391  7182939
3392  6762845
3393  6630734
3394  6868028
3395  7193614
3396  6977651
3397  6567972
3398  6815247
3399  7160795
3400  7098904
3401  6773255
3402  6601058
3403  7023302
3404  7188630
3405  6802836
3406  6626978
3407  6814674
3408  7176917
3409  7081250
3410  6610003
3411  6732425
3412  7086953
3413  7107553
3414  6804412
3415  6532883
3416  6890263
3417  7215499
3418  6907178
3419  6643258
3420  6728664
3421  7103372
3422  7139932
3423  6641434
3424  6599525
3425  6974764
3426  7120918
3427  6894311
3428  6536018
3429  6778992
3430  7184414
3431  6968013
3432  6650495
3433  6627936
3434  6982053
3435  7140596
3436  6686473
3437  6527301
3438  6864002
3439  7078311
3440  6945112
3441  6556368
3442  6658018
3443  7097505
3444  6985912
3445  6655613
3446  6534847
3447  6825851
3448  7118531
3449  6768230
3450  6485337
3451  6743975
3452  7031800
3453  7014414
3454  6569897
3455  6492164
3456  6938888
3457  6976914
3458  6659741
3459  6455513
3460  6683351
3461  7081852
3462  6849481
3463  6480723
3464  6619455
3465  6891641
3466  6946774
3467  6572420
3468  6385269
3469  6789179
3470  6954260
3471  6721649
3472  6466543
3473  6545667
3474  6951346
3475  6846065
3476  6442209
3477  6464910
3478  6728357
3479  6903911
3480  6608545
3481  6322682
3482  6657072
3483  6897893
3484  6701041
3485  6410115
3486  6390443
3487  6794143
3488  6817635
3489  6418782
3490  6369601
3491  6610058
3492  6831343
3493  6618679
3494  6260374
3495  6489451
3496  6774669
3497  6660332
3498  6373747
3499  6259228
3500  6626434
3501  6777868
3502  6409854
3503  6266452
3504  6450960
3505  6735658
3506  6621205
3507  6202744
3508  6297812
3509  6627652
3510  6597145
3511  6336004
3512  6145817
3513  6462339
3514  6719701
3515  6402611
3516  6187177
3517  6305413
3518  6569815
3519  6551154
3520  6129266
3521  6138704
3522  6490893
3523  6536492
3524  6317052
3525  6078472
3526  6300436
3527  6597660
3528  6336211
3529  6066803
3530  6121030
3531  6394883
3532  6497330
3533  6103082
3534  5990824
3535  6333762
3536  6473897
3537  6283918
3538  5945787
3539  6055420
3540  6443674
3541  6296610
3542  5978283
3543  5956665
3544  6228849
3545  6441499
3546  6083305
3547  5846435
3548  6120736
3549  6311267
3550  6203934
3551  5872919
3552  5863405
3553  6266616
3554  6245894
3555  5936644
3556  5829703
3557  6032182
3558  6303995
3559  6038561
3560  5707169
3561  5896007
3562  6143140
3563  6124283
3564  5795142
3565  5677605
3566  6078304
3567  6176073
3568  5865277
3569  5677369
3570  5812918
3571  6150750
3572  5980962
3573  5571676
3574  5679029
3575  5972660
3576  6046638
3577  5743653
3578  5516485
3579  5862088
3580  6048454
3581  5778562
3582  5516391
3583  5559264
3584  5925140
3585  5925546
3586  5518731
3587  5512863
3588  5774638
3589  5925515
3590  5688912
3591  5349183
3592  5574934
3593  5854002
3594  5689888
3595  5420043
3596  5372061
3597  5718925
3598  5832937
3599  5444189
3600  5325239
3601  5545001
3602  5737859
3603  5587548
3604  5211200
3605  5340067
3606  5680989
3607  5603182
3608  5328606
3609  5198106
3610  5483563
3611  5677696
3612  5341510
3613  5140197
3614  5300990
3615  5540765
3616  5497498
3617  5118650
3618  5120576
3619  5463655
3620  5487069
3621  5243415
3622  5007599
3623  5203990
3624  5497692
3625  5242841
3626  4968748
3627  5056838
3628  5315122
3629  5391616
3630  5032680
3631  4920201
3632  5227191
3633  5312024
3634  5116019
3635  4846799
3636  4941157
3637  5283129
3638  5132778
3639  4847808
3640  4869062
3641  5089110
3642  5230464
3643  4924324
3644  4710741
3645  4960270
3646  5106169
3647  4974289
3648  4714408
3649  4732692
3650  5087919
3651  5033594
3652  4706920
3653  4652655
3654  4837575
3655  5027192
3656  4776983
3657  4484447
3658  4715774
3659  4939779
3660  4862485
3661  4583281
3662  4492271
3663  4834102
3664  4874388
3665  4559120
3666  4426370
3667  4580600
3668  4822452
3669  4659580
3670  4336974
3671  4473640
3672  4706422
3673  4689805
3674  4438760
3675  4268068
3676  4552726
3677  4688390
3678  4417603
3679  4247361
3680  4331139
3681  4616189
3682  4553754
3683  4168759
3684  4215387
3685  4473410
3686  4515943
3687  4280224
3688  4030718
3689  4277585
3690  4508094
3691  4291340
3692  4060772
3693  4087640
3694  4368762
3695  4405387
3696  4020784
3697  3948752
3698  4186901
3699  4310636
3700  4147118
3701  3838441
3702  3998163
3703  4308710
3704  4168599
3705  3903734
3706  3822841
3707  4075029
3708  4222152
3709  3870061
3710  3716496
3711  3918795
3712  4106654
3713  4020028
3714  3682762
3715  3721027
3716  4033824
3717  3977360
3718  3715457
3719  3569929
3720  3779238
3721  4021953
3722  3753365
3723  3514395
3724  3664383
3725  3879657
3726  3852862
3727  3502239
3728  3430897
3729  3749573
3730  3787130
3731  3559320
3732  3366593
3733  3510266
3734  3804682
3735  3620719
3736  3314267
3737  3379603
3738  3603144
3739  3674295
3740  3349887
3741  3173619
3742  3457262
3743  3597983
3744  3415235
3745  3175501
3746  3212720
3747  3535194
3748  3460995
3749  3123197
3750  3097823
3751  3301268
3752  3451031
3753  3212753
3754  2961203
3755  3184660
3756  3371352
3757  3250275
3758  3002242
3759  2934862
3760  3229138
3761  3252154
3762  2952589
3763  2860391
3764  3023127
3765  3221681
3766  3071137
3767  2763014
3768  2906196
3769  3119097
3770  3043669
3771  2797777
3772  2666811
3773  2946749
3774  3067682
3775  2790719
3776  2646642
3777  2760740
3778  2972795
3779  2893900
3780  2542111
3781  2582049
3782  2825531
3783  2845292
3784  2636079
3785  2445810
3786  2657618
3787  2857605
3788  2638899
3789  2433574
3790  2460265
3791  2683064
3792  2693959
3793  2356943
3794  2317224
3795  2560761
3796  2627244
3797  2465222
3798  2225984
3799  2371608
3800  2600202
3801  2437943
3802  2212837
3803  2190798
3804  2404085
3805  2501091
3806  2184381
3807  2063504
3808  2286308
3809  2407398
3810  2283182
3811  2005176
3812  2060514
3813  2347598
3814  2241596
3815  1997783
3816  1935824
3817  2121450
3818  2296360
3819  2035844
3820  1827780
3821  1997606
3822  2146045
3823  2072542
3824  1785796
3825  1761600
3826  2057848
3827  2061771
3828  1826802
3829  1706317
3830  1842347
3831  2063946
3832  1857211
3833  1578371
3834  1691791
3835  1873851
3836  1874086
3837  1606983
3838  1504596
3839  1781814
3840  1854919
3841  1641279
3842  1464301
3843  1529590
3844  1776372
3845  1662147
3846  1371501
3847  1420305
3848  1612267
3849  1689081
3850  1444544
3851  1243763
3852  1484618
3853  1625886
3854  1431040
3855  1216693
3856  1232774
3857  1522957
3858  1490933
3859  1174883
3860  1142628
3861  1333223
3862  1462561
3863  1278143
3864   993566
3865  1158901
3866  1368999
3867  1256465
3868  1030102
3869   949659
3870  1219510
3871  1317820
3872  1019137
3873   889850
3874  1026428
3875  1200914
3876  1093151
3877   774490
3878   851919
3879  1104571
3880  1060776
3881   848384
3882   715790
3883   931991
3884  1079860
3885   820757
3886   648504
3887   722803
3888   915813
3889   907021
3890   593708
3891   578776
3892   839055
3893   867745
3894   673559
3895   460879
3896   598111
3897   829191
3898   643066
3899   427582
3900   454424
3901   658386
3902   722190
3903   428998
3904   317071
3905   533391
3906   617463
3907   473559
3908   248358
3909   307521
3910   568882
3911   468029
3912   237259
3913   207201
3914   370173
3915   501855
3916   250142
3917    61632
3918   235180
3919   363000
3920   282532
3921    52819
3922    32387
3923   302978
3924   269844
3925    41576
3926   -39677
3927    82471
3928   247656
3929    67046
3930  -165602
3931   -35666
3932   116640
3933    95783
3934  -134653
3935  -222768
3936    25581
3937    69654
3938  -163910
3939  -290971
3940  -207629
3941   -10722
3942  -114108
3943  -371746
3944  -298192
3945  -131344
3946  -110180
3947  -314217
3948  -482815
3949  -274272
3950  -161149
3951  -347141
3952  -500463
3953  -479011
3954  -250456
3955  -277657
3956  -562334
3957  -558097
3958  -399999
3959  -340537
3960  -521374
3961  -722536
3962  -550544
3963  -371295
3964  -525244
3965  -705462
3966  -710657
3967  -496909
3968  -477678
3969  -765858
3970  -824418
3971  -672180
3972  -563727
3973  -682799
3974  -932714
3975  -824271
3976  -607451
3977  -695288
3978  -901554
3979  -982616
3980  -775438
3981  -664023
3982  -938906
3983 -1077310
3984  -933442
3985  -783272
3986  -846378
3987 -1130456
3988 -1106217
3989  -867240
3990  -890057
3991 -1089250
3992 -1229045
3993 -1071107
3994  -882237
3995 -1081105
3996 -1276914
3997 -1189512
3998 -1034714
3999 -1021647
4000 -1292296
4001 -1369147
4002 -1144118
4003 -1107024
4004 -1259748
4005 -1431058
4006 -1337778
4007 -1098024
4008 -1235845
4009 -1461664
4010 -1434046
4011 -1286548
4012 -1220431
4013 -1465193
4014 -1616663
4015 -1400612
4016 -1292701
4017 -1413635
4018 -1619052
4019 -1595497
4020 -1345626
4021 -1411026
4022 -1668865
4023 -1698173
4024 -1545995
4025 -1414164
4026 -1610723
4027 -1810674
4028 -1645941
4029 -1509133
4030 -1581960
4031 -1788611
4032 -1855466
4033 -1611310
4034 -1585415
4035 -1816670
4036 -1909860
4037 -1802398
4038 -1622128
4039 -1741953
4040 -2000595
4041 -1910539
4042 -1729765
4043 -1761602
4044 -1965981
4045 -2085790
4046 -1860494
4047 -1757604
4048 -1980615
4049 -2110952
4050 -2033229
4051 -1846020
4052 -1903088
4053 -2172368
4054 -2154740
4055 -1985030
4056 -1951946
4057 -2107590
4058 -2280119
4059 -2113788
4060 -1948674
4061 -2103641
4062 -2267900
4063 -2276564
4064 -2099531
4065 -2071083
4066 -2332965
4067 -2381399
4068 -2213585
4069 -2132884
4070 -2236975
4071 -2441559
4072 -2354406
4073 -2175818
4074 -2283796
4075 -2454448
4076 -2498126
4077 -2336087
4078 -2240147
4079 -2468486
4080 -2560900
4081 -2414886
4082 -2324639
4083 -2400108
4084 -2623508
4085 -2596419
4086 -2390451
4087 -2450025
4088 -2611002
4089 -2676257
4090 -2544125
4091 -2408711
4092 -2601430
4093 -2751951
4094 -2638936
4095 -2526453
4096 -2556336
4097 -2790130
4098 -2811805
4099 -2591500
4100 -2589031
4101 -2753412
4102 -2870263
4103 -2769218
4104 -2579492
4105 -2730451
4106 -2939404
4107 -2861384
4108 -2723735
4109 -2698494
4110 -2915134
4111 -3006937
4112 -2800772
4113 -2742075
4114 -2883796
4115 -3028235
4116 -2990669
4117 -2793730
4118 -2865859
4119 -3086342
4120 -3068704
4121 -2924994
4122 -2848855
4123 -3024834
4124 -3183714
4125 -3007108
4126 -2902064
4127 -3030764
4128 -3206550
4129 -3203844
4130 -2981155
4131 -2987915
4132 -3219855
4133 -3243978
4134 -3112374
4135 -3003323
4136 -3148555
4137 -3369109
4138 -3244639
4139 -3084600
4140 -3154809
4141 -3324685
4142 -3387212
4143 -3166161
4144 -3091219
4145 -3319857
4146 -3418772
4147 -3330959
4148 -3181604
4149 -3263220
4150 -3511249
4151 -3450265
4152 -3267504
4153 -3264234
4154 -3425189
4155 -3551247
4156 -3381609
4157 -3247814
4158 -3434794
4159 -3579955
4160 -3526735
4161 -3352556
4162 -3363890
4163 -3608407
4164 -3620979
4165 -3434477
4166 -3396613
4167 -3534741
4168 -3705091
4169 -3588407
4170 -3407438
4171 -3546750
4172 -3704614
4173 -3692098
4174 -3539427
4175 -3471026
4176 -3695760
4177 -3778611
4178 -3620981
4179 -3547486
4180 -3636459
4181 -3825873
4182 -3789209
4183 -3571488
4184 -3637237
4185 -3801110
4186 -3851913
4187 -3708923
4188 -3587936
4189 -3787802
4190 -3938335
4191 -3794983
4192 -3688545
4193 -3739606
4194 -3928297
4195 -3937332
4196 -3718322
4197 -3729205
4198 -3893582
4199 -3980834
4200 -3893205
4201 -3748269
4202 -3879905
4203 -4050693
4204 -3959932
4205 -3830184
4206 -3822215
4207 -4003147
4208 -4082814
4209 -3880874
4210 -3844637
4211 -4010067
4212 -4112421
4213 -4050846
4214 -3879080
4215 -3955814
4216 -4153772
4217 -4096954
4218 -3961343
4219 -3925665
4220 -4091117
4221 -4220181
4222 -4049314
4223 -3957995
4224 -4085311
4225 -4215005
4226 -4199002
4227 -4006891
4228 -4021735
4229 -4232054
4230 -4234490
4231 -4115352
4232 -4038789
4233 -4164630
4234 -4327387
4235 -4203629
4236 -4078482
4237 -4164194
4238 -4286223
4239 -4312893
4240 -4143772
4241 -4094003
4242 -4308368
4243 -4360945
4244 -4259480
4245 -4156887
4246 -4230574
4247 -4421519
4248 -4332931
4249 -4166020
4250 -4232042
4251 -4373240
4252 -4440301
4253 -4288879
4254 -4197097
4255 -4392540
4256 -4472404
4257 -4370198
4258 -4247697
4259 -4277196
4260 -4486204
4261 -4455846
4262 -4293256
4263 -4303175
4264 -4436644
4265 -4552437
4266 -4426461
4267 -4266701
4268 -4415232
4269 -4550382
4270 -4486867
4271 -4349454
4272 -4329148
4273 -4550858
4274 -4593781
4275 -4411786
4276 -4370820
4277 -4492744
4278 -4619564
4279 -4531621
4280 -4350996
4281 -4455401
4282 -4613498
4283 -4591269
4284 -4469565
4285 -4393440
4286 -4585475
4287 -4686805
4288 -4530771
4289 -4438210
4290 -4518321
4291 -4680916
4292 -4654256
4293 -4438082
4294 -4489440
4295 -4667612
4296 -4698910
4297 -4576606
4298 -4463722
4299 -4604922
4300 -4759534
4301 -4630880
4302 -4500732
4303 -4543495
4304 -4713265
4305 -4764739
4306 -4564054
4307 -4529823
4308 -4700999
4309 -4767951
4310 -4686730
4311 -4517278
4312 -4609192
4313 -4793054
4314 -4723855
4315 -4596593
4316 -4596622
4317 -4743615
4318 -4839839
4319 -4661799
4320 -4577020
4321 -4705171
4322 -4796701
4323 -4756618
4324 -4604272
4325 -4640341
4326 -4831708
4327 -4821952
4328 -4694220
4329 -4632508
4330 -4747123
4331 -4883620
4332 -4739343
4333 -4610365
4334 -4725069
4335 -4841332
4336 -4840803
4337 -4681282
4338 -4662385
4339 -4858460
4340 -4877953
4341 -4740256
4342 -4672870
4343 -4750122
4344 -4907710
4345 -4820849
4346 -4667508
4347 -4734668
4348 -4863105
4349 -4900589
4350 -4758244
4351 -4672192
4352 -4851093
4353 -4916746
4354 -4813599
4355 -4707221
4356 -4754322
4357 -4929908
4358 -4892156
4359 -4723922
4360 -4753967
4361 -4877573
4362 -4936719
4363 -4814926
4364 -4697806
4365 -4838313
4366 -4941381
4367 -4860393
4368 -4755509
4369 -4764392
4370 -4940779
4371 -4949057
4372 -4764792
4373 -4750855
4374 -4859461
4375 -4951265
4376 -4868184
4377 -4706896
4378 -4825802
4379 -4973522
4380 -4917484
4381 -4798322
4382 -4757465
4383 -4913594
4384 -4976119
4385 -4808134
4386 -4757964
4387 -4843754
4388 -4961121
4389 -4929850
4390 -4761846
4391 -4808689
4392 -4952604
4393 -4942263
4394 -4830016
4395 -4748767
4396 -4881070
4397 -4988063
4398 -4852405
4399 -4765799
4400 -4834230
4401 -4958529
4402 -4960318
4403 -4774018
4404 -4782439
4405 -4937056
4406 -4951599
4407 -4854358
4408 -4748373
4409 -4848207
4410 -4997347
4411 -4895073
4412 -4781795
4413 -4808323
4414 -4928562
4415 -4979800
4416 -4802868
4417 -4738630
4418 -4902141
4419 -4966157
4420 -4882130
4421 -4751732
4422 -4808073
4423 -4986846
4424 -4922092
4425 -4778292
4426 -4776208
4427 -4889322
4428 -4971869
4429 -4822912
4430 -4723594
4431 -4853357
4432 -4956350
4433 -4910882
4434 -4761241
4435 -4755384
4436 -4939852
4437 -4933307
4438 -4778073
4439 -4730900
4440 -4834249
4441 -4967506
4442 -4865445
4443 -4713106
4444 -4810485
4445 -4916044
4446 -4898905
4447 -4752770
4448 -4706830
4449 -4877883
4450 -4916960
4451 -4793544
4452 -4730834
4453 -4788705
4454 -4933880
4455 -4874973
4456 -4701175
4457 -4739739
4458 -4863761
4459 -4888884
4460 -4757972
4461 -4658966
4462 -4816614
4463 -4907308
4464 -4794861
4465 -4693387
4466 -4719811
4467 -4870544
4468 -4859166
4469 -4683117
4470 -4682501
4471 -4793634
4472 -4857833
4473 -4776043
4474 -4637951
4475 -4732678
4476 -4858260
4477 -4788344
4478 -4673503
4479 -4649514
4480 -4789340
4481 -4838690
4482 -4668198
4483 -4632536
4484 -4735624
4485 -4827604
4486 -4764011
4487 -4605640
4488 -4658580
4489 -4798861
4490 -4755254
4491 -4638550
4492 -4590093
4493 -4710022
4494 -4796700
4495 -4659954
4496 -4589959
4497 -4658848
4498 -4751217
4499 -4726727
4500 -4562983
4501 -4564550
4502 -4718219
4503 -4722903
4504 -4617849
4505 -4542684
4506 -4637792
4507 -4754252
4508 -4634679
4509 -4522521
4510 -4577826
4511 -4660089
4512 -4679864
4513 -4526850
4514 -4499203
4515 -4642867
4516 -4675399
4517 -4587619
4518 -4483666
4519 -4534993
4520 -4672930
4521 -4594261
4522 -4462590
4523 -4487862
4524 -4586080
4525 -4636453
4526 -4498089
4527 -4419522
4528 -4556276
4529 -4610652
4530 -4529967
4531 -4414968
4532 -4440361
4533 -4590378
4534 -4551054
4535 -4413359
4536 -4410852
4537 -4495092
4538 -4572869
4539 -4463890
4540 -4336050
4541 -4434752
4542 -4528302
4543 -4477289
4544 -4350080
4545 -4330758
4546 -4492777
4547 -4504426
4548 -4362607
4549 -4317973
4550 -4398492
4551 -4495027
4552 -4407297
4553 -4257556
4554 -4320002
4555 -4429813
4556 -4418940
4557 -4312603
4558 -4242374
4559 -4379934
4560 -4436051
4561 -4303710
4562 -4228321
4563 -4269343
4564 -4387708
4565 -4350058
4566 -4188788
4567 -4218089
4568 -4342553
4569 -4346667
4570 -4242392
4571 -4137382
4572 -4255698
4573 -4345519
4574 -4232509
4575 -4135793
4576 -4156054
4577 -4291266
4578 -4295526
4579 -4123364
4580 -4107907
4581 -4217908
4582 -4261848
4583 -4175854
4584 -4036935
4585 -4108750
4586 -4246838
4587 -4168793
4588 -4060359
4589 -4036502
4590 -4160697
4591 -4217304
4592 -4055097
4593 -3988076
4594 -4088250
4595 -4146860
4596 -4111149
4597 -3956854
4598 -3983916
4599 -4131370
4600 -4094911
4601 -3988063
4602 -3930384
4603 -4018260
4604 -4116797
4605 -3983252
4606 -3880329
4607 -3950395
4608 -4039348
4609 -4024188
4610 -3883172
4611 -3857124
4612 -4005828
4613 -4001027
4614 -3893920
4615 -3813571
4616 -3871705
4617 -3989154
4618 -3897144
4619 -3774435
4620 -3822229
4621 -3913784
4622 -3935512
4623 -3798983
4624 -3724543
4625 -3848331
4626 -3893635
4627 -3802081
4628 -3699483
4629 -3726600
4630 -3869543
4631 -3824927
4632 -3683404
4633 -3692125
4634 -3772322
4635 -3809065
4636 -3699563
4637 -3596034
4638 -3699051
4639 -3764403
4640 -3706695
4641 -3608087
4642 -3596028
4643 -3723782
4644 -3720485
4645 -3578027
4646 -3557064
4647 -3624141
4648 -3686371
4649 -3609168
4650 -3480347
4651 -3550236
4652 -3654366
4653 -3599482
4654 -3497640
4655 -3453702
4656 -3574625
4657 -3607232
4658 -3470830
4659 -3419663
4660 -3478051
4661 -3563344
4662 -3507927
4663 -3368862
4664 -3408422
4665 -3514219
4666 -3487236
4667 -3382947
4668 -3307325
4669 -3410002
4670 -3475844
4671 -3356988
4672 -3284221
4673 -3327876
4674 -3428597
4675 -3408837
4676 -3255992
4677 -3250594
4678 -3357840
4679 -3351190
4680 -3269739
4681 -3171269
4682 -3255265
4683 -3359540
4684 -3269597
4685 -3165298
4686 -3173543
4687 -3265662
4688 -3282870
4689 -3130382
4690 -3085117
4691 -3189804
4692 -3234253
4693 -3158787
4694 -3046764
4695 -3090960
4696 -3212996
4697 -3138905
4698 -3034832
4699 -3016157
4700 -3103227
4701 -3156381
4702 -3014954
4703 -2941422
4704 -3037635
4705 -3093559
4706 -3051307
4707 -2917268
4708 -2914552
4709 -3043832
4710 -3023168
4711 -2903129
4712 -2856329
4713 -2928227
4714 -3016897
4715 -2915614
4716 -2798867
4717 -2860201
4718 -2935243
4719 -2915356
4720 -2791452
4721 -2741555
4722 -2869605
4723 -2878967
4724 -2774485
4725 -2712105
4726 -2763792
4727 -2872601
4728 -2798665
4729 -2652313
4730 -2692878
4731 -2769138
4732 -2782782
4733 -2656505
4734 -2581577
4735 -2699274
4736 -2756937
4737 -2663040
4738 -2571058
4739 -2575848
4740 -2696945
4741 -2669423
4742 -2513413
4743 -2505584
4744 -2594239
4745 -2638113
4746 -2546617
4747 -2435541
4748 -2518648
4749 -2597710
4750 -2524259
4751 -2419247
4752 -2401391
4753 -2506101
4754 -2526601
4755 -2387161
4756 -2353933
4757 -2426399
4758 -2482078
4759 -2419919
4760 -2277762
4761 -2323435
4762 -2425805
4763 -2386025
4764 -2283002
4765 -2233243
4766 -2333213
4767 -2383624
4768 -2264519
4769 -2195451
4770 -2242410
4771 -2305080
4772 -2286625
4773 -2141003
4774 -2138367
4775 -2248570
4776 -2235843
4777 -2153236
4778 -2075296
4779 -2149467
4780 -2231920
4781 -2123126
4782 -2031459
4783 -2057067
4784 -2137585
4785 -2132838
4786 -1994351
4787 -1972150
4788 -2071865
4789 -2090936
4790 -2015302
4791 -1920067
4792 -1961857
4793 -2056459
4794 -1978937
4795 -1870332
4796 -1875637
4797 -1946401
4798 -1988644
4799 -1865447
4800 -1803968
4801 -1894794
4802 -1932736
4803 -1861346
4804 -1754984
4805 -1764375
4806 -1879279
4807 -1835719
4808 -1731340
4809 -1717656
4810 -1783874
4811 -1827717
4812 -1722110
4813 -1629024
4814 -1704232
4815 -1756122
4816 -1701269
4817 -1599596
4818 -1588779
4819 -1708891
4820 -1696276
4821 -1579333
4822 -1535916
4823 -1581539
4824 -1665568
4825 -1580374
4826 -1453325
4827 -1512232
4828 -1586588
4829 -1565751
4830 -1460339
4831 -1400639
4832 -1515830
4833 -1539851
4834 -1427955
4835 -1366350
4836 -1399305
4837 -1483021
4838 -1436274
4839 -1297263
4840 -1330619
4841 -1409723
4842 -1417112
4843 -1317098
4844 -1232456
4845 -1324586
4846 -1379520
4847 -1276147
4848 -1191317
4849 -1208154
4850 -1305645
4851 -1299374
4852 -1155516
4853 -1144211
4854 -1223597
4855 -1252852
4856 -1169562
4857 -1053255
4858 -1117346
4859 -1205834
4860 -1136315
4861 -1039488
4862 -1025160
4863 -1122476
4864 -1146792
4865 -1004580
4866  -956111
4867 -1023276
4868 -1075229
4869 -1024239
4870  -895986
4871  -924475
4872 -1036361
4873 -1003027
4874  -896608
4875  -845243
4876  -924274
4877  -977630
4878  -859794
4879  -779357
4880  -832169
4881  -901576
4882  -877500
4883  -750871
4884  -732528
4885  -842930
4886  -836029
4887  -744637
4888  -666437
4889  -715776
4890  -812368
4891  -721999
4892  -618943
4893  -651229
4894  -729567
4895  -722208
4896  -601741
4897  -546612
4898  -650469
4899  -671508
4900  -587784
4901  -497069
4902  -524949
4903  -635615
4904  -583067
4905  -462750
4906  -464866
4907  -531757
4908  -568612
4909  -452092
4910  -369242
4911  -454453
4912  -497508
4913  -444374
4914  -347501
4915  -341451
4916  -455619
4917  -437016
4918  -311156
4919  -282685
4920  -335149
4921  -387960
4922  -307289
4923  -207137
4924  -273442
4925  -328433
4926  -288765
4927  -199246
4928  -159513
4929  -259565
4930  -268057
4931  -149645
4932  -109538
4933  -150439
4934  -220494
4935  -171919
4936   -51767
4937   -86862
4938  -153487
4939  -131042
4940   -37508
4941    24129
4942   -71172
4943  -112282
4944   -15281
4945    50394
4946    23297
4947   -47814
4948   -23471
4949   114972
4950   107917
4951    37364
4952    27669
4953   103400
4954   195178
4955   120958
4956    51590
4957   138204
4958   211541
4959   208155
4960   130811
4961   132080
4962   263366
4963   293969
4964   211919
4965   191558
4966   250334
4967   346352
4968   309592
4969   215767
4970   280341
4971   375989
4972   390660
4973   318663
4974   287770
4975   402571
4976   464837
4977   386748
4978   337636
4979   389399
4980   507114
4981   493256
4982   390026
4983   431397
4984   529214
4985   564590
4986   498038
4987   432622
4988   538517
4989   624592
4990   574771
4991   511669
4992   536438
4993   656574
4994   682532
4995   571771
4996   571030
4997   665040
4998   721730
4999   682575
5000   592181
5001   670466
5002   780954
5003   754773
5004   691300
5005   686675
5006   789879
5007   848481
5008   750671
5009   719771
5010   801430
5011   884103
5012   866605
5013   770544
5014   812382
5015   930926
5016   932764
5017   867537
5018   826748
5019   913926
5020  1009254
5021   935103
5022   873428
5023   940392
5024  1029230
5025  1040288
5026   946717
5027   944578
5028  1071323
5029  1092693
5030  1033704
5031   978319
5032  1044050
5033  1160823
5034  1112763
5035  1038634
5036  1081923
5037  1169796
5038  1208256
5039  1120553
5040  1081597
5041  1188792
5042  1248147
5043  1209706
5044  1144051
5045  1182076
5046  1306489
5047  1291720
5048  1203256
5049  1215067
5050  1286670
5051  1355556
5052  1281474
5053  1229259
5054  1322877
5055  1396250
5056  1376265
5057  1306324
5058  1315636
5059  1439871
5060  1449015
5061  1359948
5062  1349986
5063  1427329
5064  1506635
5065  1463051
5066  1379203
5067  1457583
5068  1542070
5069  1534993
5070  1460864
5071  1434820
5072  1556654
5073  1599960
5074  1521290
5075  1491486
5076  1556175
5077  1650825
5078  1633608
5079  1541646
5080  1578666
5081  1665358
5082  1680543
5083  1624601
5084  1573867
5085  1676401
5086  1746710
5087  1687654
5088  1638864
5089  1684187
5090  1778113
5091  1788422
5092  1686327
5093  1694029
5094  1787776
5095  1823376
5096  1779025
5097  1717764
5098  1791551
5099  1890831
5100  1848660
5101  1785162
5102  1801636
5103  1888919
5104  1921756
5105  1834044
5106  1822636
5107  1915308
5108  1967031
5109  1936184
5110  1865215
5111  1907746
5112  2015412
5113  1984365
5114  1918667
5115  1917633
5116  2006957
5117  2070893
5118  1991841
5119  1953343
5120  2035256
5121  2098478
5122  2082917
5123  1995822
5124  2011645
5125  2130297
5126  2135813
5127  2069340
5128  2038685
5129  2120465
5130  2209266
5131  2143886
5132  2074535
5133  2134494
5134  2212415
5135  2221572
5136  2132602
5137  2125736
5138  2242543
5139  2268701
5140  2211812
5141  2172525
5142  2219170
5143  2330855
5144  2287332
5145  2199230
5146  2231989
5147  2321119
5148  2361064
5149  2282323
5150  2233827
5151  2340838
5152  2400379
5153  2357949
5154  2287111
5155  2316454
5156  2427940
5157  2424914
5158  2329324
5159  2342468
5160  2427132
5161  2489967
5162  2434974
5163  2360660
5164  2431597
5165  2509134
5166  2478592
5167  2413210
5168  2407933
5169  2523303
5170  2557194
5171  2466335
5172  2452718
5173  2522051
5174  2590979
5175  2552969
5176  2463038
5177  2520760
5178  2611527
5179  2610097
5180  2542437
5181  2520237
5182  2624574
5183  2681673
5184  2595063
5185  2554031
5186  2606331
5187  2687547
5188  2682801
5189  2584990
5190  2607901
5191  2708572
5192  2731536
5193  2672079
5194  2625744
5195  2697336
5196  2784903
5197  2722523
5198  2665241
5199  2690966
5200  2778755
5201  2801176
5202  2713822
5203  2709797
5204  2796652
5205  2832866
5206  2791066
5207  2728845
5208  2774790
5209  2872227
5210  2833100
5211  2769349
5212  2777936
5213  2859948
5214  2911359
5215  2824092
5216  2797099
5217  2878243
5218  2928057
5219  2894060
5220  2821099
5221  2847234
5222  2964717
5223  2947650
5224  2879006
5225  2874966
5226  2943112
5227  3007533
5228  2930872
5229  2875461
5230  2949000
5231  3008344
5232  3000475
5233  2927160
5234  2926302
5235  3043519
5236  3043720
5237  2979518
5238  2950333
5239  3007524
5240  3090501
5241  3041080
5242  2963949
5243  3017754
5244  3093854
5245  3104936
5246  3021394
5247  2999991
5248  3103737
5249  3134568
5250  3072541
5251  3028145
5252  3065009
5253  3165537
5254  3148339
5255  3062181
5256  3088811
5257  3160150
5258  3184076
5259  3119157
5260  3067592
5261  3161307
5262  3216748
5263  3166428
5264  3111290
5265  3135943
5266  3236519
5267  3242728
5268  3144101
5269  3139736
5270  3217497
5271  3266942
5272  3221422
5273  3139302
5274  3206410
5275  3291504
5276  3263624
5277  3204055
5278  3192833
5279  3286103
5280  3323678
5281  3229800
5282  3204033
5283  3263547
5284  3332961
5285  3308749
5286  3223050
5287  3258641
5288  3356044
5289  3344101
5290  3279300
5291  3244497
5292  3323875
5293  3395819
5294  3313605
5295  3267052
5296  3318277
5297  3395608
5298  3390487
5299  3296819
5300  3296263
5301  3399229
5302  3408200
5303  3351952
5304  3290945
5305  3368403
5306  3458106
5307  3394887
5308  3330429
5309  3365347
5310  3437484
5311  3463861
5312  3367560
5313  3342322
5314  3432402
5315  3471306
5316  3429152
5317  3362593
5318  3396684
5319  3504906
5320  3468556
5321  3395386
5322  3397591
5323  3472292
5324  3516328
5325  3440462
5326  3383229
5327  3464383
5328  3525158
5329  3494760
5330  3421712
5331  3429158
5332  3537806
5333  3529349
5334  3447564
5335  3431606
5336  3490789
5337  3564582
5338  3511184
5339  3443372
5340  3497534
5341  3564478
5342  3553311
5343  3476955
5344  3452699
5345  3555900
5346  3580819
5347  3504258
5348  3470900
5349  3519547
5350  3598364
5351  3573296
5352  3482170
5353  3516320
5354  3584050
5355  3591085
5356  3523769
5357  3483666
5358  3571010
5359  3628593
5360  3568894
5361  3516241
5362  3541020
5363  3627063
5364  3611647
5365  3519575
5366  3522538
5367  3603837
5368  3633739
5369  3577332
5370  3516240
5371  3588065
5372  3659014
5373  3604333
5374  3548566
5375  3559378
5376  3636265
5377  3650034
5378  3556618
5379  3545295
5380  3626537
5381  3665612
5382  3622958
5383  3543860
5384  3588142
5385  3679086
5386  3642599
5387  3576235
5388  3558010
5389  3643717
5390  3691106
5391  3600184
5392  3560412
5393  3627114
5394  3679604
5395  3659511
5396  3572518
5397  3581894
5398  3677979
5399  3673975
5400  3605323
5401  3578994
5402  3641908
5403  3712740
5404  3639445
5405  3570680
5406  3625827
5407  3677328
5408  3682874
5409  3592565
5410  3583720
5411  3679896
5412  3697429
5413  3640274
5414  3590688
5415  3631712
5416  3715889
5417  3660772
5418  3584583
5419  3604405
5420  3678565
5421  3711889
5422  3626206
5423  3579528
5424  3674024
5425  3713832
5426  3660358
5427  3592585
5428  3608348
5429  3707912
5430  3695559
5431  3602129
5432  3603495
5433  3672188
5434  3717217
5435  3650336
5436  3582161
5437  3655075
5438  3705664
5439  3671733
5440  3600592
5441  3592053
5442  3695351
5443  3706153
5444  3616950
5445  3599242
5446  3648289
5447  3715933
5448  3666669
5449  3567808
5450  3623661
5451  3695199
5452  3685056
5453  3610224
5454  3575330
5455  3675692
5456  3711358
5457  3629568
5458  3583066
5459  3618274
5460  3693832
5461  3668641
5462  3571160
5463  3597083
5464  3676695
5465  3678920
5466  3622035
5467  3560028
5468  3635877
5469  3701245
5470  3626215
5471  3562146
5472  3587923
5473  3673961
5474  3675366
5475  3578411
5476  3561307
5477  3651003
5478  3666922
5479  3615502
5480  3544970
5481  3593412
5482  3666052
5483  3629257
5484  3558519
5485  3564395
5486  3633128
5487  3659803
5488  3573292
5489  3538575
5490  3599344
5491  3637729
5492  3610153
5493  3523905
5494  3550594
5495  3643457
5496  3617318
5497  3550370
5498  3530961
5499  3593160
5500  3646986
5501  3564135
5502  3499909
5503  3557262
5504  3607932
5505  3596955
5506  3507626
5507  3505981
5508  3603930
5509  3606595
5510  3531970
5511  3490245
5512  3532237
5513  3607090
5514  3547645
5515  3474128
5516  3509539
5517  3566957
5518  3578616
5519  3497506
5520  3461210
5521  3544487
5522  3565352
5523  3505937
5524  3456087
5525  3481515
5526  3565628
5527  3536067
5528  3441819
5529  3467541
5530  3519701
5531  3539701
5532  3466470
5533  3408308
5534  3481452
5535  3520984
5536  3472670
5537  3423420
5538  3428768
5539  3520525
5540  3505687
5541  3405230
5542  3403322
5543  3458134
5544  3494904
5545  3442176
5546  3360840
5547  3426516
5548  3482243
5549  3450846
5550  3382926
5551  3364695
5552  3451136
5553  3471568
5554  3370826
5555  3340937
5556  3393684
5557  3450372
5558  3412889
5559  3318409
5560  3350212
5561  3430555
5562  3411132
5563  3343690
5564  3301779
5565  3374029
5566  3419753
5567  3338158
5568  3288418
5569  3322164
5570  3388278
5571  3374619
5572  3274795
5573  3281906
5574  3363647
5575  3363503
5576  3294052
5577  3239890
5578  3300127
5579  3374191
5580  3297172
5581  3232463
5582  3251351
5583  3321327
5584  3332348
5585  3230682
5586  3194097
5587  3284564
5588  3301475
5589  3255209
5590  3179875
5591  3217686
5592  3305573
5593  3266195
5594  3179320
5595  3174524
5596  3233778
5597  3271754
5598  3181858
5599  3128313
5600  3197175
5601  3243877
5602  3216879
5603  3127783
5604  3125446
5605  3223014
5606  3202947
5607  3114698
5608  3098119
5609  3146931
5610  3214109
5611  3145585
5612  3060048
5613  3112121
5614  3164591
5615  3151069
5616  3063900
5617  3041661
5618  3131330
5619  3143308
5620  3063443
5621  3026934
5622  3062528
5623  3137675
5624  3085574
5625  2994295
5626  3019530
5627  3078766
5628  3087695
5629  3006190
5630  2952958
5631  3036230
5632  3071714
5633  3002886
5634  2953944
5635  2966249
5636  3048163
5637  3027343
5638  2924978
5639  2924240
5640  2981781
5641  3014502
5642  2950514
5643  2880947
5644  2937849
5645  2995510
5646  2945601
5647  2883982
5648  2861906
5649  2941532
5650  2948365
5651  2854627
5652  2838331
5653  2890100
5654  2928660
5655  2890560
5656  2800744
5657  2837482
5658  2898912
5659  2865419
5660  2792022
5661  2771719
5662  2841667
5663  2876091
5664  2793347
5665  2750497
5666  2790162
5667  2834305
5668  2810693
5669  2710312
5670  2729132
5671  2800305
5672  2786911
5673  2722017
5674  2686098
5675  2735170
5676  2795249
5677  2716011
5678  2656617
5679  2682400
5680  2730544
5681  2723553
5682  2634881
5683  2618942
5684  2702648
5685  2705628
5686  2640740
5687  2584695
5688  2623988
5689  2698460
5690  2633534
5691  2561009
5692  2572889
5693  2628951
5694  2646805
5695  2554471
5696  2514452
5697  2599641
5698  2616986
5699  2565793
5700  2486545
5701  2501021
5702  2590379
5703  2552819
5704  2470563
5705  2466455
5706  2520211
5707  2563486
5708  2479251
5709  2409750
5710  2475569
5711  2511282
5712  2475423
5713  2391838
5714  2387130
5715  2478679
5716  2471385
5717  2385613
5718  2359312
5719  2402319
5720  2454794
5721  2393684
5722  2296639
5723  2339608
5724  2396946
5725  2389563
5726  2314516
5727  2272843
5728  2354863
5729  2385257
5730  2298882
5731  2248755
5732  2272948
5733  2340073
5734  2304281
5735  2211288
5736  2217543
5737  2292436
5738  2291923
5739  2221042
5740  2157738
5741  2228068
5742  2271753
5743  2202209
5744  2138054
5745  2153176
5746  2221244
5747  2221681
5748  2114017
5749  2108643
5750  2165939
5751  2190827
5752  2130622
5753  2044736
5754  2084127
5755  2160247
5756  2113493
5757  2038348
5758  2027417
5759  2100239
5760  2121889
5761  2023738
5762  1986408
5763  2035304
5764  2073490
5765  2041318
5766  1943811
5767  1960767
5768  2037260
5769  2015116
5770  1945161
5771  1916563
5772  1966664
5773  2011040
5774  1925900
5775  1866136
5776  1910411
5777  1950192
5778  1939167
5779  1846122
5780  1837679
5781  1925874
5782  1912274
5783  1837181
5784  1788397
5785  1824662
5786  1889673
5787  1833163
5788  1753510
5789  1778808
5790  1825092
5791  1839364
5792  1745361
5793  1700743
5794  1781471
5795  1795418
5796  1736694
5797  1673453
5798  1694550
5799  1776908
5800  1730062
5801  1647115
5802  1650097
5803  1701884
5804  1719856
5805  1644719
5806  1581778
5807  1645012
5808  1677716
5809  1627067
5810  1564691
5811  1557907
5812  1644659
5813  1627384
5814  1532646
5815  1520034
5816  1567019
5817  1603599
5818  1539258
5819  1460962
5820  1503420
5821  1558970
5822  1523849
5823  1451227
5824  1431163
5825  1505890
5826  1514301
5827  1420232
5828  1389346
5829  1423522
5830  1476164
5831  1433551
5832  1341527
5833  1375097
5834  1428379
5835  1412888
5836  1342353
5837  1287942
5838  1361794
5839  1397972
5840  1316037
5841  1262541
5842  1291563
5843  1354145
5844  1341504
5845  1229731
5846  1226834
5847  1295607
5848  1291123
5849  1235387
5850  1161418
5851  1216103
5852  1281701
5853  1214058
5854  1148599
5855  1155146
5856  1214547
5857  1218687
5858  1108605
5859  1090810
5860  1161543
5861  1175325
5862  1119697
5863  1043633
5864  1078801
5865  1159775
5866  1102307
5867  1025468
5868  1006786
5869  1071278
5870  1100706
5871  1008582
5872   951015
5873  1009529
5874  1052149
5875  1018370
5876   930992
5877   926868
5878  1011260
5879   992503
5880   912251
5881   874073
5882   918562
5883   974717
5884   905766
5885   827223
5886   871874
5887   917042
5888   902497
5889   816341
5890   779487
5891   866399
5892   872847
5893   798978
5894   755415
5895   782596
5896   853012
5897   801001
5898   702987
5899   723781
5900   771663
5901   783537
5902   702178
5903   646817
5904   721272
5905   754839
5906   689015
5907   631776
5908   633001
5909   706428
5910   685754
5911   587820
5912   582182
5913   631558
5914   658671
5915   599835
5916   521828
5917   577081
5918   623386
5919   576167
5920   507786
5921   492450
5922   565622
5923   568456
5924   476718
5925   455466
5926   494615
5927   534897
5928   493479
5929   396314
5930   427521
5931   489317
5932   460121
5933   389480
5934   350663
5935   420155
5936   449530
5937   368119
5938   325471
5939   361783
5940   400093
5941   379026
5942   274341
5943   286144
5944   347462
5945   339066
5946   276434
5947   232938
5948   277331
5949   330816
5950   253635
5951   186465
5952   203429
5953   260602
5954   257316
5955   154875
5956   134871
5957   214565
5958   224954
5959   162983
5960    97135
5961   124579
5962   202878
5963   139662
5964    69145
5965    69294
5966   122023
5967   144180
5968    57589
5969    12764
5970    73135
5971    96184
5972    50146
5973   -31525
5974   -15123
5975    62112
5976    27172
5977   -56636
5978   -60140
5979   -16567
5980    25640
5981   -57305
5982  -126995
5983   -69650
5984   -31823
5985   -69095
5986  -150654
5987  -161128
5988   -75818
5989   -74875
5990  -159356
5991  -192675
5992  -159940
5993  -100011
5994  -157958
5995  -252788
5996  -220821
5997  -165173
5998  -175654
5999  -255355
6000  -294096
6001  -213899
6002  -190101
6003  -270465
6004  -321255
6005  -307027
6006  -239408
6007  -269904
6008  -369947
6009  -352162
6010  -298060
6011  -283803
6012  -356820
6013  -423309
6014  -361498
6015  -316243
6016  -383531
6017  -444480
6018  -445286
6019  -369443
6020  -371029
6021  -473794
6022  -491225
6023  -433287
6024  -407540
6025  -468359
6026  -551151
6027  -508508
6028  -446913
6029  -487959
6030  -559412
6031  -573672
6032  -507600
6033  -484643
6034  -587389
6035  -620418
6036  -578702
6037  -539635
6038  -573366
6039  -674680
6040  -647645
6041  -569204
6042  -591849
6043  -659080
6044  -701349
6045  -645374
6046  -596304
6047  -682807
6048  -750089
6049  -713986
6050  -666538
6051  -674420
6052  -770941
6053  -785336
6054  -704605
6055  -702244
6056  -766178
6057  -824005
6058  -797495
6059  -729381
6060  -787696
6061  -855209
6062  -841388
6063  -787387
6064  -781923
6065  -870311
6066  -910736
6067  -837497
6068  -820188
6069  -881219
6070  -950624
6071  -931370
6072  -843920
6073  -881617
6074  -965733
6075  -962323
6076  -919211
6077  -894772
6078  -966053
6079 -1040094
6080  -976554
6081  -940774
6082  -976509
6083 -1040250
6084 -1053853
6085  -969748
6086  -982507
6087 -1072571
6088 -1090721
6089 -1049824
6090 -1015325
6091 -1065991
6092 -1145191
6093 -1100962
6094 -1051424
6095 -1070287
6096 -1151462
6097 -1174171
6098 -1100253
6099 -1087451
6100 -1179483
6101 -1212644
6102 -1175354
6103 -1114541
6104 -1157573
6105 -1253791
6106 -1226548
6107 -1163669
6108 -1178664
6109 -1245885
6110 -1304791
6111 -1233988
6112 -1197585
6113 -1265628
6114 -1314914
6115 -1303041
6116 -1235879
6117 -1247354
6118 -1346725
6119 -1350436
6120 -1291869
6121 -1282183
6122 -1345818
6123 -1411015
6124 -1357412
6125 -1288685
6126 -1357507
6127 -1421684
6128 -1418832
6129 -1351884
6130 -1346358
6131 -1448989
6132 -1474414
6133 -1415117
6134 -1389002
6135 -1430366
6136 -1507561
6137 -1475502
6138 -1401192
6139 -1439066
6140 -1518374
6141 -1537883
6142 -1484476
6143 -1443962
6144 -1533103
6145 -1580387
6146 -1526574
6147 -1481429
6148 -1512153
6149 -1602481
6150 -1597807
6151 -1517281
6152 -1534504
6153 -1611003
6154 -1640979
6155 -1593275
6156 -1536733
6157 -1603117
6158 -1680709
6159 -1643492
6160 -1597748
6161 -1604915
6162 -1693985
6163 -1721041
6164 -1634210
6165 -1624443
6166 -1691965
6167 -1737194
6168 -1712612
6169 -1634626
6170 -1681239
6171 -1769871
6172 -1756275
6173 -1703191
6174 -1692022
6175 -1771555
6176 -1819522
6177 -1747776
6178 -1710616
6179 -1764448
6180 -1830163
6181 -1823159
6182 -1739870
6183 -1760777
6184 -1860997
6185 -1866903
6186 -1812277
6187 -1775839
6188 -1838901
6189 -1912327
6190 -1858030
6191 -1801333
6192 -1839124
6193 -1910749
6194 -1935850
6195 -1856529
6196 -1842368
6197 -1935157
6198 -1957427
6199 -1916175
6200 -1866581
6201 -1903408
6202 -1998099
6203 -1969078
6204 -1906292
6205 -1923340
6206 -1994583
6207 -2031907
6208 -1961068
6209 -1919218
6210 -2000865
6211 -2042992
6212 -2012259
6213 -1956137
6214 -1982540
6215 -2072304
6216 -2067315
6217 -2003498
6218 -2005190
6219 -2058648
6220 -2113256
6221 -2053927
6222 -2005577
6223 -2068755
6224 -2126808
6225 -2116098
6226 -2058855
6227 -2053861
6228 -2144124
6229 -2161405
6230 -2087732
6231 -2076348
6232 -2121792
6233 -2194719
6234 -2158613
6235 -2076229
6236 -2136284
6237 -2208906
6238 -2207936
6239 -2151081
6240 -2116914
6241 -2202753
6242 -2240759
6243 -2182888
6244 -2156092
6245 -2184084
6246 -2262657
6247 -2261123
6248 -2175144
6249 -2201940
6250 -2270546
6251 -2286523
6252 -2244122
6253 -2185428
6254 -2259170
6255 -2322997
6256 -2276977
6257 -2235679
6258 -2256546
6259 -2335166
6260 -2346423
6261 -2250500
6262 -2254808
6263 -2326334
6264 -2353280
6265 -2321564
6266 -2259658
6267 -2317056
6268 -2399336
6269 -2366022
6270 -2304058
6271 -2304621
6272 -2382628
6273 -2420311
6274 -2338339
6275 -2312236
6276 -2380366
6277 -2432102
6278 -2417753
6279 -2338110
6280 -2367707
6281 -2453750
6282 -2447951
6283 -2382993
6284 -2364376
6285 -2428171
6286 -2495060
6287 -2429947
6288 -2381449
6289 -2437263
6290 -2496116
6291 -2490515
6292 -2416363
6293 -2406201
6294 -2508664
6295 -2510855
6296 -2455932
6297 -2420392
6298 -2479291
6299 -2561434
6300 -2516738
6301 -2447482
6302 -2485639
6303 -2540764
6304 -2558885
6305 -2487146
6306 -2452935
6307 -2538976
6308 -2580285
6309 -2533035
6310 -2478852
6311 -2517065
6312 -2606745
6313 -2582962
6314 -2503185
6315 -2510626
6316 -2584067
6317 -2618738
6318 -2560774
6319 -2500795
6320 -2577817
6321 -2641866
6322 -2603588
6323 -2548605
6324 -2546035
6325 -2636164
6326 -2639139
6327 -2563256
6328 -2564392
6329 -2616128
6330 -2676534
6331 -2631688
6332 -2559089
6333 -2609770
6334 -2682777
6335 -2659080
6336 -2604707
6337 -2585914
6338 -2672655
6339 -2709681
6340 -2632541
6341 -2606312
6342 -2651999
6343 -2714183
6344 -2696890
6345 -2613944
6346 -2635898
6347 -2714751
6348 -2713471
6349 -2665727
6350 -2623142
6351 -2699679
6352 -2756965
6353 -2694766
6354 -2657571
6355 -2673559
6356 -2749463
6357 -2752582
6358 -2668161
6359 -2665424
6360 -2741052
6361 -2768795
6362 -2727927
6363 -2666496
6364 -2719304
6365 -2793194
6366 -2756045
6367 -2696667
6368 -2701914
6369 -2765250
6370 -2793986
6371 -2721127
6372 -2697192
6373 -2769370
6374 -2805676
6375 -2775328
6376 -2709313
6377 -2729964
6378 -2821659
6379 -2791161
6380 -2730014
6381 -2728940
6382 -2795952
6383 -2846866
6384 -2769873
6385 -2728883
6386 -2782790
6387 -2831390
6388 -2811822
6389 -2743535
6390 -2751893
6391 -2840709
6392 -2841801
6393 -2778489
6394 -2761128
6395 -2812631
6396 -2872030
6397 -2810867
6398 -2749855
6399 -2792788
6400 -2850871
6401 -2848532
6402 -2793534
6403 -2764812
6404 -2856154
6405 -2877808
6406 -2813930
6407 -2771910
6408 -2818699
6409 -2888808
6410 -2855661
6411 -2773091
6412 -2801218
6413 -2865834
6414 -2888692
6415 -2825463
6416 -2780371
6417 -2857976
6418 -2897331
6419 -2850386
6420 -2800257
6421 -2807582
6422 -2895254
6423 -2891669
6424 -2807756
6425 -2814885
6426 -2877902
6427 -2915465
6428 -2863567
6429 -2795544
6430 -2849990
6431 -2914829
6432 -2879322
6433 -2817322
6434 -2818292
6435 -2903488
6436 -2924575
6437 -2840707
6438 -2821154
6439 -2876382
6440 -2924784
6441 -2885365
6442 -2807686
6443 -2837204
6444 -2924257
6445 -2907814
6446 -2853731
6447 -2822270
6448 -2892036
6449 -2945302
6450 -2870027
6451 -2822197
6452 -2864967
6453 -2917657
6454 -2916836
6455 -2832996
6456 -2841917
6457 -2924931
6458 -2927950
6459 -2867767
6460 -2826834
6461 -2878423
6462 -2945324
6463 -2890286
6464 -2827633
6465 -2858892
6466 -2921380
6467 -2938781
6468 -2852736
6469 -2828520
6470 -2910675
6471 -2934467
6472 -2885443
6473 -2826928
6474 -2854017
6475 -2945652
6476 -2910817
6477 -2841119
6478 -2843601
6479 -2903670
6480 -2947399
6481 -2870114
6482 -2822864
6483 -2886767
6484 -2928515
6485 -2900110
6486 -2835864
6487 -2842887
6488 -2933424
6489 -2921793
6490 -2853638
6491 -2843540
6492 -2883491
6493 -2931592
6494 -2880438
6495 -2814612
6496 -2867175
6497 -2916179
6498 -2913384
6499 -2840791
6500 -2823812
6501 -2913350
6502 -2923581
6503 -2853258
6504 -2821247
6505 -2856183
6506 -2923640
6507 -2891615
6508 -2814517
6509 -2846901
6510 -2907583
6511 -2902384
6512 -2844585
6513 -2805597
6514 -2875564
6515 -2909460
6516 -2851871
6517 -2807106
6518 -2827742
6519 -2907972
6520 -2893605
6521 -2812379
6522 -2816979
6523 -2875947
6524 -2897653
6525 -2848814
6526 -2781593
6527 -2842881
6528 -2901135
6529 -2852529
6530 -2801708
6531 -2806229
6532 -2872236
6533 -2889640
6534 -2799737
6535 -2785671
6536 -2841127
6537 -2874962
6538 -2840606
6539 -2761968
6540 -2809590
6541 -2879999
6542 -2841549
6543 -2786742
6544 -2777288
6545 -2840712
6546 -2870105
6547 -2787963
6548 -2746876
6549 -2808352
6550 -2850569
6551 -2830810
6552 -2751716
6553 -2771624
6554 -2849344
6555 -2836286
6556 -2767824
6557 -2737048
6558 -2789947
6559 -2846041
6560 -2783953
6561 -2727159
6562 -2766583
6563 -2823418
6564 -2818137
6565 -2731423
6566 -2718014
6567 -2794819
6568 -2804144
6569 -2746048
6570 -2707645
6571 -2744966
6572 -2822182
6573 -2771797
6574 -2707406
6575 -2719988
6576 -2771895
6577 -2787824
6578 -2712055
6579 -2676468
6580 -2752896
6581 -2779435
6582 -2743281
6583 -2671865
6584 -2696412
6585 -2776254
6586 -2755038
6587 -2670728
6588 -2668015
6589 -2718734
6590 -2767693
6591 -2696247
6592 -2640458
6593 -2701426
6594 -2745397
6595 -2720812
6596 -2642576
6597 -2633332
6598 -2723779
6599 -2729855
6600 -2648171
6601 -2622256
6602 -2666222
6603 -2724025
6604 -2683000
6605 -2600764
6606 -2641728
6607 -2702821
6608 -2684556
6609 -2611809
6610 -2584519
6611 -2657039
6612 -2691888
6613 -2623162
6614 -2585438
6615 -2605260
6616 -2670008
6617 -2650467
6618 -2557944
6619 -2573264
6620 -2633716
6621 -2647786
6622 -2587481
6623 -2534081
6624 -2596486
6625 -2655930
6626 -2591153
6627 -2530075
6628 -2545264
6629 -2612871
6630 -2609929
6631 -2522147
6632 -2508554
6633 -2578792
6634 -2597415
6635 -2554303
6636 -2486402
6637 -2529018
6638 -2596535
6639 -2547627
6640 -2489067
6641 -2479525
6642 -2546243
6643 -2569532
6644 -2489646
6645 -2451568
6646 -2512271
6647 -2547606
6648 -2518777
6649 -2439651
6650 -2453017
6651 -2525130
6652 -2507958
6653 -2448279
6654 -2426045
6655 -2477219
6656 -2519857
6657 -2450962
6658 -2401823
6659 -2443584
6660 -2481795
6661 -2466874
6662 -2390162
6663 -2377097
6664 -2459097
6665 -2459995
6666 -2403902
6667 -2370637
6668 -2402234
6669 -2461841
6670 -2412513
6671 -2326784
6672 -2363213
6673 -2407445
6674 -2414913
6675 -2343696
6676 -2315640
6677 -2396863
6678 -2408382
6679 -2353260
6680 -2308639
6681 -2319259
6682 -2383452
6683 -2355883
6684 -2280966
6685 -2284564
6686 -2341688
6687 -2363799
6688 -2305856
6689 -2249528
6690 -2305323
6691 -2341235
6692 -2298853
6693 -2234096
6694 -2239476
6695 -2316625
6696 -2307716
6697 -2220724
6698 -2219010
6699 -2265755
6700 -2301033
6701 -2242094
6702 -2170476
6703 -2215771
6704 -2273898
6705 -2245867
6706 -2179383
6707 -2158827
6708 -2238890
6709 -2256300
6710 -2169001
6711 -2139386
6712 -2183414
6713 -2222783
6714 -2188824
6715 -2100213
6716 -2134765
6717 -2190035
6718 -2183412
6719 -2126604
6720 -2086478
6721 -2140917
6722 -2190329
6723 -2114013
6724 -2061220
6725 -2084789
6726 -2143076
6727 -2135192
6728 -2040232
6729 -2042284
6730 -2111007
6731 -2123199
6732 -2068561
6733 -2002584
6734 -2049820
6735 -2108584
6736 -2047555
6737 -1989946
6738 -2000347
6739 -2057704
6740 -2077270
6741 -1986244
6742 -1961343
6743 -2022201
6744 -2043876
6745 -1994286
6746 -1926400
6747 -1946787
6748 -2033216
6749 -1993111
6750 -1925600
6751 -1908510
6752 -1967042
6753 -2003137
6754 -1924969
6755 -1862923
6756 -1922986
6757 -1961667
6758 -1935058
6759 -1864833
6760 -1855518
6761 -1940394
6762 -1932158
6763 -1851129
6764 -1821037
6765 -1862097
6766 -1920880
6767 -1857956
6768 -1786690
6769 -1825864
6770 -1872075
6771 -1867773
6772 -1789135
6773 -1759649
6774 -1833454
6775 -1850654
6776 -1788087
6777 -1741744
6778 -1764768
6779 -1827649
6780 -1787913
6781 -1712032
6782 -1731373
6783 -1782514
6784 -1790104
6785 -1720488
6786 -1674466
6787 -1737373
6788 -1769171
6789 -1710281
6790 -1663698
6791 -1665893
6792 -1735863
6793 -1719018
6794 -1638039
6795 -1637158
6796 -1684962
6797 -1693656
6798 -1645408
6799 -1576179
6800 -1627602
6801 -1680731
6802 -1641054
6803 -1582609
6804 -1564213
6805 -1636443
6806 -1647670
6807 -1563061
6808 -1533745
6809 -1575097
6810 -1608462
6811 -1569178
6812 -1501538
6813 -1525849
6814 -1588869
6815 -1563055
6816 -1500682
6817 -1462282
6818 -1524341
6819 -1556139
6820 -1481200
6821 -1429822
6822 -1483169
6823 -1522713
6824 -1499130
6825 -1415822
6826 -1419003
6827 -1487446
6828 -1478195
6829 -1413342
6830 -1375845
6831 -1420076
6832 -1471787
6833 -1404212
6834 -1344521
6835 -1366957
6836 -1422202
6837 -1422448
6838 -1331368
6839 -1306939
6840 -1380545
6841 -1388615
6842 -1335563
6843 -1280060
6844 -1306420
6845 -1379956
6846 -1332413
6847 -1259274
6848 -1265056
6849 -1311257
6850 -1333708
6851 -1245572
6852 -1203911
6853 -1265881
6854 -1301980
6855 -1255273
6856 -1190744
6857 -1195781
6858 -1271997
6859 -1253103
6860 -1161479
6861 -1157761
6862 -1199976
6863 -1235954
6864 -1173270
6865 -1105800
6866 -1155871
6867 -1204560
6868 -1173696
6869 -1101028
6870 -1084596
6871 -1156450
6872 -1155814
6873 -1086745
6874 -1052281
6875 -1089156
6876 -1148666
6877 -1107016
6878 -1010118
6879 -1044446
6880 -1096265
6881 -1090165
6882 -1013860
6883  -968879
6884 -1038061
6885 -1076397
6886 -1002397
6887  -950760
6888  -978730
6889 -1036876
6890 -1020427
6891  -919417
6892  -927390
6893  -975967
6894  -990771
6895  -930901
6896  -876099
6897  -926768
6898  -982436
6899  -919788
6900  -862618
6901  -862830
6902  -920769
6903  -931171
6904  -828802
6905  -816093
6906  -872325
6907  -896932
6908  -855378
6909  -778989
6910  -813483
6911  -869703
6912  -838681
6913  -767981
6914  -744950
6915  -808590
6916  -834721
6917  -756151
6918  -715185
6919  -759935
6920  -798839
6921  -768574
6922  -683750
6923  -687134
6924  -757128
6925  -738630
6926  -681242
6927  -648419
6928  -696652
6929  -739685
6930  -677203
6931  -613173
6932  -639708
6933  -682135
6934  -674545
6935  -598253
6936  -570440
6937  -642984
6938  -652271
6939  -595514
6940  -549178
6941  -575890
6942  -633252
6943  -584340
6944  -506655
6945  -525377
6946  -573984
6947  -583910
6948  -508312
6949  -468813
6950  -535217
6951  -555344
6952  -506889
6953  -442847
6954  -457877
6955  -521459
6956  -497082
6957  -415990
6958  -416452
6959  -455543
6960  -492677
6961  -427236
6962  -363424
6963  -417375
6964  -452044
6965  -405339
6966  -344226
6967  -336511
6968  -409086
6969  -413939
6970  -331949
6971  -313922
6972  -350343
6973  -387791
6974  -341251
6975  -263890
6976  -291597
6977  -340553
6978  -320164
6979  -255557
6980  -228247
6981  -298900
6982  -318936
6983  -243706
6984  -205685
6985  -222370
6986  -280213
6987  -253917
6988  -155296
6989  -173173
6990  -241555
6991  -234058
6992  -176755
6993  -121512
6994  -185558
6995  -223074
6996  -156853
6997   -95946
6998  -112180
6999  -167706
7000  -164623
7001   -74248
7002   -66898
7003  -134520
7004  -138143
7005   -86771
7006   -13065
7007   -53852
7008  -116897
7009   -67508
7010     -931
7011     -508
7012   -59962
7013   -73177
7014     9356
7015    49171
7016   -14021
7017   -36444
7018     2304
7019    79845
7020    66191
7021    -6934
7022    18035
7023    88765
7024   105160
7025    60298
7026    19020
7027    91104
7028   151250
7029   109556
7030    69928
7031    92183
7032   169934
7033   177955
7034    98249
7035   104672
7036   174541
7037   209531
7038   178716
7039   118744
7040   174420
7041   254062
7042   227655
7043   177198
7044   169333
7045   250329
7046   287187
7047   220409
7048   196583
7049   262859
7050   310735
7051   297257
7052   232436
7053   262387
7054   339203
7055   329610
7056   280543
7057   265856
7058   332160
7059   396779
7060   332269
7061   298335
7062   352818
7063   406034
7064   399324
7065   332541
7066   336257
7067   429623
7068   439273
7069   393269
7070   368073
7071   417157
7072   490930
7073   453270
7074   392911
7075   427985
7076   486156
7077   511976
7078   449316
7079   424948
7080   510945
7081   544568
7082   511187
7083   468866
7084   489176
7085   583905
7086   563766
7087   502502
7088   513122
7089   575490
7090   615219
7091   558871
7092   523188
7093   594917
7094   638406
7095   618035
7096   571350
7097   579840
7098   661584
7099   662838
7100   604394
7101   604278
7102   658137
7103   711465
7104   676937
7105   616146
7106   667154
7107   729982
7108   713490
7109   666814
7110   655391
7111   746964
7112   773915
7113   714585
7114   697435
7115   740656
7116   795909
7117   782069
7118   711153
7119   745530
7120   814180
7121   816302
7122   777843
7123   751645
7124   819788
7125   876203
7126   814451
7127   783452
7128   809140
7129   883464
7130   883090
7131   809060
7132   823709
7133   899757
7134   926397
7135   877023
7136   837293
7137   893008
7138   953903
7139   924193
7140   876139
7141   895369
7142   961937
7143   993207
7144   915763
7145   905939
7146   975009
7147  1013460
7148   978985
7149   926829
7150   960397
7151  1045033
7152  1023190
7153   966767
7154   965901
7155  1039440
7156  1089685
7157  1027198
7158   986438
7159  1043391
7160  1099395
7161  1084196
7162  1014570
7163  1028751
7164  1121115
7165  1125618
7166  1074698
7167  1060545
7168  1106691
7169  1167624
7170  1121562
7171  1069241
7172  1116459
7173  1169648
7174  1183592
7175  1120294
7176  1105684
7177  1196512
7178  1220330
7179  1167638
7180  1131169
7181  1168210
7182  1244311
7183  1215010
7184  1153911
7185  1183272
7186  1252803
7187  1279643
7188  1215918
7189  1179473
7190  1254057
7191  1298509
7192  1262735
7193  1220727
7194  1235634
7195  1315125
7196  1323355
7197  1249551
7198  1258980
7199  1320218
7200  1350175
7201  1317855
7202  1258282
7203  1317056
7204  1369301
7205  1349919
7206  1309152
7207  1311896
7208  1387662
7209  1415493
7210  1339662
7211  1332282
7212  1376001
7213  1429929
7214  1407042
7215  1338750
7216  1378550
7217  1447348
7218  1434322
7219  1399375
7220  1373915
7221  1446479
7222  1487898
7223  1432267
7224  1402285
7225  1440446
7226  1495634
7227  1493741
7228  1420955
7229  1442883
7230  1515916
7231  1520551
7232  1484481
7233  1439501
7234  1494881
7235  1562862
7236  1518298
7237  1473497
7238  1498500
7239  1569396
7240  1579842
7241  1502462
7242  1501455
7243  1569449
7244  1598771
7245  1563644
7246  1511186
7247  1556493
7248  1632054
7249  1608950
7250  1553141
7251  1557825
7252  1610799
7253  1660513
7254  1590718
7255  1563202
7256  1625629
7257  1659894
7258  1645480
7259  1591396
7260  1603068
7261  1690631
7262  1679926
7263  1621872
7264  1617751
7265  1668026
7266  1720519
7267  1676224
7268  1621358
7269  1674480
7270  1729964
7271  1725243
7272  1665563
7273  1659938
7274  1746073
7275  1756617
7276  1700854
7277  1681851
7278  1714717
7279  1789297
7280  1753467
7281  1689115
7282  1725436
7283  1788105
7284  1793514
7285  1735884
7286  1703658
7287  1786147
7288  1822843
7289  1777376
7290  1743710
7291  1772843
7292  1848232
7293  1835327
7294  1756006
7295  1773372
7296  1832988
7297  1861466
7298  1809947
7299  1765066
7300  1832671
7301  1896046
7302  1847320
7303  1806654
7304  1811093
7305  1885980
7306  1900518
7307  1820734
7308  1814013
7309  1875265
7310  1914182
7311  1889728
7312  1821517
7313  1866623
7314  1936784
7315  1921649
7316  1864063
7317  1850601
7318  1921723
7319  1968765
7320  1895798
7321  1864647
7322  1917554
7323  1974888
7324  1955467
7325  1884625
7326  1900470
7327  1980167
7328  1977836
7329  1930032
7330  1896090
7331  1955263
7332  2015857
7333  1962912
7334  1917603
7335  1961133
7336  2010420
7337  2018742
7338  1944921
7339  1935070
7340  2010698
7341  2029980
7342  1989110
7343  1952668
7344  1982990
7345  2065586
7346  2034220
7347  1967849
7348  1988979
7349  2036565
7350  2064472
7351  2004555
7352  1972026
7353  2045040
7354  2083239
7355  2050954
7356  1994850
7357  2013776
7358  2093874
7359  2079363
7360  2018602
7361  2014516
7362  2067846
7363  2114576
7364  2067164
7365  2016112
7366  2073669
7367  2115810
7368  2101963
7369  2045785
7370  2038632
7371  2121241
7372  2130051
7373  2068164
7374  2060129
7375  2106860
7376  2149457
7377  2121622
7378  2052321
7379  2096253
7380  2149905
7381  2143542
7382  2097175
7383  2068997
7384  2147639
7385  2172291
7386  2113551
7387  2097516
7388  2119744
7389  2184818
7390  2168103
7391  2093973
7392  2116367
7393  2176299
7394  2182307
7395  2145036
7396  2095950
7397  2164231
7398  2214011
7399  2166263
7400  2124214
7401  2138213
7402  2205174
7403  2210173
7404  2127741
7405  2130126
7406  2200554
7407  2224385
7408  2185898
7409  2135588
7410  2174706
7411  2242588
7412  2201696
7413  2155740
7414  2154753
7415  2224599
7416  2245777
7417  2177676
7418  2155790
7419  2215718
7420  2249934
7421  2224555
7422  2155212
7423  2181968
7424  2257574
7425  2243124
7426  2195615
7427  2178482
7428  2233310
7429  2288181
7430  2221442
7431  2173790
7432  2221741
7433  2266561
7434  2261045
7435  2189110
7436  2187699
7437  2272838
7438  2272864
7439  2230450
7440  2191415
7441  2237756
7442  2302438
7443  2255714
7444  2189376
7445  2223465
7446  2277964
7447  2294157
7448  2221601
7449  2197947
7450  2278624
7451  2303835
7452  2259995
7453  2210377
7454  2230536
7455  2306537
7456  2285359
7457  2220226
7458  2232948
7459  2287462
7460  2316254
7461  2265287
7462  2207013
7463  2279735
7464  2315523
7465  2284117
7466  2224041
7467  2233844
7468  2310750
7469  2317891
7470  2238628
7471  2236101
7472  2287002
7473  2333472
7474  2285423
7475  2221532
7476  2267015
7477  2318789
7478  2305935
7479  2253817
7480  2232691
7481  2311090
7482  2343061
7483  2278643
7484  2246564
7485  2271709
7486  2325793
7487  2310125
7488  2238955
7489  2257833
7490  2330433
7491  2327837
7492  2274303
7493  2239885
7494  2290178
7495  2343399
7496  2287098
7497  2243246
7498  2266551
7499  2325526
7500  2325060
7501  2256248
7502  2252477
7503  2315361
7504  2327156
7505  2286093
7506  2237491
7507  2284705
7508  2337374
7509  2301668
7510  2255802
7511  2265095
7512  2321023
7513  2340953
7514  2268881
7515  2247503
7516  2297010
7517  2330657
7518  2296499
7519  2243388
7520  2261460
7521  2333246
7522  2313993
7523  2265880
7524  2254111
7525  2303441
7526  2341513
7527  2277413
7528  2236630
7529  2283388
7530  2320652
7531  2312597
7532  2244611
7533  2252676
7534  2332074
7535  2323795
7536  2261926
7537  2244524
7538  2282021
7539  2331305
7540  2278731
7541  2229379
7542  2270479
7543  2317505
7544  2308149
7545  2247578
7546  2234250
7547  2305628
7548  2310397
7549  2257655
7550  2227163
7551  2257532
7552  2319409
7553  2295201
7554  2221742
7555  2248443
7556  2293694
7557  2311065
7558  2241274
7559  2206240
7560  2271220
7561  2312994
7562  2260560
7563  2219121
7564  2234332
7565  2306800
7566  2294593
7567  2220839
7568  2217215
7569  2266234
7570  2295715
7571  2253159
7572  2191380
7573  2240932
7574  2287744
7575  2259320
7576  2204392
7577  2200068
7578  2270140
7579  2287587
7580  2208604
7581  2186587
7582  2235697
7583  2280099
7584  2247158
7585  2179396
7586  2210862
7587  2277226
7588  2254682
7589  2199204
7590  2168007
7591  2230160
7592  2269098
7593  2206388
7594  2165985
7595  2203312
7596  2258942
7597  2244126
7598  2162255
7599  2168631
7600  2235578
7601  2236270
7602  2182109
7603  2140768
7604  2190685
7605  2251652
7606  2196122
7607  2150870
7608  2168085
7609  2219879
7610  2226406
7611  2151892
7612  2132589
7613  2191992
7614  2219103
7615  2179690
7616  2121639
7617  2152177
7618  2215523
7619  2186742
7620  2127068
7621  2122568
7622  2177007
7623  2209856
7624  2131961
7625  2099096
7626  2151639
7627  2188751
7628  2159208
7629  2101596
7630  2104826
7631  2176453
7632  2166873
7633  2101144
7634  2082213
7635  2129504
7636  2174627
7637  2120661
7638  2059598
7639  2109393
7640  2154111
7641  2140257
7642  2070552
7643  2056692
7644  2124355
7645  2138429
7646  2079520
7647  2058882
7648  2085490
7649  2139938
7650  2108432
7651  2043321
7652  2060340
7653  2103257
7654  2103253
7655  2052934
7656  2016532
7657  2083306
7658  2109545
7659  2056256
7660  2020066
7661  2034769
7662  2090682
7663  2075767
7664  2002830
7665  2010004
7666  2052991
7667  2069578
7668  2027955
7669  1977549
7670  2029773
7671  2072710
7672  2023429
7673  1981369
7674  1977988
7675  2040459
7676  2050110
7677  1966996
7678  1958143
7679  2009486
7680  2034492
7681  2002017
7682  1933053
7683  1964591
7684  2022761
7685  1998020
7686  1940504
7687  1931961
7688  1980722
7689  2011805
7690  1938223
7691  1912095
7692  1952125
7693  1990313
7694  1965952
7695  1896040
7696  1902241
7697  1969940
7698  1960469
7699  1907534
7700  1868572
7701  1924772
7702  1979812
7703  1914296
7704  1864000
7705  1895653
7706  1925953
7707  1927215
7708  1850101
7709  1848630
7710  1919366
7711  1927385
7712  1875201
7713  1825291
7714  1857879
7715  1915404
7716  1871509
7717  1813472
7718  1828815
7719  1875257
7720  1895377
7721  1826540
7722  1788375
7723  1853200
7724  1871205
7725  1835263
7726  1775001
7727  1790359
7728  1857791
7729  1837126
7730  1772452
7731  1773628
7732  1814816
7733  1847157
7734  1782441
7735  1731712
7736  1779405
7737  1812518
7738  1784014
7739  1729503
7740  1722243
7741  1794644
7742  1794734
7743  1727566
7744  1703245
7745  1742092
7746  1790434
7747  1739786
7748  1667404
7749  1711610
7750  1753481
7751  1747879
7752  1682828
7753  1661669
7754  1723902
7755  1749470
7756  1683651
7757  1641793
7758  1670830
7759  1723192
7760  1697215
7761  1621623
7762  1633500
7763  1696063
7764  1693614
7765  1641141
7766  1595069
7767  1646012
7768  1691040
7769  1636793
7770  1586502
7771  1593926
7772  1645523
7773  1652797
7774  1577517
7775  1567491
7776  1616040
7777  1638822
7778  1592110
7779  1532609
7780  1562250
7781  1624039
7782  1585287
7783  1537961
7784  1527959
7785  1580166
7786  1602028
7787  1524110
7788  1496930
7789  1538764
7790  1570978
7791  1546183
7792  1474658
7793  1493486
7794  1555947
7795  1540252
7796  1474431
7797  1460134
7798  1500927
7799  1537283
7800  1474110
7801  1430119
7802  1463627
7803  1505426
7804  1487192
7805  1423322
7806  1416144
7807  1481773
7808  1476137
7809  1423895
7810  1387539
7811  1418950
7812  1470950
7813  1425332
7814  1362944
7815  1386172
7816  1430475
7817  1437233
7818  1365955
7819  1338125
7820  1399268
7821  1416716
7822  1364733
7823  1316353
7824  1333874
7825  1405315
7826  1370125
7827  1306667
7828  1314187
7829  1350995
7830  1367208
7831  1305902
7832  1249848
7833  1315264
7834  1347415
7835  1306145
7836  1255309
7837  1262880
7838  1324568
7839  1319274
7840  1238728
7841  1235578
7842  1267401
7843  1300297
7844  1245899
7845  1191070
7846  1231047
7847  1280474
7848  1250985
7849  1197764
7850  1171186
7851  1237019
7852  1246780
7853  1184358
7854  1147535
7855  1181228
7856  1230453
7857  1202076
7858  1124884
7859  1148979
7860  1198808
7861  1185436
7862  1129213
7863  1096702
7864  1147056
7865  1186330
7866  1115093
7867  1082274
7868  1093665
7869  1150582
7870  1139297
7871  1060678
7872  1050057
7873  1113617
7874  1114176
7875  1068602
7876  1016767
7877  1055053
7878  1115731
7879  1065418
7880  1007092
7881  1019049
7882  1065292
7883  1078792
7884   989231
7885   971605
7886  1018751
7887  1048338
7888  1008959
7889   950617
7890   962964
7891  1037569
7892   997970
7893   944364
7894   925646
7895   971901
7896  1000158
7897   934991
7898   884494
7899   932971
7900   970401
7901   952906
7902   877531
7903   883415
7904   941624
7905   933307
7906   871442
7907   849011
7908   876094
7909   933977
7910   878746
7911   821320
7912   846763
7913   888842
7914   878790
7915   814756
7916   780823
7917   850920
7918   860298
7919   811366
7920   771705
7921   790158
7922   850157
7923   817022
7924   739451
7925   758686
7926   797666
7927   808934
7928   743575
7929   706734
7930   760593
7931   792316
7932   742257
7933   693815
7934   698887
7935   757800
7936   748046
7937   675655
7938   662179
7939   706698
7940   725505
7941   694519
7942   620133
7943   670783
7944   708645
7945   678657
7946   622306
7947   612033
7948   664801
7949   676134
7950   603025
7951   588736
7952   615099
7953   655810
7954   618571
7955   554647
7956   573487
7957   627984
7958   605512
7959   550766
7960   517996
7961   579357
7962   608428
7963   545788
7964   504410
7965   535339
7966   565384
7967   558032
7968   475731
7969   478351
7970   534251
7971   528192
7972   478711
7973   450545
7974   484938
7975   536345
7976   472380
7977   422713
7978   439410
7979   479833
7980   485113
7981   409112
7982   391809
7983   450901
7984   456432
7985   412910
7986   365783
7987   395930
7988   439558
7989   405812
7990   347566
7991   351616
7992   395234
7993   412393
7994   341651
7995   309565
7996   353859
7997   383135
7998   346447
7999   286872
8000   286261
8001   358641
8002   336875
8003   274541
8004   257662
8005   307071
8006   334170
8007   281367
8008   214669
8009   262080
8010   292348
8011   279540
8012   211556
8013   201153
8014   268792
8015   276219
8016   206113
8017   181149
8018   205694
8019   260779
8020   215847
8021   147440
8022   163926
8023   214799
8024   206512
8025   151461
8026   113923
8027   183189
8028   198824
8029   144475
8030    95924
8031   115939
8032   155322
8033   152817
8034    73963
8035    83282
8036   123512
8037   142093
8038    87141
8039    34724
8040    75296
8041   120501
8042    69066
8043    30420
8044    18205
8045    77497
8046    83931
8047    14992
8048   -12645
8049    38292
8050    59034
8051    25620
8052   -43820
8053   -18663
8054    31208
8055     9056
8056   -48363
8057   -60971
8058   -12795
8059    19116
8060   -56934
8061   -85922
8062   -57651
8063   -17521
8064   -47436
8065  -107123
8066  -115415
8067   -49056
8068   -60618
8069  -112252
8070  -144316
8071   -99825
8072   -69927
8073  -115560
8074  -175638
8075  -143667
8076  -109939
8077  -106344
8078  -183262
8079  -192719
8080  -138996
8081  -123539
8082  -187292
8083  -220458
8084  -203752
8085  -141296
8086  -191700
8087  -242904
8088  -233742
8089  -184305
8090  -182354
8091  -236515
8092  -279394
8093  -219210
8094  -212314
8095  -243747
8096  -301133
8097  -283335
8098  -235279
8099  -242054
8100  -315253
8101  -301996
8102  -279217
8103  -249084
8104  -310721
8105  -351605
8106  -317117
8107  -276904
8108  -313646
8109  -356508
8110  -377488
8111  -303727
8112  -316893
8113  -370812
8114  -404429
8115  -357274
8116  -339960
8117  -353403
8118  -446094
8119  -382499
8120  -380579
8121  -314797
##END NTUPLES=NMR FID
##END=
