# Supplementary material for: An untargeted multi-technique metabolomics approach to studying intracellular metabolites of HepG2 cells exposed to 2,3,7,8-tetrachlorodibenzo-p-dioxin
Source: BMC Genomics. 2011 May 20;12:251. doi: 10.1186/1471-2164-12-251 (PMC3141663; doi:10.1186/1471-2164-12-251)
Supplement: Additional file 2 — Metadata and NMR raw data: ZIP file containing: -All NMR raw data (in JCAMP-DX format ".dx") -The metadata on NMR (polars & apolars), LC-MS and GC-MS data sets (as Tab delimited files ".txt"). [file 1471-2164-12-251-S2.ZIP › TE/Ainhoa/SAFETY COPY D Disk/TRABAJO/ARTICLES/ARTICLE Metabolomics TCDD_ACCEPTED/JCAMP_DX_NMR_data_and_all_metadata/NMR_polar_Ctrol_p30.2D.dx]

##TITLE=NMR_polar_Ctrol_p30.2D
##JCAMPDX= 6.0         $$ Bruker NMR JCAMP-DX V2.0
##DATA TYPE= NMR FID
##DATA CLASS= NTUPLES
##ORIGIN= Bruker BioSpin GmbH
##OWNER= bruker
$$ 1.72 TOPSPIN		Version 2.1
$$ 2011-04-15 14:51:44.237 +0200  WUR\bruker@RIK1030
$$ Compression mode = fixed
##.OBSERVE FREQUENCY= 400.13188529
##.OBSERVE NUCLEUS= ^1H
##.DELAY= (6, 6)
##.ACQUISITION MODE= SIMULTANEOUS (DQD)
##.ACQUISITION SCHEME= undefined
##.AVERAGES= 1024
##.DIGITISER RES= 18
##SPECTROMETER/DATA SYSTEM= avance400
##.PULSE SEQUENCE= zgpr
##.SOLVENT NAME= D2O
##.SHIFT REFERENCE= INTERNAL, D2O, 1, 12.28285
##AUDIT TRAIL= $$ (NUMBER, WHEN, WHO, WHERE, PROCESS, VERSION, WHAT)
$$ ##TITLE= Audit trail, TOPSPIN		Version 1.3
$$ ##JCAMPDX= 5.01
$$ ##ORIGIN= Bruker BioSpin GmbH
$$ ##OWNER= bruker
$$ $$ D:\NMRautomation/data/WUR-bruker/nmr/AR170608.2D/1/audita.txt
$$ ##AUDIT TRAIL=  $$ (NUMBER, WHEN, WHO, WHERE, VERSION, WHAT)
(   1,<2008-07-01 15:34:04.210 +0200>,<WUR\bruker>,<RIK1030>,<TOPSPIN 1.3>,
      <created by zg, POWCHK disabled, PULCHK disabled
       configuration hash MD5:
       D1 93 94 B6 6B D6 3B BD 35 EA 0D 0D AE B0 63 FA
       data hash MD5: 16K
       6F D4 4A 05 04 68 61 6E 99 AA 30 B2 23 BF C0 77>)
(   2,<2008-07-01 15:34:10.741 +0200>,<WUR\bruker>,<RIK1030>,<TOPSPIN 1.3>,
      <user comment:
       ICON-NMR User ID: WUR\bruker
       data hash MD5: 16K
       6F D4 4A 05 04 68 61 6E 99 AA 30 B2 23 BF C0 77>)
(   3,<2011-04-15 14:51:41.877 +0200>,<WUR\bruker>,<RIK1030>,<proc1d>,<TOPSPIN 2.1>,
      <convdta from       1 "NMR_polar_Ctrol_p30.2D" "Ainhoa_raw_data" "P:\NMR-data"
       data hash MD5: 16244
       80 4B 3D 27 18 76 21 48 AA CE 60 19 22 40 AE 91>)
$$ ##END=
$$ 
$$ $$ hash MD5
$$ $$ 9E 35 51 62 90 D1 17 FC 5A 94 7D 77 67 CF 3F A3
##$RELAX= 
##$BRUKER FILE EXP=format.temp
$$ EDIT_PAR COMMAND FILE
$$ 
$$ DI_MODE         LONG
$$ ED_ENTRY        ACQU
$$ ORDER           FILE
$$ 
$$ 
$$ HEADER		"F2 - Acquisition Parameters"
$$ T_NAME		Date_
$$ 		TYPE	R64
$$ 		CLASS	ACQU
$$ 		SUBRANGE 0.0 50000000
$$ 		REL	"Date_=itodate(DATE)"
$$ 		INV_REL	"DATE=datetoi(Date_,DATE)"
$$ 		FORMAT	"%14.0f"
$$ 		TEXT	" "
$$ END
$$ T_NAME		Time
$$ 		TYPE	R32
$$ 		CLASS	ACQU
$$ 		SUBRANGE 0.0 1000000
$$ 		REL	"Time=itotime(DATE)"
$$ 		INV_REL	"DATE=timetoi(Time,DATE)"
$$ 		FORMAT	"%14.2f"
$$ 		TEXT	" "
$$ END
$$ NAME		INSTRUM
$$ 		TEXT	" "
$$ END
$$ NAME		PROBHD
$$ 		FORMAT	"%14.14s"
$$ 		TEXT	" "
$$ END
$$ NAME		PULPROG
$$ 		TEXT	" "
$$ END
$$ NAME		TD
$$ 		TEXT	" "
$$ END
$$ NAME		SOLVENT
$$ 		TEXT	" "
$$ END
$$ NAME		NS
$$ 		TEXT	" "
$$ END
$$ NAME		DS
$$ 		TEXT	" "
$$ END
$$ T_NAME		SWH
$$ 		TYPE	R32
$$ 		CLASS	ACQU
$$ 		SUBRANGE 0.0 1e8
$$ 		REL	"SWH=SW*SFO1"
$$ 		INV_REL "SW=SWH/SFO1"
$$ 		UNIT	"Hz"
$$ 		FORMAT	"%14.3f Hz"
$$ 		TEXT	" "
$$ END
$$ T_NAME          FIDRES
$$                 TYPE    R32
$$                 CLASS   ACQU
$$                 SUBRANGE 0.0 100000
$$                 REL     "FIDRES=SW*SFO1/TD"
$$                 INV_REL "TD = nextpow(SW*SFO1/FIDRES)"
$$ 		UNIT	"Hz"
$$ 		FORMAT	"%14.6f Hz"
$$ 		TEXT	" "
$$ END
$$ T_NAME          AQ
$$ 		TYPE	R32
$$ 		CLASS	ACQU
$$ 		SUBRANGE 0.0 1000
$$ 		REL	"AQ=aqcalc(SW,SFO1,TD,DIGTYP)"
$$ 		INV_REL	"TD=tdcalc(SW,SFO1,1.0e6*AQ,DIGTYP)"
$$ 		UNIT	"sec"
$$ 		FORMAT	"%14.7f sec"
$$ 		TEXT	" "
$$ END
$$ NAME		RG
$$ 		TEXT	" "
$$ END
$$ T_NAME          DW
$$ 		TYPE	R32
$$ 		CLASS	ACQU
$$ 		SUBRANGE 0.0 1000000
$$ 		REL	"DW=1/(2*SW*SFO1)"
$$ 		INV_REL	"SW=1000000/(2*(0.005+DW)*SFO1)"
$$ 		UNIT	"usec"
$$ 		FORMAT	"%14.3lf usec"
$$ 		TEXT	" "
$$ END
$$ NAME		DE
$$ 		FORMAT	"%14.2f usec"
$$ 		TEXT	" "
$$ END
$$ NAME		TE
$$ 		FORMAT	"%14.1f K"
$$ 		TEXT	" "
$$ END
$$ T_NAME		D1
$$ 		TYPE	R32
$$ 		CLASS	ACQU
$$ 		SUBRANGE 0.0 1e38
$$ 		REL	"D1=D[1]"
$$ 		INV_REL	"D[1]=D1"
$$ 		UNIT	"sec"
$$ 		FORMAT	"%14.8f sec"
$$ 		TEXT	" "
$$ END
$$ T_NAME		d12
$$ 		TYPE	R32
$$ 		SUBRANGE 0.0 1e8
$$ 		CLASS	ACQU
$$ 		REL	"d12=20u"
$$ 		INV_REL	"D[0]=d12"
$$ 		UNIT	"sec"
$$ 		TEXT	" "
$$ 		FORMAT	"%14.8f sec"
$$ 		NONEDIT
$$ END
$$ NAME		TD0
$$ 		TEXT	" "
$$ END
$$ HEADER		"======== CHANNEL f1 ========"
$$ NAME		NUC1
$$ 		NONEDIT
$$ 		TEXT	" "
$$ END
$$ T_NAME		P1
$$ 		TYPE	R32
$$ 		CLASS	ACQU
$$ 		SUBRANGE 0.0 1.0e10
$$ 		REL	"P1=P[1]"
$$ 		INV_REL	"P[1]=P1"
$$ 		UNIT	"usec"
$$ 		FORMAT	"%14.2f usec"
$$ 		TEXT	" "
$$ END
$$ T_NAME		PL1
$$ 		TYPE	R32
$$ 		CLASS	ACQU
$$ 		SUBRANGE -6.0 1e38
$$ 		REL	"PL1=PL[1]"
$$ 		INV_REL	"PL[1]=PL1"
$$ 		UNIT	"dB"
$$ 		FORMAT	"%14.2f dB"
$$ 		TEXT	" "
$$ END
$$ T_NAME		PL9
$$ 		TYPE	R32
$$ 		CLASS	ACQU
$$ 		SUBRANGE -6.0 1e38
$$ 		REL	"PL9=PL[9]"
$$ 		INV_REL	"PL[9]=PL9"
$$ 		UNIT	"dB"
$$ 		FORMAT	"%14.2f dB"
$$ 		TEXT	" "
$$ END
$$ NAME		SFO1
$$ 		FORMAT	"%14.7f MHz"
$$ 		TEXT	" "
$$ END
##$RELAX= 
##$BRUKER FILE EXP=scon
$$ ##TITLE= Parameter file, TOPSPIN		Version 1.3
$$ ##JCAMPDX= 5.0
$$ ##DATATYPE= Parameter Values
$$ ##ORIGIN= Bruker BioSpin GmbH
$$ ##OWNER= bruker
$$ $$ 2008-07-01 14:30:59.102 +0200  WUR\bruker@RIK1030
$$ $$ D:\NMRautomation/data/WUR-bruker/nmr/AR170608.2D/1/scon
$$ ##$BLKPA= (0..15)
3 3 3 3 3 3 3 3 3 3 3 3 3 3 3 3 
$$ ##$BLKTR= (0..15)
3 3 3 3 3 3 3 3 3 3 3 3 3 3 3 3 
$$ ##$DE1= 2
$$ ##$DE2= 2
$$ ##$DEADC= 4
$$ ##$DEPA= 2
$$ ##$DERX= 3
$$ ##$PHASP4= (0..15)
0.5 0.5 0.5 0.5 0.5 0.5 0.5 0.5 0.5 0.5 0.5 0.5 0.5 0.5 0.5 0.5 
$$ ##$PHASPR= (0..15)
3 3 3 3 3 3 3 3 3 3 3 3 3 3 3 3 
$$ ##$SHAPPR= (0..15)
1.6 1.6 1.6 1.6 1.6 1.6 1.6 1.6 1.6 1.6 1.6 1.6 1.6 1.6 1.6 1.6 
$$ ##END=
##$RELAX= 
##$BRUKER FILE EXP=prosol_History
$$ #*******************************************************************
$$ #
$$ # $Source: /sc/CvsTree/sc/gen/src/prg/scripts/tix/prosol/lib/lists/default,v $
$$ #
$$ # Copyright (c) 1999
$$ # BRUKER ANALYTIK GMBH
$$ # D-76287 Rheinstetten, Germany
$$ #
$$ # All Rights Reserved
$$ #
$$ #
$$ # $Id: default,v 1.11.6.4 2006/06/09 10:27:10 ber Exp $
$$ #
$$ #*******************************************************************
$$ #../conf/instr/spect/prosol/relations/default
$$ #avance-version (05/10/24)
$$ #
$$ #pulses
$$ #
$$ P[0]=P90[F1];				#  90 deg pulse F1
$$ P[1]=P90[F1];				#  90 deg pulse F1
$$ P[2]=P90[F1]*2;				# 180 deg pulse F1
$$ P[3]=P90[F2];				#  90 deg pulse F2
$$ P[4]=P90[F2]*2;				# 180 deg pulse F2
$$ P[5]=PTOC[F1]*0.66;			#  60 deg pulse F1, TOCSY 
$$ P[6]=PTOC[F1];				#  90 deg pulse F1, TOCSY
$$ P[7]=PTOC[F1]*2;			# 180 deg pulse F1, TOCSY
$$ P[8]=PSH3[F1];                          #  90 deg selective F1, WET
$$ P[9]=PTOC[F2];				#  90 deg pulse F2, TOCSY
$$ P[10]=PTOC[F2]*2;			# 180 deg pulse F2, TOCSY
$$ P[11]=PSH1[F1];				#  90 deg selective F1
$$ P[12]=PSH2[F1];				# 180 deg selective F1
$$ #
$$ P[14]=PSH3[F2];				# 180 deg inversion, adiabatic
$$ P[15]=TROE[F1];				# cw pulse F1, ROESY
$$ P[18]=PSH7[F1];				# off-resonance presat F1
$$ P[21]=P90[F3];				#  90 deg pulse F3
$$ P[22]=P90[F3]*2;			# 180 deg pulse F3
$$ P[23]=P90[F4];				#  90 deg pulse F4
$$ P[24]=PSH2[F2];				# 180 deg refocussing, adiabatic
$$ P[25]=PROE[F1]*2;			# 180 deg pulse, Shaka ROESY
$$ P[27]=P90[F1];				#  90 deg pulse F1, WATERGATE
$$ #
$$ P[29]=PSH8[F1];                         # flip back pulse
$$ P[31]=PSH15[F2];                        # 180 deg adiabatic, F2, 13C x-filter
$$ P[32]=PSH16[F1];                        # 180 deg adiabatic, F1, z-spoil
$$ #P[33]=PSH[F1];                         #  90 deg, F1, hadamard
$$ #P[34]=PSH[F1];                         # 180 deg, F1, hadamard
$$ #P[35]=PSH[F2];                         #  90 deg, F2, hadamard
$$ #P[36]=PSH[F2];                         # 180 deg, F2, hadamard
$$ #P[37]=PSH[F3];                         #  90 deg, F3, hadamard
$$ #P[38]=PSH[F3];                         # 180 deg, F3, hadamard
$$ #
$$ P[63]=PSH11[F2];                        # 180 deg adiabatic decoupling, F2, 13C
$$ #
$$ #decoupling pulses
$$ #
$$ PCPD[1]=PCPDP[F1];			# 90 deg pulse F1, dec.
$$ PCPD[2]=PCPDP[F2];			# 90 deg pulse F2, dec.
$$ PCPD[3]=PCPDP[F3];			# 90 deg pulse F3, dec.
$$ #
$$ #power levels
$$ #
$$ PL[1]=PL90[F1];				# high power, F1
$$ PL[2]=PL90[F2];				# high power, F2
$$ PL[3]=PL90[F3];				# high power, F3
$$ PL[4]=PL90[F4];				# high power, F4
$$ PL[9]=PLCW[F1];				# presat power, F1
$$ PL[10]=PLTOC[F1];			# TOCSY power, F1
$$ PL[11]=PLROE[F1];			# ROESY power, F1
$$ PL[12]=PLCPDP[F2];			# dec. power, F2
$$ PL[13]=PLCPD2[F2];			# dec. power 2, F2
$$ PL[14]=PLNOE[F2];			# low power cw, F2
$$ PL[15]=PLTOC[F2];			# TOCSY power, F2
$$ PL[16]=PLCPDP[F3];			# dec. power, F3
$$ PL[18]=PL90[F1];			# WATERGATE power, F1
$$ PL[19]=PLCPDP[F1];			# dec. power, F1
$$ PL[21]=PLCW[F2];			# 
$$ PL[23]=PLTOC[F3];			# TOCSY power, F3
$$ PL[24]=PLHD[F2];			# HD decoupling, F2
$$ PL[25]=PLSH8U[F2];			# Eretic, F2
$$ PL[27]=PLROE[F1];			# Shaka Spinlock
$$ PL[30]=PLCPDP[F2];			# dec. power, F2, 13C (=pl12)
$$ PL[31]=PLUSER2[F2];			# dec. power, F2, 13C, cw bilev
$$ #
$$ #shapes
$$ #
$$ SP[1]=PLSH1[F1];			#  90 deg selective F1
$$ SP[2]=PLSH2[F1];			# 180 deg selective F1
$$ SP[3]=PLSH3[F2];			# adiabatic 180 deg, F2, inversion
$$ SP[6]=PLSH7[F1];			# off-resonance presat F1
$$ SP[7]=PLSH2[F2];			# adiabatic 180 deg, F2, refocussing
$$ SP[11]=PLSH8[F1];                       # flip-back pulse, F1, H
$$ SP[14]=PLSH12[F2];			# adiab. bilev dec., F2, 13C
$$ SP[18]=PLSH15[F2];                      # adiabatic 180 deg, F2, 13C, x-filter
$$ SP[19]=PLSH3[F1] +0.87;                 #  90 deg, F1, wet
$$ SP[20]=PLSH3[F1] -1.04;                 #  90 deg, F1, wet
$$ SP[21]=PLSH3[F1] +2.27;                 #  90 deg, F1, wet
$$ SP[22]=PLSH3[F1] -5.05;                 #  90 deg, F1, wet
$$ #SP[23]=PLSH[F1];                       #  90 deg, F1, hadamard
$$ #SP[24]=PLSH[F1];                       # 180 deg, F1, hadamard
$$ #SP[25]=PLSH[F2];                       #  90 deg, F2, hadamard
$$ #SP[26]=PLSH[F2];                       # 180 deg, F2, hadamard
$$ #SP[27]=PLSH[F3];                       #  90 deg, F3, hadamard
$$ #SP[28]=PLSH[F3];                       # 180 deg, F3, hadamard
$$ SP[29]=PLSH16[F1];                      # adiabatic 180 deg, F1, z-spoil
$$ SP[31]=PLSH11[F2];			# adiab. dec., F2, 13C
$$ #
$$ SPNAM1=PNSH1[F1];			#
$$ SPNAM2=PNSH2[F1];			#
$$ SPNAM3=PNSH3[F2];			#
$$ SPNAM6=PNSH7[F1];			#
$$ SPNAM7=PNSH2[F2];			#
$$ SPNAM11=PNSH8[F1];                      #
$$ SPNAM14=PNSH12[F2];			#
$$ SPNAM15=PNSH8U[F2];			# Eretic, F2
$$ SPNAM18=PNSH15[F2];			#
$$ SPNAM19=PNSH3[F1];			#
$$ SPNAM20=PNSH3[F1];			#
$$ SPNAM21=PNSH3[F1];			#
$$ SPNAM22=PNSH3[F1];			#
$$ #SPNAM23=PNSH[];                        #
$$ #SPNAM24=PNSH[];                        #
$$ #SPNAM25=PNSH[];                        #
$$ #SPNAM26=PNSH[];                        #
$$ #SPNAM27=PNSH[];                        #
$$ #SPNAM28=PNSH[];                        #
$$ SPNAM29=PNSH16[F1];                     #
$$ SPNAM31=PNSH11[F2];			#
$$ #
$$ SPOAL[1]=PASH1[F1];			#
$$ SPOAL[2]=PASH2[F1];			#
$$ SPOAL[3]=PASH3[F2];			#
$$ SPOAL[6]=PASH7[F1];			#
$$ SPOAL[7]=PASH2[F2];			#
$$ SPOAL[11]=PASH8[F1];
$$ SPOAL[14]=PASH12[F2];			#
$$ SPOAL[18]=PASH15[F2];			#
$$ SPOAL[19]=PASH3[F1];			#
$$ SPOAL[20]=PASH3[F1];			#
$$ SPOAL[21]=PASH3[F1];			#
$$ SPOAL[22]=PASH3[F1];			#
$$ #SPOAL[23]=PASH[];			#
$$ #SPOAL[24]=PASH[];			#
$$ #SPOAL[25]=PASH[];			#
$$ #SPOAL[26]=PASH[];			#
$$ #SPOAL[27]=PASH[];			#
$$ #SPOAL[28]=PASH[];			#
$$ SPOAL[29]=PASH16[F1];                   #
$$ SPOAL[31]=PASH11[F2];			#
$$ #
$$ #global
$$ #
$$ D[9]=TTOC[F1];				#
$$ D[16]=D_grad;				#
$$ P[16]=P_grad1;				#
$$ P[17]=P_mlev;				#
$$ P[19]=P_grad2;				#
$$ P[20]=P_mlev;				#
$$ P[28]=P_hsqc;				#
$$ #
##$RELAX= 
##$BRUKER FILE EXP=pulseprogram
$$ # 1 "C:/Bruker/TOPSPIN/exp/stan/nmr/lists/pp/zgpr"
$$ ;zgpr
$$ ;avance-version (06/11/09)
$$ ;1D sequence with f1 presaturation
$$ ;
$$ ;$CLASS=HighRes
$$ ;$DIM=1D
$$ ;$TYPE=
$$ ;$SUBTYPE=
$$ ;$COMMENT=
$$ 
$$ 
$$ # 1 "C:/Bruker/TOPSPIN/exp/stan/nmr/lists/pp/Avance.incl" 1
$$ ;Avance2.incl
$$ ;   for 1
$$ ;
$$ ;avance-version (07/01/22)
$$ ;
$$ ;$CLASS=HighRes Incl
$$ ;$COMMENT=
$$ 
$$ 
$$ 
$$ 
$$ 
$$ 
$$ 
$$ 
$$ 
$$ 
$$ 
$$ 
$$ 
$$ 
$$ 
$$ 
$$ 
$$ 
$$ 
$$ 
$$ 
$$ 
$$ 
$$ 
$$ 
$$ 
$$ 
$$ 
$$ 
$$ 
$$ 
$$ 
$$ 
$$ 
$$ 
$$ 
$$ 
$$ 
$$ 
$$ 
$$ 
$$ 
$$ 
$$ 
$$ 
$$ 
$$ 
$$ 
$$ 
$$ 
$$ 
$$ 
$$ 
$$ 
$$ 
$$ 
$$ 
$$ 
$$ 
$$ 
$$ 
$$ 
$$ 
$$ 
$$ 
$$ 
$$ 
$$ 
$$ 
$$ 
$$ 
$$ 
$$ 
$$ 
$$ 
$$ 
$$ 
$$ 
$$ 
$$ 
$$ 
$$ 
$$ 
$$ 
$$ 
$$ 
$$ 
$$ 
$$ 
$$ 
$$ 
$$ 
$$ 
$$ 
$$ 
$$ 
$$ 
$$ 
$$ 
$$ 
$$ 
$$ 
$$ 
$$ 
$$ 
$$ 
$$ 
$$ 
$$ 
$$ 
$$ 
$$ 
$$ 
$$ 
$$ 
$$ 
$$ 
$$ 
$$ 
$$ 
$$ 
$$ 
$$ 
$$ 
$$ 
$$ 
$$ 
$$ 
$$ 
$$ 
$$ 
$$ 
$$ 
$$ ;$Id: Avance2.incl,v 1.10.6.7 2007/01/22 13:54:46 ber Exp $
$$ # 12 "C:/Bruker/TOPSPIN/exp/stan/nmr/lists/pp/zgpr" 2
$$ 
$$ 
$$ 
$$ "d12=20u"
$$ 
$$ 
$$ "acqt0=-p1*2/3.1416"
$$ 
$$ 
$$ # 1 "mc_line 21 file C:/Bruker/TOPSPIN/exp/stan/nmr/lists/pp/zgpr expanding definition part of mc command before ze"
$$ define delay MCWRK
$$ define delay MCREST
$$ "MCWRK = 0.500000*30m"
$$ "MCREST = 30m - 30m"
$$ # 21 "C:/Bruker/TOPSPIN/exp/stan/nmr/lists/pp/zgpr"
$$ 1 ze
$$ # 1 "mc_line 21 file C:/Bruker/TOPSPIN/exp/stan/nmr/lists/pp/zgpr expanding definition of mc command after ze"
$$ # 22 "C:/Bruker/TOPSPIN/exp/stan/nmr/lists/pp/zgpr"
$$ # 1 "mc_line 22 file C:/Bruker/TOPSPIN/exp/stan/nmr/lists/pp/zgpr expanding start label for mc command"
$$ 2 MCWRK  * 2
$$ LBLF0, MCREST
$$ # 23 "C:/Bruker/TOPSPIN/exp/stan/nmr/lists/pp/zgpr"
$$   d12 pl9:f1
$$   d1 cw:f1 ph29
$$   4u do:f1
$$   d12 pl1:f1
$$   p1 ph1
$$   go=2 ph31
$$ # 1 "mc_line 29 file C:/Bruker/TOPSPIN/exp/stan/nmr/lists/pp/zgpr expanding mc command in line"
$$   MCWRK wr #0
$$   MCWRK zd 
$$   lo to LBLF0 times td0
$$ 
$$ # 30 "C:/Bruker/TOPSPIN/exp/stan/nmr/lists/pp/zgpr"
$$ exit
$$ 
$$ 
$$ ph1=0 2 2 0 1 3 3 1
$$ ph29=0
$$ ph31=0 2 2 0 1 3 3 1
$$ 
$$ 
$$ ;pl1 : f1 channel - power level for pulse (default)
$$ ;pl9 : f1 channel - power level for presaturation
$$ ;p1 : f1 channel -  90 degree high power pulse
$$ ;d1 : relaxation delay; 1-5 * T1
$$ ;d12: delay for power switching                      [20 usec]
$$ ;NS: 1 * n, total number of scans: NS * TD0
$$ 
$$ 
$$ 
$$ ;$Id: zgpr,v 1.7.10.2 2006/11/10 11:04:15 ber Exp $
##$RELAX= 
##$BRUKER FILE EXP=uxnmr.par
$$ ##TITLE= Parameter file, TOPSPIN		Version 1.3
$$ ##JCAMPDX= 5.0
$$ ##DATATYPE= Parameter Values
$$ ##ORIGIN= Bruker BioSpin GmbH
$$ ##OWNER= Administrator
$$ $$ 2008-03-03 09:42:28.895 +0100  WUR\bruker@RIK1030
$$ $$ C:/Bruker/TOPSPIN/conf/instr/avance400/uxnmr.par
$$ ##$ACB= 0
$$ ##$ACBTAT= (0..15)
0 88 72 0 0 0 0 0 0 0 0 0 0 0 0 0 
$$ ##$ACBTBA= (0..15)
0 0 0 0 0 0 0 0 0 0 0 0 0 0 0 0 
$$ ##$ACBTCTL= (0..15)
0 0 0 0 0 0 0 0 0 0 0 0 0 0 0 0 
$$ ##$ACBTDI= (0..15)
0 102 102 0 0 0 0 0 0 0 0 0 0 0 0 0 
$$ ##$ACBTDM= (0..15)
0 10 10 0 0 0 0 0 0 0 0 0 0 0 0 0 
$$ ##$ACBTFHI= (0..15)
0 400 400 0 0 0 0 0 0 0 0 0 0 0 0 0 
$$ ##$ACBTFL= (0..15)
0 73 74 0 0 0 0 0 0 0 0 0 0 0 0 0 
$$ ##$ACBTFLO= (0..15)
0 14 14 0 0 0 0 0 0 0 0 0 0 0 0 0 
$$ ##$ACBTOUT= (0..15)
0 1 2 0 0 0 0 0 0 0 0 0 0 0 0 0 
$$ ##$ACBTPO= (0..15)
0 150000 60000 0 0 0 0 0 0 0 0 0 0 0 0 0 
$$ ##$ACBTPW= (0..15)
0 10 10 0 0 0 0 0 0 0 0 0 0 0 0 0 
$$ ##$ACBTSB= (0..15)
0 0 0 0 0 0 0 0 0 0 0 0 0 0 0 0 
$$ ##$ACBTY= <no>
$$ ##$AQSBDHW= (0..31)
255 255 1 4 4 255 255 255 0 0 255 255 255 255 255 255 255 255 255 0 255 
255 255 255 255 255 255 255 255 255 255 255 
$$ ##$AQSBDID= (0..31)
255 255 88 83 83 255 255 255 65 67 255 255 255 255 255 255 255 255 255 
66 255 255 255 255 255 255 255 255 255 255 255 255 
$$ ##$AQSBDNO= (0..31)
255 255 1 1 2 255 255 255 1 1 255 255 255 255 255 255 255 255 255 1 255 
255 255 255 255 255 255 255 255 255 255 255 
$$ ##$AQSBDTY= (0..31)
255 255 3 16 16 255 255 255 5 9 255 255 255 255 255 255 255 255 255 7 
255 255 255 255 255 255 255 255 255 255 255 255 
$$ ##$AQSBUAD= (0..31)
255 255 52 36 37 255 255 255 54 26 255 255 255 255 255 255 255 255 255 
32 255 255 255 255 255 255 255 255 255 255 255 255 
$$ ##$AQSECL= (0..31)
255 255 2 3 3 255 255 255 5 2 255 255 255 255 255 255 255 255 255 255 
255 255 255 255 255 255 255 255 255 255 255 255 
$$ ##$AQSECLS= (0..31)
255 255 3 2 2 255 255 255 0 0 255 255 255 255 255 255 255 255 255 255 
255 255 255 255 255 255 255 255 255 255 255 255 
$$ ##$ATT19F= (0..1)
0 0 
$$ ##$ATT1H= (0..1)
0 0 
$$ ##$ATT3H= (0..1)
0 0 
$$ ##$ATTX= (0..1)
0 0 
$$ ##$ATTY= (0..1)
0 0 
$$ ##$ATTZ= (0..1)
0 0 
$$ ##$BACSAIR= no
$$ ##$BACSCAP= 60
$$ ##$BACSDEL= 10
$$ ##$BACSFCM= no
$$ ##$BACSOPT= <>
$$ ##$BACSTY= <tty08>
$$ ##$BARPTY= <no>
$$ ##$BFREQ= 400.13
$$ ##$BIRDS= yes
$$ ##$BMPC= 0
$$ ##$BMPCTY= <no>
$$ ##$BPSUTY= <no>
$$ ##$BSMS= 1
$$ ##$BSMSTY= <tty02>
$$ ##$CFASMOD= (0..7)
1 1 1 1 1 1 1 1 
$$ ##$CFASMUL= (0..7)
1 1 1 1 1 1 1 1 
$$ ##$CNFTXDR= (0..7)
6 6 0 0 0 0 0 0 
$$ ##$COMDIG2= 0
$$ ##$CPDBTY= <no>
$$ ##$CRCOTY= <no>
$$ ##$DATSTAT= no
$$ ##$DIGI140= (0..7)
0 0 0 0 0 0 0 0 
$$ ##$DIGIB12= (0..7)
0 0 0 0 0 0 0 0 
$$ ##$DIGIB16= (0..7)
0 0 0 0 0 0 0 0 
$$ ##$DIGIFA= (0..7)
0 0 0 0 0 0 0 0 
$$ ##$DIGIHA= (0..7)
0 0 0 0 0 0 0 0 
$$ ##$DIGIHAF= (0..7)
0 0 0 0 0 0 0 0 
$$ ##$DIGIHRD= (0..7)
0 0 0 0 0 0 0 0 
$$ ##$DIGIIA= (0..7)
0 0 0 0 0 0 0 0 
$$ ##$DIGIO16= (0..7)
0 0 0 0 0 0 0 0 
$$ ##$DIGISA= (0..7)
1 0 0 0 0 0 0 0 
$$ ##$DIGISAF= (0..7)
0 0 0 0 0 0 0 0 
$$ ##$DIGISL= (0..7)
0 0 0 0 0 0 0 0 
$$ ##$DIGITYI= (0..7)
0 0 0 0 0 0 0 0 
$$ ##$DIGITYP= (0..7)
0 0 0 0 0 0 0 0 
$$ ##$DIGITZ= 0
$$ ##$DRU= no
$$ ##$FCUMEM= (0..7)
2093056 2093056 0 0 0 0 0 0 
$$ ##$FCUPAL= (0..7)
260 260 0 0 0 0 0 0 
$$ ##$FQMIX= 0
$$ ##$FUNCMOD= <>
$$ ##$GCUTYPE= 2
$$ ##$GTUTY= <no>
$$ ##$HFAC= 3
$$ ##$HPCU= 0
$$ ##$HPCUTY= <no>
$$ ##$HPTXLP= (0..3)
-1 -1 -1 -1 
$$ ##$HPTXPI= (0..3)
0 0 0 0 
$$ ##$HPTXPO= (0..3)
0 0 0 0 
$$ ##$HPTXTY= (0..3)
0 0 0 0 
$$ ##$IF451= 0
$$ ##$IFREQ= 1
$$ ##$INTFPR= 0
$$ ##$IPSO= no
$$ ##$LOCKTY= <tty03>
$$ ##$LOCSWID= 0
$$ ##$M2FAC= 0
$$ ##$MASTY= <no>
$$ ##$MEMPRM= 0
$$ ##$MHFAC= 0
$$ ##$MXFAC= 0
$$ ##$NAMPD1= <2H>
$$ ##$NAMPD10= <>
$$ ##$NAMPD11= <>
$$ ##$NAMPD12= <>
$$ ##$NAMPD13= <>
$$ ##$NAMPD14= <>
$$ ##$NAMPD15= <>
$$ ##$NAMPD16= <>
$$ ##$NAMPD2= <X-BB19F_2HS>
$$ ##$NAMPD3= <1H>
$$ ##$NAMPD4= <>
$$ ##$NAMPD5= <>
$$ ##$NAMPD6= <>
$$ ##$NAMPD7= <>
$$ ##$NAMPD8= <>
$$ ##$NAMPD9= <>
$$ ##$NFCU= 2
$$ ##$NMRCH= 0
$$ ##$NMRMEM= 0
$$ ##$NRCU= 1
$$ ##$NROUT= 1
$$ ##$PAMPF1= (0..15)
75 99 67 27 0 0 0 12 117 46 8 118 1 0 0 0 
$$ ##$PAMPF2= (0..15)
0 0 0 0 0 0 0 0 0 0 0 0 0 0 0 0 
$$ ##$PAMPF3= (0..15)
0 0 0 0 0 0 0 0 0 0 0 0 0 0 0 0 
$$ ##$PAMPF4= (0..15)
0 0 0 0 0 0 0 0 0 0 0 0 0 0 0 0 
$$ ##$PAMPF5= (0..15)
0 0 0 0 0 0 0 0 0 0 0 0 0 0 0 0 
$$ ##$PAMPF6= (0..15)
0 0 0 0 0 0 0 0 0 0 0 0 0 0 0 0 
$$ ##$PAMPF7= (0..15)
0 0 0 0 0 0 0 0 0 0 0 0 0 0 0 0 
$$ ##$PAMPF8= (0..15)
0 0 0 0 0 0 0 0 0 0 0 0 0 0 0 0 
$$ ##$PH4= 0
$$ ##$PHF4TY= <no>
$$ ##$POWCHK= no
$$ ##$PRAMD1= (0..7)
0 1048576 0 0 0 1048576 0 0 
$$ ##$PRAMD10= (0..7)
0 0 0 0 0 0 0 0 
$$ ##$PRAMD11= (0..7)
0 0 0 0 0 0 0 0 
$$ ##$PRAMD12= (0..7)
0 0 0 0 0 0 0 0 
$$ ##$PRAMD13= (0..7)
0 0 0 0 0 0 0 0 
$$ ##$PRAMD14= (0..7)
0 0 0 0 0 0 0 0 
$$ ##$PRAMD15= (0..7)
0 0 0 0 0 0 0 0 
$$ ##$PRAMD16= (0..7)
0 0 0 0 0 0 0 0 
$$ ##$PRAMD17= (0..7)
0 0 0 0 0 0 0 0 
$$ ##$PRAMD18= (0..7)
0 0 0 0 0 0 0 0 
$$ ##$PRAMD19= (0..7)
0 0 0 0 0 0 0 0 
$$ ##$PRAMD2= (0..7)
2147483644 2146435071 2147483647 134217727 2147483644 2146435071 2147483647 
134217727 
$$ ##$PRAMD20= (0..7)
0 0 0 0 0 0 0 0 
$$ ##$PRAMD21= (0..7)
0 0 0 0 0 0 0 0 
$$ ##$PRAMD3= (0..7)
2 0 0 0 2 0 0 0 
$$ ##$PRAMD4= (0..7)
2147483644 2146435071 2147483647 134217727 2147483644 2146435071 2147483647 
134217727 
$$ ##$PRAMD5= (0..7)
0 0 0 0 0 0 0 0 
$$ ##$PRAMD6= (0..7)
0 0 0 0 0 0 0 0 
$$ ##$PRAMD7= (0..7)
0 0 0 0 0 0 0 0 
$$ ##$PRAMD8= (0..7)
0 0 0 0 0 0 0 0 
$$ ##$PRAMD9= (0..7)
0 0 0 0 0 0 0 0 
$$ ##$PRAMLED= (0..1)
15 15 
$$ ##$PRAMP1= <tty01>
$$ ##$PRAMP2= <no>
$$ ##$PRAMP3= <no>
$$ ##$PRAMP4= <no>
$$ ##$PRAMP5= <no>
$$ ##$PRAMP6= <no>
$$ ##$PRAMP7= <no>
$$ ##$PRAMP8= <no>
$$ ##$PRAMPTP= 0
$$ ##$PREPTY= <no>
$$ ##$PRESHLD= 0
$$ ##$PTS160= -1
$$ ##$PTSA2X= (0..7)
0 0 0 0 0 0 0 0 
$$ ##$PTSF2X= (0..7)
0 0 0 0 0 0 0 0 
$$ ##$PTSFMX= (0..7)
429.9 429.9 0 0 0 0 0 0 
$$ ##$PULCHK= no
$$ ##$RCUCDS= (0..7)
8388608 0 0 0 0 0 0 0 
$$ ##$RCUCFS= (0..7)
4096 0 0 0 0 0 0 0 
$$ ##$RCUCSS= (0..7)
1048576 0 0 0 0 0 0 0 
$$ ##$RCUI2C1= (0..7)
78 0 0 0 0 0 0 0 
$$ ##$RCUI2C2= (0..7)
0 0 0 0 0 0 0 0 
$$ ##$RCUI2C3= (0..7)
0 0 0 0 0 0 0 0 
$$ ##$RCUI2C4= (0..7)
0 0 0 0 0 0 0 0 
$$ ##$RCUI2C5= (0..7)
0 0 0 0 0 0 0 0 
$$ ##$RCUI2C6= (0..7)
0 0 0 0 0 0 0 0 
$$ ##$RCUI2C7= (0..7)
0 0 0 0 0 0 0 0 
$$ ##$RCUI2C8= (0..7)
0 0 0 0 0 0 0 0 
$$ ##$RDCU= 0
$$ ##$RGTYPE= (0..7)
5 0 0 0 0 0 0 0 
$$ ##$RG_max= (0..7)
46341 0 0 0 0 0 0 0 
$$ ##$RG_min= (0..7)
1 0 0 0 0 0 0 0 
$$ ##$RG_tab1= (0..255)
1 1.1 1.3 1.4 1.6 1.8 2 2.2 2.5 2.8 3.2 3.6 4 4.5 5 5.7 6.3 7.1 8 9 10.1 
11.3 12.7 14.3 16 18 20.2 22.6 25.4 28.5 32 35.9 40.3 45.3 50.8 57 64 
71.8 80.6 90.5 101.6 114 128 143.7 161.3 181 203.2 228.1 256 287.4 322.5 
362 406.4 456.1 512 574.7 645.1 724.1 812.7 912.3 1024 1149.4 1290.2 1448.2 
1625.5 1824.6 2048 2298.8 2580.3 2896.3 3251 3649.1 4096 4597.6 5160.6 
5792.6 6502 7298.2 8192 9195.2 10321.3 11585.2 13004 14596.5 16384 18390.4 
20642.5 23170.5 26008 29193 32768 36780.8 41285.1 46341 -1 -1 -1 -1 -1 
-1 -1 -1 -1 -1 -1 -1 -1 -1 -1 -1 -1 -1 -1 -1 -1 -1 -1 -1 -1 -1 -1 -1 -1 
-1 -1 -1 -1 -1 -1 -1 -1 -1 -1 -1 -1 -1 -1 -1 -1 -1 -1 -1 -1 -1 -1 -1 -1 
-1 -1 -1 -1 -1 -1 -1 -1 -1 -1 -1 -1 -1 -1 -1 -1 -1 -1 -1 -1 -1 -1 -1 -1 
-1 -1 -1 -1 -1 -1 -1 -1 -1 -1 -1 -1 -1 -1 -1 -1 -1 -1 -1 -1 -1 -1 -1 -1 
-1 -1 -1 -1 -1 -1 -1 -1 -1 -1 -1 -1 -1 -1 -1 -1 -1 -1 -1 -1 -1 -1 -1 -1 
-1 -1 -1 -1 -1 -1 -1 -1 -1 -1 -1 -1 -1 -1 -1 -1 -1 -1 -1 -1 -1 -1 -1 -1 
-1 -1 -1 -1 -1 -1 -1 -1 -1 -1 -1 -1 -1 
$$ ##$RG_tab2= (0..255)
-1 -1 -1 -1 -1 -1 -1 -1 -1 -1 -1 -1 -1 -1 -1 -1 -1 -1 -1 -1 -1 -1 -1 -1 
-1 -1 -1 -1 -1 -1 -1 -1 -1 -1 -1 -1 -1 -1 -1 -1 -1 -1 -1 -1 -1 -1 -1 -1 
-1 -1 -1 -1 -1 -1 -1 -1 -1 -1 -1 -1 -1 -1 -1 -1 -1 -1 -1 -1 -1 -1 -1 -1 
-1 -1 -1 -1 -1 -1 -1 -1 -1 -1 -1 -1 -1 -1 -1 -1 -1 -1 -1 -1 -1 -1 -1 -1 
-1 -1 -1 -1 -1 -1 -1 -1 -1 -1 -1 -1 -1 -1 -1 -1 -1 -1 -1 -1 -1 -1 -1 -1 
-1 -1 -1 -1 -1 -1 -1 -1 -1 -1 -1 -1 -1 -1 -1 -1 -1 -1 -1 -1 -1 -1 -1 -1 
-1 -1 -1 -1 -1 -1 -1 -1 -1 -1 -1 -1 -1 -1 -1 -1 -1 -1 -1 -1 -1 -1 -1 -1 
-1 -1 -1 -1 -1 -1 -1 -1 -1 -1 -1 -1 -1 -1 -1 -1 -1 -1 -1 -1 -1 -1 -1 -1 
-1 -1 -1 -1 -1 -1 -1 -1 -1 -1 -1 -1 -1 -1 -1 -1 -1 -1 -1 -1 -1 -1 -1 -1 
-1 -1 -1 -1 -1 -1 -1 -1 -1 -1 -1 -1 -1 -1 -1 -1 -1 -1 -1 -1 -1 -1 -1 -1 
-1 -1 -1 -1 -1 -1 -1 -1 -1 -1 -1 -1 -1 -1 -1 -1 
$$ ##$RG_tab3= (0..255)
-1 -1 -1 -1 -1 -1 -1 -1 -1 -1 -1 -1 -1 -1 -1 -1 -1 -1 -1 -1 -1 -1 -1 -1 
-1 -1 -1 -1 -1 -1 -1 -1 -1 -1 -1 -1 -1 -1 -1 -1 -1 -1 -1 -1 -1 -1 -1 -1 
-1 -1 -1 -1 -1 -1 -1 -1 -1 -1 -1 -1 -1 -1 -1 -1 -1 -1 -1 -1 -1 -1 -1 -1 
-1 -1 -1 -1 -1 -1 -1 -1 -1 -1 -1 -1 -1 -1 -1 -1 -1 -1 -1 -1 -1 -1 -1 -1 
-1 -1 -1 -1 -1 -1 -1 -1 -1 -1 -1 -1 -1 -1 -1 -1 -1 -1 -1 -1 -1 -1 -1 -1 
-1 -1 -1 -1 -1 -1 -1 -1 -1 -1 -1 -1 -1 -1 -1 -1 -1 -1 -1 -1 -1 -1 -1 -1 
-1 -1 -1 -1 -1 -1 -1 -1 -1 -1 -1 -1 -1 -1 -1 -1 -1 -1 -1 -1 -1 -1 -1 -1 
-1 -1 -1 -1 -1 -1 -1 -1 -1 -1 -1 -1 -1 -1 -1 -1 -1 -1 -1 -1 -1 -1 -1 -1 
-1 -1 -1 -1 -1 -1 -1 -1 -1 -1 -1 -1 -1 -1 -1 -1 -1 -1 -1 -1 -1 -1 -1 -1 
-1 -1 -1 -1 -1 -1 -1 -1 -1 -1 -1 -1 -1 -1 -1 -1 -1 -1 -1 -1 -1 -1 -1 -1 
-1 -1 -1 -1 -1 -1 -1 -1 -1 -1 -1 -1 -1 -1 -1 -1 
$$ ##$RG_tab4= (0..255)
-1 -1 -1 -1 -1 -1 -1 -1 -1 -1 -1 -1 -1 -1 -1 -1 -1 -1 -1 -1 -1 -1 -1 -1 
-1 -1 -1 -1 -1 -1 -1 -1 -1 -1 -1 -1 -1 -1 -1 -1 -1 -1 -1 -1 -1 -1 -1 -1 
-1 -1 -1 -1 -1 -1 -1 -1 -1 -1 -1 -1 -1 -1 -1 -1 -1 -1 -1 -1 -1 -1 -1 -1 
-1 -1 -1 -1 -1 -1 -1 -1 -1 -1 -1 -1 -1 -1 -1 -1 -1 -1 -1 -1 -1 -1 -1 -1 
-1 -1 -1 -1 -1 -1 -1 -1 -1 -1 -1 -1 -1 -1 -1 -1 -1 -1 -1 -1 -1 -1 -1 -1 
-1 -1 -1 -1 -1 -1 -1 -1 -1 -1 -1 -1 -1 -1 -1 -1 -1 -1 -1 -1 -1 -1 -1 -1 
-1 -1 -1 -1 -1 -1 -1 -1 -1 -1 -1 -1 -1 -1 -1 -1 -1 -1 -1 -1 -1 -1 -1 -1 
-1 -1 -1 -1 -1 -1 -1 -1 -1 -1 -1 -1 -1 -1 -1 -1 -1 -1 -1 -1 -1 -1 -1 -1 
-1 -1 -1 -1 -1 -1 -1 -1 -1 -1 -1 -1 -1 -1 -1 -1 -1 -1 -1 -1 -1 -1 -1 -1 
-1 -1 -1 -1 -1 -1 -1 -1 -1 -1 -1 -1 -1 -1 -1 -1 -1 -1 -1 -1 -1 -1 -1 -1 
-1 -1 -1 -1 -1 -1 -1 -1 -1 -1 -1 -1 -1 -1 -1 -1 
$$ ##$RG_tab5= (0..255)
-1 -1 -1 -1 -1 -1 -1 -1 -1 -1 -1 -1 -1 -1 -1 -1 -1 -1 -1 -1 -1 -1 -1 -1 
-1 -1 -1 -1 -1 -1 -1 -1 -1 -1 -1 -1 -1 -1 -1 -1 -1 -1 -1 -1 -1 -1 -1 -1 
-1 -1 -1 -1 -1 -1 -1 -1 -1 -1 -1 -1 -1 -1 -1 -1 -1 -1 -1 -1 -1 -1 -1 -1 
-1 -1 -1 -1 -1 -1 -1 -1 -1 -1 -1 -1 -1 -1 -1 -1 -1 -1 -1 -1 -1 -1 -1 -1 
-1 -1 -1 -1 -1 -1 -1 -1 -1 -1 -1 -1 -1 -1 -1 -1 -1 -1 -1 -1 -1 -1 -1 -1 
-1 -1 -1 -1 -1 -1 -1 -1 -1 -1 -1 -1 -1 -1 -1 -1 -1 -1 -1 -1 -1 -1 -1 -1 
-1 -1 -1 -1 -1 -1 -1 -1 -1 -1 -1 -1 -1 -1 -1 -1 -1 -1 -1 -1 -1 -1 -1 -1 
-1 -1 -1 -1 -1 -1 -1 -1 -1 -1 -1 -1 -1 -1 -1 -1 -1 -1 -1 -1 -1 -1 -1 -1 
-1 -1 -1 -1 -1 -1 -1 -1 -1 -1 -1 -1 -1 -1 -1 -1 -1 -1 -1 -1 -1 -1 -1 -1 
-1 -1 -1 -1 -1 -1 -1 -1 -1 -1 -1 -1 -1 -1 -1 -1 -1 -1 -1 -1 -1 -1 -1 -1 
-1 -1 -1 -1 -1 -1 -1 -1 -1 -1 -1 -1 -1 -1 -1 -1 
$$ ##$RG_tab6= (0..255)
-1 -1 -1 -1 -1 -1 -1 -1 -1 -1 -1 -1 -1 -1 -1 -1 -1 -1 -1 -1 -1 -1 -1 -1 
-1 -1 -1 -1 -1 -1 -1 -1 -1 -1 -1 -1 -1 -1 -1 -1 -1 -1 -1 -1 -1 -1 -1 -1 
-1 -1 -1 -1 -1 -1 -1 -1 -1 -1 -1 -1 -1 -1 -1 -1 -1 -1 -1 -1 -1 -1 -1 -1 
-1 -1 -1 -1 -1 -1 -1 -1 -1 -1 -1 -1 -1 -1 -1 -1 -1 -1 -1 -1 -1 -1 -1 -1 
-1 -1 -1 -1 -1 -1 -1 -1 -1 -1 -1 -1 -1 -1 -1 -1 -1 -1 -1 -1 -1 -1 -1 -1 
-1 -1 -1 -1 -1 -1 -1 -1 -1 -1 -1 -1 -1 -1 -1 -1 -1 -1 -1 -1 -1 -1 -1 -1 
-1 -1 -1 -1 -1 -1 -1 -1 -1 -1 -1 -1 -1 -1 -1 -1 -1 -1 -1 -1 -1 -1 -1 -1 
-1 -1 -1 -1 -1 -1 -1 -1 -1 -1 -1 -1 -1 -1 -1 -1 -1 -1 -1 -1 -1 -1 -1 -1 
-1 -1 -1 -1 -1 -1 -1 -1 -1 -1 -1 -1 -1 -1 -1 -1 -1 -1 -1 -1 -1 -1 -1 -1 
-1 -1 -1 -1 -1 -1 -1 -1 -1 -1 -1 -1 -1 -1 -1 -1 -1 -1 -1 -1 -1 -1 -1 -1 
-1 -1 -1 -1 -1 -1 -1 -1 -1 -1 -1 -1 -1 -1 -1 -1 
$$ ##$RG_tab7= (0..255)
-1 -1 -1 -1 -1 -1 -1 -1 -1 -1 -1 -1 -1 -1 -1 -1 -1 -1 -1 -1 -1 -1 -1 -1 
-1 -1 -1 -1 -1 -1 -1 -1 -1 -1 -1 -1 -1 -1 -1 -1 -1 -1 -1 -1 -1 -1 -1 -1 
-1 -1 -1 -1 -1 -1 -1 -1 -1 -1 -1 -1 -1 -1 -1 -1 -1 -1 -1 -1 -1 -1 -1 -1 
-1 -1 -1 -1 -1 -1 -1 -1 -1 -1 -1 -1 -1 -1 -1 -1 -1 -1 -1 -1 -1 -1 -1 -1 
-1 -1 -1 -1 -1 -1 -1 -1 -1 -1 -1 -1 -1 -1 -1 -1 -1 -1 -1 -1 -1 -1 -1 -1 
-1 -1 -1 -1 -1 -1 -1 -1 -1 -1 -1 -1 -1 -1 -1 -1 -1 -1 -1 -1 -1 -1 -1 -1 
-1 -1 -1 -1 -1 -1 -1 -1 -1 -1 -1 -1 -1 -1 -1 -1 -1 -1 -1 -1 -1 -1 -1 -1 
-1 -1 -1 -1 -1 -1 -1 -1 -1 -1 -1 -1 -1 -1 -1 -1 -1 -1 -1 -1 -1 -1 -1 -1 
-1 -1 -1 -1 -1 -1 -1 -1 -1 -1 -1 -1 -1 -1 -1 -1 -1 -1 -1 -1 -1 -1 -1 -1 
-1 -1 -1 -1 -1 -1 -1 -1 -1 -1 -1 -1 -1 -1 -1 -1 -1 -1 -1 -1 -1 -1 -1 -1 
-1 -1 -1 -1 -1 -1 -1 -1 -1 -1 -1 -1 -1 -1 -1 -1 
$$ ##$RG_tab8= (0..255)
-1 -1 -1 -1 -1 -1 -1 -1 -1 -1 -1 -1 -1 -1 -1 -1 -1 -1 -1 -1 -1 -1 -1 -1 
-1 -1 -1 -1 -1 -1 -1 -1 -1 -1 -1 -1 -1 -1 -1 -1 -1 -1 -1 -1 -1 -1 -1 -1 
-1 -1 -1 -1 -1 -1 -1 -1 -1 -1 -1 -1 -1 -1 -1 -1 -1 -1 -1 -1 -1 -1 -1 -1 
-1 -1 -1 -1 -1 -1 -1 -1 -1 -1 -1 -1 -1 -1 -1 -1 -1 -1 -1 -1 -1 -1 -1 -1 
-1 -1 -1 -1 -1 -1 -1 -1 -1 -1 -1 -1 -1 -1 -1 -1 -1 -1 -1 -1 -1 -1 -1 -1 
-1 -1 -1 -1 -1 -1 -1 -1 -1 -1 -1 -1 -1 -1 -1 -1 -1 -1 -1 -1 -1 -1 -1 -1 
-1 -1 -1 -1 -1 -1 -1 -1 -1 -1 -1 -1 -1 -1 -1 -1 -1 -1 -1 -1 -1 -1 -1 -1 
-1 -1 -1 -1 -1 -1 -1 -1 -1 -1 -1 -1 -1 -1 -1 -1 -1 -1 -1 -1 -1 -1 -1 -1 
-1 -1 -1 -1 -1 -1 -1 -1 -1 -1 -1 -1 -1 -1 -1 -1 -1 -1 -1 -1 -1 -1 -1 -1 
-1 -1 -1 -1 -1 -1 -1 -1 -1 -1 -1 -1 -1 -1 -1 -1 -1 -1 -1 -1 -1 -1 -1 -1 
-1 -1 -1 -1 -1 -1 -1 -1 -1 -1 -1 -1 -1 -1 -1 -1 
$$ ##$ROUTER= 3
$$ ##$RX22TY= <tty10>
$$ ##$SCMTY= <no>
$$ ##$SPECTR= 5
$$ ##$SY2FLAG= 0
$$ ##$TFXNUM= 0
$$ ##$TRIPLO2= 0
$$ ##$VTUTY= <tty05>
$$ ##$WBREFAM= (0..15)
100 100 100 100 100 100 100 100 100 100 100 100 100 100 100 100 
$$ ##$WBREFPH= (0..15)
0 0 0 0 0 0 0 0 0 0 0 0 0 0 0 0 
$$ ##$XFAC= 2
$$ ##END=
##$RELAX= 
$$ Bruker specific parameters
$$ --------------------------
##$DU= <P:\NMR-data>
##$EXPNO= 1
##$NAME= <NMR_polar_Ctrol_p30.2D>
##$PROCNO= 1
##$TYPE= <nmr>
##$USER= <Ainhoa_raw_data>
##$ACQT0= -4.83829889523336
##$AMP= (0..31)
100 100 100 100 100 100 100 100 100 100 100 100 100 100 100 100 100 100
100 100 100 100 100 100 100 100 100 100 100 100 100 100
##$ANAVPT= -1
##$AQSEQ= 0
##$AQ_mod= 3
##$AUNM= <au_zg>
##$AUTOPOS= <12 >
##$BF1= 400.13
##$BF2= 100.612769
##$BF3= 400.13
##$BF4= 400.13
##$BF5= 500.13
##$BF6= 500.13
##$BF7= 500.13
##$BF8= 500.13
##$BYTORDA= 0
##$CFDGTYP= 0
##$CFRGTYP= 5
##$CHEMSTR= <none>
##$CNST= (0..63)
1 1 145 1 1 1 1 1 1 1 1 1 1 1 1 1 1 1 1 1 1 1 1 1 1 1 1 1 1 1 1 1 1 1 1
1 1 1 1 1 1 1 1 1 1 1 1 1 1 1 1 1 1 1 1 1 1 1 1 1 1 1 1 1
##$CPDPRG= <>
##$CPDPRG1= <>
##$CPDPRG2= <>
##$CPDPRG3= <>
##$CPDPRG4= <mlev>
##$CPDPRG5= <mlev>
##$CPDPRG6= <mlev>
##$CPDPRG7= <mlev>
##$CPDPRG8= <mlev>
##$CPDPRGB= <>
##$CPDPRGT= <>
##$D= (0..63)
0 2 0 0 0 0 0 0 0 0.06 0 0 2e-005 0 0 0 0.0002 0 0 0 0 0 0 0 0 0 0 0 0
0 0 0 0 0 0 0 0 0 0 0 0 0 0 0 0 0 0 0 0 0 0 0 0 0 0 0 0 0 0 0 0 0 0 0
##$DATE= 1214919241
##$DBL= (0..7)
120 120 120 120 120 120 120 120
##$DBP= (0..7)
150 150 150 150 150 150 150 150
##$DBP07= 0
##$DBPNAM0= <>
##$DBPNAM1= <>
##$DBPNAM2= <>
##$DBPNAM3= <>
##$DBPNAM4= <>
##$DBPNAM5= <>
##$DBPNAM6= <>
##$DBPNAM7= <>
##$DBPOAL= (0..7)
0.5 0.5 0.5 0.5 0.5 0.5 0.5 0.5
##$DBPOFFS= (0..7)
0 0 0 0 0 0 0 0
##$DE= 6
##$DECBNUC= <off>
##$DECIM= 24
##$DECNUC= <off>
##$DECSTAT= 4
##$DIGMOD= 0
##$DIGTYP= 7
##$DL= (0..7)
0 120 120 120 120 120 120 120
##$DP= (0..7)
150 150 150 150 150 150 150 150
##$DP07= 0
##$DPNAME0= <>
##$DPNAME1= <>
##$DPNAME2= <>
##$DPNAME3= <>
##$DPNAME4= <>
##$DPNAME5= <>
##$DPNAME6= <>
##$DPNAME7= <>
##$DPOAL= (0..7)
0.5 0.5 0.5 0.5 0.5 0.5 0.5 0.5
##$DPOFFS= (0..7)
0 0 0 0 0 0 0 0
##$DQDMODE= 0
##$DR= 18
##$DS= 4
##$DSLIST= <SSSSSSSSSSSSSSS>
##$DSPFIRM= 0
##$DSPFVS= -1
##$DTYPA= 0
##$EXP= <AID_d2o>
##$F1LIST= <111111111111111>
##$F2LIST= <222222222222222>
##$F3LIST= <333333333333333>
##$FCUCHAN= (0..9)
0 2 1 0 0 0 0 0 0 0
##$FL1= 90
##$FL2= 90
##$FL3= 90
##$FL4= 90
##$FOV= 20
##$FQ1LIST= <freqlist>
##$FQ2LIST= <freqlist>
##$FQ3LIST= <freqlist>
##$FQ4LIST= <freqlist>
##$FQ5LIST= <freqlist>
##$FQ6LIST= <freqlist>
##$FQ7LIST= <freqlist>
##$FQ8LIST= <freqlist>
##$FRQLO3= 1882485.02994012
##$FRQLO3N= 0
##$FS= (0..7)
83 83 83 83 83 83 83 83
##$FTLPGN= 0
##$FW= 90000
##$FnMODE= 0
##$FnTYPE= 0
##$GP031= 0
##$GPNAM0= <sine.100>
##$GPNAM1= <sine.100>
##$GPNAM10= <sine.100>
##$GPNAM11= <sine.100>
##$GPNAM12= <sine.100>
##$GPNAM13= <sine.100>
##$GPNAM14= <sine.100>
##$GPNAM15= <sine.100>
##$GPNAM16= <sine.100>
##$GPNAM17= <sine.100>
##$GPNAM18= <sine.100>
##$GPNAM19= <sine.100>
##$GPNAM2= <sine.100>
##$GPNAM20= <sine.100>
##$GPNAM21= <sine.100>
##$GPNAM22= <sine.100>
##$GPNAM23= <sine.100>
##$GPNAM24= <sine.100>
##$GPNAM25= <sine.100>
##$GPNAM26= <sine.100>
##$GPNAM27= <sine.100>
##$GPNAM28= <sine.100>
##$GPNAM29= <sine.100>
##$GPNAM3= <sine.100>
##$GPNAM30= <sine.100>
##$GPNAM31= <sine.100>
##$GPNAM4= <sine.100>
##$GPNAM5= <sine.100>
##$GPNAM6= <sine.100>
##$GPNAM7= <sine.100>
##$GPNAM8= <sine.100>
##$GPNAM9= <sine.100>
##$GPX= (0..31)
0 0 0 0 0 0 0 0 0 0 0 0 0 0 0 0 0 0 0 0 0 0 0 0 0 0 0 0 0 0 0 0
##$GPY= (0..31)
0 0 0 0 0 0 0 0 0 0 0 0 0 0 0 0 0 0 0 0 0 0 0 0 0 0 0 0 0 0 0 0
##$GPZ= (0..31)
0 0 0 0 0 0 0 0 0 0 0 0 0 0 0 0 0 0 0 0 0 0 0 0 0 0 0 0 0 0 0 0
##$GRDPROG= <>
##$GRPDLY= -1
##$HDDUTY= 20
##$HDRATE= 20
##$HGAIN= (0..3)
0 0 0 0
##$HL1= 1
##$HL2= 35
##$HL3= 16
##$HL4= 17
##$HOLDER= 0
##$HPMOD= (0..7)
0 0 0 0 0 0 0 0
##$HPPRGN= 0
##$IN= (0..63)
0.001 0.001 0.001 0.001 0.001 0.001 0.001 0.001 0.001 0.001 0.001 0.001
0.001 0.001 0.001 0.001 0.001 0.001 0.001 0.001 0.001 0.001 0.001 0.001
0.001 0.001 0.001 0.001 0.001 0.001 0.001 0.001 0.001 0.001 0.001 0.001
0.001 0.001 0.001 0.001 0.001 0.001 0.001 0.001 0.001 0.001 0.001 0.001
0.001 0.001 0.001 0.001 0.001 0.001 0.001 0.001 0.001 0.001 0.001 0.001
0.001 0.001 0.001 0.001
##$INF= (0..7)
0 0 0 0 0 0 0 0
##$INP= (0..63)
0 0 0 0 0 0 0 0 0 0 0 0 0 0 0 0 0 0 0 0 0 0 0 0 0 0 0 0 0 0 0 0 0 0 0 0
0 0 0 0 0 0 0 0 0 0 0 0 0 0 0 0 0 0 0 0 0 0 0 0 0 0 0 0
##$INSTRUM= <avance400>
##$L= (0..31)
1 1 1 1 1 1 1 1 1 1 1 1 1 1 1 1 1 1 1 1 1 1 1 1 1 1 1 1 1 1 1 1
##$LFILTER= 200
##$LGAIN= -5
##$LINPSTP= 10
##$LOCKED= yes
##$LOCKFLD= 3193
##$LOCKGN= 97.4000015258789
##$LOCKPOW= -25
##$LOCKPPM= 4.69999980926514
##$LOCNUC= <2H>
##$LOCPHAS= 356
##$LOCSHFT= yes
##$LOCSW= 0
##$LTIME= 0.200000002980232
##$MASR= 4200
##$MASRLST= <masrlst>
##$NBL= 1
##$NC= -2
##$NLOGCH= 1
##$NS= 1024
##$NUC1= <1H>
##$NUC2= <13C>
##$NUC3= <off>
##$NUC4= <off>
##$NUC5= <off>
##$NUC6= <off>
##$NUC7= <off>
##$NUC8= <off>
##$NUCLEI= 0
##$NUCLEUS= <off>
##$O1= 1885.29
##$O2= 4979.85804243228
##$O3= 1900.52349393
##$O4= 1900.52349393
##$O5= 0
##$O6= 0
##$O7= 0
##$O8= 0
##$OBSCHAN= (0..9)
0 0 0 0 0 0 0 0 0 0
##$OVERFLW= 0
##$P= (0..63)
7.6 7.6 15.2 14.9 29.8 16.5 25 50 0 0 0 0 0 0 0 200000 1000 2500 0 600
2500 0 0 0 0 200 0 7.6 1000 0 0 0 0 0 0 0 0 0 0 0 0 0 0 0 0 0 0 0 0 0 0
0 0 0 0 0 0 0 0 0 0 0 0 0
##$PACOIL= (0..15)
0 0 0 0 0 0 0 0 0 0 0 0 0 0 0 0
##$PAPS= 2
##$PARMODE= 0
##$PCPD= (0..9)
100 100 70 100 100 100 100 100 100 100
##$PHCOR= (0..31)
0 0 0 0 0 0 0 0 0 0 0 0 0 0 0 0 0 0 0 0 0 0 0 0 0 0 0 0 0 0 0 0
##$PHLIST= <>
##$PHP= 1
##$PH_ref= 0
##$PL= (0..63)
120 0 -4 120 120 120 120 120 120 80 10.34 22.38 9 120 120 120 120 120 0
120 120 120 120 120 120 120 120 22.38 120 120 9 120 120 120 120 120 120
120 120 120 120 120 120 120 120 120 120 120 120 120 120 120 120 120 120
120 120 120 120 120 120 120 120 120
##$PLSTEP= 0.1
##$PLSTRT= -6
##$POWMOD= 0
##$PQPHASE= 0
##$PQSCALE= 0
##$PR= 1
##$PRECHAN= (0..15)
-1 1 2 -1 -1 -1 -1 -1 -1 -1 -1 -1 -1 -1 -1 -1
##$PRGAIN= 0
##$PROBHD= <5 mm PABBI 1H-BB Z-GRD Z811201/0006
>
##$PROSOL= no
##$PULPROG= <zgpr>
##$PW= 0
##$PYNM= <acqu.py>
##$QNP= 1
##$RD= 0
##$RECCHAN= (0..15)
-1 -1 -1 -1 -1 -1 -1 -1 -1 -1 -1 -1 -1 -1 -1 -1
##$RECPH= 0
##$RECPRE= (0..15)
-1 -1 -1 -1 -1 -1 -1 -1 -1 -1 -1 -1 -1 -1 -1 -1
##$RECPRFX= (0..15)
-1 -1 -1 -1 -1 -1 -1 -1 -1 -1 -1 -1 -1 -1 -1 -1
##$RECSEL= (0..15)
0 0 0 0 0 0 0 0 0 0 0 0 0 0 0 0
##$RG= 456.1
##$RO= 0
##$ROUTWD1= (0..23)
0 0 0 0 0 0 0 0 0 0 0 0 0 0 0 0 0 0 0 0 1 1 0 0
##$ROUTWD2= (0..23)
0 0 0 0 0 1 0 0 0 0 0 0 0 0 0 0 0 0 1 0 1 1 0 0
##$RSEL= (0..9)
0 1 2 0 0 0 0 0 0 0
##$S= (0..7)
83 4 83 83 83 83 83 83
##$SEOUT= 0
##$SFO1= 400.13188529
##$SFO2= 100.617748858042
##$SFO3= 400.131900523494
##$SFO4= 400.131900523494
##$SFO5= 500.13
##$SFO6= 500.13
##$SFO7= 500.13
##$SFO8= 500.13
##$SOLVENT= <D2O>
##$SP= (0..31)
1 120 120 120 0 0 120 120 0 0 0 120 0 0 120 0 150 150 120 120.87 118.96
122.27 114.95 150 150 150 150 150 150 120 120 120
##$SP07= 0
##$SPECTR= 0
##$SPNAM0= <gauss>
##$SPNAM1= <Gaus1.1000>
##$SPNAM10= <gauss>
##$SPNAM11= <Gaus1.1000>
##$SPNAM12= <gauss>
##$SPNAM13= <gauss>
##$SPNAM14= <Gaus1.1000>
##$SPNAM15= <Gaus1.1000>
##$SPNAM16= <gauss>
##$SPNAM17= <gauss>
##$SPNAM18= <Gaus1.1000>
##$SPNAM19= <Gaus1.1000>
##$SPNAM2= <Gaus1.1000>
##$SPNAM20= <Gaus1.1000>
##$SPNAM21= <Gaus1.1000>
##$SPNAM22= <Gaus1.1000>
##$SPNAM23= <gauss>
##$SPNAM24= <gauss>
##$SPNAM25= <gauss>
##$SPNAM26= <gauss>
##$SPNAM27= <gauss>
##$SPNAM28= <gauss>
##$SPNAM29= <Gaus1.1000>
##$SPNAM3= <Gaus1.1000>
##$SPNAM30= <Gaus1.1000>
##$SPNAM31= <Gaus1.1000>
##$SPNAM4= <gauss>
##$SPNAM5= <gauss>
##$SPNAM6= <Gaus1.1000>
##$SPNAM7= <Gaus1.1000>
##$SPNAM8= <gauss>
##$SPNAM9= <gauss>
##$SPOAL= (0..31)
0.5 0.5 0.5 0.5 0.5 0.5 0.5 0.5 0.5 0.5 0.5 0.5 0.5 0.5 0.5 0.5 0.5 0.5
0.5 0.5 0.5 0.5 0.5 0.5 0.5 0.5 0.5 0.5 0.5 0.5 0.5 0.5
##$SPOFFS= (0..31)
0 0 0 0 0 0 0 0 0 0 0 0 0 0 0 0 0 0 0 0 0 0 0 0 0 0 0 0 0 0 0 0
##$SUBNAM0= <"">
##$SUBNAM1= <"">
##$SUBNAM2= <"">
##$SUBNAM3= <"">
##$SUBNAM4= <"">
##$SUBNAM5= <"">
##$SUBNAM6= <"">
##$SUBNAM7= <"">
##$SUBNAM8= <"">
##$SUBNAM9= <"">
##$SW= 12.4709380669908
##$SWIBOX= (0..15)
0 1 2 0 0 0 0 0 0 0 0 0 0 0 0 0
##$SW_h= 4990.01996007984
##$SWfinal= 0
##$TD= 16244
##$TD0= 1
##$TE= 301.7
##$TE2= 300
##$TE3= 300
##$TEG= 300
##$TL= (0..7)
0 120 120 120 120 120 120 120
##$TP= (0..7)
150 150 150 150 150 150 150 150
##$TP07= 0
##$TPNAME0= <>
##$TPNAME1= <>
##$TPNAME2= <>
##$TPNAME3= <>
##$TPNAME4= <>
##$TPNAME5= <>
##$TPNAME6= <>
##$TPNAME7= <>
##$TPOAL= (0..7)
0.5 0.5 0.5 0.5 0.5 0.5 0.5 0.5
##$TPOFFS= (0..7)
0 0 0 0 0 0 0 0
##$TUNHIN= 0
##$TUNHOUT= 0
##$TUNXOUT= 0
##$USERA1= <user>
##$USERA2= <user>
##$USERA3= <user>
##$USERA4= <user>
##$USERA5= <user>
##$V9= 5
##$VALIST= <valist>
##$VCLIST= <CCCCCCCCCCCCCCC>
##$VD= 0
##$VDLIST= <DDDDDDDDDDDDDDD>
##$VPLIST= <PPPPPPPPPPPPPPP>
##$VTLIST= <TTTTTTTTTTTTTTT>
##$WBST= 1024
##$WBSW= 15.53612
##$XGAIN= (0..3)
0 0 0 0
##$XL= 0
##$YL= 0
##$YMAX_a= 29949143
##$YMIN_a= -27178529
##$ZGOPTNS= <>
##$ZL1= 120
##$ZL2= 120
##$ZL3= 120
##$ZL4= 120
##$ABSF1= 10
##$ABSF2= 0
##$ABSG= 5
##$ABSL= 3
##$ALPHA= 0
##$AQORDER= 0
##$ASSFAC= 0
##$ASSFACI= 0
##$ASSFACX= 0
##$ASSWID= 0
##$AUNMP= <proc_1H_AID>
##$AXLEFT= 0
##$AXNAME= <>
##$AXNUC= <off>
##$AXRIGHT= 0
##$AXTYPE= 0
##$AXUNIT= <>
##$AZFE= 0.1
##$AZFW= 0.1
##$BCFW= 1
##$BC_mod= 2
##$BYTORDP= 0
##$COROFFS= 0
##$CY= 12.5
##$DATMOD= 1
##$DC= 2
##$DFILT= <>
##$DTYPP= 0
##$F1P= 9.9967504570787
##$F2P= -9.53364507338961e-007
##$FCOR= 1
##$FTSIZE= 65536
##$FT_mod= 4
##$GAMMA= 1
##$GB= 0
##$INTBC= 1
##$INTSCL= 1
##$ISEN= 128
##$LB= 1
##$LEV0= 0
##$LPBIN= 0
##$MAXI= 10000
##$MC2= 0
##$MEAN= 0
##$ME_mod= 0
##$MI= 0.02
##$NCOEF= 0
##$NC_proc= 0
##$NLEV= 6
##$NOISF1= 8.174992
##$NOISF2= 6.675002
##$NSP= 1
##$NTH_PI= 0
##$NZP= 0
##$OFFSET= 12.28285
##$PC= 1
##$PHC0= -14.59856
##$PHC1= -14.03535
##$PH_mod= 0
##$PKNL= yes
##$PPARMOD= 0
##$PPDIAG= 0
##$PPIPTYP= 0
##$PPMPNUM= 100
##$PPRESOL= 1
##$PSCAL= 0
##$PSIGN= 0
##$PYNMP= <proc.py>
##$REVERSE= no
##$SF= 400.129461838569
##$SI= 65536
##$SIGF1= 5.6
##$SIGF2= 5.2
##$SINO= 400
##$SIOLD= 65536
##$SPECTYP= <>
##$SREGLST= <1H.D2O>
##$SSB= 2
##$STSI= 0
##$STSR= 0
##$SW_p= 4990.01996007983
##$SYMM= 0
##$S_DEV= 0
##$TDeff= 16244
##$TDoff= 0
##$TI= <>
##$TILT= no
##$TM1= 0
##$TM2= 0
##$TOPLEV= 0
##$USERP1= <user>
##$USERP2= <user>
##$USERP3= <user>
##$USERP4= <user>
##$USERP5= <user>
##$WDW= 4
##$XDIM= 8192
##$YMAX_p= 0
##$YMIN_p= 0
##$CURPLOT= <\\rik006s\net8_hp>
##$CURPRIN= <$\\rik006s\net8_hp>
##$DFORMAT= <normdp>
##$LAYOUT= <+/1d_h.xwp>
##$LFORMAT= <normlp>
##$PFORMAT= <normpl>
##$SURQMSG= 1
$$ End of Bruker specific parameters
$$ ---------------------------------
##NTUPLES= NMR FID
##VAR_NAME=  TIME,          FID/REAL,        FID/IMAG
##SYMBOL=    X,             R,               I
##VAR_TYPE=  INDEPENDENT,   DEPENDENT,       DEPENDENT
##VAR_FORM=  AFFN,          ASDF,            ASDF
##VAR_DIM=   8122,          8122,            8122
##UNITS=     SECONDS,       ARBITRARY UNITS, ARBITRARY UNITS
##FACTOR=    0.0002004,     1,               1
##FIRST=     0,             21575814,        -9466221
##LAST=      1.6274484,     2150086,         -988743
##MIN=       0,             -27178529,       -27178529
##MAX=       1.6274484,     28461828,        28461828
$$ Real data points
##PAGE= N=1
##DATA TABLE= (X++(R..R)), XYDATA
0 21575814
1 28198348
2 20960432
3 24862253
4 26865614
5 26354379
6 21778202
7 23768907
8 27468855
9 27806480
10 25445285
11 23579259
12 25090240
13 28461828
14 25549538
15 23659894
16 24376685
17 26642932
18 26783301
19 23154125
20 22342491
21 26447126
22 27022306
23 25446489
24 22885524
25 24598006
26 27463710
27 24997504
28 22354885
29 23781266
30 25571972
31 26859405
32 23811079
33 22531697
34 25051138
35 26085026
36 24871508
37 22450860
38 22361550
39 26056325
40 25040240
41 22699880
42 23116066
43 24699150
44 25691527
45 23109800
46 21344940
47 24367104
48 25296390
49 24228128
50 22131098
51 22189910
52 25581641
53 24958155
54 21592201
55 21349467
56 23005637
57 25591610
58 23406179
59 20060392
60 22362416
61 25109330
62 24672327
63 21946141
64 20295335
65 24008061
66 24629671
67 21724479
68 20638188
69 21521047
70 23626931
71 22994174
72 20310139
73 22040255
74 23726198
75 23268114
76 21246260
77 19421711
78 22463878
79 24277065
80 21324016
81 19688077
82 20490180
83 23659323
84 23322509
85 18841077
86 19260358
87 22317799
88 22837030
89 20903829
90 18445091
91 21170457
92 23549776
93 20964088
94 19093340
95 19254047
96 21737944
97 22758134
98 19106646
99 18447832
100 20689129
101 21909950
102 21070725
103 18197047
104 19615321
105 22639542
106 20519622
107 18022229
108 17723375
109 20329085
110 21794597
111 17939372
112 16775101
113 19974749
114 21933032
115 21081654
116 17185771
117 17263316
118 20816395
119 20163820
120 17688190
121 16451757
122 18461212
123 21609066
124 19106785
125 16551475
126 18029798
127 19874725
128 20048238
129 16758248
130 16011972
131 19621547
132 19468213
133 17067628
134 15656352
135 17070916
136 20400320
137 18682387
138 15743868
139 16870819
140 18770367
141 19528045
142 16120216
143 13862579
144 17543917
145 19356357
146 17447048
147 14994662
148 15169271
149 18960849
150 18166197
151 14551488
152 15065724
153 17322847
154 18856366
155 16376358
156 13372159
157 15963454
158 17867321
159 16693732
160 14544807
161 13669839
162 17073519
163 17906619
164 14553591
165 13756671
166 15263898
167 17625860
168 16211920
169 12320810
170 14026320
171 16853479
172 16101210
173 13568658
174 11953943
175 15399707
176 17364469
177 14317551
178 12950479
179 13844340
180 15950330
181 15699006
182 12043646
183 12435756
184 14783652
185 14925111
186 13598240
187 11698236
188 13949259
189 16325403
190 13566920
191 11531825
192 12025438
193 14435169
194 15069870
195 11437559
196 11235635
197 14143392
198 14647757
199 13049241
200 10333035
201 11788440
202 14824567
203 12978796
204 10846581
205 10886624
206 12961126
207 14536401
208 11236535
209  9770289
210 12214567
211 13437848
212 12614202
213  9695987
214 10007224
215 13303101
216 12164183
217  9975041
218  9844801
219 11590829
220 13485375
221 10796180
222  8807603
223 10817968
224 11916835
225 11449517
226  8747033
227  8429363
228 12207325
229 12198180
230  9552304
231  8493121
232  9927697
233 12593832
234 10155568
235  6999796
236  8868478
237 10958249
238 11098772
239  8460455
240  7156479
241 10626428
242 11311869
243  8913312
244  7461350
245  8011841
246 10879953
247  9850511
248  6444248
249  7342249
250  9477004
251 10463582
252  8157032
253  5649981
254  8636932
255 10504874
256  8295075
257  6180412
258  6210803
259  9577226
260  9746542
261  6231209
262  6295034
263  8116961
264  9106240
265  7344086
266  4410104
267  6685693
268  9220071
269  7903539
270  5840177
271  4982950
272  7898883
273  9061570
274  5424023
275  4420282
276  6253332
277  8210403
278  7358930
279  3793468
280  4948184
281  7952902
282  7160939
283  5025345
284  3580169
285  6134319
286  8293314
287  5094118
288  3136365
289  4432255
290  6774071
291  7118592
292  3510137
293  3369129
294  6487686
295  6631275
296  4656590
297  2310455
298  3803068
299  6824010
300  4661182
301  2483897
302  3361568
303  5548688
304  6474232
305  3020664
306  1769375
307  4597779
308  5290646
309  3915499
310  1509621
311  2291916
312  5911791
313  4729118
314  1858208
315  1727605
316  3561561
317  5314525
318  2453990
319   374229
320  3015838
321  4483047
322  3615958
323  1077146
324   761305
325  4320068
326  4055224
327  1133085
328   382623
329  1785568
330  4115651
331  2203108
332  -546489
333  1420586
334  3315731
335  3255185
336   921858
337  -596339
338  2301555
339  2912249
340   359307
341  -651759
342   348760
343  3005043
344  1955237
345 -1177411
346    85747
347  1995343
348  2106200
349    85438
350 -1909805
351   704783
352  2106994
353  -117438
354 -1462892
355 -1005903
356  1750731
357  1671189
358 -1796620
359 -1483908
360   510705
361  1052594
362  -651174
363 -3113623
364  -793793
365  1602759
366  -261849
367 -2123745
368 -2405790
369   125643
370   926115
371 -2508702
372 -3099994
373 -1111405
374   136556
375  -729267
376 -3600105
377 -2313474
378   390733
379  -988438
380 -3086397
381 -3834460
382 -1597631
383    91963
384 -2916522
385 -4085232
386 -2174024
387  -680199
388 -1228847
389 -4527336
390 -4216783
391 -1003558
392 -1548323
393 -3671437
394 -4889967
395 -2964188
396  -489616
397 -3111743
398 -5245073
399 -3728528
400 -1880139
401 -1701027
402 -5017932
403 -5810112
404 -2604745
405 -2233341
406 -4036506
407 -5710075
408 -4562179
409 -1352545
410 -2964520
411 -5900493
412 -5478655
413 -3688947
414 -2600724
415 -5377684
416 -7028333
417 -3937219
418 -2762971
419 -4266587
420 -6293431
421 -6052197
422 -2935486
423 -3799099
424 -6819862
425 -6645518
426 -4820649
427 -3077498
428 -5257370
429 -7902395
430 -5596711
431 -3790823
432 -4779316
433 -7087900
434 -7884695
435 -4581708
436 -4032016
437 -6959079
438 -7595464
439 -6131670
440 -3936927
441 -5407575
442 -8771478
443 -7242677
444 -5012260
445 -5443921
446 -7575857
447 -9065449
448 -6073117
449 -4406855
450 -7014467
451 -8433413
452 -7719157
453 -5374667
454 -5782948
455 -9371260
456 -8824732
457 -6227061
458 -5812738
459 -7544877
460 -9774415
461 -7617866
462 -5333244
463 -7455931
464 -9266247
465 -9128345
466 -6896616
467 -6217038
468 -9485604
469 -9888080
470 -7603505
471 -6639550
472 -7661208
473 -10209726
474 -8995701
475 -6378747
476 -8147195
477 -10316932
478 -10386091
479 -8017442
480 -6579527
481 -9690116
482 -10824045
483 -8597620
484 -7440603
485 -8229288
486 -11120274
487 -10802500
488 -7676654
489 -8177403
490 -10122737
491 -11045389
492 -9603247
493 -7400721
494 -9633683
495 -11656840
496 -10313210
497 -8958045
498 -8839811
499 -11295225
500 -11677908
501 -8516342
502 -8557734
503 -10629378
504 -11745564
505 -10669868
506 -8425965
507 -10418782
508 -12735696
509 -11221286
510 -9543089
511 -9180887
512 -11582776
513 -12786227
514 -9817328
515 -9083290
516 -11006038
517 -12673421
518 -12293231
519 -9349643
520 -10157658
521 -13153905
522 -12639136
523 -10685172
524 -9445986
525 -11470973
526 -13758711
527 -11388803
528 -9982145
529 -11518862
530 -13218380
531 -13286013
532 -10377432
533 -10293477
534 -13285795
535 -13334224
536 -11648213
537 -10278330
538 -11961530
539 -14823943
540 -12850886
541 -10522122
542 -11558578
543 -13564569
544 -14347474
545 -11464615
546 -10363247
547 -13366358
548 -14386011
549 -13170662
550 -11428155
551 -11986824
552 -14921906
553 -13976299
554 -11565391
555 -11858590
556 -13537817
557 -15064818
558 -12973532
559 -11194486
560 -13908524
561 -15393238
562 -14069245
563 -11782514
564 -11875376
565 -15318121
566 -15065724
567 -12183840
568 -12191386
569 -14151862
570 -16214057
571 -14461719
572 -11729879
573 -13587033
574 -15562101
575 -15167983
576 -13135105
577 -11960706
578 -14942009
579 -16194541
580 -13954347
581 -12931293
582 -13833055
583 -16368242
584 -15881440
585 -12704580
586 -13601660
587 -15808203
588 -15802169
589 -13947289
590 -12597136
591 -15497888
592 -17123279
593 -14681188
594 -13453280
595 -14282343
596 -16688696
597 -16645654
598 -13250514
599 -13469059
600 -16193354
601 -17319961
602 -15850387
603 -13048382
604 -14666194
605 -17483708
606 -16195944
607 -14211525
608 -13859576
609 -16318052
610 -17834584
611 -14934012
612 -14096521
613 -16193143
614 -17429295
615 -16718104
616 -14098715
617 -14760927
618 -17457614
619 -16726597
620 -15124602
621 -14629530
622 -16595685
623 -18603806
624 -16058549
625 -14368241
626 -16107811
627 -17626014
628 -17379592
629 -14732353
630 -14791694
631 -17811692
632 -17759870
633 -16142086
634 -15197555
635 -16444632
636 -18857267
637 -17216040
638 -15133967
639 -16036451
640 -17408541
641 -17993901
642 -15980049
643 -15278415
644 -18030043
645 -18477927
646 -16911517
647 -15700091
648 -16581976
649 -19109443
650 -17661103
651 -15232914
652 -16456524
653 -18247596
654 -18822862
655 -16622408
656 -15360355
657 -18124609
658 -19147818
659 -17709547
660 -16149250
661 -16198776
662 -19035481
663 -19013493
664 -16456605
665 -16496321
666 -18066903
667 -19561578
668 -17940094
669 -15485809
670 -17543119
671 -19316903
672 -18259415
673 -16652643
674 -16575196
675 -19585721
676 -19960976
677 -17010222
678 -16639811
679 -18127464
680 -19680891
681 -18502189
682 -15777730
683 -17438315
684 -19950670
685 -19536805
686 -17641096
687 -16337724
688 -18911505
689 -20533811
690 -17977303
691 -16635546
692 -17641690
693 -19850403
694 -19898057
695 -16822212
696 -17211519
697 -19765118
698 -20033857
699 -18571032
700 -16858170
701 -18634926
702 -20690108
703 -18661476
704 -17121271
705 -17763331
706 -19831351
707 -20424288
708 -17436252
709 -17178354
710 -19950593
711 -20622114
712 -19054131
713 -16765347
714 -18136699
715 -21055839
716 -19709124
717 -17684595
718 -17787219
719 -19806145
720 -21316789
721 -18632455
722 -17065572
723 -19065862
724 -20457858
725 -20089165
726 -17829187
727 -17916940
728 -20878688
729 -20585250
730 -18558995
731 -17821371
732 -19219454
733 -21275500
734 -19236911
735 -17227772
736 -19204584
737 -20950688
738 -20735392
739 -18453225
740 -18045150
741 -20872096
742 -20780217
743 -18734577
744 -17943825
745 -18938793
746 -21362097
747 -20335984
748 -17965298
749 -18972766
750 -20713013
751 -21268712
752 -19171361
753 -17533415
754 -20164892
755 -21314234
756 -19523830
757 -18144201
758 -18718270
759 -21504835
760 -21081066
761 -18232899
762 -18821949
763 -20657493
764 -21359662
765 -19550016
766 -17550245
767 -19892189
768 -21710975
769 -20296755
770 -18611755
771 -18351200
772 -21060155
773 -21781215
774 -18975727
775 -18431624
776 -19983522
777 -21532127
778 -20685334
779 -18041113
780 -19297725
781 -21536356
782 -20912539
783 -19421481
784 -18476971
785 -20395619
786 -21600112
787 -19281648
788 -18599437
789 -19939901
790 -21458303
791 -21173314
792 -18566298
793 -19173504
794 -21486008
795 -21027029
796 -19472761
797 -18398018
798 -20318887
799 -22199594
800 -19984976
801 -18643561
802 -19774939
803 -21368018
804 -21488064
805 -18763981
806 -18552490
807 -20971488
808 -21253815
809 -20098391
810 -18621415
811 -19777044
812 -22261581
813 -20820115
814 -18923329
815 -19305187
816 -20872777
817 -21726665
818 -19200182
819 -18289599
820 -20851312
821 -21627938
822 -20462673
823 -18740762
824 -19508470
825 -22192223
826 -21041192
827 -18824747
828 -19046564
829 -20572069
830 -21935114
831 -19866746
832 -18214615
833 -20370787
834 -21744925
835 -21066283
836 -18930270
837 -18550195
838 -21509242
839 -21578651
840 -19236664
841 -18728506
842 -20157737
843 -22273938
844 -20718274
845 -18129945
846 -19704245
847 -21491268
848 -21190956
849 -19081600
850 -18135191
851 -21002697
852 -21894499
853 -19783999
854 -18871259
855 -19695363
856 -21920141
857 -21206335
858 -18274139
859 -18914246
860 -20902652
861 -21447683
862 -19824867
863 -18083666
864 -20422113
865 -22109475
866 -20256077
867 -18715420
868 -18898308
869 -21196846
870 -21459980
871 -18671531
872 -18741552
873 -20688910
874 -21583457
875 -20408582
876 -18185909
877 -19674671
878 -21790634
879 -20460116
880 -18765245
881 -18451469
882 -20626424
883 -21681541
884 -18988676
885 -18321537
886 -20213142
887 -21477930
888 -20720324
889 -18116554
890 -18843331
891 -21336979
892 -20740682
893 -19115508
894 -18197699
895 -19849115
896 -21797607
897 -19781940
898 -18327983
899 -19454655
900 -20873018
901 -20916041
902 -18327815
903 -18123371
904 -20735534
905 -20853672
906 -19461165
907 -18299880
908 -19453119
909 -21582042
910 -19812460
911 -17894457
912 -18813439
913 -20278309
914 -20839521
915 -18704714
916 -18004901
917 -20438501
918 -20891982
919 -19598781
920 -18092515
921 -18518982
922 -21009170
923 -20115144
924 -17912999
925 -18274607
926 -19859455
927 -21049964
928 -19091991
929 -17462161
930 -19607584
931 -20632332
932 -19581821
933 -17998310
934 -18008147
935 -20601068
936 -20402203
937 -18160561
938 -18154400
939 -19347225
940 -20619507
941 -19164866
942 -17126361
943 -18826344
944 -20241816
945 -19563253
946 -18033139
947 -17503534
948 -20108930
949 -20681687
950 -18312683
951 -17709937
952 -18774427
953 -20332132
954 -19286971
955 -16780446
956 -18056501
957 -19986247
958 -19738287
959 -18194937
960 -17026565
961 -19233393
962 -20516832
963 -18295892
964 -17094842
965 -17835042
966 -19827611
967 -19682878
968 -16894502
969 -17335899
970 -19512373
971 -19799452
972 -18383967
973 -16517497
974 -18109206
975 -20041775
976 -18392197
977 -16975164
978 -17344646
979 -19330114
980 -19977621
981 -17205640
982 -16660530
983 -18573096
984 -19290019
985 -18349212
986 -16219555
987 -17176665
988 -19718725
989 -18738307
990 -16988084
991 -16720492
992 -18498997
993 -19819552
994 -17273953
995 -16019810
996 -17853315
997 -19005961
998 -18464716
999 -16164483
1000 -16448052
1001 -19210576
1002 -18823225
1003 -16928298
1004 -16080767
1005 -17364099
1006 -19333456
1007 -17461386
1008 -15548775
1009 -16916550
1010 -18538941
1011 -18754051
1012 -16457966
1013 -15696712
1014 -18329807
1015 -18637966
1016 -16818626
1017 -15561796
1018 -16347349
1019 -18749429
1020 -17741059
1021 -15556357
1022 -16352470
1023 -17846186
1024 -18472449
1025 -16482395
1026 -14954121
1027 -17158357
1028 -18125970
1029 -16790007
1030 -15495139
1031 -15734934
1032 -18212451
1033 -17942151
1034 -15494904
1035 -15603498
1036 -16933440
1037 -17894266
1038 -16389268
1039 -14414791
1040 -16319234
1041 -17843914
1042 -16817217
1043 -15383308
1044 -15068795
1045 -17381545
1046 -17782420
1047 -15251379
1048 -14727949
1049 -15903195
1050 -17369601
1051 -16653619
1052 -14307999
1053 -15434997
1054 -17324474
1055 -16819618
1056 -15349206
1057 -14288204
1058 -16196049
1059 -17358197
1060 -15222325
1061 -14388892
1062 -15329102
1063 -16808544
1064 -16559778
1065 -14082815
1066 -14554299
1067 -16491054
1068 -16302570
1069 -15071558
1070 -13810707
1071 -15310114
1072 -16987244
1073 -15201207
1074 -14007382
1075 -14707941
1076 -16258631
1077 -16473807
1078 -13770509
1079 -13477514
1080 -15641711
1081 -15973073
1082 -14813387
1083 -13187240
1084 -14322271
1085 -16615780
1086 -15308231
1087 -13662831
1088 -13841075
1089 -15251585
1090 -16090090
1091 -13668747
1092 -12658917
1093 -14710970
1094 -15652062
1095 -14970565
1096 -13100799
1097 -13461391
1098 -15899350
1099 -15026817
1100 -13050732
1101 -12907627
1102 -14275179
1103 -15711267
1104 -13848271
1105 -12346510
1106 -14016045
1107 -15069255
1108 -14635322
1109 -12715814
1110 -12355006
1111 -14919987
1112 -14900158
1113 -12921268
1114 -12309614
1115 -13368393
1116 -15270411
1117 -13919337
1118 -11718391
1119 -12886803
1120 -14325002
1121 -14315219
1122 -12430838
1123 -11391807
1124 -13897969
1125 -14652072
1126 -12821151
1127 -11829526
1128 -12456458
1129 -14488176
1130 -13773918
1131 -11288522
1132 -11873103
1133 -13432664
1134 -13971433
1135 -12451973
1136 -10730365
1137 -12770283
1138 -14318288
1139 -12857919
1140 -11391297
1141 -11354326
1142 -13499204
1143 -13676029
1144 -11047128
1145 -10904673
1146 -12521343
1147 -13613257
1148 -12630023
1149 -10379415
1150 -11622094
1151 -13441520
1152 -12372793
1153 -10871852
1154 -10447029
1155 -12444167
1156 -13414746
1157 -11052719
1158 -10433283
1159 -11796639
1160 -12966117
1161 -12328390
1162 -9770684
1163 -10348150
1164 -12557165
1165 -12111105
1166 -10656783
1167 -9689709
1168 -11387367
1169 -13143520
1170 -11120300
1171 -9660806
1172 -10505713
1173 -11961004
1174 -12114405
1175 -9604802
1176 -9398335
1177 -11693880
1178 -11863233
1179 -10621401
1180 -9260310
1181 -10170471
1182 -12136017
1183 -10710700
1184 -9162259
1185 -9720676
1186 -10989590
1187 -11594756
1188 -9500171
1189 -8803134
1190 -10920086
1191 -11366560
1192 -10262880
1193 -8726099
1194 -9117324
1195 -11353257
1196 -10482846
1197 -8561706
1198 -8765917
1199 -10162958
1200 -11375224
1201 -9500978
1202 -7940606
1203 -9745057
1204 -10698793
1205 -9911005
1206 -8222334
1207 -7989153
1208 -10418441
1209 -10367520
1210 -8430110
1211 -8174625
1212 -9225794
1213 -10627287
1214 -9216044
1215 -7141749
1216 -8456537
1217 -9730832
1218 -9461328
1219 -8069092
1220 -7340483
1221 -9549768
1222 -10139604
1223 -8189677
1224 -7369761
1225 -7983863
1226 -9652332
1227 -8938559
1228 -6588517
1229 -7462135
1230 -9088687
1231 -9191080
1232 -7847406
1233 -6500147
1234 -8375747
1235 -9549010
1236 -7803005
1237 -6661525
1238 -6975815
1239 -8777588
1240 -8782557
1241 -6429341
1242 -6745657
1243 -8295423
1244 -8506045
1245 -7347647
1246 -5741973
1247 -7190461
1248 -8801436
1249 -7393899
1250 -6168094
1251 -6217134
1252 -7986861
1253 -8592891
1254 -6105049
1255 -5634457
1256 -7263021
1257 -8032903
1258 -7186369
1259 -5006116
1260 -5827579
1261 -8012520
1262 -7208975
1263 -5801543
1264 -5458419
1265 -6996774
1266 -8094571
1267 -5765337
1268 -4747291
1269 -6232938
1270 -7221733
1271 -6776682
1272 -4685340
1273 -5042861
1274 -7396184
1275 -6920641
1276 -5263035
1277 -4399048
1278 -5607950
1279 -7383509
1280 -5618093
1281 -3951874
1282 -5113070
1283 -6629285
1284 -6911811
1285 -4579953
1286 -3757822
1287 -6113457
1288 -6530704
1289 -4985907
1290 -3551991
1291 -4219111
1292 -6628424
1293 -5782932
1294 -3719966
1295 -4112762
1296 -5410505
1297 -6219625
1298 -4430815
1299 -2992237
1300 -4872651
1301 -5744237
1302 -4754958
1303 -3407971
1304 -3369043
1305 -5545203
1306 -5367111
1307 -3330352
1308 -3310061
1309 -4354783
1310 -5408254
1311 -4104731
1312 -2241230
1313 -3738814
1314 -5050615
1315 -4421814
1316 -3097271
1317 -2572775
1318 -4646896
1319 -4998536
1320 -2791567
1321 -2280552
1322 -3291165
1323 -4700300
1324 -3862781
1325 -1684788
1326 -2868014
1327 -4489663
1328 -3990314
1329 -2574222
1330 -1618138
1331 -3424184
1332 -4360317
1333 -2446168
1334 -1661967
1335 -2364376
1336 -3963455
1337 -3867131
1338 -1463620
1339 -1676274
1340 -3299740
1341 -3331370
1342 -2150127
1343  -727898
1344 -2220968
1345 -3953750
1346 -2431099
1347 -1139311
1348 -1470076
1349 -3065596
1350 -3424414
1351  -909773
1352  -565308
1353 -2318973
1354 -2726428
1355 -1908014
1356  -384466
1357 -1260293
1358 -3147499
1359 -2064478
1360  -702157
1361  -572468
1362 -1789881
1363 -2724260
1364  -684817
1365   190768
1366 -1428167
1367 -2262501
1368 -1703365
1369   194075
1370   -54477
1371 -2330756
1372 -1805816
1373  -141480
1374   391334
1375  -706495
1376 -2175540
1377  -514309
1378   936579
1379  -415178
1380 -1520600
1381 -1413215
1382   408946
1383   946630
1384 -1129219
1385 -1147850
1386   331013
1387   992008
1388   207313
1389 -1563761
1390  -471742
1391  1346326
1392   480900
1393  -574358
1394  -661064
1395   979022
1396  1909747
1397  -168615
1398  -804017
1399   551590
1400  1490345
1401  1117334
1402  -826108
1403  -192227
1404  2143298
1405  1785254
1406   345578
1407  -366269
1408  1034583
1409  2582688
1410   755293
1411  -404998
1412   871899
1413  2175492
1414  2292263
1415   339351
1416   217760
1417  2385181
1418  2413446
1419  1208906
1420   303736
1421  1201589
1422  3090463
1423  1922524
1424   467141
1425  1286530
1426  2606238
1427  3240575
1428  1401132
1429   484012
1430  2606510
1431  3293930
1432  2110192
1433   777516
1434  1360214
1435  3780118
1436  3160644
1437  1238879
1438  1642348
1439  3001585
1440  3944059
1441  2378234
1442   916575
1443  2704334
1444  3880345
1445  3225576
1446  1894194
1447  1697033
1448  3977247
1449  4216798
1450  2276422
1451  1925214
1452  2944466
1453  4414626
1454  3545538
1455  1621253
1456  2960843
1457  4607840
1458  4311426
1459  2895527
1460  2058726
1461  4057860
1462  4865377
1463  3084100
1464  2464215
1465  3270320
1466  4945396
1467  4760836
1468  2618714
1469  3177103
1470  4805837
1471  4925801
1472  3786671
1473  2585324
1474  4206615
1475  5579979
1476  4153865
1477  3348525
1478  3834386
1479  5323444
1480  5506645
1481  3391445
1482  3446711
1483  5054700
1484  5436997
1485  4650718
1486  3261514
1487  4461707
1488  6333507
1489  5298648
1490  4039561
1491  4034097
1492  5565433
1493  6432245
1494  4317422
1495  3670615
1496  5273865
1497  6085078
1498  5609271
1499  4081050
1500  4775563
1501  6782055
1502  6061713
1503  4824663
1504  4556947
1505  5610938
1506  6814698
1507  5330846
1508  4446736
1509  5735200
1510  6654737
1511  6568524
1512  4923492
1513  4845408
1514  6931641
1515  6770157
1516  5414661
1517  4914529
1518  6027950
1519  7726197
1520  6409447
1521  4940485
1522  6075414
1523  7195582
1524  7225190
1525  5538036
1526  4969415
1527  7105971
1528  7569533
1529  6429365
1530  5675168
1531  6235554
1532  8097082
1533  7405320
1534  5557045
1535  6097517
1536  7304138
1537  7939464
1538  6628451
1539  5514944
1540  7422054
1541  8374061
1542  7287023
1543  6237397
1544  6379057
1545  8310290
1546  8129513
1547  6143076
1548  6373807
1549  7694326
1550  8642781
1551  7644755
1552  6063189
1553  7560885
1554  8936511
1555  8095685
1556  6841752
1557  6538100
1558  8488550
1559  9019397
1560  6999456
1561  6729089
1562  7966546
1563  9194196
1564  8576870
1565  6616155
1566  7544198
1567  9224156
1568  8804221
1569  7586179
1570  6830199
1571  8551918
1572  9842538
1573  8190241
1574  7335984
1575  8092560
1576  9444832
1577  9390802
1578  7175793
1579  7380417
1580  9390383
1581  9633936
1582  8564653
1583  7400240
1584  8717651
1585 10380042
1586  8928336
1587  7720243
1588  8171897
1589  9472708
1590 10050918
1591  8249589
1592  7900988
1593  9607752
1594 10173873
1595  9497559
1596  8002159
1597  8519204
1598 10495855
1599  9746830
1600  8349691
1601  8447798
1602  9788462
1603 10897328
1604  9163988
1605  8171440
1606  9737048
1607 10573738
1608 10054048
1609  8521519
1610  8631802
1611 10760017
1612 10546391
1613  9138367
1614  8855850
1615  9831846
1616 11317468
1617 10176921
1618  8648867
1619  9668844
1620 10718545
1621 10741208
1622  9326827
1623  8798850
1624 10863628
1625 11252249
1626  9905406
1627  9373534
1628  9980382
1629 11457650
1630 10712216
1631  9054267
1632  9878983
1633 11045975
1634 11306558
1635 10173436
1636  9289069
1637 11061234
1638 11797557
1639 10481351
1640  9647930
1641  9975074
1642 11649692
1643 11453294
1644  9567180
1645 10036288
1646 11446564
1647 11988093
1648 10916638
1649  9495281
1650 10894621
1651 12063373
1652 11043315
1653 10178286
1654 10227789
1655 11862096
1656 12287253
1657 10456579
1658 10269458
1659 11383253
1660 12170453
1661 11529697
1662  9819393
1663 10774116
1664 12424139
1665 11819102
1666 10805989
1667 10511761
1668 12017759
1669 12829261
1670 11014642
1671 10450823
1672 11503082
1673 12403227
1674 12105776
1675 10409762
1676 10920066
1677 12715999
1678 12458188
1679 11402389
1680 10671106
1681 11849677
1682 13222927
1683 11750051
1684 10643625
1685 11462163
1686 12676608
1687 12877179
1688 11045609
1689 10920793
1690 12850045
1691 13005222
1692 11914928
1693 10851708
1694 11627524
1695 13384775
1696 12446381
1697 11193789
1698 11713959
1699 12881294
1700 13480039
1701 11786007
1702 10923315
1703 12597282
1704 13249101
1705 12474574
1706 11263643
1707 11633668
1708 13704389
1709 13267316
1710 11652786
1711 11742108
1712 12827905
1713 13754740
1714 12363749
1715 11100392
1716 12577957
1717 13561955
1718 13136388
1719 11947358
1720 11743508
1721 13658623
1722 13731046
1723 12057973
1724 11719970
1725 12633664
1726 13989892
1727 13108472
1728 11416622
1729 12506626
1730 13855452
1731 13704659
1732 12420608
1733 11701351
1734 13521297
1735 14198995
1736 12632493
1737 11932582
1738 12531440
1739 14067838
1740 13846449
1741 11997918
1742 12422033
1743 13733982
1744 14023830
1745 13018750
1746 11786381
1747 13169537
1748 14418829
1749 13308060
1750 12445585
1751 12678658
1752 14099887
1753 14306975
1754 12440609
1755 12411115
1756 13672494
1757 14142895
1758 13433789
1759 12056640
1760 13105960
1761 14722804
1762 13915772
1763 12818787
1764 12639620
1765 13924227
1766 14611989
1767 12839458
1768 12293438
1769 13531590
1770 14418940
1771 14154543
1772 12576531
1773 12938189
1774 14641264
1775 14230733
1776 13110482
1777 12636780
1778 13677561
1779 14827884
1780 13481005
1781 12644564
1782 13613005
1783 14470812
1784 14448347
1785 12914460
1786 12780452
1787 14489304
1788 14458916
1789 13411941
1790 12788202
1791 13630555
1792 15122520
1793 14069695
1794 12789571
1795 13527040
1796 14514040
1797 14721258
1798 13215536
1799 12656435
1800 14364553
1801 14716985
1802 13773503
1803 13028972
1804 13520952
1805 15136737
1806 14523133
1807 13018793
1808 13372065
1809 14347564
1810 14902450
1811 13653962
1812 12658420
1813 14262297
1814 15107688
1815 14277539
1816 13211038
1817 13215857
1818 14937200
1819 14845423
1820 13156452
1821 13170089
1822 14215424
1823 15214209
1824 14341233
1825 12902420
1826 14002476
1827 15048837
1828 14507189
1829 13420634
1830 12988785
1831 14593447
1832 15116324
1833 13624902
1834 13311884
1835 14157783
1836 15236891
1837 14681010
1838 12969789
1839 13652604
1840 14932735
1841 14684701
1842 13692308
1843 12983099
1844 14457798
1845 15494492
1846 14049593
1847 13210459
1848 13783656
1849 15102499
1850 15048844
1851 13122937
1852 13275429
1853 14834968
1854 15069707
1855 14183106
1856 13044825
1857 14107736
1858 15544035
1859 14464318
1860 13363255
1861 13506975
1862 14683897
1863 15170923
1864 13523793
1865 13219262
1866 14622510
1867 15140574
1868 14558593
1869 13227947
1870 13724390
1871 15351055
1872 14683776
1873 13405977
1874 13294319
1875 14488674
1876 15492767
1877 14002116
1878 13117332
1879 14356232
1880 15131983
1881 14739607
1882 13239075
1883 13233419
1884 15018508
1885 14948332
1886 13804191
1887 13435595
1888 14267442
1889 15483265
1890 14324291
1891 13000050
1892 13852283
1893 14786656
1894 14841533
1895 13583225
1896 13132391
1897 14823743
1898 15156034
1899 14079115
1900 13375088
1901 13786105
1902 15190130
1903 14584354
1904 13077028
1905 13555574
1906 14608341
1907 15039741
1908 13939350
1909 13045621
1910 14486774
1911 15142025
1912 14135461
1913 13316901
1914 13468073
1915 14886281
1916 14742622
1917 13251058
1918 13478558
1919 14441949
1920 14988006
1921 14138784
1922 12930265
1923 14046886
1924 14981173
1925 14195897
1926 13249048
1927 13136514
1928 14652590
1929 15070959
1930 13498163
1931 13226808
1932 14146028
1933 14984749
1934 14342104
1935 12701468
1936 13425612
1937 14813883
1938 14439016
1939 13495721
1940 13039406
1941 14311750
1942 15067076
1943 13644913
1944 13040340
1945 13678775
1946 14539573
1947 14412858
1948 12901026
1949 13197927
1950 14605484
1951 14528525
1952 13640065
1953 12861699
1954 13764727
1955 14861816
1956 13651047
1957 12780641
1958 13341411
1959 14419814
1960 14653851
1961 13064100
1962 12846397
1963 14271186
1964 14424399
1965 13580027
1966 12606547
1967 13258937
1968 14695713
1969 13894470
1970 12798312
1971 13080478
1972 14084561
1973 14638283
1974 13157240
1975 12455662
1976 13810167
1977 14316058
1978 13623382
1979 12500024
1980 12808012
1981 14472540
1982 14103352
1983 12855888
1984 12770385
1985 13599419
1986 14478008
1987 13308045
1988 12124489
1989 13152042
1990 14070313
1991 13819368
1992 12622654
1993 12378448
1994 14093397
1995 14230618
1996 12851828
1997 12372962
1998 13029622
1999 14175568
2000 13399007
2001 12008089
2002 12816050
2003 13875704
2004 13846773
2005 12727051
2006 12030205
2007 13452809
2008 13970996
2009 12842538
2010 12180065
2011 12545812
2012 13887199
2013 13733357
2014 12112188
2015 12267648
2016 13322141
2017 13719865
2018 12775278
2019 11634072
2020 12817993
2021 13828779
2022 12924114
2023 12126019
2024 12243358
2025 13453956
2026 13547527
2027 11997757
2028 11918020
2029 12858110
2030 13311474
2031 12739187
2032 11576333
2033 12400009
2034 13592797
2035 12911466
2036 11973890
2037 11769990
2038 12925686
2039 13463043
2040 11914020
2041 11414505
2042 12381210
2043 13168245
2044 12815686
2045 11382989
2046 11794342
2047 13273350
2048 12942488
2049 11879900
2050 11290561
2051 12202600
2052 13223399
2053 12041903
2054 11174620
2055 11873615
2056 12823913
2057 12916788
2058 11404562
2059 11179491
2060 12638797
2061 12696213
2062 11764043
2063 11015155
2064 11675224
2065 12961145
2066 12157949
2067 11109242
2068 11451797
2069 12220585
2070 12595503
2071 11363348
2072 10693205
2073 11946954
2074 12444324
2075 11874996
2076 10970479
2077 11136646
2078 12505846
2079 12074731
2080 10784061
2081 10872417
2082 11717257
2083 12337167
2084 11285950
2085 10457184
2086 11664063
2087 12223835
2088 11546620
2089 10627226
2090 10632022
2091 11990707
2092 11873881
2093 10613364
2094 10500915
2095 11183397
2096 12088223
2097 11408598
2098 10126271
2099 10880282
2100 11817304
2101 11530465
2102 10436411
2103  9919279
2104 11330285
2105 11771555
2106 10505994
2107 10137109
2108 10764804
2109 11711704
2110 11247071
2111  9877009
2112 10362524
2113 11286549
2114 11127267
2115 10243266
2116  9554770
2117 10751366
2118 11563688
2119 10502879
2120  9820868
2121 10170784
2122 11217276
2123 11111719
2124  9486162
2125  9552706
2126 10748555
2127 11046712
2128 10302122
2129  9273297
2130 10102887
2131 11214467
2132 10364008
2133  9451352
2134  9460429
2135 10474790
2136 10922569
2137  9534820
2138  9175355
2139 10207372
2140 10724285
2141 10214257
2142  8945015
2143  9336544
2144 10674086
2145 10155197
2146  9165658
2147  9014197
2148 10003441
2149 10734691
2150  9430643
2151  8698484
2152  9553461
2153 10164042
2154  9929406
2155  8699719
2156  8684111
2157 10092432
2158 10041040
2159  9121356
2160  8595535
2161  9254191
2162 10364056
2163  9405133
2164  8225473
2165  8821635
2166  9685299
2167  9745332
2168  8442789
2169  8059089
2170  9566173
2171  9848858
2172  8880344
2173  8212355
2174  8629130
2175  9784799
2176  9140091
2177  7860795
2178  8182661
2179  9032192
2180  9496591
2181  8525152
2182  7649681
2183  8780858
2184  9470057
2185  8780156
2186  7801680
2187  7756273
2188  9120734
2189  9078955
2190  7721203
2191  7717306
2192  8528809
2193  9114668
2194  8313598
2195  7203871
2196  8037780
2197  8791107
2198  8318226
2199  7579182
2200  7373402
2201  8555495
2202  8846055
2203  7574153
2204  7213907
2205  7792732
2206  8549234
2207  8076931
2208  6750079
2209  7317998
2210  8417916
2211  8195608
2212  7350752
2213  6813361
2214  7861040
2215  8487704
2216  7329774
2217  6734105
2218  7121244
2219  7917552
2220  7870041
2221  6611713
2222  6766159
2223  7828469
2224  7876656
2225  7173147
2226  6316906
2227  7013576
2228  7960207
2229  7038611
2230  6231603
2231  6541229
2232  7451982
2233  7646023
2234  6340436
2235  6212632
2236  7317672
2237  7441577
2238  6767275
2239  5849302
2240  6240907
2241  7357185
2242  6819754
2243  6001556
2244  6026914
2245  6850344
2246  7441287
2247  6204217
2248  5462177
2249  6427923
2250  6969451
2251  6502883
2252  5408776
2253  5593592
2254  6971984
2255  6664201
2256  5620936
2257  5454394
2258  6126458
2259  6864165
2260  5875808
2261  4996582
2262  5779578
2263  6440305
2264  6315300
2265  5337011
2266  5047247
2267  6258641
2268  6320003
2269  5294358
2270  4799955
2271  5290399
2272  6352595
2273  5751507
2274  4595527
2275  5153175
2276  5950362
2277  5950375
2278  4944472
2279  4401774
2280  5571069
2281  5902267
2282  4950236
2283  4392588
2284  4706618
2285  5820112
2286  5563346
2287  4288714
2288  4477754
2289  5303355
2290  5601109
2291  4704475
2292  3701567
2293  4687664
2294  5527958
2295  4823812
2296  4037256
2297  4063966
2298  5226599
2299  5336311
2300  3963067
2301  3768123
2302  4515749
2303  5020569
2304  4475039
2305  3338732
2306  3955975
2307  5023378
2308  4662883
2309  3837818
2310  3409942
2311  4346868
2312  4913709
2313  3681215
2314  3145717
2315  3825782
2316  4588159
2317  4323920
2318  3033337
2319  3305261
2320  4441496
2321  4194725
2322  3352747
2323  2829941
2324  3594022
2325  4445960
2326  3522103
2327  2815940
2328  3206264
2329  3942524
2330  4070416
2331  2767708
2332  2482087
2333  3618729
2334  3809326
2335  3093974
2336  2296070
2337  2851008
2338  4027251
2339  3361484
2340  2406781
2341  2590498
2342  3276260
2343  3592880
2344  2468425
2345  1962064
2346  2948347
2347  3299182
2348  2841465
2349  2056973
2350  2193451
2351  3317634
2352  3011892
2353  2035104
2354  1922346
2355  2493740
2356  3106415
2357  2235863
2358  1434331
2359  2337281
2360  2928777
2361  2559890
2362  1675902
2363  1562645
2364  2675956
2365  2555074
2366  1536806
2367  1359102
2368  1895024
2369  2670052
2370  2106901
2371  1085443
2372  1626765
2373  2295007
2374  2141238
2375  1301393
2376   818887
2377  1903957
2378  2247854
2379  1320010
2380   902771
2381  1290957
2382  2178144
2383  1819800
2384   585717
2385   896201
2386  1662990
2387  1701982
2388  1007608
2389   377941
2390  1281242
2391  1875818
2392  1071241
2393   479745
2394   573574
2395  1444297
2396  1464054
2397   212308
2398   215107
2399  1073547
2400  1350555
2401   742228
2402  -142594
2403   591592
2404  1464980
2405   752610
2406   -14601
2407   -63390
2408   786011
2409  1087092
2410   -82360
2411  -326648
2412   487580
2413   937344
2414   532341
2415  -564450
2416  -250602
2417   813564
2418   435159
2419  -408787
2420  -717518
2421   132281
2422   852353
2423  -208903
2424  -859932
2425  -193645
2426   404038
2427   201767
2428  -959671
2429  -995827
2430   125790
2431    78483
2432  -625877
2433 -1068516
2434  -532199
2435   338756
2436  -468059
2437 -1351026
2438  -957711
2439  -284088
2440  -144187
2441 -1205576
2442 -1560939
2443  -391318
2444  -128995
2445  -893846
2446 -1613636
2447 -1292970
2448  -222578
2449  -737841
2450 -1799013
2451 -1613443
2452  -917754
2453  -461492
2454 -1296781
2455 -2043952
2456 -1188061
2457  -648744
2458 -1126434
2459 -1973951
2460 -2072580
2461  -938817
2462  -941752
2463 -1998707
2464 -2105531
2465 -1507161
2466  -897364
2467 -1554257
2468 -2543758
2469 -1871731
2470 -1216236
2471 -1553013
2472 -2313079
2473 -2592331
2474 -1555868
2475 -1268149
2476 -2231901
2477 -2535565
2478 -2134052
2479 -1459242
2480 -1810531
2481 -2956371
2482 -2620493
2483 -1795962
2484 -1816948
2485 -2480274
2486 -3038158
2487 -2174246
2488 -1625926
2489 -2544329
2490 -3076129
2491 -2808011
2492 -2059398
2493 -2118544
2494 -3233958
2495 -3122190
2496 -2278305
2497 -2172960
2498 -2758657
2499 -3508264
2500 -2912331
2501 -2154359
2502 -2865819
2503 -3502103
2504 -3383205
2505 -2607432
2506 -2311444
2507 -3397292
2508 -3642413
2509 -2885226
2510 -2647367
2511 -3065709
2512 -3912517
2513 -3570896
2514 -2657615
2515 -3108772
2516 -3764433
2517 -3801225
2518 -3195281
2519 -2752160
2520 -3702541
2521 -4156935
2522 -3466333
2523 -3096079
2524 -3390505
2525 -4263247
2526 -4142495
2527 -3053460
2528 -3283302
2529 -4102635
2530 -4346601
2531 -3782836
2532 -3121016
2533 -3998160
2534 -4747862
2535 -4117840
2536 -3525926
2537 -3557883
2538 -4447102
2539 -4694828
2540 -3680221
2541 -3576230
2542 -4323015
2543 -4804918
2544 -4511834
2545 -3653198
2546 -4129020
2547 -5031680
2548 -4626456
2549 -3982377
2550 -3848371
2551 -4683396
2552 -5244410
2553 -4309524
2554 -3976626
2555 -4684398
2556 -5227264
2557 -4989306
2558 -3989872
2559 -4218109
2560 -5302518
2561 -5180747
2562 -4551775
2563 -4253931
2564 -4947533
2565 -5740245
2566 -4971655
2567 -4324727
2568 -4789431
2569 -5426893
2570 -5533381
2571 -4570228
2572 -4453279
2573 -5560737
2574 -5724465
2575 -5143168
2576 -4650746
2577 -5105069
2578 -6069814
2579 -5523296
2580 -4678940
2581 -4973487
2582 -5697922
2583 -6072790
2584 -5210228
2585 -4742598
2586 -5743563
2587 -6174701
2588 -5707190
2589 -5063079
2590 -5212796
2591 -6259132
2592 -6072526
2593 -5198265
2594 -5255763
2595 -5883859
2596 -6475973
2597 -5879066
2598 -5168246
2599 -5897782
2600 -6432726
2601 -6160105
2602 -5508008
2603 -5390258
2604 -6445152
2605 -6605746
2606 -5763050
2607 -5631106
2608 -6154650
2609 -6822600
2610 -6363078
2611 -5422391
2612 -5973197
2613 -6737314
2614 -6665305
2615 -6042178
2616 -5689448
2617 -6653458
2618 -7126640
2619 -6318656
2620 -5932165
2621 -6223973
2622 -6966328
2623 -6881826
2624 -5919712
2625 -6169723
2626 -6953362
2627 -7109851
2628 -6642157
2629 -6051220
2630 -6739669
2631 -7369026
2632 -6729595
2633 -6268211
2634 -6458805
2635 -7219536
2636 -7398718
2637 -6413150
2638 -6397076
2639 -7180000
2640 -7444924
2641 -7036992
2642 -6308953
2643 -6834678
2644 -7701972
2645 -7208621
2646 -6631359
2647 -6699409
2648 -7434680
2649 -7824894
2650 -6926679
2651 -6644115
2652 -7304113
2653 -7656721
2654 -7470190
2655 -6705237
2656 -6928509
2657 -7904976
2658 -7714776
2659 -7121690
2660 -6968007
2661 -7553927
2662 -8174055
2663 -7393801
2664 -6842851
2665 -7413451
2666 -7913052
2667 -7891318
2668 -7139220
2669 -7152024
2670 -8174357
2671 -8149578
2672 -7494723
2673 -7185093
2674 -7601637
2675 -8329527
2676 -7789806
2677 -7157602
2678 -7637188
2679 -8197588
2680 -8333443
2681 -7636057
2682 -7306343
2683 -8200988
2684 -8409250
2685 -7838050
2686 -7432245
2687 -7729504
2688 -8610253
2689 -8309195
2690 -7474515
2691 -7779273
2692 -8409418
2693 -8671186
2694 -7979628
2695 -7387364
2696 -8259190
2697 -8773261
2698 -8306099
2699 -7757189
2700 -7816214
2701 -8792085
2702 -8807743
2703 -7853698
2704 -7831837
2705 -8406986
2706 -8897939
2707 -8444253
2708 -7669626
2709 -8297390
2710 -8979830
2711 -8707823
2712 -8167722
2713 -7995241
2714 -8839767
2715 -9112126
2716 -8225637
2717 -8000094
2718 -8447877
2719 -9049006
2720 -8865639
2721 -7991895
2722 -8371378
2723 -9196889
2724 -9088021
2725 -8486584
2726 -8048507
2727 -8800067
2728 -9398707
2729 -8620007
2730 -8199566
2731 -8596518
2732 -9282289
2733 -9294265
2734 -8348755
2735 -8404716
2736 -9187436
2737 -9256053
2738 -8820802
2739 -8265250
2740 -8778576
2741 -9583585
2742 -9106245
2743 -8586960
2744 -8731247
2745 -9315869
2746 -9563585
2747 -8659001
2748 -8415612
2749 -9198772
2750 -9500890
2751 -9188733
2752 -8530340
2753 -8847909
2754 -9778583
2755 -9431046
2756 -8763265
2757 -8766383
2758 -9333089
2759 -9781278
2760 -9044804
2761 -8606250
2762 -9271894
2763 -9661570
2764 -9506212
2765 -8851188
2766 -8828386
2767 -9742493
2768 -9688003
2769 -9020842
2770 -8851890
2771 -9312372
2772 -9981067
2773 -9448831
2774 -8789579
2775 -9317444
2776 -9833594
2777 -9795813
2778 -9085659
2779 -8809598
2780 -9711209
2781 -9913967
2782 -9303208
2783 -8997393
2784 -9318044
2785 -10102332
2786 -9831048
2787 -9025237
2788 -9301056
2789 -9807562
2790 -9936498
2791 -9381272
2792 -8905960
2793 -9677540
2794 -10111450
2795 -9634935
2796 -9264932
2797 -9369521
2798 -10080686
2799 -9963280
2800 -9142185
2801 -9291036
2802 -9817036
2803 -10076795
2804 -9692994
2805 -9104889
2806 -9728561
2807 -10289422
2808 -9872419
2809 -9373302
2810 -9318651
2811 -10054776
2812 -10237202
2813 -9354657
2814 -9270441
2815 -9871987
2816 -10273158
2817 -9982158
2818 -9225469
2819 -9636724
2820 -10317957
2821 -10012226
2822 -9545444
2823 -9378402
2824 -10016149
2825 -10409342
2826 -9678093
2827 -9417471
2828 -9826056
2829 -10236128
2830 -10169044
2831 -9374222
2832 -9507398
2833 -10287200
2834 -10217243
2835 -9719858
2836 -9389263
2837 -9973922
2838 -10631901
2839 -9945197
2840 -9423678
2841 -9763200
2842 -10248484
2843 -10287598
2844 -9486720
2845 -9437449
2846 -10273264
2847 -10387895
2848 -9972953
2849 -9509062
2850 -9837181
2851 -10611961
2852 -10158298
2853 -9495107
2854 -9630288
2855 -10165330
2856 -10510104
2857 -9782569
2858 -9427669
2859 -10216530
2860 -10532016
2861 -10161964
2862 -9540960
2863 -9615546
2864 -10488351
2865 -10322516
2866 -9629180
2867 -9638555
2868 -10131772
2869 -10637582
2870 -10081625
2871 -9433360
2872 -9998297
2873 -10450690
2874 -10271441
2875 -9681514
2876 -9532861
2877 -10397084
2878 -10488627
2879 -9821322
2880 -9664586
2881 -10029825
2882 -10596030
2883 -10192925
2884 -9443045
2885 -9866827
2886 -10401787
2887 -10357502
2888 -9839301
2889 -9517722
2890 -10280981
2891 -10598172
2892 -9989883
2893 -9641451
2894 -9831532
2895 -10495200
2896 -10385332
2897 -9517999
2898 -9688422
2899 -10322845
2900 -10482549
2901 -10022167
2902 -9491504
2903 -10101405
2904 -10590765
2905 -10050456
2906 -9643080
2907 -9711818
2908 -10324785
2909 -10470619
2910 -9712054
2911 -9703067
2912 -10228935
2913 -10432978
2914 -10125866
2915 -9459445
2916 -9809603
2917 -10460192
2918 -10148049
2919 -9689770
2920 -9633869
2921 -10234694
2922 -10609206
2923 -9832909
2924 -9546495
2925 -10033226
2926 -10350934
2927 -10146934
2928 -9446053
2929 -9650806
2930 -10409840
2931 -10237009
2932 -9775508
2933 -9592374
2934 -10034621
2935 -10520270
2936 -9899353
2937 -9444660
2938 -9814645
2939 -10237074
2940 -10272836
2941 -9575494
2942 -9483915
2943 -10250910
2944 -10286994
2945 -9802730
2946 -9455079
2947 -9773984
2948 -10410943
2949 -9983632
2950 -9428561
2951 -9691258
2952 -10104580
2953 -10267518
2954 -9676598
2955 -9393119
2956 -10055544
2957 -10201384
2958 -9796177
2959 -9401815
2960 -9559305
2961 -10268891
2962 -10046393
2963 -9422602
2964 -9569429
2965 -9992544
2966 -10227365
2967 -9653705
2968 -9173644
2969 -9800747
2970 -10126257
2971 -9784020
2972 -9376282
2973 -9410402
2974 -10143550
2975 -10092693
2976 -9405930
2977 -9378648
2978 -9717112
2979 -10075821
2980 -9681726
2981 -9043974
2982 -9538222
2983 -10078938
2984 -9890255
2985 -9392634
2986 -9200004
2987 -9894901
2988 -10051306
2989 -9326787
2990 -9157962
2991 -9496277
2992 -9948697
2993 -9743531
2994 -9037771
2995 -9318531
2996 -9870089
2997 -9788809
2998 -9358806
2999 -8980128
3000 -9562982
3001 -9956356
3002 -9357673
3003 -9012138
3004 -9247557
3005 -9800397
3006 -9808446
3007 -8994276
3008 -9022869
3009 -9647628
3010 -9725067
3011 -9303229
3012 -8795838
3013 -9259190
3014 -9866662
3015 -9395775
3016 -8935607
3017 -9018662
3018 -9539362
3019 -9736674
3020 -8984152
3021 -8745886
3022 -9312794
3023 -9571258
3024 -9327780
3025 -8704342
3026 -8912587
3027 -9673117
3028 -9431964
3029 -8881714
3030 -8744544
3031 -9176319
3032 -9573443
3033 -8948340
3034 -8576669
3035 -9061171
3036 -9408934
3037 -9301273
3038 -8694562
3039 -8653829
3040 -9351114
3041 -9274202
3042 -8755926
3043 -8540692
3044 -8866500
3045 -9413869
3046 -8977555
3047 -8448129
3048 -8793928
3049 -9178968
3050 -9179538
3051 -8570609
3052 -8333378
3053 -9018783
3054 -9139325
3055 -8673496
3056 -8404217
3057 -8611672
3058 -9209477
3059 -8935767
3060 -8302833
3061 -8475483
3062 -8836466
3063 -8989167
3064 -8539094
3065 -8118911
3066 -8696517
3067 -8990799
3068 -8619565
3069 -8253095
3070 -8283744
3071 -8895761
3072 -8823347
3073 -8132789
3074 -8175246
3075 -8562393
3076 -8787929
3077 -8431344
3078 -7938066
3079 -8404885
3080 -8790388
3081 -8493550
3082 -8097485
3083 -7983856
3084 -8535723
3085 -8657915
3086 -8014713
3087 -7923380
3088 -8271546
3089 -8610976
3090 -8392800
3091 -7747964
3092 -8021036
3093 -8522626
3094 -8318900
3095 -7882567
3096 -7657589
3097 -8208864
3098 -8528200
3099 -7927319
3100 -7696851
3101 -7984706
3102 -8335145
3103 -8227750
3104 -7531921
3105 -7612391
3106 -8171579
3107 -8153004
3108 -7812957
3109 -7475012
3110 -7860646
3111 -8335951
3112 -7836000
3113 -7433061
3114 -7602488
3115 -7985066
3116 -8044878
3117 -7380760
3118 -7322408
3119 -7912270
3120 -7971581
3121 -7640822
3122 -7242310
3123 -7496864
3124 -8042557
3125 -7650435
3126 -7171604
3127 -7258025
3128 -7654398
3129 -7872703
3130 -7285151
3131 -7008996
3132 -7548892
3133 -7768667
3134 -7488014
3135 -6967044
3136 -7055055
3137 -7716295
3138 -7536209
3139 -6980510
3140 -6924904
3141 -7310679
3142 -7682253
3143 -7184408
3144 -6713440
3145 -7131403
3146 -7436236
3147 -7285898
3148 -6781556
3149 -6646210
3150 -7311438
3151 -7376399
3152 -6872956
3153 -6671330
3154 -6917915
3155 -7384489
3156 -7041049
3157 -6411026
3158 -6691526
3159 -7100081
3160 -7107210
3161 -6642851
3162 -6366912
3163 -6948493
3164 -7165887
3165 -6680008
3166 -6371464
3167 -6479959
3168 -6990819
3169 -6864562
3170 -6210827
3171 -6329737
3172 -6770218
3173 -6902031
3174 -6512989
3175 -6045813
3176 -6486610
3177 -6855937
3178 -6453157
3179 -6074185
3180 -6091738
3181 -6640683
3182 -6722475
3183 -6047067
3184 -5982838
3185 -6377870
3186 -6580236
3187 -6309469
3188 -5761867
3189 -6029417
3190 -6506293
3191 -6266214
3192 -5893503
3193 -5745367
3194 -6222784
3195 -6494525
3196 -5897762
3197 -5645970
3198 -5946588
3199 -6223522
3200 -6076376
3201 -5490338
3202 -5627767
3203 -6167444
3204 -6046158
3205 -5669381
3206 -5460341
3207 -5808978
3208 -6161298
3209 -5647108
3210 -5304476
3211 -5541556
3212 -5851794
3213 -5866427
3214 -5311404
3215 -5255553
3216 -5793160
3217 -5823366
3218 -5464224
3219 -5102028
3220 -5296301
3221 -5792202
3222 -5456897
3223 -5024692
3224 -5177332
3225 -5508885
3226 -5642489
3227 -5116862
3228 -4876871
3229 -5352168
3230 -5448650
3231 -5169977
3232 -4823982
3233 -4918496
3234 -5436796
3235 -5241790
3236 -4788064
3237 -4835384
3238 -5103431
3239 -5305147
3240 -4859142
3241 -4488381
3242 -4916585
3243 -5151075
3244 -4922435
3245 -4544373
3246 -4537178
3247 -5090281
3248 -5017315
3249 -4481710
3250 -4419100
3251 -4667599
3252 -4966061
3253 -4627631
3254 -4146317
3255 -4497963
3256 -4840748
3257 -4702144
3258 -4297804
3259 -4124689
3260 -4651736
3261 -4754976
3262 -4219349
3263 -4017403
3264 -4218842
3265 -4616392
3266 -4431684
3267 -3855953
3268 -4071310
3269 -4481293
3270 -4436031
3271 -4037704
3272 -3715711
3273 -4150210
3274 -4427931
3275 -3988692
3276 -3709083
3277 -3830577
3278 -4259200
3279 -4246551
3280 -3622809
3281 -3611636
3282 -4010870
3283 -4090177
3284 -3770235
3285 -3344296
3286 -3682922
3287 -4120809
3288 -3784732
3289 -3428065
3290 -3444868
3291 -3846829
3292 -3949497
3293 -3330028
3294 -3185080
3295 -3581493
3296 -3765713
3297 -3553736
3298 -3075544
3299 -3242837
3300 -3747156
3301 -3538503
3302 -3141478
3303 -2998661
3304 -3324288
3305 -3637420
3306 -3149618
3307 -2819966
3308 -3137887
3309 -3418671
3310 -3330989
3311 -2805129
3312 -2786004
3313 -3304218
3314 -3231034
3315 -2829553
3316 -2629815
3317 -2871868
3318 -3273569
3319 -2918502
3320 -2534102
3321 -2754892
3322 -3029538
3323 -3022686
3324 -2529374
3325 -2346596
3326 -2839574
3327 -2919054
3328 -2565797
3329 -2288677
3330 -2446325
3331 -2934649
3332 -2720869
3333 -2213686
3334 -2297739
3335 -2580337
3336 -2711184
3337 -2287556
3338 -1934354
3339 -2365768
3340 -2613577
3341 -2362072
3342 -2020265
3343 -2003494
3344 -2476302
3345 -2407921
3346 -1888812
3347 -1875022
3348 -2135719
3349 -2363994
3350 -2073402
3351 -1652401
3352 -1960130
3353 -2240742
3354 -2051957
3355 -1725136
3356 -1592194
3357 -2008769
3358 -2086076
3359 -1630686
3360 -1541048
3361 -1735901
3362 -1993538
3363 -1807976
3364 -1341039
3365 -1507835
3366 -1831233
3367 -1720425
3368 -1415331
3369 -1209139
3370 -1606832
3371 -1805014
3372 -1350431
3373 -1154361
3374 -1337031
3375 -1623519
3376 -1518071
3377  -995421
3378 -1075283
3379 -1460860
3380 -1421598
3381 -1131438
3382  -846289
3383 -1166583
3384 -1493767
3385 -1108647
3386  -816916
3387  -887750
3388 -1175068
3389 -1224866
3390  -713853
3391  -624785
3392 -1035190
3393 -1134423
3394  -895903
3395  -518721
3396  -704140
3397 -1111027
3398  -827403
3399  -448855
3400  -468865
3401  -763693
3402  -947730
3403  -483982
3404  -284269
3405  -640353
3406  -787272
3407  -597700
3408  -176280
3409  -235966
3410  -696461
3411  -547917
3412  -173833
3413  -101905
3414  -376437
3415  -658556
3416  -252456
3417   109961
3418  -162729
3419  -400644
3420  -316638
3421   112911
3422   195697
3423  -301095
3424  -320130
3425    73014
3426   263406
3427    85819
3428  -276680
3429     6823
3430   450156
3431   267646
3432   -22226
3433   -41346
3434   344984
3435   558857
3436   115247
3437   -10944
3438   350789
3439   596790
3440   516522
3441   138432
3442   272823
3443   740519
3444   657724
3445   360729
3446   256840
3447   571653
3448   918363
3449   582810
3450   332485
3451   621000
3452   935136
3453   961893
3454   546991
3455   482935
3456   967874
3457  1035586
3458   748058
3459   569345
3460   819705
3461  1274360
3462  1066000
3463   726154
3464   881480
3465  1173049
3466  1287092
3467   935353
3468   768650
3469  1208057
3470  1399796
3471  1213309
3472   990163
3473  1082310
3474  1532409
3475  1457328
3476  1082265
3477  1132387
3478  1401527
3479  1630360
3480  1371755
3481  1106793
3482  1474956
3483  1746785
3484  1600571
3485  1336913
3486  1323299
3487  1768733
3488  1820224
3489  1454334
3490  1440804
3491  1704998
3492  1969819
3493  1792824
3494  1452176
3495  1721566
3496  2036212
3497  1952138
3498  1696875
3499  1597799
3500  1993966
3501  2183423
3502  1848278
3503  1761653
3504  1962843
3505  2271815
3506  2207623
3507  1800895
3508  1938685
3509  2288661
3510  2289138
3511  2077710
3512  1900640
3513  2255428
3514  2533196
3515  2253590
3516  2083547
3517  2222309
3518  2518005
3519  2546912
3520  2128743
3521  2187028
3522  2557109
3523  2629614
3524  2465069
3525  2254743
3526  2509851
3527  2828226
3528  2603607
3529  2371246
3530  2437475
3531  2757845
3532  2892065
3533  2514213
3534  2456932
3535  2820812
3536  2986915
3537  2840987
3538  2531857
3539  2678464
3540  3096980
3541  2976710
3542  2701759
3543  2707391
3544  3009257
3545  3253897
3546  2920315
3547  2727540
3548  3029465
3549  3243597
3550  3183194
3551  2863579
3552  2899298
3553  3337987
3554  3335260
3555  3072875
3556  2996357
3557  3220518
3558  3535529
3559  3294249
3560  3010455
3561  3234286
3562  3486916
3563  3509517
3564  3213513
3565  3134464
3566  3572682
3567  3677787
3568  3414889
3569  3271186
3570  3428967
3571  3796096
3572  3641778
3573  3276126
3574  3430650
3575  3736376
3576  3851363
3577  3584324
3578  3397450
3579  3779518
3580  3975057
3581  3747091
3582  3520359
3583  3598663
3584  3992183
3585  3997372
3586  3639837
3587  3696282
3588  3965826
3589  4147155
3590  3941922
3591  3642184
3592  3907611
3593  4196042
3594  4057642
3595  3837983
3596  3815570
3597  4213270
3598  4337074
3599  3986229
3600  3926492
3601  4158875
3602  4372618
3603  4253198
3604  3906920
3605  4087701
3606  4444785
3607  4392465
3608  4177086
3609  4065385
3610  4373198
3611  4599400
3612  4291632
3613  4151713
3614  4331778
3615  4578482
3616  4578246
3617  4241163
3618  4291286
3619  4653751
3620  4683278
3621  4485164
3622  4296847
3623  4525071
3624  4829174
3625  4600021
3626  4383502
3627  4497596
3628  4775087
3629  4888983
3630  4560067
3631  4500801
3632  4825299
3633  4921762
3634  4777065
3635  4543119
3636  4680841
3637  5027982
3638  4901777
3639  4674248
3640  4730155
3641  4967356
3642  5134224
3643  4848038
3644  4691469
3645  4971431
3646  5121088
3647  5028582
3648  4813495
3649  4870195
3650  5252680
3651  5199405
3652  4933951
3653  4919709
3654  5117393
3655  5337477
3656  5093970
3657  4872917
3658  5137507
3659  5356175
3660  5326780
3661  5080640
3662  5042403
3663  5408115
3664  5443543
3665  5177700
3666  5105733
3667  5266084
3668  5527008
3669  5389903
3670  5115418
3671  5304714
3672  5536434
3673  5553001
3674  5333132
3675  5209503
3676  5521090
3677  5655189
3678  5422122
3679  5296991
3680  5419053
3681  5723900
3682  5672055
3683  5337860
3684  5440970
3685  5699763
3686  5764275
3687  5553491
3688  5365721
3689  5646690
3690  5868868
3691  5680966
3692  5518810
3693  5576925
3694  5879127
3695  5913567
3696  5574424
3697  5559203
3698  5801962
3699  5938558
3700  5808213
3701  5557334
3702  5759015
3703  6075065
3704  5950042
3705  5727709
3706  5686897
3707  5968471
3708  6111324
3709  5794968
3710  5698237
3711  5936141
3712  6124648
3713  6071368
3714  5766095
3715  5865583
3716  6169004
3717  6128084
3718  5926226
3719  5813443
3720  6046100
3721  6289728
3722  6048045
3723  5882333
3724  6052548
3725  6268876
3726  6265902
3727  5958463
3728  5937452
3729  6273159
3730  6306875
3731  6124596
3732  5980696
3733  6153598
3734  6454050
3735  6277154
3736  6035332
3737  6145320
3738  6366603
3739  6451753
3740  6161097
3741  6037504
3742  6343715
3743  6474424
3744  6344374
3745  6142970
3746  6222468
3747  6548450
3748  6467170
3749  6192443
3750  6217177
3751  6424187
3752  6590604
3753  6371277
3754  6186064
3755  6435492
3756  6606014
3757  6523184
3758  6317588
3759  6293490
3760  6594182
3761  6622758
3762  6358719
3763  6328313
3764  6494402
3765  6705092
3766  6578285
3767  6336374
3768  6512564
3769  6707673
3770  6647475
3771  6444672
3772  6366404
3773  6674148
3774  6775296
3775  6543053
3776  6456303
3777  6582981
3778  6798793
3779  6726136
3780  6426376
3781  6523158
3782  6764364
3783  6792241
3784  6621430
3785  6478860
3786  6714081
3787  6907788
3788  6708010
3789  6558808
3790  6622843
3791  6851201
3792  6854166
3793  6566575
3794  6602069
3795  6830080
3796  6892026
3797  6772557
3798  6579054
3799  6752806
3800  6972411
3801  6818890
3802  6665433
3803  6674018
3804  6896854
3805  6978902
3806  6705545
3807  6651230
3808  6879334
3809  6986856
3810  6893848
3811  6658079
3812  6760708
3813  7036472
3814  6935547
3815  6742390
3816  6721144
3817  6931055
3818  7081500
3819  6848458
3820  6717732
3821  6901055
3822  7031392
3823  6982214
3824  6744474
3825  6763487
3826  7058767
3827  7051559
3828  6867376
3829  6787288
3830  6943678
3831  7154217
3832  6953454
3833  6755941
3834  6895287
3835  7061124
3836  7075281
3837  6841657
3838  6800527
3839  7086409
3840  7126004
3841  6957082
3842  6832849
3843  6924121
3844  7160558
3845  7044642
3846  6815118
3847  6909967
3848  7087998
3849  7164020
3850  6953047
3851  6818527
3852  7069433
3853  7175180
3854  7018704
3855  6866008
3856  6915053
3857  7182259
3858  7145194
3859  6876677
3860  6903404
3861  7089880
3862  7201852
3863  7035241
3864  6826658
3865  7023103
3866  7190611
3867  7102520
3868  6919502
3869  6887746
3870  7158715
3871  7225775
3872  6970925
3873  6899985
3874  7042285
3875  7198409
3876  7096688
3877  6841816
3878  6966740
3879  7185040
3880  7146165
3881  6978309
3882  6898788
3883  7120429
3884  7239971
3885  7005629
3886  6899282
3887  6992248
3888  7173712
3889  7161428
3890  6899151
3891  6942366
3892  7165725
3893  7188708
3894  7033140
3895  6868525
3896  7037606
3897  7235147
3898  7049232
3899  6895965
3900  6959408
3901  7153247
3902  7196736
3903  6938389
3904  6905383
3905  7113079
3906  7171729
3907  7056761
3908  6876882
3909  6969640
3910  7197772
3911  7098016
3912  6923260
3913  6930624
3914  7084539
3915  7199569
3916  6969328
3917  6853910
3918  7032970
3919  7132688
3920  7064324
3921  6882018
3922  6908749
3923  7149990
3924  7097116
3925  6926631
3926  6893498
3927  7012317
3928  7148546
3929  6974674
3930  6819589
3931  6963190
3932  7094622
3933  7072868
3934  6889502
3935  6851705
3936  7084186
3937  7084793
3938  6903739
3939  6822591
3940  6916081
3941  7096209
3942  6981387
3943  6791925
3944  6899063
3945  7033461
3946  7047993
3947  6873454
3948  6767567
3949  6970264
3950  7045178
3951  6883751
3952  6781399
3953  6830945
3954  7035831
3955  6991020
3956  6762845
3957  6809022
3958  6948214
3959  6984636
3960  6829767
3961  6689799
3962  6877551
3963  6996819
3964  6861219
3965  6749207
3966  6759407
3967  6950240
3968  6939621
3969  6704707
3970  6694958
3971  6838302
3972  6913614
3973  6807424
3974  6629825
3975  6761666
3976  6923480
3977  6831123
3978  6685276
3979  6640678
3980  6831997
3981  6899148
3982  6654836
3983  6596346
3984  6721360
3985  6846722
3986  6779546
3987  6560251
3988  6621987
3989  6814856
3990  6765868
3991  6613980
3992  6517748
3993  6686020
3994  6826660
3995  6632831
3996  6514422
3997  6606167
3998  6734171
3999  6722944
4000  6493149
4001  6486162
4002  6671062
4003  6678319
4004  6554838
4005  6435560
4006  6549294
4007  6728699
4008  6579262
4009  6432140
4010  6480041
4011  6602913
4012  6631156
4013  6417775
4014  6355339
4015  6546898
4016  6602843
4017  6496701
4018  6344952
4019  6396406
4020  6603819
4021  6500343
4022  6317584
4023  6326851
4024  6450042
4025  6544089
4026  6360528
4027  6235957
4028  6400120
4029  6491014
4030  6415920
4031  6249154
4032  6229210
4033  6427437
4034  6412731
4035  6230874
4036  6193055
4037  6290890
4038  6426071
4039  6301548
4040  6112706
4041  6231399
4042  6339457
4043  6310219
4044  6139386
4045  6073070
4046  6269596
4047  6312877
4048  6138093
4049  6064989
4050  6132416
4051  6276462
4052  6200709
4053  5989568
4054  6052322
4055  6176167
4056  6179576
4057  6046353
4058  5933290
4059  6088954
4060  6189687
4061  6053206
4062  5934937
4063  5945878
4064  6095774
4065  6080278
4066  5869564
4067  5880191
4068  6015676
4069  6051105
4070  5952248
4071  5793525
4072  5907398
4073  6019841
4074  5908655
4075  5787344
4076  5775355
4077  5916455
4078  5949062
4079  5762535
4080  5732138
4081  5841244
4082  5892155
4083  5813504
4084  5647792
4085  5702689
4086  5842638
4087  5769607
4088  5653510
4089  5612814
4090  5737361
4091  5813097
4092  5631251
4093  5556031
4094  5651171
4095  5725073
4096  5671374
4097  5493857
4098  5512214
4099  5675051
4100  5636325
4101  5509067
4102  5433800
4103  5538269
4104  5657324
4105  5497544
4106  5365802
4107  5443169
4108  5534665
4109  5526921
4110  5347055
4111  5323611
4112  5484011
4113  5480932
4114  5369383
4115  5263741
4116  5309779
4117  5458855
4118  5347149
4119  5197453
4120  5235026
4121  5339740
4122  5376665
4123  5211214
4124  5123739
4125  5279015
4126  5308090
4127  5193564
4128  5069073
4129  5097546
4130  5265502
4131  5203650
4132  5036696
4133  5047485
4134  5138826
4135  5194568
4136  5047302
4137  4904066
4138  5037717
4139  5118480
4140  5034190
4141  4905485
4142  4885347
4143  5054207
4144  5057487
4145  4876596
4146  4827486
4147  4899131
4148  4987551
4149  4892539
4150  4714049
4151  4797046
4152  4912914
4153  4880192
4154  4745609
4155  4670338
4156  4814869
4157  4868866
4158  4699274
4159  4625938
4160  4668717
4161  4782756
4162  4727056
4163  4539041
4164  4570120
4165  4699936
4166  4688360
4167  4569266
4168  4454954
4169  4565943
4170  4650920
4171  4516436
4172  4418737
4173  4442119
4174  4552790
4175  4546990
4176  4372936
4177  4349969
4178  4450472
4179  4471684
4180  4386711
4181  4249392
4182  4308986
4183  4438083
4184  4344311
4185  4227594
4186  4215302
4187  4320351
4188  4355409
4189  4180284
4190  4108222
4191  4208012
4192  4255413
4193  4193440
4194  4051857
4195  4078178
4196  4224992
4197  4154112
4198  4027036
4199  3982830
4200  4051981
4201  4120229
4202  3989243
4203  3883365
4204  3964841
4205  4035683
4206  4004667
4207  3865454
4208  3835898
4209  3977881
4210  3939871
4211  3818808
4212  3755815
4213  3805006
4214  3910244
4215  3796485
4216  3673355
4217  3729860
4218  3801192
4219  3792407
4220  3650968
4221  3579179
4222  3709221
4223  3730677
4224  3611686
4225  3530234
4226  3560018
4227  3670353
4228  3602729
4229  3456108
4230  3477456
4231  3546002
4232  3566462
4233  3441809
4234  3351485
4235  3449182
4236  3491468
4237  3411994
4238  3315676
4239  3307722
4240  3427469
4241  3383541
4242  3241091
4243  3226973
4244  3289977
4245  3324441
4246  3233823
4247  3113745
4248  3198005
4249  3271107
4250  3189377
4251  3083576
4252  3049557
4253  3167168
4254  3164669
4255  3012941
4256  2981473
4257  3050054
4258  3099735
4259  3031283
4260  2893090
4261  2932815
4262  3019526
4263  2963662
4264  2850670
4265  2795538
4266  2889569
4267  2952240
4268  2805474
4269  2735776
4270  2781135
4271  2856224
4272  2811495
4273  2644294
4274  2649688
4275  2759516
4276  2727144
4277  2634871
4278  2548831
4279  2630678
4280  2707837
4281  2596782
4282  2493956
4283  2512964
4284  2590081
4285  2582204
4286  2429142
4287  2382286
4288  2489848
4289  2504115
4290  2413915
4291  2308664
4292  2353695
4293  2459108
4294  2374824
4295  2250839
4296  2249193
4297  2321663
4298  2352224
4299  2212661
4300  2137892
4301  2223654
4302  2260134
4303  2201076
4304  2079626
4305  2066671
4306  2191663
4307  2140154
4308  2022169
4309  1984295
4310  2045349
4311  2117511
4312  2001836
4313  1898527
4314  1954134
4315  1997627
4316  1963076
4317  1845007
4318  1799597
4319  1917583
4320  1911877
4321  1803946
4322  1741139
4323  1779886
4324  1852134
4325  1772766
4326  1644255
4327  1672082
4328  1730836
4329  1729948
4330  1620833
4331  1552556
4332  1649459
4333  1678139
4334  1568581
4335  1494879
4336  1506490
4337  1589821
4338  1539963
4339  1403750
4340  1415930
4341  1479916
4342  1480870
4343  1391809
4344  1298991
4345  1372909
4346  1425603
4347  1336579
4348  1239251
4349  1227356
4350  1327727
4351  1312203
4352  1169843
4353  1155296
4354  1211106
4355  1235681
4356  1164115
4357  1054216
4358  1099245
4359  1163696
4360  1091313
4361   997820
4362   978029
4363  1053432
4364  1076116
4365   946674
4366   896408
4367   941509
4368   972334
4369   918530
4370   793719
4371   826264
4372   906142
4373   867607
4374   769956
4375   721758
4376   787974
4377   837037
4378   705493
4379   631772
4380   667854
4381   722205
4382   694612
4383   569432
4384   561436
4385   641714
4386   626829
4387   541697
4388   471760
4389   502282
4390   573090
4391   479058
4392   391874
4393   406874
4394   459274
4395   461926
4396   337166
4397   301253
4398   374001
4399   380576
4400   295043
4401   218875
4402   240856
4403   323613
4404   249788
4405   152774
4406   155293
4407   194818
4408   223939
4409   108555
4410    33287
4411   104955
4412   131399
4413    78017
4414   -15837
4415   -26606
4416    64471
4417    35582
4418   -81722
4419  -103583
4420   -60290
4421   -20227
4422  -128482
4423  -218976
4424  -154088
4425  -111730
4426  -163796
4427  -243533
4428  -280739
4429  -196994
4430  -205742
4431  -311630
4432  -363640
4433  -333037
4434  -266851
4435  -327747
4436  -449269
4437  -418736
4438  -355700
4439  -385874
4440  -479143
4441  -543494
4442  -464606
4443  -443183
4444  -547797
4445  -597254
4446  -584219
4447  -514181
4448  -560645
4449  -674282
4450  -673029
4451  -620280
4452  -627924
4453  -708763
4454  -779720
4455  -727806
4456  -680098
4457  -753646
4458  -830241
4459  -834922
4460  -769920
4461  -784491
4462  -906447
4463  -929937
4464  -872174
4465  -858447
4466  -919894
4467 -1013778
4468  -980252
4469  -913877
4470  -975158
4471 -1053384
4472 -1083308
4473 -1036758
4474 -1014339
4475 -1119397
4476 -1162721
4477 -1125701
4478 -1093877
4479 -1135378
4480 -1235700
4481 -1228915
4482 -1160204
4483 -1199081
4484 -1281522
4485 -1321985
4486 -1284478
4487 -1236005
4488 -1332733
4489 -1392557
4490 -1354448
4491 -1329396
4492 -1353350
4493 -1456016
4494 -1479942
4495 -1406313
4496 -1428927
4497 -1496417
4498 -1542045
4499 -1521632
4500 -1464333
4501 -1542868
4502 -1621739
4503 -1601372
4504 -1570773
4505 -1586950
4506 -1670352
4507 -1708617
4508 -1643104
4509 -1637505
4510 -1701527
4511 -1770155
4512 -1759048
4513 -1694801
4514 -1757159
4515 -1837061
4516 -1838356
4517 -1811239
4518 -1783749
4519 -1874023
4520 -1935524
4521 -1877139
4522 -1853710
4523 -1917664
4524 -1982059
4525 -1992261
4526 -1928103
4527 -1951170
4528 -2053475
4529 -2064503
4530 -2026131
4531 -1998827
4532 -2080009
4533 -2150735
4534 -2105248
4535 -2069185
4536 -2123768
4537 -2195141
4538 -2224291
4539 -2153020
4540 -2155978
4541 -2255707
4542 -2277634
4543 -2250156
4544 -2211020
4545 -2271655
4546 -2368068
4547 -2331987
4548 -2293282
4549 -2320494
4550 -2393442
4551 -2428995
4552 -2372893
4553 -2349010
4554 -2438023
4555 -2486992
4556 -2475465
4557 -2438262
4558 -2459886
4559 -2562866
4560 -2556981
4561 -2498841
4562 -2515290
4563 -2578823
4564 -2636398
4565 -2600376
4566 -2563993
4567 -2629685
4568 -2691322
4569 -2692978
4570 -2636639
4571 -2653723
4572 -2745620
4573 -2765454
4574 -2710272
4575 -2711537
4576 -2764871
4577 -2840297
4578 -2814405
4579 -2754007
4580 -2814124
4581 -2884459
4582 -2889571
4583 -2844953
4584 -2827080
4585 -2931096
4586 -2970100
4587 -2919445
4588 -2902766
4589 -2949035
4590 -3030611
4591 -3020513
4592 -2959510
4593 -2985599
4594 -3058892
4595 -3081357
4596 -3049040
4597 -3012277
4598 -3096092
4599 -3158528
4600 -3127879
4601 -3092689
4602 -3117870
4603 -3198241
4604 -3206829
4605 -3145187
4606 -3153383
4607 -3236857
4608 -3273987
4609 -3246609
4610 -3206205
4611 -3266035
4612 -3333898
4613 -3312060
4614 -3277226
4615 -3289068
4616 -3363656
4617 -3392146
4618 -3345199
4619 -3332986
4620 -3407494
4621 -3449062
4622 -3435851
4623 -3389603
4624 -3424006
4625 -3497392
4626 -3489908
4627 -3460105
4628 -3452588
4629 -3523957
4630 -3584761
4631 -3524700
4632 -3505516
4633 -3552552
4634 -3613891
4635 -3613120
4636 -3554954
4637 -3577565
4638 -3662993
4639 -3666131
4640 -3637123
4641 -3620912
4642 -3672435
4643 -3736024
4644 -3699096
4645 -3670632
4646 -3700760
4647 -3755623
4648 -3782479
4649 -3723634
4650 -3733752
4651 -3820973
4652 -3835211
4653 -3805353
4654 -3777750
4655 -3815064
4656 -3897056
4657 -3875247
4658 -3828105
4659 -3855375
4660 -3910356
4661 -3940663
4662 -3897924
4663 -3876943
4664 -3957066
4665 -3985025
4666 -3960752
4667 -3929172
4668 -3955443
4669 -4033118
4670 -4025505
4671 -3986666
4672 -4003756
4673 -4055403
4674 -4100417
4675 -4055404
4676 -4014843
4677 -4079127
4678 -4129317
4679 -4111949
4680 -4077926
4681 -4088807
4682 -4169582
4683 -4177531
4684 -4132578
4685 -4133820
4686 -4172091
4687 -4228248
4688 -4203154
4689 -4155941
4690 -4202242
4691 -4262002
4692 -4256830
4693 -4220614
4694 -4224035
4695 -4293354
4696 -4316685
4697 -4261655
4698 -4261478
4699 -4301666
4700 -4358088
4701 -4343781
4702 -4295473
4703 -4332488
4704 -4391438
4705 -4397981
4706 -4364900
4707 -4328510
4708 -4407382
4709 -4445769
4710 -4403231
4711 -4381548
4712 -4410156
4713 -4480679
4714 -4488534
4715 -4423615
4716 -4434062
4717 -4500348
4718 -4511492
4719 -4483586
4720 -4451437
4721 -4501193
4722 -4563510
4723 -4528954
4724 -4501675
4725 -4524467
4726 -4578778
4727 -4604219
4728 -4544230
4729 -4536370
4730 -4594961
4731 -4627960
4732 -4611451
4733 -4559390
4734 -4599435
4735 -4679876
4736 -4652304
4737 -4620526
4738 -4625938
4739 -4666515
4740 -4707350
4741 -4648531
4742 -4637010
4743 -4689248
4744 -4730524
4745 -4728543
4746 -4675436
4747 -4694501
4748 -4767067
4749 -4755837
4750 -4713918
4751 -4711752
4752 -4755912
4753 -4808039
4754 -4770513
4755 -4738841
4756 -4782088
4757 -4823121
4758 -4825157
4759 -4774390
4760 -4764869
4761 -4841511
4762 -4853840
4763 -4817762
4764 -4797781
4765 -4844556
4766 -4898178
4767 -4865937
4768 -4821258
4769 -4855948
4770 -4893307
4771 -4912561
4772 -4868015
4773 -4845766
4774 -4922352
4775 -4941631
4776 -4912539
4777 -4883463
4778 -4908891
4779 -4970533
4780 -4952271
4781 -4911630
4782 -4923593
4783 -4966638
4784 -4989986
4785 -4959317
4786 -4931877
4787 -4974340
4788 -5018550
4789 -4991740
4790 -4962099
4791 -4964867
4792 -5032151
4793 -5033085
4794 -4979775
4795 -4982288
4796 -5027479
4797 -5059225
4798 -5038253
4799 -4984711
4800 -5034766
4801 -5077646
4802 -5059332
4803 -5029345
4804 -5016603
4805 -5083640
4806 -5101146
4807 -5048221
4808 -5054359
4809 -5078947
4810 -5120258
4811 -5094565
4812 -5045253
4813 -5081613
4814 -5131669
4815 -5117253
4816 -5084298
4817 -5073960
4818 -5133845
4819 -5164248
4820 -5110978
4821 -5087265
4822 -5119619
4823 -5163100
4824 -5151791
4825 -5096759
4826 -5119758
4827 -5172956
4828 -5180309
4829 -5147916
4830 -5109189
4831 -5160027
4832 -5211227
4833 -5160157
4834 -5128005
4835 -5147082
4836 -5203517
4837 -5208895
4838 -5148099
4839 -5147310
4840 -5197822
4841 -5220893
4842 -5191001
4843 -5154936
4844 -5181354
4845 -5237507
4846 -5196683
4847 -5167225
4848 -5173197
4849 -5224042
4850 -5249651
4851 -5188225
4852 -5174964
4853 -5223060
4854 -5247281
4855 -5225354
4856 -5173458
4857 -5190080
4858 -5256784
4859 -5243862
4860 -5201397
4861 -5201426
4862 -5240025
4863 -5274310
4864 -5220724
4865 -5184478
4866 -5232467
4867 -5258971
4868 -5257319
4869 -5205491
4870 -5202322
4871 -5266310
4872 -5272178
4873 -5224293
4874 -5207618
4875 -5235707
4876 -5286644
4877 -5248253
4878 -5199809
4879 -5232562
4880 -5272263
4881 -5268210
4882 -5226089
4883 -5202501
4884 -5267147
4885 -5281430
4886 -5235921
4887 -5209937
4888 -5230148
4889 -5284852
4890 -5269764
4891 -5210124
4892 -5228689
4893 -5266354
4894 -5278280
4895 -5230341
4896 -5198904
4897 -5257282
4898 -5281489
4899 -5244159
4900 -5214115
4901 -5220389
4902 -5281059
4903 -5274694
4904 -5209433
4905 -5210848
4906 -5246135
4907 -5278877
4908 -5231985
4909 -5187292
4910 -5221135
4911 -5276304
4912 -5243666
4913 -5209846
4914 -5195477
4915 -5255218
4916 -5270897
4917 -5209209
4918 -5186415
4919 -5223856
4920 -5256090
4921 -5230738
4922 -5173480
4923 -5204560
4924 -5255137
4925 -5230593
4926 -5189879
4927 -5170325
4928 -5212223
4929 -5243455
4930 -5181750
4931 -5168987
4932 -5197062
4933 -5234027
4934 -5213583
4935 -5154471
4936 -5163873
4937 -5213971
4938 -5211192
4939 -5169704
4940 -5144879
4941 -5182010
4942 -5225433
4943 -5173982
4944 -5141161
4945 -5152055
4946 -5189846
4947 -5188490
4948 -5125769
4949 -5115508
4950 -5169318
4951 -5174161
4952 -5140686
4953 -5103927
4954 -5139496
4955 -5179428
4956 -5145618
4957 -5100961
4958 -5098340
4959 -5145791
4960 -5159471
4961 -5101902
4962 -5074070
4963 -5122681
4964 -5134976
4965 -5104612
4966 -5057330
4967 -5074580
4968 -5134201
4969 -5104137
4970 -5054125
4971 -5052778
4972 -5089490
4973 -5107320
4974 -5053117
4975 -5020208
4976 -5063798
4977 -5090591
4978 -5056865
4979 -5010621
4980 -5004683
4981 -5069200
4982 -5067795
4983 -4995564
4984 -4987867
4985 -5018557
4986 -5058766
4987 -5017607
4988 -4957997
4989 -4984122
4990 -5024460
4991 -5003854
4992 -4959257
4993 -4939068
4994 -4994297
4995 -5004403
4996 -4955911
4997 -4919285
4998 -4934821
4999 -4992075
5000 -4956020
5001 -4889605
5002 -4903961
5003 -4941010
5004 -4943312
5005 -4900555
5006 -4860055
5007 -4913635
5008 -4943876
5009 -4882206
5010 -4850582
5011 -4855641
5012 -4905704
5013 -4896363
5014 -4817739
5015 -4822834
5016 -4868863
5017 -4876012
5018 -4835047
5019 -4787583
5020 -4824926
5021 -4855317
5022 -4816423
5023 -4769221
5024 -4770185
5025 -4814135
5026 -4824320
5027 -4752201
5028 -4736737
5029 -4772017
5030 -4789060
5031 -4759470
5032 -4695100
5033 -4717851
5034 -4767757
5035 -4742194
5036 -4693597
5037 -4674378
5038 -4714940
5039 -4742590
5040 -4671817
5041 -4637696
5042 -4665822
5043 -4694011
5044 -4676269
5045 -4611622
5046 -4609060
5047 -4670540
5048 -4660243
5049 -4614614
5050 -4578408
5051 -4610931
5052 -4641049
5053 -4579892
5054 -4541034
5055 -4561439
5056 -4593035
5057 -4584277
5058 -4522243
5059 -4506101
5060 -4569114
5061 -4556465
5062 -4513368
5063 -4468733
5064 -4492719
5065 -4542995
5066 -4497223
5067 -4439999
5068 -4454189
5069 -4478081
5070 -4493213
5071 -4425026
5072 -4387802
5073 -4440161
5074 -4456346
5075 -4407605
5076 -4366931
5077 -4368382
5078 -4427458
5079 -4400898
5080 -4338710
5081 -4334561
5082 -4365502
5083 -4378234
5084 -4321275
5085 -4273256
5086 -4309933
5087 -4339510
5088 -4303768
5089 -4256692
5090 -4243389
5091 -4302367
5092 -4291100
5093 -4219845
5094 -4208871
5095 -4233230
5096 -4252201
5097 -4206434
5098 -4152264
5099 -4183813
5100 -4209205
5101 -4198526
5102 -4146549
5103 -4113917
5104 -4173373
5105 -4175770
5106 -4108274
5107 -4075681
5108 -4093783
5109 -4133580
5110 -4108404
5111 -4030530
5112 -4047386
5113 -4087634
5114 -4074433
5115 -4020994
5116 -3980069
5117 -4026854
5118 -4048958
5119 -3990174
5120 -3949267
5121 -3966052
5122 -4008592
5123 -3989442
5124 -3909911
5125 -3903157
5126 -3947178
5127 -3947411
5128 -3893581
5129 -3841184
5130 -3872966
5131 -3919198
5132 -3868970
5133 -3814952
5134 -3813451
5135 -3858600
5136 -3852878
5137 -3767252
5138 -3765052
5139 -3796904
5140 -3814240
5141 -3768202
5142 -3710093
5143 -3726731
5144 -3773565
5145 -3739440
5146 -3683603
5147 -3661454
5148 -3696268
5149 -3723060
5150 -3647422
5151 -3598253
5152 -3642172
5153 -3667371
5154 -3649947
5155 -3569665
5156 -3561780
5157 -3624734
5158 -3594364
5159 -3528957
5160 -3503483
5161 -3539753
5162 -3576904
5163 -3512838
5164 -3461691
5165 -3484801
5166 -3510530
5167 -3498514
5168 -3428139
5169 -3397071
5170 -3456628
5171 -3457094
5172 -3396841
5173 -3358733
5174 -3378778
5175 -3426434
5176 -3379443
5177 -3306494
5178 -3316585
5179 -3346346
5180 -3346631
5181 -3281391
5182 -3241381
5183 -3296016
5184 -3309803
5185 -3252225
5186 -3206989
5187 -3201086
5188 -3262149
5189 -3233953
5190 -3149615
5191 -3143178
5192 -3178326
5193 -3200293
5194 -3145303
5195 -3077440
5196 -3114477
5197 -3150838
5198 -3102420
5199 -3049166
5200 -3027068
5201 -3083731
5202 -3073428
5203 -2992651
5204 -2979137
5205 -3013092
5206 -3028641
5207 -2989937
5208 -2915049
5209 -2942870
5210 -2975980
5211 -2939892
5212 -2886166
5213 -2862270
5214 -2902947
5215 -2917597
5216 -2848084
5217 -2809254
5218 -2833746
5219 -2850672
5220 -2828558
5221 -2749982
5222 -2760996
5223 -2797185
5224 -2785598
5225 -2731182
5226 -2688123
5227 -2727892
5228 -2757414
5229 -2686331
5230 -2635451
5231 -2644222
5232 -2679612
5233 -2669004
5234 -2581023
5235 -2578174
5236 -2629286
5237 -2616631
5238 -2568812
5239 -2515443
5240 -2539933
5241 -2584501
5242 -2525054
5243 -2463939
5244 -2464919
5245 -2495144
5246 -2507780
5247 -2429080
5248 -2397665
5249 -2438880
5250 -2443319
5251 -2403031
5252 -2338043
5253 -2338119
5254 -2395742
5255 -2360419
5256 -2293316
5257 -2287591
5258 -2313821
5259 -2342998
5260 -2263408
5261 -2209813
5262 -2248709
5263 -2269060
5264 -2235016
5265 -2157903
5266 -2153627
5267 -2216397
5268 -2197736
5269 -2124727
5270 -2097367
5271 -2123397
5272 -2157022
5273 -2095285
5274 -2014945
5275 -2052865
5276 -2079283
5277 -2063055
5278 -1990037
5279 -1962820
5280 -2018114
5281 -2023642
5282 -1951895
5283 -1902588
5284 -1920216
5285 -1966358
5286 -1925661
5287 -1845298
5288 -1856101
5289 -1892160
5290 -1889547
5291 -1821961
5292 -1774468
5293 -1818370
5294 -1836243
5295 -1771097
5296 -1717961
5297 -1720565
5298 -1778515
5299 -1752274
5300 -1664162
5301 -1662861
5302 -1697780
5303 -1704194
5304 -1643442
5305 -1570802
5306 -1615105
5307 -1652540
5308 -1602404
5309 -1542567
5310 -1528347
5311 -1580404
5312 -1585225
5313 -1488581
5314 -1461934
5315 -1501336
5316 -1512943
5317 -1473439
5318 -1394284
5319 -1409812
5320 -1464509
5321 -1426384
5322 -1366757
5323 -1332781
5324 -1380070
5325 -1399205
5326 -1310220
5327 -1264094
5328 -1295881
5329 -1319324
5330 -1300477
5331 -1219078
5332 -1207484
5333 -1268088
5334 -1248426
5335 -1189134
5336 -1132103
5337 -1164453
5338 -1208286
5339 -1136418
5340 -1083934
5341 -1095739
5342 -1135563
5343 -1121050
5344 -1044098
5345 -1008689
5346 -1055855
5347 -1052563
5348 -1001630
5349  -943040
5350  -956781
5351 -1019336
5352  -965867
5353  -897774
5354  -897980
5355  -931966
5356  -931307
5357  -854562
5358  -806783
5359  -853396
5360  -867906
5361  -830342
5362  -759434
5363  -756455
5364  -820082
5365  -790332
5366  -706077
5367  -698335
5368  -715914
5369  -742866
5370  -684129
5371  -616607
5372  -658851
5373  -680392
5374  -647508
5375  -579572
5376  -558490
5377  -615364
5378  -601290
5379  -522564
5380  -499214
5381  -514160
5382  -557635
5383  -499324
5384  -423595
5385  -449310
5386  -489062
5387  -463892
5388  -394177
5389  -348635
5390  -404354
5391  -428578
5392  -341347
5393  -297532
5394  -315981
5395  -360420
5396  -332118
5397  -237437
5398  -245631
5399  -280505
5400  -280220
5401  -217130
5402  -154565
5403  -199813
5404  -234369
5405  -176430
5406  -120574
5407  -117489
5408  -163145
5409  -144216
5410   -50763
5411   -36528
5412   -80855
5413   -89150
5414   -33752
5415    30185
5416      578
5417   -44805
5418    12036
5419    74731
5420    91235
5421    50316
5422    35050
5423   124554
5424   168442
5425   109753
5426    91436
5427   135575
5428   222497
5429   210779
5430   151462
5431   184801
5432   256824
5433   287169
5434   242878
5435   208085
5436   295805
5437   351038
5438   318997
5439   289657
5440   306466
5441   405467
5442   413696
5443   355854
5444   363561
5445   430177
5446   481724
5447   448455
5448   400633
5449   461752
5450   534011
5451   513840
5452   479876
5453   487724
5454   573737
5455   611407
5456   548116
5457   538977
5458   606412
5459   660782
5460   656116
5461   590969
5462   639834
5463   725210
5464   720510
5465   689019
5466   665734
5467   734113
5468   800497
5469   742345
5470   730406
5471   774774
5472   845869
5473   850745
5474   787374
5475   807370
5476   896978
5477   913369
5478   873183
5479   841246
5480   902660
5481   982515
5482   952805
5483   916337
5484   958101
5485  1010688
5486  1041831
5487   981416
5488   979359
5489  1048877
5490  1094478
5491  1076562
5492  1039455
5493  1076506
5494  1167832
5495  1152288
5496  1097846
5497  1117248
5498  1172601
5499  1229899
5500  1172434
5501  1143556
5502  1222409
5503  1274205
5504  1261475
5505  1228577
5506  1234588
5507  1337316
5508  1343606
5509  1281997
5510  1288685
5511  1346189
5512  1405734
5513  1376927
5514  1332997
5515  1388746
5516  1455162
5517  1452584
5518  1406641
5519  1398602
5520  1495662
5521  1517947
5522  1457665
5523  1463950
5524  1511099
5525  1577794
5526  1569049
5527  1510337
5528  1553115
5529  1616048
5530  1624760
5531  1589247
5532  1565510
5533  1650581
5534  1695768
5535  1660425
5536  1638203
5537  1666488
5538  1751205
5539  1745354
5540  1675227
5541  1701408
5542  1776983
5543  1799872
5544  1770007
5545  1736013
5546  1805073
5547  1879398
5548  1834505
5549  1800562
5550  1822971
5551  1902987
5552  1921144
5553  1847303
5554  1863815
5555  1933688
5556  1972383
5557  1957977
5558  1899656
5559  1964406
5560  2042774
5561  2010847
5562  1966364
5563  1970391
5564  2049355
5565  2103351
5566  2031556
5567  2013135
5568  2086122
5569  2128596
5570  2129131
5571  2063704
5572  2092354
5573  2190953
5574  2174297
5575  2142946
5576  2128204
5577  2190773
5578  2258288
5579  2211882
5580  2169457
5581  2234510
5582  2282066
5583  2293132
5584  2229339
5585  2235027
5586  2337296
5587  2357443
5588  2312159
5589  2285876
5590  2331658
5591  2419191
5592  2379463
5593  2320659
5594  2367974
5595  2428927
5596  2459875
5597  2403177
5598  2375719
5599  2473112
5600  2520102
5601  2480722
5602  2439549
5603  2466276
5604  2550529
5605  2542935
5606  2483940
5607  2505603
5608  2570021
5609  2610901
5610  2570523
5611  2531048
5612  2597925
5613  2653484
5614  2634137
5615  2588729
5616  2596672
5617  2695286
5618  2709330
5619  2639867
5620  2642273
5621  2698497
5622  2762954
5623  2725062
5624  2667519
5625  2720678
5626  2794699
5627  2786532
5628  2739365
5629  2725342
5630  2820506
5631  2858277
5632  2802431
5633  2784778
5634  2818171
5635  2891666
5636  2880593
5637  2813037
5638  2838236
5639  2920121
5640  2937369
5641  2904506
5642  2861340
5643  2930768
5644  2996289
5645  2947070
5646  2912515
5647  2938806
5648  3019614
5649  3029868
5650  2958658
5651  2965663
5652  3048032
5653  3069160
5654  3041351
5655  2995627
5656  3037999
5657  3113157
5658  3081209
5659  3046490
5660  3063754
5661  3137464
5662  3176659
5663  3097720
5664  3088150
5665  3156330
5666  3189409
5667  3171528
5668  3110124
5669  3147274
5670  3242675
5671  3230306
5672  3183431
5673  3181647
5674  3244174
5675  3295115
5676  3238481
5677  3198398
5678  3261787
5679  3308411
5680  3311114
5681  3249104
5682  3260887
5683  3359743
5684  3359212
5685  3306615
5686  3294584
5687  3347230
5688  3407856
5689  3365147
5690  3311232
5691  3362183
5692  3426361
5693  3433511
5694  3376766
5695  3371823
5696  3460236
5697  3480421
5698  3423473
5699  3397367
5700  3428724
5701  3517479
5702  3495558
5703  3423149
5704  3467849
5705  3525484
5706  3556286
5707  3499190
5708  3450348
5709  3536495
5710  3586474
5711  3541379
5712  3505961
5713  3530163
5714  3622425
5715  3620617
5716  3545047
5717  3553117
5718  3608533
5719  3649359
5720  3607723
5721  3546643
5722  3614561
5723  3693051
5724  3665887
5725  3626177
5726  3610460
5727  3707021
5728  3731902
5729  3644153
5730  3641990
5731  3688804
5732  3739791
5733  3732986
5734  3657335
5735  3695516
5736  3772977
5737  3765119
5738  3715883
5739  3694024
5740  3775904
5741  3820815
5742  3755147
5743  3721046
5744  3770576
5745  3828337
5746  3835043
5747  3746514
5748  3771318
5749  3857678
5750  3863609
5751  3818575
5752  3771787
5753  3832897
5754  3916039
5755  3864216
5756  3810268
5757  3843277
5758  3903195
5759  3936366
5760  3846681
5761  3828434
5762  3913732
5763  3940613
5764  3914970
5765  3864051
5766  3893923
5767  3984876
5768  3964552
5769  3899163
5770  3911903
5771  3956944
5772  4004787
5773  3933887
5774  3902367
5775  3972486
5776  4015544
5777  4006212
5778  3946297
5779  3958939
5780  4049947
5781  4031121
5782  3968420
5783  3966311
5784  4019662
5785  4080693
5786  4029952
5787  3975395
5788  4029417
5789  4079132
5790  4079030
5791  4021561
5792  4003658
5793  4087632
5794  4112674
5795  4049652
5796  4033606
5797  4071362
5798  4148041
5799  4108323
5800  4037900
5801  4079243
5802  4134724
5803  4135452
5804  4090447
5805  4053297
5806  4133288
5807  4176207
5808  4120767
5809  4094499
5810  4113416
5811  4182715
5812  4177328
5813  4095372
5814  4111756
5815  4173018
5816  4194285
5817  4157236
5818  4096863
5819  4177471
5820  4230469
5821  4185603
5822  4147923
5823  4154430
5824  4226142
5825  4235650
5826  4149770
5827  4151151
5828  4219311
5829  4249886
5830  4223560
5831  4156238
5832  4202351
5833  4274750
5834  4234189
5835  4184881
5836  4180309
5837  4246601
5838  4293113
5839  4210633
5840  4189766
5841  4245121
5842  4294122
5843  4271063
5844  4193695
5845  4210014
5846  4289934
5847  4279939
5848  4229822
5849  4213940
5850  4268512
5851  4330335
5852  4266002
5853  4207549
5854  4255473
5855  4304406
5856  4312147
5857  4230026
5858  4233739
5859  4318948
5860  4318155
5861  4274987
5862  4233210
5863  4280508
5864  4363450
5865  4306112
5866  4236509
5867  4263799
5868  4326585
5869  4356136
5870  4269066
5871  4238304
5872  4325423
5873  4353747
5874  4310466
5875  4254252
5876  4273917
5877  4365008
5878  4340142
5879  4267361
5880  4268872
5881  4328513
5882  4376529
5883  4322619
5884  4251384
5885  4321019
5886  4365744
5887  4339592
5888  4276925
5889  4271689
5890  4363304
5891  4371092
5892  4294050
5893  4289563
5894  4334239
5895  4387892
5896  4338362
5897  4261795
5898  4310158
5899  4368145
5900  4355102
5901  4304193
5902  4269835
5903  4358918
5904  4389269
5905  4320367
5906  4284129
5907  4309985
5908  4374892
5909  4355420
5910  4271463
5911  4297720
5912  4365936
5913  4368744
5914  4321789
5915  4269036
5916  4336825
5917  4382405
5918  4322580
5919  4285745
5920  4294190
5921  4358406
5922  4368693
5923  4284372
5924  4279731
5925  4346774
5926  4366621
5927  4322791
5928  4260664
5929  4305819
5930  4370788
5931  4323445
5932  4274151
5933  4272616
5934  4335479
5935  4370207
5936  4287473
5937  4266624
5938  4322968
5939  4347660
5940  4325130
5941  4250904
5942  4275647
5943  4352781
5944  4330236
5945  4272944
5946  4260038
5947  4310063
5948  4349727
5949  4278434
5950  4239805
5951  4278883
5952  4318523
5953  4313805
5954  4235792
5955  4243969
5956  4330097
5957  4321195
5958  4255088
5959  4224035
5960  4263285
5961  4336403
5962  4272749
5963  4213486
5964  4240789
5965  4293275
5966  4306896
5967  4233882
5968  4197267
5969  4269388
5970  4289620
5971  4234355
5972  4191458
5973  4221161
5974  4297697
5975  4256285
5976  4182505
5977  4210426
5978  4255466
5979  4269027
5980  4202566
5981  4148834
5982  4232751
5983  4250104
5984  4209921
5985  4160224
5986  4165251
5987  4248309
5988  4235988
5989  4151642
5990  4145318
5991  4195167
5992  4232066
5993  4177630
5994  4107275
5995  4157882
5996  4217792
5997  4186712
5998  4132052
5999  4111247
6000  4188878
6001  4203116
6002  4111035
6003  4097841
6004  4127753
6005  4177611
6006  4153853
6007  4068268
6008  4104142
6009  4174687
6010  4154627
6011  4095946
6012  4049690
6013  4111909
6014  4152411
6015  4078087
6016  4032171
6017  4071396
6018  4133917
6019  4117935
6020  4018442
6021  4027383
6022  4096057
6023  4091379
6024  4038994
6025  3987618
6026  4033428
6027  4097565
6028  4037179
6029  3991894
6030  4000868
6031  4047502
6032  4069794
6033  3969426
6034  3945042
6035  4010924
6036  4034099
6037  3997014
6038  3923106
6039  3948957
6040  4040487
6041  3995007
6042  3929633
6043  3919051
6044  3963448
6045  4011776
6046  3920015
6047  3874113
6048  3934356
6049  3963068
6050  3945103
6051  3871626
6052  3870007
6053  3948251
6054  3930530
6055  3857624
6056  3834631
6057  3875996
6058  3935465
6059  3869106
6060  3805882
6061  3853999
6062  3894755
6063  3885142
6064  3804486
6065  3779079
6066  3855419
6067  3855842
6068  3794244
6069  3758154
6070  3788635
6071  3854960
6072  3815030
6073  3727876
6074  3750513
6075  3792391
6076  3801965
6077  3733565
6078  3681611
6079  3762764
6080  3781313
6081  3730384
6082  3678012
6083  3686219
6084  3754225
6085  3739769
6086  3646754
6087  3643848
6088  3696833
6089  3723673
6090  3668276
6091  3600473
6092  3659834
6093  3697184
6094  3649203
6095  3598962
6096  3582252
6097  3645094
6098  3655521
6099  3563514
6100  3557756
6101  3601400
6102  3629894
6103  3588478
6104  3509611
6105  3545546
6106  3605453
6107  3564288
6108  3509235
6109  3477720
6110  3536763
6111  3572319
6112  3487879
6113  3456301
6114  3494918
6115  3531903
6116  3511314
6117  3405570
6118  3417202
6119  3491849
6120  3466564
6121  3418769
6122  3369068
6123  3424662
6124  3483099
6125  3403606
6126  3353837
6127  3373978
6128  3418189
6129  3413586
6130  3311445
6131  3297300
6132  3376735
6133  3381557
6134  3329397
6135  3274352
6136  3301960
6137  3372098
6138  3311809
6139  3244381
6140  3245753
6141  3295674
6142  3312442
6143  3225006
6144  3188652
6145  3260072
6146  3279251
6147  3224892
6148  3159925
6149  3168867
6150  3250822
6151  3211305
6152  3130630
6153  3133854
6154  3176569
6155  3214246
6156  3137837
6157  3067238
6158  3121710
6159  3159746
6160  3122824
6161  3053524
6162  3030905
6163  3123062
6164  3115047
6165  3035166
6166  3008885
6167  3039762
6168  3092230
6169  3038413
6170  2958152
6171  2984858
6172  3033897
6173  3020937
6174  2951899
6175  2906889
6176  2986886
6177  3004138
6178  2927626
6179  2887816
6180  2895135
6181  2961347
6182  2928453
6183  2835335
6184  2846856
6185  2897915
6186  2904998
6187  2840573
6188  2768356
6189  2847303
6190  2883191
6191  2818509
6192  2755783
6193  2753592
6194  2813746
6195  2817764
6196  2721521
6197  2713468
6198  2763467
6199  2781242
6200  2741350
6201  2654321
6202  2688016
6203  2742968
6204  2703271
6205  2636441
6206  2619825
6207  2675327
6208  2700977
6209  2610704
6210  2570816
6211  2614775
6212  2636883
6213  2614526
6214  2524853
6215  2535593
6216  2608603
6217  2576738
6218  2515209
6219  2486141
6220  2528808
6221  2565516
6222  2490871
6223  2443877
6224  2464069
6225  2498171
6226  2485929
6227  2400897
6228  2392738
6229  2465345
6230  2459105
6231  2389156
6232  2340388
6233  2378425
6234  2431113
6235  2359036
6236  2295127
6237  2313002
6238  2356305
6239  2360451
6240  2279450
6241  2244190
6242  2308159
6243  2316883
6244  2259122
6245  2197141
6246  2211648
6247  2281258
6248  2241318
6249  2158523
6250  2168111
6251  2213609
6252  2228950
6253  2152938
6254  2088926
6255  2141386
6256  2171979
6257  2127406
6258  2067295
6259  2059289
6260  2135270
6261  2111892
6262  2024370
6263  2013211
6264  2053893
6265  2078170
6266  2017536
6267  1942546
6268  1983912
6269  2027905
6270  2000760
6271  1929170
6272  1903255
6273  1973411
6274  1983392
6275  1887655
6276  1851418
6277  1884200
6278  1932804
6279  1892946
6280  1798080
6281  1826530
6282  1873276
6283  1859205
6284  1791307
6285  1736170
6286  1805814
6287  1843151
6288  1756960
6289  1706580
6290  1719809
6291  1775657
6292  1763337
6293  1661550
6294  1653481
6295  1710928
6296  1706640
6297  1644467
6298  1579558
6299  1637906
6300  1687401
6301  1617005
6302  1564512
6303  1561386
6304  1614657
6305  1624342
6306  1514837
6307  1494705
6308  1543212
6309  1560484
6310  1520990
6311  1436515
6312  1455983
6313  1528410
6314  1486990
6315  1414748
6316  1396696
6317  1437483
6318  1463795
6319  1377229
6320  1321497
6321  1378666
6322  1407871
6323  1381585
6324  1303593
6325  1285152
6326  1360945
6327  1340496
6328  1260891
6329  1224472
6330  1260590
6331  1311003
6332  1243710
6333  1178460
6334  1204661
6335  1250399
6336  1232356
6337  1145204
6338  1107588
6339  1184341
6340  1180205
6341  1121148
6342  1079426
6343  1093502
6344  1153963
6345  1111912
6346  1021597
6347  1039048
6348  1069761
6349  1080531
6350  1004182
6351   951724
6352  1008076
6353  1035730
6354   980393
6355   920205
6356   913766
6357   985609
6358   966629
6359   873561
6360   854786
6361   903263
6362   928003
6363   863483
6364   797190
6365   844824
6366   877514
6367   838233
6368   771292
6369   745504
6370   803292
6371   809175
6372   727142
6373   701210
6374   726896
6375   764266
6376   729221
6377   645310
6378   666980
6379   711114
6380   677653
6381   608655
6382   579862
6383   628263
6384   663390
6385   572493
6386   541565
6387   562965
6388   598817
6389   578443
6390   481243
6391   484972
6392   541364
6393   530869
6394   467590
6395   420250
6396   464875
6397   506662
6398   433763
6399   373507
6400   385260
6401   423803
6402   425737
6403   331757
6404   313698
6405   371892
6406   376970
6407   325798
6408   255954
6409   282906
6410   342825
6411   289872
6412   213744
6413   213104
6414   255295
6415   277135
6416   192623
6417   145241
6418   203399
6419   222078
6420   182983
6421   100373
6422   103854
6423   168968
6424   134241
6425    69904
6426    50759
6427    86382
6428   123328
6429    54643
6430   -16819
6431    27751
6432    57591
6433    25750
6434   -57266
6435   -73283
6436    -7145
6437     1547
6438   -72298
6439  -112467
6440   -93829
6441   -34193
6442  -100297
6443  -186242
6444  -150517
6445  -113395
6446  -123076
6447  -193136
6448  -240093
6449  -175824
6450  -144630
6451  -221754
6452  -280079
6453  -273087
6454  -209870
6455  -242269
6456  -332261
6457  -323107
6458  -275105
6459  -274762
6460  -337168
6461  -400835
6462  -348224
6463  -308967
6464  -378017
6465  -433556
6466  -442345
6467  -374229
6468  -374569
6469  -477572
6470  -495646
6471  -444705
6472  -418736
6473  -473278
6474  -560651
6475  -528620
6476  -470202
6477  -516922
6478  -577238
6479  -607282
6480  -548685
6481  -518296
6482  -609409
6483  -654579
6484  -617687
6485  -597071
6486  -621273
6487  -709296
6488  -700626
6489  -637048
6490  -655955
6491  -715959
6492  -759126
6493  -718958
6494  -678669
6495  -754650
6496  -818011
6497  -793444
6498  -754137
6499  -755582
6500  -834574
6501  -859338
6502  -786598
6503  -811466
6504  -863462
6505  -913347
6506  -895218
6507  -831643
6508  -891839
6509  -956781
6510  -951504
6511  -911134
6512  -898636
6513  -977283
6514 -1017803
6515  -969430
6516  -953132
6517 -1002403
6518 -1067050
6519 -1060582
6520  -985851
6521 -1020261
6522 -1091561
6523 -1104252
6524 -1065857
6525 -1053229
6526 -1117289
6527 -1181612
6528 -1123690
6529 -1096723
6530 -1134946
6531 -1199003
6532 -1217326
6533 -1145394
6534 -1162108
6535 -1234721
6536 -1259994
6537 -1234850
6538 -1195158
6539 -1253048
6540 -1328341
6541 -1291875
6542 -1248117
6543 -1271186
6544 -1330036
6545 -1377191
6546 -1296352
6547 -1295820
6548 -1373841
6549 -1415911
6550 -1389087
6551 -1344701
6552 -1373458
6553 -1468235
6554 -1433057
6555 -1397957
6556 -1411399
6557 -1468464
6558 -1528224
6559 -1464885
6560 -1434918
6561 -1508871
6562 -1553113
6563 -1542773
6564 -1486485
6565 -1498794
6566 -1595253
6567 -1601220
6568 -1553997
6569 -1548141
6570 -1601320
6571 -1671341
6572 -1636767
6573 -1572060
6574 -1624888
6575 -1686884
6576 -1698265
6577 -1639170
6578 -1629238
6579 -1725411
6580 -1750822
6581 -1698310
6582 -1676038
6583 -1716544
6584 -1796969
6585 -1782450
6586 -1704385
6587 -1752150
6588 -1815217
6589 -1839317
6590 -1799450
6591 -1751905
6592 -1840938
6593 -1890870
6594 -1851553
6595 -1812925
6596 -1830626
6597 -1914036
6598 -1932129
6599 -1861018
6600 -1864269
6601 -1937131
6602 -1976676
6603 -1951226
6604 -1889213
6605 -1946696
6606 -2016696
6607 -1994470
6608 -1950192
6609 -1955534
6610 -2034619
6611 -2072535
6612 -1998883
6613 -1995066
6614 -2060333
6615 -2099352
6616 -2091201
6617 -2022864
6618 -2062259
6619 -2137930
6620 -2137877
6621 -2098625
6622 -2073226
6623 -2152088
6624 -2212579
6625 -2151691
6626 -2114932
6627 -2160097
6628 -2219778
6629 -2220387
6630 -2159257
6631 -2172854
6632 -2261246
6633 -2269250
6634 -2234775
6635 -2200343
6636 -2252991
6637 -2323681
6638 -2276428
6639 -2241414
6640 -2270463
6641 -2331435
6642 -2357898
6643 -2295227
6644 -2288025
6645 -2362129
6646 -2385703
6647 -2355011
6648 -2317060
6649 -2355154
6650 -2431475
6651 -2410562
6652 -2366112
6653 -2383386
6654 -2437619
6655 -2478096
6656 -2428970
6657 -2392346
6658 -2466266
6659 -2497134
6660 -2482438
6661 -2443879
6662 -2459333
6663 -2540366
6664 -2544785
6665 -2489503
6666 -2489370
6667 -2538240
6668 -2599122
6669 -2545836
6670 -2500182
6671 -2555259
6672 -2613991
6673 -2606373
6674 -2560358
6675 -2558073
6676 -2642943
6677 -2657463
6678 -2604110
6679 -2591113
6680 -2624285
6681 -2695405
6682 -2674295
6683 -2611286
6684 -2654510
6685 -2716038
6686 -2725111
6687 -2676947
6688 -2651866
6689 -2730547
6690 -2771423
6691 -2722678
6692 -2688063
6693 -2720069
6694 -2788774
6695 -2792585
6696 -2724470
6697 -2744208
6698 -2810382
6699 -2826376
6700 -2780975
6701 -2749761
6702 -2810703
6703 -2875478
6704 -2827277
6705 -2796305
6706 -2814149
6707 -2880971
6708 -2903004
6709 -2832770
6710 -2824259
6711 -2898289
6712 -2923623
6713 -2899802
6714 -2838396
6715 -2895297
6716 -2961669
6717 -2946754
6718 -2895105
6719 -2891748
6720 -2960893
6721 -3000532
6722 -2933887
6723 -2913422
6724 -2968120
6725 -3021193
6726 -3005142
6727 -2947939
6728 -2960076
6729 -3050770
6730 -3049834
6731 -3002200
6732 -2972118
6733 -3022333
6734 -3095768
6735 -3036940
6736 -2990206
6737 -3039638
6738 -3102521
6739 -3106852
6740 -3042731
6741 -3026938
6742 -3120376
6743 -3133762
6744 -3084759
6745 -3053789
6746 -3101486
6747 -3173058
6748 -3140359
6749 -3093294
6750 -3115162
6751 -3168235
6752 -3196521
6753 -3132783
6754 -3097110
6755 -3177172
6756 -3216781
6757 -3184755
6758 -3145985
6759 -3167174
6760 -3244612
6761 -3227090
6762 -3164439
6763 -3171904
6764 -3223653
6765 -3266996
6766 -3227436
6767 -3175031
6768 -3231493
6769 -3289206
6770 -3269361
6771 -3230717
6772 -3213587
6773 -3295081
6774 -3310438
6775 -3245399
6776 -3238035
6777 -3281709
6778 -3332406
6779 -3308376
6780 -3251528
6781 -3291062
6782 -3355192
6783 -3344485
6784 -3303645
6785 -3276368
6786 -3348826
6787 -3381616
6788 -3332227
6789 -3306322
6790 -3342928
6791 -3399210
6792 -3390514
6793 -3318624
6794 -3332667
6795 -3404200
6796 -3417414
6797 -3368303
6798 -3327157
6799 -3397742
6800 -3456341
6801 -3406317
6802 -3367797
6803 -3387832
6804 -3441255
6805 -3449886
6806 -3379668
6807 -3382751
6808 -3446662
6809 -3468900
6810 -3441755
6811 -3399606
6812 -3435771
6813 -3505892
6814 -3471417
6815 -3423929
6816 -3423896
6817 -3483289
6818 -3512699
6819 -3444107
6820 -3427962
6821 -3490491
6822 -3526685
6823 -3500267
6824 -3443257
6825 -3466137
6826 -3538769
6827 -3517526
6828 -3477618
6829 -3474708
6830 -3520706
6831 -3576616
6832 -3515787
6833 -3471158
6834 -3524423
6835 -3571897
6836 -3555254
6837 -3491346
6838 -3487656
6839 -3577995
6840 -3576749
6841 -3528966
6842 -3501667
6843 -3545954
6844 -3608764
6845 -3567479
6846 -3508257
6847 -3542569
6848 -3592969
6849 -3609025
6850 -3546317
6851 -3528364
6852 -3596401
6853 -3624206
6854 -3577984
6855 -3542501
6856 -3560889
6857 -3636742
6858 -3615509
6859 -3540603
6860 -3561770
6861 -3623522
6862 -3639439
6863 -3594381
6864 -3558589
6865 -3617518
6866 -3655958
6867 -3623573
6868 -3571676
6869 -3576931
6870 -3647896
6871 -3653869
6872 -3577559
6873 -3584451
6874 -3636672
6875 -3672455
6876 -3636549
6877 -3571210
6878 -3617343
6879 -3673141
6880 -3656807
6881 -3603774
6882 -3587529
6883 -3661248
6884 -3697684
6885 -3618427
6886 -3601506
6887 -3640540
6888 -3692647
6889 -3665324
6890 -3594066
6891 -3620862
6892 -3686655
6893 -3679820
6894 -3646619
6895 -3611208
6896 -3667632
6897 -3721802
6898 -3656427
6899 -3618047
6900 -3641831
6901 -3696655
6902 -3698228
6903 -3629445
6904 -3622849
6905 -3697576
6906 -3702126
6907 -3660011
6908 -3616125
6909 -3653114
6910 -3726688
6911 -3679845
6912 -3630422
6913 -3641150
6914 -3692702
6915 -3720315
6916 -3644049
6917 -3624188
6918 -3683506
6919 -3712300
6920 -3680263
6921 -3625410
6922 -3640745
6923 -3714025
6924 -3692431
6925 -3638382
6926 -3645382
6927 -3687713
6928 -3718146
6929 -3671227
6930 -3617246
6931 -3672238
6932 -3710987
6933 -3685746
6934 -3635340
6935 -3623139
6936 -3704235
6937 -3694716
6938 -3649253
6939 -3629964
6940 -3666808
6941 -3719541
6942 -3671588
6943 -3612776
6944 -3650638
6945 -3696664
6946 -3687702
6947 -3640529
6948 -3615895
6949 -3695336
6950 -3700121
6951 -3646429
6952 -3616317
6953 -3646817
6954 -3697110
6955 -3677034
6956 -3609246
6957 -3632311
6958 -3684525
6959 -3695867
6960 -3640624
6961 -3603153
6962 -3654990
6963 -3692541
6964 -3638396
6965 -3609907
6966 -3614742
6967 -3678977
6968 -3674141
6969 -3602488
6970 -3604974
6971 -3651481
6972 -3667244
6973 -3635167
6974 -3578915
6975 -3622248
6976 -3672889
6977 -3635702
6978 -3598592
6979 -3593594
6980 -3649415
6981 -3666614
6982 -3590504
6983 -3578103
6984 -3621193
6985 -3644447
6986 -3616450
6987 -3553432
6988 -3589248
6989 -3651838
6990 -3630968
6991 -3577921
6992 -3551308
6993 -3610149
6994 -3642120
6995 -3576832
6996 -3532429
6997 -3573474
6998 -3620334
6999 -3608694
7000 -3537834
7001 -3546283
7002 -3608183
7003 -3600765
7004 -3550466
7005 -3520028
7006 -3552155
7007 -3607178
7008 -3560555
7009 -3507380
7010 -3533882
7011 -3577545
7012 -3587670
7013 -3512937
7014 -3492459
7015 -3562507
7016 -3570429
7017 -3526674
7018 -3483178
7019 -3499317
7020 -3567961
7021 -3533391
7022 -3477276
7023 -3483660
7024 -3519623
7025 -3546546
7026 -3485206
7027 -3442317
7028 -3500226
7029 -3531785
7030 -3497036
7031 -3444550
7032 -3449104
7033 -3518075
7034 -3506992
7035 -3440177
7036 -3423340
7037 -3462075
7038 -3502671
7039 -3454303
7040 -3392975
7041 -3442366
7042 -3482097
7043 -3471996
7044 -3408826
7045 -3386692
7046 -3448819
7047 -3462905
7048 -3399170
7049 -3373710
7050 -3400877
7051 -3449555
7052 -3426329
7053 -3356201
7054 -3376691
7055 -3419531
7056 -3424456
7057 -3361506
7058 -3321376
7059 -3386002
7060 -3413089
7061 -3355643
7062 -3327987
7063 -3337610
7064 -3390974
7065 -3382381
7066 -3304328
7067 -3308508
7068 -3350234
7069 -3360940
7070 -3321926
7071 -3262324
7072 -3310373
7073 -3360794
7074 -3315600
7075 -3270131
7076 -3266526
7077 -3317812
7078 -3327779
7079 -3247322
7080 -3230198
7081 -3283168
7082 -3305762
7083 -3277768
7084 -3205409
7085 -3241435
7086 -3303439
7087 -3268265
7088 -3207280
7089 -3193595
7090 -3232398
7091 -3260389
7092 -3200035
7093 -3167147
7094 -3205168
7095 -3228770
7096 -3216375
7097 -3144561
7098 -3153036
7099 -3211955
7100 -3193312
7101 -3146711
7102 -3116805
7103 -3155127
7104 -3193838
7105 -3149704
7106 -3092858
7107 -3129163
7108 -3156697
7109 -3153700
7110 -3081104
7111 -3064251
7112 -3132020
7113 -3134185
7114 -3083039
7115 -3050230
7116 -3077417
7117 -3125982
7118 -3079239
7119 -3022346
7120 -3042355
7121 -3070952
7122 -3068550
7123 -3014412
7124 -2975998
7125 -3039247
7126 -3065403
7127 -3015247
7128 -2970125
7129 -2979639
7130 -3032262
7131 -3013941
7132 -2936284
7133 -2940219
7134 -2977645
7135 -3003129
7136 -2951516
7137 -2889006
7138 -2946795
7139 -2974999
7140 -2942733
7141 -2880687
7142 -2877941
7143 -2941343
7144 -2939461
7145 -2867108
7146 -2847188
7147 -2881647
7148 -2917904
7149 -2879432
7150 -2806249
7151 -2842907
7152 -2880274
7153 -2864259
7154 -2803914
7155 -2777257
7156 -2838450
7157 -2863066
7158 -2796697
7159 -2757336
7160 -2783572
7161 -2830975
7162 -2801614
7163 -2715814
7164 -2729711
7165 -2780915
7166 -2781702
7167 -2734509
7168 -2685503
7169 -2731652
7170 -2773547
7171 -2716188
7172 -2665136
7173 -2669836
7174 -2712529
7175 -2721435
7176 -2639156
7177 -2635214
7178 -2677972
7179 -2685725
7180 -2648382
7181 -2593120
7182 -2614261
7183 -2668870
7184 -2619759
7185 -2563736
7186 -2565634
7187 -2606684
7188 -2637383
7189 -2563064
7190 -2522811
7191 -2569826
7192 -2590780
7193 -2563159
7194 -2493090
7195 -2504228
7196 -2562749
7197 -2536180
7198 -2482234
7199 -2465172
7200 -2493825
7201 -2539644
7202 -2470594
7203 -2409361
7204 -2444048
7205 -2483071
7206 -2462487
7207 -2396085
7208 -2383349
7209 -2450891
7210 -2448489
7211 -2390482
7212 -2362416
7213 -2379935
7214 -2420247
7215 -2376997
7216 -2313168
7217 -2340851
7218 -2362985
7219 -2361094
7220 -2313653
7221 -2277510
7222 -2333815
7223 -2340284
7224 -2289412
7225 -2252759
7226 -2254216
7227 -2307121
7228 -2291421
7229 -2217457
7230 -2211045
7231 -2251787
7232 -2266589
7233 -2210340
7234 -2158990
7235 -2203185
7236 -2228598
7237 -2183933
7238 -2133224
7239 -2133763
7240 -2194895
7241 -2186508
7242 -2105567
7243 -2096151
7244 -2133674
7245 -2150782
7246 -2111443
7247 -2039906
7248 -2074200
7249 -2114674
7250 -2086421
7251 -2040100
7252 -2019920
7253 -2068271
7254 -2076599
7255 -2005098
7256 -1976831
7257 -2007773
7258 -2021047
7259 -1998283
7260 -1933655
7261 -1949610
7262 -1993396
7263 -1980020
7264 -1923152
7265 -1896650
7266 -1925110
7267 -1970242
7268 -1896184
7269 -1857148
7270 -1873877
7271 -1908387
7272 -1910435
7273 -1819403
7274 -1819811
7275 -1877536
7276 -1865228
7277 -1825808
7278 -1765854
7279 -1795563
7280 -1849628
7281 -1791911
7282 -1734969
7283 -1748257
7284 -1781772
7285 -1797148
7286 -1711321
7287 -1678924
7288 -1734779
7289 -1743604
7290 -1710178
7291 -1659249
7292 -1660790
7293 -1726177
7294 -1694231
7295 -1625609
7296 -1615370
7297 -1650318
7298 -1674926
7299 -1601784
7300 -1549378
7301 -1605209
7302 -1622897
7303 -1603906
7304 -1539544
7305 -1533948
7306 -1587021
7307 -1576304
7308 -1501901
7309 -1485911
7310 -1508423
7311 -1549555
7312 -1500460
7313 -1432930
7314 -1465812
7315 -1503108
7316 -1484645
7317 -1419392
7318 -1383635
7319 -1452373
7320 -1462653
7321 -1393086
7322 -1353824
7323 -1373051
7324 -1424339
7325 -1389948
7326 -1313592
7327 -1325280
7328 -1366247
7329 -1365879
7330 -1306012
7331 -1252767
7332 -1302886
7333 -1332248
7334 -1275697
7335 -1238510
7336 -1231536
7337 -1286683
7338 -1287254
7339 -1191130
7340 -1182572
7341 -1226171
7342 -1234353
7343 -1190350
7344 -1126880
7345 -1161209
7346 -1210116
7347 -1163698
7348 -1116471
7349 -1100635
7350 -1139754
7351 -1150287
7352 -1078648
7353 -1052539
7354 -1081156
7355 -1104577
7356 -1074342
7357 -1007836
7358 -1021266
7359 -1074325
7360 -1039347
7361  -985804
7362  -956843
7363 -1003440
7364 -1023919
7365  -965918
7366  -919957
7367  -948895
7368  -969410
7369  -961208
7370  -886548
7371  -875663
7372  -922989
7373  -910059
7374  -867356
7375  -835887
7376  -857985
7377  -897383
7378  -846658
7379  -799237
7380  -800447
7381  -832153
7382  -835256
7383  -759715
7384  -737051
7385  -791669
7386  -789511
7387  -748814
7388  -709007
7389  -718258
7390  -769310
7391  -724441
7392  -665806
7393  -666515
7394  -697647
7395  -704792
7396  -643779
7397  -598235
7398  -654044
7399  -675690
7400  -633751
7401  -579316
7402  -568219
7403  -625306
7404  -605781
7405  -530851
7406  -524247
7407  -557184
7408  -582800
7409  -533237
7410  -469465
7411  -513326
7412  -532956
7413  -502289
7414  -451586
7415  -427012
7416  -481473
7417  -478006
7418  -416621
7419  -397620
7420  -416175
7421  -448021
7422  -412580
7423  -333007
7424  -353947
7425  -398299
7426  -375023
7427  -329762
7428  -288914
7429  -350999
7430  -358677
7431  -307374
7432  -256548
7433  -266336
7434  -308102
7435  -294088
7436  -206860
7437  -214414
7438  -262823
7439  -259434
7440  -210908
7441  -155845
7442  -195327
7443  -240365
7444  -183903
7445  -121925
7446  -118733
7447  -172800
7448  -171079
7449   -96837
7450   -71733
7451  -116683
7452  -136732
7453   -98254
7454   -24845
7455   -50676
7456  -100608
7457   -56922
7458    -1046
7459    10322
7460   -26246
7461   -57321
7462    16375
7463    53730
7464    17451
7465     3049
7466    24057
7467    93140
7468   108861
7469    36662
7470    57470
7471   111458
7472   140536
7473   114854
7474    71180
7475   135940
7476   194255
7477   162740
7478   146903
7479   148188
7480   225123
7481   237002
7482   173445
7483   177505
7484   230363
7485   268154
7486   266037
7487   206164
7488   243158
7489   315346
7490   306632
7491   273477
7492   264768
7493   327694
7494   371651
7495   322042
7496   314082
7497   346112
7498   391051
7499   396680
7500   351046
7501   363128
7502   434319
7503   435644
7504   411744
7505   389122
7506   440984
7507   495387
7508   460958
7509   434243
7510   469705
7511   525326
7512   530433
7513   487345
7514   479738
7515   545106
7516   567773
7517   538715
7518   515778
7519   543365
7520   632459
7521   602602
7522   559801
7523   582535
7524   631292
7525   654118
7526   621735
7527   595743
7528   668475
7529   696159
7530   684408
7531   648492
7532   663724
7533   743627
7534   736579
7535   684551
7536   705143
7537   744180
7538   785307
7539   747048
7540   716587
7541   778672
7542   816371
7543   806070
7544   778576
7545   780167
7546   845880
7547   860295
7548   811867
7549   814413
7550   862789
7551   914707
7552   887874
7553   836398
7554   881341
7555   934638
7556   940532
7557   899347
7558   888220
7559   956882
7560   997735
7561   943979
7562   936908
7563   969481
7564  1027845
7565  1014057
7566   956746
7567   981403
7568  1042360
7569  1056222
7570  1023762
7571  1000722
7572  1059848
7573  1114543
7574  1083982
7575  1046257
7576  1067028
7577  1133062
7578  1136124
7579  1080630
7580  1094375
7581  1157840
7582  1180664
7583  1165052
7584  1121320
7585  1159669
7586  1227093
7587  1199429
7588  1169555
7589  1169851
7590  1234241
7591  1266375
7592  1213743
7593  1207716
7594  1261730
7595  1284179
7596  1286540
7597  1225006
7598  1259742
7599  1327098
7600  1323207
7601  1287393
7602  1287980
7603  1329932
7604  1385507
7605  1333429
7606  1305307
7607  1354569
7608  1394442
7609  1403226
7610  1356065
7611  1347655
7612  1436526
7613  1439871
7614  1411198
7615  1389717
7616  1428334
7617  1492846
7618  1448649
7619  1418219
7620  1448332
7621  1496622
7622  1523654
7623  1475440
7624  1463084
7625  1518921
7626  1555685
7627  1521306
7628  1499320
7629  1511808
7630  1586754
7631  1573184
7632  1526730
7633  1542128
7634  1591858
7635  1623643
7636  1597842
7637  1553628
7638  1619449
7639  1651689
7640  1635751
7641  1595470
7642  1609285
7643  1680244
7644  1687509
7645  1643826
7646  1634768
7647  1679466
7648  1729621
7649  1706080
7650  1656480
7651  1694531
7652  1749404
7653  1739816
7654  1716491
7655  1706778
7656  1772100
7657  1794944
7658  1749881
7659  1745221
7660  1774081
7661  1817611
7662  1810994
7663  1753092
7664  1785065
7665  1837875
7666  1846904
7667  1827616
7668  1800675
7669  1850203
7670  1896372
7671  1853098
7672  1835474
7673  1852594
7674  1914680
7675  1912712
7676  1864341
7677  1869976
7678  1939889
7679  1949261
7680  1920704
7681  1891652
7682  1931749
7683  1985260
7684  1955776
7685  1917425
7686  1938223
7687  1991079
7688  2020590
7689  1964275
7690  1951665
7691  2004613
7692  2038501
7693  2013888
7694  1978834
7695  2002199
7696  2073931
7697  2051297
7698  2022662
7699  2018597
7700  2068275
7701  2105798
7702  2060702
7703  2027728
7704  2084641
7705  2120162
7706  2113643
7707  2066328
7708  2071974
7709  2153381
7710  2158689
7711  2111671
7712  2100061
7713  2136349
7714  2189858
7715  2159577
7716  2112686
7717  2159223
7718  2201358
7719  2209567
7720  2167082
7721  2148763
7722  2216801
7723  2233359
7724  2192161
7725  2171631
7726  2203743
7727  2259961
7728  2252217
7729  2195700
7730  2227871
7731  2268359
7732  2287726
7733  2249621
7734  2215881
7735  2274533
7736  2313536
7737  2278368
7738  2258901
7739  2270290
7740  2334790
7741  2332752
7742  2288912
7743  2277228
7744  2338227
7745  2359835
7746  2333658
7747  2284235
7748  2345782
7749  2385017
7750  2369402
7751  2332569
7752  2333195
7753  2394945
7754  2413376
7755  2350501
7756  2345719
7757  2387657
7758  2430644
7759  2414512
7760  2365456
7761  2387372
7762  2449820
7763  2442216
7764  2414074
7765  2388522
7766  2448638
7767  2489066
7768  2443561
7769  2408786
7770  2447167
7771  2486297
7772  2494147
7773  2438578
7774  2453805
7775  2507378
7776  2513048
7777  2479161
7778  2454450
7779  2488424
7780  2543539
7781  2509542
7782  2483876
7783  2500212
7784  2546508
7785  2562291
7786  2508666
7787  2489075
7788  2557832
7789  2566081
7790  2544215
7791  2508031
7792  2543702
7793  2606211
7794  2585539
7795  2537798
7796  2546533
7797  2585303
7798  2612599
7799  2569865
7800  2547881
7801  2596386
7802  2631638
7803  2610808
7804  2580093
7805  2584386
7806  2646443
7807  2643971
7808  2595362
7809  2587078
7810  2628573
7811  2668464
7812  2636401
7813  2599367
7814  2648727
7815  2666070
7816  2671156
7817  2632387
7818  2624517
7819  2679938
7820  2694055
7821  2648021
7822  2642948
7823  2667134
7824  2727715
7825  2699585
7826  2652121
7827  2675008
7828  2717679
7829  2716775
7830  2683176
7831  2653963
7832  2717194
7833  2741088
7834  2710005
7835  2684549
7836  2702283
7837  2754568
7838  2751779
7839  2682678
7840  2706000
7841  2746190
7842  2767678
7843  2729006
7844  2695442
7845  2741384
7846  2788654
7847  2752853
7848  2725840
7849  2726064
7850  2775271
7851  2792067
7852  2737029
7853  2732764
7854  2784528
7855  2803785
7856  2782642
7857  2729305
7858  2762264
7859  2812414
7860  2798946
7861  2750812
7862  2751874
7863  2806401
7864  2835580
7865  2783428
7866  2761386
7867  2801885
7868  2837912
7869  2818346
7870  2775571
7871  2781665
7872  2841340
7873  2824771
7874  2801599
7875  2778396
7876  2821741
7877  2863382
7878  2836381
7879  2777705
7880  2816252
7881  2853428
7882  2867276
7883  2799326
7884  2803220
7885  2855530
7886  2871259
7887  2827035
7888  2805789
7889  2829173
7890  2886079
7891  2856663
7892  2811004
7893  2821874
7894  2870810
7895  2889982
7896  2839283
7897  2807530
7898  2872642
7899  2891425
7900  2868362
7901  2820207
7902  2834394
7903  2892868
7904  2882311
7905  2834953
7906  2847209
7907  2874835
7908  2919246
7909  2864866
7910  2826128
7911  2864250
7912  2911129
7913  2885916
7914  2845682
7915  2837071
7916  2911486
7917  2911212
7918  2861937
7919  2846213
7920  2877291
7921  2913302
7922  2896104
7923  2837249
7924  2866084
7925  2903692
7926  2905496
7927  2870099
7928  2847630
7929  2902694
7930  2928383
7931  2877111
7932  2863715
7933  2870482
7934  2920501
7935  2905303
7936  2853900
7937  2854144
7938  2913737
7939  2916729
7940  2888732
7941  2850731
7942  2897016
7943  2926871
7944  2889563
7945  2857210
7946  2880909
7947  2911906
7948  2920262
7949  2858949
7950  2871866
7951  2899873
7952  2925561
7953  2894803
7954  2850326
7955  2873373
7956  2928113
7957  2899011
7958  2864761
7959  2858279
7960  2909330
7961  2923402
7962  2878649
7963  2848032
7964  2894666
7965  2913089
7966  2902612
7967  2842448
7968  2864189
7969  2913794
7970  2903103
7971  2865407
7972  2860718
7973  2889722
7974  2928632
7975  2872177
7976  2843750
7977  2876736
7978  2904393
7979  2894547
7980  2851877
7981  2841408
7982  2910846
7983  2902160
7984  2873523
7985  2837297
7986  2873875
7987  2911935
7988  2877027
7989  2818390
7990  2853366
7991  2889103
7992  2904423
7993  2847294
7994  2830343
7995  2881134
7996  2900593
7997  2845056
7998  2828242
7999  2834089
8000  2899856
8001  2872020
8002  2823978
8003  2826093
8004  2881571
8005  2883501
8006  2846756
8007  2792815
8008  2854748
8009  2874575
8010  2846256
8011  2807434
8012  2817743
8013  2867517
8014  2875990
8015  2804525
8016  2805837
8017  2824288
8018  2871652
8019  2827696
8020  2782160
8021  2803559
8022  2862314
8023  2832675
8024  2809691
8025  2788147
8026  2834432
8027  2840316
8028  2796735
8029  2766479
8030  2810569
8031  2825010
8032  2826448
8033  2755422
8034  2782060
8035  2822779
8036  2824650
8037  2776364
8038  2753902
8039  2781204
8040  2831723
8041  2772324
8042  2755713
8043  2759102
8044  2814295
8045  2801386
8046  2745217
8047  2733279
8048  2791788
8049  2784610
8050  2762153
8051  2703953
8052  2751705
8053  2784140
8054  2768822
8055  2709956
8056  2726759
8057  2752244
8058  2784826
8059  2707286
8060  2700728
8061  2733799
8062  2758911
8063  2723461
8064  2693147
8065  2691772
8066  2757181
8067  2728711
8068  2690565
8069  2670930
8070  2709307
8071  2726594
8072  2692012
8073  2641678
8074  2693589
8075  2712912
8076  2715486
8077  2646358
8078  2657216
8079  2699126
8080  2700127
8081  2641461
8082  2639294
8083  2651919
8084  2710683
8085  2655596
8086  2618626
8087  2631212
8088  2684041
8089  2658616
8090  2623574
8091  2590189
8092  2651298
8093  2649266
8094  2629344
8095  2579482
8096  2617099
8097  2631057
8098  2643398
8099  2555452
8100  2594401
8101  2604838
8102  2635699
8103  2559986
8104  2562274
8105  2574968
8106  2628899
8107  2557352
8108  2566688
8109  2526198
8110  2614045
8111  2558540
8112  2543789
8113  2493149
8114  2581729
8115  2535823
8116  2579468
8117  2444143
8118  2586824
8119  2477482
8120  2671762
8121  2150086
$$ Imaginary data points
##PAGE= N=2
##DATA TABLE= (X++(I..I)), XYDATA
0 -9466221
1 -18026669
2 -12135676
3 -9159101
4 -10055516
5 -13413343
6 -12054975
7 -7748160
8 -8664877
9 -11992218
10 -13122836
11 -11504622
12 -8499774
13 -11275372
14 -14042063
15 -12172166
16 -10479228
17 -10813024
18 -13682779
19 -14408784
20 -10020230
21 -9575898
22 -12426654
23 -14136056
24 -12908324
25 -10170908
26 -12421163
27 -15510221
28 -13206007
29 -11288283
30 -11181829
31 -13659841
32 -15308353
33 -12424463
34 -11505847
35 -13664876
36 -15180363
37 -14950296
38 -11689482
39 -12245791
40 -15437903
41 -14542695
42 -12912271
43 -12720738
44 -14679625
45 -16527230
46 -13444831
47 -12171034
48 -14431818
49 -15856014
50 -15667460
51 -12980374
52 -13293250
53 -17051013
54 -16574565
55 -14221710
56 -12871986
57 -14649095
58 -17910270
59 -15559759
60 -12559807
61 -14298847
62 -16888912
63 -17868454
64 -14663975
65 -13435379
66 -17103288
67 -17890453
68 -15982178
69 -14632568
70 -15099011
71 -17797487
72 -16444936
73 -14314184
74 -15828462
75 -17559522
76 -18452209
77 -16043098
78 -14056870
79 -17470911
80 -19091610
81 -17302711
82 -15039937
83 -15352360
84 -19536708
85 -19191336
86 -15264305
87 -15535453
88 -17760584
89 -19451752
90 -17367981
91 -14732080
92 -17708595
93 -19833090
94 -18409021
95 -16480244
96 -15899921
97 -19326238
98 -20152000
99 -16979320
100 -16435882
101 -17800540
102 -19845701
103 -19111389
104 -16033110
105 -18152960
106 -20999408
107 -20044512
108 -17682312
109 -16479630
110 -19803256
111 -21181234
112 -17270433
113 -16077919
114 -18167557
115 -21290745
116 -21279360
117 -17305810
118 -17799278
119 -20897754
120 -20963141
121 -18927379
122 -16447325
123 -18846608
124 -22049687
125 -19867745
126 -18026896
127 -18794328
128 -21194291
129 -21971608
130 -18381994
131 -18214942
132 -21298061
133 -21669679
134 -19968984
135 -17443517
136 -19011924
137 -22560320
138 -20990430
139 -18859872
140 -19207816
141 -21785406
142 -23549926
143 -19714209
144 -17658040
145 -20678834
146 -22573739
147 -21862794
148 -18769595
149 -19152980
150 -23112337
151 -22275591
152 -19474984
153 -19065244
154 -21306025
155 -24051848
156 -21359849
157 -18808002
158 -21033346
159 -22855138
160 -22823225
161 -20070254
162 -19078817
163 -22779713
164 -23393945
165 -21082526
166 -19774985
167 -21054205
168 -24498851
169 -22894235
170 -19353939
171 -20915118
172 -23377733
173 -23864898
174 -20858847
175 -18829498
176 -22466713
177 -24119687
178 -22212636
179 -20797801
180 -21114821
181 -24274055
182 -23987893
183 -20731220
184 -21074420
185 -22644602
186 -23703870
187 -22203019
188 -19851703
189 -22698347
190 -24976398
191 -23276004
192 -21232593
193 -20864951
194 -24070431
195 -24589371
196 -21018894
197 -21086978
198 -23327172
199 -24865263
200 -23634576
201 -20552894
202 -22332583
203 -24943890
204 -23828851
205 -21945529
206 -20982231
207 -23864223
208 -25611534
209 -22436276
210 -21371037
211 -23064174
212 -24997914
213 -24709508
214 -21363697
215 -22093908
216 -24882626
217 -24268258
218 -22580630
219 -21401738
220 -23708120
221 -26044653
222 -23383099
223 -21997587
224 -23296296
225 -24958251
226 -25027692
227 -21630173
228 -21589080
229 -25000960
230 -25343901
231 -23648483
232 -21705021
233 -23525086
234 -26738023
235 -24295050
236 -21705857
237 -22663032
238 -24856121
239 -25869096
240 -22653483
241 -21648238
242 -24879439
243 -25752780
244 -24463524
245 -22292727
246 -22966777
247 -26418897
248 -25163780
249 -22424257
250 -22528122
251 -24468970
252 -26472608
253 -23804638
254 -21521795
255 -24416795
256 -26195777
257 -25229630
258 -22503477
259 -22170389
260 -25959407
261 -25869246
262 -23187915
263 -23042729
264 -24582177
265 -26708612
266 -24618918
267 -21629909
268 -23732435
269 -25878293
270 -25709631
271 -23404809
272 -22149224
273 -25715556
274 -26746621
275 -23878625
276 -22600075
277 -23679935
278 -26579062
279 -25695684
280 -22122528
281 -23367744
282 -25869701
283 -26169800
284 -24002393
285 -21983349
286 -25078688
287 -27103877
288 -24630125
289 -22708447
290 -22905330
291 -25955208
292 -26448778
293 -22855635
294 -22958975
295 -25546663
296 -26704179
297 -25132070
298 -22145956
299 -24071932
300 -26685350
301 -24930609
302 -23002869
303 -22862701
304 -25747339
305 -27128512
306 -23673061
307 -22851831
308 -24978888
309 -26327677
310 -25403445
311 -22208083
312 -23270406
313 -26625045
314 -25912135
315 -23840732
316 -22715892
317 -24943339
318 -27178529
319 -24113236
320 -22373619
321 -24284093
322 -26124644
323 -26023762
324 -22792773
325 -22863926
326 -26300291
327 -26246368
328 -24317474
329 -22690704
330 -24060534
331 -26903601
332 -24732299
333 -22349479
334 -23527916
335 -25563840
336 -26587142
337 -23851672
338 -22734011
339 -25697410
340 -26080491
341 -24355936
342 -22596020
343 -23324610
344 -26466456
345 -25240671
346 -22712931
347 -23475034
348 -25255349
349 -26567134
350 -24154018
351 -22176000
352 -24867075
353 -26023188
354 -24596479
355 -22639801
356 -22745793
357 -26143911
358 -25838581
359 -23050132
360 -23186576
361 -24721528
362 -26286293
363 -24329131
364 -21608161
365 -23906512
366 -25982842
367 -25216324
368 -23139268
369 -22333435
370 -25535701
371 -26175296
372 -23219977
373 -22530795
374 -23732745
375 -25792354
376 -24889537
377 -21909541
378 -23449842
379 -25786035
380 -25361114
381 -23312780
382 -21767174
383 -24526255
384 -25981331
385 -23264503
386 -22162946
387 -23295651
388 -25730768
389 -25483659
390 -21888456
391 -22447699
392 -25093434
393 -25247776
394 -23376866
395 -21307474
396 -23671484
397 -26065558
398 -23742213
399 -22053718
400 -22581640
401 -25051632
402 -25819450
403 -22236772
404 -21607884
405 -24151971
406 -25003572
407 -23665012
408 -21016811
409 -22554533
410 -25867803
411 -24508242
412 -22362952
413 -21992255
414 -23957393
415 -25498182
416 -22329874
417 -20890727
418 -23292866
419 -24740441
420 -24117107
421 -21380521
422 -21860105
423 -25192720
424 -24330021
425 -21954284
426 -21192106
427 -22965282
428 -25416456
429 -23034064
430 -20751233
431 -22537580
432 -24345631
433 -24394641
434 -21456267
435 -20600941
436 -23935067
437 -24266332
438 -22112553
439 -20850033
440 -22087778
441 -25104325
442 -23532252
443 -20560928
444 -21647768
445 -23609231
446 -24215183
447 -21530340
448 -19708937
449 -22825355
450 -24216617
451 -22528710
452 -20821334
453 -21155487
454 -24247756
455 -23656804
456 -20349062
457 -20592998
458 -22513034
459 -23916257
460 -22069949
461 -19537988
462 -21852346
463 -23836510
464 -22641075
465 -20738545
466 -20144738
467 -23024303
468 -23548811
469 -20477370
470 -20002914
471 -21505411
472 -23222194
473 -22297641
474 -19524344
475 -21171968
476 -23472700
477 -22436382
478 -20248431
479 -19135294
480 -21993590
481 -23429061
482 -20422948
483 -19473053
484 -20968777
485 -22884102
486 -22431216
487 -19149883
488 -19657161
489 -22137789
490 -22154039
491 -20726937
492 -18909972
493 -20724498
494 -23064148
495 -20944355
496 -19308448
497 -19852023
498 -21567878
499 -21953946
500 -18900493
501 -18819746
502 -21537217
503 -21879770
504 -20550460
505 -18718554
506 -20110267
507 -22538478
508 -20418461
509 -18464259
510 -19055236
511 -20865609
512 -21843655
513 -18992050
514 -18001904
515 -20604395
516 -21612890
517 -20598852
518 -18111558
519 -18525148
520 -21728617
521 -20735838
522 -18214163
523 -17940271
524 -19702465
525 -21650932
526 -19372858
527 -17467749
528 -19536355
529 -20806109
530 -20157039
531 -17761476
532 -17438089
533 -20649456
534 -20504098
535 -18087668
536 -17576192
537 -19036564
538 -21223142
539 -19289212
540 -16548551
541 -18165055
542 -20029936
543 -19993883
544 -17585227
545 -16361527
546 -19580405
547 -20582034
548 -18284625
549 -17000143
550 -17652827
551 -20088079
552 -19219579
553 -16283000
554 -17125239
555 -19028874
556 -19657026
557 -17886364
558 -15932400
559 -18455704
560 -19963959
561 -17735281
562 -15986855
563 -16442443
564 -19364069
565 -19283809
566 -15898287
567 -16247689
568 -18532023
569 -19439744
570 -17685094
571 -14939117
572 -16784640
573 -19123445
574 -17786167
575 -15937103
576 -15339979
577 -17895041
578 -19263054
579 -16348949
580 -15330168
581 -16885161
582 -18479648
583 -17834801
584 -14682968
585 -15438819
586 -18126262
587 -17382272
588 -15597438
589 -14829971
590 -17108174
591 -18792025
592 -15852022
593 -14418624
594 -15972128
595 -17589469
596 -17320987
597 -14171664
598 -14317381
599 -17538658
600 -17714782
601 -15706575
602 -13579101
603 -14926958
604 -17915736
605 -16183941
606 -13799442
607 -14385341
608 -16406114
609 -17511055
610 -14691239
611 -13398649
612 -15954254
613 -16716880
614 -15357806
615 -13280727
616 -13733735
617 -16670351
618 -15817432
619 -13631644
620 -13897504
621 -15497539
622 -16789070
623 -14292168
624 -12272690
625 -14540832
626 -15862777
627 -14969201
628 -12939839
629 -12846423
630 -15899663
631 -15739979
632 -13296196
633 -12940459
634 -14092205
635 -15808351
636 -14244225
637 -11783621
638 -13235459
639 -14730582
640 -14596016
641 -13055974
642 -12124650
643 -14671121
644 -15160076
645 -12737286
646 -11993620
647 -12986156
648 -14892655
649 -13743651
650 -10988719
651 -12488087
652 -14484300
653 -14110649
654 -12203889
655 -10979595
656 -13573371
657 -14707988
658 -12296696
659 -11114094
660 -11700239
661 -13892121
662 -13908454
663 -10958710
664 -11153636
665 -13038365
666 -13531329
667 -12123996
668 -9896007
669 -11700821
670 -13871905
671 -12188965
672 -10690360
673 -11004420
674 -13229402
675 -13541145
676 -10133955
677 -9763245
678 -12004915
679 -12764569
680 -11516119
681 -9235837
682 -10788228
683 -13481975
684 -12107992
685 -10015332
686 -9403727
687 -11382103
688 -13028431
689 -10276501
690 -8732092
691 -10512739
692 -12226039
693 -11901716
694 -8968957
695 -9113088
696 -12101412
697 -11666326
698 -9667296
699 -8664066
700 -10060777
701 -12046645
702 -9927728
703 -8125225
704 -9528276
705 -11119722
706 -11251578
707 -8586764
708 -8018426
709 -11069102
710 -11227785
711 -9037968
712 -7551666
713 -8777176
714 -11581273
715 -10093833
716 -7481986
717 -8288156
718 -10110046
719 -10881097
720 -8364113
721 -6577509
722 -9145694
723 -10429082
724 -9235311
725 -7518997
726 -7432659
727 -10135023
728 -9842113
729 -7151257
730 -6997155
731 -8490434
732 -9962587
733 -8225932
734 -5999813
735 -8282941
736 -9941307
737 -8689727
738 -6787302
739 -6334965
740 -8862358
741 -8996355
742 -6374459
743 -6130027
744 -7515495
745 -9240031
746 -8266998
747 -5523202
748 -6687700
749 -8621708
750 -8149251
751 -6320479
752 -4988310
753 -7383945
754 -8782799
755 -6369373
756 -5252528
757 -6278587
758 -8340187
759 -7942174
760 -4803397
761 -5368539
762 -7627016
763 -7453866
764 -5748637
765 -4198284
766 -6293599
767 -8238164
768 -6093673
769 -4492729
770 -4931086
771 -7001315
772 -7654872
773 -4610246
774 -3956850
775 -6159227
776 -7010388
777 -5920312
778 -3584815
779 -4593478
780 -7197418
781 -5938260
782 -4086791
783 -3873050
784 -5377550
785 -6590880
786 -4286013
787 -3372822
788 -5278012
789 -6147962
790 -5443482
791 -3181779
792 -3437288
793 -6044954
794 -5228696
795 -3293314
796 -3033654
797 -4570798
798 -6181058
799 -3937419
800 -2234580
801 -3953094
802 -5149549
803 -4736198
804 -2435017
805 -2085098
806 -4910423
807 -4935615
808 -3090262
809 -2345540
810 -3272267
811 -5299275
812 -3844258
813 -1502109
814 -2450296
815 -3898916
816 -4249550
817 -2203545
818 -1036880
819 -3809387
820 -4565238
821 -2563576
822 -1364583
823 -2113212
824 -4357388
825 -3240383
826  -572801
827 -1414321
828 -3068230
829 -3649210
830 -1930079
831  -187887
832 -2445110
833 -3831429
834 -2232090
835  -539292
836  -426939
837 -3021406
838 -3236677
839  -397761
840  -267026
841 -2009761
842 -3276168
843 -1797068
844   892778
845  -759839
846 -2869187
847 -1710105
848    73058
849   559601
850 -1960577
851 -2973455
852  -253747
853   591004
854  -673328
855 -2117897
856 -1428863
857  1483889
858   739089
859 -1817516
860 -1567859
861   106501
862  1395761
863  -515879
864 -2251097
865   159505
866  1706358
867   763837
868 -1005522
869 -1238417
870  1516252
871  1618566
872  -809460
873  -980904
874   517605
875  2303832
876  1100769
877 -1199761
878   492735
879  2387369
880  1853059
881    72141
882  -764405
883  1847933
884  2754423
885   365193
886  -332737
887   929468
888  3001690
889  2473486
890  -252562
891   618529
892  2725045
893  2812961
894  1356039
895  -188320
896  1798733
897  3612352
898  1978862
899   838932
900  1325499
901  3344593
902  3706057
903   883402
904   824362
905  2954327
906  3560062
907  2500341
908   812745
909  2464945
910  4628473
911  3086877
912  1608384
913  1711442
914  3419584
915  4350015
916  1986568
917  1545583
918  3593153
919  4541229
920  3903693
921  1791227
922  2480670
923  5015660
924  4184611
925  2455622
926  2120803
927  3834316
928  5544631
929  3407358
930  2125884
931  3901865
932  5078419
933  4735717
934  2621912
935  2716496
936  5399748
937  5219741
938  3667856
939  3120245
940  4330542
941  6269414
942  4583600
943  2813141
944  4221041
945  5581961
946  5641316
947  3597776
948  3042947
949  5812623
950  6308975
951  4733078
952  3841146
953  4731201
954  6986941
955  5816513
956  3474697
957  4449197
958  6108849
959  6701446
960  4917725
961  3632152
962  6142308
963  7333512
964  5846476
965  4434599
966  4686602
967  7255933
968  7031594
969  4428091
970  4751135
971  6542033
972  7739918
973  6371283
974  4320740
975  6127284
976  7764722
977  6684565
978  5223059
979  4994153
980  7563771
981  8309305
982  5868594
983  5449999
984  6800847
985  8228400
986  7426237
987  4899412
988  6071258
989  8318926
990  7889058
991  6356928
992  5501618
993  7779109
994  9211220
995  6859900
996  5867430
997  7038984
998  8729786
999  8562768
1000  5904290
1001  6356004
1002  8835538
1003  8996767
1004  7595341
1005  6071558
1006  7707887
1007  9824666
1008  8008618
1009  6428208
1010  7066824
1011  8944018
1012  9726136
1013  7183923
1014  6725529
1015  9129818
1016  9819496
1017  8664952
1018  6739608
1019  7638148
1020 10158017
1021  9055166
1022  7383111
1023  7638495
1024  9275095
1025 10613928
1026  8489222
1027  7208109
1028  9096201
1029 10121560
1030  9508148
1031  7564722
1032  7770360
1033 10575727
1034 10285550
1035  8465850
1036  8254979
1037  9537637
1038 11145258
1039  9392183
1040  7601089
1041  9242587
1042 10606736
1043 10425178
1044  8648494
1045  8195568
1046 10911483
1047 11314291
1048  9434187
1049  8568848
1050  9346231
1051 11422393
1052 10536019
1053  8338531
1054  9409716
1055 11068515
1056 11435978
1057  9854031
1058  8615488
1059 10845176
1060 11786600
1061 10205778
1062  9274032
1063  9708716
1064 11846443
1065 11632332
1066  9297109
1067  9800830
1068 11339737
1069 11919886
1070 10671392
1071  9038117
1072 10905048
1073 12376914
1074 11026118
1075  9926645
1076 10150710
1077 12358874
1078 12713337
1079 10139649
1080  9995139
1081 11568345
1082 12521946
1083 11583186
1084  9423161
1085 10786512
1086 12929452
1087 12127408
1088 10785256
1089 10407684
1090 12398262
1091 13427389
1092 10943402
1093 10166697
1094 11571468
1095 12851846
1096 12609556
1097 10437659
1098 11110190
1099 13424260
1100 12984135
1101 11481224
1102 10530993
1103 12127784
1104 13904799
1105 11967352
1106 10783792
1107 11991518
1108 13394103
1109 13503154
1110 11190472
1111 11077990
1112 13491382
1113 13628810
1114 12283016
1115 11024533
1116 12198524
1117 14513166
1118 13108515
1119 11345991
1120 12097805
1121 13600452
1122 14255478
1123 12029436
1124 11103276
1125 13439667
1126 14212603
1127 13165038
1128 11703920
1129 12243010
1130 14788268
1131 14029970
1132 11940891
1133 12136451
1134 13555504
1135 14817746
1136 13038967
1137 11351106
1138 13316154
1139 14728672
1140 14167752
1141 12471824
1142 12163159
1143 14775845
1144 14910085
1145 12675943
1146 12248442
1147 13472310
1148 15288562
1149 14224599
1150 12108101
1151 13496713
1152 15034558
1153 14705015
1154 13070750
1155 12190774
1156 14558637
1157 15406383
1158 13487187
1159 12807582
1160 13728705
1161 15704256
1162 15194332
1163 12615803
1164 13289440
1165 15066184
1166 15277371
1167 13853411
1168 12346832
1169 14394942
1170 16102309
1171 14536919
1172 13297887
1173 13543662
1174 15545179
1175 15882667
1176 13313478
1177 13269220
1178 15047877
1179 15778179
1180 14894853
1181 13073890
1182 14337894
1183 16205989
1184 15020394
1185 13794859
1186 13745799
1187 15404556
1188 16218028
1189 13947412
1190 13533924
1191 15242087
1192 16148511
1193 15610385
1194 13596899
1195 14226303
1196 16441808
1197 15741951
1198 14224869
1199 13677495
1200 15255751
1201 16907691
1202 14964855
1203 13753675
1204 15194459
1205 16397388
1206 16257649
1207 14092609
1208 13979413
1209 16326858
1210 16276291
1211 14935345
1212 14187013
1213 15315318
1214 17299956
1215 15811625
1216 14073502
1217 14997177
1218 16177870
1219 16511793
1220 14690343
1221 14045917
1222 16368874
1223 16938204
1224 15779386
1225 14627437
1226 15073263
1227 17263544
1228 16432376
1229 14323888
1230 14803420
1231 16218778
1232 17110775
1233 15505001
1234 14150759
1235 16219095
1236 17268982
1237 16231998
1238 14905672
1239 14862747
1240 17077485
1241 16940537
1242 14906082
1243 15144770
1244 16395681
1245 17395640
1246 16124472
1247 14350583
1248 15995690
1249 17341007
1250 16560409
1251 15224852
1252 14792086
1253 17067631
1254 17670475
1255 15508984
1256 15070406
1257 16215341
1258 17726889
1259 16967225
1260 14575584
1261 15529955
1262 17293366
1263 16988302
1264 15727302
1265 14895536
1266 16952133
1267 18102555
1268 16039792
1269 15186749
1270 16064200
1271 17531995
1272 17288218
1273 14933773
1274 15483953
1275 17539973
1276 17655551
1277 16412132
1278 14918249
1279 16410089
1280 18281022
1281 16589743
1282 15069484
1283 15538269
1284 17485232
1285 18235251
1286 15741369
1287 15223918
1288 17277773
1289 18017780
1290 17026431
1291 14983755
1292 15668013
1293 18064287
1294 17320373
1295 15781948
1296 15615791
1297 17063414
1298 18399417
1299 16437078
1300 15268996
1301 16809162
1302 17778608
1303 17419563
1304 15589330
1305 15598164
1306 17909927
1307 17696070
1308 16239446
1309 15785987
1310 16807324
1311 18410556
1312 16900057
1313 15228673
1314 16430064
1315 17640099
1316 17709120
1317 16013087
1318 15515395
1319 17887640
1320 18167756
1321 16535158
1322 15676697
1323 16381602
1324 18310074
1325 17306960
1326 15316087
1327 16307668
1328 17755592
1329 18101620
1330 16499986
1331 15375783
1332 17426474
1333 18170729
1334 16757634
1335 15722289
1336 15990034
1337 18131651
1338 18045093
1339 15934686
1340 16166655
1341 17433980
1342 18168261
1343 16848965
1344 15047745
1345 16773701
1346 18242502
1347 17245050
1348 16029721
1349 15891885
1350 18002621
1351 18434806
1352 16139911
1353 15846572
1354 17006840
1355 17987120
1356 17236060
1357 15321773
1358 16487895
1359 18188169
1360 17572467
1361 16443199
1362 15795798
1363 17409674
1364 18378567
1365 16356591
1366 15639586
1367 16694505
1368 17987818
1369 17764707
1370 15528085
1371 15980117
1372 18039445
1373 17893445
1374 16659096
1375 15525685
1376 16857784
1377 18463294
1378 16766382
1379 15562590
1380 16323479
1381 17732815
1382 18114253
1383 16013552
1384 15750359
1385 17599895
1386 17739778
1387 16724995
1388 15449670
1389 16320646
1390 18327718
1391 17210964
1392 15831760
1393 16282428
1394 17465706
1395 18100131
1396 16099129
1397 15256854
1398 17099879
1399 17727613
1400 16995251
1401 15571675
1402 15969166
1403 18296698
1404 17658926
1405 15742194
1406 15614680
1407 16865201
1408 18133785
1409 16470920
1410 15039984
1411 16773078
1412 17891326
1413 17360350
1414 15725003
1415 15430810
1416 17672416
1417 17616998
1418 15848928
1419 15537961
1420 16439491
1421 17914398
1422 16910266
1423 15153410
1424 16276130
1425 17527287
1426 17477124
1427 15910685
1428 14897650
1429 17068433
1430 17816481
1431 16002611
1432 15173346
1433 15988693
1434 17907532
1435 17325032
1436 15045691
1437 15687377
1438 17165240
1439 17421889
1440 16077467
1441 14615334
1442 16419667
1443 17798311
1444 16407927
1445 15268493
1446 15416027
1447 17259033
1448 17496530
1449 15212992
1450 15064907
1451 16458389
1452 17291046
1453 16534493
1454 14673210
1455 15824721
1456 17675064
1457 16682674
1458 15219752
1459 14816210
1460 16506303
1461 17427762
1462 15352612
1463 14769267
1464 16080310
1465 17130464
1466 16794803
1467 14713749
1468 15072390
1469 17038177
1470 16612622
1471 15324651
1472 14607993
1473 15917896
1474 17345367
1475 15679634
1476 14646813
1477 15624892
1478 16608744
1479 16592201
1480 14635176
1481 14488100
1482 16498482
1483 16525748
1484 15426417
1485 14524730
1486 15441372
1487 17233632
1488 15907421
1489 14308688
1490 14890653
1491 16088824
1492 16617980
1493 14728534
1494 13890800
1495 15909944
1496 16519758
1497 15569126
1498 14409736
1499 14825514
1500 16724736
1501 15887384
1502 14152379
1503 14457346
1504 15464028
1505 16309941
1506 15015893
1507 13869371
1508 15409145
1509 16138753
1510 15449059
1511 14220778
1512 14026866
1513 16015429
1514 15920553
1515 14111077
1516 14059875
1517 15158318
1518 16326445
1519 15101160
1520 13341986
1521 14685012
1522 15839167
1523 15238992
1524 13926220
1525 13447077
1526 15490824
1527 16015387
1528 14235797
1529 13754506
1530 14479176
1531 15785876
1532 15154117
1533 13107692
1534 13834921
1535 15284399
1536 15294850
1537 14182445
1538 13104375
1539 14765591
1540 15866258
1541 14171937
1542 13223823
1543 13733260
1544 15194697
1545 15071511
1546 12951926
1547 13323606
1548 14945460
1549 15178800
1550 14193443
1551 12757372
1552 13935547
1553 15477229
1554 14119581
1555 12842436
1556 13021258
1557 14617751
1558 15156493
1559 12965674
1560 12666903
1561 14344798
1562 14914917
1563 14073681
1564 12355710
1565 13075558
1566 14976355
1567 14130200
1568 12738469
1569 12528542
1570 13921784
1571 15090119
1572 13217856
1573 12110293
1574 13355762
1575 14281961
1576 13973716
1577 12099376
1578 12165710
1579 14424396
1580 14279428
1581 12795423
1582 12093151
1583 13113985
1584 14624303
1585 13107076
1586 11612218
1587 12618865
1588 13736034
1589 13916661
1590 12308561
1591 11721714
1592 13636121
1593 13930633
1594 12690228
1595 11685216
1596 12106689
1597 13927953
1598 13206949
1599 11462045
1600 11992783
1601 13217990
1602 13804989
1603 12236188
1604 10993169
1605 12759647
1606 13553685
1607 12417792
1608 11282469
1609 11450820
1610 13387849
1611 13205793
1612 11340346
1613 11401558
1614 12444162
1615 13328284
1616 12266466
1617 10543671
1618 11716528
1619 12924804
1620 12345290
1621 11226128
1622 10824535
1623 12622683
1624 13075952
1625 11204300
1626 10798696
1627 11634634
1628 12625465
1629 12004435
1630 10239005
1631 11151992
1632 12545359
1633 12125861
1634 11087904
1635 10348767
1636 11750539
1637 12584141
1638 10882141
1639 10146740
1640 10880591
1641 12120183
1642 11960983
1643  9973611
1644 10394571
1645 12062075
1646 11903465
1647 10741762
1648  9625513
1649 10791297
1650 12147014
1651 10802631
1652  9859177
1653 10335564
1654 11511831
1655 11798043
1656  9849367
1657  9551523
1658 11075749
1659 11346679
1660 10544774
1661  9219530
1662  9961996
1663 11745118
1664 10831448
1665  9547280
1666  9652629
1667 10761856
1668 11433461
1669  9582283
1670  8799742
1671 10316952
1672 10876272
1673 10277756
1674  8948087
1675  9270848
1676 11134747
1677 10564358
1678  9132279
1679  8902514
1680  9832771
1681 10971519
1682  9536451
1683  8207172
1684  9456003
1685 10464527
1686 10225230
1687  8674878
1688  8348330
1689 10335674
1690 10337772
1691  8748106
1692  8170325
1693  8969099
1694 10491744
1695  9568000
1696  7940519
1697  8791054
1698  9843962
1699  9843075
1700  8391784
1701  7469118
1702  9256511
1703  9927399
1704  8647106
1705  7820398
1706  8223157
1707  9926577
1708  9500773
1709  7504745
1710  7806181
1711  8997850
1712  9383511
1713  8190718
1714  6914019
1715  8456779
1716  9557171
1717  8466026
1718  7460980
1719  7439691
1720  8962473
1721  9069366
1722  7098015
1723  6981666
1724  8191064
1725  8990267
1726  8201429
1727  6489369
1728  7528773
1729  9044286
1730  8274601
1731  6993890
1732  6557108
1733  8083378
1734  8825093
1735  6940819
1736  6303656
1737  7350108
1738  8401570
1739  8089267
1740  6207508
1741  6525130
1742  8120445
1743  7877118
1744  6797679
1745  5952810
1746  7063741
1747  8383302
1748  6997380
1749  5966542
1750  6570106
1751  7592241
1752  7662671
1753  5811402
1754  5664862
1755  7333627
1756  7402004
1757  6441066
1758  5509045
1759  6309250
1760  7866160
1761  6781998
1762  5423328
1763  5670136
1764  6669041
1765  7233446
1766  5589239
1767  4858550
1768  6509986
1769  7138459
1770  6387402
1771  5086224
1772  5276377
1773  6994746
1774  6413112
1775  4958009
1776  4975948
1777  5870182
1778  6769699
1779  5562452
1780  4468788
1781  5678025
1782  6364298
1783  5866921
1784  4643688
1785  4423883
1786  6146686
1787  6099603
1788  4639110
1789  4442912
1790  5253159
1791  6338876
1792  5321286
1793  3773713
1794  4738987
1795  5718772
1796  5406123
1797  4208589
1798  3658595
1799  5351667
1800  5772906
1801  4357175
1802  3875133
1803  4429083
1804  5614850
1805  5036656
1806  3284700
1807  3852211
1808  4995143
1809  5020173
1810  3981037
1811  3035508
1812  4509542
1813  5429209
1814  4045523
1815  3129676
1816  3415579
1817  4806653
1818  4763031
1819  2899979
1820  3046383
1821  4351752
1822  4749473
1823  3860034
1824  2452138
1825  3418884
1826  4676758
1827  3664101
1828  2634232
1829  2604343
1830  3937198
1831  4490253
1832  2784495
1833  2437886
1834  3553899
1835  4096306
1836  3468422
1837  1885985
1838  2427835
1839  3973280
1840  3381082
1841  2288242
1842  2020111
1843  3219583
1844  4140226
1845  2476024
1846  1557582
1847  2560003
1848  3445229
1849  3214375
1850  1494860
1851  1533377
1852  3362267
1853  3286672
1854  2073125
1855  1309859
1856  2157263
1857  3512376
1858  2260909
1859   947403
1860  1596481
1861  2594621
1862  2867317
1863  1397905
1864   885579
1865  2501520
1866  2786938
1867  1742870
1868   749248
1869  1169198
1870  2742757
1871  2014439
1872   505441
1873   874688
1874  1957511
1875  2553327
1876  1167287
1877    85166
1878  1512689
1879  2206072
1880  1335222
1881   202729
1882   271481
1883  2009988
1884  1908813
1885   337937
1886   268257
1887  1096161
1888  1855561
1889   840758
1890  -586188
1891   487261
1892  1528968
1893  1111071
1894    59290
1895  -356673
1896  1182887
1897  1543653
1898    -1961
1899  -493521
1900   136887
1901  1157880
1902   641476
1903  -974908
1904  -326850
1905   902173
1906   793556
1907  -198226
1908 -1033329
1909   201644
1910   972286
1911  -400112
1912 -1115895
1913  -643267
1914   484087
1915   392714
1916 -1245375
1917  -983204
1918   229955
1919   223472
1920  -648115
1921 -1637819
1922  -704731
1923   367405
1924  -718350
1925 -1568065
1926 -1312439
1927  -135520
1928   226586
1929 -1491140
1930 -1857477
1931  -628256
1932  -236771
1933  -969301
1934 -2322496
1935 -1687290
1936   -99102
1937  -770107
1938 -1903234
1939 -2005272
1940 -1007255
1941  -327990
1942 -1845834
1943 -2560321
1944 -1504975
1945  -911719
1946 -1240337
1947 -2482082
1948 -2349025
1949  -820368
1950 -1157832
1951 -2311180
1952 -2711566
1953 -1940948
1954  -931952
1955 -2104305
1956 -3129409
1957 -2160315
1958 -1320277
1959 -1462937
1960 -2837137
1961 -3195278
1962 -1654341
1963 -1590865
1964 -2755260
1965 -3325265
1966 -2695304
1967 -1385853
1968 -2190385
1969 -3550160
1970 -2912033
1971 -2013210
1972 -1910358
1973 -3179321
1974 -3938738
1975 -2479510
1976 -1972415
1977 -3029636
1978 -3786541
1979 -3420769
1980 -1961002
1981 -2337152
1982 -3935141
1983 -3746949
1984 -2842639
1985 -2388118
1986 -3389621
1987 -4580274
1988 -3395447
1989 -2382515
1990 -3087302
1991 -4080530
1992 -4223588
1993 -2747178
1994 -2578431
1995 -4296788
1996 -4567635
1997 -3643447
1998 -2859412
1999 -3532392
2000 -4943704
2001 -4081304
2002 -2875539
2003 -3426090
2004 -4462234
2005 -4932820
2006 -3695974
2007 -3072430
2008 -4476318
2009 -5012985
2010 -4331244
2011 -3364374
2012 -3562310
2013 -5248978
2014 -5082218
2015 -3739275
2016 -3758480
2017 -4718332
2018 -5567293
2019 -4520855
2020 -3392664
2021 -4577057
2022 -5439815
2023 -4988842
2024 -4109100
2025 -4048992
2026 -5581333
2027 -5696526
2028 -4406318
2029 -4249534
2030 -4944157
2031 -5810243
2032 -5164855
2033 -3939958
2034 -4857829
2035 -5929878
2036 -5725729
2037 -4803995
2038 -4355886
2039 -5822121
2040 -6385607
2041 -5030645
2042 -4491531
2043 -5128157
2044 -6289749
2045 -5995083
2046 -4486802
2047 -5011345
2048 -6317400
2049 -6456358
2050 -5601841
2051 -4692674
2052 -5798454
2053 -6815544
2054 -5783979
2055 -4992408
2056 -5318725
2057 -6578724
2058 -6857776
2059 -5327165
2060 -5291490
2061 -6504566
2062 -6876437
2063 -6195714
2064 -5106990
2065 -5876700
2066 -7188025
2067 -6549767
2068 -5748822
2069 -5774824
2070 -6761813
2071 -7394182
2072 -6076619
2073 -5554481
2074 -6506084
2075 -7175775
2076 -6961193
2077 -5796709
2078 -6130333
2079 -7610731
2080 -7259345
2081 -6248712
2082 -6007935
2083 -6910058
2084 -7757151
2085 -6601297
2086 -5989505
2087 -7024292
2088 -7711590
2089 -7512420
2090 -6356054
2091 -6367422
2092 -7823464
2093 -7747292
2094 -6804724
2095 -6348533
2096 -7016691
2097 -8250483
2098 -7511328
2099 -6437839
2100 -7104601
2101 -8043311
2102 -8243526
2103 -7011659
2104 -6450643
2105 -7894816
2106 -8267541
2107 -7368478
2108 -6785156
2109 -7286280
2110 -8617670
2111 -8143494
2112 -6968193
2113 -7430842
2114 -8278088
2115 -8581245
2116 -7549841
2117 -6744630
2118 -7997721
2119 -8731815
2120 -8065098
2121 -7343096
2122 -7483934
2123 -8925159
2124 -8879732
2125 -7380920
2126 -7359800
2127 -8316595
2128 -9034509
2129 -8294695
2130 -7174619
2131 -8173572
2132 -9178317
2133 -8709541
2134 -7869409
2135 -7574982
2136 -8820331
2137 -9299193
2138 -8057466
2139 -7714674
2140 -8477618
2141 -9428198
2142 -9076204
2143 -7674520
2144 -8221115
2145 -9411147
2146 -9157416
2147 -8272068
2148 -7804389
2149 -9020630
2150 -9863340
2151 -8705630
2152 -8127902
2153 -8684490
2154 -9586923
2155 -9561468
2156 -8157372
2157 -8237671
2158 -9450168
2159 -9646796
2160 -9004202
2161 -8171602
2162 -8995318
2163 -10271877
2164 -9427539
2165 -8439298
2166 -8737590
2167 -9803107
2168 -10102994
2169 -8601123
2170 -8337251
2171 -9680205
2172 -10090718
2173 -9527100
2174 -8635584
2175 -9132143
2176 -10462272
2177 -9914321
2178 -8881375
2179 -8811920
2180 -9676774
2181 -10479199
2182 -9394382
2183 -8630277
2184 -9671889
2185 -10448859
2186 -10201367
2187 -9053301
2188 -8987366
2189 -10455530
2190 -10394633
2191 -9348599
2192 -9112376
2193 -9881900
2194 -10845098
2195 -10006483
2196 -9034485
2197 -9805522
2198 -10472689
2199 -10379832
2200 -9465433
2201 -9186680
2202 -10552828
2203 -10858140
2204 -9930839
2205 -9453331
2206 -9907770
2207 -11030826
2208 -10504884
2209 -9223561
2210 -9720761
2211 -10674564
2212 -10888935
2213 -10018490
2214 -9365253
2215 -10582684
2216 -11192539
2217 -10393998
2218 -9800066
2219 -9912747
2220 -10985538
2221 -10934124
2222 -9714396
2223 -9874220
2224 -10766093
2225 -11257719
2226 -10619569
2227 -9648255
2228 -10558059
2229 -11436571
2230 -10732758
2231 -9984498
2232 -9967402
2233 -11099570
2234 -11349518
2235 -10104505
2236 -10068322
2237 -10974903
2238 -11527016
2239 -11059972
2240 -9919767
2241 -10448753
2242 -11445414
2243 -11057776
2244 -10343137
2245 -10072382
2246 -11124754
2247 -11886722
2248 -10754869
2249 -10175544
2250 -10865776
2251 -11653193
2252 -11427037
2253 -10080793
2254 -10365038
2255 -11671967
2256 -11532067
2257 -10751378
2258 -10307337
2259 -11133145
2260 -12009136
2261 -11037895
2262 -10329513
2263 -10810669
2264 -11596372
2265 -11800614
2266 -10667489
2267 -10496442
2268 -11711339
2269 -11907003
2270 -11220171
2271 -10416960
2272 -10892668
2273 -12111861
2274 -11480646
2275 -10529980
2276 -10875742
2277 -11736232
2278 -12113863
2279 -10976614
2280 -10526319
2281 -11701821
2282 -12041204
2283 -11439135
2284 -10641888
2285 -10852031
2286 -12138601
2287 -11897862
2288 -10876690
2289 -10899946
2290 -11708349
2291 -12445743
2292 -11475920
2293 -10476471
2294 -11423703
2295 -12177724
2296 -11809515
2297 -10898276
2298 -10814101
2299 -12199627
2300 -12345396
2301 -11251035
2302 -10977644
2303 -11536226
2304 -12415896
2305 -11844200
2306 -10649677
2307 -11233829
2308 -12160490
2309 -12232707
2310 -11426879
2311 -10859139
2312 -12011233
2313 -12556025
2314 -11528251
2315 -10960258
2316 -11374539
2317 -12428662
2318 -12215101
2319 -10936150
2320 -11288500
2321 -12256296
2322 -12384684
2323 -11651855
2324 -10859710
2325 -11757768
2326 -12581487
2327 -11851440
2328 -11214925
2329 -11327745
2330 -12377067
2331 -12626823
2332 -11322544
2333 -11150995
2334 -12064840
2335 -12498671
2336 -11940723
2337 -10851006
2338 -11497254
2339 -12658362
2340 -12171599
2341 -11441450
2342 -11362132
2343 -12256169
2344 -12723404
2345 -11586420
2346 -11192741
2347 -11908494
2348 -12407918
2349 -12217696
2350 -11210169
2351 -11432534
2352 -12586949
2353 -12428573
2354 -11688253
2355 -11299704
2356 -11994532
2357 -12767517
2358 -11780756
2359 -11110192
2360 -11802617
2361 -12492046
2362 -12469496
2363 -11445937
2364 -11418628
2365 -12558203
2366 -12489224
2367 -11722232
2368 -11253809
2369 -11747295
2370 -12748830
2371 -12153262
2372 -11321802
2373 -11719256
2374 -12413382
2375 -12659205
2376 -11654174
2377 -11159258
2378 -12252627
2379 -12575363
2380 -11916346
2381 -11313432
2382 -11652125
2383 -12789150
2384 -12410353
2385 -11388016
2386 -11586683
2387 -12218456
2388 -12586561
2389 -11811667
2390 -11126318
2391 -12070877
2392 -12641237
2393 -12196910
2394 -11504541
2395 -11458248
2396 -12582677
2397 -12561651
2398 -11446548
2399 -11380012
2400 -12045884
2401 -12654266
2402 -12014978
2403 -11059446
2404 -11876541
2405 -12689932
2406 -12324029
2407 -11555430
2408 -11303647
2409 -12347198
2410 -12605421
2411 -11532635
2412 -11279424
2413 -11858982
2414 -12635369
2415 -12340752
2416 -11174412
2417 -11576624
2418 -12508551
2419 -12413021
2420 -11604726
2421 -11007628
2422 -12000463
2423 -12738349
2424 -11804312
2425 -11258976
2426 -11673387
2427 -12533116
2428 -12490430
2429 -11251118
2430 -11276635
2431 -12184476
2432 -12331760
2433 -11789321
2434 -11071454
2435 -11751852
2436 -12701725
2437 -12016440
2438 -11256868
2439 -11352969
2440 -12183965
2441 -12477505
2442 -11286325
2443 -11023735
2444 -12025489
2445 -12451843
2446 -11995168
2447 -11040686
2448 -11414041
2449 -12553778
2450 -12116053
2451 -11226248
2452 -11079681
2453 -11823498
2454 -12497146
2455 -11566301
2456 -10946989
2457 -11680994
2458 -12264565
2459 -12130412
2460 -11133226
2461 -11013245
2462 -12161532
2463 -12146416
2464 -11318258
2465 -10976800
2466 -11551602
2467 -12426503
2468 -11716473
2469 -10857728
2470 -11423961
2471 -12039959
2472 -12039341
2473 -11118431
2474 -10755836
2475 -11823325
2476 -12078714
2477 -11403493
2478 -10958522
2479 -11266745
2480 -12242851
2481 -11841918
2482 -10774461
2483 -11012532
2484 -11677845
2485 -11975643
2486 -11229952
2487 -10608025
2488 -11579074
2489 -12081838
2490 -11444355
2491 -10838595
2492 -10906676
2493 -11876066
2494 -11775545
2495 -10729154
2496 -10816970
2497 -11472331
2498 -11903625
2499 -11359533
2500 -10495490
2501 -11188250
2502 -11862082
2503 -11375816
2504 -10703123
2505 -10529239
2506 -11517204
2507 -11806798
2508 -10811093
2509 -10633779
2510 -11195190
2511 -11683046
2512 -11340067
2513 -10372631
2514 -10794183
2515 -11553088
2516 -11281215
2517 -10717936
2518 -10402125
2519 -11186596
2520 -11684297
2521 -10761373
2522 -10379431
2523 -10857705
2524 -11450827
2525 -11272781
2526 -10190001
2527 -10384633
2528 -11374411
2529 -11305810
2530 -10668309
2531 -10164971
2532 -10852569
2533 -11592596
2534 -10746108
2535 -10075612
2536 -10380917
2537 -11079159
2538 -11252458
2539 -10215983
2540 -10050204
2541 -10991289
2542 -11195835
2543 -10713650
2544 -9997042
2545 -10315056
2546 -11235468
2547 -10705009
2548 -9943261
2549 -10072916
2550 -10755662
2551 -11193767
2552 -10232120
2553 -9761481
2554 -10629944
2555 -10955436
2556 -10485344
2557 -9704375
2558 -9871298
2559 -10984258
2560 -10750777
2561 -9895216
2562 -9822401
2563 -10400956
2564 -10999585
2565 -10205568
2566 -9396697
2567 -10070960
2568 -10642229
2569 -10459418
2570 -9686722
2571 -9506459
2572 -10583888
2573 -10674470
2574 -9816369
2575 -9493155
2576 -9906718
2577 -10686012
2578 -10152104
2579 -9136748
2580 -9647271
2581 -10387304
2582 -10390100
2583 -9621214
2584 -9131870
2585 -10108417
2586 -10492278
2587 -9706069
2588 -9215045
2589 -9411737
2590 -10275925
2591 -10117957
2592 -9067801
2593 -9244156
2594 -9967159
2595 -10209954
2596 -9617949
2597 -8855643
2598 -9537935
2599 -10149331
2600 -9560037
2601 -9007147
2602 -9020797
2603 -9884901
2604 -10056821
2605 -8995615
2606 -8895420
2607 -9542452
2608 -9869884
2609 -9414520
2610 -8515586
2611 -9029852
2612 -9903399
2613 -9522664
2614 -8870433
2615 -8661525
2616 -9433887
2617 -9879312
2618 -8864652
2619 -8442134
2620 -8964871
2621 -9483488
2622 -9332862
2623 -8421692
2624 -8601487
2625 -9495908
2626 -9346169
2627 -8761015
2628 -8327433
2629 -8827304
2630 -9477836
2631 -8726377
2632 -8182873
2633 -8598375
2634 -9155345
2635 -9194847
2636 -8247079
2637 -8105725
2638 -9037419
2639 -9081711
2640 -8485965
2641 -7967407
2642 -8371292
2643 -9208471
2644 -8626266
2645 -7908271
2646 -8190368
2647 -8758908
2648 -8966206
2649 -8081727
2650 -7679725
2651 -8507140
2652 -8741977
2653 -8303852
2654 -7746996
2655 -7904479
2656 -8817931
2657 -8533965
2658 -7729541
2659 -7754944
2660 -8232724
2661 -8639867
2662 -7934569
2663 -7253881
2664 -7975314
2665 -8458925
2666 -8148849
2667 -7527241
2668 -7478725
2669 -8396265
2670 -8306311
2671 -7389619
2672 -7276088
2673 -7716831
2674 -8249947
2675 -7779208
2676 -7019432
2677 -7580097
2678 -8129779
2679 -7927531
2680 -7295298
2681 -6946849
2682 -7767069
2683 -7992032
2684 -7193044
2685 -6938061
2686 -7288980
2687 -7936589
2688 -7661857
2689 -6700765
2690 -7028006
2691 -7713870
2692 -7639731
2693 -6997568
2694 -6462095
2695 -7268292
2696 -7814398
2697 -7058835
2698 -6565252
2699 -6766567
2700 -7489833
2701 -7482919
2702 -6414718
2703 -6418155
2704 -7147795
2705 -7343999
2706 -6875909
2707 -6161509
2708 -6683520
2709 -7441203
2710 -6903714
2711 -6306085
2712 -6281801
2713 -6928186
2714 -7181615
2715 -6190003
2716 -5941677
2717 -6631318
2718 -6978141
2719 -6696830
2720 -5909268
2721 -6157012
2722 -7014254
2723 -6663869
2724 -5950477
2725 -5733938
2726 -6362761
2727 -6918113
2728 -6066427
2729 -5552803
2730 -6158321
2731 -6632051
2732 -6461064
2733 -5570074
2734 -5523543
2735 -6428322
2736 -6348702
2737 -5728724
2738 -5417929
2739 -5828456
2740 -6552852
2741 -5978974
2742 -5278431
2743 -5597164
2744 -6029365
2745 -6096371
2746 -5317522
2747 -4994112
2748 -5892343
2749 -6106115
2750 -5547650
2751 -5056588
2752 -5286601
2753 -6111240
2754 -5712948
2755 -4843411
2756 -5059305
2757 -5574305
2758 -5789810
2759 -5137348
2760 -4607223
2761 -5336725
2762 -5693976
2763 -5250854
2764 -4728623
2765 -4702481
2766 -5519731
2767 -5449416
2768 -4592048
2769 -4576783
2770 -5056027
2771 -5478366
2772 -4980716
2773 -4213792
2774 -4760227
2775 -5295102
2776 -4949549
2777 -4341907
2778 -4126060
2779 -4964069
2780 -5187371
2781 -4353853
2782 -4157080
2783 -4551079
2784 -5063102
2785 -4775576
2786 -3875222
2787 -4134772
2788 -4739521
2789 -4621066
2790 -4108326
2791 -3720224
2792 -4408499
2793 -4873038
2794 -4149894
2795 -3758641
2796 -3995511
2797 -4458094
2798 -4363958
2799 -3520790
2800 -3656367
2801 -4332517
2802 -4318142
2803 -3895823
2804 -3401811
2805 -3862553
2806 -4448963
2807 -3812788
2808 -3280959
2809 -3420751
2810 -3990439
2811 -4144574
2812 -3241554
2813 -3112115
2814 -3853444
2815 -4021706
2816 -3601183
2817 -2947368
2818 -3242914
2819 -3970370
2820 -3519303
2821 -2951735
2822 -2998596
2823 -3472774
2824 -3797397
2825 -3036108
2826 -2658794
2827 -3239147
2828 -3493878
2829 -3265745
2830 -2610806
2831 -2655704
2832 -3487049
2833 -3305384
2834 -2642182
2835 -2517679
2836 -2978686
2837 -3494102
2838 -2772887
2839 -2117664
2840 -2644799
2841 -3060104
2842 -2916407
2843 -2267855
2844 -2156029
2845 -3031904
2846 -3042574
2847 -2367381
2848 -2073703
2849 -2356640
2850 -2973781
2851 -2528612
2852 -1740160
2853 -2059369
2854 -2599307
2855 -2702142
2856 -2084102
2857 -1651963
2858 -2419318
2859 -2695600
2860 -2046638
2861 -1558897
2862 -1702698
2863 -2471463
2864 -2336258
2865 -1472991
2866 -1605804
2867 -2150202
2868 -2350979
2869 -1807059
2870 -1148454
2871 -1701838
2872 -2209235
2873 -1791339
2874 -1294729
2875 -1210863
2876 -1953079
2877 -2083002
2878 -1206879
2879 -1100834
2880 -1565556
2881 -1871555
2882 -1486796
2883  -757664
2884 -1177815
2885 -1796827
2886 -1500154
2887  -999374
2888  -776940
2889 -1388080
2890 -1730597
2891  -927909
2892  -597947
2893  -973450
2894 -1407493
2895 -1276580
2896  -440570
2897  -576491
2898 -1326976
2899 -1236796
2900  -710069
2901  -296770
2902  -783942
2903 -1311324
2904  -637081
2905  -176399
2906  -468692
2907  -933933
2908  -997467
2909  -236472
2910  -134656
2911  -764583
2912  -780528
2913  -369971
2914   127267
2915  -143857
2916  -849079
2917  -447035
2918   111411
2919    -6475
2920  -467735
2921  -704989
2922    81489
2923   457551
2924  -190698
2925  -395610
2926   -54405
2927   471232
2928   323147
2929  -432719
2930  -186957
2931   443713
2932   461910
2933    97603
2934  -258552
2935   339404
2936   885112
2937   362880
2938   -18854
2939   154966
2940   737084
2941   872518
2942   119304
2943   122015
2944   793910
2945   968110
2946   654970
2947   138226
2948   539505
2949  1211979
2950   843491
2951   422266
2952   496600
2953  1004775
2954  1320880
2955   678940
2956   506246
2957  1097624
2958  1351878
2959  1152796
2960   574962
2961   780501
2962  1543557
2963  1328745
2964   863881
2965   887180
2966  1381607
2967  1810379
2968  1193761
2969   833515
2970  1368773
2971  1694252
2972  1577140
2973  1035339
2974  1064386
2975  1883133
2976  1878320
2977  1393327
2978  1253370
2979  1608284
2980  2168105
2981  1716010
2982  1132267
2983  1553218
2984  2046085
2985  2134265
2986  1589768
2987  1399941
2988  2201035
2989  2360974
2990  1835908
2991  1569614
2992  1833359
2993  2485558
2994  2243917
2995  1606487
2996  1893807
2997  2383909
2998  2562670
2999  2113864
3000  1703112
3001  2361751
3002  2747319
3003  2327914
3004  1943860
3005  2037713
3006  2799403
3007  2828137
3008  2080930
3009  2146215
3010  2673789
3011  2993554
3012  2593562
3013  2011104
3014  2548028
3015  3112421
3016  2839909
3017  2426673
3018  2349086
3019  3042527
3020  3312210
3021  2624788
3022  2447809
3023  2848715
3024  3298321
3025  3143113
3026  2420011
3027  2709885
3028  3417817
3029  3361664
3030  2942504
3031  2667872
3032  3216523
3033  3662159
3034  3068211
3035  2774806
3036  3096432
3037  3589916
3038  3643327
3039  2964405
3040  3035758
3041  3682585
3042  3727802
3043  3373667
3044  2976930
3045  3373166
3046  3983184
3047  3582681
3048  3188623
3049  3386452
3050  3891955
3051  4089319
3052  3422949
3053  3258149
3054  3889774
3055  4061327
3056  3788603
3057  3381310
3058  3613561
3059  4308838
3060  4083085
3061  3623914
3062  3671603
3063  4064204
3064  4416176
3065  3891443
3066  3550151
3067  4096741
3068  4404103
3069  4262776
3070  3809234
3071  3850371
3072  4576227
3073  4507858
3074  3998992
3075  3938101
3076  4287713
3077  4722402
3078  4323645
3079  3882771
3080  4345040
3081  4727107
3082  4671158
3083  4243198
3084  4100258
3085  4762582
3086  4869468
3087  4370794
3088  4213195
3089  4494502
3090  5058462
3091  4834365
3092  4247820
3093  4572327
3094  5025076
3095  5043905
3096  4606524
3097  4304785
3098  4922470
3099  5226225
3100  4792472
3101  4569396
3102  4755598
3103  5338108
3104  5274392
3105  4610634
3106  4711914
3107  5163750
3108  5335615
3109  5037282
3110  4614969
3111  5118843
3112  5592276
3113  5242312
3114  4916561
3115  4954614
3116  5503683
3117  5608744
3118  4955406
3119  4944938
3120  5426603
3121  5658883
3122  5442793
3123  4950920
3124  5317886
3125  5877186
3126  5608131
3127  5225611
3128  5143697
3129  5648718
3130  5964840
3131  5366867
3132  5174703
3133  5628234
3134  5990256
3135  5873123
3136  5260778
3137  5408747
3138  6071864
3139  5971704
3140  5561720
3141  5356924
3142  5806880
3143  6305887
3144  5825728
3145  5470448
3146  5784850
3147  6179746
3148  6225441
3149  5618028
3150  5526374
3151  6179958
3152  6293330
3153  5972516
3154  5677382
3155  5955309
3156  6573277
3157  6236487
3158  5730134
3159  5905734
3160  6314840
3161  6525792
3162  5996469
3163  5744120
3164  6362440
3165  6613618
3166  6347037
3167  5964020
3168  6052247
3169  6692609
3170  6563151
3171  6030976
3172  6065746
3173  6466163
3174  6818205
3175  6432140
3176  6007892
3177  6490802
3178  6833896
3179  6636864
3180  6204200
3181  6151292
3182  6821197
3183  6910725
3184  6394166
3185  6307247
3186  6614875
3187  7041425
3188  6797959
3189  6244043
3190  6568216
3191  6982864
3192  6921033
3193  6550858
3194  6333737
3195  6917185
3196  7199991
3197  6756579
3198  6539276
3199  6737807
3200  7193366
3201  7091709
3202  6484549
3203  6651211
3204  7132243
3205  7177607
3206  6875461
3207  6576049
3208  7045935
3209  7427213
3210  7008338
3211  6738674
3212  6835333
3213  7266338
3214  7365510
3215  6786136
3216  6787472
3217  7274430
3218  7463231
3219  7241299
3220  6790440
3221  7066446
3222  7555716
3223  7278673
3224  6951369
3225  6964093
3226  7395641
3227  7638658
3228  7123104
3229  6979519
3230  7389673
3231  7585834
3232  7438326
3233  6996826
3234  7142643
3235  7677092
3236  7532917
3237  7223125
3238  7160330
3239  7505402
3240  7845958
3241  7377714
3242  7092340
3243  7450903
3244  7727995
3245  7673151
3246  7204868
3247  7238713
3248  7840006
3249  7819530
3250  7442357
3251  7284028
3252  7563106
3253  7999589
3254  7628351
3255  7212621
3256  7505717
3257  7855991
3258  7927551
3259  7467991
3260  7319692
3261  7919923
3262  8055290
3263  7674288
3264  7388662
3265  7574166
3266  8098525
3267  7885164
3268  7390065
3269  7582098
3270  7966218
3271  8144691
3272  7745828
3273  7410988
3274  7891889
3275  8155264
3276  7868703
3277  7549825
3278  7602259
3279  8177429
3280  8197207
3281  7660431
3282  7656854
3283  7998299
3284  8257281
3285  7947799
3286  7479360
3287  7868615
3288  8266746
3289  8085598
3290  7755304
3291  7698508
3292  8234456
3293  8369960
3294  7837349
3295  7703548
3296  7994598
3297  8330549
3298  8180732
3299  7660619
3300  7876965
3301  8351318
3302  8309792
3303  7971810
3304  7721288
3305  8152854
3306  8492747
3307  8049099
3308  7795400
3309  7999279
3310  8389146
3311  8403659
3312  7851474
3313  7900767
3314  8387186
3315  8419763
3316  8135605
3317  7797543
3318  8114576
3319  8544014
3320  8218656
3321  7930331
3322  8049605
3323  8427209
3324  8558591
3325  8040588
3326  7910231
3327  8353018
3328  8501558
3329  8280379
3330  7870484
3331  8066716
3332  8611468
3333  8436256
3334  8056767
3335  8056323
3336  8401403
3337  8666232
3338  8196735
3339  7907758
3340  8277889
3341  8528838
3342  8453482
3343  8063391
3344  8072321
3345  8616064
3346  8559639
3347  8169572
3348  8052299
3349  8308035
3350  8669473
3351  8358373
3352  7989672
3353  8287629
3354  8577380
3355  8556939
3356  8193513
3357  8067707
3358  8529262
3359  8598933
3360  8268999
3361  8123844
3362  8286435
3363  8681497
3364  8507267
3365  8087594
3366  8265223
3367  8562276
3368  8599829
3369  8266441
3370  8029001
3371  8494071
3372  8678330
3373  8352769
3374  8149674
3375  8259888
3376  8692921
3377  8599402
3378  8109069
3379  8211120
3380  8522264
3381  8638558
3382  8359313
3383  8033636
3384  8402200
3385  8725528
3386  8482096
3387  8217132
3388  8189915
3389  8610350
3390  8678212
3391  8177351
3392  8120583
3393  8432695
3394  8664755
3395  8492518
3396  8072569
3397  8328098
3398  8720895
3399  8535129
3400  8221984
3401  8107731
3402  8495940
3403  8706085
3404  8262813
3405  8121823
3406  8399367
3407  8660918
3408  8559699
3409  8096540
3410  8192916
3411  8619107
3412  8545230
3413  8252002
3414  8061248
3415  8397831
3416  8756512
3417  8379999
3418  8087946
3419  8277165
3420  8574124
3421  8593340
3422  8111187
3423  8064303
3424  8533889
3425  8606405
3426  8336339
3427  8051717
3428  8258570
3429  8699406
3430  8439232
3431  8060975
3432  8150714
3433  8448877
3434  8597735
3435  8167287
3436  7984397
3437  8415861
3438  8569497
3439  8373077
3440  8053340
3441  8122785
3442  8571287
3443  8441905
3444  8045456
3445  8052661
3446  8324788
3447  8581124
3448  8248293
3449  7931057
3450  8266812
3451  8517609
3452  8388770
3453  8012619
3454  7933772
3455  8406974
3456  8447452
3457  8064480
3458  7970867
3459  8204635
3460  8537427
3461  8305790
3462  7869513
3463  8079524
3464  8363675
3465  8330049
3466  8018107
3467  7846838
3468  8262382
3469  8437195
3470  8113606
3471  7922899
3472  8020246
3473  8359211
3474  8283597
3475  7823611
3476  7903529
3477  8218985
3478  8296166
3479  8049941
3480  7768711
3481  8101302
3482  8352771
3483  8067467
3484  7823463
3485  7852516
3486  8207308
3487  8252108
3488  7807962
3489  7785528
3490  8094300
3491  8217023
3492  8011244
3493  7670831
3494  7886773
3495  8222298
3496  8012715
3497  7739131
3498  7709548
3499  8030401
3500  8195795
3501  7784207
3502  7655735
3503  7927133
3504  8100586
3505  7970965
3506  7572082
3507  7668938
3508  8050614
3509  7951163
3510  7687517
3511  7591149
3512  7854395
3513  8106718
3514  7748052
3515  7508108
3516  7719165
3517  7921703
3518  7873592
3519  7492410
3520  7500642
3521  7910241
3522  7891088
3523  7623473
3524  7465769
3525  7637734
3526  7931822
3527  7652897
3528  7355662
3529  7519990
3530  7760651
3531  7809564
3532  7451045
3533  7336525
3534  7717034
3535  7788866
3536  7526881
3537  7279519
3538  7392555
3539  7770791
3540  7612581
3541  7256583
3542  7327439
3543  7581127
3544  7717306
3545  7384197
3546  7123376
3547  7456699
3548  7636239
3549  7432568
3550  7166361
3551  7176893
3552  7565335
3553  7538256
3554  7167617
3555  7142313
3556  7343611
3557  7541587
3558  7288144
3559  6944111
3560  7199812
3561  7450291
3562  7337422
3563  7061359
3564  6981702
3565  7358757
3566  7433198
3567  7047750
3568  6926560
3569  7102118
3570  7349578
3571  7192363
3572  6789183
3573  6951014
3574  7274999
3575  7234539
3576  6947498
3577  6760936
3578  7079654
3579  7262950
3580  6916007
3581  6714405
3582  6844606
3583  7149251
3584  7127885
3585  6706438
3586  6722543
3587  7023419
3588  7060582
3589  6810675
3590  6539443
3591  6761947
3592  7063350
3593  6825468
3594  6577705
3595  6619994
3596  6899789
3597  6991757
3598  6568511
3599  6459598
3600  6747209
3601  6857509
3602  6676956
3603  6372167
3604  6508237
3605  6869210
3606  6706026
3607  6425712
3608  6379288
3609  6600685
3610  6775966
3611  6439335
3612  6235916
3613  6474472
3614  6649471
3615  6567484
3616  6227748
3617  6238160
3618  6607762
3619  6544141
3620  6250412
3621  6126298
3622  6307295
3623  6562633
3624  6309428
3625  6018727
3626  6204667
3627  6420378
3628  6415784
3629  6088337
3630  5972692
3631  6304010
3632  6334882
3633  6086323
3634  5910790
3635  6014318
3636  6316260
3637  6172533
3638  5859684
3639  5951430
3640  6143220
3641  6199064
3642  5920368
3643  5704950
3644  5998315
3645  6127745
3646  5914945
3647  5737946
3648  5777603
3649  6069680
3650  5989486
3651  5634389
3652  5652290
3653  5852187
3654  5952580
3655  5729141
3656  5464722
3657  5721316
3658  5942094
3659  5750141
3660  5514720
3661  5477068
3662  5770484
3663  5790169
3664  5431407
3665  5378357
3666  5570258
3667  5728766
3668  5568069
3669  5264166
3670  5424916
3671  5660642
3672  5548768
3673  5317908
3674  5194868
3675  5456516
3676  5575842
3677  5252623
3678  5137935
3679  5285550
3680  5463206
3681  5387267
3682  5031929
3683  5099764
3684  5376232
3685  5322771
3686  5090875
3687  4912232
3688  5150275
3689  5369951
3690  5080769
3691  4877640
3692  4984443
3693  5185058
3694  5174212
3695  4812553
3696  4765313
3697  5056000
3698  5097755
3699  4907923
3700  4686092
3701  4828525
3702  5115964
3703  4905898
3704  4622164
3705  4649084
3706  4856440
3707  4952609
3708  4627028
3709  4478972
3710  4756998
3711  4860924
3712  4713805
3713  4434846
3714  4471060
3715  4782839
3716  4678863
3717  4387106
3718  4350857
3719  4536038
3720  4720445
3721  4453865
3722  4214992
3723  4422846
3724  4578258
3725  4473772
3726  4181992
3727  4137355
3728  4470089
3729  4460859
3730  4179355
3731  4086148
3732  4225640
3733  4444830
3734  4240997
3735  3936830
3736  4082819
3737  4263713
3738  4237703
3739  3973459
3740  3819212
3741  4127841
3742  4228931
3743  3974866
3744  3808065
3745  3880468
3746  4128986
3747  4033158
3748  3681993
3749  3727497
3750  3948087
3751  3993716
3752  3779248
3753  3565445
3754  3793962
3755  3950828
3756  3739245
3757  3550236
3758  3528849
3759  3771298
3760  3781437
3761  3470262
3762  3441696
3763  3633096
3764  3722085
3765  3567699
3766  3293528
3767  3429059
3768  3632833
3769  3477392
3770  3274062
3771  3228798
3772  3463774
3773  3547641
3774  3243204
3775  3144512
3776  3297781
3777  3416521
3778  3306871
3779  3003579
3780  3075610
3781  3320903
3782  3263866
3783  3058301
3784  2939726
3785  3116190
3786  3282551
3787  3017008
3788  2833245
3789  2937253
3790  3081372
3791  3057830
3792  2759173
3793  2755797
3794  3015112
3795  2989792
3796  2805307
3797  2654124
3798  2768780
3799  2968376
3800  2755628
3801  2549321
3802  2624767
3803  2772749
3804  2805355
3805  2529231
3806  2428232
3807  2683257
3808  2722910
3809  2547244
3810  2344841
3811  2408338
3812  2655602
3813  2527596
3814  2270134
3815  2304404
3816  2461226
3817  2546395
3818  2298844
3819  2116150
3820  2316651
3821  2404915
3822  2274551
3823  2076194
3824  2074587
3825  2335848
3826  2299763
3827  2027370
3828  1995167
3829  2122104
3830  2246369
3831  2041329
3832  1798563
3833  1965727
3834  2118648
3835  2038715
3836  1830364
3837  1765949
3838  2002617
3839  2027625
3840  1754322
3841  1668000
3842  1754453
3843  1921335
3844  1806623
3845  1538120
3846  1639014
3847  1811129
3848  1777743
3849  1571569
3850  1427841
3851  1644494
3852  1742410
3853  1490622
3854  1359518
3855  1430833
3856  1625633
3857  1564951
3858  1264774
3859  1298224
3860  1491079
3861  1501661
3862  1316879
3863  1109083
3864  1273107
3865  1453334
3866  1271374
3867  1089249
3868  1087516
3869  1291151
3870  1339388
3871  1027238
3872   948213
3873  1121248
3874  1200270
3875  1063665
3876   824144
3877   929108
3878  1146274
3879  1034417
3880   831282
3881   782794
3882   939335
3883  1037122
3884   767819
3885   628995
3886   782852
3887   899134
3888   834054
3889   581640
3890   593102
3891   832320
3892   775344
3893   565678
3894   448709
3895   575887
3896   758781
3897   543726
3898   348894
3899   459094
3900   598185
3901   576735
3902   329890
3903   252397
3904   476824
3905   492538
3906   299715
3907   170920
3908   246533
3909   450218
3910   311561
3911    84498
3912   129360
3913   270378
3914   295826
3915    75995
3916   -63548
3917   132970
3918   203936
3919    60782
3920   -94000
3921   -79694
3922   127264
3923    56591
3924  -184030
3925  -180609
3926   -67559
3927     1742
3928  -162443
3929  -356060
3930  -191578
3931   -76559
3932  -192627
3933  -355870
3934  -402036
3935  -203521
3936  -207999
3937  -448662
3938  -502597
3939  -384302
3940  -273570
3941  -390757
3942  -615756
3943  -505909
3944  -370063
3945  -450865
3946  -618977
3947  -721789
3948  -546798
3949  -475670
3950  -682528
3951  -771363
3952  -702348
3953  -566499
3954  -635836
3955  -881566
3956  -853549
3957  -695878
3958  -718375
3959  -881882
3960 -1002987
3961  -844064
3962  -725100
3963  -922642
3964 -1057864
3965 -1008410
3966  -877526
3967  -902860
3968 -1158744
3969 -1165013
3970  -992994
3971  -981038
3972 -1111775
3973 -1274249
3974 -1170833
3975 -1000391
3976 -1157356
3977 -1333898
3978 -1320461
3979 -1178188
3980 -1141924
3981 -1389205
3982 -1471965
3983 -1296343
3984 -1235196
3985 -1344358
3986 -1549188
3987 -1499811
3988 -1298512
3989 -1395846
3990 -1584357
3991 -1616458
3992 -1494762
3993 -1385293
3994 -1591583
3995 -1737901
3996 -1606078
3997 -1520150
3998 -1579139
3999 -1791733
4000 -1822943
4001 -1611802
4002 -1638033
4003 -1805175
4004 -1878219
4005 -1787432
4006 -1653598
4007 -1806960
4008 -2002941
4009 -1915074
4010 -1812541
4011 -1829452
4012 -2020642
4013 -2111645
4014 -1896784
4015 -1861902
4016 -2025779
4017 -2148593
4018 -2107097
4019 -1939285
4020 -2034667
4021 -2260704
4022 -2215704
4023 -2075470
4024 -2052551
4025 -2220965
4026 -2367467
4027 -2205983
4028 -2118278
4029 -2257868
4030 -2401101
4031 -2412368
4032 -2227531
4033 -2245275
4034 -2462874
4035 -2481379
4036 -2369728
4037 -2298752
4038 -2429120
4039 -2620479
4040 -2508305
4041 -2371636
4042 -2480226
4043 -2626877
4044 -2670538
4045 -2500050
4046 -2466128
4047 -2681823
4048 -2740560
4049 -2644707
4050 -2559583
4051 -2647805
4052 -2850849
4053 -2798088
4054 -2641272
4055 -2694372
4056 -2833994
4057 -2918968
4058 -2794472
4059 -2688255
4060 -2871380
4061 -2987019
4062 -2941727
4063 -2830659
4064 -2849712
4065 -3055507
4066 -3051951
4067 -2893515
4068 -2905616
4069 -3022740
4070 -3153573
4071 -3071593
4072 -2946915
4073 -3086995
4074 -3216993
4075 -3174535
4076 -3079150
4077 -3053987
4078 -3238086
4079 -3289118
4080 -3150175
4081 -3147461
4082 -3248452
4083 -3386048
4084 -3345203
4085 -3176784
4086 -3286286
4087 -3421409
4088 -3409646
4089 -3319358
4090 -3273447
4091 -3445499
4092 -3536034
4093 -3412837
4094 -3365714
4095 -3445821
4096 -3593130
4097 -3580031
4098 -3407070
4099 -3455048
4100 -3629154
4101 -3653891
4102 -3558858
4103 -3471599
4104 -3627812
4105 -3771620
4106 -3663503
4107 -3572475
4108 -3627315
4109 -3780383
4110 -3811388
4111 -3644148
4112 -3652754
4113 -3815995
4114 -3875646
4115 -3813952
4116 -3707247
4117 -3793529
4118 -3964823
4119 -3896553
4120 -3784175
4121 -3803690
4122 -3950840
4123 -4042682
4124 -3887596
4125 -3847365
4126 -4002390
4127 -4083482
4128 -4042180
4129 -3898306
4130 -3952091
4131 -4144016
4132 -4109940
4133 -3999810
4134 -4007444
4135 -4133167
4136 -4254029
4137 -4125454
4138 -4030568
4139 -4151262
4140 -4256925
4141 -4245644
4142 -4105739
4143 -4109140
4144 -4311565
4145 -4342370
4146 -4238132
4147 -4185408
4148 -4277677
4149 -4435629
4150 -4348532
4151 -4205252
4152 -4293881
4153 -4418739
4154 -4456399
4155 -4344468
4156 -4288040
4157 -4462944
4158 -4537539
4159 -4440015
4160 -4364066
4161 -4417573
4162 -4580291
4163 -4561676
4164 -4407628
4165 -4448250
4166 -4582169
4167 -4643730
4168 -4554350
4169 -4453479
4170 -4600561
4171 -4704781
4172 -4634951
4173 -4548167
4174 -4558418
4175 -4724706
4176 -4756316
4177 -4617983
4178 -4617701
4179 -4725535
4180 -4810807
4181 -4751555
4182 -4617442
4183 -4710987
4184 -4852889
4185 -4817784
4186 -4730445
4187 -4712712
4188 -4867719
4189 -4943285
4190 -4797368
4191 -4762472
4192 -4850781
4193 -4951161
4194 -4924548
4195 -4782098
4196 -4845653
4197 -4997004
4198 -5000495
4199 -4918512
4200 -4864040
4201 -4977933
4202 -5081352
4203 -4964690
4204 -4909908
4205 -4972790
4206 -5091468
4207 -5095400
4208 -4962525
4209 -4984948
4210 -5126553
4211 -5148017
4212 -5072659
4213 -4999840
4214 -5090969
4215 -5215915
4216 -5130434
4217 -5047115
4218 -5098357
4219 -5202375
4220 -5253604
4221 -5123169
4222 -5095591
4223 -5227088
4224 -5286013
4225 -5227583
4226 -5133699
4227 -5187635
4228 -5342535
4229 -5295549
4230 -5206101
4231 -5209783
4232 -5305300
4233 -5384184
4234 -5282107
4235 -5213418
4236 -5323511
4237 -5391073
4238 -5365231
4239 -5275566
4240 -5292889
4241 -5445761
4242 -5441594
4243 -5332654
4244 -5321122
4245 -5399255
4246 -5507346
4247 -5409631
4248 -5325328
4249 -5422793
4250 -5517912
4251 -5496654
4252 -5410151
4253 -5392536
4254 -5541233
4255 -5550909
4256 -5452754
4257 -5421497
4258 -5485011
4259 -5603191
4260 -5564139
4261 -5447594
4262 -5516685
4263 -5609817
4264 -5617132
4265 -5517777
4266 -5459638
4267 -5594524
4268 -5666015
4269 -5574060
4270 -5516738
4271 -5562471
4272 -5694600
4273 -5691270
4274 -5546287
4275 -5576634
4276 -5680621
4277 -5717027
4278 -5635877
4279 -5555724
4280 -5660685
4281 -5758081
4282 -5694870
4283 -5618998
4284 -5630727
4285 -5759033
4286 -5784646
4287 -5651320
4288 -5643672
4289 -5741289
4290 -5801545
4291 -5749271
4292 -5632205
4293 -5716549
4294 -5838844
4295 -5801386
4296 -5712995
4297 -5687803
4298 -5809989
4299 -5870230
4300 -5741907
4301 -5697256
4302 -5791031
4303 -5869065
4304 -5856720
4305 -5727426
4306 -5760330
4307 -5885045
4308 -5874695
4309 -5794758
4310 -5744523
4311 -5832443
4312 -5938321
4313 -5845059
4314 -5775079
4315 -5834266
4316 -5916651
4317 -5920565
4318 -5802808
4319 -5794043
4320 -5915137
4321 -5942079
4322 -5875748
4323 -5812636
4324 -5869153
4325 -5986029
4326 -5923125
4327 -5833541
4328 -5868989
4329 -5935081
4330 -5987106
4331 -5874286
4332 -5837113
4333 -5949981
4334 -5994856
4335 -5945087
4336 -5869665
4337 -5894577
4338 -6016522
4339 -5981063
4340 -5878516
4341 -5900271
4342 -5967017
4343 -6021698
4344 -5943760
4345 -5882459
4346 -5966232
4347 -6024477
4348 -5996849
4349 -5908814
4350 -5905092
4351 -6025739
4352 -6030840
4353 -5932666
4354 -5910039
4355 -5976866
4356 -6060520
4357 -5996625
4358 -5901370
4359 -5973446
4360 -6041662
4361 -6030851
4362 -5944522
4363 -5918087
4364 -6028037
4365 -6068302
4366 -5968288
4367 -5947443
4368 -5987551
4369 -6062559
4370 -6030784
4371 -5921902
4372 -5964230
4373 -6047238
4374 -6052422
4375 -5982930
4376 -5923585
4377 -6029552
4378 -6089252
4379 -6003137
4380 -5937529
4381 -5971310
4382 -6062837
4383 -6054921
4384 -5944183
4385 -5955617
4386 -6047330
4387 -6068911
4388 -6016258
4389 -5930512
4390 -6001250
4391 -6079056
4392 -6013361
4393 -5957466
4394 -5957096
4395 -6035518
4396 -6076848
4397 -5963265
4398 -5950001
4399 -6029090
4400 -6060419
4401 -6009698
4402 -5932824
4403 -5965242
4404 -6061741
4405 -6024386
4406 -5953416
4407 -5941650
4408 -6014376
4409 -6071438
4410 -5965455
4411 -5920486
4412 -5988988
4413 -6038245
4414 -6014191
4415 -5920805
4416 -5929986
4417 -6043445
4418 -6027156
4419 -5949020
4420 -5921826
4421 -5978926
4422 -6052127
4423 -5962978
4424 -5891919
4425 -5948310
4426 -6005972
4427 -6003593
4428 -5911246
4429 -5892262
4430 -6002601
4431 -6002693
4432 -5937073
4433 -5878329
4434 -5914406
4435 -6014842
4436 -5955719
4437 -5862719
4438 -5900618
4439 -5963958
4440 -5990163
4441 -5890050
4442 -5833418
4443 -5926652
4444 -5959198
4445 -5896936
4446 -5843350
4447 -5864866
4448 -5953833
4449 -5930038
4450 -5837478
4451 -5841634
4452 -5897489
4453 -5939661
4454 -5865475
4455 -5789606
4456 -5868734
4457 -5919343
4458 -5874472
4459 -5807928
4460 -5794912
4461 -5895865
4462 -5900229
4463 -5797416
4464 -5781833
4465 -5824057
4466 -5882636
4467 -5823970
4468 -5739510
4469 -5788283
4470 -5852709
4471 -5833526
4472 -5768902
4473 -5724523
4474 -5805820
4475 -5838997
4476 -5751385
4477 -5708076
4478 -5740452
4479 -5804936
4480 -5784521
4481 -5683595
4482 -5710781
4483 -5782336
4484 -5768317
4485 -5708170
4486 -5648662
4487 -5717583
4488 -5764477
4489 -5693377
4490 -5645266
4491 -5661989
4492 -5729514
4493 -5722159
4494 -5620382
4495 -5612059
4496 -5681488
4497 -5691732
4498 -5644665
4499 -5569705
4500 -5614988
4501 -5692628
4502 -5637614
4503 -5563683
4504 -5566625
4505 -5629658
4506 -5638045
4507 -5552423
4508 -5518723
4509 -5583574
4510 -5605845
4511 -5564739
4512 -5501652
4513 -5526376
4514 -5592429
4515 -5552166
4516 -5484943
4517 -5473592
4518 -5514539
4519 -5553832
4520 -5473982
4521 -5428128
4522 -5477421
4523 -5506388
4524 -5488263
4525 -5404723
4526 -5409934
4527 -5490041
4528 -5464356
4529 -5393651
4530 -5369663
4531 -5408016
4532 -5460242
4533 -5387570
4534 -5326917
4535 -5365172
4536 -5401895
4537 -5390091
4538 -5312912
4539 -5289026
4540 -5367102
4541 -5361108
4542 -5291349
4543 -5259223
4544 -5286114
4545 -5352130
4546 -5303704
4547 -5214922
4548 -5241341
4549 -5285247
4550 -5281936
4551 -5207833
4552 -5163157
4553 -5239024
4554 -5261485
4555 -5201684
4556 -5153323
4557 -5157175
4558 -5223646
4559 -5189596
4560 -5101478
4561 -5102140
4562 -5153028
4563 -5171077
4564 -5110709
4565 -5044452
4566 -5102876
4567 -5138282
4568 -5085356
4569 -5026190
4570 -5017831
4571 -5076511
4572 -5080785
4573 -4985013
4574 -4980963
4575 -5026777
4576 -5043916
4577 -4996013
4578 -4918515
4579 -4954762
4580 -5001403
4581 -4965909
4582 -4899737
4583 -4874578
4584 -4937408
4585 -4958558
4586 -4867439
4587 -4834267
4588 -4872194
4589 -4905916
4590 -4872245
4591 -4783767
4592 -4796037
4593 -4863577
4594 -4830284
4595 -4775289
4596 -4737417
4597 -4780169
4598 -4825126
4599 -4742665
4600 -4692020
4601 -4711771
4602 -4755965
4603 -4750042
4604 -4650716
4605 -4642882
4606 -4713991
4607 -4704754
4608 -4646664
4609 -4592807
4610 -4616853
4611 -4668724
4612 -4610204
4613 -4538778
4614 -4550145
4615 -4588069
4616 -4601394
4617 -4522967
4618 -4489259
4619 -4538527
4620 -4549205
4621 -4498102
4622 -4436436
4623 -4449690
4624 -4513430
4625 -4476605
4626 -4396767
4627 -4387561
4628 -4430439
4629 -4453703
4630 -4373662
4631 -4325017
4632 -4363752
4633 -4385102
4634 -4356677
4635 -4287203
4636 -4277190
4637 -4345323
4638 -4321348
4639 -4255989
4640 -4231264
4641 -4251618
4642 -4287414
4643 -4219977
4644 -4157196
4645 -4196232
4646 -4214865
4647 -4198451
4648 -4127449
4649 -4104444
4650 -4164438
4651 -4156757
4652 -4088755
4653 -4052376
4654 -4072476
4655 -4103742
4656 -4062543
4657 -3994320
4658 -4012596
4659 -4052790
4660 -4038983
4661 -3967947
4662 -3929435
4663 -3982072
4664 -3987925
4665 -3922298
4666 -3888359
4667 -3882968
4668 -3935285
4669 -3904499
4670 -3822878
4671 -3829301
4672 -3866387
4673 -3860333
4674 -3799182
4675 -3737965
4676 -3781844
4677 -3808064
4678 -3757116
4679 -3708781
4680 -3703979
4681 -3751792
4682 -3734833
4683 -3650745
4684 -3643039
4685 -3671186
4686 -3677729
4687 -3627404
4688 -3564026
4689 -3587679
4690 -3639313
4691 -3577307
4692 -3535116
4693 -3510868
4694 -3554707
4695 -3555252
4696 -3477598
4697 -3445990
4698 -3479032
4699 -3498520
4700 -3458631
4701 -3381249
4702 -3396531
4703 -3438886
4704 -3403455
4705 -3346521
4706 -3313931
4707 -3348911
4708 -3372371
4709 -3305172
4710 -3253098
4711 -3272616
4712 -3302046
4713 -3287236
4714 -3200526
4715 -3191887
4716 -3239761
4717 -3220609
4718 -3159215
4719 -3118624
4720 -3148272
4721 -3178965
4722 -3119257
4723 -3064561
4724 -3074956
4725 -3098574
4726 -3092378
4727 -3007528
4728 -2980576
4729 -3030289
4730 -3032022
4731 -2978191
4732 -2936102
4733 -2932558
4734 -2983145
4735 -2930144
4736 -2869090
4737 -2858191
4738 -2891362
4739 -2897333
4740 -2823141
4741 -2780454
4742 -2834471
4743 -2835568
4744 -2787576
4745 -2727827
4746 -2718916
4747 -2769796
4748 -2739925
4749 -2663828
4750 -2662043
4751 -2681651
4752 -2699178
4753 -2637324
4754 -2572438
4755 -2606323
4756 -2624912
4757 -2590706
4758 -2532038
4759 -2508547
4760 -2562067
4761 -2543103
4762 -2480595
4763 -2444090
4764 -2462776
4765 -2494191
4766 -2448171
4767 -2368681
4768 -2376791
4769 -2413587
4770 -2397000
4771 -2335097
4772 -2291020
4773 -2337532
4774 -2352147
4775 -2281730
4776 -2241639
4777 -2246852
4778 -2277925
4779 -2241423
4780 -2165606
4781 -2169018
4782 -2203861
4783 -2185526
4784 -2137134
4785 -2090779
4786 -2122441
4787 -2135641
4788 -2077574
4789 -2023899
4790 -2027750
4791 -2061270
4792 -2042883
4793 -1966959
4794 -1964141
4795 -1987434
4796 -1989493
4797 -1939844
4798 -1875446
4799 -1901188
4800 -1920050
4801 -1875372
4802 -1822650
4803 -1811138
4804 -1843160
4805 -1840032
4806 -1761169
4807 -1738104
4808 -1758141
4809 -1768531
4810 -1722272
4811 -1667506
4812 -1668709
4813 -1707541
4814 -1671414
4815 -1612174
4816 -1601271
4817 -1620098
4818 -1630005
4819 -1559532
4820 -1513599
4821 -1545357
4822 -1554343
4823 -1517429
4824 -1453685
4825 -1444534
4826 -1493613
4827 -1470477
4828 -1407456
4829 -1368506
4830 -1394244
4831 -1414908
4832 -1357978
4833 -1297279
4834 -1319874
4835 -1335642
4836 -1319827
4837 -1249565
4838 -1231420
4839 -1266166
4840 -1255013
4841 -1200759
4842 -1154045
4843 -1155302
4844 -1197835
4845 -1152971
4846 -1087360
4847 -1089670
4848 -1111679
4849 -1115637
4850 -1040157
4851  -989606
4852 -1045533
4853 -1046795
4854  -986487
4855  -936119
4856  -938392
4857  -984657
4858  -950148
4859  -874802
4860  -871545
4861  -892190
4862  -891072
4863  -837756
4864  -779824
4865  -804885
4866  -827252
4867  -790594
4868  -730328
4869  -716736
4870  -762712
4871  -745747
4872  -667022
4873  -641995
4874  -661780
4875  -682185
4876  -629956
4877  -564711
4878  -586184
4879  -609357
4880  -578104
4881  -527582
4882  -494871
4883  -523086
4884  -532544
4885  -458710
4886  -426868
4887  -428302
4888  -463770
4889  -424810
4890  -348466
4891  -351690
4892  -392280
4893  -367909
4894  -315908
4895  -268824
4896  -297248
4897  -318054
4898  -249129
4899  -210535
4900  -217357
4901  -247745
4902  -231686
4903  -148407
4904  -134924
4905  -162744
4906  -152338
4907  -103044
4908   -51992
4909   -71019
4910  -110436
4911   -60868
4912    -5841
4913    12937
4914   -16756
4915   -16853
4916    64500
4917    89905
4918    60689
4919    55968
4920    90969
4921   149317
4922   146710
4923   114626
4924   153285
4925   209596
4926   232063
4927   203648
4928   187774
4929   267590
4930   295339
4931   271103
4932   263301
4933   297779
4934   367224
4935   375090
4936   325333
4937   355776
4938   415169
4939   438267
4940   416764
4941   399344
4942   459604
4943   515730
4944   492352
4945   477080
4946   508742
4947   573950
4948   598318
4949   542716
4950   553413
4951   620320
4952   644041
4953   636509
4954   604716
4955   662411
4956   730650
4957   716647
4958   698076
4959   712729
4960   763390
4961   804422
4962   758917
4963   750725
4964   813648
4965   852224
4966   858498
4967   821378
4968   859722
4969   932664
4970   930502
4971   902164
4972   900501
4973   959633
4974  1009641
4975   970321
4976   958993
4977  1019970
4978  1066003
4979  1076533
4980  1029190
4981  1049111
4982  1120685
4983  1133054
4984  1111457
4985  1099879
4986  1157669
4987  1224336
4988  1193936
4989  1153771
4990  1201326
4991  1258924
4992  1281387
4993  1238611
4994  1236484
4995  1321263
4996  1340705
4997  1317669
4998  1305836
4999  1339195
5000  1422207
5001  1400753
5002  1358636
5003  1392571
5004  1454490
5005  1486557
5006  1445457
5007  1434676
5008  1499239
5009  1549785
5010  1524119
5011  1506330
5012  1518201
5013  1604922
5014  1610626
5015  1563187
5016  1582489
5017  1634452
5018  1681925
5019  1656903
5020  1622188
5021  1687411
5022  1733799
5023  1737543
5024  1696652
5025  1708058
5026  1779033
5027  1802818
5028  1764033
5029  1762552
5030  1815512
5031  1871535
5032  1863586
5033  1811556
5034  1859063
5035  1919750
5036  1924191
5037  1898720
5038  1883979
5039  1961280
5040  2009593
5041  1967760
5042  1949281
5043  1991454
5044  2052940
5045  2050123
5046  2005196
5047  2028418
5048  2093275
5049  2115954
5050  2091676
5051  2072385
5052  2134546
5053  2189337
5054  2157819
5055  2139483
5056  2165042
5057  2224866
5058  2243786
5059  2189660
5060  2207318
5061  2272434
5062  2297651
5063  2288862
5064  2241361
5065  2291888
5066  2358771
5067  2348340
5068  2307361
5069  2331309
5070  2395497
5071  2429432
5072  2381981
5073  2379313
5074  2439049
5075  2476248
5076  2467880
5077  2430340
5078  2455331
5079  2519487
5080  2524441
5081  2502555
5082  2503700
5083  2558287
5084  2608629
5085  2570566
5086  2541432
5087  2591488
5088  2637542
5089  2642086
5090  2601756
5091  2610390
5092  2704436
5093  2709315
5094  2662716
5095  2681416
5096  2709688
5097  2767826
5098  2736363
5099  2711766
5100  2752010
5101  2800408
5102  2825510
5103  2783159
5104  2768510
5105  2854154
5106  2871194
5107  2845410
5108  2817797
5109  2856091
5110  2924500
5111  2912197
5112  2868317
5113  2902908
5114  2955994
5115  2994406
5116  2947678
5117  2922123
5118  2995692
5119  3033982
5120  3001462
5121  2982094
5122  3008775
5123  3074615
5124  3085213
5125  3035505
5126  3045982
5127  3104923
5128  3144852
5129  3112295
5130  3066539
5131  3129937
5132  3192431
5133  3166401
5134  3139925
5135  3151117
5136  3218770
5137  3246620
5138  3199370
5139  3192247
5140  3241050
5141  3285846
5142  3271261
5143  3214615
5144  3263250
5145  3333979
5146  3329743
5147  3297654
5148  3280943
5149  3350966
5150  3392435
5151  3343247
5152  3323372
5153  3359734
5154  3425223
5155  3427485
5156  3371008
5157  3395943
5158  3469627
5159  3473126
5160  3441898
5161  3416420
5162  3460149
5163  3528433
5164  3500394
5165  3464698
5166  3495286
5167  3555733
5168  3576232
5169  3517061
5170  3511665
5171  3578586
5172  3607094
5173  3577198
5174  3536723
5175  3588186
5176  3662006
5177  3640130
5178  3601757
5179  3616299
5180  3669698
5181  3701671
5182  3652277
5183  3630162
5184  3698873
5185  3736023
5186  3719979
5187  3678213
5188  3689596
5189  3787357
5190  3773860
5191  3728744
5192  3717566
5193  3771377
5194  3828782
5195  3785718
5196  3744670
5197  3806278
5198  3852074
5199  3846675
5200  3809446
5201  3805750
5202  3882191
5203  3895507
5204  3843564
5205  3836961
5206  3874230
5207  3941475
5208  3918686
5209  3869792
5210  3909838
5211  3961921
5212  3966718
5213  3922551
5214  3899633
5215  3976831
5216  4005858
5217  3968677
5218  3951989
5219  3979366
5220  4045964
5221  4034701
5222  3978969
5223  3993012
5224  4052466
5225  4068668
5226  4038173
5227  3997669
5228  4072010
5229  4125204
5230  4087680
5231  4054102
5232  4071101
5233  4128319
5234  4149888
5235  4083764
5236  4087535
5237  4145416
5238  4177112
5239  4145093
5240  4101057
5241  4156491
5242  4206142
5243  4187324
5244  4149308
5245  4148305
5246  4208088
5247  4246102
5248  4186483
5249  4178662
5250  4224811
5251  4265469
5252  4252856
5253  4199727
5254  4222254
5255  4291510
5256  4282306
5257  4241005
5258  4230362
5259  4289440
5260  4332950
5261  4288934
5262  4252884
5263  4306385
5264  4347329
5265  4342585
5266  4281130
5267  4295014
5268  4362717
5269  4370486
5270  4334727
5271  4311186
5272  4353749
5273  4417961
5274  4373230
5275  4330082
5276  4357551
5277  4416546
5278  4434199
5279  4365079
5280  4352137
5281  4430612
5282  4454032
5283  4418567
5284  4385312
5285  4412747
5286  4482691
5287  4449186
5288  4399308
5289  4416530
5290  4468724
5291  4505221
5292  4448595
5293  4417907
5294  4485842
5295  4512295
5296  4492617
5297  4447543
5298  4456489
5299  4532726
5300  4533151
5301  4468301
5302  4474266
5303  4526201
5304  4567606
5305  4518240
5306  4468201
5307  4526189
5308  4572718
5309  4559472
5310  4509499
5311  4498089
5312  4579002
5313  4605129
5314  4533162
5315  4522410
5316  4564969
5317  4618351
5318  4593986
5319  4524785
5320  4555056
5321  4617422
5322  4616940
5323  4576317
5324  4543149
5325  4610242
5326  4647455
5327  4598993
5328  4558437
5329  4588988
5330  4646500
5331  4645048
5332  4571826
5333  4589040
5334  4649457
5335  4671722
5336  4627520
5337  4576652
5338  4631748
5339  4688843
5340  4645993
5341  4603680
5342  4612007
5343  4678479
5344  4695146
5345  4623231
5346  4616680
5347  4673826
5348  4700156
5349  4669756
5350  4612351
5351  4645278
5352  4713492
5353  4685645
5354  4641666
5355  4641253
5356  4687048
5357  4734194
5358  4665978
5359  4632403
5360  4680517
5361  4725039
5362  4702761
5363  4651582
5364  4657328
5365  4739721
5366  4725039
5367  4673623
5368  4664657
5369  4701529
5370  4748823
5371  4689121
5372  4651045
5373  4696531
5374  4736216
5375  4730711
5376  4671010
5377  4669865
5378  4742843
5379  4739399
5380  4693816
5381  4665588
5382  4693319
5383  4764263
5384  4723617
5385  4661513
5386  4694593
5387  4748600
5388  4764089
5389  4695870
5390  4658238
5391  4735219
5392  4761456
5393  4709345
5394  4671191
5395  4684843
5396  4765323
5397  4745116
5398  4678889
5399  4686333
5400  4730321
5401  4755236
5402  4702971
5403  4656974
5404  4718072
5405  4758339
5406  4717660
5407  4685509
5408  4682216
5409  4751342
5410  4751003
5411  4677264
5412  4663127
5413  4711933
5414  4747476
5415  4714063
5416  4649171
5417  4702469
5418  4747430
5419  4729839
5420  4674126
5421  4656822
5422  4722051
5423  4740084
5424  4670868
5425  4651203
5426  4696867
5427  4741804
5428  4721745
5429  4644718
5430  4667826
5431  4730647
5432  4716416
5433  4665091
5434  4630244
5435  4688882
5436  4734675
5437  4671847
5438  4631159
5439  4660429
5440  4706731
5441  4718290
5442  4625733
5443  4623661
5444  4692497
5445  4702688
5446  4650498
5447  4601238
5448  4647469
5449  4711382
5450  4667140
5451  4612692
5452  4617228
5453  4675668
5454  4691816
5455  4609702
5456  4585660
5457  4648748
5458  4671793
5459  4642486
5460  4586437
5461  4602538
5462  4675733
5463  4639426
5464  4585156
5465  4567642
5466  4616407
5467  4659028
5468  4597601
5469  4546539
5470  4603116
5471  4638097
5472  4620136
5473  4547758
5474  4536039
5475  4621461
5476  4602552
5477  4547501
5478  4523871
5479  4563151
5480  4620823
5481  4566374
5482  4498477
5483  4534154
5484  4572385
5485  4573234
5486  4499753
5487  4487125
5488  4554361
5489  4574024
5490  4514915
5491  4481773
5492  4503529
5493  4570338
5494  4536802
5495  4453728
5496  4469725
5497  4512772
5498  4528680
5499  4469350
5500  4423893
5501  4490847
5502  4522492
5503  4466913
5504  4428247
5505  4434096
5506  4499033
5507  4487129
5508  4397530
5509  4407358
5510  4443975
5511  4474316
5512  4428496
5513  4364220
5514  4409121
5515  4465456
5516  4418887
5517  4368854
5518  4348831
5519  4416971
5520  4424834
5521  4347403
5522  4338297
5523  4373203
5524  4404278
5525  4377009
5526  4292618
5527  4325401
5528  4382281
5529  4351767
5530  4301965
5531  4274984
5532  4337852
5533  4373190
5534  4296723
5535  4248052
5536  4283680
5537  4329206
5538  4307530
5539  4222029
5540  4234086
5541  4297868
5542  4294850
5543  4237137
5544  4197139
5545  4251070
5546  4292307
5547  4217839
5548  4171899
5549  4192007
5550  4229710
5551  4235481
5552  4155302
5553  4139054
5554  4210233
5555  4211639
5556  4170441
5557  4107647
5558  4133335
5559  4208555
5560  4150324
5561  4086619
5562  4090513
5563  4141206
5564  4162098
5565  4086965
5566  4043881
5567  4109665
5568  4130658
5569  4083380
5570  4021323
5571  4029513
5572  4101214
5573  4078870
5574  4002753
5575  3992411
5576  4040712
5577  4074578
5578  4008404
5579  3945717
5580  3988834
5581  4023437
5582  3997932
5583  3924891
5584  3914414
5585  3998987
5586  3993709
5587  3912803
5588  3895530
5589  3920721
5590  3973128
5591  3921300
5592  3833375
5593  3865954
5594  3913838
5595  3916261
5596  3845103
5597  3805478
5598  3881632
5599  3901065
5600  3826138
5601  3773743
5602  3795697
5603  3850266
5604  3834102
5605  3745602
5606  3756923
5607  3812613
5608  3809959
5609  3755346
5610  3698434
5611  3742615
5612  3778301
5613  3729305
5614  3677855
5615  3673699
5616  3742283
5617  3740376
5618  3642776
5619  3628366
5620  3679364
5621  3701901
5622  3653393
5623  3579608
5624  3605678
5625  3667424
5626  3622368
5627  3564073
5628  3548216
5629  3611503
5630  3631972
5631  3540239
5632  3504563
5633  3547910
5634  3573108
5635  3545193
5636  3463953
5637  3474873
5638  3546906
5639  3518297
5640  3454801
5641  3416977
5642  3458691
5643  3514058
5644  3429565
5645  3370457
5646  3401359
5647  3445458
5648  3436605
5649  3360986
5650  3340320
5651  3416733
5652  3397612
5653  3338469
5654  3287948
5655  3313901
5656  3376511
5657  3318070
5658  3259460
5659  3279694
5660  3315630
5661  3309686
5662  3231733
5663  3199545
5664  3260606
5665  3270303
5666  3219082
5667  3167390
5668  3173714
5669  3242551
5670  3208480
5671  3124067
5672  3129595
5673  3169527
5674  3188732
5675  3112927
5676  3048576
5677  3115872
5678  3139293
5679  3096543
5680  3041110
5681  3024782
5682  3097376
5683  3081026
5684  2992023
5685  2977498
5686  3006087
5687  3048001
5688  2987607
5689  2907922
5690  2965986
5691  3002527
5692  2965884
5693  2901744
5694  2879720
5695  2947047
5696  2946393
5697  2860154
5698  2826643
5699  2860583
5700  2907544
5701  2875173
5702  2777282
5703  2801155
5704  2854787
5705  2833292
5706  2764422
5707  2715972
5708  2773966
5709  2812419
5710  2732541
5711  2683372
5712  2700115
5713  2756020
5714  2744118
5715  2635607
5716  2630865
5717  2687932
5718  2687822
5719  2634365
5720  2568893
5721  2615308
5722  2673313
5723  2604954
5724  2534943
5725  2532415
5726  2583190
5727  2593910
5728  2488265
5729  2464426
5730  2524093
5731  2543631
5732  2501610
5733  2422712
5734  2437491
5735  2511417
5736  2457267
5737  2384014
5738  2364298
5739  2413598
5740  2447587
5741  2356048
5742  2316686
5743  2355271
5744  2387011
5745  2361075
5746  2269644
5747  2271483
5748  2337869
5749  2318852
5750  2242458
5751  2204467
5752  2240268
5753  2304173
5754  2228966
5755  2150371
5756  2183609
5757  2223242
5758  2211095
5759  2117389
5760  2084277
5761  2156030
5762  2169145
5763  2109336
5764  2056350
5765  2063668
5766  2136137
5767  2088585
5768  1998924
5769  2007626
5770  2039973
5771  2043373
5772  1980689
5773  1922913
5774  1988359
5775  2009323
5776  1956511
5777  1894215
5778  1891996
5779  1953571
5780  1929973
5781  1832930
5782  1827704
5783  1876854
5784  1891285
5785  1839164
5786  1766449
5787  1805749
5788  1845753
5789  1792368
5790  1726401
5791  1708106
5792  1775035
5793  1777807
5794  1692792
5795  1660990
5796  1697721
5797  1727202
5798  1685045
5799  1592016
5800  1620632
5801  1675230
5802  1636764
5803  1579191
5804  1534738
5805  1589321
5806  1614861
5807  1537690
5808  1495740
5809  1514038
5810  1548565
5811  1526369
5812  1424817
5813  1441587
5814  1490712
5815  1478906
5816  1420901
5817  1362597
5818  1410283
5819  1466282
5820  1375458
5821  1319891
5822  1333480
5823  1365709
5824  1366058
5825  1273038
5826  1259568
5827  1323383
5828  1322408
5829  1270729
5830  1193358
5831  1217463
5832  1283218
5833  1220668
5834  1147810
5835  1143206
5836  1190980
5837  1211423
5838  1121338
5839  1069840
5840  1124207
5841  1145208
5842  1100880
5843  1016971
5844  1025839
5845  1103941
5846  1071343
5847   993282
5848   972246
5849  1015607
5850  1042736
5851   962316
5852   884376
5853   939694
5854   968556
5855   946714
5856   858411
5857   838317
5858   921068
5859   906102
5860   828083
5861   792110
5862   822148
5863   867066
5864   805821
5865   716348
5866   747505
5867   797127
5868   773958
5869   700583
5870   654568
5871   731494
5872   746519
5873   663153
5874   613127
5875   620504
5876   686758
5877   660250
5878   555534
5879   558528
5880   607708
5881   621902
5882   552357
5883   469961
5884   529718
5885   572949
5886   502742
5887   443523
5888   429712
5889   506893
5890   503158
5891   402233
5892   378307
5893   423796
5894   442471
5895   384537
5896   294429
5897   339834
5898   389982
5899   343787
5900   286224
5901   257811
5902   309313
5903   328141
5904   235300
5905   191926
5906   218087
5907   259528
5908   231140
5909   127965
5910   144615
5911   215379
5912   185972
5913   120466
5914    71153
5915   111679
5916   154617
5917    75337
5918    21925
5919    45748
5920    80760
5921    69551
5922   -19913
5923   -36820
5924    33428
5925    13027
5926   -42554
5927   -98946
5928   -74498
5929    -9730
5930   -83848
5931  -153563
5932  -138670
5933  -103476
5934   -92214
5935  -181637
5936  -221386
5937  -168413
5938  -161115
5939  -201643
5940  -260171
5941  -259069
5942  -189143
5943  -232237
5944  -313992
5945  -319627
5946  -284101
5947  -262634
5948  -339066
5949  -406955
5950  -347334
5951  -320297
5952  -362141
5953  -422912
5954  -445650
5955  -366003
5956  -392874
5957  -476206
5958  -502591
5959  -477482
5960  -432824
5961  -492200
5962  -571769
5963  -526734
5964  -496133
5965  -517476
5966  -587349
5967  -634197
5968  -565704
5969  -550873
5970  -643379
5971  -674553
5972  -644345
5973  -601628
5974  -638662
5975  -734562
5976  -718490
5977  -671016
5978  -689148
5979  -749302
5980  -815008
5981  -746644
5982  -711354
5983  -793844
5984  -843264
5985  -826933
5986  -772647
5987  -792515
5988  -904355
5989  -902658
5990  -848550
5991  -845660
5992  -909736
5993  -973005
5994  -935951
5995  -877628
5996  -938242
5997 -1001258
5998 -1010739
5999  -957424
6000  -948054
6001 -1052562
6002 -1085278
6003 -1028843
6004 -1009933
6005 -1049439
6006 -1132395
6007 -1107177
6008 -1046986
6009 -1095610
6010 -1160648
6011 -1187835
6012 -1143111
6013 -1104383
6014 -1196398
6015 -1238558
6016 -1205293
6017 -1168311
6018 -1192011
6019 -1288804
6020 -1292407
6021 -1218187
6022 -1246907
6023 -1308246
6024 -1353459
6025 -1310567
6026 -1254649
6027 -1330305
6028 -1406831
6029 -1376661
6030 -1338789
6031 -1349356
6032 -1440728
6033 -1473654
6034 -1391954
6035 -1394534
6036 -1452012
6037 -1507421
6038 -1494182
6039 -1417502
6040 -1477545
6041 -1565697
6042 -1558377
6043 -1512486
6044 -1500422
6045 -1575285
6046 -1634256
6047 -1572225
6048 -1546091
6049 -1586729
6050 -1658079
6051 -1671096
6052 -1592141
6053 -1611172
6054 -1708103
6055 -1717254
6056 -1680844
6057 -1643426
6058 -1708397
6059 -1786875
6060 -1737896
6061 -1697177
6062 -1739205
6063 -1809670
6064 -1829177
6065 -1762218
6066 -1758980
6067 -1839968
6068 -1866194
6069 -1829081
6070 -1791231
6071 -1839029
6072 -1933543
6073 -1909064
6074 -1864494
6075 -1876929
6076 -1942350
6077 -1989014
6078 -1925117
6079 -1882936
6080 -1976656
6081 -2016479
6082 -1997454
6083 -1949639
6084 -1971975
6085 -2071309
6086 -2064422
6087 -2010473
6088 -2015166
6089 -2061608
6090 -2126400
6091 -2075725
6092 -2034515
6093 -2109643
6094 -2165641
6095 -2153915
6096 -2112911
6097 -2107533
6098 -2195118
6099 -2215866
6100 -2160528
6101 -2151809
6102 -2193433
6103 -2267157
6104 -2248479
6105 -2174818
6106 -2231634
6107 -2295972
6108 -2307507
6109 -2250630
6110 -2227624
6111 -2319100
6112 -2365947
6113 -2307421
6114 -2292290
6115 -2327616
6116 -2407084
6117 -2399691
6118 -2327162
6119 -2348754
6120 -2429693
6121 -2443934
6122 -2401984
6123 -2358209
6124 -2436119
6125 -2505479
6126 -2458675
6127 -2425280
6128 -2447231
6129 -2523632
6130 -2542939
6131 -2458566
6132 -2463912
6133 -2540411
6134 -2569060
6135 -2545980
6136 -2496704
6137 -2555534
6138 -2638792
6139 -2604718
6140 -2558928
6141 -2559328
6142 -2630544
6143 -2681813
6144 -2603320
6145 -2589786
6146 -2660976
6147 -2708342
6148 -2699039
6149 -2624860
6150 -2653068
6151 -2750039
6152 -2734645
6153 -2687515
6154 -2674993
6155 -2746651
6156 -2816876
6157 -2750219
6158 -2710724
6159 -2763953
6160 -2822622
6161 -2827800
6162 -2756958
6163 -2756521
6164 -2847569
6165 -2868472
6166 -2833667
6167 -2795366
6168 -2841863
6169 -2928531
6170 -2898265
6171 -2831481
6172 -2871382
6173 -2923520
6174 -2951551
6175 -2885800
6176 -2864443
6177 -2953069
6178 -2993753
6179 -2960836
6180 -2913923
6181 -2937242
6182 -3036272
6183 -3016442
6184 -2947566
6185 -2958343
6186 -3025957
6187 -3073904
6188 -3016577
6189 -2966492
6190 -3053489
6191 -3099455
6192 -3076612
6193 -3023510
6194 -3026172
6195 -3118907
6196 -3127196
6197 -3065176
6198 -3067426
6199 -3118980
6200 -3180348
6201 -3154601
6202 -3083656
6203 -3132586
6204 -3190431
6205 -3189292
6206 -3145942
6207 -3121929
6208 -3208447
6209 -3249433
6210 -3190270
6211 -3166186
6212 -3216205
6213 -3272525
6214 -3253433
6215 -3177687
6216 -3221476
6217 -3283862
6218 -3293943
6219 -3252061
6220 -3221481
6221 -3293760
6222 -3353608
6223 -3297959
6224 -3261947
6225 -3278903
6226 -3354289
6227 -3367329
6228 -3292089
6229 -3305626
6230 -3378278
6231 -3398310
6232 -3364156
6233 -3305763
6234 -3363388
6235 -3442562
6236 -3400411
6237 -3354813
6238 -3361776
6239 -3425203
6240 -3465968
6241 -3390111
6242 -3384208
6243 -3455307
6244 -3488262
6245 -3458638
6246 -3408435
6247 -3419399
6248 -3514348
6249 -3493078
6250 -3445595
6251 -3446635
6252 -3505496
6253 -3558400
6254 -3496527
6255 -3464082
6256 -3512977
6257 -3556445
6258 -3540538
6259 -3492916
6260 -3495666
6261 -3587577
6262 -3586565
6263 -3532447
6264 -3521628
6265 -3557294
6266 -3634625
6267 -3580549
6268 -3517939
6269 -3570101
6270 -3631282
6271 -3635592
6272 -3574705
6273 -3556596
6274 -3657899
6275 -3672027
6276 -3613642
6277 -3584281
6278 -3614578
6279 -3695764
6280 -3673400
6281 -3601202
6282 -3638567
6283 -3688605
6284 -3717518
6285 -3659315
6286 -3619516
6287 -3691390
6288 -3736136
6289 -3692327
6290 -3652015
6291 -3664225
6292 -3755266
6293 -3758257
6294 -3681005
6295 -3683163
6296 -3745742
6297 -3772357
6298 -3736265
6299 -3669598
6300 -3739804
6301 -3799770
6302 -3766220
6303 -3720666
6304 -3720648
6305 -3795148
6306 -3826251
6307 -3752876
6308 -3732934
6309 -3779767
6310 -3835596
6311 -3809190
6312 -3727040
6313 -3770666
6314 -3856435
6315 -3833638
6316 -3787172
6317 -3761716
6318 -3833798
6319 -3884637
6320 -3804266
6321 -3771960
6322 -3816081
6323 -3873239
6324 -3875598
6325 -3799973
6326 -3811206
6327 -3888403
6328 -3892122
6329 -3846160
6330 -3800413
6331 -3854789
6332 -3925204
6333 -3876051
6334 -3822949
6335 -3852873
6336 -3911989
6337 -3931166
6338 -3855680
6339 -3837838
6340 -3909524
6341 -3934559
6342 -3902887
6343 -3844052
6344 -3876296
6345 -3956633
6346 -3931592
6347 -3875851
6348 -3879868
6349 -3932528
6350 -3975935
6351 -3895347
6352 -3862785
6353 -3931788
6354 -3970730
6355 -3946563
6356 -3896516
6357 -3893251
6358 -3992403
6359 -3978052
6360 -3913015
6361 -3899844
6362 -3946294
6363 -3998117
6364 -3948485
6365 -3892079
6366 -3949975
6367 -3988996
6368 -3993150
6369 -3939002
6370 -3914425
6371 -3992102
6372 -4007617
6373 -3944007
6374 -3916743
6375 -3949139
6376 -4026448
6377 -3993773
6378 -3925345
6379 -3961159
6380 -4007870
6381 -4018047
6382 -3963915
6383 -3927407
6384 -3998396
6385 -4032371
6386 -3971885
6387 -3945790
6388 -3970944
6389 -4034075
6390 -4023603
6391 -3938858
6392 -3958994
6393 -4019280
6394 -4039811
6395 -3984769
6396 -3931356
6397 -3994615
6398 -4055125
6399 -4002579
6400 -3963545
6401 -3967450
6402 -4032600
6403 -4044305
6404 -3960346
6405 -3959486
6406 -4013719
6407 -4038149
6408 -4013586
6409 -3942119
6410 -3986513
6411 -4053868
6412 -4020046
6413 -3971864
6414 -3961260
6415 -4016568
6416 -4060203
6417 -3981003
6418 -3945260
6419 -4004000
6420 -4047339
6421 -4032651
6422 -3951546
6423 -3972935
6424 -4042772
6425 -4022886
6426 -3974399
6427 -3948537
6428 -3999662
6429 -4056249
6430 -3995910
6431 -3954304
6432 -3989371
6433 -4034560
6434 -4031608
6435 -3951062
6436 -3947627
6437 -4024517
6438 -4033860
6439 -3983670
6440 -3937455
6441 -3978410
6442 -4059028
6443 -4011742
6444 -3938209
6445 -3956915
6446 -4013466
6447 -4040565
6448 -3961170
6449 -3921339
6450 -4001984
6451 -4028377
6452 -3988791
6453 -3937145
6454 -3945536
6455 -4029292
6456 -4002919
6457 -3924374
6458 -3930503
6459 -3979415
6460 -4023339
6461 -3954154
6462 -3901569
6463 -3965830
6464 -4007411
6465 -3979475
6466 -3919533
6467 -3907581
6468 -3989544
6469 -3996698
6470 -3912644
6471 -3903698
6472 -3946761
6473 -4000657
6474 -3960594
6475 -3876776
6476 -3919630
6477 -3967534
6478 -3960378
6479 -3898003
6480 -3864747
6481 -3945609
6482 -3979648
6483 -3915071
6484 -3880869
6485 -3900738
6486 -3961980
6487 -3942534
6488 -3854640
6489 -3866918
6490 -3932184
6491 -3929866
6492 -3893400
6493 -3840018
6494 -3902842
6495 -3948763
6496 -3895544
6497 -3838786
6498 -3850173
6499 -3904183
6500 -3921724
6501 -3831592
6502 -3824975
6503 -3881342
6504 -3903210
6505 -3868637
6506 -3800115
6507 -3837752
6508 -3896003
6509 -3861396
6510 -3794204
6511 -3791568
6512 -3850927
6513 -3885135
6514 -3798995
6515 -3775548
6516 -3827782
6517 -3855741
6518 -3835094
6519 -3753005
6520 -3778072
6521 -3843851
6522 -3816479
6523 -3759739
6524 -3755583
6525 -3792481
6526 -3838870
6527 -3764761
6528 -3721638
6529 -3761855
6530 -3802686
6531 -3788660
6532 -3724285
6533 -3708139
6534 -3787125
6535 -3779199
6536 -3728602
6537 -3690540
6538 -3723056
6539 -3776477
6540 -3726944
6541 -3665573
6542 -3695915
6543 -3737372
6544 -3740446
6545 -3671267
6546 -3648299
6547 -3718974
6548 -3729669
6549 -3670534
6550 -3629986
6551 -3649118
6552 -3712246
6553 -3679138
6554 -3608041
6555 -3619844
6556 -3671129
6557 -3692252
6558 -3632619
6559 -3568115
6560 -3632375
6561 -3667275
6562 -3613022
6563 -3570643
6564 -3561527
6565 -3638854
6566 -3637134
6567 -3549397
6568 -3547765
6569 -3585434
6570 -3618252
6571 -3570346
6572 -3493820
6573 -3549361
6574 -3588796
6575 -3563793
6576 -3510927
6577 -3490611
6578 -3556580
6579 -3570281
6580 -3493306
6581 -3462650
6582 -3498370
6583 -3536931
6584 -3506748
6585 -3421329
6586 -3457871
6587 -3521047
6588 -3504438
6589 -3440263
6590 -3401790
6591 -3459768
6592 -3502567
6593 -3421831
6594 -3383343
6595 -3403130
6596 -3447407
6597 -3455296
6598 -3363470
6599 -3358494
6600 -3426221
6601 -3428784
6602 -3378948
6603 -3313187
6604 -3347983
6605 -3416744
6606 -3361991
6607 -3301029
6608 -3310167
6609 -3363435
6610 -3379644
6611 -3292580
6612 -3269453
6613 -3324278
6614 -3338590
6615 -3297259
6616 -3229449
6617 -3249751
6618 -3322371
6619 -3290404
6620 -3236044
6621 -3210886
6622 -3258407
6623 -3290154
6624 -3215969
6625 -3157175
6626 -3212744
6627 -3248225
6628 -3221358
6629 -3149817
6630 -3148037
6631 -3220708
6632 -3208276
6633 -3140268
6634 -3110899
6635 -3143531
6636 -3192594
6637 -3131153
6638 -3072658
6639 -3103858
6640 -3151165
6641 -3143059
6642 -3072201
6643 -3041656
6644 -3112186
6645 -3114071
6646 -3050257
6647 -3014662
6648 -3037776
6649 -3089897
6650 -3064386
6651 -2974508
6652 -3000446
6653 -3039967
6654 -3044710
6655 -2987702
6656 -2932294
6657 -2988352
6658 -3015064
6659 -2960333
6660 -2914506
6661 -2919434
6662 -2984839
6663 -2967829
6664 -2882939
6665 -2884787
6666 -2924229
6667 -2943818
6668 -2878492
6669 -2825472
6670 -2873853
6671 -2915491
6672 -2874986
6673 -2813150
6674 -2801350
6675 -2863698
6676 -2866939
6677 -2776697
6678 -2758972
6679 -2796764
6680 -2829605
6681 -2799352
6682 -2732724
6683 -2741067
6684 -2800073
6685 -2774649
6686 -2711157
6687 -2677536
6688 -2730928
6689 -2761312
6690 -2689102
6691 -2646955
6692 -2678958
6693 -2716879
6694 -2700121
6695 -2611802
6696 -2624785
6697 -2679835
6698 -2664406
6699 -2603540
6700 -2565299
6701 -2604246
6702 -2650058
6703 -2591213
6704 -2535423
6705 -2555357
6706 -2592369
6707 -2586475
6708 -2501071
6709 -2477010
6710 -2549110
6711 -2549377
6712 -2506795
6713 -2445446
6714 -2475482
6715 -2529129
6716 -2485491
6717 -2408925
6718 -2419426
6719 -2463640
6720 -2476318
6721 -2394130
6722 -2356152
6723 -2409139
6724 -2431280
6725 -2395981
6726 -2328300
6727 -2329455
6728 -2403690
6729 -2382313
6730 -2295982
6731 -2282485
6732 -2315248
6733 -2372978
6734 -2293994
6735 -2230857
6736 -2267685
6737 -2315639
6738 -2283922
6739 -2212458
6740 -2188104
6741 -2261483
6742 -2262071
6743 -2188704
6744 -2163744
6745 -2184280
6746 -2227898
6747 -2186334
6748 -2104061
6749 -2129313
6750 -2173699
6751 -2151428
6752 -2088154
6753 -2051237
6754 -2122461
6755 -2140300
6756 -2074458
6757 -2028465
6758 -2044905
6759 -2088097
6760 -2074583
6761 -1974671
6762 -1977173
6763 -2017491
6764 -2037738
6765 -1982979
6766 -1918519
6767 -1965404
6768 -2011058
6769 -1950809
6770 -1898347
6771 -1886928
6772 -1948755
6773 -1937034
6774 -1854234
6775 -1835940
6776 -1881952
6777 -1902360
6778 -1862224
6779 -1790895
6780 -1820022
6781 -1869232
6782 -1827177
6783 -1770697
6784 -1745631
6785 -1794461
6786 -1812835
6787 -1738468
6788 -1709393
6789 -1741024
6790 -1767557
6791 -1742269
6792 -1660871
6793 -1661813
6794 -1723955
6795 -1698278
6796 -1644400
6797 -1609516
6798 -1650954
6799 -1686354
6800 -1622292
6801 -1562066
6802 -1587284
6803 -1609993
6804 -1608300
6805 -1520744
6806 -1509991
6807 -1581893
6808 -1575374
6809 -1519130
6810 -1469661
6811 -1496576
6812 -1538895
6813 -1490254
6814 -1418145
6815 -1431530
6816 -1467590
6817 -1478566
6818 -1405241
6819 -1369175
6820 -1434230
6821 -1435199
6822 -1383772
6823 -1327330
6824 -1336114
6825 -1395859
6826 -1362459
6827 -1291127
6828 -1288943
6829 -1321174
6830 -1347048
6831 -1281369
6832 -1215846
6833 -1261694
6834 -1292357
6835 -1250056
6836 -1194350
6837 -1180801
6838 -1249202
6839 -1231195
6840 -1156109
6841 -1146671
6842 -1163334
6843 -1201007
6844 -1151591
6845 -1070729
6846 -1104947
6847 -1145254
6848 -1120497
6849 -1059895
6850 -1026456
6851 -1085024
6852 -1105548
6853 -1028885
6854  -989371
6855 -1006630
6856 -1049324
6857 -1024424
6858  -931739
6859  -951649
6860  -994859
6861  -984867
6862  -930565
6863  -886211
6864  -933294
6865  -953943
6866  -897267
6867  -836361
6868  -848765
6869  -903673
6870  -892956
6871  -799941
6872  -795139
6873  -844933
6874  -846844
6875  -795140
6876  -722759
6877  -756561
6878  -812904
6879  -762204
6880  -703689
6881  -695832
6882  -745386
6883  -755547
6884  -670292
6885  -629199
6886  -686808
6887  -696281
6888  -659724
6889  -589818
6890  -601841
6891  -656022
6892  -636399
6893  -568647
6894  -542833
6895  -575627
6896  -610279
6897  -536682
6898  -479813
6899  -516235
6900  -551365
6901  -524562
6902  -460307
6903  -431694
6904  -500794
6905  -494506
6906  -426473
6907  -391366
6908  -423757
6909  -467688
6910  -405501
6911  -332454
6912  -362904
6913  -400584
6914  -394384
6915  -326650
6916  -280725
6917  -337915
6918  -353647
6919  -288088
6920  -241156
6921  -256176
6922  -311646
6923  -283345
6924  -209234
6925  -207638
6926  -246936
6927  -255124
6928  -188324
6929  -134178
6930  -178105
6931  -206328
6932  -159723
6933  -104405
6934   -97879
6935  -160320
6936  -143170
6937   -64574
6938   -51254
6939   -79800
6940  -104519
6941   -50484
6942    13132
6943   -17802
6944   -66453
6945   -30482
6946    25541
6947    58116
6948     2846
6949    -5881
6950    72548
6951   100594
6952    70068
6953    46009
6954    70795
6955   152052
6956   137573
6957    80629
6958   109708
6959   168485
6960   200174
6961   167015
6962   132501
6963   207593
6964   243979
6965   229700
6966   187019
6967   200604
6968   287918
6969   294798
6970   244896
6971   251725
6972   303379
6973   363808
6974   316382
6975   269783
6976   330241
6977   386714
6978   369519
6979   334124
6980   337724
6981   426383
6982   450150
6983   402162
6984   386150
6985   435610
6986   492785
6987   477588
6988   410380
6989   452553
6990   525154
6991   532717
6992   497111
6993   478829
6994   552001
6995   597831
6996   543801
6997   522093
6998   552192
6999   628066
7000   632562
7001   565731
7002   587567
7003   658499
7004   681853
7005   654371
7006   618665
7007   667838
7008   738017
7009   703556
7010   670840
7011   688407
7012   756357
7013   793858
7014   722426
7015   720037
7016   785760
7017   824800
7018   806228
7019   749646
7020   786904
7021   871754
7022   856414
7023   816726
7024   821085
7025   873897
7026   927998
7027   873722
7028   847669
7029   908841
7030   949862
7031   950353
7032   894663
7033   914717
7034   999917
7035  1003165
7036   958894
7037   956808
7038   993532
7039  1068804
7040  1019059
7041   978707
7042  1021114
7043  1085628
7044  1105465
7045  1049239
7046  1039896
7047  1125132
7048  1140757
7049  1112577
7050  1077098
7051  1121906
7052  1192321
7053  1173085
7054  1121227
7055  1152379
7056  1209656
7057  1239898
7058  1198225
7059  1163655
7060  1232540
7061  1271578
7062  1246348
7063  1222587
7064  1236788
7065  1321166
7066  1324898
7067  1261630
7068  1276124
7069  1330547
7070  1362786
7071  1337404
7072  1284531
7073  1352565
7074  1411312
7075  1400283
7076  1353358
7077  1352978
7078  1431612
7079  1457508
7080  1393123
7081  1394635
7082  1436387
7083  1492236
7084  1472823
7085  1424579
7086  1463517
7087  1530858
7088  1526920
7089  1495601
7090  1478016
7091  1541542
7092  1589029
7093  1534207
7094  1514792
7095  1545470
7096  1607182
7097  1617609
7098  1558707
7099  1584528
7100  1645530
7101  1656501
7102  1625612
7103  1590366
7104  1647287
7105  1707337
7106  1670576
7107  1647514
7108  1672920
7109  1733934
7110  1748647
7111  1686506
7112  1683196
7113  1749185
7114  1775040
7115  1748605
7116  1713212
7117  1757711
7118  1826755
7119  1804551
7120  1767829
7121  1783188
7122  1830612
7123  1872714
7124  1808644
7125  1792903
7126  1866640
7127  1891639
7128  1882518
7129  1843189
7130  1862365
7131  1946099
7132  1929710
7133  1884890
7134  1885129
7135  1927474
7136  1987962
7137  1946476
7138  1905873
7139  1968022
7140  2001578
7141  2011333
7142  1955567
7143  1955260
7144  2041076
7145  2047874
7146  1999915
7147  1992285
7148  2028453
7149  2105315
7150  2068187
7151  2019083
7152  2058738
7153  2111165
7154  2119609
7155  2069904
7156  2048111
7157  2130063
7158  2164531
7159  2123602
7160  2106232
7161  2125019
7162  2202722
7163  2192196
7164  2127644
7165  2148629
7166  2199863
7167  2231243
7168  2190671
7169  2152552
7170  2212817
7171  2275050
7172  2240467
7173  2213234
7174  2214708
7175  2289434
7176  2305724
7177  2236773
7178  2239542
7179  2292416
7180  2332709
7181  2316510
7182  2260986
7183  2308457
7184  2369062
7185  2347502
7186  2317446
7187  2297540
7188  2377493
7189  2421579
7190  2350106
7191  2338990
7192  2379202
7193  2429728
7194  2426963
7195  2363301
7196  2384665
7197  2455465
7198  2445325
7199  2420309
7200  2399070
7201  2454772
7202  2506793
7203  2462116
7204  2425039
7205  2463786
7206  2513974
7207  2531191
7208  2459404
7209  2466914
7210  2534588
7211  2555234
7212  2520991
7213  2489408
7214  2524627
7215  2597319
7216  2556395
7217  2522388
7218  2534541
7219  2594519
7220  2616752
7221  2565092
7222  2540965
7223  2612672
7224  2632850
7225  2625720
7226  2576785
7227  2595190
7228  2666389
7229  2656713
7230  2605572
7231  2613361
7232  2664801
7233  2713128
7234  2657420
7235  2625559
7236  2685222
7237  2721446
7238  2698928
7239  2661572
7240  2664189
7241  2752409
7242  2748393
7243  2707325
7244  2699077
7245  2733787
7246  2784247
7247  2751369
7248  2698732
7249  2738271
7250  2788339
7251  2795542
7252  2747617
7253  2737965
7254  2811797
7255  2831848
7256  2784787
7257  2770465
7258  2787537
7259  2851297
7260  2841364
7261  2772769
7262  2803432
7263  2858983
7264  2870959
7265  2836051
7266  2803576
7267  2867447
7268  2902344
7269  2861840
7270  2830791
7271  2848090
7272  2910901
7273  2914863
7274  2846384
7275  2865397
7276  2920610
7277  2947480
7278  2910528
7279  2867666
7280  2910186
7281  2972491
7282  2938030
7283  2898325
7284  2903997
7285  2964347
7286  2996348
7287  2934644
7288  2929322
7289  2969942
7290  2998733
7291  2987625
7292  2928118
7293  2960797
7294  3017467
7295  3013055
7296  2976121
7297  2963973
7298  3014351
7299  3058225
7300  2995530
7301  2964329
7302  3009895
7303  3054379
7304  3053513
7305  2993558
7306  2995211
7307  3075375
7308  3077069
7309  3037551
7310  3007152
7311  3050191
7312  3110462
7313  3068215
7314  3023695
7315  3055619
7316  3105281
7317  3131567
7318  3058275
7319  3045640
7320  3108459
7321  3130286
7322  3089164
7323  3058535
7324  3083221
7325  3156098
7326  3123274
7327  3082837
7328  3091548
7329  3144020
7330  3169994
7331  3122106
7332  3073808
7333  3137278
7334  3169364
7335  3149765
7336  3105013
7337  3114246
7338  3188454
7339  3192397
7340  3129042
7341  3131306
7342  3165033
7343  3209685
7344  3168616
7345  3117961
7346  3165194
7347  3212412
7348  3205859
7349  3169796
7350  3147889
7351  3211220
7352  3226543
7353  3174296
7354  3154173
7355  3182232
7356  3233251
7357  3224707
7358  3159721
7359  3184771
7360  3247416
7361  3239573
7362  3204226
7363  3171722
7364  3227089
7365  3267016
7366  3206611
7367  3193444
7368  3210734
7369  3270868
7370  3267896
7371  3200278
7372  3201143
7373  3263878
7374  3271581
7375  3236068
7376  3193377
7377  3241551
7378  3295031
7379  3256251
7380  3221715
7381  3233105
7382  3282031
7383  3300618
7384  3234354
7385  3222834
7386  3275201
7387  3299032
7388  3267774
7389  3220031
7390  3247959
7391  3311635
7392  3291188
7393  3247611
7394  3245037
7395  3283242
7396  3318044
7397  3261679
7398  3223226
7399  3275622
7400  3310289
7401  3301933
7402  3243537
7403  3259977
7404  3325837
7405  3313694
7406  3263393
7407  3252314
7408  3284475
7409  3338348
7410  3295598
7411  3253338
7412  3291206
7413  3321337
7414  3323914
7415  3277360
7416  3259572
7417  3321754
7418  3329050
7419  3284500
7420  3259157
7421  3301153
7422  3350369
7423  3316697
7424  3255076
7425  3284256
7426  3325100
7427  3339807
7428  3274426
7429  3250651
7430  3314774
7431  3345039
7432  3295748
7433  3266674
7434  3274172
7435  3351103
7436  3327507
7437  3268072
7438  3267531
7439  3312142
7440  3344215
7441  3297725
7442  3253267
7443  3303737
7444  3343442
7445  3321055
7446  3270097
7447  3262089
7448  3330431
7449  3337429
7450  3264951
7451  3257231
7452  3301622
7453  3342079
7454  3312272
7455  3247220
7456  3286404
7457  3328686
7458  3318204
7459  3273001
7460  3244145
7461  3305222
7462  3336755
7463  3285321
7464  3245580
7465  3279436
7466  3323814
7467  3327256
7468  3243316
7469  3254180
7470  3307245
7471  3310442
7472  3269224
7473  3236198
7474  3275936
7475  3329092
7476  3280744
7477  3243369
7478  3250497
7479  3297971
7480  3308490
7481  3245089
7482  3226097
7483  3281369
7484  3301202
7485  3272018
7486  3220114
7487  3245483
7488  3302921
7489  3281284
7490  3221203
7491  3224888
7492  3266954
7493  3299935
7494  3241707
7495  3210410
7496  3254671
7497  3285488
7498  3261414
7499  3213563
7500  3209858
7501  3268935
7502  3257205
7503  3216382
7504  3195746
7505  3233641
7506  3270172
7507  3232351
7508  3182705
7509  3219994
7510  3249884
7511  3239844
7512  3184724
7513  3176026
7514  3235068
7515  3244846
7516  3186549
7517  3174204
7518  3202729
7519  3248935
7520  3216879
7521  3152265
7522  3179164
7523  3209724
7524  3210332
7525  3164539
7526  3133987
7527  3199987
7528  3219601
7529  3170980
7530  3134870
7531  3150609
7532  3204972
7533  3184071
7534  3106754
7535  3131785
7536  3169317
7537  3181322
7538  3140625
7539  3102942
7540  3144197
7541  3182450
7542  3136514
7543  3099268
7544  3094042
7545  3150483
7546  3160205
7547  3092056
7548  3084021
7549  3128775
7550  3151086
7551  3114374
7552  3054926
7553  3082395
7554  3134175
7555  3105246
7556  3061407
7557  3051391
7558  3094699
7559  3127110
7560  3051566
7561  3027874
7562  3068505
7563  3101633
7564  3075829
7565  3015399
7566  3025402
7567  3085465
7568  3066903
7569  3025460
7570  2993229
7571  3037304
7572  3081989
7573  3022456
7574  2979943
7575  3006011
7576  3034523
7577  3035853
7578  2969884
7579  2968094
7580  3019185
7581  3034081
7582  2984458
7583  2949015
7584  2971389
7585  3025161
7586  2973639
7587  2922584
7588  2937380
7589  2985880
7590  2991098
7591  2928087
7592  2899759
7593  2957996
7594  2968551
7595  2938309
7596  2878637
7597  2890146
7598  2958540
7599  2930375
7600  2873971
7601  2882710
7602  2908069
7603  2937930
7604  2886265
7605  2835406
7606  2877489
7607  2910984
7608  2883912
7609  2837197
7610  2821744
7611  2884869
7612  2883174
7613  2832164
7614  2806556
7615  2829655
7616  2872522
7617  2839043
7618  2766943
7619  2802340
7620  2841757
7621  2834203
7622  2785733
7623  2755990
7624  2810115
7625  2820766
7626  2770775
7627  2741539
7628  2754014
7629  2807651
7630  2778668
7631  2713618
7632  2728044
7633  2772219
7634  2766214
7635  2726150
7636  2676236
7637  2725223
7638  2748691
7639  2714657
7640  2666991
7641  2673464
7642  2721613
7643  2728553
7644  2643446
7645  2647290
7646  2689645
7647  2691769
7648  2655454
7649  2601014
7650  2630017
7651  2676912
7652  2643443
7653  2606204
7654  2600030
7655  2642900
7656  2651586
7657  2584953
7658  2558021
7659  2595789
7660  2610099
7661  2592826
7662  2535318
7663  2555315
7664  2597373
7665  2579012
7666  2534166
7667  2517454
7668  2544434
7669  2576541
7670  2508613
7671  2478527
7672  2504618
7673  2538928
7674  2523496
7675  2464855
7676  2457973
7677  2509385
7678  2495941
7679  2455685
7680  2420806
7681  2449021
7682  2488361
7683  2447306
7684  2399137
7685  2421963
7686  2442130
7687  2446170
7688  2384119
7689  2365713
7690  2415011
7691  2424525
7692  2375966
7693  2344029
7694  2346701
7695  2409298
7696  2377118
7697  2315687
7698  2318745
7699  2351023
7700  2364776
7701  2310772
7702  2260949
7703  2316128
7704  2338039
7705  2304774
7706  2256176
7707  2257908
7708  2308153
7709  2294485
7710  2227131
7711  2222150
7712  2252167
7713  2279747
7714  2232322
7715  2177604
7716  2216267
7717  2248252
7718  2222086
7719  2170822
7720  2151186
7721  2207062
7722  2209620
7723  2149424
7724  2120583
7725  2145136
7726  2185282
7727  2162025
7728  2092018
7729  2104936
7730  2146359
7731  2135677
7732  2080651
7733  2048181
7734  2099248
7735  2124528
7736  2063613
7737  2031109
7738  2044377
7739  2084930
7740  2069600
7741  1997695
7742  1994030
7743  2039604
7744  2039856
7745  1993850
7746  1952942
7747  1989204
7748  2028028
7749  1981567
7750  1939162
7751  1943994
7752  1978053
7753  1979606
7754  1906074
7755  1884730
7756  1928956
7757  1948828
7758  1914333
7759  1856618
7760  1870282
7761  1926343
7762  1890967
7763  1840913
7764  1820350
7765  1856965
7766  1881606
7767  1826695
7768  1775727
7769  1822650
7770  1843219
7771  1826372
7772  1757101
7773  1756677
7774  1806396
7775  1796600
7776  1741415
7777  1730529
7778  1752347
7779  1784182
7780  1731089
7781  1683435
7782  1705616
7783  1731684
7784  1719182
7785  1667877
7786  1642172
7787  1703660
7788  1693083
7789  1657821
7790  1614736
7791  1640680
7792  1678428
7793  1640715
7794  1577336
7795  1595441
7796  1615944
7797  1623059
7798  1571665
7799  1528773
7800  1580856
7801  1597908
7802  1547029
7803  1519432
7804  1504682
7805  1561375
7806  1541859
7807  1476386
7808  1473191
7809  1508228
7810  1518688
7811  1476996
7812  1420861
7813  1463971
7814  1485591
7815  1456500
7816  1408324
7817  1399792
7818  1437237
7819  1446623
7820  1375698
7821  1369665
7822  1389596
7823  1414566
7824  1379428
7825  1312586
7826  1336721
7827  1376825
7828  1342580
7829  1303033
7830  1279725
7831  1325356
7832  1345820
7833  1278981
7834  1247167
7835  1272138
7836  1294315
7837  1278781
7838  1201902
7839  1211114
7840  1260452
7841  1255623
7842  1205556
7843  1175241
7844  1203561
7845  1236272
7846  1174481
7847  1133141
7848  1141932
7849  1175966
7850  1172560
7851  1113484
7852  1088960
7853  1152153
7854  1138325
7855  1107622
7856  1051292
7857  1075471
7858  1108806
7859  1081563
7860  1020502
7861  1031876
7862  1057042
7863  1078989
7864  1000699
7865   973975
7866  1014432
7867  1028412
7868   996961
7869   941506
7870   938519
7871  1000486
7872   971336
7873   923039
7874   906098
7875   935231
7876   965026
7877   907948
7878   858309
7879   890763
7880   911611
7881   891141
7882   834225
7883   819059
7884   881781
7885   879098
7886   813300
7887   789366
7888   804403
7889   853990
7890   799771
7891   739177
7892   754866
7893   798799
7894   784555
7895   748169
7896   706844
7897   750345
7898   766257
7899   713150
7900   674691
7901   678722
7902   718360
7903   713758
7904   632541
7905   643470
7906   673025
7907   683191
7908   636358
7909   591085
7910   612762
7911   651211
7912   603857
7913   564398
7914   560241
7915   608300
7916   606529
7917   538057
7918   516684
7919   551140
7920   561506
7921   530507
7922   462320
7923   496515
7924   535352
7925   510461
7926   454568
7927   442206
7928   472962
7929   503662
7930   427177
7931   398666
7932   417925
7933   444107
7934   430274
7935   361769
7936   362416
7937   412694
7938   394110
7939   353520
7940   315211
7941   349519
7942   380700
7943   326416
7944   276164
7945   307008
7946   321634
7947   326551
7948   263454
7949   253383
7950   284702
7951   288441
7952   231951
7953   205632
7954   209380
7955   262929
7956   221960
7957   173491
7958   181132
7959   207462
7960   211751
7961   150578
7962   114309
7963   164884
7964   169449
7965   135882
7966    92096
7967   102600
7968   147583
7969   129441
7970    61913
7971    60379
7972    81650
7973   104714
7974    49760
7975    10006
7976    34708
7977    67713
7978    30872
7979    -9008
7980   -26812
7981    25294
7982     7793
7983   -35554
7984   -60678
7985   -33759
7986   -20490
7987   -46983
7988  -114445
7989   -74190
7990   -52897
7991   -65915
7992  -124479
7993  -148267
7994   -96582
7995   -88818
7996  -148323
7997  -169091
7998  -170749
7999  -118555
8000  -150664
8001  -206827
8002  -205916
8003  -164344
8004  -177014
8005  -220671
8006  -266558
8007  -222773
8008  -196461
8009  -245516
8010  -288567
8011  -276601
8012  -243152
8013  -241955
8014  -324096
8015  -318201
8016  -297036
8017  -280467
8018  -329747
8019  -366404
8020  -347826
8021  -297928
8022  -338911
8023  -380219
8024  -397193
8025  -362300
8026  -354752
8027  -412070
8028  -447933
8029  -396685
8030  -390016
8031  -416941
8032  -481151
8033  -455294
8034  -420468
8035  -433155
8036  -500364
8037  -506714
8038  -488371
8039  -445258
8040  -512602
8041  -546185
8042  -525103
8043  -490802
8044  -517310
8045  -566841
8046  -589198
8047  -533185
8048  -546929
8049  -583344
8050  -621490
8051  -596263
8052  -564731
8053  -595635
8054  -660067
8055  -633568
8056  -614845
8057  -606816
8058  -670712
8059  -701361
8060  -654684
8061  -638089
8062  -685787
8063  -716669
8064  -717418
8065  -658863
8066  -697554
8067  -747712
8068  -761509
8069  -723216
8070  -720504
8071  -762800
8072  -815776
8073  -750577
8074  -747304
8075  -776117
8076  -830691
8077  -822984
8078  -783239
8079  -782737
8080  -864595
8081  -848019
8082  -845499
8083  -806399
8084  -853414
8085  -898889
8086  -879155
8087  -840254
8088  -881541
8089  -915188
8090  -942207
8091  -884671
8092  -888348
8093  -932696
8094  -966672
8095  -928969
8096  -915374
8097  -928679
8098 -1004982
8099  -982398
8100  -966527
8101  -952940
8102 -1018251
8103 -1021938
8104 -1006796
8105  -963643
8106 -1037379
8107 -1049844
8108 -1066119
8109  -999854
8110 -1038203
8111 -1081742
8112 -1114091
8113 -1040620
8114 -1074625
8115 -1072881
8116 -1159705
8117 -1074749
8118 -1107010
8119 -1064733
8120 -1224279
8121  -988743
##END NTUPLES=NMR FID
##END=
