# Supplementary material for: An untargeted multi-technique metabolomics approach to studying intracellular metabolites of HepG2 cells exposed to 2,3,7,8-tetrachlorodibenzo-p-dioxin
Source: BMC Genomics. 2011 May 20;12:251. doi: 10.1186/1471-2164-12-251 (PMC3141663; doi:10.1186/1471-2164-12-251)
Supplement: Additional file 2 — Metadata and NMR raw data: ZIP file containing: -All NMR raw data (in JCAMP-DX format ".dx") -The metadata on NMR (polars & apolars), LC-MS and GC-MS data sets (as Tab delimited files ".txt"). [file 1471-2164-12-251-S2.ZIP › TE/Ainhoa/SAFETY COPY D Disk/TRABAJO/ARTICLES/ARTICLE Metabolomics TCDD_ACCEPTED/JCAMP_DX_NMR_data_and_all_metadata/NMR_polar_Ctrol_p30.3D.dx]

##TITLE=NMR_polar_Ctrol_p30.3D
##JCAMPDX= 6.0         $$ Bruker NMR JCAMP-DX V2.0
##DATA TYPE= NMR FID
##DATA CLASS= NTUPLES
##ORIGIN= Bruker BioSpin GmbH
##OWNER= bruker
$$ 1.72 TOPSPIN		Version 2.1
$$ 2011-04-15 14:51:55.502 +0200  WUR\bruker@RIK1030
$$ Compression mode = fixed
##.OBSERVE FREQUENCY= 400.13188529
##.OBSERVE NUCLEUS= ^1H
##.DELAY= (6, 6)
##.ACQUISITION MODE= SIMULTANEOUS (DQD)
##.ACQUISITION SCHEME= undefined
##.AVERAGES= 1024
##.DIGITISER RES= 18
##SPECTROMETER/DATA SYSTEM= avance400
##.PULSE SEQUENCE= zgpr
##.SOLVENT NAME= D2O
##.SHIFT REFERENCE= INTERNAL, D2O, 1, 12.28285
##AUDIT TRAIL= $$ (NUMBER, WHEN, WHO, WHERE, PROCESS, VERSION, WHAT)
$$ ##TITLE= Audit trail, TOPSPIN		Version 1.3
$$ ##JCAMPDX= 5.01
$$ ##ORIGIN= Bruker BioSpin GmbH
$$ ##OWNER= bruker
$$ $$ D:\NMRautomation/data/WUR-bruker/nmr/AR170608.3D/1/audita.txt
$$ ##AUDIT TRAIL=  $$ (NUMBER, WHEN, WHO, WHERE, VERSION, WHAT)
(   1,<2008-07-01 17:28:58.936 +0200>,<WUR\bruker>,<RIK1030>,<TOPSPIN 1.3>,
      <created by zg, POWCHK disabled, PULCHK disabled
       configuration hash MD5:
       D1 93 94 B6 6B D6 3B BD 35 EA 0D 0D AE B0 63 FA
       data hash MD5: 16K
       84 69 61 C3 73 D2 9F 70 82 B0 1A B7 DF 77 08 73>)
(   2,<2008-07-01 17:29:05.451 +0200>,<WUR\bruker>,<RIK1030>,<TOPSPIN 1.3>,
      <user comment:
       ICON-NMR User ID: WUR\bruker
       data hash MD5: 16K
       84 69 61 C3 73 D2 9F 70 82 B0 1A B7 DF 77 08 73>)
(   3,<2011-04-15 14:51:53.033 +0200>,<WUR\bruker>,<RIK1030>,<proc1d>,<TOPSPIN 2.1>,
      <convdta from       1 "NMR_polar_Ctrol_p30.3D" "Ainhoa_raw_data" "P:\NMR-data"
       data hash MD5: 16244
       1A 62 C9 78 1C 67 2E 6B E9 51 C0 04 AB 34 1D ED>)
$$ ##END=
$$ 
$$ $$ hash MD5
$$ $$ D9 57 B7 5A B9 0D 4F B5 56 E1 DE 16 9F BB B8 80
##$RELAX= 
##$BRUKER FILE EXP=format.temp
$$ EDIT_PAR COMMAND FILE
$$ 
$$ DI_MODE         LONG
$$ ED_ENTRY        ACQU
$$ ORDER           FILE
$$ 
$$ 
$$ HEADER		"F2 - Acquisition Parameters"
$$ T_NAME		Date_
$$ 		TYPE	R64
$$ 		CLASS	ACQU
$$ 		SUBRANGE 0.0 50000000
$$ 		REL	"Date_=itodate(DATE)"
$$ 		INV_REL	"DATE=datetoi(Date_,DATE)"
$$ 		FORMAT	"%14.0f"
$$ 		TEXT	" "
$$ END
$$ T_NAME		Time
$$ 		TYPE	R32
$$ 		CLASS	ACQU
$$ 		SUBRANGE 0.0 1000000
$$ 		REL	"Time=itotime(DATE)"
$$ 		INV_REL	"DATE=timetoi(Time,DATE)"
$$ 		FORMAT	"%14.2f"
$$ 		TEXT	" "
$$ END
$$ NAME		INSTRUM
$$ 		TEXT	" "
$$ END
$$ NAME		PROBHD
$$ 		FORMAT	"%14.14s"
$$ 		TEXT	" "
$$ END
$$ NAME		PULPROG
$$ 		TEXT	" "
$$ END
$$ NAME		TD
$$ 		TEXT	" "
$$ END
$$ NAME		SOLVENT
$$ 		TEXT	" "
$$ END
$$ NAME		NS
$$ 		TEXT	" "
$$ END
$$ NAME		DS
$$ 		TEXT	" "
$$ END
$$ T_NAME		SWH
$$ 		TYPE	R32
$$ 		CLASS	ACQU
$$ 		SUBRANGE 0.0 1e8
$$ 		REL	"SWH=SW*SFO1"
$$ 		INV_REL "SW=SWH/SFO1"
$$ 		UNIT	"Hz"
$$ 		FORMAT	"%14.3f Hz"
$$ 		TEXT	" "
$$ END
$$ T_NAME          FIDRES
$$                 TYPE    R32
$$                 CLASS   ACQU
$$                 SUBRANGE 0.0 100000
$$                 REL     "FIDRES=SW*SFO1/TD"
$$                 INV_REL "TD = nextpow(SW*SFO1/FIDRES)"
$$ 		UNIT	"Hz"
$$ 		FORMAT	"%14.6f Hz"
$$ 		TEXT	" "
$$ END
$$ T_NAME          AQ
$$ 		TYPE	R32
$$ 		CLASS	ACQU
$$ 		SUBRANGE 0.0 1000
$$ 		REL	"AQ=aqcalc(SW,SFO1,TD,DIGTYP)"
$$ 		INV_REL	"TD=tdcalc(SW,SFO1,1.0e6*AQ,DIGTYP)"
$$ 		UNIT	"sec"
$$ 		FORMAT	"%14.7f sec"
$$ 		TEXT	" "
$$ END
$$ NAME		RG
$$ 		TEXT	" "
$$ END
$$ T_NAME          DW
$$ 		TYPE	R32
$$ 		CLASS	ACQU
$$ 		SUBRANGE 0.0 1000000
$$ 		REL	"DW=1/(2*SW*SFO1)"
$$ 		INV_REL	"SW=1000000/(2*(0.005+DW)*SFO1)"
$$ 		UNIT	"usec"
$$ 		FORMAT	"%14.3lf usec"
$$ 		TEXT	" "
$$ END
$$ NAME		DE
$$ 		FORMAT	"%14.2f usec"
$$ 		TEXT	" "
$$ END
$$ NAME		TE
$$ 		FORMAT	"%14.1f K"
$$ 		TEXT	" "
$$ END
$$ T_NAME		D1
$$ 		TYPE	R32
$$ 		CLASS	ACQU
$$ 		SUBRANGE 0.0 1e38
$$ 		REL	"D1=D[1]"
$$ 		INV_REL	"D[1]=D1"
$$ 		UNIT	"sec"
$$ 		FORMAT	"%14.8f sec"
$$ 		TEXT	" "
$$ END
$$ T_NAME		d12
$$ 		TYPE	R32
$$ 		SUBRANGE 0.0 1e8
$$ 		CLASS	ACQU
$$ 		REL	"d12=20u"
$$ 		INV_REL	"D[0]=d12"
$$ 		UNIT	"sec"
$$ 		TEXT	" "
$$ 		FORMAT	"%14.8f sec"
$$ 		NONEDIT
$$ END
$$ NAME		TD0
$$ 		TEXT	" "
$$ END
$$ HEADER		"======== CHANNEL f1 ========"
$$ NAME		NUC1
$$ 		NONEDIT
$$ 		TEXT	" "
$$ END
$$ T_NAME		P1
$$ 		TYPE	R32
$$ 		CLASS	ACQU
$$ 		SUBRANGE 0.0 1.0e10
$$ 		REL	"P1=P[1]"
$$ 		INV_REL	"P[1]=P1"
$$ 		UNIT	"usec"
$$ 		FORMAT	"%14.2f usec"
$$ 		TEXT	" "
$$ END
$$ T_NAME		PL1
$$ 		TYPE	R32
$$ 		CLASS	ACQU
$$ 		SUBRANGE -6.0 1e38
$$ 		REL	"PL1=PL[1]"
$$ 		INV_REL	"PL[1]=PL1"
$$ 		UNIT	"dB"
$$ 		FORMAT	"%14.2f dB"
$$ 		TEXT	" "
$$ END
$$ T_NAME		PL9
$$ 		TYPE	R32
$$ 		CLASS	ACQU
$$ 		SUBRANGE -6.0 1e38
$$ 		REL	"PL9=PL[9]"
$$ 		INV_REL	"PL[9]=PL9"
$$ 		UNIT	"dB"
$$ 		FORMAT	"%14.2f dB"
$$ 		TEXT	" "
$$ END
$$ NAME		SFO1
$$ 		FORMAT	"%14.7f MHz"
$$ 		TEXT	" "
$$ END
##$RELAX= 
##$BRUKER FILE EXP=scon
$$ ##TITLE= Parameter file, TOPSPIN		Version 1.3
$$ ##JCAMPDX= 5.0
$$ ##DATATYPE= Parameter Values
$$ ##ORIGIN= Bruker BioSpin GmbH
$$ ##OWNER= bruker
$$ $$ 2008-07-01 16:25:54.029 +0200  WUR\bruker@RIK1030
$$ $$ D:\NMRautomation/data/WUR-bruker/nmr/AR170608.3D/1/scon
$$ ##$BLKPA= (0..15)
3 3 3 3 3 3 3 3 3 3 3 3 3 3 3 3 
$$ ##$BLKTR= (0..15)
3 3 3 3 3 3 3 3 3 3 3 3 3 3 3 3 
$$ ##$DE1= 2
$$ ##$DE2= 2
$$ ##$DEADC= 4
$$ ##$DEPA= 2
$$ ##$DERX= 3
$$ ##$PHASP4= (0..15)
0.5 0.5 0.5 0.5 0.5 0.5 0.5 0.5 0.5 0.5 0.5 0.5 0.5 0.5 0.5 0.5 
$$ ##$PHASPR= (0..15)
3 3 3 3 3 3 3 3 3 3 3 3 3 3 3 3 
$$ ##$SHAPPR= (0..15)
1.6 1.6 1.6 1.6 1.6 1.6 1.6 1.6 1.6 1.6 1.6 1.6 1.6 1.6 1.6 1.6 
$$ ##END=
##$RELAX= 
##$BRUKER FILE EXP=prosol_History
$$ #*******************************************************************
$$ #
$$ # $Source: /sc/CvsTree/sc/gen/src/prg/scripts/tix/prosol/lib/lists/default,v $
$$ #
$$ # Copyright (c) 1999
$$ # BRUKER ANALYTIK GMBH
$$ # D-76287 Rheinstetten, Germany
$$ #
$$ # All Rights Reserved
$$ #
$$ #
$$ # $Id: default,v 1.11.6.4 2006/06/09 10:27:10 ber Exp $
$$ #
$$ #*******************************************************************
$$ #../conf/instr/spect/prosol/relations/default
$$ #avance-version (05/10/24)
$$ #
$$ #pulses
$$ #
$$ P[0]=P90[F1];				#  90 deg pulse F1
$$ P[1]=P90[F1];				#  90 deg pulse F1
$$ P[2]=P90[F1]*2;				# 180 deg pulse F1
$$ P[3]=P90[F2];				#  90 deg pulse F2
$$ P[4]=P90[F2]*2;				# 180 deg pulse F2
$$ P[5]=PTOC[F1]*0.66;			#  60 deg pulse F1, TOCSY 
$$ P[6]=PTOC[F1];				#  90 deg pulse F1, TOCSY
$$ P[7]=PTOC[F1]*2;			# 180 deg pulse F1, TOCSY
$$ P[8]=PSH3[F1];                          #  90 deg selective F1, WET
$$ P[9]=PTOC[F2];				#  90 deg pulse F2, TOCSY
$$ P[10]=PTOC[F2]*2;			# 180 deg pulse F2, TOCSY
$$ P[11]=PSH1[F1];				#  90 deg selective F1
$$ P[12]=PSH2[F1];				# 180 deg selective F1
$$ #
$$ P[14]=PSH3[F2];				# 180 deg inversion, adiabatic
$$ P[15]=TROE[F1];				# cw pulse F1, ROESY
$$ P[18]=PSH7[F1];				# off-resonance presat F1
$$ P[21]=P90[F3];				#  90 deg pulse F3
$$ P[22]=P90[F3]*2;			# 180 deg pulse F3
$$ P[23]=P90[F4];				#  90 deg pulse F4
$$ P[24]=PSH2[F2];				# 180 deg refocussing, adiabatic
$$ P[25]=PROE[F1]*2;			# 180 deg pulse, Shaka ROESY
$$ P[27]=P90[F1];				#  90 deg pulse F1, WATERGATE
$$ #
$$ P[29]=PSH8[F1];                         # flip back pulse
$$ P[31]=PSH15[F2];                        # 180 deg adiabatic, F2, 13C x-filter
$$ P[32]=PSH16[F1];                        # 180 deg adiabatic, F1, z-spoil
$$ #P[33]=PSH[F1];                         #  90 deg, F1, hadamard
$$ #P[34]=PSH[F1];                         # 180 deg, F1, hadamard
$$ #P[35]=PSH[F2];                         #  90 deg, F2, hadamard
$$ #P[36]=PSH[F2];                         # 180 deg, F2, hadamard
$$ #P[37]=PSH[F3];                         #  90 deg, F3, hadamard
$$ #P[38]=PSH[F3];                         # 180 deg, F3, hadamard
$$ #
$$ P[63]=PSH11[F2];                        # 180 deg adiabatic decoupling, F2, 13C
$$ #
$$ #decoupling pulses
$$ #
$$ PCPD[1]=PCPDP[F1];			# 90 deg pulse F1, dec.
$$ PCPD[2]=PCPDP[F2];			# 90 deg pulse F2, dec.
$$ PCPD[3]=PCPDP[F3];			# 90 deg pulse F3, dec.
$$ #
$$ #power levels
$$ #
$$ PL[1]=PL90[F1];				# high power, F1
$$ PL[2]=PL90[F2];				# high power, F2
$$ PL[3]=PL90[F3];				# high power, F3
$$ PL[4]=PL90[F4];				# high power, F4
$$ PL[9]=PLCW[F1];				# presat power, F1
$$ PL[10]=PLTOC[F1];			# TOCSY power, F1
$$ PL[11]=PLROE[F1];			# ROESY power, F1
$$ PL[12]=PLCPDP[F2];			# dec. power, F2
$$ PL[13]=PLCPD2[F2];			# dec. power 2, F2
$$ PL[14]=PLNOE[F2];			# low power cw, F2
$$ PL[15]=PLTOC[F2];			# TOCSY power, F2
$$ PL[16]=PLCPDP[F3];			# dec. power, F3
$$ PL[18]=PL90[F1];			# WATERGATE power, F1
$$ PL[19]=PLCPDP[F1];			# dec. power, F1
$$ PL[21]=PLCW[F2];			# 
$$ PL[23]=PLTOC[F3];			# TOCSY power, F3
$$ PL[24]=PLHD[F2];			# HD decoupling, F2
$$ PL[25]=PLSH8U[F2];			# Eretic, F2
$$ PL[27]=PLROE[F1];			# Shaka Spinlock
$$ PL[30]=PLCPDP[F2];			# dec. power, F2, 13C (=pl12)
$$ PL[31]=PLUSER2[F2];			# dec. power, F2, 13C, cw bilev
$$ #
$$ #shapes
$$ #
$$ SP[1]=PLSH1[F1];			#  90 deg selective F1
$$ SP[2]=PLSH2[F1];			# 180 deg selective F1
$$ SP[3]=PLSH3[F2];			# adiabatic 180 deg, F2, inversion
$$ SP[6]=PLSH7[F1];			# off-resonance presat F1
$$ SP[7]=PLSH2[F2];			# adiabatic 180 deg, F2, refocussing
$$ SP[11]=PLSH8[F1];                       # flip-back pulse, F1, H
$$ SP[14]=PLSH12[F2];			# adiab. bilev dec., F2, 13C
$$ SP[18]=PLSH15[F2];                      # adiabatic 180 deg, F2, 13C, x-filter
$$ SP[19]=PLSH3[F1] +0.87;                 #  90 deg, F1, wet
$$ SP[20]=PLSH3[F1] -1.04;                 #  90 deg, F1, wet
$$ SP[21]=PLSH3[F1] +2.27;                 #  90 deg, F1, wet
$$ SP[22]=PLSH3[F1] -5.05;                 #  90 deg, F1, wet
$$ #SP[23]=PLSH[F1];                       #  90 deg, F1, hadamard
$$ #SP[24]=PLSH[F1];                       # 180 deg, F1, hadamard
$$ #SP[25]=PLSH[F2];                       #  90 deg, F2, hadamard
$$ #SP[26]=PLSH[F2];                       # 180 deg, F2, hadamard
$$ #SP[27]=PLSH[F3];                       #  90 deg, F3, hadamard
$$ #SP[28]=PLSH[F3];                       # 180 deg, F3, hadamard
$$ SP[29]=PLSH16[F1];                      # adiabatic 180 deg, F1, z-spoil
$$ SP[31]=PLSH11[F2];			# adiab. dec., F2, 13C
$$ #
$$ SPNAM1=PNSH1[F1];			#
$$ SPNAM2=PNSH2[F1];			#
$$ SPNAM3=PNSH3[F2];			#
$$ SPNAM6=PNSH7[F1];			#
$$ SPNAM7=PNSH2[F2];			#
$$ SPNAM11=PNSH8[F1];                      #
$$ SPNAM14=PNSH12[F2];			#
$$ SPNAM15=PNSH8U[F2];			# Eretic, F2
$$ SPNAM18=PNSH15[F2];			#
$$ SPNAM19=PNSH3[F1];			#
$$ SPNAM20=PNSH3[F1];			#
$$ SPNAM21=PNSH3[F1];			#
$$ SPNAM22=PNSH3[F1];			#
$$ #SPNAM23=PNSH[];                        #
$$ #SPNAM24=PNSH[];                        #
$$ #SPNAM25=PNSH[];                        #
$$ #SPNAM26=PNSH[];                        #
$$ #SPNAM27=PNSH[];                        #
$$ #SPNAM28=PNSH[];                        #
$$ SPNAM29=PNSH16[F1];                     #
$$ SPNAM31=PNSH11[F2];			#
$$ #
$$ SPOAL[1]=PASH1[F1];			#
$$ SPOAL[2]=PASH2[F1];			#
$$ SPOAL[3]=PASH3[F2];			#
$$ SPOAL[6]=PASH7[F1];			#
$$ SPOAL[7]=PASH2[F2];			#
$$ SPOAL[11]=PASH8[F1];
$$ SPOAL[14]=PASH12[F2];			#
$$ SPOAL[18]=PASH15[F2];			#
$$ SPOAL[19]=PASH3[F1];			#
$$ SPOAL[20]=PASH3[F1];			#
$$ SPOAL[21]=PASH3[F1];			#
$$ SPOAL[22]=PASH3[F1];			#
$$ #SPOAL[23]=PASH[];			#
$$ #SPOAL[24]=PASH[];			#
$$ #SPOAL[25]=PASH[];			#
$$ #SPOAL[26]=PASH[];			#
$$ #SPOAL[27]=PASH[];			#
$$ #SPOAL[28]=PASH[];			#
$$ SPOAL[29]=PASH16[F1];                   #
$$ SPOAL[31]=PASH11[F2];			#
$$ #
$$ #global
$$ #
$$ D[9]=TTOC[F1];				#
$$ D[16]=D_grad;				#
$$ P[16]=P_grad1;				#
$$ P[17]=P_mlev;				#
$$ P[19]=P_grad2;				#
$$ P[20]=P_mlev;				#
$$ P[28]=P_hsqc;				#
$$ #
##$RELAX= 
##$BRUKER FILE EXP=pulseprogram
$$ # 1 "C:/Bruker/TOPSPIN/exp/stan/nmr/lists/pp/zgpr"
$$ ;zgpr
$$ ;avance-version (06/11/09)
$$ ;1D sequence with f1 presaturation
$$ ;
$$ ;$CLASS=HighRes
$$ ;$DIM=1D
$$ ;$TYPE=
$$ ;$SUBTYPE=
$$ ;$COMMENT=
$$ 
$$ 
$$ # 1 "C:/Bruker/TOPSPIN/exp/stan/nmr/lists/pp/Avance.incl" 1
$$ ;Avance2.incl
$$ ;   for 1
$$ ;
$$ ;avance-version (07/01/22)
$$ ;
$$ ;$CLASS=HighRes Incl
$$ ;$COMMENT=
$$ 
$$ 
$$ 
$$ 
$$ 
$$ 
$$ 
$$ 
$$ 
$$ 
$$ 
$$ 
$$ 
$$ 
$$ 
$$ 
$$ 
$$ 
$$ 
$$ 
$$ 
$$ 
$$ 
$$ 
$$ 
$$ 
$$ 
$$ 
$$ 
$$ 
$$ 
$$ 
$$ 
$$ 
$$ 
$$ 
$$ 
$$ 
$$ 
$$ 
$$ 
$$ 
$$ 
$$ 
$$ 
$$ 
$$ 
$$ 
$$ 
$$ 
$$ 
$$ 
$$ 
$$ 
$$ 
$$ 
$$ 
$$ 
$$ 
$$ 
$$ 
$$ 
$$ 
$$ 
$$ 
$$ 
$$ 
$$ 
$$ 
$$ 
$$ 
$$ 
$$ 
$$ 
$$ 
$$ 
$$ 
$$ 
$$ 
$$ 
$$ 
$$ 
$$ 
$$ 
$$ 
$$ 
$$ 
$$ 
$$ 
$$ 
$$ 
$$ 
$$ 
$$ 
$$ 
$$ 
$$ 
$$ 
$$ 
$$ 
$$ 
$$ 
$$ 
$$ 
$$ 
$$ 
$$ 
$$ 
$$ 
$$ 
$$ 
$$ 
$$ 
$$ 
$$ 
$$ 
$$ 
$$ 
$$ 
$$ 
$$ 
$$ 
$$ 
$$ 
$$ 
$$ 
$$ 
$$ 
$$ 
$$ 
$$ 
$$ 
$$ 
$$ ;$Id: Avance2.incl,v 1.10.6.7 2007/01/22 13:54:46 ber Exp $
$$ # 12 "C:/Bruker/TOPSPIN/exp/stan/nmr/lists/pp/zgpr" 2
$$ 
$$ 
$$ 
$$ "d12=20u"
$$ 
$$ 
$$ "acqt0=-p1*2/3.1416"
$$ 
$$ 
$$ # 1 "mc_line 21 file C:/Bruker/TOPSPIN/exp/stan/nmr/lists/pp/zgpr expanding definition part of mc command before ze"
$$ define delay MCWRK
$$ define delay MCREST
$$ "MCWRK = 0.500000*30m"
$$ "MCREST = 30m - 30m"
$$ # 21 "C:/Bruker/TOPSPIN/exp/stan/nmr/lists/pp/zgpr"
$$ 1 ze
$$ # 1 "mc_line 21 file C:/Bruker/TOPSPIN/exp/stan/nmr/lists/pp/zgpr expanding definition of mc command after ze"
$$ # 22 "C:/Bruker/TOPSPIN/exp/stan/nmr/lists/pp/zgpr"
$$ # 1 "mc_line 22 file C:/Bruker/TOPSPIN/exp/stan/nmr/lists/pp/zgpr expanding start label for mc command"
$$ 2 MCWRK  * 2
$$ LBLF0, MCREST
$$ # 23 "C:/Bruker/TOPSPIN/exp/stan/nmr/lists/pp/zgpr"
$$   d12 pl9:f1
$$   d1 cw:f1 ph29
$$   4u do:f1
$$   d12 pl1:f1
$$   p1 ph1
$$   go=2 ph31
$$ # 1 "mc_line 29 file C:/Bruker/TOPSPIN/exp/stan/nmr/lists/pp/zgpr expanding mc command in line"
$$   MCWRK wr #0
$$   MCWRK zd 
$$   lo to LBLF0 times td0
$$ 
$$ # 30 "C:/Bruker/TOPSPIN/exp/stan/nmr/lists/pp/zgpr"
$$ exit
$$ 
$$ 
$$ ph1=0 2 2 0 1 3 3 1
$$ ph29=0
$$ ph31=0 2 2 0 1 3 3 1
$$ 
$$ 
$$ ;pl1 : f1 channel - power level for pulse (default)
$$ ;pl9 : f1 channel - power level for presaturation
$$ ;p1 : f1 channel -  90 degree high power pulse
$$ ;d1 : relaxation delay; 1-5 * T1
$$ ;d12: delay for power switching                      [20 usec]
$$ ;NS: 1 * n, total number of scans: NS * TD0
$$ 
$$ 
$$ 
$$ ;$Id: zgpr,v 1.7.10.2 2006/11/10 11:04:15 ber Exp $
##$RELAX= 
##$BRUKER FILE EXP=uxnmr.par
$$ ##TITLE= Parameter file, TOPSPIN		Version 1.3
$$ ##JCAMPDX= 5.0
$$ ##DATATYPE= Parameter Values
$$ ##ORIGIN= Bruker BioSpin GmbH
$$ ##OWNER= Administrator
$$ $$ 2008-03-03 09:42:28.895 +0100  WUR\bruker@RIK1030
$$ $$ C:/Bruker/TOPSPIN/conf/instr/avance400/uxnmr.par
$$ ##$ACB= 0
$$ ##$ACBTAT= (0..15)
0 88 72 0 0 0 0 0 0 0 0 0 0 0 0 0 
$$ ##$ACBTBA= (0..15)
0 0 0 0 0 0 0 0 0 0 0 0 0 0 0 0 
$$ ##$ACBTCTL= (0..15)
0 0 0 0 0 0 0 0 0 0 0 0 0 0 0 0 
$$ ##$ACBTDI= (0..15)
0 102 102 0 0 0 0 0 0 0 0 0 0 0 0 0 
$$ ##$ACBTDM= (0..15)
0 10 10 0 0 0 0 0 0 0 0 0 0 0 0 0 
$$ ##$ACBTFHI= (0..15)
0 400 400 0 0 0 0 0 0 0 0 0 0 0 0 0 
$$ ##$ACBTFL= (0..15)
0 73 74 0 0 0 0 0 0 0 0 0 0 0 0 0 
$$ ##$ACBTFLO= (0..15)
0 14 14 0 0 0 0 0 0 0 0 0 0 0 0 0 
$$ ##$ACBTOUT= (0..15)
0 1 2 0 0 0 0 0 0 0 0 0 0 0 0 0 
$$ ##$ACBTPO= (0..15)
0 150000 60000 0 0 0 0 0 0 0 0 0 0 0 0 0 
$$ ##$ACBTPW= (0..15)
0 10 10 0 0 0 0 0 0 0 0 0 0 0 0 0 
$$ ##$ACBTSB= (0..15)
0 0 0 0 0 0 0 0 0 0 0 0 0 0 0 0 
$$ ##$ACBTY= <no>
$$ ##$AQSBDHW= (0..31)
255 255 1 4 4 255 255 255 0 0 255 255 255 255 255 255 255 255 255 0 255 
255 255 255 255 255 255 255 255 255 255 255 
$$ ##$AQSBDID= (0..31)
255 255 88 83 83 255 255 255 65 67 255 255 255 255 255 255 255 255 255 
66 255 255 255 255 255 255 255 255 255 255 255 255 
$$ ##$AQSBDNO= (0..31)
255 255 1 1 2 255 255 255 1 1 255 255 255 255 255 255 255 255 255 1 255 
255 255 255 255 255 255 255 255 255 255 255 
$$ ##$AQSBDTY= (0..31)
255 255 3 16 16 255 255 255 5 9 255 255 255 255 255 255 255 255 255 7 
255 255 255 255 255 255 255 255 255 255 255 255 
$$ ##$AQSBUAD= (0..31)
255 255 52 36 37 255 255 255 54 26 255 255 255 255 255 255 255 255 255 
32 255 255 255 255 255 255 255 255 255 255 255 255 
$$ ##$AQSECL= (0..31)
255 255 2 3 3 255 255 255 5 2 255 255 255 255 255 255 255 255 255 255 
255 255 255 255 255 255 255 255 255 255 255 255 
$$ ##$AQSECLS= (0..31)
255 255 3 2 2 255 255 255 0 0 255 255 255 255 255 255 255 255 255 255 
255 255 255 255 255 255 255 255 255 255 255 255 
$$ ##$ATT19F= (0..1)
0 0 
$$ ##$ATT1H= (0..1)
0 0 
$$ ##$ATT3H= (0..1)
0 0 
$$ ##$ATTX= (0..1)
0 0 
$$ ##$ATTY= (0..1)
0 0 
$$ ##$ATTZ= (0..1)
0 0 
$$ ##$BACSAIR= no
$$ ##$BACSCAP= 60
$$ ##$BACSDEL= 10
$$ ##$BACSFCM= no
$$ ##$BACSOPT= <>
$$ ##$BACSTY= <tty08>
$$ ##$BARPTY= <no>
$$ ##$BFREQ= 400.13
$$ ##$BIRDS= yes
$$ ##$BMPC= 0
$$ ##$BMPCTY= <no>
$$ ##$BPSUTY= <no>
$$ ##$BSMS= 1
$$ ##$BSMSTY= <tty02>
$$ ##$CFASMOD= (0..7)
1 1 1 1 1 1 1 1 
$$ ##$CFASMUL= (0..7)
1 1 1 1 1 1 1 1 
$$ ##$CNFTXDR= (0..7)
6 6 0 0 0 0 0 0 
$$ ##$COMDIG2= 0
$$ ##$CPDBTY= <no>
$$ ##$CRCOTY= <no>
$$ ##$DATSTAT= no
$$ ##$DIGI140= (0..7)
0 0 0 0 0 0 0 0 
$$ ##$DIGIB12= (0..7)
0 0 0 0 0 0 0 0 
$$ ##$DIGIB16= (0..7)
0 0 0 0 0 0 0 0 
$$ ##$DIGIFA= (0..7)
0 0 0 0 0 0 0 0 
$$ ##$DIGIHA= (0..7)
0 0 0 0 0 0 0 0 
$$ ##$DIGIHAF= (0..7)
0 0 0 0 0 0 0 0 
$$ ##$DIGIHRD= (0..7)
0 0 0 0 0 0 0 0 
$$ ##$DIGIIA= (0..7)
0 0 0 0 0 0 0 0 
$$ ##$DIGIO16= (0..7)
0 0 0 0 0 0 0 0 
$$ ##$DIGISA= (0..7)
1 0 0 0 0 0 0 0 
$$ ##$DIGISAF= (0..7)
0 0 0 0 0 0 0 0 
$$ ##$DIGISL= (0..7)
0 0 0 0 0 0 0 0 
$$ ##$DIGITYI= (0..7)
0 0 0 0 0 0 0 0 
$$ ##$DIGITYP= (0..7)
0 0 0 0 0 0 0 0 
$$ ##$DIGITZ= 0
$$ ##$DRU= no
$$ ##$FCUMEM= (0..7)
2093056 2093056 0 0 0 0 0 0 
$$ ##$FCUPAL= (0..7)
260 260 0 0 0 0 0 0 
$$ ##$FQMIX= 0
$$ ##$FUNCMOD= <>
$$ ##$GCUTYPE= 2
$$ ##$GTUTY= <no>
$$ ##$HFAC= 3
$$ ##$HPCU= 0
$$ ##$HPCUTY= <no>
$$ ##$HPTXLP= (0..3)
-1 -1 -1 -1 
$$ ##$HPTXPI= (0..3)
0 0 0 0 
$$ ##$HPTXPO= (0..3)
0 0 0 0 
$$ ##$HPTXTY= (0..3)
0 0 0 0 
$$ ##$IF451= 0
$$ ##$IFREQ= 1
$$ ##$INTFPR= 0
$$ ##$IPSO= no
$$ ##$LOCKTY= <tty03>
$$ ##$LOCSWID= 0
$$ ##$M2FAC= 0
$$ ##$MASTY= <no>
$$ ##$MEMPRM= 0
$$ ##$MHFAC= 0
$$ ##$MXFAC= 0
$$ ##$NAMPD1= <2H>
$$ ##$NAMPD10= <>
$$ ##$NAMPD11= <>
$$ ##$NAMPD12= <>
$$ ##$NAMPD13= <>
$$ ##$NAMPD14= <>
$$ ##$NAMPD15= <>
$$ ##$NAMPD16= <>
$$ ##$NAMPD2= <X-BB19F_2HS>
$$ ##$NAMPD3= <1H>
$$ ##$NAMPD4= <>
$$ ##$NAMPD5= <>
$$ ##$NAMPD6= <>
$$ ##$NAMPD7= <>
$$ ##$NAMPD8= <>
$$ ##$NAMPD9= <>
$$ ##$NFCU= 2
$$ ##$NMRCH= 0
$$ ##$NMRMEM= 0
$$ ##$NRCU= 1
$$ ##$NROUT= 1
$$ ##$PAMPF1= (0..15)
75 99 67 27 0 0 0 12 117 46 8 118 1 0 0 0 
$$ ##$PAMPF2= (0..15)
0 0 0 0 0 0 0 0 0 0 0 0 0 0 0 0 
$$ ##$PAMPF3= (0..15)
0 0 0 0 0 0 0 0 0 0 0 0 0 0 0 0 
$$ ##$PAMPF4= (0..15)
0 0 0 0 0 0 0 0 0 0 0 0 0 0 0 0 
$$ ##$PAMPF5= (0..15)
0 0 0 0 0 0 0 0 0 0 0 0 0 0 0 0 
$$ ##$PAMPF6= (0..15)
0 0 0 0 0 0 0 0 0 0 0 0 0 0 0 0 
$$ ##$PAMPF7= (0..15)
0 0 0 0 0 0 0 0 0 0 0 0 0 0 0 0 
$$ ##$PAMPF8= (0..15)
0 0 0 0 0 0 0 0 0 0 0 0 0 0 0 0 
$$ ##$PH4= 0
$$ ##$PHF4TY= <no>
$$ ##$POWCHK= no
$$ ##$PRAMD1= (0..7)
0 1048576 0 0 0 1048576 0 0 
$$ ##$PRAMD10= (0..7)
0 0 0 0 0 0 0 0 
$$ ##$PRAMD11= (0..7)
0 0 0 0 0 0 0 0 
$$ ##$PRAMD12= (0..7)
0 0 0 0 0 0 0 0 
$$ ##$PRAMD13= (0..7)
0 0 0 0 0 0 0 0 
$$ ##$PRAMD14= (0..7)
0 0 0 0 0 0 0 0 
$$ ##$PRAMD15= (0..7)
0 0 0 0 0 0 0 0 
$$ ##$PRAMD16= (0..7)
0 0 0 0 0 0 0 0 
$$ ##$PRAMD17= (0..7)
0 0 0 0 0 0 0 0 
$$ ##$PRAMD18= (0..7)
0 0 0 0 0 0 0 0 
$$ ##$PRAMD19= (0..7)
0 0 0 0 0 0 0 0 
$$ ##$PRAMD2= (0..7)
2147483644 2146435071 2147483647 134217727 2147483644 2146435071 2147483647 
134217727 
$$ ##$PRAMD20= (0..7)
0 0 0 0 0 0 0 0 
$$ ##$PRAMD21= (0..7)
0 0 0 0 0 0 0 0 
$$ ##$PRAMD3= (0..7)
2 0 0 0 2 0 0 0 
$$ ##$PRAMD4= (0..7)
2147483644 2146435071 2147483647 134217727 2147483644 2146435071 2147483647 
134217727 
$$ ##$PRAMD5= (0..7)
0 0 0 0 0 0 0 0 
$$ ##$PRAMD6= (0..7)
0 0 0 0 0 0 0 0 
$$ ##$PRAMD7= (0..7)
0 0 0 0 0 0 0 0 
$$ ##$PRAMD8= (0..7)
0 0 0 0 0 0 0 0 
$$ ##$PRAMD9= (0..7)
0 0 0 0 0 0 0 0 
$$ ##$PRAMLED= (0..1)
15 15 
$$ ##$PRAMP1= <tty01>
$$ ##$PRAMP2= <no>
$$ ##$PRAMP3= <no>
$$ ##$PRAMP4= <no>
$$ ##$PRAMP5= <no>
$$ ##$PRAMP6= <no>
$$ ##$PRAMP7= <no>
$$ ##$PRAMP8= <no>
$$ ##$PRAMPTP= 0
$$ ##$PREPTY= <no>
$$ ##$PRESHLD= 0
$$ ##$PTS160= -1
$$ ##$PTSA2X= (0..7)
0 0 0 0 0 0 0 0 
$$ ##$PTSF2X= (0..7)
0 0 0 0 0 0 0 0 
$$ ##$PTSFMX= (0..7)
429.9 429.9 0 0 0 0 0 0 
$$ ##$PULCHK= no
$$ ##$RCUCDS= (0..7)
8388608 0 0 0 0 0 0 0 
$$ ##$RCUCFS= (0..7)
4096 0 0 0 0 0 0 0 
$$ ##$RCUCSS= (0..7)
1048576 0 0 0 0 0 0 0 
$$ ##$RCUI2C1= (0..7)
78 0 0 0 0 0 0 0 
$$ ##$RCUI2C2= (0..7)
0 0 0 0 0 0 0 0 
$$ ##$RCUI2C3= (0..7)
0 0 0 0 0 0 0 0 
$$ ##$RCUI2C4= (0..7)
0 0 0 0 0 0 0 0 
$$ ##$RCUI2C5= (0..7)
0 0 0 0 0 0 0 0 
$$ ##$RCUI2C6= (0..7)
0 0 0 0 0 0 0 0 
$$ ##$RCUI2C7= (0..7)
0 0 0 0 0 0 0 0 
$$ ##$RCUI2C8= (0..7)
0 0 0 0 0 0 0 0 
$$ ##$RDCU= 0
$$ ##$RGTYPE= (0..7)
5 0 0 0 0 0 0 0 
$$ ##$RG_max= (0..7)
46341 0 0 0 0 0 0 0 
$$ ##$RG_min= (0..7)
1 0 0 0 0 0 0 0 
$$ ##$RG_tab1= (0..255)
1 1.1 1.3 1.4 1.6 1.8 2 2.2 2.5 2.8 3.2 3.6 4 4.5 5 5.7 6.3 7.1 8 9 10.1 
11.3 12.7 14.3 16 18 20.2 22.6 25.4 28.5 32 35.9 40.3 45.3 50.8 57 64 
71.8 80.6 90.5 101.6 114 128 143.7 161.3 181 203.2 228.1 256 287.4 322.5 
362 406.4 456.1 512 574.7 645.1 724.1 812.7 912.3 1024 1149.4 1290.2 1448.2 
1625.5 1824.6 2048 2298.8 2580.3 2896.3 3251 3649.1 4096 4597.6 5160.6 
5792.6 6502 7298.2 8192 9195.2 10321.3 11585.2 13004 14596.5 16384 18390.4 
20642.5 23170.5 26008 29193 32768 36780.8 41285.1 46341 -1 -1 -1 -1 -1 
-1 -1 -1 -1 -1 -1 -1 -1 -1 -1 -1 -1 -1 -1 -1 -1 -1 -1 -1 -1 -1 -1 -1 -1 
-1 -1 -1 -1 -1 -1 -1 -1 -1 -1 -1 -1 -1 -1 -1 -1 -1 -1 -1 -1 -1 -1 -1 -1 
-1 -1 -1 -1 -1 -1 -1 -1 -1 -1 -1 -1 -1 -1 -1 -1 -1 -1 -1 -1 -1 -1 -1 -1 
-1 -1 -1 -1 -1 -1 -1 -1 -1 -1 -1 -1 -1 -1 -1 -1 -1 -1 -1 -1 -1 -1 -1 -1 
-1 -1 -1 -1 -1 -1 -1 -1 -1 -1 -1 -1 -1 -1 -1 -1 -1 -1 -1 -1 -1 -1 -1 -1 
-1 -1 -1 -1 -1 -1 -1 -1 -1 -1 -1 -1 -1 -1 -1 -1 -1 -1 -1 -1 -1 -1 -1 -1 
-1 -1 -1 -1 -1 -1 -1 -1 -1 -1 -1 -1 -1 
$$ ##$RG_tab2= (0..255)
-1 -1 -1 -1 -1 -1 -1 -1 -1 -1 -1 -1 -1 -1 -1 -1 -1 -1 -1 -1 -1 -1 -1 -1 
-1 -1 -1 -1 -1 -1 -1 -1 -1 -1 -1 -1 -1 -1 -1 -1 -1 -1 -1 -1 -1 -1 -1 -1 
-1 -1 -1 -1 -1 -1 -1 -1 -1 -1 -1 -1 -1 -1 -1 -1 -1 -1 -1 -1 -1 -1 -1 -1 
-1 -1 -1 -1 -1 -1 -1 -1 -1 -1 -1 -1 -1 -1 -1 -1 -1 -1 -1 -1 -1 -1 -1 -1 
-1 -1 -1 -1 -1 -1 -1 -1 -1 -1 -1 -1 -1 -1 -1 -1 -1 -1 -1 -1 -1 -1 -1 -1 
-1 -1 -1 -1 -1 -1 -1 -1 -1 -1 -1 -1 -1 -1 -1 -1 -1 -1 -1 -1 -1 -1 -1 -1 
-1 -1 -1 -1 -1 -1 -1 -1 -1 -1 -1 -1 -1 -1 -1 -1 -1 -1 -1 -1 -1 -1 -1 -1 
-1 -1 -1 -1 -1 -1 -1 -1 -1 -1 -1 -1 -1 -1 -1 -1 -1 -1 -1 -1 -1 -1 -1 -1 
-1 -1 -1 -1 -1 -1 -1 -1 -1 -1 -1 -1 -1 -1 -1 -1 -1 -1 -1 -1 -1 -1 -1 -1 
-1 -1 -1 -1 -1 -1 -1 -1 -1 -1 -1 -1 -1 -1 -1 -1 -1 -1 -1 -1 -1 -1 -1 -1 
-1 -1 -1 -1 -1 -1 -1 -1 -1 -1 -1 -1 -1 -1 -1 -1 
$$ ##$RG_tab3= (0..255)
-1 -1 -1 -1 -1 -1 -1 -1 -1 -1 -1 -1 -1 -1 -1 -1 -1 -1 -1 -1 -1 -1 -1 -1 
-1 -1 -1 -1 -1 -1 -1 -1 -1 -1 -1 -1 -1 -1 -1 -1 -1 -1 -1 -1 -1 -1 -1 -1 
-1 -1 -1 -1 -1 -1 -1 -1 -1 -1 -1 -1 -1 -1 -1 -1 -1 -1 -1 -1 -1 -1 -1 -1 
-1 -1 -1 -1 -1 -1 -1 -1 -1 -1 -1 -1 -1 -1 -1 -1 -1 -1 -1 -1 -1 -1 -1 -1 
-1 -1 -1 -1 -1 -1 -1 -1 -1 -1 -1 -1 -1 -1 -1 -1 -1 -1 -1 -1 -1 -1 -1 -1 
-1 -1 -1 -1 -1 -1 -1 -1 -1 -1 -1 -1 -1 -1 -1 -1 -1 -1 -1 -1 -1 -1 -1 -1 
-1 -1 -1 -1 -1 -1 -1 -1 -1 -1 -1 -1 -1 -1 -1 -1 -1 -1 -1 -1 -1 -1 -1 -1 
-1 -1 -1 -1 -1 -1 -1 -1 -1 -1 -1 -1 -1 -1 -1 -1 -1 -1 -1 -1 -1 -1 -1 -1 
-1 -1 -1 -1 -1 -1 -1 -1 -1 -1 -1 -1 -1 -1 -1 -1 -1 -1 -1 -1 -1 -1 -1 -1 
-1 -1 -1 -1 -1 -1 -1 -1 -1 -1 -1 -1 -1 -1 -1 -1 -1 -1 -1 -1 -1 -1 -1 -1 
-1 -1 -1 -1 -1 -1 -1 -1 -1 -1 -1 -1 -1 -1 -1 -1 
$$ ##$RG_tab4= (0..255)
-1 -1 -1 -1 -1 -1 -1 -1 -1 -1 -1 -1 -1 -1 -1 -1 -1 -1 -1 -1 -1 -1 -1 -1 
-1 -1 -1 -1 -1 -1 -1 -1 -1 -1 -1 -1 -1 -1 -1 -1 -1 -1 -1 -1 -1 -1 -1 -1 
-1 -1 -1 -1 -1 -1 -1 -1 -1 -1 -1 -1 -1 -1 -1 -1 -1 -1 -1 -1 -1 -1 -1 -1 
-1 -1 -1 -1 -1 -1 -1 -1 -1 -1 -1 -1 -1 -1 -1 -1 -1 -1 -1 -1 -1 -1 -1 -1 
-1 -1 -1 -1 -1 -1 -1 -1 -1 -1 -1 -1 -1 -1 -1 -1 -1 -1 -1 -1 -1 -1 -1 -1 
-1 -1 -1 -1 -1 -1 -1 -1 -1 -1 -1 -1 -1 -1 -1 -1 -1 -1 -1 -1 -1 -1 -1 -1 
-1 -1 -1 -1 -1 -1 -1 -1 -1 -1 -1 -1 -1 -1 -1 -1 -1 -1 -1 -1 -1 -1 -1 -1 
-1 -1 -1 -1 -1 -1 -1 -1 -1 -1 -1 -1 -1 -1 -1 -1 -1 -1 -1 -1 -1 -1 -1 -1 
-1 -1 -1 -1 -1 -1 -1 -1 -1 -1 -1 -1 -1 -1 -1 -1 -1 -1 -1 -1 -1 -1 -1 -1 
-1 -1 -1 -1 -1 -1 -1 -1 -1 -1 -1 -1 -1 -1 -1 -1 -1 -1 -1 -1 -1 -1 -1 -1 
-1 -1 -1 -1 -1 -1 -1 -1 -1 -1 -1 -1 -1 -1 -1 -1 
$$ ##$RG_tab5= (0..255)
-1 -1 -1 -1 -1 -1 -1 -1 -1 -1 -1 -1 -1 -1 -1 -1 -1 -1 -1 -1 -1 -1 -1 -1 
-1 -1 -1 -1 -1 -1 -1 -1 -1 -1 -1 -1 -1 -1 -1 -1 -1 -1 -1 -1 -1 -1 -1 -1 
-1 -1 -1 -1 -1 -1 -1 -1 -1 -1 -1 -1 -1 -1 -1 -1 -1 -1 -1 -1 -1 -1 -1 -1 
-1 -1 -1 -1 -1 -1 -1 -1 -1 -1 -1 -1 -1 -1 -1 -1 -1 -1 -1 -1 -1 -1 -1 -1 
-1 -1 -1 -1 -1 -1 -1 -1 -1 -1 -1 -1 -1 -1 -1 -1 -1 -1 -1 -1 -1 -1 -1 -1 
-1 -1 -1 -1 -1 -1 -1 -1 -1 -1 -1 -1 -1 -1 -1 -1 -1 -1 -1 -1 -1 -1 -1 -1 
-1 -1 -1 -1 -1 -1 -1 -1 -1 -1 -1 -1 -1 -1 -1 -1 -1 -1 -1 -1 -1 -1 -1 -1 
-1 -1 -1 -1 -1 -1 -1 -1 -1 -1 -1 -1 -1 -1 -1 -1 -1 -1 -1 -1 -1 -1 -1 -1 
-1 -1 -1 -1 -1 -1 -1 -1 -1 -1 -1 -1 -1 -1 -1 -1 -1 -1 -1 -1 -1 -1 -1 -1 
-1 -1 -1 -1 -1 -1 -1 -1 -1 -1 -1 -1 -1 -1 -1 -1 -1 -1 -1 -1 -1 -1 -1 -1 
-1 -1 -1 -1 -1 -1 -1 -1 -1 -1 -1 -1 -1 -1 -1 -1 
$$ ##$RG_tab6= (0..255)
-1 -1 -1 -1 -1 -1 -1 -1 -1 -1 -1 -1 -1 -1 -1 -1 -1 -1 -1 -1 -1 -1 -1 -1 
-1 -1 -1 -1 -1 -1 -1 -1 -1 -1 -1 -1 -1 -1 -1 -1 -1 -1 -1 -1 -1 -1 -1 -1 
-1 -1 -1 -1 -1 -1 -1 -1 -1 -1 -1 -1 -1 -1 -1 -1 -1 -1 -1 -1 -1 -1 -1 -1 
-1 -1 -1 -1 -1 -1 -1 -1 -1 -1 -1 -1 -1 -1 -1 -1 -1 -1 -1 -1 -1 -1 -1 -1 
-1 -1 -1 -1 -1 -1 -1 -1 -1 -1 -1 -1 -1 -1 -1 -1 -1 -1 -1 -1 -1 -1 -1 -1 
-1 -1 -1 -1 -1 -1 -1 -1 -1 -1 -1 -1 -1 -1 -1 -1 -1 -1 -1 -1 -1 -1 -1 -1 
-1 -1 -1 -1 -1 -1 -1 -1 -1 -1 -1 -1 -1 -1 -1 -1 -1 -1 -1 -1 -1 -1 -1 -1 
-1 -1 -1 -1 -1 -1 -1 -1 -1 -1 -1 -1 -1 -1 -1 -1 -1 -1 -1 -1 -1 -1 -1 -1 
-1 -1 -1 -1 -1 -1 -1 -1 -1 -1 -1 -1 -1 -1 -1 -1 -1 -1 -1 -1 -1 -1 -1 -1 
-1 -1 -1 -1 -1 -1 -1 -1 -1 -1 -1 -1 -1 -1 -1 -1 -1 -1 -1 -1 -1 -1 -1 -1 
-1 -1 -1 -1 -1 -1 -1 -1 -1 -1 -1 -1 -1 -1 -1 -1 
$$ ##$RG_tab7= (0..255)
-1 -1 -1 -1 -1 -1 -1 -1 -1 -1 -1 -1 -1 -1 -1 -1 -1 -1 -1 -1 -1 -1 -1 -1 
-1 -1 -1 -1 -1 -1 -1 -1 -1 -1 -1 -1 -1 -1 -1 -1 -1 -1 -1 -1 -1 -1 -1 -1 
-1 -1 -1 -1 -1 -1 -1 -1 -1 -1 -1 -1 -1 -1 -1 -1 -1 -1 -1 -1 -1 -1 -1 -1 
-1 -1 -1 -1 -1 -1 -1 -1 -1 -1 -1 -1 -1 -1 -1 -1 -1 -1 -1 -1 -1 -1 -1 -1 
-1 -1 -1 -1 -1 -1 -1 -1 -1 -1 -1 -1 -1 -1 -1 -1 -1 -1 -1 -1 -1 -1 -1 -1 
-1 -1 -1 -1 -1 -1 -1 -1 -1 -1 -1 -1 -1 -1 -1 -1 -1 -1 -1 -1 -1 -1 -1 -1 
-1 -1 -1 -1 -1 -1 -1 -1 -1 -1 -1 -1 -1 -1 -1 -1 -1 -1 -1 -1 -1 -1 -1 -1 
-1 -1 -1 -1 -1 -1 -1 -1 -1 -1 -1 -1 -1 -1 -1 -1 -1 -1 -1 -1 -1 -1 -1 -1 
-1 -1 -1 -1 -1 -1 -1 -1 -1 -1 -1 -1 -1 -1 -1 -1 -1 -1 -1 -1 -1 -1 -1 -1 
-1 -1 -1 -1 -1 -1 -1 -1 -1 -1 -1 -1 -1 -1 -1 -1 -1 -1 -1 -1 -1 -1 -1 -1 
-1 -1 -1 -1 -1 -1 -1 -1 -1 -1 -1 -1 -1 -1 -1 -1 
$$ ##$RG_tab8= (0..255)
-1 -1 -1 -1 -1 -1 -1 -1 -1 -1 -1 -1 -1 -1 -1 -1 -1 -1 -1 -1 -1 -1 -1 -1 
-1 -1 -1 -1 -1 -1 -1 -1 -1 -1 -1 -1 -1 -1 -1 -1 -1 -1 -1 -1 -1 -1 -1 -1 
-1 -1 -1 -1 -1 -1 -1 -1 -1 -1 -1 -1 -1 -1 -1 -1 -1 -1 -1 -1 -1 -1 -1 -1 
-1 -1 -1 -1 -1 -1 -1 -1 -1 -1 -1 -1 -1 -1 -1 -1 -1 -1 -1 -1 -1 -1 -1 -1 
-1 -1 -1 -1 -1 -1 -1 -1 -1 -1 -1 -1 -1 -1 -1 -1 -1 -1 -1 -1 -1 -1 -1 -1 
-1 -1 -1 -1 -1 -1 -1 -1 -1 -1 -1 -1 -1 -1 -1 -1 -1 -1 -1 -1 -1 -1 -1 -1 
-1 -1 -1 -1 -1 -1 -1 -1 -1 -1 -1 -1 -1 -1 -1 -1 -1 -1 -1 -1 -1 -1 -1 -1 
-1 -1 -1 -1 -1 -1 -1 -1 -1 -1 -1 -1 -1 -1 -1 -1 -1 -1 -1 -1 -1 -1 -1 -1 
-1 -1 -1 -1 -1 -1 -1 -1 -1 -1 -1 -1 -1 -1 -1 -1 -1 -1 -1 -1 -1 -1 -1 -1 
-1 -1 -1 -1 -1 -1 -1 -1 -1 -1 -1 -1 -1 -1 -1 -1 -1 -1 -1 -1 -1 -1 -1 -1 
-1 -1 -1 -1 -1 -1 -1 -1 -1 -1 -1 -1 -1 -1 -1 -1 
$$ ##$ROUTER= 3
$$ ##$RX22TY= <tty10>
$$ ##$SCMTY= <no>
$$ ##$SPECTR= 5
$$ ##$SY2FLAG= 0
$$ ##$TFXNUM= 0
$$ ##$TRIPLO2= 0
$$ ##$VTUTY= <tty05>
$$ ##$WBREFAM= (0..15)
100 100 100 100 100 100 100 100 100 100 100 100 100 100 100 100 
$$ ##$WBREFPH= (0..15)
0 0 0 0 0 0 0 0 0 0 0 0 0 0 0 0 
$$ ##$XFAC= 2
$$ ##END=
##$RELAX= 
$$ Bruker specific parameters
$$ --------------------------
##$DU= <P:\NMR-data>
##$EXPNO= 1
##$NAME= <NMR_polar_Ctrol_p30.3D>
##$PROCNO= 1
##$TYPE= <nmr>
##$USER= <Ainhoa_raw_data>
##$ACQT0= -4.83829889523336
##$AMP= (0..31)
100 100 100 100 100 100 100 100 100 100 100 100 100 100 100 100 100 100
100 100 100 100 100 100 100 100 100 100 100 100 100 100
##$ANAVPT= -1
##$AQSEQ= 0
##$AQ_mod= 3
##$AUNM= <au_zg>
##$AUTOPOS= <13 >
##$BF1= 400.13
##$BF2= 100.612769
##$BF3= 400.13
##$BF4= 400.13
##$BF5= 500.13
##$BF6= 500.13
##$BF7= 500.13
##$BF8= 500.13
##$BYTORDA= 0
##$CFDGTYP= 0
##$CFRGTYP= 5
##$CHEMSTR= <none>
##$CNST= (0..63)
1 1 145 1 1 1 1 1 1 1 1 1 1 1 1 1 1 1 1 1 1 1 1 1 1 1 1 1 1 1 1 1 1 1 1
1 1 1 1 1 1 1 1 1 1 1 1 1 1 1 1 1 1 1 1 1 1 1 1 1 1 1 1 1
##$CPDPRG= <>
##$CPDPRG1= <>
##$CPDPRG2= <>
##$CPDPRG3= <>
##$CPDPRG4= <mlev>
##$CPDPRG5= <mlev>
##$CPDPRG6= <mlev>
##$CPDPRG7= <mlev>
##$CPDPRG8= <mlev>
##$CPDPRGB= <>
##$CPDPRGT= <>
##$D= (0..63)
0 2 0 0 0 0 0 0 0 0.06 0 0 2e-005 0 0 0 0.0002 0 0 0 0 0 0 0 0 0 0 0 0
0 0 0 0 0 0 0 0 0 0 0 0 0 0 0 0 0 0 0 0 0 0 0 0 0 0 0 0 0 0 0 0 0 0 0
##$DATE= 1214926136
##$DBL= (0..7)
120 120 120 120 120 120 120 120
##$DBP= (0..7)
150 150 150 150 150 150 150 150
##$DBP07= 0
##$DBPNAM0= <>
##$DBPNAM1= <>
##$DBPNAM2= <>
##$DBPNAM3= <>
##$DBPNAM4= <>
##$DBPNAM5= <>
##$DBPNAM6= <>
##$DBPNAM7= <>
##$DBPOAL= (0..7)
0.5 0.5 0.5 0.5 0.5 0.5 0.5 0.5
##$DBPOFFS= (0..7)
0 0 0 0 0 0 0 0
##$DE= 6
##$DECBNUC= <off>
##$DECIM= 24
##$DECNUC= <off>
##$DECSTAT= 4
##$DIGMOD= 0
##$DIGTYP= 7
##$DL= (0..7)
0 120 120 120 120 120 120 120
##$DP= (0..7)
150 150 150 150 150 150 150 150
##$DP07= 0
##$DPNAME0= <>
##$DPNAME1= <>
##$DPNAME2= <>
##$DPNAME3= <>
##$DPNAME4= <>
##$DPNAME5= <>
##$DPNAME6= <>
##$DPNAME7= <>
##$DPOAL= (0..7)
0.5 0.5 0.5 0.5 0.5 0.5 0.5 0.5
##$DPOFFS= (0..7)
0 0 0 0 0 0 0 0
##$DQDMODE= 0
##$DR= 18
##$DS= 4
##$DSLIST= <SSSSSSSSSSSSSSS>
##$DSPFIRM= 0
##$DSPFVS= -1
##$DTYPA= 0
##$EXP= <AID_d2o>
##$F1LIST= <111111111111111>
##$F2LIST= <222222222222222>
##$F3LIST= <333333333333333>
##$FCUCHAN= (0..9)
0 2 1 0 0 0 0 0 0 0
##$FL1= 90
##$FL2= 90
##$FL3= 90
##$FL4= 90
##$FOV= 20
##$FQ1LIST= <freqlist>
##$FQ2LIST= <freqlist>
##$FQ3LIST= <freqlist>
##$FQ4LIST= <freqlist>
##$FQ5LIST= <freqlist>
##$FQ6LIST= <freqlist>
##$FQ7LIST= <freqlist>
##$FQ8LIST= <freqlist>
##$FRQLO3= 1882485.02994012
##$FRQLO3N= 0
##$FS= (0..7)
83 83 83 83 83 83 83 83
##$FTLPGN= 0
##$FW= 90000
##$FnMODE= 0
##$FnTYPE= 0
##$GP031= 0
##$GPNAM0= <sine.100>
##$GPNAM1= <sine.100>
##$GPNAM10= <sine.100>
##$GPNAM11= <sine.100>
##$GPNAM12= <sine.100>
##$GPNAM13= <sine.100>
##$GPNAM14= <sine.100>
##$GPNAM15= <sine.100>
##$GPNAM16= <sine.100>
##$GPNAM17= <sine.100>
##$GPNAM18= <sine.100>
##$GPNAM19= <sine.100>
##$GPNAM2= <sine.100>
##$GPNAM20= <sine.100>
##$GPNAM21= <sine.100>
##$GPNAM22= <sine.100>
##$GPNAM23= <sine.100>
##$GPNAM24= <sine.100>
##$GPNAM25= <sine.100>
##$GPNAM26= <sine.100>
##$GPNAM27= <sine.100>
##$GPNAM28= <sine.100>
##$GPNAM29= <sine.100>
##$GPNAM3= <sine.100>
##$GPNAM30= <sine.100>
##$GPNAM31= <sine.100>
##$GPNAM4= <sine.100>
##$GPNAM5= <sine.100>
##$GPNAM6= <sine.100>
##$GPNAM7= <sine.100>
##$GPNAM8= <sine.100>
##$GPNAM9= <sine.100>
##$GPX= (0..31)
0 0 0 0 0 0 0 0 0 0 0 0 0 0 0 0 0 0 0 0 0 0 0 0 0 0 0 0 0 0 0 0
##$GPY= (0..31)
0 0 0 0 0 0 0 0 0 0 0 0 0 0 0 0 0 0 0 0 0 0 0 0 0 0 0 0 0 0 0 0
##$GPZ= (0..31)
0 0 0 0 0 0 0 0 0 0 0 0 0 0 0 0 0 0 0 0 0 0 0 0 0 0 0 0 0 0 0 0
##$GRDPROG= <>
##$GRPDLY= -1
##$HDDUTY= 20
##$HDRATE= 20
##$HGAIN= (0..3)
0 0 0 0
##$HL1= 1
##$HL2= 35
##$HL3= 16
##$HL4= 17
##$HOLDER= 0
##$HPMOD= (0..7)
0 0 0 0 0 0 0 0
##$HPPRGN= 0
##$IN= (0..63)
0.001 0.001 0.001 0.001 0.001 0.001 0.001 0.001 0.001 0.001 0.001 0.001
0.001 0.001 0.001 0.001 0.001 0.001 0.001 0.001 0.001 0.001 0.001 0.001
0.001 0.001 0.001 0.001 0.001 0.001 0.001 0.001 0.001 0.001 0.001 0.001
0.001 0.001 0.001 0.001 0.001 0.001 0.001 0.001 0.001 0.001 0.001 0.001
0.001 0.001 0.001 0.001 0.001 0.001 0.001 0.001 0.001 0.001 0.001 0.001
0.001 0.001 0.001 0.001
##$INF= (0..7)
0 0 0 0 0 0 0 0
##$INP= (0..63)
0 0 0 0 0 0 0 0 0 0 0 0 0 0 0 0 0 0 0 0 0 0 0 0 0 0 0 0 0 0 0 0 0 0 0 0
0 0 0 0 0 0 0 0 0 0 0 0 0 0 0 0 0 0 0 0 0 0 0 0 0 0 0 0
##$INSTRUM= <avance400>
##$L= (0..31)
1 1 1 1 1 1 1 1 1 1 1 1 1 1 1 1 1 1 1 1 1 1 1 1 1 1 1 1 1 1 1 1
##$LFILTER= 200
##$LGAIN= -5
##$LINPSTP= 10
##$LOCKED= yes
##$LOCKFLD= 3193
##$LOCKGN= 97.5
##$LOCKPOW= -25
##$LOCKPPM= 4.69999980926514
##$LOCNUC= <2H>
##$LOCPHAS= 356
##$LOCSHFT= yes
##$LOCSW= 0
##$LTIME= 0.200000002980232
##$MASR= 4200
##$MASRLST= <masrlst>
##$NBL= 1
##$NC= -2
##$NLOGCH= 1
##$NS= 1024
##$NUC1= <1H>
##$NUC2= <13C>
##$NUC3= <off>
##$NUC4= <off>
##$NUC5= <off>
##$NUC6= <off>
##$NUC7= <off>
##$NUC8= <off>
##$NUCLEI= 0
##$NUCLEUS= <off>
##$O1= 1885.29
##$O2= 4979.85804243228
##$O3= 1900.52349393
##$O4= 1900.52349393
##$O5= 0
##$O6= 0
##$O7= 0
##$O8= 0
##$OBSCHAN= (0..9)
0 0 0 0 0 0 0 0 0 0
##$OVERFLW= 0
##$P= (0..63)
7.6 7.6 15.2 14.9 29.8 16.5 25 50 0 0 0 0 0 0 0 200000 1000 2500 0 600
2500 0 0 0 0 200 0 7.6 1000 0 0 0 0 0 0 0 0 0 0 0 0 0 0 0 0 0 0 0 0 0 0
0 0 0 0 0 0 0 0 0 0 0 0 0
##$PACOIL= (0..15)
0 0 0 0 0 0 0 0 0 0 0 0 0 0 0 0
##$PAPS= 2
##$PARMODE= 0
##$PCPD= (0..9)
100 100 70 100 100 100 100 100 100 100
##$PHCOR= (0..31)
0 0 0 0 0 0 0 0 0 0 0 0 0 0 0 0 0 0 0 0 0 0 0 0 0 0 0 0 0 0 0 0
##$PHLIST= <>
##$PHP= 1
##$PH_ref= 0
##$PL= (0..63)
120 0 -4 120 120 120 120 120 120 80 10.34 22.38 9 120 120 120 120 120 0
120 120 120 120 120 120 120 120 22.38 120 120 9 120 120 120 120 120 120
120 120 120 120 120 120 120 120 120 120 120 120 120 120 120 120 120 120
120 120 120 120 120 120 120 120 120
##$PLSTEP= 0.1
##$PLSTRT= -6
##$POWMOD= 0
##$PQPHASE= 0
##$PQSCALE= 0
##$PR= 1
##$PRECHAN= (0..15)
-1 1 2 -1 -1 -1 -1 -1 -1 -1 -1 -1 -1 -1 -1 -1
##$PRGAIN= 0
##$PROBHD= <5 mm PABBI 1H-BB Z-GRD Z811201/0006
>
##$PROSOL= no
##$PULPROG= <zgpr>
##$PW= 0
##$PYNM= <acqu.py>
##$QNP= 1
##$RD= 0
##$RECCHAN= (0..15)
-1 -1 -1 -1 -1 -1 -1 -1 -1 -1 -1 -1 -1 -1 -1 -1
##$RECPH= 0
##$RECPRE= (0..15)
-1 -1 -1 -1 -1 -1 -1 -1 -1 -1 -1 -1 -1 -1 -1 -1
##$RECPRFX= (0..15)
-1 -1 -1 -1 -1 -1 -1 -1 -1 -1 -1 -1 -1 -1 -1 -1
##$RECSEL= (0..15)
0 0 0 0 0 0 0 0 0 0 0 0 0 0 0 0
##$RG= 456.1
##$RO= 0
##$ROUTWD1= (0..23)
0 0 0 0 0 0 0 0 0 0 0 0 0 0 0 0 0 0 0 0 1 1 0 0
##$ROUTWD2= (0..23)
0 0 0 0 0 1 0 0 0 0 0 0 0 0 0 0 0 0 1 0 1 1 0 0
##$RSEL= (0..9)
0 1 2 0 0 0 0 0 0 0
##$S= (0..7)
83 4 83 83 83 83 83 83
##$SEOUT= 0
##$SFO1= 400.13188529
##$SFO2= 100.617748858042
##$SFO3= 400.131900523494
##$SFO4= 400.131900523494
##$SFO5= 500.13
##$SFO6= 500.13
##$SFO7= 500.13
##$SFO8= 500.13
##$SOLVENT= <D2O>
##$SP= (0..31)
1 120 120 120 0 0 120 120 0 0 0 120 0 0 120 0 150 150 120 120.87 118.96
122.27 114.95 150 150 150 150 150 150 120 120 120
##$SP07= 0
##$SPECTR= 0
##$SPNAM0= <gauss>
##$SPNAM1= <Gaus1.1000>
##$SPNAM10= <gauss>
##$SPNAM11= <Gaus1.1000>
##$SPNAM12= <gauss>
##$SPNAM13= <gauss>
##$SPNAM14= <Gaus1.1000>
##$SPNAM15= <Gaus1.1000>
##$SPNAM16= <gauss>
##$SPNAM17= <gauss>
##$SPNAM18= <Gaus1.1000>
##$SPNAM19= <Gaus1.1000>
##$SPNAM2= <Gaus1.1000>
##$SPNAM20= <Gaus1.1000>
##$SPNAM21= <Gaus1.1000>
##$SPNAM22= <Gaus1.1000>
##$SPNAM23= <gauss>
##$SPNAM24= <gauss>
##$SPNAM25= <gauss>
##$SPNAM26= <gauss>
##$SPNAM27= <gauss>
##$SPNAM28= <gauss>
##$SPNAM29= <Gaus1.1000>
##$SPNAM3= <Gaus1.1000>
##$SPNAM30= <Gaus1.1000>
##$SPNAM31= <Gaus1.1000>
##$SPNAM4= <gauss>
##$SPNAM5= <gauss>
##$SPNAM6= <Gaus1.1000>
##$SPNAM7= <Gaus1.1000>
##$SPNAM8= <gauss>
##$SPNAM9= <gauss>
##$SPOAL= (0..31)
0.5 0.5 0.5 0.5 0.5 0.5 0.5 0.5 0.5 0.5 0.5 0.5 0.5 0.5 0.5 0.5 0.5 0.5
0.5 0.5 0.5 0.5 0.5 0.5 0.5 0.5 0.5 0.5 0.5 0.5 0.5 0.5
##$SPOFFS= (0..31)
0 0 0 0 0 0 0 0 0 0 0 0 0 0 0 0 0 0 0 0 0 0 0 0 0 0 0 0 0 0 0 0
##$SUBNAM0= <"">
##$SUBNAM1= <"">
##$SUBNAM2= <"">
##$SUBNAM3= <"">
##$SUBNAM4= <"">
##$SUBNAM5= <"">
##$SUBNAM6= <"">
##$SUBNAM7= <"">
##$SUBNAM8= <"">
##$SUBNAM9= <"">
##$SW= 12.4709380669908
##$SWIBOX= (0..15)
0 1 2 0 0 0 0 0 0 0 0 0 0 0 0 0
##$SW_h= 4990.01996007984
##$SWfinal= 0
##$TD= 16244
##$TD0= 1
##$TE= 301.7
##$TE2= 300
##$TE3= 300
##$TEG= 300
##$TL= (0..7)
0 120 120 120 120 120 120 120
##$TP= (0..7)
150 150 150 150 150 150 150 150
##$TP07= 0
##$TPNAME0= <>
##$TPNAME1= <>
##$TPNAME2= <>
##$TPNAME3= <>
##$TPNAME4= <>
##$TPNAME5= <>
##$TPNAME6= <>
##$TPNAME7= <>
##$TPOAL= (0..7)
0.5 0.5 0.5 0.5 0.5 0.5 0.5 0.5
##$TPOFFS= (0..7)
0 0 0 0 0 0 0 0
##$TUNHIN= 0
##$TUNHOUT= 0
##$TUNXOUT= 0
##$USERA1= <user>
##$USERA2= <user>
##$USERA3= <user>
##$USERA4= <user>
##$USERA5= <user>
##$V9= 5
##$VALIST= <valist>
##$VCLIST= <CCCCCCCCCCCCCCC>
##$VD= 0
##$VDLIST= <DDDDDDDDDDDDDDD>
##$VPLIST= <PPPPPPPPPPPPPPP>
##$VTLIST= <TTTTTTTTTTTTTTT>
##$WBST= 1024
##$WBSW= 15.53612
##$XGAIN= (0..3)
0 0 0 0
##$XL= 0
##$YL= 0
##$YMAX_a= 36550533
##$YMIN_a= -28526623
##$ZGOPTNS= <>
##$ZL1= 120
##$ZL2= 120
##$ZL3= 120
##$ZL4= 120
##$ABSF1= 10
##$ABSF2= 0
##$ABSG= 5
##$ABSL= 3
##$ALPHA= 0
##$AQORDER= 0
##$ASSFAC= 0
##$ASSFACI= 0
##$ASSFACX= 0
##$ASSWID= 0
##$AUNMP= <proc_1H_AID>
##$AXLEFT= 0
##$AXNAME= <>
##$AXNUC= <off>
##$AXRIGHT= 0
##$AXTYPE= 0
##$AXUNIT= <>
##$AZFE= 0.1
##$AZFW= 0.1
##$BCFW= 1
##$BC_mod= 2
##$BYTORDP= 0
##$COROFFS= 0
##$CY= 12.5
##$DATMOD= 1
##$DC= 2
##$DFILT= <>
##$DTYPP= 0
##$F1P= 9.9967504570787
##$F2P= -9.53364507338961e-007
##$FCOR= 1
##$FTSIZE= 65536
##$FT_mod= 4
##$GAMMA= 1
##$GB= 0
##$INTBC= 1
##$INTSCL= 1
##$ISEN= 128
##$LB= 1
##$LEV0= 0
##$LPBIN= 0
##$MAXI= 10000
##$MC2= 0
##$MEAN= 0
##$ME_mod= 0
##$MI= 0.02
##$NCOEF= 0
##$NC_proc= 0
##$NLEV= 6
##$NOISF1= 8.174992
##$NOISF2= 6.675002
##$NSP= 1
##$NTH_PI= 0
##$NZP= 0
##$OFFSET= 12.28285
##$PC= 1
##$PHC0= 1.325518
##$PHC1= -12.34162
##$PH_mod= 0
##$PKNL= yes
##$PPARMOD= 0
##$PPDIAG= 0
##$PPIPTYP= 0
##$PPMPNUM= 100
##$PPRESOL= 1
##$PSCAL= 0
##$PSIGN= 0
##$PYNMP= <proc.py>
##$REVERSE= no
##$SF= 400.129461838569
##$SI= 65536
##$SIGF1= 5.6
##$SIGF2= 5.2
##$SINO= 400
##$SIOLD= 65536
##$SPECTYP= <>
##$SREGLST= <1H.D2O>
##$SSB= 2
##$STSI= 0
##$STSR= 0
##$SW_p= 4990.01996007983
##$SYMM= 0
##$S_DEV= 0
##$TDeff= 16244
##$TDoff= 0
##$TI= <>
##$TILT= no
##$TM1= 0
##$TM2= 0
##$TOPLEV= 0
##$USERP1= <user>
##$USERP2= <user>
##$USERP3= <user>
##$USERP4= <user>
##$USERP5= <user>
##$WDW= 4
##$XDIM= 8192
##$YMAX_p= 0
##$YMIN_p= 0
##$CURPLOT= <\\rik006s\net8_hp>
##$CURPRIN= <$\\rik006s\net8_hp>
##$DFORMAT= <normdp>
##$LAYOUT= <+/1d_h.xwp>
##$LFORMAT= <normlp>
##$PFORMAT= <normpl>
##$SURQMSG= 1
$$ End of Bruker specific parameters
$$ ---------------------------------
##NTUPLES= NMR FID
##VAR_NAME=  TIME,          FID/REAL,        FID/IMAG
##SYMBOL=    X,             R,               I
##VAR_TYPE=  INDEPENDENT,   DEPENDENT,       DEPENDENT
##VAR_FORM=  AFFN,          ASDF,            ASDF
##VAR_DIM=   8122,          8122,            8122
##UNITS=     SECONDS,       ARBITRARY UNITS, ARBITRARY UNITS
##FACTOR=    0.0002004,     1,               1
##FIRST=     0,             25015060,        -3052688
##LAST=      1.6274484,     3696610,         -60543
##MIN=       0,             -28526623,       -28526623
##MAX=       1.6274484,     34511061,        34511061
$$ Real data points
##PAGE= N=1
##DATA TABLE= (X++(R..R)), XYDATA
0 25015060
1 34511061
2 25137660
3 28332405
4 30882853
5 31393989
6 25943106
7 26589515
8 31022525
9 32539837
10 30208555
11 27587207
12 28388430
13 32978984
14 30676971
15 27872208
16 28134299
17 30841455
18 31922695
19 28143570
20 25843541
21 30208767
22 31835690
23 30556567
24 27316379
25 28344987
26 32315211
27 30695226
28 26880464
29 27684638
30 29765851
31 32051971
32 29176299
33 26763785
34 29325027
35 31313644
36 30397026
37 27589978
38 26471819
39 30723141
40 30672490
41 27689793
42 27521015
43 29365336
44 31224302
45 28973445
46 25888808
47 28761639
48 30687588
49 29983509
50 27450791
51 26605484
52 30499582
53 31220009
54 27299281
55 26136681
56 27588616
57 31102823
58 29771570
59 25297508
60 26737940
61 30434858
62 30793829
63 28036107
64 25120424
65 28843455
66 30868013
67 28007931
68 25929434
69 26612729
70 29255709
71 29437244
72 25865446
73 26838915
74 29355437
75 29608468
76 27619037
77 24747428
78 27407218
79 30677436
80 28053040
81 25526085
82 25627846
83 29248723
84 30328620
85 25326214
86 24360456
87 27832507
88 29304072
89 27698521
90 24181931
91 26203100
92 29969923
93 28017092
94 25338557
95 24780619
96 27395839
97 29726410
98 25986939
99 24063169
100 26377612
101 28317259
102 28044987
103 24585045
104 25056053
105 29178576
106 27999293
107 24833696
108 23588115
109 26058422
110 28927307
111 25270835
112 22479486
113 25453491
114 28461742
115 28647406
116 24341209
117 23005469
118 27123631
119 27624726
120 24877059
121 22722734
122 24076598
123 28382175
124 26795315
125 23161225
126 24095519
127 26523572
128 27627585
129 24276895
130 22103074
131 25961703
132 27070672
133 24560436
134 22269012
135 22932474
136 27179518
137 26627637
138 22789264
139 23172082
140 25521371
141 27334704
142 24208143
143 20335944
144 23570148
145 26701051
146 25293920
147 22287349
148 21426254
149 25752068
150 26400010
151 22143575
152 21534361
153 23883160
154 26436892
155 24721486
156 20429712
157 22302759
158 25314358
159 24727728
160 22232210
161 20314374
162 23757774
163 26054616
164 22580134
165 20761081
166 22000959
167 25117875
168 24796850
169 19930526
170 20443838
171 24185558
172 24388287
173 21753476
174 18884055
175 21908290
176 25409079
177 22680634
178 20329785
179 20805631
180 23388480
181 24277039
182 20129241
183 19325485
184 22136688
185 23003748
186 21820302
187 19077042
188 20667154
189 24378743
190 22313730
191 19395821
192 19139833
193 21707484
194 23605000
195 19819474
196 18174417
197 21407266
198 22948253
199 21756527
200 18257469
201 18697027
202 22745199
203 21780405
204 18901919
205 18177582
206 20203904
207 23040083
208 20117519
209 17266536
210 19520733
211 21614555
212 21424859
213 18056551
214 17111999
215 21053007
216 21007317
217 18298275
218 17378406
219 18915806
220 21949997
221 19914695
222 16640218
223 18263893
224 20150432
225 20323103
226 17309938
227 15606900
228 19707595
229 21093712
230 18319278
231 16414796
232 17298968
233 20975357
234 19638557
235 15259844
236 16162024
237 18873997
238 19936477
239 17375549
240 14663631
241 18054947
242 20196463
243 17958863
244 15758205
245 15553559
246 19019194
247 19272289
248 15052223
249 14849521
250 17296319
251 19186298
252 17417528
253 13651895
254 15970072
255 19204163
256 17578416
257 14815525
258 13767342
259 17355555
260 19054841
261 15180165
262 14060190
263 16046245
264 17881276
265 16817143
266 12761634
267 13998030
268 17651258
269 17150915
270 14737151
271 12854606
272 15573745
273 18285589
274 14794595
275 12480992
276 13986550
277 16646747
278 16869040
279 12623579
280 12406559
281 16196254
282 16447622
283 14187494
284 11668020
285 13668490
286 17307438
287 14709584
288 11553654
289 12188040
290 14878359
291 16453942
292 12705158
293 11071350
294 14521145
295 15834604
296 14112979
297 10882256
298 11366273
299 15453927
300 14238352
301 11063721
302 11163657
303 13590732
304 15797606
305 12597693
306  9798431
307 12527627
308 14278825
309 13317278
310 10240571
311  9825319
312 14199502
313 14340719
314 10918088
315  9874602
316 11514723
317 14365051
318 12154016
319  8592565
320 10697367
321 13183129
322 13034070
323 10150052
324  8493213
325 12407564
326 13601543
327 10426169
328  8732476
329  9669223
330 12827121
331 11903583
332  7987527
333  9073520
334 11700525
335 12493505
336 10284006
337  7554449
338 10314818
339 12301404
340  9722999
341  7782761
342  8130487
343 11367266
344 11550332
345  7621942
346  7844720
347 10341826
348 11313752
349  9602908
350  6406916
351  8439677
352 11159995
353  9289382
354  7089453
355  6769327
356  9880302
357 11239481
358  7347595
359  6426309
360  8691963
361 10073006
362  8851558
363  5325749
364  6670749
365 10262629
366  9194754
367  6765825
368  5568329
369  8048487
370 10302863
371  6885440
372  4921171
373  6808358
374  8785015
375  8683043
376  5122489
377  5205179
378  8846503
379  8463103
380  5963983
381  4230686
382  6077820
383  9140359
384  6516960
385  3992181
386  5542969
387  7771361
388  8229887
389  4524214
390  3318155
391  7045748
392  7706348
393  5439881
394  3251022
395  4484850
396  8197545
397  6440136
398  3105740
399  3931649
400  6259623
401  7562593
402  4279098
403  1858056
404  5056121
405  6662822
406  5098069
407  2603799
408  2737222
409  6873461
410  6594086
411  2839491
412  2319856
413  4195192
414  6280425
415  3915971
416   716045
417  3395422
418  5803637
419  4848951
420  2294197
421  1358725
422  4987337
423  5584080
424  1957300
425   996314
426  2683497
427  5400193
428  4091022
429   195973
430  1669909
431  4473780
432  4262521
433  1709283
434  -425893
435  2791087
436  4891812
437  1903250
438   136941
439  1182861
440  4176283
441  3935653
442  -365313
443   -79047
444  2875186
445  3372999
446  1261321
447 -1540237
448   893476
449  4071148
450  1902762
451  -462310
452  -418509
453  2366426
454  3296274
455  -806798
456 -1729468
457  1187957
458  2567181
459  1244603
460 -2012271
461  -784427
462  2760050
463  1429466
464 -1140168
465 -1861980
466   401504
467  2440381
468  -881495
469 -2747183
470  -460688
471  1346269
472   949587
473 -2274690
474 -2179704
475  1421518
476   653542
477 -2165732
478 -3288855
479 -1177391
480  1665132
481 -1030748
482 -3660600
483 -1722470
484   305405
485   333950
486 -3021230
487 -4127538
488  -515280
489   137217
490 -2012335
491 -3749704
492 -2905546
493   343101
494 -1027030
495 -4210566
496 -3513138
497 -1667823
498  -737075
499 -3290784
500 -5117721
501 -1770780
502  -490272
503 -2541700
504 -4450193
505 -4068297
506  -942139
507 -1924671
508 -5405911
509 -4775982
510 -2625223
511 -1329023
512 -3531300
513 -6160041
514 -3444775
515 -1371517
516 -2934511
517 -5283942
518 -5975992
519 -2580406
520 -1945107
521 -5604260
522 -6282501
523 -4275126
524 -2070023
525 -3405087
526 -6921599
527 -5274650
528 -2710440
529 -3698804
530 -5936817
531 -7129556
532 -4106999
533 -2496216
534 -5757520
535 -7014300
536 -5431833
537 -3181820
538 -3966266
539 -7933696
540 -7123923
541 -3858138
542 -4030366
543 -6273714
544 -8253938
545 -5681573
546 -2961006
547 -5691056
548 -7917654
549 -7215778
550 -4906532
551 -4370090
552 -7990500
553 -8403333
554 -5381945
555 -4707917
556 -6273254
557 -8793936
558 -7409700
559 -4272213
560 -6387062
561 -9071456
562 -8555020
563 -5853462
564 -4569437
565 -8266259
566 -9632325
567 -6422012
568 -5220886
569 -6881153
570 -9961632
571 -9334392
572 -5535505
573 -6376182
574 -9165250
575 -9676785
576 -7692957
577 -5233069
578 -7807854
579 -10521157
580 -8595655
581 -6663035
582 -6886218
583 -9964582
584 -10890172
585 -7125910
586 -6763419
587 -9490813
588 -10438379
589 -8778436
590 -6187824
591 -8447147
592 -11614624
593 -9748533
594 -7597273
595 -7650289
596 -10431383
597 -11887800
598 -8209535
599 -6843510
600 -9644997
601 -11836938
602 -11206443
603 -7574142
604 -7933882
605 -11773122
606 -11548574
607 -9079448
608 -7703700
609 -9866730
610 -12825473
611 -10328903
612 -8136827
613 -9966422
614 -12054599
615 -12263576
616 -9180738
617 -8503262
618 -11807384
619 -12119741
620 -10212172
621 -8854096
622 -10390422
623 -13700985
624 -11930047
625 -9020977
626 -10213711
627 -12371653
628 -13079843
629 -10222136
630 -8795906
631 -12101926
632 -13304745
633 -11704783
634 -10000511
635 -10555511
636 -13934032
637 -13358494
638 -10381581
639 -10570027
640 -12245650
641 -13647574
642 -11811852
643 -9766327
644 -12480913
645 -14206093
646 -12907083
647 -11025768
648 -11023583
649 -14332038
650 -14184968
651 -10869860
652 -11053350
653 -13177620
654 -14785345
655 -13001498
656 -10337878
657 -12700062
658 -15043539
659 -14112584
660 -12051864
661 -11033493
662 -14107638
663 -15526591
664 -12673759
665 -11674617
666 -13154842
667 -15519550
668 -14843588
669 -11328602
670 -12413175
671 -15174449
672 -14869579
673 -12919719
674 -11653642
675 -14682189
676 -16793722
677 -13888215
678 -12293524
679 -13483500
680 -15852295
681 -15723550
682 -12053742
683 -12428139
684 -15759728
685 -16395627
686 -14621380
687 -12225247
688 -14173017
689 -17286965
690 -15357940
691 -12965549
692 -13171897
693 -15771302
694 -17231235
695 -13860243
696 -12745030
697 -15659506
698 -17037544
699 -15921550
700 -13337942
701 -14262109
702 -17527287
703 -16327018
704 -13922478
705 -13743831
706 -15932146
707 -17897324
708 -15008117
709 -13187695
710 -15968587
711 -17835604
712 -16947926
713 -13858889
714 -13902803
715 -17722833
716 -17643254
717 -15058495
718 -14179709
719 -16002040
720 -18851906
721 -16855018
722 -13920113
723 -15401324
724 -17545369
725 -17980773
726 -15524293
727 -14271844
728 -17562495
729 -18645504
730 -16553310
731 -14939001
732 -15723215
733 -18811437
734 -17767655
735 -14497721
736 -15659255
737 -18164517
738 -18940414
739 -16669207
740 -14931923
741 -17851109
742 -19181783
743 -17145874
744 -15493427
745 -15722755
746 -18841304
747 -19085466
748 -15934274
749 -15964956
750 -18092446
751 -19670902
752 -18052210
753 -15111743
754 -17183960
755 -19638331
756 -18358202
757 -16286675
758 -15826506
759 -18991748
760 -20132987
761 -16862377
762 -16245000
763 -18276490
764 -20001619
765 -18826586
766 -15619249
767 -17073933
768 -20088318
769 -19449730
770 -17351662
771 -16030705
772 -18620231
773 -20902908
774 -18252396
775 -16522830
776 -17753388
777 -20019410
778 -20222729
779 -16860538
780 -16875093
781 -19910218
782 -20261341
783 -18674416
784 -16864292
785 -18383474
786 -20875755
787 -18885887
788 -17079299
789 -18000375
790 -20070828
791 -20896862
792 -17951148
793 -17227265
794 -20096205
795 -20715574
796 -19160180
797 -17150281
798 -18377716
799 -21534730
800 -20103629
801 -17743611
802 -18238217
803 -20227490
804 -21568976
805 -18820688
806 -17118211
807 -19631385
808 -20968078
809 -20102560
810 -17964665
811 -18166568
812 -21550751
813 -21268414
814 -18736015
815 -18318027
816 -19863355
817 -21851289
818 -19779974
819 -17355879
820 -19591015
821 -21507144
822 -20936239
823 -18649751
824 -18265565
825 -21679045
826 -21922802
827 -19147686
828 -18422242
829 -19772530
830 -22147961
831 -20818041
832 -17881375
833 -19376796
834 -21701799
835 -21902413
836 -19640363
837 -17917084
838 -20921253
839 -22507516
840 -20128604
841 -18564548
842 -19399113
843 -22440236
844 -22192750
845 -18621988
846 -19094682
847 -21612773
848 -22318590
849 -20300837
850 -17959189
851 -20447331
852 -22819554
853 -21060705
854 -19325141
855 -19435033
856 -22187206
857 -22933942
858 -19473179
859 -18788578
860 -21016219
861 -22524709
862 -21417651
863 -18555681
864 -20103612
865 -23151558
866 -22068980
867 -19876119
868 -19122862
869 -21488355
870 -23185472
871 -20301395
872 -19027913
873 -20966044
874 -22784448
875 -22442194
876 -19423073
877 -19793343
878 -22918824
879 -22580428
880 -20469508
881 -19140946
882 -21029411
883 -23513268
884 -21172450
885 -19169444
886 -20713869
887 -22786575
888 -23080113
889 -20030078
890 -19370227
891 -22439066
892 -22978749
893 -21256821
894 -19455924
895 -20437816
896 -23524099
897 -22349778
898 -19918514
899 -20471811
900 -22311451
901 -23426295
902 -20843199
903 -19140128
904 -21829428
905 -23136412
906 -21971271
907 -20088997
908 -20433099
909 -23555092
910 -22890518
911 -20058044
912 -20139093
913 -21820462
914 -23356826
915 -21515484
916 -19488692
917 -21771399
918 -23418254
919 -22585075
920 -20563987
921 -19913635
922 -22915688
923 -23349464
924 -20599836
925 -19974687
926 -21482852
927 -23680576
928 -22485947
929 -19631840
930 -21167020
931 -23240338
932 -22821226
933 -20865137
934 -19722106
935 -22530794
936 -23777724
937 -21333969
938 -20367958
939 -21366253
940 -23451478
941 -22924000
942 -19876180
943 -20649686
944 -22917689
945 -23002591
946 -21331061
947 -19658047
948 -22076452
949 -24174931
950 -21999276
951 -20426949
952 -21068427
953 -23280564
954 -23401062
955 -20125061
956 -20129254
957 -22642749
958 -23371895
959 -22025290
960 -19794786
961 -21415326
962 -24130369
963 -22515772
964 -20408901
965 -20360490
966 -22639439
967 -23857283
968 -20816442
969 -19813825
970 -22241882
971 -23582880
972 -22723548
973 -20000724
974 -20555216
975 -23566789
976 -22787045
977 -20671958
978 -20190739
979 -22183464
980 -24242631
981 -21752947
982 -19843624
983 -21582779
984 -23156615
985 -22936529
986 -20216674
987 -19849983
988 -23098698
989 -23333172
990 -21257171
991 -20070821
992 -21508295
993 -24137903
994 -22289316
995 -19677396
996 -20975818
997 -22893307
998 -23261315
999 -20698112
1000 -19538794
1001 -22647177
1002 -23638877
1003 -21766067
1004 -20044115
1005 -20601209
1006 -23556823
1007 -22748035
1008 -19777057
1009 -20251524
1010 -22312493
1011 -23583283
1012 -21539368
1013 -19383809
1014 -21870297
1015 -23547592
1016 -22069006
1017 -20040822
1018 -19836746
1019 -22852039
1020 -23162304
1021 -20270278
1022 -20087827
1023 -21830393
1024 -23439084
1025 -22034339
1026 -19280800
1027 -20870634
1028 -22949739
1029 -22161052
1030 -20373325
1031 -19560243
1032 -22268202
1033 -23499735
1034 -20814005
1035 -19851790
1036 -21146883
1037 -22943781
1038 -22217272
1039 -19188140
1040 -20135851
1041 -22641384
1042 -22396598
1043 -20716546
1044 -19365774
1045 -21562543
1046 -23467345
1047 -21097636
1048 -19460825
1049 -20212966
1050 -22238294
1051 -22579452
1052 -19615079
1053 -19542287
1054 -22100441
1055 -22559867
1056 -21171355
1057 -19171477
1058 -20518639
1059 -22969019
1060 -21309216
1061 -19476519
1062 -19882472
1063 -21738055
1064 -22653001
1065 -19941520
1066 -19121075
1067 -21391317
1068 -22129249
1069 -21142459
1070 -19069450
1071 -19739012
1072 -22529929
1073 -21527297
1074 -19488710
1075 -19522313
1076 -21324588
1077 -22799613
1078 -20194835
1079 -18442162
1080 -20566071
1081 -21852799
1082 -21185963
1083 -18899762
1084 -18883424
1085 -21988762
1086 -21861669
1087 -19686037
1088 -19041551
1089 -20359641
1090 -22375557
1091 -20434354
1092 -17999875
1093 -19624126
1094 -21432862
1095 -21461336
1096 -19307639
1097 -18459662
1098 -21361056
1099 -21799252
1100 -19539942
1101 -18458214
1102 -19379779
1103 -21782467
1104 -20803488
1105 -18147092
1106 -19149636
1107 -20977180
1108 -21369168
1109 -19364495
1110 -17695284
1111 -20284845
1112 -21643770
1113 -19713398
1114 -18218358
1115 -18622404
1116 -21281650
1117 -21151956
1118 -18120256
1119 -18273451
1120 -20197309
1121 -21120945
1122 -19495515
1123 -17138254
1124 -19168273
1125 -21288162
1126 -19887401
1127 -18182041
1128 -17976012
1129 -20433764
1130 -21128580
1131 -18168068
1132 -17551070
1133 -19256881
1134 -20672798
1135 -19749183
1136 -16960200
1137 -18118266
1138 -20791606
1139 -20129104
1140 -18245494
1141 -17224888
1142 -19320542
1143 -20979162
1144 -18360361
1145 -16916414
1146 -18283134
1147 -20174994
1148 -20154740
1149 -17201667
1150 -17294955
1151 -19936648
1152 -19791844
1153 -18012062
1154 -16582923
1155 -18185897
1156 -20516212
1157 -18591841
1158 -16808571
1159 -17761076
1160 -19587135
1161 -20034000
1162 -17113250
1163 -16248127
1164 -18879556
1165 -19486988
1166 -18065187
1167 -16197876
1168 -17117743
1169 -20076388
1170 -18968996
1171 -16566997
1172 -16693243
1173 -18414930
1174 -19703954
1175 -17271602
1176 -15600966
1177 -17900447
1178 -19135959
1179 -18266749
1180 -16281057
1181 -16226133
1182 -18987613
1183 -18613397
1184 -16335269
1185 -16111549
1186 -17445719
1187 -19052191
1188 -17312005
1189 -15276049
1190 -17175811
1191 -18666884
1192 -18087391
1193 -16111000
1194 -15396606
1195 -18064989
1196 -18463966
1197 -16111021
1198 -15351285
1199 -16489367
1200 -18657040
1201 -17628248
1202 -14913452
1203 -16049866
1204 -17914720
1205 -17836636
1206 -15927221
1207 -14469756
1208 -16897485
1209 -18211602
1210 -16213952
1211 -15089610
1212 -15735379
1213 -17880646
1214 -17553464
1215 -14605278
1216 -14904955
1217 -16739416
1218 -17210175
1219 -15881801
1220 -14067168
1221 -15984263
1222 -17923979
1223 -16290265
1224 -14721962
1225 -14693822
1226 -16740022
1227 -17214772
1228 -14335133
1229 -13976224
1230 -15916570
1231 -16908408
1232 -15971001
1233 -13637620
1234 -14786816
1235 -17194645
1236 -16064606
1237 -14251023
1238 -13764999
1239 -15648973
1240 -16930705
1241 -14412926
1242 -13495909
1243 -15190868
1244 -16250276
1245 -15639239
1246 -13219641
1247 -13676347
1248 -16250468
1249 -15658016
1250 -13904511
1251 -13112664
1252 -14726028
1253 -16638463
1254 -14455256
1255 -12712459
1256 -14074647
1257 -15603265
1258 -15603190
1259 -12910771
1260 -12381282
1261 -15138450
1262 -15389439
1263 -13754640
1264 -12561355
1265 -13700760
1266 -16039251
1267 -14348344
1268 -12105528
1269 -13038436
1270 -14617012
1271 -15055731
1272 -12735921
1273 -11717004
1274 -14397922
1275 -15173942
1276 -13579977
1277 -11904673
1278 -12296377
1279 -14989851
1280 -14264272
1281 -11578110
1282 -11792278
1283 -13649223
1284 -15082145
1285 -13119886
1286 -10851857
1287 -12931011
1288 -14587013
1289 -13479857
1290 -11393706
1291 -10889645
1292 -13741115
1293 -14247517
1294 -11722762
1295 -11151149
1296 -12404795
1297 -14128449
1298 -13045260
1299 -10433255
1300 -11650000
1301 -13473954
1302 -13077577
1303 -11394954
1304 -10286060
1305 -12550993
1306 -13708166
1307 -11536291
1308 -10589046
1309 -11386150
1310 -13135658
1311 -12711485
1312 -9944584
1313 -10456221
1314 -12488869
1315 -12613114
1316 -11228867
1317 -9682910
1318 -11522625
1319 -13275017
1320 -11253684
1321 -9720025
1322 -10215215
1323 -12133876
1324 -12384229
1325 -9578695
1326 -9562110
1327 -11772612
1328 -12211606
1329 -10939320
1330 -8994412
1331 -10182552
1332 -12335937
1333 -10866985
1334 -9200247
1335 -9266176
1336 -11095978
1337 -12222707
1338 -9724556
1339 -8710309
1340 -10484584
1341 -11333708
1342 -10542169
1343 -8264056
1344 -8763729
1345 -11492741
1346 -10837887
1347 -8912207
1348 -8465061
1349 -10093589
1350 -11709422
1351 -9401432
1352 -7695368
1353 -9258793
1354 -10442022
1355 -10170374
1356 -8100128
1357 -7879131
1358 -10459235
1359 -10420639
1360 -8670158
1361 -7785004
1362 -8703834
1363 -10639077
1364 -9144925
1365 -7029332
1366 -8177053
1367 -9688826
1368 -9923644
1369 -7825998
1370 -6767606
1371 -9313523
1372 -10041969
1373 -8301848
1374 -6950393
1375 -7430661
1376 -9728422
1377 -8973350
1378 -6514380
1379 -7087854
1380 -8703977
1381 -9460972
1382 -7789854
1383 -6025403
1384 -7948148
1385 -9107552
1386 -7738271
1387 -6363210
1388 -6401040
1389 -8755449
1390 -8820681
1391 -6323372
1392 -6319616
1393 -7687587
1394 -8564615
1395 -7228065
1396 -5090556
1397 -6659575
1398 -8399816
1399 -7472666
1400 -5989922
1401 -5516172
1402 -7750700
1403 -8498893
1404 -5811249
1405 -4994821
1406 -6353117
1407 -7869444
1408 -7154202
1409 -4591767
1410 -5565257
1411 -7772966
1412 -7230518
1413 -5549633
1414 -4428336
1415 -6275628
1416 -7732748
1417 -5525109
1418 -4389807
1419 -5380779
1420 -6904182
1421 -6850028
1422 -4331156
1423 -4433461
1424 -6561725
1425 -6599627
1426 -5210427
1427 -3587495
1428 -4871044
1429 -7058829
1430 -5396862
1431 -3606389
1432 -4231515
1433 -6108632
1434 -6673869
1435 -3891896
1436 -3150672
1437 -5433099
1438 -5988519
1439 -4772202
1440 -2948850
1441 -3680642
1442 -6206037
1443 -5257814
1444 -3260298
1445 -3174162
1446 -4660779
1447 -5963305
1448 -3798345
1449 -2172556
1450 -3998357
1451 -5233813
1452 -4716811
1453 -2731099
1454 -2532830
1455 -5137964
1456 -4930846
1457 -2715438
1458 -2068806
1459 -3292173
1460 -5135113
1461 -3643525
1462 -1601740
1463 -2981535
1464 -4450775
1465 -4305710
1466 -2365170
1467 -1339004
1468 -3706720
1469 -4340011
1470 -2459751
1471 -1475834
1472 -2225089
1473 -4262940
1474 -3454891
1475 -1078657
1476 -1842746
1477 -3290452
1478 -3465688
1479 -1885098
1480  -513848
1481 -2561089
1482 -3713970
1483 -2168473
1484 -1025774
1485 -1282914
1486 -3294937
1487 -3140875
1488  -508220
1489  -555702
1490 -2158137
1491 -2919683
1492 -1654823
1493   359602
1494 -1263225
1495 -3121952
1496 -1931630
1497  -464288
1498  -245989
1499 -2108299
1500 -2553600
1501   -51387
1502   341888
1503 -1076274
1504 -2038759
1505 -1440391
1506   582589
1507  -227436
1508 -2058259
1509 -1290180
1510   110402
1511   814802
1512  -784921
1513 -2040211
1514    95440
1515  1077249
1516  -218017
1517 -1468644
1518 -1062181
1519  1387273
1520  1136981
1521 -1125861
1522  -773894
1523   741921
1524  1654569
1525   222126
1526 -1583126
1527   212203
1528  1765889
1529   953565
1530  -330925
1531  -554975
1532  1711616
1533  2264165
1534    17066
1535  -392286
1536   824057
1537  2212646
1538  1500298
1539  -636022
1540   565493
1541  2543737
1542  2113595
1543   707311
1544   -52013
1545  1982507
1546  3090060
1547   934011
1548   110853
1549  1240548
1550  2856556
1551  2706474
1552   387705
1553   941639
1554  3120831
1555  3144289
1556  1745588
1557   436825
1558  2085516
1559  3934361
1560  2156714
1561   808651
1562  1636197
1563  3447059
1564  3872494
1565  1476789
1566  1225819
1567  3373353
1568  3875945
1569  2797939
1570  1143143
1571  2160833
1572  4554905
1573  3627365
1574  2003740
1575  2144510
1576  3740051
1577  4816099
1578  2578646
1579  1415795
1580  3438309
1581  4623660
1582  3978928
1583  2151117
1584  2562363
1585  5127743
1586  4651066
1587  2835058
1588  2533821
1589  3796038
1590  5367147
1591  3875602
1592  2361556
1593  3826790
1594  5187375
1595  5163442
1596  3358654
1597  2788967
1598  5176414
1599  5533221
1600  3845931
1601  3103394
1602  4104187
1603  6165807
1604  5193135
1605  3140225
1606  4167552
1607  5720835
1608  5946748
1609  4276434
1610  3204751
1611  5409695
1612  6351710
1613  4935619
1614  3943585
1615  4394110
1616  6540450
1617  6441512
1618  4222597
1619  4462142
1620  5888507
1621  6642548
1622  5426076
1623  3801332
1624  5541853
1625  7087541
1626  6049804
1627  4917908
1628  4919359
1629  6835070
1630  7158719
1631  4979459
1632  4882415
1633  6285487
1634  7234838
1635  6512250
1636  4753558
1637  5981192
1638  7776063
1639  6988602
1640  5665431
1641  5202326
1642  7007377
1643  8013427
1644  5915162
1645  5302367
1646  6742609
1647  8061053
1648  7654139
1649  5519102
1650  6086229
1651  8070660
1652  7711107
1653  6504080
1654  5773559
1655  7258284
1656  8864093
1657  7245668
1658  6089303
1659  6979861
1660  8340794
1661  8512792
1662  6356369
1663  6199743
1664  8348654
1665  8593218
1666  7496598
1667  6464275
1668  7561931
1669  9516392
1670  8240267
1671  6723615
1672  7343553
1673  8687089
1674  9238908
1675  7307890
1676  6638373
1677  8716240
1678  9410461
1679  8525304
1680  7159030
1681  7644967
1682  9888081
1683  9272029
1684  7427049
1685  7530500
1686  8918012
1687 10099541
1688  8450820
1689  7087736
1690  8932690
1691 10127443
1692  9457579
1693  7855466
1694  7695169
1695  9981127
1696 10071493
1697  8323301
1698  8108015
1699  9262853
1700 10796518
1701  9675907
1702  7745777
1703  8936098
1704 10395071
1705 10199621
1706  8674532
1707  7983266
1708 10267033
1709 11086625
1710  9335737
1711  8595486
1712  9438733
1713 11157622
1714 10550621
1715  8361064
1716  9083813
1717 10733168
1718 10985913
1719  9766354
1720  8605636
1721 10418866
1722 11723542
1723 10224521
1724  9077377
1725  9449218
1726 11314345
1727 11481867
1728  9199092
1729  9282366
1730 11060426
1731 11757582
1732 10736309
1733  9074399
1734 10403606
1735 12229322
1736 11139101
1737  9750391
1738  9649825
1739 11393886
1740 12311627
1741 10328354
1742  9716682
1743 11138764
1744 12147998
1745 11664016
1746  9742262
1747 10286218
1748 12344468
1749 11941263
1750 10656313
1751 10191811
1752 11604404
1753 12971013
1754 11247725
1755 10149258
1756 11302553
1757 12426412
1758 12314340
1759 10412169
1760 10464545
1761 12688267
1762 12786292
1763 11546016
1764 10690248
1765 11648828
1766 13341780
1767 12081510
1768 10512078
1769 11259768
1770 12652292
1771 13213747
1772 11469484
1773 10749603
1774 12783207
1775 13337234
1776 12232038
1777 11130635
1778 11617408
1779 13499878
1780 12875323
1781 11292957
1782 11730829
1783 12918834
1784 13686298
1785 12288407
1786 11094915
1787 12768691
1788 13685192
1789 12817587
1790 11616715
1791 11757117
1792 13851761
1793 13786686
1794 11953678
1795 11988966
1796 13165393
1797 14180450
1798 13009889
1799 11394195
1800 12764173
1801 14029810
1802 13452952
1803 12291156
1804 12011925
1805 13972395
1806 14476014
1807 12680746
1808 12245539
1809 13168178
1810 14420422
1811 13761050
1812 11851339
1813 12803267
1814 14483163
1815 14302985
1816 13025241
1817 12173660
1818 13875299
1819 14945677
1820 13260279
1821 12386142
1822 13136013
1823 14702018
1824 14697029
1825 12678909
1826 12933214
1827 14587238
1828 14779876
1829 13704183
1830 12399803
1831 13642233
1832 15205533
1833 14010096
1834 12952801
1835 13368545
1836 14868040
1837 15320629
1838 13319562
1839 12980246
1840 14562030
1841 15088313
1842 14267328
1843 12776894
1844 13629010
1845 15643592
1846 14867409
1847 13426935
1848 13345342
1849 14821992
1850 15854451
1851 13962084
1852 12935369
1853 14435644
1854 15483562
1855 15092945
1856 13399789
1857 13585235
1858 15756248
1859 15582020
1860 14096165
1861 13551149
1862 14569271
1863 15971608
1864 14668738
1865 13329622
1866 14439279
1867 15647880
1868 15721229
1869 14122813
1870 13627240
1871 15637174
1872 15974208
1873 14524738
1874 13663337
1875 14468383
1876 16303551
1877 15509418
1878 13762937
1879 14476902
1880 15807525
1881 16178568
1882 14629284
1883 13526455
1884 15318609
1885 16255950
1886 15197589
1887 14217060
1888 14559302
1889 16403414
1890 16177820
1891 14246302
1892 14354056
1893 15529995
1894 16294384
1895 15274200
1896 13859885
1897 15232914
1898 16545911
1899 15853533
1900 14710139
1901 14468156
1902 16178168
1903 16594746
1904 14741350
1905 14375546
1906 15437070
1907 16531958
1908 15944598
1909 14281107
1910 15165218
1911 16680115
1912 16231095
1913 15075136
1914 14475524
1915 15939314
1916 16819529
1917 15227603
1918 14614095
1919 15502358
1920 16648359
1921 16455259
1922 14678675
1923 15048954
1924 16631654
1925 16493613
1926 15385611
1927 14473016
1928 15706553
1929 17166084
1930 15900067
1931 14832000
1932 15423204
1933 16752503
1934 16990409
1935 14994661
1936 14685029
1937 16410148
1938 16807734
1939 15931170
1940 14790234
1941 15623918
1942 17307269
1943 16409884
1944 15129072
1945 15311179
1946 16407201
1947 17086759
1948 15508316
1949 14795060
1950 16317062
1951 17031890
1952 16429728
1953 15113181
1954 15374186
1955 17183212
1956 16698893
1957 15221144
1958 15145382
1959 16308856
1960 17419849
1961 16097189
1962 14892531
1963 16168729
1964 17113792
1965 16703403
1966 15290227
1967 15076210
1968 16964733
1969 17073383
1970 15626810
1971 15222298
1972 16130223
1973 17506769
1974 16565343
1975 14972480
1976 15890705
1977 17067360
1978 16926573
1979 15560028
1980 14912221
1981 16726797
1982 17395428
1983 16103613
1984 15367489
1985 15887531
1986 17402645
1987 17026791
1988 15130265
1989 15440171
1990 16751673
1991 17183530
1992 16060594
1993 14880626
1994 16400366
1995 17630439
1996 16534845
1997 15406251
1998 15522819
1999 17109620
2000 17243518
2001 15348790
2002 15305665
2003 16650811
2004 17336918
2005 16516207
2006 15041674
2007 15996430
2008 17409239
2009 16715468
2010 15588190
2011 15273739
2012 16732913
2013 17616245
2014 15964596
2015 15230283
2016 16232721
2017 17278463
2018 16891490
2019 15100939
2020 15496838
2021 17207731
2022 16945039
2023 15855323
2024 15322356
2025 16477826
2026 17567098
2027 16176000
2028 15238129
2029 15968393
2030 16922756
2031 16921521
2032 15345395
2033 15332345
2034 17013736
2035 17105608
2036 16072237
2037 15240890
2038 16071686
2039 17526983
2040 16428357
2041 15074085
2042 15598904
2043 16777103
2044 17167155
2045 15574185
2046 15002249
2047 16711291
2048 17265719
2049 16360497
2050 15187615
2051 15495853
2052 17181941
2053 16704610
2054 15216829
2055 15305258
2056 16432968
2057 17331416
2058 16030713
2059 14856147
2060 16182608
2061 17056497
2062 16420319
2063 15214517
2064 15140907
2065 16864588
2066 16921709
2067 15517528
2068 15258641
2069 16030771
2070 17066605
2071 16236756
2072 14753272
2073 15585248
2074 16703654
2075 16611521
2076 15527746
2077 14936615
2078 16480427
2079 17012663
2080 15582811
2081 14949999
2082 15582852
2083 16800683
2084 16327690
2085 14761567
2086 15437926
2087 16653626
2088 16535066
2089 15482752
2090 14715470
2091 16025051
2092 16834423
2093 15625393
2094 14838866
2095 15181904
2096 16497342
2097 16614852
2098 14904128
2099 14921535
2100 16221966
2101 16606139
2102 15661536
2103 14349926
2104 15339738
2105 16659793
2106 15740316
2107 14753251
2108 14904505
2109 16185520
2110 16610651
2111 14978872
2112 14652530
2113 15808358
2114 16281371
2115 15603546
2116 14245317
2117 14847969
2118 16413548
2119 15890029
2120 14796221
2121 14598922
2122 15735717
2123 16565023
2124 15007981
2125 14082098
2126 15150609
2127 16090458
2128 15832048
2129 14326002
2130 14390957
2131 16073686
2132 15956404
2133 14779848
2134 14174070
2135 14969436
2136 16222296
2137 15203806
2138 14021909
2139 14720375
2140 15741999
2141 15895888
2142 14422754
2143 13883804
2144 15457963
2145 15783362
2146 14685402
2147 13902900
2148 14529521
2149 16013629
2150 15332724
2151 13897997
2152 14283664
2153 15242933
2154 15628769
2155 14405483
2156 13472354
2157 14823161
2158 15583418
2159 14847449
2160 13854780
2161 13937364
2162 15552959
2163 15474941
2164 13821536
2165 13685356
2166 14683650
2167 15464639
2168 14399836
2169 13068665
2170 14248017
2171 15391067
2172 14800096
2173 13743617
2174 13537948
2175 14978990
2176 15229261
2177 13696603
2178 13272270
2179 14002726
2180 15023746
2181 14590963
2182 13047632
2183 13606562
2184 14927517
2185 14810893
2186 13694858
2187 12883100
2188 14164660
2189 15061141
2190 13746229
2191 13014119
2192 13590752
2193 14688682
2194 14544338
2195 12937298
2196 13069679
2197 14268557
2198 14309294
2199 13517594
2200 12670262
2201 13607381
2202 14759693
2203 13782699
2204 12813787
2205 13022325
2206 14070892
2207 14349778
2208 12747101
2209 12423456
2210 13731817
2211 14179421
2212 13501833
2213 12386086
2214 12971199
2215 14341751
2216 13673065
2217 12576726
2218 12491775
2219 13359529
2220 14024143
2221 12764077
2222 12077718
2223 13142855
2224 13823572
2225 13477038
2226 12207961
2227 12257383
2228 13731922
2229 13449190
2230 12233262
2231 11959138
2232 12820322
2233 13755763
2234 12662469
2235 11711661
2236 12683033
2237 13447363
2238 13200434
2239 11948575
2240 11592633
2241 12982438
2242 13144147
2243 12114159
2244 11595019
2245 12191824
2246 13466665
2247 12783383
2248 11347104
2249 11843183
2250 12813954
2251 12935249
2252 11688657
2253 10969700
2254 12424937
2255 13012265
2256 11977446
2257 11229964
2258 11556142
2259 12812163
2260 12474603
2261 11011331
2262 11217539
2263 12160475
2264 12589047
2265 11746912
2266 10721316
2267 11748654
2268 12607397
2269 11823961
2270 10844430
2271 10757960
2272 12085553
2273 12304138
2274 10808380
2275 10644343
2276 11595242
2277 12222030
2278 11506645
2279 10235342
2280 11019409
2281 12108241
2282 11489083
2283 10515792
2284 10225813
2285 11428511
2286 12039712
2287 10691400
2288 10145629
2289 10918302
2290 11782231
2291 11412697
2292  9829198
2293 10075688
2294 11441609
2295 11319914
2296 10319926
2297  9690565
2298 10737254
2299 11755181
2300 10576699
2301  9663900
2302 10137271
2303 11021325
2304 11083844
2305  9621384
2306  9392671
2307 10730589
2308 11047123
2309 10297180
2310  9332049
2311  9860665
2312 11150480
2313 10363900
2314  9180168
2315  9375372
2316 10377255
2317 10843485
2318  9477211
2319  8870253
2320 10114992
2321 10580256
2322  9902099
2323  8856238
2324  9065394
2325 10439128
2326 10120353
2327  8979663
2328  8855225
2329  9647997
2330 10456877
2331  9386407
2332  8279015
2333  9197551
2334  9996888
2335  9643747
2336  8467273
2337  8253752
2338  9760106
2339  9905627
2340  8720668
2341  8340954
2342  8937284
2343  9861875
2344  9102617
2345  7870593
2346  8499250
2347  9316860
2348  9232599
2349  8317677
2350  7766935
2351  8982988
2352  9454909
2353  8454198
2354  7809616
2355  8088331
2356  9143793
2357  8819119
2358  7424881
2359  7753830
2360  8768880
2361  8931377
2362  8052160
2363  7251411
2364  8279179
2365  8933892
2366  7966815
2367  7238431
2368  7383909
2369  8478327
2370  8590314
2371  7234054
2372  7151647
2373  8037864
2374  8425610
2375  7766051
2376  6629328
2377  7308532
2378  8339729
2379  7710959
2380  6850052
2381  6763560
2382  7836584
2383  8263412
2384  6874039
2385  6461987
2386  7280045
2387  7782413
2388  7368642
2389  6216164
2390  6593874
2391  7774558
2392  7438560
2393  6556155
2394  6140397
2395  6959924
2396  7739544
2397  6573053
2398  5805765
2399  6480963
2400  7226832
2401  7073554
2402  5790512
2403  5823996
2404  7151299
2405  7096101
2406  6144955
2407  5517508
2408  6149218
2409  7141784
2410  6236701
2411  5276705
2412  5789182
2413  6624071
2414  6790009
2415  5559859
2416  5076158
2417  6298564
2418  6591933
2419  5757496
2420  4882911
2421  5257718
2422  6593203
2423  6102119
2424  4880775
2425  5084944
2426  5939928
2427  6367348
2428  5226121
2429  4362870
2430  5380945
2431  5969579
2432  5434876
2433  4588767
2434  4601351
2435  5864824
2436  5765917
2437  4509373
2438  4318442
2439  5017627
2440  5722120
2441  4912493
2442  3782601
2443  4641292
2444  5556195
2445  5175160
2446  4171398
2447  3819961
2448  5072917
2449  5350753
2450  4102567
2451  3634815
2452  4170672
2453  5103456
2454  4744495
2455  3427258
2456  3797722
2457  4771128
2458  4766140
2459  3879376
2460  3099951
2461  4075603
2462  4823374
2463  3864444
2464  3172091
2465  3455914
2466  4435547
2467  4422881
2468  3039789
2469  3050206
2470  4024123
2471  4181706
2472  3442039
2473  2536216
2474  3257340
2475  4225966
2476  3525817
2477  2766323
2478  2811269
2479  3680239
2480  3991263
2481  2673488
2482  2248841
2483  3144969
2484  3616068
2485  3174650
2486  2120622
2487  2518826
2488  3661661
2489  3195950
2490  2262652
2491  2056429
2492  2813640
2493  3421228
2494  2310628
2495  1696305
2496  2486796
2497  3062275
2498  2823312
2499  1727498
2500  1721691
2501  2869856
2502  2690751
2503  1790570
2504  1375178
2505  1997222
2506  2927603
2507  2115742
2508  1211039
2509  1755890
2510  2392409
2511  2361345
2512  1303619
2513   973369
2514  2075124
2515  2207540
2516  1427030
2517   935249
2518  1299707
2519  2259737
2520  1714859
2521   671717
2522  1002990
2523  1698559
2524  1861068
2525   886627
2526   265196
2527  1377769
2528  1845771
2529  1084358
2530   382418
2531   553458
2532  1639643
2533  1354642
2534    99657
2535   168804
2536   918911
2537  1388397
2538   653968
2539  -281727
2540   534896
2541  1283609
2542   784903
2543   -43915
2544  -265319
2545   756755
2546   926497
2547  -228507
2548  -442903
2549   218545
2550   863130
2551   374998
2552  -787230
2553  -264508
2554   619872
2555   245831
2556  -598848
2557  -960053
2558    84599
2559   611318
2560  -492647
2561  -994480
2562  -497615
2563   220918
2564   -11157
2565 -1295588
2566 -1153355
2567  -122258
2568  -115222
2569  -844760
2570 -1520853
2571  -746017
2572   104520
2573  -802754
2574 -1559846
2575 -1290908
2576  -523906
2577  -410478
2578 -1656572
2579 -1855325
2580  -788993
2581  -512436
2582 -1156572
2583 -2058180
2584 -1587190
2585  -507643
2586 -1136761
2587 -2071770
2588 -2033141
2589 -1272065
2590  -822987
2591 -1901197
2592 -2441821
2593 -1549180
2594 -1070075
2595 -1463750
2596 -2466699
2597 -2412671
2598 -1311922
2599 -1540540
2600 -2441729
2601 -2615935
2602 -1986192
2603 -1275221
2604 -2138016
2605 -2993704
2606 -2325485
2607 -1738333
2608 -1954901
2609 -2925490
2610 -3131264
2611 -1932537
2612 -1819387
2613 -2749704
2614 -3179209
2615 -2730790
2616 -1853718
2617 -2457630
2618 -3561420
2619 -3152507
2620 -2418803
2621 -2319720
2622 -3146656
2623 -3677880
2624 -2688364
2625 -2291899
2626 -3070036
2627 -3655051
2628 -3519273
2629 -2624608
2630 -2809973
2631 -3903017
2632 -3738881
2633 -3025395
2634 -2765100
2635 -3462183
2636 -4274220
2637 -3470328
2638 -2816842
2639 -3473921
2640 -4162078
2641 -4150099
2642 -3185396
2643 -3098819
2644 -4268277
2645 -4345950
2646 -3642428
2647 -3263658
2648 -3802716
2649 -4774688
2650 -4247564
2651 -3434811
2652 -3837556
2653 -4500698
2654 -4725779
2655 -3879500
2656 -3460246
2657 -4520615
2658 -4925413
2659 -4389197
2660 -3868297
2661 -4129999
2662 -5200982
2663 -4968157
2664 -4000083
2665 -4142580
2666 -4822214
2667 -5253783
2668 -4571383
2669 -3949605
2670 -4915958
2671 -5537416
2672 -5063702
2673 -4440484
2674 -4461591
2675 -5467153
2676 -5495863
2677 -4543306
2678 -4549285
2679 -5204452
2680 -5816990
2681 -5386086
2682 -4513293
2683 -5150548
2684 -5906945
2685 -5631556
2686 -4978656
2687 -4772304
2688 -5783985
2689 -6156054
2690 -5219071
2691 -4968249
2692 -5559184
2693 -6295701
2694 -6032036
2695 -4949379
2696 -5332297
2697 -6303777
2698 -6270441
2699 -5620276
2700 -5154527
2701 -6054892
2702 -6786828
2703 -5965903
2704 -5419186
2705 -5776352
2706 -6578379
2707 -6668922
2708 -5579938
2709 -5603758
2710 -6578342
2711 -6808457
2712 -6317720
2713 -5679366
2714 -6291557
2715 -7218187
2716 -6625328
2717 -5932679
2718 -6053590
2719 -6811277
2720 -7186365
2721 -6224611
2722 -5952408
2723 -6915370
2724 -7369474
2725 -6961151
2726 -6126061
2727 -6424269
2728 -7535429
2729 -7205385
2730 -6413220
2731 -6384652
2732 -7151770
2733 -7793120
2734 -6963960
2735 -6388139
2736 -7129479
2737 -7651798
2738 -7478147
2739 -6657255
2740 -6628276
2741 -7729308
2742 -7792370
2743 -7123629
2744 -6905613
2745 -7395156
2746 -8173336
2747 -7597300
2748 -6770495
2749 -7278389
2750 -7962070
2751 -8035080
2752 -7247338
2753 -6953853
2754 -8056210
2755 -8352980
2756 -7638735
2757 -7241446
2758 -7598032
2759 -8490897
2760 -8176188
2761 -7279403
2762 -7594895
2763 -8254932
2764 -8524128
2765 -7898889
2766 -7326611
2767 -8188380
2768 -8731343
2769 -8184778
2770 -7644154
2771 -7751943
2772 -8719341
2773 -8753625
2774 -7811860
2775 -7872679
2776 -8565598
2777 -8998514
2778 -8498378
2779 -7678655
2780 -8305758
2781 -9062030
2782 -8683080
2783 -8089354
2784 -8003980
2785 -8936249
2786 -9310519
2787 -8425765
2788 -8213928
2789 -8734095
2790 -9262317
2791 -9006034
2792 -8099507
2793 -8451639
2794 -9328538
2795 -9203968
2796 -8682583
2797 -8421598
2798 -9153682
2799 -9652379
2800 -8834778
2801 -8451463
2802 -8900001
2803 -9466513
2804 -9457118
2805 -8606169
2806 -8739935
2807 -9653715
2808 -9691771
2809 -9143818
2810 -8668764
2811 -9257845
2812 -10024412
2813 -9349160
2814 -8744200
2815 -9105843
2816 -9795996
2817 -9981282
2818 -9088214
2819 -8931824
2820 -9840935
2821 -10009125
2822 -9565840
2823 -9022802
2824 -9383391
2825 -10267294
2826 -9887805
2827 -9238609
2828 -9381630
2829 -9952232
2830 -10347162
2831 -9591550
2832 -9134401
2833 -9921103
2834 -10333931
2835 -9995217
2836 -9329720
2837 -9493679
2838 -10563740
2839 -10439682
2840 -9633485
2841 -9583866
2842 -10127752
2843 -10642417
2844 -9996994
2845 -9332660
2846 -10015070
2847 -10610692
2848 -10470637
2849 -9819742
2850 -9666843
2851 -10664575
2852 -10837754
2853 -10034776
2854 -9738303
2855 -10138902
2856 -10891052
2857 -10539407
2858 -9698187
2859 -10153881
2860 -10886365
2861 -10939896
2862 -10253685
2863 -9774423
2864 -10641879
2865 -11099572
2866 -10423946
2867 -9999616
2868 -10265392
2869 -11120470
2870 -11075499
2871 -10125955
2872 -10250684
2873 -10931649
2874 -11169039
2875 -10661763
2876 -10008870
2877 -10670558
2878 -11349862
2879 -10854950
2880 -10364925
2881 -10445918
2882 -11231575
2883 -11397112
2884 -10464276
2885 -10364928
2886 -11017159
2887 -11368227
2888 -11033714
2889 -10304403
2890 -10744739
2891 -11572631
2892 -11286984
2893 -10693438
2894 -10528667
2895 -11236667
2896 -11706950
2897 -10857077
2898 -10465588
2899 -11046842
2900 -11578168
2901 -11466000
2902 -10641184
2903 -10794683
2904 -11689078
2905 -11566094
2906 -10992899
2907 -10689934
2908 -11218078
2909 -11847149
2910 -11250712
2911 -10775589
2912 -11208439
2913 -11717172
2914 -11781575
2915 -10979409
2916 -10803104
2917 -11638389
2918 -11773563
2919 -11294771
2920 -10847511
2921 -11228747
2922 -12093145
2923 -11691407
2924 -10991739
2925 -11233826
2926 -11786594
2927 -11984756
2928 -11236834
2929 -10868023
2930 -11681092
2931 -12001387
2932 -11607394
2933 -11128750
2934 -11279934
2935 -12146615
2936 -11981179
2937 -11209486
2938 -11233970
2939 -11724341
2940 -12189890
2941 -11643365
2942 -11021108
2943 -11663131
2944 -12174895
2945 -11911678
2946 -11339628
2947 -11256320
2948 -12114038
2949 -12195419
2950 -11450624
2951 -11329253
2952 -11746237
2953 -12285049
2954 -11946207
2955 -11246118
2956 -11686542
2957 -12240462
2958 -12101079
2959 -11563238
2960 -11290135
2961 -12052013
2962 -12380128
2963 -11698513
2964 -11457240
2965 -11816780
2966 -12416770
2967 -12198611
2968 -11347329
2969 -11602020
2970 -12252204
2971 -12232814
2972 -11758559
2973 -11371202
2974 -12029718
2975 -12563335
2976 -11988533
2977 -11576576
2978 -11747025
2979 -12350519
2980 -12396522
2981 -11507538
2982 -11510283
2983 -12230235
2984 -12450324
2985 -12064115
2986 -11485022
2987 -11956525
2988 -12651643
2989 -12159885
2990 -11627268
2991 -11685405
2992 -12290349
2993 -12568279
2994 -11763504
2995 -11537074
2996 -12197046
2997 -12519764
2998 -12256652
2999 -11583323
3000 -11796295
3001 -12587610
3002 -12356675
3003 -11758595
3004 -11632775
3005 -12198017
3006 -12739415
3007 -12040942
3008 -11538806
3009 -12081357
3010 -12551878
3011 -12418792
3012 -11655125
3013 -11636836
3014 -12534501
3015 -12537234
3016 -11947372
3017 -11669114
3018 -12079598
3019 -12752434
3020 -12274498
3021 -11592982
3022 -11894686
3023 -12436251
3024 -12545980
3025 -11858575
3026 -11533520
3027 -12370239
3028 -12672095
3029 -12162123
3030 -11707575
3031 -11885042
3032 -12627490
3033 -12392722
3034 -11649388
3035 -11807503
3036 -12345210
3037 -12624498
3038 -12098998
3039 -11587945
3040 -12212680
3041 -12611811
3042 -12222882
3043 -11731086
3044 -11719453
3045 -12476524
3046 -12535913
3047 -11786833
3048 -11758477
3049 -12233530
3050 -12620226
3051 -12211884
3052 -11524736
3053 -11980581
3054 -12532423
3055 -12276162
3056 -11804460
3057 -11660522
3058 -12353812
3059 -12608240
3060 -11914038
3061 -11703105
3062 -12037285
3063 -12475304
3064 -12313063
3065 -11571506
3066 -11793132
3067 -12416365
3068 -12347101
3069 -11900939
3070 -11578736
3071 -12147525
3072 -12591864
3073 -11971532
3074 -11604335
3075 -11864051
3076 -12344876
3077 -12326142
3078 -11600320
3079 -11662272
3080 -12316842
3081 -12357157
3082 -11952740
3083 -11520293
3084 -11901864
3085 -12466491
3086 -11998181
3087 -11545685
3088 -11687617
3089 -12212924
3090 -12418841
3091 -11690337
3092 -11486984
3093 -12127230
3094 -12305083
3095 -11950367
3096 -11385514
3097 -11633984
3098 -12348961
3099 -12061365
3100 -11533997
3101 -11575108
3102 -12025263
3103 -12354443
3104 -11714902
3105 -11286146
3106 -11801704
3107 -12139331
3108 -11964892
3109 -11416525
3110 -11438636
3111 -12200013
3112 -12110379
3113 -11533697
3114 -11391508
3115 -11752769
3116 -12208527
3117 -11702004
3118 -11163915
3119 -11605848
3120 -12024231
3121 -11935046
3122 -11386547
3123 -11250969
3124 -11961308
3125 -12042121
3126 -11456335
3127 -11196034
3128 -11469187
3129 -12041213
3130 -11736781
3131 -11067104
3132 -11351507
3133 -11861649
3134 -11918566
3135 -11357955
3136 -10970592
3137 -11635308
3138 -11956571
3139 -11424214
3140 -11047393
3141 -11193280
3142 -11853724
3143 -11779776
3144 -11040307
3145 -11104059
3146 -11588253
3147 -11766161
3148 -11330425
3149 -10770786
3150 -11263946
3151 -11766851
3152 -11436807
3153 -10996118
3154 -10963611
3155 -11576276
3156 -11716858
3157 -10971276
3158 -10802968
3159 -11235541
3160 -11562434
3161 -11298999
3162 -10656401
3163 -10965173
3164 -11591520
3165 -11387688
3166 -10899767
3167 -10681647
3168 -11200243
3169 -11543519
3170 -10900555
3171 -10583013
3172 -10940927
3173 -11369236
3174 -11293250
3175 -10587432
3176 -10644562
3177 -11281535
3178 -11232457
3179 -10755769
3180 -10413288
3181 -10831828
3182 -11367878
3183 -10875331
3184 -10427294
3185 -10647963
3186 -11078910
3187 -11157814
3188 -10486621
3189 -10313495
3190 -10918790
3191 -11036581
3192 -10666086
3193 -10239148
3194 -10478746
3195 -11116061
3196 -10819486
3197 -10283004
3198 -10354569
3199 -10739526
3200 -10948804
3201 -10358137
3202 -9994185
3203 -10557905
3204 -10822984
3205 -10551026
3206 -10108090
3207 -10178721
3208 -10809433
3209 -10652948
3210 -10075707
3211 -10024865
3212 -10363207
3213 -10693049
3214 -10262193
3215 -9788071
3216 -10218373
3217 -10593329
3218 -10449509
3219 -9945740
3220 -9774722
3221 -10390014
3222 -10454508
3223 -9894336
3224 -9724308
3225 -10020595
3226 -10454979
3227 -10180089
3228 -9595904
3229 -9856631
3230 -10246264
3231 -10171839
3232 -9731936
3233 -9479068
3234 -10011699
3235 -10223848
3236 -9743863
3237 -9509149
3238 -9679114
3239 -10124374
3240 -10002377
3241 -9334303
3242 -9455700
3243 -9891752
3244 -9938865
3245 -9548940
3246 -9167939
3247 -9646886
3248 -10023310
3249 -9585644
3250 -9215002
3251 -9290402
3252 -9759196
3253 -9782027
3254 -9100595
3255 -9046775
3256 -9534043
3257 -9697796
3258 -9399301
3259 -8895396
3260 -9215880
3261 -9733970
3262 -9407414
3263 -8940429
3264 -8868647
3265 -9330413
3266 -9548707
3267 -8922071
3268 -8709344
3269 -9159724
3270 -9427948
3271 -9207855
3272 -8626662
3273 -8745468
3274 -9314027
3275 -9141268
3276 -8699184
3277 -8514786
3278 -8916059
3279 -9322420
3280 -8804271
3281 -8391014
3282 -8702961
3283 -9037739
3284 -8968940
3285 -8349718
3286 -8281143
3287 -8898019
3288 -8918059
3289 -8498917
3290 -8216798
3291 -8504092
3292 -8977441
3293 -8584715
3294 -8064235
3295 -8252247
3296 -8623188
3297 -8698191
3298 -8173435
3299 -7911514
3300 -8455116
3301 -8648658
3302 -8297359
3303 -7887431
3304 -7979641
3305 -8551438
3306 -8388359
3307 -7791322
3308 -7819737
3309 -8182218
3310 -8418029
3311 -7982595
3312 -7561629
3313 -7992390
3314 -8285916
3315 -8006164
3316 -7575908
3317 -7536069
3318 -8092569
3319 -8100573
3320 -7540923
3321 -7464119
3322 -7781836
3323 -8076375
3324 -7753711
3325 -7207202
3326 -7502485
3327 -7876956
3328 -7709846
3329 -7289446
3330 -7098941
3331 -7638093
3332 -7851531
3333 -7318992
3334 -7066327
3335 -7300115
3336 -7671555
3337 -7493849
3338 -6869382
3339 -6984143
3340 -7439433
3341 -7436826
3342 -7081803
3343 -6749183
3344 -7152915
3345 -7485077
3346 -7027862
3347 -6687883
3348 -6796799
3349 -7187892
3350 -7203337
3351 -6618820
3352 -6579957
3353 -7011534
3354 -7088426
3355 -6785911
3356 -6396219
3357 -6639779
3358 -7042920
3359 -6711512
3360 -6373872
3361 -6390768
3362 -6734486
3363 -6877072
3364 -6350382
3365 -6157450
3366 -6537479
3367 -6692902
3368 -6456940
3369 -6012063
3370 -6156911
3371 -6630590
3372 -6429144
3373 -6022791
3374 -5969015
3375 -6292616
3376 -6524593
3377 -6028125
3378 -5725667
3379 -6067559
3380 -6292078
3381 -6129363
3382 -5670685
3383 -5674253
3384 -6192552
3385 -6141962
3386 -5729717
3387 -5540893
3388 -5764124
3389 -6109001
3390 -5745255
3391 -5296028
3392 -5536945
3393 -5854435
3394 -5851368
3395 -5374468
3396 -5207314
3397 -5707229
3398 -5784390
3399 -5364939
3400 -5088619
3401 -5233415
3402 -5672199
3403 -5455448
3404 -4958621
3405 -5096920
3406 -5428503
3407 -5482996
3408 -5063951
3409 -4747297
3410 -5160148
3411 -5373268
3412 -5024119
3413 -4707885
3414 -4768139
3415 -5237101
3416 -5188539
3417 -4615533
3418 -4588872
3419 -4906084
3420 -5083965
3421 -4740237
3422 -4295734
3423 -4628422
3424 -4979535
3425 -4744496
3426 -4367064
3427 -4281438
3428 -4729191
3429 -4823708
3430 -4284586
3431 -4108733
3432 -4390028
3433 -4644571
3434 -4428810
3435 -3922568
3436 -4129289
3437 -4544934
3438 -4404076
3439 -4031341
3440 -3824119
3441 -4183012
3442 -4408264
3443 -3937026
3444 -3681779
3445 -3887265
3446 -4206584
3447 -4137335
3448 -3595873
3449 -3610157
3450 -4040539
3451 -4034810
3452 -3665419
3453 -3337107
3454 -3612024
3455 -3996096
3456 -3653742
3457 -3295101
3458 -3408822
3459 -3745085
3460 -3809644
3461 -3257498
3462 -3083448
3463 -3486780
3464 -3592060
3465 -3326269
3466 -2967940
3467 -3114793
3468 -3552106
3469 -3343507
3470 -2945354
3471 -2914544
3472 -3180722
3473 -3367110
3474 -2932000
3475 -2633812
3476 -2962223
3477 -3173378
3478 -3014392
3479 -2616698
3480 -2608596
3481 -3060532
3482 -2974148
3483 -2542093
3484 -2434688
3485 -2670823
3486 -2941483
3487 -2611594
3488 -2230987
3489 -2477924
3490 -2731581
3491 -2637758
3492 -2235313
3493 -2106510
3494 -2538846
3495 -2565331
3496 -2171869
3497 -1998804
3498 -2165433
3499 -2485330
3500 -2293644
3501 -1843928
3502 -1982649
3503 -2257367
3504 -2239942
3505 -1869018
3506 -1623841
3507 -1997555
3508 -2167332
3509 -1828986
3510 -1596024
3511 -1681078
3512 -2035709
3513 -1939476
3514 -1441259
3515 -1459004
3516 -1741996
3517 -1808653
3518 -1507773
3519 -1201345
3520 -1521301
3521 -1778452
3522 -1486254
3523 -1210290
3524 -1192024
3525 -1512623
3526 -1521934
3527 -1053520
3528  -976702
3529 -1261363
3530 -1410536
3531 -1195887
3532  -806966
3533  -990145
3534 -1323624
3535 -1112890
3536  -775029
3537  -668219
3538 -1000763
3539 -1164902
3540  -735833
3541  -533856
3542  -772765
3543  -984687
3544  -860961
3545  -389600
3546  -440600
3547  -827390
3548  -746803
3549  -418425
3550  -235151
3551  -490571
3552  -761402
3553  -409388
3554  -116265
3555  -259045
3556  -497029
3557  -470717
3558   -32310
3559    62693
3560  -326815
3561  -371073
3562   -85161
3563   167761
3564      661
3565  -336595
3566   -63348
3567   312124
3568   239776
3569   -17150
3570   -82428
3571   325121
3572   531634
3573   155684
3574     -307
3575   255908
3576   584740
3577   530658
3578   148913
3579   290875
3580   712365
3581   721054
3582   448189
3583   281693
3584   611066
3585   933695
3586   664235
3587   456960
3588   633229
3589   977423
3590  1049985
3591   655158
3592   632129
3593  1022619
3594  1143140
3595   946433
3596   693064
3597   932631
3598  1352628
3599  1184263
3600   924060
3601  1000128
3602  1329325
3603  1484403
3604  1122684
3605   988418
3606  1366139
3607  1555794
3608  1449803
3609  1180297
3610  1291952
3611  1716495
3612  1654727
3613  1375738
3614  1359822
3615  1638045
3616  1898732
3617  1635680
3618  1397271
3619  1695448
3620  1972741
3621  1941051
3622  1648044
3623  1630106
3624  2061014
3625  2113846
3626  1831136
3627  1735507
3628  1953212
3629  2288723
3630  2140779
3631  1845757
3632  2051615
3633  2337454
3634  2377770
3635  2112377
3636  1982821
3637  2353167
3638  2512227
3639  2291036
3640  2156445
3641  2311135
3642  2663170
3643  2613261
3644  2291495
3645  2375069
3646  2667591
3647  2754331
3648  2551337
3649  2373904
3650  2701522
3651  2957045
3652  2763799
3653  2593923
3654  2657116
3655  3001953
3656  3040334
3657  2687924
3658  2697010
3659  2999474
3660  3175643
3661  3029129
3662  2764863
3663  3033479
3664  3339881
3665  3207598
3666  2993318
3667  2988737
3668  3306251
3669  3447551
3670  3135839
3671  3073976
3672  3333349
3673  3554372
3674  3482893
3675  3196653
3676  3324228
3677  3668838
3678  3623775
3679  3401452
3680  3330446
3681  3630540
3682  3861434
3683  3592851
3684  3444881
3685  3654951
3686  3916429
3687  3898745
3688  3577026
3689  3613431
3690  3978689
3691  4028038
3692  3832334
3693  3701944
3694  3935289
3695  4248226
3696  4051345
3697  3817971
3698  3938171
3699  4207575
3700  4296344
3701  3999281
3702  3928007
3703  4283824
3704  4436454
3705  4283396
3706  4078605
3707  4202624
3708  4568168
3709  4468176
3710  4189577
3711  4247233
3712  4511598
3713  4691534
3714  4453492
3715  4288077
3716  4576983
3717  4771468
3718  4676626
3719  4441303
3720  4469822
3721  4845002
3722  4864844
3723  4594360
3724  4575114
3725  4812557
3726  5054260
3727  4872605
3728  4623003
3729  4833119
3730  5083645
3731  5049460
3732  4815876
3733  4768148
3734  5135852
3735  5255353
3736  4997670
3737  4910792
3738  5089468
3739  5357477
3740  5267728
3741  4969761
3742  5084235
3743  5367533
3744  5425770
3745  5218309
3746  5082071
3747  5391003
3748  5602486
3749  5398154
3750  5227047
3751  5328246
3752  5623741
3753  5634915
3754  5336636
3755  5370593
3756  5645718
3757  5765707
3758  5622562
3759  5423303
3760  5624812
3761  5875177
3762  5740773
3763  5562089
3764  5589792
3765  5865955
3766  5990933
3767  5713919
3768  5661899
3769  5922171
3770  6076360
3771  5963133
3772  5723987
3773  5855754
3774  6162670
3775  6095283
3776  5907462
3777  5888232
3778  6134255
3779  6319244
3780  6073050
3781  5947869
3782  6129695
3783  6320494
3784  6303792
3785  6059318
3786  6087035
3787  6412798
3788  6440512
3789  6264416
3790  6165344
3791  6357706
3792  6591925
3793  6404407
3794  6212587
3795  6371758
3796  6574068
3797  6613977
3798  6391402
3799  6356561
3800  6648077
3801  6736489
3802  6572801
3803  6434212
3804  6566926
3805  6837565
3806  6729440
3807  6506086
3808  6596099
3809  6829007
3810  6922402
3811  6719911
3812  6586409
3813  6868174
3814  7004176
3815  6862467
3816  6700232
3817  6773820
3818  7072968
3819  7055047
3820  6820322
3821  6848284
3822  7040442
3823  7181823
3824  7012775
3825  6822317
3826  7032256
3827  7234911
3828  7163599
3829  6985715
3830  6985982
3831  7286715
3832  7352287
3833  7105062
3834  7056944
3835  7223239
3836  7394226
3837  7297328
3838  7075400
3839  7224495
3840  7462205
3841  7436885
3842  7277186
3843  7194886
3844  7448023
3845  7585591
3846  7365394
3847  7270285
3848  7398179
3849  7622815
3850  7590310
3851  7335981
3852  7406022
3853  7661773
3854  7702377
3855  7525559
3856  7394516
3857  7596766
3858  7811869
3859  7638571
3860  7493418
3861  7584127
3862  7804485
3863  7858338
3864  7599865
3865  7568875
3866  7801724
3867  7906809
3868  7782979
3869  7600998
3870  7729769
3871  8003974
3872  7920806
3873  7738710
3874  7737900
3875  7959113
3876  8078250
3877  7842826
3878  7730655
3879  7943614
3880  8084749
3881  8027788
3882  7827555
3883  7893701
3884  8169907
3885  8141735
3886  7964949
3887  7902955
3888  8063103
3889  8248505
3890  8082404
3891  7910909
3892  8074108
3893  8264120
3894  8264664
3895  8053536
3896  8017510
3897  8282059
3898  8327873
3899  8154651
3900  8065939
3901  8192421
3902  8415727
3903  8316855
3904  8117743
3905  8213757
3906  8391222
3907  8429510
3908  8252166
3909  8153583
3910  8376889
3911  8485033
3912  8361972
3913  8244367
3914  8304648
3915  8539804
3916  8520188
3917  8299155
3918  8323122
3919  8493235
3920  8582172
3921  8443647
3922  8293304
3923  8474241
3924  8633294
3925  8533682
3926  8406489
3927  8425842
3928  8628034
3929  8663588
3930  8451797
3931  8431763
3932  8580821
3933  8709490
3934  8624793
3935  8441646
3936  8570116
3937  8757929
3938  8704497
3939  8548304
3940  8506528
3941  8706830
3942  8797019
3943  8607937
3944  8543369
3945  8672445
3946  8818934
3947  8784035
3948  8586803
3949  8641433
3950  8831537
3951  8819369
3952  8693388
3953  8604010
3954  8763517
3955  8923037
3956  8778883
3957  8658820
3958  8753396
3959  8899318
3960  8894546
3961  8698789
3962  8688494
3963  8902141
3964  8938666
3965  8816961
3966  8710547
3967  8834462
3968  9009490
3969  8899025
3970  8747079
3971  8803186
3972  8952525
3973  9000781
3974  8813138
3975  8754093
3976  8946257
3977  9035674
3978  8942198
3979  8788526
3980  8859897
3981  9072693
3982  9013604
3983  8833290
3984  8839811
3985  8980413
3986  9091646
3987  8935126
3988  8811603
3989  8972368
3990  9094181
3991  9026056
3992  8868974
3993  8869832
3994  9090540
3995  9096509
3996  8927955
3997  8888046
3998  9004309
3999  9158300
4000  9057461
4001  8873715
4002  8967859
4003  9104730
4004  9087344
4005  8942886
4006  8883906
4007  9090433
4008  9157745
4009  9013386
4010  8930436
4011  9010673
4012  9167068
4013  9115898
4014  8919233
4015  8954940
4016  9114013
4017  9162358
4018  9022456
4019  8915017
4020  9079902
4021  9198393
4022  9073128
4023  8950884
4024  8978095
4025  9153670
4026  9159958
4027  8963959
4028  8960458
4029  9105468
4030  9184103
4031  9091996
4032  8939757
4033  9040697
4034  9186039
4035  9109898
4036  8985834
4037  8962339
4038  9127374
4039  9189190
4040  9015120
4041  8948794
4042  9078580
4043  9179537
4044  9114058
4045  8938828
4046  8992901
4047  9157688
4048  9127245
4049  9005482
4050  8956489
4051  9093462
4052  9189572
4053  9043682
4054  8943316
4055  9024502
4056  9140756
4057  9117300
4058  8942658
4059  8940898
4060  9117105
4061  9141230
4062  9027239
4063  8931363
4064  9019636
4065  9145254
4066  9048415
4067  8917770
4068  8957285
4069  9073798
4070  9104633
4071  8959958
4072  8913168
4073  9047186
4074  9104655
4075  9006286
4076  8891244
4077  8934760
4078  9080015
4079  9032997
4080  8891940
4081  8921487
4082  9023734
4083  9080566
4084  8955124
4085  8850693
4086  8969697
4087  9036105
4088  8959741
4089  8846551
4090  8860556
4091  9009468
4092  8998830
4093  8859469
4094  8845714
4095  8931686
4096  9013625
4097  8914686
4098  8783973
4099  8862027
4100  8966974
4101  8926589
4102  8806491
4103  8780060
4104  8926421
4105  8956053
4106  8808921
4107  8751826
4108  8820914
4109  8922387
4110  8867455
4111  8700941
4112  8766463
4113  8879995
4114  8864326
4115  8762214
4116  8686362
4117  8799525
4118  8873182
4119  8749759
4120  8660728
4121  8695383
4122  8826817
4123  8803909
4124  8645427
4125  8650266
4126  8769042
4127  8783150
4128  8679427
4129  8575122
4130  8665981
4131  8765217
4132  8677240
4133  8561152
4134  8591649
4135  8705375
4136  8729292
4137  8564704
4138  8520351
4139  8617952
4140  8667793
4141  8594176
4142  8456119
4143  8513086
4144  8647334
4145  8598249
4146  8488604
4147  8454763
4148  8547875
4149  8617979
4150  8473169
4151  8385085
4152  8456739
4153  8536205
4154  8498419
4155  8364176
4156  8373315
4157  8498473
4158  8485512
4159  8372291
4160  8309541
4161  8389433
4162  8477008
4163  8370551
4164  8247252
4165  8313153
4166  8393446
4167  8391480
4168  8255514
4169  8221647
4170  8335084
4171  8346188
4172  8242434
4173  8163569
4174  8200889
4175  8306052
4176  8252239
4177  8130991
4178  8142583
4179  8231626
4180  8242343
4181  8135163
4182  8042045
4183  8134190
4184  8185314
4185  8114173
4186  8026119
4187  8037089
4188  8142025
4189  8124237
4190  7987835
4191  7961986
4192  8037885
4193  8074865
4194  7980278
4195  7879735
4196  7950910
4197  8031616
4198  7970822
4199  7881156
4200  7849702
4201  7939371
4202  7946572
4203  7831136
4204  7783870
4205  7830071
4206  7886147
4207  7837221
4208  7716021
4209  7755290
4210  7841080
4211  7808377
4212  7700796
4213  7649295
4214  7736032
4215  7770753
4216  7657379
4217  7595319
4218  7632288
4219  7695844
4220  7673630
4221  7536675
4222  7539336
4223  7623337
4224  7617903
4225  7526082
4226  7453840
4227  7510846
4228  7575345
4229  7491786
4230  7406342
4231  7415240
4232  7486290
4233  7471402
4234  7367129
4235  7326381
4236  7391784
4237  7408613
4238  7338380
4239  7261613
4240  7283303
4241  7361407
4242  7305311
4243  7201403
4244  7186986
4245  7245759
4246  7273772
4247  7156635
4248  7098180
4249  7169502
4250  7198367
4251  7145471
4252  7041159
4253  7044308
4254  7121409
4255  7089497
4256  6992462
4257  6957136
4258  7012470
4259  7051108
4260  6963682
4261  6890730
4262  6925181
4263  6966459
4264  6935110
4265  6832238
4266  6794707
4267  6879326
4268  6880728
4269  6780145
4270  6726268
4271  6758872
4272  6822259
4273  6752136
4274  6652267
4275  6667998
4276  6718352
4277  6701221
4278  6606823
4279  6553489
4280  6618545
4281  6640628
4282  6562569
4283  6486205
4284  6501693
4285  6564358
4286  6519378
4287  6419245
4288  6395832
4289  6452044
4290  6457080
4291  6376097
4292  6300151
4293  6349876
4294  6394717
4295  6333400
4296  6245517
4297  6237769
4298  6287814
4299  6280465
4300  6172430
4301  6140604
4302  6187108
4303  6205634
4304  6144233
4305  6059883
4306  6076608
4307  6123763
4308  6082662
4309  5996144
4310  5954537
4311  6003624
4312  6023015
4313  5938113
4314  5877848
4315  5909697
4316  5934161
4317  5889641
4318  5803471
4319  5790313
4320  5837317
4321  5815378
4322  5745875
4323  5699206
4324  5724342
4325  5746917
4326  5687058
4327  5608494
4328  5612184
4329  5648783
4330  5626306
4331  5539345
4332  5496827
4333  5545156
4334  5553079
4335  5480638
4336  5421451
4337  5439750
4338  5463385
4339  5421615
4340  5334995
4341  5323442
4342  5357432
4343  5349362
4344  5271734
4345  5221577
4346  5250360
4347  5260670
4348  5212704
4349  5134819
4350  5127051
4351  5177571
4352  5141480
4353  5047149
4354  5028541
4355  5059790
4356  5063551
4357  5002415
4358  4935814
4359  4945976
4360  4971806
4361  4929367
4362  4855886
4363  4825925
4364  4862514
4365  4852104
4366  4780548
4367  4737374
4368  4754241
4369  4777473
4370  4712847
4371  4636924
4372  4635387
4373  4666730
4374  4635639
4375  4564696
4376  4531329
4377  4558294
4378  4555073
4379  4494328
4380  4438634
4381  4428781
4382  4456394
4383  4424299
4384  4344795
4385  4328612
4386  4357069
4387  4346610
4388  4284198
4389  4223409
4390  4236755
4391  4260112
4392  4202574
4393  4135799
4394  4115695
4395  4144764
4396  4124540
4397  4046848
4398  4013713
4399  4039338
4400  4034373
4401  3977398
4402  3915413
4403  3913038
4404  3937402
4405  3889619
4406  3825627
4407  3802838
4408  3827905
4409  3814940
4410  3760838
4411  3696691
4412  3710410
4413  3716528
4414  3669155
4415  3600974
4416  3597443
4417  3614600
4418  3585245
4419  3524080
4420  3488622
4421  3499274
4422  3496449
4423  3437751
4424  3383553
4425  3382868
4426  3386626
4427  3358973
4428  3295195
4429  3268427
4430  3287887
4431  3270570
4432  3217214
4433  3171534
4434  3161726
4435  3170991
4436  3131055
4437  3072810
4438  3055831
4439  3060166
4440  3046950
4441  2986816
4442  2948752
4443  2955635
4444  2953249
4445  2898705
4446  2846082
4447  2835340
4448  2845400
4449  2814889
4450  2759681
4451  2730667
4452  2739712
4453  2723380
4454  2669452
4455  2620898
4456  2609344
4457  2621478
4458  2581406
4459  2527994
4460  2504146
4461  2503088
4462  2494806
4463  2442521
4464  2394981
4465  2399421
4466  2392386
4467  2347998
4468  2307492
4469  2276448
4470  2287035
4471  2261033
4472  2213334
4473  2172911
4474  2169138
4475  2164657
4476  2112047
4477  2070159
4478  2060954
4479  2053866
4480  2027707
4481  1977274
4482  1948049
4483  1951192
4484  1936511
4485  1884662
4486  1852482
4487  1830802
4488  1829414
4489  1796015
4490  1738576
4491  1730111
4492  1719153
4493  1703324
4494  1656513
4495  1621254
4496  1610722
4497  1601650
4498  1561399
4499  1515243
4500  1495331
4501  1491519
4502  1469347
4503  1416647
4504  1396748
4505  1390018
4506  1362182
4507  1326075
4508  1287627
4509  1270314
4510  1263998
4511  1229588
4512  1187412
4513  1163793
4514  1152828
4515  1137941
4516  1090723
4517  1067031
4518  1044410
4519  1034512
4520  1000912
4521   961517
4522   937482
4523   928471
4524   896418
4525   855606
4526   833683
4527   819783
4528   804809
4529   760428
4530   722518
4531   711650
4532   690501
4533   675568
4534   629192
4535   606551
4536   593321
4537   568846
4538   530218
4539   502918
4540   485100
4541   477354
4542   443625
4543   408082
4544   382808
4545   357646
4546   349730
4547   313101
4548   273434
4549   263667
4550   240108
4551   211376
4552   182534
4553   155371
4554   139363
4555   114603
4556    81849
4557    47457
4558    22674
4559    12169
4560   -16125
4561   -58413
4562   -69929
4563   -91195
4564  -113590
4565  -147314
4566  -183642
4567  -196602
4568  -211134
4569  -252158
4570  -277828
4571  -302782
4572  -319937
4573  -341113
4574  -378313
4575  -409558
4576  -417773
4577  -440415
4578  -459166
4579  -505170
4580  -526774
4581  -540363
4582  -567747
4583  -599583
4584  -634487
4585  -651245
4586  -648662
4587  -691550
4588  -724083
4589  -747677
4590  -768738
4591  -781997
4592  -822296
4593  -844779
4594  -859725
4595  -889611
4596  -912351
4597  -946323
4598  -971695
4599  -980475
4600 -1014816
4601 -1042388
4602 -1062937
4603 -1094626
4604 -1096112
4605 -1135179
4606 -1184975
4607 -1176539
4608 -1209252
4609 -1218186
4610 -1263218
4611 -1299559
4612 -1297212
4613 -1319579
4614 -1364432
4615 -1397775
4616 -1416525
4617 -1418426
4618 -1449817
4619 -1490114
4620 -1507794
4621 -1515811
4622 -1535784
4623 -1564182
4624 -1605992
4625 -1612747
4626 -1632891
4627 -1667527
4628 -1696778
4629 -1727357
4630 -1725232
4631 -1751984
4632 -1801950
4633 -1818144
4634 -1834808
4635 -1849094
4636 -1871382
4637 -1920310
4638 -1931973
4639 -1945860
4640 -1981011
4641 -1990838
4642 -2029686
4643 -2042725
4644 -2053922
4645 -2101455
4646 -2123258
4647 -2148890
4648 -2157334
4649 -2177919
4650 -2218308
4651 -2240186
4652 -2237907
4653 -2269302
4654 -2306087
4655 -2335632
4656 -2347576
4657 -2348123
4658 -2396962
4659 -2429460
4660 -2450423
4661 -2453172
4662 -2472105
4663 -2517169
4664 -2540137
4665 -2542972
4666 -2556501
4667 -2592958
4668 -2643193
4669 -2654044
4670 -2642421
4671 -2685624
4672 -2727186
4673 -2740313
4674 -2750248
4675 -2750219
4676 -2802091
4677 -2839478
4678 -2832224
4679 -2860377
4680 -2882228
4681 -2922098
4682 -2952051
4683 -2935125
4684 -2958667
4685 -3008285
4686 -3026680
4687 -3045590
4688 -3033874
4689 -3084185
4690 -3128165
4691 -3132617
4692 -3148538
4693 -3157803
4694 -3203081
4695 -3240333
4696 -3214368
4697 -3247732
4698 -3289113
4699 -3319232
4700 -3327075
4701 -3315544
4702 -3355115
4703 -3405375
4704 -3413528
4705 -3408635
4706 -3419479
4707 -3472553
4708 -3523530
4709 -3498200
4710 -3506222
4711 -3553843
4712 -3591689
4713 -3616091
4714 -3588548
4715 -3608881
4716 -3683783
4717 -3690569
4718 -3683618
4719 -3693046
4720 -3734453
4721 -3800469
4722 -3774770
4723 -3773210
4724 -3812386
4725 -3855690
4726 -3887664
4727 -3856824
4728 -3862297
4729 -3935494
4730 -3952970
4731 -3959461
4732 -3956096
4733 -3983193
4734 -4051079
4735 -4044479
4736 -4027670
4737 -4054924
4738 -4098472
4739 -4146346
4740 -4123151
4741 -4107735
4742 -4181172
4743 -4219793
4744 -4223051
4745 -4206176
4746 -4215105
4747 -4298528
4748 -4301691
4749 -4281306
4750 -4304358
4751 -4343780
4752 -4399231
4753 -4387511
4754 -4362760
4755 -4419727
4756 -4469606
4757 -4473169
4758 -4453607
4759 -4453320
4760 -4537759
4761 -4551691
4762 -4523958
4763 -4543205
4764 -4578514
4765 -4625321
4766 -4635282
4767 -4593622
4768 -4643080
4769 -4693631
4770 -4709838
4771 -4696520
4772 -4685676
4773 -4746737
4774 -4797836
4775 -4770425
4776 -4768098
4777 -4796275
4778 -4855597
4779 -4879565
4780 -4822725
4781 -4861892
4782 -4913033
4783 -4938962
4784 -4939432
4785 -4904635
4786 -4964184
4787 -5021847
4788 -5006555
4789 -4998550
4790 -5003087
4791 -5061528
4792 -5104693
4793 -5054443
4794 -5075462
4795 -5127390
4796 -5160015
4797 -5166516
4798 -5127292
4799 -5152903
4800 -5235357
4801 -5223006
4802 -5208685
4803 -5208311
4804 -5260075
4805 -5326924
4806 -5285395
4807 -5270591
4808 -5328872
4809 -5359956
4810 -5374527
4811 -5338227
4812 -5354664
4813 -5433959
4814 -5435869
4815 -5414735
4816 -5412879
4817 -5466979
4818 -5523869
4819 -5486667
4820 -5459814
4821 -5506934
4822 -5559117
4823 -5577704
4824 -5537762
4825 -5536409
4826 -5623472
4827 -5642610
4828 -5612648
4829 -5601913
4830 -5629158
4831 -5710797
4832 -5695291
4833 -5648817
4834 -5692799
4835 -5727713
4836 -5773639
4837 -5735138
4838 -5707870
4839 -5795674
4840 -5831953
4841 -5807428
4842 -5785940
4843 -5797387
4844 -5884579
4845 -5881864
4846 -5828039
4847 -5857450
4848 -5910294
4849 -5957522
4850 -5929942
4851 -5871967
4852 -5944849
4853 -5997834
4854 -5989189
4855 -5954192
4856 -5954510
4857 -6042991
4858 -6068017
4859 -6006443
4860 -6015503
4861 -6056487
4862 -6113882
4863 -6109960
4864 -6033129
4865 -6084381
4866 -6154219
4867 -6156782
4868 -6131035
4869 -6106570
4870 -6184946
4871 -6237652
4872 -6174571
4873 -6159527
4874 -6189516
4875 -6268501
4876 -6277334
4877 -6196672
4878 -6222696
4879 -6302528
4880 -6316634
4881 -6288540
4882 -6242701
4883 -6303989
4884 -6389787
4885 -6331061
4886 -6298700
4887 -6322042
4888 -6398402
4889 -6435158
4890 -6355826
4891 -6345887
4892 -6422602
4893 -6455331
4894 -6432429
4895 -6377602
4896 -6417864
4897 -6512163
4898 -6475007
4899 -6436106
4900 -6455192
4901 -6502700
4902 -6562243
4903 -6492101
4904 -6462887
4905 -6537597
4906 -6575298
4907 -6569750
4908 -6504359
4909 -6519323
4910 -6619857
4911 -6625655
4912 -6571897
4913 -6562852
4914 -6609141
4915 -6681329
4916 -6625647
4917 -6574723
4918 -6634656
4919 -6683225
4920 -6690954
4921 -6635387
4922 -6631278
4923 -6720895
4924 -6737758
4925 -6681637
4926 -6661890
4927 -6697055
4928 -6779443
4929 -6755094
4930 -6682155
4931 -6735783
4932 -6784318
4933 -6810217
4934 -6755007
4935 -6708879
4936 -6798092
4937 -6837817
4938 -6790101
4939 -6758970
4940 -6782890
4941 -6872528
4942 -6869018
4943 -6774286
4944 -6800778
4945 -6860445
4946 -6890409
4947 -6857743
4948 -6788047
4949 -6869221
4950 -6923790
4951 -6889318
4952 -6853002
4953 -6847064
4954 -6935105
4955 -6961162
4956 -6867882
4957 -6871124
4958 -6917491
4959 -6970580
4960 -6940197
4961 -6863011
4962 -6921166
4963 -7005312
4964 -6979282
4965 -6932281
4966 -6909404
4967 -6989134
4968 -7030084
4969 -6934009
4970 -6917954
4971 -6976759
4972 -7024562
4973 -7019771
4974 -6943001
4975 -6971001
4976 -7062318
4977 -7052429
4978 -6987229
4979 -6949310
4980 -7018575
4981 -7097571
4982 -7019379
4983 -6968432
4984 -7016479
4985 -7091455
4986 -7096840
4987 -6990534
4988 -6987277
4989 -7080346
4990 -7097150
4991 -7059549
4992 -6999163
4993 -7039790
4994 -7146888
4995 -7095896
4996 -7020116
4997 -7031411
4998 -7101458
4999 -7147065
5000 -7053685
5001 -7008236
5002 -7106677
5003 -7142229
5004 -7101430
5005 -7041694
5006 -7054590
5007 -7173803
5008 -7136785
5009 -7051647
5010 -7057266
5011 -7110325
5012 -7178390
5013 -7101453
5014 -7029221
5015 -7108985
5016 -7165353
5017 -7151644
5018 -7076153
5019 -7053473
5020 -7161904
5021 -7176564
5022 -7082861
5023 -7056798
5024 -7105297
5025 -7187390
5026 -7147732
5027 -7046478
5028 -7104540
5029 -7170803
5030 -7165472
5031 -7091228
5032 -7049545
5033 -7142288
5034 -7186140
5035 -7102820
5036 -7074248
5037 -7100237
5038 -7190092
5039 -7170841
5040 -7042970
5041 -7073085
5042 -7147184
5043 -7171597
5044 -7119393
5045 -7034990
5046 -7120598
5047 -7195197
5048 -7125361
5049 -7075453
5050 -7062627
5051 -7153674
5052 -7162291
5053 -7053839
5054 -7054793
5055 -7119011
5056 -7151220
5057 -7120255
5058 -7023768
5059 -7081581
5060 -7169540
5061 -7112790
5062 -7046105
5063 -7023410
5064 -7121267
5065 -7169952
5066 -7043493
5067 -7019799
5068 -7087404
5069 -7142298
5070 -7114759
5071 -7001385
5072 -7022311
5073 -7130190
5074 -7095637
5075 -7034003
5076 -6997198
5077 -7051117
5078 -7143223
5079 -7045768
5080 -6982228
5081 -7038798
5082 -7084650
5083 -7087925
5084 -6971435
5085 -6956731
5086 -7070802
5087 -7061134
5088 -7002549
5089 -6947487
5090 -7000514
5091 -7097178
5092 -7006936
5093 -6934660
5094 -6966636
5095 -7020646
5096 -7043489
5097 -6935601
5098 -6895571
5099 -7000135
5100 -7029924
5101 -6972862
5102 -6900702
5103 -6916537
5104 -7023539
5105 -6974536
5106 -6863063
5107 -6886060
5108 -6942543
5109 -6988597
5110 -6909076
5111 -6826196
5112 -6926928
5113 -6973630
5114 -6909534
5115 -6822830
5116 -6819945
5117 -6941646
5118 -6926586
5119 -6817214
5120 -6807145
5121 -6863912
5122 -6931028
5123 -6860886
5124 -6733988
5125 -6817084
5126 -6884545
5127 -6851579
5128 -6762998
5129 -6712837
5130 -6843104
5131 -6872221
5132 -6754274
5133 -6716135
5134 -6761143
5135 -6843959
5136 -6791030
5137 -6664382
5138 -6700598
5139 -6796859
5140 -6778917
5141 -6688978
5142 -6626191
5143 -6728870
5144 -6795942
5145 -6689171
5146 -6621545
5147 -6633716
5148 -6726932
5149 -6719656
5150 -6573788
5151 -6572146
5152 -6676770
5153 -6705123
5154 -6625710
5155 -6510482
5156 -6589998
5157 -6686938
5158 -6596940
5159 -6509434
5160 -6511769
5161 -6598860
5162 -6636690
5163 -6508615
5164 -6450730
5165 -6547509
5166 -6590188
5167 -6541032
5168 -6417465
5169 -6441522
5170 -6554446
5171 -6507044
5172 -6416934
5173 -6392772
5174 -6463624
5175 -6538356
5176 -6412989
5177 -6327237
5178 -6399643
5179 -6457150
5180 -6432918
5181 -6304377
5182 -6293809
5183 -6429451
5184 -6414305
5185 -6312591
5186 -6255397
5187 -6301859
5188 -6406761
5189 -6314004
5190 -6192760
5191 -6241862
5192 -6318409
5193 -6327696
5194 -6200364
5195 -6142655
5196 -6271606
5197 -6291901
5198 -6195005
5199 -6117475
5200 -6140783
5201 -6248198
5202 -6189060
5203 -6065273
5204 -6088637
5205 -6158867
5206 -6195160
5207 -6095159
5208 -6000886
5209 -6098853
5210 -6144385
5211 -6061726
5212 -5971219
5213 -5961274
5214 -6089822
5215 -6076003
5216 -5940692
5217 -5932607
5218 -5993418
5219 -6045324
5220 -5955322
5221 -5829994
5222 -5903703
5223 -5992719
5224 -5931186
5225 -5838730
5226 -5806459
5227 -5920894
5228 -5934604
5229 -5791203
5230 -5755985
5231 -5798202
5232 -5870147
5233 -5819662
5234 -5677180
5235 -5726649
5236 -5824524
5237 -5786143
5238 -5689483
5239 -5623728
5240 -5718676
5241 -5782127
5242 -5637023
5243 -5578114
5244 -5625194
5245 -5697972
5246 -5675934
5247 -5518984
5248 -5534373
5249 -5643395
5250 -5619814
5251 -5544343
5252 -5438174
5253 -5513566
5254 -5607126
5255 -5488164
5256 -5401373
5257 -5425320
5258 -5509709
5259 -5526040
5260 -5363961
5261 -5331752
5262 -5440676
5263 -5456295
5264 -5370339
5265 -5257791
5266 -5299291
5267 -5428143
5268 -5346761
5269 -5228074
5270 -5230269
5271 -5304281
5272 -5354882
5273 -5203070
5274 -5112487
5275 -5213441
5276 -5260397
5277 -5209862
5278 -5086622
5279 -5078700
5280 -5230750
5281 -5186781
5282 -5050983
5283 -5006377
5284 -5077285
5285 -5158301
5286 -5042637
5287 -4915036
5288 -5003227
5289 -5071704
5290 -5035793
5291 -4914132
5292 -4855078
5293 -4995532
5294 -4990972
5295 -4861146
5296 -4808991
5297 -4848842
5298 -4964030
5299 -4884864
5300 -4721758
5301 -4776168
5302 -4850047
5303 -4852134
5304 -4721426
5305 -4621646
5306 -4754993
5307 -4807526
5308 -4694192
5309 -4598151
5310 -4621594
5311 -4740330
5312 -4704825
5313 -4529677
5314 -4541709
5315 -4620243
5316 -4636229
5317 -4548935
5318 -4413900
5319 -4512359
5320 -4590737
5321 -4502098
5322 -4403165
5323 -4382562
5324 -4493349
5325 -4501406
5326 -4331455
5327 -4297209
5328 -4370615
5329 -4426903
5330 -4361281
5331 -4205825
5332 -4263418
5333 -4378690
5334 -4307944
5335 -4205900
5336 -4125187
5337 -4235490
5338 -4295354
5339 -4141346
5340 -4064081
5341 -4127637
5342 -4207332
5343 -4176782
5344 -4001309
5345 -3995303
5346 -4125281
5347 -4080741
5348 -3985911
5349 -3903976
5350 -3974273
5351 -4081011
5352 -3952568
5353 -3851478
5354 -3881109
5355 -3953978
5356 -3952049
5357 -3785865
5358 -3745683
5359 -3864104
5360 -3872216
5361 -3790201
5362 -3674567
5363 -3716808
5364 -3841371
5365 -3748589
5366 -3613756
5367 -3619242
5368 -3694518
5369 -3728220
5370 -3574849
5371 -3496624
5372 -3624021
5373 -3643233
5374 -3565747
5375 -3447514
5376 -3458560
5377 -3581026
5378 -3522867
5379 -3377281
5380 -3369897
5381 -3434162
5382 -3486739
5383 -3369678
5384 -3250396
5385 -3359957
5386 -3413830
5387 -3347304
5388 -3211200
5389 -3167554
5390 -3315785
5391 -3311968
5392 -3156372
5393 -3113688
5394 -3175391
5395 -3269595
5396 -3166241
5397 -3006418
5398 -3074497
5399 -3145898
5400 -3102388
5401 -2984677
5402 -2915473
5403 -3036023
5404 -3076800
5405 -2946274
5406 -2875775
5407 -2895691
5408 -2987161
5409 -2939563
5410 -2757300
5411 -2781585
5412 -2876849
5413 -2877660
5414 -2771698
5415 -2659989
5416 -2765724
5417 -2837485
5418 -2700002
5419 -2598859
5420 -2606052
5421 -2721890
5422 -2716739
5423 -2526543
5424 -2511537
5425 -2615480
5426 -2650674
5427 -2552969
5428 -2391652
5429 -2464984
5430 -2576978
5431 -2486114
5432 -2354402
5433 -2322613
5434 -2434097
5435 -2495949
5436 -2304713
5437 -2238805
5438 -2330392
5439 -2385076
5440 -2322146
5441 -2148350
5442 -2165836
5443 -2307189
5444 -2251406
5445 -2114190
5446 -2055812
5447 -2143410
5448 -2241137
5449 -2081105
5450 -1965376
5451 -2029898
5452 -2108456
5453 -2084588
5454 -1901995
5455 -1874781
5456 -2030482
5457 -2012080
5458 -1892681
5459 -1804930
5460 -1857015
5461 -1974338
5462 -1848409
5463 -1697500
5464 -1740923
5465 -1821641
5466 -1842513
5467 -1682866
5468 -1604903
5469 -1742659
5470 -1773424
5471 -1652038
5472 -1532089
5473 -1537801
5474 -1693922
5475 -1628137
5476 -1458893
5477 -1466042
5478 -1545549
5479 -1609050
5480 -1463548
5481 -1322086
5482 -1435455
5483 -1493477
5484 -1412398
5485 -1290476
5486 -1259031
5487 -1404545
5488 -1395249
5489 -1234045
5490 -1188922
5491 -1247054
5492 -1322953
5493 -1218035
5494 -1054670
5495 -1132485
5496 -1224341
5497 -1165958
5498 -1042830
5499  -977043
5500 -1115304
5501 -1158333
5502  -978364
5503  -911337
5504  -953032
5505 -1045080
5506  -993457
5507  -790338
5508  -834895
5509  -945570
5510  -928140
5511  -816340
5512  -706135
5513  -809075
5514  -890094
5515  -740717
5516  -641041
5517  -647677
5518  -764046
5519  -757688
5520  -566584
5521  -565001
5522  -674636
5523  -665079
5524  -556207
5525  -429345
5526  -506706
5527  -618853
5528  -498247
5529  -386478
5530  -386707
5531  -486872
5532  -522798
5533  -320996
5534  -251321
5535  -368702
5536  -401279
5537  -314424
5538  -164305
5539  -212788
5540  -357820
5541  -276000
5542  -129288
5543  -109070
5544  -193516
5545  -254991
5546   -78880
5547    29776
5548   -78095
5549  -132955
5550   -90883
5551    77714
5552    87765
5553   -82696
5554   -34319
5555   119480
5556   178646
5557   117411
5558     7957
5559   141775
5560   297692
5561   221211
5562   129528
5563   142702
5564   307883
5565   375492
5566   217570
5567   208913
5568   357068
5569   441022
5570   412049
5571   273330
5572   363705
5573   545426
5574   498138
5575   408401
5576   393863
5577   539699
5578   655658
5579   525336
5580   466494
5581   584721
5582   707473
5583   696492
5584   536764
5585   580185
5586   789162
5587   800572
5588   704107
5589   643573
5590   768333
5591   941979
5592   820972
5593   713345
5594   801538
5595   940301
5596   990559
5597   834715
5598   809770
5599  1019896
5600  1082741
5601   994100
5602   908439
5603   976666
5604  1174992
5605  1116933
5606   975997
5607  1046345
5608  1184678
5609  1264011
5610  1137724
5611  1057610
5612  1238391
5613  1323768
5614  1271417
5615  1171622
5616  1200020
5617  1408085
5618  1414412
5619  1264605
5620  1284489
5621  1397872
5622  1528074
5623  1431488
5624  1296739
5625  1449018
5626  1579556
5627  1550028
5628  1454261
5629  1427297
5630  1631054
5631  1686870
5632  1556629
5633  1527750
5634  1619369
5635  1763885
5636  1715348
5637  1561272
5638  1657735
5639  1814741
5640  1831081
5641  1739101
5642  1671655
5643  1842655
5644  1955104
5645  1826510
5646  1766293
5647  1823588
5648  1983076
5649  1998965
5650  1834645
5651  1889135
5652  2046677
5653  2083725
5654  2003272
5655  1907002
5656  2039360
5657  2180379
5658  2089326
5659  2018104
5660  2060305
5661  2224403
5662  2272704
5663  2106350
5664  2103747
5665  2259598
5666  2324870
5667  2268440
5668  2147785
5669  2245143
5670  2430242
5671  2366519
5672  2266853
5673  2281241
5674  2422490
5675  2527944
5676  2378080
5677  2313256
5678  2454775
5679  2551684
5680  2535417
5681  2398936
5682  2447523
5683  2650197
5684  2628116
5685  2520632
5686  2503235
5687  2621044
5688  2762741
5689  2632160
5690  2535941
5691  2664355
5692  2785436
5693  2786681
5694  2649586
5695  2659292
5696  2870402
5697  2881711
5698  2762576
5699  2711674
5700  2807069
5701  2986323
5702  2900622
5703  2768814
5704  2871903
5705  3006017
5706  3057384
5707  2916107
5708  2836937
5709  3036027
5710  3122792
5711  3019125
5712  2933220
5713  3002035
5714  3204049
5715  3181233
5716  3006482
5717  3058479
5718  3189933
5719  3267620
5720  3164420
5721  3041840
5722  3209309
5723  3344977
5724  3281128
5725  3184547
5726  3183162
5727  3393984
5728  3431989
5729  3240426
5730  3238272
5731  3358344
5732  3497584
5733  3428568
5734  3265032
5735  3391424
5736  3551846
5737  3514616
5738  3412584
5739  3367148
5740  3552936
5741  3646725
5742  3479063
5743  3433750
5744  3538788
5745  3686544
5746  3678475
5747  3496446
5748  3563944
5749  3738121
5750  3741886
5751  3633866
5752  3549658
5753  3701550
5754  3858991
5755  3729983
5756  3646121
5757  3713503
5758  3877850
5759  3913906
5760  3718129
5761  3706664
5762  3891986
5763  3943903
5764  3869914
5765  3755943
5766  3865301
5767  4052562
5768  3970929
5769  3863261
5770  3890757
5771  4014719
5772  4097904
5773  3939657
5774  3889802
5775  4058347
5776  4137373
5777  4091235
5778  3973691
5779  4015156
5780  4227281
5781  4171716
5782  4042329
5783  4042082
5784  4166508
5785  4300226
5786  4169831
5787  4070643
5788  4215656
5789  4324317
5790  4313962
5791  4163743
5792  4149567
5793  4367818
5794  4381700
5795  4254057
5796  4222650
5797  4314543
5798  4486130
5799  4395530
5800  4254077
5801  4357143
5802  4465150
5803  4489321
5804  4366419
5805  4301359
5806  4507813
5807  4570799
5808  4456781
5809  4402629
5810  4461753
5811  4638143
5812  4595567
5813  4420963
5814  4487852
5815  4620303
5816  4672096
5817  4557942
5818  4451607
5819  4642021
5820  4750079
5821  4647745
5822  4564972
5823  4586744
5824  4761544
5825  4770871
5826  4590158
5827  4614782
5828  4753527
5829  4851957
5830  4765436
5831  4623195
5832  4752606
5833  4913107
5834  4822777
5835  4711457
5836  4709266
5837  4888297
5838  4962581
5839  4781125
5840  4764963
5841  4889231
5842  5000578
5843  4943692
5844  4770595
5845  4850071
5846  5027041
5847  4995142
5848  4896761
5849  4838070
5850  5000578
5851  5139328
5852  4972121
5853  4884161
5854  4988145
5855  5118145
5856  5113883
5857  4927263
5858  4951717
5859  5148770
5860  5167120
5861  5056943
5862  4968106
5863  5105817
5864  5271762
5865  5135693
5866  5009900
5867  5087635
5868  5228304
5869  5287783
5870  5093772
5871  5051754
5872  5261968
5873  5324808
5874  5221014
5875  5096591
5876  5165095
5877  5381359
5878  5306854
5879  5151360
5880  5169217
5881  5312764
5882  5429035
5883  5276349
5884  5168618
5885  5336202
5886  5426990
5887  5373594
5888  5234997
5889  5234036
5890  5452922
5891  5458994
5892  5305318
5893  5292575
5894  5406576
5895  5542514
5896  5430838
5897  5262284
5898  5402927
5899  5521643
5900  5503954
5901  5376074
5902  5330103
5903  5549666
5904  5605578
5905  5435632
5906  5381323
5907  5460022
5908  5623866
5909  5565365
5910  5372406
5911  5463358
5912  5607744
5913  5637498
5914  5517198
5915  5415362
5916  5594836
5917  5703573
5918  5563025
5919  5484581
5920  5520055
5921  5697670
5922  5695280
5923  5494537
5924  5535362
5925  5675063
5926  5728475
5927  5640701
5928  5492252
5929  5637386
5930  5787344
5931  5677678
5932  5570240
5933  5582855
5934  5752005
5935  5814881
5936  5623685
5937  5592112
5938  5738053
5939  5800825
5940  5746392
5941  5573951
5942  5663450
5943  5853916
5944  5790290
5945  5679624
5946  5657361
5947  5803263
5948  5902206
5949  5720665
5950  5645679
5951  5767493
5952  5869065
5953  5837447
5954  5673703
5955  5711750
5956  5917570
5957  5897773
5958  5762617
5959  5695562
5960  5809676
5961  5963766
5962  5816324
5963  5698105
5964  5799749
5965  5939991
5966  5949332
5967  5773563
5968  5731771
5969  5923902
5970  5951613
5971  5844216
5972  5759827
5973  5823993
5974  6012635
5975  5919345
5976  5762868
5977  5840154
5978  5961924
5979  6013903
5980  5850416
5981  5754964
5982  5954617
5983  6014972
5984  5912434
5985  5796845
5986  5841918
5987  6056165
5988  6021715
5989  5824266
5990  5843713
5991  5965789
5992  6067592
5993  5929138
5994  5771039
5995  5929888
5996  6061638
5997  5998221
5998  5865822
5999  5843875
6000  6046475
6001  6079772
6002  5893404
6003  5861350
6004  5950597
6005  6081910
6006  5996291
6007  5819458
6008  5940504
6009  6085077
6010  6059803
6011  5927019
6012  5843974
6013  6018198
6014  6116426
6015  5932713
6016  5862069
6017  5952647
6018  6109605
6019  6082519
6020  5856285
6021  5904698
6022  6073906
6023  6085067
6024  5960478
6025  5836270
6026  5991171
6027  6138746
6028  6000236
6029  5893648
6030  5934205
6031  6088962
6032  6120921
6033  5899514
6034  5877441
6035  6049111
6036  6100231
6037  6017633
6038  5845964
6039  5955985
6040  6154580
6041  6055550
6042  5904156
6043  5905087
6044  6053433
6045  6135722
6046  5931966
6047  5852971
6048  6006023
6049  6100244
6050  6056994
6051  5872034
6052  5914698
6053  6115296
6054  6071099
6055  5928167
6056  5870235
6057  5978751
6058  6131911
6059  5976936
6060  5847580
6061  5969706
6062  6084420
6063  6075018
6064  5891251
6065  5854756
6066  6073980
6067  6064221
6068  5916920
6069  5851267
6070  5948020
6071  6129163
6072  6010720
6073  5836875
6074  5918954
6075  6035992
6076  6055506
6077  5888131
6078  5795892
6079  6001423
6080  6056333
6081  5947187
6082  5838717
6083  5886201
6084  6068084
6085  6011728
6086  5816561
6087  5854355
6088  5965751
6089  6033921
6090  5913468
6091  5771950
6092  5942887
6093  6042830
6094  5929929
6095  5820829
6096  5815567
6097  5997634
6098  5997753
6099  5791064
6100  5791654
6101  5916322
6102  6000843
6103  5904434
6104  5723736
6105  5850033
6106  5995347
6107  5911451
6108  5780056
6109  5724953
6110  5916438
6111  5984653
6112  5780847
6113  5730395
6114  5832617
6115  5954136
6116  5903811
6117  5690385
6118  5748583
6119  5909671
6120  5882919
6121  5753647
6122  5661568
6123  5816818
6124  5955108
6125  5778990
6126  5671953
6127  5734780
6128  5866304
6129  5859139
6130  5630035
6131  5640702
6132  5823935
6133  5838127
6134  5723698
6135  5613494
6136  5715868
6137  5880717
6138  5749243
6139  5593823
6140  5630912
6141  5768397
6142  5826670
6143  5610960
6144  5543334
6145  5738451
6146  5793862
6147  5682566
6148  5522165
6149  5579919
6150  5785865
6151  5698298
6152  5522937
6153  5541168
6154  5675726
6155  5769805
6156  5589481
6157  5452216
6158  5614158
6159  5700079
6160  5636816
6161  5467600
6162  5459267
6163  5687127
6164  5664473
6165  5482729
6166  5438380
6167  5536219
6168  5679553
6169  5542206
6170  5366719
6171  5473737
6172  5592584
6173  5573280
6174  5406290
6175  5339007
6176  5550411
6177  5590334
6178  5434647
6179  5339028
6180  5399474
6181  5562475
6182  5479617
6183  5271117
6184  5335229
6185  5469544
6186  5503629
6187  5356088
6188  5222454
6189  5406011
6190  5505450
6191  5351167
6192  5221865
6193  5241549
6194  5424287
6195  5416948
6196  5199907
6197  5205817
6198  5336658
6199  5403930
6200  5299869
6201  5099640
6202  5230261
6203  5373992
6204  5278522
6205  5136974
6206  5107555
6207  5291106
6208  5348652
6209  5124475
6210  5067414
6211  5184632
6212  5275379
6213  5198953
6214  4998116
6215  5068037
6216  5256350
6217  5186697
6218  5047265
6219  4987409
6220  5131609
6221  5227242
6222  5033921
6223  4931944
6224  5027863
6225  5130101
6226  5109420
6227  4908040
6228  4906140
6229  5107400
6230  5090862
6231  4948324
6232  4838835
6233  4949757
6234  5102991
6235  4940513
6236  4801995
6237  4871070
6238  4986765
6239  5016452
6240  4815572
6241  4751992
6242  4938227
6243  4960739
6244  4834132
6245  4699856
6246  4762571
6247  4948713
6248  4849486
6249  4678476
6250  4724668
6251  4830983
6252  4894431
6253  4708522
6254  4582209
6255  4753691
6256  4815508
6257  4716907
6258  4584363
6259  4595331
6260  4800795
6261  4748485
6262  4557235
6263  4539557
6264  4646915
6265  4735099
6266  4590754
6267  4427650
6268  4562611
6269  4684860
6270  4617082
6271  4452276
6272  4410423
6273  4620357
6274  4622803
6275  4423686
6276  4360687
6277  4451997
6278  4591616
6279  4494476
6280  4288602
6281  4378886
6282  4515293
6283  4486657
6284  4325935
6285  4217258
6286  4397273
6287  4484590
6288  4302971
6289  4208213
6290  4260096
6291  4417600
6292  4384826
6293  4142189
6294  4176992
6295  4332214
6296  4335334
6297  4185199
6298  4041361
6299  4185201
6300  4334852
6301  4176968
6302  4045277
6303  4080902
6304  4238744
6305  4250394
6306  3998675
6307  3964420
6308  4112490
6309  4171904
6310  4067385
6311  3880063
6312  3978606
6313  4158503
6314  4057524
6315  3896917
6316  3856986
6317  4009263
6318  4090917
6319  3864411
6320  3760713
6321  3908387
6322  4002433
6323  3946968
6324  3741994
6325  3752068
6326  3951701
6327  3905426
6328  3732699
6329  3656840
6330  3780946
6331  3918732
6332  3753615
6333  3599156
6334  3694639
6335  3808148
6336  3790027
6337  3583602
6338  3537904
6339  3727382
6340  3734702
6341  3589927
6342  3494221
6343  3557104
6344  3733616
6345  3606563
6346  3417239
6347  3472687
6348  3593853
6349  3627025
6350  3438577
6351  3312938
6352  3505637
6353  3576413
6354  3443491
6355  3303996
6356  3321736
6357  3531124
6358  3460244
6359  3251494
6360  3251369
6361  3360694
6362  3443185
6363  3289587
6364  3127783
6365  3279760
6366  3383365
6367  3295978
6368  3147656
6369  3099846
6370  3281130
6371  3283733
6372  3075233
6373  3042871
6374  3144819
6375  3252668
6376  3141921
6377  2940034
6378  3042812
6379  3170288
6380  3098472
6381  2949767
6382  2881010
6383  3048632
6384  3122718
6385  2908236
6386  2840091
6387  2926520
6388  3039978
6389  2978519
6390  2749306
6391  2789080
6392  2949972
6393  2923367
6394  2780814
6395  2669062
6396  2818089
6397  2942040
6398  2754795
6399  2631197
6400  2677033
6401  2810817
6402  2795502
6403  2570191
6404  2555401
6405  2723820
6406  2747670
6407  2620270
6408  2463970
6409  2565630
6410  2738375
6411  2579994
6412  2421489
6413  2433702
6414  2563555
6415  2618693
6416  2392655
6417  2325406
6418  2495934
6419  2550296
6420  2441964
6421  2257150
6422  2306507
6423  2495652
6424  2408242
6425  2231802
6426  2203689
6427  2332199
6428  2442742
6429  2247150
6430  2108928
6431  2232921
6432  2326583
6433  2261479
6434  2061275
6435  2028691
6436  2247578
6437  2231436
6438  2066441
6439  1984684
6440  2086409
6441  2235328
6442  2078228
6443  1868749
6444  1961965
6445  2090558
6446  2080033
6447  1889280
6448  1802413
6449  2005125
6450  2051632
6451  1884600
6452  1765954
6453  1807816
6454  1973960
6455  1906289
6456  1681527
6457  1718870
6458  1853798
6459  1887600
6460  1717409
6461  1581195
6462  1753713
6463  1832836
6464  1683047
6465  1551037
6466  1551269
6467  1745142
6468  1724284
6469  1489071
6470  1473215
6471  1602920
6472  1680483
6473  1545914
6474  1346524
6475  1465361
6476  1614897
6477  1509397
6478  1340039
6479  1296709
6480  1484529
6481  1543284
6482  1326585
6483  1241032
6484  1341294
6485  1436136
6486  1357142
6487  1134555
6488  1191186
6489  1360669
6490  1318443
6491  1178890
6492  1086336
6493  1226279
6494  1326298
6495  1133926
6496  1011328
6497  1074464
6498  1193710
6499  1177100
6500   949085
6501   954527
6502  1142878
6503  1126142
6504   980481
6505   849235
6506   942638
6507  1091304
6508   932027
6509   785594
6510   833030
6511   954234
6512   984717
6513   767379
6514   704939
6515   870429
6516   896815
6517   777919
6518   628601
6519   680180
6520   863457
6521   768744
6522   581830
6523   587102
6524   709742
6525   776407
6526   573358
6527   442636
6528   606901
6529   678046
6530   590769
6531   409629
6532   425572
6533   619795
6534   582292
6535   392615
6536   355845
6537   441289
6538   552002
6539   400876
6540   218261
6541   336026
6542   447786
6543   396433
6544   227112
6545   176874
6546   371295
6547   378704
6548   181601
6549   101541
6550   181004
6551   324238
6552   211401
6553    12010
6554    85485
6555   224297
6556   201573
6557    35505
6558   -89476
6559    95088
6560   178266
6561   -13899
6562  -120191
6563   -78228
6564    98947
6565    49129
6566  -181273
6567  -178059
6568   -37900
6569   -14042
6570  -163720
6571  -322996
6572  -175202
6573   -42483
6574  -180335
6575  -317936
6576  -326467
6577  -161225
6578  -146008
6579  -387223
6580  -425638
6581  -299111
6582  -226207
6583  -334050
6584  -532745
6585  -448326
6586  -249460
6587  -364637
6588  -531197
6589  -580545
6590  -417339
6591  -337555
6592  -568724
6593  -669927
6594  -551786
6595  -439576
6596  -489096
6597  -714441
6598  -711780
6599  -514413
6600  -544398
6601  -720476
6602  -821602
6603  -711003
6604  -556164
6605  -729951
6606  -887717
6607  -800339
6608  -671697
6609  -684498
6610  -903861
6611  -961352
6612  -780470
6613  -766404
6614  -907115
6615 -1034192
6616  -955546
6617  -769618
6618  -894950
6619 -1080674
6620 -1052496
6621  -944413
6622  -886221
6623 -1093035
6624 -1215792
6625 -1039105
6626  -943776
6627 -1073083
6628 -1217397
6629 -1206219
6630 -1011399
6631 -1077772
6632 -1289528
6633 -1298512
6634 -1193868
6635 -1108744
6636 -1255060
6637 -1405050
6638 -1275430
6639 -1163656
6640 -1253104
6641 -1417542
6642 -1459174
6643 -1267832
6644 -1257751
6645 -1468595
6646 -1524867
6647 -1434430
6648 -1302026
6649 -1408435
6650 -1621192
6651 -1536831
6652 -1401427
6653 -1445479
6654 -1607570
6655 -1694852
6656 -1525096
6657 -1453704
6658 -1631810
6659 -1720679
6660 -1661047
6661 -1528013
6662 -1581017
6663 -1810307
6664 -1780193
6665 -1635540
6666 -1635255
6667 -1781604
6668 -1906981
6669 -1758069
6670 -1632873
6671 -1795822
6672 -1935482
6673 -1901351
6674 -1756946
6675 -1766456
6676 -2005569
6677 -2024330
6678 -1857224
6679 -1820150
6680 -1929945
6681 -2094760
6682 -2006528
6683 -1845245
6684 -1969306
6685 -2129040
6686 -2139847
6687 -1999298
6688 -1943491
6689 -2152227
6690 -2227600
6691 -2078330
6692 -2017516
6693 -2103774
6694 -2297206
6695 -2258147
6696 -2067641
6697 -2143684
6698 -2308786
6699 -2342559
6700 -2211088
6701 -2105862
6702 -2300102
6703 -2441468
6704 -2317318
6705 -2225706
6706 -2263308
6707 -2473334
6708 -2495191
6709 -2280912
6710 -2283122
6711 -2465220
6712 -2548632
6713 -2452688
6714 -2295227
6715 -2450311
6716 -2641389
6717 -2558460
6718 -2431490
6719 -2440553
6720 -2625349
6721 -2713323
6722 -2508246
6723 -2462871
6724 -2605257
6725 -2735833
6726 -2692299
6727 -2512610
6728 -2594934
6729 -2816051
6730 -2789826
6731 -2648334
6732 -2581869
6733 -2754353
6734 -2900685
6735 -2739187
6736 -2635926
6737 -2770988
6738 -2915437
6739 -2922412
6740 -2723401
6741 -2733190
6742 -2954276
6743 -2969155
6744 -2849555
6745 -2754939
6746 -2885158
6747 -3097565
6748 -2970088
6749 -2834172
6750 -2911639
6751 -3074306
6752 -3122832
6753 -2931564
6754 -2860114
6755 -3084150
6756 -3170655
6757 -3083942
6758 -2947998
6759 -3028300
6760 -3255046
6761 -3195073
6762 -3017393
6763 -3050686
6764 -3195612
6765 -3307470
6766 -3160176
6767 -3035697
6768 -3207550
6769 -3347429
6770 -3291247
6771 -3153150
6772 -3150682
6773 -3394506
6774 -3392103
6775 -3209855
6776 -3197352
6777 -3317719
6778 -3471657
6779 -3378519
6780 -3209476
6781 -3355464
6782 -3501259
6783 -3474156
6784 -3335028
6785 -3297041
6786 -3498479
6787 -3572942
6788 -3404790
6789 -3358508
6790 -3462440
6791 -3618799
6792 -3582051
6793 -3378825
6794 -3463197
6795 -3631578
6796 -3644661
6797 -3516107
6798 -3422567
6799 -3613566
6800 -3757500
6801 -3615924
6802 -3526972
6803 -3592438
6804 -3759065
6805 -3759338
6806 -3551446
6807 -3586221
6808 -3751324
6809 -3807413
6810 -3720548
6811 -3593071
6812 -3725259
6813 -3902867
6814 -3795216
6815 -3679879
6816 -3702371
6817 -3880303
6818 -3937337
6819 -3737813
6820 -3707145
6821 -3889845
6822 -3974131
6823 -3897085
6824 -3732865
6825 -3830725
6826 -4029931
6827 -3959601
6828 -3825412
6829 -3823758
6830 -3985081
6831 -4105823
6832 -3918712
6833 -3839992
6834 -3984069
6835 -4108521
6836 -4078382
6837 -3895548
6838 -3922557
6839 -4151214
6840 -4137072
6841 -3996275
6842 -3946245
6843 -4090324
6844 -4250923
6845 -4110091
6846 -3962379
6847 -4078404
6848 -4221568
6849 -4223279
6850 -4053717
6851 -4018780
6852 -4247374
6853 -4303744
6854 -4169287
6855 -4074317
6856 -4165056
6857 -4359393
6858 -4270532
6859 -4090571
6860 -4165638
6861 -4321722
6862 -4378518
6863 -4231419
6864 -4134520
6865 -4340436
6866 -4435392
6867 -4317975
6868 -4195591
6869 -4236206
6870 -4448100
6871 -4432708
6872 -4238722
6873 -4261701
6874 -4416332
6875 -4527467
6876 -4384650
6877 -4230713
6878 -4390427
6879 -4545340
6880 -4459529
6881 -4325332
6882 -4311076
6883 -4543951
6884 -4595837
6885 -4392975
6886 -4355119
6887 -4483545
6888 -4625107
6889 -4538983
6890 -4344789
6891 -4459011
6892 -4625777
6893 -4605179
6894 -4481463
6895 -4412063
6896 -4605569
6897 -4713515
6898 -4539362
6899 -4449845
6900 -4543232
6901 -4702264
6902 -4683554
6903 -4471147
6904 -4504429
6905 -4710147
6906 -4735264
6907 -4616787
6908 -4498829
6909 -4650723
6910 -4815754
6911 -4672506
6912 -4540619
6913 -4603115
6914 -4769063
6915 -4824647
6916 -4611590
6917 -4588881
6918 -4779580
6919 -4837114
6920 -4744956
6921 -4588024
6922 -4678337
6923 -4888885
6924 -4801404
6925 -4667202
6926 -4679092
6927 -4833084
6928 -4932733
6929 -4742320
6930 -4647617
6931 -4814730
6932 -4899397
6933 -4852092
6934 -4687466
6935 -4730802
6936 -4957888
6937 -4920082
6938 -4777761
6939 -4756530
6940 -4866412
6941 -5006503
6942 -4854203
6943 -4715791
6944 -4860282
6945 -4978240
6946 -4963381
6947 -4799869
6948 -4786947
6949 -5002995
6950 -5016514
6951 -4863539
6952 -4804850
6953 -4899140
6954 -5066989
6955 -4964269
6956 -4791777
6957 -4892785
6958 -5035882
6959 -5060065
6960 -4908419
6961 -4819861
6962 -5015994
6963 -5098497
6964 -4954516
6965 -4854225
6966 -4913165
6967 -5113174
6968 -5078179
6969 -4879174
6970 -4935939
6971 -5073922
6972 -5133531
6973 -4995641
6974 -4860971
6975 -5028911
6976 -5151573
6977 -5045481
6978 -4936982
6979 -4959184
6980 -5160115
6981 -5175026
6982 -4966647
6983 -4944713
6984 -5084005
6985 -5175051
6986 -5074547
6987 -4908104
6988 -5048072
6989 -5219877
6990 -5147955
6991 -5015967
6992 -4972460
6993 -5159202
6994 -5238516
6995 -5026100
6996 -4963278
6997 -5096565
6998 -5222811
6999 -5182616
7000 -4975536
7001 -5048669
7002 -5246792
7003 -5209565
7004 -5063153
7005 -4983891
7006 -5145864
7007 -5279432
7008 -5122994
7009 -5009753
7010 -5101016
7011 -5249764
7012 -5254748
7013 -5043150
7014 -5032492
7015 -5243353
7016 -5254882
7017 -5129460
7018 -5012258
7019 -5124528
7020 -5321375
7021 -5204693
7022 -5047789
7023 -5106237
7024 -5249848
7025 -5310259
7026 -5101843
7027 -5029076
7028 -5218507
7029 -5288315
7030 -5197928
7031 -5056249
7032 -5106882
7033 -5339752
7034 -5266455
7035 -5090161
7036 -5080247
7037 -5217314
7038 -5328956
7039 -5161810
7040 -5026781
7041 -5198955
7042 -5322068
7043 -5260309
7044 -5104960
7045 -5087455
7046 -5292506
7047 -5298990
7048 -5118507
7049 -5068660
7050 -5192130
7051 -5346171
7052 -5238925
7053 -5056397
7054 -5166054
7055 -5306436
7056 -5285688
7057 -5131818
7058 -5056396
7059 -5258261
7060 -5322107
7061 -5163001
7062 -5091714
7063 -5171915
7064 -5336938
7065 -5279315
7066 -5065687
7067 -5122141
7068 -5275777
7069 -5297472
7070 -5162608
7071 -5039245
7072 -5218865
7073 -5341187
7074 -5200809
7075 -5091907
7076 -5115981
7077 -5298547
7078 -5309722
7079 -5077924
7080 -5074290
7081 -5232498
7082 -5294021
7083 -5201007
7084 -5030191
7085 -5166718
7086 -5326001
7087 -5228848
7088 -5098927
7089 -5076952
7090 -5236636
7091 -5299731
7092 -5095947
7093 -5055627
7094 -5186437
7095 -5287750
7096 -5228952
7097 -5040774
7098 -5109258
7099 -5281859
7100 -5216786
7101 -5082854
7102 -5036408
7103 -5188022
7104 -5305137
7105 -5129839
7106 -5031396
7107 -5142642
7108 -5248779
7109 -5209088
7110 -5021876
7111 -5032628
7112 -5232388
7113 -5227555
7114 -5088309
7115 -5017344
7116 -5128601
7117 -5276663
7118 -5139396
7119 -4992424
7120 -5068402
7121 -5187644
7122 -5204358
7123 -5013528
7124 -4968119
7125 -5177442
7126 -5208969
7127 -5089592
7128 -4973942
7129 -5041054
7130 -5232599
7131 -5133335
7132 -4954952
7133 -4993778
7134 -5124062
7135 -5204734
7136 -5028537
7137 -4903726
7138 -5089682
7139 -5186366
7140 -5070117
7141 -4934138
7142 -4939281
7143 -5152822
7144 -5121513
7145 -4930386
7146 -4919305
7147 -5058370
7148 -5162211
7149 -5024867
7150 -4847621
7151 -4996190
7152 -5119654
7153 -5042918
7154 -4896872
7155 -4852777
7156 -5074910
7157 -5112605
7158 -4918242
7159 -4859934
7160 -4954010
7161 -5093749
7162 -5011815
7163 -4789285
7164 -4867902
7165 -5044169
7166 -5028658
7167 -4881230
7168 -4781258
7169 -4975945
7170 -5078274
7171 -4894093
7172 -4780411
7173 -4842616
7174 -4997715
7175 -4971592
7176 -4756174
7177 -4778455
7178 -4956691
7179 -4978777
7180 -4857626
7181 -4712179
7182 -4839931
7183 -4992298
7184 -4854413
7185 -4720865
7186 -4744340
7187 -4901854
7188 -4944198
7189 -4721174
7190 -4683608
7191 -4842671
7192 -4909408
7193 -4811953
7194 -4624308
7195 -4704274
7196 -4906074
7197 -4820545
7198 -4666347
7199 -4645000
7200 -4786349
7201 -4890687
7202 -4696482
7203 -4589419
7204 -4719389
7205 -4810102
7206 -4763831
7207 -4584188
7208 -4584046
7209 -4798848
7210 -4766703
7211 -4618773
7212 -4559073
7213 -4660499
7214 -4794142
7215 -4638580
7216 -4482399
7217 -4598938
7218 -4702741
7219 -4708714
7220 -4520154
7221 -4477950
7222 -4676375
7223 -4702793
7224 -4555008
7225 -4454640
7226 -4506057
7227 -4683769
7228 -4580407
7229 -4410324
7230 -4474960
7231 -4601206
7232 -4631485
7233 -4463418
7234 -4354144
7235 -4543838
7236 -4602129
7237 -4473682
7238 -4349086
7239 -4393357
7240 -4579474
7241 -4540616
7242 -4331731
7243 -4352918
7244 -4464417
7245 -4526189
7246 -4401302
7247 -4235988
7248 -4382009
7249 -4502311
7250 -4407998
7251 -4277530
7252 -4254307
7253 -4448859
7254 -4459726
7255 -4251004
7256 -4225067
7257 -4330412
7258 -4410578
7259 -4315622
7260 -4137019
7261 -4244341
7262 -4383530
7263 -4326070
7264 -4188694
7265 -4129589
7266 -4292850
7267 -4366770
7268 -4158219
7269 -4080742
7270 -4170632
7271 -4294211
7272 -4237212
7273 -4039821
7274 -4081090
7275 -4261223
7276 -4230870
7277 -4085733
7278 -3972056
7279 -4121486
7280 -4251916
7281 -4082457
7282 -3962091
7283 -4034088
7284 -4164450
7285 -4175847
7286 -3947742
7287 -3923520
7288 -4089037
7289 -4118226
7290 -4003120
7291 -3849602
7292 -3953893
7293 -4134596
7294 -4017589
7295 -3857693
7296 -3870616
7297 -4008543
7298 -4059954
7299 -3850918
7300 -3757624
7301 -3940939
7302 -3996902
7303 -3904055
7304 -3741825
7305 -3785440
7306 -3989741
7307 -3909829
7308 -3739795
7309 -3709625
7310 -3825269
7311 -3940930
7312 -3768687
7313 -3612909
7314 -3754066
7315 -3872558
7316 -3819626
7317 -3629125
7318 -3597104
7319 -3810652
7320 -3812475
7321 -3628082
7322 -3544266
7323 -3649047
7324 -3797846
7325 -3688853
7326 -3487439
7327 -3578938
7328 -3709709
7329 -3700558
7330 -3520499
7331 -3428153
7332 -3610674
7333 -3668565
7334 -3520052
7335 -3419727
7336 -3470658
7337 -3645661
7338 -3591770
7339 -3367631
7340 -3396854
7341 -3517677
7342 -3552382
7343 -3414493
7344 -3265716
7345 -3426280
7346 -3536055
7347 -3424139
7348 -3298945
7349 -3299450
7350 -3456823
7351 -3454787
7352 -3232312
7353 -3217376
7354 -3338367
7355 -3412533
7356 -3319289
7357 -3138683
7358 -3242433
7359 -3393005
7360 -3295698
7361 -3147373
7362 -3099095
7363 -3260164
7364 -3328959
7365 -3121486
7366 -3050613
7367 -3162179
7368 -3265348
7369 -3195897
7370 -2994857
7371 -3041385
7372 -3204504
7373 -3161833
7374 -3018364
7375 -2938810
7376 -3062142
7377 -3186386
7378 -3010688
7379 -2898864
7380 -2975231
7381 -3085132
7382 -3068041
7383 -2848713
7384 -2835095
7385 -3016840
7386 -3015216
7387 -2885780
7388 -2775232
7389 -2878742
7390 -3032651
7391 -2894426
7392 -2735536
7393 -2780045
7394 -2894914
7395 -2916521
7396 -2709089
7397 -2655131
7398 -2827904
7399 -2881563
7400 -2765555
7401 -2622337
7402 -2667579
7403 -2842211
7404 -2748596
7405 -2569751
7406 -2574057
7407 -2694029
7408 -2773563
7409 -2603371
7410 -2477912
7411 -2638044
7412 -2702143
7413 -2613920
7414 -2455398
7415 -2447213
7416 -2631725
7417 -2610319
7418 -2426694
7419 -2413804
7420 -2510806
7421 -2617442
7422 -2477693
7423 -2306350
7424 -2410569
7425 -2521000
7426 -2464376
7427 -2304855
7428 -2256231
7429 -2451713
7430 -2475496
7431 -2292121
7432 -2212715
7433 -2296050
7434 -2432983
7435 -2342786
7436 -2120362
7437 -2184041
7438 -2326848
7439 -2332274
7440 -2177704
7441 -2052450
7442 -2229210
7443 -2327184
7444 -2164022
7445 -2031747
7446 -2065821
7447 -2229010
7448 -2200585
7449 -1967273
7450 -1981799
7451 -2133789
7452 -2169094
7453 -2047276
7454 -1878574
7455 -1999033
7456 -2142001
7457 -2004024
7458 -1868792
7459 -1861432
7460 -2010920
7461 -2062535
7462 -1850819
7463 -1788076
7464 -1916627
7465 -2003912
7466 -1893115
7467 -1687848
7468 -1755018
7469 -1945274
7470 -1858112
7471 -1715023
7472 -1661535
7473 -1807845
7474 -1905504
7475 -1713742
7476 -1583187
7477 -1698003
7478 -1793317
7479 -1743411
7480 -1536140
7481 -1547386
7482 -1743939
7483 -1718822
7484 -1579113
7485 -1476820
7486 -1562942
7487 -1716490
7488 -1555436
7489 -1403519
7490 -1468393
7491 -1589251
7492 -1603289
7493 -1407537
7494 -1338762
7495 -1521884
7496 -1543736
7497 -1413559
7498 -1294038
7499 -1332303
7500 -1504723
7501 -1408720
7502 -1228969
7503 -1273925
7504 -1378927
7505 -1433834
7506 -1254716
7507 -1136846
7508 -1288104
7509 -1364543
7510 -1248961
7511 -1111805
7512 -1116768
7513 -1300808
7514 -1265186
7515 -1073339
7516 -1066786
7517 -1167295
7518 -1237423
7519 -1103790
7520  -933305
7521 -1055736
7522 -1163547
7523 -1091419
7524  -952071
7525  -915392
7526 -1092807
7527 -1118212
7528  -909770
7529  -854165
7530  -933650
7531 -1045554
7532  -951809
7533  -756869
7534  -835600
7535  -984231
7536  -941267
7537  -792933
7538  -715172
7539  -869932
7540  -925443
7541  -743586
7542  -657827
7543  -724463
7544  -849796
7545  -818033
7546  -598443
7547  -630071
7548  -769039
7549  -764040
7550  -624000
7551  -501884
7552  -617280
7553  -763196
7554  -597656
7555  -469502
7556  -504225
7557  -645515
7558  -659686
7559  -434314
7560  -396097
7561  -555854
7562  -573925
7563  -470491
7564  -308027
7565  -386969
7566  -565317
7567  -460006
7568  -298779
7569  -298299
7570  -421432
7571  -488365
7572  -271436
7573  -175938
7574  -319074
7575  -398536
7576  -319107
7577  -141543
7578  -169281
7579  -368250
7580  -306543
7581  -133295
7582   -73983
7583  -187983
7584  -292117
7585  -129505
7586    14572
7587  -106451
7588  -210188
7589  -180370
7590    16554
7591    58317
7592  -138284
7593  -133819
7594    40596
7595   130902
7596    45166
7597  -131196
7598     2468
7599   181842
7600   119913
7601    -9661
7602    -4544
7603   178622
7604   285775
7605   105054
7606    38071
7607   169531
7608   287495
7609   263099
7610    86149
7611   134638
7612   353221
7613   352789
7614   234059
7615   168320
7616   316904
7617   465740
7618   324573
7619   208776
7620   326474
7621   463494
7622   480365
7623   300950
7624   303803
7625   515681
7626   554634
7627   446083
7628   357599
7629   456885
7630   643366
7631   543229
7632   412471
7633   475696
7634   628493
7635   693901
7636   548227
7637   469875
7638   665900
7639   741456
7640   656774
7641   537142
7642   590027
7643   809784
7644   775322
7645   613818
7646   657382
7647   787731
7648   886834
7649   759154
7650   633781
7651   793009
7652   913347
7653   857304
7654   755087
7655   752565
7656   967450
7657   987259
7658   844819
7659   815592
7660   932007
7661  1052737
7662   976194
7663   815829
7664   954866
7665  1093725
7666  1078001
7667   965211
7668   929443
7669  1109840
7670  1189165
7671  1024885
7672   987826
7673  1071395
7674  1225677
7675  1187121
7676  1015752
7677  1090304
7678  1265251
7679  1276790
7680  1165229
7681  1080295
7682  1252038
7683  1373378
7684  1243093
7685  1151553
7686  1220574
7687  1391553
7688  1409522
7689  1229761
7690  1245103
7691  1414154
7692  1468164
7693  1357560
7694  1246734
7695  1368498
7696  1548645
7697  1453007
7698  1349323
7699  1372776
7700  1542186
7701  1603659
7702  1429043
7703  1373237
7704  1545555
7705  1638599
7706  1575623
7707  1426139
7708  1519298
7709  1724054
7710  1672658
7711  1532415
7712  1527642
7713  1670956
7714  1793651
7715  1619738
7716  1539471
7717  1683034
7718  1810731
7719  1792526
7720  1632505
7721  1641101
7722  1860468
7723  1861432
7724  1728899
7725  1670177
7726  1798700
7727  1963602
7728  1865835
7729  1706273
7730  1828759
7731  1964501
7732  1979245
7733  1817177
7734  1773648
7735  1980950
7736  2046752
7737  1925427
7738  1845623
7739  1916744
7740  2116545
7741  2054130
7742  1897995
7743  1948578
7744  2094103
7745  2158098
7746  2023052
7747  1905555
7748  2100338
7749  2217646
7750  2134087
7751  2017555
7752  2051246
7753  2254958
7754  2258423
7755  2054225
7756  2075907
7757  2215386
7758  2320574
7759  2227014
7760  2077887
7761  2213350
7762  2380110
7763  2319065
7764  2204440
7765  2167538
7766  2361602
7767  2431047
7768  2258880
7769  2206066
7770  2340676
7771  2478413
7772  2435074
7773  2257051
7774  2337901
7775  2502252
7776  2487494
7777  2364263
7778  2298222
7779  2467428
7780  2601641
7781  2451816
7782  2382875
7783  2463457
7784  2606709
7785  2608752
7786  2415857
7787  2435466
7788  2627723
7789  2646205
7790  2559618
7791  2444359
7792  2590070
7793  2756248
7794  2644764
7795  2523691
7796  2586201
7797  2717446
7798  2767623
7799  2591916
7800  2568729
7801  2732002
7802  2804006
7803  2732483
7804  2621682
7805  2693191
7806  2879823
7807  2810371
7808  2684002
7809  2689964
7810  2824237
7811  2920273
7812  2772612
7813  2690882
7814  2858917
7815  2945907
7816  2907995
7817  2762366
7818  2786287
7819  2983879
7820  2969006
7821  2829865
7822  2820692
7823  2939452
7824  3079694
7825  2950256
7826  2838144
7827  2951550
7828  3074507
7829  3044969
7830  2906319
7831  2884516
7832  3098518
7833  3141363
7834  3010259
7835  2947540
7836  3053777
7837  3200989
7838  3122027
7839  2950070
7840  3038683
7841  3172122
7842  3207469
7843  3069258
7844  3005172
7845  3185066
7846  3286078
7847  3158511
7848  3074969
7849  3111810
7850  3307557
7851  3272537
7852  3086226
7853  3130711
7854  3288168
7855  3346548
7856  3246470
7857  3114511
7858  3273370
7859  3400698
7860  3309822
7861  3196488
7862  3212268
7863  3395380
7864  3437270
7865  3239617
7866  3237661
7867  3377138
7868  3481201
7869  3394512
7870  3237340
7871  3320237
7872  3509017
7873  3448568
7874  3332200
7875  3305147
7876  3488848
7877  3577859
7878  3410365
7879  3334900
7880  3457932
7881  3562769
7882  3546861
7883  3352172
7884  3404832
7885  3588035
7886  3592050
7887  3483300
7888  3413264
7889  3538215
7890  3694726
7891  3553319
7892  3433459
7893  3508277
7894  3658900
7895  3670936
7896  3510023
7897  3483529
7898  3686677
7899  3721151
7900  3612871
7901  3503366
7902  3598185
7903  3766324
7904  3684985
7905  3541046
7906  3606120
7907  3727633
7908  3816892
7909  3640166
7910  3569013
7911  3733477
7912  3824627
7913  3731113
7914  3615147
7915  3642223
7916  3852759
7917  3822900
7918  3677321
7919  3668856
7920  3803986
7921  3899627
7922  3780329
7923  3640427
7924  3787252
7925  3896627
7926  3862590
7927  3722794
7928  3725229
7929  3909796
7930  3948910
7931  3784094
7932  3762188
7933  3831716
7934  3975249
7935  3894191
7936  3733513
7937  3823543
7938  3979066
7939  3963394
7940  3852555
7941  3785050
7942  3973423
7943  4029243
7944  3903241
7945  3819643
7946  3891417
7947  4028849
7948  4013701
7949  3830154
7950  3905529
7951  4039002
7952  4064670
7953  3952550
7954  3856600
7955  3989848
7956  4123745
7957  3990209
7958  3902213
7959  3943641
7960  4113563
7961  4118860
7962  3948349
7963  3934366
7964  4093795
7965  4133970
7966  4055561
7967  3907804
7968  4026265
7969  4179100
7970  4109070
7971  3999000
7972  4005783
7973  4144931
7974  4218584
7975  4031041
7976  3977642
7977  4111202
7978  4202792
7979  4142219
7980  4000757
7981  4051484
7982  4244430
7983  4191798
7984  4081240
7985  4035126
7986  4172036
7987  4265318
7988  4128208
7989  4020854
7990  4151806
7991  4254525
7992  4247898
7993  4075001
7994  4095204
7995  4277250
7996  4284282
7997  4138186
7998  4077745
7999  4176052
8000  4345883
8001  4221224
8002  4095468
8003  4172232
8004  4318163
8005  4322415
8006  4167603
8007  4086764
8008  4287104
8009  4328696
8010  4236669
8011  4117652
8012  4199409
8013  4367495
8014  4332131
8015  4152245
8016  4195805
8017  4305035
8018  4387539
8019  4231023
8020  4130555
8021  4277265
8022  4402852
8023  4297138
8024  4193907
8025  4198162
8026  4403715
8027  4377205
8028  4214467
8029  4181506
8030  4326422
8031  4416136
8032  4329465
8033  4161104
8034  4298628
8035  4420916
8036  4393488
8037  4239440
8038  4211360
8039  4381747
8040  4446021
8041  4268722
8042  4222703
8043  4307191
8044  4460172
8045  4389949
8046  4224788
8047  4268374
8048  4434977
8049  4415699
8050  4315898
8051  4209181
8052  4375148
8053  4474085
8054  4361417
8055  4244575
8056  4319621
8057  4439728
8058  4468498
8059  4253025
8060  4277547
8061  4419659
8062  4461904
8063  4343266
8064  4254142
8065  4341260
8066  4515221
8067  4397452
8068  4299580
8069  4293487
8070  4446998
8071  4466589
8072  4328717
8073  4252089
8074  4421896
8075  4470386
8076  4428944
8077  4268137
8078  4349346
8079  4492469
8080  4448266
8081  4284524
8082  4300588
8083  4399126
8084  4525201
8085  4350428
8086  4279432
8087  4387719
8088  4505742
8089  4436005
8090  4305410
8091  4282675
8092  4491500
8093  4448850
8094  4352594
8095  4270726
8096  4413525
8097  4504025
8098  4425672
8099  4252920
8100  4393191
8101  4453825
8102  4487365
8103  4305596
8104  4306621
8105  4422355
8106  4516971
8107  4337053
8108  4327698
8109  4336111
8110  4540041
8111  4395148
8112  4315502
8113  4280684
8114  4503265
8115  4410071
8116  4411495
8117  4170444
8118  4533336
8119  4361182
8120  4626545
8121  3696610
$$ Imaginary data points
##PAGE= N=2
##DATA TABLE= (X++(I..I)), XYDATA
0 -3052688
1 -9935072
2 -6018803
3 -1587375
4 -1967442
5 -5848006
6 -5890988
7  -489571
8  -192391
9 -3808835
10 -5862117
11 -4593141
12  -801843
13 -2785552
14 -6824490
15 -5353047
16 -3100868
17 -2725756
18 -5911706
19 -7851212
20 -3313232
21 -1444711
22 -4447169
23 -6878586
24 -6263907
25 -2622281
26 -4148340
27 -8447339
28 -6897375
29 -4147960
30 -3343718
31 -5728725
32 -8575435
33 -5729198
34 -3775540
35 -5877569
36 -8072770
37 -8542218
38 -4951612
39 -4360151
40 -8257313
41 -8065066
42 -5974838
43 -5125374
44 -7053994
45 -10027534
46 -7244355
47 -4708011
48 -6847100
49 -8938519
50 -9404809
51 -6282225
52 -5407948
53 -9781595
54 -10536994
55 -7944680
56 -5793417
57 -6926641
58 -11285835
59 -9847845
60 -5734013
61 -6667189
62 -9756140
63 -11730210
64 -8669151
65 -5980601
66 -9787427
67 -11735873
68 -9989531
69 -8011482
70 -7908345
71 -11269657
72 -10791661
73 -7692057
74 -8549052
75 -10700266
76 -12466982
77 -10357540
78 -7071069
79 -10158074
80 -13051074
81 -11679261
82 -8838364
83 -8102570
84 -12770845
85 -13980252
86 -9526755
87 -8652580
88 -10965268
89 -13585321
90 -12125323
91 -8178077
92 -10496023
93 -13856458
94 -13037374
95 -10745293
96 -9203928
97 -12644426
98 -14872102
99 -11591709
100 -10061280
101 -11184264
102 -13811759
103 -13946203
104 -10015258
105 -11183152
106 -15117314
107 -15057182
108 -12486555
109 -10179859
110 -13297260
111 -16256683
112 -12488251
113 -9899593
114 -11424201
115 -15206053
116 -16561605
117 -12152765
118 -11338836
119 -15016244
120 -16093399
121 -14224867
122 -10748905
123 -12248613
124 -16675363
125 -15214025
126 -12528728
127 -12653965
128 -15324446
129 -17387601
130 -13728793
131 -12139592
132 -15534329
133 -16968181
134 -15587109
135 -12218244
136 -12712695
137 -17239809
138 -16639752
139 -13781789
140 -13390068
141 -16018044
142 -19210934
143 -15863346
144 -12228474
145 -14818648
146 -17656069
147 -17713053
148 -14181765
149 -13212627
150 -17857692
151 -18375808
152 -15101887
153 -13723954
154 -15634655
155 -19537870
156 -17711495
157 -13891069
158 -15560969
159 -18105239
160 -18854122
161 -16038413
162 -13708066
163 -17505602
164 -19482969
165 -17192792
166 -15103487
167 -15693940
168 -19995076
169 -19651452
170 -15115311
171 -15661664
172 -18692145
173 -20215696
174 -17508845
175 -14037851
176 -17267455
177 -20294645
178 -18681283
179 -16606055
180 -16192504
181 -19811850
182 -20845877
183 -17066648
184 -16478143
185 -18287788
186 -20064745
187 -19016662
188 -15553237
189 -17710487
190 -21279194
191 -20221884
192 -17722253
193 -16420269
194 -19705811
195 -21658775
196 -17826995
197 -16666593
198 -18927698
199 -21341302
200 -20968430
201 -17003453
202 -17760682
203 -21402517
204 -21067469
205 -18841187
206 -16938118
207 -19527538
208 -22717414
209 -19815251
210 -17638485
211 -19031312
212 -21560192
213 -22297984
214 -18472085
215 -17949658
216 -21483309
217 -21770523
218 -19897664
219 -17822396
220 -19634444
221 -23274581
222 -21171882
223 -18726270
224 -19672740
225 -21825718
226 -22974629
227 -19337320
228 -17762484
229 -21478841
230 -22970084
231 -21461729
232 -18686216
233 -19633868
234 -24116608
235 -22785704
236 -19192085
237 -19330413
238 -21737948
239 -23900610
240 -20862308
241 -18321487
242 -21521466
243 -23540542
244 -22695414
245 -20016693
246 -19623762
247 -23819110
248 -23864991
249 -20477235
250 -19646185
251 -21444143
252 -24551178
253 -22606921
254 -18917675
255 -21268076
256 -24140538
257 -23949871
258 -20896671
259 -19208033
260 -23279050
261 -24650957
262 -21654584
263 -20588760
264 -21912905
265 -25010273
266 -23908691
267 -19736193
268 -20942548
269 -23890269
270 -24573041
271 -22307591
272 -19768698
273 -23155399
274 -25759268
275 -23059700
276 -20828474
277 -21235217
278 -24796149
279 -25259799
280 -20904837
281 -20961797
282 -24044127
283 -25318260
284 -23461381
285 -20183973
286 -22635830
287 -26168009
288 -24325469
289 -21634401
290 -20931263
291 -24166452
292 -26124630
293 -22257247
294 -21038216
295 -23796123
296 -25934254
297 -25098309
298 -21224940
299 -22082998
300 -25846944
301 -24912778
302 -22343517
303 -21239661
304 -24059473
305 -26968803
306 -23757825
307 -21601367
308 -23616252
309 -25764631
310 -25698431
311 -21851848
312 -21522491
313 -25656186
314 -26105902
315 -23829420
316 -21813845
317 -23610500
318 -27214722
319 -24754778
320 -21698941
321 -23113148
322 -25561862
323 -26496081
324 -23071764
325 -21645116
326 -25464735
327 -26692474
328 -24867112
329 -22449803
330 -23043777
331 -26960260
332 -25768888
333 -22302298
334 -22736299
335 -25061211
336 -27102348
337 -24659305
338 -22194727
339 -25185281
340 -26817407
341 -25379324
342 -22931940
343 -22644685
344 -26506424
345 -26518271
346 -23185978
347 -23087599
348 -25055356
349 -27387166
350 -25543195
351 -22285496
352 -24588523
353 -26875903
354 -25927238
355 -23494953
356 -22452022
357 -26171676
358 -27367722
359 -24174788
360 -23349908
361 -24835225
362 -27341730
363 -26245167
364 -22304005
365 -23730363
366 -26810358
367 -26818049
368 -24563775
369 -22602868
370 -25758743
371 -27948771
372 -25006533
373 -23314043
374 -24128675
375 -26836487
376 -27030976
377 -23216387
378 -23656384
379 -26785621
380 -27312135
381 -25342242
382 -22680344
383 -24970545
384 -27897697
385 -25509773
386 -23378088
387 -23913421
388 -26852189
389 -27985731
390 -23966879
391 -23124762
392 -26228003
393 -27421075
394 -25878191
395 -22756211
396 -24236581
397 -27985749
398 -26481088
399 -23886109
400 -23601286
401 -26278315
402 -28526623
403 -24994838
404 -22886831
405 -25464129
406 -27261540
407 -26540012
408 -23121510
409 -23384953
410 -27648173
411 -27504827
412 -24926801
413 -23704282
414 -25438129
415 -28343097
416 -25635778
417 -22690315
418 -24715615
419 -27035428
420 -27249233
421 -24107557
422 -23231087
423 -27225259
424 -27713201
425 -25045029
426 -23332412
427 -24530182
428 -28147280
429 -26723573
430 -23217685
431 -24293156
432 -26776083
433 -27857700
434 -24989017
435 -22605797
436 -25965634
437 -27693416
438 -25649674
439 -23529906
440 -23906019
441 -27803245
442 -27602975
443 -23728391
444 -23841329
445 -26212777
446 -27869912
447 -25607113
448 -22322644
449 -24917414
450 -27619287
451 -26411870
452 -24128507
453 -23476620
454 -27042219
455 -28011160
456 -24219800
457 -23268883
458 -25200850
459 -27539564
460 -26468586
461 -22742880
462 -24205118
463 -27347051
464 -26906851
465 -24674272
466 -23054550
467 -25906396
468 -27947007
469 -24846611
470 -23206894
471 -24436386
472 -26841358
473 -26926112
474 -23329241
475 -23869940
476 -27184472
477 -27138760
478 -24763569
479 -22491404
480 -24943567
481 -27910974
482 -25228185
483 -23085360
484 -24129724
485 -26670009
486 -27455678
487 -23747556
488 -22857873
489 -25813819
490 -26790491
491 -25555549
492 -22888914
493 -23916653
494 -27463222
495 -26122847
496 -23662993
497 -23594510
498 -25521429
499 -27083803
500 -23935232
501 -22355555
502 -25264159
503 -26667398
504 -25713051
505 -23151236
506 -23636342
507 -27199420
508 -26087157
509 -23232273
510 -23011686
511 -24891774
512 -27073493
513 -24522549
514 -22047862
515 -24466155
516 -26534711
517 -26210095
518 -23283430
519 -22388770
520 -26191647
521 -26579798
522 -23627796
523 -22359828
524 -23736207
525 -26794993
526 -25370028
527 -22195297
528 -23710058
529 -25887429
530 -26024727
531 -23406109
532 -21687959
533 -25103960
534 -26405182
535 -23828647
536 -22378775
537 -23346142
538 -26526098
539 -25780083
540 -21930144
541 -22524428
542 -25074746
543 -26012290
544 -23718986
545 -21035220
546 -23969772
547 -26496222
548 -24534119
549 -22464329
550 -22370862
551 -25338489
552 -25811337
553 -22198670
554 -21870188
555 -24088606
556 -25639058
557 -24372830
558 -21260081
559 -23115552
560 -26050919
561 -24459166
562 -21904746
563 -21291819
564 -24494954
565 -26017896
566 -22296115
567 -21227142
568 -23644964
569 -25637378
570 -24710363
571 -20925614
572 -21617322
573 -25042520
574 -24612644
575 -22358614
576 -20720613
577 -22963659
578 -25834121
579 -23277350
580 -21072598
581 -22253246
582 -24484860
583 -24975091
584 -21355331
585 -20648882
586 -23958088
587 -24299059
588 -22347518
589 -20543278
590 -22359482
591 -25560439
592 -23253092
593 -20500175
594 -21502783
595 -23753341
596 -24620956
597 -21210482
598 -19721089
599 -23216122
600 -24754793
601 -23125036
602 -20146296
603 -20344979
604 -24280205
605 -23770371
606 -20582796
607 -20198940
608 -22280668
609 -24643831
610 -22295029
611 -19512594
612 -21832955
613 -23746384
614 -22912960
615 -20261717
616 -19516424
617 -23004677
618 -23406806
619 -20674025
620 -20102834
621 -21648835
622 -24008586
623 -22258333
624 -18899373
625 -20513225
626 -22830998
627 -22610275
628 -20217099
629 -18842300
630 -22171355
631 -23500510
632 -20843256
633 -19565756
634 -20404334
635 -22939314
636 -22401681
637 -18944706
638 -19464013
639 -21595927
640 -22144610
641 -20644451
642 -18639606
643 -21062061
644 -22988790
645 -20666638
646 -18996175
647 -19468951
648 -22025260
649 -22026669
650 -18371621
651 -18704793
652 -21423402
653 -22019084
654 -20220407
655 -17792000
656 -19961120
657 -22548902
658 -20551655
659 -18480216
660 -18320984
661 -20779741
662 -22160474
663 -18970021
664 -17873870
665 -19937040
666 -21347016
667 -20536681
668 -17330664
669 -18053561
670 -21384298
671 -20530173
672 -18352061
673 -17780738
674 -20160746
675 -22026702
676 -18636762
677 -16733176
678 -18903486
679 -20571235
680 -20012561
681 -16933534
682 -17204883
683 -20885587
684 -20731985
685 -18257164
686 -16632411
687 -18189996
688 -21197569
689 -19083308
690 -16146875
691 -17338459
692 -19717134
693 -20486799
694 -17333420
695 -15952170
696 -19310545
697 -20211053
698 -18215308
699 -16317345
700 -17001825
701 -20048305
702 -18844636
703 -15866802
704 -16512057
705 -18612014
706 -19816789
707 -17232455
708 -15133633
709 -18201327
710 -19811363
711 -17876208
712 -15454426
713 -15614869
714 -19268681
715 -19163178
716 -15738776
717 -15507150
718 -17529337
719 -19426989
720 -17471429
721 -14239593
722 -16163751
723 -18583156
724 -18012533
725 -15872429
726 -14687256
727 -17661306
728 -18847682
729 -15856007
730 -14620411
731 -15859861
732 -18175557
733 -17332888
734 -13958760
735 -15305636
736 -18080854
737 -17691434
738 -15496384
739 -13867341
740 -16389020
741 -17999369
742 -15211108
743 -13804816
744 -14868481
745 -17295692
746 -17432040
747 -13979317
748 -14001033
749 -16620642
750 -17062673
751 -15336487
752 -12835107
753 -14580223
754 -17406440
755 -15481923
756 -13317897
757 -13661623
758 -16201389
759 -17196713
760 -13660303
761 -12802550
762 -15484432
763 -16330617
764 -14838739
765 -12229345
766 -13438280
767 -16683347
768 -15386434
769 -12933862
770 -12517124
771 -14669830
772 -16706283
773 -13819612
774 -11711731
775 -13757179
776 -15519280
777 -15108523
778 -12131335
779 -11900545
780 -15320986
781 -15194032
782 -12867300
783 -11782598
784 -13033219
785 -15337021
786 -13471827
787 -11237745
788 -12867807
789 -14582926
790 -14626917
791 -11999475
792 -10965298
793 -14061787
794 -14458428
795 -12165317
796 -10973209
797 -12090029
798 -14828717
799 -13431540
800 -10465402
801 -11511361
802 -13470538
803 -13904990
804 -11475855
805 -9682210
806 -12544224
807 -13883355
808 -12093851
809 -10573315
810 -10843599
811 -13651107
812 -13385869
813 -10159619
814 -10121025
815 -11924811
816 -13169387
817 -11383996
818 -8825391
819 -11236478
820 -13409937
821 -11766715
822 -9822602
823 -9704151
824 -12516186
825 -12774498
826 -9392180
827 -9032059
828 -10895409
829 -12395429
830 -11228631
831 -8288173
832 -9800713
833 -12423839
834 -11522080
835 -9317246
836 -8086905
837 -10678338
838 -12434049
839 -9485449
840 -8046847
841 -9595638
842 -11759734
843 -11309779
844 -7669087
845 -8045258
846 -11082144
847 -10906907
848 -8805319
849 -7148537
850 -9325803
851 -11885886
852 -9518455
853 -7462055
854 -8303760
855 -10351146
856 -10777814
857 -7344974
858 -6599175
859 -9598708
860 -10443776
861 -8922688
862 -6664079
863 -7805402
864 -10869963
865 -9268385
866 -6640762
867 -6756900
868 -8801183
869 -10252030
870 -7447498
871 -5848020
872 -8429706
873 -9727595
874 -8616351
875 -6066953
876 -6201704
877 -9431050
878 -8793697
879 -6090116
880 -5680967
881 -7437945
882 -9488439
883 -7276986
884 -4896395
885 -7010588
886 -8818915
887 -8195457
888 -5553868
889 -4761291
890 -8014337
891 -8440370
892 -5893091
893 -4860907
894 -5984383
895 -8527613
896 -7418016
897 -4444211
898 -5382728
899 -7256575
900 -7521035
901 -5332181
902 -3603992
903 -6460030
904 -7921613
905 -5763558
906 -4298864
907 -4838138
908 -7295351
909 -6695216
910 -3485946
911 -4026095
912 -6096469
913 -6825279
914 -5240794
915 -3116653
916 -5253753
917 -7068477
918 -5201909
919 -3420255
920 -3315686
921 -5825726
922 -6416770
923 -3272285
924 -2912877
925 -4929869
926 -6204181
927 -4999476
928 -2149737
929 -3527080
930 -6032833
931 -4792260
932 -2891162
933 -2384978
934 -4680357
935 -5973598
936 -3057700
937 -1997898
938 -3629731
939 -4967128
940 -4351383
941 -1498188
942 -2153886
943 -4919097
944 -4272938
945 -2419792
946 -1471719
947 -3395598
948 -5397236
949 -2837190
950 -1008346
951 -2312766
952 -3931622
953 -3835008
954  -849533
955  -697424
956 -3815627
957 -3926796
958 -2040597
959  -517277
960 -1813207
961 -4383370
962 -2489652
963   -23216
964  -850625
965 -2791373
966 -3615266
967  -820073
968   457624
969 -2465579
970 -3399279
971 -1699500
972   397211
973   -80231
974 -3093769
975 -2267439
976   337219
977    64709
978 -1722096
979 -3080467
980  -729598
981  1552124
982  -679080
983 -2218579
984 -1222789
985   874901
986  1170171
987 -2004177
988 -2164402
989   690581
990  1264843
991  -235563
992 -2159150
993  -474882
994  2391793
995   671643
996 -1395013
997  -863011
998  1268257
999  2343006
1000  -601445
1001 -1662384
1002  1090112
1003  2359079
1004  1339172
1005  -994344
1006  -333035
1007  2893529
1008  2090938
1009  -320839
1010  -602792
1011  1312760
1012  3336320
1013  1068290
1014  -848986
1015  1426880
1016  3207681
1017  2706483
1018   212235
1019  -118620
1020  3056218
1021  3141703
1022   930366
1023   277402
1024  1700104
1025  4195501
1026  2777368
1027   236744
1028  1646382
1029  3508825
1030  3613175
1031  1377272
1032   247821
1033  3311637
1034  4369382
1035  2401549
1036  1337028
1037  2198287
1038  4757614
1039  4010449
1040  1096994
1041  1890904
1042  3917568
1043  4589531
1044  2834026
1045  1080182
1046  3666015
1047  5486606
1048  3839837
1049  2231089
1050  2264365
1051  4868318
1052  5207949
1053  2308392
1054  2315444
1055  4310067
1056  5576931
1057  4441702
1058  2076664
1059  3756369
1060  5974230
1061  4839099
1062  3245683
1063  2874788
1064  5272501
1065  6399211
1066  3711145
1067  3101088
1068  4810569
1069  6196232
1070  5552590
1071  2966125
1072  3984246
1073  6514481
1074  5842182
1075  4235977
1076  3525962
1077  5748216
1078  7620969
1079  5142689
1080  3744937
1081  5168813
1082  6883556
1083  6784978
1084  3906378
1085  4026530
1086  6964081
1087  7090620
1088  5546914
1089  4296531
1090  5938547
1091  8361972
1092  6389621
1093  4395137
1094  5282929
1095  7099234
1096  7866076
1097  5344539
1098  4672343
1099  7509520
1100  8224004
1101  6766571
1102  4962481
1103  5847829
1104  8716072
1105  7570101
1106  5374602
1107  5944679
1108  7710951
1109  8933862
1110  6689365
1111  5136112
1112  7607568
1113  8922467
1114  7897789
1115  5904128
1116  6070010
1117  9234727
1118  9021167
1119  6521141
1120  6402399
1121  8027837
1122  9817682
1123  8058605
1124  5708380
1125  7633547
1126  9482627
1127  9022692
1128  7066908
1129  6478225
1130  9484254
1131 10132466
1132  7689677
1133  6939049
1134  8126452
1135 10328976
1136  9406186
1137  6534787
1138  7647457
1139  9942658
1140 10215765
1141  8415576
1142  6893166
1143  9483620
1144 11112441
1145  8932702
1146  7508109
1147  8156198
1148 10641995
1149 10764299
1150  7882220
1151  8231556
1152 10422879
1153 11011386
1154  9518622
1155  7444422
1156  9361835
1157 11571390
1158  9982309
1159  8421661
1160  8680795
1161 11139355
1162 12018932
1163  9065222
1164  8488330
1165 10555163
1166 11684251
1167 10707175
1168  8172548
1169  9272235
1170 12151011
1171 11413093
1172  9594213
1173  8993111
1174 11038155
1175 12805077
1176 10278264
1177  8891204
1178 10589015
1179 12131576
1180 11949402
1181  9492428
1182  9679940
1183 12426922
1184 12162585
1185 10521771
1186  9677599
1187 11119951
1188 13150024
1189 11210938
1190  9534457
1191 10961428
1192 12605506
1193 12933249
1194 10585902
1195  9956062
1196 12709208
1197 13144007
1198 11477024
1199 10056208
1200 11027489
1201 13781244
1202 12639056
1203 10367256
1204 11217642
1205 12986626
1206 13825095
1207 11671344
1208 10170695
1209 12594506
1210 13701445
1211 12484408
1212 11000323
1213 11386749
1214 14240330
1215 13899065
1216 11384510
1217 11524158
1218 12946753
1219 14127122
1220 12610052
1221 10659883
1222 12685854
1223 14402783
1224 13702112
1225 12095880
1226 11628672
1227 14301653
1228 14792794
1229 12148805
1230 11639353
1231 13048868
1232 14801224
1233 13863613
1234 11363445
1235 12763309
1236 14881150
1237 14541347
1238 12904440
1239 11829248
1240 14136139
1241 15358267
1242 13107287
1243 12351539
1244 13487262
1245 15254276
1246 14862711
1247 12210233
1248 12928862
1249 15104825
1250 15105492
1251 13646612
1252 12147004
1253 14129848
1254 16169081
1255 14255151
1256 12799810
1257 13498774
1258 15608993
1259 16070855
1260 13133944
1261 12825193
1262 15098089
1263 15682730
1264 14535095
1265 12721178
1266 14185646
1267 16724882
1268 15262966
1269 13491659
1270 13741385
1271 15561332
1272 16525027
1273 13906223
1274 13055578
1275 15379230
1276 16522102
1277 15752572
1278 13493219
1279 14010900
1280 16911817
1281 16214965
1282 13984857
1283 13488316
1284 15343152
1285 17431996
1286 15352173
1287 13460462
1288 15250429
1289 16961581
1290 16813956
1291 14300194
1292 13634322
1293 16547593
1294 16999018
1295 15180350
1296 14169071
1297 15217184
1298 17625461
1299 16454112
1300 14152259
1301 15165678
1302 16785534
1303 17243620
1304 15337232
1305 14058527
1306 16499184
1307 17509110
1308 16043769
1309 14867708
1310 15316129
1311 17758749
1312 17292140
1313 14728282
1314 15124108
1315 16754765
1316 17636150
1317 16147365
1318 14413809
1319 16583629
1320 18168836
1321 16868060
1322 15318678
1323 15229884
1324 17720104
1325 17958865
1326 15272592
1327 15239298
1328 16979769
1329 18242179
1330 17124294
1331 14911452
1332 16425731
1333 18303719
1334 17407032
1335 15863827
1336 15193482
1337 17446315
1338 18705729
1339 16443701
1340 15686077
1341 16970060
1342 18483590
1343 17928262
1344 15233128
1345 15939395
1346 18336416
1347 18090312
1348 16578042
1349 15479650
1350 17453846
1351 19353207
1352 17264341
1353 15884661
1354 16778700
1355 18355279
1356 18480503
1357 15972979
1358 16003215
1359 18349087
1360 18599704
1361 17477756
1362 16033575
1363 17170262
1364 19374739
1365 17890345
1366 16146096
1367 16646160
1368 18348454
1369 19228651
1370 16785639
1371 15909706
1372 18251143
1373 19139578
1374 18184719
1375 16351847
1376 16855410
1377 19444982
1378 18620790
1379 16592055
1380 16609094
1381 18154544
1382 19628173
1383 17774703
1384 16270841
1385 18096364
1386 19195708
1387 18573873
1388 16729468
1389 16579899
1390 19233458
1391 19204652
1392 17290695
1393 17021510
1394 18228329
1395 19878014
1396 18379205
1397 16296602
1398 17723142
1399 19201081
1400 19050221
1401 17298055
1402 16543027
1403 19250753
1404 20018039
1405 17900629
1406 16848008
1407 17713303
1408 19867503
1409 19069069
1410 16528554
1411 17509885
1412 19409988
1413 19719306
1414 18064880
1415 16606567
1416 18782258
1417 20040793
1418 18324672
1419 17194368
1420 17554190
1421 19636694
1422 19709252
1423 17229168
1424 17421295
1425 19171607
1426 19990547
1427 18743163
1428 16626359
1429 18251987
1430 20261729
1431 18913218
1432 17307370
1433 17272561
1434 19594801
1435 20423346
1436 17781494
1437 17216438
1438 18926942
1439 20086274
1440 19270946
1441 16841274
1442 17760654
1443 20184668
1444 19557004
1445 17960908
1446 17267227
1447 19057822
1448 20637243
1449 18503463
1450 17164012
1451 18300965
1452 19813666
1453 19903547
1454 17477409
1455 17480932
1456 20095262
1457 20143399
1458 18479780
1459 17192414
1460 18452184
1461 20545810
1462 18935936
1463 17254397
1464 18139324
1465 19732173
1466 20366592
1467 18126797
1468 17241335
1469 19519650
1470 20133144
1471 18880071
1472 17404641
1473 18041844
1474 20444287
1475 19595226
1476 17676226
1477 18082480
1478 19437778
1479 20337819
1480 18443599
1481 17028133
1482 19034452
1483 20074247
1484 19201596
1485 17730991
1486 17839333
1487 20339795
1488 20154143
1489 17950122
1490 17720148
1491 18963939
1492 20424637
1493 18998487
1494 16899664
1495 18477334
1496 20079093
1497 19644019
1498 18095547
1499 17592482
1500 19944372
1501 20323442
1502 18182985
1503 17642858
1504 18515551
1505 20060481
1506 19420355
1507 17355918
1508 18319081
1509 19867421
1510 19794412
1511 18438111
1512 17231398
1513 19193286
1514 20350543
1515 18467377
1516 17512888
1517 18284840
1518 20168494
1519 19949833
1520 17405217
1521 17824822
1522 19656651
1523 19829273
1524 18482910
1525 16935886
1526 18631878
1527 20428257
1528 18966195
1529 17716060
1530 17957176
1531 19677073
1532 20169034
1533 17701765
1534 17269468
1535 19010850
1536 19818720
1537 19051063
1538 17125954
1539 18112725
1540 20341109
1541 19300344
1542 17663875
1543 17481632
1544 19078112
1545 20114831
1546 17886889
1547 17018251
1548 18720612
1549 19811775
1550 19383420
1551 17289919
1552 17535569
1553 19961770
1554 19515150
1555 17709632
1556 17033124
1557 18482512
1558 20201942
1559 18339787
1560 16787312
1561 18214732
1562 19602439
1563 19542212
1564 17391343
1565 16909214
1566 19345490
1567 19577998
1568 17956513
1569 16917266
1570 17860820
1571 20060934
1572 18973717
1573 16879886
1574 17539492
1575 18962656
1576 19497217
1577 17559808
1578 16285509
1579 18588255
1580 19678580
1581 18367824
1582 16957001
1583 17297742
1584 19610245
1585 19115982
1586 16762927
1587 16968811
1588 18368787
1589 19373268
1590 18041734
1591 16351539
1592 18018965
1593 19378909
1594 18534862
1595 17038257
1596 16561412
1597 18710511
1598 19188181
1599 17015436
1600 16614244
1601 17876728
1602 19316072
1603 18401587
1604 16124445
1605 17237738
1606 18978126
1607 18437264
1608 16919094
1609 16117642
1610 18115713
1611 19219547
1612 17269480
1613 16413906
1614 17253975
1615 18795191
1616 18604917
1617 16199083
1618 16419086
1619 18224980
1620 18345610
1621 17180770
1622 15877715
1623 17368048
1624 19054190
1625 17471737
1626 16207865
1627 16675573
1628 18102847
1629 18366439
1630 16133681
1631 15990760
1632 17841602
1633 18219635
1634 17297534
1635 15815883
1636 16705710
1637 18623020
1638 17414698
1639 15856878
1640 15994990
1641 17468502
1642 18335892
1643 16239039
1644 15476632
1645 17340962
1646 18136478
1647 17302266
1648 15485171
1649 15807572
1650 17998629
1651 17401115
1652 15819293
1653 15673184
1654 16911210
1655 18215398
1656 16510858
1657 15086841
1658 16439388
1659 17450981
1660 17159753
1661 15407727
1662 15080435
1663 17382565
1664 17531954
1665 15892585
1666 15283795
1667 16250936
1668 17863481
1669 16513914
1670 14623532
1671 15716181
1672 16963641
1673 16946086
1674 15369600
1675 14634282
1676 16767191
1677 17358333
1678 15821323
1679 14857240
1680 15334873
1681 17210159
1682 16616158
1683 14414198
1684 14901171
1685 16409813
1686 16964555
1687 15508848
1688 14039282
1689 15892217
1690 17107756
1691 15714946
1692 14383078
1693 14484650
1694 16497270
1695 16649963
1696 14472245
1697 14475197
1698 15833696
1699 16609062
1700 15514596
1701 13570131
1702 14783259
1703 16464548
1704 15650350
1705 14274147
1706 13892349
1707 15827856
1708 16683267
1709 14469397
1710 13721925
1711 14929053
1712 16053173
1713 15416244
1714 13276626
1715 13984503
1716 15963322
1717 15573581
1718 14252128
1719 13437741
1720 14877515
1721 16171156
1722 14313653
1723 13114301
1724 14019781
1725 15427009
1726 15464347
1727 13230131
1728 13180282
1729 15308135
1730 15449677
1731 14087279
1732 12826221
1733 13905048
1734 15730878
1735 14316906
1736 12717599
1737 13244007
1738 14693050
1739 15337782
1740 13319899
1741 12485961
1742 14289223
1743 14917222
1744 14018475
1745 12503783
1746 12864998
1747 14975059
1748 14396454
1749 12696846
1750 12700099
1751 13894684
1752 14876122
1753 13170246
1754 11846602
1755 13408200
1756 14310904
1757 13686207
1758 12244925
1759 12178807
1760 14340384
1761 14287515
1762 12496862
1763 11987446
1764 12881712
1765 14268434
1766 13046787
1767 11224508
1768 12449901
1769 13848173
1770 13709854
1771 12191598
1772 11404899
1773 13328882
1774 13840803
1775 12177498
1776 11411162
1777 11996020
1778 13566957
1779 13058054
1780 11144718
1781 11767693
1782 13067032
1783 13161442
1784 11889338
1785 10715123
1786 12319655
1787 13329550
1788 11927429
1789 10997080
1790 11369816
1791 13007336
1792 12945322
1793 10778853
1794 10880438
1795 12305053
1796 12690218
1797 11571337
1798 10056438
1799 11372918
1800 12854938
1801 11722643
1802 10592835
1803 10636280
1804 12161903
1805 12616486
1806 10528599
1807 10088512
1808 11379741
1809 12101566
1810 11403548
1811  9663745
1812 10461214
1813 12326498
1814 11592146
1815 10153789
1816  9712716
1817 11110961
1818 12138611
1819 10269354
1820  9321067
1821 10553138
1822 11651730
1823 11380350
1824  9436561
1825  9496934
1826 11397651
1827 11137627
1828  9756419
1829  8976754
1830 10041270
1831 11581961
1832 10252583
1833  8945944
1834  9772052
1835 10886096
1836 10994897
1837  9070197
1838  8509212
1839 10409465
1840 10690112
1841  9477918
1842  8488743
1843  9242215
1844 11072839
1845 10122701
1846  8328205
1847  8705489
1848  9973607
1849 10595760
1850  8841729
1851  7662650
1852  9487926
1853 10402554
1854  9419623
1855  8060387
1856  8192832
1857 10179307
1858  9872583
1859  7946309
1860  7814734
1861  8886806
1862  9927783
1863  8753274
1864  7204842
1865  8536608
1866  9717780
1867  9103480
1868  7706534
1869  7282716
1870  9132600
1871  9452986
1872  7577282
1873  7079011
1874  8038142
1875  9403523
1876  8665575
1877  6682628
1878  7488334
1879  8954166
1880  8653017
1881  7240597
1882  6335284
1883  8048884
1884  9060233
1885  7501557
1886  6658338
1887  7213972
1888  8554598
1889  8311762
1890  6203115
1891  6375470
1892  7900287
1893  8141745
1894  7102236
1895  5871108
1896  7107048
1897  8517327
1898  7264683
1899  6080396
1900  6200561
1901  7505879
1902  7880120
1903  5924963
1904  5557684
1905  7027642
1906  7637449
1907  6913807
1908  5378970
1909  6037623
1910  7706187
1911  6833224
1912  5481069
1913  5338729
1914  6564358
1915  7377479
1916  5690774
1917  4975038
1918  6259248
1919  6937106
1920  6452347
1921  4896006
1922  5047156
1923  6774060
1924  6366553
1925  5026615
1926  4606572
1927  5686365
1928  6984564
1929  5592636
1930  4246191
1931  5226996
1932  6253864
1933  6078441
1934  4328707
1935  3917456
1936  5863574
1937  6114622
1938  4795588
1939  4027711
1940  4741855
1941  6230191
1942  5234405
1943  3622548
1944  4220335
1945  5243499
1946  5506174
1947  4138509
1948  3317810
1949  4966213
1950  5567453
1951  4425151
1952  3423716
1953  3682915
1954  5264890
1955  4818713
1956  3058739
1957  3360524
1958  4545272
1959  5152710
1960  3935073
1961  2556423
1962  3902599
1963  4895390
1964  3925959
1965  2762708
1966  2729074
1967  4437742
1968  4562911
1969  2761192
1970  2611775
1971  3651169
1972  4467702
1973  3586654
1974  1904476
1975  2833710
1976  4158640
1977  3533781
1978  2309171
1979  1910671
1980  3549588
1981  4227790
1982  2491836
1983  1842898
1984  2639332
1985  3657035
1986  3242517
1987  1346515
1988  1694356
1989  3308305
1990  3255650
1991  2100196
1992  1186296
1993  2489194
1994  3721318
1995  2196977
1996  1033632
1997  1588499
1998  2804598
1999  2872973
2000  1003709
2001   913664
2002  2555907
2003  2781665
2004  1750115
2005   521986
2006  1316148
2007  2836087
2008  1838299
2009   571960
2010   742837
2011  1942528
2012  2619129
2013   900937
2014    23076
2015  1378640
2016  2087099
2017  1420459
2018   -58412
2019   227237
2020  2058891
2021  1610553
2022   188654
2023    37910
2024  1007592
2025  1877443
2026   465257
2027  -669303
2028   464231
2029  1273830
2030   933022
2031  -345987
2032  -471133
2033  1232145
2034  1156360
2035  -268844
2036  -738269
2037    32904
2038  1211520
2039   152776
2040 -1373961
2041  -475213
2042   679747
2043   607089
2044  -770488
2045 -1393344
2046   309578
2047   771804
2048  -635815
2049 -1504630
2050 -1063701
2051   413248
2052   -19838
2053 -1740667
2054 -1363068
2055  -150700
2056   204238
2057  -991398
2058 -2208446
2059  -877875
2060    79159
2061 -1000066
2062 -2024983
2063 -1864425
2064  -359749
2065  -289655
2066 -2047621
2067 -2146369
2068 -1148035
2069  -609754
2070 -1365785
2071 -2779230
2072 -1924101
2073  -625741
2074 -1195639
2075 -2252278
2076 -2644897
2077 -1380599
2078  -797777
2079 -2484152
2080 -3028072
2081 -2031775
2082 -1203530
2083 -1668365
2084 -3198782
2085 -2649159
2086 -1262913
2087 -1805674
2088 -2916021
2089 -3382766
2090 -2253103
2091 -1387323
2092 -2818441
2093 -3605048
2094 -2812151
2095 -1884097
2096 -1955381
2097 -3578169
2098 -3685283
2099 -2189305
2100 -2161853
2101 -3255480
2102 -4203525
2103 -3334756
2104 -1913804
2105 -2986750
2106 -4152704
2107 -3603973
2108 -2579353
2109 -2420375
2110 -4009974
2111 -4452322
2112 -3031525
2113 -2810506
2114 -3723583
2115 -4653349
2116 -4118809
2117 -2562465
2118 -3216254
2119 -4587776
2120 -4452421
2121 -3476504
2122 -2918542
2123 -4374889
2124 -5380495
2125 -3966291
2126 -3132559
2127 -3828840
2128 -5049646
2129 -4996664
2130 -3370934
2131 -3584172
2132 -5074073
2133 -5291004
2134 -4460929
2135 -3474572
2136 -4416793
2137 -5768377
2138 -4841410
2139 -3819725
2140 -4158543
2141 -5439269
2142 -5933647
2143 -4345472
2144 -3989167
2145 -5413726
2146 -5882652
2147 -5150070
2148 -4017335
2149 -4684022
2150 -6318296
2151 -5747351
2152 -4620187
2153 -4702843
2154 -5763380
2155 -6550376
2156 -5233291
2157 -4392614
2158 -5539101
2159 -6366017
2160 -6092154
2161 -4813728
2162 -4878889
2163 -6701318
2164 -6704652
2165 -5412756
2166 -5067740
2167 -6052158
2168 -7206368
2169 -6048036
2170 -4813234
2171 -5840040
2172 -6884767
2173 -6821167
2174 -5647740
2175 -5370420
2176 -7041432
2177 -7393740
2178 -6229495
2179 -5553166
2180 -6095537
2181 -7500377
2182 -7007420
2183 -5565092
2184 -6066993
2185 -7251871
2186 -7689355
2187 -6594893
2188 -5664002
2189 -7069768
2190 -7909316
2191 -6960982
2192 -6135275
2193 -6473544
2194 -7944970
2195 -7850606
2196 -6408400
2197 -6591931
2198 -7549004
2199 -8010016
2200 -7246157
2201 -6184960
2202 -7272094
2203 -8395614
2204 -7789368
2205 -6911623
2206 -6836465
2207 -8235542
2208 -8604636
2209 -7052519
2210 -6775156
2211 -7771176
2212 -8584177
2213 -8077114
2214 -6773458
2215 -7496780
2216 -8831183
2217 -8521254
2218 -7657334
2219 -7233825
2220 -8315309
2221 -9089299
2222 -7847995
2223 -7262181
2224 -8030798
2225 -8997016
2226 -8941442
2227 -7549031
2228 -7785192
2229 -9205051
2230 -9133485
2231 -8197200
2232 -7552894
2233 -8518727
2234 -9605034
2235 -8522531
2236 -7737334
2237 -8451566
2238 -9469612
2239 -9639885
2240 -8272828
2241 -8039644
2242 -9331081
2243 -9565713
2244 -8852851
2245 -7998997
2246 -8609271
2247 -10133005
2248 -9558992
2249 -8388908
2250 -8627611
2251 -9720421
2252 -10249765
2253 -8845936
2254 -8189603
2255 -9576665
2256 -10175139
2257 -9571455
2258 -8628326
2259 -8931560
2260 -10409930
2261 -10105778
2262 -8930916
2263 -8892013
2264 -9736112
2265 -10592043
2266 -9683423
2267 -8720967
2268 -9786355
2269 -10675764
2270 -10368182
2271 -9253754
2272 -9023300
2273 -10561968
2274 -10752768
2275 -9499063
2276 -9212612
2277 -10017711
2278 -11072818
2279 -10358362
2280 -9157635
2281 -9995803
2282 -10982821
2283 -10831953
2284 -9819509
2285 -9275576
2286 -10653706
2287 -11273999
2288 -10204284
2289 -9614165
2290 -10165692
2291 -11484694
2292 -11234411
2293 -9668927
2294 -9969553
2295 -11122956
2296 -11344983
2297 -10438902
2298 -9568536
2299 -10769394
2300 -11821823
2301 -10965385
2302 -10167062
2303 -10346889
2304 -11556234
2305 -11767650
2306 -10244968
2307 -10071557
2308 -11162420
2309 -11789328
2310 -11280809
2311 -10114200
2312 -10831201
2313 -12144276
2314 -11586118
2315 -10584673
2316 -10415486
2317 -11610150
2318 -12260622
2319 -10882200
2320 -10430355
2321 -11449034
2322 -12177257
2323 -11847086
2324 -10570316
2325 -10857503
2326 -12211302
2327 -12040742
2328 -11164436
2329 -10725815
2330 -11646417
2331 -12728395
2332 -11699152
2333 -10785348
2334 -11472766
2335 -12410637
2336 -12408095
2337 -11011517
2338 -10838231
2339 -12308386
2340 -12516070
2341 -11709017
2342 -11110211
2343 -11764211
2344 -12954652
2345 -12223439
2346 -11207015
2347 -11602768
2348 -12419006
2349 -12761289
2350 -11679332
2351 -11142001
2352 -12396937
2353 -12922565
2354 -12319089
2355 -11529871
2356 -11777444
2357 -13076921
2358 -12693449
2359 -11489272
2360 -11678555
2361 -12566334
2362 -13156064
2363 -12249358
2364 -11477170
2365 -12593872
2366 -13247330
2367 -12678664
2368 -11813989
2369 -11761836
2370 -13096801
2371 -13196034
2372 -12067346
2373 -11936250
2374 -12663150
2375 -13493472
2376 -12865366
2377 -11679306
2378 -12447712
2379 -13380455
2380 -13092081
2381 -12200070
2382 -11889836
2383 -13221934
2384 -13673150
2385 -12539530
2386 -12155635
2387 -12711999
2388 -13582081
2389 -13250385
2390 -11987235
2391 -12445745
2392 -13503410
2393 -13520255
2394 -12757344
2395 -12120667
2396 -13169696
2397 -13990678
2398 -12987280
2399 -12297600
2400 -12686884
2401 -13711204
2402 -13706857
2403 -12306032
2404 -12444019
2405 -13646356
2406 -13884627
2407 -13187998
2408 -12330776
2409 -13112188
2410 -14139600
2411 -13330135
2412 -12523234
2413 -12696158
2414 -13734216
2415 -14180158
2416 -12878145
2417 -12524209
2418 -13617702
2419 -14140186
2420 -13591345
2421 -12437752
2422 -12874348
2423 -14229630
2424 -13824208
2425 -12863867
2426 -12788927
2427 -13749531
2428 -14501557
2429 -13367686
2430 -12632987
2431 -13462874
2432 -14118412
2433 -13918985
2434 -12837614
2435 -12883399
2436 -14270619
2437 -14250477
2438 -13294733
2439 -12885145
2440 -13568701
2441 -14560471
2442 -13698891
2443 -12658513
2444 -13354985
2445 -14267675
2446 -14347918
2447 -13210294
2448 -12847733
2449 -14225062
2450 -14553711
2451 -13630140
2452 -12973090
2453 -13361074
2454 -14549164
2455 -14170737
2456 -13011538
2457 -13292706
2458 -14164807
2459 -14618887
2460 -13718866
2461 -12865897
2462 -13909917
2463 -14604983
2464 -13949381
2465 -13169669
2466 -13286513
2467 -14544588
2468 -14531123
2469 -13307960
2470 -13331824
2471 -14132287
2472 -14677083
2473 -13999895
2474 -12949023
2475 -13718647
2476 -14603468
2477 -14211055
2478 -13457692
2479 -13280513
2480 -14443289
2481 -14834021
2482 -13640550
2483 -13266865
2484 -13885746
2485 -14627753
2486 -14299181
2487 -13112022
2488 -13611141
2489 -14686951
2490 -14506845
2491 -13734716
2492 -13259288
2493 -14206417
2494 -14857575
2495 -13836356
2496 -13308874
2497 -13796451
2498 -14631054
2499 -14606608
2500 -13405690
2501 -13521212
2502 -14598926
2503 -14623535
2504 -13897504
2505 -13192911
2506 -13914116
2507 -14883833
2508 -14130706
2509 -13433678
2510 -13736640
2511 -14531142
2512 -14775247
2513 -13636814
2514 -13393853
2515 -14371446
2516 -14619612
2517 -14096105
2518 -13329266
2519 -13768003
2520 -14852056
2521 -14342917
2522 -13511999
2523 -13640300
2524 -14409570
2525 -14858451
2526 -13761074
2527 -13185474
2528 -14184882
2529 -14709477
2530 -14311564
2531 -13418766
2532 -13603997
2533 -14861690
2534 -14619143
2535 -13580179
2536 -13408010
2537 -14073776
2538 -14839080
2539 -14027771
2540 -13166684
2541 -13927168
2542 -14648218
2543 -14552676
2544 -13658395
2545 -13355690
2546 -14509119
2547 -14663336
2548 -13712889
2549 -13309963
2550 -13842115
2551 -14826872
2552 -14310410
2553 -13241231
2554 -13761649
2555 -14552319
2556 -14539195
2557 -13613720
2558 -13084879
2559 -14220090
2560 -14738426
2561 -13900125
2562 -13356067
2563 -13658387
2564 -14706965
2565 -14504912
2566 -13258602
2567 -13394542
2568 -14218610
2569 -14539690
2570 -13847841
2571 -13008829
2572 -13890179
2573 -14717403
2574 -14089413
2575 -13363227
2576 -13372962
2577 -14412833
2578 -14572235
2579 -13289928
2580 -13140186
2581 -13986699
2582 -14520930
2583 -14032868
2584 -12994925
2585 -13557149
2586 -14571982
2587 -14175797
2588 -13376196
2589 -13085101
2590 -14000290
2591 -14552505
2592 -13465195
2593 -13003231
2594 -13665635
2595 -14359303
2596 -14201800
2597 -13080889
2598 -13216908
2599 -14237750
2600 -14115784
2601 -13380615
2602 -12905633
2603 -13632122
2604 -14484100
2605 -13651378
2606 -12962686
2607 -13403097
2608 -14113196
2609 -14149432
2610 -12997340
2611 -12807505
2612 -13931338
2613 -14134094
2614 -13489013
2615 -12818566
2616 -13297204
2617 -14360432
2618 -13762526
2619 -12823747
2620 -12981459
2621 -13681350
2622 -14060719
2623 -13122302
2624 -12621702
2625 -13577226
2626 -14000185
2627 -13571767
2628 -12813130
2629 -12883553
2630 -13943042
2631 -13694933
2632 -12762944
2633 -12760141
2634 -13392122
2635 -13960886
2636 -13193007
2637 -12412512
2638 -13206374
2639 -13788323
2640 -13460519
2641 -12657730
2642 -12510995
2643 -13640668
2644 -13702588
2645 -12712240
2646 -12521164
2647 -13075455
2648 -13797536
2649 -13238398
2650 -12243393
2651 -12776909
2652 -13448141
2653 -13319629
2654 -12608880
2655 -12219258
2656 -13205856
2657 -13615674
2658 -12775329
2659 -12352303
2660 -12667145
2661 -13466667
2662 -13224733
2663 -12080137
2664 -12316588
2665 -13117543
2666 -13219296
2667 -12600784
2668 -12002262
2669 -12851599
2670 -13461242
2671 -12659305
2672 -12056107
2673 -12219217
2674 -13023480
2675 -13069963
2676 -12000469
2677 -12037070
2678 -12850562
2679 -13092716
2680 -12580682
2681 -11750491
2682 -12291272
2683 -13093364
2684 -12544118
2685 -11875408
2686 -11855399
2687 -12661169
2688 -13025865
2689 -11959622
2690 -11652956
2691 -12433016
2692 -12843212
2693 -12437468
2694 -11455472
2695 -11768852
2696 -12828827
2697 -12526620
2698 -11745158
2699 -11493125
2700 -12231704
2701 -12878735
2702 -11921854
2703 -11259729
2704 -11849081
2705 -12457017
2706 -12363839
2707 -11361706
2708 -11301555
2709 -12386526
2710 -12403811
2711 -11688480
2712 -11229214
2713 -11705111
2714 -12516429
2715 -11823460
2716 -10978249
2717 -11374891
2718 -12022669
2719 -12182598
2720 -11312160
2721 -10931205
2722 -11941233
2723 -12213704
2724 -11523907
2725 -10847376
2726 -11105099
2727 -12135525
2728 -11764973
2729 -10759747
2730 -10959656
2731 -11670718
2732 -12017165
2733 -11199387
2734 -10496111
2735 -11312052
2736 -11804160
2737 -11311996
2738 -10662955
2739 -10647278
2740 -11656999
2741 -11686992
2742 -10741219
2743 -10617437
2744 -11102612
2745 -11600031
2746 -11044765
2747 -10136926
2748 -10733067
2749 -11444827
2750 -11184733
2751 -10477597
2752 -10222752
2753 -11182671
2754 -11457129
2755 -10462587
2756 -10156216
2757 -10607039
2758 -11224207
2759 -10920722
2760 -9902815
2761 -10250398
2762 -11014151
2763 -10922275
2764 -10303417
2765 -9804245
2766 -10535087
2767 -11090032
2768 -10292789
2769 -9786628
2770 -10056815
2771 -10778217
2772 -10793599
2773 -9731252
2774 -9748502
2775 -10555010
2776 -10668380
2777 -10059294
2778 -9341142
2779 -9899967
2780 -10706989
2781 -10118489
2782 -9477740
2783 -9581774
2784 -10298764
2785 -10582114
2786 -9577168
2787 -9235903
2788 -9944558
2789 -10221825
2790 -9846942
2791 -9067636
2792 -9356626
2793 -10285867
2794 -9948065
2795 -9268165
2796 -9173199
2797 -9697412
2798 -10103521
2799 -9254647
2800 -8773869
2801 -9423414
2802 -9824176
2803 -9628519
2804 -8875997
2805 -8887023
2806 -9819364
2807 -9671190
2808 -8914137
2809 -8637302
2810 -9105337
2811 -9760669
2812 -9064429
2813 -8329451
2814 -8879216
2815 -9457933
2816 -9384587
2817 -8557899
2818 -8302256
2819 -9229464
2820 -9318332
2821 -8602522
2822 -8245407
2823 -8565040
2824 -9308013
2825 -8895831
2826 -8053849
2827 -8337612
2828 -8868030
2829 -8974797
2830 -8297726
2831 -7773808
2832 -8587721
2833 -8955014
2834 -8359924
2835 -7843335
2836 -8009056
2837 -8892009
2838 -8711082
2839 -7664542
2840 -7721942
2841 -8320248
2842 -8567789
2843 -7974526
2844 -7292880
2845 -8015215
2846 -8610120
2847 -8125885
2848 -7522469
2849 -7430112
2850 -8241210
2851 -8372303
2852 -7367929
2853 -7143447
2854 -7693276
2855 -8193301
2856 -7855137
2857 -6952253
2858 -7358296
2859 -8138661
2860 -7853164
2861 -7126402
2862 -6778253
2863 -7526710
2864 -7991608
2865 -7123225
2866 -6734391
2867 -7173909
2868 -7740459
2869 -7605045
2870 -6616391
2871 -6667387
2872 -7464718
2873 -7452450
2874 -6865961
2875 -6336401
2876 -6898043
2877 -7596618
2878 -6907067
2879 -6320008
2880 -6592052
2881 -7140139
2882 -7206572
2883 -6263268
2884 -6082462
2885 -6886496
2886 -7036743
2887 -6562681
2888 -5955433
2889 -6284543
2890 -7110916
2891 -6639952
2892 -5898773
2893 -5942946
2894 -6494820
2895 -6834414
2896 -5999453
2897 -5513434
2898 -6246498
2899 -6631744
2900 -6293618
2901 -5576068
2902 -5632153
2903 -6510093
2904 -6283579
2905 -5493346
2906 -5413925
2907 -5877737
2908 -6376594
2909 -5775855
2910 -5154943
2911 -5681462
2912 -6085121
2913 -5887163
2914 -5182255
2915 -4961534
2916 -5814875
2917 -5911586
2918 -5205582
2919 -4939447
2920 -5306264
2921 -5959023
2922 -5520280
2923 -4639736
2924 -4981650
2925 -5507202
2926 -5452362
2927 -4809332
2928 -4421739
2929 -5226252
2930 -5544419
2931 -4882538
2932 -4493146
2933 -4682317
2934 -5334741
2935 -5156379
2936 -4232373
2937 -4347075
2938 -4922602
2939 -5084518
2940 -4560305
2941 -3941678
2942 -4548891
2943 -5068524
2944 -4541274
2945 -4005536
2946 -4014718
2947 -4706235
2948 -4797189
2949 -3892802
2950 -3798004
2951 -4337293
2952 -4616013
2953 -4250653
2954 -3534677
2955 -3899835
2956 -4500343
2957 -4123268
2958 -3588734
2959 -3452218
2960 -4080662
2961 -4389048
2962 -3567649
2963 -3282824
2964 -3779005
2965 -4105865
2966 -3825641
2967 -3016935
2968 -3213991
2969 -3957500
2970 -3745777
2971 -3199762
2972 -2963954
2973 -3487162
2974 -3982463
2975 -3236569
2976 -2741116
2977 -3098152
2978 -3501434
2979 -3445027
2980 -2643939
2981 -2577889
2982 -3395217
2983 -3446586
2984 -2896440
2985 -2436738
2986 -2781006
2987 -3440006
2988 -2858375
2989 -2187265
2990 -2472319
2991 -2975390
2992 -3079773
2993 -2330388
2994 -2035848
2995 -2771853
2996 -2946258
2997 -2476541
2998 -1951587
2999 -2089851
3000 -2844146
3001 -2556558
3002 -1812185
3003 -1877004
3004 -2383977
3005 -2708609
3006 -2033516
3007 -1436210
3008 -2068878
3009 -2482098
3010 -2109171
3011 -1477364
3012 -1440254
3013 -2287890
3014 -2259868
3015 -1445782
3016 -1318847
3017 -1730063
3018 -2197408
3019 -1717079
3020  -938335
3021 -1350057
3022 -1890542
3023 -1760883
3024 -1159594
3025  -856347
3026 -1612021
3027 -1892516
3028 -1143031
3029  -761197
3030 -1024812
3031 -1593162
3032 -1378898
3033  -550566
3034  -769414
3035 -1366154
3036 -1372436
3037  -836712
3038  -345269
3039  -912354
3040 -1332432
3041  -728479
3042  -293448
3043  -424609
3044 -1024330
3045 -1061547
3046  -234056
3047  -184124
3048  -748792
3049  -881131
3050  -443204
3051   191186
3052  -221557
3053  -832948
3054  -410458
3055   102786
3056    98710
3057  -446470
3058  -652233
3059   140492
3060   401685
3061   -94327
3062  -347654
3063   -94897
3064   564870
3065   399143
3066  -287003
3067   -49252
3068   486917
3069   648774
3070   211902
3071  -189217
3072   495407
3073   934041
3074   500149
3075   156945
3076   283595
3077   946748
3078   944036
3079   254462
3080   343712
3081   900405
3082  1172402
3083   867739
3084   340040
3085   830541
3086  1392700
3087  1061721
3088   643556
3089   629388
3090  1298457
3091  1576440
3092   899195
3093   790214
3094  1309129
3095  1693546
3096  1471525
3097   810517
3098  1108024
3099  1794444
3100  1630879
3101  1217895
3102  1091097
3103  1695836
3104  2151113
3105  1542033
3106  1219645
3107  1595118
3108  2030489
3109  2019754
3110  1362261
3111  1446206
3112  2197921
3113  2239243
3114  1838020
3115  1561460
3116  2016372
3117  2594319
3118  2093745
3119  1656880
3120  1975623
3121  2451397
3122  2567822
3123  1952372
3124  1871139
3125  2602402
3126  2760281
3127  2393276
3128  2006218
3129  2298381
3130  2994933
3131  2697589
3132  2148597
3133  2322300
3134  2855294
3135  3163737
3136  2572088
3137  2229765
3138  2896934
3139  3248805
3140  2955432
3141  2463446
3142  2573819
3143  3365249
3144  3315613
3145  2726973
3146  2751080
3147  3207957
3148  3632214
3149  3194582
3150  2649183
3151  3136303
3152  3607365
3153  3504244
3154  3042393
3155  2948517
3156  3723443
3157  3902984
3158  3314534
3159  3124109
3160  3472387
3161  4008357
3162  3748333
3163  3109553
3164  3458199
3165  4039501
3166  4060401
3167  3631567
3168  3350063
3169  3987936
3170  4338443
3171  3840256
3172  3533528
3173  3749708
3174  4368457
3175  4362015
3176  3682801
3177  3819347
3178  4398283
3179  4552003
3180  4162294
3181  3704534
3182  4207843
3183  4764317
3184  4389705
3185  4019773
3186  4111945
3187  4701752
3188  4887891
3189  4246209
3190  4161941
3191  4671789
3192  4938464
3193  4709463
3194  4168309
3195  4465110
3196  5121248
3197  4950526
3198  4549654
3199  4494000
3200  5017088
3201  5358976
3202  4754991
3203  4493438
3204  4948049
3205  5301704
3206  5208052
3207  4669304
3208  4818936
3209  5492761
3210  5437896
3211  5027895
3212  4858818
3213  5245601
3214  5721370
3215  5279474
3216  4885574
3217  5245874
3218  5681313
3219  5757026
3220  5232971
3221  5116779
3222  5764982
3223  5871373
3224  5483486
3225  5214412
3226  5485374
3227  6095748
3228  5829358
3229  5363762
3230  5596977
3231  6004155
3232  6148159
3233  5683007
3234  5432375
3235  6012538
3236  6239290
3237  5950739
3238  5666318
3239  5811043
3240  6436530
3241  6330934
3242  5778875
3243  5880289
3244  6279438
3245  6542622
3246  6145612
3247  5766002
3248  6286784
3249  6677345
3250  6441434
3251  6076309
3252  6098752
3253  6725225
3254  6777621
3255  6193752
3256  6136272
3257  6529335
3258  6908864
3259  6648077
3260  6128610
3261  6522395
3262  7038435
3263  6911933
3264  6518733
3265  6352000
3266  6934907
3267  7180450
3268  6628472
3269  6450958
3270  6800817
3271  7260267
3272  7153353
3273  6557342
3274  6752701
3275  7286844
3276  7285003
3277  6915570
3278  6617645
3279  7118689
3280  7575788
3281  7160849
3282  6841723
3283  7045787
3284  7536700
3285  7598290
3286  6946209
3287  6921245
3288  7488187
3289  7647397
3290  7340616
3291  6975311
3292  7349383
3293  7909376
3294  7590849
3295  7190634
3296  7260043
3297  7722849
3298  7947163
3299  7388958
3300  7194205
3301  7703684
3302  8002555
3303  7827401
3304  7350129
3305  7485651
3306  8112475
3307  8011918
3308  7572186
3309  7490102
3310  7880097
3311  8290796
3312  7852260
3313  7501325
3314  7927856
3315  8279953
3316  8191667
3317  7722493
3318  7680721
3319  8292555
3320  8320045
3321  7923888
3322  7778884
3323  8090632
3324  8581983
3325  8297131
3326  7820863
3327  8103084
3328  8497093
3329  8534414
3330  8056433
3331  7853310
3332  8458267
3333  8682593
3334  8329748
3335  8073273
3336  8263625
3337  8812506
3338  8686954
3339  8129607
3340  8229621
3341  8626199
3342  8819223
3343  8481324
3344  8144205
3345  8631464
3346  8979306
3347  8692942
3348  8368141
3349  8402453
3350  8931182
3351  8976576
3352  8456006
3353  8460957
3354  8821900
3355  9083870
3356  8858288
3357  8437233
3358  8755035
3359  9165090
3360  8982166
3361  8665542
3362  8597450
3363  9073593
3364  9286130
3365  8803401
3366  8690708
3367  9002792
3368  9297817
3369  9163265
3370  8666506
3371  8874553
3372  9360097
3373  9264116
3374  8950756
3375  8806869
3376  9235984
3377  9552972
3378  9108916
3379  8883454
3380  9132814
3381  9475805
3382  9450382
3383  8939737
3384  8984754
3385  9493370
3386  9563277
3387  9276428
3388  9021095
3389  9324780
3390  9751616
3391  9424130
3392  9070009
3393  9217544
3394  9599471
3395  9726316
3396  9244834
3397  9135057
3398  9644968
3399  9811884
3400  9546539
3401  9195047
3402  9370681
3403  9878312
3404  9678658
3405  9294379
3406  9364163
3407  9731403
3408  9982034
3409  9552424
3410  9281863
3411  9713259
3412  9951742
3413  9775541
3414  9379679
3415  9442395
3416 10010188
3417  9996163
3418  9560321
3419  9488559
3420  9802040
3421 10150129
3422  9813317
3423  9400285
3424  9726923
3425 10089599
3426 10033117
3427  9648386
3428  9535721
3429 10073729
3430 10210221
3431  9795596
3432  9615094
3433  9835445
3434 10246460
3435 10060034
3436  9584276
3437  9784731
3438 10187599
3439 10238708
3440  9892616
3441  9655757
3442 10118514
3443 10363241
3444  9986396
3445  9744571
3446  9869161
3447 10313896
3448 10303988
3449  9805212
3450  9853858
3451 10254635
3452 10417921
3453 10130169
3454  9729980
3455 10063062
3456 10448303
3457 10196638
3458  9880125
3459  9917997
3460 10374678
3461 10531575
3462 10030607
3463  9923182
3464 10248167
3465 10462123
3466 10290561
3467  9872405
3468 10056614
3469 10509672
3470 10406470
3471 10116798
3472 10001419
3473 10353004
3474 10614148
3475 10203706
3476  9964094
3477 10222697
3478 10513679
3479 10467498
3480 10046731
3481 10090201
3482 10558406
3483 10549200
3484 10236222
3485 10032616
3486 10310690
3487 10677485
3488 10363904
3489 10059113
3490 10253061
3491 10563520
3492 10598601
3493 10195720
3494 10096599
3495 10531910
3496 10626420
3497 10346571
3498 10096083
3499 10271576
3500 10690357
3501 10509773
3502 10166412
3503 10261476
3504 10568590
3505 10708064
3506 10324547
3507 10092436
3508 10475685
3509 10658257
3510 10460637
3511 10182631
3512 10255559
3513 10710927
3514 10646545
3515 10251468
3516 10246138
3517 10511595
3518 10716607
3519 10408724
3520 10106066
3521 10434435
3522 10698135
3523 10570212
3524 10286806
3525 10246520
3526 10668751
3527 10700098
3528 10296852
3529 10217488
3530 10439545
3531 10712273
3532 10540888
3533 10163679
3534 10389551
3535 10713759
3536 10653534
3537 10327642
3538 10154303
3539 10559606
3540 10749490
3541 10383174
3542 10203462
3543 10378683
3544 10726173
3545 10641492
3546 10191562
3547 10280104
3548 10632891
3549 10656292
3550 10389178
3551 10131416
3552 10447162
3553 10745020
3554 10466479
3555 10226450
3556 10297853
3557 10641792
3558 10681214
3559 10232716
3560 10177346
3561 10516725
3562 10641500
3563 10443233
3564 10130702
3565 10346747
3566 10721774
3567 10528713
3568 10223735
3569 10208635
3570 10532862
3571 10688215
3572 10251146
3573 10076583
3574 10407480
3575 10629026
3576 10490391
3577 10126947
3578 10215069
3579 10630086
3580 10529756
3581 10192989
3582 10088610
3583 10364709
3584 10643356
3585 10330517
3586 10064953
3587 10293925
3588 10547504
3589 10496362
3590 10106234
3591 10042274
3592 10444491
3593 10497197
3594 10205435
3595 10030144
3596 10213190
3597 10575000
3598 10368214
3599  9998797
3600 10139016
3601 10413671
3602 10448568
3603 10094650
3604  9931689
3605 10315403
3606 10453702
3607 10216179
3608  9982191
3609 10067943
3610 10431151
3611 10324347
3612  9941547
3613  9976024
3614 10237774
3615 10379707
3616 10098007
3617  9823225
3618 10128314
3619 10370232
3620 10188247
3621  9908104
3622  9885044
3623 10236036
3624 10268045
3625  9890078
3626  9830306
3627 10059761
3628 10277354
3629 10103442
3630  9753296
3631  9944203
3632 10205111
3633 10104149
3634  9826335
3635  9707256
3636 10038637
3637 10188623
3638  9861651
3639  9714299
3640  9891126
3641 10131185
3642 10024620
3643  9649348
3644  9725135
3645 10017873
3646  9986085
3647  9762004
3648  9596915
3649  9860763
3650 10085117
3651  9788021
3652  9570452
3653  9684619
3654  9919384
3655  9916104
3656  9525913
3657  9522336
3658  9850786
3659  9908652
3660  9691794
3661  9440479
3662  9629245
3663  9914259
3664  9686356
3665  9411718
3666  9466817
3667  9710922
3668  9804407
3669  9445297
3670  9332012
3671  9632166
3672  9740248
3673  9580851
3674  9301917
3675  9381678
3676  9696985
3677  9574717
3678  9295945
3679  9267702
3680  9495591
3681  9673542
3682  9352656
3683  9137818
3684  9387886
3685  9558330
3686  9445921
3687  9125813
3688  9122181
3689  9483818
3690  9453037
3691  9163544
3692  9082107
3693  9257400
3694  9475594
3695  9245161
3696  8931250
3697  9094453
3698  9315264
3699  9291436
3700  8997969
3701  8895102
3702  9242940
3703  9325017
3704  9035270
3705  8856808
3706  8956833
3707  9241939
3708  9098596
3709  8755468
3710  8847693
3711  9088531
3712  9139403
3713  8870080
3714  8671867
3715  8936957
3716  9091694
3717  8865283
3718  8644529
3719  8678672
3720  8976954
3721  8967814
3722  8608689
3723  8588516
3724  8820400
3725  8929425
3726  8711037
3727  8424053
3728  8621178
3729  8855665
3730  8689650
3731  8453533
3732  8423965
3733  8710426
3734  8785410
3735  8446247
3736  8334797
3737  8513899
3738  8673373
3739  8548689
3740  8204076
3741  8305394
3742  8592461
3743  8526204
3744  8279483
3745  8155435
3746  8390021
3747  8560973
3748  8251321
3749  8059041
3750  8191740
3751  8388680
3752  8356376
3753  8027364
3754  8022087
3755  8305740
3756  8302589
3757  8082660
3758  7898498
3759  8037197
3760  8268467
3761  8057444
3762  7818632
3763  7896743
3764  8100421
3765  8147577
3766  7843300
3767  7733966
3768  7981058
3769  8045116
3770  7855287
3771  7627569
3772  7718338
3773  7996099
3774  7868636
3775  7602522
3776  7608028
3777  7792243
3778  7882198
3779  7612832
3780  7418881
3781  7629571
3782  7758102
3783  7644842
3784  7398230
3785  7404454
3786  7686595
3787  7648797
3788  7368085
3789  7300148
3790  7436151
3791  7588353
3792  7370840
3793  7133467
3794  7300978
3795  7465688
3796  7395003
3797  7166869
3798  7094108
3799  7347124
3800  7367286
3801  7107503
3802  6997957
3803  7095481
3804  7282595
3805  7149971
3806  6869153
3807  6958209
3808  7159524
3809  7131763
3810  6901945
3811  6746575
3812  6971572
3813  7090912
3814  6837401
3815  6682217
3816  6760723
3817  6976675
3818  6918107
3819  6606878
3820  6618178
3821  6803218
3822  6832238
3823  6637935
3824  6428848
3825  6598391
3826  6789934
3827  6606612
3828  6417997
3829  6414895
3830  6630373
3831  6638620
3832  6324724
3833  6254508
3834  6434402
3835  6522603
3836  6377270
3837  6134125
3838  6245460
3839  6467869
3840  6333382
3841  6120841
3842  6059924
3843  6238865
3844  6323677
3845  6063504
3846  5922518
3847  6073034
3848  6201461
3849  6122981
3850  5838341
3851  5864446
3852  6102287
3853  6048994
3854  5807213
3855  5701470
3856  5853803
3857  6021945
3858  5791238
3859  5588097
3860  5697995
3861  5861991
3862  5825144
3863  5552525
3864  5476148
3865  5712191
3866  5733301
3867  5535420
3868  5363545
3869  5456115
3870  5682898
3871  5538378
3872  5279192
3873  5301928
3874  5460424
3875  5508330
3876  5246808
3877  5102342
3878  5311821
3879  5405387
3880  5248756
3881  5067262
3882  5091848
3883  5303988
3884  5219319
3885  4956409
3886  4920268
3887  5068890
3888  5159735
3889  4972648
3890  4765717
3891  4917053
3892  5068533
3893  4953539
3894  4731376
3895  4671761
3896  4898105
3897  4907139
3898  4646431
3899  4559637
3900  4685502
3901  4824873
3902  4686731
3903  4431791
3904  4517513
3905  4674482
3906  4609129
3907  4417882
3908  4298519
3909  4485360
3910  4565296
3911  4355738
3912  4227675
3913  4284881
3914  4437957
3915  4377461
3916  4098180
3917  4107255
3918  4274742
3919  4264982
3920  4096423
3921  3942918
3922  4084046
3923  4212106
3924  4030858
3925  3866804
3926  3891919
3927  4027669
3928  4017725
3929  3768963
3930  3717436
3931  3890178
3932  3922741
3933  3788163
3934  3596280
3935  3673699
3936  3839361
3937  3701186
3938  3507661
3939  3494999
3940  3620811
3941  3679260
3942  3446597
3943  3349957
3944  3497575
3945  3551685
3946  3454010
3947  3245996
3948  3252489
3949  3431807
3950  3363965
3951  3177772
3952  3103398
3953  3224411
3954  3329705
3955  3129260
3956  2966728
3957  3071311
3958  3168993
3959  3098183
3960  2879343
3961  2847060
3962  3041085
3963  3024729
3964  2840332
3965  2744241
3966  2822587
3967  2959642
3968  2799215
3969  2590948
3970  2654755
3971  2761510
3972  2751868
3973  2551077
3974  2461031
3975  2630969
3976  2674563
3977  2504433
3978  2365551
3979  2403092
3980  2562143
3981  2473632
3982  2238243
3983  2248150
3984  2376208
3985  2408620
3986  2222082
3987  2064254
3988  2201565
3989  2292297
3990  2147091
3991  1992672
3992  1992511
3993  2164403
3994  2138297
3995  1906724
3996  1854790
3997  1965758
3998  2035864
3999  1891608
4000  1684402
4001  1769704
4002  1897871
4003  1807694
4004  1652395
4005  1589390
4006  1742096
4007  1795092
4008  1575736
4009  1470368
4010  1546822
4011  1636026
4012  1548651
4013  1335555
4014  1361826
4015  1506503
4016  1466526
4017  1316320
4018  1201912
4019  1323229
4020  1411793
4021  1231709
4022  1082000
4023  1128387
4024  1243229
4025  1209265
4026   988973
4027   963930
4028  1106404
4029  1119042
4030   972632
4031   828047
4032   886357
4033  1017978
4034   887450
4035   726087
4036   729100
4037   837238
4038   869851
4039   655024
4040   562613
4041   690889
4042   729666
4043   626114
4044   448239
4045   471921
4046   635683
4047   555933
4048   373324
4049   347511
4050   439104
4051   494376
4052   321230
4053   180983
4054   273862
4055   347284
4056   270371
4057   108096
4058    83103
4059   232310
4060   216835
4061    40880
4062   -36817
4063    11520
4064   112971
4065   -16714
4066  -187844
4067  -129811
4068   -30036
4069   -65984
4070  -221003
4071  -298692
4072  -177713
4073  -159534
4074  -316850
4075  -421671
4076  -388544
4077  -277660
4078  -347135
4079  -523874
4080  -506468
4081  -414168
4082  -426229
4083  -571675
4084  -684454
4085  -588458
4086  -530815
4087  -660954
4088  -767335
4089  -762110
4090  -654297
4091  -685980
4092  -864525
4093  -889722
4094  -807269
4095  -786158
4096  -906939
4097 -1052572
4098  -985853
4099  -888160
4100  -992266
4101 -1119489
4102 -1142345
4103 -1036785
4104 -1023750
4105 -1214658
4106 -1281208
4107 -1196613
4108 -1163484
4109 -1243224
4110 -1405545
4111 -1364648
4112 -1262222
4113 -1322649
4114 -1462652
4115 -1522960
4116 -1437263
4117 -1396248
4118 -1548583
4119 -1651656
4120 -1585538
4121 -1513480
4122 -1560948
4123 -1731189
4124 -1745634
4125 -1631803
4126 -1670155
4127 -1798158
4128 -1890201
4129 -1818688
4130 -1734330
4131 -1859876
4132 -1988962
4133 -1956058
4134 -1871165
4135 -1889908
4136 -2069032
4137 -2130340
4138 -2022123
4139 -2000977
4140 -2118007
4141 -2227019
4142 -2195810
4143 -2077559
4144 -2163590
4145 -2310949
4146 -2323809
4147 -2254633
4148 -2231955
4149 -2387765
4150 -2488564
4151 -2395991
4152 -2339619
4153 -2418559
4154 -2545192
4155 -2558964
4156 -2449456
4157 -2484532
4158 -2645665
4159 -2682925
4160 -2630003
4161 -2569553
4162 -2675933
4163 -2814136
4164 -2748930
4165 -2686441
4166 -2737290
4167 -2869040
4168 -2916711
4169 -2819035
4170 -2814427
4171 -2955778
4172 -3022417
4173 -2979707
4174 -2908793
4175 -2969610
4176 -3118727
4177 -3103280
4178 -3032766
4179 -3067365
4180 -3186357
4181 -3260694
4182 -3176209
4183 -3126437
4184 -3249439
4185 -3336366
4186 -3321926
4187 -3237777
4188 -3284411
4189 -3436045
4190 -3457419
4191 -3376720
4192 -3384590
4193 -3470793
4194 -3576465
4195 -3512816
4196 -3445178
4197 -3539039
4198 -3645373
4199 -3665082
4200 -3595566
4201 -3591572
4202 -3731113
4203 -3783013
4204 -3713782
4205 -3684829
4206 -3750859
4207 -3877841
4208 -3854935
4209 -3769658
4210 -3838510
4211 -3949915
4212 -3984073
4213 -3915784
4214 -3884973
4215 -4010582
4216 -4083848
4217 -4026855
4218 -3991453
4219 -4036595
4220 -4163760
4221 -4182066
4222 -4092301
4223 -4127798
4224 -4241562
4225 -4292081
4226 -4238161
4227 -4181732
4228 -4283283
4229 -4374504
4230 -4358854
4231 -4302337
4232 -4334422
4233 -4448152
4234 -4487662
4235 -4411799
4236 -4408834
4237 -4496708
4238 -4573661
4239 -4543671
4240 -4486148
4241 -4551534
4242 -4664806
4243 -4664948
4244 -4607746
4245 -4611088
4246 -4715097
4247 -4773336
4248 -4719229
4249 -4681603
4250 -4765756
4251 -4853887
4252 -4850177
4253 -4778271
4254 -4821677
4255 -4930768
4256 -4951094
4257 -4892868
4258 -4873504
4259 -4963334
4260 -5044295
4261 -5003913
4262 -4966346
4263 -5025938
4264 -5114956
4265 -5147795
4266 -5077354
4267 -5063916
4268 -5177445
4269 -5228282
4270 -5179861
4271 -5145852
4272 -5209809
4273 -5310428
4274 -5292705
4275 -5237631
4276 -5272844
4277 -5362500
4278 -5404368
4279 -5339902
4280 -5313736
4281 -5411122
4282 -5485598
4283 -5450965
4284 -5414090
4285 -5452972
4286 -5558352
4287 -5563286
4288 -5495290
4289 -5518063
4290 -5595749
4291 -5660759
4292 -5613726
4293 -5560949
4294 -5647816
4295 -5729495
4296 -5719753
4297 -5664142
4298 -5686290
4299 -5781149
4300 -5815020
4301 -5766068
4302 -5753731
4303 -5811436
4304 -5892791
4305 -5877769
4306 -5809738
4307 -5865418
4308 -5953798
4309 -5967714
4310 -5910888
4311 -5901178
4312 -5993451
4313 -6047687
4314 -6010988
4315 -5983826
4316 -6030260
4317 -6111088
4318 -6115214
4319 -6051810
4320 -6076170
4321 -6148087
4322 -6185824
4323 -6151559
4324 -6125387
4325 -6196065
4326 -6265091
4327 -6248445
4328 -6207306
4329 -6228997
4330 -6313795
4331 -6343938
4332 -6281935
4333 -6271847
4334 -6352879
4335 -6401713
4336 -6376943
4337 -6346503
4338 -6388939
4339 -6472564
4340 -6462482
4341 -6419766
4342 -6431146
4343 -6506996
4344 -6540570
4345 -6501460
4346 -6474445
4347 -6534907
4348 -6598779
4349 -6592861
4350 -6544092
4351 -6576377
4352 -6650937
4353 -6656411
4354 -6626216
4355 -6607581
4356 -6682955
4357 -6728255
4358 -6702277
4359 -6668477
4360 -6723586
4361 -6780411
4362 -6783002
4363 -6739370
4364 -6741133
4365 -6818792
4366 -6846000
4367 -6818534
4368 -6801548
4369 -6843354
4370 -6911020
4371 -6888789
4372 -6856760
4373 -6883477
4374 -6935833
4375 -6959959
4376 -6922725
4377 -6909106
4378 -6980003
4379 -7016572
4380 -6995793
4381 -6974734
4382 -7000875
4383 -7050179
4384 -7066967
4385 -7022072
4386 -7032766
4387 -7090554
4388 -7124258
4389 -7101972
4390 -7079298
4391 -7125801
4392 -7168906
4393 -7158222
4394 -7133158
4395 -7144047
4396 -7202632
4397 -7214405
4398 -7184434
4399 -7182917
4400 -7229058
4401 -7267610
4402 -7255378
4403 -7226095
4404 -7252159
4405 -7302602
4406 -7306050
4407 -7272899
4408 -7287158
4409 -7324622
4410 -7369692
4411 -7332495
4412 -7318826
4413 -7353845
4414 -7398523
4415 -7399293
4416 -7366686
4417 -7369624
4418 -7429079
4419 -7435164
4420 -7411701
4421 -7401649
4422 -7445504
4423 -7488174
4424 -7460902
4425 -7440110
4426 -7462747
4427 -7506640
4428 -7515166
4429 -7487680
4430 -7487516
4431 -7535419
4432 -7564479
4433 -7539126
4434 -7520833
4435 -7547113
4436 -7589070
4437 -7584066
4438 -7559416
4439 -7565027
4440 -7611281
4441 -7632548
4442 -7616377
4443 -7598175
4444 -7627381
4445 -7658851
4446 -7649272
4447 -7625004
4448 -7639632
4449 -7673228
4450 -7688087
4451 -7662704
4452 -7666479
4453 -7696515
4454 -7723498
4455 -7709794
4456 -7689966
4457 -7709812
4458 -7738017
4459 -7739945
4460 -7712928
4461 -7715206
4462 -7747269
4463 -7769434
4464 -7758560
4465 -7742965
4466 -7760411
4467 -7784815
4468 -7790332
4469 -7761877
4470 -7775660
4471 -7808063
4472 -7813106
4473 -7795124
4474 -7797147
4475 -7816145
4476 -7847326
4477 -7826271
4478 -7808743
4479 -7827635
4480 -7855743
4481 -7857564
4482 -7836987
4483 -7837881
4484 -7864016
4485 -7875913
4486 -7865720
4487 -7855496
4488 -7865023
4489 -7900266
4490 -7887106
4491 -7859571
4492 -7871878
4493 -7902845
4494 -7907425
4495 -7887998
4496 -7884574
4497 -7899307
4498 -7912321
4499 -7912649
4500 -7897261
4501 -7898572
4502 -7930833
4503 -7930956
4504 -7909503
4505 -7912613
4506 -7930658
4507 -7948831
4508 -7943205
4509 -7906833
4510 -7938178
4511 -7941515
4512 -7948694
4513 -7934981
4514 -7924305
4515 -7950853
4516 -7966032
4517 -7948778
4518 -7938002
4519 -7945071
4520 -7964239
4521 -7958511
4522 -7935648
4523 -7947938
4524 -7964690
4525 -7962140
4526 -7961909
4527 -7943281
4528 -7966791
4529 -7978168
4530 -7953666
4531 -7950778
4532 -7955689
4533 -7971093
4534 -7969367
4535 -7949875
4536 -7954078
4537 -7962009
4538 -7971102
4539 -7968228
4540 -7950187
4541 -7953025
4542 -7975012
4543 -7963722
4544 -7948926
4545 -7952990
4546 -7959114
4547 -7969750
4548 -7955355
4549 -7939883
4550 -7952439
4551 -7958450
4552 -7958826
4553 -7944066
4554 -7936797
4555 -7952962
4556 -7953529
4557 -7935554
4558 -7932245
4559 -7935095
4560 -7957645
4561 -7935061
4562 -7926062
4563 -7927225
4564 -7926708
4565 -7932448
4566 -7921049
4567 -7898578
4568 -7917008
4569 -7930198
4570 -7920316
4571 -7905413
4572 -7893324
4573 -7922205
4574 -7914009
4575 -7884906
4576 -7888908
4577 -7886890
4578 -7892847
4579 -7894122
4580 -7876364
4581 -7872808
4582 -7872334
4583 -7869405
4584 -7876992
4585 -7845758
4586 -7857761
4587 -7867993
4588 -7850600
4589 -7839104
4590 -7840884
4591 -7841334
4592 -7850278
4593 -7824161
4594 -7814956
4595 -7820243
4596 -7814786
4597 -7825709
4598 -7799041
4599 -7788299
4600 -7804326
4601 -7787381
4602 -7783184
4603 -7772813
4604 -7771748
4605 -7777981
4606 -7763735
4607 -7748278
4608 -7745823
4609 -7749218
4610 -7754982
4611 -7726045
4612 -7713970
4613 -7731871
4614 -7715507
4615 -7716596
4616 -7705218
4617 -7686674
4618 -7705241
4619 -7684562
4620 -7675464
4621 -7661805
4622 -7665164
4623 -7677581
4624 -7652531
4625 -7637900
4626 -7638153
4627 -7637902
4628 -7628205
4629 -7608569
4630 -7586297
4631 -7616764
4632 -7610122
4633 -7579243
4634 -7564679
4635 -7563378
4636 -7579829
4637 -7559055
4638 -7530531
4639 -7536195
4640 -7534983
4641 -7529576
4642 -7513319
4643 -7485657
4644 -7510807
4645 -7506154
4646 -7472718
4647 -7465703
4648 -7453698
4649 -7475180
4650 -7451538
4651 -7413316
4652 -7423124
4653 -7426863
4654 -7427830
4655 -7401256
4656 -7370478
4657 -7390366
4658 -7394733
4659 -7360811
4660 -7348383
4661 -7332953
4662 -7347939
4663 -7344271
4664 -7294229
4665 -7295759
4666 -7304628
4667 -7301712
4668 -7287620
4669 -7244760
4670 -7250255
4671 -7260138
4672 -7237802
4673 -7219411
4674 -7194368
4675 -7213536
4676 -7221256
4677 -7177358
4678 -7171705
4679 -7166503
4680 -7159364
4681 -7147098
4682 -7111843
4683 -7110690
4684 -7123815
4685 -7103038
4686 -7083915
4687 -7054489
4688 -7068896
4689 -7075842
4690 -7042955
4691 -7012141
4692 -7014824
4693 -7011735
4694 -7017851
4695 -6962923
4696 -6958746
4697 -6977074
4698 -6957424
4699 -6938392
4700 -6903599
4701 -6902682
4702 -6927723
4703 -6887158
4704 -6851506
4705 -6853994
4706 -6855097
4707 -6870023
4708 -6818844
4709 -6778305
4710 -6809784
4711 -6798847
4712 -6783850
4713 -6741243
4714 -6722166
4715 -6757814
4716 -6742334
4717 -6693371
4718 -6673311
4719 -6675295
4720 -6688668
4721 -6654939
4722 -6614470
4723 -6629338
4724 -6631765
4725 -6610961
4726 -6573141
4727 -6539869
4728 -6576971
4729 -6571864
4730 -6516601
4731 -6502532
4732 -6494964
4733 -6518529
4734 -6483993
4735 -6425055
4736 -6429255
4737 -6444921
4738 -6441073
4739 -6401056
4740 -6355371
4741 -6373625
4742 -6399906
4743 -6339216
4744 -6304841
4745 -6285565
4746 -6317811
4747 -6309826
4748 -6233282
4749 -6235763
4750 -6254561
4751 -6256535
4752 -6213260
4753 -6154124
4754 -6171595
4755 -6196168
4756 -6150084
4757 -6112986
4758 -6091145
4759 -6119632
4760 -6123141
4761 -6044921
4762 -6027375
4763 -6044485
4764 -6053510
4765 -6020297
4766 -5955163
4767 -5960293
4768 -5992023
4769 -5954841
4770 -5918829
4771 -5883899
4772 -5903764
4773 -5915180
4774 -5854993
4775 -5812727
4776 -5820229
4777 -5827529
4778 -5817689
4779 -5747077
4780 -5731720
4781 -5765138
4782 -5745541
4783 -5709129
4784 -5664656
4785 -5675905
4786 -5700255
4787 -5641939
4788 -5589727
4789 -5591942
4790 -5601589
4791 -5610387
4792 -5537616
4793 -5496011
4794 -5546898
4795 -5533698
4796 -5494693
4797 -5431117
4798 -5430322
4799 -5469946
4800 -5433553
4801 -5366989
4802 -5365170
4803 -5373613
4804 -5380450
4805 -5321420
4806 -5261625
4807 -5309489
4808 -5294893
4809 -5257569
4810 -5212542
4811 -5197712
4812 -5246075
4813 -5197530
4814 -5135798
4815 -5124165
4816 -5134320
4817 -5144786
4818 -5078992
4819 -5019391
4820 -5057809
4821 -5067447
4822 -5036167
4823 -4976402
4824 -4934656
4825 -4987208
4826 -4987333
4827 -4909952
4828 -4869941
4829 -4871211
4830 -4904941
4831 -4862853
4832 -4775218
4833 -4789735
4834 -4817451
4835 -4799868
4836 -4735311
4837 -4690567
4838 -4727283
4839 -4736734
4840 -4660430
4841 -4624106
4842 -4607374
4843 -4648577
4844 -4632677
4845 -4521134
4846 -4533511
4847 -4559720
4848 -4552235
4849 -4494539
4850 -4417529
4851 -4460419
4852 -4489502
4853 -4412537
4854 -4359130
4855 -4349222
4856 -4387860
4857 -4379222
4858 -4284592
4859 -4254449
4860 -4295894
4861 -4281685
4862 -4247464
4863 -4157717
4864 -4175584
4865 -4221900
4866 -4168689
4867 -4109165
4868 -4077738
4869 -4109425
4870 -4129384
4871 -4035031
4872 -3979748
4873 -4006316
4874 -4031445
4875 -4001415
4876 -3905111
4877 -3886901
4878 -3951934
4879 -3921051
4880 -3848286
4881 -3803252
4882 -3825362
4883 -3861402
4884 -3791354
4885 -3715390
4886 -3728162
4887 -3751274
4888 -3747373
4889 -3657711
4890 -3608411
4891 -3667635
4892 -3655383
4893 -3583209
4894 -3528839
4895 -3535062
4896 -3592102
4897 -3523341
4898 -3441124
4899 -3445554
4900 -3469754
4901 -3475974
4902 -3394647
4903 -3316692
4904 -3373448
4905 -3380426
4906 -3317149
4907 -3255211
4908 -3237670
4909 -3303519
4910 -3276802
4911 -3176381
4912 -3150749
4913 -3181962
4914 -3194436
4915 -3122699
4916 -3042861
4917 -3077450
4918 -3106733
4919 -3061716
4920 -2984114
4921 -2948780
4922 -3008068
4923 -3000339
4924 -2898122
4925 -2864220
4926 -2878709
4927 -2903915
4928 -2868536
4929 -2755090
4930 -2781225
4931 -2818435
4932 -2781925
4933 -2716319
4934 -2649466
4935 -2698666
4936 -2720625
4937 -2625167
4938 -2577960
4939 -2590168
4940 -2625229
4941 -2596977
4942 -2476230
4943 -2466409
4944 -2521203
4945 -2500138
4946 -2434942
4947 -2364825
4948 -2397923
4949 -2442671
4950 -2349875
4951 -2289736
4952 -2280449
4953 -2322086
4954 -2321954
4955 -2191699
4956 -2170535
4957 -2214508
4958 -2217853
4959 -2163065
4960 -2069834
4961 -2093192
4962 -2156788
4963 -2086636
4964 -2006091
4965 -1987141
4966 -2016624
4967 -2030073
4968 -1914657
4969 -1862453
4970 -1920811
4971 -1923254
4972 -1892085
4973 -1785391
4974 -1771790
4975 -1851640
4976 -1805020
4977 -1706681
4978 -1669254
4979 -1703174
4980 -1748561
4981 -1646062
4982 -1566120
4983 -1614660
4984 -1644245
4985 -1599817
4986 -1491212
4987 -1454305
4988 -1540771
4989 -1528113
4990 -1433093
4991 -1380244
4992 -1402377
4993 -1461037
4994 -1379197
4995 -1272252
4996 -1282984
4997 -1328002
4998 -1317983
4999 -1225202
5000 -1141612
5001 -1228709
5002 -1249218
5003 -1152869
5004 -1085266
5005 -1082004
5006 -1165247
5007 -1110040
5008  -973850
5009  -978946
5010 -1025197
5011 -1030820
5012  -956044
5013  -850059
5014  -923843
5015  -954628
5016  -878859
5017  -791193
5018  -758726
5019  -828694
5020  -836803
5021  -706321
5022  -669175
5023  -712480
5024  -745329
5025  -684195
5026  -558475
5027  -594931
5028  -653246
5029  -595391
5030  -503862
5031  -452778
5032  -519964
5033  -555924
5034  -425151
5035  -376125
5036  -414131
5037  -445487
5038  -405304
5039  -270512
5040  -265798
5041  -348639
5042  -317062
5043  -241890
5044  -159139
5045  -203992
5046  -268598
5047  -166087
5048   -75883
5049   -92571
5050  -130794
5051  -120134
5052    11202
5053    40962
5054   -37568
5055   -31700
5056    40584
5057   124662
5058   103791
5059    36788
5060   119652
5061   222716
5062   217520
5063   179582
5064   148807
5065   274551
5066   335661
5067   258847
5068   250943
5069   319742
5070   429244
5071   428542
5072   329243
5073   386486
5074   494471
5075   521593
5076   485059
5077   433212
5078   532215
5079   634193
5080   579529
5081   555640
5082   593178
5083   703858
5084   731465
5085   640307
5086   652601
5087   758773
5088   801632
5089   772627
5090   720486
5091   806458
5092   930266
5093   886457
5094   839157
5095   876335
5096   965943
5097  1026687
5098   933167
5099   919857
5100  1036433
5101  1098222
5102  1096710
5103  1027070
5104  1068030
5105  1209588
5106  1196059
5107  1129820
5108  1135095
5109  1225648
5110  1316686
5111  1247360
5112  1205783
5113  1312459
5114  1385946
5115  1388399
5116  1310724
5117  1330758
5118  1477139
5119  1484266
5120  1425193
5121  1406154
5122  1489190
5123  1616551
5124  1556481
5125  1484920
5126  1568451
5127  1658414
5128  1686514
5129  1602252
5130  1574888
5131  1731170
5132  1784109
5133  1713633
5134  1692136
5135  1747322
5136  1885655
5137  1853761
5138  1755101
5139  1816180
5140  1914506
5141  1969416
5142  1899157
5143  1841100
5144  1977928
5145  2072148
5146  2017741
5147  1967520
5148  1989453
5149  2137670
5150  2149186
5151  2035807
5152  2057886
5153  2161802
5154  2239330
5155  2208661
5156  2108268
5157  2221230
5158  2332243
5159  2302099
5160  2227302
5161  2226543
5162  2368110
5163  2433847
5164  2335039
5165  2329840
5166  2413097
5167  2510049
5168  2494307
5169  2387763
5170  2446878
5171  2581114
5172  2576108
5173  2517994
5174  2495118
5175  2608690
5176  2706908
5177  2626184
5178  2580770
5179  2652574
5180  2753748
5181  2768491
5182  2648642
5183  2681855
5184  2823611
5185  2856181
5186  2807196
5187  2743484
5188  2830713
5189  2970947
5190  2909329
5191  2835648
5192  2875707
5193  2981993
5194  3055628
5195  2934307
5196  2916401
5197  3053171
5198  3108084
5199  3079085
5200  2996797
5201  3053412
5202  3196900
5203  3163981
5204  3091770
5205  3117482
5206  3205970
5207  3296681
5208  3216392
5209  3155895
5210  3275927
5211  3353423
5212  3329248
5213  3252025
5214  3262321
5215  3428608
5216  3433171
5217  3348753
5218  3349826
5219  3435650
5220  3550049
5221  3477525
5222  3385364
5223  3476207
5224  3577352
5225  3586069
5226  3512414
5227  3488344
5228  3646742
5229  3695814
5230  3600750
5231  3580007
5232  3631914
5233  3767577
5234  3739835
5235  3623086
5236  3694916
5237  3792669
5238  3827595
5239  3770136
5240  3713439
5241  3845153
5242  3923404
5243  3844349
5244  3797615
5245  3834100
5246  3975440
5247  3982493
5248  3862957
5249  3906782
5250  4016366
5251  4067432
5252  4017663
5253  3928291
5254  4033178
5255  4150479
5256  4087398
5257  4026892
5258  4036769
5259  4177477
5260  4226492
5261  4095806
5262  4095748
5263  4209206
5264  4286297
5265  4245944
5266  4131457
5267  4214548
5268  4349107
5269  4324705
5270  4253794
5271  4235478
5272  4371829
5273  4461109
5274  4334769
5275  4286010
5276  4370565
5277  4479448
5278  4477651
5279  4355660
5280  4385420
5281  4547664
5282  4563579
5283  4481022
5284  4428410
5285  4531291
5286  4655507
5287  4560827
5288  4476344
5289  4560796
5290  4668220
5291  4702090
5292  4584506
5293  4569223
5294  4724342
5295  4755889
5296  4684574
5297  4620315
5298  4679623
5299  4852004
5300  4784741
5301  4685237
5302  4737386
5303  4846444
5304  4907415
5305  4787656
5306  4725401
5307  4874503
5308  4948184
5309  4905366
5310  4805836
5311  4837170
5312  5015376
5313  5003925
5314  4880325
5315  4899048
5316  4989250
5317  5099480
5318  5005651
5319  4902371
5320  5015050
5321  5121438
5322  5104265
5323  5010837
5324  4996963
5325  5171826
5326  5199656
5327  5080811
5328  5054622
5329  5124703
5330  5251396
5331  5202646
5332  5074612
5333  5157448
5334  5285267
5335  5296900
5336  5202377
5337  5143810
5338  5288744
5339  5363442
5340  5260726
5341  5215338
5342  5262788
5343  5411087
5344  5409390
5345  5268554
5346  5299149
5347  5419361
5348  5449743
5349  5381046
5350  5288787
5351  5412985
5352  5529843
5353  5444588
5354  5376715
5355  5396124
5356  5531839
5357  5576187
5358  5426998
5359  5417692
5360  5538349
5361  5597724
5362  5555464
5363  5439148
5364  5524051
5365  5673587
5366  5627050
5367  5538958
5368  5532647
5369  5648381
5370  5720128
5371  5583009
5372  5546609
5373  5662568
5374  5737698
5375  5712604
5376  5590413
5377  5641719
5378  5797114
5379  5770353
5380  5678727
5381  5657499
5382  5746775
5383  5863115
5384  5744556
5385  5664210
5386  5770304
5387  5866171
5388  5874035
5389  5735409
5390  5719886
5391  5895736
5392  5914003
5393  5808938
5394  5755379
5395  5837844
5396  5996565
5397  5920585
5398  5797774
5399  5860401
5400  5955896
5401  6001686
5402  5878612
5403  5816138
5404  5977304
5405  6033132
5406  5964768
5407  5893902
5408  5931134
5409  6089678
5410  6040695
5411  5914464
5412  5948272
5413  6050148
5414  6113013
5415  6010420
5416  5914857
5417  6072558
5418  6162675
5419  6090629
5420  5988988
5421  5988618
5422  6164049
5423  6169183
5424  6023138
5425  6011598
5426  6118012
5427  6223212
5428  6155996
5429  6016484
5430  6115710
5431  6243697
5432  6197543
5433  6100667
5434  6056395
5435  6215610
5436  6275923
5437  6139293
5438  6099632
5439  6185171
5440  6299621
5441  6271168
5442  6105696
5443  6159364
5444  6307919
5445  6302386
5446  6203423
5447  6117605
5448  6259346
5449  6386114
5450  6259754
5451  6174286
5452  6229521
5453  6359056
5454  6372109
5455  6192099
5456  6188324
5457  6344436
5458  6378128
5459  6312404
5460  6194751
5461  6302150
5462  6441112
5463  6359544
5464  6244280
5465  6255576
5466  6374676
5467  6447286
5468  6285032
5469  6246667
5470  6384776
5471  6465783
5472  6403843
5473  6258024
5474  6293811
5475  6482011
5476  6436851
5477  6309679
5478  6291655
5479  6410610
5480  6518134
5481  6389048
5482  6293838
5483  6397193
5484  6477879
5485  6466750
5486  6328537
5487  6314182
5488  6492868
5489  6500429
5490  6391333
5491  6349242
5492  6417033
5493  6547276
5494  6458221
5495  6328772
5496  6410697
5497  6502686
5498  6523504
5499  6388601
5500  6332645
5501  6505375
5502  6555128
5503  6442931
5504  6371795
5505  6418534
5506  6571546
5507  6516521
5508  6364167
5509  6399918
5510  6517067
5511  6559392
5512  6453370
5513  6353701
5514  6500125
5515  6587850
5516  6487846
5517  6398774
5518  6400784
5519  6557881
5520  6565418
5521  6401992
5522  6407555
5523  6519743
5524  6579422
5525  6503465
5526  6367200
5527  6470638
5528  6578869
5529  6513205
5530  6422200
5531  6394679
5532  6555877
5533  6606989
5534  6441256
5535  6405439
5536  6489735
5537  6575088
5538  6527831
5539  6359972
5540  6435783
5541  6589012
5542  6540577
5543  6442400
5544  6386632
5545  6526882
5546  6606570
5547  6449266
5548  6387431
5549  6458588
5550  6552381
5551  6549991
5552  6375976
5553  6396319
5554  6562568
5555  6553754
5556  6466020
5557  6361323
5558  6460162
5559  6602046
5560  6476556
5561  6358526
5562  6406314
5563  6525961
5564  6570645
5565  6394745
5566  6350490
5567  6517139
5568  6548381
5569  6467233
5570  6333909
5571  6392234
5572  6567705
5573  6480336
5574  6349042
5575  6374364
5576  6480225
5577  6557595
5578  6393708
5579  6297740
5580  6441058
5581  6511213
5582  6445367
5583  6315915
5584  6324172
5585  6524745
5586  6495038
5587  6341888
5588  6311295
5589  6401897
5590  6520771
5591  6399306
5592  6237288
5593  6351616
5594  6464428
5595  6449184
5596  6308054
5597  6251829
5598  6436937
5599  6473239
5600  6317376
5601  6251501
5602  6300500
5603  6455588
5604  6379640
5605  6214204
5606  6275301
5607  6400182
5608  6407823
5609  6282104
5610  6180652
5611  6331160
5612  6415663
5613  6282680
5614  6193438
5615  6226795
5616  6382017
5617  6361872
5618  6164166
5619  6189478
5620  6308032
5621  6351494
5622  6250348
5623  6094805
5624  6217963
5625  6343527
5626  6249242
5627  6138109
5628  6130555
5629  6289230
5630  6320318
5631  6132177
5632  6100183
5633  6202159
5634  6262120
5635  6206677
5636  6040593
5637  6111959
5638  6270338
5639  6208850
5640  6095982
5641  6033965
5642  6155020
5643  6246904
5644  6076345
5645  5989036
5646  6081606
5647  6181720
5648  6156228
5649  5993189
5650  6000345
5651  6164189
5652  6133087
5653  6017665
5654  5925571
5655  6021538
5656  6157461
5657  6020588
5658  5910234
5659  5981093
5660  6074408
5661  6084736
5662  5906249
5663  5867697
5664  6028574
5665  6048869
5666  5935173
5667  5835189
5668  5897307
5669  6067741
5670  5965451
5671  5811662
5672  5853923
5673  5948391
5674  5994327
5675  5829390
5676  5737239
5677  5894748
5678  5951365
5679  5866023
5680  5749857
5681  5760370
5682  5934833
5683  5888529
5684  5712538
5685  5708188
5686  5801434
5687  5878705
5688  5749536
5689  5623145
5690  5754653
5691  5834349
5692  5765247
5693  5643635
5694  5613551
5695  5789849
5696  5780411
5697  5596992
5698  5570911
5699  5652764
5700  5773337
5701  5678632
5702  5500009
5703  5597042
5704  5711215
5705  5673461
5706  5531757
5707  5441825
5708  5606070
5709  5681797
5710  5517219
5711  5447119
5712  5505319
5713  5635459
5714  5583622
5715  5369539
5716  5412245
5717  5548368
5718  5548882
5719  5427784
5720  5304835
5721  5446862
5722  5567179
5723  5431810
5724  5306830
5725  5318614
5726  5460994
5727  5472043
5728  5253946
5729  5228987
5730  5378109
5731  5432434
5732  5330214
5733  5161647
5734  5253690
5735  5410870
5736  5306017
5737  5170724
5738  5144736
5739  5274429
5740  5345043
5741  5144048
5742  5068138
5743  5199054
5744  5276489
5745  5212063
5746  5031624
5747  5057081
5748  5245316
5749  5177643
5750  5024254
5751  4973675
5752  5079160
5753  5213486
5754  5041609
5755  4910509
5756  4999384
5757  5116625
5758  5084109
5759  4892341
5760  4847816
5761  5033998
5762  5042614
5763  4903683
5764  4814967
5765  4877909
5766  5043869
5767  4911612
5768  4746188
5769  4800534
5770  4895346
5771  4923239
5772  4761364
5773  4681135
5774  4849372
5775  4885233
5776  4767497
5777  4654725
5778  4674988
5779  4836477
5780  4770807
5781  4580276
5782  4607699
5783  4706038
5784  4773324
5785  4631083
5786  4485919
5787  4629431
5788  4713188
5789  4617401
5790  4480477
5791  4459229
5792  4627829
5793  4636351
5794  4435092
5795  4412652
5796  4496966
5797  4583231
5798  4490088
5799  4309861
5800  4395952
5801  4517034
5802  4453527
5803  4325501
5804  4256653
5805  4418414
5806  4471489
5807  4282766
5808  4224445
5809  4287591
5810  4387205
5811  4331534
5812  4117933
5813  4168554
5814  4312316
5815  4270394
5816  4157485
5817  4056105
5818  4189108
5819  4290749
5820  4115638
5821  4012079
5822  4052245
5823  4171614
5824  4167742
5825  3950124
5826  3947228
5827  4115919
5828  4108859
5829  3998303
5830  3850249
5831  3950624
5832  4081916
5833  3934724
5834  3806319
5835  3831845
5836  3948671
5837  4002540
5838  3789973
5839  3728316
5840  3882470
5841  3910593
5842  3803176
5843  3645407
5844  3691945
5845  3876018
5846  3786180
5847  3630720
5848  3613630
5849  3726665
5850  3804395
5851  3625361
5852  3491912
5853  3622897
5854  3700220
5855  3637437
5856  3458344
5857  3447712
5858  3656117
5859  3610766
5860  3440024
5861  3395190
5862  3472539
5863  3596413
5864  3442191
5865  3274564
5866  3367765
5867  3478447
5868  3462626
5869  3278698
5870  3210838
5871  3400611
5872  3430886
5873  3255490
5874  3157334
5875  3201779
5876  3360091
5877  3280739
5878  3070342
5879  3120864
5880  3242036
5881  3273369
5882  3118615
5883  2967048
5884  3121545
5885  3207314
5886  3068560
5887  2944194
5888  2944961
5889  3125039
5890  3112183
5891  2890080
5892  2874900
5893  2984783
5894  3043315
5895  2917528
5896  2736414
5897  2850326
5898  2987846
5899  2882141
5900  2753728
5901  2711755
5902  2871755
5903  2907271
5904  2686965
5905  2626067
5906  2712328
5907  2808465
5908  2743242
5909  2525401
5910  2591359
5911  2752274
5912  2693989
5913  2556177
5914  2458169
5915  2596753
5916  2682439
5917  2500073
5918  2382058
5919  2459774
5920  2561042
5921  2542398
5922  2329775
5923  2327605
5924  2494851
5925  2470665
5926  2343093
5927  2216472
5928  2307525
5929  2452969
5930  2295216
5931  2162847
5932  2209534
5933  2316721
5934  2347551
5935  2128453
5936  2068075
5937  2221580
5938  2233390
5939  2127459
5940  1987905
5941  2043425
5942  2224955
5943  2111481
5944  1946244
5945  1962970
5946  2047632
5947  2108518
5948  1918196
5949  1807185
5950  1948990
5951  2012171
5952  1928770
5953  1778720
5954  1780954
5955  1971220
5956  1900143
5957  1714299
5958  1687692
5959  1781278
5960  1881447
5961  1728801
5962  1569182
5963  1688754
5964  1782169
5965  1732097
5966  1565946
5967  1490586
5968  1667277
5969  1685239
5970  1502364
5971  1448561
5972  1506276
5973  1639269
5974  1546184
5975  1334330
5976  1414933
5977  1527532
5978  1495579
5979  1340833
5980  1229643
5981  1408798
5982  1471235
5983  1290081
5984  1200638
5985  1251848
5986  1390049
5987  1341554
5988  1096363
5989  1131559
5990  1256006
5991  1272966
5992  1138392
5993   973025
5994  1121278
5995  1254551
5996  1107147
5997   973323
5998   959583
5999  1115443
6000  1124566
6001   885360
6002   855093
6003   984171
6004  1035875
6005   950095
6006   759877
6007   844133
6008  1000582
6009   891654
6010   734883
6011   680720
6012   822719
6013   903118
6014   681738
6015   605106
6016   721771
6017   804265
6018   741078
6019   519599
6020   542724
6021   728263
6022   670014
6023   519712
6024   427825
6025   543891
6026   685015
6027   497951
6028   360325
6029   440349
6030   531239
6031   521414
6032   301897
6033   255800
6034   447130
6035   454943
6036   316116
6037   192178
6038   263695
6039   440862
6040   297323
6041   106581
6042   148538
6043   255178
6044   304126
6045   101011
6046    -6010
6047   165838
6048   230858
6049   114082
6050   -41098
6051   -27909
6052   164885
6053    92683
6054  -114471
6055  -110539
6056   -18107
6057    70943
6058   -75898
6059  -240296
6060  -107926
6061   -15861
6062  -106291
6063  -265288
6064  -307989
6065  -117073
6066  -123170
6067  -318794
6068  -359503
6069  -273461
6070  -162102
6071  -287365
6072  -487248
6073  -395897
6074  -282877
6075  -333088
6076  -476823
6077  -564197
6078  -396492
6079  -329162
6080  -512407
6081  -602955
6082  -557790
6083  -430924
6084  -489943
6085  -709292
6086  -670996
6087  -536100
6088  -551840
6089  -665450
6090  -794956
6091  -666119
6092  -568847
6093  -736113
6094  -849723
6095  -814049
6096  -693901
6097  -697496
6098  -924519
6099  -934531
6100  -779487
6101  -761985
6102  -883407
6103 -1050222
6104  -945975
6105  -792168
6106  -937984
6107 -1079956
6108 -1080071
6109  -954856
6110  -890625
6111 -1118500
6112 -1189606
6113 -1052205
6114 -1002903
6115 -1078737
6116 -1268836
6117 -1240040
6118 -1052460
6119 -1130183
6120 -1285511
6121 -1326440
6122 -1219813
6123 -1096121
6124 -1306246
6125 -1449403
6126 -1323545
6127 -1239847
6128 -1294110
6129 -1491762
6130 -1506565
6131 -1299227
6132 -1322752
6133 -1484227
6134 -1566973
6135 -1488502
6136 -1344581
6137 -1510096
6138 -1685282
6139 -1592749
6140 -1484379
6141 -1476532
6142 -1668490
6143 -1750689
6144 -1553333
6145 -1529153
6146 -1698567
6147 -1808057
6148 -1765487
6149 -1585344
6150 -1674991
6151 -1886521
6152 -1838713
6153 -1717737
6154 -1675738
6155 -1854031
6156 -2004486
6157 -1830728
6158 -1748681
6159 -1874082
6160 -2021280
6161 -2025342
6162 -1827630
6163 -1848347
6164 -2078725
6165 -2091322
6166 -1978046
6167 -1895181
6168 -2030013
6169 -2232569
6170 -2105288
6171 -1972644
6172 -2063235
6173 -2214665
6174 -2262276
6175 -2082712
6176 -2035293
6177 -2252262
6178 -2326778
6179 -2243392
6180 -2135157
6181 -2205886
6182 -2437354
6183 -2362873
6184 -2193881
6185 -2229868
6186 -2393671
6187 -2495457
6188 -2347956
6189 -2244450
6190 -2439359
6191 -2564222
6192 -2493957
6193 -2355213
6194 -2366956
6195 -2606179
6196 -2612263
6197 -2432974
6198 -2437953
6199 -2564547
6200 -2721187
6201 -2624545
6202 -2460648
6203 -2595203
6204 -2739361
6205 -2716588
6206 -2591610
6207 -2541848
6208 -2771186
6209 -2849782
6210 -2691317
6211 -2641658
6212 -2742230
6213 -2907067
6214 -2850512
6215 -2659950
6216 -2763714
6217 -2924722
6218 -2937734
6219 -2822453
6220 -2748325
6221 -2940725
6222 -3064901
6223 -2920083
6224 -2832846
6225 -2903407
6226 -3081503
6227 -3089848
6228 -2890476
6229 -2931394
6230 -3110800
6231 -3157036
6232 -3061335
6233 -2938974
6234 -3091285
6235 -3256301
6236 -3135914
6237 -3028904
6238 -3068828
6239 -3246704
6240 -3303170
6241 -3122035
6242 -3111171
6243 -3277542
6244 -3359837
6245 -3293963
6246 -3137047
6247 -3231005
6248 -3431633
6249 -3352605
6250 -3245408
6251 -3248138
6252 -3413013
6253 -3540054
6254 -3345817
6255 -3274927
6256 -3428387
6257 -3525205
6258 -3492703
6259 -3334292
6260 -3380754
6261 -3602492
6262 -3586567
6263 -3462771
6264 -3417530
6265 -3548918
6266 -3714785
6267 -3563237
6268 -3433297
6269 -3559677
6270 -3713594
6271 -3725667
6272 -3552864
6273 -3518728
6274 -3771134
6275 -3790851
6276 -3671001
6277 -3576213
6278 -3675257
6279 -3879011
6280 -3798389
6281 -3618780
6282 -3707969
6283 -3861758
6284 -3925051
6285 -3761045
6286 -3671208
6287 -3873969
6288 -3970923
6289 -3868347
6290 -3756862
6291 -3799214
6292 -4025012
6293 -4009157
6294 -3816076
6295 -3853800
6296 -4011486
6297 -4101284
6298 -3967434
6299 -3814878
6300 -3997107
6301 -4135615
6302 -4053704
6303 -3937491
6304 -3938704
6305 -4167779
6306 -4217519
6307 -4017618
6308 -3992022
6309 -4114826
6310 -4244461
6311 -4175102
6312 -3979296
6313 -4102964
6314 -4290217
6315 -4268700
6316 -4133491
6317 -4073324
6318 -4279247
6319 -4379750
6320 -4186689
6321 -4120661
6322 -4220299
6323 -4390448
6324 -4377860
6325 -4173590
6326 -4225657
6327 -4413135
6328 -4436345
6329 -4311990
6330 -4202858
6331 -4356151
6332 -4528529
6333 -4380923
6334 -4280456
6335 -4352443
6336 -4517187
6337 -4553749
6338 -4345628
6339 -4330687
6340 -4525639
6341 -4576245
6342 -4486451
6343 -4349263
6344 -4460897
6345 -4657736
6346 -4572987
6347 -4442190
6348 -4462609
6349 -4611810
6350 -4710514
6351 -4513580
6352 -4433571
6353 -4612072
6354 -4714496
6355 -4656291
6356 -4501430
6357 -4551199
6358 -4782994
6359 -4743725
6360 -4586372
6361 -4559437
6362 -4693079
6363 -4831942
6364 -4687981
6365 -4557484
6366 -4696559
6367 -4826887
6368 -4828934
6369 -4671899
6370 -4648520
6371 -4865455
6372 -4880706
6373 -4731728
6374 -4679014
6375 -4770818
6376 -4955337
6377 -4852636
6378 -4690923
6379 -4801116
6380 -4944765
6381 -4950565
6382 -4796604
6383 -4726915
6384 -4936607
6385 -5009256
6386 -4869079
6387 -4799118
6388 -4869762
6389 -5064459
6390 -5020268
6391 -4815511
6392 -4876133
6393 -5014953
6394 -5074299
6395 -4941090
6396 -4810760
6397 -5003570
6398 -5135290
6399 -5020237
6400 -4918907
6401 -4938504
6402 -5132265
6403 -5145509
6404 -4940041
6405 -4942116
6406 -5093346
6407 -5182974
6408 -5090928
6409 -4925337
6410 -5065194
6411 -5234947
6412 -5153755
6413 -5020725
6414 -5003465
6415 -5187358
6416 -5263831
6417 -5055030
6418 -5017138
6419 -5160792
6420 -5287439
6421 -5229485
6422 -5037083
6423 -5107447
6424 -5311227
6425 -5267541
6426 -5126704
6427 -5071328
6428 -5227678
6429 -5377028
6430 -5201812
6431 -5107431
6432 -5213222
6433 -5360993
6434 -5361084
6435 -5125846
6436 -5129297
6437 -5341862
6438 -5362403
6439 -5242253
6440 -5139687
6441 -5268380
6442 -5471415
6443 -5335874
6444 -5179294
6445 -5233820
6446 -5381539
6447 -5447265
6448 -5244464
6449 -5179103
6450 -5389424
6451 -5460766
6452 -5367789
6453 -5230249
6454 -5287910
6455 -5494741
6456 -5430955
6457 -5265474
6458 -5273320
6459 -5409033
6460 -5523299
6461 -5357925
6462 -5242618
6463 -5421692
6464 -5524852
6465 -5456077
6466 -5297700
6467 -5305506
6468 -5540105
6469 -5520182
6470 -5339036
6471 -5318441
6472 -5445560
6473 -5598246
6474 -5478388
6475 -5294222
6476 -5415477
6477 -5564312
6478 -5543209
6479 -5381533
6480 -5308128
6481 -5536742
6482 -5607596
6483 -5448243
6484 -5374878
6485 -5455722
6486 -5622561
6487 -5562953
6488 -5355136
6489 -5425867
6490 -5565567
6491 -5595488
6492 -5468697
6493 -5363765
6494 -5540538
6495 -5666518
6496 -5521333
6497 -5409415
6498 -5452503
6499 -5625351
6500 -5630245
6501 -5403994
6502 -5433886
6503 -5593219
6504 -5658468
6505 -5557512
6506 -5402336
6507 -5525206
6508 -5690428
6509 -5571675
6510 -5449769
6511 -5444498
6512 -5623852
6513 -5689629
6514 -5491017
6515 -5443413
6516 -5596020
6517 -5679752
6518 -5612786
6519 -5423367
6520 -5499056
6521 -5695757
6522 -5630609
6523 -5501309
6524 -5461942
6525 -5618230
6526 -5728769
6527 -5538809
6528 -5451613
6529 -5573449
6530 -5684979
6531 -5651922
6532 -5456812
6533 -5480580
6534 -5685496
6535 -5672848
6536 -5548149
6537 -5462890
6538 -5588251
6539 -5740815
6540 -5591551
6541 -5449071
6542 -5542488
6543 -5667707
6544 -5680577
6545 -5503815
6546 -5476868
6547 -5680413
6548 -5698254
6549 -5565071
6550 -5470944
6551 -5548393
6552 -5728590
6553 -5624680
6554 -5449343
6555 -5512767
6556 -5660841
6557 -5717391
6558 -5542732
6559 -5429086
6560 -5619926
6561 -5706159
6562 -5597270
6563 -5448401
6564 -5480414
6565 -5710521
6566 -5675436
6567 -5484248
6568 -5494475
6569 -5615197
6570 -5714138
6571 -5572714
6572 -5402291
6573 -5555326
6574 -5684370
6575 -5612960
6576 -5478631
6577 -5446962
6578 -5664964
6579 -5683675
6580 -5490783
6581 -5443401
6582 -5550913
6583 -5689032
6584 -5591678
6585 -5379196
6586 -5495046
6587 -5676556
6588 -5638408
6589 -5478417
6590 -5393313
6591 -5589714
6592 -5687811
6593 -5498710
6594 -5394796
6595 -5477919
6596 -5640849
6597 -5617857
6598 -5396974
6599 -5425157
6600 -5603374
6601 -5630347
6602 -5495307
6603 -5349548
6604 -5493543
6605 -5643158
6606 -5509718
6607 -5368670
6608 -5408344
6609 -5585967
6610 -5618535
6611 -5392997
6612 -5369623
6613 -5532027
6614 -5581705
6615 -5475586
6616 -5306086
6617 -5404232
6618 -5609628
6619 -5509208
6620 -5366802
6621 -5346605
6622 -5501918
6623 -5594749
6624 -5378288
6625 -5281845
6626 -5432989
6627 -5530601
6628 -5476340
6629 -5289338
6630 -5326603
6631 -5539416
6632 -5496308
6633 -5332956
6634 -5280846
6635 -5389461
6636 -5522510
6637 -5369762
6638 -5233966
6639 -5342445
6640 -5468803
6641 -5449633
6642 -5273483
6643 -5230025
6644 -5439588
6645 -5444684
6646 -5299615
6647 -5207102
6648 -5288037
6649 -5464421
6650 -5360749
6651 -5172334
6652 -5247742
6653 -5379705
6654 -5408862
6655 -5239845
6656 -5138727
6657 -5325545
6658 -5379297
6659 -5249951
6660 -5156215
6661 -5195061
6662 -5383156
6663 -5324995
6664 -5127080
6665 -5151907
6666 -5279020
6667 -5336908
6668 -5178870
6669 -5029682
6670 -5204431
6671 -5322729
6672 -5225831
6673 -5083698
6674 -5086748
6675 -5278457
6676 -5284470
6677 -5062175
6678 -5029011
6679 -5154711
6680 -5255520
6681 -5157708
6682 -4972252
6683 -5084265
6684 -5239543
6685 -5162599
6686 -5020718
6687 -4953936
6688 -5132133
6689 -5202893
6690 -5006137
6691 -4935242
6692 -5049555
6693 -5166557
6694 -5105121
6695 -4894578
6696 -4954451
6697 -5127508
6698 -5079734
6699 -4938283
6700 -4854844
6701 -5008058
6702 -5137334
6703 -4951100
6704 -4847233
6705 -4916465
6706 -5055539
6707 -5042096
6708 -4811971
6709 -4797012
6710 -4991565
6711 -5013798
6712 -4879211
6713 -4744403
6714 -4863124
6715 -5039371
6716 -4900284
6717 -4741683
6718 -4771748
6719 -4911761
6720 -4956275
6721 -4735455
6722 -4666679
6723 -4847386
6724 -4922245
6725 -4824084
6726 -4658391
6727 -4705814
6728 -4905409
6729 -4826879
6730 -4646634
6731 -4616927
6732 -4753545
6733 -4870198
6734 -4682985
6735 -4543941
6736 -4703101
6737 -4809669
6738 -4737267
6739 -4552755
6740 -4534619
6741 -4746331
6742 -4738087
6743 -4549245
6744 -4498966
6745 -4607968
6746 -4757980
6747 -4622155
6748 -4431430
6749 -4522477
6750 -4659007
6751 -4638993
6752 -4447732
6753 -4372622
6754 -4588797
6755 -4649960
6756 -4477835
6757 -4370916
6758 -4434454
6759 -4615354
6760 -4532561
6761 -4308968
6762 -4349645
6763 -4495981
6764 -4534381
6765 -4384016
6766 -4240656
6767 -4412852
6768 -4525684
6769 -4382088
6770 -4257044
6771 -4257379
6772 -4436401
6773 -4430304
6774 -4201180
6775 -4192653
6776 -4331512
6777 -4397400
6778 -4284862
6779 -4110298
6780 -4233610
6781 -4372417
6782 -4261852
6783 -4123391
6784 -4101133
6785 -4259964
6786 -4317049
6787 -4104149
6788 -4050266
6789 -4159181
6790 -4261629
6791 -4182823
6792 -3967764
6793 -4027335
6794 -4207043
6795 -4147881
6796 -4000034
6797 -3943726
6798 -4081521
6799 -4195402
6800 -4004733
6801 -3889322
6802 -3974186
6803 -4081479
6804 -4046609
6805 -3844850
6806 -3846627
6807 -4034825
6808 -4033435
6809 -3888310
6810 -3790586
6811 -3882055
6812 -4031270
6813 -3878542
6814 -3734807
6815 -3787025
6816 -3916103
6817 -3935828
6818 -3733711
6819 -3672952
6820 -3864306
6821 -3889444
6822 -3751020
6823 -3616509
6824 -3682635
6825 -3869944
6826 -3761701
6827 -3582808
6828 -3615838
6829 -3737135
6830 -3794357
6831 -3604128
6832 -3489259
6833 -3650669
6834 -3737799
6835 -3631406
6836 -3461324
6837 -3472114
6838 -3685346
6839 -3644759
6840 -3441506
6841 -3417827
6842 -3532784
6843 -3642049
6844 -3493380
6845 -3308557
6846 -3430196
6847 -3548011
6848 -3491734
6849 -3324215
6850 -3286295
6851 -3481432
6852 -3510839
6853 -3308748
6854 -3235691
6855 -3311816
6856 -3451467
6857 -3356363
6858 -3140739
6859 -3223012
6860 -3382128
6861 -3360414
6862 -3203988
6863 -3091749
6864 -3272899
6865 -3346476
6866 -3155137
6867 -3042919
6868 -3103858
6869 -3263159
6870 -3230220
6871 -3006101
6872 -3021899
6873 -3176341
6874 -3195033
6875 -3048632
6876 -2888351
6877 -3027085
6878 -3175825
6879 -3033257
6880 -2879809
6881 -2893798
6882 -3075437
6883 -3095546
6884 -2856610
6885 -2800899
6886 -2952632
6887 -3013735
6888 -2912384
6889 -2717258
6890 -2794587
6891 -2978514
6892 -2890033
6893 -2732034
6894 -2701361
6895 -2845687
6896 -2927058
6897 -2712467
6898 -2603590
6899 -2722247
6900 -2818456
6901 -2763962
6902 -2558061
6903 -2577943
6904 -2783078
6905 -2740402
6906 -2572678
6907 -2491657
6908 -2601307
6909 -2739316
6910 -2566982
6911 -2403675
6912 -2507249
6913 -2627964
6914 -2623618
6915 -2412659
6916 -2356933
6917 -2554883
6918 -2563331
6919 -2405253
6920 -2286686
6921 -2361547
6922 -2546145
6923 -2430279
6924 -2247086
6925 -2290019
6926 -2406092
6927 -2446373
6928 -2256167
6929 -2133145
6930 -2312907
6931 -2371107
6932 -2254356
6933 -2126824
6934 -2147208
6935 -2333934
6936 -2281611
6937 -2076713
6938 -2070240
6939 -2173575
6940 -2244021
6941 -2099241
6942 -1933977
6943 -2080244
6944 -2187639
6945 -2098091
6946 -1947298
6947 -1915352
6948 -2104669
6949 -2100996
6950 -1894553
6951 -1847623
6952 -1948278
6953 -2041895
6954 -1937667
6955 -1744571
6956 -1848345
6957 -1982199
6958 -1927883
6959 -1775890
6960 -1688447
6961 -1863939
6962 -1927854
6963 -1731172
6964 -1640102
6965 -1712336
6966 -1855672
6967 -1802583
6968 -1569877
6969 -1602110
6970 -1757518
6971 -1732144
6972 -1595254
6973 -1463117
6974 -1614979
6975 -1734032
6976 -1574101
6977 -1450820
6978 -1500699
6979 -1623365
6980 -1619098
6981 -1380745
6982 -1360919
6983 -1519134
6984 -1547732
6985 -1434589
6986 -1275363
6987 -1383780
6988 -1556900
6989 -1413833
6990 -1247081
6991 -1241463
6992 -1389927
6993 -1436370
6994 -1217529
6995 -1135142
6996 -1299797
6997 -1366910
6998 -1274752
6999 -1087457
7000 -1123651
7001 -1323934
7002 -1245423
7003 -1057392
7004 -1021497
7005 -1137361
7006 -1254984
7007 -1066668
7008  -930413
7009 -1054450
7010 -1158911
7011 -1103940
7012  -910397
7013  -869771
7014 -1080535
7015 -1065705
7016  -880587
7017  -813076
7018  -902958
7019 -1057009
7020  -919176
7021  -727858
7022  -807911
7023  -933525
7024  -919915
7025  -722939
7026  -638516
7027  -828155
7028  -884994
7029  -722879
7030  -615321
7031  -655997
7032  -834795
7033  -750978
7034  -522638
7035  -550803
7036  -688863
7037  -727446
7038  -578852
7039  -424776
7040  -589728
7041  -697943
7042  -561835
7043  -410970
7044  -395744
7045  -576402
7046  -574860
7047  -352968
7048  -320697
7049  -455217
7050  -543337
7051  -423215
7052  -235029
7053  -327423
7054  -464554
7055  -380629
7056  -226491
7057  -170091
7058  -338957
7059  -403867
7060  -196961
7061  -122705
7062  -220912
7063  -324050
7064  -246553
7065   -14845
7066   -69942
7067  -240184
7068  -196376
7069   -48886
7070    42280
7071  -102205
7072  -224149
7073   -30004
7074    91862
7075    24066
7076   -91919
7077   -77478
7078   152329
7079   170049
7080   -13458
7081   -25129
7082   106640
7083   246015
7084   156059
7085   -10721
7086   138095
7087   296207
7088   276983
7089   150906
7090   105731
7091   316617
7092   382861
7093   217916
7094   174688
7095   289380
7096   435438
7097   401815
7098   222556
7099   315346
7100   481208
7101   480548
7102   361526
7103   286323
7104   463976
7105   601705
7106   452548
7107   382424
7108   477254
7109   639737
7110   636298
7111   444093
7112   465254
7113   643149
7114   697210
7115   595725
7116   479590
7117   634884
7118   813359
7119   701309
7120   590061
7121   642570
7122   802659
7123   861541
7124   665786
7125   642331
7126   828976
7127   911104
7128   847451
7129   697359
7130   798829
7131  1013817
7132   947400
7133   804543
7134   810139
7135   963449
7136  1081438
7137   918235
7138   831325
7139   993246
7140  1114736
7141  1090659
7142   908168
7143   946771
7144  1178012
7145  1165549
7146  1019422
7147   984632
7148  1123939
7149  1297154
7150  1156552
7151  1031859
7152  1156645
7153  1296156
7154  1301207
7155  1130474
7156  1097138
7157  1338715
7158  1385038
7159  1265179
7160  1178189
7161  1280154
7162  1485385
7163  1412863
7164  1223384
7165  1297170
7166  1460642
7167  1523539
7168  1372038
7169  1274601
7170  1489695
7171  1604437
7172  1498717
7173  1382749
7174  1427488
7175  1630673
7176  1626623
7177  1444703
7178  1462830
7179  1617468
7180  1724531
7181  1623484
7182  1471337
7183  1633014
7184  1782781
7185  1717443
7186  1583982
7187  1574042
7188  1790485
7189  1864289
7190  1662513
7191  1632483
7192  1773265
7193  1910971
7194  1850108
7195  1653870
7196  1762778
7197  1956625
7198  1921143
7199  1809824
7200  1738622
7201  1926758
7202  2066932
7203  1902949
7204  1821239
7205  1928128
7206  2077750
7207  2062840
7208  1862097
7209  1904927
7210  2106536
7211  2129540
7212  2020518
7213  1931459
7214  2074473
7215  2252287
7216  2115942
7217  2002894
7218  2071255
7219  2217323
7220  2258086
7221  2074864
7222  2060717
7223  2268916
7224  2331399
7225  2245064
7226  2114467
7227  2207928
7228  2396919
7229  2318507
7230  2183022
7231  2219387
7232  2369146
7233  2482493
7234  2305069
7235  2222949
7236  2406817
7237  2492570
7238  2435877
7239  2286637
7240  2338779
7241  2554973
7242  2525814
7243  2383199
7244  2377712
7245  2512908
7246  2653979
7247  2512035
7248  2380548
7249  2530444
7250  2643129
7251  2634333
7252  2494188
7253  2480166
7254  2701286
7255  2735203
7256  2587214
7257  2544979
7258  2643136
7259  2809018
7260  2704447
7261  2545366
7262  2650838
7263  2805977
7264  2823505
7265  2690014
7266  2626991
7267  2837370
7268  2911170
7269  2777073
7270  2695062
7271  2764247
7272  2946031
7273  2914944
7274  2713428
7275  2787087
7276  2955203
7277  3016968
7278  2882402
7279  2762748
7280  2937229
7281  3072660
7282  2968389
7283  2856322
7284  2887445
7285  3093755
7286  3133016
7287  2923468
7288  2916652
7289  3070739
7290  3167748
7291  3076345
7292  2905234
7293  3029392
7294  3225449
7295  3159034
7296  3035204
7297  3030630
7298  3205975
7299  3306596
7300  3095649
7301  3038768
7302  3179136
7303  3309532
7304  3254176
7305  3075250
7306  3152632
7307  3369253
7308  3342716
7309  3211645
7310  3141340
7311  3301053
7312  3444968
7313  3292116
7314  3177123
7315  3289966
7316  3435955
7317  3462087
7318  3253404
7319  3251066
7320  3479329
7321  3502470
7322  3384444
7323  3276368
7324  3383036
7325  3582924
7326  3481574
7327  3340613
7328  3406865
7329  3556720
7330  3619805
7331  3443327
7332  3365653
7333  3561472
7334  3632481
7335  3550044
7336  3423336
7337  3476337
7338  3709395
7339  3670219
7340  3495090
7341  3513797
7342  3642680
7343  3754040
7344  3602768
7345  3476917
7346  3647324
7347  3766787
7348  3715672
7349  3593016
7350  3588506
7351  3806264
7352  3811608
7353  3643129
7354  3618951
7355  3719224
7356  3870904
7357  3778805
7358  3608998
7359  3738190
7360  3891582
7361  3879842
7362  3734355
7363  3678554
7364  3877907
7365  3947064
7366  3791081
7367  3728343
7368  3818552
7369  3984934
7370  3949923
7371  3755647
7372  3821981
7373  3982925
7374  3997963
7375  3887124
7376  3767283
7377  3941483
7378  4073826
7379  3944965
7380  3854723
7381  3912789
7382  4086461
7383  4098373
7384  3889485
7385  3898675
7386  4063552
7387  4112318
7388  4008585
7389  3893276
7390  4030532
7391  4188610
7392  4087797
7393  3978359
7394  3991571
7395  4149719
7396  4217406
7397  4016301
7398  3966393
7399  4135149
7400  4231153
7401  4174613
7402  4004575
7403  4080824
7404  4283936
7405  4223829
7406  4086840
7407  4059970
7408  4205100
7409  4320277
7410  4155490
7411  4066944
7412  4214844
7413  4322957
7414  4298644
7415  4125279
7416  4128530
7417  4338922
7418  4323423
7419  4205900
7420  4145300
7421  4266636
7422  4435741
7423  4311110
7424  4164849
7425  4263894
7426  4387002
7427  4412238
7428  4229062
7429  4188874
7430  4399636
7431  4449300
7432  4327359
7433  4232113
7434  4313029
7435  4509795
7436  4431318
7437  4257520
7438  4301084
7439  4438569
7440  4513768
7441  4360196
7442  4240042
7443  4439975
7444  4551744
7445  4462110
7446  4326744
7447  4340960
7448  4556339
7449  4542822
7450  4342519
7451  4350239
7452  4487220
7453  4601122
7454  4489644
7455  4337577
7456  4467289
7457  4620369
7458  4546508
7459  4417136
7460  4378463
7461  4577550
7462  4644095
7463  4456795
7464  4407575
7465  4529268
7466  4674756
7467  4604734
7468  4403541
7469  4484916
7470  4646642
7471  4636609
7472  4497805
7473  4426238
7474  4611360
7475  4730694
7476  4559781
7477  4478210
7478  4552525
7479  4700572
7480  4689199
7481  4479939
7482  4493604
7483  4683502
7484  4721418
7485  4620669
7486  4483324
7487  4612566
7488  4781868
7489  4660428
7490  4525959
7491  4568515
7492  4716078
7493  4776132
7494  4571321
7495  4544867
7496  4715895
7497  4778906
7498  4704051
7499  4548689
7500  4621871
7501  4807774
7502  4727761
7503  4589095
7504  4595433
7505  4734404
7506  4835878
7507  4668398
7508  4575023
7509  4735366
7510  4806279
7511  4763049
7512  4605107
7513  4609092
7514  4822354
7515  4809139
7516  4658595
7517  4633613
7518  4746474
7519  4894636
7520  4743412
7521  4597239
7522  4716191
7523  4826404
7524  4818156
7525  4665262
7526  4621453
7527  4833878
7528  4869823
7529  4730187
7530  4653777
7531  4731057
7532  4892884
7533  4798250
7534  4616313
7535  4707268
7536  4840978
7537  4873652
7538  4732680
7539  4650515
7540  4825933
7541  4896505
7542  4768738
7543  4671914
7544  4711970
7545  4904095
7546  4867820
7547  4676979
7548  4713318
7549  4850682
7550  4908955
7551  4785503
7552  4638832
7553  4795078
7554  4920547
7555  4819017
7556  4687785
7557  4701608
7558  4900216
7559  4925433
7560  4725642
7561  4709093
7562  4829573
7563  4926965
7564  4825716
7565  4656380
7566  4757107
7567  4920205
7568  4867647
7569  4739294
7570  4697865
7571  4868153
7572  4959090
7573  4764458
7574  4687823
7575  4788445
7576  4909724
7577  4871577
7578  4671111
7579  4730332
7580  4914959
7581  4902326
7582  4776591
7583  4680063
7584  4814915
7585  4946448
7586  4786922
7587  4677350
7588  4759797
7589  4907392
7590  4911798
7591  4715662
7592  4691236
7593  4882785
7594  4908505
7595  4784160
7596  4658836
7597  4748815
7598  4950354
7599  4836895
7600  4686580
7601  4720507
7602  4865604
7603  4938489
7604  4734597
7605  4643218
7606  4816009
7607  4895008
7608  4816654
7609  4666730
7610  4698530
7611  4914841
7612  4873402
7613  4703118
7614  4673605
7615  4800416
7616  4913564
7617  4757868
7618  4608911
7619  4762215
7620  4875935
7621  4831949
7622  4676132
7623  4662635
7624  4859891
7625  4867376
7626  4700871
7627  4653564
7628  4728616
7629  4881008
7630  4776293
7631  4605423
7632  4701484
7633  4833472
7634  4834529
7635  4689910
7636  4596194
7637  4780286
7638  4848671
7639  4693221
7640  4604568
7641  4661491
7642  4832386
7643  4799453
7644  4604646
7645  4644405
7646  4778008
7647  4807906
7648  4667454
7649  4540079
7650  4691530
7651  4817201
7652  4693488
7653  4606925
7654  4610908
7655  4771988
7656  4784004
7657  4581702
7658  4566026
7659  4701540
7660  4746068
7661  4666688
7662  4510551
7663  4621095
7664  4774611
7665  4688520
7666  4567727
7667  4542464
7668  4687035
7669  4747883
7670  4545112
7671  4506709
7672  4630907
7673  4717373
7674  4651505
7675  4487964
7676  4534629
7677  4709662
7678  4651063
7679  4523560
7680  4466032
7681  4595411
7682  4711662
7683  4545524
7684  4435349
7685  4542625
7686  4652955
7687  4636882
7688  4446481
7689  4436313
7690  4624316
7691  4615445
7692  4486434
7693  4397093
7694  4495873
7695  4648866
7696  4530527
7697  4392620
7698  4449377
7699  4566986
7700  4586301
7701  4400358
7702  4334383
7703  4521682
7704  4565062
7705  4450917
7706  4349460
7707  4406127
7708  4584377
7709  4502292
7710  4312298
7711  4349614
7712  4461762
7713  4528035
7714  4373989
7715  4258628
7716  4423969
7717  4517159
7718  4421051
7719  4284702
7720  4284094
7721  4473670
7722  4450307
7723  4272592
7724  4248671
7725  4357046
7726  4476693
7727  4355197
7728  4175477
7729  4303213
7730  4428403
7731  4378316
7732  4213243
7733  4164366
7734  4360399
7735  4407988
7736  4231925
7737  4160487
7738  4248590
7739  4376278
7740  4311581
7741  4116847
7742  4165795
7743  4316862
7744  4298510
7745  4170548
7746  4069524
7747  4230898
7748  4342552
7749  4182372
7750  4075352
7751  4121339
7752  4268044
7753  4259843
7754  4033811
7755  4043707
7756  4191969
7757  4238006
7758  4112004
7759  3974596
7760  4100209
7761  4259132
7762  4123034
7763  3983062
7764  3983968
7765  4131146
7766  4190487
7767  3981680
7768  3923331
7769  4067723
7770  4154112
7771  4076030
7772  3895195
7773  3943807
7774  4116679
7775  4047217
7776  3897259
7777  3876794
7778  4003665
7779  4113319
7780  3933451
7781  3837584
7782  3929661
7783  4023171
7784  3979786
7785  3803200
7786  3798368
7787  3985085
7788  3971876
7789  3835777
7790  3772557
7791  3866493
7792  4007071
7793  3858770
7794  3702007
7795  3788296
7796  3894818
7797  3901898
7798  3722136
7799  3667332
7800  3857348
7801  3885050
7802  3753719
7803  3665903
7804  3714274
7805  3867231
7806  3780759
7807  3604363
7808  3648120
7809  3761222
7810  3798393
7811  3663545
7812  3544341
7813  3705698
7814  3778442
7815  3674680
7816  3547233
7817  3561301
7818  3720369
7819  3688283
7820  3505897
7821  3526228
7822  3622826
7823  3698769
7824  3567196
7825  3425887
7826  3540807
7827  3651614
7828  3547890
7829  3430621
7830  3408912
7831  3590048
7832  3612639
7833  3415587
7834  3377218
7835  3476278
7836  3566117
7837  3477843
7838  3283725
7839  3377199
7840  3521668
7841  3474325
7842  3335906
7843  3271150
7844  3429249
7845  3508669
7846  3316776
7847  3223226
7848  3298191
7849  3418320
7850  3384605
7851  3181079
7852  3208532
7853  3378820
7854  3369466
7855  3240166
7856  3120086
7857  3245107
7858  3366545
7859  3224843
7860  3096226
7861  3150241
7862  3270261
7863  3281994
7864  3079686
7865  3048697
7866  3204895
7867  3239041
7868  3134456
7869  2987059
7870  3049283
7871  3221948
7872  3120576
7873  2973596
7874  2982002
7875  3114782
7876  3179876
7877  2985304
7878  2874543
7879  3026040
7880  3095475
7881  3019898
7882  2854868
7883  2878123
7884  3067912
7885  3033169
7886  2863827
7887  2828363
7888  2928134
7889  3031778
7890  2871769
7891  2734638
7892  2839351
7893  2949571
7894  2916888
7895  2764947
7896  2706832
7897  2895706
7898  2905759
7899  2743252
7900  2657237
7901  2731255
7902  2874790
7903  2779959
7904  2603712
7905  2679418
7906  2794205
7907  2795348
7908  2640146
7909  2534848
7910  2701592
7911  2764349
7912  2629140
7913  2523133
7914  2552611
7915  2717382
7916  2674795
7917  2485497
7918  2493252
7919  2612186
7920  2653603
7921  2514158
7922  2371341
7923  2506967
7924  2614345
7925  2515033
7926  2377464
7927  2381176
7928  2543277
7929  2555301
7930  2348063
7931  2315219
7932  2421267
7933  2493275
7934  2401199
7935  2236163
7936  2305605
7937  2458607
7938  2389824
7939  2268151
7940  2200575
7941  2341871
7942  2400681
7943  2220459
7944  2140544
7945  2241093
7946  2331798
7947  2280087
7948  2102530
7949  2133562
7950  2288345
7951  2247292
7952  2107123
7953  2033336
7954  2135234
7955  2258398
7956  2102218
7957  1987996
7958  2050142
7959  2168072
7960  2154436
7961  1959889
7962  1928237
7963  2091330
7964  2089525
7965  1982461
7966  1862782
7967  1957477
7968  2102190
7969  1989834
7970  1839562
7971  1874802
7972  1971888
7973  2007181
7974  1815637
7975  1746899
7976  1902595
7977  1946686
7978  1845490
7979  1721018
7980  1755048
7981  1920818
7982  1848484
7983  1684431
7984  1678052
7985  1789922
7986  1845522
7987  1696342
7988  1574663
7989  1709045
7990  1789802
7991  1720580
7992  1573077
7993  1562803
7994  1736699
7995  1712570
7996  1524912
7997  1485440
7998  1583247
7999  1697442
8000  1575332
8001  1408332
8002  1502359
8003  1627578
8004  1584191
8005  1421629
8006  1346075
8007  1522666
8008  1566467
8009  1399529
8010  1323194
8011  1400268
8012  1521040
8013  1455639
8014  1252180
8015  1297241
8016  1420564
8017  1421490
8018  1276340
8019  1177506
8020  1323398
8021  1421522
8022  1280902
8023  1165531
8024  1178817
8025  1330689
8026  1312233
8027  1097440
8028  1092806
8029  1238227
8030  1273367
8031  1159988
8032  1003492
8033  1111065
8034  1246037
8035  1144850
8036   992955
8037   985661
8038  1120991
8039  1183542
8040   972360
8041   911793
8042  1028539
8043  1108874
8044  1034344
8045   854814
8046   891517
8047  1061415
8048   991457
8049   857551
8050   794815
8051   919270
8052  1015033
8053   864908
8054   736370
8055   833090
8056   915789
8057   891724
8058   703303
8059   689990
8060   845231
8061   852071
8062   715443
8063   640436
8064   717300
8065   852988
8066   710792
8067   572057
8068   613883
8069   725251
8070   730607
8071   565798
8072   498754
8073   664571
8074   693781
8075   580887
8076   458597
8077   505347
8078   647428
8079   571109
8080   397752
8081   429341
8082   536857
8083   592630
8084   436190
8085   321983
8086   452065
8087   532799
8088   428287
8089   290944
8090   285964
8091   461448
8092   437247
8093   268298
8094   249020
8095   340274
8096   413438
8097   300183
8098   135646
8099   235714
8100   339669
8101   282863
8102   137191
8103   106204
8104   256692
8105   294247
8106   114139
8107    71732
8108   129125
8109   238500
8110   148202
8111   -22535
8112    27432
8113   173313
8114   127743
8115     9003
8116   -80807
8117    71968
8118   132035
8119   -21193
8120  -126250
8121   -60543
##END NTUPLES=NMR FID
##END=
