# Supplementary material for: An untargeted multi-technique metabolomics approach to studying intracellular metabolites of HepG2 cells exposed to 2,3,7,8-tetrachlorodibenzo-p-dioxin
Source: BMC Genomics. 2011 May 20;12:251. doi: 10.1186/1471-2164-12-251 (PMC3141663; doi:10.1186/1471-2164-12-251)
Supplement: Additional file 2 — Metadata and NMR raw data: ZIP file containing: -All NMR raw data (in JCAMP-DX format ".dx") -The metadata on NMR (polars & apolars), LC-MS and GC-MS data sets (as Tab delimited files ".txt"). [file 1471-2164-12-251-S2.ZIP › TE/Ainhoa/SAFETY COPY D Disk/TRABAJO/ARTICLES/ARTICLE Metabolomics TCDD_ACCEPTED/JCAMP_DX_NMR_data_and_all_metadata/NMR_polar_Ctrol_p30.4D.dx]

##TITLE=NMR_polar_Ctrol_p30.4D
##JCAMPDX= 6.0         $$ Bruker NMR JCAMP-DX V2.0
##DATA TYPE= NMR FID
##DATA CLASS= NTUPLES
##ORIGIN= Bruker BioSpin GmbH
##OWNER= bruker
$$ 1.72 TOPSPIN		Version 2.1
$$ 2011-04-15 14:52:01.580 +0200  WUR\bruker@RIK1030
$$ Compression mode = fixed
##.OBSERVE FREQUENCY= 400.13188529
##.OBSERVE NUCLEUS= ^1H
##.DELAY= (6, 6)
##.ACQUISITION MODE= SIMULTANEOUS (DQD)
##.ACQUISITION SCHEME= undefined
##.AVERAGES= 1024
##.DIGITISER RES= 18
##SPECTROMETER/DATA SYSTEM= avance400
##.PULSE SEQUENCE= zgpr
##.SOLVENT NAME= D2O
##.SHIFT REFERENCE= INTERNAL, D2O, 1, 12.28285
##AUDIT TRAIL= $$ (NUMBER, WHEN, WHO, WHERE, PROCESS, VERSION, WHAT)
$$ ##TITLE= Audit trail, TOPSPIN		Version 1.3
$$ ##JCAMPDX= 5.01
$$ ##ORIGIN= Bruker BioSpin GmbH
$$ ##OWNER= bruker
$$ $$ D:\NMRautomation/data/WUR-bruker/nmr/AR170608.4D/1/audita.txt
$$ ##AUDIT TRAIL=  $$ (NUMBER, WHEN, WHO, WHERE, VERSION, WHAT)
(   1,<2008-07-01 19:22:36.895 +0200>,<WUR\bruker>,<RIK1030>,<TOPSPIN 1.3>,
      <created by zg, POWCHK disabled, PULCHK disabled
       configuration hash MD5:
       D1 93 94 B6 6B D6 3B BD 35 EA 0D 0D AE B0 63 FA
       data hash MD5: 16K
       5E DD 91 1B D2 4E 2E BD E8 95 94 3C F9 92 88 37>)
(   2,<2008-07-01 19:22:43.911 +0200>,<WUR\bruker>,<RIK1030>,<TOPSPIN 1.3>,
      <user comment:
       ICON-NMR User ID: WUR\bruker
       data hash MD5: 16K
       5E DD 91 1B D2 4E 2E BD E8 95 94 3C F9 92 88 37>)
(   3,<2011-04-15 14:51:59.846 +0200>,<WUR\bruker>,<RIK1030>,<proc1d>,<TOPSPIN 2.1>,
      <convdta from       1 "NMR_polar_Ctrol_p30.4D" "Ainhoa_raw_data" "P:\NMR-data"
       data hash MD5: 16244
       2C 46 9C 75 2D 57 3D E5 12 31 CE D5 D3 62 D9 3D>)
$$ ##END=
$$ 
$$ $$ hash MD5
$$ $$ EF 10 AC CC 50 47 5E 90 70 42 E9 21 3D 71 D8 8C
##$RELAX= 
##$BRUKER FILE EXP=format.temp
$$ EDIT_PAR COMMAND FILE
$$ 
$$ DI_MODE         LONG
$$ ED_ENTRY        ACQU
$$ ORDER           FILE
$$ 
$$ 
$$ HEADER		"F2 - Acquisition Parameters"
$$ T_NAME		Date_
$$ 		TYPE	R64
$$ 		CLASS	ACQU
$$ 		SUBRANGE 0.0 50000000
$$ 		REL	"Date_=itodate(DATE)"
$$ 		INV_REL	"DATE=datetoi(Date_,DATE)"
$$ 		FORMAT	"%14.0f"
$$ 		TEXT	" "
$$ END
$$ T_NAME		Time
$$ 		TYPE	R32
$$ 		CLASS	ACQU
$$ 		SUBRANGE 0.0 1000000
$$ 		REL	"Time=itotime(DATE)"
$$ 		INV_REL	"DATE=timetoi(Time,DATE)"
$$ 		FORMAT	"%14.2f"
$$ 		TEXT	" "
$$ END
$$ NAME		INSTRUM
$$ 		TEXT	" "
$$ END
$$ NAME		PROBHD
$$ 		FORMAT	"%14.14s"
$$ 		TEXT	" "
$$ END
$$ NAME		PULPROG
$$ 		TEXT	" "
$$ END
$$ NAME		TD
$$ 		TEXT	" "
$$ END
$$ NAME		SOLVENT
$$ 		TEXT	" "
$$ END
$$ NAME		NS
$$ 		TEXT	" "
$$ END
$$ NAME		DS
$$ 		TEXT	" "
$$ END
$$ T_NAME		SWH
$$ 		TYPE	R32
$$ 		CLASS	ACQU
$$ 		SUBRANGE 0.0 1e8
$$ 		REL	"SWH=SW*SFO1"
$$ 		INV_REL "SW=SWH/SFO1"
$$ 		UNIT	"Hz"
$$ 		FORMAT	"%14.3f Hz"
$$ 		TEXT	" "
$$ END
$$ T_NAME          FIDRES
$$                 TYPE    R32
$$                 CLASS   ACQU
$$                 SUBRANGE 0.0 100000
$$                 REL     "FIDRES=SW*SFO1/TD"
$$                 INV_REL "TD = nextpow(SW*SFO1/FIDRES)"
$$ 		UNIT	"Hz"
$$ 		FORMAT	"%14.6f Hz"
$$ 		TEXT	" "
$$ END
$$ T_NAME          AQ
$$ 		TYPE	R32
$$ 		CLASS	ACQU
$$ 		SUBRANGE 0.0 1000
$$ 		REL	"AQ=aqcalc(SW,SFO1,TD,DIGTYP)"
$$ 		INV_REL	"TD=tdcalc(SW,SFO1,1.0e6*AQ,DIGTYP)"
$$ 		UNIT	"sec"
$$ 		FORMAT	"%14.7f sec"
$$ 		TEXT	" "
$$ END
$$ NAME		RG
$$ 		TEXT	" "
$$ END
$$ T_NAME          DW
$$ 		TYPE	R32
$$ 		CLASS	ACQU
$$ 		SUBRANGE 0.0 1000000
$$ 		REL	"DW=1/(2*SW*SFO1)"
$$ 		INV_REL	"SW=1000000/(2*(0.005+DW)*SFO1)"
$$ 		UNIT	"usec"
$$ 		FORMAT	"%14.3lf usec"
$$ 		TEXT	" "
$$ END
$$ NAME		DE
$$ 		FORMAT	"%14.2f usec"
$$ 		TEXT	" "
$$ END
$$ NAME		TE
$$ 		FORMAT	"%14.1f K"
$$ 		TEXT	" "
$$ END
$$ T_NAME		D1
$$ 		TYPE	R32
$$ 		CLASS	ACQU
$$ 		SUBRANGE 0.0 1e38
$$ 		REL	"D1=D[1]"
$$ 		INV_REL	"D[1]=D1"
$$ 		UNIT	"sec"
$$ 		FORMAT	"%14.8f sec"
$$ 		TEXT	" "
$$ END
$$ T_NAME		d12
$$ 		TYPE	R32
$$ 		SUBRANGE 0.0 1e8
$$ 		CLASS	ACQU
$$ 		REL	"d12=20u"
$$ 		INV_REL	"D[0]=d12"
$$ 		UNIT	"sec"
$$ 		TEXT	" "
$$ 		FORMAT	"%14.8f sec"
$$ 		NONEDIT
$$ END
$$ NAME		TD0
$$ 		TEXT	" "
$$ END
$$ HEADER		"======== CHANNEL f1 ========"
$$ NAME		NUC1
$$ 		NONEDIT
$$ 		TEXT	" "
$$ END
$$ T_NAME		P1
$$ 		TYPE	R32
$$ 		CLASS	ACQU
$$ 		SUBRANGE 0.0 1.0e10
$$ 		REL	"P1=P[1]"
$$ 		INV_REL	"P[1]=P1"
$$ 		UNIT	"usec"
$$ 		FORMAT	"%14.2f usec"
$$ 		TEXT	" "
$$ END
$$ T_NAME		PL1
$$ 		TYPE	R32
$$ 		CLASS	ACQU
$$ 		SUBRANGE -6.0 1e38
$$ 		REL	"PL1=PL[1]"
$$ 		INV_REL	"PL[1]=PL1"
$$ 		UNIT	"dB"
$$ 		FORMAT	"%14.2f dB"
$$ 		TEXT	" "
$$ END
$$ T_NAME		PL9
$$ 		TYPE	R32
$$ 		CLASS	ACQU
$$ 		SUBRANGE -6.0 1e38
$$ 		REL	"PL9=PL[9]"
$$ 		INV_REL	"PL[9]=PL9"
$$ 		UNIT	"dB"
$$ 		FORMAT	"%14.2f dB"
$$ 		TEXT	" "
$$ END
$$ NAME		SFO1
$$ 		FORMAT	"%14.7f MHz"
$$ 		TEXT	" "
$$ END
##$RELAX= 
##$BRUKER FILE EXP=scon
$$ ##TITLE= Parameter file, TOPSPIN		Version 1.3
$$ ##JCAMPDX= 5.0
$$ ##DATATYPE= Parameter Values
$$ ##ORIGIN= Bruker BioSpin GmbH
$$ ##OWNER= bruker
$$ $$ 2008-07-01 18:19:31.991 +0200  WUR\bruker@RIK1030
$$ $$ D:\NMRautomation/data/WUR-bruker/nmr/AR170608.4D/1/scon
$$ ##$BLKPA= (0..15)
3 3 3 3 3 3 3 3 3 3 3 3 3 3 3 3 
$$ ##$BLKTR= (0..15)
3 3 3 3 3 3 3 3 3 3 3 3 3 3 3 3 
$$ ##$DE1= 2
$$ ##$DE2= 2
$$ ##$DEADC= 4
$$ ##$DEPA= 2
$$ ##$DERX= 3
$$ ##$PHASP4= (0..15)
0.5 0.5 0.5 0.5 0.5 0.5 0.5 0.5 0.5 0.5 0.5 0.5 0.5 0.5 0.5 0.5 
$$ ##$PHASPR= (0..15)
3 3 3 3 3 3 3 3 3 3 3 3 3 3 3 3 
$$ ##$SHAPPR= (0..15)
1.6 1.6 1.6 1.6 1.6 1.6 1.6 1.6 1.6 1.6 1.6 1.6 1.6 1.6 1.6 1.6 
$$ ##END=
##$RELAX= 
##$BRUKER FILE EXP=prosol_History
$$ #*******************************************************************
$$ #
$$ # $Source: /sc/CvsTree/sc/gen/src/prg/scripts/tix/prosol/lib/lists/default,v $
$$ #
$$ # Copyright (c) 1999
$$ # BRUKER ANALYTIK GMBH
$$ # D-76287 Rheinstetten, Germany
$$ #
$$ # All Rights Reserved
$$ #
$$ #
$$ # $Id: default,v 1.11.6.4 2006/06/09 10:27:10 ber Exp $
$$ #
$$ #*******************************************************************
$$ #../conf/instr/spect/prosol/relations/default
$$ #avance-version (05/10/24)
$$ #
$$ #pulses
$$ #
$$ P[0]=P90[F1];				#  90 deg pulse F1
$$ P[1]=P90[F1];				#  90 deg pulse F1
$$ P[2]=P90[F1]*2;				# 180 deg pulse F1
$$ P[3]=P90[F2];				#  90 deg pulse F2
$$ P[4]=P90[F2]*2;				# 180 deg pulse F2
$$ P[5]=PTOC[F1]*0.66;			#  60 deg pulse F1, TOCSY 
$$ P[6]=PTOC[F1];				#  90 deg pulse F1, TOCSY
$$ P[7]=PTOC[F1]*2;			# 180 deg pulse F1, TOCSY
$$ P[8]=PSH3[F1];                          #  90 deg selective F1, WET
$$ P[9]=PTOC[F2];				#  90 deg pulse F2, TOCSY
$$ P[10]=PTOC[F2]*2;			# 180 deg pulse F2, TOCSY
$$ P[11]=PSH1[F1];				#  90 deg selective F1
$$ P[12]=PSH2[F1];				# 180 deg selective F1
$$ #
$$ P[14]=PSH3[F2];				# 180 deg inversion, adiabatic
$$ P[15]=TROE[F1];				# cw pulse F1, ROESY
$$ P[18]=PSH7[F1];				# off-resonance presat F1
$$ P[21]=P90[F3];				#  90 deg pulse F3
$$ P[22]=P90[F3]*2;			# 180 deg pulse F3
$$ P[23]=P90[F4];				#  90 deg pulse F4
$$ P[24]=PSH2[F2];				# 180 deg refocussing, adiabatic
$$ P[25]=PROE[F1]*2;			# 180 deg pulse, Shaka ROESY
$$ P[27]=P90[F1];				#  90 deg pulse F1, WATERGATE
$$ #
$$ P[29]=PSH8[F1];                         # flip back pulse
$$ P[31]=PSH15[F2];                        # 180 deg adiabatic, F2, 13C x-filter
$$ P[32]=PSH16[F1];                        # 180 deg adiabatic, F1, z-spoil
$$ #P[33]=PSH[F1];                         #  90 deg, F1, hadamard
$$ #P[34]=PSH[F1];                         # 180 deg, F1, hadamard
$$ #P[35]=PSH[F2];                         #  90 deg, F2, hadamard
$$ #P[36]=PSH[F2];                         # 180 deg, F2, hadamard
$$ #P[37]=PSH[F3];                         #  90 deg, F3, hadamard
$$ #P[38]=PSH[F3];                         # 180 deg, F3, hadamard
$$ #
$$ P[63]=PSH11[F2];                        # 180 deg adiabatic decoupling, F2, 13C
$$ #
$$ #decoupling pulses
$$ #
$$ PCPD[1]=PCPDP[F1];			# 90 deg pulse F1, dec.
$$ PCPD[2]=PCPDP[F2];			# 90 deg pulse F2, dec.
$$ PCPD[3]=PCPDP[F3];			# 90 deg pulse F3, dec.
$$ #
$$ #power levels
$$ #
$$ PL[1]=PL90[F1];				# high power, F1
$$ PL[2]=PL90[F2];				# high power, F2
$$ PL[3]=PL90[F3];				# high power, F3
$$ PL[4]=PL90[F4];				# high power, F4
$$ PL[9]=PLCW[F1];				# presat power, F1
$$ PL[10]=PLTOC[F1];			# TOCSY power, F1
$$ PL[11]=PLROE[F1];			# ROESY power, F1
$$ PL[12]=PLCPDP[F2];			# dec. power, F2
$$ PL[13]=PLCPD2[F2];			# dec. power 2, F2
$$ PL[14]=PLNOE[F2];			# low power cw, F2
$$ PL[15]=PLTOC[F2];			# TOCSY power, F2
$$ PL[16]=PLCPDP[F3];			# dec. power, F3
$$ PL[18]=PL90[F1];			# WATERGATE power, F1
$$ PL[19]=PLCPDP[F1];			# dec. power, F1
$$ PL[21]=PLCW[F2];			# 
$$ PL[23]=PLTOC[F3];			# TOCSY power, F3
$$ PL[24]=PLHD[F2];			# HD decoupling, F2
$$ PL[25]=PLSH8U[F2];			# Eretic, F2
$$ PL[27]=PLROE[F1];			# Shaka Spinlock
$$ PL[30]=PLCPDP[F2];			# dec. power, F2, 13C (=pl12)
$$ PL[31]=PLUSER2[F2];			# dec. power, F2, 13C, cw bilev
$$ #
$$ #shapes
$$ #
$$ SP[1]=PLSH1[F1];			#  90 deg selective F1
$$ SP[2]=PLSH2[F1];			# 180 deg selective F1
$$ SP[3]=PLSH3[F2];			# adiabatic 180 deg, F2, inversion
$$ SP[6]=PLSH7[F1];			# off-resonance presat F1
$$ SP[7]=PLSH2[F2];			# adiabatic 180 deg, F2, refocussing
$$ SP[11]=PLSH8[F1];                       # flip-back pulse, F1, H
$$ SP[14]=PLSH12[F2];			# adiab. bilev dec., F2, 13C
$$ SP[18]=PLSH15[F2];                      # adiabatic 180 deg, F2, 13C, x-filter
$$ SP[19]=PLSH3[F1] +0.87;                 #  90 deg, F1, wet
$$ SP[20]=PLSH3[F1] -1.04;                 #  90 deg, F1, wet
$$ SP[21]=PLSH3[F1] +2.27;                 #  90 deg, F1, wet
$$ SP[22]=PLSH3[F1] -5.05;                 #  90 deg, F1, wet
$$ #SP[23]=PLSH[F1];                       #  90 deg, F1, hadamard
$$ #SP[24]=PLSH[F1];                       # 180 deg, F1, hadamard
$$ #SP[25]=PLSH[F2];                       #  90 deg, F2, hadamard
$$ #SP[26]=PLSH[F2];                       # 180 deg, F2, hadamard
$$ #SP[27]=PLSH[F3];                       #  90 deg, F3, hadamard
$$ #SP[28]=PLSH[F3];                       # 180 deg, F3, hadamard
$$ SP[29]=PLSH16[F1];                      # adiabatic 180 deg, F1, z-spoil
$$ SP[31]=PLSH11[F2];			# adiab. dec., F2, 13C
$$ #
$$ SPNAM1=PNSH1[F1];			#
$$ SPNAM2=PNSH2[F1];			#
$$ SPNAM3=PNSH3[F2];			#
$$ SPNAM6=PNSH7[F1];			#
$$ SPNAM7=PNSH2[F2];			#
$$ SPNAM11=PNSH8[F1];                      #
$$ SPNAM14=PNSH12[F2];			#
$$ SPNAM15=PNSH8U[F2];			# Eretic, F2
$$ SPNAM18=PNSH15[F2];			#
$$ SPNAM19=PNSH3[F1];			#
$$ SPNAM20=PNSH3[F1];			#
$$ SPNAM21=PNSH3[F1];			#
$$ SPNAM22=PNSH3[F1];			#
$$ #SPNAM23=PNSH[];                        #
$$ #SPNAM24=PNSH[];                        #
$$ #SPNAM25=PNSH[];                        #
$$ #SPNAM26=PNSH[];                        #
$$ #SPNAM27=PNSH[];                        #
$$ #SPNAM28=PNSH[];                        #
$$ SPNAM29=PNSH16[F1];                     #
$$ SPNAM31=PNSH11[F2];			#
$$ #
$$ SPOAL[1]=PASH1[F1];			#
$$ SPOAL[2]=PASH2[F1];			#
$$ SPOAL[3]=PASH3[F2];			#
$$ SPOAL[6]=PASH7[F1];			#
$$ SPOAL[7]=PASH2[F2];			#
$$ SPOAL[11]=PASH8[F1];
$$ SPOAL[14]=PASH12[F2];			#
$$ SPOAL[18]=PASH15[F2];			#
$$ SPOAL[19]=PASH3[F1];			#
$$ SPOAL[20]=PASH3[F1];			#
$$ SPOAL[21]=PASH3[F1];			#
$$ SPOAL[22]=PASH3[F1];			#
$$ #SPOAL[23]=PASH[];			#
$$ #SPOAL[24]=PASH[];			#
$$ #SPOAL[25]=PASH[];			#
$$ #SPOAL[26]=PASH[];			#
$$ #SPOAL[27]=PASH[];			#
$$ #SPOAL[28]=PASH[];			#
$$ SPOAL[29]=PASH16[F1];                   #
$$ SPOAL[31]=PASH11[F2];			#
$$ #
$$ #global
$$ #
$$ D[9]=TTOC[F1];				#
$$ D[16]=D_grad;				#
$$ P[16]=P_grad1;				#
$$ P[17]=P_mlev;				#
$$ P[19]=P_grad2;				#
$$ P[20]=P_mlev;				#
$$ P[28]=P_hsqc;				#
$$ #
##$RELAX= 
##$BRUKER FILE EXP=pulseprogram
$$ # 1 "C:/Bruker/TOPSPIN/exp/stan/nmr/lists/pp/zgpr"
$$ ;zgpr
$$ ;avance-version (06/11/09)
$$ ;1D sequence with f1 presaturation
$$ ;
$$ ;$CLASS=HighRes
$$ ;$DIM=1D
$$ ;$TYPE=
$$ ;$SUBTYPE=
$$ ;$COMMENT=
$$ 
$$ 
$$ # 1 "C:/Bruker/TOPSPIN/exp/stan/nmr/lists/pp/Avance.incl" 1
$$ ;Avance2.incl
$$ ;   for 1
$$ ;
$$ ;avance-version (07/01/22)
$$ ;
$$ ;$CLASS=HighRes Incl
$$ ;$COMMENT=
$$ 
$$ 
$$ 
$$ 
$$ 
$$ 
$$ 
$$ 
$$ 
$$ 
$$ 
$$ 
$$ 
$$ 
$$ 
$$ 
$$ 
$$ 
$$ 
$$ 
$$ 
$$ 
$$ 
$$ 
$$ 
$$ 
$$ 
$$ 
$$ 
$$ 
$$ 
$$ 
$$ 
$$ 
$$ 
$$ 
$$ 
$$ 
$$ 
$$ 
$$ 
$$ 
$$ 
$$ 
$$ 
$$ 
$$ 
$$ 
$$ 
$$ 
$$ 
$$ 
$$ 
$$ 
$$ 
$$ 
$$ 
$$ 
$$ 
$$ 
$$ 
$$ 
$$ 
$$ 
$$ 
$$ 
$$ 
$$ 
$$ 
$$ 
$$ 
$$ 
$$ 
$$ 
$$ 
$$ 
$$ 
$$ 
$$ 
$$ 
$$ 
$$ 
$$ 
$$ 
$$ 
$$ 
$$ 
$$ 
$$ 
$$ 
$$ 
$$ 
$$ 
$$ 
$$ 
$$ 
$$ 
$$ 
$$ 
$$ 
$$ 
$$ 
$$ 
$$ 
$$ 
$$ 
$$ 
$$ 
$$ 
$$ 
$$ 
$$ 
$$ 
$$ 
$$ 
$$ 
$$ 
$$ 
$$ 
$$ 
$$ 
$$ 
$$ 
$$ 
$$ 
$$ 
$$ 
$$ 
$$ 
$$ 
$$ 
$$ 
$$ 
$$ ;$Id: Avance2.incl,v 1.10.6.7 2007/01/22 13:54:46 ber Exp $
$$ # 12 "C:/Bruker/TOPSPIN/exp/stan/nmr/lists/pp/zgpr" 2
$$ 
$$ 
$$ 
$$ "d12=20u"
$$ 
$$ 
$$ "acqt0=-p1*2/3.1416"
$$ 
$$ 
$$ # 1 "mc_line 21 file C:/Bruker/TOPSPIN/exp/stan/nmr/lists/pp/zgpr expanding definition part of mc command before ze"
$$ define delay MCWRK
$$ define delay MCREST
$$ "MCWRK = 0.500000*30m"
$$ "MCREST = 30m - 30m"
$$ # 21 "C:/Bruker/TOPSPIN/exp/stan/nmr/lists/pp/zgpr"
$$ 1 ze
$$ # 1 "mc_line 21 file C:/Bruker/TOPSPIN/exp/stan/nmr/lists/pp/zgpr expanding definition of mc command after ze"
$$ # 22 "C:/Bruker/TOPSPIN/exp/stan/nmr/lists/pp/zgpr"
$$ # 1 "mc_line 22 file C:/Bruker/TOPSPIN/exp/stan/nmr/lists/pp/zgpr expanding start label for mc command"
$$ 2 MCWRK  * 2
$$ LBLF0, MCREST
$$ # 23 "C:/Bruker/TOPSPIN/exp/stan/nmr/lists/pp/zgpr"
$$   d12 pl9:f1
$$   d1 cw:f1 ph29
$$   4u do:f1
$$   d12 pl1:f1
$$   p1 ph1
$$   go=2 ph31
$$ # 1 "mc_line 29 file C:/Bruker/TOPSPIN/exp/stan/nmr/lists/pp/zgpr expanding mc command in line"
$$   MCWRK wr #0
$$   MCWRK zd 
$$   lo to LBLF0 times td0
$$ 
$$ # 30 "C:/Bruker/TOPSPIN/exp/stan/nmr/lists/pp/zgpr"
$$ exit
$$ 
$$ 
$$ ph1=0 2 2 0 1 3 3 1
$$ ph29=0
$$ ph31=0 2 2 0 1 3 3 1
$$ 
$$ 
$$ ;pl1 : f1 channel - power level for pulse (default)
$$ ;pl9 : f1 channel - power level for presaturation
$$ ;p1 : f1 channel -  90 degree high power pulse
$$ ;d1 : relaxation delay; 1-5 * T1
$$ ;d12: delay for power switching                      [20 usec]
$$ ;NS: 1 * n, total number of scans: NS * TD0
$$ 
$$ 
$$ 
$$ ;$Id: zgpr,v 1.7.10.2 2006/11/10 11:04:15 ber Exp $
##$RELAX= 
##$BRUKER FILE EXP=uxnmr.par
$$ ##TITLE= Parameter file, TOPSPIN		Version 1.3
$$ ##JCAMPDX= 5.0
$$ ##DATATYPE= Parameter Values
$$ ##ORIGIN= Bruker BioSpin GmbH
$$ ##OWNER= Administrator
$$ $$ 2008-03-03 09:42:28.895 +0100  WUR\bruker@RIK1030
$$ $$ C:/Bruker/TOPSPIN/conf/instr/avance400/uxnmr.par
$$ ##$ACB= 0
$$ ##$ACBTAT= (0..15)
0 88 72 0 0 0 0 0 0 0 0 0 0 0 0 0 
$$ ##$ACBTBA= (0..15)
0 0 0 0 0 0 0 0 0 0 0 0 0 0 0 0 
$$ ##$ACBTCTL= (0..15)
0 0 0 0 0 0 0 0 0 0 0 0 0 0 0 0 
$$ ##$ACBTDI= (0..15)
0 102 102 0 0 0 0 0 0 0 0 0 0 0 0 0 
$$ ##$ACBTDM= (0..15)
0 10 10 0 0 0 0 0 0 0 0 0 0 0 0 0 
$$ ##$ACBTFHI= (0..15)
0 400 400 0 0 0 0 0 0 0 0 0 0 0 0 0 
$$ ##$ACBTFL= (0..15)
0 73 74 0 0 0 0 0 0 0 0 0 0 0 0 0 
$$ ##$ACBTFLO= (0..15)
0 14 14 0 0 0 0 0 0 0 0 0 0 0 0 0 
$$ ##$ACBTOUT= (0..15)
0 1 2 0 0 0 0 0 0 0 0 0 0 0 0 0 
$$ ##$ACBTPO= (0..15)
0 150000 60000 0 0 0 0 0 0 0 0 0 0 0 0 0 
$$ ##$ACBTPW= (0..15)
0 10 10 0 0 0 0 0 0 0 0 0 0 0 0 0 
$$ ##$ACBTSB= (0..15)
0 0 0 0 0 0 0 0 0 0 0 0 0 0 0 0 
$$ ##$ACBTY= <no>
$$ ##$AQSBDHW= (0..31)
255 255 1 4 4 255 255 255 0 0 255 255 255 255 255 255 255 255 255 0 255 
255 255 255 255 255 255 255 255 255 255 255 
$$ ##$AQSBDID= (0..31)
255 255 88 83 83 255 255 255 65 67 255 255 255 255 255 255 255 255 255 
66 255 255 255 255 255 255 255 255 255 255 255 255 
$$ ##$AQSBDNO= (0..31)
255 255 1 1 2 255 255 255 1 1 255 255 255 255 255 255 255 255 255 1 255 
255 255 255 255 255 255 255 255 255 255 255 
$$ ##$AQSBDTY= (0..31)
255 255 3 16 16 255 255 255 5 9 255 255 255 255 255 255 255 255 255 7 
255 255 255 255 255 255 255 255 255 255 255 255 
$$ ##$AQSBUAD= (0..31)
255 255 52 36 37 255 255 255 54 26 255 255 255 255 255 255 255 255 255 
32 255 255 255 255 255 255 255 255 255 255 255 255 
$$ ##$AQSECL= (0..31)
255 255 2 3 3 255 255 255 5 2 255 255 255 255 255 255 255 255 255 255 
255 255 255 255 255 255 255 255 255 255 255 255 
$$ ##$AQSECLS= (0..31)
255 255 3 2 2 255 255 255 0 0 255 255 255 255 255 255 255 255 255 255 
255 255 255 255 255 255 255 255 255 255 255 255 
$$ ##$ATT19F= (0..1)
0 0 
$$ ##$ATT1H= (0..1)
0 0 
$$ ##$ATT3H= (0..1)
0 0 
$$ ##$ATTX= (0..1)
0 0 
$$ ##$ATTY= (0..1)
0 0 
$$ ##$ATTZ= (0..1)
0 0 
$$ ##$BACSAIR= no
$$ ##$BACSCAP= 60
$$ ##$BACSDEL= 10
$$ ##$BACSFCM= no
$$ ##$BACSOPT= <>
$$ ##$BACSTY= <tty08>
$$ ##$BARPTY= <no>
$$ ##$BFREQ= 400.13
$$ ##$BIRDS= yes
$$ ##$BMPC= 0
$$ ##$BMPCTY= <no>
$$ ##$BPSUTY= <no>
$$ ##$BSMS= 1
$$ ##$BSMSTY= <tty02>
$$ ##$CFASMOD= (0..7)
1 1 1 1 1 1 1 1 
$$ ##$CFASMUL= (0..7)
1 1 1 1 1 1 1 1 
$$ ##$CNFTXDR= (0..7)
6 6 0 0 0 0 0 0 
$$ ##$COMDIG2= 0
$$ ##$CPDBTY= <no>
$$ ##$CRCOTY= <no>
$$ ##$DATSTAT= no
$$ ##$DIGI140= (0..7)
0 0 0 0 0 0 0 0 
$$ ##$DIGIB12= (0..7)
0 0 0 0 0 0 0 0 
$$ ##$DIGIB16= (0..7)
0 0 0 0 0 0 0 0 
$$ ##$DIGIFA= (0..7)
0 0 0 0 0 0 0 0 
$$ ##$DIGIHA= (0..7)
0 0 0 0 0 0 0 0 
$$ ##$DIGIHAF= (0..7)
0 0 0 0 0 0 0 0 
$$ ##$DIGIHRD= (0..7)
0 0 0 0 0 0 0 0 
$$ ##$DIGIIA= (0..7)
0 0 0 0 0 0 0 0 
$$ ##$DIGIO16= (0..7)
0 0 0 0 0 0 0 0 
$$ ##$DIGISA= (0..7)
1 0 0 0 0 0 0 0 
$$ ##$DIGISAF= (0..7)
0 0 0 0 0 0 0 0 
$$ ##$DIGISL= (0..7)
0 0 0 0 0 0 0 0 
$$ ##$DIGITYI= (0..7)
0 0 0 0 0 0 0 0 
$$ ##$DIGITYP= (0..7)
0 0 0 0 0 0 0 0 
$$ ##$DIGITZ= 0
$$ ##$DRU= no
$$ ##$FCUMEM= (0..7)
2093056 2093056 0 0 0 0 0 0 
$$ ##$FCUPAL= (0..7)
260 260 0 0 0 0 0 0 
$$ ##$FQMIX= 0
$$ ##$FUNCMOD= <>
$$ ##$GCUTYPE= 2
$$ ##$GTUTY= <no>
$$ ##$HFAC= 3
$$ ##$HPCU= 0
$$ ##$HPCUTY= <no>
$$ ##$HPTXLP= (0..3)
-1 -1 -1 -1 
$$ ##$HPTXPI= (0..3)
0 0 0 0 
$$ ##$HPTXPO= (0..3)
0 0 0 0 
$$ ##$HPTXTY= (0..3)
0 0 0 0 
$$ ##$IF451= 0
$$ ##$IFREQ= 1
$$ ##$INTFPR= 0
$$ ##$IPSO= no
$$ ##$LOCKTY= <tty03>
$$ ##$LOCSWID= 0
$$ ##$M2FAC= 0
$$ ##$MASTY= <no>
$$ ##$MEMPRM= 0
$$ ##$MHFAC= 0
$$ ##$MXFAC= 0
$$ ##$NAMPD1= <2H>
$$ ##$NAMPD10= <>
$$ ##$NAMPD11= <>
$$ ##$NAMPD12= <>
$$ ##$NAMPD13= <>
$$ ##$NAMPD14= <>
$$ ##$NAMPD15= <>
$$ ##$NAMPD16= <>
$$ ##$NAMPD2= <X-BB19F_2HS>
$$ ##$NAMPD3= <1H>
$$ ##$NAMPD4= <>
$$ ##$NAMPD5= <>
$$ ##$NAMPD6= <>
$$ ##$NAMPD7= <>
$$ ##$NAMPD8= <>
$$ ##$NAMPD9= <>
$$ ##$NFCU= 2
$$ ##$NMRCH= 0
$$ ##$NMRMEM= 0
$$ ##$NRCU= 1
$$ ##$NROUT= 1
$$ ##$PAMPF1= (0..15)
75 99 67 27 0 0 0 12 117 46 8 118 1 0 0 0 
$$ ##$PAMPF2= (0..15)
0 0 0 0 0 0 0 0 0 0 0 0 0 0 0 0 
$$ ##$PAMPF3= (0..15)
0 0 0 0 0 0 0 0 0 0 0 0 0 0 0 0 
$$ ##$PAMPF4= (0..15)
0 0 0 0 0 0 0 0 0 0 0 0 0 0 0 0 
$$ ##$PAMPF5= (0..15)
0 0 0 0 0 0 0 0 0 0 0 0 0 0 0 0 
$$ ##$PAMPF6= (0..15)
0 0 0 0 0 0 0 0 0 0 0 0 0 0 0 0 
$$ ##$PAMPF7= (0..15)
0 0 0 0 0 0 0 0 0 0 0 0 0 0 0 0 
$$ ##$PAMPF8= (0..15)
0 0 0 0 0 0 0 0 0 0 0 0 0 0 0 0 
$$ ##$PH4= 0
$$ ##$PHF4TY= <no>
$$ ##$POWCHK= no
$$ ##$PRAMD1= (0..7)
0 1048576 0 0 0 1048576 0 0 
$$ ##$PRAMD10= (0..7)
0 0 0 0 0 0 0 0 
$$ ##$PRAMD11= (0..7)
0 0 0 0 0 0 0 0 
$$ ##$PRAMD12= (0..7)
0 0 0 0 0 0 0 0 
$$ ##$PRAMD13= (0..7)
0 0 0 0 0 0 0 0 
$$ ##$PRAMD14= (0..7)
0 0 0 0 0 0 0 0 
$$ ##$PRAMD15= (0..7)
0 0 0 0 0 0 0 0 
$$ ##$PRAMD16= (0..7)
0 0 0 0 0 0 0 0 
$$ ##$PRAMD17= (0..7)
0 0 0 0 0 0 0 0 
$$ ##$PRAMD18= (0..7)
0 0 0 0 0 0 0 0 
$$ ##$PRAMD19= (0..7)
0 0 0 0 0 0 0 0 
$$ ##$PRAMD2= (0..7)
2147483644 2146435071 2147483647 134217727 2147483644 2146435071 2147483647 
134217727 
$$ ##$PRAMD20= (0..7)
0 0 0 0 0 0 0 0 
$$ ##$PRAMD21= (0..7)
0 0 0 0 0 0 0 0 
$$ ##$PRAMD3= (0..7)
2 0 0 0 2 0 0 0 
$$ ##$PRAMD4= (0..7)
2147483644 2146435071 2147483647 134217727 2147483644 2146435071 2147483647 
134217727 
$$ ##$PRAMD5= (0..7)
0 0 0 0 0 0 0 0 
$$ ##$PRAMD6= (0..7)
0 0 0 0 0 0 0 0 
$$ ##$PRAMD7= (0..7)
0 0 0 0 0 0 0 0 
$$ ##$PRAMD8= (0..7)
0 0 0 0 0 0 0 0 
$$ ##$PRAMD9= (0..7)
0 0 0 0 0 0 0 0 
$$ ##$PRAMLED= (0..1)
15 15 
$$ ##$PRAMP1= <tty01>
$$ ##$PRAMP2= <no>
$$ ##$PRAMP3= <no>
$$ ##$PRAMP4= <no>
$$ ##$PRAMP5= <no>
$$ ##$PRAMP6= <no>
$$ ##$PRAMP7= <no>
$$ ##$PRAMP8= <no>
$$ ##$PRAMPTP= 0
$$ ##$PREPTY= <no>
$$ ##$PRESHLD= 0
$$ ##$PTS160= -1
$$ ##$PTSA2X= (0..7)
0 0 0 0 0 0 0 0 
$$ ##$PTSF2X= (0..7)
0 0 0 0 0 0 0 0 
$$ ##$PTSFMX= (0..7)
429.9 429.9 0 0 0 0 0 0 
$$ ##$PULCHK= no
$$ ##$RCUCDS= (0..7)
8388608 0 0 0 0 0 0 0 
$$ ##$RCUCFS= (0..7)
4096 0 0 0 0 0 0 0 
$$ ##$RCUCSS= (0..7)
1048576 0 0 0 0 0 0 0 
$$ ##$RCUI2C1= (0..7)
78 0 0 0 0 0 0 0 
$$ ##$RCUI2C2= (0..7)
0 0 0 0 0 0 0 0 
$$ ##$RCUI2C3= (0..7)
0 0 0 0 0 0 0 0 
$$ ##$RCUI2C4= (0..7)
0 0 0 0 0 0 0 0 
$$ ##$RCUI2C5= (0..7)
0 0 0 0 0 0 0 0 
$$ ##$RCUI2C6= (0..7)
0 0 0 0 0 0 0 0 
$$ ##$RCUI2C7= (0..7)
0 0 0 0 0 0 0 0 
$$ ##$RCUI2C8= (0..7)
0 0 0 0 0 0 0 0 
$$ ##$RDCU= 0
$$ ##$RGTYPE= (0..7)
5 0 0 0 0 0 0 0 
$$ ##$RG_max= (0..7)
46341 0 0 0 0 0 0 0 
$$ ##$RG_min= (0..7)
1 0 0 0 0 0 0 0 
$$ ##$RG_tab1= (0..255)
1 1.1 1.3 1.4 1.6 1.8 2 2.2 2.5 2.8 3.2 3.6 4 4.5 5 5.7 6.3 7.1 8 9 10.1 
11.3 12.7 14.3 16 18 20.2 22.6 25.4 28.5 32 35.9 40.3 45.3 50.8 57 64 
71.8 80.6 90.5 101.6 114 128 143.7 161.3 181 203.2 228.1 256 287.4 322.5 
362 406.4 456.1 512 574.7 645.1 724.1 812.7 912.3 1024 1149.4 1290.2 1448.2 
1625.5 1824.6 2048 2298.8 2580.3 2896.3 3251 3649.1 4096 4597.6 5160.6 
5792.6 6502 7298.2 8192 9195.2 10321.3 11585.2 13004 14596.5 16384 18390.4 
20642.5 23170.5 26008 29193 32768 36780.8 41285.1 46341 -1 -1 -1 -1 -1 
-1 -1 -1 -1 -1 -1 -1 -1 -1 -1 -1 -1 -1 -1 -1 -1 -1 -1 -1 -1 -1 -1 -1 -1 
-1 -1 -1 -1 -1 -1 -1 -1 -1 -1 -1 -1 -1 -1 -1 -1 -1 -1 -1 -1 -1 -1 -1 -1 
-1 -1 -1 -1 -1 -1 -1 -1 -1 -1 -1 -1 -1 -1 -1 -1 -1 -1 -1 -1 -1 -1 -1 -1 
-1 -1 -1 -1 -1 -1 -1 -1 -1 -1 -1 -1 -1 -1 -1 -1 -1 -1 -1 -1 -1 -1 -1 -1 
-1 -1 -1 -1 -1 -1 -1 -1 -1 -1 -1 -1 -1 -1 -1 -1 -1 -1 -1 -1 -1 -1 -1 -1 
-1 -1 -1 -1 -1 -1 -1 -1 -1 -1 -1 -1 -1 -1 -1 -1 -1 -1 -1 -1 -1 -1 -1 -1 
-1 -1 -1 -1 -1 -1 -1 -1 -1 -1 -1 -1 -1 
$$ ##$RG_tab2= (0..255)
-1 -1 -1 -1 -1 -1 -1 -1 -1 -1 -1 -1 -1 -1 -1 -1 -1 -1 -1 -1 -1 -1 -1 -1 
-1 -1 -1 -1 -1 -1 -1 -1 -1 -1 -1 -1 -1 -1 -1 -1 -1 -1 -1 -1 -1 -1 -1 -1 
-1 -1 -1 -1 -1 -1 -1 -1 -1 -1 -1 -1 -1 -1 -1 -1 -1 -1 -1 -1 -1 -1 -1 -1 
-1 -1 -1 -1 -1 -1 -1 -1 -1 -1 -1 -1 -1 -1 -1 -1 -1 -1 -1 -1 -1 -1 -1 -1 
-1 -1 -1 -1 -1 -1 -1 -1 -1 -1 -1 -1 -1 -1 -1 -1 -1 -1 -1 -1 -1 -1 -1 -1 
-1 -1 -1 -1 -1 -1 -1 -1 -1 -1 -1 -1 -1 -1 -1 -1 -1 -1 -1 -1 -1 -1 -1 -1 
-1 -1 -1 -1 -1 -1 -1 -1 -1 -1 -1 -1 -1 -1 -1 -1 -1 -1 -1 -1 -1 -1 -1 -1 
-1 -1 -1 -1 -1 -1 -1 -1 -1 -1 -1 -1 -1 -1 -1 -1 -1 -1 -1 -1 -1 -1 -1 -1 
-1 -1 -1 -1 -1 -1 -1 -1 -1 -1 -1 -1 -1 -1 -1 -1 -1 -1 -1 -1 -1 -1 -1 -1 
-1 -1 -1 -1 -1 -1 -1 -1 -1 -1 -1 -1 -1 -1 -1 -1 -1 -1 -1 -1 -1 -1 -1 -1 
-1 -1 -1 -1 -1 -1 -1 -1 -1 -1 -1 -1 -1 -1 -1 -1 
$$ ##$RG_tab3= (0..255)
-1 -1 -1 -1 -1 -1 -1 -1 -1 -1 -1 -1 -1 -1 -1 -1 -1 -1 -1 -1 -1 -1 -1 -1 
-1 -1 -1 -1 -1 -1 -1 -1 -1 -1 -1 -1 -1 -1 -1 -1 -1 -1 -1 -1 -1 -1 -1 -1 
-1 -1 -1 -1 -1 -1 -1 -1 -1 -1 -1 -1 -1 -1 -1 -1 -1 -1 -1 -1 -1 -1 -1 -1 
-1 -1 -1 -1 -1 -1 -1 -1 -1 -1 -1 -1 -1 -1 -1 -1 -1 -1 -1 -1 -1 -1 -1 -1 
-1 -1 -1 -1 -1 -1 -1 -1 -1 -1 -1 -1 -1 -1 -1 -1 -1 -1 -1 -1 -1 -1 -1 -1 
-1 -1 -1 -1 -1 -1 -1 -1 -1 -1 -1 -1 -1 -1 -1 -1 -1 -1 -1 -1 -1 -1 -1 -1 
-1 -1 -1 -1 -1 -1 -1 -1 -1 -1 -1 -1 -1 -1 -1 -1 -1 -1 -1 -1 -1 -1 -1 -1 
-1 -1 -1 -1 -1 -1 -1 -1 -1 -1 -1 -1 -1 -1 -1 -1 -1 -1 -1 -1 -1 -1 -1 -1 
-1 -1 -1 -1 -1 -1 -1 -1 -1 -1 -1 -1 -1 -1 -1 -1 -1 -1 -1 -1 -1 -1 -1 -1 
-1 -1 -1 -1 -1 -1 -1 -1 -1 -1 -1 -1 -1 -1 -1 -1 -1 -1 -1 -1 -1 -1 -1 -1 
-1 -1 -1 -1 -1 -1 -1 -1 -1 -1 -1 -1 -1 -1 -1 -1 
$$ ##$RG_tab4= (0..255)
-1 -1 -1 -1 -1 -1 -1 -1 -1 -1 -1 -1 -1 -1 -1 -1 -1 -1 -1 -1 -1 -1 -1 -1 
-1 -1 -1 -1 -1 -1 -1 -1 -1 -1 -1 -1 -1 -1 -1 -1 -1 -1 -1 -1 -1 -1 -1 -1 
-1 -1 -1 -1 -1 -1 -1 -1 -1 -1 -1 -1 -1 -1 -1 -1 -1 -1 -1 -1 -1 -1 -1 -1 
-1 -1 -1 -1 -1 -1 -1 -1 -1 -1 -1 -1 -1 -1 -1 -1 -1 -1 -1 -1 -1 -1 -1 -1 
-1 -1 -1 -1 -1 -1 -1 -1 -1 -1 -1 -1 -1 -1 -1 -1 -1 -1 -1 -1 -1 -1 -1 -1 
-1 -1 -1 -1 -1 -1 -1 -1 -1 -1 -1 -1 -1 -1 -1 -1 -1 -1 -1 -1 -1 -1 -1 -1 
-1 -1 -1 -1 -1 -1 -1 -1 -1 -1 -1 -1 -1 -1 -1 -1 -1 -1 -1 -1 -1 -1 -1 -1 
-1 -1 -1 -1 -1 -1 -1 -1 -1 -1 -1 -1 -1 -1 -1 -1 -1 -1 -1 -1 -1 -1 -1 -1 
-1 -1 -1 -1 -1 -1 -1 -1 -1 -1 -1 -1 -1 -1 -1 -1 -1 -1 -1 -1 -1 -1 -1 -1 
-1 -1 -1 -1 -1 -1 -1 -1 -1 -1 -1 -1 -1 -1 -1 -1 -1 -1 -1 -1 -1 -1 -1 -1 
-1 -1 -1 -1 -1 -1 -1 -1 -1 -1 -1 -1 -1 -1 -1 -1 
$$ ##$RG_tab5= (0..255)
-1 -1 -1 -1 -1 -1 -1 -1 -1 -1 -1 -1 -1 -1 -1 -1 -1 -1 -1 -1 -1 -1 -1 -1 
-1 -1 -1 -1 -1 -1 -1 -1 -1 -1 -1 -1 -1 -1 -1 -1 -1 -1 -1 -1 -1 -1 -1 -1 
-1 -1 -1 -1 -1 -1 -1 -1 -1 -1 -1 -1 -1 -1 -1 -1 -1 -1 -1 -1 -1 -1 -1 -1 
-1 -1 -1 -1 -1 -1 -1 -1 -1 -1 -1 -1 -1 -1 -1 -1 -1 -1 -1 -1 -1 -1 -1 -1 
-1 -1 -1 -1 -1 -1 -1 -1 -1 -1 -1 -1 -1 -1 -1 -1 -1 -1 -1 -1 -1 -1 -1 -1 
-1 -1 -1 -1 -1 -1 -1 -1 -1 -1 -1 -1 -1 -1 -1 -1 -1 -1 -1 -1 -1 -1 -1 -1 
-1 -1 -1 -1 -1 -1 -1 -1 -1 -1 -1 -1 -1 -1 -1 -1 -1 -1 -1 -1 -1 -1 -1 -1 
-1 -1 -1 -1 -1 -1 -1 -1 -1 -1 -1 -1 -1 -1 -1 -1 -1 -1 -1 -1 -1 -1 -1 -1 
-1 -1 -1 -1 -1 -1 -1 -1 -1 -1 -1 -1 -1 -1 -1 -1 -1 -1 -1 -1 -1 -1 -1 -1 
-1 -1 -1 -1 -1 -1 -1 -1 -1 -1 -1 -1 -1 -1 -1 -1 -1 -1 -1 -1 -1 -1 -1 -1 
-1 -1 -1 -1 -1 -1 -1 -1 -1 -1 -1 -1 -1 -1 -1 -1 
$$ ##$RG_tab6= (0..255)
-1 -1 -1 -1 -1 -1 -1 -1 -1 -1 -1 -1 -1 -1 -1 -1 -1 -1 -1 -1 -1 -1 -1 -1 
-1 -1 -1 -1 -1 -1 -1 -1 -1 -1 -1 -1 -1 -1 -1 -1 -1 -1 -1 -1 -1 -1 -1 -1 
-1 -1 -1 -1 -1 -1 -1 -1 -1 -1 -1 -1 -1 -1 -1 -1 -1 -1 -1 -1 -1 -1 -1 -1 
-1 -1 -1 -1 -1 -1 -1 -1 -1 -1 -1 -1 -1 -1 -1 -1 -1 -1 -1 -1 -1 -1 -1 -1 
-1 -1 -1 -1 -1 -1 -1 -1 -1 -1 -1 -1 -1 -1 -1 -1 -1 -1 -1 -1 -1 -1 -1 -1 
-1 -1 -1 -1 -1 -1 -1 -1 -1 -1 -1 -1 -1 -1 -1 -1 -1 -1 -1 -1 -1 -1 -1 -1 
-1 -1 -1 -1 -1 -1 -1 -1 -1 -1 -1 -1 -1 -1 -1 -1 -1 -1 -1 -1 -1 -1 -1 -1 
-1 -1 -1 -1 -1 -1 -1 -1 -1 -1 -1 -1 -1 -1 -1 -1 -1 -1 -1 -1 -1 -1 -1 -1 
-1 -1 -1 -1 -1 -1 -1 -1 -1 -1 -1 -1 -1 -1 -1 -1 -1 -1 -1 -1 -1 -1 -1 -1 
-1 -1 -1 -1 -1 -1 -1 -1 -1 -1 -1 -1 -1 -1 -1 -1 -1 -1 -1 -1 -1 -1 -1 -1 
-1 -1 -1 -1 -1 -1 -1 -1 -1 -1 -1 -1 -1 -1 -1 -1 
$$ ##$RG_tab7= (0..255)
-1 -1 -1 -1 -1 -1 -1 -1 -1 -1 -1 -1 -1 -1 -1 -1 -1 -1 -1 -1 -1 -1 -1 -1 
-1 -1 -1 -1 -1 -1 -1 -1 -1 -1 -1 -1 -1 -1 -1 -1 -1 -1 -1 -1 -1 -1 -1 -1 
-1 -1 -1 -1 -1 -1 -1 -1 -1 -1 -1 -1 -1 -1 -1 -1 -1 -1 -1 -1 -1 -1 -1 -1 
-1 -1 -1 -1 -1 -1 -1 -1 -1 -1 -1 -1 -1 -1 -1 -1 -1 -1 -1 -1 -1 -1 -1 -1 
-1 -1 -1 -1 -1 -1 -1 -1 -1 -1 -1 -1 -1 -1 -1 -1 -1 -1 -1 -1 -1 -1 -1 -1 
-1 -1 -1 -1 -1 -1 -1 -1 -1 -1 -1 -1 -1 -1 -1 -1 -1 -1 -1 -1 -1 -1 -1 -1 
-1 -1 -1 -1 -1 -1 -1 -1 -1 -1 -1 -1 -1 -1 -1 -1 -1 -1 -1 -1 -1 -1 -1 -1 
-1 -1 -1 -1 -1 -1 -1 -1 -1 -1 -1 -1 -1 -1 -1 -1 -1 -1 -1 -1 -1 -1 -1 -1 
-1 -1 -1 -1 -1 -1 -1 -1 -1 -1 -1 -1 -1 -1 -1 -1 -1 -1 -1 -1 -1 -1 -1 -1 
-1 -1 -1 -1 -1 -1 -1 -1 -1 -1 -1 -1 -1 -1 -1 -1 -1 -1 -1 -1 -1 -1 -1 -1 
-1 -1 -1 -1 -1 -1 -1 -1 -1 -1 -1 -1 -1 -1 -1 -1 
$$ ##$RG_tab8= (0..255)
-1 -1 -1 -1 -1 -1 -1 -1 -1 -1 -1 -1 -1 -1 -1 -1 -1 -1 -1 -1 -1 -1 -1 -1 
-1 -1 -1 -1 -1 -1 -1 -1 -1 -1 -1 -1 -1 -1 -1 -1 -1 -1 -1 -1 -1 -1 -1 -1 
-1 -1 -1 -1 -1 -1 -1 -1 -1 -1 -1 -1 -1 -1 -1 -1 -1 -1 -1 -1 -1 -1 -1 -1 
-1 -1 -1 -1 -1 -1 -1 -1 -1 -1 -1 -1 -1 -1 -1 -1 -1 -1 -1 -1 -1 -1 -1 -1 
-1 -1 -1 -1 -1 -1 -1 -1 -1 -1 -1 -1 -1 -1 -1 -1 -1 -1 -1 -1 -1 -1 -1 -1 
-1 -1 -1 -1 -1 -1 -1 -1 -1 -1 -1 -1 -1 -1 -1 -1 -1 -1 -1 -1 -1 -1 -1 -1 
-1 -1 -1 -1 -1 -1 -1 -1 -1 -1 -1 -1 -1 -1 -1 -1 -1 -1 -1 -1 -1 -1 -1 -1 
-1 -1 -1 -1 -1 -1 -1 -1 -1 -1 -1 -1 -1 -1 -1 -1 -1 -1 -1 -1 -1 -1 -1 -1 
-1 -1 -1 -1 -1 -1 -1 -1 -1 -1 -1 -1 -1 -1 -1 -1 -1 -1 -1 -1 -1 -1 -1 -1 
-1 -1 -1 -1 -1 -1 -1 -1 -1 -1 -1 -1 -1 -1 -1 -1 -1 -1 -1 -1 -1 -1 -1 -1 
-1 -1 -1 -1 -1 -1 -1 -1 -1 -1 -1 -1 -1 -1 -1 -1 
$$ ##$ROUTER= 3
$$ ##$RX22TY= <tty10>
$$ ##$SCMTY= <no>
$$ ##$SPECTR= 5
$$ ##$SY2FLAG= 0
$$ ##$TFXNUM= 0
$$ ##$TRIPLO2= 0
$$ ##$VTUTY= <tty05>
$$ ##$WBREFAM= (0..15)
100 100 100 100 100 100 100 100 100 100 100 100 100 100 100 100 
$$ ##$WBREFPH= (0..15)
0 0 0 0 0 0 0 0 0 0 0 0 0 0 0 0 
$$ ##$XFAC= 2
$$ ##END=
##$RELAX= 
$$ Bruker specific parameters
$$ --------------------------
##$DU= <P:\NMR-data>
##$EXPNO= 1
##$NAME= <NMR_polar_Ctrol_p30.4D>
##$PROCNO= 1
##$TYPE= <nmr>
##$USER= <Ainhoa_raw_data>
##$ACQT0= -4.83829889523336
##$AMP= (0..31)
100 100 100 100 100 100 100 100 100 100 100 100 100 100 100 100 100 100
100 100 100 100 100 100 100 100 100 100 100 100 100 100
##$ANAVPT= -1
##$AQSEQ= 0
##$AQ_mod= 3
##$AUNM= <au_zg>
##$AUTOPOS= <14 >
##$BF1= 400.13
##$BF2= 100.612769
##$BF3= 400.13
##$BF4= 400.13
##$BF5= 500.13
##$BF6= 500.13
##$BF7= 500.13
##$BF8= 500.13
##$BYTORDA= 0
##$CFDGTYP= 0
##$CFRGTYP= 5
##$CHEMSTR= <none>
##$CNST= (0..63)
1 1 145 1 1 1 1 1 1 1 1 1 1 1 1 1 1 1 1 1 1 1 1 1 1 1 1 1 1 1 1 1 1 1 1
1 1 1 1 1 1 1 1 1 1 1 1 1 1 1 1 1 1 1 1 1 1 1 1 1 1 1 1 1
##$CPDPRG= <>
##$CPDPRG1= <>
##$CPDPRG2= <>
##$CPDPRG3= <>
##$CPDPRG4= <mlev>
##$CPDPRG5= <mlev>
##$CPDPRG6= <mlev>
##$CPDPRG7= <mlev>
##$CPDPRG8= <mlev>
##$CPDPRGB= <>
##$CPDPRGT= <>
##$D= (0..63)
0 2 0 0 0 0 0 0 0 0.06 0 0 2e-005 0 0 0 0.0002 0 0 0 0 0 0 0 0 0 0 0 0
0 0 0 0 0 0 0 0 0 0 0 0 0 0 0 0 0 0 0 0 0 0 0 0 0 0 0 0 0 0 0 0 0 0 0
##$DATE= 1214932954
##$DBL= (0..7)
120 120 120 120 120 120 120 120
##$DBP= (0..7)
150 150 150 150 150 150 150 150
##$DBP07= 0
##$DBPNAM0= <>
##$DBPNAM1= <>
##$DBPNAM2= <>
##$DBPNAM3= <>
##$DBPNAM4= <>
##$DBPNAM5= <>
##$DBPNAM6= <>
##$DBPNAM7= <>
##$DBPOAL= (0..7)
0.5 0.5 0.5 0.5 0.5 0.5 0.5 0.5
##$DBPOFFS= (0..7)
0 0 0 0 0 0 0 0
##$DE= 6
##$DECBNUC= <off>
##$DECIM= 24
##$DECNUC= <off>
##$DECSTAT= 4
##$DIGMOD= 0
##$DIGTYP= 7
##$DL= (0..7)
0 120 120 120 120 120 120 120
##$DP= (0..7)
150 150 150 150 150 150 150 150
##$DP07= 0
##$DPNAME0= <>
##$DPNAME1= <>
##$DPNAME2= <>
##$DPNAME3= <>
##$DPNAME4= <>
##$DPNAME5= <>
##$DPNAME6= <>
##$DPNAME7= <>
##$DPOAL= (0..7)
0.5 0.5 0.5 0.5 0.5 0.5 0.5 0.5
##$DPOFFS= (0..7)
0 0 0 0 0 0 0 0
##$DQDMODE= 0
##$DR= 18
##$DS= 4
##$DSLIST= <SSSSSSSSSSSSSSS>
##$DSPFIRM= 0
##$DSPFVS= -1
##$DTYPA= 0
##$EXP= <AID_d2o>
##$F1LIST= <111111111111111>
##$F2LIST= <222222222222222>
##$F3LIST= <333333333333333>
##$FCUCHAN= (0..9)
0 2 1 0 0 0 0 0 0 0
##$FL1= 90
##$FL2= 90
##$FL3= 90
##$FL4= 90
##$FOV= 20
##$FQ1LIST= <freqlist>
##$FQ2LIST= <freqlist>
##$FQ3LIST= <freqlist>
##$FQ4LIST= <freqlist>
##$FQ5LIST= <freqlist>
##$FQ6LIST= <freqlist>
##$FQ7LIST= <freqlist>
##$FQ8LIST= <freqlist>
##$FRQLO3= 1882485.02994012
##$FRQLO3N= 0
##$FS= (0..7)
83 83 83 83 83 83 83 83
##$FTLPGN= 0
##$FW= 90000
##$FnMODE= 0
##$FnTYPE= 0
##$GP031= 0
##$GPNAM0= <sine.100>
##$GPNAM1= <sine.100>
##$GPNAM10= <sine.100>
##$GPNAM11= <sine.100>
##$GPNAM12= <sine.100>
##$GPNAM13= <sine.100>
##$GPNAM14= <sine.100>
##$GPNAM15= <sine.100>
##$GPNAM16= <sine.100>
##$GPNAM17= <sine.100>
##$GPNAM18= <sine.100>
##$GPNAM19= <sine.100>
##$GPNAM2= <sine.100>
##$GPNAM20= <sine.100>
##$GPNAM21= <sine.100>
##$GPNAM22= <sine.100>
##$GPNAM23= <sine.100>
##$GPNAM24= <sine.100>
##$GPNAM25= <sine.100>
##$GPNAM26= <sine.100>
##$GPNAM27= <sine.100>
##$GPNAM28= <sine.100>
##$GPNAM29= <sine.100>
##$GPNAM3= <sine.100>
##$GPNAM30= <sine.100>
##$GPNAM31= <sine.100>
##$GPNAM4= <sine.100>
##$GPNAM5= <sine.100>
##$GPNAM6= <sine.100>
##$GPNAM7= <sine.100>
##$GPNAM8= <sine.100>
##$GPNAM9= <sine.100>
##$GPX= (0..31)
0 0 0 0 0 0 0 0 0 0 0 0 0 0 0 0 0 0 0 0 0 0 0 0 0 0 0 0 0 0 0 0
##$GPY= (0..31)
0 0 0 0 0 0 0 0 0 0 0 0 0 0 0 0 0 0 0 0 0 0 0 0 0 0 0 0 0 0 0 0
##$GPZ= (0..31)
0 0 0 0 0 0 0 0 0 0 0 0 0 0 0 0 0 0 0 0 0 0 0 0 0 0 0 0 0 0 0 0
##$GRDPROG= <>
##$GRPDLY= -1
##$HDDUTY= 20
##$HDRATE= 20
##$HGAIN= (0..3)
0 0 0 0
##$HL1= 1
##$HL2= 35
##$HL3= 16
##$HL4= 17
##$HOLDER= 0
##$HPMOD= (0..7)
0 0 0 0 0 0 0 0
##$HPPRGN= 0
##$IN= (0..63)
0.001 0.001 0.001 0.001 0.001 0.001 0.001 0.001 0.001 0.001 0.001 0.001
0.001 0.001 0.001 0.001 0.001 0.001 0.001 0.001 0.001 0.001 0.001 0.001
0.001 0.001 0.001 0.001 0.001 0.001 0.001 0.001 0.001 0.001 0.001 0.001
0.001 0.001 0.001 0.001 0.001 0.001 0.001 0.001 0.001 0.001 0.001 0.001
0.001 0.001 0.001 0.001 0.001 0.001 0.001 0.001 0.001 0.001 0.001 0.001
0.001 0.001 0.001 0.001
##$INF= (0..7)
0 0 0 0 0 0 0 0
##$INP= (0..63)
0 0 0 0 0 0 0 0 0 0 0 0 0 0 0 0 0 0 0 0 0 0 0 0 0 0 0 0 0 0 0 0 0 0 0 0
0 0 0 0 0 0 0 0 0 0 0 0 0 0 0 0 0 0 0 0 0 0 0 0 0 0 0 0
##$INSTRUM= <avance400>
##$L= (0..31)
1 1 1 1 1 1 1 1 1 1 1 1 1 1 1 1 1 1 1 1 1 1 1 1 1 1 1 1 1 1 1 1
##$LFILTER= 200
##$LGAIN= -5
##$LINPSTP= 10
##$LOCKED= yes
##$LOCKFLD= 3193
##$LOCKGN= 97.4000015258789
##$LOCKPOW= -25
##$LOCKPPM= 4.69999980926514
##$LOCNUC= <2H>
##$LOCPHAS= 356
##$LOCSHFT= yes
##$LOCSW= 0
##$LTIME= 0.200000002980232
##$MASR= 4200
##$MASRLST= <masrlst>
##$NBL= 1
##$NC= -2
##$NLOGCH= 1
##$NS= 1024
##$NUC1= <1H>
##$NUC2= <13C>
##$NUC3= <off>
##$NUC4= <off>
##$NUC5= <off>
##$NUC6= <off>
##$NUC7= <off>
##$NUC8= <off>
##$NUCLEI= 0
##$NUCLEUS= <off>
##$O1= 1885.29
##$O2= 4979.85804243228
##$O3= 1900.52349393
##$O4= 1900.52349393
##$O5= 0
##$O6= 0
##$O7= 0
##$O8= 0
##$OBSCHAN= (0..9)
0 0 0 0 0 0 0 0 0 0
##$OVERFLW= 0
##$P= (0..63)
7.6 7.6 15.2 14.9 29.8 16.5 25 50 0 0 0 0 0 0 0 200000 1000 2500 0 600
2500 0 0 0 0 200 0 7.6 1000 0 0 0 0 0 0 0 0 0 0 0 0 0 0 0 0 0 0 0 0 0 0
0 0 0 0 0 0 0 0 0 0 0 0 0
##$PACOIL= (0..15)
0 0 0 0 0 0 0 0 0 0 0 0 0 0 0 0
##$PAPS= 2
##$PARMODE= 0
##$PCPD= (0..9)
100 100 70 100 100 100 100 100 100 100
##$PHCOR= (0..31)
0 0 0 0 0 0 0 0 0 0 0 0 0 0 0 0 0 0 0 0 0 0 0 0 0 0 0 0 0 0 0 0
##$PHLIST= <>
##$PHP= 1
##$PH_ref= 0
##$PL= (0..63)
120 0 -4 120 120 120 120 120 120 80 10.34 22.38 9 120 120 120 120 120 0
120 120 120 120 120 120 120 120 22.38 120 120 9 120 120 120 120 120 120
120 120 120 120 120 120 120 120 120 120 120 120 120 120 120 120 120 120
120 120 120 120 120 120 120 120 120
##$PLSTEP= 0.1
##$PLSTRT= -6
##$POWMOD= 0
##$PQPHASE= 0
##$PQSCALE= 0
##$PR= 1
##$PRECHAN= (0..15)
-1 1 2 -1 -1 -1 -1 -1 -1 -1 -1 -1 -1 -1 -1 -1
##$PRGAIN= 0
##$PROBHD= <5 mm PABBI 1H-BB Z-GRD Z811201/0006
>
##$PROSOL= no
##$PULPROG= <zgpr>
##$PW= 0
##$PYNM= <acqu.py>
##$QNP= 1
##$RD= 0
##$RECCHAN= (0..15)
-1 -1 -1 -1 -1 -1 -1 -1 -1 -1 -1 -1 -1 -1 -1 -1
##$RECPH= 0
##$RECPRE= (0..15)
-1 -1 -1 -1 -1 -1 -1 -1 -1 -1 -1 -1 -1 -1 -1 -1
##$RECPRFX= (0..15)
-1 -1 -1 -1 -1 -1 -1 -1 -1 -1 -1 -1 -1 -1 -1 -1
##$RECSEL= (0..15)
0 0 0 0 0 0 0 0 0 0 0 0 0 0 0 0
##$RG= 362
##$RO= 0
##$ROUTWD1= (0..23)
0 0 0 0 0 0 0 0 0 0 0 0 0 0 0 0 0 0 0 0 1 1 0 0
##$ROUTWD2= (0..23)
0 0 0 0 0 1 0 0 0 0 0 0 0 0 0 0 0 0 1 0 1 1 0 0
##$RSEL= (0..9)
0 1 2 0 0 0 0 0 0 0
##$S= (0..7)
83 4 83 83 83 83 83 83
##$SEOUT= 0
##$SFO1= 400.13188529
##$SFO2= 100.617748858042
##$SFO3= 400.131900523494
##$SFO4= 400.131900523494
##$SFO5= 500.13
##$SFO6= 500.13
##$SFO7= 500.13
##$SFO8= 500.13
##$SOLVENT= <D2O>
##$SP= (0..31)
1 120 120 120 0 0 120 120 0 0 0 120 0 0 120 0 150 150 120 120.87 118.96
122.27 114.95 150 150 150 150 150 150 120 120 120
##$SP07= 0
##$SPECTR= 0
##$SPNAM0= <gauss>
##$SPNAM1= <Gaus1.1000>
##$SPNAM10= <gauss>
##$SPNAM11= <Gaus1.1000>
##$SPNAM12= <gauss>
##$SPNAM13= <gauss>
##$SPNAM14= <Gaus1.1000>
##$SPNAM15= <Gaus1.1000>
##$SPNAM16= <gauss>
##$SPNAM17= <gauss>
##$SPNAM18= <Gaus1.1000>
##$SPNAM19= <Gaus1.1000>
##$SPNAM2= <Gaus1.1000>
##$SPNAM20= <Gaus1.1000>
##$SPNAM21= <Gaus1.1000>
##$SPNAM22= <Gaus1.1000>
##$SPNAM23= <gauss>
##$SPNAM24= <gauss>
##$SPNAM25= <gauss>
##$SPNAM26= <gauss>
##$SPNAM27= <gauss>
##$SPNAM28= <gauss>
##$SPNAM29= <Gaus1.1000>
##$SPNAM3= <Gaus1.1000>
##$SPNAM30= <Gaus1.1000>
##$SPNAM31= <Gaus1.1000>
##$SPNAM4= <gauss>
##$SPNAM5= <gauss>
##$SPNAM6= <Gaus1.1000>
##$SPNAM7= <Gaus1.1000>
##$SPNAM8= <gauss>
##$SPNAM9= <gauss>
##$SPOAL= (0..31)
0.5 0.5 0.5 0.5 0.5 0.5 0.5 0.5 0.5 0.5 0.5 0.5 0.5 0.5 0.5 0.5 0.5 0.5
0.5 0.5 0.5 0.5 0.5 0.5 0.5 0.5 0.5 0.5 0.5 0.5 0.5 0.5
##$SPOFFS= (0..31)
0 0 0 0 0 0 0 0 0 0 0 0 0 0 0 0 0 0 0 0 0 0 0 0 0 0 0 0 0 0 0 0
##$SUBNAM0= <"">
##$SUBNAM1= <"">
##$SUBNAM2= <"">
##$SUBNAM3= <"">
##$SUBNAM4= <"">
##$SUBNAM5= <"">
##$SUBNAM6= <"">
##$SUBNAM7= <"">
##$SUBNAM8= <"">
##$SUBNAM9= <"">
##$SW= 12.4709380669908
##$SWIBOX= (0..15)
0 1 2 0 0 0 0 0 0 0 0 0 0 0 0 0
##$SW_h= 4990.01996007984
##$SWfinal= 0
##$TD= 16244
##$TD0= 1
##$TE= 301.7
##$TE2= 300
##$TE3= 300
##$TEG= 300
##$TL= (0..7)
0 120 120 120 120 120 120 120
##$TP= (0..7)
150 150 150 150 150 150 150 150
##$TP07= 0
##$TPNAME0= <>
##$TPNAME1= <>
##$TPNAME2= <>
##$TPNAME3= <>
##$TPNAME4= <>
##$TPNAME5= <>
##$TPNAME6= <>
##$TPNAME7= <>
##$TPOAL= (0..7)
0.5 0.5 0.5 0.5 0.5 0.5 0.5 0.5
##$TPOFFS= (0..7)
0 0 0 0 0 0 0 0
##$TUNHIN= 0
##$TUNHOUT= 0
##$TUNXOUT= 0
##$USERA1= <user>
##$USERA2= <user>
##$USERA3= <user>
##$USERA4= <user>
##$USERA5= <user>
##$V9= 5
##$VALIST= <valist>
##$VCLIST= <CCCCCCCCCCCCCCC>
##$VD= 0
##$VDLIST= <DDDDDDDDDDDDDDD>
##$VPLIST= <PPPPPPPPPPPPPPP>
##$VTLIST= <TTTTTTTTTTTTTTT>
##$WBST= 1024
##$WBSW= 15.53612
##$XGAIN= (0..3)
0 0 0 0
##$XL= 0
##$YL= 0
##$YMAX_a= 28927732
##$YMIN_a= -21838826
##$ZGOPTNS= <>
##$ZL1= 120
##$ZL2= 120
##$ZL3= 120
##$ZL4= 120
##$ABSF1= 10
##$ABSF2= 0
##$ABSG= 5
##$ABSL= 3
##$ALPHA= 0
##$AQORDER= 0
##$ASSFAC= 0
##$ASSFACI= 0
##$ASSFACX= 0
##$ASSWID= 0
##$AUNMP= <proc_1H_AID>
##$AXLEFT= 0
##$AXNAME= <>
##$AXNUC= <off>
##$AXRIGHT= 0
##$AXTYPE= 0
##$AXUNIT= <>
##$AZFE= 0.1
##$AZFW= 0.1
##$BCFW= 1
##$BC_mod= 2
##$BYTORDP= 0
##$COROFFS= 0
##$CY= 12.5
##$DATMOD= 1
##$DC= 2
##$DFILT= <>
##$DTYPP= 0
##$F1P= 9.9967504570787
##$F2P= -9.53364507338961e-007
##$FCOR= 1
##$FTSIZE= 65536
##$FT_mod= 4
##$GAMMA= 1
##$GB= 0
##$INTBC= 1
##$INTSCL= 1
##$ISEN= 128
##$LB= 1
##$LEV0= 0
##$LPBIN= 0
##$MAXI= 10000
##$MC2= 0
##$MEAN= 0
##$ME_mod= 0
##$MI= 0.02
##$NCOEF= 0
##$NC_proc= 0
##$NLEV= 6
##$NOISF1= 8.174992
##$NOISF2= 6.675002
##$NSP= 1
##$NTH_PI= 0
##$NZP= 0
##$OFFSET= 12.28285
##$PC= 1
##$PHC0= 3.733357
##$PHC1= -13.18882
##$PH_mod= 0
##$PKNL= yes
##$PPARMOD= 0
##$PPDIAG= 0
##$PPIPTYP= 0
##$PPMPNUM= 100
##$PPRESOL= 1
##$PSCAL= 0
##$PSIGN= 0
##$PYNMP= <proc.py>
##$REVERSE= no
##$SF= 400.129461838569
##$SI= 65536
##$SIGF1= 5.6
##$SIGF2= 5.2
##$SINO= 400
##$SIOLD= 65536
##$SPECTYP= <>
##$SREGLST= <1H.D2O>
##$SSB= 2
##$STSI= 0
##$STSR= 0
##$SW_p= 4990.01996007983
##$SYMM= 0
##$S_DEV= 0
##$TDeff= 16244
##$TDoff= 0
##$TI= <>
##$TILT= no
##$TM1= 0
##$TM2= 0
##$TOPLEV= 0
##$USERP1= <user>
##$USERP2= <user>
##$USERP3= <user>
##$USERP4= <user>
##$USERP5= <user>
##$WDW= 4
##$XDIM= 8192
##$YMAX_p= 0
##$YMIN_p= 0
##$CURPLOT= <\\rik006s\net8_hp>
##$CURPRIN= <$\\rik006s\net8_hp>
##$DFORMAT= <normdp>
##$LAYOUT= <+/1d_h.xwp>
##$LFORMAT= <normlp>
##$PFORMAT= <normpl>
##$SURQMSG= 1
$$ End of Bruker specific parameters
$$ ---------------------------------
##NTUPLES= NMR FID
##VAR_NAME=  TIME,          FID/REAL,        FID/IMAG
##SYMBOL=    X,             R,               I
##VAR_TYPE=  INDEPENDENT,   DEPENDENT,       DEPENDENT
##VAR_FORM=  AFFN,          ASDF,            ASDF
##VAR_DIM=   8122,          8122,            8122
##UNITS=     SECONDS,       ARBITRARY UNITS, ARBITRARY UNITS
##FACTOR=    0.0002004,     1,               1
##FIRST=     0,             20296155,        -1944248
##LAST=      1.6274484,     2765956,         1407193
##MIN=       0,             -21838826,       -21838826
##MAX=       1.6274484,     27258386,        27258386
$$ Real data points
##PAGE= N=1
##DATA TABLE= (X++(R..R)), XYDATA
0 20296155
1 27258386
2 18195621
3 21001067
4 24132163
5 24614784
6 19363773
7 19368399
8 23437586
9 25336465
10 23350127
11 20744570
12 21342744
13 25581811
14 24009106
15 21269497
16 21152565
17 23603405
18 24764229
19 21471343
20 19096075
21 22794256
22 24769539
23 23683020
24 20481905
25 21278163
26 25165687
27 24144637
28 20472197
29 20775408
30 22746251
31 24785832
32 22295544
33 20084595
34 22241911
35 24185872
36 23513417
37 21109420
38 20188500
39 23789175
40 23781250
41 21067602
42 20838558
43 22593186
44 24107736
45 22020526
46 19284631
47 21829644
48 23964664
49 23442209
50 20961545
51 20106155
52 23700665
53 24642115
54 20958945
55 19429577
56 20924383
57 24363786
58 23154160
59 18836526
60 19915875
61 23671222
62 24341537
63 21664918
64 18973115
65 22277094
66 24328016
67 21752627
68 19606478
69 20104792
70 22474736
71 22783683
72 19797110
73 20444753
74 22700608
75 23177064
76 21535521
77 18926377
78 20998050
79 23933833
80 21806316
81 19293419
82 19313037
83 22643582
84 23682438
85 19245697
86 18253849
87 21660734
88 23247200
89 21504477
90 18289918
91 20192636
92 23629334
93 21814102
94 19104165
95 18654313
96 21133379
97 23226197
98 20078284
99 18278590
100 20335733
101 22262218
102 22007269
103 18879757
104 19152867
105 22830312
106 21973384
107 18902771
108 17684542
109 20204264
110 22928052
111 19593146
112 16698072
113 19384801
114 22560077
115 22705226
116 18608098
117 17270930
118 21115311
119 21962064
120 19311669
121 17042910
122 18303260
123 22318806
124 21152164
125 17785471
126 18407050
127 20724871
128 21729209
129 18766275
130 16856324
131 20215653
132 21377799
133 19098684
134 16863570
135 17512303
136 21389784
137 21057556
138 17465957
139 17570772
140 20064668
141 21946348
142 18992106
143 15228860
144 18050777
145 21252324
146 19994892
147 16881770
148 16115232
149 20209045
150 21017244
151 17147892
152 16423934
153 18763605
154 21140925
155 19479111
156 15556193
157 17044965
158 19936243
159 19609663
160 17200110
161 15373175
162 18439424
163 20757741
164 17759416
165 15745251
166 16923967
167 20098317
168 19896702
169 15326776
170 15439675
171 19036625
172 19535425
173 16902454
174 14146944
175 16900284
176 20269151
177 17968033
178 15584877
179 16042771
180 18565830
181 19441305
182 15771310
183 14770619
184 17235562
185 18250199
186 17135690
187 14594488
188 15897348
189 19359117
190 17861156
191 15094181
192 14711515
193 17147884
194 18959020
195 15642751
196 13915769
197 16696898
198 18335778
199 17190529
200 13945280
201 14355209
202 18147544
203 17588533
204 14850014
205 14015505
206 15945540
207 18507156
208 15923139
209 13209357
210 15132510
211 17253637
212 17103280
213 14072272
214 13238767
215 16724518
216 16925241
217 14484591
218 13478055
219 14869494
220 17566511
221 15852125
222 12848188
223 14160157
224 16118353
225 16370939
226 13575144
227 12006834
228 15674195
229 17177007
230 14608474
231 12620545
232 13542558
233 16978162
234 15840308
235 11783336
236 12419449
237 15096703
238 16115334
239 13721151
240 11331647
241 14310017
242 16383777
243 14433458
244 12289908
245 12173407
246 15326911
247 15657771
248 11878256
249 11433693
250 13756011
251 15608168
252 13902211
253 10468892
254 12551506
255 15742654
256 14396706
257 11601803
258 10677036
259 14046382
260 15648155
261 12096187
262 10822915
263 12765814
264 14659139
265 13595492
266  9905215
267 10929289
268 14375288
269 14124193
270 11731062
271  9990417
272 12508583
273 15057412
274 11998022
275  9652130
276 11026119
277 13689902
278 13866904
279  9959228
280  9589819
281 13122726
282 13668911
283 11457772
284  9053536
285 10937762
286 14374539
287 12158566
288  9011411
289  9489610
290 12219499
291 13679623
292 10228219
293  8576158
294 11706967
295 13220214
296 11593183
297  8535559
298  9028444
299 12836971
300 11936993
301  8828526
302  8662859
303 11057862
304 13189054
305 10346146
306  7681284
307 10086698
308 12026705
309 11180222
310  8188828
311  7708018
312 11690034
313 12099044
314  8905177
315  7674106
316  9304228
317 12078696
318 10191776
319  6871212
320  8604401
321 11118669
322 11073643
323  8258410
324  6661068
325 10130131
326 11487435
327  8683800
328  6924737
329  7847479
330 10811703
331 10101731
332  6549430
333  7285112
334  9833631
335 10711043
336  8602068
337  6043253
338  8437084
339 10445636
340  8246213
341  6263671
342  6609625
343  9629728
344  9897478
345  6389572
346  6320870
347  8653465
348  9753454
349  8185748
350  5291403
351  7015650
352  9584080
353  8017529
354  5820882
355  5521127
356  8406121
357  9721546
358  6294126
359  5252114
360  7344240
361  8811212
362  7679661
363  4489571
364  5598793
365  8872749
366  8052731
367  5683086
368  4594390
369  6937376
370  9037913
371  6077256
372  4146544
373  5828172
374  7774625
375  7602339
376  4369184
377  4390387
378  7718615
379  7600064
380  5224829
381  3586644
382  5355860
383  8160759
384  5895976
385  3438370
386  4766775
387  7024862
388  7403078
389  3974919
390  2830111
391  6266532
392  7111007
393  4939755
394  2844171
395  4065192
396  7460921
397  5958471
398  2808042
399  3454863
400  5799478
401  7008240
402  3994768
403  1734179
404  4553260
405  6263558
406  4836100
407  2403932
408  2558149
409  6374954
410  6294955
411  2798294
412  2135212
413  4108777
414  6116901
415  3877916
416   846480
417  3179702
418  5601094
419  4732478
420  2188579
421  1451739
422  4878577
423  5597645
424  2277776
425  1158230
426  2817033
427  5397372
428  4171992
429   561925
430  1723361
431  4489232
432  4482679
433  1980115
434   -20351
435  2938667
436  5111077
437  2484563
438   553575
439  1486864
440  4371753
441  4205493
442   252723
443   294830
444  3151408
445  3890631
446  1829619
447  -821829
448  1374607
449  4415256
450  2563740
451   159206
452   215412
453  2932482
454  3798924
455    63384
456  -973420
457  1722213
458  3263794
459  2037593
460 -1049789
461   -57663
462  3263025
463  2343888
464  -162851
465  -973141
466  1204259
467  3188346
468   279537
469 -1698488
470   251539
471  2201981
472  1894778
473 -1101973
474 -1092799
475  2256322
476  1810485
477  -931940
478 -2097074
479   -44871
480  2560435
481   171644
482 -2346869
483  -677723
484  1389714
485  1478172
486 -1548768
487 -2621764
488   571736
489  1428670
490  -509272
491 -2307364
492 -1623415
493  1359165
494   370800
495 -2542381
496 -2143545
497  -293482
498   662119
499 -1672235
500 -3364118
501  -391730
502   951052
503  -962643
504 -2846726
505 -2377387
506   478783
507  -387998
508 -3563995
509 -3059398
510  -921729
511   256621
512 -1826946
513 -4199227
514 -1815119
515   242236
516 -1073626
517 -3350365
518 -3971395
519  -893701
520  -198244
521 -3479658
522 -4345344
523 -2446394
524  -296069
525 -1515242
526 -4728029
527 -3325764
528  -824304
529 -1572150
530 -3796034
531 -4894953
532 -2092863
533  -562123
534 -3552833
535 -4925176
536 -3335382
537 -1088673
538 -1879739
539 -5494374
540 -4773057
541 -1697507
542 -1770080
543 -4020987
544 -5842857
545 -3478122
546  -913508
547 -3243817
548 -5455874
549 -4858390
550 -2584773
551 -2013630
552 -5257819
553 -5860871
554 -3142661
555 -2268525
556 -3792269
557 -6219022
558 -4947124
559 -1954093
560 -3738769
561 -6393225
562 -5873582
563 -3156392
564 -2105615
565 -5607336
566 -6876534
567 -3816069
568 -2544230
569 -4218599
570 -7116346
571 -6498263
572 -3002846
573 -3600312
574 -6296735
575 -6919022
576 -4892079
577 -2487884
578 -4785903
579 -7506882
580 -5907258
581 -3782312
582 -3896704
583 -6903565
584 -7897996
585 -4417141
586 -3816219
587 -6422426
588 -7507331
589 -5753836
590 -3226205
591 -5281855
592 -8295241
593 -6686393
594 -4490536
595 -4558754
596 -7293549
597 -8668820
598 -5285344
599 -3794842
600 -6330564
601 -8591711
602 -7965046
603 -4484338
604 -4585748
605 -8124144
606 -8284992
607 -5996937
608 -4517408
609 -6506517
610 -9338047
611 -7199509
612 -4893562
613 -6341564
614 -8487312
615 -8772230
616 -5913989
617 -5176825
618 -8160821
619 -8651425
620 -6796449
621 -5404873
622 -6921233
623 -9980580
624 -8392527
625 -5576469
626 -6578570
627 -8749461
628 -9399436
629 -6751477
630 -5365269
631 -8220704
632 -9497294
633 -8136387
634 -6434971
635 -6824752
636 -9908890
637 -9676130
638 -6960327
639 -6800632
640 -8345401
641 -9741344
642 -8082190
643 -6145402
644 -8476184
645 -10231168
646 -9068438
647 -7194483
648 -7311259
649 -10362254
650 -10210587
651 -7122987
652 -7210328
653 -9250589
654 -10604855
655 -8835495
656 -6505217
657 -8636177
658 -10885143
659 -10129012
660 -8150578
661 -7199441
662 -9975193
663 -11381676
664 -8829153
665 -7616512
666 -8926884
667 -11218147
668 -10587346
669 -7338511
670 -8208625
671 -10890090
672 -10772614
673 -8793125
674 -7625275
675 -10457134
676 -12400657
677 -9697628
678 -8040246
679 -9242093
680 -11547067
681 -11276044
682 -7849433
683 -8148049
684 -11332515
685 -12045088
686 -10226565
687 -7997622
688 -9834438
689 -12751079
690 -11084562
691 -8679917
692 -8753634
693 -11248374
694 -12632386
695 -9564491
696 -8321473
697 -10960890
698 -12506363
699 -11448949
700 -8928195
701 -9759751
702 -12882359
703 -11938989
704 -9454991
705 -9132581
706 -11362499
707 -13173949
708 -10398505
709 -8573889
710 -11224733
711 -13238552
712 -12317833
713 -9370217
714 -9418482
715 -12885344
716 -12915006
717 -10452404
718 -9467195
719 -11172007
720 -13899388
721 -12222571
722 -9385083
723 -10526529
724 -12779747
725 -13378152
726 -10952993
727 -9571392
728 -12514366
729 -13741823
730 -11785530
731 -10068067
732 -10895416
733 -13852360
734 -12939963
735 -9845096
736 -10791885
737 -13289138
738 -13997581
739 -11785999
740 -10241772
741 -12898120
742 -14160117
743 -12257720
744 -10551713
745 -10785715
746 -13723145
747 -14094644
748 -11185666
749 -10906457
750 -12971283
751 -14672440
752 -13174405
753 -10334632
754 -12062122
755 -14492965
756 -13464127
757 -11299594
758 -10750474
759 -13712667
760 -14906531
761 -11969305
762 -11207659
763 -13172000
764 -14901376
765 -13698171
766 -10690697
767 -11989069
768 -14870593
769 -14361217
770 -12207694
771 -10914207
772 -13310250
773 -15496674
774 -13210169
775 -11469414
776 -12564490
777 -14802081
778 -15024532
779 -11921583
780 -11675919
781 -14397587
782 -14976310
783 -13504540
784 -11696651
785 -13030013
786 -15449230
787 -13828070
788 -11981095
789 -12722058
790 -14796867
791 -15510155
792 -12709823
793 -11975981
794 -14656496
795 -15350073
796 -13815350
797 -11959942
798 -13171720
799 -16017944
800 -14779548
801 -12543189
802 -12907453
803 -14830434
804 -16076480
805 -13621821
806 -11962727
807 -14107813
808 -15482588
809 -14712785
810 -12648967
811 -12823872
812 -15953965
813 -15867693
814 -13462958
815 -12913647
816 -14517589
817 -16396929
818 -14393844
819 -12067767
820 -14085866
821 -16009268
822 -15375595
823 -13114519
824 -12886502
825 -16082774
826 -16379861
827 -13811118
828 -13054786
829 -14428082
830 -16605371
831 -15315077
832 -12538238
833 -13776974
834 -16081877
835 -16330172
836 -14092340
837 -12485750
838 -15302365
839 -16969168
840 -14797182
841 -13093697
842 -13913961
843 -16857892
844 -16619974
845 -13186381
846 -13436134
847 -15969938
848 -16789788
849 -14746350
850 -12544798
851 -14874331
852 -17187920
853 -15580114
854 -13748205
855 -13898915
856 -16574673
857 -17264003
858 -14011980
859 -13211709
860 -15382975
861 -16977950
862 -15842542
863 -13097096
864 -14441549
865 -17381405
866 -16587919
867 -14364799
868 -13517015
869 -15807699
870 -17556448
871 -14938735
872 -13474054
873 -15204005
874 -17150032
875 -16784721
876 -13868891
877 -14177291
878 -17200310
879 -17069502
880 -14930883
881 -13609327
882 -15449280
883 -17754094
884 -15624073
885 -13632540
886 -15016429
887 -17120193
888 -17382300
889 -14525303
890 -13834356
891 -16672463
892 -17428681
893 -15817270
894 -13925692
895 -14784610
896 -17692803
897 -16766112
898 -14363335
899 -14694403
900 -16651385
901 -17803285
902 -15337105
903 -13631298
904 -16107472
905 -17543559
906 -16417331
907 -14493531
908 -14825650
909 -17739450
910 -17236937
911 -14577807
912 -14484135
913 -16162370
914 -17677135
915 -15974106
916 -14037145
917 -15992408
918 -17663535
919 -16990854
920 -15020373
921 -14413130
922 -17180054
923 -17723351
924 -15177633
925 -14362692
926 -15783638
927 -17921348
928 -16860415
929 -14214392
930 -15515195
931 -17569844
932 -17274325
933 -15318320
934 -14246125
935 -16851173
936 -18101975
937 -15835815
938 -14762718
939 -15758628
940 -17765652
941 -17246031
942 -14479685
943 -15142487
944 -17302844
945 -17461915
946 -15789586
947 -14227789
948 -16450105
949 -18434597
950 -16494208
951 -14888655
952 -15512878
953 -17691169
954 -17807363
955 -14753972
956 -14628343
957 -17046509
958 -17877328
959 -16476447
960 -14300201
961 -15812465
962 -18434057
963 -17049085
964 -14934521
965 -14924031
966 -17199176
967 -18275852
968 -15410763
969 -14377173
970 -16642336
971 -18066315
972 -17168546
973 -14598804
974 -15149361
975 -17981325
976 -17356764
977 -15242743
978 -14718746
979 -16726695
980 -18674858
981 -16367039
982 -14449834
983 -16046465
984 -17766412
985 -17526079
986 -14851633
987 -14489169
988 -17578193
989 -17934604
990 -15825273
991 -14567356
992 -16085355
993 -18653608
994 -16956298
995 -14408321
996 -15546622
997 -17548717
998 -17913523
999 -15371039
1000 -14223613
1001 -17126768
1002 -18253533
1003 -16446450
1004 -14644554
1005 -15270911
1006 -18162616
1007 -17503197
1008 -14632106
1009 -14922297
1010 -17012784
1011 -18263416
1012 -16218825
1013 -14103075
1014 -16413485
1015 -18225351
1016 -16901606
1017 -14792956
1018 -14618850
1019 -17538809
1020 -17929299
1021 -15151529
1022 -14751335
1023 -16536990
1024 -18209550
1025 -16830650
1026 -14160383
1027 -15570108
1028 -17701401
1029 -17084181
1030 -15194518
1031 -14365585
1032 -16963066
1033 -18242689
1034 -15774157
1035 -14646709
1036 -15907661
1037 -17792977
1038 -17121854
1039 -14244314
1040 -14992305
1041 -17405919
1042 -17331015
1043 -15619101
1044 -14281218
1045 -16376871
1046 -18285340
1047 -16186833
1048 -14465423
1049 -15121197
1050 -17182170
1051 -17510729
1052 -14702614
1053 -14487101
1054 -16906612
1055 -17542538
1056 -16176123
1057 -14238964
1058 -15508755
1059 -17887208
1060 -16491119
1061 -14632401
1062 -14889970
1063 -16733689
1064 -17586737
1065 -15059323
1066 -14199551
1067 -16326595
1068 -17220804
1069 -16261913
1070 -14267200
1071 -14925772
1072 -17540672
1073 -16708928
1074 -14690381
1075 -14618849
1076 -16448558
1077 -17841610
1078 -15411468
1079 -13687855
1080 -15608216
1081 -17020161
1082 -16441384
1083 -14240987
1084 -14197551
1085 -17079129
1086 -17070750
1087 -14975235
1088 -14287488
1089 -15676683
1090 -17610223
1091 -15774690
1092 -13412282
1093 -14851519
1094 -16715921
1095 -16732867
1096 -14602083
1097 -13851681
1098 -16621196
1099 -17156992
1100 -15006238
1101 -13877487
1102 -14871737
1103 -17142479
1104 -16194925
1105 -13660566
1106 -14497185
1107 -16338225
1108 -16758944
1109 -14789878
1110 -13251240
1111 -15726907
1112 -17154673
1113 -15331401
1114 -13689699
1115 -14134311
1116 -16760757
1117 -16667082
1118 -13745155
1119 -13762559
1120 -15749916
1121 -16755820
1122 -15073526
1123 -12805635
1124 -14744750
1125 -16880972
1126 -15596650
1127 -13803479
1128 -13637730
1129 -16029818
1130 -16677512
1131 -13921320
1132 -13278507
1133 -15008953
1134 -16471943
1135 -15467974
1136 -12754096
1137 -13820428
1138 -16491597
1139 -15982295
1140 -13976295
1141 -12952029
1142 -15106924
1143 -16789835
1144 -14314462
1145 -12704783
1146 -14053352
1147 -16129698
1148 -16061331
1149 -13128625
1150 -13136054
1151 -15756569
1152 -15792538
1153 -13968998
1154 -12548489
1155 -14161446
1156 -16402311
1157 -14608367
1158 -12761969
1159 -13639343
1160 -15592690
1161 -16060846
1162 -13225908
1163 -12345770
1164 -14875376
1165 -15686521
1166 -14236464
1167 -12248175
1168 -13147835
1169 -16062122
1170 -15177246
1171 -12742663
1172 -12680782
1173 -14532854
1174 -15940161
1175 -13597673
1176 -11881229
1177 -14009848
1178 -15403265
1179 -14563810
1180 -12515419
1181 -12469252
1182 -15136952
1183 -14915384
1184 -12708376
1185 -12397442
1186 -13813581
1187 -15372130
1188 -13677874
1189 -11716668
1190 -13431408
1191 -15008921
1192 -14559103
1193 -12582619
1194 -11820841
1195 -14341766
1196 -14945621
1197 -12788802
1198 -11845169
1199 -12948767
1200 -15124124
1201 -14162883
1202 -11517395
1203 -12488769
1204 -14427740
1205 -14469269
1206 -12537779
1207 -11154408
1208 -13499934
1209 -14825734
1210 -12927511
1211 -11698002
1212 -12388816
1213 -14542101
1214 -14232991
1215 -11443964
1216 -11626787
1217 -13391043
1218 -13949140
1219 -12679052
1220 -10961230
1221 -12689799
1222 -14577875
1223 -13166211
1224 -11545974
1225 -11534294
1226 -13610338
1227 -14096530
1228 -11319050
1229 -10851027
1230 -12791086
1231 -13898540
1232 -12845975
1233 -10527938
1234 -11680444
1235 -14129913
1236 -13207642
1237 -11297239
1238 -10784839
1239 -12686120
1240 -13914006
1241 -11569074
1242 -10627370
1243 -12202640
1244 -13291241
1245 -12666489
1246 -10416356
1247 -10900755
1248 -13329193
1249 -12865099
1250 -11121139
1251 -10359705
1252 -12002105
1253 -13809887
1254 -11708153
1255 -9942125
1256 -11267032
1257 -12979371
1258 -12957087
1259 -10243533
1260 -9699192
1261 -12417566
1262 -12851182
1263 -11155821
1264 -9885794
1265 -11128553
1266 -13418488
1267 -11797258
1268 -9558439
1269 -10479565
1270 -12191705
1271 -12537078
1272 -10193997
1273 -9263800
1274 -11889720
1275 -12721311
1276 -11099374
1277 -9399683
1278 -9947929
1279 -12620757
1280 -11991391
1281 -9293799
1282 -9298143
1283 -11264520
1284 -12832679
1285 -10842470
1286 -8497371
1287 -10484341
1288 -12410026
1289 -11416397
1290 -9110850
1291 -8630054
1292 -11530516
1293 -12133360
1294 -9607657
1295 -8856863
1296 -10234536
1297 -12017778
1298 -10892096
1299 -8379187
1300 -9543712
1301 -11450817
1302 -11139229
1303 -9368331
1304 -8245223
1305 -10426903
1306 -11696211
1307 -9701097
1308 -8551588
1309 -9309135
1310 -11209748
1311 -10892133
1312 -8156812
1313 -8478225
1314 -10549556
1315 -10877268
1316 -9419747
1317 -7848964
1318 -9652043
1319 -11420589
1320 -9553092
1321 -7910354
1322 -8423162
1323 -10463839
1324 -10682783
1325 -7906019
1326 -7791147
1327 -10024263
1328 -10624546
1329 -9306956
1330 -7384379
1331 -8574876
1332 -10687636
1333 -9413264
1334 -7692878
1335 -7652209
1336 -9488557
1337 -10628672
1338 -8316580
1339 -7252414
1340 -8905966
1341 -9905825
1342 -9132415
1343 -6887707
1344 -7384534
1345 -10109387
1346 -9592837
1347 -7505263
1348 -6920950
1349 -8724087
1350 -10430851
1351 -8179997
1352 -6394372
1353 -7909794
1354 -9273259
1355 -8981267
1356 -6892819
1357 -6693421
1358 -9144051
1359 -9216821
1360 -7562982
1361 -6660826
1362 -7586206
1363 -9445916
1364 -8070197
1365 -6059614
1366 -7071139
1367 -8633205
1368 -8907220
1369 -6781172
1370 -5707249
1371 -8202811
1372 -9134869
1373 -7447888
1374 -5933532
1375 -6500137
1376 -8873547
1377 -8119467
1378 -5618640
1379 -6114305
1380 -7872413
1381 -8650061
1382 -6914097
1383 -5243695
1384 -7128493
1385 -8302972
1386 -7010274
1387 -5604067
1388 -5705474
1389 -7993995
1390 -8070899
1391 -5686803
1392 -5601855
1393 -7040694
1394 -8010719
1395 -6644273
1396 -4526730
1397 -6006491
1398 -7812821
1399 -6972044
1400 -5340920
1401 -4899773
1402 -7243731
1403 -8039405
1404 -5400697
1405 -4465578
1406 -5917757
1407 -7546691
1408 -6734473
1409 -4179541
1410 -5123135
1411 -7378269
1412 -6917438
1413 -5098034
1414 -4047018
1415 -6011886
1416 -7461716
1417 -5304532
1418 -4086286
1419 -5118670
1420 -6749058
1421 -6625488
1422 -4112595
1423 -4176750
1424 -6327340
1425 -6538757
1426 -5083722
1427 -3389462
1428 -4723461
1429 -6987302
1430 -5440148
1431 -3472105
1432 -4048538
1433 -6152877
1434 -6738003
1435 -3888696
1436 -3060997
1437 -5418089
1438 -6192701
1439 -4848217
1440 -2908740
1441 -3739993
1442 -6311965
1443 -5445669
1444 -3362209
1445 -3210984
1446 -4863414
1447 -6216103
1448 -4109173
1449 -2417140
1450 -4079542
1451 -5462663
1452 -5048032
1453 -2981423
1454 -2738805
1455 -5349789
1456 -5362932
1457 -3125859
1458 -2298125
1459 -3675681
1460 -5621175
1461 -4090731
1462 -1930074
1463 -3248860
1464 -4910399
1465 -4798112
1466 -2726876
1467 -1763000
1468 -4202154
1469 -4980425
1470 -3122686
1471 -1972386
1472 -2746931
1473 -4828797
1474 -4065545
1475 -1707264
1476 -2331209
1477 -3862478
1478 -4168024
1479 -2571222
1480 -1172969
1481 -3151216
1482 -4449622
1483 -3021427
1484 -1721305
1485 -1972603
1486 -4067942
1487 -3965598
1488 -1333881
1489 -1248516
1490 -2950107
1491 -3867248
1492 -2516655
1493  -456556
1494 -2044689
1495 -4011471
1496 -2951433
1497 -1372785
1498 -1158051
1499 -3098559
1500 -3541894
1501 -1073982
1502  -588495
1503 -2017380
1504 -3080650
1505 -2467793
1506  -487910
1507 -1239518
1508 -3055987
1509 -2457318
1510 -1049027
1511  -333585
1512 -1942081
1513 -3195930
1514 -1124230
1515   -29305
1516 -1295381
1517 -2688687
1518 -2283033
1519   189841
1520   -79153
1521 -2426389
1522 -2202821
1523  -533935
1524   416900
1525 -1150346
1526 -2936252
1527 -1124600
1528   467243
1529  -369946
1530 -1762084
1531 -1939044
1532   304833
1533   801196
1534 -1426793
1535 -1919814
1536  -655334
1537   808394
1538    47395
1539 -2141254
1540 -1004020
1541  1051015
1542   671508
1543  -949843
1544 -1732161
1545   419735
1546  1567429
1547  -660882
1548 -1665287
1549  -447914
1550  1331922
1551  1056222
1552 -1357102
1553  -842994
1554  1435048
1555  1551440
1556   -30499
1557 -1395978
1558   343884
1559  2223408
1560   435844
1561 -1090504
1562  -299871
1563  1662019
1564  2077270
1565  -373933
1566  -721400
1567  1483711
1568  2156391
1569   947639
1570  -859688
1571   158057
1572  2608936
1573  1732629
1574   -41639
1575     1932
1576  1778333
1577  2904719
1578   592998
1579  -665311
1580  1379107
1581  2748898
1582  1982459
1583   -68074
1584   359403
1585  3007272
1586  2585261
1587   608214
1588   223859
1589  1672816
1590  3310288
1591  1768337
1592   113059
1593  1503377
1594  3046612
1595  3047160
1596  1088088
1597   424605
1598  2845010
1599  3369514
1600  1611456
1601   653524
1602  1721410
1603  3914432
1604  2941914
1605   738150
1606  1640708
1607  3395333
1608  3706351
1609  1849386
1610   694321
1611  2963096
1612  4051918
1613  2575084
1614  1361423
1615  1822285
1616  4073318
1617  4021406
1618  1784765
1619  1846961
1620  3318220
1621  4201209
1622  2926537
1623  1206293
1624  2859922
1625  4501235
1626  3549719
1627  2251867
1628  2199261
1629  4204286
1630  4592559
1631  2404589
1632  2168408
1633  3614731
1634  4669820
1635  3809945
1636  1933513
1637  3143651
1638  5018696
1639  4309089
1640  2858955
1641  2392386
1642  4294478
1643  5315598
1644  3214043
1645  2449536
1646  3873640
1647  5299848
1648  4812213
1649  2598882
1650  3125414
1651  5171887
1652  4908862
1653  3592421
1654  2823798
1655  4396699
1656  6020741
1657  4380480
1658  3062167
1659  3939031
1660  5467291
1661  5611097
1662  3353081
1663  3131444
1664  5302902
1665  5673937
1666  4458269
1667  3306886
1668  4504334
1669  6528498
1670  5253829
1671  3614892
1672  4197107
1673  5698612
1674  6210029
1675  4160519
1676  3448426
1677  5537902
1678  6339414
1679  5373744
1680  3886204
1681  4421958
1682  6746614
1683  6193486
1684  4246103
1685  4239887
1686  5772147
1687  6977396
1688  5175808
1689  3719172
1690  5606439
1691  6969876
1692  6249257
1693  4469952
1694  4361280
1695  6757137
1696  6876874
1697  5014236
1698  4674567
1699  5974180
1700  7557157
1701  6293118
1702  4255457
1703  5488088
1704  7143197
1705  6971173
1706  5219922
1707  4491612
1708  6895975
1709  7818147
1710  5931539
1711  4975199
1712  5925099
1713  7844049
1714  7191002
1715  4834196
1716  5467366
1717  7311725
1718  7674928
1719  6262471
1720  4979632
1721  6884499
1722  8325473
1723  6784255
1724  5408452
1725  5799111
1726  7855321
1727  8041768
1728  5620676
1729  5545144
1730  7442408
1731  8316595
1732  7143336
1733  5340000
1734  6754896
1735  8771400
1736  7690140
1737  6029657
1738  5846216
1739  7764721
1740  8755888
1741  6665921
1742  5891995
1743  7357734
1744  8587367
1745  8058925
1746  5987491
1747  6518065
1748  8711202
1749  8411694
1750  6939030
1751  6311381
1752  7838750
1753  9291966
1754  7536947
1755  6274229
1756  7422614
1757  8785170
1758  8668164
1759  6589277
1760  6575306
1761  8909383
1762  9150333
1763  7763827
1764  6732627
1765  7773463
1766  9595286
1767  8330491
1768  6600599
1769  7277567
1770  8868156
1771  9491116
1772  7611593
1773  6784314
1774  8838201
1775  9552826
1776  8424831
1777  7183156
1778  7679071
1779  9648025
1780  9043375
1781  7358614
1782  7687480
1783  9000432
1784  9855866
1785  8360675
1786  7085353
1787  8793981
1788  9845014
1789  8956217
1790  7559276
1791  7719570
1792  9929804
1793  9895736
1794  7941386
1795  7867700
1796  9202100
1797 10329638
1798  9043721
1799  7332408
1800  8728965
1801 10122534
1802  9528321
1803  8173426
1804  7873876
1805  9938046
1806 10499831
1807  8660044
1808  8108735
1809  9134224
1810 10522619
1811  9775307
1812  7743094
1813  8661283
1814 10484360
1815 10352507
1816  8881592
1817  7947731
1818  9798608
1819 10988012
1820  9225461
1821  8170737
1822  9013493
1823 10773379
1824 10696985
1825  8490740
1826  8705914
1827 10526039
1828 10813948
1829  9548151
1830  8147979
1831  9505636
1832 11196379
1833  9955918
1834  8697816
1835  9126704
1836 10826228
1837 11289369
1838  9163011
1839  8744812
1840 10422336
1841 11092937
1842 10150524
1843  8486695
1844  9398359
1845 11592296
1846 10827217
1847  9116479
1848  8993400
1849 10747977
1850 11877246
1851  9801623
1852  8622062
1853 10234965
1854 11496161
1855 10973997
1856  9029451
1857  9263233
1858 11642075
1859 11565739
1860  9879431
1861  9194135
1862 10390923
1863 11932307
1864 10537445
1865  9027895
1866 10143577
1867 11556064
1868 11634266
1869  9822241
1870  9252086
1871 11450844
1872 11979714
1873 10392266
1874  9275458
1875 10195242
1876 12254655
1877 11393544
1878  9398521
1879 10056249
1880 11680351
1881 12175333
1882 10399776
1883  9138214
1884 11057808
1885 12202846
1886 11081973
1887  9867685
1888 10229579
1889 12263983
1890 12062843
1891  9989239
1892  9951075
1893 11275307
1894 12220314
1895 11116466
1896  9530892
1897 10903286
1898 12405472
1899 11742874
1900 10390360
1901 10102411
1902 12018411
1903 12541411
1904 10536249
1905  9969460
1906 11145399
1907 12467719
1908 11795650
1909  9915942
1910 10813933
1911 12537985
1912 12169972
1913 10809990
1914 10132747
1915 11754220
1916 12720980
1917 11050834
1918 10283904
1919 11190683
1920 12485407
1921 12282194
1922 10401549
1923 10744057
1924 12452509
1925 12425305
1926 11189743
1927 10130322
1928 11459697
1929 13068700
1930 11779219
1931 10499700
1932 11074966
1933 12672646
1934 12950702
1935 10738217
1936 10328661
1937 12246256
1938 12800478
1939 11750085
1940 10443048
1941 11378487
1942 13193267
1943 12277724
1944 10872008
1945 11055511
1946 12321879
1947 13035598
1948 11326662
1949 10523039
1950 12121262
1951 12978777
1952 12300888
1953 10799552
1954 11111275
1955 13109683
1956 12685611
1957 11015829
1958 10819455
1959 12184797
1960 13467552
1961 11988347
1962 10592712
1963 11954943
1964 13127934
1965 12663561
1966 11038622
1967 10833382
1968 12903907
1969 13073095
1970 11457907
1971 10923959
1972 11994914
1973 13531284
1974 12487570
1975 10747926
1976 11754041
1977 13120901
1978 12964944
1979 11361252
1980 10667389
1981 12658363
1982 13445123
1983 12033347
1984 11102863
1985 11711500
1986 13487270
1987 13109501
1988 10999422
1989 11234676
1990 12799715
1991 13371697
1992 11978520
1993 10590937
1994 12302846
1995 13787256
1996 12576670
1997 11191848
1998 11393835
1999 13281310
2000 13407226
2001 11256078
2002 11114347
2003 12673094
2004 13546320
2005 12561852
2006 10876298
2007 11912345
2008 13547998
2009 12907491
2010 11560216
2011 11137102
2012 12807813
2013 13863918
2014 12058902
2015 11060399
2016 12157030
2017 13532931
2018 13123663
2019 11039763
2020 11428949
2021 13417725
2022 13251903
2023 11889131
2024 11214635
2025 12599602
2026 13862455
2027 12339221
2028 11200789
2029 11991261
2030 13169143
2031 13170717
2032 11403521
2033 11348464
2034 13195868
2035 13414235
2036 12255134
2037 11249802
2038 12197874
2039 13857787
2040 12736561
2041 11160341
2042 11621718
2043 13060825
2044 13566293
2045 11717393
2046 10988354
2047 12896873
2048 13714326
2049 12699582
2050 11272263
2051 11641356
2052 13577207
2053 13136577
2054 11407047
2055 11375505
2056 12729042
2057 13795946
2058 12322758
2059 10969426
2060 12423404
2061 13518119
2062 12857621
2063 11448940
2064 11381638
2065 13280444
2066 13390585
2067 11842391
2068 11449389
2069 12348440
2070 13606577
2071 12729967
2072 11017778
2073 11824864
2074 13189961
2075 13216709
2076 11911064
2077 11168865
2078 12904671
2079 13624993
2080 12077197
2081 11222258
2082 11959380
2083 13425796
2084 12895343
2085 11137913
2086 11861089
2087 13252661
2088 13127816
2089 11900049
2090 11106685
2091 12586497
2092 13492999
2093 12197827
2094 11267977
2095 11631747
2096 13165884
2097 13330421
2098 11437201
2099 11352075
2100 12841961
2101 13417561
2102 12290983
2103 10754919
2104 11881846
2105 13458542
2106 12475980
2107 11235692
2108 11401475
2109 12958237
2110 13416312
2111 11562698
2112 11202229
2113 12593183
2114 13199413
2115 12333331
2116 10773683
2117 11495073
2118 13276606
2119 12737346
2120 11422441
2121 11169730
2122 12566714
2123 13561123
2124 11809004
2125 10673222
2126 11876169
2127 13105864
2128 12814099
2129 10994141
2130 11025481
2131 12999432
2132 13021260
2133 11614686
2134 10818518
2135 11854164
2136 13348956
2137 12185191
2138 10730124
2139 11492392
2140 12824482
2141 13022841
2142 11261868
2143 10635662
2144 12480946
2145 12967974
2146 11684632
2147 10692029
2148 11468515
2149 13226484
2150 12472050
2151 10788361
2152 11140566
2153 12353620
2154 12881771
2155 11458802
2156 10339581
2157 11846175
2158 12872463
2159 12098713
2160 10798475
2161 10867758
2162 12825437
2163 12844015
2164 10908054
2165 10591280
2166 11870014
2167 12902841
2168 11621662
2169 10017469
2170 11362640
2171 12792792
2172 12171940
2173 10866507
2174 10645135
2175 12345264
2176 12679520
2177 10953533
2178 10366115
2179 11230192
2180 12498432
2181 12003227
2182 10194133
2183 10742442
2184 12364251
2185 12417119
2186 11046044
2187 10024778
2188 11555513
2189 12733327
2190 11257892
2191 10202974
2192 10833224
2193 12272251
2194 12160235
2195 10280598
2196 10364043
2197 11782016
2198 11982355
2199 11036507
2200 10021424
2201 11101298
2202 12451958
2203 11428783
2204 10252871
2205 10415624
2206 11710768
2207 12098147
2208 10285542
2209  9860367
2210 11359192
2211 12003062
2212 11211373
2213  9857134
2214 10496998
2215 12142953
2216 11510444
2217 10214295
2218 10025756
2219 11086079
2220 11916107
2221 10494488
2222  9656387
2223 10873525
2224 11774072
2225 11352969
2226  9846511
2227  9932062
2228 11672124
2229 11420302
2230  9988389
2231  9621769
2232 10708960
2233 11807066
2234 10518475
2235  9400015
2236 10532245
2237 11549089
2238 11291020
2239  9788025
2240  9373275
2241 10983058
2242 11260403
2243 10073963
2244  9352964
2245 10094012
2246 11678357
2247 10953093
2248  9215041
2249  9727074
2250 11033259
2251 11253306
2252  9715175
2253  8832885
2254 10541758
2255 11309071
2256 10093030
2257  9126996
2258  9591631
2259 11149792
2260 10786064
2261  9078759
2262  9268344
2263 10434986
2264 11007104
2265  9982423
2266  8773800
2267  9950947
2268 11039005
2269 10196400
2270  8944983
2271  8844921
2272 10507619
2273 10850659
2274  9081918
2275  8774084
2276  9972931
2277 10825842
2278  9917229
2279  8390522
2280  9341279
2281 10719513
2282 10062659
2283  8803292
2284  8451451
2285  9964759
2286 10733632
2287  9152021
2288  8425811
2289  9372089
2290 10541020
2291 10100405
2292  8170032
2293  8434341
2294 10150054
2295 10125303
2296  8847502
2297  8011311
2298  9328996
2299 10629610
2300  9300757
2301  8124167
2302  8658841
2303  9879273
2304 10004193
2305  8196848
2306  7839483
2307  9458316
2308 10004362
2309  9094310
2310  7832995
2311  8525487
2312 10179474
2313  9346569
2314  7826060
2315  7975493
2316  9305492
2317  9937388
2318  8276965
2319  7470595
2320  8943484
2321  9659350
2322  8904551
2323  7607401
2324  7857596
2325  9537618
2326  9265011
2327  7888790
2328  7616528
2329  8611216
2330  9679447
2331  8456746
2332  7059846
2333  8097366
2334  9227244
2335  8891848
2336  7376888
2337  7109391
2338  8958528
2339  9256375
2340  7839373
2341  7253465
2342  8033139
2343  9214086
2344  8352153
2345  6867098
2346  7556500
2347  8638714
2348  8637305
2349  7469858
2350  6797905
2351  8242316
2352  8931941
2353  7824668
2354  6946196
2355  7278786
2356  8629701
2357  8298586
2358  6609098
2359  6913752
2360  8186054
2361  8498733
2362  7429407
2363  6447570
2364  7668411
2365  8554555
2366  7489356
2367  6537231
2368  6694569
2369  8074138
2370  8251585
2371  6633731
2372  6460797
2373  7554047
2374  8135816
2375  7354957
2376  6007497
2377  6821479
2378  8104427
2379  7430436
2380  6316717
2381  6183957
2382  7560181
2383  8112882
2384  6472263
2385  5924251
2386  6950184
2387  7669894
2388  7148104
2389  5740368
2390  6220941
2391  7681913
2392  7353880
2393  6215536
2394  5676828
2395  6774316
2396  7793645
2397  6399974
2398  5389937
2399  6245398
2400  7292267
2401  7101079
2402  5482571
2403  5498610
2404  7175481
2405  7232353
2406  6042144
2407  5218944
2408  6050078
2409  7324566
2410  6267638
2411  5039877
2412  5639499
2413  6779531
2414  7021340
2415  5488745
2416  4887307
2417  6407160
2418  6912283
2419  5886993
2420  4715134
2421  5239090
2422  6940113
2423  6371053
2424  4804815
2425  4994786
2426  6208487
2427  6827446
2428  5416192
2429  4293695
2430  5538458
2431  6396353
2432  5789645
2433  4651234
2434  4655650
2435  6283814
2436  6269621
2437  4706596
2438  4375807
2439  5333343
2440  6327531
2441  5312174
2442  3854593
2443  4890483
2444  6149376
2445  5754319
2446  4387920
2447  3965674
2448  5598131
2449  6087552
2450  4573148
2451  3843666
2452  4521290
2453  5807202
2454  5416423
2455  3743766
2456  4093154
2457  5398450
2458  5558660
2459  4419372
2460  3375692
2461  4603285
2462  5655991
2463  4549093
2464  3582091
2465  3915727
2466  5240898
2467  5270879
2468  3549315
2469  3484082
2470  4757324
2471  5118091
2472  4183026
2473  2988240
2474  3871578
2475  5159788
2476  4389038
2477  3376660
2478  3385836
2479  4568374
2480  5043379
2481  3440265
2482  2826069
2483  3912876
2484  4658024
2485  4143507
2486  2761010
2487  3203901
2488  4716579
2489  4269233
2490  3087047
2491  2749277
2492  3777998
2493  4630664
2494  3294017
2495  2426923
2496  3364223
2497  4205426
2498  3949193
2499  2570862
2500  2554527
2501  4020875
2502  3915882
2503  2775074
2504  2204770
2505  3034015
2506  4238635
2507  3292393
2508  2123594
2509  2742571
2510  3644369
2511  3675803
2512  2343540
2513  1906369
2514  3307738
2515  3580673
2516  2626417
2517  1920922
2518  2406175
2519  3685900
2520  3073064
2521  1746349
2522  2105178
2523  3075063
2524  3350317
2525  2096128
2526  1298228
2527  2697802
2528  3384541
2529  2465723
2530  1514768
2531  1783320
2532  3210448
2533  2886678
2534  1304534
2535  1339111
2536  2379970
2537  3058440
2538  2090038
2539   874079
2540  1876998
2541  2946676
2542  2413733
2543  1308137
2544   992021
2545  2354898
2546  2665771
2547  1205028
2548   833763
2549  1713194
2550  2647026
2551  2018838
2552   527422
2553  1183468
2554  2411358
2555  2014972
2556   850812
2557   381569
2558  1795261
2559  2538860
2560  1110816
2561   370009
2562  1067356
2563  2130252
2564  1851435
2565   188411
2566   336307
2567  1714804
2568  1852534
2569   875268
2570   -53400
2571   939055
2572  2120844
2573  1069020
2574     8881
2575   314785
2576  1432469
2577  1631785
2578    -6784
2579  -322687
2580  1112355
2581  1629978
2582   739095
2583  -512113
2584   151050
2585  1656326
2586   941585
2587  -345866
2588  -361043
2589   731959
2590  1376792
2591   -26762
2592  -803706
2593   334471
2594  1121430
2595   681251
2596  -665977
2597  -639111
2598   848727
2599   679255
2600  -514101
2601  -862238
2602    16881
2603  1051445
2604   -12444
2605 -1196718
2606  -401136
2607   531888
2608   348684
2609  -991005
2610 -1312775
2611   271616
2612   545028
2613  -646404
2614 -1308647
2615  -681321
2616   564961
2617  -149606
2618 -1612565
2619 -1172683
2620  -142566
2621    88348
2622 -1011382
2623 -1750512
2624  -472976
2625   160975
2626  -763379
2627 -1604588
2628 -1444942
2629  -194353
2630  -329884
2631 -1751579
2632 -1669702
2633  -698017
2634  -237712
2635 -1154436
2636 -2260321
2637 -1227076
2638  -240148
2639  -998878
2640 -2006812
2641 -2023997
2642  -676743
2643  -495875
2644 -2013525
2645 -2198092
2646 -1234026
2647  -632498
2648 -1338166
2649 -2616322
2650 -1951806
2651  -842042
2652 -1261163
2653 -2171497
2654 -2510116
2655 -1386993
2656  -740343
2657 -2042978
2658 -2670600
2659 -1992482
2660 -1168163
2661 -1461078
2662 -2900933
2663 -2676465
2664 -1362262
2665 -1428810
2666 -2360319
2667 -2960752
2668 -1990315
2669 -1112707
2670 -2358551
2671 -3237624
2672 -2596626
2673 -1672594
2674 -1712332
2675 -3062769
2676 -3106076
2677 -1819136
2678 -1720146
2679 -2587466
2680 -3440646
2681 -2832937
2682 -1632430
2683 -2401717
2684 -3465226
2685 -3170212
2686 -2225682
2687 -1875006
2688 -3204043
2689 -3743457
2690 -2479435
2691 -2019003
2692 -2801182
2693 -3866372
2694 -3478721
2695 -1965681
2696 -2429076
2697 -3785972
2698 -3799709
2699 -2788923
2700 -2102965
2701 -3343958
2702 -4366675
2703 -3251023
2704 -2376762
2705 -2822705
2706 -4012473
2707 -4131522
2708 -2630778
2709 -2561970
2710 -3856991
2711 -4248731
2712 -3540950
2713 -2598591
2714 -3389998
2715 -4674105
2716 -3953213
2717 -2916713
2718 -2982044
2719 -4071828
2720 -4633643
2721 -3269474
2722 -2769532
2723 -4035262
2724 -4804016
2725 -4232274
2726 -2951533
2727 -3343791
2728 -4923792
2729 -4558666
2730 -3355908
2731 -3201497
2732 -4282094
2733 -5189206
2734 -4051807
2735 -3178393
2736 -4106058
2737 -4936771
2738 -4756144
2739 -3561078
2740 -3412797
2741 -4862029
2742 -5078515
2743 -4165063
2744 -3707312
2745 -4363534
2746 -5507771
2747 -4749026
2748 -3530775
2749 -4128707
2750 -5149197
2751 -5315451
2752 -4132239
2753 -3623695
2754 -5123150
2755 -5642794
2756 -4648957
2757 -3962692
2758 -4462790
2759 -5739406
2760 -5338466
2761 -4068377
2762 -4364075
2763 -5300699
2764 -5740435
2765 -4868906
2766 -3990960
2767 -5092084
2768 -5925966
2769 -5245193
2770 -4389136
2771 -4465896
2772 -5814161
2773 -5936935
2774 -4618238
2775 -4558109
2776 -5502874
2777 -6204130
2778 -5511927
2779 -4286533
2780 -5085507
2781 -6202692
2782 -5765061
2783 -4814532
2784 -4602025
2785 -5912097
2786 -6480775
2787 -5271608
2788 -4876530
2789 -5591982
2790 -6381277
2791 -6033408
2792 -4730499
2793 -5135746
2794 -6351474
2795 -6239033
2796 -5478671
2797 -5041661
2798 -6034132
2799 -6773624
2800 -5710330
2801 -5113411
2802 -5642493
2803 -6480229
2804 -6514206
2805 -5276593
2806 -5335620
2807 -6603122
2808 -6765527
2809 -5976589
2810 -5230043
2811 -6066873
2812 -7188655
2813 -6254707
2814 -5314774
2815 -5772565
2816 -6789665
2817 -7048389
2818 -5770359
2819 -5509582
2820 -6745860
2821 -7053106
2822 -6398589
2823 -5591949
2824 -6095566
2825 -7340471
2826 -6841756
2827 -5885331
2828 -5975061
2829 -6813742
2830 -7433474
2831 -6371254
2832 -5646697
2833 -6713356
2834 -7398456
2835 -6912834
2836 -5852674
2837 -6061333
2838 -7629232
2839 -7486030
2840 -6269979
2841 -6115757
2842 -6959849
2843 -7758873
2844 -6799599
2845 -5786471
2846 -6709685
2847 -7641051
2848 -7476857
2849 -6440646
2850 -6171271
2851 -7598411
2852 -7939876
2853 -6825862
2854 -6265292
2855 -6807018
2856 -7925918
2857 -7458764
2858 -6198183
2859 -6736046
2860 -7854376
2861 -8021926
2862 -6989913
2863 -6228356
2864 -7463914
2865 -8209919
2866 -7265823
2867 -6507143
2868 -6854536
2869 -8158096
2870 -8117115
2871 -6692888
2872 -6757640
2873 -7808423
2874 -8269128
2875 -7500355
2876 -6478902
2877 -7386489
2878 -8424250
2879 -7771652
2880 -6948207
2881 -7002149
2882 -8184353
2883 -8495580
2884 -7144714
2885 -6887092
2886 -7803269
2887 -8428026
2888 -7967185
2889 -6823637
2890 -7356616
2891 -8612328
2892 -8328232
2893 -7383331
2894 -7020239
2895 -8095584
2896 -8896240
2897 -7678422
2898 -6961451
2899 -7738649
2900 -8626440
2901 -8481587
2902 -7227925
2903 -7393586
2904 -8685636
2905 -8619526
2906 -7760972
2907 -7242725
2908 -7990722
2909 -8957981
2910 -8148262
2911 -7391669
2912 -7907142
2913 -8724642
2914 -8899085
2915 -7705093
2916 -7345016
2917 -8532282
2918 -8880066
2919 -8170687
2920 -7393184
2921 -7918630
2922 -9230334
2923 -8722246
2924 -7652772
2925 -7914229
2926 -8778053
2927 -9147821
2928 -8042757
2929 -7433236
2930 -8556940
2931 -9092965
2932 -8557195
2933 -7768927
2934 -7965900
2935 -9248733
2936 -9096558
2937 -7972926
2938 -7888222
2939 -8645422
2940 -9384983
2941 -8595275
2942 -7622753
2943 -8486681
2944 -9299296
2945 -8981784
2946 -8068970
2947 -7897439
2948 -9171662
2949 -9392189
2950 -8321270
2951 -8024837
2952 -8625915
2953 -9477266
2954 -9018819
2955 -7927238
2956 -8504644
2957 -9385096
2958 -9243820
2959 -8388106
2960 -7950387
2961 -9112260
2962 -9641271
2963 -8635671
2964 -8194729
2965 -8721286
2966 -9648736
2967 -9361810
2968 -8099760
2969 -8410927
2970 -9407097
2971 -9463740
2972 -8712385
2973 -8065647
2974 -9038678
2975 -9883811
2976 -9073056
2977 -8380277
2978 -8604281
2979 -9588178
2980 -9701998
2981 -8338901
2982 -8237137
2983 -9361255
2984 -9796372
2985 -9161183
2986 -8237972
2987 -8957353
2988 -10039837
2989 -9370812
2990 -8485189
2991 -8533413
2992 -9513215
2993 -9971172
2994 -8752009
2995 -8314592
2996 -9272620
2997 -9882934
2998 -9513557
2999 -8431616
3000 -8716610
3001 -9978305
3002 -9726774
3003 -8754882
3004 -8456491
3005 -9358672
3006 -10264329
3007 -9231941
3008 -8360310
3009 -9132327
3010 -9986899
3011 -9837718
3012 -8619255
3013 -8523529
3014 -9896939
3015 -10028455
3016 -9117029
3017 -8562650
3018 -9197784
3019 -10308235
3020 -9658095
3021 -8550962
3022 -8936705
3023 -9834653
3024 -10091825
3025 -9000637
3026 -8429378
3027 -9687203
3028 -10272442
3029 -9532075
3030 -8716494
3031 -8957881
3032 -10171783
3033 -9914877
3034 -8737879
3035 -8863529
3036 -9726252
3037 -10260162
3038 -9450954
3039 -8582247
3040 -9496040
3041 -10242916
3042 -9735962
3043 -8888472
3044 -8816792
3045 -10020629
3046 -10194190
3047 -9046237
3048 -8870625
3049 -9624064
3050 -10337589
3051 -9738993
3052 -8628322
3053 -9255005
3054 -10171411
3055 -9897528
3056 -9111127
3057 -8812839
3058 -9878880
3059 -10360170
3060 -9362680
3061 -8932265
3062 -9421424
3063 -10207998
3064 -10007365
3065 -8833734
3066 -9095858
3067 -10079433
3068 -10084117
3069 -9356042
3070 -8793548
3071 -9684501
3072 -10446047
3073 -9549281
3074 -8926397
3075 -9297046
3076 -10102590
3077 -10135531
3078 -8989059
3079 -9018577
3080 -10037081
3081 -10204853
3082 -9585848
3083 -8836113
3084 -9442060
3085 -10399647
3086 -9747230
3087 -8961394
3088 -9142265
3089 -10016717
3090 -10398418
3091 -9266093
3092 -8885879
3093 -9866713
3094 -10276618
3095 -9735440
3096 -8806458
3097 -9169952
3098 -10334781
3099 -9975458
3100 -9108451
3101 -9092781
3102 -9864601
3103 -10465088
3104 -9473681
3105 -8750614
3106 -9522532
3107 -10154083
3108 -9929753
3109 -9000870
3110 -9005075
3111 -10223825
3112 -10197710
3113 -9276084
3114 -8996754
3115 -9607219
3116 -10398075
3117 -9644943
3118 -8728361
3119 -9380700
3120 -10130674
3121 -10050739
3122 -9137241
3123 -8878425
3124 -10059933
3125 -10279502
3126 -9365272
3127 -8877874
3128 -9327977
3129 -10300964
3130 -9855666
3131 -8751075
3132 -9147332
3133 -10037902
3134 -10212367
3135 -9288854
3136 -8631443
3137 -9715513
3138 -10349735
3139 -9540597
3140 -8815255
3141 -9042393
3142 -10193402
3143 -10132581
3144 -8905751
3145 -8935156
3146 -9782501
3147 -10203077
3148 -9479342
3149 -8505582
3150 -9270997
3151 -10209004
3152 -9766493
3153 -8984014
3154 -8865887
3155 -9933508
3156 -10267756
3157 -9057811
3158 -8691213
3159 -9428597
3160 -10091555
3161 -9686463
3162 -8563082
3163 -9000858
3164 -10100733
3165 -9916121
3166 -9090905
3167 -8651781
3168 -9539943
3169 -10222223
3170 -9222911
3171 -8582431
3172 -9125170
3173 -9940689
3174 -9892361
3175 -8727924
3176 -8742825
3177 -9831311
3178 -9889103
3179 -9119882
3180 -8487240
3181 -9181773
3182 -10141190
3183 -9400430
3184 -8601747
3185 -8904112
3186 -9702185
3187 -9936233
3188 -8851551
3189 -8497588
3190 -9478487
3191 -9825052
3192 -9243802
3193 -8444672
3194 -8811751
3195 -9957496
3196 -9581552
3197 -8647404
3198 -8686443
3199 -9401247
3200 -9862315
3201 -8905448
3202 -8275429
3203 -9157856
3204 -9701419
3205 -9299403
3206 -8490827
3207 -8588668
3208 -9716301
3209 -9568534
3210 -8619317
3211 -8473065
3212 -9051583
3213 -9698563
3214 -9036291
3215 -8194964
3216 -8846691
3217 -9578698
3218 -9454432
3219 -8579118
3220 -8245377
3221 -9288716
3222 -9528133
3223 -8628487
3224 -8267389
3225 -8745660
3226 -9577901
3227 -9176057
3228 -8178394
3229 -8568934
3230 -9294318
3231 -9279118
3232 -8546109
3233 -8078600
3234 -8972375
3235 -9414089
3236 -8655131
3237 -8215278
3238 -8509423
3239 -9334571
3240 -9178136
3241 -8090616
3242 -8231875
3243 -9008931
3244 -9200792
3245 -8559532
3246 -7858007
3247 -8649407
3248 -9381296
3249 -8714755
3250 -8047577
3251 -8154714
3252 -9047814
3253 -9161137
3254 -8016653
3255 -7869425
3256 -8711896
3257 -9123430
3258 -8607217
3259 -7708523
3260 -8263546
3261 -9223771
3262 -8764673
3263 -7942716
3264 -7797235
3265 -8651782
3266 -9094227
3267 -8031470
3268 -7627624
3269 -8403496
3270 -8979346
3271 -8660854
3272 -7627161
3273 -7812578
3274 -8855961
3275 -8696069
3276 -7892363
3277 -7519893
3278 -8258926
3279 -9069157
3280 -8216696
3281 -7421882
3282 -7939326
3283 -8691017
3284 -8650343
3285 -7537926
3286 -7353915
3287 -8473449
3288 -8651680
3289 -7914703
3290 -7368003
3291 -7889028
3292 -8829806
3293 -8219007
3294 -7276711
3295 -7565349
3296 -8296489
3297 -8531321
3298 -7606123
3299 -7106553
3300 -8061658
3301 -8519308
3302 -7972475
3303 -7187893
3304 -7333241
3305 -8447525
3306 -8287800
3307 -7227409
3308 -7164332
3309 -7872218
3310 -8420944
3311 -7687014
3312 -6878806
3313 -7627553
3314 -8273979
3315 -7873477
3316 -7077280
3317 -6965712
3318 -8020305
3319 -8139672
3320 -7173199
3321 -6974149
3322 -7562438
3323 -8200972
3324 -7679179
3325 -6689638
3326 -7169843
3327 -7942880
3328 -7781341
3329 -6981627
3330 -6574551
3331 -7568657
3332 -8102700
3333 -7216839
3334 -6691483
3335 -7069176
3336 -7888502
3337 -7684990
3338 -6525053
3339 -6652994
3340 -7537430
3341 -7683913
3342 -7038993
3343 -6398561
3344 -7126026
3345 -7836048
3346 -7129057
3347 -6476213
3348 -6649076
3349 -7444060
3350 -7553847
3351 -6510742
3352 -6385457
3353 -7164065
3354 -7440990
3355 -6964904
3356 -6225818
3357 -6654064
3358 -7455494
3359 -7000369
3360 -6346093
3361 -6323136
3362 -7008423
3363 -7383805
3364 -6475953
3365 -6077364
3366 -6758399
3367 -7166430
3368 -6825070
3369 -5980637
3370 -6215753
3371 -7176484
3372 -6899466
3373 -6138853
3374 -6012689
3375 -6664151
3376 -7183416
3377 -6322154
3378 -5748297
3379 -6375207
3380 -6875609
3381 -6664739
3382 -5824166
3383 -5801633
3384 -6785327
3385 -6797317
3386 -6086419
3387 -5717691
3388 -6148229
3389 -6875148
3390 -6279827
3391 -5433358
3392 -5847967
3393 -6550667
3394 -6618492
3395 -5734224
3396 -5382970
3397 -6379279
3398 -6655364
3399 -5908962
3400 -5342246
3401 -5651393
3402 -6540394
3403 -6207430
3404 -5260253
3405 -5481455
3406 -6178782
3407 -6403553
3408 -5638014
3409 -5027457
3410 -5841401
3411 -6337152
3412 -5763316
3413 -5127821
3414 -5210644
3415 -6181206
3416 -6179566
3417 -5135349
3418 -5023814
3419 -5677978
3420 -6149634
3421 -5548675
3422 -4671229
3423 -5292589
3424 -6083764
3425 -5714221
3426 -4964241
3427 -4763803
3428 -5698437
3429 -6022333
3430 -5016661
3431 -4636302
3432 -5180306
3433 -5806219
3434 -5452175
3435 -4474704
3436 -4839509
3437 -5711206
3438 -5543693
3439 -4826063
3440 -4429410
3441 -5173108
3442 -5711336
3443 -4883125
3444 -4321905
3445 -4708396
3446 -5430629
3447 -5409199
3448 -4364718
3449 -4330798
3450 -5233813
3451 -5376908
3452 -4706104
3453 -3995954
3454 -4540685
3455 -5405442
3456 -4835390
3457 -4079373
3458 -4273545
3459 -5065062
3460 -5298390
3461 -4241452
3462 -3848926
3463 -4663346
3464 -5014122
3465 -4546957
3466 -3820220
3467 -4087338
3468 -5010214
3469 -4735736
3470 -3971647
3471 -3871054
3472 -4443273
3473 -4947317
3474 -4169911
3475 -3518512
3476 -4125446
3477 -4670163
3478 -4460747
3479 -3656986
3480 -3613020
3481 -4575997
3482 -4545932
3483 -3731320
3484 -3448639
3485 -3955328
3486 -4620615
3487 -4040003
3488 -3254664
3489 -3707877
3490 -4310873
3491 -4229432
3492 -3466390
3493 -3183937
3494 -4063882
3495 -4261521
3496 -3549699
3497 -3149989
3498 -3467249
3499 -4212670
3500 -3910862
3501 -3052933
3502 -3276786
3503 -3886590
3504 -3990156
3505 -3294450
3506 -2752216
3507 -3517951
3508 -3971553
3509 -3381787
3510 -2884853
3511 -3043031
3512 -3833784
3513 -3757698
3514 -2794940
3515 -2786373
3516 -3408738
3517 -3667234
3518 -3093037
3519 -2429495
3520 -3076702
3521 -3711530
3522 -3214602
3523 -2628572
3524 -2628204
3525 -3341552
3526 -3453384
3527 -2551768
3528 -2364429
3529 -2944998
3530 -3366783
3531 -2994921
3532 -2185136
3533 -2559121
3534 -3336905
3535 -3033964
3536 -2331759
3537 -2098984
3538 -2824975
3539 -3283276
3540 -2437703
3541 -1967806
3542 -2481410
3543 -3050673
3544 -2846236
3545 -1895200
3546 -1998499
3547 -2887220
3548 -2814464
3549 -2146908
3550 -1749598
3551 -2309544
3552 -2954907
3553 -2310540
3554 -1695145
3555 -1997202
3556 -2567235
3557 -2609775
3558 -1707613
3559 -1498731
3560 -2354860
3561 -2553872
3562 -2001588
3563 -1440828
3564 -1816295
3565 -2638418
3566 -2172392
3567 -1351484
3568 -1491019
3569 -2132071
3570 -2387170
3571 -1521145
3572 -1041334
3573 -1870988
3574 -2317145
3575 -1867129
3576 -1139411
3577 -1253475
3578 -2166362
3579 -1974927
3580 -1095721
3581 -1018742
3582 -1633272
3583 -2148344
3584 -1500169
3585  -766092
3586 -1333725
3587 -1890514
3588 -1628542
3589  -882339
3590  -716871
3591 -1627092
3592 -1790225
3593  -989347
3594  -676715
3595 -1123712
3596 -1793675
3597 -1387208
3598  -462694
3599  -776099
3600 -1450544
3601 -1410326
3602  -708589
3603  -314970
3604 -1151163
3605 -1569246
3606  -830611
3607  -344378
3608  -607930
3609 -1303163
3610 -1156335
3611  -237571
3612  -318035
3613  -987685
3614 -1147791
3615  -599943
3616    11603
3617  -565060
3618 -1202805
3619  -692791
3620   -63520
3621   -74950
3622  -799042
3623  -966494
3624   -66927
3625   124314
3626  -537372
3627  -893838
3628  -472916
3629   304238
3630   -29902
3631  -767081
3632  -437681
3633   194298
3634   318751
3635  -320447
3636  -700788
3637    65665
3638   448253
3639   -50725
3640  -464730
3641  -245578
3642   542935
3643   469849
3644  -317034
3645  -223749
3646   361524
3647   617294
3648   127757
3649  -383550
3650   271966
3651   838198
3652   443722
3653   -38955
3654    22819
3655   774418
3656   877797
3657    46177
3658   -40697
3659   569549
3660  1013095
3661   646762
3662   -41239
3663   448442
3664  1163067
3665   901897
3666   343558
3667   232683
3668   939842
3669  1264878
3670   522218
3671   280389
3672   785820
3673  1293322
3674  1132692
3675   398220
3676   619197
3677  1376936
3678  1299485
3679   754554
3680   482999
3681  1117330
3682  1682845
3683  1033263
3684   577542
3685  1003658
3686  1616493
3687  1602530
3688   763096
3689   749062
3690  1593122
3691  1718514
3692  1211736
3693   792362
3694  1293898
3695  2035248
3696  1576395
3697   961352
3698  1162841
3699  1766898
3700  1986693
3701  1238497
3702   947026
3703  1737700
3704  2145069
3705  1767252
3706  1157924
3707  1387756
3708  2265835
3709  2060301
3710  1331773
3711  1355628
3712  1958051
3713  2398451
3714  1771756
3715  1262114
3716  1910608
3717  2430996
3718  2190125
3719  1541506
3720  1522645
3721  2409786
3722  2475732
3723  1775908
3724  1625530
3725  2150310
3726  2757921
3727  2308406
3728  1571949
3729  2020711
3730  2671782
3731  2612176
3732  1957404
3733  1718626
3734  2575162
3735  2904291
3736  2257045
3737  1922453
3738  2282498
3739  2993819
3740  2805671
3741  1973020
3742  2149970
3743  2823778
3744  2997231
3745  2454295
3746  1980483
3747  2697684
3748  3268699
3749  2749741
3750  2233056
3751  2392272
3752  3137032
3753  3203781
3754  2391702
3755  2358873
3756  3004918
3757  3334712
3758  2972587
3759  2370438
3760  2801627
3761  3466533
3762  3158513
3763  2632955
3764  2578118
3765  3245581
3766  3583364
3767  2882148
3768  2653573
3769  3206065
3770  3628876
3771  3369331
3772  2657451
3773  2904667
3774  3680513
3775  3548671
3776  3020942
3777  2859004
3778  3444155
3779  3936617
3780  3321474
3781  2887982
3782  3299893
3783  3802720
3784  3788445
3785  3071164
3786  3040948
3787  3832281
3788  3956611
3789  3478117
3790  3138200
3791  3563990
3792  4191805
3793  3731676
3794  3165484
3795  3458901
3796  3988206
3797  4109113
3798  3479709
3799  3293498
3800  4021758
3801  4260074
3802  3851372
3803  3434582
3804  3682294
3805  4402895
3806  4142640
3807  3490208
3808  3627003
3809  4193325
3810  4493935
3811  3911616
3812  3499344
3813  4163744
3814  4566033
3815  4198873
3816  3686385
3817  3789435
3818  4584905
3819  4563752
3820  3889544
3821  3877701
3822  4361019
3823  4756679
3824  4314445
3825  3728567
3826  4207098
3827  4747660
3828  4584997
3829  4074355
3830  3966215
3831  4740740
3832  4946710
3833  4259874
3834  4059033
3835  4472382
3836  4983410
3837  4692142
3838  3994692
3839  4345483
3840  4992050
3841  4959318
3842  4450356
3843  4158762
3844  4821614
3845  5219544
3846  4627726
3847  4270127
3848  4563639
3849  5172315
3850  5116917
3851  4349010
3852  4452813
3853  5145009
3854  5279493
3855  4800789
3856  4336205
3857  4891525
3858  5495848
3859  5017763
3860  4519662
3861  4683136
3862  5333225
3863  5511043
3864  4745696
3865  4579067
3866  5221859
3867  5542733
3868  5204224
3869  4570408
3870  4875376
3871  5673801
3872  5473744
3873  4879084
3874  4805339
3875  5411344
3876  5816813
3877  5122536
3878  4721194
3879  5264871
3880  5715384
3881  5544099
3882  4917052
3883  5009377
3884  5806398
3885  5782566
3886  5223745
3887  4984844
3888  5417879
3889  5997466
3890  5513204
3891  4953554
3892  5342096
3893  5906186
3894  5943649
3895  5262094
3896  5075808
3897  5845150
3898  6046410
3899  5532091
3900  5158815
3901  5474153
3902  6174775
3903  5903437
3904  5249436
3905  5457082
3906  5985047
3907  6167623
3908  5630986
3909  5255143
3910  5864253
3911  6228211
3912  5864948
3913  5448592
3914  5556227
3915  6278486
3916  6243696
3917  5564885
3918  5566466
3919  6038757
3920  6357019
3921  5956517
3922  5446672
3923  5932076
3924  6407304
3925  6158393
3926  5718237
3927  5669237
3928  6347281
3929  6493291
3930  5832170
3931  5674610
3932  6102090
3933  6534102
3934  6281470
3935  5662243
3936  6007056
3937  6592822
3938  6462717
3939  5976537
3940  5761223
3941  6345528
3942  6687996
3943  6115366
3944  5842494
3945  6186514
3946  6670308
3947  6598498
3948  5933393
3949  6032575
3950  6629103
3951  6665421
3952  6259746
3953  5901210
3954  6367915
3955  6902277
3956  6448461
3957  6039014
3958  6263888
3959  6778168
3960  6824022
3961  6119053
3962  6067264
3963  6712615
3964  6865911
3965  6501750
3966  6102636
3967  6452742
3968  7047699
3969  6699542
3970  6220178
3971  6328724
3972  6806202
3973  7025764
3974  6405757
3975  6142959
3976  6734721
3977  7047284
3978  6772405
3979  6251144
3980  6418201
3981  7162105
3982  7001402
3983  6391958
3984  6343476
3985  6841447
3986  7253296
3987  6704492
3988  6244095
3989  6749307
3990  7183154
3991  7020196
3992  6436958
3993  6390159
3994  7142747
3995  7225274
3996  6661567
3997  6443345
3998  6826649
3999  7387872
4000  7044792
4001  6421029
4002  6712186
4003  7200444
4004  7216345
4005  6670096
4006  6410086
4007  7105929
4008  7410305
4009  6950814
4010  6598233
4011  6801512
4012  7421888
4013  7286866
4014  6576742
4015  6659445
4016  7205647
4017  7416555
4018  6964707
4019  6521900
4020  7095727
4021  7558193
4022  7151485
4023  6699689
4024  6773279
4025  7405717
4026  7470966
4027  6785451
4028  6712482
4029  7209569
4030  7538903
4031  7237993
4032  6663963
4033  6993932
4034  7556011
4035  7358385
4036  6886405
4037  6763189
4038  7355479
4039  7662618
4040  7034017
4041  6750810
4042  7175298
4043  7607730
4044  7436856
4045  6771109
4046  6938239
4047  7588162
4048  7514196
4049  7041367
4050  6813543
4051  7322392
4052  7785955
4053  7265169
4054  6846589
4055  7122540
4056  7576347
4057  7604874
4058  6956014
4059  6874387
4060  7527228
4061  7690711
4062  7330626
4063  6923500
4064  7197260
4065  7775546
4066  7459288
4067  6953995
4068  7069826
4069  7518870
4070  7729958
4071  7187401
4072  6946641
4073  7501590
4074  7738748
4075  7445293
4076  7004835
4077  7122675
4078  7726816
4079  7566457
4080  7073853
4081  7126161
4082  7528759
4083  7818866
4084  7362150
4085  6976836
4086  7423828
4087  7728253
4088  7532504
4089  7113818
4090  7090404
4091  7705178
4092  7713784
4093  7207756
4094  7122194
4095  7467379
4096  7855390
4097  7507742
4098  6975730
4099  7327767
4100  7763936
4101  7654939
4102  7182436
4103  7037740
4104  7695619
4105  7873519
4106  7307431
4107  7086106
4108  7370852
4109  7847368
4110  7628127
4111  7026336
4112  7242531
4113  7727018
4114  7761495
4115  7357489
4116  7038912
4117  7551255
4118  7909558
4119  7447695
4120  7092266
4121  7235921
4122  7777797
4123  7788119
4124  7145128
4125  7171949
4126  7689617
4127  7839588
4128  7445297
4129  6976243
4130  7399078
4131  7904317
4132  7546617
4133  7131999
4134  7216721
4135  7758339
4136  7900937
4137  7237064
4138  7073617
4139  7549437
4140  7820377
4141  7546222
4142  6979625
4143  7228786
4144  7877142
4145  7719090
4146  7232621
4147  7116270
4148  7587439
4149  7951942
4150  7382422
4151  6999393
4152  7359725
4153  7752671
4154  7684665
4155  7097975
4156  7094721
4157  7748808
4158  7780114
4159  7323207
4160  7053771
4161  7409658
4162  7909580
4163  7487011
4164  6986143
4165  7247871
4166  7693167
4167  7760862
4168  7186513
4169  7004543
4170  7608876
4171  7779725
4172  7384583
4173  7020047
4174  7208344
4175  7785829
4176  7607741
4177  7075842
4178  7145258
4179  7538736
4180  7783456
4181  7308771
4182  6892046
4183  7377372
4184  7732115
4185  7459265
4186  7030392
4187  7080973
4188  7712857
4189  7671898
4190  7080699
4191  7024627
4192  7400541
4193  7689081
4194  7323957
4195  6840136
4196  7233334
4197  7664356
4198  7516479
4199  7106784
4200  6966788
4201  7502127
4202  7641464
4203  7107821
4204  6913749
4205  7190977
4206  7598102
4207  7434746
4208  6866039
4209  7080048
4210  7559398
4211  7515653
4212  7095492
4213  6835949
4214  7313715
4215  7609759
4216  7121314
4217  6840633
4218  7054633
4219  7488455
4220  7456748
4221  6864965
4222  6911442
4223  7392383
4224  7458446
4225  7108550
4226  6732112
4227  7089096
4228  7538884
4229  7189933
4230  6824558
4231  6913004
4232  7318304
4233  7432638
4234  6878212
4235  6768543
4236  7183115
4237  7338462
4238  7107028
4239  6694858
4240  6898126
4241  7418657
4242  7200185
4243  6785043
4244  6744369
4245  7130424
4246  7367898
4247  6845103
4248  6593167
4249  7040092
4250  7296036
4251  7098047
4252  6627593
4253  6720020
4254  7276640
4255  7136790
4256  6679169
4257  6595153
4258  6941667
4259  7295737
4260  6891270
4261  6504255
4262  6825404
4263  7158188
4264  7101235
4265  6576992
4266  6446060
4267  7042574
4268  7136348
4269  6680021
4270  6432025
4271  6717524
4272  7220311
4273  6915529
4274  6371246
4275  6589563
4276  6988814
4277  7015090
4278  6536969
4279  6281631
4280  6814810
4281  7046457
4282  6665518
4283  6350914
4284  6491737
4285  7018840
4286  6916713
4287  6318659
4288  6352812
4289  6744837
4290  6938916
4291  6550257
4292  6115196
4293  6557490
4294  6957574
4295  6663926
4296  6240000
4297  6226892
4298  6775992
4299  6849609
4300  6259340
4301  6143390
4302  6511071
4303  6831544
4304  6576872
4305  6035855
4306  6267202
4307  6737438
4308  6603445
4309  6183296
4310  5991598
4311  6477213
4312  6773430
4313  6265467
4314  5999609
4315  6271778
4316  6624639
4317  6511289
4318  5929011
4319  5995361
4320  6477378
4321  6484691
4322  6164967
4323  5876445
4324  6215146
4325  6622732
4326  6242825
4327  5857517
4328  5981912
4329  6358709
4330  6440256
4331  5865329
4332  5756300
4333  6248405
4334  6381459
4335  6089969
4336  5717106
4337  5950497
4338  6420742
4339  6134427
4340  5711532
4341  5773575
4342  6114577
4343  6289658
4344  5816623
4345  5587391
4346  6001930
4347  6213070
4348  6005285
4349  5592719
4350  5631638
4351  6170867
4352  6072016
4353  5598832
4354  5523209
4355  5856374
4356  6165056
4357  5765654
4358  5386240
4359  5742404
4360  6016392
4361  5864777
4362  5447848
4363  5391207
4364  5908975
4365  5929879
4366  5514693
4367  5377770
4368  5600253
4369  5949437
4370  5660216
4371  5188681
4372  5425962
4373  5781372
4374  5756899
4375  5351709
4376  5151540
4377  5657887
4378  5827464
4379  5393456
4380  5131038
4381  5296834
4382  5715193
4383  5569807
4384  5048130
4385  5153795
4386  5527079
4387  5623218
4388  5293145
4389  4943614
4390  5316019
4391  5605523
4392  5292055
4393  4969891
4394  5006365
4395  5441816
4396  5467860
4397  4931714
4398  4905172
4399  5269163
4400  5424081
4401  5139919
4402  4734572
4403  5028238
4404  5387023
4405  5133655
4406  4799422
4407  4764564
4408  5173575
4409  5332292
4410  4827161
4411  4645485
4412  4956294
4413  5207499
4414  5025624
4415  4515732
4416  4659706
4417  5164003
4418  5050661
4419  4649267
4420  4495036
4421  4881370
4422  5172778
4423  4693333
4424  4378851
4425  4645968
4426  4962233
4427  4899965
4428  4384624
4429  4369770
4430  4874207
4431  4893614
4432  4534668
4433  4238126
4434  4490897
4435  4929873
4436  4602793
4437  4179272
4438  4322770
4439  4702959
4440  4805107
4441  4273976
4442  4053377
4443  4535432
4444  4681908
4445  4368201
4446  4026503
4447  4165294
4448  4658634
4449  4489241
4450  4045738
4451  4060785
4452  4373090
4453  4571826
4454  4160342
4455  3801837
4456  4170108
4457  4443286
4458  4242337
4459  3854044
4460  3846653
4461  4369091
4462  4357727
4463  3862475
4464  3749962
4465  4039279
4466  4329136
4467  4018641
4468  3573790
4469  3844440
4470  4185225
4471  4098641
4472  3728887
4473  3554526
4474  3997198
4475  4156876
4476  3734437
4477  3501022
4478  3669299
4479  4037629
4480  3909862
4481  3411007
4482  3528818
4483  3909980
4484  3904891
4485  3557041
4486  3277130
4487  3651302
4488  3895554
4489  3540333
4490  3283865
4491  3397911
4492  3763056
4493  3741110
4494  3230868
4495  3206669
4496  3557956
4497  3669244
4498  3391658
4499  3021318
4500  3284725
4501  3675399
4502  3426991
4503  3087595
4504  3076853
4505  3437210
4506  3547798
4507  3040924
4508  2903276
4509  3230845
4510  3402072
4511  3226840
4512  2840502
4513  2975996
4514  3389933
4515  3228245
4516  2883243
4517  2784203
4518  3077592
4519  3307623
4520  2889718
4521  2629572
4522  2906500
4523  3146755
4524  3039180
4525  2616097
4526  2647099
4527  3099455
4528  3025595
4529  2651037
4530  2500657
4531  2747064
4532  3057631
4533  2719782
4534  2398962
4535  2600697
4536  2859884
4537  2849231
4538  2426839
4539  2287548
4540  2720493
4541  2806726
4542  2477419
4543  2225952
4544  2405862
4545  2817475
4546  2596273
4547  2151690
4548  2261045
4549  2559070
4550  2624847
4551  2221576
4552  1972465
4553  2384272
4554  2580709
4555  2312267
4556  2027119
4557  2071531
4558  2477177
4559  2404511
4560  1932200
4561  1914961
4562  2193013
4563  2396900
4564  2107930
4565  1726319
4566  2023404
4567  2323814
4568  2122155
4569  1773499
4570  1710466
4571  2142232
4572  2197761
4573  1722218
4574  1620513
4575  1888962
4576  2141171
4577  1934931
4578  1473702
4579  1657009
4580  2022564
4581  1919517
4582  1562373
4583  1379851
4584  1771957
4585  2008056
4586  1580569
4587  1333258
4588  1520143
4589  1851640
4590  1775871
4591  1261556
4592  1286547
4593  1683292
4594  1700753
4595  1391005
4596  1108705
4597  1398709
4598  1738718
4599  1432067
4600  1105152
4601  1171124
4602  1486004
4603  1544469
4604  1066495
4605   955266
4606  1343829
4607  1487078
4608  1245885
4609   874240
4610  1037007
4611  1440911
4612  1224673
4613   853533
4614   842165
4615  1141879
4616  1315898
4617   911216
4618   693196
4619  1001405
4620  1196330
4621  1051796
4622   651339
4623   655126
4624  1082951
4625  1037025
4626   666869
4627   545912
4628   805298
4629  1095517
4630   767912
4631   414230
4632   620911
4633   874844
4634   823007
4635   435987
4636   342456
4637   751878
4638   809085
4639   486245
4640   308681
4641   462996
4642   776013
4643   575188
4644   182418
4645   297066
4646   543053
4647   579100
4648   260375
4649    54747
4650   417396
4651   584421
4652   287528
4653    23754
4654   102498
4655   470298
4656   378155
4657   -71799
4658   -26487
4659   258314
4660   364399
4661    86440
4662  -220883
4663    72050
4664   295326
4665    61180
4666  -219827
4667  -229429
4668   138904
4669   173865
4670  -248198
4671  -304134
4672   -47563
4673   110115
4674  -108601
4675  -484025
4676  -300455
4677     5042
4678  -149662
4679  -430107
4680  -513945
4681  -177058
4682   -30235
4683  -444614
4684  -616736
4685  -409462
4686  -186356
4687  -305746
4688  -729453
4689  -642034
4690  -272492
4691  -328765
4692  -621444
4693  -799782
4694  -516589
4695  -280412
4696  -639188
4697  -902756
4698  -726458
4699  -468877
4700  -504260
4701  -929847
4702  -949788
4703  -571796
4704  -541764
4705  -827028
4706 -1081764
4707  -899255
4708  -542652
4709  -788454
4710 -1134009
4711 -1073218
4712  -785445
4713  -671787
4714 -1079649
4715 -1279958
4716  -927115
4717  -776603
4718 -1005151
4719 -1340703
4720 -1257114
4721  -846772
4722  -962946
4723 -1326552
4724 -1336696
4725 -1082820
4726  -919924
4727 -1264857
4728 -1550549
4729 -1264092
4730 -1059758
4731 -1200760
4732 -1528292
4733 -1555023
4734 -1141257
4735 -1132012
4736 -1512926
4737 -1649884
4738 -1445845
4739 -1171399
4740 -1415029
4741 -1809570
4742 -1617925
4743 -1313347
4744 -1349912
4745 -1694779
4746 -1864905
4747 -1489349
4748 -1352284
4749 -1705734
4750 -1919417
4751 -1785128
4752 -1454417
4753 -1567665
4754 -1982787
4755 -1911859
4756 -1618833
4757 -1579959
4758 -1869469
4759 -2126006
4760 -1834258
4761 -1598615
4762 -1875620
4763 -2117612
4764 -2085014
4765 -1756909
4766 -1736468
4767 -2153076
4768 -2210851
4769 -1940689
4770 -1813324
4771 -2030952
4772 -2362412
4773 -2174661
4774 -1854599
4775 -2022213
4776 -2300344
4777 -2355759
4778 -2066027
4779 -1943240
4780 -2331898
4781 -2483054
4782 -2253352
4783 -2086952
4784 -2211472
4785 -2561284
4786 -2454006
4787 -2118468
4788 -2211440
4789 -2482861
4790 -2609726
4791 -2389596
4792 -2184459
4793 -2498732
4794 -2726604
4795 -2544086
4796 -2324473
4797 -2345508
4798 -2712453
4799 -2756581
4800 -2416412
4801 -2418205
4802 -2682456
4803 -2864800
4804 -2687417
4805 -2398677
4806 -2645793
4807 -2928316
4808 -2803523
4809 -2582987
4810 -2563663
4811 -2915260
4812 -3021367
4813 -2692720
4814 -2638619
4815 -2866152
4816 -3063659
4817 -2945902
4818 -2633045
4819 -2802107
4820 -3133129
4821 -3083428
4822 -2852981
4823 -2745183
4824 -3059094
4825 -3295986
4826 -2991657
4827 -2805574
4828 -2992466
4829 -3272746
4830 -3250786
4831 -2885629
4832 -2933231
4833 -3307003
4834 -3351598
4835 -3138291
4836 -2958027
4837 -3202558
4838 -3499127
4839 -3261365
4840 -3025795
4841 -3150753
4842 -3440683
4843 -3509052
4844 -3186613
4845 -3128687
4846 -3465080
4847 -3580434
4848 -3401349
4849 -3154280
4850 -3305748
4851 -3679916
4852 -3558374
4853 -3269964
4854 -3311881
4855 -3599117
4856 -3774651
4857 -3464650
4858 -3276408
4859 -3575718
4860 -3784800
4861 -3666545
4862 -3388765
4863 -3436791
4864 -3848260
4865 -3835563
4866 -3534597
4867 -3479595
4868 -3723720
4869 -3972548
4870 -3737780
4871 -3463596
4872 -3702723
4873 -3967953
4874 -3941550
4875 -3654452
4876 -3582183
4877 -3963369
4878 -4068012
4879 -3791936
4880 -3652444
4881 -3823775
4882 -4125958
4883 -4023788
4884 -3695271
4885 -3816950
4886 -4112535
4887 -4181118
4888 -3926900
4889 -3734845
4890 -4052151
4891 -4270948
4892 -4038096
4893 -3837487
4894 -3942452
4895 -4291460
4896 -4280853
4897 -3928806
4898 -3963074
4899 -4252101
4900 -4365117
4901 -4161326
4902 -3914203
4903 -4152310
4904 -4431286
4905 -4287402
4906 -4071472
4907 -4075451
4908 -4396029
4909 -4516885
4910 -4190212
4911 -4096206
4912 -4328575
4913 -4520493
4914 -4416037
4915 -4108465
4916 -4255797
4917 -4593562
4918 -4525791
4919 -4297887
4920 -4220510
4921 -4494550
4922 -4677342
4923 -4397231
4924 -4255435
4925 -4458055
4926 -4668457
4927 -4630071
4928 -4334676
4929 -4386601
4930 -4702596
4931 -4705164
4932 -4500927
4933 -4370269
4934 -4573053
4935 -4834825
4936 -4633992
4937 -4426177
4938 -4576467
4939 -4807307
4940 -4832914
4941 -4532247
4942 -4479299
4943 -4796190
4944 -4878559
4945 -4699825
4946 -4532693
4947 -4676613
4948 -4987885
4949 -4860074
4950 -4599603
4951 -4678244
4952 -4903764
4953 -5006198
4954 -4732701
4955 -4591435
4956 -4878925
4957 -5029571
4958 -4891465
4959 -4705918
4960 -4777397
4961 -5113997
4962 -5059855
4963 -4774181
4964 -4771589
4965 -4985499
4966 -5142513
4967 -4936499
4968 -4725659
4969 -4970458
4970 -5180060
4971 -5089993
4972 -4876625
4973 -4854711
4974 -5189335
4975 -5230286
4976 -4938559
4977 -4863061
4978 -5077993
4979 -5310395
4980 -5152084
4981 -4864028
4982 -5043279
4983 -5312934
4984 -5254790
4985 -5010555
4986 -4918385
4987 -5246065
4988 -5398979
4989 -5132999
4990 -4991906
4991 -5142435
4992 -5402843
4993 -5351739
4994 -5027913
4995 -5079447
4996 -5355433
4997 -5413138
4998 -5220719
4999 -5028637
5000 -5281240
5001 -5523712
5002 -5322015
5003 -5122082
5004 -5199708
5005 -5481531
5006 -5506090
5007 -5165118
5008 -5146438
5009 -5431746
5010 -5544276
5011 -5385566
5012 -5154134
5013 -5329878
5014 -5613214
5015 -5497640
5016 -5256533
5017 -5239723
5018 -5496698
5019 -5642701
5020 -5359074
5021 -5230763
5022 -5467155
5023 -5656784
5024 -5570393
5025 -5293576
5026 -5350638
5027 -5672181
5028 -5633396
5029 -5389707
5030 -5310928
5031 -5537865
5032 -5753655
5033 -5533211
5034 -5331125
5035 -5512913
5036 -5716262
5037 -5702515
5038 -5410868
5039 -5372905
5040 -5698674
5041 -5763382
5042 -5555606
5043 -5404167
5044 -5561966
5045 -5840180
5046 -5686920
5047 -5428472
5048 -5527798
5049 -5739607
5050 -5800243
5051 -5557408
5052 -5439883
5053 -5728343
5054 -5859474
5055 -5686128
5056 -5508021
5057 -5578653
5058 -5865685
5059 -5809810
5060 -5524090
5061 -5552473
5062 -5780736
5063 -5904837
5064 -5700594
5065 -5500650
5066 -5735227
5067 -5926609
5068 -5787113
5069 -5585533
5070 -5596476
5071 -5885528
5072 -5917450
5073 -5644525
5074 -5609713
5075 -5792797
5076 -5961475
5077 -5836820
5078 -5581326
5079 -5723252
5080 -5941796
5081 -5884526
5082 -5692233
5083 -5630716
5084 -5887732
5085 -6012703
5086 -5764599
5087 -5665814
5088 -5807074
5089 -5998860
5090 -5911525
5091 -5635903
5092 -5719505
5093 -5968238
5094 -5962658
5095 -5787160
5096 -5673556
5097 -5900280
5098 -6070557
5099 -5856644
5100 -5692933
5101 -5796041
5102 -6003756
5103 -6007245
5104 -5727908
5105 -5722832
5106 -5980448
5107 -6046954
5108 -5886191
5109 -5695645
5110 -5856071
5111 -6086792
5112 -5937619
5113 -5743711
5114 -5799567
5115 -6013011
5116 -6079600
5117 -5816570
5118 -5736856
5119 -5969628
5120 -6071354
5121 -5943312
5122 -5727296
5123 -5822570
5124 -6099784
5125 -6021819
5126 -5795846
5127 -5782257
5128 -6005529
5129 -6142246
5130 -5892103
5131 -5716442
5132 -5935339
5133 -6094347
5134 -6009172
5135 -5776790
5136 -5790792
5137 -6093227
5138 -6095284
5139 -5861413
5140 -5788333
5141 -5953288
5142 -6149197
5143 -5971807
5144 -5734295
5145 -5873610
5146 -6078631
5147 -6077221
5148 -5836232
5149 -5757537
5150 -6052506
5151 -6146300
5152 -5911555
5153 -5765762
5154 -5877931
5155 -6128579
5156 -6034403
5157 -5764262
5158 -5839579
5159 -6053077
5160 -6113348
5161 -5905383
5162 -5737709
5163 -5958040
5164 -6121339
5165 -5962456
5166 -5787109
5167 -5817371
5168 -6087212
5169 -6090062
5170 -5817805
5171 -5801930
5172 -5993968
5173 -6112639
5174 -5944529
5175 -5728217
5176 -5889672
5177 -6110057
5178 -6000170
5179 -5809469
5180 -5785803
5181 -6030200
5182 -6110054
5183 -5841946
5184 -5752877
5185 -5916568
5186 -6081103
5187 -5992660
5188 -5732617
5189 -5806940
5190 -6059211
5191 -6032946
5192 -5835135
5193 -5729312
5194 -5929330
5195 -6099031
5196 -5874383
5197 -5721701
5198 -5838653
5199 -6020190
5200 -6007150
5201 -5754866
5202 -5758434
5203 -5987605
5204 -6010345
5205 -5841985
5206 -5697782
5207 -5833188
5208 -6036940
5209 -5892087
5210 -5705798
5211 -5776786
5212 -5963800
5213 -6005070
5214 -5753854
5215 -5682099
5216 -5899458
5217 -5980773
5218 -5833232
5219 -5663213
5220 -5750790
5221 -5994808
5222 -5903751
5223 -5694865
5224 -5706290
5225 -5869542
5226 -5956950
5227 -5744117
5228 -5607451
5229 -5799419
5230 -5925147
5231 -5839333
5232 -5649029
5233 -5660377
5234 -5913051
5235 -5878623
5236 -5661771
5237 -5622755
5238 -5769934
5239 -5914808
5240 -5740158
5241 -5548919
5242 -5704396
5243 -5864413
5244 -5811513
5245 -5618086
5246 -5571489
5247 -5804136
5248 -5842644
5249 -5630409
5250 -5549024
5251 -5660881
5252 -5847503
5253 -5739135
5254 -5498559
5255 -5594248
5256 -5775392
5257 -5770084
5258 -5579550
5259 -5467899
5260 -5685319
5261 -5797104
5262 -5603180
5263 -5473736
5264 -5556274
5265 -5752863
5266 -5710702
5267 -5451111
5268 -5473765
5269 -5657995
5270 -5707484
5271 -5541640
5272 -5370118
5273 -5548499
5274 -5735310
5275 -5594976
5276 -5415178
5277 -5417187
5278 -5632287
5279 -5663345
5280 -5398195
5281 -5344847
5282 -5531984
5283 -5644158
5284 -5516653
5285 -5305729
5286 -5409222
5287 -5634284
5288 -5540766
5289 -5347587
5290 -5301516
5291 -5483729
5292 -5588069
5293 -5364459
5294 -5257279
5295 -5402839
5296 -5542317
5297 -5472713
5298 -5238549
5299 -5251711
5300 -5489601
5301 -5465304
5302 -5280569
5303 -5180607
5304 -5346069
5305 -5520458
5306 -5330398
5307 -5143010
5308 -5245713
5309 -5416799
5310 -5405152
5311 -5161738
5312 -5108760
5313 -5340360
5314 -5392903
5315 -5230844
5316 -5086602
5317 -5181485
5318 -5386727
5319 -5278657
5320 -5062962
5321 -5101222
5322 -5253221
5323 -5314883
5324 -5109975
5325 -4987114
5326 -5183081
5327 -5288013
5328 -5158527
5329 -4990243
5330 -5018508
5331 -5243202
5332 -5203901
5333 -4966561
5334 -4945792
5335 -5099801
5336 -5214104
5337 -5053326
5338 -4867862
5339 -5015700
5340 -5161197
5341 -5074576
5342 -4892392
5343 -4846241
5344 -5063865
5345 -5101792
5346 -4898410
5347 -4827164
5348 -4936818
5349 -5077983
5350 -4975091
5351 -4758269
5352 -4832194
5353 -4995793
5354 -4965244
5355 -4804465
5356 -4716001
5357 -4896713
5358 -4992224
5359 -4805979
5360 -4693713
5361 -4761595
5362 -4919772
5363 -4875032
5364 -4634674
5365 -4664593
5366 -4837627
5367 -4854882
5368 -4706358
5369 -4576384
5370 -4729219
5371 -4859551
5372 -4696779
5373 -4556744
5374 -4597488
5375 -4749328
5376 -4757693
5377 -4533767
5378 -4505749
5379 -4673270
5380 -4725137
5381 -4600858
5382 -4437710
5383 -4532387
5384 -4706816
5385 -4594460
5386 -4410192
5387 -4416719
5388 -4572619
5389 -4655941
5390 -4432206
5391 -4334392
5392 -4491284
5393 -4585969
5394 -4487787
5395 -4282783
5396 -4324305
5397 -4528392
5398 -4481798
5399 -4300749
5400 -4254223
5401 -4387221
5402 -4499063
5403 -4332451
5404 -4179873
5405 -4283439
5406 -4398862
5407 -4358718
5408 -4170090
5409 -4133288
5410 -4343525
5411 -4357910
5412 -4185213
5413 -4093998
5414 -4184275
5415 -4332962
5416 -4193705
5417 -4005233
5418 -4088950
5419 -4233847
5420 -4235860
5421 -4042075
5422 -3953097
5423 -4147201
5424 -4215520
5425 -4057055
5426 -3909247
5427 -3969854
5428 -4152758
5429 -4086517
5430 -3864052
5431 -3883068
5432 -4030423
5433 -4092202
5434 -3927588
5435 -3770901
5436 -3924768
5437 -4034533
5438 -3914334
5439 -3760443
5440 -3760688
5441 -3945543
5442 -3952245
5443 -3730651
5444 -3692978
5445 -3822805
5446 -3926217
5447 -3795612
5448 -3588598
5449 -3692321
5450 -3855212
5451 -3785507
5452 -3610398
5453 -3560084
5454 -3742720
5455 -3806467
5456 -3593777
5457 -3498347
5458 -3601298
5459 -3721135
5460 -3645023
5461 -3434373
5462 -3477986
5463 -3655220
5464 -3633957
5465 -3481358
5466 -3366377
5467 -3501536
5468 -3621492
5469 -3455846
5470 -3315476
5471 -3365711
5472 -3525456
5473 -3517817
5474 -3294696
5475 -3257856
5476 -3427877
5477 -3470633
5478 -3322316
5479 -3179010
5480 -3268663
5481 -3429111
5482 -3313367
5483 -3154483
5484 -3168329
5485 -3295458
5486 -3351670
5487 -3148341
5488 -3057731
5489 -3193332
5490 -3260854
5491 -3165772
5492 -3011569
5493 -3046369
5494 -3219813
5495 -3159044
5496 -2993157
5497 -2957454
5498 -3077163
5499 -3161921
5500 -2988983
5501 -2852566
5502 -2966989
5503 -3059231
5504 -3004206
5505 -2832794
5506 -2816906
5507 -3005250
5508 -2994205
5509 -2819661
5510 -2748684
5511 -2837716
5512 -2954361
5513 -2835334
5514 -2665461
5515 -2747124
5516 -2857494
5517 -2836353
5518 -2674513
5519 -2599766
5520 -2762320
5521 -2800048
5522 -2642185
5523 -2546312
5524 -2602273
5525 -2746275
5526 -2672284
5527 -2488865
5528 -2521140
5529 -2639315
5530 -2640089
5531 -2501073
5532 -2382036
5533 -2520340
5534 -2606978
5535 -2483986
5536 -2358127
5537 -2380060
5538 -2536385
5539 -2506188
5540 -2291424
5541 -2283030
5542 -2405639
5543 -2449741
5544 -2324425
5545 -2179963
5546 -2284110
5547 -2402906
5548 -2310477
5549 -2171169
5550 -2152620
5551 -2285393
5552 -2318729
5553 -2125118
5554 -2059238
5555 -2158853
5556 -2242973
5557 -2167167
5558 -1983460
5559 -2031147
5560 -2192505
5561 -2135426
5562 -1978503
5563 -1906199
5564 -2041151
5565 -2125493
5566 -1947106
5567 -1835423
5568 -1931255
5569 -2031482
5570 -1984834
5571 -1799914
5572 -1791007
5573 -1951383
5574 -1933858
5575 -1799106
5576 -1689877
5577 -1782446
5578 -1922192
5579 -1797488
5580 -1634090
5581 -1681345
5582 -1793809
5583 -1802371
5584 -1604244
5585 -1541629
5586 -1700441
5587 -1748587
5588 -1621694
5589 -1488542
5590 -1533495
5591 -1702574
5592 -1617678
5593 -1434932
5594 -1432204
5595 -1554993
5596 -1603728
5597 -1437262
5598 -1321181
5599 -1453829
5600 -1538222
5601 -1446237
5602 -1289924
5603 -1287054
5604 -1450931
5605 -1427679
5606 -1247241
5607 -1209170
5608 -1306843
5609 -1392351
5610 -1268011
5611 -1117225
5612 -1204034
5613 -1303549
5614 -1255587
5615 -1107715
5616 -1043459
5617 -1200551
5618 -1237501
5619 -1069323
5620  -984122
5621 -1053891
5622 -1178243
5623 -1098808
5624  -906082
5625  -946713
5626 -1074086
5627 -1052023
5628  -912496
5629  -820308
5630  -951872
5631 -1025696
5632  -890299
5633  -783319
5634  -819782
5635  -934752
5636  -903737
5637  -720543
5638  -700582
5639  -820559
5640  -852521
5641  -745575
5642  -610047
5643  -702625
5644  -815519
5645  -711326
5646  -574536
5647  -564162
5648  -680469
5649  -707258
5650  -527644
5651  -475841
5652  -583206
5653  -640829
5654  -556252
5655  -404541
5656  -449762
5657  -576754
5658  -511490
5659  -374467
5660  -344005
5661  -443334
5662  -505751
5663  -353958
5664  -255825
5665  -341804
5666  -415306
5667  -360876
5668  -194534
5669  -201162
5670  -342235
5671  -311549
5672  -184010
5673  -115053
5674  -206009
5675  -299029
5676  -168514
5677   -35351
5678   -93555
5679  -180248
5680  -163456
5681    -7603
5682    31603
5683  -108479
5684  -119636
5685      972
5686   101974
5687    39649
5688   -75459
5689    21385
5690   171226
5691   137993
5692    51269
5693    39395
5694   181680
5695   255575
5696   126353
5697    84247
5698   193465
5699   315432
5700   298937
5701   158953
5702   201270
5703   370487
5704   378774
5705   278208
5706   222841
5707   348351
5708   487187
5709   388289
5710   298634
5711   388439
5712   512620
5713   533363
5714   383078
5715   380118
5716   548622
5717   603345
5718   522018
5719   445967
5720   535627
5721   693659
5722   640147
5723   532403
5724   562763
5725   690929
5726   759504
5727   631107
5728   576175
5729   725999
5730   824722
5731   769220
5732   665963
5733   706595
5734   887295
5735   879570
5736   754635
5737   745371
5738   870295
5739   972676
5740   877659
5741   785691
5742   909638
5743  1021658
5744  1007926
5745   891403
5746   884775
5747  1063108
5748  1098453
5749   987447
5750   946236
5751  1047810
5752  1181715
5753  1126311
5754  1005446
5755  1079065
5756  1205969
5757  1220197
5758  1118528
5759  1074075
5760  1231127
5761  1319312
5762  1221761
5763  1165577
5764  1226478
5765  1370330
5766  1356642
5767  1218490
5768  1252341
5769  1385476
5770  1434102
5771  1354812
5772  1278370
5773  1400768
5774  1518987
5775  1439217
5776  1375108
5777  1410051
5778  1543660
5779  1568184
5780  1442993
5781  1442996
5782  1567528
5783  1640130
5784  1588443
5785  1488575
5786  1572868
5787  1705309
5788  1670166
5789  1589612
5790  1581683
5791  1705676
5792  1786897
5793  1670859
5794  1629413
5795  1733863
5796  1833661
5797  1802144
5798  1696359
5799  1730063
5800  1880668
5801  1881778
5802  1802101
5803  1771110
5804  1876522
5805  1981880
5806  1894753
5807  1831730
5808  1904734
5809  2007939
5810  2015454
5811  1898229
5812  1904047
5813  2052570
5814  2085210
5815  2014221
5816  1967358
5817  2051408
5818  2172855
5819  2110321
5820  2009507
5821  2074600
5822  2181115
5823  2214083
5824  2110584
5825  2084597
5826  2225024
5827  2284210
5828  2221429
5829  2146583
5830  2203839
5831  2344411
5832  2318982
5833  2210121
5834  2241861
5835  2349980
5836  2409186
5837  2330055
5838  2255232
5839  2372178
5840  2467961
5841  2424681
5842  2337102
5843  2358344
5844  2505227
5845  2527925
5846  2411963
5847  2408592
5848  2503454
5849  2592236
5850  2532514
5851  2429101
5852  2516288
5853  2638478
5854  2617534
5855  2536636
5856  2515567
5857  2658683
5858  2725339
5859  2610511
5860  2572228
5861  2654840
5862  2762119
5863  2729553
5864  2608487
5865  2664509
5866  2792434
5867  2807612
5868  2730511
5869  2677581
5870  2799893
5871  2897667
5872  2805225
5873  2737809
5874  2790315
5875  2911194
5876  2937838
5877  2803519
5878  2809230
5879  2938556
5880  2995845
5881  2927455
5882  2842005
5883  2922064
5884  3046390
5885  3002991
5886  2919132
5887  2938019
5888  3055203
5889  3115725
5890  2997142
5891  2968479
5892  3075546
5893  3146018
5894  3110728
5895  3011582
5896  3059787
5897  3201460
5898  3186561
5899  3096514
5900  3092639
5901  3194890
5902  3279824
5903  3179130
5904  3116356
5905  3202649
5906  3292796
5907  3286061
5908  3185993
5909  3200484
5910  3333243
5911  3357130
5912  3272698
5913  3229744
5914  3315096
5915  3417390
5916  3362166
5917  3275088
5918  3329470
5919  3432151
5920  3453262
5921  3362286
5922  3332541
5923  3460024
5924  3510780
5925  3432413
5926  3385320
5927  3433230
5928  3557520
5929  3530770
5930  3429261
5931  3470100
5932  3569428
5933  3609664
5934  3524023
5935  3455921
5936  3573749
5937  3647000
5938  3594273
5939  3530558
5940  3556584
5941  3681114
5942  3692347
5943  3586441
5944  3595070
5945  3678970
5946  3734367
5947  3679986
5948  3605334
5949  3686169
5950  3782882
5951  3745831
5952  3678080
5953  3687369
5954  3797006
5955  3833405
5956  3732305
5957  3702840
5958  3789826
5959  3869025
5960  3839009
5961  3740773
5962  3792454
5963  3908223
5964  3895974
5965  3827091
5966  3794228
5967  3890572
5968  3964207
5969  3884472
5970  3835945
5971  3891771
5972  3989903
5973  3986489
5974  3879026
5975  3897647
5976  4010243
5977  4027272
5978  3959614
5979  3908144
5980  3992523
5981  4091127
5982  4018599
5983  3950088
5984  4000621
5985  4098113
5986  4116573
5987  4011963
5988  3990591
5989  4105744
5990  4146676
5991  4095279
5992  4024929
5993  4081127
5994  4203071
5995  4163093
5996  4081800
5997  4092369
5998  4180532
5999  4234288
6000  4143786
6001  4087001
6002  4189645
6003  4255112
6004  4226399
6005  4150930
6006  4170603
6007  4292434
6008  4285012
6009  4192752
6010  4180447
6011  4261021
6012  4338526
6013  4272559
6014  4193896
6015  4270375
6016  4357305
6017  4343881
6018  4258270
6019  4242399
6020  4364858
6021  4395253
6022  4308845
6023  4268106
6024  4327902
6025  4437722
6026  4397991
6027  4299852
6028  4341102
6029  4426269
6030  4446695
6031  4365465
6032  4325132
6033  4432292
6034  4498917
6035  4424863
6036  4364494
6037  4402286
6038  4510740
6039  4505600
6040  4396624
6041  4407844
6042  4490675
6043  4538308
6044  4473410
6045  4406500
6046  4486688
6047  4575215
6048  4530143
6049  4464836
6050  4466390
6051  4565001
6052  4594263
6053  4494563
6054  4476262
6055  4548076
6056  4615343
6057  4582927
6058  4500390
6059  4538941
6060  4634741
6061  4613285
6062  4543408
6063  4524732
6064  4616993
6065  4668723
6066  4590632
6067  4549863
6068  4613199
6069  4677296
6070  4667405
6071  4570873
6072  4583206
6073  4692755
6074  4695518
6075  4624709
6076  4593901
6077  4660440
6078  4746655
6079  4680262
6080  4620398
6081  4654361
6082  4725577
6083  4738364
6084  4648883
6085  4635317
6086  4736607
6087  4755688
6088  4705102
6089  4656578
6090  4701067
6091  4791181
6092  4748494
6093  4675500
6094  4700001
6095  4759309
6096  4800640
6097  4717045
6098  4680582
6099  4765147
6100  4819871
6101  4772201
6102  4706212
6103  4732876
6104  4830466
6105  4815026
6106  4732510
6107  4731915
6108  4803771
6109  4856269
6110  4794026
6111  4727901
6112  4795563
6113  4855997
6114  4828988
6115  4759302
6116  4752211
6117  4846022
6118  4875282
6119  4790847
6120  4765827
6121  4824397
6122  4903902
6123  4850414
6124  4761497
6125  4812881
6126  4880591
6127  4871918
6128  4801630
6129  4773115
6130  4875713
6131  4919005
6132  4837854
6133  4797486
6134  4834658
6135  4919946
6136  4892721
6137  4804709
6138  4817700
6139  4903542
6140  4917049
6141  4862057
6142  4797124
6143  4876067
6144  4940554
6145  4880210
6146  4823673
6147  4841903
6148  4925986
6149  4936386
6150  4839382
6151  4830651
6152  4908026
6153  4943708
6154  4892342
6155  4818512
6156  4870338
6157  4955965
6158  4918276
6159  4844856
6160  4843832
6161  4921098
6162  4964183
6163  4875090
6164  4839127
6165  4894966
6166  4951921
6167  4924853
6168  4843001
6169  4852556
6170  4951415
6171  4941576
6172  4874564
6173  4853975
6174  4910044
6175  4968842
6176  4896248
6177  4833995
6178  4887051
6179  4941925
6180  4939141
6181  4862194
6182  4848251
6183  4943703
6184  4956863
6185  4889181
6186  4845240
6187  4890399
6188  4963761
6189  4915214
6190  4831288
6191  4866368
6192  4932507
6193  4946348
6194  4873631
6195  4834964
6196  4913035
6197  4951881
6198  4900085
6199  4838707
6200  4859736
6201  4946338
6202  4930106
6203  4843209
6204  4849584
6205  4910821
6206  4942447
6207  4881514
6208  4814535
6209  4872423
6210  4936382
6211  4898364
6212  4837202
6213  4828659
6214  4918843
6215  4923123
6216  4839280
6217  4823859
6218  4876669
6219  4919194
6220  4875366
6221  4800747
6222  4847215
6223  4901743
6224  4884310
6225  4826306
6226  4802927
6227  4871534
6228  4904573
6229  4830234
6230  4792992
6231  4829844
6232  4883416
6233  4861417
6234  4778616
6235  4799996
6236  4872618
6237  4866625
6238  4803970
6239  4763982
6240  4817176
6241  4871267
6242  4809593
6243  4765253
6244  4783697
6245  4845972
6246  4844378
6247  4761943
6248  4754704
6249  4814246
6250  4826658
6251  4779993
6252  4723804
6253  4765933
6254  4829073
6255  4789108
6256  4727158
6257  4737486
6258  4792665
6259  4803973
6260  4729387
6261  4701191
6262  4759636
6263  4788034
6264  4751748
6265  4682562
6266  4700013
6267  4778388
6268  4755534
6269  4685306
6270  4669573
6271  4724142
6272  4765167
6273  4693294
6274  4639268
6275  4695543
6276  4740449
6277  4713298
6278  4639764
6279  4628438
6280  4709848
6281  4707004
6282  4638557
6283  4611728
6284  4650611
6285  4701633
6286  4657740
6287  4587398
6288  4615750
6289  4676496
6290  4668101
6291  4593987
6292  4564089
6293  4631764
6294  4654772
6295  4593901
6296  4543827
6297  4574766
6298  4640517
6299  4610085
6300  4530182
6301  4544601
6302  4594376
6303  4604407
6304  4537877
6305  4487229
6306  4549274
6307  4585539
6308  4547877
6309  4479524
6310  4489150
6311  4558954
6312  4557871
6313  4469840
6314  4453569
6315  4500763
6316  4528333
6317  4482304
6318  4423249
6319  4455485
6320  4512035
6321  4477028
6322  4416507
6323  4407249
6324  4461852
6325  4478439
6326  4403259
6327  4372450
6328  4414264
6329  4457996
6330  4419802
6331  4342069
6332  4352045
6333  4416503
6334  4407946
6335  4345613
6336  4310581
6337  4356928
6338  4397107
6339  4333769
6340  4287030
6341  4313260
6342  4361990
6343  4341819
6344  4266766
6345  4252524
6346  4316137
6347  4321950
6348  4275224
6349  4218381
6350  4242654
6351  4307687
6352  4264542
6353  4199337
6354  4205770
6355  4251150
6356  4253226
6357  4180550
6358  4155439
6359  4206965
6360  4234362
6361  4184710
6362  4133406
6363  4147182
6364  4202239
6365  4169541
6366  4111204
6367  4091351
6368  4138706
6369  4165768
6370  4098853
6371  4056590
6372  4094610
6373  4119750
6374  4097428
6375  4035193
6376  4026728
6377  4085500
6378  4078261
6379  4006296
6380  3989189
6381  4020623
6382  4055208
6383  4006191
6384  3948132
6385  3974629
6386  4013145
6387  3990564
6388  3936218
6389  3908176
6390  3967697
6391  3973257
6392  3908862
6393  3877071
6394  3897790
6395  3933875
6396  3910921
6397  3832533
6398  3847116
6399  3886498
6400  3888009
6401  3829718
6402  3790612
6403  3841136
6404  3861984
6405  3806891
6406  3760718
6407  3773054
6408  3811986
6409  3803451
6410  3724111
6411  3716886
6412  3762554
6413  3772522
6414  3723731
6415  3669385
6416  3699884
6417  3743734
6418  3698244
6419  3642902
6420  3636420
6421  3680751
6422  3686813
6423  3610343
6424  3593484
6425  3629869
6426  3649635
6427  3612128
6428  3549390
6429  3560439
6430  3605453
6431  3580292
6432  3521424
6433  3504645
6434  3541714
6435  3565985
6436  3501984
6437  3451416
6438  3484535
6439  3515132
6440  3490700
6441  3419547
6442  3413165
6443  3466924
6444  3464324
6445  3403915
6446  3364588
6447  3395022
6448  3434035
6449  3379446
6450  3330575
6451  3339203
6452  3369192
6453  3364441
6454  3298930
6455  3265546
6456  3319424
6457  3329523
6458  3284858
6459  3229589
6460  3246041
6461  3289608
6462  3251559
6463  3186027
6464  3184838
6465  3224922
6466  3231509
6467  3167614
6468  3126313
6469  3162774
6470  3182304
6471  3144045
6472  3091285
6473  3082756
6474  3135953
6475  3119029
6476  3057999
6477  3038933
6478  3070110
6479  3092756
6480  3041250
6481  2977018
6482  3000001
6483  3035975
6484  3005405
6485  2953970
6486  2926418
6487  2977384
6488  2978673
6489  2924432
6490  2890954
6491  2905132
6492  2937462
6493  2906091
6494  2841448
6495  2840510
6496  2877576
6497  2869252
6498  2814916
6499  2775089
6500  2809820
6501  2834957
6502  2783506
6503  2733634
6504  2740128
6505  2777416
6506  2762456
6507  2689545
6508  2687989
6509  2722533
6510  2721899
6511  2669302
6512  2624168
6513  2643547
6514  2673574
6515  2631168
6516  2586415
6517  2580483
6518  2609254
6519  2606547
6520  2546890
6521  2521725
6522  2550308
6523  2560033
6524  2522731
6525  2465425
6526  2479835
6527  2510981
6528  2480562
6529  2429445
6530  2416811
6531  2445029
6532  2455036
6533  2390506
6534  2353115
6535  2381189
6536  2396241
6537  2365052
6538  2312017
6539  2304685
6540  2348007
6541  2335933
6542  2280523
6543  2253002
6544  2269562
6545  2291245
6546  2244053
6547  2191432
6548  2205810
6549  2231473
6550  2213917
6551  2149859
6552  2137544
6553  2175154
6554  2174247
6555  2116957
6556  2082273
6557  2093663
6558  2124004
6559  2090472
6560  2025400
6561  2036194
6562  2061484
6563  2056319
6564  2002572
6565  1960142
6566  1997834
6567  2005196
6568  1961746
6569  1911776
6570  1917490
6571  1956769
6572  1929884
6573  1869809
6574  1860147
6575  1882530
6576  1889389
6577  1844155
6578  1791876
6579  1811640
6580  1842544
6581  1802830
6582  1753996
6583  1737542
6584  1774010
6585  1773157
6586  1707183
6587  1681918
6588  1700830
6589  1718019
6590  1679800
6591  1621124
6592  1632161
6593  1662681
6594  1640465
6595  1593177
6596  1561155
6597  1592609
6598  1602260
6599  1546448
6600  1505645
6601  1516540
6602  1541950
6603  1520936
6604  1466266
6605  1450283
6606  1483628
6607  1475662
6608  1425573
6609  1381709
6610  1398571
6611  1422186
6612  1378202
6613  1334050
6614  1335215
6615  1358179
6616  1348442
6617  1288933
6618  1263455
6619  1291459
6620  1299805
6621  1257987
6622  1208983
6623  1216142
6624  1250945
6625  1218772
6626  1167446
6627  1154823
6628  1170315
6629  1177931
6630  1124765
6631  1083003
6632  1109961
6633  1118121
6634  1092005
6635  1039987
6636  1032253
6637  1061442
6638  1047027
6639   990450
6640   974060
6641   985526
6642   999580
6643   958585
6644   908595
6645   924824
6646   937536
6647   919812
6648   868304
6649   843355
6650   873049
6651   873134
6652   823680
6653   795367
6654   799605
6655   820321
6656   792697
6657   734297
6658   742392
6659   755601
6660   744540
6661   698048
6662   668565
6663   687864
6664   697556
6665   652908
6666   614703
6667   615982
6668   643241
6669   622016
6670   564437
6671   554163
6672   571542
6673   566551
6674   518506
6675   483718
6676   502224
6677   523163
6678   483560
6679   438826
6680   430744
6681   453853
6682   445307
6683   385835
6684   365355
6685   378530
6686   389355
6687   358002
6688   309677
6689   317508
6690   340135
6691   308667
6692   263359
6693   247598
6694   268924
6695   274172
6696   216480
6697   192675
6698   193508
6699   213443
6700   189924
6701   132937
6702   130763
6703   150492
6704   141536
6705    91890
6706    68148
6707    78266
6708   101547
6709    52001
6710    11776
6711    12522
6712    32245
6713    14387
6714   -44648
6715   -59694
6716   -26953
6717   -35189
6718   -74040
6719  -115097
6720  -103560
6721   -79966
6722  -119333
6723  -160111
6724  -167611
6725  -152385
6726  -161218
6727  -207307
6728  -234792
6729  -216730
6730  -216686
6731  -244356
6732  -282065
6733  -292711
6734  -260203
6735  -285093
6736  -334731
6737  -352847
6738  -335824
6739  -328498
6740  -373271
6741  -416623
6742  -396264
6743  -385676
6744  -411680
6745  -455222
6746  -476575
6747  -451466
6748  -454952
6749  -506362
6750  -526584
6751  -519896
6752  -500924
6753  -533759
6754  -584015
6755  -590232
6756  -567042
6757  -575475
6758  -621038
6759  -656746
6760  -627059
6761  -620303
6762  -664160
6763  -700558
6764  -703726
6765  -683390
6766  -697001
6767  -750033
6768  -767037
6769  -749226
6770  -748014
6771  -789821
6772  -823876
6773  -810469
6774  -799815
6775  -838298
6776  -870203
6777  -879303
6778  -859880
6779  -867958
6780  -919371
6781  -934289
6782  -925860
6783  -923786
6784  -954751
6785  -994201
6786  -984424
6787  -972007
6788  -991175
6789 -1032795
6790 -1052650
6791 -1043754
6792 -1033763
6793 -1077346
6794 -1106600
6795 -1096936
6796 -1090213
6797 -1110779
6798 -1153936
6799 -1163405
6800 -1143183
6801 -1153836
6802 -1196492
6803 -1222947
6804 -1207745
6805 -1200201
6806 -1236084
6807 -1272597
6808 -1269908
6809 -1255936
6810 -1274856
6811 -1319084
6812 -1330130
6813 -1313336
6814 -1316305
6815 -1352462
6816 -1381886
6817 -1383208
6818 -1365591
6819 -1396004
6820 -1427923
6821 -1435325
6822 -1430071
6823 -1429182
6824 -1464196
6825 -1501930
6826 -1481250
6827 -1481580
6828 -1509914
6829 -1544735
6830 -1549239
6831 -1530717
6832 -1544720
6833 -1587597
6834 -1609888
6835 -1587872
6836 -1585814
6837 -1622443
6838 -1664674
6839 -1653326
6840 -1642542
6841 -1664956
6842 -1699684
6843 -1713532
6844 -1692368
6845 -1701929
6846 -1744530
6847 -1763213
6848 -1748085
6849 -1751595
6850 -1776118
6851 -1819099
6852 -1817311
6853 -1792031
6854 -1815680
6855 -1855402
6856 -1873725
6857 -1857204
6858 -1852693
6859 -1891649
6860 -1919242
6861 -1915711
6862 -1896720
6863 -1927425
6864 -1965125
6865 -1972696
6866 -1954049
6867 -1959754
6868 -1994317
6869 -2026329
6870 -2011665
6871 -2002754
6872 -2030840
6873 -2072634
6874 -2066291
6875 -2056284
6876 -2062693
6877 -2107093
6878 -2124481
6879 -2105943
6880 -2112007
6881 -2137663
6882 -2178893
6883 -2172866
6884 -2152253
6885 -2175764
6886 -2210191
6887 -2224770
6888 -2210078
6889 -2204206
6890 -2241522
6891 -2275162
6892 -2261263
6893 -2254180
6894 -2277396
6895 -2312154
6896 -2322945
6897 -2300698
6898 -2311110
6899 -2349532
6900 -2369208
6901 -2356585
6902 -2344673
6903 -2382252
6904 -2414288
6905 -2404368
6906 -2397796
6907 -2409149
6908 -2446248
6909 -2464380
6910 -2443642
6911 -2450361
6912 -2474985
6913 -2507158
6914 -2501096
6915 -2491053
6916 -2509724
6917 -2549201
6918 -2546354
6919 -2533343
6920 -2540671
6921 -2573851
6922 -2605944
6923 -2586269
6924 -2580305
6925 -2608404
6926 -2638145
6927 -2637959
6928 -2629147
6929 -2633206
6930 -2668569
6931 -2684507
6932 -2671061
6933 -2672593
6934 -2705613
6935 -2732271
6936 -2715606
6937 -2713074
6938 -2731819
6939 -2764785
6940 -2770277
6941 -2757555
6942 -2754608
6943 -2793940
6944 -2812918
6945 -2802389
6946 -2798868
6947 -2823355
6948 -2855246
6949 -2849537
6950 -2838565
6951 -2857860
6952 -2881478
6953 -2891182
6954 -2875126
6955 -2881353
6956 -2909303
6957 -2930197
6958 -2928590
6959 -2923112
6960 -2933540
6961 -2972958
6962 -2972531
6963 -2963225
6964 -2971904
6965 -2993855
6966 -3017488
6967 -3006841
6968 -2996479
6969 -3028380
6970 -3052243
6971 -3048717
6972 -3035730
6973 -3044302
6974 -3081110
6975 -3093438
6976 -3081291
6977 -3079761
6978 -3108492
6979 -3136046
6980 -3126260
6981 -3107478
6982 -3128225
6983 -3164007
6984 -3169115
6985 -3152126
6986 -3153967
6987 -3189596
6988 -3208207
6989 -3193949
6990 -3182941
6991 -3209953
6992 -3237329
6993 -3242382
6994 -3225619
6995 -3233596
6996 -3262626
6997 -3278051
6998 -3264536
6999 -3262521
7000 -3286000
7001 -3322416
7002 -3302295
7003 -3296341
7004 -3302623
7005 -3334744
7006 -3343854
7007 -3332950
7008 -3329169
7009 -3360447
7010 -3375075
7011 -3373626
7012 -3360155
7013 -3376647
7014 -3406755
7015 -3408214
7016 -3395680
7017 -3403645
7018 -3423524
7019 -3442654
7020 -3430767
7021 -3426680
7022 -3448462
7023 -3479868
7024 -3470894
7025 -3457267
7026 -3461226
7027 -3503931
7028 -3507371
7029 -3498127
7030 -3491915
7031 -3512039
7032 -3539782
7033 -3529498
7034 -3510656
7035 -3532287
7036 -3555630
7037 -3560492
7038 -3546420
7039 -3551379
7040 -3578560
7041 -3591632
7042 -3585567
7043 -3575042
7044 -3588102
7045 -3622010
7046 -3619670
7047 -3605990
7048 -3610368
7049 -3636962
7050 -3648005
7051 -3644952
7052 -3630255
7053 -3666458
7054 -3672433
7055 -3666659
7056 -3657783
7057 -3661177
7058 -3690905
7059 -3702801
7060 -3684786
7061 -3683378
7062 -3713617
7063 -3723614
7064 -3716860
7065 -3704060
7066 -3719219
7067 -3757826
7068 -3743961
7069 -3745842
7070 -3742160
7071 -3764712
7072 -3777330
7073 -3764961
7074 -3761266
7075 -3778525
7076 -3793600
7077 -3803988
7078 -3776526
7079 -3792363
7080 -3816909
7081 -3823060
7082 -3808564
7083 -3803608
7084 -3829860
7085 -3846685
7086 -3830995
7087 -3827405
7088 -3836222
7089 -3861292
7090 -3865301
7091 -3845016
7092 -3849923
7093 -3881293
7094 -3882846
7095 -3873431
7096 -3868998
7097 -3878591
7098 -3900664
7099 -3894577
7100 -3881685
7101 -3900281
7102 -3916122
7103 -3926604
7104 -3905981
7105 -3902600
7106 -3931770
7107 -3942407
7108 -3933426
7109 -3919542
7110 -3930815
7111 -3954927
7112 -3947479
7113 -3935950
7114 -3945286
7115 -3968305
7116 -3973431
7117 -3962750
7118 -3949462
7119 -3973463
7120 -3981682
7121 -3986062
7122 -3964117
7123 -3975305
7124 -4002381
7125 -4008472
7126 -3987216
7127 -3991400
7128 -4004194
7129 -4019584
7130 -4008971
7131 -3996284
7132 -4009049
7133 -4032317
7134 -4034222
7135 -4014564
7136 -4016859
7137 -4046616
7138 -4051354
7139 -4032910
7140 -4025074
7141 -4037392
7142 -4053964
7143 -4059040
7144 -4032771
7145 -4049106
7146 -4066778
7147 -4073513
7148 -4056668
7149 -4049509
7150 -4067981
7151 -4083658
7152 -4070153
7153 -4059502
7154 -4068911
7155 -4086158
7156 -4093659
7157 -4078909
7158 -4068308
7159 -4093266
7160 -4099382
7161 -4090692
7162 -4078178
7163 -4089582
7164 -4114480
7165 -4107360
7166 -4089030
7167 -4092534
7168 -4112390
7169 -4124687
7170 -4104595
7171 -4097851
7172 -4107337
7173 -4129949
7174 -4120537
7175 -4105915
7176 -4114111
7177 -4128630
7178 -4125179
7179 -4119219
7180 -4108507
7181 -4125514
7182 -4138124
7183 -4127068
7184 -4111461
7185 -4125992
7186 -4142972
7187 -4142839
7188 -4123053
7189 -4118136
7190 -4142665
7191 -4146594
7192 -4136405
7193 -4117954
7194 -4126811
7195 -4156201
7196 -4144672
7197 -4125884
7198 -4131148
7199 -4153461
7200 -4157544
7201 -4141261
7202 -4124777
7203 -4144067
7204 -4151027
7205 -4147355
7206 -4130336
7207 -4136794
7208 -4158785
7209 -4155760
7210 -4138486
7211 -4136610
7212 -4144975
7213 -4158480
7214 -4139443
7215 -4133213
7216 -4138578
7217 -4151914
7218 -4146683
7219 -4141516
7220 -4130267
7221 -4153514
7222 -4151186
7223 -4138134
7224 -4136241
7225 -4142488
7226 -4153018
7227 -4140877
7228 -4123543
7229 -4138261
7230 -4139429
7231 -4151047
7232 -4136334
7233 -4125157
7234 -4139797
7235 -4148934
7236 -4134287
7237 -4127563
7238 -4129897
7239 -4144895
7240 -4140688
7241 -4119938
7242 -4116426
7243 -4135339
7244 -4136054
7245 -4126855
7246 -4115379
7247 -4120209
7248 -4136282
7249 -4124557
7250 -4109021
7251 -4116030
7252 -4119719
7253 -4135553
7254 -4105635
7255 -4101229
7256 -4114132
7257 -4118402
7258 -4104622
7259 -4090767
7260 -4102385
7261 -4115897
7262 -4104962
7263 -4093242
7264 -4089066
7265 -4102610
7266 -4103177
7267 -4081704
7268 -4079909
7269 -4091841
7270 -4091592
7271 -4086855
7272 -4069069
7273 -4064071
7274 -4085754
7275 -4087361
7276 -4061981
7277 -4055834
7278 -4068410
7279 -4082080
7280 -4061459
7281 -4047772
7282 -4052743
7283 -4063843
7284 -4057297
7285 -4041574
7286 -4033351
7287 -4054104
7288 -4047927
7289 -4034066
7290 -4024675
7291 -4030492
7292 -4049233
7293 -4038654
7294 -4008279
7295 -4009478
7296 -4025481
7297 -4028426
7298 -4005473
7299 -3990851
7300 -4008278
7301 -4019967
7302 -4005205
7303 -3987589
7304 -3988004
7305 -4004246
7306 -3992142
7307 -3968799
7308 -3970189
7309 -3984410
7310 -3988440
7311 -3968171
7312 -3946102
7313 -3957272
7314 -3968488
7315 -3958334
7316 -3939694
7317 -3931538
7318 -3951289
7319 -3953646
7320 -3928424
7321 -3921428
7322 -3925639
7323 -3932840
7324 -3929041
7325 -3900519
7326 -3907511
7327 -3919015
7328 -3905775
7329 -3894160
7330 -3883818
7331 -3898291
7332 -3902748
7333 -3882499
7334 -3860872
7335 -3874216
7336 -3875371
7337 -3874761
7338 -3848612
7339 -3843966
7340 -3856600
7341 -3861394
7342 -3836567
7343 -3825781
7344 -3825715
7345 -3840407
7346 -3827391
7347 -3815606
7348 -3805268
7349 -3817875
7350 -3816475
7351 -3792001
7352 -3778702
7353 -3791348
7354 -3791518
7355 -3785146
7356 -3760592
7357 -3764316
7358 -3773002
7359 -3758798
7360 -3746601
7361 -3735821
7362 -3741638
7363 -3757078
7364 -3721476
7365 -3712351
7366 -3721759
7367 -3724509
7368 -3715985
7369 -3692753
7370 -3692549
7371 -3704650
7372 -3692789
7373 -3677542
7374 -3663101
7375 -3669282
7376 -3679543
7377 -3667655
7378 -3640059
7379 -3643062
7380 -3650525
7381 -3643939
7382 -3619849
7383 -3606316
7384 -3622680
7385 -3627611
7386 -3604305
7387 -3598217
7388 -3589650
7389 -3600539
7390 -3589235
7391 -3566727
7392 -3566099
7393 -3567598
7394 -3565554
7395 -3547696
7396 -3525591
7397 -3541752
7398 -3547036
7399 -3529991
7400 -3504397
7401 -3505798
7402 -3517907
7403 -3513164
7404 -3476863
7405 -3476798
7406 -3478703
7407 -3487287
7408 -3466670
7409 -3450915
7410 -3451944
7411 -3462189
7412 -3440630
7413 -3418377
7414 -3416704
7415 -3431657
7416 -3422368
7417 -3390689
7418 -3384837
7419 -3397066
7420 -3392904
7421 -3383596
7422 -3357205
7423 -3351545
7424 -3365074
7425 -3357257
7426 -3330903
7427 -3324394
7428 -3320080
7429 -3336181
7430 -3311544
7431 -3286164
7432 -3292754
7433 -3295536
7434 -3289803
7435 -3258669
7436 -3247341
7437 -3270607
7438 -3259999
7439 -3245089
7440 -3218394
7441 -3231325
7442 -3235758
7443 -3219835
7444 -3193835
7445 -3194844
7446 -3195137
7447 -3193003
7448 -3165308
7449 -3151540
7450 -3161863
7451 -3163590
7452 -3142767
7453 -3126893
7454 -3119076
7455 -3130612
7456 -3123358
7457 -3091934
7458 -3080642
7459 -3086442
7460 -3091850
7461 -3067606
7462 -3044742
7463 -3051349
7464 -3054316
7465 -3047178
7466 -3015439
7467 -3008082
7468 -3020989
7469 -3023487
7470 -2985315
7471 -2978241
7472 -2974958
7473 -2987922
7474 -2964916
7475 -2939539
7476 -2931518
7477 -2946233
7478 -2936018
7479 -2914368
7480 -2895302
7481 -2908036
7482 -2908052
7483 -2887239
7484 -2864805
7485 -2861076
7486 -2873524
7487 -2856661
7488 -2825780
7489 -2820953
7490 -2828052
7491 -2825428
7492 -2803945
7493 -2782312
7494 -2787282
7495 -2795157
7496 -2771915
7497 -2754827
7498 -2739854
7499 -2753820
7500 -2746780
7501 -2718667
7502 -2708059
7503 -2713678
7504 -2704457
7505 -2689000
7506 -2662075
7507 -2663446
7508 -2674064
7509 -2662488
7510 -2628551
7511 -2618202
7512 -2627555
7513 -2626815
7514 -2600090
7515 -2588276
7516 -2584183
7517 -2589799
7518 -2564968
7519 -2542046
7520 -2533872
7521 -2548498
7522 -2534194
7523 -2514502
7524 -2497617
7525 -2500287
7526 -2501393
7527 -2480496
7528 -2461003
7529 -2458698
7530 -2458800
7531 -2450847
7532 -2422788
7533 -2408085
7534 -2419063
7535 -2412994
7536 -2391618
7537 -2375744
7538 -2372741
7539 -2378481
7540 -2353852
7541 -2334947
7542 -2324159
7543 -2328485
7544 -2325731
7545 -2299338
7546 -2278063
7547 -2292184
7548 -2283474
7549 -2265770
7550 -2239121
7551 -2235772
7552 -2242457
7553 -2235323
7554 -2204436
7555 -2192960
7556 -2204170
7557 -2195623
7558 -2172282
7559 -2153153
7560 -2150636
7561 -2155015
7562 -2132282
7563 -2110186
7564 -2098064
7565 -2110491
7566 -2105260
7567 -2073652
7568 -2049140
7569 -2059530
7570 -2063645
7571 -2043758
7572 -2005990
7573 -2014522
7574 -2014307
7575 -2012574
7576 -1976254
7577 -1958678
7578 -1974077
7579 -1969149
7580 -1936286
7581 -1922153
7582 -1917776
7583 -1926967
7584 -1912211
7585 -1879607
7586 -1868129
7587 -1881094
7588 -1872572
7589 -1849372
7590 -1820151
7591 -1827931
7592 -1826523
7593 -1806298
7594 -1772849
7595 -1777567
7596 -1785128
7597 -1776458
7598 -1736321
7599 -1729300
7600 -1732089
7601 -1733437
7602 -1712307
7603 -1681856
7604 -1681239
7605 -1692281
7606 -1669187
7607 -1645248
7608 -1632987
7609 -1637051
7610 -1637004
7611 -1608278
7612 -1581722
7613 -1590548
7614 -1586859
7615 -1578018
7616 -1536569
7617 -1533170
7618 -1540388
7619 -1532795
7620 -1502843
7621 -1490882
7622 -1493180
7623 -1495135
7624 -1464064
7625 -1443171
7626 -1444417
7627 -1445770
7628 -1434986
7629 -1405142
7630 -1390579
7631 -1402194
7632 -1391143
7633 -1366655
7634 -1343794
7635 -1339846
7636 -1343433
7637 -1331998
7638 -1293251
7639 -1293251
7640 -1291745
7641 -1297426
7642 -1259545
7643 -1243111
7644 -1240373
7645 -1249117
7646 -1220528
7647 -1199608
7648 -1189127
7649 -1200743
7650 -1180758
7651 -1155566
7652 -1144269
7653 -1146874
7654 -1144733
7655 -1121349
7656 -1088535
7657 -1096979
7658 -1090224
7659 -1077553
7660 -1047862
7661 -1045054
7662 -1050242
7663 -1046510
7664 -1008019
7665  -991304
7666  -990784
7667  -995776
7668  -978232
7669  -943553
7670  -946765
7671  -954593
7672  -933578
7673  -909986
7674  -892778
7675  -898834
7676  -892812
7677  -869233
7678  -843316
7679  -849264
7680  -847223
7681  -839901
7682  -797203
7683  -787655
7684  -800308
7685  -790363
7686  -758858
7687  -738602
7688  -738702
7689  -746633
7690  -720068
7691  -698185
7692  -683782
7693  -696375
7694  -681094
7695  -653525
7696  -633057
7697  -653033
7698  -642189
7699  -618705
7700  -588338
7701  -592820
7702  -602385
7703  -574517
7704  -542746
7705  -545705
7706  -537934
7707  -541213
7708  -504166
7709  -483156
7710  -491326
7711  -496703
7712  -469741
7713  -448991
7714  -427853
7715  -450738
7716  -429326
7717  -400541
7718  -385755
7719  -387650
7720  -390201
7721  -365090
7722  -333461
7723  -340503
7724  -338749
7725  -330668
7726  -298660
7727  -276288
7728  -291263
7729  -286444
7730  -251497
7731  -236907
7732  -228221
7733  -244034
7734  -218079
7735  -193605
7736  -179264
7737  -188860
7738  -175420
7739  -150220
7740  -127207
7741  -136337
7742  -134919
7743  -107693
7744   -80496
7745   -80308
7746   -85184
7747   -80101
7748   -37385
7749   -35943
7750   -31530
7751   -36082
7752    -6822
7753    25046
7754    28030
7755     9847
7756    36195
7757    62307
7758    82587
7759    60606
7760    73301
7761   101873
7762   129042
7763   121004
7764   124696
7765   128200
7766   174799
7767   168921
7768   164477
7769   173137
7770   209478
7771   227375
7772   218727
7773   216764
7774   251663
7775   269522
7776   272466
7777   266088
7778   280226
7779   312959
7780   329483
7781   310479
7782   330746
7783   352316
7784   375787
7785   366982
7786   367412
7787   386864
7788   420660
7789   418646
7790   416821
7791   412933
7792   462733
7793   473867
7794   464179
7795   471527
7796   495721
7797   515598
7798   525733
7799   504232
7800   531144
7801   560746
7802   576272
7803   566524
7804   573604
7805   600862
7806   625826
7807   610621
7808   618204
7809   631291
7810   658853
7811   671973
7812   659758
7813   676503
7814   705377
7815   713854
7816   715144
7817   705030
7818   739738
7819   763137
7820   764335
7821   757255
7822   779376
7823   799421
7824   817101
7825   799570
7826   812257
7827   835508
7828   858314
7829   856047
7830   853911
7831   873974
7832   912471
7833   903540
7834   903583
7835   911829
7836   945180
7837   962275
7838   953127
7839   945432
7840   979595
7841   999555
7842  1006946
7843   993810
7844  1016207
7845  1043741
7846  1057737
7847  1042998
7848  1055265
7849  1074164
7850  1105846
7851  1092109
7852  1088480
7853  1114176
7854  1144358
7855  1148648
7856  1138357
7857  1143384
7858  1183625
7859  1191169
7860  1193582
7861  1180457
7862  1212285
7863  1232829
7864  1236050
7865  1221344
7866  1251934
7867  1274857
7868  1295910
7869  1275452
7870  1280662
7871  1305975
7872  1338997
7873  1326227
7874  1327276
7875  1335961
7876  1376315
7877  1375549
7878  1363253
7879  1379349
7880  1411205
7881  1420979
7882  1418395
7883  1405570
7884  1436431
7885  1464450
7886  1469826
7887  1456901
7888  1468909
7889  1498539
7890  1524159
7891  1495426
7892  1504464
7893  1522227
7894  1557769
7895  1555520
7896  1543384
7897  1556721
7898  1596082
7899  1595202
7900  1595911
7901  1581848
7902  1626408
7903  1643257
7904  1633830
7905  1627385
7906  1655663
7907  1680247
7908  1691313
7909  1670742
7910  1690392
7911  1716768
7912  1731724
7913  1716790
7914  1715789
7915  1739028
7916  1783831
7917  1762303
7918  1767086
7919  1771418
7920  1810065
7921  1812199
7922  1809765
7923  1801112
7924  1847261
7925  1850741
7926  1856021
7927  1836450
7928  1862982
7929  1890883
7930  1896082
7931  1876289
7932  1894719
7933  1917453
7934  1945789
7935  1924343
7936  1928485
7937  1947717
7938  1976156
7939  1969363
7940  1970717
7941  1977762
7942  2017009
7943  2011936
7944  2011624
7945  2007139
7946  2038832
7947  2059010
7948  2057519
7949  2040144
7950  2074122
7951  2086862
7952  2099813
7953  2083532
7954  2093021
7955  2119673
7956  2141707
7957  2120811
7958  2126737
7959  2145255
7960  2179601
7961  2170686
7962  2157444
7963  2173470
7964  2212127
7965  2201977
7966  2207043
7967  2193037
7968  2241608
7969  2241640
7970  2244614
7971  2236925
7972  2259072
7973  2276315
7974  2293895
7975  2263944
7976  2287644
7977  2304527
7978  2328279
7979  2311458
7980  2317282
7981  2333811
7982  2367602
7983  2346422
7984  2351724
7985  2349608
7986  2393474
7987  2392379
7988  2381269
7989  2382273
7990  2419829
7991  2423215
7992  2428366
7993  2404596
7994  2444480
7995  2458185
7996  2463510
7997  2445567
7998  2457788
7999  2482426
8000  2511474
8001  2482706
8002  2482829
8003  2505923
8004  2539384
8005  2530051
8006  2520683
8007  2524702
8008  2565658
8009  2563033
8010  2562640
8011  2549851
8012  2588626
8013  2600982
8014  2607788
8015  2575536
8016  2605768
8017  2617450
8018  2636769
8019  2606391
8020  2624611
8021  2646535
8022  2673629
8023  2651364
8024  2653225
8025  2664181
8026  2701013
8027  2684589
8028  2681374
8029  2684452
8030  2721293
8031  2720702
8032  2717532
8033  2696827
8034  2748528
8035  2751077
8036  2760095
8037  2733487
8038  2756114
8039  2776740
8040  2792308
8041  2760729
8042  2778102
8043  2792340
8044  2831035
8045  2796164
8046  2795775
8047  2815494
8048  2843767
8049  2838046
8050  2833162
8051  2819503
8052  2875607
8053  2868240
8054  2865500
8055  2853103
8056  2890449
8057  2900316
8058  2903893
8059  2870090
8060  2903105
8061  2913922
8062  2933226
8063  2902173
8064  2914127
8065  2935202
8066  2965990
8067  2937917
8068  2946431
8069  2942443
8070  2994012
8071  2973270
8072  2965995
8073  2954190
8074  3004234
8075  2998957
8076  3008135
8077  2971046
8078  3022872
8079  3028404
8080  3034280
8081  2997518
8082  3029851
8083  3034424
8084  3068846
8085  3023670
8086  3052703
8087  3052243
8088  3092139
8089  3063109
8090  3067027
8091  3061462
8092  3117341
8093  3086799
8094  3095247
8095  3076998
8096  3134587
8097  3112656
8098  3129318
8099  3090131
8100  3139178
8101  3131657
8102  3158538
8103  3102530
8104  3149184
8105  3142496
8106  3189987
8107  3135377
8108  3170747
8109  3145502
8110  3217497
8111  3147812
8112  3197884
8113  3147226
8114  3244092
8115  3160990
8116  3241698
8117  3131175
8118  3311187
8119  3119757
8120  3392011
8121  2765956
$$ Imaginary data points
##PAGE= N=2
##DATA TABLE= (X++(I..I)), XYDATA
0 -1944248
1 -8184505
2 -4740761
3   200374
4  -176066
5 -4243448
6 -4614423
7   512105
8  1403120
9 -1770105
10 -3995651
11 -2886155
12   640510
13  -800869
14 -4627908
15 -3757759
16 -1605969
17 -1003979
18 -3823458
19 -5715292
20 -1806022
21   339428
22 -2210725
23 -4753436
24 -4258235
25  -690766
26 -1770046
27 -5899456
28 -5053300
29 -2349984
30 -1421896
31 -3543510
32 -6064647
33 -3579507
34 -1666311
35 -3361942
36 -5376560
37 -5772334
38 -2807918
39 -2314357
40 -5710307
41 -5627436
42 -3669969
43 -2886103
44 -4706078
45 -7184018
46 -4648879
47 -2103793
48 -3957773
49 -6163103
50 -6696454
51 -3748692
52 -2808132
53 -6814778
54 -7944428
55 -5375795
56 -3051582
57 -4162295
58 -8312250
59 -7086190
60 -3017582
61 -3480709
62 -6619470
63 -8533937
64 -5797293
65 -3217069
66 -6653626
67 -8668006
68 -7246022
69 -5178099
70 -4971345
71 -7775729
72 -7487665
73 -4819254
74 -5328125
75 -7218452
76 -8942680
77 -7327248
78 -4417928
79 -6850334
80 -9577142
81 -8468266
82 -5672252
83 -4927146
84 -9088026
85 -10215777
86 -6097552
87 -5107128
88 -7516576
89 -10037869
90 -8562572
91 -5004301
92 -7110170
93 -10320656
94 -9538542
95 -7166719
96 -5784956
97 -8780184
98 -10776538
99 -7955115
100 -6441577
101 -7488493
102 -9963600
103 -10136803
104 -6681823
105 -7511827
106 -11104600
107 -11183833
108 -8555356
109 -6369247
110 -9315461
111 -12236116
112 -8854595
113 -6036564
114 -7420302
115 -11198585
116 -12421886
117 -8261667
118 -7256251
119 -10738120
120 -12072400
121 -10230286
122 -6907327
123 -8120594
124 -12143749
125 -11113623
126 -8564738
127 -8526956
128 -10968076
129 -12792839
130 -9621467
131 -8099793
132 -11130295
133 -12618919
134 -11249042
135 -8101413
136 -8503597
137 -12604828
138 -12282259
139 -9425966
140 -8827666
141 -11487856
142 -14607760
143 -11608644
144 -7991446
145 -10221972
146 -13204585
147 -13203243
148 -9703372
149 -8710242
150 -12940773
151 -13645947
152 -10578018
153 -9188423
154 -11135210
155 -14709913
156 -13088998
157 -9542542
158 -10811016
159 -13289857
160 -14054058
161 -11454049
162 -9192594
163 -12435045
164 -14540527
165 -12523142
166 -10239231
167 -10785893
168 -14948775
169 -14889559
170 -10584326
171 -10689829
172 -13704956
173 -15277266
174 -12651373
175 -9351497
176 -12153660
177 -15094395
178 -13711053
179 -11571706
180 -11204231
181 -14528816
182 -15647777
183 -12340554
184 -11530709
185 -13153387
186 -14886241
187 -13942581
188 -10727232
189 -12356039
190 -15684454
191 -15034283
192 -12619070
193 -11355983
194 -14343805
195 -16279931
196 -12964863
197 -11621852
198 -13640944
199 -15933923
200 -15500418
201 -11833413
202 -12326541
203 -15757363
204 -15750042
205 -13604115
206 -11838971
207 -14199174
208 -17100938
209 -14582593
210 -12373972
211 -13553438
212 -15947788
213 -16574635
214 -13184312
215 -12591264
216 -15747513
217 -16255892
218 -14536728
219 -12633242
220 -14205505
221 -17418190
222 -15676040
223 -13282895
224 -13984159
225 -16110426
226 -17197150
227 -13915817
228 -12345854
229 -15704710
230 -17366366
231 -15851988
232 -13136379
233 -14059293
234 -18163247
235 -17095259
236 -13679450
237 -13673896
238 -16000730
239 -17909729
240 -15199333
241 -12859040
242 -15617916
243 -17634930
244 -16854157
245 -14317921
246 -14005700
247 -17763076
248 -17997416
249 -14889386
250 -13924527
251 -15652848
252 -18485087
253 -16681645
254 -13213032
255 -15195545
256 -18146341
257 -18041662
258 -15051115
259 -13528275
260 -17273404
261 -18682178
262 -15849830
263 -14605062
264 -15964559
265 -18858541
266 -17856136
267 -14025254
268 -14926543
269 -17794962
270 -18515020
271 -16316209
272 -13986228
273 -17002640
274 -19536135
275 -17155665
276 -14852042
277 -15254264
278 -18624625
279 -19104903
280 -15095512
281 -14844637
282 -17788496
283 -19167662
284 -17341263
285 -14281880
286 -16453919
287 -19846485
288 -18321077
289 -15560773
290 -14883715
291 -17973951
292 -19833651
293 -16323216
294 -14914432
295 -17448690
296 -19638459
297 -18776237
298 -15192609
299 -15910809
300 -19484033
301 -18895969
302 -16316894
303 -15122782
304 -17710528
305 -20433912
306 -17627472
307 -15424288
308 -17196308
309 -19474671
310 -19470268
311 -15886930
312 -15382672
313 -19140102
314 -19867922
315 -17634282
316 -15555845
317 -17205181
318 -20578965
319 -18535670
320 -15596810
321 -16754468
322 -19244032
323 -20154747
324 -16990892
325 -15510456
326 -18848949
327 -20228089
328 -18549093
329 -16180441
330 -16719655
331 -20294257
332 -19423301
333 -16204830
334 -16394081
335 -18675119
336 -20622646
337 -18408517
338 -16045613
339 -18567820
340 -20298425
341 -19037933
342 -16646149
343 -16361442
344 -19864834
345 -20072713
346 -17037988
347 -16695709
348 -18571611
349 -20732213
350 -19130861
351 -16181280
352 -18102300
353 -20346547
354 -19574133
355 -17194369
356 -16213687
357 -19544254
358 -20762488
359 -17918098
360 -16929180
361 -18339249
362 -20712086
363 -19756330
364 -16228695
365 -17351793
366 -20248424
367 -20335210
368 -18116619
369 -16326891
370 -19150393
371 -21239020
372 -18708622
373 -16993150
374 -17777846
375 -20305412
376 -20445056
377 -16996300
378 -17199776
379 -20129700
380 -20779826
381 -18849786
382 -16420761
383 -18496653
384 -21235115
385 -19191677
386 -17036900
387 -17527893
388 -20345066
389 -21336239
390 -17660512
391 -16719700
392 -19610288
393 -20911691
394 -19373979
395 -16487434
396 -17858484
397 -21301843
398 -20057883
399 -17511572
400 -17202558
401 -19765765
402 -21838826
403 -18692212
404 -16602224
405 -18889053
406 -20778177
407 -20044770
408 -16841284
409 -17038098
410 -20938790
411 -21000966
412 -18485782
413 -17242735
414 -19028420
415 -21762588
416 -19367514
417 -16491520
418 -18234789
419 -20601157
420 -20697532
421 -17650166
422 -16840089
423 -20530037
424 -21239234
425 -18741229
426 -17013517
427 -18231242
428 -21566701
429 -20350674
430 -17012147
431 -17780064
432 -20258514
433 -21341768
434 -18623322
435 -16332235
436 -19322098
437 -21232632
438 -19457756
439 -17257765
440 -17592433
441 -21215726
442 -21170311
443 -17530007
444 -17362278
445 -19731987
446 -21419179
447 -19280585
448 -16213445
449 -18470818
450 -21137914
451 -20112270
452 -17802892
453 -17222940
454 -20549676
455 -21560299
456 -18085934
457 -16934738
458 -18798186
459 -21120590
460 -20157052
461 -16706403
462 -17809130
463 -20777882
464 -20639169
465 -18471319
466 -16857251
467 -19438744
468 -21529147
469 -18858032
470 -17027152
471 -18055649
472 -20440082
473 -20551379
474 -17245594
475 -17590054
476 -20730546
477 -20924773
478 -18593780
479 -16465725
480 -18730449
481 -21468721
482 -19120584
483 -16981863
484 -17866414
485 -20280754
486 -21024871
487 -17772395
488 -16814296
489 -19429712
490 -20620125
491 -19533908
492 -16980229
493 -17736708
494 -20961532
495 -20014612
496 -17661036
497 -17430748
498 -19294799
499 -20755263
500 -17979265
501 -16456326
502 -19060087
503 -20546929
504 -19582417
505 -17171341
506 -17661573
507 -20892753
508 -19965184
509 -17257858
510 -17023669
511 -18909254
512 -20857245
513 -18553399
514 -16235414
515 -18304047
516 -20372972
517 -20127547
518 -17414581
519 -16587150
520 -19993020
521 -20556787
522 -17859370
523 -16488389
524 -17799105
525 -20629128
526 -19396179
527 -16421775
528 -17647398
529 -19874271
530 -20092968
531 -17573998
532 -16027398
533 -19155370
534 -20482224
535 -18043174
536 -16479184
537 -17516771
538 -20477930
539 -19787357
540 -16271797
541 -16749134
542 -19270619
543 -20169293
544 -17946086
545 -15473044
546 -18053743
547 -20491577
548 -18839856
549 -16753464
550 -16623979
551 -19396438
552 -20005368
553 -16788062
554 -16227480
555 -18311438
556 -19929676
557 -18684104
558 -15742086
559 -17354356
560 -20185279
561 -18806715
562 -16256728
563 -15812796
564 -18925071
565 -20266287
566 -16790570
567 -15664779
568 -18043201
569 -20031688
570 -19051384
571 -15559332
572 -16147257
573 -19338671
574 -19114901
575 -16867572
576 -15244200
577 -17378034
578 -20179494
579 -18029830
580 -15707246
581 -16639264
582 -19003517
583 -19572620
584 -16159571
585 -15301635
586 -18379604
587 -18957769
588 -16959086
589 -15140820
590 -16950609
591 -19999725
592 -17997083
593 -15323601
594 -16205663
595 -18503965
596 -19286970
597 -16070533
598 -14563794
599 -17733735
600 -19425077
601 -17904335
602 -14968915
603 -15097948
604 -18797486
605 -18676808
606 -15741996
607 -15099614
608 -17039123
609 -19331468
610 -17276107
611 -14534710
612 -16425484
613 -18484722
614 -17913012
615 -15343377
616 -14598302
617 -17777397
618 -18322514
619 -15785237
620 -15075673
621 -16656430
622 -18880406
623 -17223845
624 -14093773
625 -15514502
626 -17828822
627 -17684653
628 -15362980
629 -14095895
630 -17059229
631 -18426188
632 -16160414
633 -14809525
634 -15515229
635 -17899635
636 -17607361
637 -14491429
638 -14620040
639 -16564254
640 -17324095
641 -15942604
642 -14074957
643 -16210911
644 -18102238
645 -16092419
646 -14392524
647 -14904677
648 -17320883
649 -17239195
650 -13885440
651 -14108389
652 -16699968
653 -17262095
654 -15473376
655 -13407841
656 -15488245
657 -17888158
658 -16127748
659 -14118255
660 -13949873
661 -16209577
662 -17495346
663 -14666753
664 -13435148
665 -15257483
666 -16812941
667 -16098419
668 -13111490
669 -13737012
670 -16906611
671 -16311665
672 -14104622
673 -13515590
674 -15822136
675 -17503753
676 -14378173
677 -12531738
678 -14600870
679 -16333923
680 -15674024
681 -12783429
682 -13112950
683 -16587763
684 -16559128
685 -14138167
686 -12577688
687 -14128007
688 -16916297
689 -15046718
690 -12222452
691 -13162792
692 -15561696
693 -16335272
694 -13399132
695 -12042730
696 -15105164
697 -16227551
698 -14389157
699 -12445525
700 -13123210
701 -16027222
702 -15004988
703 -12079158
704 -12501616
705 -14718595
706 -15897221
707 -13361448
708 -11425594
709 -14355892
710 -16079727
711 -14201879
712 -11766494
713 -11982387
714 -15348723
715 -15329167
716 -12177703
717 -11796319
718 -13790775
719 -15698762
720 -13954475
721 -10909248
722 -12484533
723 -14950740
724 -14627416
725 -12415693
726 -11131862
727 -13867472
728 -15205071
729 -12520673
730 -11130012
731 -12404327
732 -14755739
733 -13937727
734 -10762639
735 -11922349
736 -14613228
737 -14314294
738 -12127572
739 -10690497
740 -13039297
741 -14507267
742 -11985359
743 -10564078
744 -11616972
745 -14001510
746 -14192433
747 -11005080
748 -10790462
749 -13259798
750 -13997677
751 -12348419
752 -9860232
753 -11372303
754 -14113777
755 -12532089
756 -10294395
757 -10505226
758 -13050578
759 -14083423
760 -10910841
761 -9966317
762 -12450009
763 -13413414
764 -11911976
765 -9429334
766 -10586378
767 -13625887
768 -12528799
769 -10092822
770 -9658802
771 -11799271
772 -13752740
773 -11240049
774 -9182620
775 -10954805
776 -12766931
777 -12408277
778 -9570485
779 -9220695
780 -12346112
781 -12533470
782 -10393477
783 -9233804
784 -10426132
785 -12658191
786 -11088771
787 -8916973
788 -10230485
789 -11997449
790 -12064212
791 -9533745
792 -8589802
793 -11492679
794 -12011003
795 -9840269
796 -8668886
797 -9860404
798 -12332573
799 -11042580
800 -8340680
801 -9225471
802 -11111101
803 -11564451
804 -9316885
805 -7640079
806 -10142131
807 -11520613
808 -9997890
809 -8479074
810 -8744567
811 -11391629
812 -11261882
813 -8271102
814 -8060496
815 -9865203
816 -11121388
817 -9330082
818 -6913681
819 -9157185
820 -11298492
821 -9763643
822 -7832925
823 -7915235
824 -10619015
825 -10837411
826 -7740488
827 -7292697
828 -9074455
829 -10496812
830 -9304219
831 -6576604
832 -7934432
833 -10510447
834 -9826931
835 -7631435
836 -6509014
837 -9013378
838 -10743238
839 -8046830
840 -6461489
841 -7898747
842 -10125355
843 -9663014
844 -6195683
845 -6464111
846 -9442187
847 -9497968
848 -7376864
849 -5760841
850 -7896097
851 -10346640
852 -8181447
853 -6096812
854 -6899490
855 -9008824
856 -9341018
857 -6103432
858 -5352524
859 -8217844
860 -9220497
861 -7692743
862 -5474671
863 -6559487
864 -9496397
865 -8205533
866 -5598269
867 -5537860
868 -7631200
869 -9118648
870 -6521216
871 -4833308
872 -7148567
873 -8649766
874 -7625879
875 -5105942
876 -5269222
877 -8372268
878 -7937938
879 -5275940
880 -4728928
881 -6532779
882 -8478324
883 -6407119
884 -4161019
885 -6072572
886 -7942645
887 -7406883
888 -4866375
889 -4119381
890 -7138853
891 -7733722
892 -5362838
893 -4125320
894 -5186884
895 -7685644
896 -6775862
897 -3954516
898 -4679389
899 -6656113
900 -7056050
901 -4870807
902 -3178834
903 -5820678
904 -7366199
905 -5384262
906 -3796793
907 -4353750
908 -6740772
909 -6246279
910 -3275832
911 -3636563
912 -5672474
913 -6482291
914 -4948489
915 -2942614
916 -4824691
917 -6626995
918 -5078268
919 -3288127
920 -3155260
921 -5543998
922 -6155191
923 -3285314
924 -2741911
925 -4643399
926 -6026889
927 -4922628
928 -2276466
929 -3472031
930 -5865908
931 -4833964
932 -2933041
933 -2430386
934 -4651426
935 -5874391
936 -3217771
937 -2100900
938 -3639047
939 -5061779
940 -4453859
941 -1815776
942 -2404677
943 -4999027
944 -4494262
945 -2630563
946 -1740570
947 -3608221
948 -5467317
949 -3178896
950 -1408585
951 -2605966
952 -4277439
953 -4177048
954 -1357194
955 -1146214
956 -4072456
957 -4363186
958 -2479670
959  -934306
960 -2265167
961 -4750857
962 -3083769
963  -690001
964 -1408670
965 -3397112
966 -4104541
967 -1407983
968  -207100
969 -2957141
970 -3989246
971 -2360256
972  -331958
973  -866531
974 -3693352
975 -2996962
976  -485923
977  -627187
978 -2493627
979 -3819986
980 -1553463
981   622686
982 -1456757
983 -3117792
984 -2163773
985   -13922
986   221856
987 -2795487
988 -3053434
989  -319048
990   365577
991 -1243782
992 -3188285
993 -1577588
994  1200635
995  -324143
996 -2450523
997 -1996166
998   207997
999  1203844
1000 -1617981
1001 -2753881
1002  -198270
1003  1188978
1004   109877
1005 -2246727
1006 -1609726
1007  1481558
1008   881745
1009 -1509575
1010 -1903515
1011    58173
1012  1988223
1013  -212460
1014 -2191417
1015  -135288
1016  1774689
1017  1305909
1018 -1200084
1019 -1541920
1020  1495162
1021  1728367
1022  -464050
1023 -1294271
1024   155105
1025  2587315
1026  1268928
1027 -1252620
1028   -73202
1029  1890566
1030  2066139
1031  -195183
1032 -1343456
1033  1491206
1034  2647134
1035   795492
1036  -447511
1037   384082
1038  2879367
1039  2264857
1040  -505965
1041    55831
1042  2071926
1043  2791556
1044  1013995
1045  -723464
1046  1637731
1047  3481057
1048  2036184
1049   334265
1050   350600
1051  2858834
1052  3254199
1053   518278
1054   290112
1055  2187104
1056  3511036
1057  2370213
1058    93898
1059  1596153
1060  3779942
1061  2879294
1062  1233160
1063   823016
1064  3089352
1065  4145540
1066  1640161
1067   885787
1068  2487899
1069  3927620
1070  3264732
1071   842850
1072  1735836
1073  4145308
1074  3632841
1075  1979796
1076  1247995
1077  3381328
1078  5158913
1079  2891123
1080  1390977
1081  2639944
1082  4397547
1083  4321017
1084  1612272
1085  1659442
1086  4390007
1087  4618101
1088  3046567
1089  1792165
1090  3437300
1091  5738070
1092  3917951
1093  1921897
1094  2693589
1095  4526920
1096  5172572
1097  2748251
1098  2071020
1099  4735814
1100  5543468
1101  4091553
1102  2317189
1103  3235820
1104  5942937
1105  4917577
1106  2748967
1107  3167532
1108  4947542
1109  6052271
1110  3861289
1111  2355420
1112  4693370
1113  6134053
1114  5126870
1115  3058137
1116  3234824
1117  6268824
1118  6147718
1119  3658877
1120  3380982
1121  5105659
1122  6854446
1123  5092436
1124  2800710
1125  4586748
1126  6507139
1127  6054398
1128  4061258
1129  3515721
1130  6328466
1131  6968745
1132  4618217
1133  3798480
1134  5070422
1135  7234699
1136  6303213
1137  3490435
1138  4431665
1139  6775795
1140  7125093
1141  5172218
1142  3652302
1143  6203876
1144  7901012
1145  5809372
1146  4174163
1147  4850199
1148  7387995
1149  7514507
1150  4682694
1151  4841986
1152  7035853
1153  7739775
1154  6185226
1155  4162847
1156  5998889
1157  8164870
1158  6687806
1159  4978591
1160  5196866
1161  7642198
1162  8513097
1163  5703563
1164  4992652
1165  7022952
1166  8327376
1167  7315367
1168  4736089
1169  5704938
1170  8529662
1171  8011188
1172  6047587
1173  5298860
1174  7361055
1175  9163962
1176  6817786
1177  5316024
1178  6896954
1179  8571762
1180  8361638
1181  5904212
1182  6022709
1183  8632517
1184  8503316
1185  6842531
1186  5960678
1187  7428936
1188  9382459
1189  7571219
1190  5840258
1191  7093539
1192  8818476
1193  9169831
1194  6883246
1195  6161345
1196  8699898
1197  9339735
1198  7789040
1199  6282371
1200  7191423
1201  9845035
1202  8857039
1203  6570699
1204  7207763
1205  9058793
1206  9909731
1207  7768653
1208  6312896
1209  8629266
1210  9809761
1211  8585164
1212  7018533
1213  7442292
1214 10171775
1215  9910126
1216  7526459
1217  7522423
1218  8906647
1219 10062751
1220  8637600
1221  6789462
1222  8557227
1223 10258393
1224  9655356
1225  7989103
1226  7554436
1227 10171737
1228 10707811
1229  8147599
1230  7484919
1231  8958811
1232 10749359
1233  9704558
1234  7202818
1235  8471094
1236 10653456
1237 10452893
1238  8738994
1239  7684717
1240  9898631
1241 11091040
1242  9006942
1243  8175877
1244  9265839
1245 10946128
1246 10498255
1247  8028965
1248  8676541
1249 10773003
1250 10831054
1251  9342083
1252  7932977
1253  9888215
1254 11849112
1255 10001433
1256  8402523
1257  9098697
1258 11317978
1259 11734174
1260  8843101
1261  8414706
1262 10672247
1263 11428872
1264 10164086
1265  8328339
1266  9816733
1267 12301683
1268 10884944
1269  9018555
1270  9319269
1271 11245261
1272 12054003
1273  9484658
1274  8650163
1275 10895548
1276 12108445
1277 11226131
1278  8948629
1279  9499293
1280 12416931
1281 11897433
1282  9555342
1283  8875318
1284 10829300
1285 12975243
1286 10919106
1287  8849437
1288 10529986
1289 12504978
1290 12375146
1291  9741203
1292  9055348
1293 11948860
1294 12544702
1295 10669253
1296  9511972
1297 10653275
1298 13008418
1299 11847106
1300  9574229
1301 10482598
1302 12221327
1303 12728538
1304 10780348
1305  9458945
1306 11755352
1307 12905808
1308 11543478
1309 10162617
1310 10558572
1311 13029006
1312 12718902
1313 10182989
1314 10351263
1315 12043514
1316 13046254
1317 11513214
1318  9775542
1319 11836498
1320 13481194
1321 12224266
1322 10538967
1323 10518922
1324 13034970
1325 13278257
1326 10622316
1327 10427748
1328 12195945
1329 13537386
1330 12388551
1331 10227208
1332 11617461
1333 13519004
1334 12788196
1335 11181277
1336 10450820
1337 12604787
1338 13886919
1339 11781832
1340 10905372
1341 12115295
1342 13698407
1343 13128962
1344 10483212
1345 11141251
1346 13574381
1347 13499002
1348 11791473
1349 10566233
1350 12585583
1351 14557589
1352 12560411
1353 11010427
1354 11897689
1355 13607117
1356 13687281
1357 11240295
1358 11227766
1359 13431327
1360 13765451
1361 12658762
1362 11262228
1363 12343696
1364 14420478
1365 13104192
1366 11379944
1367 11791531
1368 13556457
1369 14411091
1370 11996585
1371 11008751
1372 13263133
1373 14359159
1374 13379002
1375 11435768
1376 12010319
1377 14618185
1378 13870211
1379 11737066
1380 11677802
1381 13354341
1382 14766533
1383 12901916
1384 11440939
1385 13191899
1386 14332905
1387 13709988
1388 11877628
1389 11768419
1390 14315163
1391 14333713
1392 12432727
1393 12059116
1394 13358280
1395 15030460
1396 13566014
1397 11500021
1398 12799691
1399 14389147
1400 14256740
1401 12362016
1402 11597786
1403 14300653
1404 15173060
1405 13049321
1406 11871637
1407 12870154
1408 15074360
1409 14225265
1410 11691488
1411 12597745
1412 14590864
1413 14899437
1414 13089238
1415 11681373
1416 13894047
1417 15206827
1418 13503242
1419 12248527
1420 12712792
1421 14847824
1422 14869658
1423 12419927
1424 12474355
1425 14261995
1426 15215505
1427 13908859
1428 11721819
1429 13307924
1430 15457028
1431 14206342
1432 12354600
1433 12305402
1434 14792773
1435 15656756
1436 12956172
1437 12238700
1438 14047981
1439 15396102
1440 14447137
1441 11936170
1442 12867236
1443 15364591
1444 14803519
1445 13053777
1446 12328772
1447 14187286
1448 15818906
1449 13822721
1450 12379620
1451 13374474
1452 15004302
1453 15143662
1454 12669224
1455 12555702
1456 15179042
1457 15459818
1458 13697186
1459 12270505
1460 13659022
1461 15845237
1462 14274518
1463 12409911
1464 13222570
1465 15003494
1466 15598968
1467 13264710
1468 12344599
1469 14655944
1470 15455605
1471 14203875
1472 12621989
1473 13278093
1474 15662356
1475 14918855
1476 12975886
1477 13202559
1478 14638312
1479 15630766
1480 13755174
1481 12264333
1482 14165242
1483 15370451
1484 14573111
1485 12984435
1486 13085491
1487 15610205
1488 15521286
1489 13290503
1490 12887708
1491 14234299
1492 15803131
1493 14350934
1494 12187504
1495 13670920
1496 15412379
1497 15034962
1498 13376473
1499 12918815
1500 15285706
1501 15710268
1502 13594469
1503 12938996
1504 13842565
1505 15406928
1506 14774150
1507 12772608
1508 13612380
1509 15139863
1510 15192467
1511 13829904
1512 12654271
1513 14589169
1514 15810058
1515 14005599
1516 12865770
1517 13629262
1518 15611992
1519 15347000
1520 12778924
1521 13159273
1522 15120450
1523 15389143
1524 13898008
1525 12376992
1526 14138586
1527 15937577
1528 14486160
1529 13135720
1530 13423925
1531 15196627
1532 15613118
1533 13202838
1534 12775876
1535 14526024
1536 15444186
1537 14597577
1538 12630342
1539 13607284
1540 15885899
1541 14940073
1542 13147297
1543 12923007
1544 14715898
1545 15777333
1546 13468826
1547 12493620
1548 14268847
1549 15567005
1550 15024586
1551 12822229
1552 13115671
1553 15632587
1554 15259899
1555 13307993
1556 12569509
1557 14173572
1558 15910150
1559 14030226
1560 12375396
1561 13777892
1562 15372659
1563 15331730
1564 13090789
1565 12579487
1566 15064629
1567 15443194
1568 13702986
1569 12479051
1570 13522974
1571 15824218
1572 14780257
1573 12621723
1574 13204486
1575 14819667
1576 15431844
1577 13366290
1578 12032083
1579 14378003
1580 15616516
1581 14221278
1582 12585866
1583 13030721
1584 15499149
1585 15031954
1586 12601325
1587 12734859
1588 14336004
1589 15432541
1590 13970137
1591 12184434
1592 13837274
1593 15361474
1594 14593448
1595 12908790
1596 12396763
1597 14638085
1598 15233556
1599 13066755
1600 12449285
1601 13793899
1602 15442707
1603 14482719
1604 12073091
1605 13134778
1606 15083463
1607 14642065
1608 12914450
1609 12064831
1610 14203873
1611 15391397
1612 13395291
1613 12362168
1614 13251732
1615 14974734
1616 14815008
1617 12365562
1618 12460396
1619 14307888
1620 14609989
1621 13370384
1622 11967060
1623 13454027
1624 15248155
1625 13783186
1626 12375234
1627 12795156
1628 14393451
1629 14705896
1630 12433803
1631 12187434
1632 14059223
1633 14557167
1634 13537797
1635 11983731
1636 12943465
1637 14952174
1638 13851525
1639 12204129
1640 12303327
1641 13911245
1642 14781207
1643 12622326
1644 11758052
1645 13641163
1646 14574054
1647 13715696
1648 11823990
1649 12186414
1650 14450313
1651 13958058
1652 12305705
1653 12083013
1654 13444216
1655 14766187
1656 13019568
1657 11525927
1658 12871484
1659 14071226
1660 13769728
1661 11888397
1662 11562022
1663 13938316
1664 14189260
1665 12498354
1666 11780657
1667 12885003
1668 14593244
1669 13209641
1670 11237278
1671 12301102
1672 13702587
1673 13699648
1674 11990490
1675 11249070
1676 13448124
1677 14138820
1678 12569869
1679 11492506
1680 12078610
1681 14080111
1682 13488578
1683 11215914
1684 11617205
1685 13236627
1686 13860945
1687 12262615
1688 10767171
1689 12706644
1690 14094124
1691 12685086
1692 11167445
1693 11341898
1694 13513158
1695 13652460
1696 11380651
1697 11303341
1698 12810200
1699 13683624
1700 12441356
1701 10449310
1702 11768225
1703 13624337
1704 12816817
1705 11221533
1706 10821561
1707 12939437
1708 13858131
1709 11544236
1710 10652398
1711 11987629
1712 13351764
1713 12636971
1714 10323030
1715 11036193
1716 13202513
1717 12927778
1718 11413008
1719 10505325
1720 12088819
1721 13496749
1722 11606396
1723 10230629
1724 11161577
1725 12819831
1726 12867560
1727 10487580
1728 10366789
1729 12632749
1730 12948042
1731 11459914
1732 10054132
1733 11269092
1734 13266118
1735 11834062
1736 10007728
1737 10459119
1738 12165786
1739 12905902
1740 10771376
1741  9835554
1742 11722441
1743 12573121
1744 11630004
1745  9952302
1746 10345082
1747 12598611
1748 12080219
1749 10219291
1750 10087194
1751 11459175
1752 12590433
1753 10827053
1754  9403312
1755 10992417
1756 12116932
1757 11491820
1758  9847017
1759  9773452
1760 12065421
1761 12153598
1762 10237518
1763  9554707
1764 10595717
1765 12163109
1766 10916221
1767  8965936
1768 10144308
1769 11759205
1770 11696549
1771 10000675
1772  9151510
1773 11176524
1774 11829772
1775 10163243
1776  9242167
1777  9877462
1778 11561754
1779 11060201
1780  9081333
1781  9652176
1782 11073627
1783 11300500
1784  9925707
1785  8690728
1786 10350652
1787 11481355
1788 10070914
1789  8967582
1790  9387548
1791 11203087
1792 11138091
1793  8876314
1794  8931626
1795 10505567
1796 11018159
1797  9775766
1798  8180407
1799  9563179
1800 11159833
1801 10034863
1802  8742104
1803  8801515
1804 10502606
1805 10995500
1806  8873173
1807  8362975
1808  9746331
1809 10589675
1810  9792107
1811  7944925
1812  8780659
1813 10780525
1814 10107549
1815  8504818
1816  8020469
1817  9619589
1818 10767087
1819  8805561
1820  7719213
1821  9037176
1822 10340693
1823  9979689
1824  7867707
1825  7956031
1826 10032185
1827  9867561
1828  8326734
1829  7462183
1830  8697320
1831 10347931
1832  8949362
1833  7517357
1834  8377062
1835  9711898
1836  9832343
1837  7765709
1838  7164331
1839  9176471
1840  9591003
1841  8270403
1842  7132438
1843  8006555
1844 10022165
1845  9039019
1846  7069095
1847  7435676
1848  8980142
1849  9694716
1850  7726948
1851  6429060
1852  8397968
1853  9529542
1854  8433847
1855  6834759
1856  7092349
1857  9332487
1858  9057337
1859  6943774
1860  6701566
1861  7967071
1862  9161163
1863  7876046
1864  6178152
1865  7549722
1866  8960078
1867  8366974
1868  6747951
1869  6300219
1870  8390413
1871  8857284
1872  6839444
1873  6104693
1874  7213090
1875  8826022
1876  7990402
1877  5795982
1878  6624554
1879  8379417
1880  8194502
1881  6526064
1882  5513247
1883  7402130
1884  8588486
1885  6971200
1886  5896253
1887  6501958
1888  8077985
1889  7866721
1890  5600059
1891  5682072
1892  7396145
1893  7819093
1894  6655908
1895  5267374
1896  6567717
1897  8139654
1898  6936541
1899  5583359
1900  5680570
1901  7201693
1902  7659644
1903  5542751
1904  5017402
1905  6633766
1906  7496194
1907  6679197
1908  4938111
1909  5668722
1910  7543394
1911  6740425
1912  5191340
1913  4979446
1914  6395887
1915  7297361
1916  5507733
1917  4666785
1918  6007624
1919  6871480
1920  6382655
1921  4725404
1922  4907087
1923  6748573
1924  6425401
1925  4957516
1926  4408552
1927  5606878
1928  7082014
1929  5641074
1930  4137235
1931  5138777
1932  6416188
1933  6286198
1934  4307173
1935  3835227
1936  5987914
1937  6379220
1938  4901170
1939  3963225
1940  4834467
1941  6502785
1942  5464893
1943  3725242
1944  4352193
1945  5547494
1946  5828898
1947  4316891
1948  3438769
1949  5205251
1950  5934043
1951  4734801
1952  3581779
1953  3920772
1954  5711258
1955  5273985
1956  3357526
1957  3577181
1958  4965500
1959  5729424
1960  4347684
1961  2817114
1962  4266173
1963  5488526
1964  4486625
1965  3087537
1966  3088510
1967  5036274
1968  5188972
1969  3213202
1970  2986641
1971  4229469
1972  5200262
1973  4196075
1974  2394696
1975  3419914
1976  4914493
1977  4244171
1978  2799111
1979  2408483
1980  4269848
1981  5043899
1982  3179053
1983  2391961
1984  3315454
1985  4574222
1986  4128290
1987  2011453
1988  2319277
1989  4169769
1990  4242730
1991  2825198
1992  1739509
1993  3311144
1994  4784316
1995  3128136
1996  1724869
1997  2377565
1998  3902676
1999  3938558
2000  1791803
2001  1663673
2002  3561269
2003  3945819
2004  2716186
2005  1319489
2006  2262088
2007  3995158
2008  3001356
2009  1525231
2010  1623703
2011  3039292
2012  3865887
2013  1989646
2014   894856
2015  2386475
2016  3428014
2017  2714907
2018   920033
2019  1236100
2020  3365976
2021  2967097
2022  1288459
2023  1018000
2024  2257422
2025  3303759
2026  1722626
2027   409441
2028  1652321
2029  2685434
2030  2329895
2031   855878
2032   722801
2033  2606659
2034  2634997
2035  1077494
2036   457467
2037  1363689
2038  2760602
2039  1650723
2040   -97052
2041   799276
2042  2214662
2043  2225344
2044   588216
2045  -131477
2046  1818591
2047  2500936
2048   955980
2049  -174820
2050   361823
2051  2106348
2052  1672516
2053  -298493
2054    20033
2055  1483896
2056  1988065
2057   614489
2058  -746890
2059   728408
2060  1892658
2061   766098
2062  -442896
2063  -295887
2064  1410443
2065  1522400
2066  -394046
2067  -573035
2068   591857
2069  1323940
2070   465955
2071 -1143141
2072  -269860
2073  1273331
2074   797914
2075  -493768
2076 -1020793
2077   484304
2078  1237619
2079  -609795
2080 -1331727
2081  -208840
2082   869618
2083   324562
2084 -1397225
2085  -794035
2086   755401
2087   214644
2088 -1062570
2089 -1530963
2090  -206075
2091   737414
2092  -830301
2093 -1721356
2094  -850138
2095   267144
2096   205462
2097 -1603055
2098 -1765070
2099   -95503
2100    93891
2101 -1167596
2102 -2326808
2103 -1281475
2104   406436
2105  -761296
2106 -2192642
2107 -1575244
2108  -267504
2109   -90280
2110 -1913077
2111 -2370891
2112  -724334
2113  -417655
2114 -1530472
2115 -2640940
2116 -1938730
2117  -150550
2118  -864895
2119 -2452762
2120 -2307264
2121 -1073605
2122  -394230
2123 -2081709
2124 -3263471
2125 -1682646
2126  -590964
2127 -1357110
2128 -2879761
2129 -2817917
2130  -875390
2131  -997505
2132 -2726700
2133 -3086305
2134 -2020408
2135  -818911
2136 -1920388
2137 -3538111
2138 -2509703
2139 -1183903
2140 -1506116
2141 -3090513
2142 -3640652
2143 -1753684
2144 -1263644
2145 -2909760
2146 -3562259
2147 -2650265
2148 -1266730
2149 -2039501
2150 -3922025
2151 -3320287
2152 -1934713
2153 -1916223
2154 -3200787
2155 -4137282
2156 -2612151
2157 -1560486
2158 -2801407
2159 -3896644
2160 -3610288
2161 -2004928
2162 -1997615
2163 -4135211
2164 -4274601
2165 -2688223
2166 -2103977
2167 -3338451
2168 -4752607
2169 -3370585
2170 -1860228
2171 -2969141
2172 -4275110
2173 -4199791
2174 -2770509
2175 -2438831
2176 -4330640
2177 -4794868
2178 -3472168
2179 -2574446
2180 -3196226
2181 -4853812
2182 -4316867
2183 -2578950
2184 -2980205
2185 -4425442
2186 -5050481
2187 -3704096
2188 -2524640
2189 -4141118
2190 -5272335
2191 -4216015
2192 -3053377
2193 -3372995
2194 -5154109
2195 -5100210
2196 -3387007
2197 -3453793
2198 -4595141
2199 -5210175
2200 -4301499
2201 -3054837
2202 -4225162
2203 -5539066
2204 -4930913
2205 -3808401
2206 -3648490
2207 -5266976
2208 -5730231
2209 -3981052
2210 -3560030
2211 -4704877
2212 -5715413
2213 -5120717
2214 -3549280
2215 -4280267
2216 -5840804
2217 -5599608
2218 -4538611
2219 -3963773
2220 -5218294
2221 -6127150
2222 -4732479
2223 -3967104
2224 -4824099
2225 -6028127
2226 -5921863
2227 -4250272
2228 -4492022
2229 -6157468
2230 -6130705
2231 -4964230
2232 -4189323
2233 -5361145
2234 -6603020
2235 -5317750
2236 -4330236
2237 -5133221
2238 -6406814
2239 -6604800
2240 -4982999
2241 -4664851
2242 -6130111
2243 -6501129
2244 -5637912
2245 -4514505
2246 -5218062
2247 -7040762
2248 -6417511
2249 -4935708
2250 -5128546
2251 -6547888
2252 -7230644
2253 -5522773
2254 -4691010
2255 -6296583
2256 -7074120
2257 -6294227
2258 -5095334
2259 -5469802
2260 -7203381
2261 -6897012
2262 -5490439
2263 -5375830
2264 -6417938
2265 -7441566
2266 -6346274
2267 -5172068
2268 -6348635
2269 -7482745
2270 -7149941
2271 -5715189
2272 -5402139
2273 -7238119
2274 -7557134
2275 -6057106
2276 -5581236
2277 -6602970
2278 -7904309
2279 -6997293
2280 -5502128
2281 -6461683
2282 -7727088
2283 -7577997
2284 -6262566
2285 -5597159
2286 -7235644
2287 -8034607
2288 -6755017
2289 -5910278
2290 -6585195
2291 -8242074
2292 -7935641
2293 -6025429
2294 -6288991
2295 -7739768
2296 -8103465
2297 -6925791
2298 -5802062
2299 -7206937
2300 -8536129
2301 -7576628
2302 -6470714
2303 -6639661
2304 -8218964
2305 -8503908
2306 -6654578
2307 -6302202
2308 -7601115
2309 -8481972
2310 -7815425
2311 -6317801
2312 -7147433
2313 -8795807
2314 -8252154
2315 -6918363
2316 -6632386
2317 -8136490
2318 -8968702
2319 -7316815
2320 -6630537
2321 -7794201
2322 -8776769
2323 -8385561
2324 -6830600
2325 -7110167
2326 -8743059
2327 -8675686
2328 -7579067
2329 -6919234
2330 -8027344
2331 -9379346
2332 -8178332
2333 -6968640
2334 -7715758
2335 -8967926
2336 -9020593
2337 -7275907
2338 -6978438
2339 -8750107
2340 -9129047
2341 -8124293
2342 -7303859
2343 -8090151
2344 -9542311
2345 -8718036
2346 -7440713
2347 -7824123
2348 -8871516
2349 -9336318
2350 -8014822
2351 -7284152
2352 -8727877
2353 -9479374
2354 -8795330
2355 -7736933
2356 -8022416
2357 -9624532
2358 -9235838
2359 -7746217
2360 -7836699
2361 -8956544
2362 -9712854
2363 -8594073
2364 -7616230
2365 -8907679
2366 -9772730
2367 -9154576
2368 -8039508
2369 -7964677
2370 -9555127
2371 -9737307
2372 -8375058
2373 -8096461
2374 -8977090
2375 -10031022
2376 -9267098
2377 -7841745
2378 -8719102
2379 -9914505
2380 -9602987
2381 -8432096
2382 -8040229
2383 -9625024
2384 -10218030
2385 -8871452
2386 -8328228
2387 -9012753
2388 -10105633
2389 -9689073
2390 -8164534
2391 -8670185
2392 -10002825
2393 -10074424
2394 -9048702
2395 -8218499
2396 -9528775
2397 -10580870
2398 -9384134
2399 -8435912
2400 -8913730
2401 -10259166
2402 -10252920
2403 -8502101
2404 -8571443
2405 -10079553
2406 -10479285
2407 -9563249
2408 -8464253
2409 -9422662
2410 -10716833
2411 -9794220
2412 -8704291
2413 -8865811
2414 -10208500
2415 -10770303
2416 -9166930
2417 -8652292
2418 -9999573
2419 -10762149
2420 -10060109
2421 -8578027
2422 -9109517
2423 -10831579
2424 -10382190
2425 -9079498
2426 -8892157
2427 -10171112
2428 -11166191
2429 -9780740
2430 -8779798
2431 -9768485
2432 -10713713
2433 -10482684
2434 -9067151
2435 -9070525
2436 -10804337
2437 -10874845
2438 -9642004
2439 -9020782
2440 -9941991
2441 -11261044
2442 -10199528
2443 -8838604
2444 -9622279
2445 -10876598
2446 -11005888
2447 -9490125
2448 -8964639
2449 -10701590
2450 -11267349
2451 -10138386
2452 -9175090
2453 -9656885
2454 -11206594
2455 -10805366
2456 -9315209
2457 -9503288
2458 -10655527
2459 -11342549
2460 -10206307
2461 -9055652
2462 -10309488
2463 -11298641
2464 -10554393
2465 -9464397
2466 -9573508
2467 -11186831
2468 -11229447
2469 -9683808
2470 -9588276
2471 -10636731
2472 -11444808
2473 -10578152
2474 -9214444
2475 -10100460
2476 -11271095
2477 -10872358
2478 -9847632
2479 -9567892
2480 -11040226
2481 -11620024
2482 -10183328
2483 -9584691
2484 -10337557
2485 -11382892
2486 -10995927
2487 -9467730
2488 -9975723
2489 -11366242
2490 -11258958
2491 -10232546
2492 -9580625
2493 -10786679
2494 -11696626
2495 -10489238
2496 -9715055
2497 -10280066
2498 -11382061
2499 -11364065
2500 -9848714
2501 -9932127
2502 -11301165
2503 -11451496
2504 -10504645
2505 -9574356
2506 -10488226
2507 -11737520
2508 -10868228
2509 -9923589
2510 -10231795
2511 -11286160
2512 -11640630
2513 -10216027
2514 -9854081
2515 -11072741
2516 -11497988
2517 -10845551
2518 -9806818
2519 -10333227
2520 -11738381
2521 -11169045
2522 -10074911
2523 -10162127
2524 -11214576
2525 -11836418
2526 -10435245
2527 -9668367
2528 -10915331
2529 -11667102
2530 -11141145
2531 -9960833
2532 -10226034
2533 -11837105
2534 -11580053
2535 -10244055
2536 -9949515
2537 -10880714
2538 -11912751
2539 -10883922
2540 -9719485
2541 -10596287
2542 -11622173
2543 -11576836
2544 -10378416
2545 -9967878
2546 -11437837
2547 -11739753
2548 -10543481
2549 -9926978
2550 -10621918
2551 -11932769
2552 -11290616
2553 -9872877
2554 -10504705
2555 -11634992
2556 -11657874
2557 -10402177
2558 -9712117
2559 -11216232
2560 -11947021
2561 -10853865
2562 -10023755
2563 -10442089
2564 -11873938
2565 -11670513
2566 -10043546
2567 -10131085
2568 -11265244
2569 -11785946
2570 -10876728
2571 -9723825
2572 -10806923
2573 -11958776
2574 -11245810
2575 -10201503
2576 -10186692
2577 -11620083
2578 -11885187
2579 -10197113
2580 -9890321
2581 -11052353
2582 -11882372
2583 -11198440
2584 -9770513
2585 -10490097
2586 -11908350
2587 -11509489
2588 -10376574
2589 -9946605
2590 -11197791
2591 -11988267
2592 -10592209
2593 -9867460
2594 -10701420
2595 -11725556
2596 -11577602
2597 -10090090
2598 -10184588
2599 -11553933
2600 -11553252
2601 -10581356
2602 -9839532
2603 -10800670
2604 -12022433
2605 -10998972
2606 -9972331
2607 -10485369
2608 -11545261
2609 -11673740
2610 -10138494
2611 -9821118
2612 -11283625
2613 -11688869
2614 -10828340
2615 -9857647
2616 -10500859
2617 -11949344
2618 -11263406
2619 -10010169
2620 -10148918
2621 -11113328
2622 -11676304
2623 -10459218
2624 -9735627
2625 -10923936
2626 -11613440
2627 -11112244
2628 -10044067
2629 -10121020
2630 -11545686
2631 -11347792
2632 -10125658
2633 -10002473
2634 -10872248
2635 -11709935
2636 -10712493
2637 -9615415
2638 -10591339
2639 -11510736
2640 -11156602
2641 -10008761
2642 -9804091
2643 -11319309
2644 -11479582
2645 -10197396
2646 -9862285
2647 -10636331
2648 -11636516
2649 -10934280
2650 -9632679
2651 -10258628
2652 -11208215
2653 -11139023
2654 -10171776
2655 -9604271
2656 -10888958
2657 -11516474
2658 -10488702
2659 -9826736
2660 -10225035
2661 -11373767
2662 -11142967
2663 -9638885
2664 -9850202
2665 -10949906
2666 -11173779
2667 -10296217
2668 -9495958
2669 -10651318
2670 -11526524
2671 -10491719
2672 -9651401
2673 -9894454
2674 -11032116
2675 -11097025
2676 -9666770
2677 -9665719
2678 -10768289
2679 -11184398
2680 -10501467
2681 -9392409
2682 -10086465
2683 -11232883
2684 -10611127
2685 -9664073
2686 -9572543
2687 -10684575
2688 -11222140
2689 -9820756
2690 -9359661
2691 -10411333
2692 -11100057
2693 -10553608
2694 -9194159
2695 -9608492
2696 -11093372
2697 -10784104
2698 -9652692
2699 -9266051
2700 -10342018
2701 -11282166
2702 -9996293
2703 -9033888
2704 -9846725
2705 -10814240
2706 -10706168
2707 -9307677
2708 -9194084
2709 -10661092
2710 -10820588
2711 -9852802
2712 -9165757
2713 -9827541
2714 -11007688
2715 -10152171
2716 -8954103
2717 -9399040
2718 -10394122
2719 -10706933
2720 -9467783
2721 -8883298
2722 -10282404
2723 -10832190
2724 -9903854
2725 -8869542
2726 -9243760
2727 -10763079
2728 -10328673
2729 -8882549
2730 -9059235
2731 -10137941
2732 -10696979
2733 -9583949
2734 -8605435
2735 -9704802
2736 -10472392
2737 -9905411
2738 -8930735
2739 -8849524
2740 -10248875
2741 -10425640
2742 -9178079
2743 -8897923
2744 -9587978
2745 -10388206
2746 -9690558
2747 -8393633
2748 -9130283
2749 -10227542
2750 -9976449
2751 -8910356
2752 -8496020
2753 -9892259
2754 -10400568
2755 -9060456
2756 -8514921
2757 -9184210
2758 -10151462
2759 -9741003
2760 -8348296
2761 -8742729
2762 -9841473
2763 -9844651
2764 -8993672
2765 -8246071
2766 -9246080
2767 -10110669
2768 -9122315
2769 -8339183
2770 -8663380
2771 -9747511
2772 -9848416
2773 -8398449
2774 -8326919
2775 -9472175
2776 -9760330
2777 -8956038
2778 -7906496
2779 -8661370
2780 -9851196
2781 -9143843
2782 -8190359
2783 -8268215
2784 -9355027
2785 -9841003
2786 -8481458
2787 -7945667
2788 -8920784
2789 -9436942
2790 -8925489
2791 -7804140
2792 -8189104
2793 -9515084
2794 -9152909
2795 -8207522
2796 -8033605
2797 -8805564
2798 -9452589
2799 -8346124
2800 -7638958
2801 -8471479
2802 -9127164
2803 -8934167
2804 -7851126
2805 -7811928
2806 -9142244
2807 -9083133
2808 -8042843
2809 -7596300
2810 -8308745
2811 -9295429
2812 -8349420
2813 -7265684
2814 -8025301
2815 -8937437
2816 -8870358
2817 -7698278
2818 -7354695
2819 -8668086
2820 -8860871
2821 -7893587
2822 -7365370
2823 -7838112
2824 -8923041
2825 -8391443
2826 -7212123
2827 -7552209
2828 -8373356
2829 -8640714
2830 -7683141
2831 -6912678
2832 -8045615
2833 -8689478
2834 -7880066
2835 -7067310
2836 -7318567
2837 -8673223
2838 -8481617
2839 -6976812
2840 -6998514
2841 -7948954
2842 -8402482
2843 -7518533
2844 -6539235
2845 -7558988
2846 -8514386
2847 -7900912
2848 -6957701
2849 -6799403
2850 -8041061
2851 -8348702
2852 -6957166
2853 -6532951
2854 -7299021
2855 -8130122
2856 -7692712
2857 -6395526
2858 -6941170
2859 -8138568
2860 -7851761
2861 -6779397
2862 -6229923
2863 -7358008
2864 -8129472
2865 -6940255
2866 -6247944
2867 -6869269
2868 -7829773
2869 -7695643
2870 -6230460
2871 -6268714
2872 -7515164
2873 -7650328
2874 -6764008
2875 -5927130
2876 -6758200
2877 -7842148
2878 -6937338
2879 -6030279
2880 -6393125
2881 -7309111
2882 -7475395
2883 -6129558
2884 -5817950
2885 -6967128
2886 -7338507
2887 -6693137
2888 -5732750
2889 -6189919
2890 -7476442
2891 -6937206
2892 -5813266
2893 -5795156
2894 -6702899
2895 -7332154
2896 -6118380
2897 -5312774
2898 -6349133
2899 -7079562
2900 -6650272
2901 -5542351
2902 -5622031
2903 -6949311
2904 -6727759
2905 -5618773
2906 -5428159
2907 -6130481
2908 -6929094
2909 -6124895
2910 -5196412
2911 -5895297
2912 -6592598
2913 -6413744
2914 -5360704
2915 -4978229
2916 -6257088
2917 -6547369
2918 -5551796
2919 -5056706
2920 -5606270
2921 -6671117
2922 -6122126
2923 -4844691
2924 -5262075
2925 -6119050
2926 -6153926
2927 -5183092
2928 -4574192
2929 -5747986
2930 -6302745
2931 -5418705
2932 -4799754
2933 -5070777
2934 -6129264
2935 -5929751
2936 -4611051
2937 -4696779
2938 -5581798
2939 -5948882
2940 -5194646
2941 -4244579
2942 -5107964
2943 -5978984
2944 -5304960
2945 -4481338
2946 -4467426
2947 -5555126
2948 -5783166
2949 -4497337
2950 -4266936
2951 -5054249
2952 -5588635
2953 -5099751
2954 -4022566
2955 -4545815
2956 -5521259
2957 -5067711
2958 -4224552
2959 -4002316
2960 -4995626
2961 -5524767
2962 -4337232
2963 -3867535
2964 -4618450
2965 -5220105
2966 -4842185
2967 -3646311
2968 -3914476
2969 -5057674
2970 -4849943
2971 -4034421
2972 -3622683
2973 -4444608
2974 -5249845
2975 -4238847
2976 -3452854
2977 -3961230
2978 -4702219
2979 -4669397
2980 -3437382
2981 -3306256
2982 -4591229
2983 -4789521
2984 -3950930
2985 -3199770
2986 -3781432
2987 -4857206
2988 -4046419
2989 -3006297
2990 -3405879
2991 -4252703
2992 -4473164
2993 -3331429
2994 -2854585
2995 -3981154
2996 -4405214
2997 -3755484
2998 -2884618
2999 -3101216
3000 -4337502
3001 -4002995
3002 -2815023
3003 -2829977
3004 -3697510
3005 -4321538
3006 -3311404
3007 -2346884
3008 -3299303
3009 -4061719
3010 -3602155
3011 -2557020
3012 -2478534
3013 -3833391
3014 -3906437
3015 -2680624
3016 -2374553
3017 -3060633
3018 -3910267
3019 -3233150
3020 -2020373
3021 -2575045
3022 -3519733
3023 -3429010
3024 -2456182
3025 -1937537
3026 -3158851
3027 -3712534
3028 -2615269
3029 -1949216
3030 -2342275
3031 -3339124
3032 -3099097
3033 -1813627
3034 -2053464
3035 -3037804
3036 -3201691
3037 -2383279
3038 -1557697
3039 -2436003
3040 -3232346
3041 -2410054
3042 -1643058
3043 -1799102
3044 -2807383
3045 -2962146
3046 -1692474
3047 -1549235
3048 -2461351
3049 -2827168
3050 -2176756
3051 -1158805
3052 -1753445
3053 -2787573
3054 -2251238
3055 -1435234
3056 -1368666
3057 -2254123
3058 -2702253
3059 -1548376
3060 -1076651
3061 -1815887
3062 -2345730
3063 -2022587
3064  -965459
3065 -1164300
3066 -2282612
3067 -2043008
3068 -1210113
3069  -900750
3070 -1637646
3071 -2348666
3072 -1362559
3073  -637148
3074 -1276720
3075 -1912464
3076 -1789017
3077  -747554
3078  -695003
3079 -1815520
3080 -1782980
3081  -960077
3082  -474302
3083  -999847
3084 -1894518
3085 -1206789
3086  -286055
3087  -737111
3088 -1501446
3089 -1616200
3090  -563539
3091  -107895
3092 -1195808
3093 -1479511
3094  -712897
3095   -40411
3096  -395502
3097 -1494933
3098 -1113488
3099   -30474
3100  -233152
3101  -968123
3102 -1272510
3103  -337942
3104   418438
3105  -528105
3106 -1135705
3107  -621428
3108   119907
3109   109650
3110  -988301
3111  -941658
3112   221823
3113   337962
3114  -353771
3115  -888920
3116  -182213
3117   756058
3118   -10824
3119  -789068
3120  -366530
3121   429821
3122   613257
3123  -428159
3124  -649020
3125   496957
3126   819435
3127   204149
3128  -514221
3129   -84849
3130  1050561
3131   598759
3132  -373306
3133  -185239
3134   694446
3135  1201861
3136   202819
3137  -455562
3138   591637
3139  1251441
3140   772491
3141  -124383
3142   -12295
3143  1280739
3144  1240349
3145   210799
3146   107504
3147   867098
3148  1631581
3149   904830
3150   -94198
3151   596495
3152  1442981
3153  1320384
3154   467987
3155   208196
3156  1456443
3157  1833982
3158   842198
3159   395607
3160   926280
3161  1892637
3162  1493669
3163   335160
3164   751003
3165  1737567
3166  1878260
3167  1102468
3168   507935
3169  1525493
3170  2206590
3171  1406467
3172   761053
3173  1031713
3174  2068465
3175  2112283
3176   951628
3177  1019675
3178  1965174
3179  2307090
3180  1657834
3181   806292
3182  1573520
3183  2524228
3184  1970154
3185  1242995
3186  1275064
3187  2256890
3188  2631803
3189  1552161
3190  1273977
3191  2089749
3192  2634947
3193  2248154
3194  1246651
3195  1637127
3196  2755592
3197  2542385
3198  1788832
3199  1578522
3200  2438012
3201  3081373
3202  2087444
3203  1547414
3204  2246312
3205  2887583
3206  2707939
3207  1752459
3208  1890416
3209  3013376
3210  3008392
3211  2295866
3212  1893747
3213  2507312
3214  3357708
3215  2641471
3216  1883640
3217  2365066
3218  3146528
3219  3337910
3220  2390990
3221  2107431
3222  3145828
3223  3408724
3224  2769070
3225  2191207
3226  2605622
3227  3637453
3228  3230165
3229  2377743
3230  2668180
3231  3367428
3232  3666136
3233  2867033
3234  2378770
3235  3295806
3236  3719929
3237  3229487
3238  2641155
3239  2845281
3240  3893384
3241  3755830
3242  2803876
3243  2861128
3244  3551160
3245  4040429
3246  3363124
3247  2626289
3248  3436474
3249  4138874
3250  3764191
3251  3063037
3252  3012534
3253  4112335
3254  4255714
3255  3229913
3256  3033929
3257  3685269
3258  4384077
3259  3909233
3260  2939562
3261  3548599
3262  4461464
3263  4305927
3264  3536451
3265  3199930
3266  4198496
3267  4649598
3268  3703852
3269  3285223
3270  3827001
3271  4686011
3272  4504442
3273  3416561
3274  3654775
3275  4616649
3276  4692830
3277  3979152
3278  3365738
3279  4207943
3280  5073542
3281  4358665
3282  3675888
3283  3951788
3284  4883445
3285  5043180
3286  3864683
3287  3712810
3288  4695282
3289  5037671
3290  4483566
3291  3727383
3292  4332050
3293  5358219
3294  4852233
3295  4076950
3296  4122216
3297  4934890
3298  5393785
3299  4409571
3300  3954447
3301  4784553
3302  5381423
3303  5094274
3304  4143030
3305  4298646
3306  5455206
3307  5382630
3308  4554253
3309  4266086
3310  4956527
3311  5744199
3312  4976350
3313  4255749
3314  4915558
3315  5616299
3316  5507234
3317  4591576
3318  4461402
3319  5544559
3320  5663993
3321  4935758
3322  4574549
3323  5098396
3324  6010638
3325  5528760
3326  4620995
3327  5008362
3328  5781643
3329  5936415
3330  5024611
3331  4534440
3332  5569823
3333  6082704
3334  5476280
3335  4886133
3336  5149407
3337  6195212
3338  6051203
3339  5003940
3340  5038518
3341  5774357
3342  6223255
3343  5578143
3344  4861636
3345  5675890
3346  6366220
3347  5913547
3348  5247604
3349  5242525
3350  6212081
3351  6363815
3352  5409708
3353  5295080
3354  5912654
3355  6440419
3356  6055401
3357  5232035
3358  5736972
3359  6484894
3360  6250888
3361  5652686
3362  5418023
3363  6253728
3364  6696869
3365  5862759
3366  5531291
3367  6037462
3368  6660056
3369  6438981
3370  5494715
3371  5796987
3372  6694154
3373  6594009
3374  5946102
3375  5610575
3376  6399001
3377  7006218
3378  6214444
3379  5731223
3380  6169292
3381  6823968
3382  6800155
3383  5845297
3384  5845761
3385  6763588
3386  6933672
3387  6424497
3388  5874466
3389  6395098
3390  7241821
3391  6681635
3392  5944182
3393  6139600
3394  6903837
3395  7200885
3396  6251054
3397  5944818
3398  6889599
3399  7294852
3400  6805438
3401  6067166
3402  6367217
3403  7358120
3404  7038085
3405  6247403
3406  6293617
3407  6998317
3408  7492778
3409  6703025
3410  6134188
3411  6898511
3412  7431825
3413  7126219
3414  6335283
3415  6369805
3416  7457542
3417  7487800
3418  6643914
3419  6410516
3420  6997144
3421  7727123
3422  7117410
3423  6254493
3424  6815193
3425  7580773
3426  7532377
3427  6708606
3428  6413186
3429  7464890
3430  7812949
3431  7019708
3432  6575460
3433  6977845
3434  7825778
3435  7492142
3436  6529358
3437  6858489
3438  7657044
3439  7793796
3440  7095282
3441  6589673
3442  7444602
3443  7996463
3444  7350040
3445  6763921
3446  6937770
3447  7855025
3448  7905242
3449  6902059
3450  6872140
3451  7670521
3452  8104894
3453  7540422
3454  6694493
3455  7281357
3456  8117584
3457  7685296
3458  6973425
3459  6951935
3460  7918700
3461  8287125
3462  7302189
3463  6993414
3464  7614812
3465  8119896
3466  7814371
3467  6956578
3468  7248898
3469  8135569
3470  8028577
3471  7413977
3472  7091429
3473  7790041
3474  8424925
3475  7669795
3476  7096995
3477  7527538
3478  8170786
3479  8156697
3480  7253722
3481  7258221
3482  8203827
3483  8291708
3484  7668550
3485  7176328
3486  7710261
3487  8521597
3488  7944980
3489  7279709
3490  7592807
3491  8241483
3492  8403260
3493  7564194
3494  7307402
3495  8157686
3496  8416605
3497  7931952
3498  7364389
3499  7645850
3500  8519916
3501  8224308
3502  7509354
3503  7636330
3504  8249206
3505  8602981
3506  7872336
3507  7347224
3508  8062145
3509  8514102
3510  8163523
3511  7531426
3512  7623663
3513  8590263
3514  8540070
3515  7723312
3516  7649363
3517  8202755
3518  8680456
3519  8078350
3520  7402106
3521  8028934
3522  8627178
3523  8401071
3524  7785632
3525  7689917
3526  8557765
3527  8690824
3528  7895872
3529  7660422
3530  8099786
3531  8731712
3532  8400206
3533  7584890
3534  7979624
3535  8689300
3536  8666708
3537  7987208
3538  7572126
3539  8401394
3540  8888391
3541  8165143
3542  7692937
3543  8038757
3544  8818440
3545  8693238
3546  7724748
3547  7857970
3548  8628782
3549  8780137
3550  8212798
3551  7647039
3552  8273308
3553  8944385
3554  8434473
3555  7877825
3556  7998442
3557  8731377
3558  8884346
3559  7951993
3560  7776204
3561  8491501
3562  8846222
3563  8438020
3564  7718650
3565  8153518
3566  9018081
3567  8679712
3568  7978819
3569  7907326
3570  8638189
3571  9061653
3572  8145990
3573  7693961
3574  8377606
3575  8938809
3576  8698791
3577  7866970
3578  8025824
3579  8956040
3580  8836449
3581  8116056
3582  7811613
3583  8423371
3584  9110024
3585  8480233
3586  7835569
3587  8290471
3588  8898154
3589  8881329
3590  8043246
3591  7840415
3592  8735183
3593  8934788
3594  8336701
3595  7848737
3596  8245628
3597  9126008
3598  8740672
3599  7909518
3600  8128144
3601  8790690
3602  8980488
3603  8195873
3604  7771391
3605  8609453
3606  9028904
3607  8541545
3608  7975568
3609  8123920
3610  8980172
3611  8864009
3612  8025832
3613  8030655
3614  8610901
3615  9015389
3616  8451960
3617  7786520
3618  8388654
3619  9000741
3620  8731438
3621  8088104
3622  7944172
3623  8789055
3624  8973455
3625  8143205
3626  7916990
3627  8443125
3628  9022379
3629  8669862
3630  7876417
3631  8250878
3632  8905122
3633  8775444
3634  8176767
3635  7865101
3636  8581506
3637  8995917
3638  8314846
3639  7957413
3640  8296719
3641  8917604
3642  8791651
3643  7938383
3644  8048401
3645  8729340
3646  8781303
3647  8291597
3648  7865644
3649  8458869
3650  9031164
3651  8442882
3652  7938430
3653  8138721
3654  8749291
3655  8804079
3656  7951050
3657  7892958
3658  8639057
3659  8858599
3660  8406723
3661  7823414
3662  8235546
3663  8967780
3664  8532601
3665  7911519
3666  7977255
3667  8590837
3668  8852563
3669  8080792
3670  7791865
3671  8464524
3672  8801386
3673  8491416
3674  7851963
3675  8012268
3676  8794608
3677  8580479
3678  7948363
3679  7860866
3680  8409163
3681  8884575
3682  8212019
3683  7677645
3684  8250121
3685  8760547
3686  8542344
3687  7794030
3688  7759977
3689  8650449
3690  8670480
3691  8001506
3692  7764548
3693  8220951
3694  8826627
3695  8328277
3696  7598534
3697  7954034
3698  8533211
3699  8559097
3700  7881733
3701  7587880
3702  8427772
3703  8740671
3704  8128785
3705  7646135
3706  7889539
3707  8647428
3708  8418451
3709  7582732
3710  7723420
3711  8368540
3712  8584305
3713  7979378
3714  7451416
3715  8122891
3716  8610512
3717  8133112
3718  7578600
3719  7635903
3720  8426958
3721  8491630
3722  7651190
3723  7565911
3724  8167052
3725  8540792
3726  8048260
3727  7307403
3728  7785446
3729  8476263
3730  8173722
3731  7564961
3732  7433627
3733  8183917
3734  8504443
3735  7704531
3736  7389638
3737  7859191
3738  8369424
3739  8118024
3740  7266948
3741  7469803
3742  8236038
3743  8190312
3744  7610308
3745  7262487
3746  7883108
3747  8433242
3748  7746621
3749  7213687
3750  7543753
3751  8140828
3752  8132514
3753  7308128
3754  7262640
3755  8012109
3756  8138402
3757  7666003
3758  7156023
3759  7521750
3760  8177807
3761  7762682
3762  7166929
3763  7300980
3764  7870671
3765  8109161
3766  7382638
3767  7075524
3768  7723777
3769  7984638
3770  7587710
3771  7006022
3772  7217701
3773  8005286
3774  7778707
3775  7129349
3776  7117451
3777  7626123
3778  7976155
3779  7340964
3780  6838554
3781  7377573
3782  7814049
3783  7603752
3784  6987324
3785  6940861
3786  7732477
3787  7767630
3788  7108897
3789  6895244
3790  7285846
3791  7780024
3792  7324926
3793  6684694
3794  7088606
3795  7603830
3796  7525529
3797  6946482
3798  6736006
3799  7451630
3800  7641000
3801  7026542
3802  6718501
3803  6994950
3804  7565759
3805  7310654
3806  6580967
3807  6806436
3808  7381932
3809  7457898
3810  6894217
3811  6466369
3812  7109622
3813  7506286
3814  6938046
3815  6503113
3816  6695430
3817  7358534
3818  7301210
3819  6510583
3820  6529444
3821  7084553
3822  7255963
3823  6811021
3824  6247855
3825  6750624
3826  7310276
3827  6923975
3828  6428512
3829  6432843
3830  7052528
3831  7215004
3832  6425934
3833  6227373
3834  6752102
3835  7077794
3836  6755532
3837  6098094
3838  6418800
3839  7110401
3840  6862449
3841  6292864
3842  6126185
3843  6676942
3844  7046758
3845  6361559
3846  5987019
3847  6419093
3848  6876584
3849  6722552
3850  5978496
3851  6050938
3852  6804401
3853  6760143
3854  6173044
3855  5857429
3856  6326020
3857  6881784
3858  6323873
3859  5766572
3860  6089245
3861  6620580
3862  6651798
3863  5895200
3864  5681075
3865  6414380
3866  6612739
3867  6108981
3868  5607672
3869  5903602
3870  6656349
3871  6355194
3872  5634769
3873  5713151
3874  6242391
3875  6496771
3876  5823432
3877  5379227
3878  6019173
3879  6407374
3880  6045549
3881  5507417
3882  5583760
3883  6327389
3884  6214352
3885  5488416
3886  5400256
3887  5848036
3888  6255505
3889  5790604
3890  5181671
3891  5644274
3892  6162333
3893  5973467
3894  5354483
3895  5165940
3896  5902642
3897  6081877
3898  5383821
3899  5114829
3900  5506190
3901  6029814
3902  5734065
3903  5005532
3904  5255053
3905  5816005
3906  5772491
3907  5251518
3908  4897505
3909  5486098
3910  5855730
3911  5308253
3912  4929368
3913  5142174
3914  5693592
3915  5624945
3916  4867877
3917  4881962
3918  5431483
3919  5561356
3920  5134923
3921  4663365
3922  5102007
3923  5604060
3924  5178746
3925  4724955
3926  4805022
3927  5325696
3928  5428633
3929  4692585
3930  4555488
3931  5090869
3932  5344137
3933  5029907
3934  4457287
3935  4727878
3936  5336344
3937  5034082
3938  4485484
3939  4425289
3940  4927412
3941  5227024
3942  4588354
3943  4286288
3944  4749007
3945  5069494
3946  4880835
3947  4263192
3948  4303200
3949  4946165
3950  4867620
3951  4351838
3952  4132918
3953  4538574
3954  5008619
3955  4500175
3956  4006341
3957  4354290
3958  4751755
3959  4657113
3960  4027282
3961  3934629
3962  4629027
3963  4697879
3964  4178566
3965  3890175
3966  4193713
3967  4711003
3968  4309271
3969  3731155
3970  3975229
3971  4406934
3972  4456091
3973  3887442
3974  3605626
3975  4228560
3976  4475621
3977  4021992
3978  3605420
3979  3765339
3980  4411225
3981  4214277
3982  3486398
3983  3555734
3984  4063844
3985  4292670
3986  3757958
3987  3255060
3988  3803627
3989  4214366
3990  3851665
3991  3345254
3992  3339400
3993  4019351
3994  4072603
3995  3357149
3996  3230616
3997  3663082
3998  4028425
3999  3659096
4000  2998328
4001  3311508
4002  3827864
4003  3660504
4004  3172741
4005  2989906
4006  3602880
4007  3901333
4008  3250367
4009  2912324
4010  3214213
4011  3671721
4012  3497688
4013  2750463
4014  2884371
4015  3507905
4016  3515402
4017  3032554
4018  2669665
4019  3145678
4020  3605248
4021  3060701
4022  2602417
4023  2800703
4024  3315479
4025  3327059
4026  2599412
4027  2525521
4028  3123651
4029  3260630
4030  2872432
4031  2375219
4032  2651184
4033  3239868
4034  2915715
4035  2400409
4036  2410467
4037  2909759
4038  3144454
4039  2473897
4040  2152743
4041  2682912
4042  2986156
4043  2697179
4044  2102332
4045  2227648
4046  2909557
4047  2741408
4048  2158037
4049  2078062
4050  2522223
4051  2885812
4052  2316791
4053  1831423
4054  2244059
4055  2623308
4056  2498005
4057  1933049
4058  1828026
4059  2498476
4060  2581850
4061  2051113
4062  1747104
4063  2004735
4064  2499367
4065  2172981
4066  1587973
4067  1826567
4068  2252341
4069  2301649
4070  1800935
4071  1507617
4072  2066399
4073  2261601
4074  1801911
4075  1458303
4076  1605444
4077  2144028
4078  1982426
4079  1390884
4080  1524284
4081  1928033
4082  2021116
4083  1576429
4084  1173213
4085  1629230
4086  1938138
4087  1578428
4088  1228219
4089  1268704
4090  1785024
4091  1786736
4092  1172367
4093  1139324
4094  1522797
4095  1734336
4096  1377328
4097   844765
4098  1200799
4099  1671582
4100  1390082
4101   950510
4102   899868
4103  1436191
4104  1595038
4105   922254
4106   718520
4107  1119336
4108  1427745
4109  1186342
4110   588106
4111   811619
4112  1352145
4113  1199262
4114   755469
4115   542829
4116   962780
4117  1309230
4118   762734
4119   406423
4120   691079
4121  1094808
4122  1046280
4123   402692
4124   390590
4125   979297
4126   966128
4127   500869
4128   160481
4129   531428
4130  1033438
4131   610181
4132   136525
4133   350387
4134   778749
4135   819981
4136   149487
4137   -45616
4138   540686
4139   708850
4140   326261
4141  -111808
4142   116257
4143   745978
4144   488300
4145   -89898
4146   -91155
4147   327365
4148   579020
4149     7638
4150  -405818
4151    73587
4152   422528
4153   207024
4154  -299133
4155  -312991
4156   318847
4157   298032
4158  -300346
4159  -450960
4160   -94527
4161   293150
4162  -128907
4163  -677201
4164  -317218
4165   110439
4166    -2318
4167  -517529
4168  -699509
4169  -107877
4170    38995
4171  -501410
4172  -771822
4173  -531713
4174   -49140
4175  -234177
4176  -855947
4177  -725454
4178  -296977
4179  -247732
4180  -688060
4181 -1061118
4182  -581336
4183  -216234
4184  -635374
4185 -1013109
4186  -896786
4187  -385585
4188  -437088
4189 -1111264
4190 -1119051
4191  -666680
4192  -528970
4193  -886998
4194 -1325550
4195  -940477
4196  -492385
4197  -814731
4198 -1235846
4199 -1281769
4200  -841952
4201  -695322
4202 -1291088
4203 -1456657
4204 -1060868
4205  -792375
4206  -998799
4207 -1535004
4208 -1368500
4209  -835571
4210 -1029673
4211 -1488206
4212 -1631281
4213 -1212990
4214  -938374
4215 -1466327
4216 -1753950
4217 -1411781
4218 -1091848
4219 -1201796
4220 -1765599
4221 -1753035
4222 -1210004
4223 -1256253
4224 -1687162
4225 -1925091
4226 -1610704
4227 -1184286
4228 -1594050
4229 -2008582
4230 -1792657
4231 -1456190
4232 -1431421
4233 -1951553
4234 -2115039
4235 -1607674
4236 -1523281
4237 -1852202
4238 -2156309
4239 -1970250
4240 -1492112
4241 -1760124
4242 -2254342
4243 -2155743
4244 -1813256
4245 -1669898
4246 -2143113
4247 -2429559
4248 -1930898
4249 -1714450
4250 -2054453
4251 -2436128
4252 -2349414
4253 -1814462
4254 -1971846
4255 -2510394
4256 -2472327
4257 -2112897
4258 -1895182
4259 -2281287
4260 -2701509
4261 -2326149
4262 -2010401
4263 -2228076
4264 -2667292
4265 -2755300
4266 -2186463
4267 -2089095
4268 -2652571
4269 -2805048
4270 -2478438
4271 -2111333
4272 -2418966
4273 -3003618
4274 -2740561
4275 -2301838
4276 -2419580
4277 -2851547
4278 -3052718
4279 -2535570
4280 -2300107
4281 -2813612
4282 -3075121
4283 -2843834
4284 -2446513
4285 -2569060
4286 -3189375
4287 -3122952
4288 -2642592
4289 -2596445
4290 -2988350
4291 -3346553
4292 -2934774
4293 -2515026
4294 -2937908
4295 -3344270
4296 -3244108
4297 -2773476
4298 -2722267
4299 -3343866
4300 -3438726
4301 -2972893
4302 -2793799
4303 -3101512
4304 -3577082
4305 -3361813
4306 -2831669
4307 -3069467
4308 -3525967
4309 -3572973
4310 -3139764
4311 -2879630
4312 -3433863
4313 -3715978
4314 -3338545
4315 -3087662
4316 -3264818
4317 -3772699
4318 -3715438
4319 -3155353
4320 -3222986
4321 -3629919
4322 -3795688
4323 -3500052
4324 -3140606
4325 -3547294
4326 -3974531
4327 -3720663
4328 -3383477
4329 -3397432
4330 -3897458
4331 -4021656
4332 -3473833
4333 -3381385
4334 -3796025
4335 -4056573
4336 -3833894
4337 -3408143
4338 -3710737
4339 -4184552
4340 -3995970
4341 -3655901
4342 -3595559
4343 -4010230
4344 -4253375
4345 -3800452
4346 -3618921
4347 -3941096
4348 -4271197
4349 -4187464
4350 -3698917
4351 -3798900
4352 -4340466
4353 -4305730
4354 -3947395
4355 -3759382
4356 -4131719
4357 -4521076
4358 -4130957
4359 -3841616
4360 -4113543
4361 -4459308
4362 -4456813
4363 -3970165
4364 -3946262
4365 -4456950
4366 -4530590
4367 -4239195
4368 -4022580
4369 -4276436
4370 -4721994
4371 -4455246
4372 -4059775
4373 -4217539
4374 -4585773
4375 -4713460
4376 -4265329
4377 -4082961
4378 -4605113
4379 -4817379
4380 -4552537
4381 -4226215
4382 -4368850
4383 -4884606
4384 -4749916
4385 -4304358
4386 -4348974
4387 -4693538
4388 -4958954
4389 -4619433
4390 -4301618
4391 -4691786
4392 -4992860
4393 -4822359
4394 -4471118
4395 -4458610
4396 -4992611
4397 -5025542
4398 -4578327
4399 -4529374
4400 -4840576
4401 -5155323
4402 -4889057
4403 -4487726
4404 -4807581
4405 -5163880
4406 -5049750
4407 -4706934
4408 -4598254
4409 -5105297
4410 -5288480
4411 -4868204
4412 -4702524
4413 -4940073
4414 -5344326
4415 -5200722
4416 -4670932
4417 -4825561
4418 -5295366
4419 -5326057
4420 -4974926
4421 -4728550
4422 -5199955
4423 -5529231
4424 -5128933
4425 -4862090
4426 -5026593
4427 -5445575
4428 -5446196
4429 -4924599
4430 -4942248
4431 -5392028
4432 -5553653
4433 -5284435
4434 -4907365
4435 -5206707
4436 -5670425
4437 -5416453
4438 -5040983
4439 -5076605
4440 -5543065
4441 -5738807
4442 -5225534
4443 -5055906
4444 -5467857
4445 -5712098
4446 -5519812
4447 -5081751
4448 -5247075
4449 -5755200
4450 -5648169
4451 -5301681
4452 -5229661
4453 -5585762
4454 -5911470
4455 -5506363
4456 -5205676
4457 -5507114
4458 -5825400
4459 -5765166
4460 -5302256
4461 -5305022
4462 -5864512
4463 -5901914
4464 -5527548
4465 -5346029
4466 -5632470
4467 -6042253
4468 -5745030
4469 -5352123
4470 -5559836
4471 -5901396
4472 -5981695
4473 -5578709
4474 -5403312
4475 -5876798
4476 -6070724
4477 -5787490
4478 -5504454
4479 -5626752
4480 -6106101
4481 -5977113
4482 -5537648
4483 -5636780
4484 -5991757
4485 -6161800
4486 -5812871
4487 -5533273
4488 -5928592
4489 -6174708
4490 -5941316
4491 -5656306
4492 -5701088
4493 -6180917
4494 -6201072
4495 -5754374
4496 -5725563
4497 -6028977
4498 -6279877
4499 -6023373
4500 -5619786
4501 -5912498
4502 -6289243
4503 -6161875
4504 -5847333
4505 -5768438
4506 -6236226
4507 -6378910
4508 -5932760
4509 -5806178
4510 -6053290
4511 -6336201
4512 -6202850
4513 -5789446
4514 -5976642
4515 -6360841
4516 -6323620
4517 -6040854
4518 -5863251
4519 -6231733
4520 -6499536
4521 -6120347
4522 -5893754
4523 -6089854
4524 -6418196
4525 -6390400
4526 -5928069
4527 -6007091
4528 -6444026
4529 -6466291
4530 -6178824
4531 -5932837
4532 -6231168
4533 -6582194
4534 -6287595
4535 -6012890
4536 -6136413
4537 -6478678
4538 -6573724
4539 -6127518
4540 -6020062
4541 -6417195
4542 -6560809
4543 -6342832
4544 -6006530
4545 -6193255
4546 -6671766
4547 -6489094
4548 -6130400
4549 -6163652
4550 -6512485
4551 -6693373
4552 -6261006
4553 -6046268
4554 -6408462
4555 -6632312
4556 -6505119
4557 -6165987
4558 -6216196
4559 -6687896
4560 -6639871
4561 -6271604
4562 -6169674
4563 -6445331
4564 -6766890
4565 -6458568
4566 -6117984
4567 -6402679
4568 -6705975
4569 -6654432
4570 -6266587
4571 -6189836
4572 -6682471
4573 -6744134
4574 -6370416
4575 -6209707
4576 -6434918
4577 -6817322
4578 -6624259
4579 -6203388
4580 -6382383
4581 -6721338
4582 -6771371
4583 -6405144
4584 -6172457
4585 -6610096
4586 -6846181
4587 -6536711
4588 -6265606
4589 -6381098
4590 -6829976
4591 -6789809
4592 -6310354
4593 -6343805
4594 -6683414
4595 -6833664
4596 -6549417
4597 -6213436
4598 -6539094
4599 -6877586
4600 -6679717
4601 -6381698
4602 -6373243
4603 -6770780
4604 -6874833
4605 -6409460
4606 -6304115
4607 -6610745
4608 -6872144
4609 -6695253
4610 -6288372
4611 -6495948
4612 -6888236
4613 -6768212
4614 -6448791
4615 -6336870
4616 -6693452
4617 -6907939
4618 -6531240
4619 -6344852
4620 -6575225
4621 -6864184
4622 -6817628
4623 -6380279
4624 -6409047
4625 -6810049
4626 -6828941
4627 -6545300
4628 -6324217
4629 -6613504
4630 -6963466
4631 -6670863
4632 -6374352
4633 -6516358
4634 -6828001
4635 -6862428
4636 -6441831
4637 -6359933
4638 -6756147
4639 -6844464
4640 -6634833
4641 -6384741
4642 -6540439
4643 -6925450
4644 -6750227
4645 -6431531
4646 -6478918
4647 -6741804
4648 -6879839
4649 -6516409
4650 -6329404
4651 -6696204
4652 -6885061
4653 -6706061
4654 -6395648
4655 -6467311
4656 -6888879
4657 -6801926
4658 -6435984
4659 -6403625
4660 -6668890
4661 -6906033
4662 -6618586
4663 -6330690
4664 -6630510
4665 -6857547
4666 -6730927
4667 -6423689
4668 -6370339
4669 -6786497
4670 -6817779
4671 -6473269
4672 -6384620
4673 -6610709
4674 -6901266
4675 -6686129
4676 -6316492
4677 -6509283
4678 -6786651
4679 -6737930
4680 -6446467
4681 -6310103
4682 -6702931
4683 -6862495
4684 -6535626
4685 -6350893
4686 -6504175
4687 -6820408
4688 -6725770
4689 -6296675
4690 -6385408
4691 -6711956
4692 -6762828
4693 -6483950
4694 -6253944
4695 -6590147
4696 -6847322
4697 -6552217
4698 -6304819
4699 -6394232
4700 -6730226
4701 -6738407
4702 -6306247
4703 -6297700
4704 -6630761
4705 -6755409
4706 -6538636
4707 -6208781
4708 -6428262
4709 -6776960
4710 -6592929
4711 -6290008
4712 -6260627
4713 -6596946
4714 -6770688
4715 -6361640
4716 -6195472
4717 -6490458
4718 -6705824
4719 -6571653
4720 -6165574
4721 -6257243
4722 -6657886
4723 -6581199
4724 -6292225
4725 -6201083
4726 -6482178
4727 -6726914
4728 -6385779
4729 -6135524
4730 -6344390
4731 -6587755
4732 -6546557
4733 -6148492
4734 -6124674
4735 -6549922
4736 -6596484
4737 -6309094
4738 -6088599
4739 -6299839
4740 -6654027
4741 -6402317
4742 -6051276
4743 -6164810
4744 -6473006
4745 -6558233
4746 -6178449
4747 -6011230
4748 -6393681
4749 -6544645
4750 -6293065
4751 -6020692
4752 -6121439
4753 -6499879
4754 -6396903
4755 -6034443
4756 -6067306
4757 -6326881
4758 -6491253
4759 -6187175
4760 -5916648
4761 -6213630
4762 -6435985
4763 -6267633
4764 -5980346
4765 -5961936
4766 -6350956
4767 -6382706
4768 -6019062
4769 -5940299
4770 -6155787
4771 -6384609
4772 -6179745
4773 -5814197
4774 -6018529
4775 -6300160
4776 -6228704
4777 -5949443
4778 -5834671
4779 -6194776
4780 -6316562
4781 -5985615
4782 -5832976
4783 -5985264
4784 -6224402
4785 -6120278
4786 -5745450
4787 -5855403
4788 -6157762
4789 -6160793
4790 -5920222
4791 -5729158
4792 -5994147
4793 -6199836
4794 -5922878
4795 -5701329
4796 -5798167
4797 -6075843
4798 -6099310
4799 -5714736
4800 -5697154
4801 -5992988
4802 -6063178
4803 -5843473
4804 -5589471
4805 -5782738
4806 -6085638
4807 -5864554
4808 -5619710
4809 -5663134
4810 -5929830
4811 -6002877
4812 -5637634
4813 -5535509
4814 -5814849
4815 -5918412
4816 -5752045
4817 -5475249
4818 -5607062
4819 -5942680
4820 -5806540
4821 -5521757
4822 -5482804
4823 -5731369
4824 -5912644
4825 -5569789
4826 -5352779
4827 -5598349
4828 -5810197
4829 -5713130
4830 -5376181
4831 -5381588
4832 -5765088
4833 -5741693
4834 -5432861
4835 -5314504
4836 -5522138
4837 -5764539
4838 -5491435
4839 -5218899
4840 -5413548
4841 -5642272
4842 -5625663
4843 -5306924
4844 -5209641
4845 -5551294
4846 -5606169
4847 -5330211
4848 -5147720
4849 -5288801
4850 -5604024
4851 -5457902
4852 -5106880
4853 -5196308
4854 -5455306
4855 -5516837
4856 -5215159
4857 -4984447
4858 -5302700
4859 -5483759
4860 -5259973
4861 -5011225
4862 -5076233
4863 -5413105
4864 -5379900
4865 -4997375
4866 -4978718
4867 -5217500
4868 -5360488
4869 -5124356
4870 -4826823
4871 -5071036
4872 -5334092
4873 -5174025
4874 -4900676
4875 -4844222
4876 -5174932
4877 -5253783
4878 -4900319
4879 -4785375
4880 -4986063
4881 -5192064
4882 -5061820
4883 -4701617
4884 -4825801
4885 -5125735
4886 -5066641
4887 -4791844
4888 -4630487
4889 -4912755
4890 -5116226
4891 -4806155
4892 -4595617
4893 -4754894
4894 -5006355
4895 -4956269
4896 -4574901
4897 -4588097
4898 -4896743
4899 -4910947
4900 -4661720
4901 -4455614
4902 -4664379
4903 -4931595
4904 -4715134
4905 -4462399
4906 -4527788
4907 -4764052
4908 -4821406
4909 -4465897
4910 -4346002
4911 -4621519
4912 -4735623
4913 -4560527
4914 -4301245
4915 -4410607
4916 -4738738
4917 -4595953
4918 -4303693
4919 -4285194
4920 -4508001
4921 -4638850
4922 -4344113
4923 -4162027
4924 -4405686
4925 -4546191
4926 -4416897
4927 -4163620
4928 -4175556
4929 -4478426
4930 -4432998
4931 -4154281
4932 -4084884
4933 -4259236
4934 -4455454
4935 -4232545
4936 -3975536
4937 -4149093
4938 -4337406
4939 -4265263
4940 -3984332
4941 -3911820
4942 -4233721
4943 -4280892
4944 -4008726
4945 -3881185
4946 -4017484
4947 -4248771
4948 -4096419
4949 -3780581
4950 -3883613
4951 -4097090
4952 -4095235
4953 -3836460
4954 -3683248
4955 -3969023
4956 -4097824
4957 -3862554
4958 -3690087
4959 -3775931
4960 -4026690
4961 -3944042
4962 -3589046
4963 -3623547
4964 -3849871
4965 -3908008
4966 -3702515
4967 -3482136
4968 -3706263
4969 -3906275
4970 -3714354
4971 -3492712
4972 -3491461
4973 -3756568
4974 -3781456
4975 -3426646
4976 -3371136
4977 -3613587
4978 -3738782
4979 -3554816
4980 -3258977
4981 -3427050
4982 -3688249
4983 -3537028
4984 -3277582
4985 -3234637
4986 -3510053
4987 -3624557
4988 -3300107
4989 -3153302
4990 -3331740
4991 -3506715
4992 -3400630
4993 -3076665
4994 -3115717
4995 -3412305
4996 -3388573
4997 -3145366
4998 -3002886
4999 -3199988
5000 -3425555
5001 -3153365
5002 -2920771
5003 -3042978
5004 -3256305
5005 -3228604
5006 -2896687
5007 -2848469
5008 -3164145
5009 -3202179
5010 -2977972
5011 -2779776
5012 -2918192
5013 -3179652
5014 -2994694
5015 -2714539
5016 -2756346
5017 -2979299
5018 -3059979
5019 -2768091
5020 -2603906
5021 -2868136
5022 -3000769
5023 -2820494
5024 -2572113
5025 -2604167
5026 -2910438
5027 -2824000
5028 -2526325
5029 -2503149
5030 -2706911
5031 -2856342
5032 -2615074
5033 -2374768
5034 -2565591
5035 -2740443
5036 -2635550
5037 -2365943
5038 -2329359
5039 -2635723
5040 -2672874
5041 -2375918
5042 -2261326
5043 -2413725
5044 -2605986
5045 -2444789
5046 -2140123
5047 -2265357
5048 -2478860
5049 -2443908
5050 -2205770
5051 -2086775
5052 -2346204
5053 -2449254
5054 -2193705
5055 -2036419
5056 -2117421
5057 -2331999
5058 -2264007
5059 -1951176
5060 -1990263
5061 -2229829
5062 -2254710
5063 -2026983
5064 -1831526
5065 -2042252
5066 -2219523
5067 -1995401
5068 -1794945
5069 -1843960
5070 -2077380
5071 -2083903
5072 -1767153
5073 -1731401
5074 -1937666
5075 -2009594
5076 -1847034
5077 -1606856
5078 -1726872
5079 -1943957
5080 -1818139
5081 -1611984
5082 -1583212
5083 -1787414
5084 -1891014
5085 -1596326
5086 -1467271
5087 -1645349
5088 -1763667
5089 -1641350
5090 -1378182
5091 -1444743
5092 -1707960
5093 -1625876
5094 -1410237
5095 -1342696
5096 -1518778
5097 -1654078
5098 -1398997
5099 -1207532
5100 -1346378
5101 -1504318
5102 -1465436
5103 -1187769
5104 -1161156
5105 -1432285
5106 -1436825
5107 -1209053
5108 -1067161
5109 -1193463
5110 -1407441
5111 -1225244
5112  -984371
5113 -1090737
5114 -1262704
5115 -1259863
5116  -995593
5117  -890141
5118 -1140524
5119 -1201538
5120 -1002808
5121  -826171
5122  -907390
5123 -1157625
5124 -1051201
5125  -769658
5126  -798160
5127  -988807
5128 -1056796
5129  -798975
5130  -606188
5131  -829317
5132  -984287
5133  -815301
5134  -606865
5135  -625866
5136  -891790
5137  -861908
5138  -566153
5139  -530080
5140  -689509
5141  -808516
5142  -623069
5143  -370143
5144  -530915
5145  -737079
5146  -639232
5147  -405773
5148  -349094
5149  -593137
5150  -669983
5151  -373027
5152  -244987
5153  -385932
5154  -573524
5155  -463792
5156  -180186
5157  -246889
5158  -472590
5159  -437976
5160  -215174
5161   -71291
5162  -272201
5163  -417695
5164  -199153
5165   -30297
5166   -98824
5167  -304772
5168  -287265
5169    17106
5170    43879
5171  -172095
5172  -211668
5173   -23019
5174   170056
5175    22585
5176  -189807
5177   -14692
5178   191526
5179   162494
5180   -26004
5181   -68920
5182   216231
5183   319044
5184   119664
5185    14821
5186   149458
5187   390928
5188   324928
5189    70481
5190   149181
5191   392808
5192   451761
5193   275465
5194   140759
5195   388160
5196   565396
5197   402094
5198   260118
5199   332914
5200   573389
5201   597463
5202   353926
5203   376955
5204   596243
5205   686169
5206   567552
5207   400728
5208   560249
5209   770985
5210   664299
5211   515068
5212   541518
5213   773262
5214   870161
5215   636874
5216   579188
5217   791681
5218   926489
5219   828647
5220   621883
5221   737834
5222   990240
5223   945851
5224   790082
5225   764825
5226   960570
5227  1110407
5228   909420
5229   796635
5230   957308
5231  1128149
5232  1106516
5233   899180
5234   936186
5235  1202026
5236  1211729
5237  1049300
5238   975316
5239  1142388
5240  1337197
5241  1183513
5242  1025389
5243  1151001
5244  1338003
5245  1364853
5246  1161464
5247  1130339
5248  1386234
5249  1448673
5250  1307896
5251  1196042
5252  1314036
5253  1550998
5254  1462430
5255  1266896
5256  1341569
5257  1538879
5258  1619051
5259  1429245
5260  1331673
5261  1563913
5262  1685534
5263  1569369
5264  1422834
5265  1494249
5266  1751168
5267  1740478
5268  1517482
5269  1533259
5270  1720235
5271  1851027
5272  1698735
5273  1524584
5274  1717541
5275  1908965
5276  1845346
5277  1680109
5278  1669703
5279  1941612
5280  1997991
5281  1776314
5282  1711964
5283  1884247
5284  2059059
5285  1972262
5286  1758728
5287  1894594
5288  2107030
5289  2098670
5290  1930462
5291  1864902
5292  2088637
5293  2217450
5294  2032120
5295  1935257
5296  2054933
5297  2264613
5298  2244165
5299  2003523
5300  2047478
5301  2289577
5302  2331714
5303  2177334
5304  2044971
5305  2241454
5306  2446283
5307  2305059
5308  2154189
5309  2226722
5310  2445331
5311  2487571
5312  2258593
5313  2227593
5314  2438450
5315  2540514
5316  2433033
5317  2268105
5318  2387171
5319  2628250
5320  2563233
5321  2402373
5322  2399398
5323  2587847
5324  2697421
5325  2505345
5326  2406214
5327  2598698
5328  2743172
5329  2684095
5330  2499558
5331  2542863
5332  2805171
5333  2791248
5334  2618091
5335  2564954
5336  2725712
5337  2911091
5338  2762748
5339  2610407
5340  2753098
5341  2931044
5342  2926987
5343  2735995
5344  2698211
5345  2938783
5346  3002211
5347  2854598
5348  2761033
5349  2886515
5350  3089712
5351  3009517
5352  2832115
5353  2910358
5354  3073240
5355  3128076
5356  2960850
5357  2868643
5358  3085714
5359  3203277
5360  3086436
5361  2974340
5362  3041124
5363  3259811
5364  3231963
5365  3030281
5366  3051765
5367  3224433
5368  3319724
5369  3184893
5370  3057470
5371  3238630
5372  3392804
5373  3292941
5374  3170092
5375  3200685
5376  3395962
5377  3427446
5378  3237976
5379  3222031
5380  3368705
5381  3490553
5382  3413933
5383  3242982
5384  3377076
5385  3560316
5386  3503964
5387  3358664
5388  3323099
5389  3534819
5390  3646272
5391  3452396
5392  3373441
5393  3521107
5394  3677412
5395  3625564
5396  3424441
5397  3486032
5398  3693984
5399  3697689
5400  3563518
5401  3494910
5402  3656388
5403  3814402
5404  3673778
5405  3562229
5406  3644206
5407  3803879
5408  3822154
5409  3625597
5410  3617595
5411  3824952
5412  3883618
5413  3773208
5414  3660061
5415  3780709
5416  3976908
5417  3864044
5418  3706351
5419  3767382
5420  3944094
5421  4008710
5422  3817353
5423  3752721
5424  3957737
5425  4059813
5426  3968699
5427  3813648
5428  3879947
5429  4106540
5430  4057529
5431  3891550
5432  3886220
5433  4053431
5434  4176519
5435  4028661
5436  3905365
5437  4062793
5438  4198308
5439  4154785
5440  3991140
5441  3985249
5442  4213487
5443  4246671
5444  4073516
5445  4021575
5446  4159413
5447  4326866
5448  4223771
5449  4045732
5450  4144417
5451  4318389
5452  4323375
5453  4153576
5454  4099322
5455  4319227
5456  4414775
5457  4256644
5458  4169643
5459  4253530
5460  4436170
5461  4389582
5462  4195417
5463  4251042
5464  4413578
5465  4475439
5466  4353131
5467  4237345
5468  4397926
5469  4543378
5470  4429444
5471  4302063
5472  4333690
5473  4537885
5474  4564720
5475  4365308
5476  4347648
5477  4513549
5478  4617260
5479  4515103
5480  4353335
5481  4472155
5482  4645679
5483  4580615
5484  4450061
5485  4443195
5486  4619012
5487  4701782
5488  4536357
5489  4471611
5490  4591901
5491  4706961
5492  4664672
5493  4492493
5494  4549095
5495  4738018
5496  4725053
5497  4605273
5498  4543977
5499  4697181
5500  4832885
5501  4685513
5502  4575839
5503  4676373
5504  4804350
5505  4796797
5506  4622458
5507  4624447
5508  4823296
5509  4858995
5510  4743674
5511  4649805
5512  4756083
5513  4919397
5514  4812424
5515  4686308
5516  4742471
5517  4893406
5518  4931086
5519  4770749
5520  4719349
5521  4893320
5522  4954031
5523  4856372
5524  4748185
5525  4823024
5526  5004323
5527  4945031
5528  4802951
5529  4826115
5530  4966026
5531  5035511
5532  4896906
5533  4791315
5534  4940818
5535  5046951
5536  4981752
5537  4853417
5538  4876541
5539  5083245
5540  5071406
5541  4907677
5542  4888725
5543  5017573
5544  5118399
5545  5007401
5546  4879051
5547  4992553
5548  5122692
5549  5091483
5550  4968200
5551  4942786
5552  5120713
5553  5174669
5554  5018944
5555  4957384
5556  5049158
5557  5189956
5558  5132504
5559  4956569
5560  5028865
5561  5190813
5562  5202649
5563  5068375
5564  4987478
5565  5148178
5566  5255506
5567  5112364
5568  5019182
5569  5094866
5570  5246745
5571  5235592
5572  5051435
5573  5070212
5574  5223483
5575  5274135
5576  5161156
5577  5038892
5578  5164186
5579  5314084
5580  5229586
5581  5100086
5582  5124387
5583  5289378
5584  5328829
5585  5151428
5586  5096391
5587  5239890
5588  5332891
5589  5255373
5590  5101751
5591  5179422
5592  5366535
5593  5319751
5594  5177977
5595  5146825
5596  5289485
5597  5391462
5598  5233587
5599  5137210
5600  5257917
5601  5370177
5602  5342514
5603  5182370
5604  5194647
5605  5386033
5606  5379744
5607  5249693
5608  5181012
5609  5295142
5610  5426382
5611  5318537
5612  5187488
5613  5272727
5614  5385009
5615  5408415
5616  5250615
5617  5200771
5618  5375417
5619  5424144
5620  5311357
5621  5215906
5622  5290365
5623  5455227
5624  5390432
5625  5235689
5626  5274381
5627  5402064
5628  5445371
5629  5306484
5630  5219459
5631  5363798
5632  5451445
5633  5371013
5634  5264049
5635  5297730
5636  5455579
5637  5445763
5638  5289101
5639  5268263
5640  5376212
5641  5465828
5642  5371469
5643  5245413
5644  5348496
5645  5469626
5646  5430589
5647  5305096
5648  5278078
5649  5435652
5650  5477039
5651  5321711
5652  5277167
5653  5370385
5654  5475779
5655  5417062
5656  5268272
5657  5341668
5658  5460281
5659  5440679
5660  5329789
5661  5273450
5662  5409897
5663  5498027
5664  5360915
5665  5287653
5666  5355063
5667  5474477
5668  5450628
5669  5280539
5670  5302918
5671  5437775
5672  5453626
5673  5351988
5674  5261551
5675  5374260
5676  5497267
5677  5397797
5678  5291435
5679  5329082
5680  5443650
5681  5466352
5682  5297258
5683  5273731
5684  5412922
5685  5454802
5686  5373807
5687  5263991
5688  5338113
5689  5479682
5690  5405796
5691  5282384
5692  5295278
5693  5406672
5694  5464035
5695  5309858
5696  5249687
5697  5381186
5698  5449563
5699  5390707
5700  5252163
5701  5279208
5702  5436914
5703  5414140
5704  5280499
5705  5251270
5706  5357094
5707  5457964
5708  5335848
5709  5217489
5710  5318285
5711  5421386
5712  5378857
5713  5243357
5714  5218566
5715  5381766
5716  5404331
5717  5280050
5718  5219265
5719  5293165
5720  5420781
5721  5344165
5722  5197075
5723  5249315
5724  5358117
5725  5373320
5726  5243384
5727  5170569
5728  5322043
5729  5391305
5730  5276004
5731  5184921
5732  5213534
5733  5365197
5734  5332662
5735  5163800
5736  5177327
5737  5288968
5738  5347155
5739  5239496
5740  5127051
5741  5233119
5742  5344811
5743  5262031
5744  5143469
5745  5148468
5746  5287704
5747  5309628
5748  5154579
5749  5114309
5750  5210057
5751  5296928
5752  5224197
5753  5077330
5754  5144606
5755  5270269
5756  5223523
5757  5108149
5758  5071359
5759  5205935
5760  5272987
5761  5131817
5762  5057328
5763  5133137
5764  5220409
5765  5190964
5766  5034156
5767  5054020
5768  5183109
5769  5184980
5770  5085613
5771  5012979
5772  5108315
5773  5203715
5774  5088745
5775  5000422
5776  5042261
5777  5135535
5778  5138651
5779  4992980
5780  4979298
5781  5104717
5782  5121012
5783  5033535
5784  4938771
5785  4999396
5786  5121206
5787  5045914
5788  4930882
5789  4945073
5790  5041146
5791  5087006
5792  4951938
5793  4885245
5794  4993853
5795  5050639
5796  4981870
5797  4869841
5798  4891465
5799  5021884
5800  4996941
5801  4875458
5802  4856819
5803  4937453
5804  5001825
5805  4898151
5806  4798754
5807  4883314
5808  4956373
5809  4914185
5810  4799707
5811  4786992
5812  4921764
5813  4929321
5814  4798547
5815  4764518
5816  4828104
5817  4914534
5818  4832127
5819  4705113
5820  4768638
5821  4855283
5822  4838609
5823  4737082
5824  4685529
5825  4806356
5826  4841605
5827  4726568
5828  4662209
5829  4701651
5830  4793342
5831  4758984
5832  4617978
5833  4648555
5834  4750541
5835  4755284
5836  4647570
5837  4563512
5838  4668494
5839  4744912
5840  4644257
5841  4554576
5842  4574868
5843  4688071
5844  4685065
5845  4533224
5846  4517323
5847  4615959
5848  4647898
5849  4568842
5850  4460080
5851  4528401
5852  4630541
5853  4565077
5854  4461738
5855  4448111
5856  4557324
5857  4585057
5858  4443768
5859  4393010
5860  4478375
5861  4540505
5862  4482134
5863  4349789
5864  4386402
5865  4505489
5866  4474384
5867  4364711
5868  4319963
5869  4403930
5870  4475980
5871  4357416
5872  4264639
5873  4332004
5874  4411912
5875  4396242
5876  4254149
5877  4241053
5878  4364458
5879  4369879
5880  4266629
5881  4189313
5882  4240843
5883  4352838
5884  4267473
5885  4151138
5886  4185983
5887  4270160
5888  4293156
5889  4162331
5890  4091826
5891  4202590
5892  4238052
5893  4156914
5894  4070599
5895  4096341
5896  4210626
5897  4167121
5898  4039279
5899  4039356
5900  4115860
5901  4160012
5902  4043980
5903  3954873
5904  4043459
5905  4104852
5906  4054712
5907  3952280
5908  3934616
5909  4053023
5910  4040343
5911  3917658
5912  3881416
5913  3943593
5914  4008306
5915  3940718
5916  3819191
5917  3882920
5918  3957407
5919  3928407
5920  3825603
5921  3782989
5922  3877641
5923  3906752
5924  3786881
5925  3738654
5926  3789635
5927  3865640
5928  3817321
5929  3688657
5930  3713693
5931  3801487
5932  3788427
5933  3698895
5934  3621069
5935  3705299
5936  3767150
5937  3668218
5938  3595510
5939  3622530
5940  3707083
5941  3689308
5942  3560329
5943  3542664
5944  3620581
5945  3630996
5946  3564453
5947  3480238
5948  3534405
5949  3612287
5950  3539421
5951  3455900
5952  3452668
5953  3526744
5954  3540861
5955  3408941
5956  3375760
5957  3459687
5958  3485962
5959  3432249
5960  3319726
5961  3357495
5962  3456277
5963  3397748
5964  3298126
5965  3272465
5966  3341244
5967  3390329
5968  3281040
5969  3214183
5970  3276839
5971  3323746
5972  3290263
5973  3180350
5974  3170272
5975  3267630
5976  3245343
5977  3156934
5978  3101396
5979  3157824
5980  3231835
5981  3142316
5982  3043565
5983  3093211
5984  3154571
5985  3135649
5986  3013288
5987  2979381
5988  3081803
5989  3098099
5990  3005132
5991  2933102
5992  2971935
5993  3061578
5994  3008642
5995  2880025
5996  2895089
5997  2958038
5998  2977039
5999  2874374
6000  2803294
6001  2893152
6002  2932801
6003  2853431
6004  2775801
6005  2777827
6006  2868612
6007  2844790
6008  2714758
6009  2706011
6010  2771841
6011  2806626
6012  2728015
6013  2629407
6014  2701145
6015  2761043
6016  2697552
6017  2603377
6018  2576168
6019  2673856
6020  2686613
6021  2571193
6022  2522552
6023  2581843
6024  2634178
6025  2575118
6026  2454744
6027  2482206
6028  2564263
6029  2532917
6030  2441791
6031  2391268
6032  2465528
6033  2518853
6034  2414822
6035  2346316
6036  2374691
6037  2437292
6038  2408364
6039  2284898
6040  2282737
6041  2368777
6042  2362011
6043  2279842
6044  2208566
6045  2265207
6046  2332035
6047  2258502
6048  2164907
6049  2174346
6050  2241749
6051  2242048
6052  2126321
6053  2083801
6054  2163693
6055  2187606
6056  2127914
6057  2034919
6058  2042988
6059  2133036
6060  2083959
6061  1986849
6062  1972962
6063  2031719
6064  2069345
6065  1962391
6066  1897329
6067  1960001
6068  1997273
6069  1949802
6070  1848255
6071  1843761
6072  1933732
6073  1906382
6074  1813785
6075  1782303
6076  1829658
6077  1880651
6078  1799446
6079  1709629
6080  1744308
6081  1795832
6082  1769544
6083  1674641
6084  1637501
6085  1729778
6086  1729006
6087  1640906
6088  1590558
6089  1624681
6090  1676866
6091  1620942
6092  1518751
6093  1550077
6094  1593494
6095  1595559
6096  1500664
6097  1444955
6098  1526299
6099  1544094
6100  1465231
6101  1397943
6102  1410792
6103  1478217
6104  1441330
6105  1336023
6106  1332304
6107  1394497
6108  1405678
6109  1331193
6110  1245109
6111  1304333
6112  1352248
6113  1282777
6114  1209613
6115  1200219
6116  1274589
6117  1272208
6118  1163830
6119  1138113
6120  1186491
6121  1211307
6122  1152840
6123  1052594
6124  1081683
6125  1144180
6126  1103299
6127  1021498
6128   996820
6129  1070929
6130  1091389
6131   983920
6132   931913
6133   968954
6134  1008509
6135   967894
6136   868050
6137   871095
6138   948167
6139   929709
6140   850922
6141   798352
6142   842947
6143   897120
6144   804932
6145   728027
6146   758584
6147   810277
6148   798810
6149   689677
6150   659466
6151   743520
6152   738183
6153   665879
6154   593400
6155   629087
6156   697358
6157   637429
6158   539850
6159   555737
6160   600901
6161   612804
6162   507821
6163   459524
6164   521302
6165   545681
6166   486414
6167   405979
6168   412207
6169   491247
6170   460518
6171   363057
6172   348521
6173   388001
6174   424096
6175   340927
6176   252589
6177   303978
6178   346074
6179   316693
6180   225239
6181   202910
6182   282679
6183   281576
6184   181497
6185   138675
6186   171215
6187   222493
6188   163818
6189    68097
6190    86994
6191   152334
6192   131458
6193    47720
6194       84
6195    60967
6196    88000
6197     5882
6198   -50421
6199   -36526
6200    10601
6201    -8956
6202  -115986
6203  -115985
6204   -62129
6205   -60979
6206  -130879
6207  -199586
6208  -151068
6209  -103192
6210  -169186
6211  -241764
6212  -244390
6213  -190400
6214  -193847
6215  -293866
6216  -321563
6217  -266502
6218  -256950
6219  -314526
6220  -384268
6221  -359740
6222  -304134
6223  -351088
6224  -425369
6225  -442409
6226  -393549
6227  -376542
6228  -468476
6229  -518533
6230  -479214
6231  -444953
6232  -490134
6233  -567144
6234  -565166
6235  -500939
6236  -532124
6237  -612065
6238  -643499
6239  -604398
6240  -571858
6241  -646698
6242  -709389
6243  -683154
6244  -641064
6245  -661234
6246  -754072
6247  -767847
6248  -705255
6249  -716847
6250  -786509
6251  -834363
6252  -809711
6253  -754031
6254  -817141
6255  -895310
6256  -880103
6257  -838271
6258  -848388
6259  -933133
6260  -963854
6261  -908056
6262  -901197
6263  -958246
6264 -1023536
6265 -1009075
6266  -949525
6267  -985859
6268 -1076078
6269 -1077364
6270 -1033913
6271 -1015364
6272 -1100936
6273 -1164725
6274 -1103656
6275 -1076713
6276 -1124603
6277 -1199299
6278 -1210279
6279 -1141310
6280 -1163166
6281 -1246628
6282 -1273762
6283 -1232302
6284 -1209663
6285 -1259781
6286 -1336231
6287 -1310483
6288 -1263001
6289 -1296854
6290 -1369041
6291 -1401587
6292 -1342788
6293 -1330794
6294 -1414470
6295 -1458096
6296 -1422777
6297 -1383620
6298 -1426157
6299 -1514643
6300 -1508378
6301 -1454813
6302 -1469588
6303 -1542110
6304 -1591236
6305 -1535103
6306 -1504358
6307 -1569446
6308 -1628542
6309 -1617249
6310 -1568898
6311 -1582548
6312 -1677633
6313 -1702255
6314 -1640563
6315 -1634130
6316 -1694809
6317 -1763921
6318 -1732602
6319 -1679929
6320 -1735238
6321 -1799093
6322 -1810267
6323 -1762348
6324 -1758402
6325 -1839606
6326 -1878841
6327 -1827628
6328 -1810270
6329 -1855455
6330 -1927091
6331 -1923384
6332 -1864765
6333 -1890977
6334 -1965540
6335 -1987704
6336 -1944378
6337 -1915863
6338 -1992360
6339 -2045996
6340 -2014297
6341 -1983698
6342 -2012511
6343 -2084979
6344 -2102320
6345 -2039307
6346 -2052070
6347 -2119682
6348 -2153737
6349 -2128763
6350 -2083797
6351 -2139612
6352 -2205688
6353 -2191276
6354 -2159419
6355 -2168368
6356 -2239825
6357 -2271359
6358 -2211590
6359 -2213602
6360 -2265042
6361 -2317614
6362 -2302847
6363 -2251351
6364 -2288972
6365 -2365540
6366 -2362371
6367 -2326568
6368 -2330650
6369 -2378878
6370 -2430265
6371 -2388746
6372 -2361887
6373 -2407033
6374 -2474589
6375 -2475090
6376 -2425221
6377 -2434808
6378 -2514379
6379 -2527482
6380 -2486294
6381 -2469668
6382 -2526194
6383 -2596086
6384 -2563512
6385 -2526861
6386 -2563119
6387 -2623507
6388 -2638000
6389 -2587035
6390 -2578928
6391 -2651803
6392 -2684856
6393 -2654290
6394 -2627495
6395 -2663693
6396 -2733341
6397 -2721528
6398 -2683452
6399 -2700697
6400 -2755949
6401 -2786997
6402 -2750807
6403 -2725261
6404 -2794018
6405 -2834301
6406 -2819903
6407 -2780863
6408 -2798977
6409 -2872814
6410 -2884571
6411 -2828541
6412 -2834188
6413 -2890515
6414 -2934579
6415 -2903880
6416 -2867354
6417 -2925441
6418 -2980858
6419 -2967122
6420 -2924505
6421 -2929063
6422 -3007173
6423 -3035032
6424 -2977775
6425 -2968609
6426 -3021729
6427 -3071569
6428 -3058386
6429 -3009833
6430 -3040074
6431 -3102952
6432 -3116413
6433 -3072009
6434 -3056746
6435 -3119080
6436 -3166844
6437 -3131544
6438 -3107014
6439 -3139712
6440 -3202783
6441 -3207481
6442 -3144566
6443 -3157548
6444 -3229458
6445 -3248879
6446 -3220483
6447 -3192968
6448 -3237645
6449 -3296560
6450 -3274428
6451 -3241957
6452 -3256175
6453 -3317392
6454 -3341546
6455 -3288454
6456 -3284551
6457 -3340064
6458 -3375004
6459 -3358715
6460 -3318150
6461 -3353564
6462 -3421794
6463 -3408879
6464 -3370312
6465 -3374193
6466 -3429477
6467 -3467325
6468 -3424392
6469 -3400151
6470 -3452618
6471 -3500741
6472 -3489427
6473 -3444659
6474 -3453858
6475 -3523730
6476 -3534727
6477 -3493047
6478 -3487965
6479 -3529925
6480 -3583709
6481 -3555368
6482 -3520936
6483 -3551693
6484 -3604019
6485 -3608650
6486 -3569790
6487 -3557580
6488 -3630439
6489 -3648177
6490 -3625405
6491 -3602419
6492 -3633122
6493 -3686959
6494 -3677693
6495 -3629759
6496 -3649644
6497 -3701699
6498 -3725212
6499 -3690464
6500 -3667507
6501 -3723044
6502 -3763690
6503 -3734994
6504 -3709496
6505 -3728895
6506 -3785995
6507 -3784947
6508 -3745894
6509 -3747127
6510 -3797405
6511 -3824341
6512 -3802083
6513 -3767355
6514 -3811989
6515 -3854809
6516 -3837117
6517 -3809722
6518 -3814752
6519 -3867205
6520 -3893961
6521 -3846360
6522 -3841207
6523 -3887218
6524 -3924700
6525 -3899639
6526 -3859790
6527 -3891387
6528 -3944428
6529 -3936434
6530 -3911364
6531 -3898091
6532 -3957018
6533 -3980702
6534 -3952140
6535 -3928654
6536 -3958750
6537 -4002374
6538 -4001791
6539 -3954922
6540 -3969618
6541 -4021676
6542 -4032730
6543 -4003071
6544 -3986987
6545 -4024227
6546 -4068753
6547 -4037994
6548 -4005386
6549 -4034621
6550 -4077925
6551 -4086368
6552 -4047438
6553 -4039296
6554 -4094381
6555 -4117674
6556 -4096027
6557 -4061016
6558 -4086947
6559 -4139014
6560 -4124652
6561 -4089650
6562 -4100972
6563 -4151377
6564 -4179126
6565 -4127428
6566 -4113835
6567 -4152710
6568 -4184682
6569 -4175443
6570 -4137700
6571 -4150342
6572 -4208833
6573 -4207511
6574 -4165851
6575 -4160034
6576 -4204291
6577 -4243412
6578 -4206874
6579 -4171449
6580 -4215023
6581 -4246390
6582 -4249499
6583 -4207744
6584 -4201565
6585 -4261865
6586 -4279271
6587 -4244032
6588 -4221640
6589 -4254709
6590 -4300512
6591 -4280049
6592 -4233799
6593 -4259731
6594 -4309240
6595 -4320680
6596 -4274870
6597 -4258280
6598 -4306092
6599 -4338569
6600 -4304991
6601 -4277516
6602 -4298661
6603 -4341774
6604 -4351229
6605 -4296814
6606 -4303382
6607 -4351991
6608 -4365953
6609 -4342594
6610 -4304832
6611 -4341422
6612 -4385120
6613 -4360057
6614 -4329878
6615 -4339553
6616 -4386966
6617 -4393871
6618 -4352655
6619 -4342182
6620 -4381912
6621 -4412377
6622 -4393993
6623 -4355575
6624 -4372174
6625 -4418371
6626 -4411359
6627 -4382514
6628 -4372483
6629 -4410390
6630 -4445967
6631 -4402891
6632 -4381296
6633 -4412850
6634 -4442406
6635 -4429356
6636 -4398976
6637 -4405549
6638 -4449474
6639 -4450826
6640 -4424832
6641 -4408390
6642 -4437448
6643 -4471419
6644 -4441727
6645 -4415798
6646 -4429496
6647 -4468254
6648 -4472386
6649 -4427919
6650 -4425500
6651 -4472601
6652 -4484641
6653 -4452084
6654 -4435820
6655 -4448703
6656 -4495060
6657 -4477910
6658 -4445007
6659 -4450109
6660 -4484517
6661 -4498732
6662 -4462798
6663 -4444649
6664 -4483388
6665 -4502922
6666 -4480583
6667 -4451946
6668 -4469283
6669 -4511821
6670 -4505692
6671 -4467832
6672 -4465403
6673 -4494464
6674 -4517950
6675 -4478936
6676 -4453521
6677 -4483434
6678 -4518108
6679 -4502004
6680 -4472655
6681 -4474796
6682 -4513967
6683 -4517758
6684 -4476117
6685 -4462687
6686 -4492391
6687 -4518782
6688 -4502733
6689 -4464679
6690 -4487074
6691 -4518932
6692 -4515273
6693 -4481094
6694 -4466009
6695 -4498022
6696 -4522094
6697 -4484856
6698 -4470219
6699 -4488501
6700 -4521021
6701 -4511605
6702 -4472335
6703 -4475958
6704 -4512265
6705 -4515976
6706 -4492223
6707 -4460391
6708 -4489386
6709 -4523151
6710 -4496517
6711 -4472973
6712 -4478076
6713 -4512202
6714 -4509914
6715 -4470600
6716 -4458651
6717 -4493156
6718 -4501020
6719 -4486971
6720 -4454063
6721 -4472331
6722 -4505991
6723 -4495789
6724 -4458453
6725 -4456376
6726 -4489474
6727 -4504016
6728 -4466641
6729 -4442702
6730 -4472738
6731 -4490499
6732 -4481481
6733 -4439250
6734 -4448707
6735 -4485083
6736 -4476902
6737 -4447276
6738 -4436005
6739 -4459521
6740 -4485371
6741 -4451833
6742 -4426575
6743 -4437155
6744 -4473512
6745 -4465258
6746 -4427529
6747 -4409666
6748 -4453004
6749 -4451195
6750 -4431918
6751 -4405041
6752 -4428751
6753 -4451400
6754 -4439116
6755 -4396477
6756 -4407684
6757 -4430506
6758 -4441987
6759 -4399866
6760 -4380184
6761 -4411285
6762 -4436161
6763 -4407971
6764 -4378197
6765 -4379537
6766 -4417820
6767 -4408210
6768 -4370293
6769 -4371184
6770 -4385826
6771 -4403289
6772 -4373682
6773 -4347407
6774 -4367755
6775 -4388934
6776 -4370671
6777 -4343224
6778 -4334514
6779 -4366405
6780 -4370407
6781 -4329234
6782 -4318474
6783 -4339127
6784 -4352735
6785 -4342375
6786 -4297525
6787 -4312018
6788 -4340679
6789 -4331364
6790 -4303545
6791 -4285646
6792 -4316956
6793 -4327951
6794 -4295970
6795 -4275806
6796 -4287151
6797 -4302255
6798 -4293609
6799 -4253622
6800 -4252486
6801 -4278525
6802 -4278472
6803 -4252351
6804 -4237036
6805 -4255597
6806 -4272712
6807 -4243249
6808 -4221119
6809 -4218361
6810 -4243098
6811 -4237677
6812 -4206125
6813 -4194108
6814 -4219917
6815 -4225422
6816 -4203784
6817 -4174634
6818 -4184470
6819 -4212443
6820 -4188567
6821 -4159374
6822 -4152812
6823 -4181237
6824 -4186580
6825 -4146516
6826 -4128801
6827 -4148336
6828 -4163450
6829 -4137775
6830 -4108213
6831 -4109807
6832 -4141167
6833 -4127829
6834 -4092156
6835 -4080997
6836 -4101360
6837 -4120416
6838 -4087411
6839 -4053350
6840 -4068458
6841 -4087362
6842 -4078018
6843 -4034768
6844 -4023144
6845 -4056235
6846 -4059511
6847 -4023656
6848 -4011064
6849 -4016325
6850 -4034515
6851 -4016276
6852 -3982195
6853 -3984392
6854 -4008763
6855 -3997379
6856 -3970832
6857 -3946635
6858 -3973201
6859 -3979122
6860 -3955948
6861 -3929037
6862 -3932378
6863 -3952012
6864 -3942369
6865 -3904156
6866 -3904097
6867 -3921666
6868 -3919708
6869 -3891285
6870 -3870870
6871 -3878972
6872 -3897171
6873 -3873342
6874 -3845650
6875 -3835035
6876 -3859990
6877 -3862957
6878 -3818982
6879 -3810265
6880 -3824137
6881 -3832326
6882 -3812984
6883 -3772988
6884 -3779992
6885 -3796392
6886 -3786074
6887 -3749563
6888 -3739740
6889 -3765849
6890 -3767606
6891 -3730713
6892 -3716850
6893 -3720935
6894 -3737881
6895 -3719625
6896 -3685595
6897 -3680850
6898 -3700623
6899 -3693304
6900 -3661777
6901 -3645195
6902 -3656169
6903 -3668819
6904 -3643387
6905 -3609330
6906 -3610510
6907 -3620590
6908 -3628046
6909 -3585566
6910 -3573626
6911 -3601008
6912 -3596432
6913 -3565090
6914 -3546219
6915 -3542065
6916 -3564107
6917 -3543358
6918 -3510614
6919 -3510482
6920 -3518986
6921 -3518245
6922 -3489048
6923 -3460680
6924 -3479612
6925 -3488040
6926 -3462355
6927 -3434513
6928 -3433661
6929 -3447513
6930 -3437454
6931 -3404031
6932 -3395583
6933 -3402556
6934 -3411194
6935 -3380726
6936 -3353026
6937 -3361273
6938 -3371124
6939 -3354365
6940 -3319851
6941 -3314676
6942 -3328496
6943 -3327943
6944 -3296406
6945 -3278715
6946 -3281132
6947 -3294447
6948 -3272628
6949 -3233444
6950 -3242970
6951 -3249423
6952 -3240491
6953 -3205702
6954 -3195738
6955 -3210268
6956 -3212802
6957 -3181971
6958 -3161997
6959 -3150643
6960 -3165265
6961 -3155471
6962 -3121974
6963 -3112096
6964 -3132926
6965 -3122037
6966 -3097928
6967 -3073193
6968 -3073131
6969 -3085576
6970 -3066133
6971 -3036045
6972 -3031766
6973 -3042680
6974 -3036583
6975 -3005297
6976 -2989087
6977 -2998246
6978 -3001698
6979 -2973535
6980 -2937871
6981 -2943525
6982 -2960048
6983 -2939149
6984 -2907158
6985 -2894302
6986 -2916015
6987 -2915019
6988 -2874095
6989 -2848056
6990 -2857141
6991 -2870683
6992 -2848838
6993 -2811635
6994 -2809609
6995 -2825719
6996 -2808934
6997 -2784418
6998 -2762521
6999 -2769450
7000 -2777395
7001 -2749879
7002 -2717767
7003 -2715269
7004 -2728848
7005 -2721555
7006 -2691167
7007 -2664181
7008 -2685670
7009 -2679475
7010 -2654726
7011 -2627568
7012 -2622554
7013 -2643421
7014 -2619063
7015 -2584011
7016 -2578700
7017 -2587358
7018 -2587944
7019 -2547645
7020 -2523900
7021 -2541602
7022 -2541655
7023 -2519749
7024 -2495553
7025 -2482203
7026 -2497056
7027 -2485200
7028 -2444329
7029 -2432279
7030 -2446531
7031 -2443938
7032 -2418782
7033 -2381167
7034 -2389716
7035 -2396050
7036 -2375000
7037 -2354409
7038 -2337439
7039 -2340667
7040 -2346206
7041 -2308830
7042 -2288754
7043 -2287462
7044 -2297219
7045 -2276384
7046 -2245729
7047 -2241263
7048 -2242924
7049 -2238195
7050 -2210087
7051 -2185841
7052 -2193716
7053 -2192030
7054 -2166392
7055 -2137623
7056 -2139552
7057 -2146055
7058 -2138775
7059 -2098552
7060 -2090207
7061 -2098989
7062 -2089768
7063 -2062673
7064 -2039156
7065 -2040404
7066 -2049625
7067 -2026035
7068 -1995041
7069 -1986252
7070 -1995859
7071 -1989402
7072 -1951416
7073 -1931117
7074 -1943642
7075 -1939016
7076 -1917012
7077 -1885922
7078 -1885556
7079 -1891841
7080 -1874015
7081 -1845829
7082 -1834034
7083 -1834701
7084 -1833802
7085 -1805332
7086 -1780793
7087 -1783818
7088 -1782541
7089 -1772506
7090 -1735922
7091 -1725142
7092 -1740459
7093 -1721381
7094 -1695937
7095 -1677555
7096 -1680565
7097 -1683306
7098 -1660582
7099 -1632833
7100 -1623939
7101 -1628031
7102 -1617005
7103 -1583368
7104 -1568524
7105 -1581124
7106 -1566899
7107 -1541593
7108 -1518602
7109 -1514896
7110 -1524545
7111 -1501927
7112 -1471763
7113 -1458391
7114 -1467948
7115 -1454437
7116 -1432050
7117 -1403587
7118 -1415804
7119 -1411385
7120 -1389405
7121 -1360478
7122 -1357801
7123 -1357327
7124 -1344972
7125 -1309249
7126 -1299638
7127 -1307084
7128 -1302142
7129 -1271718
7130 -1243038
7131 -1243930
7132 -1257177
7133 -1229115
7134 -1204549
7135 -1187760
7136 -1193986
7137 -1195195
7138 -1154695
7139 -1140342
7140 -1135664
7141 -1144576
7142 -1118187
7143 -1088715
7144 -1079996
7145 -1096330
7146 -1078640
7147 -1046121
7148 -1024406
7149 -1025691
7150 -1030861
7151  -998471
7152  -980207
7153  -974011
7154  -980033
7155  -966837
7156  -935088
7157  -913849
7158  -924497
7159  -910098
7160  -885014
7161  -864065
7162  -857354
7163  -864772
7164  -848121
7165  -819417
7166  -803474
7167  -812310
7168  -802408
7169  -774654
7170  -746995
7171  -756450
7172  -753644
7173  -728770
7174  -694271
7175  -691362
7176  -702462
7177  -683565
7178  -657880
7179  -637019
7180  -639675
7181  -638372
7182  -612281
7183  -590233
7184  -593917
7185  -585583
7186  -576436
7187  -535527
7188  -522758
7189  -534735
7190  -530078
7191  -490415
7192  -477741
7193  -475244
7194  -477820
7195  -452278
7196  -419344
7197  -416133
7198  -422077
7199  -407613
7200  -381649
7201  -356120
7202  -367013
7203  -358335
7204  -329773
7205  -310327
7206  -307052
7207  -310310
7208  -297505
7209  -261981
7210  -256510
7211  -259148
7212  -250195
7213  -220463
7214  -200927
7215  -196366
7216  -204609
7217  -174657
7218  -151827
7219  -143931
7220  -143715
7221  -130993
7222   -95155
7223   -87901
7224   -88012
7225   -87988
7226   -62932
7227   -40048
7228   -35130
7229   -33893
7230   -21502
7231     9818
7232    24946
7233    23507
7234    26550
7235    55044
7236    70166
7237    75463
7238    75845
7239    95579
7240   123930
7241   134981
7242   126876
7243   143298
7244   169880
7245   190483
7246   191362
7247   184353
7248   208921
7249   231688
7250   242239
7251   242308
7252   251545
7253   285725
7254   299895
7255   295391
7256   303306
7257   328721
7258   349729
7259   351325
7260   342951
7261   369362
7262   399062
7263   411934
7264   402250
7265   408673
7266   439237
7267   460002
7268   454722
7269   455443
7270   480472
7271   506841
7272   512678
7273   507794
7274   523488
7275   558267
7276   568927
7277   570233
7278   565309
7279   592731
7280   621513
7281   614764
7282   620117
7283   635160
7284   663858
7285   681181
7286   670965
7287   684245
7288   708462
7289   725534
7290   726010
7291   726120
7292   743240
7293   784130
7294   779440
7295   778721
7296   789270
7297   814773
7298   839633
7299   835533
7300   830920
7301   860117
7302   883300
7303   888512
7304   880934
7305   894217
7306   929336
7307   943106
7308   931023
7309   942042
7310   970366
7311   991755
7312   991455
7313   987511
7314  1013219
7315  1036962
7316  1046897
7317  1044957
7318  1049876
7319  1082420
7320  1094767
7321  1090926
7322  1098696
7323  1110424
7324  1140524
7325  1150262
7326  1138801
7327  1162010
7328  1184298
7329  1200063
7330  1200673
7331  1199506
7332  1226717
7333  1245395
7334  1246616
7335  1249221
7336  1258163
7337  1298086
7338  1305945
7339  1295899
7340  1305592
7341  1335892
7342  1349708
7343  1350575
7344  1345722
7345  1370165
7346  1398956
7347  1401604
7348  1401679
7349  1407323
7350  1437260
7351  1455389
7352  1446521
7353  1453237
7354  1475794
7355  1495709
7356  1498981
7357  1492300
7358  1514211
7359  1546187
7360  1545803
7361  1545896
7362  1547151
7363  1579246
7364  1595448
7365  1598123
7366  1597827
7367  1618090
7368  1641625
7369  1647129
7370  1640440
7371  1648660
7372  1679194
7373  1696247
7374  1695717
7375  1695426
7376  1705258
7377  1738077
7378  1734496
7379  1741138
7380  1748247
7381  1780842
7382  1789639
7383  1788625
7384  1796034
7385  1820549
7386  1827118
7387  1831152
7388  1833046
7389  1846055
7390  1878874
7391  1885434
7392  1881364
7393  1886920
7394  1909651
7395  1932395
7396  1923929
7397  1923654
7398  1950955
7399  1969459
7400  1975458
7401  1967169
7402  1981839
7403  2012493
7404  2025042
7405  2011219
7406  2024602
7407  2040528
7408  2061817
7409  2061393
7410  2052900
7411  2085415
7412  2108225
7413  2109456
7414  2107090
7415  2116861
7416  2140070
7417  2152900
7418  2142260
7419  2147819
7420  2160832
7421  2201911
7422  2202501
7423  2183138
7424  2201944
7425  2232406
7426  2237574
7427  2238891
7428  2233408
7429  2262116
7430  2289486
7431  2281035
7432  2273713
7433  2290853
7434  2318610
7435  2325218
7436  2316728
7437  2318573
7438  2351832
7439  2368288
7440  2369231
7441  2363528
7442  2378641
7443  2409853
7444  2405813
7445  2405685
7446  2407497
7447  2435415
7448  2453278
7449  2447568
7450  2435829
7451  2464861
7452  2491627
7453  2488673
7454  2481039
7455  2492097
7456  2520620
7457  2525225
7458  2521704
7459  2529289
7460  2545154
7461  2567381
7462  2568877
7463  2555572
7464  2583853
7465  2606255
7466  2607807
7467  2599242
7468  2604297
7469  2633241
7470  2643184
7471  2646614
7472  2638728
7473  2661771
7474  2684950
7475  2691892
7476  2674809
7477  2687888
7478  2704474
7479  2725776
7480  2715052
7481  2710947
7482  2739632
7483  2755521
7484  2750982
7485  2747237
7486  2765480
7487  2789480
7488  2794792
7489  2781666
7490  2790622
7491  2807264
7492  2822550
7493  2819604
7494  2817825
7495  2839196
7496  2863185
7497  2860812
7498  2856039
7499  2859969
7500  2891512
7501  2896574
7502  2888434
7503  2892243
7504  2906752
7505  2936283
7506  2932266
7507  2923243
7508  2941140
7509  2961347
7510  2964707
7511  2956156
7512  2953707
7513  2983648
7514  3006701
7515  2989286
7516  2986009
7517  3004040
7518  3029501
7519  3029856
7520  3019593
7521  3030369
7522  3052130
7523  3062421
7524  3062644
7525  3056026
7526  3073765
7527  3096733
7528  3086750
7529  3084416
7530  3088337
7531  3118769
7532  3128539
7533  3111814
7534  3111319
7535  3145225
7536  3152091
7537  3150631
7538  3139643
7539  3162329
7540  3180332
7541  3179120
7542  3175408
7543  3183301
7544  3202173
7545  3215356
7546  3201965
7547  3198224
7548  3220795
7549  3237666
7550  3236257
7551  3228927
7552  3235222
7553  3265365
7554  3266939
7555  3254463
7556  3263519
7557  3280847
7558  3301965
7559  3292349
7560  3276039
7561  3301700
7562  3312761
7563  3323839
7564  3308547
7565  3304729
7566  3337619
7567  3349720
7568  3339324
7569  3333741
7570  3353480
7571  3373137
7572  3366710
7573  3353912
7574  3364465
7575  3389503
7576  3394342
7577  3384277
7578  3378972
7579  3406615
7580  3418458
7581  3416670
7582  3403037
7583  3416083
7584  3440876
7585  3443705
7586  3423684
7587  3432700
7588  3453746
7589  3469182
7590  3462599
7591  3454855
7592  3469498
7593  3485326
7594  3482893
7595  3471969
7596  3474127
7597  3503092
7598  3516562
7599  3500899
7600  3491146
7601  3513320
7602  3528934
7603  3527771
7604  3504152
7605  3522122
7606  3542234
7607  3548361
7608  3539162
7609  3534560
7610  3554213
7611  3574973
7612  3559835
7613  3547517
7614  3567801
7615  3582947
7616  3584278
7617  3567428
7618  3572422
7619  3601837
7620  3601065
7621  3598745
7622  3590774
7623  3608341
7624  3627937
7625  3614597
7626  3609242
7627  3617697
7628  3633674
7629  3644873
7630  3626445
7631  3618351
7632  3641624
7633  3657274
7634  3645902
7635  3636883
7636  3646488
7637  3672342
7638  3659827
7639  3656881
7640  3657464
7641  3672688
7642  3687288
7643  3681557
7644  3662666
7645  3684535
7646  3694447
7647  3694723
7648  3677508
7649  3678592
7650  3706770
7651  3711825
7652  3697653
7653  3696790
7654  3705786
7655  3729100
7656  3718633
7657  3702253
7658  3717320
7659  3735026
7660  3738669
7661  3726570
7662  3718161
7663  3745808
7664  3748875
7665  3738833
7666  3726632
7667  3742000
7668  3756220
7669  3757971
7670  3738939
7671  3751425
7672  3764259
7673  3773012
7674  3761652
7675  3744927
7676  3769110
7677  3782591
7678  3764804
7679  3756941
7680  3761289
7681  3788890
7682  3787066
7683  3764926
7684  3764825
7685  3790096
7686  3792607
7687  3788251
7688  3772365
7689  3786020
7690  3805219
7691  3797419
7692  3782386
7693  3788319
7694  3806295
7695  3812001
7696  3787841
7697  3792133
7698  3803051
7699  3821127
7700  3805966
7701  3785617
7702  3797589
7703  3824098
7704  3810128
7705  3802417
7706  3801481
7707  3826475
7708  3830466
7709  3809211
7710  3797031
7711  3814751
7712  3832310
7713  3826991
7714  3800879
7715  3807552
7716  3831494
7717  3829253
7718  3812257
7719  3808897
7720  3816609
7721  3838652
7722  3824497
7723  3812141
7724  3815710
7725  3835779
7726  3830605
7727  3816889
7728  3811439
7729  3831362
7730  3842177
7731  3826345
7732  3804829
7733  3828250
7734  3838553
7735  3832357
7736  3812561
7737  3816956
7738  3836007
7739  3846215
7740  3822446
7741  3809280
7742  3828931
7743  3839345
7744  3825608
7745  3811474
7746  3813129
7747  3841003
7748  3837536
7749  3810655
7750  3808932
7751  3826845
7752  3839031
7753  3826904
7754  3796228
7755  3819115
7756  3833591
7757  3830179
7758  3812593
7759  3799561
7760  3829603
7761  3834672
7762  3809168
7763  3799015
7764  3810137
7765  3824491
7766  3825333
7767  3789426
7768  3801535
7769  3816336
7770  3820541
7771  3803755
7772  3787560
7773  3805041
7774  3811674
7775  3793000
7776  3782209
7777  3795190
7778  3809845
7779  3816475
7780  3783922
7781  3779370
7782  3791402
7783  3800273
7784  3785602
7785  3761106
7786  3781988
7787  3800783
7788  3783524
7789  3765683
7790  3763586
7791  3789510
7792  3784132
7793  3755922
7794  3747940
7795  3771138
7796  3775933
7797  3762056
7798  3739128
7799  3756149
7800  3768568
7801  3764632
7802  3741382
7803  3737480
7804  3754308
7805  3762366
7806  3733347
7807  3726127
7808  3735425
7809  3744150
7810  3740550
7811  3721105
7812  3721113
7813  3737283
7814  3735651
7815  3716388
7816  3702367
7817  3711093
7818  3725794
7819  3707652
7820  3686877
7821  3702868
7822  3711958
7823  3713853
7824  3681984
7825  3675770
7826  3695664
7827  3695362
7828  3677143
7829  3660657
7830  3669147
7831  3694298
7832  3671775
7833  3649532
7834  3654755
7835  3668072
7836  3670437
7837  3639620
7838  3629689
7839  3648026
7840  3652181
7841  3642052
7842  3626015
7843  3621170
7844  3645195
7845  3637949
7846  3605104
7847  3602986
7848  3610602
7849  3629359
7850  3603128
7851  3582015
7852  3595334
7853  3613100
7854  3593587
7855  3577117
7856  3565142
7857  3589254
7858  3585857
7859  3564296
7860  3548659
7861  3566602
7862  3573729
7863  3559029
7864  3533584
7865  3543066
7866  3554846
7867  3547259
7868  3515937
7869  3516923
7870  3526621
7871  3538693
7872  3506288
7873  3493873
7874  3503039
7875  3522388
7876  3508112
7877  3473474
7878  3473383
7879  3489974
7880  3488707
7881  3468272
7882  3449829
7883  3462946
7884  3473596
7885  3457267
7886  3438202
7887  3433242
7888  3447618
7889  3453774
7890  3417399
7891  3405954
7892  3425087
7893  3426657
7894  3406832
7895  3382031
7896  3389495
7897  3406896
7898  3402530
7899  3374354
7900  3364339
7901  3379159
7902  3388649
7903  3358181
7904  3336935
7905  3350456
7906  3358444
7907  3348524
7908  3316364
7909  3317589
7910  3338022
7911  3327532
7912  3303326
7913  3293580
7914  3300251
7915  3315258
7916  3289134
7917  3263788
7918  3271917
7919  3285831
7920  3270223
7921  3249820
7922  3232529
7923  3260322
7924  3255248
7925  3231013
7926  3216085
7927  3221075
7928  3234220
7929  3216038
7930  3186378
7931  3189529
7932  3197249
7933  3205895
7934  3171903
7935  3154887
7936  3169613
7937  3183707
7938  3155780
7939  3134256
7940  3136097
7941  3150833
7942  3138330
7943  3110091
7944  3107422
7945  3114750
7946  3118527
7947  3094608
7948  3069474
7949  3082871
7950  3096173
7951  3077452
7952  3055337
7953  3046626
7954  3059806
7955  3054322
7956  3028219
7957  3015337
7958  3025318
7959  3030959
7960  3011659
7961  2986154
7962  2989158
7963  3003506
7964  2986241
7965  2961780
7966  2954059
7967  2970024
7968  2968190
7969  2944880
7970  2933251
7971  2930898
7972  2933476
7973  2921035
7974  2890245
7975  2893916
7976  2909895
7977  2904592
7978  2871654
7979  2859745
7980  2866495
7981  2880830
7982  2852264
7983  2832661
7984  2829205
7985  2845589
7986  2836535
7987  2798952
7988  2786452
7989  2809585
7990  2800446
7991  2776657
7992  2753669
7993  2763786
7994  2781201
7995  2764451
7996  2729105
7997  2724433
7998  2736163
7999  2731774
8000  2702587
8001  2686548
8002  2699066
8003  2711338
8004  2686150
8005  2652580
8006  2651165
8007  2678167
8008  2652375
8009  2631388
8010  2620476
8011  2632073
8012  2636366
8013  2608073
8014  2579594
8015  2597400
8016  2600019
8017  2585949
8018  2558155
8019  2543874
8020  2561491
8021  2563471
8022  2522682
8023  2511865
8024  2516665
8025  2528957
8026  2509776
8027  2473104
8028  2473602
8029  2489801
8030  2486292
8031  2451920
8032  2431364
8033  2453019
8034  2452408
8035  2422434
8036  2399667
8037  2404253
8038  2415098
8039  2407633
8040  2363903
8041  2361743
8042  2376268
8043  2378597
8044  2348214
8045  2320187
8046  2324846
8047  2335428
8048  2315565
8049  2290386
8050  2285489
8051  2299420
8052  2293404
8053  2257942
8054  2245311
8055  2258863
8056  2259909
8057  2242010
8058  2200747
8059  2202030
8060  2215802
8061  2201089
8062  2177322
8063  2165215
8064  2169888
8065  2181164
8066  2146373
8067  2128384
8068  2133832
8069  2137630
8070  2121046
8071  2085463
8072  2083429
8073  2105892
8074  2094408
8075  2062865
8076  2039324
8077  2051178
8078  2057633
8079  2027177
8080  2004266
8081  2004576
8082  2013058
8083  2005200
8084  1972352
8085  1953479
8086  1976740
8087  1971045
8088  1946423
8089  1919587
8090  1928353
8091  1937790
8092  1913306
8093  1886044
8094  1879545
8095  1896537
8096  1890989
8097  1852383
8098  1833901
8099  1846082
8100  1846240
8101  1818788
8102  1799876
8103  1791994
8104  1813734
8105  1792047
8106  1771883
8107  1743493
8108  1766504
8109  1757526
8110  1737841
8111  1696213
8112  1728384
8113  1707754
8114  1715078
8115  1657101
8116  1687324
8117  1656376
8118  1701905
8119  1589124
8120  1704025
8121  1407193
##END NTUPLES=NMR FID
##END=
