# Supplementary material for: An untargeted multi-technique metabolomics approach to studying intracellular metabolites of HepG2 cells exposed to 2,3,7,8-tetrachlorodibenzo-p-dioxin
Source: BMC Genomics. 2011 May 20;12:251. doi: 10.1186/1471-2164-12-251 (PMC3141663; doi:10.1186/1471-2164-12-251)
Supplement: Additional file 2 — Metadata and NMR raw data: ZIP file containing: -All NMR raw data (in JCAMP-DX format ".dx") -The metadata on NMR (polars & apolars), LC-MS and GC-MS data sets (as Tab delimited files ".txt"). [file 1471-2164-12-251-S2.ZIP › TE/Ainhoa/SAFETY COPY D Disk/TRABAJO/ARTICLES/ARTICLE Metabolomics TCDD_ACCEPTED/JCAMP_DX_NMR_data_and_all_metadata/NMR_polar_Ctrol_p30.5D.dx]

##TITLE=NMR_polar_Ctrol_p30.5D
##JCAMPDX= 6.0         $$ Bruker NMR JCAMP-DX V2.0
##DATA TYPE= NMR FID
##DATA CLASS= NTUPLES
##ORIGIN= Bruker BioSpin GmbH
##OWNER= bruker
$$ 1.72 TOPSPIN		Version 2.1
$$ 2011-04-15 14:52:07.924 +0200  WUR\bruker@RIK1030
$$ Compression mode = fixed
##.OBSERVE FREQUENCY= 400.13188529
##.OBSERVE NUCLEUS= ^1H
##.DELAY= (6, 6)
##.ACQUISITION MODE= SIMULTANEOUS (DQD)
##.ACQUISITION SCHEME= undefined
##.AVERAGES= 1024
##.DIGITISER RES= 18
##SPECTROMETER/DATA SYSTEM= avance400
##.PULSE SEQUENCE= zgpr
##.SOLVENT NAME= D2O
##.SHIFT REFERENCE= INTERNAL, D2O, 1, 12.28285
##AUDIT TRAIL= $$ (NUMBER, WHEN, WHO, WHERE, PROCESS, VERSION, WHAT)
$$ ##TITLE= Audit trail, TOPSPIN		Version 1.3
$$ ##JCAMPDX= 5.01
$$ ##ORIGIN= Bruker BioSpin GmbH
$$ ##OWNER= bruker
$$ $$ D:\NMRautomation/data/WUR-bruker/nmr/AR170608.5D/1/audita.txt
$$ ##AUDIT TRAIL=  $$ (NUMBER, WHEN, WHO, WHERE, VERSION, WHAT)
(   1,<2008-07-01 21:17:05.245 +0200>,<WUR\bruker>,<RIK1030>,<TOPSPIN 1.3>,
      <created by zg, POWCHK disabled, PULCHK disabled
       configuration hash MD5:
       D1 93 94 B6 6B D6 3B BD 35 EA 0D 0D AE B0 63 FA
       data hash MD5: 16K
       F6 68 46 25 38 AD CE AE BA E2 F8 6A F8 25 AE 57>)
(   2,<2008-07-01 21:17:12.245 +0200>,<WUR\bruker>,<RIK1030>,<TOPSPIN 1.3>,
      <user comment:
       ICON-NMR User ID: WUR\bruker
       data hash MD5: 16K
       F6 68 46 25 38 AD CE AE BA E2 F8 6A F8 25 AE 57>)
(   3,<2011-04-15 14:52:06.158 +0200>,<WUR\bruker>,<RIK1030>,<proc1d>,<TOPSPIN 2.1>,
      <convdta from       1 "NMR_polar_Ctrol_p30.5D" "Ainhoa_raw_data" "P:\NMR-data"
       data hash MD5: 16244
       CE 9F 22 6E DA 13 7D CD 4C AC 20 48 83 6D 67 FD>)
$$ ##END=
$$ 
$$ $$ hash MD5
$$ $$ D8 03 E8 F4 8D B0 04 0B 74 09 9D E3 B3 F5 93 FF
##$RELAX= 
##$BRUKER FILE EXP=format.temp
$$ EDIT_PAR COMMAND FILE
$$ 
$$ DI_MODE         LONG
$$ ED_ENTRY        ACQU
$$ ORDER           FILE
$$ 
$$ 
$$ HEADER		"F2 - Acquisition Parameters"
$$ T_NAME		Date_
$$ 		TYPE	R64
$$ 		CLASS	ACQU
$$ 		SUBRANGE 0.0 50000000
$$ 		REL	"Date_=itodate(DATE)"
$$ 		INV_REL	"DATE=datetoi(Date_,DATE)"
$$ 		FORMAT	"%14.0f"
$$ 		TEXT	" "
$$ END
$$ T_NAME		Time
$$ 		TYPE	R32
$$ 		CLASS	ACQU
$$ 		SUBRANGE 0.0 1000000
$$ 		REL	"Time=itotime(DATE)"
$$ 		INV_REL	"DATE=timetoi(Time,DATE)"
$$ 		FORMAT	"%14.2f"
$$ 		TEXT	" "
$$ END
$$ NAME		INSTRUM
$$ 		TEXT	" "
$$ END
$$ NAME		PROBHD
$$ 		FORMAT	"%14.14s"
$$ 		TEXT	" "
$$ END
$$ NAME		PULPROG
$$ 		TEXT	" "
$$ END
$$ NAME		TD
$$ 		TEXT	" "
$$ END
$$ NAME		SOLVENT
$$ 		TEXT	" "
$$ END
$$ NAME		NS
$$ 		TEXT	" "
$$ END
$$ NAME		DS
$$ 		TEXT	" "
$$ END
$$ T_NAME		SWH
$$ 		TYPE	R32
$$ 		CLASS	ACQU
$$ 		SUBRANGE 0.0 1e8
$$ 		REL	"SWH=SW*SFO1"
$$ 		INV_REL "SW=SWH/SFO1"
$$ 		UNIT	"Hz"
$$ 		FORMAT	"%14.3f Hz"
$$ 		TEXT	" "
$$ END
$$ T_NAME          FIDRES
$$                 TYPE    R32
$$                 CLASS   ACQU
$$                 SUBRANGE 0.0 100000
$$                 REL     "FIDRES=SW*SFO1/TD"
$$                 INV_REL "TD = nextpow(SW*SFO1/FIDRES)"
$$ 		UNIT	"Hz"
$$ 		FORMAT	"%14.6f Hz"
$$ 		TEXT	" "
$$ END
$$ T_NAME          AQ
$$ 		TYPE	R32
$$ 		CLASS	ACQU
$$ 		SUBRANGE 0.0 1000
$$ 		REL	"AQ=aqcalc(SW,SFO1,TD,DIGTYP)"
$$ 		INV_REL	"TD=tdcalc(SW,SFO1,1.0e6*AQ,DIGTYP)"
$$ 		UNIT	"sec"
$$ 		FORMAT	"%14.7f sec"
$$ 		TEXT	" "
$$ END
$$ NAME		RG
$$ 		TEXT	" "
$$ END
$$ T_NAME          DW
$$ 		TYPE	R32
$$ 		CLASS	ACQU
$$ 		SUBRANGE 0.0 1000000
$$ 		REL	"DW=1/(2*SW*SFO1)"
$$ 		INV_REL	"SW=1000000/(2*(0.005+DW)*SFO1)"
$$ 		UNIT	"usec"
$$ 		FORMAT	"%14.3lf usec"
$$ 		TEXT	" "
$$ END
$$ NAME		DE
$$ 		FORMAT	"%14.2f usec"
$$ 		TEXT	" "
$$ END
$$ NAME		TE
$$ 		FORMAT	"%14.1f K"
$$ 		TEXT	" "
$$ END
$$ T_NAME		D1
$$ 		TYPE	R32
$$ 		CLASS	ACQU
$$ 		SUBRANGE 0.0 1e38
$$ 		REL	"D1=D[1]"
$$ 		INV_REL	"D[1]=D1"
$$ 		UNIT	"sec"
$$ 		FORMAT	"%14.8f sec"
$$ 		TEXT	" "
$$ END
$$ T_NAME		d12
$$ 		TYPE	R32
$$ 		SUBRANGE 0.0 1e8
$$ 		CLASS	ACQU
$$ 		REL	"d12=20u"
$$ 		INV_REL	"D[0]=d12"
$$ 		UNIT	"sec"
$$ 		TEXT	" "
$$ 		FORMAT	"%14.8f sec"
$$ 		NONEDIT
$$ END
$$ NAME		TD0
$$ 		TEXT	" "
$$ END
$$ HEADER		"======== CHANNEL f1 ========"
$$ NAME		NUC1
$$ 		NONEDIT
$$ 		TEXT	" "
$$ END
$$ T_NAME		P1
$$ 		TYPE	R32
$$ 		CLASS	ACQU
$$ 		SUBRANGE 0.0 1.0e10
$$ 		REL	"P1=P[1]"
$$ 		INV_REL	"P[1]=P1"
$$ 		UNIT	"usec"
$$ 		FORMAT	"%14.2f usec"
$$ 		TEXT	" "
$$ END
$$ T_NAME		PL1
$$ 		TYPE	R32
$$ 		CLASS	ACQU
$$ 		SUBRANGE -6.0 1e38
$$ 		REL	"PL1=PL[1]"
$$ 		INV_REL	"PL[1]=PL1"
$$ 		UNIT	"dB"
$$ 		FORMAT	"%14.2f dB"
$$ 		TEXT	" "
$$ END
$$ T_NAME		PL9
$$ 		TYPE	R32
$$ 		CLASS	ACQU
$$ 		SUBRANGE -6.0 1e38
$$ 		REL	"PL9=PL[9]"
$$ 		INV_REL	"PL[9]=PL9"
$$ 		UNIT	"dB"
$$ 		FORMAT	"%14.2f dB"
$$ 		TEXT	" "
$$ END
$$ NAME		SFO1
$$ 		FORMAT	"%14.7f MHz"
$$ 		TEXT	" "
$$ END
##$RELAX= 
##$BRUKER FILE EXP=scon
$$ ##TITLE= Parameter file, TOPSPIN		Version 1.3
$$ ##JCAMPDX= 5.0
$$ ##DATATYPE= Parameter Values
$$ ##ORIGIN= Bruker BioSpin GmbH
$$ ##OWNER= bruker
$$ $$ 2008-07-01 20:14:00.184 +0200  WUR\bruker@RIK1030
$$ $$ D:\NMRautomation/data/WUR-bruker/nmr/AR170608.5D/1/scon
$$ ##$BLKPA= (0..15)
3 3 3 3 3 3 3 3 3 3 3 3 3 3 3 3 
$$ ##$BLKTR= (0..15)
3 3 3 3 3 3 3 3 3 3 3 3 3 3 3 3 
$$ ##$DE1= 2
$$ ##$DE2= 2
$$ ##$DEADC= 4
$$ ##$DEPA= 2
$$ ##$DERX= 3
$$ ##$PHASP4= (0..15)
0.5 0.5 0.5 0.5 0.5 0.5 0.5 0.5 0.5 0.5 0.5 0.5 0.5 0.5 0.5 0.5 
$$ ##$PHASPR= (0..15)
3 3 3 3 3 3 3 3 3 3 3 3 3 3 3 3 
$$ ##$SHAPPR= (0..15)
1.6 1.6 1.6 1.6 1.6 1.6 1.6 1.6 1.6 1.6 1.6 1.6 1.6 1.6 1.6 1.6 
$$ ##END=
##$RELAX= 
##$BRUKER FILE EXP=prosol_History
$$ #*******************************************************************
$$ #
$$ # $Source: /sc/CvsTree/sc/gen/src/prg/scripts/tix/prosol/lib/lists/default,v $
$$ #
$$ # Copyright (c) 1999
$$ # BRUKER ANALYTIK GMBH
$$ # D-76287 Rheinstetten, Germany
$$ #
$$ # All Rights Reserved
$$ #
$$ #
$$ # $Id: default,v 1.11.6.4 2006/06/09 10:27:10 ber Exp $
$$ #
$$ #*******************************************************************
$$ #../conf/instr/spect/prosol/relations/default
$$ #avance-version (05/10/24)
$$ #
$$ #pulses
$$ #
$$ P[0]=P90[F1];				#  90 deg pulse F1
$$ P[1]=P90[F1];				#  90 deg pulse F1
$$ P[2]=P90[F1]*2;				# 180 deg pulse F1
$$ P[3]=P90[F2];				#  90 deg pulse F2
$$ P[4]=P90[F2]*2;				# 180 deg pulse F2
$$ P[5]=PTOC[F1]*0.66;			#  60 deg pulse F1, TOCSY 
$$ P[6]=PTOC[F1];				#  90 deg pulse F1, TOCSY
$$ P[7]=PTOC[F1]*2;			# 180 deg pulse F1, TOCSY
$$ P[8]=PSH3[F1];                          #  90 deg selective F1, WET
$$ P[9]=PTOC[F2];				#  90 deg pulse F2, TOCSY
$$ P[10]=PTOC[F2]*2;			# 180 deg pulse F2, TOCSY
$$ P[11]=PSH1[F1];				#  90 deg selective F1
$$ P[12]=PSH2[F1];				# 180 deg selective F1
$$ #
$$ P[14]=PSH3[F2];				# 180 deg inversion, adiabatic
$$ P[15]=TROE[F1];				# cw pulse F1, ROESY
$$ P[18]=PSH7[F1];				# off-resonance presat F1
$$ P[21]=P90[F3];				#  90 deg pulse F3
$$ P[22]=P90[F3]*2;			# 180 deg pulse F3
$$ P[23]=P90[F4];				#  90 deg pulse F4
$$ P[24]=PSH2[F2];				# 180 deg refocussing, adiabatic
$$ P[25]=PROE[F1]*2;			# 180 deg pulse, Shaka ROESY
$$ P[27]=P90[F1];				#  90 deg pulse F1, WATERGATE
$$ #
$$ P[29]=PSH8[F1];                         # flip back pulse
$$ P[31]=PSH15[F2];                        # 180 deg adiabatic, F2, 13C x-filter
$$ P[32]=PSH16[F1];                        # 180 deg adiabatic, F1, z-spoil
$$ #P[33]=PSH[F1];                         #  90 deg, F1, hadamard
$$ #P[34]=PSH[F1];                         # 180 deg, F1, hadamard
$$ #P[35]=PSH[F2];                         #  90 deg, F2, hadamard
$$ #P[36]=PSH[F2];                         # 180 deg, F2, hadamard
$$ #P[37]=PSH[F3];                         #  90 deg, F3, hadamard
$$ #P[38]=PSH[F3];                         # 180 deg, F3, hadamard
$$ #
$$ P[63]=PSH11[F2];                        # 180 deg adiabatic decoupling, F2, 13C
$$ #
$$ #decoupling pulses
$$ #
$$ PCPD[1]=PCPDP[F1];			# 90 deg pulse F1, dec.
$$ PCPD[2]=PCPDP[F2];			# 90 deg pulse F2, dec.
$$ PCPD[3]=PCPDP[F3];			# 90 deg pulse F3, dec.
$$ #
$$ #power levels
$$ #
$$ PL[1]=PL90[F1];				# high power, F1
$$ PL[2]=PL90[F2];				# high power, F2
$$ PL[3]=PL90[F3];				# high power, F3
$$ PL[4]=PL90[F4];				# high power, F4
$$ PL[9]=PLCW[F1];				# presat power, F1
$$ PL[10]=PLTOC[F1];			# TOCSY power, F1
$$ PL[11]=PLROE[F1];			# ROESY power, F1
$$ PL[12]=PLCPDP[F2];			# dec. power, F2
$$ PL[13]=PLCPD2[F2];			# dec. power 2, F2
$$ PL[14]=PLNOE[F2];			# low power cw, F2
$$ PL[15]=PLTOC[F2];			# TOCSY power, F2
$$ PL[16]=PLCPDP[F3];			# dec. power, F3
$$ PL[18]=PL90[F1];			# WATERGATE power, F1
$$ PL[19]=PLCPDP[F1];			# dec. power, F1
$$ PL[21]=PLCW[F2];			# 
$$ PL[23]=PLTOC[F3];			# TOCSY power, F3
$$ PL[24]=PLHD[F2];			# HD decoupling, F2
$$ PL[25]=PLSH8U[F2];			# Eretic, F2
$$ PL[27]=PLROE[F1];			# Shaka Spinlock
$$ PL[30]=PLCPDP[F2];			# dec. power, F2, 13C (=pl12)
$$ PL[31]=PLUSER2[F2];			# dec. power, F2, 13C, cw bilev
$$ #
$$ #shapes
$$ #
$$ SP[1]=PLSH1[F1];			#  90 deg selective F1
$$ SP[2]=PLSH2[F1];			# 180 deg selective F1
$$ SP[3]=PLSH3[F2];			# adiabatic 180 deg, F2, inversion
$$ SP[6]=PLSH7[F1];			# off-resonance presat F1
$$ SP[7]=PLSH2[F2];			# adiabatic 180 deg, F2, refocussing
$$ SP[11]=PLSH8[F1];                       # flip-back pulse, F1, H
$$ SP[14]=PLSH12[F2];			# adiab. bilev dec., F2, 13C
$$ SP[18]=PLSH15[F2];                      # adiabatic 180 deg, F2, 13C, x-filter
$$ SP[19]=PLSH3[F1] +0.87;                 #  90 deg, F1, wet
$$ SP[20]=PLSH3[F1] -1.04;                 #  90 deg, F1, wet
$$ SP[21]=PLSH3[F1] +2.27;                 #  90 deg, F1, wet
$$ SP[22]=PLSH3[F1] -5.05;                 #  90 deg, F1, wet
$$ #SP[23]=PLSH[F1];                       #  90 deg, F1, hadamard
$$ #SP[24]=PLSH[F1];                       # 180 deg, F1, hadamard
$$ #SP[25]=PLSH[F2];                       #  90 deg, F2, hadamard
$$ #SP[26]=PLSH[F2];                       # 180 deg, F2, hadamard
$$ #SP[27]=PLSH[F3];                       #  90 deg, F3, hadamard
$$ #SP[28]=PLSH[F3];                       # 180 deg, F3, hadamard
$$ SP[29]=PLSH16[F1];                      # adiabatic 180 deg, F1, z-spoil
$$ SP[31]=PLSH11[F2];			# adiab. dec., F2, 13C
$$ #
$$ SPNAM1=PNSH1[F1];			#
$$ SPNAM2=PNSH2[F1];			#
$$ SPNAM3=PNSH3[F2];			#
$$ SPNAM6=PNSH7[F1];			#
$$ SPNAM7=PNSH2[F2];			#
$$ SPNAM11=PNSH8[F1];                      #
$$ SPNAM14=PNSH12[F2];			#
$$ SPNAM15=PNSH8U[F2];			# Eretic, F2
$$ SPNAM18=PNSH15[F2];			#
$$ SPNAM19=PNSH3[F1];			#
$$ SPNAM20=PNSH3[F1];			#
$$ SPNAM21=PNSH3[F1];			#
$$ SPNAM22=PNSH3[F1];			#
$$ #SPNAM23=PNSH[];                        #
$$ #SPNAM24=PNSH[];                        #
$$ #SPNAM25=PNSH[];                        #
$$ #SPNAM26=PNSH[];                        #
$$ #SPNAM27=PNSH[];                        #
$$ #SPNAM28=PNSH[];                        #
$$ SPNAM29=PNSH16[F1];                     #
$$ SPNAM31=PNSH11[F2];			#
$$ #
$$ SPOAL[1]=PASH1[F1];			#
$$ SPOAL[2]=PASH2[F1];			#
$$ SPOAL[3]=PASH3[F2];			#
$$ SPOAL[6]=PASH7[F1];			#
$$ SPOAL[7]=PASH2[F2];			#
$$ SPOAL[11]=PASH8[F1];
$$ SPOAL[14]=PASH12[F2];			#
$$ SPOAL[18]=PASH15[F2];			#
$$ SPOAL[19]=PASH3[F1];			#
$$ SPOAL[20]=PASH3[F1];			#
$$ SPOAL[21]=PASH3[F1];			#
$$ SPOAL[22]=PASH3[F1];			#
$$ #SPOAL[23]=PASH[];			#
$$ #SPOAL[24]=PASH[];			#
$$ #SPOAL[25]=PASH[];			#
$$ #SPOAL[26]=PASH[];			#
$$ #SPOAL[27]=PASH[];			#
$$ #SPOAL[28]=PASH[];			#
$$ SPOAL[29]=PASH16[F1];                   #
$$ SPOAL[31]=PASH11[F2];			#
$$ #
$$ #global
$$ #
$$ D[9]=TTOC[F1];				#
$$ D[16]=D_grad;				#
$$ P[16]=P_grad1;				#
$$ P[17]=P_mlev;				#
$$ P[19]=P_grad2;				#
$$ P[20]=P_mlev;				#
$$ P[28]=P_hsqc;				#
$$ #
##$RELAX= 
##$BRUKER FILE EXP=pulseprogram
$$ # 1 "C:/Bruker/TOPSPIN/exp/stan/nmr/lists/pp/zgpr"
$$ ;zgpr
$$ ;avance-version (06/11/09)
$$ ;1D sequence with f1 presaturation
$$ ;
$$ ;$CLASS=HighRes
$$ ;$DIM=1D
$$ ;$TYPE=
$$ ;$SUBTYPE=
$$ ;$COMMENT=
$$ 
$$ 
$$ # 1 "C:/Bruker/TOPSPIN/exp/stan/nmr/lists/pp/Avance.incl" 1
$$ ;Avance2.incl
$$ ;   for 1
$$ ;
$$ ;avance-version (07/01/22)
$$ ;
$$ ;$CLASS=HighRes Incl
$$ ;$COMMENT=
$$ 
$$ 
$$ 
$$ 
$$ 
$$ 
$$ 
$$ 
$$ 
$$ 
$$ 
$$ 
$$ 
$$ 
$$ 
$$ 
$$ 
$$ 
$$ 
$$ 
$$ 
$$ 
$$ 
$$ 
$$ 
$$ 
$$ 
$$ 
$$ 
$$ 
$$ 
$$ 
$$ 
$$ 
$$ 
$$ 
$$ 
$$ 
$$ 
$$ 
$$ 
$$ 
$$ 
$$ 
$$ 
$$ 
$$ 
$$ 
$$ 
$$ 
$$ 
$$ 
$$ 
$$ 
$$ 
$$ 
$$ 
$$ 
$$ 
$$ 
$$ 
$$ 
$$ 
$$ 
$$ 
$$ 
$$ 
$$ 
$$ 
$$ 
$$ 
$$ 
$$ 
$$ 
$$ 
$$ 
$$ 
$$ 
$$ 
$$ 
$$ 
$$ 
$$ 
$$ 
$$ 
$$ 
$$ 
$$ 
$$ 
$$ 
$$ 
$$ 
$$ 
$$ 
$$ 
$$ 
$$ 
$$ 
$$ 
$$ 
$$ 
$$ 
$$ 
$$ 
$$ 
$$ 
$$ 
$$ 
$$ 
$$ 
$$ 
$$ 
$$ 
$$ 
$$ 
$$ 
$$ 
$$ 
$$ 
$$ 
$$ 
$$ 
$$ 
$$ 
$$ 
$$ 
$$ 
$$ 
$$ 
$$ 
$$ 
$$ 
$$ 
$$ ;$Id: Avance2.incl,v 1.10.6.7 2007/01/22 13:54:46 ber Exp $
$$ # 12 "C:/Bruker/TOPSPIN/exp/stan/nmr/lists/pp/zgpr" 2
$$ 
$$ 
$$ 
$$ "d12=20u"
$$ 
$$ 
$$ "acqt0=-p1*2/3.1416"
$$ 
$$ 
$$ # 1 "mc_line 21 file C:/Bruker/TOPSPIN/exp/stan/nmr/lists/pp/zgpr expanding definition part of mc command before ze"
$$ define delay MCWRK
$$ define delay MCREST
$$ "MCWRK = 0.500000*30m"
$$ "MCREST = 30m - 30m"
$$ # 21 "C:/Bruker/TOPSPIN/exp/stan/nmr/lists/pp/zgpr"
$$ 1 ze
$$ # 1 "mc_line 21 file C:/Bruker/TOPSPIN/exp/stan/nmr/lists/pp/zgpr expanding definition of mc command after ze"
$$ # 22 "C:/Bruker/TOPSPIN/exp/stan/nmr/lists/pp/zgpr"
$$ # 1 "mc_line 22 file C:/Bruker/TOPSPIN/exp/stan/nmr/lists/pp/zgpr expanding start label for mc command"
$$ 2 MCWRK  * 2
$$ LBLF0, MCREST
$$ # 23 "C:/Bruker/TOPSPIN/exp/stan/nmr/lists/pp/zgpr"
$$   d12 pl9:f1
$$   d1 cw:f1 ph29
$$   4u do:f1
$$   d12 pl1:f1
$$   p1 ph1
$$   go=2 ph31
$$ # 1 "mc_line 29 file C:/Bruker/TOPSPIN/exp/stan/nmr/lists/pp/zgpr expanding mc command in line"
$$   MCWRK wr #0
$$   MCWRK zd 
$$   lo to LBLF0 times td0
$$ 
$$ # 30 "C:/Bruker/TOPSPIN/exp/stan/nmr/lists/pp/zgpr"
$$ exit
$$ 
$$ 
$$ ph1=0 2 2 0 1 3 3 1
$$ ph29=0
$$ ph31=0 2 2 0 1 3 3 1
$$ 
$$ 
$$ ;pl1 : f1 channel - power level for pulse (default)
$$ ;pl9 : f1 channel - power level for presaturation
$$ ;p1 : f1 channel -  90 degree high power pulse
$$ ;d1 : relaxation delay; 1-5 * T1
$$ ;d12: delay for power switching                      [20 usec]
$$ ;NS: 1 * n, total number of scans: NS * TD0
$$ 
$$ 
$$ 
$$ ;$Id: zgpr,v 1.7.10.2 2006/11/10 11:04:15 ber Exp $
##$RELAX= 
##$BRUKER FILE EXP=uxnmr.par
$$ ##TITLE= Parameter file, TOPSPIN		Version 1.3
$$ ##JCAMPDX= 5.0
$$ ##DATATYPE= Parameter Values
$$ ##ORIGIN= Bruker BioSpin GmbH
$$ ##OWNER= Administrator
$$ $$ 2008-03-03 09:42:28.895 +0100  WUR\bruker@RIK1030
$$ $$ C:/Bruker/TOPSPIN/conf/instr/avance400/uxnmr.par
$$ ##$ACB= 0
$$ ##$ACBTAT= (0..15)
0 88 72 0 0 0 0 0 0 0 0 0 0 0 0 0 
$$ ##$ACBTBA= (0..15)
0 0 0 0 0 0 0 0 0 0 0 0 0 0 0 0 
$$ ##$ACBTCTL= (0..15)
0 0 0 0 0 0 0 0 0 0 0 0 0 0 0 0 
$$ ##$ACBTDI= (0..15)
0 102 102 0 0 0 0 0 0 0 0 0 0 0 0 0 
$$ ##$ACBTDM= (0..15)
0 10 10 0 0 0 0 0 0 0 0 0 0 0 0 0 
$$ ##$ACBTFHI= (0..15)
0 400 400 0 0 0 0 0 0 0 0 0 0 0 0 0 
$$ ##$ACBTFL= (0..15)
0 73 74 0 0 0 0 0 0 0 0 0 0 0 0 0 
$$ ##$ACBTFLO= (0..15)
0 14 14 0 0 0 0 0 0 0 0 0 0 0 0 0 
$$ ##$ACBTOUT= (0..15)
0 1 2 0 0 0 0 0 0 0 0 0 0 0 0 0 
$$ ##$ACBTPO= (0..15)
0 150000 60000 0 0 0 0 0 0 0 0 0 0 0 0 0 
$$ ##$ACBTPW= (0..15)
0 10 10 0 0 0 0 0 0 0 0 0 0 0 0 0 
$$ ##$ACBTSB= (0..15)
0 0 0 0 0 0 0 0 0 0 0 0 0 0 0 0 
$$ ##$ACBTY= <no>
$$ ##$AQSBDHW= (0..31)
255 255 1 4 4 255 255 255 0 0 255 255 255 255 255 255 255 255 255 0 255 
255 255 255 255 255 255 255 255 255 255 255 
$$ ##$AQSBDID= (0..31)
255 255 88 83 83 255 255 255 65 67 255 255 255 255 255 255 255 255 255 
66 255 255 255 255 255 255 255 255 255 255 255 255 
$$ ##$AQSBDNO= (0..31)
255 255 1 1 2 255 255 255 1 1 255 255 255 255 255 255 255 255 255 1 255 
255 255 255 255 255 255 255 255 255 255 255 
$$ ##$AQSBDTY= (0..31)
255 255 3 16 16 255 255 255 5 9 255 255 255 255 255 255 255 255 255 7 
255 255 255 255 255 255 255 255 255 255 255 255 
$$ ##$AQSBUAD= (0..31)
255 255 52 36 37 255 255 255 54 26 255 255 255 255 255 255 255 255 255 
32 255 255 255 255 255 255 255 255 255 255 255 255 
$$ ##$AQSECL= (0..31)
255 255 2 3 3 255 255 255 5 2 255 255 255 255 255 255 255 255 255 255 
255 255 255 255 255 255 255 255 255 255 255 255 
$$ ##$AQSECLS= (0..31)
255 255 3 2 2 255 255 255 0 0 255 255 255 255 255 255 255 255 255 255 
255 255 255 255 255 255 255 255 255 255 255 255 
$$ ##$ATT19F= (0..1)
0 0 
$$ ##$ATT1H= (0..1)
0 0 
$$ ##$ATT3H= (0..1)
0 0 
$$ ##$ATTX= (0..1)
0 0 
$$ ##$ATTY= (0..1)
0 0 
$$ ##$ATTZ= (0..1)
0 0 
$$ ##$BACSAIR= no
$$ ##$BACSCAP= 60
$$ ##$BACSDEL= 10
$$ ##$BACSFCM= no
$$ ##$BACSOPT= <>
$$ ##$BACSTY= <tty08>
$$ ##$BARPTY= <no>
$$ ##$BFREQ= 400.13
$$ ##$BIRDS= yes
$$ ##$BMPC= 0
$$ ##$BMPCTY= <no>
$$ ##$BPSUTY= <no>
$$ ##$BSMS= 1
$$ ##$BSMSTY= <tty02>
$$ ##$CFASMOD= (0..7)
1 1 1 1 1 1 1 1 
$$ ##$CFASMUL= (0..7)
1 1 1 1 1 1 1 1 
$$ ##$CNFTXDR= (0..7)
6 6 0 0 0 0 0 0 
$$ ##$COMDIG2= 0
$$ ##$CPDBTY= <no>
$$ ##$CRCOTY= <no>
$$ ##$DATSTAT= no
$$ ##$DIGI140= (0..7)
0 0 0 0 0 0 0 0 
$$ ##$DIGIB12= (0..7)
0 0 0 0 0 0 0 0 
$$ ##$DIGIB16= (0..7)
0 0 0 0 0 0 0 0 
$$ ##$DIGIFA= (0..7)
0 0 0 0 0 0 0 0 
$$ ##$DIGIHA= (0..7)
0 0 0 0 0 0 0 0 
$$ ##$DIGIHAF= (0..7)
0 0 0 0 0 0 0 0 
$$ ##$DIGIHRD= (0..7)
0 0 0 0 0 0 0 0 
$$ ##$DIGIIA= (0..7)
0 0 0 0 0 0 0 0 
$$ ##$DIGIO16= (0..7)
0 0 0 0 0 0 0 0 
$$ ##$DIGISA= (0..7)
1 0 0 0 0 0 0 0 
$$ ##$DIGISAF= (0..7)
0 0 0 0 0 0 0 0 
$$ ##$DIGISL= (0..7)
0 0 0 0 0 0 0 0 
$$ ##$DIGITYI= (0..7)
0 0 0 0 0 0 0 0 
$$ ##$DIGITYP= (0..7)
0 0 0 0 0 0 0 0 
$$ ##$DIGITZ= 0
$$ ##$DRU= no
$$ ##$FCUMEM= (0..7)
2093056 2093056 0 0 0 0 0 0 
$$ ##$FCUPAL= (0..7)
260 260 0 0 0 0 0 0 
$$ ##$FQMIX= 0
$$ ##$FUNCMOD= <>
$$ ##$GCUTYPE= 2
$$ ##$GTUTY= <no>
$$ ##$HFAC= 3
$$ ##$HPCU= 0
$$ ##$HPCUTY= <no>
$$ ##$HPTXLP= (0..3)
-1 -1 -1 -1 
$$ ##$HPTXPI= (0..3)
0 0 0 0 
$$ ##$HPTXPO= (0..3)
0 0 0 0 
$$ ##$HPTXTY= (0..3)
0 0 0 0 
$$ ##$IF451= 0
$$ ##$IFREQ= 1
$$ ##$INTFPR= 0
$$ ##$IPSO= no
$$ ##$LOCKTY= <tty03>
$$ ##$LOCSWID= 0
$$ ##$M2FAC= 0
$$ ##$MASTY= <no>
$$ ##$MEMPRM= 0
$$ ##$MHFAC= 0
$$ ##$MXFAC= 0
$$ ##$NAMPD1= <2H>
$$ ##$NAMPD10= <>
$$ ##$NAMPD11= <>
$$ ##$NAMPD12= <>
$$ ##$NAMPD13= <>
$$ ##$NAMPD14= <>
$$ ##$NAMPD15= <>
$$ ##$NAMPD16= <>
$$ ##$NAMPD2= <X-BB19F_2HS>
$$ ##$NAMPD3= <1H>
$$ ##$NAMPD4= <>
$$ ##$NAMPD5= <>
$$ ##$NAMPD6= <>
$$ ##$NAMPD7= <>
$$ ##$NAMPD8= <>
$$ ##$NAMPD9= <>
$$ ##$NFCU= 2
$$ ##$NMRCH= 0
$$ ##$NMRMEM= 0
$$ ##$NRCU= 1
$$ ##$NROUT= 1
$$ ##$PAMPF1= (0..15)
75 99 67 27 0 0 0 12 117 46 8 118 1 0 0 0 
$$ ##$PAMPF2= (0..15)
0 0 0 0 0 0 0 0 0 0 0 0 0 0 0 0 
$$ ##$PAMPF3= (0..15)
0 0 0 0 0 0 0 0 0 0 0 0 0 0 0 0 
$$ ##$PAMPF4= (0..15)
0 0 0 0 0 0 0 0 0 0 0 0 0 0 0 0 
$$ ##$PAMPF5= (0..15)
0 0 0 0 0 0 0 0 0 0 0 0 0 0 0 0 
$$ ##$PAMPF6= (0..15)
0 0 0 0 0 0 0 0 0 0 0 0 0 0 0 0 
$$ ##$PAMPF7= (0..15)
0 0 0 0 0 0 0 0 0 0 0 0 0 0 0 0 
$$ ##$PAMPF8= (0..15)
0 0 0 0 0 0 0 0 0 0 0 0 0 0 0 0 
$$ ##$PH4= 0
$$ ##$PHF4TY= <no>
$$ ##$POWCHK= no
$$ ##$PRAMD1= (0..7)
0 1048576 0 0 0 1048576 0 0 
$$ ##$PRAMD10= (0..7)
0 0 0 0 0 0 0 0 
$$ ##$PRAMD11= (0..7)
0 0 0 0 0 0 0 0 
$$ ##$PRAMD12= (0..7)
0 0 0 0 0 0 0 0 
$$ ##$PRAMD13= (0..7)
0 0 0 0 0 0 0 0 
$$ ##$PRAMD14= (0..7)
0 0 0 0 0 0 0 0 
$$ ##$PRAMD15= (0..7)
0 0 0 0 0 0 0 0 
$$ ##$PRAMD16= (0..7)
0 0 0 0 0 0 0 0 
$$ ##$PRAMD17= (0..7)
0 0 0 0 0 0 0 0 
$$ ##$PRAMD18= (0..7)
0 0 0 0 0 0 0 0 
$$ ##$PRAMD19= (0..7)
0 0 0 0 0 0 0 0 
$$ ##$PRAMD2= (0..7)
2147483644 2146435071 2147483647 134217727 2147483644 2146435071 2147483647 
134217727 
$$ ##$PRAMD20= (0..7)
0 0 0 0 0 0 0 0 
$$ ##$PRAMD21= (0..7)
0 0 0 0 0 0 0 0 
$$ ##$PRAMD3= (0..7)
2 0 0 0 2 0 0 0 
$$ ##$PRAMD4= (0..7)
2147483644 2146435071 2147483647 134217727 2147483644 2146435071 2147483647 
134217727 
$$ ##$PRAMD5= (0..7)
0 0 0 0 0 0 0 0 
$$ ##$PRAMD6= (0..7)
0 0 0 0 0 0 0 0 
$$ ##$PRAMD7= (0..7)
0 0 0 0 0 0 0 0 
$$ ##$PRAMD8= (0..7)
0 0 0 0 0 0 0 0 
$$ ##$PRAMD9= (0..7)
0 0 0 0 0 0 0 0 
$$ ##$PRAMLED= (0..1)
15 15 
$$ ##$PRAMP1= <tty01>
$$ ##$PRAMP2= <no>
$$ ##$PRAMP3= <no>
$$ ##$PRAMP4= <no>
$$ ##$PRAMP5= <no>
$$ ##$PRAMP6= <no>
$$ ##$PRAMP7= <no>
$$ ##$PRAMP8= <no>
$$ ##$PRAMPTP= 0
$$ ##$PREPTY= <no>
$$ ##$PRESHLD= 0
$$ ##$PTS160= -1
$$ ##$PTSA2X= (0..7)
0 0 0 0 0 0 0 0 
$$ ##$PTSF2X= (0..7)
0 0 0 0 0 0 0 0 
$$ ##$PTSFMX= (0..7)
429.9 429.9 0 0 0 0 0 0 
$$ ##$PULCHK= no
$$ ##$RCUCDS= (0..7)
8388608 0 0 0 0 0 0 0 
$$ ##$RCUCFS= (0..7)
4096 0 0 0 0 0 0 0 
$$ ##$RCUCSS= (0..7)
1048576 0 0 0 0 0 0 0 
$$ ##$RCUI2C1= (0..7)
78 0 0 0 0 0 0 0 
$$ ##$RCUI2C2= (0..7)
0 0 0 0 0 0 0 0 
$$ ##$RCUI2C3= (0..7)
0 0 0 0 0 0 0 0 
$$ ##$RCUI2C4= (0..7)
0 0 0 0 0 0 0 0 
$$ ##$RCUI2C5= (0..7)
0 0 0 0 0 0 0 0 
$$ ##$RCUI2C6= (0..7)
0 0 0 0 0 0 0 0 
$$ ##$RCUI2C7= (0..7)
0 0 0 0 0 0 0 0 
$$ ##$RCUI2C8= (0..7)
0 0 0 0 0 0 0 0 
$$ ##$RDCU= 0
$$ ##$RGTYPE= (0..7)
5 0 0 0 0 0 0 0 
$$ ##$RG_max= (0..7)
46341 0 0 0 0 0 0 0 
$$ ##$RG_min= (0..7)
1 0 0 0 0 0 0 0 
$$ ##$RG_tab1= (0..255)
1 1.1 1.3 1.4 1.6 1.8 2 2.2 2.5 2.8 3.2 3.6 4 4.5 5 5.7 6.3 7.1 8 9 10.1 
11.3 12.7 14.3 16 18 20.2 22.6 25.4 28.5 32 35.9 40.3 45.3 50.8 57 64 
71.8 80.6 90.5 101.6 114 128 143.7 161.3 181 203.2 228.1 256 287.4 322.5 
362 406.4 456.1 512 574.7 645.1 724.1 812.7 912.3 1024 1149.4 1290.2 1448.2 
1625.5 1824.6 2048 2298.8 2580.3 2896.3 3251 3649.1 4096 4597.6 5160.6 
5792.6 6502 7298.2 8192 9195.2 10321.3 11585.2 13004 14596.5 16384 18390.4 
20642.5 23170.5 26008 29193 32768 36780.8 41285.1 46341 -1 -1 -1 -1 -1 
-1 -1 -1 -1 -1 -1 -1 -1 -1 -1 -1 -1 -1 -1 -1 -1 -1 -1 -1 -1 -1 -1 -1 -1 
-1 -1 -1 -1 -1 -1 -1 -1 -1 -1 -1 -1 -1 -1 -1 -1 -1 -1 -1 -1 -1 -1 -1 -1 
-1 -1 -1 -1 -1 -1 -1 -1 -1 -1 -1 -1 -1 -1 -1 -1 -1 -1 -1 -1 -1 -1 -1 -1 
-1 -1 -1 -1 -1 -1 -1 -1 -1 -1 -1 -1 -1 -1 -1 -1 -1 -1 -1 -1 -1 -1 -1 -1 
-1 -1 -1 -1 -1 -1 -1 -1 -1 -1 -1 -1 -1 -1 -1 -1 -1 -1 -1 -1 -1 -1 -1 -1 
-1 -1 -1 -1 -1 -1 -1 -1 -1 -1 -1 -1 -1 -1 -1 -1 -1 -1 -1 -1 -1 -1 -1 -1 
-1 -1 -1 -1 -1 -1 -1 -1 -1 -1 -1 -1 -1 
$$ ##$RG_tab2= (0..255)
-1 -1 -1 -1 -1 -1 -1 -1 -1 -1 -1 -1 -1 -1 -1 -1 -1 -1 -1 -1 -1 -1 -1 -1 
-1 -1 -1 -1 -1 -1 -1 -1 -1 -1 -1 -1 -1 -1 -1 -1 -1 -1 -1 -1 -1 -1 -1 -1 
-1 -1 -1 -1 -1 -1 -1 -1 -1 -1 -1 -1 -1 -1 -1 -1 -1 -1 -1 -1 -1 -1 -1 -1 
-1 -1 -1 -1 -1 -1 -1 -1 -1 -1 -1 -1 -1 -1 -1 -1 -1 -1 -1 -1 -1 -1 -1 -1 
-1 -1 -1 -1 -1 -1 -1 -1 -1 -1 -1 -1 -1 -1 -1 -1 -1 -1 -1 -1 -1 -1 -1 -1 
-1 -1 -1 -1 -1 -1 -1 -1 -1 -1 -1 -1 -1 -1 -1 -1 -1 -1 -1 -1 -1 -1 -1 -1 
-1 -1 -1 -1 -1 -1 -1 -1 -1 -1 -1 -1 -1 -1 -1 -1 -1 -1 -1 -1 -1 -1 -1 -1 
-1 -1 -1 -1 -1 -1 -1 -1 -1 -1 -1 -1 -1 -1 -1 -1 -1 -1 -1 -1 -1 -1 -1 -1 
-1 -1 -1 -1 -1 -1 -1 -1 -1 -1 -1 -1 -1 -1 -1 -1 -1 -1 -1 -1 -1 -1 -1 -1 
-1 -1 -1 -1 -1 -1 -1 -1 -1 -1 -1 -1 -1 -1 -1 -1 -1 -1 -1 -1 -1 -1 -1 -1 
-1 -1 -1 -1 -1 -1 -1 -1 -1 -1 -1 -1 -1 -1 -1 -1 
$$ ##$RG_tab3= (0..255)
-1 -1 -1 -1 -1 -1 -1 -1 -1 -1 -1 -1 -1 -1 -1 -1 -1 -1 -1 -1 -1 -1 -1 -1 
-1 -1 -1 -1 -1 -1 -1 -1 -1 -1 -1 -1 -1 -1 -1 -1 -1 -1 -1 -1 -1 -1 -1 -1 
-1 -1 -1 -1 -1 -1 -1 -1 -1 -1 -1 -1 -1 -1 -1 -1 -1 -1 -1 -1 -1 -1 -1 -1 
-1 -1 -1 -1 -1 -1 -1 -1 -1 -1 -1 -1 -1 -1 -1 -1 -1 -1 -1 -1 -1 -1 -1 -1 
-1 -1 -1 -1 -1 -1 -1 -1 -1 -1 -1 -1 -1 -1 -1 -1 -1 -1 -1 -1 -1 -1 -1 -1 
-1 -1 -1 -1 -1 -1 -1 -1 -1 -1 -1 -1 -1 -1 -1 -1 -1 -1 -1 -1 -1 -1 -1 -1 
-1 -1 -1 -1 -1 -1 -1 -1 -1 -1 -1 -1 -1 -1 -1 -1 -1 -1 -1 -1 -1 -1 -1 -1 
-1 -1 -1 -1 -1 -1 -1 -1 -1 -1 -1 -1 -1 -1 -1 -1 -1 -1 -1 -1 -1 -1 -1 -1 
-1 -1 -1 -1 -1 -1 -1 -1 -1 -1 -1 -1 -1 -1 -1 -1 -1 -1 -1 -1 -1 -1 -1 -1 
-1 -1 -1 -1 -1 -1 -1 -1 -1 -1 -1 -1 -1 -1 -1 -1 -1 -1 -1 -1 -1 -1 -1 -1 
-1 -1 -1 -1 -1 -1 -1 -1 -1 -1 -1 -1 -1 -1 -1 -1 
$$ ##$RG_tab4= (0..255)
-1 -1 -1 -1 -1 -1 -1 -1 -1 -1 -1 -1 -1 -1 -1 -1 -1 -1 -1 -1 -1 -1 -1 -1 
-1 -1 -1 -1 -1 -1 -1 -1 -1 -1 -1 -1 -1 -1 -1 -1 -1 -1 -1 -1 -1 -1 -1 -1 
-1 -1 -1 -1 -1 -1 -1 -1 -1 -1 -1 -1 -1 -1 -1 -1 -1 -1 -1 -1 -1 -1 -1 -1 
-1 -1 -1 -1 -1 -1 -1 -1 -1 -1 -1 -1 -1 -1 -1 -1 -1 -1 -1 -1 -1 -1 -1 -1 
-1 -1 -1 -1 -1 -1 -1 -1 -1 -1 -1 -1 -1 -1 -1 -1 -1 -1 -1 -1 -1 -1 -1 -1 
-1 -1 -1 -1 -1 -1 -1 -1 -1 -1 -1 -1 -1 -1 -1 -1 -1 -1 -1 -1 -1 -1 -1 -1 
-1 -1 -1 -1 -1 -1 -1 -1 -1 -1 -1 -1 -1 -1 -1 -1 -1 -1 -1 -1 -1 -1 -1 -1 
-1 -1 -1 -1 -1 -1 -1 -1 -1 -1 -1 -1 -1 -1 -1 -1 -1 -1 -1 -1 -1 -1 -1 -1 
-1 -1 -1 -1 -1 -1 -1 -1 -1 -1 -1 -1 -1 -1 -1 -1 -1 -1 -1 -1 -1 -1 -1 -1 
-1 -1 -1 -1 -1 -1 -1 -1 -1 -1 -1 -1 -1 -1 -1 -1 -1 -1 -1 -1 -1 -1 -1 -1 
-1 -1 -1 -1 -1 -1 -1 -1 -1 -1 -1 -1 -1 -1 -1 -1 
$$ ##$RG_tab5= (0..255)
-1 -1 -1 -1 -1 -1 -1 -1 -1 -1 -1 -1 -1 -1 -1 -1 -1 -1 -1 -1 -1 -1 -1 -1 
-1 -1 -1 -1 -1 -1 -1 -1 -1 -1 -1 -1 -1 -1 -1 -1 -1 -1 -1 -1 -1 -1 -1 -1 
-1 -1 -1 -1 -1 -1 -1 -1 -1 -1 -1 -1 -1 -1 -1 -1 -1 -1 -1 -1 -1 -1 -1 -1 
-1 -1 -1 -1 -1 -1 -1 -1 -1 -1 -1 -1 -1 -1 -1 -1 -1 -1 -1 -1 -1 -1 -1 -1 
-1 -1 -1 -1 -1 -1 -1 -1 -1 -1 -1 -1 -1 -1 -1 -1 -1 -1 -1 -1 -1 -1 -1 -1 
-1 -1 -1 -1 -1 -1 -1 -1 -1 -1 -1 -1 -1 -1 -1 -1 -1 -1 -1 -1 -1 -1 -1 -1 
-1 -1 -1 -1 -1 -1 -1 -1 -1 -1 -1 -1 -1 -1 -1 -1 -1 -1 -1 -1 -1 -1 -1 -1 
-1 -1 -1 -1 -1 -1 -1 -1 -1 -1 -1 -1 -1 -1 -1 -1 -1 -1 -1 -1 -1 -1 -1 -1 
-1 -1 -1 -1 -1 -1 -1 -1 -1 -1 -1 -1 -1 -1 -1 -1 -1 -1 -1 -1 -1 -1 -1 -1 
-1 -1 -1 -1 -1 -1 -1 -1 -1 -1 -1 -1 -1 -1 -1 -1 -1 -1 -1 -1 -1 -1 -1 -1 
-1 -1 -1 -1 -1 -1 -1 -1 -1 -1 -1 -1 -1 -1 -1 -1 
$$ ##$RG_tab6= (0..255)
-1 -1 -1 -1 -1 -1 -1 -1 -1 -1 -1 -1 -1 -1 -1 -1 -1 -1 -1 -1 -1 -1 -1 -1 
-1 -1 -1 -1 -1 -1 -1 -1 -1 -1 -1 -1 -1 -1 -1 -1 -1 -1 -1 -1 -1 -1 -1 -1 
-1 -1 -1 -1 -1 -1 -1 -1 -1 -1 -1 -1 -1 -1 -1 -1 -1 -1 -1 -1 -1 -1 -1 -1 
-1 -1 -1 -1 -1 -1 -1 -1 -1 -1 -1 -1 -1 -1 -1 -1 -1 -1 -1 -1 -1 -1 -1 -1 
-1 -1 -1 -1 -1 -1 -1 -1 -1 -1 -1 -1 -1 -1 -1 -1 -1 -1 -1 -1 -1 -1 -1 -1 
-1 -1 -1 -1 -1 -1 -1 -1 -1 -1 -1 -1 -1 -1 -1 -1 -1 -1 -1 -1 -1 -1 -1 -1 
-1 -1 -1 -1 -1 -1 -1 -1 -1 -1 -1 -1 -1 -1 -1 -1 -1 -1 -1 -1 -1 -1 -1 -1 
-1 -1 -1 -1 -1 -1 -1 -1 -1 -1 -1 -1 -1 -1 -1 -1 -1 -1 -1 -1 -1 -1 -1 -1 
-1 -1 -1 -1 -1 -1 -1 -1 -1 -1 -1 -1 -1 -1 -1 -1 -1 -1 -1 -1 -1 -1 -1 -1 
-1 -1 -1 -1 -1 -1 -1 -1 -1 -1 -1 -1 -1 -1 -1 -1 -1 -1 -1 -1 -1 -1 -1 -1 
-1 -1 -1 -1 -1 -1 -1 -1 -1 -1 -1 -1 -1 -1 -1 -1 
$$ ##$RG_tab7= (0..255)
-1 -1 -1 -1 -1 -1 -1 -1 -1 -1 -1 -1 -1 -1 -1 -1 -1 -1 -1 -1 -1 -1 -1 -1 
-1 -1 -1 -1 -1 -1 -1 -1 -1 -1 -1 -1 -1 -1 -1 -1 -1 -1 -1 -1 -1 -1 -1 -1 
-1 -1 -1 -1 -1 -1 -1 -1 -1 -1 -1 -1 -1 -1 -1 -1 -1 -1 -1 -1 -1 -1 -1 -1 
-1 -1 -1 -1 -1 -1 -1 -1 -1 -1 -1 -1 -1 -1 -1 -1 -1 -1 -1 -1 -1 -1 -1 -1 
-1 -1 -1 -1 -1 -1 -1 -1 -1 -1 -1 -1 -1 -1 -1 -1 -1 -1 -1 -1 -1 -1 -1 -1 
-1 -1 -1 -1 -1 -1 -1 -1 -1 -1 -1 -1 -1 -1 -1 -1 -1 -1 -1 -1 -1 -1 -1 -1 
-1 -1 -1 -1 -1 -1 -1 -1 -1 -1 -1 -1 -1 -1 -1 -1 -1 -1 -1 -1 -1 -1 -1 -1 
-1 -1 -1 -1 -1 -1 -1 -1 -1 -1 -1 -1 -1 -1 -1 -1 -1 -1 -1 -1 -1 -1 -1 -1 
-1 -1 -1 -1 -1 -1 -1 -1 -1 -1 -1 -1 -1 -1 -1 -1 -1 -1 -1 -1 -1 -1 -1 -1 
-1 -1 -1 -1 -1 -1 -1 -1 -1 -1 -1 -1 -1 -1 -1 -1 -1 -1 -1 -1 -1 -1 -1 -1 
-1 -1 -1 -1 -1 -1 -1 -1 -1 -1 -1 -1 -1 -1 -1 -1 
$$ ##$RG_tab8= (0..255)
-1 -1 -1 -1 -1 -1 -1 -1 -1 -1 -1 -1 -1 -1 -1 -1 -1 -1 -1 -1 -1 -1 -1 -1 
-1 -1 -1 -1 -1 -1 -1 -1 -1 -1 -1 -1 -1 -1 -1 -1 -1 -1 -1 -1 -1 -1 -1 -1 
-1 -1 -1 -1 -1 -1 -1 -1 -1 -1 -1 -1 -1 -1 -1 -1 -1 -1 -1 -1 -1 -1 -1 -1 
-1 -1 -1 -1 -1 -1 -1 -1 -1 -1 -1 -1 -1 -1 -1 -1 -1 -1 -1 -1 -1 -1 -1 -1 
-1 -1 -1 -1 -1 -1 -1 -1 -1 -1 -1 -1 -1 -1 -1 -1 -1 -1 -1 -1 -1 -1 -1 -1 
-1 -1 -1 -1 -1 -1 -1 -1 -1 -1 -1 -1 -1 -1 -1 -1 -1 -1 -1 -1 -1 -1 -1 -1 
-1 -1 -1 -1 -1 -1 -1 -1 -1 -1 -1 -1 -1 -1 -1 -1 -1 -1 -1 -1 -1 -1 -1 -1 
-1 -1 -1 -1 -1 -1 -1 -1 -1 -1 -1 -1 -1 -1 -1 -1 -1 -1 -1 -1 -1 -1 -1 -1 
-1 -1 -1 -1 -1 -1 -1 -1 -1 -1 -1 -1 -1 -1 -1 -1 -1 -1 -1 -1 -1 -1 -1 -1 
-1 -1 -1 -1 -1 -1 -1 -1 -1 -1 -1 -1 -1 -1 -1 -1 -1 -1 -1 -1 -1 -1 -1 -1 
-1 -1 -1 -1 -1 -1 -1 -1 -1 -1 -1 -1 -1 -1 -1 -1 
$$ ##$ROUTER= 3
$$ ##$RX22TY= <tty10>
$$ ##$SCMTY= <no>
$$ ##$SPECTR= 5
$$ ##$SY2FLAG= 0
$$ ##$TFXNUM= 0
$$ ##$TRIPLO2= 0
$$ ##$VTUTY= <tty05>
$$ ##$WBREFAM= (0..15)
100 100 100 100 100 100 100 100 100 100 100 100 100 100 100 100 
$$ ##$WBREFPH= (0..15)
0 0 0 0 0 0 0 0 0 0 0 0 0 0 0 0 
$$ ##$XFAC= 2
$$ ##END=
##$RELAX= 
$$ Bruker specific parameters
$$ --------------------------
##$DU= <P:\NMR-data>
##$EXPNO= 1
##$NAME= <NMR_polar_Ctrol_p30.5D>
##$PROCNO= 1
##$TYPE= <nmr>
##$USER= <Ainhoa_raw_data>
##$ACQT0= -4.83829889523336
##$AMP= (0..31)
100 100 100 100 100 100 100 100 100 100 100 100 100 100 100 100 100 100
100 100 100 100 100 100 100 100 100 100 100 100 100 100
##$ANAVPT= -1
##$AQSEQ= 0
##$AQ_mod= 3
##$AUNM= <au_zg>
##$AUTOPOS= <15 >
##$BF1= 400.13
##$BF2= 100.612769
##$BF3= 400.13
##$BF4= 400.13
##$BF5= 500.13
##$BF6= 500.13
##$BF7= 500.13
##$BF8= 500.13
##$BYTORDA= 0
##$CFDGTYP= 0
##$CFRGTYP= 5
##$CHEMSTR= <none>
##$CNST= (0..63)
1 1 145 1 1 1 1 1 1 1 1 1 1 1 1 1 1 1 1 1 1 1 1 1 1 1 1 1 1 1 1 1 1 1 1
1 1 1 1 1 1 1 1 1 1 1 1 1 1 1 1 1 1 1 1 1 1 1 1 1 1 1 1 1
##$CPDPRG= <>
##$CPDPRG1= <>
##$CPDPRG2= <>
##$CPDPRG3= <>
##$CPDPRG4= <mlev>
##$CPDPRG5= <mlev>
##$CPDPRG6= <mlev>
##$CPDPRG7= <mlev>
##$CPDPRG8= <mlev>
##$CPDPRGB= <>
##$CPDPRGT= <>
##$D= (0..63)
0 2 0 0 0 0 0 0 0 0.06 0 0 2e-005 0 0 0 0.0002 0 0 0 0 0 0 0 0 0 0 0 0
0 0 0 0 0 0 0 0 0 0 0 0 0 0 0 0 0 0 0 0 0 0 0 0 0 0 0 0 0 0 0 0 0 0 0
##$DATE= 1214939822
##$DBL= (0..7)
120 120 120 120 120 120 120 120
##$DBP= (0..7)
150 150 150 150 150 150 150 150
##$DBP07= 0
##$DBPNAM0= <>
##$DBPNAM1= <>
##$DBPNAM2= <>
##$DBPNAM3= <>
##$DBPNAM4= <>
##$DBPNAM5= <>
##$DBPNAM6= <>
##$DBPNAM7= <>
##$DBPOAL= (0..7)
0.5 0.5 0.5 0.5 0.5 0.5 0.5 0.5
##$DBPOFFS= (0..7)
0 0 0 0 0 0 0 0
##$DE= 6
##$DECBNUC= <off>
##$DECIM= 24
##$DECNUC= <off>
##$DECSTAT= 4
##$DIGMOD= 0
##$DIGTYP= 7
##$DL= (0..7)
0 120 120 120 120 120 120 120
##$DP= (0..7)
150 150 150 150 150 150 150 150
##$DP07= 0
##$DPNAME0= <>
##$DPNAME1= <>
##$DPNAME2= <>
##$DPNAME3= <>
##$DPNAME4= <>
##$DPNAME5= <>
##$DPNAME6= <>
##$DPNAME7= <>
##$DPOAL= (0..7)
0.5 0.5 0.5 0.5 0.5 0.5 0.5 0.5
##$DPOFFS= (0..7)
0 0 0 0 0 0 0 0
##$DQDMODE= 0
##$DR= 18
##$DS= 4
##$DSLIST= <SSSSSSSSSSSSSSS>
##$DSPFIRM= 0
##$DSPFVS= -1
##$DTYPA= 0
##$EXP= <AID_d2o>
##$F1LIST= <111111111111111>
##$F2LIST= <222222222222222>
##$F3LIST= <333333333333333>
##$FCUCHAN= (0..9)
0 2 1 0 0 0 0 0 0 0
##$FL1= 90
##$FL2= 90
##$FL3= 90
##$FL4= 90
##$FOV= 20
##$FQ1LIST= <freqlist>
##$FQ2LIST= <freqlist>
##$FQ3LIST= <freqlist>
##$FQ4LIST= <freqlist>
##$FQ5LIST= <freqlist>
##$FQ6LIST= <freqlist>
##$FQ7LIST= <freqlist>
##$FQ8LIST= <freqlist>
##$FRQLO3= 1882485.02994012
##$FRQLO3N= 0
##$FS= (0..7)
83 83 83 83 83 83 83 83
##$FTLPGN= 0
##$FW= 90000
##$FnMODE= 0
##$FnTYPE= 0
##$GP031= 0
##$GPNAM0= <sine.100>
##$GPNAM1= <sine.100>
##$GPNAM10= <sine.100>
##$GPNAM11= <sine.100>
##$GPNAM12= <sine.100>
##$GPNAM13= <sine.100>
##$GPNAM14= <sine.100>
##$GPNAM15= <sine.100>
##$GPNAM16= <sine.100>
##$GPNAM17= <sine.100>
##$GPNAM18= <sine.100>
##$GPNAM19= <sine.100>
##$GPNAM2= <sine.100>
##$GPNAM20= <sine.100>
##$GPNAM21= <sine.100>
##$GPNAM22= <sine.100>
##$GPNAM23= <sine.100>
##$GPNAM24= <sine.100>
##$GPNAM25= <sine.100>
##$GPNAM26= <sine.100>
##$GPNAM27= <sine.100>
##$GPNAM28= <sine.100>
##$GPNAM29= <sine.100>
##$GPNAM3= <sine.100>
##$GPNAM30= <sine.100>
##$GPNAM31= <sine.100>
##$GPNAM4= <sine.100>
##$GPNAM5= <sine.100>
##$GPNAM6= <sine.100>
##$GPNAM7= <sine.100>
##$GPNAM8= <sine.100>
##$GPNAM9= <sine.100>
##$GPX= (0..31)
0 0 0 0 0 0 0 0 0 0 0 0 0 0 0 0 0 0 0 0 0 0 0 0 0 0 0 0 0 0 0 0
##$GPY= (0..31)
0 0 0 0 0 0 0 0 0 0 0 0 0 0 0 0 0 0 0 0 0 0 0 0 0 0 0 0 0 0 0 0
##$GPZ= (0..31)
0 0 0 0 0 0 0 0 0 0 0 0 0 0 0 0 0 0 0 0 0 0 0 0 0 0 0 0 0 0 0 0
##$GRDPROG= <>
##$GRPDLY= -1
##$HDDUTY= 20
##$HDRATE= 20
##$HGAIN= (0..3)
0 0 0 0
##$HL1= 1
##$HL2= 35
##$HL3= 16
##$HL4= 17
##$HOLDER= 0
##$HPMOD= (0..7)
0 0 0 0 0 0 0 0
##$HPPRGN= 0
##$IN= (0..63)
0.001 0.001 0.001 0.001 0.001 0.001 0.001 0.001 0.001 0.001 0.001 0.001
0.001 0.001 0.001 0.001 0.001 0.001 0.001 0.001 0.001 0.001 0.001 0.001
0.001 0.001 0.001 0.001 0.001 0.001 0.001 0.001 0.001 0.001 0.001 0.001
0.001 0.001 0.001 0.001 0.001 0.001 0.001 0.001 0.001 0.001 0.001 0.001
0.001 0.001 0.001 0.001 0.001 0.001 0.001 0.001 0.001 0.001 0.001 0.001
0.001 0.001 0.001 0.001
##$INF= (0..7)
0 0 0 0 0 0 0 0
##$INP= (0..63)
0 0 0 0 0 0 0 0 0 0 0 0 0 0 0 0 0 0 0 0 0 0 0 0 0 0 0 0 0 0 0 0 0 0 0 0
0 0 0 0 0 0 0 0 0 0 0 0 0 0 0 0 0 0 0 0 0 0 0 0 0 0 0 0
##$INSTRUM= <avance400>
##$L= (0..31)
1 1 1 1 1 1 1 1 1 1 1 1 1 1 1 1 1 1 1 1 1 1 1 1 1 1 1 1 1 1 1 1
##$LFILTER= 200
##$LGAIN= -5
##$LINPSTP= 10
##$LOCKED= yes
##$LOCKFLD= 3193
##$LOCKGN= 97.3000030517578
##$LOCKPOW= -25
##$LOCKPPM= 4.69999980926514
##$LOCNUC= <2H>
##$LOCPHAS= 356
##$LOCSHFT= yes
##$LOCSW= 0
##$LTIME= 0.200000002980232
##$MASR= 4200
##$MASRLST= <masrlst>
##$NBL= 1
##$NC= -2
##$NLOGCH= 1
##$NS= 1024
##$NUC1= <1H>
##$NUC2= <13C>
##$NUC3= <off>
##$NUC4= <off>
##$NUC5= <off>
##$NUC6= <off>
##$NUC7= <off>
##$NUC8= <off>
##$NUCLEI= 0
##$NUCLEUS= <off>
##$O1= 1885.29
##$O2= 4979.85804243228
##$O3= 1900.52349393
##$O4= 1900.52349393
##$O5= 0
##$O6= 0
##$O7= 0
##$O8= 0
##$OBSCHAN= (0..9)
0 0 0 0 0 0 0 0 0 0
##$OVERFLW= 0
##$P= (0..63)
7.6 7.6 15.2 14.9 29.8 16.5 25 50 0 0 0 0 0 0 0 200000 1000 2500 0 600
2500 0 0 0 0 200 0 7.6 1000 0 0 0 0 0 0 0 0 0 0 0 0 0 0 0 0 0 0 0 0 0 0
0 0 0 0 0 0 0 0 0 0 0 0 0
##$PACOIL= (0..15)
0 0 0 0 0 0 0 0 0 0 0 0 0 0 0 0
##$PAPS= 2
##$PARMODE= 0
##$PCPD= (0..9)
100 100 70 100 100 100 100 100 100 100
##$PHCOR= (0..31)
0 0 0 0 0 0 0 0 0 0 0 0 0 0 0 0 0 0 0 0 0 0 0 0 0 0 0 0 0 0 0 0
##$PHLIST= <>
##$PHP= 1
##$PH_ref= 0
##$PL= (0..63)
120 0 -4 120 120 120 120 120 120 80 10.34 22.38 9 120 120 120 120 120 0
120 120 120 120 120 120 120 120 22.38 120 120 9 120 120 120 120 120 120
120 120 120 120 120 120 120 120 120 120 120 120 120 120 120 120 120 120
120 120 120 120 120 120 120 120 120
##$PLSTEP= 0.1
##$PLSTRT= -6
##$POWMOD= 0
##$PQPHASE= 0
##$PQSCALE= 0
##$PR= 1
##$PRECHAN= (0..15)
-1 1 2 -1 -1 -1 -1 -1 -1 -1 -1 -1 -1 -1 -1 -1
##$PRGAIN= 0
##$PROBHD= <5 mm PABBI 1H-BB Z-GRD Z811201/0006
>
##$PROSOL= no
##$PULPROG= <zgpr>
##$PW= 0
##$PYNM= <acqu.py>
##$QNP= 1
##$RD= 0
##$RECCHAN= (0..15)
-1 -1 -1 -1 -1 -1 -1 -1 -1 -1 -1 -1 -1 -1 -1 -1
##$RECPH= 0
##$RECPRE= (0..15)
-1 -1 -1 -1 -1 -1 -1 -1 -1 -1 -1 -1 -1 -1 -1 -1
##$RECPRFX= (0..15)
-1 -1 -1 -1 -1 -1 -1 -1 -1 -1 -1 -1 -1 -1 -1 -1
##$RECSEL= (0..15)
0 0 0 0 0 0 0 0 0 0 0 0 0 0 0 0
##$RG= 456.1
##$RO= 0
##$ROUTWD1= (0..23)
0 0 0 0 0 0 0 0 0 0 0 0 0 0 0 0 0 0 0 0 1 1 0 0
##$ROUTWD2= (0..23)
0 0 0 0 0 1 0 0 0 0 0 0 0 0 0 0 0 0 1 0 1 1 0 0
##$RSEL= (0..9)
0 1 2 0 0 0 0 0 0 0
##$S= (0..7)
83 4 83 83 83 83 83 83
##$SEOUT= 0
##$SFO1= 400.13188529
##$SFO2= 100.617748858042
##$SFO3= 400.131900523494
##$SFO4= 400.131900523494
##$SFO5= 500.13
##$SFO6= 500.13
##$SFO7= 500.13
##$SFO8= 500.13
##$SOLVENT= <D2O>
##$SP= (0..31)
1 120 120 120 0 0 120 120 0 0 0 120 0 0 120 0 150 150 120 120.87 118.96
122.27 114.95 150 150 150 150 150 150 120 120 120
##$SP07= 0
##$SPECTR= 0
##$SPNAM0= <gauss>
##$SPNAM1= <Gaus1.1000>
##$SPNAM10= <gauss>
##$SPNAM11= <Gaus1.1000>
##$SPNAM12= <gauss>
##$SPNAM13= <gauss>
##$SPNAM14= <Gaus1.1000>
##$SPNAM15= <Gaus1.1000>
##$SPNAM16= <gauss>
##$SPNAM17= <gauss>
##$SPNAM18= <Gaus1.1000>
##$SPNAM19= <Gaus1.1000>
##$SPNAM2= <Gaus1.1000>
##$SPNAM20= <Gaus1.1000>
##$SPNAM21= <Gaus1.1000>
##$SPNAM22= <Gaus1.1000>
##$SPNAM23= <gauss>
##$SPNAM24= <gauss>
##$SPNAM25= <gauss>
##$SPNAM26= <gauss>
##$SPNAM27= <gauss>
##$SPNAM28= <gauss>
##$SPNAM29= <Gaus1.1000>
##$SPNAM3= <Gaus1.1000>
##$SPNAM30= <Gaus1.1000>
##$SPNAM31= <Gaus1.1000>
##$SPNAM4= <gauss>
##$SPNAM5= <gauss>
##$SPNAM6= <Gaus1.1000>
##$SPNAM7= <Gaus1.1000>
##$SPNAM8= <gauss>
##$SPNAM9= <gauss>
##$SPOAL= (0..31)
0.5 0.5 0.5 0.5 0.5 0.5 0.5 0.5 0.5 0.5 0.5 0.5 0.5 0.5 0.5 0.5 0.5 0.5
0.5 0.5 0.5 0.5 0.5 0.5 0.5 0.5 0.5 0.5 0.5 0.5 0.5 0.5
##$SPOFFS= (0..31)
0 0 0 0 0 0 0 0 0 0 0 0 0 0 0 0 0 0 0 0 0 0 0 0 0 0 0 0 0 0 0 0
##$SUBNAM0= <"">
##$SUBNAM1= <"">
##$SUBNAM2= <"">
##$SUBNAM3= <"">
##$SUBNAM4= <"">
##$SUBNAM5= <"">
##$SUBNAM6= <"">
##$SUBNAM7= <"">
##$SUBNAM8= <"">
##$SUBNAM9= <"">
##$SW= 12.4709380669908
##$SWIBOX= (0..15)
0 1 2 0 0 0 0 0 0 0 0 0 0 0 0 0
##$SW_h= 4990.01996007984
##$SWfinal= 0
##$TD= 16244
##$TD0= 1
##$TE= 301.7
##$TE2= 300
##$TE3= 300
##$TEG= 300
##$TL= (0..7)
0 120 120 120 120 120 120 120
##$TP= (0..7)
150 150 150 150 150 150 150 150
##$TP07= 0
##$TPNAME0= <>
##$TPNAME1= <>
##$TPNAME2= <>
##$TPNAME3= <>
##$TPNAME4= <>
##$TPNAME5= <>
##$TPNAME6= <>
##$TPNAME7= <>
##$TPOAL= (0..7)
0.5 0.5 0.5 0.5 0.5 0.5 0.5 0.5
##$TPOFFS= (0..7)
0 0 0 0 0 0 0 0
##$TUNHIN= 0
##$TUNHOUT= 0
##$TUNXOUT= 0
##$USERA1= <user>
##$USERA2= <user>
##$USERA3= <user>
##$USERA4= <user>
##$USERA5= <user>
##$V9= 5
##$VALIST= <valist>
##$VCLIST= <CCCCCCCCCCCCCCC>
##$VD= 0
##$VDLIST= <DDDDDDDDDDDDDDD>
##$VPLIST= <PPPPPPPPPPPPPPP>
##$VTLIST= <TTTTTTTTTTTTTTT>
##$WBST= 1024
##$WBSW= 15.53612
##$XGAIN= (0..3)
0 0 0 0
##$XL= 0
##$YL= 0
##$YMAX_a= 32936072
##$YMIN_a= -26706841
##$ZGOPTNS= <>
##$ZL1= 120
##$ZL2= 120
##$ZL3= 120
##$ZL4= 120
##$ABSF1= 10
##$ABSF2= 0
##$ABSG= 5
##$ABSL= 3
##$ALPHA= 0
##$AQORDER= 0
##$ASSFAC= 0
##$ASSFACI= 0
##$ASSFACX= 0
##$ASSWID= 0
##$AUNMP= <proc_1H_AID>
##$AXLEFT= 0
##$AXNAME= <>
##$AXNUC= <off>
##$AXRIGHT= 0
##$AXTYPE= 0
##$AXUNIT= <>
##$AZFE= 0.1
##$AZFW= 0.1
##$BCFW= 1
##$BC_mod= 2
##$BYTORDP= 0
##$COROFFS= 0
##$CY= 12.5
##$DATMOD= 1
##$DC= 2
##$DFILT= <>
##$DTYPP= 0
##$F1P= 9.9967504570787
##$F2P= -9.53364507338961e-007
##$FCOR= 1
##$FTSIZE= 65536
##$FT_mod= 4
##$GAMMA= 1
##$GB= 0
##$INTBC= 1
##$INTSCL= 1
##$ISEN= 128
##$LB= 1
##$LEV0= 0
##$LPBIN= 0
##$MAXI= 10000
##$MC2= 0
##$MEAN= 0
##$ME_mod= 0
##$MI= 0.02
##$NCOEF= 0
##$NC_proc= 0
##$NLEV= 6
##$NOISF1= 8.174992
##$NOISF2= 6.675002
##$NSP= 1
##$NTH_PI= 0
##$NZP= 0
##$OFFSET= 12.28285
##$PC= 1
##$PHC0= -5.59669
##$PHC1= -11.56958
##$PH_mod= 0
##$PKNL= yes
##$PPARMOD= 0
##$PPDIAG= 0
##$PPIPTYP= 0
##$PPMPNUM= 100
##$PPRESOL= 1
##$PSCAL= 0
##$PSIGN= 0
##$PYNMP= <proc.py>
##$REVERSE= no
##$SF= 400.129461838569
##$SI= 65536
##$SIGF1= 5.6
##$SIGF2= 5.2
##$SINO= 400
##$SIOLD= 65536
##$SPECTYP= <>
##$SREGLST= <1H.D2O>
##$SSB= 2
##$STSI= 0
##$STSR= 0
##$SW_p= 4990.01996007983
##$SYMM= 0
##$S_DEV= 0
##$TDeff= 16244
##$TDoff= 0
##$TI= <>
##$TILT= no
##$TM1= 0
##$TM2= 0
##$TOPLEV= 0
##$USERP1= <user>
##$USERP2= <user>
##$USERP3= <user>
##$USERP4= <user>
##$USERP5= <user>
##$WDW= 4
##$XDIM= 8192
##$YMAX_p= 0
##$YMIN_p= 0
##$CURPLOT= <\\rik006s\net8_hp>
##$CURPRIN= <$\\rik006s\net8_hp>
##$DFORMAT= <normdp>
##$LAYOUT= <+/1d_h.xwp>
##$LFORMAT= <normlp>
##$PFORMAT= <normpl>
##$SURQMSG= 1
$$ End of Bruker specific parameters
$$ ---------------------------------
##NTUPLES= NMR FID
##VAR_NAME=  TIME,          FID/REAL,        FID/IMAG
##SYMBOL=    X,             R,               I
##VAR_TYPE=  INDEPENDENT,   DEPENDENT,       DEPENDENT
##VAR_FORM=  AFFN,          ASDF,            ASDF
##VAR_DIM=   8122,          8122,            8122
##UNITS=     SECONDS,       ARBITRARY UNITS, ARBITRARY UNITS
##FACTOR=    0.0002004,     1,               1
##FIRST=     0,             23814724,        -5941309
##LAST=      1.6274484,     3093239,         1659852
##MIN=       0,             -26706841,       -26706841
##MAX=       1.6274484,     30986960,        30986960
$$ Real data points
##PAGE= N=1
##DATA TABLE= (X++(R..R)), XYDATA
0 23814724
1 30986960
2 21387840
3 25549680
4 28679059
5 28401040
6 22392429
7 23689166
8 28686625
9 29977788
10 27025149
11 24247070
12 25846920
13 30605429
14 27625768
15 24529580
16 25163124
17 28334203
18 29050350
19 24606145
20 22698042
21 27688841
22 29287842
23 27370546
24 23799453
25 25555457
26 29842135
27 27534519
28 23419427
29 24588684
30 27232075
31 29290574
32 25684952
33 23404906
34 26512870
35 28569876
36 27187880
37 23921234
38 23380483
39 28141126
40 27597415
41 24233621
42 24265899
43 26586172
44 28326360
45 25362568
46 22386782
47 25840125
48 27925571
49 26823888
50 23790739
51 23394504
52 27891096
53 28104837
54 23592793
55 22525746
56 24696512
57 28417170
58 26192443
59 21446323
60 23627962
61 27742184
62 27748610
63 24212845
64 21613899
65 26128877
66 27857849
67 24293220
68 22176701
69 23359231
70 26390733
71 25994865
72 22151778
73 23626476
74 26421072
75 26451855
76 23842775
77 21050905
78 24524565
79 27645937
80 24338991
81 21590321
82 22300433
83 26514293
84 26884644
85 21217951
86 20822066
87 24918502
88 26282091
89 23868728
90 20249555
91 23209425
92 27013148
93 24351888
94 21359780
95 21203595
96 24499220
97 26403941
98 21980131
99 20346717
100 23220690
101 25333249
102 24434615
103 20575824
104 21773200
105 26128124
106 24317710
107 20700883
108 19765756
109 23080711
110 25668601
111 21157590
112 18668571
113 22360933
114 25590405
115 25005312
116 20017932
117 19399248
118 24111163
119 24151019
120 20812959
121 18697407
122 20999049
123 25420086
124 22902120
125 19127693
126 20618009
127 23465582
128 24115621
129 19991319
130 18351280
131 22871845
132 23623733
133 20554804
134 18181014
135 19693563
136 24261187
137 22826151
138 18656335
139 19521939
140 22425851
141 23944061
142 19826035
143 16264052
144 20514588
145 23588774
146 21431572
147 17954027
148 17844346
149 22834225
150 22690969
151 17897607
152 17749086
153 20790329
154 23265075
155 20509756
156 16228541
157 18991687
158 22108269
159 20983443
160 17937145
161 16497527
162 20778487
163 22568192
164 18400182
165 16721133
166 18680871
167 22091097
168 20748742
169 15516012
170 16963101
171 21068049
172 20735671
173 17357088
174 14873153
175 18973646
176 22143808
177 18580574
178 16210416
179 17299520
180 20363029
181 20469517
182 15715310
183 15580558
184 18892343
185 19583518
186 17736689
187 14977698
188 17529484
189 21149987
190 18256394
191 15147601
192 15465158
193 18741736
194 20019665
195 15448540
196 14443788
197 18243922
198 19602134
199 17639877
200 13909465
201 15369944
202 19658913
203 17918938
204 14711002
205 14381490
206 17198269
207 19661989
208 15758287
209 13272093
210 16243398
211 18398636
212 17515118
213 13631436
214 13598351
215 18020730
216 17298203
217 14174129
218 13504868
219 15836323
220 18727346
221 15664784
222 12546692
223 14842894
224 16921098
225 16576931
226 12927502
227 12009959
228 16843947
229 17634503
230 14187861
231 12332894
232 14117263
233 17926282
234 15423201
235 10977101
236 12738882
237 15863053
238 16454024
239 13049818
240 10896920
241 15171223
242 16859672
243 13927438
244 11578708
245 12167260
246 16096776
247 15357759
248 10768490
249 11264576
250 14298029
251 15975020
252 13169229
253  9618272
254 13048694
255 16102548
256 13661864
257 10533585
258 10277359
259 14672307
260 15503573
261 10955191
262 10361886
263 12940086
264 14753832
265 12683280
266  8583822
267 10951973
268 14711648
269 13511173
270 10560333
271  9173789
272 12880397
273 14952678
274 10562679
275  8618467
276 10884404
277 13812857
278 13025823
279  8316103
280  9205773
281 13394881
282 13023161
283 10067233
284  7841679
285 10963010
286 14257382
287 10599818
288  7542354
289  8968415
290 12261576
291 13020780
292  8426878
293  7675080
294 11784738
295 12630159
296 10073045
297  6787382
298  8493202
299 12691335
300 10433730
301  7123207
302  7871066
303 10993686
304 12608605
305  8344984
306  6182553
307  9736322
308 11291205
309  9564143
310  6172730
311  6876802
312 11689186
313 10802049
314  6901843
315  6329528
316  8877225
317 11474639
318  8059112
319  4877804
320  7964521
321 10466716
322  9560641
323  6071781
324  5340788
325  9969080
326 10292501
327  6488715
328  5067179
329  6944817
330 10211001
331  8065991
332  4199034
333  6293646
334  9187794
335  9384247
336  6266352
337  4099982
338  7817348
339  9214406
340  5967546
341  4120236
342  5359122
343  9020203
344  8065068
345  3848710
346  4939937
347  7805979
348  8365092
349  5709575
350  2852927
351  6024102
352  8382070
353  5726310
354  3473093
355  3949686
356  7701061
357  8035610
358  3522182
359  3357584
360  6167879
361  7356752
362  5176567
363  1725898
364  4357083
365  7836334
366  5865769
367  3078697
368  2555603
369  5935798
370  7373897
371  3078091
372  1748762
373  4363520
374  6397454
375  5344813
376  1454218
377  2740116
378  6574039
379  5341955
380  2337645
381  1073335
382  4015111
383  6562032
384  2911772
385   812801
386  3147586
387  5584606
388  5097816
389   740746
390   701202
391  4995847
392  4891214
393  1963666
394    37361
395  2480779
396  5989312
397  2997870
398  -181683
399  1469987
400  4253968
401  4752975
402   497269
403  -967568
404  3112251
405  4206871
406  1867025
407  -663789
408   681213
409  5036634
410  3439928
411  -582996
412  -384951
413  2224301
414  3872656
415   345196
416 -2198920
417  1576467
418  3675852
419  1862429
420 -1080412
421  -922945
422  3279482
423  2682235
424 -1367357
425 -1645499
426   853829
427  3392184
428   766136
429 -2907150
430  -246631
431  2549412
432  1539029
433 -1694567
434 -2934100
435  1325949
436  2526191
437 -1249013
438 -2612685
439  -664618
440  2476934
441   869339
442 -3629294
443 -2096489
444  1140914
445   949557
446 -2006963
447 -4163958
448  -428075
449  2110069
450 -1078533
451 -3329510
452 -2403479
453   893627
454   601974
455 -4100788
456 -3858844
457  -335918
458   602338
459 -1727664
460 -4835275
461 -2214611
462  1110842
463 -1305607
464 -4077725
465 -4029848
466  -899401
467   231869
468 -4006217
469 -5005542
470 -1955255
471  -273842
472 -1657744
473 -5144321
474 -3762223
475   -82461
476 -1926250
477 -5061469
478 -5445078
479 -2261483
480  -154286
481 -4041752
482 -5945153
483 -3133971
484 -1174372
485 -2121645
486 -5991417
487 -5814515
488 -1670122
489 -1892535
490 -4647439
491 -6120547
492 -4119629
493 -1048164
494 -3753611
495 -6711854
496 -5137004
497 -2954689
498 -2708398
499 -6056708
500 -6829928
501 -2725260
502 -2272229
503 -5035947
504 -6838266
505 -5351641
506 -2194583
507 -4510323
508 -7842714
509 -6207843
510 -3678887
511 -3021607
512 -6236240
513 -8039424
514 -4287212
515 -2837453
516 -5259685
517 -7782428
518 -7331589
519 -3390127
520 -4093622
521 -8128275
522 -7877136
523 -5127872
524 -3266552
525 -5915163
526 -9077076
527 -6174202
528 -3912824
529 -5735855
530 -8323952
531 -8541001
532 -4661346
533 -4213487
534 -8142616
535 -8641358
536 -6307565
537 -4217714
538 -6339446
539 -10214015
540 -7933688
541 -4638456
542 -5734668
543 -8630724
544 -9804593
545 -6008414
546 -4234891
547 -8046987
548 -9806315
549 -8178156
550 -5576748
551 -6244962
552 -10242272
553 -9357206
554 -5988183
555 -6014091
556 -8423719
557 -10581197
558 -7864112
559 -5263146
560 -8555879
561 -10902801
562 -9350691
563 -6134829
564 -6117273
565 -10602579
566 -10619082
567 -6793208
568 -6354544
569 -9011417
570 -11904748
571 -9701514
572 -5996589
573 -8152775
574 -11051409
575 -10720514
576 -7802313
577 -6158515
578 -10027120
579 -11935710
580 -9047824
581 -7301940
582 -8526141
583 -12025832
584 -11513344
585 -7272683
586 -8107495
587 -11221813
588 -11524600
589 -8904431
590 -6909536
591 -10586303
592 -13020625
593 -10017247
594 -8005920
595 -9016377
596 -12384185
597 -12488587
598 -8057166
599 -7957906
600 -11557560
601 -13286049
602 -11277335
603 -7564580
604 -9575822
605 -13419083
606 -11951445
607 -9068566
608 -8480614
609 -11843794
610 -13944051
611 -10182662
612 -8711983
613 -11448131
614 -13468981
615 -12506990
616 -8939168
617 -9687001
618 -13330027
619 -12634125
620 -10273767
621 -9446991
622 -12162220
623 -14858132
624 -11623692
625 -9179216
626 -11405534
627 -13741240
628 -13390213
629 -9777910
630 -9676472
631 -13692428
632 -13971071
633 -11669859
634 -10167887
635 -11925001
636 -15224836
637 -13207089
638 -10248953
639 -11281157
640 -13440691
641 -14244463
642 -11413827
643 -10333952
644 -13930515
645 -14880644
646 -12777952
647 -10897686
648 -12105601
649 -15559635
650 -13880964
651 -10534010
652 -11801325
653 -14413060
654 -15297938
655 -12320406
656 -10543717
657 -14086693
658 -15771163
659 -13900147
660 -11559039
661 -11671521
662 -15504447
663 -15619582
664 -12151963
665 -11879318
666 -14163188
667 -16339618
668 -14150571
669 -10831105
670 -13368145
671 -16003875
672 -14799124
673 -12352837
674 -12110036
675 -16109030
676 -16863988
677 -13046312
678 -12205012
679 -14273604
680 -16575934
681 -14996637
682 -11336743
683 -13306658
684 -16761724
685 -16410513
686 -13727994
687 -11984985
688 -15394301
689 -17686981
690 -14430762
691 -12341147
692 -13669207
693 -16826887
694 -16864371
695 -12768940
696 -13060879
697 -16544045
698 -17208094
699 -15093281
700 -12715683
701 -15089735
702 -17958267
703 -15455398
704 -13117112
705 -13892089
706 -16853792
707 -17656907
708 -13723032
709 -13198351
710 -16829661
711 -18029041
712 -15918797
713 -12782348
714 -14551564
715 -18453068
716 -16893944
717 -14011218
718 -14001947
719 -16898990
720 -18922216
721 -15384084
722 -13209468
723 -15854513
724 -17984195
725 -17392402
726 -14226210
727 -14342955
728 -18307021
729 -18149212
730 -15348410
731 -14181309
732 -16227292
733 -19040548
734 -16394910
735 -13620931
736 -16045067
737 -18611743
738 -18363234
739 -15197229
740 -14664041
741 -18429534
742 -18573759
743 -15788541
744 -14490219
745 -16003582
746 -19305144
747 -17931599
748 -14677477
749 -15867369
750 -18453489
751 -19303628
752 -16360327
753 -14194340
754 -17644480
755 -19369379
756 -17048894
757 -14958051
758 -15776641
759 -19546189
760 -19070330
761 -15311603
762 -15851379
763 -18490227
764 -19624222
765 -17061821
766 -14393793
767 -17441135
768 -19997639
769 -18204599
770 -15735090
771 -15498400
772 -19188009
773 -20147502
774 -16440926
775 -15563815
776 -17788444
777 -20019053
778 -18690488
779 -15156773
780 -16813053
781 -19946121
782 -19269513
783 -16986528
784 -15763179
785 -18529096
786 -20218465
787 -17155096
788 -15956824
789 -17785908
790 -20088020
791 -19580796
792 -16063296
793 -16842140
794 -20023025
795 -19647420
796 -17369455
797 -15876612
798 -18554795
799 -21089287
800 -18255377
801 -16288053
802 -17748264
803 -20173209
804 -20283342
805 -16591328
806 -16266312
807 -19520073
808 -20129339
809 -18413469
810 -16342489
811 -18045072
812 -21369688
813 -19573185
814 -16905085
815 -17330763
816 -19712363
817 -20838499
818 -17415197
819 -16141191
820 -19504574
821 -20797634
822 -19181542
823 -16742236
824 -17876785
825 -21490875
826 -20115715
827 -17087662
828 -17217213
829 -19505116
830 -21338868
831 -18489102
832 -16279605
833 -19096440
834 -21156634
835 -20229618
836 -17226095
837 -16889855
838 -20861318
839 -21071725
840 -17923179
841 -17006242
842 -19108482
843 -22012047
844 -19869606
845 -16445595
846 -18436229
847 -21066205
848 -20756740
849 -17739576
850 -16570812
851 -20439410
852 -21689295
853 -18882265
854 -17441619
855 -18733140
856 -21810150
857 -20771973
858 -16921591
859 -17723379
860 -20543850
861 -21359737
862 -18950528
863 -16690506
864 -19889262
865 -22230636
866 -19838109
867 -17563671
868 -17946151
869 -21197800
870 -21446682
871 -17707560
872 -17679624
873 -20415463
874 -21813457
875 -20038454
876 -17084324
877 -19197105
878 -22084737
879 -20410764
880 -17941079
881 -17574254
882 -20682631
883 -22003327
884 -18439263
885 -17468475
886 -20039781
887 -21951965
888 -20771657
889 -17300171
890 -18404190
891 -21761895
892 -21061293
893 -18684351
894 -17463054
895 -19952788
896 -22452783
897 -19738856
898 -17736384
899 -19302668
900 -21492172
901 -21394446
902 -17857458
903 -17692651
904 -21237637
905 -21555003
906 -19497881
907 -17834490
908 -19643558
909 -22481394
910 -20143664
911 -17554253
912 -18733440
913 -20995823
914 -21660832
915 -18641011
916 -17784518
917 -21065994
918 -21870123
919 -20032054
920 -17887010
921 -18739766
922 -22086273
923 -20871111
924 -17895487
925 -18301745
926 -20674158
927 -22257873
928 -19473438
929 -17403269
930 -20314348
931 -21868817
932 -20397766
933 -18052713
934 -18291817
935 -21860092
936 -21561068
937 -18526384
938 -18387525
939 -20283073
940 -22090742
941 -19950539
942 -17307814
943 -19585369
944 -21625524
945 -20739394
946 -18442157
947 -17926342
948 -21498475
949 -22227713
950 -19069975
951 -18139087
952 -19804781
953 -22049828
954 -20475638
955 -17151893
956 -18860859
957 -21558148
958 -21316319
959 -19003753
960 -17553591
961 -20681159
962 -22387984
963 -19469985
964 -17738179
965 -18876895
966 -21725836
967 -21318280
968 -17601506
969 -18250350
970 -21250086
971 -21761722
972 -19624354
973 -17223032
974 -19560578
975 -22119726
976 -19956294
977 -17900474
978 -18489447
979 -21391352
980 -22070052
981 -18346328
982 -17687585
983 -20352699
984 -21502011
985 -20016846
986 -17138080
987 -18653057
988 -22020436
989 -20726879
990 -18227013
991 -17921722
992 -20630947
993 -22292941
994 -18826736
995 -17206211
996 -19702435
997 -21461351
998 -20547207
999 -17372098
1000 -17984670
1001 -21699808
1002 -21219377
1003 -18578277
1004 -17437076
1005 -19510198
1006 -22061580
1007 -19423807
1008 -16935574
1009 -18803600
1010 -21167143
1011 -21290328
1012 -18053134
1013 -17300730
1014 -20916599
1015 -21373179
1016 -18852836
1017 -17061694
1018 -18491937
1019 -21703920
1020 -20168700
1021 -17244599
1022 -18320619
1023 -20609822
1024 -21387236
1025 -18477604
1026 -16652533
1027 -19731279
1028 -21093458
1029 -19235886
1030 -17310409
1031 -17927484
1032 -21343001
1033 -20779499
1034 -17515906
1035 -17676311
1036 -19745114
1037 -21094134
1038 -18780279
1039 -16293223
1040 -18955895
1041 -21049044
1042 -19669065
1043 -17525800
1044 -17345409
1045 -20618169
1046 -20984444
1047 -17617651
1048 -16917117
1049 -18734870
1050 -20789289
1051 -19506153
1052 -16427752
1053 -18102923
1054 -20715970
1055 -20075137
1056 -17827087
1057 -16618260
1058 -19464333
1059 -20880728
1060 -17989721
1061 -16779970
1062 -18215519
1063 -20406300
1064 -19799364
1065 -16490461
1066 -17315225
1067 -19982201
1068 -19819958
1069 -17898462
1070 -16287642
1071 -18620472
1072 -20762906
1073 -18324177
1074 -16646908
1075 -17697371
1076 -20054680
1077 -20112198
1078 -16449226
1079 -16264330
1080 -19219239
1081 -19775388
1082 -18008638
1083 -15828321
1084 -17680119
1085 -20644413
1086 -18814497
1087 -16549083
1088 -16886293
1089 -19117574
1090 -20056820
1091 -16673366
1092 -15531175
1093 -18362825
1094 -19739544
1095 -18595408
1096 -15992857
1097 -16825159
1098 -20101365
1099 -18879793
1100 -16195669
1101 -16009759
1102 -18200750
1103 -19982166
1104 -17249957
1105 -15385304
1106 -17721832
1107 -19324255
1108 -18602741
1109 -15840553
1110 -15714630
1111 -19215390
1112 -19101799
1113 -16399229
1114 -15500214
1115 -17289777
1116 -19822584
1117 -17733003
1118 -14938469
1119 -16620930
1120 -18720874
1121 -18637725
1122 -15851074
1123 -14755867
1124 -18239347
1125 -19179022
1126 -16672143
1127 -15217495
1128 -16376484
1129 -19193305
1130 -17970962
1131 -14734335
1132 -15651354
1133 -17913968
1134 -18578937
1135 -16213571
1136 -14173905
1137 -17152343
1138 -19120407
1139 -17076343
1140 -14969415
1141 -15226768
1142 -18328626
1143 -18268546
1144 -14737467
1145 -14680669
1146 -17033352
1147 -18554904
1148 -16852657
1149 -13958279
1150 -15942957
1151 -18352816
1152 -16898593
1153 -14694646
1154 -14325805
1155 -17329694
1156 -18347345
1157 -15101147
1158 -14339874
1159 -16347527
1160 -18083322
1161 -16882583
1162 -13517730
1163 -14634330
1164 -17595009
1165 -16948500
1166 -14748253
1167 -13598770
1168 -16264421
1169 -18394328
1170 -15523239
1171 -13637650
1172 -14983456
1173 -17214577
1174 -17080185
1175 -13585692
1176 -13639514
1177 -16802833
1178 -17021487
1179 -15090970
1180 -13293110
1181 -14983617
1182 -17530090
1183 -15444465
1184 -13377343
1185 -14233544
1186 -16239532
1187 -16817104
1188 -13801091
1189 -13159331
1190 -16108691
1191 -16736374
1192 -15067423
1193 -12912429
1194 -13871348
1195 -16869591
1196 -15523739
1197 -12977120
1198 -13306089
1199 -15483626
1200 -16933893
1201 -14104192
1202 -12288761
1203 -14881546
1204 -16258460
1205 -15014441
1206 -12550898
1207 -12697873
1208 -16042344
1209 -15744095
1210 -13100509
1211 -12781388
1212 -14537791
1213 -16377871
1214 -14132084
1215 -11580425
1216 -13523958
1217 -15312605
1218 -14844404
1219 -12709457
1220 -12077441
1221 -15232975
1222 -15793459
1223 -13134195
1224 -12015199
1225 -13195639
1226 -15545296
1227 -14167509
1228 -11117683
1229 -12514955
1230 -14847076
1231 -14900583
1232 -12698699
1233 -11186482
1234 -14053184
1235 -15449276
1236 -13010671
1237 -11391948
1238 -12124639
1239 -14764402
1240 -14387882
1241 -11199373
1242 -11818190
1243 -14018209
1244 -14362893
1245 -12494961
1246 -10508070
1247 -12794753
1248 -14781775
1249 -12828460
1250 -11086500
1251 -11389383
1252 -14051265
1253 -14481249
1254 -11055798
1255 -10669978
1256 -13019954
1257 -14138133
1258 -12583422
1259 -9741656
1260 -11318790
1261 -14181400
1262 -12959412
1263 -10891986
1264 -10573928
1265 -13046494
1266 -14225261
1267 -10933079
1268 -9771147
1269 -11920361
1270 -13391605
1271 -12483772
1272 -9618634
1273 -10510317
1274 -13642490
1275 -12883186
1276 -10537853
1277 -9478473
1278 -11553573
1279 -13726151
1280 -11054829
1281 -8987499
1282 -10727499
1283 -12961956
1284 -13000051
1285 -9663498
1286 -9049883
1287 -12350185
1288 -12769695
1289 -10488469
1290 -8562780
1291 -9993086
1292 -13161265
1293 -11606755
1294 -8893881
1295 -9596231
1296 -11668312
1297 -12558140
1298 -9770241
1299 -8199621
1300 -10971127
1301 -12101700
1302 -10573838
1303 -8572154
1304 -8991410
1305 -12056835
1306 -11454672
1307 -8721821
1308 -8781307
1309 -10506902
1310 -11876228
1311 -9685525
1312 -7451714
1313 -9750069
1314 -11492250
1315 -10507925
1316 -8453200
1317 -8140902
1318 -11160108
1319 -11270141
1320 -8275375
1321 -7699726
1322 -9378480
1323 -11311421
1324 -9699793
1325 -6936166
1326 -8833666
1327 -11017297
1328 -10235291
1329 -8029308
1330 -7086667
1331 -9861265
1332 -10789375
1333 -8122448
1334 -7113877
1335 -8357089
1336 -10642708
1337 -10014508
1338 -6820727
1339 -7478416
1340 -9759020
1341 -9727300
1342 -7790109
1343 -6100281
1344 -8590917
1345 -10621480
1346 -8321771
1347 -6581285
1348 -7317503
1349 -9802667
1350 -9827253
1351 -6308363
1352 -6202964
1353 -8716623
1354 -9294693
1355 -7784731
1356 -5756117
1357 -7462394
1358 -9845640
1359 -8190941
1360 -6304711
1361 -6289919
1362 -8320337
1363 -9272829
1364 -6298822
1365 -5402507
1366 -7727049
1367 -8901119
1368 -7811700
1369 -5192835
1370 -6071327
1371 -9081878
1372 -8118502
1373 -5798367
1374 -5208799
1375 -7160907
1376 -8899121
1377 -6272704
1378 -4599397
1379 -6631546
1380 -8243069
1381 -7746704
1382 -5041179
1383 -4864765
1384 -7778717
1385 -7574224
1386 -5469080
1387 -4583972
1388 -6104918
1389 -8397289
1390 -6481354
1391 -4215133
1392 -5585839
1393 -7179595
1394 -7097152
1395 -4564878
1396 -3754578
1397 -6736611
1398 -7377294
1399 -5420954
1400 -4064098
1401 -5036811
1402 -7716734
1403 -6359947
1404 -3315110
1405 -4103924
1406 -6258807
1407 -7020929
1408 -4643039
1409 -2939839
1410 -5745369
1411 -7105642
1412 -5209668
1413 -3310180
1414 -3636056
1415 -6489724
1416 -6153691
1417 -3187508
1418 -3360497
1419 -5235212
1420 -6410772
1421 -4704871
1422 -2371557
1423 -4323935
1424 -6198081
1425 -4968466
1426 -2956691
1427 -2444922
1428 -5309265
1429 -6082120
1430 -3050240
1431 -2352976
1432 -4224276
1433 -6045786
1434 -4704292
1435 -1546925
1436 -2889262
1437 -5430426
1438 -4721880
1439 -2609014
1440 -1584266
1441 -4191533
1442 -5782354
1443 -3085253
1444 -1670310
1445 -2844333
1446 -4855021
1447 -4609999
1448 -1403722
1449 -1553901
1450 -4244559
1451 -4612830
1452 -2897081
1453  -967401
1454 -2751868
1455 -5118904
1456 -2956005
1457  -827614
1458 -1517771
1459 -3756072
1460 -4387287
1461 -1371391
1462  -763922
1463 -3340710
1464 -4106966
1465 -2659641
1466  -332311
1467 -1247322
1468 -4102306
1469 -2932643
1470  -679883
1471  -705713
1472 -2664877
1473 -3995728
1474 -1361358
1475   137734
1476 -2011195
1477 -3137260
1478 -2203251
1479    25716
1480  -271700
1481 -3234961
1482 -2771303
1483  -519951
1484   -76406
1485 -1575406
1486 -3329394
1487 -1188183
1488  1031527
1489  -686424
1490 -2415140
1491 -2123454
1492   282150
1493   902423
1494 -2208766
1495 -2670884
1496  -324580
1497   751535
1498  -377917
1499 -2484307
1500  -958643
1501  1591920
1502   300160
1503 -1505716
1504 -1703797
1505   174601
1506  1458528
1507  -899199
1508 -1825012
1509    45164
1510  1382939
1511   885141
1512 -1558539
1513 -1091736
1514  1758591
1515  1217079
1516  -784033
1517 -1350764
1518   627788
1519  2620423
1520   344996
1521 -1356167
1522   385747
1523  2008262
1524  1721838
1525  -859367
1526 -1076990
1527  1977717
1528  2250363
1529   469633
1530  -565002
1531   713504
1532  3149617
1533  1656940
1534  -697357
1535   275959
1536  2136491
1537  2757034
1538   489591
1539  -603251
1540  2275264
1541  3285762
1542  1570538
1543    42210
1544   752769
1545  3439587
1546  2613414
1547   -24791
1548   562335
1549  2558654
1550  3683972
1551  1764540
1552   -72246
1553  2381166
1554  4042758
1555  2617360
1556   707055
1557   788585
1558  3717503
1559  3834608
1560   989628
1561   873412
1562  2823881
1563  4457327
1564  2998443
1565   495602
1566  2256911
1567  4416739
1568  3583924
1569  1660410
1570  1011789
1571  3785096
1572  5012290
1573  2494852
1574  1520297
1575  2873942
1576  4837617
1577  4129586
1578  1090500
1579  1972309
1580  4698077
1581  4740616
1582  2883728
1583  1548230
1584  3927813
1585  5781842
1586  3456976
1587  1942994
1588  2875782
1589  4949423
1590  5179998
1591  2437721
1592  2463090
1593  4932378
1594  5556081
1595  4208211
1596  2181564
1597  3536716
1598  6057759
1599  4638689
1600  2739676
1601  3109021
1602  5332059
1603  6359307
1604  3592021
1605  2713650
1606  5084129
1607  6126734
1608  5010875
1609  2807995
1610  3627895
1611  6496181
1612  5742850
1613  3730595
1614  3521785
1615  5358269
1616  7096745
1617  4952152
1618  3193805
1619  4921385
1620  6406432
1621  6065651
1622  3817774
1623  3723965
1624  6696165
1625  6784355
1626  4797846
1627  4110703
1628  5444519
1629  7391563
1630  5763112
1631  3745890
1632  5198461
1633  6860796
1634  6935578
1635  4957926
1636  4230526
1637  6957524
1638  7580391
1639  5588598
1640  4446491
1641  5414011
1642  7792865
1643  6850449
1644  4381864
1645  5405869
1646  7423631
1647  7919768
1648  5940683
1649  4415196
1650  6812477
1651  8088251
1652  6466481
1653  5185470
1654  5686064
1655  8182202
1656  8105731
1657  5497355
1658  5602331
1659  7342463
1660  8362565
1661  6923139
1662  4797150
1663  6683604
1664  8701832
1665  7586880
1666  6023622
1667  6005222
1668  8460664
1669  8984128
1670  6262529
1671  5852626
1672  7536423
1673  8793462
1674  7832384
1675  5526729
1676  6834450
1677  9189796
1678  8555575
1679  6874008
1680  6129436
1681  8285233
1682  9712560
1683  7303148
1684  6101799
1685  7526628
1686  9339104
1687  9050469
1688  6339036
1689  6824146
1690  9514286
1691  9430577
1692  7622014
1693  6323378
1694  8059407
1695 10179430
1696  8398075
1697  6860848
1698  7857638
1699  9684285
1700 10019229
1701  7322529
1702  6786776
1703  9328469
1704  9974360
1705  8562916
1706  6859356
1707  8089650
1708 10824741
1709  9622141
1710  7449900
1711  7854204
1712  9718938
1713 10668387
1714  8232821
1715  7005099
1716  9378841
1717 10579143
1718  9619270
1719  7782839
1720  8159194
1721 10900047
1722 10433175
1723  8099209
1724  7865812
1725  9562660
1726 11239812
1727  9382519
1728  7414855
1729  9378485
1730 11121210
1731 10562840
1732  8478082
1733  8113975
1734 10954610
1735 11290345
1736  8932201
1737  8146778
1738  9490143
1739 11638136
1740 10589785
1741  8172767
1742  9268943
1743 11144996
1744 11282948
1745  9424495
1746  8177363
1747 10613244
1748 11891796
1749 10066885
1750  8897653
1751  9652892
1752 11854110
1753 11462725
1754  8830680
1755  9295148
1756 11172510
1757 11688876
1758 10209927
1759  8582804
1760 10645328
1761 12524441
1762 11043933
1763  9470616
1764  9622006
1765 11808238
1766 12153226
1767  9452886
1768  9217774
1769 11181951
1770 12358845
1771 11380949
1772  9224026
1773 10456508
1774 12666418
1775 11729375
1776 10043382
1777  9668077
1778 11627301
1779 12767194
1780 10517597
1781  9750243
1782 11328380
1783 12575644
1784 12046357
1785  9788181
1786 10317809
1787 12691292
1788 12281942
1789 10654258
1790  9985112
1791 11747701
1792 13461134
1793 11442531
1794 10011789
1795 11372178
1796 12869893
1797 12690646
1798 10291288
1799 10212205
1800 12763161
1801 12893267
1802 11357294
1803 10381240
1804 11675262
1805 13791557
1806 12331342
1807 10443235
1808 11259878
1809 12835409
1810 13270445
1811 11075874
1812 10293630
1813 12850019
1814 13665834
1815 12202971
1816 10676072
1817 11372950
1818 13843769
1819 13012177
1820 10751270
1821 11147555
1822 12933649
1823 14056125
1824 12190397
1825 10609126
1826 12639522
1827 13887783
1828 12807808
1829 11103170
1830 11106969
1831 13685777
1832 13773443
1833 11588685
1834 11429760
1835 12946008
1836 14387378
1837 12954575
1838 10806690
1839 12329611
1840 13994728
1841 13382028
1842 11701400
1843 11228109
1844 13756583
1845 14566494
1846 12288634
1847 11422616
1848 12649216
1849 14571929
1850 13745571
1851 11102544
1852 12006693
1853 14197089
1854 14230317
1855 12540858
1856 11318460
1857 13494052
1858 15037270
1859 13110358
1860 11713085
1861 12348153
1862 14309989
1863 14361751
1864 11825311
1865 12012050
1866 14144456
1867 14668149
1868 13347317
1869 11633548
1870 13104019
1871 15126323
1872 13701970
1873 12003987
1874 12231426
1875 14337731
1876 15147495
1877 12605562
1878 11985753
1879 14025181
1880 14990198
1881 13917136
1882 11769621
1883 12594658
1884 15091508
1885 14442314
1886 12751907
1887 12478206
1888 14203604
1889 15521955
1890 13323873
1891 11943656
1892 13524488
1893 14876400
1894 14508385
1895 12458097
1896 12568004
1897 15096921
1898 15075551
1899 13370283
1900 12533093
1901 13753014
1902 15564534
1903 14023641
1904 12183743
1905 13311404
1906 14949723
1907 15164777
1908 13158103
1909 12514382
1910 14912761
1911 15406915
1912 13760960
1913 12633541
1914 13456457
1915 15526466
1916 14600773
1917 12648196
1918 13384167
1919 14912783
1920 15454581
1921 13748732
1922 12532996
1923 14566275
1924 15535984
1925 14171863
1926 12808428
1927 13220876
1928 15603987
1929 15425622
1930 13135483
1931 13228722
1932 14830986
1933 15839766
1934 14268669
1935 12305446
1936 14038069
1937 15765341
1938 14845825
1939 13313410
1940 13191045
1941 15444832
1942 15856217
1943 13594096
1944 13125954
1945 14392283
1946 15656053
1947 14828285
1948 12769163
1949 13874368
1950 15781820
1951 15323593
1952 13795838
1953 13042181
1954 14946762
1955 15995549
1956 13939081
1957 13022036
1958 14194256
1959 15880331
1960 15552750
1961 13145843
1962 13572414
1963 15670457
1964 15587481
1965 14045843
1966 12887612
1967 14542283
1968 16222383
1969 14578411
1970 13264152
1971 14020925
1972 15710914
1973 15952280
1974 13550098
1975 13268874
1976 15370837
1977 15781663
1978 14449702
1979 12968810
1980 14186654
1981 16372702
1982 15229368
1983 13553422
1984 13791078
1985 15380907
1986 16221435
1987 14002892
1988 12897166
1989 14816967
1990 15957164
1991 15130617
1992 13260458
1993 13763451
1994 16292903
1995 15784418
1996 13752614
1997 13419766
1998 14903812
1999 16303193
2000 14505162
2001 12956720
2002 14616280
2003 16038834
2004 15577349
2005 13651209
2006 13370810
2007 15732097
2008 15921112
2009 14124237
2010 13378931
2011 14465518
2012 16393507
2013 15350001
2014 13189462
2015 14013610
2016 15683549
2017 15907840
2018 14012034
2019 12952504
2020 15236531
2021 16208421
2022 14598133
2023 13515066
2024 14205529
2025 16139671
2026 15560624
2027 13344614
2028 13766344
2029 15274869
2030 15767151
2031 14424823
2032 13104897
2033 14912069
2034 16226787
2035 14923968
2036 13606126
2037 13806666
2038 15793697
2039 15858595
2040 13472596
2041 13356491
2042 15039568
2043 16002765
2044 14856348
2045 12998224
2046 14389086
2047 16274971
2048 15338650
2049 13684901
2050 13288418
2051 15187170
2052 16098683
2053 13973754
2054 13200311
2055 14599334
2056 15993862
2057 15429561
2058 13166871
2059 13718374
2060 15810255
2061 15469145
2062 13899244
2063 13125226
2064 14768324
2065 16225490
2066 14471882
2067 13278260
2068 14183863
2069 15495490
2070 15513501
2071 13405631
2072 13198464
2073 15257961
2074 15666193
2075 14471881
2076 13186386
2077 14193655
2078 16060156
2079 14769304
2080 13099095
2081 13657954
2082 15168947
2083 15661661
2084 13680829
2085 13101777
2086 15108037
2087 15607422
2088 14377796
2089 13061270
2090 13772079
2091 15739860
2092 14893359
2093 13170983
2094 13414133
2095 14783398
2096 15776551
2097 14131413
2098 12772212
2099 14404774
2100 15556822
2101 14741095
2102 12959396
2103 12978403
2104 15325485
2105 15246144
2106 13303296
2107 13128801
2108 14459675
2109 15703610
2110 14331846
2111 12652154
2112 13945042
2113 15178585
2114 14642709
2115 13076144
2116 12689824
2117 14891636
2118 15424477
2119 13608246
2120 12904892
2121 13894954
2122 15460665
2123 14522675
2124 12301867
2125 13147982
2126 14938536
2127 15015612
2128 13443777
2129 12390990
2130 14292817
2131 15413356
2132 13780321
2133 12606097
2134 13122443
2135 14921244
2136 14870154
2137 12644472
2138 12758533
2139 14487687
2140 15021274
2141 13713872
2142 12088152
2143 13486746
2144 15123110
2145 13886054
2146 12529409
2147 12772213
2148 14591561
2149 15024859
2150 12763442
2151 12319251
2152 13890626
2153 14675141
2154 13781441
2155 11989503
2156 12825789
2157 14798097
2158 14211768
2159 12736267
2160 12282684
2161 13882789
2162 15064978
2163 13046426
2164 11815948
2165 13155571
2166 14433304
2167 13941223
2168 11863786
2169 12199881
2170 14489122
2171 14312839
2172 12727126
2173 12002030
2174 13254232
2175 14682782
2176 13076078
2177 11569701
2178 12528616
2179 13934324
2180 14144032
2181 12247685
2182 11708127
2183 13766039
2184 14297220
2185 12922409
2186 11553533
2187 12291370
2188 14354605
2189 13477128
2190 11580983
2191 12062348
2192 13535410
2193 14071037
2194 12289886
2195 11233902
2196 12989833
2197 13787012
2198 12786871
2199 11634942
2200 11938742
2201 13887723
2202 13560283
2203 11641811
2204 11576472
2205 12804602
2206 13743500
2207 12374516
2208 10817178
2209 12342919
2210 13692040
2211 12963984
2212 11519440
2213 11323029
2214 13306498
2215 13553742
2216 11609599
2217 11105190
2218 12081536
2219 13320604
2220 12569539
2221 10794589
2222 11710505
2223 13239351
2224 12973947
2225 11571962
2226 10737174
2227 12444729
2228 13286733
2229 11530719
2230 10692140
2231 11583750
2232 13064715
2233 12649224
2234 10647389
2235 11195337
2236 12844548
2237 12717798
2238 11341566
2239 10237697
2240 11620405
2241 12936232
2242 11656274
2243 10604855
2244 11053149
2245 12585996
2246 12834790
2247 10619513
2248 10257994
2249 11990097
2250 12538969
2251 11351870
2252  9831350
2253 10993744
2254 12834052
2255 11741065
2256 10293909
2257 10442826
2258 11864059
2259 12468878
2260 10540680
2261  9851395
2262 11363267
2263 12194915
2264 11540467
2265  9922539
2266 10311730
2267 12202304
2268 11662036
2269 10072841
2270  9688951
2271 11018824
2272 12294310
2273 10681513
2274  9399898
2275 10719174
2276 11860280
2277 11408728
2278  9634779
2279  9612999
2280 11612589
2281 11481900
2282  9913520
2283  9339565
2284 10400258
2285 11952749
2286 10803464
2287  9149403
2288  9987495
2289 11309117
2290 11335645
2291  9511465
2292  8707766
2293 10743592
2294 11439190
2295 10037713
2296  9000296
2297  9680659
2298 11532911
2299 10865884
2300  8812631
2301  9134168
2302 10500670
2303 11007357
2304  9569671
2305  8313897
2306  9969511
2307 11182901
2308 10180313
2309  8845518
2310  8815386
2311 10656165
2312 10737235
2313  8667036
2314  8430698
2315  9824590
2316 10824743
2317  9712726
2318  7987296
2319  9198892
2320 10675605
2321  9883549
2322  8499888
2323  8164384
2324  9887599
2325 10539530
2326  8745275
2327  8098237
2328  9098226
2329 10289106
2330  9740605
2331  7710275
2332  8177832
2333  9937864
2334  9768291
2335  8366524
2336  7523619
2337  9126996
2338 10408744
2339  8802146
2340  7680242
2341  8397515
2342  9628970
2343  9494329
2344  7541310
2345  7543256
2346  9231431
2347  9438559
2348  8392651
2349  7287710
2350  8277792
2351  9801003
2352  8672640
2353  7322350
2354  7572180
2355  8823124
2356  9269517
2357  7464742
2358  6966114
2359  8654308
2360  9223301
2361  8266137
2362  6909332
2363  7502661
2364  9174080
2365  8330844
2366  6870485
2367  7003954
2368  8232547
2369  9073368
2370  7534376
2371  6475189
2372  7791218
2373  8648421
2374  8052155
2375  6533410
2376  6566090
2377  8489891
2378  8323878
2379  6757430
2380  6460492
2381  7546553
2382  8712155
2383  7395595
2384  5889322
2385  6957600
2386  8054043
2387  7770671
2388  6371011
2389  6017535
2390  7832676
2391  8123248
2392  6624596
2393  5939131
2394  6632428
2395  8057465
2396  7275040
2397  5477266
2398  6141204
2399  7514618
2400  7614344
2401  6197431
2402  5332054
2403  7095333
2404  7871144
2405  6393196
2406  5378712
2407  5849734
2408  7389427
2409  7098894
2410  5237220
2411  5531543
2412  6917155
2413  7338301
2414  6126861
2415  4754553
2416  6040146
2417  7316175
2418  6236644
2419  4953752
2420  5046841
2421  6792178
2422  7141108
2423  5129853
2424  4785143
2425  6137865
2426  6898095
2427  5947394
2428  4222712
2429  5075292
2430  6695330
2431  6115554
2432  4872857
2433  4518053
2434  5949756
2435  6756489
2436  4979308
2437  4119966
2438  5172262
2439  6237811
2440  5834417
2441  4010432
2442  4344355
2443  6218476
2444  6032087
2445  4603380
2446  3791341
2447  5046086
2448  6351898
2449  4820408
2450  3530656
2451  4343626
2452  5617285
2453  5748607
2454  3961650
2455  3574696
2456  5276690
2457  5651454
2458  4525875
2459  3292944
2460  3942449
2461  5691995
2462  4880314
2463  3349370
2464  3651072
2465  4901960
2466  5438955
2467  3783964
2468  2880489
2469  4411193
2470  5085661
2471  4190384
2472  2936575
2473  3229274
2474  5059458
2475  4729295
2476  3137533
2477  3073806
2478  4102356
2479  4945342
2480  3623370
2481  2249170
2482  3459835
2483  4570270
2484  4126458
2485  2796955
2486  2535232
2487  4329149
2488  4462374
2489  2796212
2490  2335573
2491  3210046
2492  4363187
2493  3509003
2494  1930565
2495  2799185
2496  4024036
2497  3809059
2498  2523136
2499  1846909
2500  3401590
2501  3997652
2502  2502234
2503  1792793
2504  2465281
2505  3842178
2506  3472833
2507  1676284
2508  2021083
2509  3290013
2510  3397725
2511  2266508
2512  1237208
2513  2503768
2514  3546829
2515  2368809
2516  1480594
2517  1803207
2518  3098804
2519  3138902
2520  1356101
2521  1306439
2522  2580968
2523  2934740
2524  1995395
2525   737346
2526  1778926
2527  3217379
2528  2250723
2529  1027351
2530  1052417
2531  2376697
2532  2802081
2533   956512
2534   445291
2535  1799795
2536  2580524
2537  1966121
2538   435554
2539   899098
2540  2544465
2541  2071192
2542   755262
2543   279213
2544  1360968
2545  2408417
2546   979721
2547     2175
2548  1045452
2549  2050459
2550  1763635
2551    89949
2552    28532
2553  1750137
2554  1657963
2555   345337
2556  -249277
2557   759422
2558  2116760
2559   928973
2560  -481893
2561   251697
2562  1356595
2563  1391132
2564  -222373
2565  -797572
2566   937409
2567  1436868
2568   316618
2569  -664702
2570  -146688
2571  1458432
2572   813681
2573  -871633
2574  -605579
2575   553915
2576  1059344
2577  -334014
2578 -1353500
2579   193448
2580  1088656
2581   140103
2582 -1088466
2583  -997348
2584   707962
2585   598853
2586 -1176214
2587 -1325379
2588  -222667
2589   685829
2590  -327668
2591 -1771914
2592  -685550
2593   492332
2594   -84797
2595 -1348426
2596 -1781621
2597  -235058
2598   248181
2599 -1282625
2600 -1765084
2601  -922513
2602   167272
2603  -419177
2604 -2159800
2605 -1600809
2606  -264058
2607  -462701
2608 -1633570
2609 -2338144
2610  -900593
2611    51865
2612 -1395700
2613 -2317611
2614 -1739138
2615  -520030
2616  -691473
2617 -2540991
2618 -2444432
2619  -952468
2620  -688410
2621 -1641935
2622 -2736896
2623 -1779898
2624  -499151
2625 -1552018
2626 -2698161
2627 -2535385
2628 -1366386
2629  -958134
2630 -2573620
2631 -2953197
2632 -1634879
2633 -1153799
2634 -1902735
2635 -3187375
2636 -2634541
2637 -1102034
2638 -1775020
2639 -3047907
2640 -3104069
2641 -1958121
2642 -1211221
2643 -2745324
2644 -3575163
2645 -2344355
2646 -1628664
2647 -2198746
2648 -3593865
2649 -3434904
2650 -1776707
2651 -2007278
2652 -3234369
2653 -3553823
2654 -2697926
2655 -1655130
2656 -2811777
2657 -4056428
2658 -3216166
2659 -2291553
2660 -2429083
2661 -3787594
2662 -4123394
2663 -2440260
2664 -2195411
2665 -3416370
2666 -4064799
2667 -3456130
2668 -2235766
2669 -3098588
2670 -4568453
2671 -3885754
2672 -2782585
2673 -2644880
2674 -3865588
2675 -4567560
2676 -3118771
2677 -2617364
2678 -3756662
2679 -4596555
2680 -4269924
2681 -2872989
2682 -3151083
2683 -4704084
2684 -4476224
2685 -3397152
2686 -2963916
2687 -4037393
2688 -5188661
2689 -3973473
2690 -3014692
2691 -3952030
2692 -4985110
2693 -4902055
2694 -3364485
2695 -3229050
2696 -4965442
2697 -5203285
2698 -4110425
2699 -3360771
2700 -4200621
2701 -5702746
2702 -4829761
2703 -3439298
2704 -3962557
2705 -5124575
2706 -5528622
2707 -4157613
2708 -3488806
2709 -5057558
2710 -5757572
2711 -4922010
2712 -3968677
2713 -4321555
2714 -5903500
2715 -5508858
2716 -4015210
2717 -4148556
2718 -5223686
2719 -5996005
2720 -4967057
2721 -3899635
2722 -5216513
2723 -6240641
2724 -5608609
2725 -4405143
2726 -4322130
2727 -6061682
2728 -6223675
2729 -4651032
2730 -4471035
2731 -5526543
2732 -6553487
2733 -5763024
2734 -4329519
2735 -5202919
2736 -6392665
2737 -6112186
2738 -5055250
2739 -4587753
2740 -6095247
2741 -6826467
2742 -5583046
2743 -5016946
2744 -5634443
2745 -6742595
2746 -6418220
2747 -4821351
2748 -5232666
2749 -6602579
2750 -6723395
2751 -5750285
2752 -4954652
2753 -6251993
2754 -7339031
2755 -6151022
2756 -5280453
2757 -5755119
2758 -6975073
2759 -7054266
2760 -5463244
2761 -5486906
2762 -6809471
2763 -7192187
2764 -6453859
2765 -5386985
2766 -6201170
2767 -7545476
2768 -6796561
2769 -5755288
2770 -5858220
2771 -7072327
2772 -7692089
2773 -6220383
2774 -5743441
2775 -6994497
2776 -7643648
2777 -7068540
2778 -5747980
2779 -6168224
2780 -7751246
2781 -7392988
2782 -6283421
2783 -6115061
2784 -7219081
2785 -8223447
2786 -6992676
2787 -6052215
2788 -6983371
2789 -7810427
2790 -7609265
2791 -6326730
2792 -6299084
2793 -7931508
2794 -8013851
2795 -6982405
2796 -6546599
2797 -7281138
2798 -8375216
2799 -7449090
2800 -6335994
2801 -7087719
2802 -8036833
2803 -8148510
2804 -7018847
2805 -6635048
2806 -8134789
2807 -8507313
2808 -7479524
2809 -6784893
2810 -7297301
2811 -8673213
2812 -8107980
2813 -6688161
2814 -7206637
2815 -8357743
2816 -8711590
2817 -7583432
2818 -6785806
2819 -8138438
2820 -8831763
2821 -7959423
2822 -7176790
2823 -7418584
2824 -8821324
2825 -8731754
2826 -7331980
2827 -7428808
2828 -8375498
2829 -8962492
2830 -8174888
2831 -7030385
2832 -8039787
2833 -9108388
2834 -8544952
2835 -7591846
2836 -7527828
2837 -9046479
2838 -9408940
2839 -7826615
2840 -7509172
2841 -8446802
2842 -9244090
2843 -8655412
2844 -7313482
2845 -8086374
2846 -9426207
2847 -9135594
2848 -8172472
2849 -7701045
2850 -8952409
2851 -9756066
2852 -8412671
2853 -7666730
2854 -8363403
2855 -9463163
2856 -9382865
2857 -7894167
2858 -8128791
2859 -9594400
2860 -9648220
2861 -8641845
2862 -7764814
2863 -8757221
2864 -9987169
2865 -8983777
2866 -8049267
2867 -8512987
2868 -9659511
2869 -9969852
2870 -8461565
2871 -8099061
2872 -9458114
2873 -9907980
2874 -9182156
2875 -8123661
2876 -8723369
2877 -10205940
2878 -9596775
2879 -8491828
2880 -8654468
2881 -9669206
2882 -10251976
2883 -8937748
2884 -8234613
2885 -9443643
2886 -10132519
2887 -9659544
2888 -8559957
2889 -8769995
2890 -10341710
2891 -10141031
2892 -8917435
2893 -8685094
2894 -9553588
2895 -10543612
2896 -9527458
2897 -8397034
2898 -9365868
2899 -10367126
2900 -10211718
2901 -9042598
2902 -8790219
2903 -10307228
2904 -10472315
2905 -9285672
2906 -8865536
2907 -9526914
2908 -10662889
2909 -10100138
2910 -8886065
2911 -9484238
2912 -10439658
2913 -10506972
2914 -9456852
2915 -8756073
2916 -10077821
2917 -10737279
2918 -9796813
2919 -9138819
2920 -9542732
2921 -10879618
2922 -10679818
2923 -9187011
2924 -9387072
2925 -10416737
2926 -10742676
2927 -9845408
2928 -8910665
2929 -10059690
2930 -11029727
2931 -10267160
2932 -9481774
2933 -9569516
2934 -10811368
2935 -10990313
2936 -9540938
2937 -9371471
2938 -10349263
2939 -10997956
2940 -10431070
2941 -9224741
2942 -9935067
2943 -11161277
2944 -10691170
2945 -9746707
2946 -9497816
2947 -10675029
2948 -11310896
2949 -10000274
2950 -9513201
2951 -10345260
2952 -11119206
2953 -10864950
2954 -9598827
2955 -9898775
2956 -11147369
2957 -10931321
2958 -10047126
2959 -9587522
2960 -10568694
2961 -11520086
2962 -10438824
2963 -9704508
2964 -10397169
2965 -11224912
2966 -11141520
2967 -9783710
2968 -9751538
2969 -11123375
2970 -11207050
2971 -10387157
2972 -9776095
2973 -10539307
2974 -11713185
2975 -10873084
2976 -9840278
2977 -10246688
2978 -11110360
2979 -11394360
2980 -10151105
2981 -9693240
2982 -11060656
2983 -11585531
2984 -10879419
2985 -9957335
2986 -10338539
2987 -11708842
2988 -11179737
2989 -9938055
2990 -10164477
2991 -11096905
2992 -11652858
2993 -10590219
2994 -9811395
2995 -10940223
2996 -11645387
2997 -11147487
2998 -10157009
2999 -10143634
3000 -11572110
3001 -11550242
3002 -10291576
3003 -10128446
3004 -10982757
3005 -11903553
3006 -11096428
3007 -9854033
3008 -10690177
3009 -11703253
3010 -11436009
3011 -10349597
3012 -9991265
3013 -11459394
3014 -11900964
3015 -10664835
3016 -10174729
3017 -10810894
3018 -11880433
3019 -11455872
3020 -10020143
3021 -10424858
3022 -11542593
3023 -11687288
3024 -10767152
3025 -10002164
3026 -11204793
3027 -12104413
3028 -11100242
3029 -10269426
3030 -10530844
3031 -11679768
3032 -11725795
3033 -10301451
3034 -10362916
3035 -11491113
3036 -11869036
3037 -11151343
3038 -10133611
3039 -10921706
3040 -11985836
3041 -11265248
3042 -10396155
3043 -10422968
3044 -11523443
3045 -11989123
3046 -10681173
3047 -10337027
3048 -11311284
3049 -11885362
3050 -11371916
3051 -10162555
3052 -10617116
3053 -11912760
3054 -11544338
3055 -10634867
3056 -10432792
3057 -11383787
3058 -12130186
3059 -10982001
3060 -10283845
3061 -11051302
3062 -11753875
3063 -11603262
3064 -10422051
3065 -10441719
3066 -11766150
3067 -11741202
3068 -10870688
3069 -10409062
3070 -11104084
3071 -12104204
3072 -11219735
3073 -10259890
3074 -10854029
3075 -11664267
3076 -11742734
3077 -10646583
3078 -10377224
3079 -11654698
3080 -11865181
3081 -11033651
3082 -10393580
3083 -10818294
3084 -11964372
3085 -11434464
3086 -10345791
3087 -10713691
3088 -11593694
3089 -11946327
3090 -10912183
3091 -10195983
3092 -11330527
3093 -11863131
3094 -11152634
3095 -10348467
3096 -10555068
3097 -11881112
3098 -11735152
3099 -10510017
3100 -10580106
3101 -11384374
3102 -11910624
3103 -11056256
3104 -10063373
3105 -10969207
3106 -11800131
3107 -11396635
3108 -10588192
3109 -10434239
3110 -11665398
3111 -11898790
3112 -10650839
3113 -10354462
3114 -11058413
3115 -11808945
3116 -11248965
3117 -10088096
3118 -10769523
3119 -11773579
3120 -11494514
3121 -10661308
3122 -10278142
3123 -11368767
3124 -11874237
3125 -10709800
3126 -10221452
3127 -10807556
3128 -11692572
3129 -11482001
3130 -10189640
3131 -10484777
3132 -11619405
3133 -11614034
3134 -10749232
3135 -10018996
3136 -10977639
3137 -11917475
3138 -10943479
3139 -10153026
3140 -10549641
3141 -11570282
3142 -11691781
3143 -10308056
3144 -10166265
3145 -11267840
3146 -11535826
3147 -10851413
3148 -9938559
3149 -10557340
3150 -11792100
3151 -11229701
3152 -10288750
3153 -10308891
3154 -11220538
3155 -11704789
3156 -10438542
3157 -9854193
3158 -10882061
3159 -11483863
3160 -11066864
3161 -10006736
3162 -10269610
3163 -11605432
3164 -11320879
3165 -10272769
3166 -10023350
3167 -10786040
3168 -11585796
3169 -10627201
3170 -9766766
3171 -10574083
3172 -11365811
3173 -11216566
3174 -10115370
3175 -9898571
3176 -11176546
3177 -11290731
3178 -10298320
3179 -9830053
3180 -10457348
3181 -11518112
3182 -10853159
3183 -9729893
3184 -10242448
3185 -11087325
3186 -11178861
3187 -10161956
3188 -9616301
3189 -10764010
3190 -11216078
3191 -10412364
3192 -9789540
3193 -10106028
3194 -11254719
3195 -11008519
3196 -9755189
3197 -9876587
3198 -10699079
3199 -11055706
3200 -10213172
3201 -9393441
3202 -10410398
3203 -11142591
3204 -10485940
3205 -9755752
3206 -9829724
3207 -10900136
3208 -10923117
3209 -9689650
3210 -9600158
3211 -10365547
3212 -10900647
3213 -10357668
3214 -9347439
3215 -10042434
3216 -10973924
3217 -10538902
3218 -9691849
3219 -9393137
3220 -10393696
3221 -10864473
3222 -9759308
3223 -9384396
3224 -10052127
3225 -10753438
3226 -10449821
3227 -9263402
3228 -9581819
3229 -10590737
3230 -10389475
3231 -9633314
3232 -9212719
3233 -10048411
3234 -10746703
3235 -9816076
3236 -9258575
3237 -9727833
3238 -10418226
3239 -10350419
3240 -9172583
3241 -9172853
3242 -10268057
3243 -10332571
3244 -9635971
3245 -9013961
3246 -9673780
3247 -10620060
3248 -9825808
3249 -8979657
3250 -9300425
3251 -10074174
3252 -10274172
3253 -9125432
3254 -8819347
3255 -9925368
3256 -10264028
3257 -9642643
3258 -8830412
3259 -9215066
3260 -10330965
3261 -9815222
3262 -8790074
3263 -8868376
3264 -9684862
3265 -10188750
3266 -9189653
3267 -8555428
3268 -9534337
3269 -10085700
3270 -9606251
3271 -8649278
3272 -8684376
3273 -9904765
3274 -9784411
3275 -8752001
3276 -8601433
3277 -9311096
3278 -10076004
3279 -9282662
3280 -8265001
3281 -8940654
3282 -9701030
3283 -9507293
3284 -8535330
3285 -8257443
3286 -9501047
3287 -9788041
3288 -8778926
3289 -8341750
3290 -8866887
3291 -9737466
3292 -9205867
3293 -8035848
3294 -8486461
3295 -9346813
3296 -9396593
3297 -8568194
3298 -7982463
3299 -8995417
3300 -9594622
3301 -8741606
3302 -8060724
3303 -8276310
3304 -9309456
3305 -9260333
3306 -8001724
3307 -8030466
3308 -8915041
3309 -9273480
3310 -8597944
3311 -7690979
3312 -8436741
3313 -9280543
3314 -8624629
3315 -7853421
3316 -7873033
3317 -8859337
3318 -9127928
3319 -7973149
3320 -7754114
3321 -8529380
3322 -8968514
3323 -8483501
3324 -7431814
3325 -7866520
3326 -8888212
3327 -8533009
3328 -7706634
3329 -7490184
3330 -8426149
3331 -9036867
3332 -7943576
3333 -7343005
3334 -7967730
3335 -8611795
3336 -8393763
3337 -7248417
3338 -7338974
3339 -8495007
3340 -8494189
3341 -7722700
3342 -7196584
3343 -7833242
3344 -8670095
3345 -7826069
3346 -7020174
3347 -7458842
3348 -8191795
3349 -8289071
3350 -7240492
3351 -6992079
3352 -8026696
3353 -8200659
3354 -7534516
3355 -6909480
3356 -7288095
3357 -8231105
3358 -7722652
3359 -6869440
3360 -7097304
3361 -7775718
3362 -8063635
3363 -7141096
3364 -6590293
3365 -7485669
3366 -7886696
3367 -7353308
3368 -6647981
3369 -6821641
3370 -7877537
3371 -7626855
3372 -6633670
3373 -6683436
3374 -7348883
3375 -7774371
3376 -6966553
3377 -6209841
3378 -6999896
3379 -7582907
3380 -7169266
3381 -6430122
3382 -6380764
3383 -7435936
3384 -7496957
3385 -6477265
3386 -6238532
3387 -6763271
3388 -7393817
3389 -6864187
3390 -5893821
3391 -6451033
3392 -7254859
3393 -7097506
3394 -6285183
3395 -5895694
3396 -6882360
3397 -7253664
3398 -6255792
3399 -5793469
3400 -6251073
3401 -7062360
3402 -6804451
3403 -5707680
3404 -5985879
3405 -6833125
3406 -6818323
3407 -6073435
3408 -5449268
3409 -6263560
3410 -6944082
3411 -6147935
3412 -5536355
3413 -5807250
3414 -6660771
3415 -6684001
3416 -5484660
3417 -5383353
3418 -6262275
3419 -6533055
3420 -5933654
3421 -5112100
3422 -5705946
3423 -6653132
3424 -6079293
3425 -5264695
3426 -5262508
3427 -6101602
3428 -6448109
3429 -5328376
3430 -4902332
3431 -5729949
3432 -6203434
3433 -5813132
3434 -4876118
3435 -5153806
3436 -6203967
3437 -5889797
3438 -5028758
3439 -4809882
3440 -5502222
3441 -6084980
3442 -5186722
3443 -4560510
3444 -5217918
3445 -5847547
3446 -5674952
3447 -4676982
3448 -4581968
3449 -5642953
3450 -5649875
3451 -4793559
3452 -4324707
3453 -4894085
3454 -5789470
3455 -5167135
3456 -4267709
3457 -4689273
3458 -5418546
3459 -5449763
3460 -4431998
3461 -3982876
3462 -4996228
3463 -5343927
3464 -4680060
3465 -4098114
3466 -4389417
3467 -5333668
3468 -5015893
3469 -4016295
3470 -4106835
3471 -4749494
3472 -5080871
3473 -4326211
3474 -3629985
3475 -4444614
3476 -5031378
3477 -4536067
3478 -3842421
3479 -3834758
3480 -4780929
3481 -4756563
3482 -3725880
3483 -3618321
3484 -4256646
3485 -4772364
3486 -4197737
3487 -3302947
3488 -3904242
3489 -4614615
3490 -4252550
3491 -3524662
3492 -3310813
3493 -4209030
3494 -4481693
3495 -3532104
3496 -3230105
3497 -3752991
3498 -4352359
3499 -4035659
3500 -3042596
3501 -3335471
3502 -4108592
3503 -3946971
3504 -3270078
3505 -2846778
3506 -3621731
3507 -4197878
3508 -3397756
3509 -2885891
3510 -3231307
3511 -3900304
3512 -3788706
3513 -2712531
3514 -2743911
3515 -3595878
3516 -3665589
3517 -3065524
3518 -2520169
3519 -3134174
3520 -3850240
3521 -3165868
3522 -2498204
3523 -2681562
3524 -3322681
3525 -3451865
3526 -2478840
3527 -2297010
3528 -3137283
3529 -3394508
3530 -2891313
3531 -2176790
3532 -2498960
3533 -3357923
3534 -2917536
3535 -2112615
3536 -2139245
3537 -2837340
3538 -3264369
3539 -2348163
3540 -1819894
3541 -2571748
3542 -3025944
3543 -2642846
3544 -1793443
3545 -1875713
3546 -2885640
3547 -2735151
3548 -1900870
3549 -1717198
3550 -2283953
3551 -2888746
3552 -2189932
3553 -1427807
3554 -1954700
3555 -2524046
3556 -2381035
3557 -1550892
3558 -1352991
3559 -2358317
3560 -2491357
3561 -1713769
3562 -1334205
3563 -1733566
3564 -2454443
3565 -1955041
3566 -1034167
3567 -1374761
3568 -2059630
3569 -2122077
3570 -1335255
3571  -876074
3572 -1817423
3573 -2243956
3574 -1481653
3575  -876934
3576 -1104012
3577 -1962001
3578 -1759980
3579  -757049
3580  -877203
3581 -1612372
3582 -1877906
3583 -1208788
3584  -455882
3585 -1128277
3586 -1748561
3587 -1216284
3588  -566004
3589  -561040
3590 -1443893
3591 -1608098
3592  -621297
3593  -413338
3594 -1025002
3595 -1471647
3596 -1003945
3597   -64133
3598  -487466
3599 -1316623
3600 -1016657
3601  -314920
3602  -115393
3603  -914063
3604 -1301882
3605  -378785
3606    67566
3607  -430290
3608  -976577
3609  -779571
3610   167742
3611    21860
3612  -840659
3613  -774768
3614  -123914
3615   324727
3616  -272119
3617  -920913
3618  -181347
3619   457258
3620   138002
3621  -502045
3622  -578284
3623   363180
3624   520946
3625  -339803
3626  -489257
3627   121853
3628   737367
3629   360848
3630  -437853
3631    27403
3632   738746
3633   596358
3634   -21717
3635  -296816
3636   533709
3637   981606
3638   258984
3639   -61664
3640   375525
3641  1048163
3642   893302
3643    -3207
3644   208574
3645   978776
3646  1014800
3647   512154
3648   121068
3649   832531
3650  1436715
3651   808504
3652   318117
3653   596568
3654  1269699
3655  1324163
3656   439671
3657   449250
3658  1292014
3659  1536580
3660  1077263
3661   493347
3662   996197
3663  1794585
3664  1305372
3665   698703
3666   828248
3667  1521565
3668  1819067
3669   995553
3670   771132
3671  1531480
3672  1903001
3673  1588729
3674   922254
3675  1177470
3676  2043675
3677  1812772
3678  1168062
3679  1138969
3680  1765164
3681  2294381
3682  1585827
3683  1083943
3684  1751660
3685  2266040
3686  2045934
3687  1301417
3688  1351146
3689  2331365
3690  2342300
3691  1676776
3692  1491135
3693  2008283
3694  2669574
3695  2136986
3696  1425823
3697  1865101
3698  2492027
3699  2530301
3700  1843477
3701  1614917
3702  2561784
3703  2869909
3704  2230759
3705  1791174
3706  2124368
3707  2937106
3708  2660090
3709  1831989
3710  2104462
3711  2793868
3712  3017645
3713  2407339
3714  1920964
3715  2693705
3716  3184095
3717  2685906
3718  2162329
3719  2299611
3720  3177804
3721  3218195
3722  2359363
3723  2379919
3724  3047099
3725  3432235
3726  2903797
3727  2214068
3728  2818383
3729  3509759
3730  3166771
3731  2601689
3732  2568345
3733  3413663
3734  3699948
3735  2865080
3736  2646263
3737  3195766
3738  3726393
3739  3434150
3740  2599039
3741  2937768
3742  3777269
3743  3686662
3744  3108809
3745  2833968
3746  3564898
3747  4099746
3748  3360971
3749  2902804
3750  3335461
3751  3978783
3752  3931619
3753  3100820
3754  3198187
3755  4034009
3756  4118028
3757  3614880
3758  3158686
3759  3645514
3760  4338427
3761  3842791
3762  3292744
3763  3554055
3764  4194900
3765  4413371
3766  3641053
3767  3447205
3768  4200775
3769  4438657
3770  4009769
3771  3461484
3772  3813589
3773  4652228
3774  4361467
3775  3738543
3776  3832363
3777  4412310
3778  4761125
3779  4063129
3780  3639854
3781  4304813
3782  4747567
3783  4513863
3784  3903374
3785  3998848
3786  4891497
3787  4854685
3788  4158754
3789  4044941
3790  4535797
3791  5048732
3792  4523759
3793  3944613
3794  4493034
3795  5023896
3796  4927957
3797  4346893
3798  4239178
3799  5060080
3800  5201337
3801  4561978
3802  4323194
3803  4703805
3804  5320371
3805  5004343
3806  4302635
3807  4676997
3808  5300296
3809  5346522
3810  4750279
3811  4409415
3812  5177123
3813  5542857
3814  4949006
3815  4578098
3816  4883191
3817  5608953
3818  5498007
3819  4713123
3820  4860099
3821  5460486
3822  5621577
3823  5145952
3824  4647647
3825  5275462
3826  5863706
3827  5435966
3828  4981645
3829  5070169
3830  5786484
3831  5893190
3832  5066331
3833  4984570
3834  5591126
3835  5924978
3836  5582418
3837  4974663
3838  5437312
3839  6140522
3840  5837647
3841  5306370
3842  5231420
3843  5875670
3844  6203179
3845  5490047
3846  5221085
3847  5763325
3848  6219602
3849  6034509
3850  5315362
3851  5528499
3852  6328746
3853  6210296
3854  5635486
3855  5405369
3856  5996395
3857  6532849
3858  5911861
3859  5462771
3860  5904369
3861  6447455
3862  6435659
3863  5668624
3864  5600105
3865  6420521
3866  6544073
3867  6040358
3868  5629413
3869  6064032
3870  6817768
3871  6418855
3872  5762592
3873  5967954
3874  6556702
3875  6749007
3876  6041867
3877  5729195
3878  6506969
3879  6854574
3880  6459151
3881  5966600
3882  6185273
3883  6969719
3884  6759621
3885  6058430
3886  6096172
3887  6633496
3888  7011955
3889  6480542
3890  5973108
3891  6597771
3892  7103760
3893  6824324
3894  6244949
3895  6202459
3896  7032294
3897  7113131
3898  6398269
3899  6274976
3900  6762422
3901  7288043
3902  6898635
3903  6236070
3904  6648106
3905  7213277
3906  7114627
3907  6585406
3908  6353365
3909  7074872
3910  7391056
3911  6793632
3912  6511448
3913  6840628
3914  7426972
3915  7264135
3916  6501240
3917  6700556
3918  7311600
3919  7376670
3920  6925481
3921  6549949
3922  7149075
3923  7622070
3924  7122700
3925  6745197
3926  6931970
3927  7517286
3928  7528426
3929  6793096
3930  6805032
3931  7421596
3932  7641245
3933  7287566
3934  6772162
3935  7195805
3936  7808419
3937  7413159
3938  6912805
3939  6964807
3940  7578102
3941  7810648
3942  7128575
3943  6952389
3944  7525304
3945  7844724
3946  7583062
3947  6984369
3948  7189781
3949  7876598
3950  7703392
3951  7206781
3952  7105685
3953  7636475
3954  8069274
3955  7480764
3956  7078076
3957  7550594
3958  7940178
3959  7801623
3960  7180316
3961  7244328
3962  8007902
3963  7999929
3964  7479746
3965  7283508
3966  7698199
3967  8208919
3968  7723359
3969  7213739
3970  7583029
3971  8038912
3972  8051832
3973  7459171
3974  7323882
3975  8052651
3976  8221557
3977  7741929
3978  7387837
3979  7681913
3980  8353757
3981  8034458
3982  7372637
3983  7603778
3984  8139747
3985  8321498
3986  7730365
3987  7365330
3988  8040878
3989  8382245
3990  7965757
3991  7532404
3992  7664063
3993  8387751
3994  8340025
3995  7638933
3996  7659654
3997  8160367
3998  8487288
3999  8038625
4000  7458192
4001  7947695
4002  8442925
4003  8201739
4004  7748079
4005  7702608
4006  8415433
4007  8590959
4008  7901899
4009  7714861
4010  8117436
4011  8541915
4012  8265967
4013  7594061
4014  7928614
4015  8552610
4016  8462808
4017  7995058
4018  7741457
4019  8355444
4020  8718309
4021  8092612
4022  7753439
4023  8086832
4024  8619613
4025  8533701
4026  7818329
4027  7927057
4028  8582620
4029  8630560
4030  8203273
4031  7785960
4032  8237137
4033  8780439
4034  8342633
4035  7896289
4036  8067738
4037  8614488
4038  8756261
4039  8038772
4040  7895563
4041  8523687
4042  8741329
4043  8377149
4044  7866858
4045  8187905
4046  8852682
4047  8553983
4048  8036131
4049  8093414
4050  8598937
4051  8881509
4052  8223689
4053  7893587
4054  8430808
4055  8773818
4056  8577250
4057  8034042
4058  8130801
4059  8852870
4060  8787034
4061  8231340
4062  8063854
4063  8444640
4064  8900717
4065  8440771
4066  7961059
4067  8374196
4068  8803972
4069  8763822
4070  8229673
4071  8097022
4072  8760392
4073  8836873
4074  8333749
4075  8089524
4076  8374496
4077  8916267
4078  8645576
4079  8106187
4080  8375958
4081  8805852
4082  8827984
4083  8332855
4084  8058018
4085  8651308
4086  8875670
4087  8461869
4088  8175621
4089  8353050
4090  8924076
4091  8793459
4092  8186109
4093  8304033
4094  8734543
4095  8875858
4096  8458709
4097  8036106
4098  8554310
4099  8963733
4100  8600666
4101  8227204
4102  8289620
4103  8886061
4104  8912230
4105  8230259
4106  8187217
4107  8643157
4108  8925748
4109  8598025
4110  8068113
4111  8462655
4112  8982287
4113  8731897
4114  8294702
4115  8192705
4116  8730871
4117  8956012
4118  8342871
4119  8136535
4120  8542455
4121  8938632
4122  8769192
4123  8146944
4124  8322743
4125  8908204
4126  8786440
4127  8316246
4128  8099046
4129  8597421
4130  9016736
4131  8486092
4132  8146301
4133  8475252
4134  8889971
4135  8822727
4136  8143770
4137  8138109
4138  8778311
4139  8838237
4140  8418014
4141  8086100
4142  8482833
4143  9042779
4144  8647799
4145  8129168
4146  8280225
4147  8732818
4148  8869304
4149  8241929
4150  8008817
4151  8605142
4152  8864792
4153  8569646
4154  8118314
4155  8277691
4156  8904950
4157  8713301
4158  8153989
4159  8151007
4160  8578883
4161  8883351
4162  8363494
4163  7970419
4164  8476960
4165  8828019
4166  8609847
4167  8107779
4168  8102289
4169  8753069
4170  8725604
4171  8167824
4172  8050945
4173  8405849
4174  8840527
4175  8502311
4176  7965316
4177  8273452
4178  8688194
4179  8618958
4180  8125987
4181  7927702
4182  8542922
4183  8763785
4184  8260045
4185  8000171
4186  8253553
4187  8747589
4188  8529578
4189  7896928
4190  8075075
4191  8535255
4192  8588651
4193  8174254
4194  7867421
4195  8387249
4196  8733358
4197  8295805
4198  7940598
4199  8033492
4200  8530219
4201  8520706
4202  7893956
4203  7919248
4204  8377669
4205  8571029
4206  8258018
4207  7790120
4208  8148422
4209  8611460
4210  8278583
4211  7860629
4212  7855951
4213  8354152
4214  8503759
4215  7905288
4216  7799448
4217  8227337
4218  8466737
4219  8235953
4220  7710063
4221  7907610
4222  8441503
4223  8259947
4224  7831764
4225  7712337
4226  8159294
4227  8480238
4228  7944573
4229  7653221
4230  7981287
4231  8294947
4232  8195869
4233  7655235
4234  7676893
4235  8233549
4236  8217393
4237  7842230
4238  7628948
4239  7938258
4240  8353621
4241  7934598
4242  7520107
4243  7758806
4244  8109206
4245  8138996
4246  7622916
4247  7518616
4248  8084442
4249  8167927
4250  7763865
4251  7457847
4252  7681076
4253  8183611
4254  7872548
4255  7399755
4256  7584055
4257  7973787
4258  8092074
4259  7600636
4260  7322701
4261  7808143
4262  8024265
4263  7700920
4264  7317113
4265  7399415
4266  7997230
4267  7908824
4268  7344752
4269  7347466
4270  7746642
4271  7996577
4272  7562389
4273  7096754
4274  7526446
4275  7876542
4276  7651604
4277  7236648
4278  7185076
4279  7765750
4280  7834464
4281  7285321
4282  7149857
4283  7456261
4284  7802419
4285  7520541
4286  6964849
4287  7235398
4288  7687374
4289  7605761
4290  7178415
4291  6964891
4292  7487883
4293  7736355
4294  7198943
4295  6920111
4296  7162477
4297  7601162
4298  7478513
4299  6868009
4300  6983485
4301  7456874
4302  7494899
4303  7125718
4304  6746410
4305  7137481
4306  7540611
4307  7150730
4308  6781583
4309  6884781
4310  7353282
4311  7424877
4312  6814397
4313  6721726
4314  7158605
4315  7303817
4316  7009143
4317  6574087
4318  6827418
4319  7331906
4320  7096940
4321  6705494
4322  6668740
4323  7041963
4324  7254185
4325  6710773
4326  6452742
4327  6838216
4328  7097608
4329  6939732
4330  6457733
4331  6537185
4332  7094572
4333  6984142
4334  6549475
4335  6411457
4336  6738825
4337  7055573
4338  6601047
4339  6253112
4340  6583202
4341  6879091
4342  6809762
4343  6343480
4344  6276933
4345  6796701
4346  6810526
4347  6418856
4348  6176711
4349  6405058
4350  6847176
4351  6543281
4352  6072390
4353  6270306
4354  6632656
4355  6682401
4356  6204046
4357  5977608
4358  6474806
4359  6614985
4360  6248720
4361  5971371
4362  6122312
4363  6598395
4364  6433980
4365  5930756
4366  6007716
4367  6311646
4368  6436789
4369  6064851
4370  5730798
4371  6145578
4372  6431501
4373  6151059
4374  5809491
4375  5815884
4376  6301848
4377  6279510
4378  5711766
4379  5674606
4380  6010758
4381  6243973
4382  5954115
4383  5510680
4384  5826529
4385  6188562
4386  6001989
4387  5630324
4388  5494296
4389  5928552
4390  6088434
4391  5592177
4392  5417798
4393  5685867
4394  6006496
4395  5839882
4396  5318450
4397  5471864
4398  5892099
4399  5793500
4400  5440568
4401  5232334
4402  5602628
4403  5881723
4404  5438086
4405  5194319
4406  5395734
4407  5712272
4408  5662615
4409  5112598
4410  5115319
4411  5559436
4412  5588683
4413  5267570
4414  4961241
4415  5257188
4416  5682143
4417  5329159
4418  4934910
4419  5042445
4420  5403562
4421  5474690
4422  4913765
4423  4779174
4424  5249134
4425  5388864
4426  5118183
4427  4735022
4428  4903631
4429  5376612
4430  5144363
4431  4711968
4432  4695692
4433  5028859
4434  5269843
4435  4823559
4436  4503018
4437  4889466
4438  5149127
4439  4949673
4440  4487865
4441  4490380
4442  5023876
4443  4958509
4444  4520901
4445  4418304
4446  4702411
4447  5027782
4448  4669812
4449  4259115
4450  4509455
4451  4797310
4452  4727093
4453  4309064
4454  4159971
4455  4650832
4456  4761068
4457  4358896
4458  4142119
4459  4328609
4460  4727400
4461  4492159
4462  3976292
4463  4126555
4464  4480600
4465  4513220
4466  4124428
4467  3856659
4468  4302722
4469  4519178
4470  4171130
4471  3885189
4472  3938353
4473  4344060
4474  4303600
4475  3779161
4476  3782678
4477  4111323
4478  4277415
4479  3996256
4480  3595962
4481  3901375
4482  4217941
4483  3950035
4484  3610889
4485  3586789
4486  3986627
4487  4084547
4488  3586466
4489  3500366
4490  3797744
4491  3982135
4492  3773407
4493  3323546
4494  3494231
4495  3877436
4496  3729373
4497  3408619
4498  3267893
4499  3635457
4500  3868161
4501  3412121
4502  3161388
4503  3389133
4504  3650531
4505  3543527
4506  3063293
4507  3119745
4508  3567319
4509  3520450
4510  3203046
4511  2994420
4512  3250116
4513  3544435
4514  3180736
4515  2872521
4516  3027372
4517  3299943
4518  3323974
4519  2863915
4520  2781739
4521  3206087
4522  3262211
4523  2969528
4524  2679748
4525  2856569
4526  3242656
4527  2959014
4528  2578610
4529  2692496
4530  2980593
4531  3085063
4532  2656673
4533  2449892
4534  2827603
4535  2961666
4536  2714980
4537  2386461
4538  2457658
4539  2893356
4540  2778767
4541  2372522
4542  2354631
4543  2614933
4544  2819491
4545  2445850
4546  2097319
4547  2408162
4548  2651364
4549  2483582
4550  2127965
4551  2108062
4552  2568980
4553  2562284
4554  2130156
4555  2010929
4556  2217271
4557  2478061
4558  2235262
4559  1817719
4560  2034993
4561  2338582
4562  2280596
4563  1934883
4564  1750274
4565  2149403
4566  2298085
4567  1878888
4568  1674298
4569  1843106
4570  2170693
4571  2033924
4572  1559286
4573  1673227
4574  2008446
4575  2014460
4576  1684377
4577  1401937
4578  1735627
4579  1997253
4580  1664377
4581  1385956
4582  1464690
4583  1830613
4584  1839791
4585  1332521
4586  1281230
4587  1628962
4588  1742449
4589  1468066
4590  1078614
4591  1330634
4592  1693032
4593  1466529
4594  1143062
4595  1103619
4596  1451546
4597  1578805
4598  1098171
4599   932532
4600  1217489
4601  1405030
4602  1253576
4603   848760
4604   947864
4605  1360836
4606  1252222
4607   880407
4608   746004
4609  1028800
4610  1268040
4611   878681
4612   605439
4613   860844
4614  1101397
4615  1035751
4616   618531
4617   575438
4618   978017
4619   960115
4620   625103
4621   433516
4622   632563
4623   970527
4624   718484
4625   354706
4626   481886
4627   743938
4628   779658
4629   370284
4630   184010
4631   571132
4632   690762
4633   417707
4634   160055
4635   262140
4636   652012
4637   485621
4638    91609
4639   139739
4640   364409
4641   472903
4642   144753
4643  -113763
4644   189344
4645   374641
4646   191822
4647   -84916
4648   -99904
4649   280122
4650   244364
4651  -182086
4652  -243052
4653    -2310
4654   195747
4655   -65151
4656  -410226
4657  -158288
4658    95952
4659   -51066
4660  -354990
4661  -465462
4662  -109854
4663   -32768
4664  -420803
4665  -546082
4666  -343524
4667  -102094
4668  -259315
4669  -668097
4670  -541735
4671  -249780
4672  -316251
4673  -626649
4674  -811478
4675  -478746
4676  -287819
4677  -626719
4678  -830805
4679  -693547
4680  -434658
4681  -513152
4682  -958957
4683  -924261
4684  -605298
4685  -590976
4686  -840363
4687 -1091673
4688  -846109
4689  -554042
4690  -837628
4691 -1123798
4692 -1068277
4693  -802502
4694  -760487
4695 -1193976
4696 -1269101
4697  -931775
4698  -839151
4699 -1057915
4700 -1364541
4701 -1210507
4702  -879501
4703 -1082756
4704 -1405343
4705 -1417323
4706 -1146720
4707 -1003863
4708 -1375413
4709 -1585258
4710 -1304338
4711 -1123575
4712 -1264190
4713 -1628325
4714 -1625385
4715 -1232171
4716 -1292091
4717 -1632894
4718 -1742586
4719 -1505698
4720 -1249876
4721 -1551731
4722 -1867308
4723 -1664100
4724 -1454769
4725 -1528833
4726 -1878513
4727 -1955994
4728 -1571196
4729 -1532238
4730 -1835629
4731 -2004833
4732 -1851487
4733 -1551462
4734 -1761321
4735 -2161097
4736 -2041457
4737 -1775222
4738 -1739477
4739 -2079951
4740 -2274133
4741 -1913846
4742 -1761811
4743 -2045388
4744 -2307160
4745 -2240996
4746 -1887952
4747 -1974475
4748 -2385091
4749 -2356478
4750 -2090414
4751 -1972709
4752 -2246335
4753 -2544473
4754 -2280884
4755 -2068836
4756 -2274598
4757 -2543308
4758 -2569076
4759 -2224125
4760 -2180103
4761 -2575542
4762 -2655822
4763 -2427013
4764 -2257466
4765 -2441289
4766 -2806116
4767 -2649998
4768 -2363437
4769 -2482483
4770 -2743504
4771 -2856086
4772 -2557643
4773 -2393453
4774 -2761603
4775 -2936757
4776 -2774169
4777 -2564183
4778 -2658572
4779 -3043702
4780 -2983465
4781 -2663684
4782 -2692834
4783 -2940310
4784 -3117174
4785 -2882251
4786 -2665889
4787 -2973498
4788 -3207386
4789 -3101824
4790 -2873391
4791 -2862617
4792 -3235484
4793 -3267139
4794 -2956881
4795 -2915454
4796 -3133077
4797 -3385917
4798 -3252689
4799 -2960587
4800 -3152309
4801 -3433618
4802 -3381800
4803 -3148209
4804 -3065131
4805 -3412851
4806 -3562069
4807 -3274017
4808 -3179736
4809 -3364195
4810 -3629828
4811 -3544346
4812 -3219667
4813 -3348637
4814 -3640939
4815 -3638214
4816 -3439950
4817 -3304042
4818 -3610575
4819 -3843086
4820 -3592752
4821 -3428234
4822 -3540094
4823 -3834690
4824 -3847545
4825 -3488260
4826 -3516626
4827 -3836985
4828 -3936662
4829 -3761267
4830 -3535733
4831 -3763938
4832 -4081461
4833 -3899705
4834 -3674761
4835 -3716623
4836 -4004796
4837 -4117936
4838 -3794061
4839 -3719366
4840 -4030027
4841 -4177135
4842 -4065044
4843 -3799774
4844 -3922540
4845 -4263823
4846 -4168906
4847 -3920403
4848 -3906569
4849 -4175883
4850 -4382672
4851 -4114623
4852 -3935730
4853 -4192068
4854 -4399202
4855 -4328440
4856 -4037004
4857 -4055204
4858 -4439038
4859 -4454407
4860 -4207244
4861 -4121756
4862 -4336372
4863 -4614606
4864 -4408897
4865 -4147963
4866 -4317571
4867 -4573475
4868 -4590948
4869 -4312146
4870 -4233711
4871 -4602264
4872 -4719900
4873 -4492866
4874 -4326612
4875 -4466170
4876 -4794174
4877 -4686990
4878 -4385519
4879 -4476148
4880 -4737481
4881 -4847489
4882 -4613161
4883 -4430957
4884 -4731177
4885 -4928654
4886 -4755066
4887 -4546838
4888 -4597948
4889 -4940353
4890 -4946660
4891 -4638372
4892 -4643641
4893 -4904588
4894 -5068219
4895 -4879005
4896 -4627812
4897 -4856939
4898 -5104547
4899 -4982585
4900 -4776347
4901 -4765459
4902 -5090948
4903 -5191821
4904 -4896027
4905 -4823529
4906 -5022717
4907 -5234729
4908 -5131329
4909 -4827103
4910 -4956918
4911 -5254985
4912 -5236070
4913 -5032452
4914 -4930221
4915 -5211739
4916 -5402689
4917 -5142474
4918 -4990623
4919 -5130557
4920 -5369185
4921 -5364884
4922 -5062721
4923 -5110298
4924 -5412906
4925 -5440286
4926 -5258532
4927 -5103702
4928 -5308229
4929 -5546495
4930 -5353358
4931 -5182542
4932 -5277206
4933 -5513367
4934 -5587111
4935 -5297393
4936 -5245605
4937 -5524512
4938 -5609444
4939 -5473854
4940 -5273311
4941 -5413178
4942 -5714584
4943 -5602196
4944 -5380725
4945 -5409746
4946 -5639035
4947 -5775317
4948 -5501136
4949 -5367543
4950 -5619699
4951 -5766461
4952 -5670896
4953 -5445527
4954 -5524457
4955 -5838292
4956 -5803873
4957 -5579076
4958 -5544022
4959 -5740958
4960 -5924432
4961 -5709577
4962 -5498535
4963 -5713624
4964 -5907608
4965 -5865390
4966 -5651747
4967 -5631489
4968 -5943758
4969 -5983106
4970 -5754620
4971 -5665975
4972 -5811965
4973 -6049524
4974 -5907783
4975 -5665301
4976 -5812718
4977 -6050020
4978 -6061033
4979 -5822224
4980 -5714112
4981 -6018355
4982 -6138964
4983 -5911915
4984 -5784555
4985 -5909680
4986 -6179410
4987 -6130969
4988 -5838546
4989 -5893224
4990 -6131198
4991 -6198703
4992 -6008204
4993 -5818817
4994 -6065070
4995 -6277647
4996 -6126224
4997 -5951848
4998 -5981509
4999 -6256056
5000 -6297083
5001 -5992411
5002 -5966433
5003 -6184309
5004 -6326233
5005 -6179272
5006 -5949098
5007 -6129816
5008 -6382162
5009 -6283023
5010 -6086717
5011 -6056319
5012 -6305685
5013 -6421600
5014 -6155835
5015 -6051545
5016 -6242976
5017 -6429836
5018 -6377674
5019 -6106102
5020 -6171591
5021 -6460519
5022 -6439747
5023 -6229428
5024 -6127570
5025 -6331311
5026 -6534033
5027 -6319192
5028 -6165502
5029 -6301247
5030 -6505985
5031 -6516813
5032 -6226818
5033 -6209894
5034 -6488313
5035 -6533512
5036 -6363365
5037 -6211281
5038 -6361463
5039 -6637000
5040 -6499723
5041 -6274549
5042 -6335879
5043 -6545653
5044 -6615766
5045 -6355345
5046 -6254425
5047 -6522639
5048 -6630762
5049 -6505866
5050 -6331684
5051 -6409429
5052 -6683266
5053 -6602515
5054 -6365558
5055 -6385128
5056 -6565106
5057 -6696974
5058 -6502543
5059 -6334830
5060 -6550475
5061 -6715397
5062 -6624387
5063 -6414597
5064 -6412565
5065 -6702403
5066 -6714817
5067 -6465247
5068 -6429624
5069 -6596865
5070 -6780968
5071 -6633084
5072 -6398255
5073 -6560263
5074 -6744318
5075 -6700773
5076 -6511363
5077 -6431209
5078 -6686159
5079 -6779134
5080 -6585760
5081 -6494497
5082 -6601418
5083 -6802502
5084 -6729594
5085 -6481974
5086 -6550015
5087 -6749904
5088 -6768748
5089 -6587823
5090 -6478256
5091 -6699516
5092 -6851166
5093 -6673327
5094 -6539703
5095 -6609375
5096 -6821598
5097 -6794753
5098 -6539203
5099 -6545198
5100 -6756668
5101 -6835127
5102 -6698617
5103 -6526823
5104 -6686594
5105 -6887171
5106 -6752991
5107 -6574152
5108 -6589778
5109 -6794300
5110 -6867548
5111 -6624094
5112 -6564211
5113 -6765222
5114 -6870768
5115 -6764432
5116 -6555702
5117 -6649650
5118 -6882630
5119 -6800138
5120 -6619177
5121 -6589985
5122 -6791512
5123 -6912180
5124 -6693867
5125 -6569692
5126 -6732325
5127 -6867072
5128 -6813623
5129 -6576302
5130 -6599413
5131 -6871261
5132 -6859763
5133 -6672838
5134 -6589507
5135 -6764212
5136 -6934530
5137 -6755531
5138 -6564528
5139 -6682271
5140 -6853267
5141 -6845860
5142 -6629549
5143 -6577970
5144 -6835863
5145 -6900016
5146 -6716859
5147 -6587620
5148 -6690783
5149 -6912597
5150 -6796933
5151 -6563401
5152 -6628387
5153 -6824604
5154 -6888690
5155 -6684187
5156 -6555405
5157 -6770913
5158 -6894633
5159 -6743197
5160 -6579804
5161 -6617783
5162 -6863932
5163 -6837265
5164 -6607759
5165 -6600884
5166 -6760727
5167 -6885784
5168 -6721910
5169 -6528474
5170 -6687529
5171 -6841657
5172 -6760027
5173 -6588079
5174 -6558847
5175 -6808606
5176 -6847568
5177 -6620701
5178 -6562378
5179 -6692270
5180 -6835938
5181 -6734111
5182 -6503390
5183 -6601805
5184 -6802036
5185 -6776067
5186 -6599107
5187 -6512630
5188 -6715420
5189 -6831131
5190 -6638407
5191 -6507981
5192 -6599654
5193 -6773604
5194 -6741377
5195 -6500851
5196 -6532297
5197 -6737688
5198 -6759167
5199 -6601526
5200 -6462700
5201 -6618522
5202 -6774706
5203 -6613915
5204 -6471550
5205 -6515266
5206 -6695544
5207 -6727692
5208 -6501951
5209 -6468858
5210 -6642824
5211 -6707027
5212 -6580136
5213 -6408445
5214 -6505994
5215 -6709427
5216 -6611610
5217 -6440479
5218 -6446603
5219 -6616040
5220 -6691858
5221 -6472659
5222 -6370781
5223 -6532728
5224 -6628034
5225 -6550809
5226 -6369093
5227 -6411480
5228 -6625299
5229 -6584367
5230 -6403173
5231 -6359052
5232 -6494895
5233 -6616733
5234 -6441822
5235 -6290758
5236 -6426140
5237 -6562279
5238 -6523283
5239 -6326244
5240 -6311079
5241 -6525227
5242 -6522280
5243 -6346248
5244 -6265493
5245 -6366020
5246 -6526972
5247 -6409181
5248 -6225131
5249 -6317812
5250 -6456846
5251 -6469938
5252 -6277862
5253 -6187668
5254 -6376137
5255 -6458853
5256 -6293791
5257 -6177269
5258 -6243849
5259 -6428952
5260 -6363146
5261 -6152837
5262 -6189021
5263 -6336936
5264 -6375517
5265 -6213305
5266 -6082008
5267 -6249350
5268 -6365811
5269 -6242032
5270 -6103241
5271 -6114459
5272 -6308116
5273 -6309448
5274 -6074941
5275 -6041001
5276 -6189763
5277 -6281922
5278 -6159942
5279 -5977270
5280 -6099526
5281 -6264082
5282 -6183891
5283 -6016536
5284 -5971682
5285 -6150368
5286 -6218284
5287 -6000777
5288 -5924089
5289 -6047237
5290 -6166538
5291 -6091755
5292 -5899283
5293 -5949871
5294 -6121271
5295 -6083949
5296 -5918867
5297 -5838107
5298 -5992535
5299 -6110939
5300 -5941015
5301 -5808669
5302 -5900192
5303 -6038145
5304 -6015183
5305 -5792846
5306 -5769702
5307 -5962492
5308 -5974082
5309 -5831133
5310 -5705558
5311 -5823276
5312 -5984514
5313 -5850605
5314 -5695312
5315 -5731329
5316 -5859298
5317 -5897831
5318 -5703939
5319 -5616301
5320 -5776138
5321 -5854794
5322 -5743491
5323 -5595386
5324 -5650976
5325 -5831963
5326 -5749865
5327 -5574541
5328 -5560719
5329 -5686226
5330 -5770490
5331 -5599069
5332 -5478283
5333 -5613346
5334 -5720737
5335 -5643300
5336 -5470762
5337 -5460527
5338 -5639947
5339 -5626595
5340 -5455378
5341 -5396265
5342 -5512240
5343 -5636229
5344 -5509268
5345 -5338231
5346 -5433216
5347 -5540695
5348 -5507989
5349 -5339110
5350 -5285228
5351 -5453475
5352 -5497918
5353 -5349322
5354 -5261653
5355 -5330246
5356 -5459746
5357 -5382220
5358 -5191456
5359 -5233026
5360 -5353712
5361 -5366377
5362 -5218575
5363 -5122086
5364 -5272176
5365 -5357811
5366 -5223426
5367 -5100398
5368 -5135170
5369 -5272737
5370 -5250289
5371 -5039491
5372 -5048078
5373 -5174345
5374 -5208556
5375 -5094560
5376 -4950971
5377 -5070282
5378 -5183510
5379 -5076618
5380 -4939510
5381 -4935816
5382 -5071309
5383 -5095856
5384 -4900201
5385 -4858007
5386 -4977523
5387 -5057774
5388 -4952131
5389 -4778778
5390 -4847339
5391 -4991109
5392 -4916174
5393 -4773432
5394 -4733157
5395 -4873042
5396 -4949086
5397 -4769654
5398 -4676073
5399 -4761802
5400 -4847805
5401 -4798882
5402 -4621479
5403 -4624689
5404 -4780696
5405 -4771528
5406 -4634759
5407 -4548616
5408 -4648517
5409 -4758408
5410 -4619238
5411 -4483439
5412 -4543644
5413 -4648766
5414 -4625884
5415 -4453622
5416 -4419854
5417 -4578581
5418 -4596511
5419 -4469019
5420 -4347843
5421 -4421736
5422 -4559710
5423 -4457204
5424 -4292824
5425 -4319733
5426 -4434119
5427 -4464441
5428 -4311953
5429 -4209598
5430 -4349565
5431 -4415938
5432 -4298855
5433 -4160156
5434 -4177114
5435 -4341115
5436 -4289805
5437 -4117066
5438 -4115296
5439 -4216735
5440 -4282268
5441 -4145176
5442 -4003992
5443 -4103397
5444 -4199965
5445 -4125106
5446 -3981100
5447 -3954185
5448 -4116392
5449 -4128188
5450 -3950794
5451 -3890284
5452 -3972126
5453 -4073785
5454 -3968424
5455 -3788851
5456 -3857963
5457 -3979710
5458 -3941183
5459 -3802883
5460 -3738733
5461 -3876055
5462 -3928791
5463 -3769293
5464 -3673375
5465 -3725450
5466 -3842237
5467 -3789475
5468 -3607965
5469 -3624296
5470 -3753502
5471 -3763217
5472 -3628875
5473 -3510727
5474 -3614296
5475 -3711345
5476 -3585699
5477 -3469993
5478 -3490945
5479 -3613042
5480 -3611315
5481 -3420159
5482 -3392267
5483 -3504063
5484 -3533199
5485 -3438369
5486 -3303235
5487 -3355489
5488 -3482421
5489 -3401460
5490 -3272408
5491 -3260281
5492 -3362189
5493 -3398057
5494 -3239115
5495 -3157179
5496 -3247499
5497 -3306342
5498 -3241787
5499 -3085785
5500 -3116513
5501 -3257041
5502 -3208738
5503 -3068884
5504 -3019436
5505 -3105185
5506 -3176377
5507 -3035956
5508 -2929831
5509 -3002887
5510 -3078650
5511 -3045791
5512 -2892460
5513 -2868643
5514 -3015598
5515 -2993924
5516 -2869645
5517 -2786195
5518 -2843008
5519 -2944197
5520 -2846646
5521 -2711782
5522 -2755657
5523 -2835870
5524 -2829896
5525 -2696044
5526 -2620390
5527 -2736885
5528 -2766285
5529 -2657497
5530 -2560369
5531 -2587267
5532 -2708276
5533 -2654872
5534 -2489803
5535 -2503716
5536 -2589038
5537 -2611051
5538 -2470120
5539 -2374487
5540 -2489667
5541 -2542029
5542 -2448909
5543 -2341384
5544 -2339222
5545 -2461631
5546 -2426451
5547 -2272723
5548 -2243668
5549 -2321675
5550 -2372867
5551 -2275422
5552 -2147841
5553 -2212389
5554 -2301966
5555 -2243756
5556 -2120590
5557 -2080293
5558 -2202327
5559 -2221354
5560 -2057588
5561 -1997515
5562 -2063898
5563 -2146449
5564 -2070959
5565 -1912684
5566 -1947030
5567 -2058667
5568 -2007871
5569 -1891234
5570 -1822779
5571 -1924751
5572 -1980375
5573 -1853599
5574 -1769622
5575 -1809642
5576 -1896168
5577 -1865866
5578 -1696758
5579 -1682135
5580 -1795197
5581 -1791264
5582 -1683908
5583 -1581615
5584 -1656054
5585 -1753049
5586 -1650345
5587 -1535912
5588 -1535951
5589 -1627470
5590 -1631872
5591 -1473846
5592 -1424156
5593 -1523209
5594 -1556597
5595 -1475946
5596 -1353577
5597 -1383448
5598 -1499001
5599 -1428491
5600 -1299785
5601 -1274688
5602 -1359216
5603 -1404400
5604 -1263831
5605 -1181778
5606 -1259509
5607 -1316062
5608 -1253298
5609 -1127518
5610 -1118004
5611 -1228645
5612 -1207491
5613 -1074932
5614 -1027692
5615 -1087825
5616 -1169138
5617 -1061045
5618  -937251
5619  -992067
5620 -1061133
5621 -1029841
5622  -902864
5623  -849740
5624  -967470
5625  -981661
5626  -858443
5627  -781967
5628  -830591
5629  -911109
5630  -832763
5631  -698666
5632  -714951
5633  -805027
5634  -788564
5635  -679637
5636  -604533
5637  -695450
5638  -742540
5639  -641557
5640  -552504
5641  -558466
5642  -652288
5643  -619632
5644  -466818
5645  -462901
5646  -535469
5647  -563814
5648  -465909
5649  -362124
5650  -423629
5651  -494565
5652  -412201
5653  -311574
5654  -290244
5655  -383900
5656  -394177
5657  -259047
5658  -214825
5659  -280975
5660  -321840
5661  -249683
5662  -124146
5663  -159255
5664  -241614
5665  -186683
5666   -87216
5667   -48890
5668  -123638
5669  -164142
5670   -39028
5671    32730
5672   -15648
5673   -73828
5674   -16687
5675   113789
5676   110464
5677    13707
5678    38188
5679   136165
5680   201984
5681   137476
5682    73948
5683   188682
5684   276080
5685   254236
5686   195255
5687   203609
5688   337741
5689   358195
5690   266470
5691   269449
5692   359526
5693   435747
5694   399834
5695   328326
5696   411983
5697   508956
5698   499807
5699   435109
5700   414459
5701   555666
5702   602791
5703   519250
5704   506970
5705   577485
5706   682831
5707   669409
5708   568229
5709   617444
5710   737016
5711   747781
5712   688406
5713   650065
5714   770170
5715   855946
5716   790468
5717   749591
5718   798426
5719   905425
5720   915528
5721   821780
5722   829015
5723   948371
5724   995082
5725   952110
5726   903011
5727   970205
5728  1088486
5729  1050518
5730   980468
5731  1011855
5732  1112031
5733  1170594
5734  1084116
5735  1055398
5736  1163860
5737  1231649
5738  1210526
5739  1137668
5740  1184578
5741  1301417
5742  1299019
5743  1222299
5744  1234562
5745  1324685
5746  1401914
5747  1334632
5748  1282361
5749  1373896
5750  1453304
5751  1450838
5752  1370958
5753  1385290
5754  1513620
5755  1539106
5756  1482046
5757  1451014
5758  1534929
5759  1625127
5760  1587746
5761  1514108
5762  1579979
5763  1660969
5764  1685509
5765  1614329
5766  1600801
5767  1720547
5768  1773589
5769  1725423
5770  1688361
5771  1738992
5772  1842152
5773  1825528
5774  1749612
5775  1785481
5776  1876284
5777  1916353
5778  1860388
5779  1825016
5780  1925284
5781  1989889
5782  1961067
5783  1912033
5784  1938420
5785  2049388
5786  2066667
5787  1980842
5788  1991690
5789  2085018
5790  2144791
5791  2105679
5792  2046991
5793  2121121
5794  2212460
5795  2189008
5796  2130001
5797  2144942
5798  2242100
5799  2297165
5800  2220423
5801  2205936
5802  2280180
5803  2345454
5804  2330870
5805  2264479
5806  2305880
5807  2402582
5808  2408101
5809  2367792
5810  2349265
5811  2435385
5812  2500029
5813  2444937
5814  2414560
5815  2472629
5816  2555391
5817  2549495
5818  2474985
5819  2497677
5820  2607186
5821  2621638
5822  2587274
5823  2551152
5824  2627444
5825  2707698
5826  2674066
5827  2613622
5828  2659936
5829  2746170
5830  2772686
5831  2693470
5832  2709191
5833  2792301
5834  2834855
5835  2797340
5836  2751046
5837  2808423
5838  2901377
5839  2887886
5840  2834055
5841  2858646
5842  2930921
5843  2975537
5844  2917487
5845  2887586
5846  2973891
5847  3027490
5848  3008462
5849  2961043
5850  2985367
5851  3093007
5852  3094273
5853  3030829
5854  3039120
5855  3111187
5856  3175007
5857  3122072
5858  3076730
5859  3144713
5860  3216568
5861  3210270
5862  3162701
5863  3170154
5864  3267700
5865  3290573
5866  3241778
5867  3228937
5868  3281500
5869  3353154
5870  3338639
5871  3267950
5872  3309351
5873  3403268
5874  3419368
5875  3359661
5876  3338683
5877  3431543
5878  3488608
5879  3436487
5880  3402382
5881  3436189
5882  3534855
5883  3533359
5884  3460687
5885  3480348
5886  3562121
5887  3592530
5888  3556532
5889  3512379
5890  3586709
5891  3655803
5892  3630053
5893  3589607
5894  3604283
5895  3694025
5896  3715182
5897  3646839
5898  3643819
5899  3717273
5900  3771891
5901  3739406
5902  3691372
5903  3740610
5904  3822722
5905  3808253
5906  3767343
5907  3768904
5908  3843272
5909  3888373
5910  3822157
5911  3804229
5912  3867611
5913  3925946
5914  3925287
5915  3866549
5916  3894200
5917  3978910
5918  3985896
5919  3930838
5920  3926201
5921  3988076
5922  4046424
5923  4003010
5924  3975860
5925  4013371
5926  4077330
5927  4081988
5928  4029008
5929  4038774
5930  4119141
5931  4141108
5932  4100804
5933  4078309
5934  4126017
5935  4196651
5936  4181338
5937  4132385
5938  4158369
5939  4220144
5940  4250813
5941  4195819
5942  4181010
5943  4247656
5944  4285586
5945  4263889
5946  4242389
5947  4260852
5948  4338742
5949  4328718
5950  4276272
5951  4291377
5952  4351047
5953  4394864
5954  4357223
5955  4315247
5956  4385647
5957  4431330
5958  4413178
5959  4377781
5960  4396879
5961  4465996
5962  4475671
5963  4431568
5964  4428037
5965  4479679
5966  4527090
5967  4505838
5968  4456092
5969  4501164
5970  4563610
5971  4557232
5972  4518070
5973  4513836
5974  4587332
5975  4621306
5976  4576642
5977  4560729
5978  4593231
5979  4652047
5980  4639734
5981  4588892
5982  4614615
5983  4673378
5984  4693957
5985  4652061
5986  4635754
5987  4694978
5988  4744412
5989  4701466
5990  4680778
5991  4713140
5992  4770643
5993  4781498
5994  4713323
5995  4719393
5996  4783401
5997  4811396
5998  4791265
5999  4750347
6000  4801409
6001  4855900
6002  4836027
6003  4802649
6004  4803169
6005  4862602
6006  4891041
6007  4839235
6008  4827484
6009  4891018
6010  4923437
6011  4904381
6012  4859613
6013  4891552
6014  4957740
6015  4950193
6016  4909502
6017  4905734
6018  4966392
6019  4999483
6020  4955273
6021  4933314
6022  4976185
6023  5017665
6024  5013116
6025  4968465
6026  4982228
6027  5036508
6028  5051686
6029  5016637
6030  5002730
6031  5047453
6032  5099198
6033  5069654
6034  5026397
6035  5052698
6036  5100580
6037  5105183
6038  5070726
6039  5061855
6040  5125820
6041  5148917
6042  5108962
6043  5094506
6044  5127888
6045  5177379
6046  5168543
6047  5119626
6048  5134993
6049  5186165
6050  5196441
6051  5170343
6052  5144475
6053  5196432
6054  5228256
6055  5205264
6056  5179510
6057  5182665
6058  5248382
6059  5251029
6060  5207836
6061  5208123
6062  5252222
6063  5281407
6064  5251076
6065  5219887
6066  5261022
6067  5293267
6068  5287567
6069  5251936
6070  5260703
6071  5302004
6072  5325403
6073  5286147
6074  5280602
6075  5308311
6076  5342887
6077  5322422
6078  5282827
6079  5310384
6080  5359497
6081  5351957
6082  5324997
6083  5316665
6084  5356796
6085  5388342
6086  5351609
6087  5332005
6088  5358836
6089  5393548
6090  5388177
6091  5355502
6092  5358610
6093  5412232
6094  5417117
6095  5391850
6096  5369635
6097  5401996
6098  5436758
6099  5405202
6100  5386010
6101  5397698
6102  5433638
6103  5448993
6104  5400730
6105  5405295
6106  5450943
6107  5463146
6108  5442792
6109  5409626
6110  5430315
6111  5481931
6112  5459937
6113  5424416
6114  5432795
6115  5470187
6116  5487077
6117  5456653
6118  5439031
6119  5467687
6120  5502436
6121  5481605
6122  5438893
6123  5463924
6124  5515086
6125  5501385
6126  5476702
6127  5460235
6128  5504310
6129  5525398
6130  5491167
6131  5462681
6132  5494926
6133  5523139
6134  5521829
6135  5484668
6136  5484669
6137  5533116
6138  5536933
6139  5500714
6140  5485978
6141  5513325
6142  5542623
6143  5525894
6144  5484761
6145  5500067
6146  5545453
6147  5544177
6148  5505652
6149  5495594
6150  5534472
6151  5557078
6152  5522265
6153  5508841
6154  5522021
6155  5556768
6156  5550139
6157  5504710
6158  5513347
6159  5547732
6160  5557156
6161  5527950
6162  5505950
6163  5528295
6164  5559699
6165  5532337
6166  5518484
6167  5513320
6168  5553109
6169  5558566
6170  5519834
6171  5520094
6172  5541402
6173  5557245
6174  5531377
6175  5505102
6176  5523701
6177  5561404
6178  5539983
6179  5516982
6180  5510155
6181  5540895
6182  5548889
6183  5522050
6184  5495936
6185  5520547
6186  5539429
6187  5539673
6188  5501778
6189  5509491
6190  5542970
6191  5537604
6192  5508016
6193  5497215
6194  5516992
6195  5542793
6196  5514794
6197  5492210
6198  5504909
6199  5532461
6200  5523876
6201  5490331
6202  5484446
6203  5509767
6204  5522378
6205  5501024
6206  5477098
6207  5489328
6208  5519029
6209  5498307
6210  5467813
6211  5478092
6212  5503022
6213  5498243
6214  5464858
6215  5457184
6216  5479695
6217  5489264
6218  5470299
6219  5447311
6220  5463838
6221  5484574
6222  5479765
6223  5442929
6224  5435746
6225  5463910
6226  5473618
6227  5448547
6228  5415501
6229  5441218
6230  5458780
6231  5437997
6232  5421844
6233  5414594
6234  5439232
6235  5435147
6236  5408973
6237  5401578
6238  5412435
6239  5427380
6240  5405495
6241  5381388
6242  5394692
6243  5403557
6244  5396995
6245  5370865
6246  5363255
6247  5383863
6248  5392134
6249  5363175
6250  5347520
6251  5355789
6252  5380477
6253  5362726
6254  5336277
6255  5334125
6256  5355434
6257  5343018
6258  5319515
6259  5306088
6260  5329583
6261  5336701
6262  5316248
6263  5295475
6264  5293557
6265  5310104
6266  5307404
6267  5275380
6268  5271962
6269  5281574
6270  5291762
6271  5265251
6272  5244967
6273  5258950
6274  5268912
6275  5252733
6276  5233482
6277  5228298
6278  5242720
6279  5239768
6280  5220620
6281  5201537
6282  5214438
6283  5219080
6284  5200641
6285  5179257
6286  5183545
6287  5200882
6288  5180408
6289  5159318
6290  5149676
6291  5168075
6292  5174972
6293  5142505
6294  5130006
6295  5132175
6296  5149729
6297  5124886
6298  5102655
6299  5093609
6300  5116259
6301  5117329
6302  5090700
6303  5067610
6304  5081678
6305  5088243
6306  5065050
6307  5043285
6308  5047096
6309  5051909
6310  5046129
6311  5016156
6312  5011466
6313  5030893
6314  5025105
6315  5002912
6316  4984955
6317  4989415
6318  4994180
6319  4979852
6320  4957836
6321  4945566
6322  4958757
6323  4958396
6324  4932149
6325  4920984
6326  4924768
6327  4919673
6328  4910130
6329  4885444
6330  4890106
6331  4899569
6332  4887163
6333  4862917
6334  4854096
6335  4854591
6336  4856893
6337  4840704
6338  4817456
6339  4814847
6340  4823757
6341  4807005
6342  4786992
6343  4779811
6344  4795659
6345  4784730
6346  4767072
6347  4740694
6348  4744295
6349  4747277
6350  4730052
6351  4719501
6352  4716148
6353  4714114
6354  4697945
6355  4688364
6356  4670807
6357  4675021
6358  4672034
6359  4650286
6360  4629150
6361  4631419
6362  4636602
6363  4619208
6364  4595049
6365  4595573
6366  4594136
6367  4587973
6368  4567130
6369  4553250
6370  4559174
6371  4558413
6372  4534380
6373  4506203
6374  4515058
6375  4506521
6376  4503424
6377  4477491
6378  4463235
6379  4467629
6380  4467556
6381  4450596
6382  4426066
6383  4423946
6384  4423268
6385  4409611
6386  4386945
6387  4383483
6388  4388461
6389  4376031
6390  4355416
6391  4333623
6392  4335275
6393  4337900
6394  4318005
6395  4299370
6396  4288941
6397  4291009
6398  4271689
6399  4261813
6400  4253725
6401  4246647
6402  4240596
6403  4221073
6404  4201340
6405  4202319
6406  4198728
6407  4177045
6408  4163824
6409  4146722
6410  4152454
6411  4141235
6412  4121113
6413  4106169
6414  4105519
6415  4100874
6416  4085994
6417  4068311
6418  4058401
6419  4053936
6420  4039293
6421  4026134
6422  4014586
6423  4006706
6424  4004759
6425  3973121
6426  3967755
6427  3962550
6428  3958020
6429  3944000
6430  3927817
6431  3912945
6432  3908392
6433  3903049
6434  3873220
6435  3864640
6436  3862565
6437  3850845
6438  3835011
6439  3817233
6440  3807410
6441  3802122
6442  3795517
6443  3775669
6444  3761564
6445  3748672
6446  3741384
6447  3723642
6448  3716293
6449  3703236
6450  3693707
6451  3681947
6452  3662621
6453  3648727
6454  3638076
6455  3628385
6456  3612458
6457  3598113
6458  3597979
6459  3579559
6460  3573688
6461  3554037
6462  3540254
6463  3531219
6464  3531790
6465  3503723
6466  3499552
6467  3479750
6468  3474374
6469  3460077
6470  3437981
6471  3438206
6472  3420108
6473  3404201
6474  3393763
6475  3384168
6476  3368432
6477  3357487
6478  3344116
6479  3330039
6480  3318940
6481  3306364
6482  3294596
6483  3272971
6484  3262964
6485  3254697
6486  3236639
6487  3225483
6488  3211388
6489  3201686
6490  3190716
6491  3164192
6492  3163175
6493  3148919
6494  3132562
6495  3122243
6496  3102861
6497  3091225
6498  3079796
6499  3068023
6500  3054725
6501  3041944
6502  3025497
6503  3012536
6504  2995415
6505  2985315
6506  2972948
6507  2960697
6508  2947084
6509  2927878
6510  2914448
6511  2898988
6512  2894986
6513  2876916
6514  2862530
6515  2856834
6516  2834772
6517  2816630
6518  2812051
6519  2793768
6520  2784936
6521  2768913
6522  2758054
6523  2736619
6524  2722406
6525  2711614
6526  2700354
6527  2681533
6528  2669520
6529  2653605
6530  2643022
6531  2632134
6532  2622377
6533  2598723
6534  2586637
6535  2569804
6536  2557280
6537  2543856
6538  2526580
6539  2508676
6540  2501589
6541  2489478
6542  2471817
6543  2457210
6544  2447460
6545  2434422
6546  2408319
6547  2396962
6548  2382265
6549  2373507
6550  2359112
6551  2342104
6552  2325710
6553  2322249
6554  2303114
6555  2282569
6556  2260854
6557  2254666
6558  2246209
6559  2225325
6560  2208127
6561  2195858
6562  2182629
6563  2170263
6564  2153108
6565  2136271
6566  2131459
6567  2116585
6568  2100454
6569  2074140
6570  2058597
6571  2052510
6572  2036219
6573  2016155
6574  2007503
6575  1993094
6576  1981675
6577  1969909
6578  1935510
6579  1930257
6580  1915412
6581  1902890
6582  1884057
6583  1877091
6584  1859688
6585  1844123
6586  1826268
6587  1811058
6588  1803814
6589  1788029
6590  1773582
6591  1745569
6592  1738534
6593  1731132
6594  1718041
6595  1693745
6596  1673719
6597  1662781
6598  1660352
6599  1627535
6600  1621309
6601  1601568
6602  1597236
6603  1581751
6604  1551998
6605  1543466
6606  1536922
6607  1524689
6608  1497743
6609  1470771
6610  1470217
6611  1462811
6612  1440997
6613  1423295
6614  1405414
6615  1397869
6616  1384601
6617  1350847
6618  1345696
6619  1336732
6620  1325164
6621  1301065
6622  1282111
6623  1268601
6624  1270739
6625  1241356
6626  1217284
6627  1200935
6628  1194666
6629  1183178
6630  1163487
6631  1138002
6632  1128052
6633  1124993
6634  1112548
6635  1079686
6636  1071674
6637  1066876
6638  1051441
6639  1019180
6640  1004066
6641   995123
6642   989449
6643   962121
6644   936695
6645   930764
6646   918206
6647   915763
6648   881772
6649   865370
6650   863083
6651   845363
6652   824267
6653   805374
6654   799260
6655   793156
6656   766074
6657   741777
6658   733453
6659   730015
6660   711147
6661   681952
6662   671276
6663   663108
6664   648829
6665   620354
6666   612162
6667   594756
6668   593687
6669   572425
6670   544875
6671   529562
6672   525026
6673   509066
6674   482869
6675   462608
6676   469923
6677   452384
6678   427200
6679   401780
6680   392004
6681   396043
6682   374300
6683   336642
6684   325671
6685   320390
6686   309956
6687   291105
6688   267481
6689   258009
6690   259777
6691   229728
6692   206637
6693   184132
6694   191716
6695   176529
6696   145158
6697   124402
6698   125762
6699   116351
6700    91762
6701    61554
6702    56900
6703    56834
6704    25934
6705     5018
6706   -13185
6707   -10874
6708   -16722
6709   -51940
6710   -73411
6711   -79894
6712   -77719
6713  -103285
6714  -138715
6715  -144356
6716  -143963
6717  -157355
6718  -189905
6719  -211449
6720  -211426
6721  -225239
6722  -243404
6723  -270962
6724  -284710
6725  -286532
6726  -288556
6727  -333000
6728  -346987
6729  -346568
6730  -353726
6731  -383340
6732  -410730
6733  -416429
6734  -412756
6735  -439440
6736  -468638
6737  -483122
6738  -481809
6739  -490229
6740  -529385
6741  -544139
6742  -535675
6743  -559242
6744  -578097
6745  -612591
6746  -617798
6747  -603939
6748  -626515
6749  -654731
6750  -675291
6751  -678290
6752  -685208
6753  -710997
6754  -749956
6755  -742401
6756  -746577
6757  -764315
6758  -792228
6759  -818888
6760  -801744
6761  -814878
6762  -851431
6763  -883838
6764  -882465
6765  -876436
6766  -896538
6767  -938629
6768  -938795
6769  -936310
6770  -950854
6771  -981691
6772 -1017090
6773 -1003724
6774 -1015303
6775 -1036591
6776 -1063486
6777 -1078766
6778 -1062970
6779 -1085625
6780 -1124383
6781 -1132384
6782 -1129181
6783 -1140890
6784 -1166403
6785 -1198386
6786 -1199302
6787 -1194613
6788 -1228159
6789 -1253065
6790 -1267478
6791 -1255323
6792 -1264881
6793 -1310882
6794 -1322897
6795 -1318420
6796 -1326018
6797 -1354376
6798 -1389824
6799 -1393031
6800 -1382068
6801 -1405885
6802 -1441374
6803 -1452657
6804 -1452146
6805 -1447896
6806 -1490262
6807 -1511246
6808 -1517377
6809 -1514548
6810 -1533009
6811 -1567337
6812 -1574863
6813 -1564359
6814 -1582810
6815 -1616335
6816 -1638046
6817 -1635443
6818 -1636790
6819 -1668564
6820 -1690019
6821 -1697489
6822 -1689313
6823 -1707897
6824 -1748020
6825 -1758329
6826 -1754340
6827 -1762473
6828 -1796349
6829 -1821447
6830 -1820925
6831 -1810851
6832 -1834758
6833 -1879571
6834 -1875042
6835 -1873663
6836 -1879149
6837 -1917764
6838 -1946142
6839 -1936815
6840 -1935219
6841 -1961002
6842 -1995261
6843 -1998599
6844 -1983247
6845 -2007886
6846 -2045342
6847 -2061956
6848 -2048454
6849 -2046982
6850 -2089644
6851 -2120772
6852 -2106096
6853 -2108725
6854 -2135214
6855 -2165740
6856 -2175621
6857 -2160725
6858 -2171754
6859 -2213864
6860 -2232938
6861 -2226449
6862 -2216897
6863 -2253011
6864 -2285398
6865 -2279808
6866 -2273359
6867 -2299863
6868 -2329900
6869 -2347657
6870 -2330327
6871 -2333188
6872 -2376072
6873 -2396288
6874 -2399604
6875 -2379901
6876 -2402135
6877 -2454254
6878 -2447705
6879 -2435220
6880 -2456490
6881 -2492050
6882 -2517641
6883 -2505491
6884 -2499255
6885 -2529142
6886 -2564448
6887 -2556872
6888 -2550720
6889 -2563094
6890 -2606646
6891 -2619861
6892 -2602968
6893 -2611197
6894 -2634238
6895 -2677484
6896 -2671207
6897 -2649576
6898 -2685163
6899 -2714198
6900 -2723462
6901 -2719954
6902 -2718563
6903 -2758543
6904 -2782069
6905 -2765218
6906 -2762275
6907 -2784331
6908 -2826606
6909 -2822764
6910 -2802659
6911 -2827023
6912 -2859917
6913 -2889792
6914 -2866956
6915 -2866047
6916 -2897601
6917 -2926346
6918 -2920966
6919 -2909833
6920 -2932868
6921 -2973418
6922 -2987576
6923 -2963729
6924 -2976674
6925 -3019561
6926 -3025107
6927 -3024874
6928 -3003706
6929 -3042344
6930 -3082624
6931 -3075536
6932 -3066501
6933 -3073077
6934 -3115006
6935 -3134051
6936 -3106797
6937 -3110748
6938 -3145063
6939 -3175905
6940 -3161879
6941 -3146568
6942 -3173515
6943 -3222057
6944 -3217100
6945 -3210751
6946 -3204320
6947 -3246640
6948 -3271148
6949 -3244460
6950 -3245457
6951 -3273559
6952 -3303628
6953 -3308994
6954 -3285912
6955 -3307522
6956 -3353603
6957 -3350719
6958 -3335617
6959 -3338819
6960 -3370535
6961 -3405444
6962 -3390033
6963 -3379614
6964 -3405040
6965 -3439185
6966 -3454782
6967 -3422466
6968 -3425064
6969 -3473601
6970 -3490731
6971 -3479347
6972 -3461371
6973 -3498637
6974 -3540486
6975 -3521335
6976 -3510506
6977 -3525142
6978 -3557045
6979 -3576322
6980 -3552222
6981 -3548303
6982 -3582793
6983 -3613095
6984 -3605186
6985 -3596903
6986 -3598769
6987 -3655123
6988 -3651039
6989 -3628012
6990 -3640545
6991 -3669286
6992 -3692680
6993 -3677353
6994 -3658020
6995 -3704532
6996 -3731709
6997 -3731132
6998 -3707117
6999 -3711235
7000 -3765691
7001 -3774852
7002 -3741075
7003 -3741737
7004 -3776395
7005 -3805845
7006 -3797235
7007 -3776020
7008 -3802899
7009 -3838698
7010 -3843795
7011 -3820466
7012 -3817228
7013 -3867529
7014 -3885322
7015 -3865297
7016 -3859944
7017 -3879529
7018 -3908889
7019 -3908805
7020 -3885621
7021 -3900479
7022 -3943052
7023 -3950931
7024 -3932240
7025 -3918469
7026 -3957131
7027 -3997554
7028 -3970855
7029 -3958209
7030 -3967295
7031 -4012819
7032 -4018475
7033 -3986760
7034 -3986883
7035 -4030564
7036 -4050055
7037 -4040206
7038 -4009464
7039 -4045516
7040 -4086478
7041 -4074380
7042 -4050746
7043 -4052260
7044 -4093452
7045 -4118130
7046 -4083673
7047 -4078949
7048 -4117111
7049 -4142743
7050 -4140247
7051 -4104995
7052 -4120356
7053 -4172479
7054 -4158101
7055 -4148008
7056 -4139925
7057 -4179548
7058 -4210565
7059 -4183904
7060 -4164411
7061 -4193876
7062 -4221027
7063 -4222967
7064 -4188509
7065 -4202328
7066 -4246006
7067 -4253779
7068 -4230439
7069 -4220224
7070 -4248893
7071 -4289197
7072 -4264935
7073 -4236763
7074 -4262077
7075 -4299025
7076 -4309064
7077 -4276742
7078 -4266542
7079 -4316241
7080 -4331757
7081 -4318806
7082 -4292103
7083 -4312996
7084 -4356108
7085 -4347135
7086 -4313136
7087 -4332920
7088 -4357887
7089 -4376447
7090 -4349287
7091 -4344896
7092 -4384286
7093 -4402320
7094 -4392761
7095 -4362319
7096 -4360978
7097 -4411241
7098 -4412975
7099 -4387362
7100 -4397139
7101 -4423508
7102 -4443261
7103 -4418121
7104 -4394509
7105 -4435781
7106 -4463492
7107 -4448244
7108 -4431321
7109 -4430397
7110 -4479129
7111 -4487350
7112 -4452233
7113 -4451932
7114 -4464401
7115 -4503487
7116 -4493112
7117 -4448387
7118 -4474963
7119 -4515535
7120 -4513438
7121 -4490471
7122 -4477000
7123 -4514968
7124 -4539043
7125 -4504087
7126 -4485090
7127 -4511183
7128 -4544492
7129 -4549298
7130 -4503015
7131 -4508912
7132 -4555580
7133 -4566368
7134 -4544382
7135 -4517587
7136 -4550607
7137 -4587475
7138 -4554154
7139 -4528157
7140 -4546688
7141 -4585022
7142 -4600919
7143 -4554307
7144 -4542679
7145 -4590231
7146 -4600663
7147 -4588693
7148 -4542643
7149 -4579767
7150 -4621326
7151 -4602055
7152 -4568950
7153 -4576140
7154 -4613857
7155 -4633235
7156 -4585986
7157 -4578972
7158 -4606684
7159 -4634559
7160 -4623856
7161 -4584681
7162 -4597929
7163 -4657826
7164 -4643474
7165 -4609111
7166 -4597642
7167 -4632360
7168 -4662356
7169 -4631238
7170 -4596573
7171 -4628014
7172 -4664406
7173 -4656483
7174 -4617573
7175 -4617074
7176 -4658898
7177 -4666321
7178 -4636991
7179 -4622749
7180 -4638289
7181 -4689436
7182 -4663047
7183 -4620932
7184 -4641209
7185 -4679799
7186 -4683105
7187 -4646854
7188 -4631399
7189 -4671540
7190 -4688922
7191 -4653630
7192 -4641623
7193 -4646271
7194 -4683911
7195 -4685040
7196 -4637354
7197 -4647435
7198 -4674552
7199 -4698459
7200 -4660178
7201 -4632894
7202 -4660644
7203 -4692068
7204 -4675531
7205 -4648736
7206 -4645253
7207 -4699825
7208 -4706419
7209 -4651089
7210 -4638283
7211 -4671176
7212 -4700188
7213 -4675241
7214 -4637666
7215 -4656317
7216 -4701929
7217 -4684132
7218 -4653767
7219 -4643449
7220 -4677328
7221 -4702332
7222 -4652576
7223 -4634929
7224 -4659864
7225 -4696252
7226 -4682041
7227 -4636722
7228 -4643580
7229 -4685783
7230 -4681981
7231 -4645936
7232 -4621588
7233 -4666493
7234 -4696020
7235 -4653526
7236 -4632538
7237 -4646491
7238 -4681377
7239 -4680449
7240 -4618209
7241 -4620473
7242 -4661218
7243 -4675930
7244 -4642555
7245 -4613794
7246 -4643258
7247 -4681319
7248 -4645053
7249 -4611541
7250 -4619217
7251 -4650113
7252 -4662424
7253 -4609118
7254 -4591265
7255 -4643493
7256 -4651867
7257 -4626810
7258 -4591673
7259 -4605790
7260 -4653316
7261 -4634377
7262 -4594984
7263 -4592919
7264 -4613327
7265 -4640485
7266 -4593139
7267 -4569869
7268 -4610803
7269 -4626617
7270 -4613937
7271 -4569018
7272 -4567506
7273 -4622373
7274 -4609695
7275 -4553260
7276 -4546882
7277 -4580457
7278 -4605248
7279 -4579154
7280 -4530843
7281 -4562939
7282 -4584932
7283 -4580995
7284 -4538077
7285 -4523250
7286 -4568194
7287 -4580110
7288 -4536151
7289 -4511604
7290 -4528322
7291 -4571422
7292 -4552176
7293 -4494085
7294 -4503834
7295 -4541671
7296 -4552161
7297 -4508397
7298 -4469028
7299 -4524758
7300 -4539735
7301 -4499786
7302 -4468830
7303 -4484084
7304 -4522138
7305 -4509820
7306 -4449463
7307 -4457244
7308 -4490699
7309 -4504951
7310 -4466078
7311 -4421717
7312 -4455379
7313 -4494641
7314 -4460051
7315 -4426224
7316 -4412536
7317 -4465189
7318 -4461886
7319 -4408908
7320 -4392665
7321 -4421777
7322 -4448191
7323 -4424027
7324 -4374032
7325 -4384452
7326 -4431216
7327 -4408162
7328 -4369212
7329 -4348352
7330 -4385842
7331 -4418269
7332 -4360107
7333 -4335266
7334 -4359201
7335 -4384927
7336 -4369695
7337 -4309340
7338 -4303356
7339 -4361932
7340 -4351316
7341 -4317490
7342 -4287809
7343 -4312814
7344 -4343006
7345 -4307942
7346 -4262122
7347 -4274959
7348 -4303067
7349 -4307060
7350 -4253523
7351 -4238332
7352 -4282838
7353 -4289488
7354 -4260453
7355 -4215840
7356 -4229205
7357 -4277648
7358 -4235122
7359 -4188699
7360 -4197720
7361 -4228900
7362 -4244739
7363 -4187642
7364 -4152265
7365 -4203418
7366 -4208423
7367 -4184502
7368 -4132122
7369 -4140258
7370 -4187654
7371 -4181869
7372 -4119009
7373 -4112824
7374 -4137732
7375 -4166263
7376 -4118986
7377 -4072500
7378 -4099820
7379 -4123989
7380 -4103717
7381 -4062507
7382 -4051944
7383 -4099562
7384 -4097389
7385 -4047553
7386 -4026069
7387 -4047322
7388 -4073125
7389 -4041049
7390 -3982290
7391 -4004724
7392 -4036196
7393 -4027509
7394 -3986369
7395 -3952207
7396 -4001782
7397 -4014700
7398 -3958988
7399 -3929240
7400 -3937794
7401 -3980731
7402 -3962774
7403 -3892842
7404 -3898171
7405 -3941004
7406 -3940308
7407 -3898198
7408 -3858035
7409 -3892341
7410 -3916776
7411 -3871253
7412 -3836110
7413 -3834789
7414 -3877066
7415 -3876153
7416 -3812890
7417 -3800937
7418 -3836635
7419 -3840959
7420 -3802783
7421 -3753472
7422 -3775076
7423 -3820953
7424 -3780148
7425 -3741715
7426 -3726186
7427 -3764256
7428 -3774660
7429 -3711958
7430 -3683562
7431 -3720982
7432 -3741284
7433 -3711369
7434 -3654275
7435 -3656790
7436 -3704523
7437 -3686373
7438 -3632912
7439 -3620638
7440 -3635101
7441 -3673921
7442 -3610913
7443 -3574681
7444 -3598139
7445 -3634806
7446 -3611683
7447 -3551413
7448 -3533075
7449 -3597562
7450 -3573796
7451 -3524411
7452 -3497522
7453 -3520905
7454 -3556399
7455 -3507852
7456 -3453735
7457 -3478370
7458 -3504615
7459 -3516221
7460 -3440761
7461 -3413898
7462 -3458783
7463 -3471910
7464 -3423490
7465 -3380742
7466 -3386849
7467 -3443992
7468 -3414227
7469 -3343430
7470 -3343769
7471 -3384723
7472 -3382151
7473 -3334810
7474 -3283231
7475 -3322107
7476 -3346445
7477 -3311011
7478 -3262923
7479 -3261450
7480 -3307042
7481 -3299461
7482 -3229738
7483 -3213567
7484 -3239917
7485 -3264872
7486 -3221043
7487 -3169465
7488 -3184275
7489 -3224008
7490 -3201543
7491 -3147493
7492 -3120015
7493 -3167610
7494 -3170126
7495 -3116780
7496 -3075604
7497 -3108616
7498 -3131954
7499 -3110734
7500 -3038291
7501 -3049992
7502 -3086814
7503 -3070497
7504 -3013676
7505 -2984930
7506 -3029239
7507 -3048904
7508 -2992401
7509 -2949486
7510 -2962904
7511 -3004147
7512 -2991463
7513 -2903040
7514 -2902775
7515 -2948520
7516 -2945923
7517 -2892189
7518 -2850730
7519 -2877400
7520 -2915152
7521 -2873775
7522 -2820674
7523 -2818809
7524 -2846757
7525 -2852806
7526 -2772313
7527 -2757813
7528 -2799028
7529 -2804538
7530 -2766632
7531 -2720277
7532 -2718648
7533 -2779966
7534 -2742292
7535 -2682021
7536 -2672606
7537 -2703046
7538 -2713023
7539 -2657721
7540 -2611858
7541 -2657769
7542 -2664468
7543 -2637335
7544 -2584902
7545 -2565750
7546 -2619862
7547 -2602721
7548 -2537782
7549 -2521906
7550 -2544038
7551 -2577114
7552 -2523986
7553 -2469355
7554 -2483807
7555 -2523801
7556 -2499576
7557 -2436664
7558 -2413511
7559 -2473872
7560 -2463106
7561 -2404663
7562 -2368814
7563 -2385886
7564 -2431377
7565 -2391659
7566 -2320048
7567 -2333194
7568 -2364260
7569 -2359218
7570 -2300380
7571 -2263526
7572 -2306448
7573 -2323740
7574 -2264256
7575 -2225833
7576 -2222964
7577 -2272360
7578 -2244093
7579 -2177876
7580 -2169021
7581 -2208560
7582 -2211061
7583 -2164202
7584 -2100942
7585 -2142608
7586 -2170833
7587 -2122569
7588 -2075055
7589 -2067586
7590 -2107996
7591 -2106167
7592 -2033407
7593 -2022474
7594 -2041081
7595 -2065346
7596 -2020784
7597 -1953552
7598 -1967688
7599 -2010073
7600 -1978660
7601 -1923628
7602 -1902510
7603 -1937550
7604 -1962453
7605 -1890704
7606 -1849642
7607 -1877252
7608 -1894723
7609 -1881904
7610 -1795804
7611 -1799771
7612 -1843156
7613 -1840637
7614 -1780924
7615 -1746378
7616 -1770406
7617 -1811954
7618 -1743791
7619 -1692831
7620 -1704229
7621 -1736464
7622 -1725065
7623 -1656626
7624 -1628408
7625 -1683632
7626 -1685579
7627 -1642711
7628 -1579368
7629 -1601086
7630 -1638474
7631 -1598953
7632 -1537176
7633 -1532952
7634 -1561645
7635 -1578494
7636 -1501487
7637 -1474930
7638 -1505345
7639 -1518306
7640 -1477574
7641 -1422240
7642 -1423501
7643 -1476878
7644 -1440433
7645 -1388065
7646 -1363518
7647 -1403082
7648 -1414476
7649 -1359584
7650 -1296841
7651 -1336191
7652 -1354589
7653 -1326568
7654 -1269064
7655 -1256503
7656 -1296837
7657 -1293832
7658 -1233148
7659 -1202344
7660 -1216240
7661 -1255125
7662 -1201170
7663 -1137339
7664 -1150040
7665 -1191339
7666 -1164976
7667 -1110936
7668 -1086857
7669 -1127196
7670 -1132880
7671 -1071412
7672 -1031857
7673 -1045094
7674 -1078624
7675 -1058352
7676  -977427
7677  -988303
7678 -1019860
7679 -1014308
7680  -965584
7681  -914150
7682  -956636
7683  -970785
7684  -917546
7685  -873151
7686  -870062
7687  -910391
7688  -896808
7689  -826326
7690  -805608
7691  -854204
7692  -856053
7693  -809954
7694  -738797
7695  -765652
7696  -808925
7697  -768403
7698  -709329
7699  -702922
7700  -740214
7701  -744071
7702  -661277
7703  -638542
7704  -665808
7705  -685275
7706  -644510
7707  -583168
7708  -590079
7709  -642891
7710  -603224
7711  -554823
7712  -518835
7713  -562931
7714  -582715
7715  -508128
7716  -461049
7717  -495514
7718  -518433
7719  -493576
7720  -423161
7721  -416593
7722  -469180
7723  -449818
7724  -388574
7725  -354406
7726  -377211
7727  -417857
7728  -359334
7729  -302499
7730  -313268
7731  -349303
7732  -348428
7733  -266965
7734  -232903
7735  -285586
7736  -288336
7737  -233901
7738  -179685
7739  -204180
7740  -247139
7741  -210668
7742  -131718
7743  -153283
7744  -166767
7745  -183928
7746  -113616
7747   -59452
7748   -98836
7749  -128461
7750   -83872
7751   -34833
7752   -20202
7753   -81810
7754   -56436
7755    18817
7756    35193
7757     9345
7758   -17010
7759    32353
7760   103247
7761    74573
7762    33517
7763    62346
7764   130156
7765   161042
7766   101883
7767   100054
7768   181869
7769   208972
7770   191594
7771   143836
7772   191437
7773   252724
7774   244573
7775   211380
7776   230188
7777   284697
7778   328938
7779   276565
7780   251985
7781   315749
7782   369701
7783   351647
7784   318311
7785   337993
7786   420921
7787   421044
7788   387825
7789   379183
7790   443543
7791   483135
7792   454727
7793   413470
7794   475021
7795   517904
7796   522887
7797   486498
7798   493955
7799   569180
7800   603502
7801   549481
7802   543102
7803   583513
7804   648343
7805   629138
7806   585797
7807   624298
7808   687554
7809   695700
7810   662599
7811   644379
7812   723581
7813   762047
7814   722359
7815   698502
7816   734902
7817   804152
7818   806080
7819   746789
7820   779202
7821   835332
7822   867762
7823   822376
7824   801985
7825   858818
7826   916917
7827   885376
7828   868180
7829   887622
7830   959770
7831   968968
7832   921374
7833   919905
7834   985465
7835  1019879
7836  1003509
7837   955908
7838  1003950
7839  1080516
7840  1067483
7841  1024015
7842  1037899
7843  1095988
7844  1138382
7845  1078014
7846  1068409
7847  1124033
7848  1180926
7849  1159057
7850  1120662
7851  1143317
7852  1231281
7853  1221997
7854  1188279
7855  1178424
7856  1241313
7857  1286431
7858  1247739
7859  1218085
7860  1270369
7861  1326761
7862  1335115
7863  1278827
7864  1290713
7865  1357146
7866  1380175
7867  1351749
7868  1325813
7869  1366369
7870  1442667
7871  1410497
7872  1382694
7873  1407894
7874  1477710
7875  1485928
7876  1435164
7877  1417917
7878  1509136
7879  1528491
7880  1507329
7881  1472855
7882  1516635
7883  1581551
7884  1583261
7885  1521784
7886  1545588
7887  1600210
7888  1637547
7889  1589225
7890  1573586
7891  1626581
7892  1684117
7893  1669605
7894  1638530
7895  1642272
7896  1723042
7897  1724103
7898  1680088
7899  1676105
7900  1733975
7901  1785504
7902  1763114
7903  1717235
7904  1769524
7905  1821979
7906  1821740
7907  1776141
7908  1774785
7909  1845324
7910  1884074
7911  1830223
7912  1825785
7913  1863081
7914  1933586
7915  1911923
7916  1864445
7917  1886769
7918  1958244
7919  1954648
7920  1932098
7921  1896946
7922  1975067
7923  2026180
7924  1995275
7925  1960426
7926  1992194
7927  2052526
7928  2068782
7929  1996562
7930  2018932
7931  2078490
7932  2114010
7933  2069319
7934  2048156
7935  2091215
7936  2165276
7937  2136449
7938  2104926
7939  2111643
7940  2180013
7941  2197882
7942  2151055
7943  2141931
7944  2207377
7945  2236206
7946  2232733
7947  2176550
7948  2219947
7949  2277419
7950  2271345
7951  2226886
7952  2238720
7953  2288836
7954  2344436
7955  2289622
7956  2269818
7957  2320154
7958  2373456
7959  2354542
7960  2312053
7961  2317086
7962  2409600
7963  2400000
7964  2378962
7965  2351494
7966  2415845
7967  2463572
7968  2439432
7969  2379521
7970  2433646
7971  2477681
7972  2504064
7973  2438626
7974  2441125
7975  2513864
7976  2549492
7977  2498132
7978  2481901
7979  2519835
7980  2593693
7981  2553405
7982  2513480
7983  2538874
7984  2609249
7985  2617465
7986  2582498
7987  2552068
7988  2638021
7989  2663122
7990  2649369
7991  2596343
7992  2626361
7993  2696149
7994  2697089
7995  2625452
7996  2660787
7997  2711627
7998  2753440
7999  2703068
8000  2664053
8001  2714330
8002  2786173
8003  2748501
8004  2721356
8005  2714632
8006  2803517
8007  2809911
8008  2769625
8009  2749748
8010  2811577
8011  2850401
8012  2834476
8013  2767858
8014  2822833
8015  2872807
8016  2879484
8017  2824748
8018  2828655
8019  2891363
8020  2937970
8021  2877794
8022  2867995
8023  2892793
8024  2961283
8025  2949236
8026  2891351
8027  2898622
8028  2990515
8029  2985291
8030  2961906
8031  2909418
8032  2994336
8033  3029629
8034  3000135
8035  2952179
8036  2991273
8037  3043999
8038  3070946
8039  2988661
8040  3004379
8041  3063535
8042  3104406
8043  3057407
8044  3037006
8045  3052109
8046  3139862
8047  3098485
8048  3071290
8049  3061137
8050  3149730
8051  3159727
8052  3121042
8053  3083324
8054  3161463
8055  3177562
8056  3184656
8057  3112877
8058  3148393
8059  3209438
8060  3220346
8061  3165829
8062  3179763
8063  3207948
8064  3265061
8065  3203887
8066  3185178
8067  3214004
8068  3291328
8069  3259703
8070  3227467
8071  3217738
8072  3303186
8073  3298531
8074  3272560
8075  3232724
8076  3292836
8077  3333823
8078  3314607
8079  3258175
8080  3312728
8081  3348373
8082  3377716
8083  3300679
8084  3297907
8085  3353385
8086  3415085
8087  3341904
8088  3332402
8089  3339519
8090  3437754
8091  3394319
8092  3366307
8093  3348724
8094  3446842
8095  3427464
8096  3417928
8097  3351948
8098  3442910
8099  3457499
8100  3459627
8101  3394783
8102  3440722
8103  3472091
8104  3514029
8105  3410705
8106  3466918
8107  3465532
8108  3545203
8109  3458209
8110  3467498
8111  3453984
8112  3585599
8113  3490474
8114  3525879
8115  3436687
8116  3606452
8117  3496521
8118  3601676
8119  3369284
8120  3747331
8121  3093239
$$ Imaginary data points
##PAGE= N=2
##DATA TABLE= (X++(I..I)), XYDATA
0 -5941309
1 -14220425
2 -8609052
3 -3849695
4 -4915167
5 -9368799
6 -8612100
7 -2691111
8 -2823058
9 -7028809
10 -9085104
11 -7088129
12 -3013617
13 -5814483
14 -10061335
15 -8070231
16 -5412281
17 -5402477
18 -9143891
19 -10670260
20 -5418760
21 -3808252
22 -7396984
23 -10006084
24 -8682260
25 -4696642
26 -6939312
27 -11532305
28 -9464590
29 -6295012
30 -5707597
31 -8789203
32 -11421131
33 -7909225
34 -6003890
35 -8574246
36 -11040907
37 -10945694
38 -6815213
39 -6806686
40 -11126807
41 -10582486
42 -8090895
43 -7335131
44 -9865584
45 -12715590
46 -9232987
47 -6673580
48 -9279037
49 -11689963
50 -11783775
51 -8063056
52 -7707372
53 -12637422
54 -13047654
55 -9785965
56 -7548703
57 -9488606
58 -14092625
59 -11740821
60 -7357141
61 -8802979
62 -12516972
63 -14124770
64 -10288809
65 -7871869
66 -12464341
67 -14165241
68 -11990860
69 -9612360
70 -10042896
71 -13766083
72 -12661747
73 -9321387
74 -10541639
75 -13137856
76 -14755171
77 -11871569
78 -8742554
79 -12579463
80 -15440218
81 -13469867
82 -10170774
83 -10038117
84 -15356363
85 -15853045
86 -10763119
87 -10227584
88 -13234011
89 -15880304
90 -13513227
91 -9521337
92 -12667094
93 -16137942
94 -14769897
95 -11926323
96 -10761965
97 -14955763
98 -16737746
99 -12813615
100 -11384311
101 -13073594
102 -16030357
103 -15453994
104 -11197308
105 -13083081
106 -17264055
107 -16729302
108 -13484479
109 -11399791
110 -15368885
111 -18012444
112 -13457507
113 -10944108
114 -13177733
115 -17483665
116 -18053282
117 -12945141
118 -12740046
119 -16930922
120 -17751891
121 -15133017
122 -11554067
123 -14039070
124 -18564515
125 -16349342
126 -13415087
127 -13996803
128 -17292618
129 -18828838
130 -14393222
131 -13296358
132 -17237484
133 -18496991
134 -16404050
135 -12789435
136 -14213989
137 -19047435
138 -17752521
139 -14492060
140 -14413271
141 -17841028
142 -20706699
143 -16242641
144 -12838543
145 -16286469
146 -19329170
147 -18643891
148 -14480154
149 -14333136
150 -19539647
151 -19380117
152 -15558032
153 -14398461
154 -17167213
155 -21071817
156 -18176032
157 -14334719
158 -16689783
159 -19544971
160 -19803353
161 -16228522
162 -14420185
163 -18980252
164 -20539266
165 -17595409
166 -15393064
167 -16840359
168 -21513094
169 -20131226
170 -15234322
171 -16477157
172 -20019606
173 -21116934
174 -17403299
175 -14280027
176 -18532644
177 -21346824
178 -19059487
179 -16706020
180 -16960016
181 -21153108
182 -21380585
183 -17052367
184 -16872060
185 -19195315
186 -20936716
187 -19056424
188 -15605857
189 -18710185
190 -22235432
191 -20512838
192 -17554666
193 -16774298
194 -20861881
195 -22152221
196 -17625637
197 -16887771
198 -19790841
199 -22250854
200 -20908274
201 -16675849
202 -18391662
203 -22242997
204 -21336541
205 -18550637
206 -16969286
207 -20517048
208 -23290853
209 -19512070
210 -17498144
211 -19536424
212 -22404640
213 -22292600
214 -17899737
215 -18212711
216 -22119283
217 -21962049
218 -19514077
219 -17593649
220 -20369084
221 -23822233
222 -20835893
223 -18395620
224 -19833394
225 -22418685
226 -22902411
227 -18504846
228 -17718672
229 -22103960
230 -23266014
231 -21009688
232 -18112860
233 -20125739
234 -24674554
235 -22238458
236 -18427331
237 -19167920
238 -22236507
239 -23927299
240 -19950018
241 -17992425
242 -21940873
243 -23778676
244 -22216693
245 -19135172
246 -19657931
247 -24274031
248 -23402044
249 -19581863
250 -19167017
251 -21760596
252 -24679203
253 -21583450
254 -18141392
255 -21424725
256 -24334676
257 -23406185
258 -19692642
259 -18852173
260 -23700098
261 -24296778
262 -20698117
263 -19878347
264 -21960698
265 -25098083
266 -22840176
267 -18619482
268 -20751961
269 -23976939
270 -24113639
271 -21020498
272 -19035820
273 -23415403
274 -25426024
275 -21915115
276 -19726511
277 -20973631
278 -24943280
279 -24286259
280 -19521999
281 -20441867
282 -23987222
283 -24884351
284 -22076596
285 -19078942
286 -22696331
287 -25906988
288 -23118469
289 -20185199
290 -20250093
291 -24268618
292 -25324601
293 -20717021
294 -20201521
295 -23625820
296 -25605431
297 -23678949
298 -19641643
299 -21708489
300 -25535549
301 -23758852
302 -20807533
303 -20283546
304 -24041428
305 -26283329
306 -22083364
307 -20380247
308 -23091508
309 -25348006
310 -24332788
311 -20037320
312 -20872769
313 -25410081
314 -25058470
315 -22140744
316 -20401574
317 -23278135
318 -26555397
319 -22951610
320 -20151632
321 -22349263
322 -25177991
323 -25273026
324 -21061556
325 -20636673
326 -25102740
327 -25674703
328 -23107193
329 -20703736
330 -22391713
331 -26318651
332 -23966737
333 -20486355
334 -21663238
335 -24597390
336 -26114937
337 -22620511
338 -20769332
339 -24545595
340 -25759710
341 -23569651
342 -20909365
343 -21659438
344 -25898315
345 -24842592
346 -21258624
347 -21772866
348 -24372749
349 -26367657
350 -23388902
351 -20496989
352 -23738221
353 -25813906
354 -24141107
355 -21298445
356 -21183685
357 -25620254
358 -25809164
359 -22077677
360 -21709997
361 -23892089
362 -26292746
363 -24001845
364 -20191576
365 -22737895
366 -25860535
367 -25166079
368 -22226445
369 -20958026
370 -25074898
371 -26459230
372 -22712046
373 -21306428
374 -22920872
375 -25893767
376 -24936323
377 -20882441
378 -22384297
379 -25764950
380 -25673544
381 -22870551
382 -20631855
383 -24069053
384 -26474652
385 -23173861
386 -21188125
387 -22536566
388 -25972514
389 -25977118
390 -21305408
391 -21496586
392 -25119601
393 -25833751
394 -23363899
395 -20395103
396 -23207059
397 -26706841
398 -24137532
399 -21457421
400 -21938054
401 -25357460
402 -26686053
403 -22157528
404 -20837120
405 -24147287
406 -25761805
407 -24084499
408 -20451416
409 -22091225
410 -26576185
411 -25339978
412 -22287200
413 -21572019
414 -24297268
415 -26610154
416 -22705940
417 -20349567
418 -23302623
419 -25668240
420 -24971230
421 -21233445
422 -21541519
423 -26017537
424 -25521544
425 -22281436
426 -20919931
427 -23261249
428 -26677361
429 -23909134
430 -20603530
431 -22628754
432 -25388987
433 -25676241
434 -21846286
435 -20420300
436 -24699301
437 -25715698
438 -22905593
439 -20861157
440 -22402086
441 -26501058
442 -24881931
443 -20827159
444 -21852533
445 -24742066
446 -25823384
447 -22375494
448 -19743687
449 -23587137
450 -25851640
451 -23749427
452 -21202928
453 -21590688
454 -25762998
455 -25416213
456 -21052717
457 -20908347
458 -23633171
459 -25732601
460 -23393115
461 -19886074
462 -22642837
463 -25649656
464 -24352974
465 -21567427
466 -20705333
467 -24517021
468 -25601577
469 -21658557
470 -20562213
471 -22619143
472 -25178619
473 -24059924
474 -20279434
475 -22085092
476 -25449379
477 -24527887
478 -21469799
479 -19838489
480 -23525903
481 -25730349
482 -22011584
483 -20289646
484 -22209694
485 -25050605
486 -24626556
487 -20328445
488 -20649552
489 -24093275
490 -24485964
491 -22431835
492 -19909147
493 -22242745
494 -25535289
495 -23077763
496 -20581345
497 -21182102
498 -23758827
499 -24444117
500 -20474958
501 -19960839
502 -23541431
503 -24466774
504 -22649238
505 -20033822
506 -21784749
507 -25228975
508 -22889930
509 -19996071
510 -20520384
511 -23177016
512 -24643402
513 -20977229
514 -19339936
515 -22659480
516 -24460821
517 -23184078
518 -19794641
519 -20180267
520 -24433010
521 -23627067
522 -20195560
523 -19513542
524 -21961611
525 -24710208
526 -21900859
527 -19125694
528 -21642746
529 -23788047
530 -23099385
531 -19786732
532 -19175605
533 -23405042
534 -23685774
535 -20459195
536 -19399172
537 -21428315
538 -24525193
539 -22230533
540 -18491513
541 -20320903
542 -23118876
543 -23267429
544 -19992616
545 -18206267
546 -22342900
547 -24079321
548 -21175904
549 -19121022
550 -20037678
551 -23444601
552 -22597474
553 -18640795
554 -19345996
555 -22091747
556 -23216364
557 -20809443
558 -18091210
559 -21270309
560 -23646609
561 -20982212
562 -18362732
563 -18876594
564 -22835720
565 -22971002
566 -18566107
567 -18614864
568 -21750235
569 -23301890
570 -21018474
571 -17330120
572 -19569587
573 -22912179
574 -21439492
575 -18710690
576 -17832134
577 -21294289
578 -23306499
579 -19591161
580 -17927610
581 -19994307
582 -22429509
583 -21649305
584 -17468894
585 -18223364
586 -21919438
587 -21337577
588 -18755802
589 -17528304
590 -20604285
591 -23075894
592 -19448575
593 -17225519
594 -19171145
595 -21674115
596 -21425313
597 -17244296
598 -17183360
599 -21413947
600 -22040842
601 -19355955
602 -16483104
603 -18296307
604 -22273929
605 -20251417
606 -16940658
607 -17519859
608 -20446857
609 -22016264
610 -18321699
611 -16407134
612 -19755982
613 -21214933
614 -19446447
615 -16488359
616 -17114208
617 -21046964
618 -20174028
619 -17128552
620 -17262269
621 -19633030
622 -21464524
623 -18241160
624 -15479875
625 -18387050
626 -20491970
627 -19326398
628 -16408808
629 -16276874
630 -20382789
631 -20485211
632 -17205539
633 -16430151
634 -18182303
635 -20642237
636 -18629009
637 -15288729
638 -17024086
639 -19328295
640 -19261817
641 -16980043
642 -15749689
643 -19158598
644 -20107464
645 -16979347
646 -15668710
647 -17093458
648 -19847367
649 -18411503
650 -14699654
651 -16373010
652 -19273699
653 -19051535
654 -16373133
655 -14692580
656 -18136683
657 -19880811
658 -16838000
659 -14966011
660 -15798381
661 -18909533
662 -18968866
663 -15052863
664 -15072989
665 -17742879
666 -18746475
667 -16763700
668 -13739345
669 -16059718
670 -19133959
671 -17147350
672 -14831142
673 -15128529
674 -18294902
675 -18908534
676 -14520688
677 -13754698
678 -16750942
679 -18111993
680 -16393293
681 -13277936
682 -15221778
683 -18908594
684 -17386171
685 -14438973
686 -13563196
687 -16370144
688 -18593623
689 -15062130
690 -12831441
691 -15131400
692 -17695969
693 -17274547
694 -13338011
695 -13445454
696 -17463439
697 -17251923
698 -14482992
699 -12941176
700 -14958612
701 -17712836
702 -15032353
703 -12436411
704 -14185310
705 -16628014
706 -16860863
707 -13252585
708 -12438764
709 -16464205
710 -16999353
711 -14088662
712 -11932433
713 -13637640
714 -17382162
715 -15588642
716 -12074235
717 -12955931
718 -15611123
719 -16769699
720 -13400758
721 -11010313
722 -14337538
723 -16317223
724 -14728402
725 -12179516
726 -12205734
727 -15892827
728 -15653851
729 -12068798
730 -11664931
731 -13862213
732 -15957145
733 -13589861
734 -10609179
735 -13480261
736 -15927285
737 -14410851
738 -11673562
739 -11165539
740 -14625896
741 -14940475
742 -11473811
743 -10885052
744 -12885510
745 -15350413
746 -13980817
747 -10330363
748 -11794446
749 -14594925
750 -14173269
751 -11503259
752 -9724594
753 -12958260
754 -14950452
755 -11877688
756 -10123842
757 -11534546
758 -14502320
759 -13973944
760 -9834494
761 -10454546
762 -13583826
763 -13616144
764 -11142509
765 -9049101
766 -11900792
767 -14547593
768 -11847237
769 -9521016
770 -10169262
771 -13130965
772 -13922089
773 -9914473
774 -9000617
775 -11972626
776 -13341993
777 -11725004
778 -8546351
779 -9999702
780 -13538071
781 -12049201
782 -9370079
783 -9009884
784 -11362705
785 -12992083
786 -9866990
787 -8499469
788 -11037144
789 -12533052
790 -11512389
791 -8367070
792 -8820238
793 -12355510
794 -11472702
795 -8764185
796 -8259276
797 -10526660
798 -12708616
799 -9755211
800 -7423879
801 -9626164
802 -11538597
803 -10990175
804 -7784733
805 -7354351
806 -11116819
807 -11373056
808 -8853425
809 -7638343
810 -9125357
811 -11902840
812 -9973347
813 -6818413
814 -7985782
815 -10191058
816 -10696082
817 -7787439
818 -6273637
819 -9944023
820 -11158681
821 -8541345
822 -6730130
823 -7886168
824 -10993055
825 -9537075
826 -5982676
827 -6919690
828 -9331902
829 -10222866
830 -7760573
831 -5470578
832 -8485798
833 -10499147
834 -8449986
835 -5973955
836 -5979990
837 -9554145
838 -9828686
839 -6042486
840 -5692757
841 -8140916
842 -10017326
843 -7926475
844 -4386863
845 -6592127
846 -9523608
847 -8134045
848 -5504314
849 -4898653
850 -8408885
851 -9718441
852 -6132346
853 -4864584
854 -6677677
855 -8826473
856 -7768133
857 -3902968
858 -4932164
859 -8383267
860 -8183510
861 -5731704
862 -4034665
863 -6784020
864 -9100236
865 -5973963
866 -3752600
867 -5026488
868 -7634817
869 -7824368
870 -4069110
871 -3944210
872 -7268599
873 -7716539
874 -5544956
875 -3119042
876 -4938224
877 -8004118
878 -5785967
879 -3146948
880 -3822564
881 -6445313
882 -7491769
883 -3941519
884 -2782018
885 -5966719
886 -7109906
887 -5314705
888 -2451724
889 -3363635
890 -6988019
891 -5866954
892 -2957891
893 -2758547
894 -5008713
895 -7039324
896 -4249493
897 -1868630
898 -4108742
899 -5864564
900 -5106556
901 -2204486
902 -1936944
903 -5747565
904 -5853420
905 -2930695
906 -1984922
907 -3668273
908 -5985744
909 -3696626
910  -826790
911 -2843333
912 -5024958
913 -4852931
914 -2313823
915 -1244554
916 -4492467
917 -5160714
918 -2417611
919  -956386
920 -2047865
921 -4965449
922 -3894281
923  -519746
924 -1575454
925 -4060775
926 -4590213
927 -2058549
928    82035
929 -2869167
930 -4589530
931 -2226592
932  -428789
933 -1068797
934 -4080993
935 -3799147
936  -204912
937  -422362
938 -2684639
939 -3567862
940 -1678257
941   858291
942 -1466440
943 -3849185
944 -2049037
945    -1072
946   -16800
947 -2960402
948 -3584559
949   102163
950   810390
951 -1424072
952 -2811723
953 -1399037
954  1661002
955   -16506
956 -3153723
957 -1957363
958   463799
959  1235579
960 -1426981
961 -3068955
962   303841
963  1932455
964   -65879
965 -2162345
966 -1614123
967  1870667
968  1408972
969 -2075990
970 -1743837
971   810269
972  2441698
973   325430
974 -2350719
975   146719
976  2375818
977   930590
978 -1287970
979 -1451024
980  2102434
981  2942523
982  -363255
983 -1038911
984   941342
985  2988996
986  1620907
987 -1721244
988   -70082
989  2953812
990  2382846
991    47661
992 -1023421
993  2228326
994  4012795
995   849304
996  -597978
997  1065716
998  3515866
999  3003053
1000  -597564
1001   116642
1002  3438462
1003  3710350
1004  1558103
1005  -426274
1006  2001805
1007  4726783
1008  2255769
1009    38476
1010   955890
1011  3702091
1012  4444260
1013   917600
1014   440074
1015  3687401
1016  4699444
1017  2905482
1018   269079
1019  1781089
1020  5111087
1021  3564719
1022  1166557
1023  1483621
1024  3984041
1025  5592893
1026  2526651
1027   919922
1028  3519892
1029  5054089
1030  4028057
1031  1259753
1032  1795855
1033  5541956
1034  5066274
1035  2475163
1036  2103593
1037  4159534
1038  6255696
1039  3700482
1040  1381318
1041  3590453
1042  5568494
1043  5205095
1044  2579657
1045  2209141
1046  5875380
1047  6326520
1048  3723844
1049  2477062
1050  3842712
1051  6617848
1052  5138478
1053  2239299
1054  3707076
1055  6075547
1056  6497862
1057  4056138
1058  2596011
1059  5734443
1060  6976518
1061  4782971
1062  3312856
1063  4154242
1064  7107878
1065  6544146
1066  3420876
1067  4110570
1068  6336351
1069  7157002
1070  5151076
1071  3069919
1072  5747380
1073  7677315
1074  5823294
1075  4128976
1076  4581864
1077  7720600
1078  7939832
1079  4491202
1080  4315729
1081  6549083
1082  7925799
1083  6343497
1084  3526792
1085  5563167
1086  8388826
1087  7241412
1088  5196901
1089  4824994
1090  7766855
1091  8910923
1092  5512386
1093  4486609
1094  6502860
1095  8403898
1096  7719938
1097  4751081
1098  5890814
1099  8965189
1100  8362803
1101  6162671
1102  4978347
1103  7437843
1104  9583884
1105  6864626
1106  5260164
1107  6934018
1108  9055033
1109  8946345
1110  5692023
1111  5803521
1112  9077900
1113  9281790
1114  7248706
1115  5513469
1116  7435012
1117 10429774
1118  8373324
1119  5977268
1120  7030805
1121  9349660
1122 10030907
1123  6802779
1124  5816477
1125  9012761
1126 10059601
1127  8470729
1128  6398390
1129  7456492
1130 10788248
1131  9601091
1132  6838730
1133  7129099
1134  9318314
1135 10856316
1136  8145385
1137  6115380
1138  8886528
1139 10816229
1140  9861718
1141  7347733
1142  7301446
1143 10901176
1144 10859251
1145  7811976
1146  7213659
1147  9194404
1148 11608058
1149  9781800
1150  7060852
1151  9066495
1152 11213662
1153 10689925
1154  8209414
1155  7313250
1156 10682001
1157 11621912
1158  8964352
1159  7958720
1160  9466227
1161 12205459
1162 11129735
1163  7772542
1164  8859594
1165 11356605
1166 11588490
1167  9314171
1168  7512908
1169 10537298
1170 12614840
1171 10399690
1172  8595393
1173  9225729
1174 12155991
1175 12226429
1176  8714064
1177  8833114
1178 11359738
1179 12384081
1180 10806581
1181  8403985
1182 10452977
1183 12879611
1184 11210692
1185  9391113
1186  9479852
1187 12027375
1188 12803516
1189  9643612
1190  9230710
1191 11623038
1192 12963374
1193 11913062
1194  9167284
1195 10352322
1196 13280573
1197 12258715
1198 10080374
1199  9473419
1200 11965828
1201 13881927
1202 11034233
1203  9572204
1204 11623274
1205 13421051
1206 12911413
1207  9859782
1208 10084851
1209 13285559
1210 13140684
1211 11146514
1212 10121939
1213 12060990
1214 14560814
1215 12300472
1216 10084552
1217 11424966
1218 13244606
1219 13477304
1220 10769662
1221 10236504
1222 13452313
1223 14114534
1224 12358813
1225 10745749
1226 11820502
1227 14729509
1228 13273303
1229 10512608
1230 11283945
1231 13445822
1232 14499341
1233 11938789
1234 10377353
1235 13356446
1236 14742423
1237 13214247
1238 11209127
1239 11574530
1240 14685252
1241 14172680
1242 11428618
1243 11784402
1244 13706359
1245 15023200
1246 12948704
1247 10805637
1248 13223275
1249 14971123
1250 13824179
1251 11814503
1252 11585240
1253 14835688
1254 15289590
1255 12327360
1256 11799111
1257 13628326
1258 15711766
1259 14229846
1260 11115076
1261 12727649
1262 15149381
1263 14652063
1264 12635758
1265 11759217
1266 14838333
1267 16099187
1268 13211843
1269 12103823
1270 13499715
1271 15659824
1272 14917362
1273 11765828
1274 12815805
1275 15578268
1276 15672032
1277 13705732
1278 11893055
1279 14326276
1280 16588693
1281 14149833
1282 12107469
1283 12957891
1284 15846591
1285 16399135
1286 12871012
1287 12545895
1288 15451084
1289 16442774
1290 14741378
1291 12035689
1292 13508352
1293 16637332
1294 15362028
1295 13167338
1296 13102815
1297 15478445
1298 16957604
1299 14016610
1300 12727993
1301 14990489
1302 16386117
1303 15591209
1304 12968626
1305 13457155
1306 16595179
1307 16116782
1308 14036560
1309 13443636
1310 15265314
1311 17279274
1312 14882662
1313 12840758
1314 14649895
1315 16441408
1316 16288332
1317 13728630
1318 13495684
1319 16803814
1320 16946603
1321 14624779
1322 13456048
1323 14907514
1324 17449835
1325 15664399
1326 13155944
1327 14687166
1328 16771838
1329 17067415
1330 14574269
1331 13446288
1332 16417050
1333 17231892
1334 15224637
1335 13746440
1336 14542780
1337 17515041
1338 16911224
1339 14103016
1340 14633576
1341 16577387
1342 17478347
1343 15261877
1344 13171568
1345 15854273
1346 17689491
1347 16105391
1348 14252668
1349 14498304
1350 17629405
1351 17754580
1352 14595540
1353 14392409
1354 16214385
1355 17589707
1356 16128285
1357 13665222
1358 15603407
1359 17820519
1360 16901078
1361 15119076
1362 14503759
1363 17071765
1364 18029784
1365 15194476
1366 14365440
1367 15990332
1368 17879965
1369 17098044
1370 14090583
1371 15175639
1372 17934332
1373 17605267
1374 15647246
1375 14331082
1376 16621398
1377 18470259
1378 15946358
1379 14453394
1380 15711669
1381 17864957
1382 17943151
1383 14928942
1384 15000715
1385 17603536
1386 17741760
1387 16085971
1388 14412387
1389 16123421
1390 18648902
1391 16857967
1392 15047743
1393 15818048
1394 17753463
1395 18277615
1396 15315673
1397 14598958
1398 17230975
1399 18035579
1400 16774161
1401 14775385
1402 15870823
1403 18944093
1404 17710891
1405 15140578
1406 15177232
1407 17291976
1408 18750868
1409 16064644
1410 14502983
1411 17072201
1412 18562366
1413 17570810
1414 15159775
1415 15339149
1416 18478879
1417 18061814
1418 15620250
1419 15288081
1420 16918909
1421 18840658
1422 16986960
1423 14835285
1424 16607964
1425 18380577
1426 18126927
1427 15694383
1428 14814752
1429 18014403
1430 18666200
1431 16110579
1432 15041257
1433 16582544
1434 19215678
1435 17850443
1436 14899887
1437 16106984
1438 18227423
1439 18441585
1440 16206431
1441 14627928
1442 17459581
1443 19029198
1444 16967182
1445 15363371
1446 15992839
1447 18734080
1448 18506191
1449 15367216
1450 15514777
1451 17596491
1452 18698864
1453 17180590
1454 14862594
1455 16930772
1456 19216554
1457 17648389
1458 15570707
1459 15401820
1460 18110013
1461 18853147
1462 15838607
1463 15352846
1464 17366632
1465 18870308
1466 17855085
1467 15055269
1468 16168022
1469 18800660
1470 18010310
1471 16036989
1472 15290788
1473 17599357
1474 19169145
1475 16595502
1476 15432526
1477 16950142
1478 18489151
1479 18062016
1480 15274479
1481 15650558
1482 18407758
1483 18262790
1484 16557940
1485 15415374
1486 17206678
1487 19386695
1488 17207364
1489 15261915
1490 16311943
1491 18210482
1492 18533931
1493 15634081
1494 15081217
1495 18017428
1496 18650191
1497 17080143
1498 15469382
1499 16646587
1500 19154386
1501 17558357
1502 15327405
1503 15948914
1504 17660408
1505 18604761
1506 16397254
1507 15236400
1508 17585905
1509 18498581
1510 17357239
1511 15525037
1512 15821167
1513 18630486
1514 18034563
1515 15603238
1516 15714504
1517 17538569
1518 18983640
1519 16803154
1520 14771344
1521 16976921
1522 18474719
1523 17459337
1524 15433301
1525 15330892
1526 18346988
1527 18555706
1528 16036948
1529 15527591
1530 16908654
1531 18725480
1532 17307956
1533 14728188
1534 16141824
1535 18132607
1536 17968309
1537 16072531
1538 15004009
1539 17699878
1540 18772196
1541 16308703
1542 15123806
1543 16196976
1544 18361780
1545 17614484
1546 14766089
1547 15739157
1548 18022802
1549 18196897
1550 16427170
1551 14755065
1552 16944848
1553 18713902
1554 16596472
1555 14902622
1556 15517273
1557 18017875
1558 18173659
1559 15049661
1560 15110610
1561 17552020
1562 18268219
1563 16681558
1564 14444029
1565 16060275
1566 18476274
1567 17021268
1568 15101333
1569 15097950
1570 17442259
1571 18559668
1572 15666854
1573 14590010
1574 16556127
1575 17869673
1576 16990184
1577 14355098
1578 15165295
1579 18208314
1580 17608192
1581 15430750
1582 14695111
1583 16689627
1584 18424872
1585 15891046
1586 14220619
1587 15924239
1588 17577735
1589 17401342
1590 14888723
1591 14700966
1592 17482261
1593 17604911
1594 15713146
1595 14361537
1596 15579713
1597 18014518
1598 16469571
1599 14270216
1600 15305826
1601 17193018
1602 17663721
1603 15108389
1604 13979597
1605 16722945
1606 17515813
1607 15739707
1608 14148990
1609 14975507
1610 17706865
1611 16838080
1612 14348640
1613 14776697
1614 16507250
1615 17536244
1616 15514149
1617 13560081
1618 15636030
1619 17136797
1620 16088939
1621 14341632
1622 14321459
1623 17089453
1624 17137666
1625 14504900
1626 14213104
1627 15683953
1628 17060212
1629 15627183
1630 13434893
1631 15169576
1632 16968014
1633 16190431
1634 14485750
1635 13881399
1636 16283313
1637 16932454
1638 14413705
1639 13658603
1640 15004238
1641 16806166
1642 15984168
1643 13333233
1644 14456484
1645 16686412
1646 16268785
1647 14362804
1648 13168586
1649 15373710
1650 16831911
1651 14673481
1652 13547562
1653 14509986
1654 16354020
1655 16189958
1656 13354903
1657 13533784
1658 15764070
1659 16013876
1660 14525987
1661 12853392
1662 14536088
1663 16713934
1664 15063387
1665 13398147
1666 13831541
1667 15717497
1668 16156120
1669 13320311
1670 12810290
1671 15095334
1672 15771000
1673 14568524
1674 12712789
1675 13845089
1676 16313872
1677 15112750
1678 13153572
1679 13073058
1680 14821078
1681 16045691
1682 13596579
1683 12250314
1684 14291788
1685 15645376
1686 14903526
1687 12573693
1688 12854703
1689 15682121
1690 15188931
1691 12948263
1692 12348926
1693 13978864
1694 15896500
1695 14017342
1696 12086094
1697 13629030
1698 15122598
1699 14804299
1700 12468965
1701 11867033
1702 14657150
1703 15124638
1704 13149519
1705 12073500
1706 13216656
1707 15563103
1708 14269305
1709 11673196
1710 12583562
1711 14398545
1712 14682161
1713 12543106
1714 11285886
1715 13893400
1716 15025987
1717 13273907
1718 11840698
1719 12316437
1720 14687115
1721 14190158
1722 11468196
1723 11740048
1724 13629878
1725 14591722
1726 12909312
1727 10898358
1728 12932223
1729 14752904
1730 13351439
1731 11492668
1732 11389138
1733 13898837
1734 14261891
1735 11445756
1736 11031127
1737 12810396
1738 14270461
1739 13184988
1740 10668007
1741 11792012
1742 13929729
1743 13283479
1744 11527096
1745 10700389
1746 12843123
1747 14171573
1748 11854608
1749 10734930
1750 11933295
1751 13519686
1752 13050859
1753 10383914
1754 10835530
1755 13199595
1756 13042417
1757 11441087
1758 10306029
1759 12079474
1760 13883240
1761 11886626
1762 10241071
1763 10950721
1764 12630046
1765 12929742
1766 10345049
1767  9992480
1768 12468296
1769 13092864
1770 11668350
1771  9837904
1772 10875466
1773 13190452
1774 11833110
1775  9892582
1776 10227085
1777 11873601
1778 12759534
1779 10590819
1780  9588222
1781 11565286
1782 12381377
1783 11390836
1784  9545085
1785  9931016
1786 12413533
1787 11771748
1788  9752027
1789  9720631
1790 11262302
1791 12560749
1792 10543021
1793  8823347
1794 10605605
1795 11869147
1796 11127511
1797  9180986
1798  9069556
1799 11708827
1800 11729143
1801  9637130
1802  9153489
1803 10383717
1804 11987168
1805 10519156
1806  8345458
1807  9614265
1808 11202279
1809 10988003
1810  9163510
1811  8389083
1812 10873099
1813 11586379
1814  9458243
1815  8361381
1816  9248343
1817 11304459
1818 10546745
1819  8011635
1820  8761405
1821 10699357
1822 11002843
1823  9211794
1824  7636497
1825  9639596
1826 11022659
1827  9302202
1828  7899849
1829  8311351
1830 10507841
1831 10619297
1832  8044600
1833  8048714
1834  9795069
1835 10473000
1836  9071139
1837  7065071
1838  8520920
1839 10427267
1840  9243625
1841  7683310
1842  7647726
1843  9778821
1844 10493450
1845  7830032
1846  7050990
1847  8772364
1848 10006179
1849  9050920
1850  6613319
1851  7491973
1852  9977637
1853  9404010
1854  7544457
1855  6774955
1856  8623436
1857 10078836
1858  7779826
1859  6327676
1860  7629815
1861  9172121
1862  9021939
1863  6683519
1864  6695274
1865  9079686
1866  9087518
1867  7393840
1868  6126844
1869  7407016
1870  9432567
1871  7786616
1872  5911490
1873  6837016
1874  8584882
1875  8934001
1876  6515196
1877  5690835
1878  8050516
1879  8669060
1880  7105046
1881  5514482
1882  6350649
1883  8858227
1884  7976324
1885  5791226
1886  6062609
1887  7579908
1888  8380424
1889  6350131
1890  4864190
1891  6862092
1892  8095537
1893  7164791
1894  5499985
1895  5524023
1896  7958793
1897  7798557
1898  5524050
1899  5162999
1900  6462432
1901  7822651
1902  6389448
1903  4402594
1904  5898003
1905  7538071
1906  7040742
1907  5285863
1908  4641900
1909  6877221
1910  7371462
1911  5209098
1912  4462782
1913  5531577
1914  7183351
1915  6382617
1916  4154656
1917  5100231
1918  6803944
1919  6567970
1920  4959178
1921  3901475
1922  5817924
1923  6860043
1924  5011332
1925  3994077
1926  4757433
1927  6614703
1928  6409619
1929  3857132
1930  4002438
1931  5873355
1932  6209532
1933  4676137
1934  3014900
1935  4721314
1936  6606629
1937  5119247
1938  3587815
1939  3853874
1940  5655465
1941  6009322
1942  3534638
1943  3102996
1944  4861498
1945  5608596
1946  4660563
1947  2849840
1948  3807750
1949  5851356
1950  4860040
1951  3176195
1952  2938169
1953  4563612
1954  5567259
1955  3389937
1956  2425790
1957  4128424
1958  5263386
1959  4568349
1960  2409004
1961  2681728
1962  4975431
1963  4540298
1964  2765487
1965  2181555
1966  3650736
1967  5234782
1968  3441857
1969  1872259
1970  3159146
1971  4498380
1972  4248758
1973  2095764
1974  1724536
1975  4063101
1976  4233999
1977  2530164
1978  1615960
1979  2760800
1980  4710727
1981  3414986
1982  1358940
1983  2101634
1984  3559024
1985  3871182
1986  1910513
1987   808031
1988  2986385
1989  4010968
1990  2637927
1991  1166013
1992  1635985
1993  3925751
1994  3348378
1995   865049
1996  1012622
1997  2644783
1998  3534761
1999  1899011
2000   263670
2001  2124549
2002  3513352
2003  2355154
2004   711961
2005   603517
2006  2814382
2007  3014238
2008   782525
2009   413672
2010  1734375
2011  3070320
2012  2027857
2013  -240435
2014   757495
2015  2612045
2016  2188578
2017   471178
2018  -321180
2019  1810959
2020  2845080
2021   727578
2022  -208280
2023   814293
2024  2227116
2025  1654405
2026  -619552
2027   -97976
2028  1763320
2029  1710797
2030   370646
2031  -665929
2032   914326
2033  2254095
2034   479247
2035  -800438
2036  -121888
2037  1417758
2038  1431386
2039  -921147
2040 -1004856
2041  1088543
2042  1520765
2043   171165
2044 -1375777
2045  -164370
2046  1763824
2047   374114
2048 -1383453
2049 -1164016
2050   497018
2051  1271518
2052  -863754
2053 -1728971
2054   105415
2055  1038429
2056    71799
2057 -1866384
2058 -1399971
2059   844593
2060   200729
2061 -1600847
2062 -1785100
2063  -326904
2064   886468
2065  -908563
2066 -2355629
2067  -989859
2068   130665
2069  -282560
2070 -2069640
2071 -2277598
2072   -42997
2073   118467
2074 -1546960
2075 -2368256
2076 -1482649
2077   155265
2078 -1067815
2079 -2974397
2080 -1952142
2081  -455453
2082  -461484
2083 -2223678
2084 -2901084
2085  -820387
2086  -448031
2087 -2163401
2088 -2991683
2089 -2217265
2090  -522884
2091 -1297389
2092 -3278372
2093 -2648025
2094 -1185568
2095  -808794
2096 -2357560
2097 -3738444
2098 -1995937
2099  -852472
2100 -2230051
2101 -3591516
2102 -3313521
2103 -1205304
2104 -1202928
2105 -3463107
2106 -3461060
2107 -1947184
2108 -1276302
2109 -2623657
2110 -4318096
2111 -2931692
2112 -1493240
2113 -2559022
2114 -3860765
2115 -3865243
2116 -1958324
2117 -1476304
2118 -3665133
2119 -4224620
2120 -2940445
2121 -1918673
2122 -2810076
2123 -4859398
2124 -3949511
2125 -1897757
2126 -2393254
2127 -4025031
2128 -4732528
2129 -3016818
2130 -1879926
2131 -3878365
2132 -4978167
2133 -3894920
2134 -2520793
2135 -2723687
2136 -4859956
2137 -4795695
2138 -2821039
2139 -2761747
2140 -4224535
2141 -5443908
2142 -4180166
2143 -2418639
2144 -3872661
2145 -5366607
2146 -4596525
2147 -3120788
2148 -2986000
2149 -5184937
2150 -5677358
2151 -3711981
2152 -3252910
2153 -4422678
2154 -5761028
2155 -4987869
2156 -2972994
2157 -3823775
2158 -5598551
2159 -5499513
2160 -4146187
2161 -3278819
2162 -5184766
2163 -6507348
2164 -4754270
2165 -3589414
2166 -4463755
2167 -6182769
2168 -5865801
2169 -3533284
2170 -3936043
2171 -5993798
2172 -6222871
2173 -4976752
2174 -3871320
2175 -5338638
2176 -6893663
2177 -5520784
2178 -4155310
2179 -4487681
2180 -6132483
2181 -6702420
2182 -4635342
2183 -4202698
2184 -6067181
2185 -6936941
2186 -6003206
2187 -4265277
2188 -5080138
2189 -7177562
2190 -6412790
2191 -4842347
2192 -4857549
2193 -6454298
2194 -7437243
2195 -5587018
2196 -4669142
2197 -6152394
2198 -7050208
2199 -6514204
2200 -4971907
2201 -5302513
2202 -7427629
2203 -7238876
2204 -5717358
2205 -5267906
2206 -6497124
2207 -7900936
2208 -6375621
2209 -4907412
2210 -6181692
2211 -7530176
2212 -7391490
2213 -5726472
2214 -5476684
2215 -7613571
2216 -7932242
2217 -6495460
2218 -5712446
2219 -6468573
2220 -8097150
2221 -7248915
2222 -5580336
2223 -6358892
2224 -7790315
2225 -8171456
2226 -6672264
2227 -5745927
2228 -7637159
2229 -8434826
2230 -7073547
2231 -6022654
2232 -6596467
2233 -8448922
2234 -8028586
2235 -6182677
2236 -6699911
2237 -8178655
2238 -8740818
2239 -7419670
2240 -6050095
2241 -7505006
2242 -8703135
2243 -7777610
2244 -6624684
2245 -6726291
2246 -8711663
2247 -9072832
2248 -7057267
2249 -6757501
2250 -8125548
2251 -9167878
2252 -8131379
2253 -6304828
2254 -7534828
2255 -9263293
2256 -8599015
2257 -7272210
2258 -7006257
2259 -8776670
2260 -9494561
2261 -7642510
2262 -7020507
2263 -8122178
2264 -9349008
2265 -8983917
2266 -7159750
2267 -7703465
2268 -9512907
2269 -9360836
2270 -8008874
2271 -7101294
2272 -8577954
2273 -9989806
2274 -8451066
2275 -7347166
2276 -8274864
2277 -9714841
2278 -9659733
2279 -7676261
2280 -7786565
2281 -9674663
2282 -9793648
2283 -8557453
2284 -7480397
2285 -8584872
2286 -10332672
2287 -9276695
2288 -7894944
2289 -8373687
2290 -9896449
2291 -10455737
2292 -8425349
2293 -7656475
2294 -9516161
2295 -10301458
2296 -9323586
2297 -7914654
2298 -8604486
2299 -10716562
2300 -10159272
2301 -8499521
2302 -8469945
2303 -9757698
2304 -10779074
2305 -9189614
2306 -7900225
2307 -9376224
2308 -10626518
2309 -10239323
2310 -8699137
2311 -8585967
2312 -10699344
2313 -10783044
2314 -9026080
2315 -8506941
2316 -9683225
2317 -11173874
2318 -10029888
2319 -8372834
2320 -9527789
2321 -10915218
2322 -10723556
2323 -9229999
2324 -8629666
2325 -10529443
2326 -11172148
2327 -9758533
2328 -8967424
2329 -9677394
2330 -11399225
2331 -10927405
2332 -8924277
2333 -9373321
2334 -10912793
2335 -11252901
2336 -9819195
2337 -8646260
2338 -10386249
2339 -11656099
2340 -10467062
2341 -9414754
2342 -9786555
2343 -11447134
2344 -11422394
2345 -9483691
2346 -9525590
2347 -10849336
2348 -11463728
2349 -10580412
2350 -9214274
2351 -10351958
2352 -11867532
2353 -11138017
2354 -9923816
2355 -9743128
2356 -11305973
2357 -11861614
2358 -9978628
2359 -9552282
2360 -10936997
2361 -11884447
2362 -11245820
2363 -9672967
2364 -10438307
2365 -12065427
2366 -11473237
2367 -10203368
2368 -9796079
2369 -11201729
2370 -12298648
2371 -10772312
2372 -9914059
2373 -10932400
2374 -12047719
2375 -11854220
2376 -10059734
2377 -10144899
2378 -11970611
2379 -11970104
2380 -10745511
2381 -10021069
2382 -11212025
2383 -12707405
2384 -11405039
2385 -10138754
2386 -10895913
2387 -12028874
2388 -12168289
2389 -10542568
2390 -10209123
2391 -12001627
2392 -12431645
2393 -11405709
2394 -10359414
2395 -11039113
2396 -12793900
2397 -11980910
2398 -10391034
2399 -10765199
2400 -12059980
2401 -12645445
2402 -11077516
2403 -10220656
2404 -11979836
2405 -12830190
2406 -11904468
2407 -10637130
2408 -10916486
2409 -12752506
2410 -12401844
2411 -10730743
2412 -10806540
2413 -12051638
2414 -13055131
2415 -11846007
2416 -10429124
2417 -11724729
2418 -12933088
2419 -12342538
2420 -10880343
2421 -10645776
2422 -12674151
2423 -13032669
2424 -11301522
2425 -10898789
2426 -12008586
2427 -13298531
2428 -12414768
2429 -10618079
2430 -11422845
2431 -12807463
2432 -12719007
2433 -11496118
2434 -10827932
2435 -12522427
2436 -13408594
2437 -11904101
2438 -11012871
2439 -11667137
2440 -13141718
2441 -12831187
2442 -10897561
2443 -11292511
2444 -12967779
2445 -13232768
2446 -12015594
2447 -10870321
2448 -12283608
2449 -13629535
2450 -12369133
2451 -11161397
2452 -11442122
2453 -13000484
2454 -13389529
2455 -11521280
2456 -11233162
2457 -12705154
2458 -13436147
2459 -12625652
2460 -11052450
2461 -11799813
2462 -13514074
2463 -12860950
2464 -11559385
2465 -11431431
2466 -12867190
2467 -13738697
2468 -12034424
2469 -11266944
2470 -12549953
2471 -13428346
2472 -12902094
2473 -11299927
2474 -11610480
2475 -13402468
2476 -13199807
2477 -12001179
2478 -11570203
2479 -12676432
2480 -13919400
2481 -12546622
2482 -11269561
2483 -12171993
2484 -13317272
2485 -13310572
2486 -11738574
2487 -11529862
2488 -13392703
2489 -13606507
2490 -12361344
2491 -11559365
2492 -12330046
2493 -13806323
2494 -12882525
2495 -11460772
2496 -12130520
2497 -13321289
2498 -13619349
2499 -12217911
2500 -11488431
2501 -13097815
2502 -13676512
2503 -12591931
2504 -11576992
2505 -12007969
2506 -13758363
2507 -13401435
2508 -11794825
2509 -12044969
2510 -13177443
2511 -13757573
2512 -12565203
2513 -11445891
2514 -12767965
2515 -13671145
2516 -12912268
2517 -11904012
2518 -11949399
2519 -13583182
2520 -13638686
2521 -12028446
2522 -11916858
2523 -12963546
2524 -13805144
2525 -12847953
2526 -11387370
2527 -12499066
2528 -13828285
2529 -13302841
2530 -12112262
2531 -11815888
2532 -13443104
2533 -13931158
2534 -12219890
2535 -11648359
2536 -12584391
2537 -13751634
2538 -13304253
2539 -11605450
2540 -12164744
2541 -13694356
2542 -13633920
2543 -12495931
2544 -11646249
2545 -12902960
2546 -13946356
2547 -12597858
2548 -11714816
2549 -12364248
2550 -13684745
2551 -13689563
2552 -11888513
2553 -11916713
2554 -13482635
2555 -13625174
2556 -12525566
2557 -11473504
2558 -12609691
2559 -14090851
2560 -13023239
2561 -11850127
2562 -12200389
2563 -13474202
2564 -13871860
2565 -12089484
2566 -11541624
2567 -13043446
2568 -13696322
2569 -12960148
2570 -11630460
2571 -12204064
2572 -13953500
2573 -13381658
2574 -12002470
2575 -11893163
2576 -13042183
2577 -13915487
2578 -12390085
2579 -11376503
2580 -12739256
2581 -13746675
2582 -13290324
2583 -11767025
2584 -11833567
2585 -13688965
2586 -13575555
2587 -12129363
2588 -11660877
2589 -12609859
2590 -13871911
2591 -12798392
2592 -11443243
2593 -12366899
2594 -13532377
2595 -13514014
2596 -12085432
2597 -11509154
2598 -13149574
2599 -13564206
2600 -12331022
2601 -11618226
2602 -12256927
2603 -13761510
2604 -13187676
2605 -11570676
2606 -12033047
2607 -13190303
2608 -13458057
2609 -12163337
2610 -11236504
2611 -12785392
2612 -13690222
2613 -12641770
2614 -11664368
2615 -11926722
2616 -13511785
2617 -13383030
2618 -11571746
2619 -11551533
2620 -12727150
2621 -13405609
2622 -12520360
2623 -11249901
2624 -12358691
2625 -13550004
2626 -12867072
2627 -11782087
2628 -11540547
2629 -12922721
2630 -13366625
2631 -11795368
2632 -11433382
2633 -12449979
2634 -13317331
2635 -12734304
2636 -11199409
2637 -11874530
2638 -13307252
2639 -12877503
2640 -11734923
2641 -11269102
2642 -12609905
2643 -13454827
2644 -11969566
2645 -11277685
2646 -12155038
2647 -13137815
2648 -12857259
2649 -11213559
2650 -11393562
2651 -12880544
2652 -12849813
2653 -11873412
2654 -11130228
2655 -12147158
2656 -13392737
2657 -12253576
2658 -11192704
2659 -11689657
2660 -12724239
2661 -12887072
2662 -11286908
2663 -10967611
2664 -12492403
2665 -12876568
2666 -12035366
2667 -11054547
2668 -11732927
2669 -13163084
2670 -12255415
2671 -10946405
2672 -11246181
2673 -12319352
2674 -12829615
2675 -11467963
2676 -10831933
2677 -12211956
2678 -12791580
2679 -12085563
2680 -10911778
2681 -11108994
2682 -12693086
2683 -12352217
2684 -11000949
2685 -10965343
2686 -11962380
2687 -12821131
2688 -11645193
2689 -10519301
2690 -11674376
2691 -12575593
2692 -12067717
2693 -10777149
2694 -10645222
2695 -12392147
2696 -12534964
2697 -11043518
2698 -10621852
2699 -11494377
2700 -12653685
2701 -11778115
2702 -10231423
2703 -11010171
2704 -12219814
2705 -12162029
2706 -10923623
2707 -10282674
2708 -11838327
2709 -12499042
2710 -11212164
2711 -10437185
2712 -10907462
2713 -12195214
2714 -11821546
2715 -10169278
2716 -10510667
2717 -11780522
2718 -12088945
2719 -11095633
2720 -10076924
2721 -11299661
2722 -12323341
2723 -11203963
2724 -10146984
2725 -10342803
2726 -11802061
2727 -11976596
2728 -10226665
2729 -10119366
2730 -11411685
2731 -11968627
2732 -11085896
2733 -9713513
2734 -10569894
2735 -11917404
2736 -11227064
2737 -10163536
2738 -10034660
2739 -11293334
2740 -11970862
2741 -10461723
2742 -9829653
2743 -10729428
2744 -11463616
2745 -11052381
2746 -9603551
2747 -9967310
2748 -11533438
2749 -11297208
2750 -10181578
2751 -9666152
2752 -10740771
2753 -11762390
2754 -10376365
2755 -9402395
2756 -10240562
2757 -11195960
2758 -11054774
2759 -9582282
2760 -9518978
2761 -11039767
2762 -11103774
2763 -10112817
2764 -9360679
2765 -10046581
2766 -11349772
2767 -10460080
2768 -9233011
2769 -9722735
2770 -10766460
2771 -11075073
2772 -9672721
2773 -9051501
2774 -10476330
2775 -10912715
2776 -10001888
2777 -9003338
2778 -9396363
2779 -10962603
2780 -10521659
2781 -9111674
2782 -9293987
2783 -10314207
2784 -10920819
2785 -9695577
2786 -8621752
2787 -9750744
2788 -10527650
2789 -9968645
2790 -8954142
2791 -8930233
2792 -10485832
2793 -10514267
2794 -9083550
2795 -8853264
2796 -9628924
2797 -10396693
2798 -9550970
2799 -8360174
2800 -9294252
2801 -10258096
2802 -9911119
2803 -8945357
2804 -8556053
2805 -9891030
2806 -10260619
2807 -8864488
2808 -8360964
2809 -9054869
2810 -10094326
2811 -9585502
2812 -8076415
2813 -8700066
2814 -9944148
2815 -9795179
2816 -8717241
2817 -7999542
2818 -9242922
2819 -10004822
2820 -8775841
2821 -8092073
2822 -8590978
2823 -9653910
2824 -9527780
2825 -7995713
2826 -8118562
2827 -9265582
2828 -9428118
2829 -8633744
2830 -7643646
2831 -8544774
2832 -9714256
2833 -8802839
2834 -7833591
2835 -8053213
2836 -9235106
2837 -9482709
2838 -7784269
2839 -7441072
2840 -8689318
2841 -9160653
2842 -8475785
2843 -7336941
2844 -8010032
2845 -9418989
2846 -8767653
2847 -7608843
2848 -7474931
2849 -8484151
2850 -9172698
2851 -7750222
2852 -6969671
2853 -8050167
2854 -8872483
2855 -8558537
2856 -7220671
2857 -7302119
2858 -8821127
2859 -8597116
2860 -7336707
2861 -6836986
2862 -7758945
2863 -8915352
2864 -7843679
2865 -6703841
2866 -7505347
2867 -8455092
2868 -8387921
2869 -6989783
2870 -6574598
2871 -8061774
2872 -8343347
2873 -7306993
2874 -6576320
2875 -7132480
2876 -8475039
2877 -7826763
2878 -6441827
2879 -6851135
2880 -7826061
2881 -8049359
2882 -6829021
2883 -6094065
2884 -7449271
2885 -8054023
2886 -7179217
2887 -6342368
2888 -6559635
2889 -7916246
2890 -7666374
2891 -6169211
2892 -6193024
2893 -7153493
2894 -7769979
2895 -6821589
2896 -5647245
2897 -6732348
2898 -7753258
2899 -7114122
2900 -6062361
2901 -5877958
2902 -7236795
2903 -7441879
2904 -5969738
2905 -5716946
2906 -6588167
2907 -7366651
2908 -6777415
2909 -5463861
2910 -6088680
2911 -7118260
2912 -6735799
2913 -5787868
2914 -5298719
2915 -6484720
2916 -7214654
2917 -5990059
2918 -5368562
2919 -5989473
2920 -6948178
2921 -6665335
2922 -5086943
2923 -5276544
2924 -6546330
2925 -6501318
2926 -5580295
2927 -4890491
2928 -5916544
2929 -6904187
2930 -5825015
2931 -4977012
2932 -5359470
2933 -6271779
2934 -6363016
2935 -4912704
2936 -4707507
2937 -5936220
2938 -6267345
2939 -5548930
2940 -4532957
2941 -5109045
2942 -6405280
2943 -5678247
2944 -4582874
2945 -4692310
2946 -5660014
2947 -6154020
2948 -4821491
2949 -4232141
2950 -5338399
2951 -5849639
2952 -5325591
2953 -4248707
2954 -4435502
2955 -5744665
2956 -5389439
2957 -4306121
2958 -4213230
2959 -5040813
2960 -5798260
2961 -4700244
2962 -3785175
2963 -4701338
2964 -5364298
2965 -4977591
2966 -3849862
2967 -3782497
2968 -5234417
2969 -5206475
2970 -4077261
2971 -3775249
2972 -4457695
2973 -5367715
2974 -4510750
2975 -3292084
2976 -3955516
2977 -4811271
2978 -4760628
2979 -3707422
2980 -3232641
2981 -4628938
2982 -5049033
2983 -3923726
2984 -3229502
2985 -3648439
2986 -4775315
2987 -4306396
2988 -2907877
2989 -3327430
2990 -4349523
2991 -4527255
2992 -3541166
2993 -2719304
2994 -3886002
2995 -4601601
2996 -3657905
2997 -2838900
2998 -3003690
2999 -4200830
3000 -4198770
3001 -2752203
3002 -2728809
3003 -3733701
3004 -4221942
3005 -3413259
3006 -2185652
3007 -3036264
3008 -4150156
3009 -3489792
3010 -2479641
3011 -2365648
3012 -3622529
3013 -4039990
3014 -2574038
3015 -2131596
3016 -3008077
3017 -3708820
3018 -3227249
3019 -1848121
3020 -2260338
3021 -3560548
3022 -3329755
3023 -2355133
3024 -1835711
3025 -2849548
3026 -3722814
3027 -2460083
3028 -1584445
3029 -2200318
3030 -3125500
3031 -3076031
3032 -1694067
3033 -1683849
3034 -2988566
3035 -3029560
3036 -2119352
3037 -1354926
3038 -2012247
3039 -3102778
3040 -2255371
3041 -1276195
3042 -1655037
3043 -2561401
3044 -2848086
3045 -1552139
3046 -1072711
3047 -2251802
3048 -2594648
3049 -1845454
3050  -922965
3051 -1317331
3052 -2643178
3053 -2143875
3054 -1006895
3055 -1116968
3056 -1941964
3057 -2431458
3058 -1319746
3059  -517471
3060 -1518961
3061 -2107177
3062 -1645968
3063  -713112
3064  -685609
3065 -2000071
3066 -1921529
3067  -751005
3068  -551208
3069 -1226111
3070 -1983482
3071 -1143157
3072   -63316
3073  -872812
3074 -1671596
3075 -1395043
3076  -466189
3077  -160910
3078 -1387786
3079 -1568880
3080  -404227
3081   -29076
3082  -556594
3083 -1457836
3084  -985091
3085   229730
3086  -278158
3087 -1185112
3088 -1133633
3089  -191529
3090   499477
3091  -606664
3092 -1221823
3093  -182217
3094   431108
3095    16156
3096 -1036297
3097  -868128
3098   526703
3099   393418
3100  -547274
3101  -700548
3102    91679
3103   973318
3104    78003
3105  -875344
3106  -122427
3107   669556
3108   622900
3109  -360054
3110  -558734
3111   820114
3112  1052638
3113   125054
3114  -311547
3115   248588
3116  1293796
3117   695114
3118  -423972
3119   161696
3120  1079655
3121  1197731
3122   289907
3123  -183795
3124  1071493
3125  1564916
3126   682727
3127    64824
3128   409102
3129  1582835
3130  1372428
3131   127695
3132   401314
3133  1415105
3134  1816594
3135   966019
3136    72781
3137  1142246
3138  2024218
3139  1321501
3140   509950
3141   621662
3142  1895277
3143  2110712
3144   832646
3145   715679
3146  1610695
3147  2207254
3148  1630257
3149   493605
3150  1161367
3151  2307807
3152  2010743
3153  1204858
3154   965302
3155  2090519
3156  2696408
3157  1490411
3158   966246
3159  1705390
3160  2521259
3161  2298851
3162  1071268
3163  1402737
3164  2677027
3165  2646524
3166  1827786
3167  1273825
3168  2160618
3169  3073136
3170  2127705
3171  1373360
3172  1906379
3173  2843873
3174  3000006
3175  1778365
3176  1657724
3177  2879703
3178  3109566
3179  2365688
3180  1609595
3181  2254050
3182  3454414
3183  2836867
3184  1923013
3185  2199243
3186  3093185
3187  3532372
3188  2425129
3189  1911243
3190  2988134
3191  3496391
3192  2986891
3193  2120169
3194  2416017
3195  3746955
3196  3525418
3197  2528749
3198  2494416
3199  3268837
3200  3930572
3201  3022783
3202  2210962
3203  3134942
3204  3868861
3205  3583654
3206  2717058
3207  2714190
3208  3994190
3209  4037040
3210  3024427
3211  2792623
3212  3392205
3213  4239415
3214  3662967
3215  2691731
3216  3353341
3217  4245093
3218  4238916
3219  3347534
3220  2892829
3221  4041502
3222  4477727
3223  3566749
3224  3125551
3225  3595650
3226  4609852
3227  4358733
3228  3241534
3229  3590869
3230  4455181
3231  4577194
3232  3854387
3233  3237495
3234  4197390
3235  4871863
3236  4154447
3237  3630969
3238  3889827
3239  4869764
3240  4891883
3241  3700117
3242  3749175
3243  4656266
3244  4997626
3245  4412112
3246  3582076
3247  4394477
3248  5345022
3249  4746806
3250  4028132
3251  4065829
3252  5053659
3253  5386140
3254  4193100
3255  3944926
3256  4840516
3257  5418137
3258  5032729
3259  4034553
3260  4527517
3261  5674097
3262  5334980
3263  4475787
3264  4239063
3265  5146153
3266  5812888
3267  4776597
3268  4250257
3269  5058773
3270  5800104
3271  5617276
3272  4513940
3273  4606809
3274  5793020
3275  5764194
3276  4962219
3277  4516482
3278  5271397
3279  6289737
3280  5520640
3281  4655191
3282  5156035
3283  5984091
3284  6095588
3285  4971700
3286  4681295
3287  5909128
3288  6243227
3289  5552913
3290  4937241
3291  5440285
3292  6565738
3293  6049965
3294  5017380
3295  5288174
3296  6106942
3297  6499455
3298  5590881
3299  4983573
3300  6028974
3301  6657916
3302  6148704
3303  5334141
3304  5418634
3305  6663992
3306  6618748
3307  5529919
3308  5447876
3309  6214751
3310  6902255
3311  6234649
3312  5341148
3313  6121862
3314  6896800
3315  6588286
3316  5753582
3317  5571551
3318  6734522
3319  7020832
3320  6030353
3321  5792006
3322  6419114
3323  7212617
3324  6780168
3325  5701790
3326  6178558
3327  7075801
3328  6993166
3329  6194998
3330  5738503
3331  6835099
3332  7504672
3333  6602225
3334  6072725
3335  6483894
3336  7396025
3337  7290771
3338  6068392
3339  6185261
3340  7182211
3341  7424804
3342  6815676
3343  6119155
3344  6888000
3345  7766223
3346  7082476
3347  6380703
3348  6531955
3349  7439932
3350  7691621
3351  6609887
3352  6446749
3353  7352033
3354  7733829
3355  7287836
3356  6455147
3357  6921513
3358  7891592
3359  7472571
3360  6780565
3361  6765588
3362  7538074
3363  8057326
3364  7125144
3365  6676194
3366  7438212
3367  7948550
3368  7663022
3369  6768238
3370  6987012
3371  8087039
3372  7907745
3373  7140247
3374  6982227
3375  7694988
3376  8369342
3377  7530865
3378  6869580
3379  7536997
3380  8163678
3381  8029010
3382  7139732
3383  7078991
3384  8225800
3385  8340613
3386  7607551
3387  7204786
3388  7679080
3389  8556123
3390  7992977
3391  7087365
3392  7522799
3393  8316153
3394  8485238
3395  7622319
3396  7209325
3397  8283145
3398  8680539
3399  7950914
3400  7362106
3401  7660283
3402  8698389
3403  8450011
3404  7451377
3405  7681995
3406  8469577
3407  8808255
3408  8042916
3409  7352952
3410  8228774
3411  8854043
3412  8315240
3413  7658786
3414  7737450
3415  8835357
3416  8927677
3417  7848131
3418  7723790
3419  8453948
3420  9017279
3421  8450401
3422  7510136
3423  8176667
3424  9073044
3425  8771434
3426  8026227
3427  7812803
3428  8817900
3429  9253606
3430  8230725
3431  7827109
3432  8419905
3433  9149618
3434  8867821
3435  7837499
3436  8211126
3437  9199986
3438  9103755
3439  8401347
3440  7955511
3441  8762091
3442  9416638
3443  8580728
3444  8010491
3445  8438642
3446  9257507
3447  9304409
3448  8221085
3449  8209769
3450  9213776
3451  9388229
3452  8733626
3453  8015754
3454  8612577
3455  9582323
3456  9022392
3457  8266574
3458  8490897
3459  9345029
3460  9666236
3461  8599092
3462  8191360
3463  9077708
3464  9499403
3465  9079258
3466  8304346
3467  8615486
3468  9676396
3469  9417442
3470  8625704
3471  8543064
3472  9198876
3473  9770827
3474  8965814
3475  8307102
3476  9017367
3477  9636608
3478  9444792
3479  8633743
3480  8601202
3481  9678641
3482  9671276
3483  8848972
3484  8573978
3485  9140725
3486  9901864
3487  9318297
3488  8501181
3489  9048701
3490  9733609
3491  9688219
3492  8895717
3493  8605637
3494  9608700
3495  9853286
3496  9104497
3497  8708163
3498  9091987
3499  9963863
3500  9671156
3501  8745865
3502  9039672
3503  9743842
3504  9875498
3505  9151967
3506  8591102
3507  9469231
3508 10010276
3509  9405013
3510  8896892
3511  9101710
3512 10003488
3513  9961761
3514  8936315
3515  8964292
3516  9666876
3517  9973974
3518  9411203
3519  8726946
3520  9444859
3521 10172035
3522  9686776
3523  9085415
3524  9073170
3525  9888055
3526 10065070
3527  9123053
3528  8946186
3529  9611514
3530 10108855
3531  9759023
3532  8906948
3533  9339246
3534 10204382
3535  9895017
3536  9184422
3537  8967793
3538  9770164
3539 10301512
3540  9420988
3541  8979253
3542  9549036
3543 10190698
3544 10015961
3545  9029889
3546  9152283
3547 10121913
3548 10090102
3549  9421349
3550  9020460
3551  9647655
3552 10388483
3553  9721403
3554  9088857
3555  9441987
3556 10089333
3557 10165546
3558  9225943
3559  9029300
3560  9978289
3561 10216281
3562  9665659
3563  9114961
3564  9540197
3565 10437652
3566  9963364
3567  9133170
3568  9319742
3569 10000415
3570 10305011
3571  9421788
3572  8968129
3573  9885854
3574 10362930
3575  9910714
3576  9175275
3577  9328702
3578 10310422
3579 10117776
3580  9224804
3581  9199347
3582  9871906
3583 10439033
3584  9769662
3585  9035301
3586  9692808
3587 10295532
3588 10017771
3589  9263711
3590  9126985
3591 10125637
3592 10304052
3593  9480404
3594  9210987
3595  9731668
3596 10445347
3597  9994985
3598  9071703
3599  9471479
3600 10188455
3601 10141319
3602  9429306
3603  9059607
3604 10001153
3605 10423302
3606  9658967
3607  9201803
3608  9522756
3609 10272331
3610 10116660
3611  9153892
3612  9315596
3613 10044526
3614 10225053
3615  9657729
3616  9050344
3617  9740250
3618 10401813
3619  9820373
3620  9204060
3621  9296532
3622 10087634
3623 10238908
3624  9290362
3625  9188834
3626  9922192
3627 10283472
3628  9844893
3629  9052687
3630  9481005
3631 10263684
3632  9893393
3633  9252733
3634  9179402
3635  9899592
3636 10313569
3637  9482361
3638  9129091
3639  9719885
3640 10154335
3641  9897999
3642  9072047
3643  9244103
3644 10112575
3645  9982413
3646  9386208
3647  9165525
3648  9737399
3649 10275560
3650  9546156
3651  8997323
3652  9468111
3653  9999173
3654  9942464
3655  9138364
3656  9098059
3657 10027583
3658 10092073
3659  9445426
3660  9018188
3661  9457340
3662 10194375
3663  9640560
3664  8917317
3665  9265021
3666  9887271
3667 10002087
3668  9246420
3669  8944056
3670  9782090
3671 10027816
3672  9482911
3673  8969736
3674  9185168
3675 10002638
3676  9745946
3677  8965447
3678  9105148
3679  9699600
3680  9998160
3681  9311269
3682  8759241
3683  9498735
3684  9943736
3685  9505844
3686  8892803
3687  8969332
3688  9861468
3689  9852294
3690  8982021
3691  8914587
3692  9461070
3693  9890939
3694  9354320
3695  8609177
3696  9153376
3697  9801810
3698  9582807
3699  8963044
3700  8773298
3701  9610054
3702  9868099
3703  9020219
3704  8667282
3705  9102892
3706  9742503
3707  9451597
3708  8580298
3709  8884965
3710  9645487
3711  9593177
3712  8958255
3713  8547817
3714  9249081
3715  9743885
3716  9048548
3717  8566484
3718  8867344
3719  9558143
3720  9540450
3721  8617489
3722  8621860
3723  9377224
3724  9493910
3725  8939341
3726  8343356
3727  8897635
3728  9626930
3729  9110733
3730  8499409
3731  8622038
3732  9324538
3733  9511652
3734  8596103
3735  8345938
3736  9055245
3737  9356757
3738  8958414
3739  8255316
3740  8551429
3741  9421274
3742  9160999
3743  8470803
3744  8352565
3745  8970734
3746  9403798
3747  8606222
3748  8099885
3749  8714135
3750  9211252
3751  9004783
3752  8251314
3753  8276884
3754  9138275
3755  9090851
3756  8400620
3757  8112154
3758  8557837
3759  9174055
3760  8649064
3761  8011057
3762  8426188
3763  8972352
3764  8968141
3765  8243372
3766  7970390
3767  8771418
3768  8922448
3769  8317632
3770  7934054
3771  8281083
3772  9018554
3773  8669164
3774  7891577
3775  8123919
3776  8669957
3777  8791769
3778  8128935
3779  7695966
3780  8416959
3781  8812815
3782  8334181
3783  7842845
3784  7951579
3785  8711206
3786  8636481
3787  7783850
3788  7757109
3789  8295589
3790  8616321
3791  8109444
3792  7497747
3793  8078743
3794  8629644
3795  8261985
3796  7729874
3797  7663218
3798  8357203
3799  8478265
3800  7684882
3801  7512476
3802  7981781
3803  8398980
3804  8080159
3805  7347240
3806  7709072
3807  8375561
3808  8154213
3809  7554148
3810  7305967
3811  7973179
3812  8338288
3813  7592493
3814  7255436
3815  7690435
3816  8210349
3817  8021200
3818  7190260
3819  7308460
3820  8012209
3821  7954702
3822  7433873
3823  7077330
3824  7614488
3825  8179374
3826  7595284
3827  7086843
3828  7308355
3829  7843363
3830  7877298
3831  7039203
3832  6941028
3833  7671262
3834  7816497
3835  7356883
3836  6860663
3837  7240899
3838  7906718
3839  7462015
3840  6828904
3841  6934725
3842  7470419
3843  7704335
3844  6981027
3845  6660611
3846  7318713
3847  7622138
3848  7253814
3849  6642596
3850  6794351
3851  7571528
3852  7346075
3853  6641482
3854  6604735
3855  7120286
3856  7538848
3857  6888682
3858  6342828
3859  6923104
3860  7360703
3861  7115732
3862  6437811
3863  6362608
3864  7173024
3865  7235279
3866  6550486
3867  6293410
3868  6697838
3869  7310375
3870  6862999
3871  6086735
3872  6411518
3873  6983170
3874  6970446
3875  6320567
3876  6001401
3877  6790652
3878  7080983
3879  6455483
3880  6048975
3881  6295525
3882  6914078
3883  6686301
3884  5871452
3885  6025553
3886  6603341
3887  6764291
3888  6248621
3889  5737242
3890  6331696
3891  6804835
3892  6298117
3893  5759524
3894  5814706
3895  6520150
3896  6589702
3897  5749493
3898  5669283
3899  6243938
3900  6537818
3901  6113660
3902  5429075
3903  5837137
3904  6446942
3905  6120305
3906  5575006
3907  5473996
3908  6095092
3909  6367546
3910  5643464
3911  5370274
3912  5800736
3913  6178528
3914  5948712
3915  5204573
3916  5358710
3917  6060875
3918  5946321
3919  5425004
3920  5172030
3921  5663456
3922  6097781
3923  5481131
3924  5051163
3925  5375605
3926  5799915
3927  5742344
3928  5028778
3929  5000338
3930  5706734
3931  5741857
3932  5245029
3933  4843566
3934  5189174
3935  5766712
3936  5278180
3937  4716568
3938  4941254
3939  5446642
3940  5570391
3941  4882582
3942  4631366
3943  5282076
3944  5458410
3945  5021434
3946  4531453
3947  4718426
3948  5387224
3949  5135063
3950  4525812
3951  4586051
3952  5029937
3953  5305931
3954  4715590
3955  4242859
3956  4778925
3957  5122253
3958  4809502
3959  4283742
3960  4330988
3961  5065336
3962  4971444
3963  4284729
3964  4206430
3965  4605204
3966  4948174
3967  4473746
3968  3908116
3969  4359139
3970  4797755
3971  4605490
3972  4075537
3973  3931628
3974  4611774
3975  4744905
3976  4069411
3977  3814444
3978  4144970
3979  4641611
3980  4333424
3981  3605160
3982  3881946
3983  4456704
3984  4396506
3985  3845451
3986  3497682
3987  4125060
3988  4467325
3989  3864176
3990  3477758
3991  3707956
3992  4282508
3993  4185077
3994  3396034
3995  3444310
3996  4002407
3997  4114056
3998  3646028
3999  3122588
4000  3581351
4001  4122313
4002  3706863
4003  3238581
4004  3299224
4005  3863521
4006  3972495
4007  3185234
4008  2997173
4009  3516312
4010  3759769
4011  3444130
4012  2846905
4013  3126138
4014  3796210
4015  3535291
4016  2977326
4017  2844909
4018  3342623
4019  3658296
4020  2961628
4021  2600303
4022  3092177
4023  3471487
4024  3279110
4025  2609279
4026  2667832
4027  3361092
4028  3258436
4029  2705905
4030  2446745
4031  2841842
4032  3339129
4033  2827808
4034  2312623
4035  2627693
4036  3067725
4037  3057520
4038  2375014
4039  2194657
4040  2877516
4041  2993525
4042  2486060
4043  2106892
4044  2387997
4045  3004045
4046  2653776
4047  2009080
4048  2183079
4049  2649985
4050  2747598
4051  2138118
4052  1772748
4053  2390007
4054  2686272
4055  2301728
4056  1848860
4057  1936648
4058  2584732
4059  2458400
4060  1756241
4061  1707383
4062  2112887
4063  2424542
4064  1986907
4065  1466219
4066  1922379
4067  2350698
4068  2077750
4069  1584017
4070  1463551
4071  2072301
4072  2147066
4073  1501502
4074  1360458
4075  1709212
4076  2083467
4077  1808827
4078  1201760
4079  1483274
4080  1918968
4081  1741644
4082  1281808
4083  1060426
4084  1604148
4085  1863200
4086  1297688
4087  1043460
4088  1302917
4089  1700019
4090  1554977
4091   896963
4092  1003008
4093  1510609
4094  1454322
4095  1037962
4096   702391
4097  1160049
4098  1572739
4099  1082683
4100   688101
4101   863618
4102  1308234
4103  1293696
4104   572872
4105   527440
4106  1104923
4107  1203462
4108   825380
4109   378252
4110   706740
4111  1229911
4112   844731
4113   358410
4114   390017
4115   833516
4116  1020708
4117   387810
4118   150630
4119   667492
4120   909741
4121   627395
4122    72727
4123   190276
4124   797275
4125   581479
4126    50791
4127    -7912
4128   428990
4129   768020
4130   201561
4131  -215358
4132   230328
4133   535886
4134   313451
4135  -265828
4136  -278873
4137   397371
4138   379869
4139  -153338
4140  -355884
4141   -15061
4142   448667
4143    12768
4144  -597897
4145  -321033
4146   105967
4147    88273
4148  -463888
4149  -703006
4150   -58651
4151   142899
4152  -344331
4153  -693340
4154  -542118
4155     8963
4156  -203402
4157  -855210
4158  -751792
4159  -296832
4160  -168327
4161  -638918
4162 -1058046
4163  -527615
4164  -187121
4165  -601359
4166 -1027937
4167  -986505
4168  -417119
4169  -432524
4170 -1093613
4171 -1129682
4172  -712904
4173  -458890
4174  -821378
4175 -1367032
4176 -1048198
4177  -597157
4178  -837719
4179 -1272897
4180 -1405929
4181  -849442
4182  -640526
4183 -1257782
4184 -1492811
4185 -1162038
4186  -833673
4187 -1054913
4188 -1693075
4189 -1497311
4190  -947139
4191 -1070920
4192 -1494571
4193 -1721256
4194 -1277903
4195  -949229
4196 -1511525
4197 -1870242
4198 -1632935
4199 -1248067
4200 -1276958
4201 -1888617
4202 -1881159
4203 -1340284
4204 -1318104
4205 -1704787
4206 -2069512
4207 -1765800
4208 -1319098
4209 -1733640
4210 -2168564
4211 -2016520
4212 -1609375
4213 -1512381
4214 -2100270
4215 -2264680
4216 -1744738
4217 -1618167
4218 -1960737
4219 -2383197
4220 -2209967
4221 -1663218
4222 -1923327
4223 -2408674
4224 -2381770
4225 -2000396
4226 -1770913
4227 -2300683
4228 -2646476
4229 -2207336
4230 -1956518
4231 -2192113
4232 -2641436
4233 -2615026
4234 -2048481
4235 -2122761
4236 -2612571
4237 -2694479
4238 -2424460
4239 -2109031
4240 -2508047
4241 -2966493
4242 -2636270
4243 -2299690
4244 -2403684
4245 -2850016
4246 -2975837
4247 -2414252
4248 -2369887
4249 -2899052
4250 -3084376
4251 -2828425
4252 -2423026
4253 -2711074
4254 -3237109
4255 -2978136
4256 -2591496
4257 -2643378
4258 -3083086
4259 -3359299
4260 -2866333
4261 -2647468
4262 -3098249
4263 -3382726
4264 -3229650
4265 -2733230
4266 -2830248
4267 -3463769
4268 -3401879
4269 -2964951
4270 -2885305
4271 -3301276
4272 -3725653
4273 -3284127
4274 -2892657
4275 -3255489
4276 -3636290
4277 -3582601
4278 -3103396
4279 -3048605
4280 -3683990
4281 -3776361
4282 -3371925
4283 -3172758
4284 -3462190
4285 -3970087
4286 -3705812
4287 -3186050
4288 -3423117
4289 -3859673
4290 -3957473
4291 -3505926
4292 -3278543
4293 -3872091
4294 -4136526
4295 -3758435
4296 -3446082
4297 -3603982
4298 -4173929
4299 -4083958
4300 -3535341
4301 -3630772
4302 -4070333
4303 -4294892
4304 -3945187
4305 -3538955
4306 -3983572
4307 -4380461
4308 -4124632
4309 -3763945
4310 -3772495
4311 -4353890
4312 -4476701
4313 -3942984
4314 -3867914
4315 -4234384
4316 -4547702
4317 -4306985
4318 -3807907
4319 -4109130
4320 -4577910
4321 -4485062
4322 -4160537
4323 -4033387
4324 -4521547
4325 -4788325
4326 -4310063
4327 -4090256
4328 -4355077
4329 -4745899
4330 -4673993
4331 -4143199
4332 -4274342
4333 -4800536
4334 -4823222
4335 -4491871
4336 -4262722
4337 -4665168
4338 -5043593
4339 -4628185
4340 -4349705
4341 -4556896
4342 -4951899
4343 -4998793
4344 -4496546
4345 -4478834
4346 -4987981
4347 -5099367
4348 -4826020
4349 -4491914
4350 -4764490
4351 -5256719
4352 -4996886
4353 -4620821
4354 -4716679
4355 -5136962
4356 -5337543
4357 -4847483
4358 -4662442
4359 -5141624
4360 -5336433
4361 -5113361
4362 -4752962
4363 -4906230
4364 -5453281
4365 -5328009
4366 -4951594
4367 -4953667
4368 -5287411
4369 -5565337
4370 -5159347
4371 -4850159
4372 -5250564
4373 -5552926
4374 -5455776
4375 -5053539
4376 -5068755
4377 -5647284
4378 -5662007
4379 -5208470
4380 -5093431
4381 -5399230
4382 -5776807
4383 -5489333
4384 -5087669
4385 -5396339
4386 -5755127
4387 -5759230
4388 -5392162
4389 -5217489
4390 -5724625
4391 -5894886
4392 -5508496
4393 -5314418
4394 -5513612
4395 -5969194
4396 -5835473
4397 -5352772
4398 -5535742
4399 -5920219
4400 -5988623
4401 -5639959
4402 -5394563
4403 -5843349
4404 -6120649
4405 -5780566
4406 -5551161
4407 -5673605
4408 -6133788
4409 -6136125
4410 -5629877
4411 -5649310
4412 -6028032
4413 -6206055
4414 -5936123
4415 -5549024
4416 -5918035
4417 -6346735
4418 -6113872
4419 -5784504
4420 -5787932
4421 -6261428
4422 -6397465
4423 -5862329
4424 -5762318
4425 -6136449
4426 -6394165
4427 -6223000
4428 -5793769
4429 -6007281
4430 -6501487
4431 -6384514
4432 -6024045
4433 -5894177
4434 -6301401
4435 -6620020
4436 -6170706
4437 -5923797
4438 -6238504
4439 -6594776
4440 -6540946
4441 -6022339
4442 -6059902
4443 -6584786
4444 -6587340
4445 -6246985
4446 -6050532
4447 -6377181
4448 -6800788
4449 -6478002
4450 -6147243
4451 -6334757
4452 -6678085
4453 -6743083
4454 -6282987
4455 -6157073
4456 -6641633
4457 -6792146
4458 -6532037
4459 -6229904
4460 -6442920
4461 -6945664
4462 -6732446
4463 -6314823
4464 -6401979
4465 -6754074
4466 -6942336
4467 -6522485
4468 -6274797
4469 -6713629
4470 -6970096
4471 -6786110
4472 -6443465
4473 -6485200
4474 -6985356
4475 -6957808
4476 -6536613
4477 -6478322
4478 -6777271
4479 -7092050
4480 -6811381
4481 -6449001
4482 -6780920
4483 -7094099
4484 -6983452
4485 -6622389
4486 -6541941
4487 -7031881
4488 -7125129
4489 -6721517
4490 -6628277
4491 -6878055
4492 -7224726
4493 -7038521
4494 -6594872
4495 -6793731
4496 -7146885
4497 -7139902
4498 -6822170
4499 -6623431
4500 -7083890
4501 -7334852
4502 -6972426
4503 -6759948
4504 -6905536
4505 -7288027
4506 -7222641
4507 -6740940
4508 -6819161
4509 -7207323
4510 -7300605
4511 -7042123
4512 -6776653
4513 -7108741
4514 -7434196
4515 -7148307
4516 -6886530
4517 -6937457
4518 -7303686
4519 -7388889
4520 -6923916
4521 -6884816
4522 -7265772
4523 -7431918
4524 -7228880
4525 -6874033
4526 -7106046
4527 -7514248
4528 -7300880
4529 -6978864
4530 -6986272
4531 -7350859
4532 -7542135
4533 -7119045
4534 -6972055
4535 -7293226
4536 -7503443
4537 -7379176
4538 -6981997
4539 -7071986
4540 -7534562
4541 -7463895
4542 -7151602
4543 -7049564
4544 -7369899
4545 -7678015
4546 -7310358
4547 -7016584
4548 -7290116
4549 -7548853
4550 -7502241
4551 -7101521
4552 -7082775
4553 -7560385
4554 -7608465
4555 -7318092
4556 -7127098
4557 -7330660
4558 -7704952
4559 -7459262
4560 -7097108
4561 -7256855
4562 -7572071
4563 -7656446
4564 -7290693
4565 -7115386
4566 -7553426
4567 -7710664
4568 -7425744
4569 -7160070
4570 -7286839
4571 -7732943
4572 -7602241
4573 -7186368
4574 -7285647
4575 -7593235
4576 -7754677
4577 -7420200
4578 -7134019
4579 -7492580
4580 -7748906
4581 -7531846
4582 -7239032
4583 -7251290
4584 -7718023
4585 -7756847
4586 -7315697
4587 -7254295
4588 -7555438
4589 -7809301
4590 -7561594
4591 -7160808
4592 -7417502
4593 -7766177
4594 -7653662
4595 -7350215
4596 -7258267
4597 -7674952
4598 -7835416
4599 -7442001
4600 -7278306
4601 -7476390
4602 -7775931
4603 -7670356
4604 -7227208
4605 -7371052
4606 -7762550
4607 -7764183
4608 -7470179
4609 -7249751
4610 -7590232
4611 -7859024
4612 -7503808
4613 -7271975
4614 -7432074
4615 -7757330
4616 -7778081
4617 -7341510
4618 -7341897
4619 -7716522
4620 -7782478
4621 -7551454
4622 -7247192
4623 -7470807
4624 -7843284
4625 -7620425
4626 -7335243
4627 -7386335
4628 -7713726
4629 -7846904
4630 -7425098
4631 -7268730
4632 -7607248
4633 -7778559
4634 -7602482
4635 -7275618
4636 -7410451
4637 -7825148
4638 -7700818
4639 -7398830
4640 -7358824
4641 -7615906
4642 -7833678
4643 -7485376
4644 -7253173
4645 -7527853
4646 -7739083
4647 -7660721
4648 -7332710
4649 -7335637
4650 -7768292
4651 -7740822
4652 -7411796
4653 -7294641
4654 -7517184
4655 -7809348
4656 -7546490
4657 -7223490
4658 -7456157
4659 -7721321
4660 -7700898
4661 -7365722
4662 -7260107
4663 -7651802
4664 -7725544
4665 -7418508
4666 -7250804
4667 -7401099
4668 -7765464
4669 -7616026
4670 -7241402
4671 -7376998
4672 -7648596
4673 -7697855
4674 -7387998
4675 -7156144
4676 -7521526
4677 -7705996
4678 -7454943
4679 -7256329
4680 -7329155
4681 -7688995
4682 -7638522
4683 -7231601
4684 -7249643
4685 -7511211
4686 -7647061
4687 -7406795
4688 -7115336
4689 -7392722
4690 -7676716
4691 -7492744
4692 -7230628
4693 -7207579
4694 -7561660
4695 -7633834
4696 -7216373
4697 -7145739
4698 -7408215
4699 -7602940
4700 -7435772
4701 -7075727
4702 -7275614
4703 -7598427
4704 -7477389
4705 -7190429
4706 -7085239
4707 -7406709
4708 -7600377
4709 -7245216
4710 -7054984
4711 -7262367
4712 -7522874
4713 -7467462
4714 -7064292
4715 -7092495
4716 -7462063
4717 -7455550
4718 -7171201
4719 -6970007
4720 -7239426
4721 -7536212
4722 -7261869
4723 -7012295
4724 -7132709
4725 -7388305
4726 -7409227
4727 -7016193
4728 -6941662
4729 -7303626
4730 -7378268
4731 -7161066
4732 -6921961
4733 -7093611
4734 -7454709
4735 -7247653
4736 -6915369
4737 -6965545
4738 -7234038
4739 -7357573
4740 -6999109
4741 -6806783
4742 -7155890
4743 -7326753
4744 -7157398
4745 -6846634
4746 -6903467
4747 -7279182
4748 -7199457
4749 -6846592
4750 -6809532
4751 -7059858
4752 -7281305
4753 -7006145
4754 -6723052
4755 -6966792
4756 -7194181
4757 -7090309
4758 -6773624
4759 -6718058
4760 -7102106
4761 -7136785
4762 -6809650
4763 -6700187
4764 -6885421
4765 -7156218
4766 -6974506
4767 -6622647
4768 -6764310
4769 -7020637
4770 -7012653
4771 -6718128
4772 -6557571
4773 -6910170
4774 -7062360
4775 -6782855
4776 -6597002
4777 -6690196
4778 -6993132
4779 -6904363
4780 -6525639
4781 -6570972
4782 -6823960
4783 -6887553
4784 -6663916
4785 -6440164
4786 -6712424
4787 -6941297
4788 -6702727
4789 -6472868
4790 -6489471
4791 -6774103
4792 -6804715
4793 -6437979
4794 -6403948
4795 -6662244
4796 -6795989
4797 -6620477
4798 -6314969
4799 -6466057
4800 -6756435
4801 -6600751
4802 -6348132
4803 -6314589
4804 -6582125
4805 -6708589
4806 -6359894
4807 -6245356
4808 -6466539
4809 -6619932
4810 -6491989
4811 -6162789
4812 -6258880
4813 -6577040
4814 -6477324
4815 -6236063
4816 -6156339
4817 -6392600
4818 -6581858
4819 -6275713
4820 -6058674
4821 -6238274
4822 -6436541
4823 -6389953
4824 -6045383
4825 -6032764
4826 -6375776
4827 -6394439
4828 -6140163
4829 -5963609
4830 -6138776
4831 -6418359
4832 -6180819
4833 -5887985
4834 -6002940
4835 -6225546
4836 -6270650
4837 -5944540
4838 -5835510
4839 -6155059
4840 -6245837
4841 -6017738
4842 -5790837
4843 -5880075
4844 -6191670
4845 -6056657
4846 -5751271
4847 -5798243
4848 -6021223
4849 -6134202
4850 -5853043
4851 -5629570
4852 -5897028
4853 -6061757
4854 -5886620
4855 -5624874
4856 -5631115
4857 -5978880
4858 -5959616
4859 -5630395
4860 -5582356
4861 -5777647
4862 -5952228
4863 -5727447
4864 -5416449
4865 -5624875
4866 -5847994
4867 -5755647
4868 -5498536
4869 -5416352
4870 -5746430
4871 -5819800
4872 -5488202
4873 -5348906
4874 -5504636
4875 -5729869
4876 -5608206
4877 -5258853
4878 -5365220
4879 -5632761
4880 -5619430
4881 -5365925
4882 -5188274
4883 -5453303
4884 -5623187
4885 -5347510
4886 -5148779
4887 -5236575
4888 -5500717
4889 -5485678
4890 -5124905
4891 -5112629
4892 -5383650
4893 -5429776
4894 -5208150
4895 -4963386
4896 -5166682
4897 -5414036
4898 -5207840
4899 -4969398
4900 -5006098
4901 -5255342
4902 -5313074
4903 -4972975
4904 -4874835
4905 -5102894
4906 -5212746
4907 -5060737
4908 -4770018
4909 -4869282
4910 -5175286
4911 -5064204
4912 -4813061
4913 -4753071
4914 -4962995
4915 -5121535
4916 -4815948
4917 -4619683
4918 -4816716
4919 -4978698
4920 -4899870
4921 -4612852
4922 -4628217
4923 -4919279
4924 -4874191
4925 -4627672
4926 -4518577
4927 -4666033
4928 -4870235
4929 -4652921
4930 -4420589
4931 -4556039
4932 -4732555
4933 -4720070
4934 -4427110
4935 -4347786
4936 -4629556
4937 -4659980
4938 -4436653
4939 -4278225
4940 -4398494
4941 -4645813
4942 -4493188
4943 -4211258
4944 -4279713
4945 -4469024
4946 -4503390
4947 -4241626
4948 -4083920
4949 -4330454
4950 -4457039
4951 -4260941
4952 -4070827
4953 -4118497
4954 -4388431
4955 -4326000
4956 -3999997
4957 -4005058
4958 -4186130
4959 -4269394
4960 -4055060
4961 -3821106
4962 -4043391
4963 -4219905
4964 -4071980
4965 -3859913
4966 -3843247
4967 -4089738
4968 -4105465
4969 -3796103
4970 -3724749
4971 -3895785
4972 -4042940
4973 -3880859
4974 -3614319
4975 -3752465
4976 -3980158
4977 -3869976
4978 -3630681
4979 -3532787
4980 -3792611
4981 -3898204
4982 -3598080
4983 -3464783
4984 -3611870
4985 -3811714
4986 -3704462
4987 -3377027
4988 -3437906
4989 -3678569
4990 -3649007
4991 -3429769
4992 -3275672
4993 -3476709
4994 -3668942
4995 -3442601
4996 -3234513
4997 -3297906
4998 -3505344
4999 -3501470
5000 -3173336
5001 -3114891
5002 -3374875
5003 -3427967
5004 -3237459
5005 -3028802
5006 -3164882
5007 -3415159
5008 -3233284
5009 -2986565
5010 -3002502
5011 -3195113
5012 -3256176
5013 -2971273
5014 -2850223
5015 -3076298
5016 -3181186
5017 -3055634
5018 -2800633
5019 -2834290
5020 -3107797
5021 -3020608
5022 -2751162
5023 -2694084
5024 -2880925
5025 -3029512
5026 -2790647
5027 -2579051
5028 -2763435
5029 -2914846
5030 -2828964
5031 -2562846
5032 -2512293
5033 -2789280
5034 -2795413
5035 -2547263
5036 -2438734
5037 -2574708
5038 -2783080
5039 -2608799
5040 -2327620
5041 -2412917
5042 -2607485
5043 -2594732
5044 -2352283
5045 -2228360
5046 -2489163
5047 -2569734
5048 -2346639
5049 -2188588
5050 -2253807
5051 -2474055
5052 -2376776
5053 -2090100
5054 -2116654
5055 -2305879
5056 -2351552
5057 -2147617
5058 -1969367
5059 -2163333
5060 -2302622
5061 -2118870
5062 -1921750
5063 -1935190
5064 -2170460
5065 -2157177
5066 -1868246
5067 -1829624
5068 -2020120
5069 -2098864
5070 -1930034
5071 -1692920
5072 -1822830
5073 -2020767
5074 -1886245
5075 -1684158
5076 -1636092
5077 -1839605
5078 -1917728
5079 -1662361
5080 -1560572
5081 -1693693
5082 -1810874
5083 -1708368
5084 -1437970
5085 -1499899
5086 -1704373
5087 -1645479
5088 -1454890
5089 -1364324
5090 -1545980
5091 -1669193
5092 -1428573
5093 -1272056
5094 -1376196
5095 -1507179
5096 -1463192
5097 -1193394
5098 -1195665
5099 -1423396
5100 -1423711
5101 -1235830
5102 -1080093
5103 -1209617
5104 -1393404
5105 -1198673
5106  -992756
5107 -1051596
5108 -1212994
5109 -1248034
5110  -986654
5111  -898985
5112 -1115018
5113 -1157103
5114  -993020
5115  -809580
5116  -878061
5117 -1094787
5118  -972437
5119  -745493
5120  -761125
5121  -918234
5122  -995425
5123  -766097
5124  -605130
5125  -784418
5126  -888958
5127  -753551
5128  -548020
5129  -558331
5130  -810862
5131  -755376
5132  -514381
5133  -473879
5134  -608807
5135  -731612
5136  -532824
5137  -313762
5138  -455862
5139  -603787
5140  -523535
5141  -321043
5142  -267786
5143  -498171
5144  -530320
5145  -289515
5146  -170576
5147  -280936
5148  -442480
5149  -312972
5150   -53750
5151  -135994
5152  -335579
5153  -305816
5154   -94498
5155    39115
5156  -162568
5157  -264941
5158   -55106
5159    96748
5160    36475
5161  -148078
5162  -114819
5163   159917
5164   163446
5165   -11043
5166   -47777
5167   125935
5168   314202
5169   172228
5170    14916
5171   166302
5172   338592
5173   325770
5174   144796
5175   127524
5176   395553
5177   460255
5178   301961
5179   217715
5180   350030
5181   566281
5182   474303
5183   281486
5184   374794
5185   576819
5186   631574
5187   463438
5188   369660
5189   608084
5190   742587
5191   615509
5192   492274
5193   564385
5194   796289
5195   787899
5196   579250
5197   614966
5198   804850
5199   911579
5200   790720
5201   641336
5202   834082
5203   992805
5204   902338
5205   776696
5206   789635
5207  1017285
5208  1076704
5209   887612
5210   870564
5211  1039537
5212  1175547
5213  1097391
5214   904170
5215  1030328
5216  1240157
5217  1195561
5218  1055877
5219  1036843
5220  1258503
5221  1370500
5222  1185430
5223  1117713
5224  1252654
5225  1409871
5226  1368444
5227  1179400
5228  1248704
5229  1475941
5230  1485237
5231  1361655
5232  1297074
5233  1462601
5234  1625069
5235  1479196
5236  1362598
5237  1467929
5238  1640009
5239  1665558
5240  1472364
5241  1478477
5242  1702229
5243  1764115
5244  1646767
5245  1536172
5246  1661581
5247  1871020
5248  1767361
5249  1630528
5250  1690513
5251  1864458
5252  1944814
5253  1774104
5254  1714540
5255  1910490
5256  2008387
5257  1920460
5258  1787170
5259  1869006
5260  2098142
5261  2057532
5262  1896413
5263  1920998
5264  2092815
5265  2213176
5266  2046819
5267  1945284
5268  2111533
5269  2248938
5270  2207240
5271  2056388
5272  2078404
5273  2315045
5274  2355392
5275  2182462
5276  2139575
5277  2277256
5278  2439949
5279  2340260
5280  2171035
5281  2306352
5282  2483744
5283  2490702
5284  2341829
5285  2297729
5286  2518750
5287  2596796
5288  2446844
5289  2375194
5290  2479717
5291  2666779
5292  2622011
5293  2445410
5294  2524084
5295  2702315
5296  2739738
5297  2605867
5298  2509724
5299  2700810
5300  2839489
5301  2716520
5302  2605086
5303  2676624
5304  2878862
5305  2902471
5306  2694097
5307  2711705
5308  2884595
5309  2977002
5310  2878561
5311  2734830
5312  2873835
5313  3060986
5314  2996978
5315  2868061
5316  2882477
5317  3067669
5318  3144566
5319  2970430
5320  2912116
5321  3069357
5322  3195168
5323  3137361
5324  2979869
5325  3061261
5326  3266565
5327  3244515
5328  3120362
5329  3070129
5330  3240756
5331  3371572
5332  3218826
5333  3126878
5334  3254632
5335  3407265
5336  3398557
5337  3229806
5338  3246129
5339  3451980
5340  3479889
5341  3354176
5342  3270937
5343  3398655
5344  3586921
5345  3485144
5346  3353864
5347  3445041
5348  3586035
5349  3624455
5350  3472497
5351  3424361
5352  3617577
5353  3686238
5354  3601480
5355  3508846
5356  3584757
5357  3780761
5358  3727653
5359  3584444
5360  3613833
5361  3749350
5362  3841999
5363  3700085
5364  3610885
5365  3792679
5366  3906397
5367  3841184
5368  3729376
5369  3759553
5370  3955852
5371  3953920
5372  3785116
5373  3798914
5374  3921512
5375  4030169
5376  3938061
5377  3819844
5378  3961731
5379  4088259
5380  4055472
5381  3936078
5382  3930127
5383  4115720
5384  4161984
5385  4014713
5386  3979068
5387  4094998
5388  4238517
5389  4179070
5390  4016354
5391  4104887
5392  4268986
5393  4262433
5394  4138952
5395  4079391
5396  4264695
5397  4369120
5398  4238428
5399  4169235
5400  4254625
5401  4397102
5402  4379376
5403  4215092
5404  4246282
5405  4407711
5406  4446817
5407  4359837
5408  4264840
5409  4405269
5410  4552360
5411  4449118
5412  4346746
5413  4397290
5414  4542168
5415  4576220
5416  4410991
5417  4405413
5418  4562539
5419  4640525
5420  4571492
5421  4445620
5422  4538051
5423  4709607
5424  4650004
5425  4519010
5426  4524720
5427  4680256
5428  4770000
5429  4616223
5430  4557461
5431  4700040
5432  4810733
5433  4760710
5434  4618817
5435  4656859
5436  4835368
5437  4828645
5438  4703595
5439  4680270
5440  4802665
5441  4939558
5442  4814537
5443  4712522
5444  4817429
5445  4943685
5446  4933807
5447  4793670
5448  4778550
5449  4971849
5450  5012986
5451  4897208
5452  4819662
5453  4931769
5454  5087257
5455  5002977
5456  4856558
5457  4934675
5458  5067027
5459  5099113
5460  4967435
5461  4915858
5462  5088037
5463  5166403
5464  5073966
5465  4982788
5466  5030435
5467  5189052
5468  5168343
5469  5023765
5470  5050604
5471  5185403
5472  5259994
5473  5156063
5474  5039319
5475  5177482
5476  5296918
5477  5225311
5478  5115819
5479  5128580
5480  5299461
5481  5331229
5482  5178625
5483  5172807
5484  5284837
5485  5377697
5486  5305542
5487  5177064
5488  5263960
5489  5390016
5490  5367697
5491  5275079
5492  5243354
5493  5385408
5494  5465641
5495  5342105
5496  5279493
5497  5375943
5498  5482235
5499  5445508
5500  5303311
5501  5355073
5502  5491018
5503  5514178
5504  5413523
5505  5357415
5506  5476947
5507  5581010
5508  5471444
5509  5391966
5510  5442412
5511  5569175
5512  5586593
5513  5437954
5514  5446698
5515  5586058
5516  5631235
5517  5549682
5518  5455878
5519  5537930
5520  5672493
5521  5608240
5522  5507992
5523  5542867
5524  5655906
5525  5699717
5526  5579041
5527  5538698
5528  5661980
5529  5725915
5530  5654664
5531  5555139
5532  5602522
5533  5763875
5534  5727897
5535  5615970
5536  5618850
5537  5727540
5538  5800554
5539  5683024
5540  5604567
5541  5719827
5542  5804737
5543  5770948
5544  5662826
5545  5686620
5546  5828905
5547  5833041
5548  5718100
5549  5692922
5550  5773325
5551  5879631
5552  5782648
5553  5683446
5554  5762219
5555  5877051
5556  5870724
5557  5762263
5558  5728068
5559  5880239
5560  5918244
5561  5818252
5562  5755986
5563  5822420
5564  5944134
5565  5892995
5566  5773215
5567  5823657
5568  5929463
5569  5954350
5570  5850075
5571  5787352
5572  5905519
5573  5981446
5574  5897477
5575  5825715
5576  5855713
5577  5998264
5578  5997467
5579  5849642
5580  5859854
5581  5960115
5582  6013262
5583  5931451
5584  5829362
5585  5929065
5586  6043231
5587  5985874
5588  5897636
5589  5898640
5590  6014903
5591  6056648
5592  5925500
5593  5890423
5594  5984767
5595  6063120
5596  6015413
5597  5888926
5598  5952653
5599  6088408
5600  6058068
5601  5953275
5602  5921168
5603  6034543
5604  6102056
5605  5989800
5606  5927470
5607  6002285
5608  6091815
5609  6076708
5610  5950711
5611  5960633
5612  6089476
5613  6088329
5614  6010435
5615  5954831
5616  6023194
5617  6130882
5618  6047532
5619  5959170
5620  6015561
5621  6114346
5622  6126249
5623  5996701
5624  5967092
5625  6085521
5626  6117761
5627  6056029
5628  5970561
5629  6031586
5630  6158790
5631  6103113
5632  5998328
5633  6019482
5634  6100895
5635  6149073
5636  6039988
5637  5977393
5638  6082790
5639  6144366
5640  6102764
5641  6000554
5642  6028149
5643  6150503
5644  6132885
5645  6021641
5646  6004333
5647  6091754
5648  6158803
5649  6077412
5650  5984662
5651  6073630
5652  6149301
5653  6120573
5654  6025614
5655  6004551
5656  6111657
5657  6148632
5658  6040884
5659  6012965
5660  6067271
5661  6158825
5662  6104286
5663  5991708
5664  6043952
5665  6134082
5666  6123441
5667  6031603
5668  5983039
5669  6090875
5670  6147515
5671  6062040
5672  6006230
5673  6042123
5674  6133930
5675  6117771
5676  5993871
5677  6002864
5678  6091770
5679  6111564
5680  6045245
5681  5971283
5682  6050494
5683  6129493
5684  6062897
5685  5986673
5686  6003373
5687  6093348
5688  6102420
5689  5984809
5690  5972956
5691  6056296
5692  6093245
5693  6040520
5694  5958536
5695  6010555
5696  6111144
5697  6046695
5698  5959763
5699  5954733
5700  6042968
5701  6084063
5702  5969470
5703  5928284
5704  6006845
5705  6073882
5706  6027142
5707  5922415
5708  5938630
5709  6046306
5710  6021082
5711  5941071
5712  5907145
5713  5988740
5714  6058247
5715  5961358
5716  5882410
5717  5936136
5718  6006309
5719  5992352
5720  5892018
5721  5879447
5722  5984959
5723  5996714
5724  5914526
5725  5863913
5726  5910975
5727  6004835
5728  5937071
5729  5838886
5730  5869793
5731  5947447
5732  5965870
5733  5859067
5734  5810974
5735  5916203
5736  5955446
5737  5883113
5738  5808597
5739  5832883
5740  5927196
5741  5897655
5742  5789539
5743  5798872
5744  5872329
5745  5910900
5746  5824021
5747  5745049
5748  5821354
5749  5883758
5750  5827206
5751  5756629
5752  5742607
5753  5850693
5754  5849431
5755  5743073
5756  5724025
5757  5780914
5758  5834926
5759  5774474
5760  5680735
5761  5726814
5762  5796869
5763  5771851
5764  5699365
5765  5661709
5766  5753604
5767  5789189
5768  5687556
5769  5644655
5770  5683260
5771  5742598
5772  5711497
5773  5608623
5774  5630221
5775  5705119
5776  5698652
5777  5634735
5778  5577480
5779  5651869
5780  5700475
5781  5609316
5782  5547948
5783  5578263
5784  5649368
5785  5641806
5786  5538075
5787  5526880
5788  5607353
5789  5615479
5790  5558447
5791  5482400
5792  5522735
5793  5602110
5794  5545020
5795  5473237
5796  5468248
5797  5535001
5798  5553930
5799  5457364
5800  5422706
5801  5485989
5802  5508410
5803  5465281
5804  5386492
5805  5403730
5806  5485293
5807  5451905
5808  5374198
5809  5369204
5810  5419511
5811  5456480
5812  5363377
5813  5307502
5814  5363340
5815  5404537
5816  5373468
5817  5289277
5818  5285448
5819  5372370
5820  5358808
5821  5282363
5822  5240044
5823  5292648
5824  5333917
5825  5268365
5826  5186805
5827  5229578
5828  5281042
5829  5272154
5830  5188027
5831  5164285
5832  5231994
5833  5248547
5834  5163328
5835  5116875
5836  5152926
5837  5217171
5838  5168160
5839  5084254
5840  5097923
5841  5153782
5842  5156343
5843  5067993
5844  5023865
5845  5089222
5846  5116867
5847  5055601
5848  4998400
5849  5008248
5850  5081705
5851  5056782
5852  4959221
5853  4951978
5854  5006254
5855  5025283
5856  4960259
5857  4892349
5858  4937083
5859  4991865
5860  4944575
5861  4873752
5862  4859177
5863  4931426
5864  4933116
5865  4830867
5866  4804100
5867  4856533
5868  4887148
5869  4839716
5870  4750135
5871  4782306
5872  4851909
5873  4807381
5874  4741832
5875  4705567
5876  4764098
5877  4795317
5878  4710351
5879  4666121
5880  4690650
5881  4742880
5882  4713124
5883  4621149
5884  4614023
5885  4682399
5886  4669182
5887  4613693
5888  4550481
5889  4597213
5890  4649129
5891  4581416
5892  4509773
5893  4526656
5894  4574005
5895  4573257
5896  4476837
5897  4455394
5898  4514556
5899  4516566
5900  4463652
5901  4403956
5902  4425216
5903  4485371
5904  4450783
5905  4360243
5906  4354552
5907  4404715
5908  4414045
5909  4340335
5910  4288116
5911  4339970
5912  4363050
5913  4311657
5914  4249678
5915  4246837
5916  4313656
5917  4286421
5918  4211693
5919  4178910
5920  4220946
5921  4251747
5922  4186014
5923  4130552
5924  4158133
5925  4194242
5926  4164863
5927  4097279
5928  4067348
5929  4130714
5930  4117343
5931  4049858
5932  4014463
5933  4044496
5934  4073608
5935  4039379
5936  3959338
5937  3970967
5938  4012143
5939  3994012
5940  3926992
5941  3887863
5942  3941834
5943  3954541
5944  3890468
5945  3846874
5946  3855117
5947  3903550
5948  3860628
5949  3783051
5950  3781384
5951  3823515
5952  3816169
5953  3766560
5954  3711623
5955  3747315
5956  3776608
5957  3725074
5958  3655572
5959  3662908
5960  3704274
5961  3690969
5962  3609967
5963  3599174
5964  3636974
5965  3640741
5966  3596781
5967  3530914
5968  3539874
5969  3585506
5970  3540889
5971  3484361
5972  3471090
5973  3508548
5974  3516432
5975  3440078
5976  3407445
5977  3437464
5978  3447789
5979  3408061
5980  3340592
5981  3349449
5982  3389995
5983  3363571
5984  3299718
5985  3273519
5986  3304632
5987  3330332
5988  3260033
5989  3211815
5990  3228961
5991  3249400
5992  3232410
5993  3160078
5994  3136967
5995  3188569
5996  3174372
5997  3119582
5998  3079926
5999  3096834
6000  3133311
6001  3075124
6002  3013703
6003  3019921
6004  3050117
6005  3040138
6006  2969665
6007  2941706
6008  2981290
6009  2989519
6010  2936245
6011  2881725
6012  2887663
6013  2921826
6014  2886975
6015  2822323
6016  2812881
6017  2837595
6018  2856457
6019  2780406
6020  2732357
6021  2768754
6022  2780225
6023  2740942
6024  2680341
6025  2673994
6026  2719039
6027  2696469
6028  2633361
6029  2607876
6030  2621142
6031  2648052
6032  2589084
6033  2529283
6034  2544998
6035  2571535
6036  2542060
6037  2482134
6038  2463397
6039  2502173
6040  2498217
6041  2428796
6042  2393596
6043  2407088
6044  2436756
6045  2395615
6046  2327427
6047  2327879
6048  2355935
6049  2343986
6050  2278799
6051  2244427
6052  2267951
6053  2296843
6054  2229701
6055  2191392
6056  2185287
6057  2215686
6058  2189083
6059  2124568
6060  2112458
6061  2136479
6062  2132634
6063  2083665
6064  2038525
6065  2048162
6066  2070440
6067  2025922
6068  1977027
6069  1966446
6070  1991854
6071  1990396
6072  1927965
6073  1891976
6074  1909009
6075  1919614
6076  1877121
6077  1820767
6078  1824991
6079  1849259
6080  1824745
6081  1777130
6082  1747728
6083  1770599
6084  1770994
6085  1717554
6086  1670460
6087  1693938
6088  1700012
6089  1678078
6090  1620965
6091  1606576
6092  1627777
6093  1609244
6094  1570255
6095  1532975
6096  1543616
6097  1561452
6098  1502450
6099  1459705
6100  1465011
6101  1484791
6102  1463741
6103  1404652
6104  1382570
6105  1413711
6106  1402662
6107  1346832
6108  1309584
6109  1318735
6110  1340645
6111  1301208
6112  1244495
6113  1248032
6114  1262340
6115  1250578
6116  1195911
6117  1160480
6118  1183286
6119  1183765
6120  1138094
6121  1095582
6122  1089109
6123  1115087
6124  1088572
6125  1030224
6126  1013251
6127  1029985
6128  1026852
6129   977295
6130   932005
6131   950657
6132   950838
6133   932459
6134   879893
6135   866260
6136   885608
6137   863189
6138   817228
6139   790457
6140   804585
6141   810202
6142   772569
6143   722642
6144   721802
6145   739630
6146   710719
6147   662485
6148   644091
6149   657293
6150   661762
6151   602914
6152   568177
6153   581322
6154   592181
6155   556685
6156   495972
6157   491560
6158   517833
6159   501925
6160   455739
6161   413536
6162   436629
6163   433605
6164   397009
6165   363299
6166   345223
6167   362312
6168   332136
6169   295126
6170   273798
6171   280253
6172   281218
6173   229813
6174   192101
6175   202999
6176   213641
6177   182923
6178   138152
6179   123325
6180   136744
6181   121312
6182    71497
6183    54842
6184    61688
6185    64218
6186    26881
6187   -18495
6188   -19122
6189    -4759
6190   -32550
6191   -74900
6192   -93036
6193   -91220
6194   -84746
6195  -129310
6196  -172287
6197  -162918
6198  -158520
6199  -186664
6200  -230920
6201  -251422
6202  -233070
6203  -238794
6204  -286595
6205  -315153
6206  -314860
6207  -307020
6208  -345128
6209  -384698
6210  -388076
6211  -377063
6212  -396913
6213  -438674
6214  -466344
6215  -455614
6216  -460032
6217  -495186
6218  -535993
6219  -534345
6220  -522874
6221  -561392
6222  -597084
6223  -608769
6224  -599668
6225  -609680
6226  -645426
6227  -677933
6228  -669769
6229  -668511
6230  -710614
6231  -744517
6232  -756306
6233  -750139
6234  -757403
6235  -801584
6236  -833664
6237  -819149
6238  -822497
6239  -857056
6240  -897740
6241  -891954
6242  -888382
6243  -919772
6244  -954164
6245  -968869
6246  -961772
6247  -965528
6248 -1008609
6249 -1040431
6250 -1035829
6251 -1040046
6252 -1065157
6253 -1100299
6254 -1118269
6255 -1094661
6256 -1125363
6257 -1157568
6258 -1178733
6259 -1180579
6260 -1172986
6261 -1216334
6262 -1244684
6263 -1246151
6264 -1245961
6265 -1272842
6266 -1308037
6267 -1315794
6268 -1320098
6269 -1327415
6270 -1359862
6271 -1391318
6272 -1384546
6273 -1383706
6274 -1413605
6275 -1448519
6276 -1452664
6277 -1449745
6278 -1474886
6279 -1508958
6280 -1524458
6281 -1520797
6282 -1530468
6283 -1566536
6284 -1591381
6285 -1585691
6286 -1589719
6287 -1611032
6288 -1648944
6289 -1665956
6290 -1664105
6291 -1674416
6292 -1698021
6293 -1729206
6294 -1726835
6295 -1732336
6296 -1753972
6297 -1787619
6298 -1800692
6299 -1789396
6300 -1809270
6301 -1842151
6302 -1859730
6303 -1865164
6304 -1876905
6305 -1889919
6306 -1928303
6307 -1930843
6308 -1928118
6309 -1955802
6310 -1982712
6311 -1996262
6312 -1994266
6313 -2000123
6314 -2033628
6315 -2062668
6316 -2065053
6317 -2069537
6318 -2086210
6319 -2120159
6320 -2126517
6321 -2130591
6322 -2143274
6323 -2175337
6324 -2195094
6325 -2181292
6326 -2197606
6327 -2222825
6328 -2252813
6329 -2255714
6330 -2254212
6331 -2270605
6332 -2307224
6333 -2314794
6334 -2325054
6335 -2324785
6336 -2352066
6337 -2380946
6338 -2379706
6339 -2384821
6340 -2410934
6341 -2429970
6342 -2446989
6343 -2445984
6344 -2464384
6345 -2479720
6346 -2510538
6347 -2508722
6348 -2514201
6349 -2543182
6350 -2562185
6351 -2566408
6352 -2564866
6353 -2594480
6354 -2610630
6355 -2625564
6356 -2633109
6357 -2640032
6358 -2667406
6359 -2687712
6360 -2693673
6361 -2688647
6362 -2706115
6363 -2733752
6364 -2750393
6365 -2752365
6366 -2764922
6367 -2787151
6368 -2796123
6369 -2811156
6370 -2814918
6371 -2831341
6372 -2857447
6373 -2861857
6374 -2871361
6375 -2891671
6376 -2908544
6377 -2925588
6378 -2923544
6379 -2927473
6380 -2958359
6381 -2970775
6382 -2981848
6383 -2988426
6384 -3002872
6385 -3030025
6386 -3034695
6387 -3043943
6388 -3052347
6389 -3070275
6390 -3094753
6391 -3096322
6392 -3102192
6393 -3122499
6394 -3147586
6395 -3148453
6396 -3155941
6397 -3168519
6398 -3186671
6399 -3201990
6400 -3207815
6401 -3214138
6402 -3237638
6403 -3253927
6404 -3265526
6405 -3261659
6406 -3281407
6407 -3299485
6408 -3306272
6409 -3318579
6410 -3332551
6411 -3346631
6412 -3363135
6413 -3372068
6414 -3375506
6415 -3389968
6416 -3410799
6417 -3422045
6418 -3418437
6419 -3431743
6420 -3451345
6421 -3465668
6422 -3464506
6423 -3476290
6424 -3499893
6425 -3511157
6426 -3521847
6427 -3530578
6428 -3548330
6429 -3557451
6430 -3577187
6431 -3573156
6432 -3584460
6433 -3601600
6434 -3610655
6435 -3622107
6436 -3628579
6437 -3639759
6438 -3658641
6439 -3670755
6440 -3671505
6441 -3684491
6442 -3697743
6443 -3716437
6444 -3718381
6445 -3725073
6446 -3742857
6447 -3752772
6448 -3771340
6449 -3762750
6450 -3791029
6451 -3795237
6452 -3803928
6453 -3810717
6454 -3823492
6455 -3838862
6456 -3846330
6457 -3853696
6458 -3862487
6459 -3879440
6460 -3887689
6461 -3897200
6462 -3908708
6463 -3915564
6464 -3929434
6465 -3936683
6466 -3952971
6467 -3956545
6468 -3963295
6469 -3976041
6470 -3985310
6471 -3986998
6472 -4009118
6473 -4017206
6474 -4026584
6475 -4034742
6476 -4040516
6477 -4052186
6478 -4068565
6479 -4065881
6480 -4088550
6481 -4089775
6482 -4102629
6483 -4106147
6484 -4115808
6485 -4133387
6486 -4141652
6487 -4140416
6488 -4151665
6489 -4161284
6490 -4173355
6491 -4180699
6492 -4189915
6493 -4205608
6494 -4206126
6495 -4214612
6496 -4232701
6497 -4231922
6498 -4250289
6499 -4253388
6500 -4261316
6501 -4269555
6502 -4272436
6503 -4285069
6504 -4300157
6505 -4298755
6506 -4313070
6507 -4317392
6508 -4327820
6509 -4332521
6510 -4346408
6511 -4355622
6512 -4355685
6513 -4367552
6514 -4374969
6515 -4379524
6516 -4389646
6517 -4398413
6518 -4410822
6519 -4418186
6520 -4427058
6521 -4433353
6522 -4443837
6523 -4436417
6524 -4453863
6525 -4465188
6526 -4455076
6527 -4472954
6528 -4488855
6529 -4487020
6530 -4495952
6531 -4504227
6532 -4512551
6533 -4525566
6534 -4525289
6535 -4539936
6536 -4541856
6537 -4546186
6538 -4552164
6539 -4556429
6540 -4573434
6541 -4570794
6542 -4587483
6543 -4590912
6544 -4592584
6545 -4606747
6546 -4612250
6547 -4614044
6548 -4621081
6549 -4629188
6550 -4639660
6551 -4637918
6552 -4639595
6553 -4651384
6554 -4661670
6555 -4672702
6556 -4671248
6557 -4674422
6558 -4686285
6559 -4690099
6560 -4693305
6561 -4697070
6562 -4709444
6563 -4710439
6564 -4726107
6565 -4722536
6566 -4726931
6567 -4740045
6568 -4751450
6569 -4748771
6570 -4749583
6571 -4756612
6572 -4769209
6573 -4770370
6574 -4775155
6575 -4778933
6576 -4778232
6577 -4803097
6578 -4790145
6579 -4792595
6580 -4801322
6581 -4810410
6582 -4818615
6583 -4813783
6584 -4821454
6585 -4839401
6586 -4840740
6587 -4831185
6588 -4836378
6589 -4847042
6590 -4854436
6591 -4855774
6592 -4855836
6593 -4867727
6594 -4876467
6595 -4879398
6596 -4879715
6597 -4876750
6598 -4899267
6599 -4901571
6600 -4891578
6601 -4895851
6602 -4901082
6603 -4917477
6604 -4912021
6605 -4904410
6606 -4919059
6607 -4926065
6608 -4932749
6609 -4932836
6610 -4925996
6611 -4936120
6612 -4945132
6613 -4950537
6614 -4946538
6615 -4943611
6616 -4960078
6617 -4963092
6618 -4960785
6619 -4961859
6620 -4981459
6621 -4978126
6622 -4979563
6623 -4962975
6624 -4983136
6625 -4987796
6626 -4994809
6627 -4982771
6628 -4990879
6629 -5003898
6630 -5007066
6631 -4997561
6632 -4992684
6633 -5005807
6634 -5013824
6635 -5015269
6636 -5006095
6637 -5009489
6638 -5023537
6639 -5021100
6640 -5021578
6641 -5017390
6642 -5021607
6643 -5037259
6644 -5028253
6645 -5028318
6646 -5036798
6647 -5045674
6648 -5043392
6649 -5033188
6650 -5037010
6651 -5046873
6652 -5051535
6653 -5049200
6654 -5045303
6655 -5050008
6656 -5064024
6657 -5060096
6658 -5053663
6659 -5057792
6660 -5061785
6661 -5066386
6662 -5049153
6663 -5056636
6664 -5068751
6665 -5065939
6666 -5065248
6667 -5054198
6668 -5065296
6669 -5079295
6670 -5069595
6671 -5061570
6672 -5066877
6673 -5070594
6674 -5081100
6675 -5067917
6676 -5058685
6677 -5079294
6678 -5080367
6679 -5079051
6680 -5068919
6681 -5071863
6682 -5087687
6683 -5082321
6684 -5073433
6685 -5065638
6686 -5068057
6687 -5087522
6688 -5083612
6689 -5059410
6690 -5064733
6691 -5082431
6692 -5089845
6693 -5069964
6694 -5064414
6695 -5077151
6696 -5087187
6697 -5067623
6698 -5063853
6699 -5080146
6700 -5083283
6701 -5081423
6702 -5057674
6703 -5062012
6704 -5076750
6705 -5084562
6706 -5069854
6707 -5055229
6708 -5073249
6709 -5071982
6710 -5063208
6711 -5052386
6712 -5058257
6713 -5068305
6714 -5069679
6715 -5044687
6716 -5053689
6717 -5058003
6718 -5072462
6719 -5052789
6720 -5037655
6721 -5052971
6722 -5061685
6723 -5055038
6724 -5043527
6725 -5037143
6726 -5046486
6727 -5053311
6728 -5025857
6729 -5023991
6730 -5038938
6731 -5052583
6732 -5046827
6733 -5016412
6734 -5026422
6735 -5040494
6736 -5029114
6737 -5005849
6738 -5007754
6739 -5016144
6740 -5024154
6741 -5007589
6742 -4997406
6743 -5008216
6744 -5022385
6745 -5012463
6746 -4982799
6747 -4986092
6748 -5002836
6749 -4999013
6750 -4984686
6751 -4979920
6752 -4974583
6753 -4994506
6754 -4974975
6755 -4956343
6756 -4970794
6757 -4972609
6758 -4976286
6759 -4950786
6760 -4935385
6761 -4962342
6762 -4965416
6763 -4951424
6764 -4931106
6765 -4937549
6766 -4955999
6767 -4936951
6768 -4921014
6769 -4917181
6770 -4934603
6771 -4928492
6772 -4913015
6773 -4897125
6774 -4911548
6775 -4920506
6776 -4905212
6777 -4878425
6778 -4884467
6779 -4901084
6780 -4897458
6781 -4865253
6782 -4869973
6783 -4874577
6784 -4885347
6785 -4865661
6786 -4841050
6787 -4849427
6788 -4864434
6789 -4849641
6790 -4828629
6791 -4824263
6792 -4844556
6793 -4835644
6794 -4811053
6795 -4807474
6796 -4811720
6797 -4818626
6798 -4812577
6799 -4772779
6800 -4781837
6801 -4801981
6802 -4793447
6803 -4769954
6804 -4759846
6805 -4777270
6806 -4774818
6807 -4754752
6808 -4736284
6809 -4747552
6810 -4757686
6811 -4740071
6812 -4710110
6813 -4713172
6814 -4729229
6815 -4719414
6816 -4706981
6817 -4682175
6818 -4701311
6819 -4708174
6820 -4681020
6821 -4660168
6822 -4668088
6823 -4687052
6824 -4679447
6825 -4638067
6826 -4638291
6827 -4650632
6828 -4653762
6829 -4631720
6830 -4605413
6831 -4621663
6832 -4630244
6833 -4605044
6834 -4590927
6835 -4581440
6836 -4600156
6837 -4606090
6838 -4564716
6839 -4552260
6840 -4569023
6841 -4563676
6842 -4555771
6843 -4527187
6844 -4530467
6845 -4542206
6846 -4537232
6847 -4499797
6848 -4493936
6849 -4503574
6850 -4508841
6851 -4485875
6852 -4450902
6853 -4469745
6854 -4474334
6855 -4470346
6856 -4438689
6857 -4430849
6858 -4455295
6859 -4449633
6860 -4413657
6861 -4397877
6862 -4405097
6863 -4422383
6864 -4390335
6865 -4359799
6866 -4374470
6867 -4389860
6868 -4381757
6869 -4343520
6870 -4324677
6871 -4350701
6872 -4346609
6873 -4312459
6874 -4297074
6875 -4295829
6876 -4328099
6877 -4301207
6878 -4261270
6879 -4263485
6880 -4283815
6881 -4272733
6882 -4245978
6883 -4213874
6884 -4234779
6885 -4245749
6886 -4220825
6887 -4190629
6888 -4185425
6889 -4212703
6890 -4203531
6891 -4157026
6892 -4154257
6893 -4155865
6894 -4171824
6895 -4142544
6896 -4111166
6897 -4118653
6898 -4128957
6899 -4125121
6900 -4086583
6901 -4070731
6902 -4097738
6903 -4087990
6904 -4049837
6905 -4032092
6906 -4045836
6907 -4053204
6908 -4030077
6909 -3997196
6910 -3999245
6911 -4020394
6912 -4004041
6913 -3969343
6914 -3944870
6915 -3966680
6916 -3973705
6917 -3933999
6918 -3912962
6919 -3921590
6920 -3934664
6921 -3920535
6922 -3880615
6923 -3866922
6924 -3890378
6925 -3881614
6926 -3854547
6927 -3819959
6928 -3830375
6929 -3857875
6930 -3820256
6931 -3790654
6932 -3794167
6933 -3804601
6934 -3805700
6935 -3751870
6936 -3739860
6937 -3755960
6938 -3755586
6939 -3733604
6940 -3703305
6941 -3701753
6942 -3727713
6943 -3695317
6944 -3660635
6945 -3652577
6946 -3669021
6947 -3666111
6948 -3622873
6949 -3601758
6950 -3619413
6951 -3623839
6952 -3604314
6953 -3570456
6954 -3558804
6955 -3584914
6956 -3566526
6957 -3533400
6958 -3517120
6959 -3524473
6960 -3535249
6961 -3503817
6962 -3463773
6963 -3473013
6964 -3484365
6965 -3473113
6966 -3429004
6967 -3412806
6968 -3439208
6969 -3424106
6970 -3391366
6971 -3372517
6972 -3378593
6973 -3395744
6974 -3369973
6975 -3321212
6976 -3332703
6977 -3340040
6978 -3330939
6979 -3289787
6980 -3261606
6981 -3293212
6982 -3300386
6983 -3251610
6984 -3226918
6985 -3223707
6986 -3250727
6987 -3226284
6988 -3183082
6989 -3179568
6990 -3185622
6991 -3190975
6992 -3153292
6993 -3112519
6994 -3142120
6995 -3143322
6996 -3111328
6997 -3074648
6998 -3063665
6999 -3093251
7000 -3085404
7001 -3028726
7002 -3014355
7003 -3034848
7004 -3044870
7005 -3013067
7006 -2970469
7007 -2973732
7008 -2989030
7009 -2966017
7010 -2924405
7011 -2912043
7012 -2931133
7013 -2939112
7014 -2891944
7015 -2863033
7016 -2875386
7017 -2879817
7018 -2863343
7019 -2801797
7020 -2808061
7021 -2836955
7022 -2813921
7023 -2769438
7024 -2749719
7025 -2767019
7026 -2783073
7027 -2733327
7028 -2699939
7029 -2705780
7030 -2714482
7031 -2708626
7032 -2648408
7033 -2638664
7034 -2669242
7035 -2663180
7036 -2627937
7037 -2580594
7038 -2596368
7039 -2618232
7040 -2585166
7041 -2536923
7042 -2534234
7043 -2546995
7044 -2551909
7045 -2503583
7046 -2474387
7047 -2492055
7048 -2499106
7049 -2471419
7050 -2424782
7051 -2418948
7052 -2451755
7053 -2427997
7054 -2378521
7055 -2362935
7056 -2385267
7057 -2387289
7058 -2340178
7059 -2301671
7060 -2320832
7061 -2331223
7062 -2298094
7063 -2260366
7064 -2250018
7065 -2275806
7066 -2265836
7067 -2221645
7068 -2195864
7069 -2205563
7070 -2220732
7071 -2180947
7072 -2134577
7073 -2140347
7074 -2162028
7075 -2143255
7076 -2095071
7077 -2070228
7078 -2098594
7079 -2100824
7080 -2052199
7081 -2014335
7082 -2023115
7083 -2044516
7084 -2019018
7085 -1959333
7086 -1968979
7087 -1980824
7088 -1970237
7089 -1931850
7090 -1900580
7091 -1913280
7092 -1926702
7093 -1883654
7094 -1850856
7095 -1841967
7096 -1864760
7097 -1851408
7098 -1799103
7099 -1790971
7100 -1806825
7101 -1799931
7102 -1761296
7103 -1720720
7104 -1729527
7105 -1748811
7106 -1714138
7107 -1672807
7108 -1662114
7109 -1684493
7110 -1679969
7111 -1626082
7112 -1607548
7113 -1615739
7114 -1625710
7115 -1591019
7116 -1547560
7117 -1544807
7118 -1583348
7119 -1548251
7120 -1502914
7121 -1487252
7122 -1498308
7123 -1506273
7124 -1456481
7125 -1419430
7126 -1433654
7127 -1443640
7128 -1429984
7129 -1368829
7130 -1362478
7131 -1391822
7132 -1366463
7133 -1328561
7134 -1305370
7135 -1315060
7136 -1334713
7137 -1280595
7138 -1238126
7139 -1247966
7140 -1264235
7141 -1247237
7142 -1194899
7143 -1173269
7144 -1212227
7145 -1194549
7146 -1149827
7147 -1109436
7148 -1122809
7149 -1149039
7150 -1119038
7151 -1062647
7152 -1058117
7153 -1077765
7154 -1074286
7155 -1016297
7156  -988484
7157 -1013787
7158 -1017671
7159  -979515
7160  -936531
7161  -929041
7162  -963760
7163  -943112
7164  -879962
7165  -869378
7166  -884968
7167  -898494
7168  -858341
7169  -798774
7170  -819859
7171  -833054
7172  -808860
7173  -757563
7174  -742869
7175  -774730
7176  -770167
7177  -706436
7178  -683788
7179  -693512
7180  -714354
7181  -675765
7182  -623600
7183  -630900
7184  -654924
7185  -627848
7186  -590783
7187  -555958
7188  -579160
7189  -590509
7190  -536207
7191  -502323
7192  -511184
7193  -519239
7194  -504272
7195  -445176
7196  -440219
7197  -467749
7198  -451737
7199  -405929
7200  -367427
7201  -384115
7202  -405724
7203  -365441
7204  -320084
7205  -313084
7206  -342364
7207  -333853
7208  -270621
7209  -251787
7210  -273835
7211  -272278
7212  -234961
7213  -186025
7214  -195816
7215  -227476
7216  -188730
7217  -149269
7218  -120858
7219  -145959
7220  -153969
7221   -93893
7222   -68885
7223   -84067
7224   -87924
7225   -71099
7226   -13719
7227    -3507
7228   -39993
7229    -7908
7230    34285
7231    58265
7232    30949
7233    21284
7234    76538
7235   120993
7236   102930
7237    85518
7238   112788
7239   165061
7240   186079
7241   152146
7242   158522
7243   207883
7244   238562
7245   222777
7246   196354
7247   249241
7248   299816
7249   292648
7250   276241
7251   287672
7252   342257
7253   373357
7254   328985
7255   335754
7256   377515
7257   415853
7258   418258
7259   382657
7260   421127
7261   481630
7262   468196
7263   456542
7264   463406
7265   510084
7266   547173
7267   516148
7268   505166
7269   554708
7270   594611
7271   610432
7272   566867
7273   585531
7274   654783
7275   658839
7276   637661
7277   627624
7278   680859
7279   732108
7280   709479
7281   689727
7282   720802
7283   769035
7284   786768
7285   756085
7286   748191
7287   816709
7288   843292
7289   825655
7290   815936
7291   845474
7292   909028
7293   901931
7294   865377
7295   890584
7296   939063
7297   967942
7298   934192
7299   918780
7300   986152
7301  1021748
7302  1006539
7303   989448
7304  1007259
7305  1074909
7306  1078016
7307  1038327
7308  1049905
7309  1096793
7310  1138887
7311  1126258
7312  1091698
7313  1148156
7314  1190709
7315  1187797
7316  1163710
7317  1168407
7318  1236309
7319  1255368
7320  1219183
7321  1218416
7322  1248923
7323  1311813
7324  1313667
7325  1270466
7326  1299120
7327  1350658
7328  1362290
7329  1343590
7330  1324160
7331  1390253
7332  1427888
7333  1402076
7334  1389689
7335  1428200
7336  1477565
7337  1489327
7338  1444009
7339  1450314
7340  1516560
7341  1536233
7342  1520551
7343  1500366
7344  1539067
7345  1597847
7346  1571656
7347  1562482
7348  1573343
7349  1631821
7350  1650515
7351  1605564
7352  1611771
7353  1668669
7354  1698125
7355  1698441
7356  1658949
7357  1695083
7358  1761268
7359  1742325
7360  1719637
7361  1730852
7362  1785491
7363  1821549
7364  1784688
7365  1774324
7366  1818960
7367  1858943
7368  1852565
7369  1823926
7370  1841621
7371  1911195
7372  1913003
7373  1887599
7374  1883886
7375  1926036
7376  1985124
7377  1954406
7378  1921539
7379  1967869
7380  2008490
7381  2026739
7382  1982747
7383  1987538
7384  2057737
7385  2069738
7386  2051041
7387  2046526
7388  2074587
7389  2139844
7390  2118574
7391  2081838
7392  2112802
7393  2159304
7394  2181584
7395  2151775
7396  2135229
7397  2208804
7398  2226502
7399  2207534
7400  2191683
7401  2212524
7402  2285639
7403  2274437
7404  2235617
7405  2248378
7406  2299621
7407  2341019
7408  2317918
7409  2280368
7410  2338147
7411  2379938
7412  2359656
7413  2350456
7414  2353946
7415  2416750
7416  2428169
7417  2392478
7418  2398069
7419  2450020
7420  2481831
7421  2461637
7422  2422182
7423  2464100
7424  2515063
7425  2512029
7426  2488371
7427  2480608
7428  2544955
7429  2579398
7430  2545401
7431  2533687
7432  2576309
7433  2617478
7434  2614755
7435  2565072
7436  2594678
7437  2660134
7438  2665255
7439  2640666
7440  2626502
7441  2686059
7442  2726074
7443  2694461
7444  2661566
7445  2692831
7446  2749294
7447  2758684
7448  2707044
7449  2716334
7450  2781060
7451  2797896
7452  2784109
7453  2750119
7454  2790410
7455  2861831
7456  2833199
7457  2801039
7458  2818906
7459  2874557
7460  2896679
7461  2854182
7462  2846145
7463  2901787
7464  2931169
7465  2918985
7466  2874024
7467  2906189
7468  2977971
7469  2976314
7470  2929421
7471  2943097
7472  2993972
7473  3029953
7474  2987676
7475  2963620
7476  3017038
7477  3057283
7478  3047913
7479  3017906
7480  3022490
7481  3091651
7482  3099277
7483  3064891
7484  3057543
7485  3092387
7486  3150477
7487  3125269
7488  3088547
7489  3123657
7490  3173401
7491  3181927
7492  3149257
7493  3135415
7494  3193333
7495  3226732
7496  3186450
7497  3172984
7498  3201955
7499  3262381
7500  3252138
7501  3200529
7502  3237889
7503  3280448
7504  3299054
7505  3267026
7506  3238120
7507  3297858
7508  3333545
7509  3311288
7510  3283124
7511  3305355
7512  3367022
7513  3376456
7514  3321025
7515  3332496
7516  3369875
7517  3411518
7518  3379818
7519  3336789
7520  3390590
7521  3448486
7522  3425013
7523  3399578
7524  3396338
7525  3463607
7526  3491032
7527  3431650
7528  3421891
7529  3471513
7530  3504475
7531  3504144
7532  3447251
7533  3485115
7534  3540809
7535  3537106
7536  3501427
7537  3502068
7538  3544616
7539  3577110
7540  3536473
7541  3525595
7542  3555392
7543  3601110
7544  3609223
7545  3559920
7546  3565986
7547  3629501
7548  3635634
7549  3611430
7550  3579466
7551  3629529
7552  3679494
7553  3652673
7554  3615238
7555  3647658
7556  3692222
7557  3710556
7558  3645544
7559  3648084
7560  3708374
7561  3732070
7562  3696086
7563  3663066
7564  3704505
7565  3772119
7566  3750640
7567  3704676
7568  3724768
7569  3765008
7570  3793359
7571  3747463
7572  3717043
7573  3783321
7574  3815374
7575  3797535
7576  3755910
7577  3777357
7578  3840911
7579  3841752
7580  3785941
7581  3787355
7582  3832795
7583  3871899
7584  3839059
7585  3796425
7586  3839610
7587  3888589
7588  3880994
7589  3842966
7590  3823747
7591  3905859
7592  3913963
7593  3866850
7594  3856275
7595  3905977
7596  3948251
7597  3921552
7598  3868634
7599  3906864
7600  3959057
7601  3957517
7602  3921015
7603  3900392
7604  3962426
7605  3993309
7606  3947478
7607  3923270
7608  3951231
7609  4012912
7610  4004131
7611  3944370
7612  3957628
7613  4011545
7614  4029036
7615  4002026
7616  3961566
7617  4012217
7618  4067723
7619  4028465
7620  3989800
7621  4002688
7622  4055293
7623  4070785
7624  4003805
7625  4003292
7626  4061319
7627  4088670
7628  4067195
7629  4014638
7630  4053678
7631  4115723
7632  4086891
7633  4046708
7634  4040512
7635  4097201
7636  4132258
7637  4074755
7638  4059354
7639  4109287
7640  4135208
7641  4130421
7642  4065883
7643  4088534
7644  4148745
7645  4146235
7646  4105569
7647  4100784
7648  4143819
7649  4186961
7650  4138078
7651  4099685
7652  4140621
7653  4173241
7654  4175848
7655  4121812
7656  4117224
7657  4188056
7658  4190375
7659  4158225
7660  4134716
7661  4169551
7662  4214869
7663  4192828
7664  4141328
7665  4168331
7666  4209298
7667  4221548
7668  4174801
7669  4156711
7670  4215983
7671  4240413
7672  4199669
7673  4170332
7674  4187275
7675  4249211
7676  4230862
7677  4184728
7678  4186964
7679  4241331
7680  4265962
7681  4222972
7682  4177033
7683  4242330
7684  4266915
7685  4243028
7686  4197244
7687  4201014
7688  4274127
7689  4271047
7690  4208539
7691  4214776
7692  4252547
7693  4296175
7694  4252741
7695  4199178
7696  4237704
7697  4289931
7698  4277666
7699  4233452
7700  4209837
7701  4281421
7702  4305645
7703  4254333
7704  4222807
7705  4266038
7706  4307392
7707  4278824
7708  4214569
7709  4258214
7710  4305351
7711  4306903
7712  4257087
7713  4233623
7714  4290756
7715  4319255
7716  4264888
7717  4235904
7718  4262427
7719  4309570
7720  4304705
7721  4239198
7722  4247289
7723  4308517
7724  4317371
7725  4270783
7726  4233596
7727  4282694
7728  4333757
7729  4296679
7730  4246804
7731  4259921
7732  4310350
7733  4330555
7734  4260272
7735  4248180
7736  4302667
7737  4329049
7738  4288835
7739  4237538
7740  4259375
7741  4330950
7742  4304700
7743  4257492
7744  4247695
7745  4303364
7746  4336398
7747  4273595
7748  4239595
7749  4285639
7750  4312166
7751  4290401
7752  4236470
7753  4240935
7754  4314112
7755  4313954
7756  4254313
7757  4239753
7758  4274820
7759  4321449
7760  4271382
7761  4230878
7762  4258386
7763  4311050
7764  4304019
7765  4245379
7766  4233529
7767  4296181
7768  4304950
7769  4258988
7770  4225440
7771  4250326
7772  4301274
7773  4288770
7774  4216343
7775  4238103
7776  4272853
7777  4300373
7778  4237373
7779  4201322
7780  4255170
7781  4287527
7782  4251333
7783  4213342
7784  4219953
7785  4282975
7786  4272112
7787  4212557
7788  4203465
7789  4242824
7790  4269787
7791  4224927
7792  4174677
7793  4227719
7794  4264108
7795  4236152
7796  4191020
7797  4183819
7798  4246179
7799  4251287
7800  4183865
7801  4171933
7802  4212913
7803  4241174
7804  4209779
7805  4148002
7806  4178706
7807  4229269
7808  4216363
7809  4171333
7810  4141824
7811  4196738
7812  4224558
7813  4159414
7814  4132105
7815  4164016
7816  4199948
7817  4192788
7818  4124166
7819  4134839
7820  4184941
7821  4182888
7822  4130746
7823  4101973
7824  4139702
7825  4185497
7826  4137523
7827  4096217
7828  4113838
7829  4166032
7830  4163449
7831  4082084
7832  4068546
7833  4131146
7834  4139441
7835  4105583
7836  4058070
7837  4088127
7838  4144043
7839  4102780
7840  4045083
7841  4053275
7842  4099269
7843  4113183
7844  4047537
7845  4023380
7846  4072693
7847  4103389
7848  4063224
7849  4017548
7850  4022980
7851  4092792
7852  4064570
7853  4006954
7854  3989165
7855  4043130
7856  4073844
7857  4011408
7858  3965036
7859  4009096
7860  4043153
7861  4023600
7862  3961095
7863  3954255
7864  4019116
7865  4014085
7866  3954435
7867  3932156
7868  3971451
7869  4011688
7870  3971477
7871  3912398
7872  3930153
7873  3977486
7874  3971434
7875  3905848
7876  3877896
7877  3945679
7878  3964296
7879  3903120
7880  3863950
7881  3887827
7882  3950567
7883  3921473
7884  3841862
7885  3856575
7886  3900379
7887  3905332
7888  3859281
7889  3814459
7890  3863193
7891  3902048
7892  3851930
7893  3815605
7894  3806989
7895  3864591
7896  3853896
7897  3784388
7898  3777141
7899  3822985
7900  3845452
7901  3799767
7902  3740800
7903  3774476
7904  3823803
7905  3790471
7906  3732219
7907  3722202
7908  3775896
7909  3795187
7910  3723084
7911  3697722
7912  3734582
7913  3772162
7914  3734929
7915  3672240
7916  3673188
7917  3737274
7918  3717160
7919  3664528
7920  3632812
7921  3685995
7922  3715476
7923  3655968
7924  3609062
7925  3642063
7926  3675516
7927  3664162
7928  3586835
7929  3588517
7930  3642935
7931  3645914
7932  3593525
7933  3558315
7934  3577781
7935  3638272
7936  3583988
7937  3532454
7938  3538328
7939  3574371
7940  3579126
7941  3516158
7942  3489061
7943  3552267
7944  3557510
7945  3506567
7946  3458764
7947  3478470
7948  3533399
7949  3497705
7950  3437706
7951  3441577
7952  3473753
7953  3495638
7954  3438479
7955  3387114
7956  3437498
7957  3460437
7958  3423730
7959  3374286
7960  3372345
7961  3432950
7962  3411536
7963  3347854
7964  3341097
7965  3370816
7966  3399218
7967  3338563
7968  3280657
7969  3328004
7970  3352293
7971  3341234
7972  3278788
7973  3263784
7974  3323475
7975  3326903
7976  3256593
7977  3237757
7978  3254539
7979  3302367
7980  3250807
7981  3191545
7982  3201449
7983  3259690
7984  3244365
7985  3182637
7986  3148431
7987  3208274
7988  3222671
7989  3158394
7990  3120464
7991  3142534
7992  3183529
7993  3165376
7994  3088042
7995  3095550
7996  3142190
7997  3143021
7998  3083106
7999  3032575
8000  3081259
8001  3119438
8002  3062728
8003  3014035
8004  3012868
8005  3077277
8006  3067454
8007  2994418
8008  2968434
8009  3010089
8010  3031736
8011  2985235
8012  2922044
8013  2953464
8014  2998442
8015  2965690
8016  2910803
8017  2897197
8018  2946445
8019  2967927
8020  2878908
8021  2848661
8022  2878467
8023  2921591
8024  2884774
8025  2812283
8026  2813832
8027  2884647
8028  2858138
8029  2802253
8030  2769911
8031  2806298
8032  2845082
8033  2778149
8034  2724885
8035  2757083
8036  2788447
8037  2780862
8038  2707094
8039  2688565
8040  2745683
8041  2751910
8042  2683248
8043  2640973
8044  2670114
8045  2727645
8046  2670057
8047  2610687
8048  2621113
8049  2661664
8050  2656406
8051  2601192
8052  2550721
8053  2607139
8054  2619583
8055  2570406
8056  2514268
8057  2530159
8058  2586966
8059  2565659
8060  2487196
8061  2482939
8062  2525950
8063  2540423
8064  2475246
8065  2425587
8066  2464727
8067  2495608
8068  2461012
8069  2406082
8070  2399547
8071  2451496
8072  2440511
8073  2366034
8074  2347749
8075  2378111
8076  2407654
8077  2370452
8078  2297977
8079  2327284
8080  2364894
8081  2340065
8082  2280129
8083  2243419
8084  2298243
8085  2318896
8086  2241920
8087  2214317
8088  2239826
8089  2280527
8090  2249922
8091  2163493
8092  2173082
8093  2234111
8094  2205950
8095  2152182
8096  2113101
8097  2154584
8098  2193127
8099  2120581
8100  2079348
8101  2088209
8102  2130316
8103  2123700
8104  2039671
8105  2025453
8106  2080810
8107  2081410
8108  2035871
8109  1970341
8110  2013524
8111  2041138
8112  2013563
8113  1934625
8114  1960492
8115  1971630
8116  2011318
8117  1883384
8118  1921437
8119  1869100
8120  2040923
8121  1659852
##END NTUPLES=NMR FID
##END=
