# Supplementary material for: An untargeted multi-technique metabolomics approach to studying intracellular metabolites of HepG2 cells exposed to 2,3,7,8-tetrachlorodibenzo-p-dioxin
Source: BMC Genomics. 2011 May 20;12:251. doi: 10.1186/1471-2164-12-251 (PMC3141663; doi:10.1186/1471-2164-12-251)
Supplement: Additional file 2 — Metadata and NMR raw data: ZIP file containing: -All NMR raw data (in JCAMP-DX format ".dx") -The metadata on NMR (polars & apolars), LC-MS and GC-MS data sets (as Tab delimited files ".txt"). [file 1471-2164-12-251-S2.ZIP › TE/Ainhoa/SAFETY COPY D Disk/TRABAJO/ARTICLES/ARTICLE Metabolomics TCDD_ACCEPTED/JCAMP_DX_NMR_data_and_all_metadata/NMR_polar_TCDD_p7.1D.dx]

##TITLE=NMR_polar_TCDD_p7.1D
##JCAMPDX= 6.0         $$ Bruker NMR JCAMP-DX V2.0
##DATA TYPE= NMR FID
##DATA CLASS= NTUPLES
##ORIGIN= Bruker BioSpin GmbH
##OWNER= bruker
$$ 1.72 TOPSPIN		Version 2.1
$$ 2011-04-15 15:01:57.776 +0200  WUR\bruker@RIK1030
$$ Compression mode = fixed
##.OBSERVE FREQUENCY= 400.13188529
##.OBSERVE NUCLEUS= ^1H
##.DELAY= (6, 6)
##.ACQUISITION MODE= SIMULTANEOUS (DQD)
##.ACQUISITION SCHEME= undefined
##.AVERAGES= 1024
##.DIGITISER RES= 18
##SPECTROMETER/DATA SYSTEM= avance400
##.PULSE SEQUENCE= zgpr
##.SOLVENT NAME= D2O
##.SHIFT REFERENCE= INTERNAL, D2O, 1, 12.28285
##AUDIT TRAIL= $$ (NUMBER, WHEN, WHO, WHERE, PROCESS, VERSION, WHAT)
$$ ##TITLE= Audit trail, TOPSPIN		Version 1.3
$$ ##JCAMPDX= 5.01
$$ ##ORIGIN= Bruker BioSpin GmbH
$$ ##OWNER= bruker
$$ $$ D:\NMRautomation/data/WUR-bruker/nmr/AR200608.1D/1/audita.txt
$$ ##AUDIT TRAIL=  $$ (NUMBER, WHEN, WHO, WHERE, VERSION, WHAT)
(   1,<2008-07-01 04:12:10.303 +0200>,<WUR\bruker>,<RIK1030>,<TOPSPIN 1.3>,
      <created by zg, POWCHK disabled, PULCHK disabled
       configuration hash MD5:
       D1 93 94 B6 6B D6 3B BD 35 EA 0D 0D AE B0 63 FA
       data hash MD5: 16K
       CF E3 8F 1E C0 2D DD E6 D6 14 40 16 6C 12 BD AA>)
(   2,<2008-07-01 04:12:16.787 +0200>,<WUR\bruker>,<RIK1030>,<TOPSPIN 1.3>,
      <user comment:
       ICON-NMR User ID: WUR\bruker
       data hash MD5: 16K
       CF E3 8F 1E C0 2D DD E6 D6 14 40 16 6C 12 BD AA>)
(   3,<2011-04-15 15:01:54.901 +0200>,<WUR\bruker>,<RIK1030>,<proc1d>,<TOPSPIN 2.1>,
      <convdta from       1 "NMR_polar_TCDD_p7.1D" "Ainhoa_raw_data" "P:\NMR-data"
       data hash MD5: 16244
       31 0E 6D 5C 47 C5 2D D7 40 6B D0 BE 21 3F 8F FB>)
$$ ##END=
$$ 
$$ $$ hash MD5
$$ $$ 82 FF 53 E3 70 F9 AA 9D 5C 69 08 36 76 15 D3 61
##$RELAX= 
##$BRUKER FILE EXP=format.temp
$$ EDIT_PAR COMMAND FILE
$$ 
$$ DI_MODE         LONG
$$ ED_ENTRY        ACQU
$$ ORDER           FILE
$$ 
$$ 
$$ HEADER		"F2 - Acquisition Parameters"
$$ T_NAME		Date_
$$ 		TYPE	R64
$$ 		CLASS	ACQU
$$ 		SUBRANGE 0.0 50000000
$$ 		REL	"Date_=itodate(DATE)"
$$ 		INV_REL	"DATE=datetoi(Date_,DATE)"
$$ 		FORMAT	"%14.0f"
$$ 		TEXT	" "
$$ END
$$ T_NAME		Time
$$ 		TYPE	R32
$$ 		CLASS	ACQU
$$ 		SUBRANGE 0.0 1000000
$$ 		REL	"Time=itotime(DATE)"
$$ 		INV_REL	"DATE=timetoi(Time,DATE)"
$$ 		FORMAT	"%14.2f"
$$ 		TEXT	" "
$$ END
$$ NAME		INSTRUM
$$ 		TEXT	" "
$$ END
$$ NAME		PROBHD
$$ 		FORMAT	"%14.14s"
$$ 		TEXT	" "
$$ END
$$ NAME		PULPROG
$$ 		TEXT	" "
$$ END
$$ NAME		TD
$$ 		TEXT	" "
$$ END
$$ NAME		SOLVENT
$$ 		TEXT	" "
$$ END
$$ NAME		NS
$$ 		TEXT	" "
$$ END
$$ NAME		DS
$$ 		TEXT	" "
$$ END
$$ T_NAME		SWH
$$ 		TYPE	R32
$$ 		CLASS	ACQU
$$ 		SUBRANGE 0.0 1e8
$$ 		REL	"SWH=SW*SFO1"
$$ 		INV_REL "SW=SWH/SFO1"
$$ 		UNIT	"Hz"
$$ 		FORMAT	"%14.3f Hz"
$$ 		TEXT	" "
$$ END
$$ T_NAME          FIDRES
$$                 TYPE    R32
$$                 CLASS   ACQU
$$                 SUBRANGE 0.0 100000
$$                 REL     "FIDRES=SW*SFO1/TD"
$$                 INV_REL "TD = nextpow(SW*SFO1/FIDRES)"
$$ 		UNIT	"Hz"
$$ 		FORMAT	"%14.6f Hz"
$$ 		TEXT	" "
$$ END
$$ T_NAME          AQ
$$ 		TYPE	R32
$$ 		CLASS	ACQU
$$ 		SUBRANGE 0.0 1000
$$ 		REL	"AQ=aqcalc(SW,SFO1,TD,DIGTYP)"
$$ 		INV_REL	"TD=tdcalc(SW,SFO1,1.0e6*AQ,DIGTYP)"
$$ 		UNIT	"sec"
$$ 		FORMAT	"%14.7f sec"
$$ 		TEXT	" "
$$ END
$$ NAME		RG
$$ 		TEXT	" "
$$ END
$$ T_NAME          DW
$$ 		TYPE	R32
$$ 		CLASS	ACQU
$$ 		SUBRANGE 0.0 1000000
$$ 		REL	"DW=1/(2*SW*SFO1)"
$$ 		INV_REL	"SW=1000000/(2*(0.005+DW)*SFO1)"
$$ 		UNIT	"usec"
$$ 		FORMAT	"%14.3lf usec"
$$ 		TEXT	" "
$$ END
$$ NAME		DE
$$ 		FORMAT	"%14.2f usec"
$$ 		TEXT	" "
$$ END
$$ NAME		TE
$$ 		FORMAT	"%14.1f K"
$$ 		TEXT	" "
$$ END
$$ T_NAME		D1
$$ 		TYPE	R32
$$ 		CLASS	ACQU
$$ 		SUBRANGE 0.0 1e38
$$ 		REL	"D1=D[1]"
$$ 		INV_REL	"D[1]=D1"
$$ 		UNIT	"sec"
$$ 		FORMAT	"%14.8f sec"
$$ 		TEXT	" "
$$ END
$$ T_NAME		d12
$$ 		TYPE	R32
$$ 		SUBRANGE 0.0 1e8
$$ 		CLASS	ACQU
$$ 		REL	"d12=20u"
$$ 		INV_REL	"D[0]=d12"
$$ 		UNIT	"sec"
$$ 		TEXT	" "
$$ 		FORMAT	"%14.8f sec"
$$ 		NONEDIT
$$ END
$$ NAME		TD0
$$ 		TEXT	" "
$$ END
$$ HEADER		"======== CHANNEL f1 ========"
$$ NAME		NUC1
$$ 		NONEDIT
$$ 		TEXT	" "
$$ END
$$ T_NAME		P1
$$ 		TYPE	R32
$$ 		CLASS	ACQU
$$ 		SUBRANGE 0.0 1.0e10
$$ 		REL	"P1=P[1]"
$$ 		INV_REL	"P[1]=P1"
$$ 		UNIT	"usec"
$$ 		FORMAT	"%14.2f usec"
$$ 		TEXT	" "
$$ END
$$ T_NAME		PL1
$$ 		TYPE	R32
$$ 		CLASS	ACQU
$$ 		SUBRANGE -6.0 1e38
$$ 		REL	"PL1=PL[1]"
$$ 		INV_REL	"PL[1]=PL1"
$$ 		UNIT	"dB"
$$ 		FORMAT	"%14.2f dB"
$$ 		TEXT	" "
$$ END
$$ T_NAME		PL9
$$ 		TYPE	R32
$$ 		CLASS	ACQU
$$ 		SUBRANGE -6.0 1e38
$$ 		REL	"PL9=PL[9]"
$$ 		INV_REL	"PL[9]=PL9"
$$ 		UNIT	"dB"
$$ 		FORMAT	"%14.2f dB"
$$ 		TEXT	" "
$$ END
$$ NAME		SFO1
$$ 		FORMAT	"%14.7f MHz"
$$ 		TEXT	" "
$$ END
##$RELAX= 
##$BRUKER FILE EXP=scon
$$ ##TITLE= Parameter file, TOPSPIN		Version 1.3
$$ ##JCAMPDX= 5.0
$$ ##DATATYPE= Parameter Values
$$ ##ORIGIN= Bruker BioSpin GmbH
$$ ##OWNER= bruker
$$ $$ 2008-07-01 03:09:05.570 +0200  WUR\bruker@RIK1030
$$ $$ D:\NMRautomation/data/WUR-bruker/nmr/AR200608.1D/1/scon
$$ ##$BLKPA= (0..15)
3 3 3 3 3 3 3 3 3 3 3 3 3 3 3 3 
$$ ##$BLKTR= (0..15)
3 3 3 3 3 3 3 3 3 3 3 3 3 3 3 3 
$$ ##$DE1= 2
$$ ##$DE2= 2
$$ ##$DEADC= 4
$$ ##$DEPA= 2
$$ ##$DERX= 3
$$ ##$PHASP4= (0..15)
0.5 0.5 0.5 0.5 0.5 0.5 0.5 0.5 0.5 0.5 0.5 0.5 0.5 0.5 0.5 0.5 
$$ ##$PHASPR= (0..15)
3 3 3 3 3 3 3 3 3 3 3 3 3 3 3 3 
$$ ##$SHAPPR= (0..15)
1.6 1.6 1.6 1.6 1.6 1.6 1.6 1.6 1.6 1.6 1.6 1.6 1.6 1.6 1.6 1.6 
$$ ##END=
##$RELAX= 
##$BRUKER FILE EXP=prosol_History
$$ #*******************************************************************
$$ #
$$ # $Source: /sc/CvsTree/sc/gen/src/prg/scripts/tix/prosol/lib/lists/default,v $
$$ #
$$ # Copyright (c) 1999
$$ # BRUKER ANALYTIK GMBH
$$ # D-76287 Rheinstetten, Germany
$$ #
$$ # All Rights Reserved
$$ #
$$ #
$$ # $Id: default,v 1.11.6.4 2006/06/09 10:27:10 ber Exp $
$$ #
$$ #*******************************************************************
$$ #../conf/instr/spect/prosol/relations/default
$$ #avance-version (05/10/24)
$$ #
$$ #pulses
$$ #
$$ P[0]=P90[F1];				#  90 deg pulse F1
$$ P[1]=P90[F1];				#  90 deg pulse F1
$$ P[2]=P90[F1]*2;				# 180 deg pulse F1
$$ P[3]=P90[F2];				#  90 deg pulse F2
$$ P[4]=P90[F2]*2;				# 180 deg pulse F2
$$ P[5]=PTOC[F1]*0.66;			#  60 deg pulse F1, TOCSY 
$$ P[6]=PTOC[F1];				#  90 deg pulse F1, TOCSY
$$ P[7]=PTOC[F1]*2;			# 180 deg pulse F1, TOCSY
$$ P[8]=PSH3[F1];                          #  90 deg selective F1, WET
$$ P[9]=PTOC[F2];				#  90 deg pulse F2, TOCSY
$$ P[10]=PTOC[F2]*2;			# 180 deg pulse F2, TOCSY
$$ P[11]=PSH1[F1];				#  90 deg selective F1
$$ P[12]=PSH2[F1];				# 180 deg selective F1
$$ #
$$ P[14]=PSH3[F2];				# 180 deg inversion, adiabatic
$$ P[15]=TROE[F1];				# cw pulse F1, ROESY
$$ P[18]=PSH7[F1];				# off-resonance presat F1
$$ P[21]=P90[F3];				#  90 deg pulse F3
$$ P[22]=P90[F3]*2;			# 180 deg pulse F3
$$ P[23]=P90[F4];				#  90 deg pulse F4
$$ P[24]=PSH2[F2];				# 180 deg refocussing, adiabatic
$$ P[25]=PROE[F1]*2;			# 180 deg pulse, Shaka ROESY
$$ P[27]=P90[F1];				#  90 deg pulse F1, WATERGATE
$$ #
$$ P[29]=PSH8[F1];                         # flip back pulse
$$ P[31]=PSH15[F2];                        # 180 deg adiabatic, F2, 13C x-filter
$$ P[32]=PSH16[F1];                        # 180 deg adiabatic, F1, z-spoil
$$ #P[33]=PSH[F1];                         #  90 deg, F1, hadamard
$$ #P[34]=PSH[F1];                         # 180 deg, F1, hadamard
$$ #P[35]=PSH[F2];                         #  90 deg, F2, hadamard
$$ #P[36]=PSH[F2];                         # 180 deg, F2, hadamard
$$ #P[37]=PSH[F3];                         #  90 deg, F3, hadamard
$$ #P[38]=PSH[F3];                         # 180 deg, F3, hadamard
$$ #
$$ P[63]=PSH11[F2];                        # 180 deg adiabatic decoupling, F2, 13C
$$ #
$$ #decoupling pulses
$$ #
$$ PCPD[1]=PCPDP[F1];			# 90 deg pulse F1, dec.
$$ PCPD[2]=PCPDP[F2];			# 90 deg pulse F2, dec.
$$ PCPD[3]=PCPDP[F3];			# 90 deg pulse F3, dec.
$$ #
$$ #power levels
$$ #
$$ PL[1]=PL90[F1];				# high power, F1
$$ PL[2]=PL90[F2];				# high power, F2
$$ PL[3]=PL90[F3];				# high power, F3
$$ PL[4]=PL90[F4];				# high power, F4
$$ PL[9]=PLCW[F1];				# presat power, F1
$$ PL[10]=PLTOC[F1];			# TOCSY power, F1
$$ PL[11]=PLROE[F1];			# ROESY power, F1
$$ PL[12]=PLCPDP[F2];			# dec. power, F2
$$ PL[13]=PLCPD2[F2];			# dec. power 2, F2
$$ PL[14]=PLNOE[F2];			# low power cw, F2
$$ PL[15]=PLTOC[F2];			# TOCSY power, F2
$$ PL[16]=PLCPDP[F3];			# dec. power, F3
$$ PL[18]=PL90[F1];			# WATERGATE power, F1
$$ PL[19]=PLCPDP[F1];			# dec. power, F1
$$ PL[21]=PLCW[F2];			# 
$$ PL[23]=PLTOC[F3];			# TOCSY power, F3
$$ PL[24]=PLHD[F2];			# HD decoupling, F2
$$ PL[25]=PLSH8U[F2];			# Eretic, F2
$$ PL[27]=PLROE[F1];			# Shaka Spinlock
$$ PL[30]=PLCPDP[F2];			# dec. power, F2, 13C (=pl12)
$$ PL[31]=PLUSER2[F2];			# dec. power, F2, 13C, cw bilev
$$ #
$$ #shapes
$$ #
$$ SP[1]=PLSH1[F1];			#  90 deg selective F1
$$ SP[2]=PLSH2[F1];			# 180 deg selective F1
$$ SP[3]=PLSH3[F2];			# adiabatic 180 deg, F2, inversion
$$ SP[6]=PLSH7[F1];			# off-resonance presat F1
$$ SP[7]=PLSH2[F2];			# adiabatic 180 deg, F2, refocussing
$$ SP[11]=PLSH8[F1];                       # flip-back pulse, F1, H
$$ SP[14]=PLSH12[F2];			# adiab. bilev dec., F2, 13C
$$ SP[18]=PLSH15[F2];                      # adiabatic 180 deg, F2, 13C, x-filter
$$ SP[19]=PLSH3[F1] +0.87;                 #  90 deg, F1, wet
$$ SP[20]=PLSH3[F1] -1.04;                 #  90 deg, F1, wet
$$ SP[21]=PLSH3[F1] +2.27;                 #  90 deg, F1, wet
$$ SP[22]=PLSH3[F1] -5.05;                 #  90 deg, F1, wet
$$ #SP[23]=PLSH[F1];                       #  90 deg, F1, hadamard
$$ #SP[24]=PLSH[F1];                       # 180 deg, F1, hadamard
$$ #SP[25]=PLSH[F2];                       #  90 deg, F2, hadamard
$$ #SP[26]=PLSH[F2];                       # 180 deg, F2, hadamard
$$ #SP[27]=PLSH[F3];                       #  90 deg, F3, hadamard
$$ #SP[28]=PLSH[F3];                       # 180 deg, F3, hadamard
$$ SP[29]=PLSH16[F1];                      # adiabatic 180 deg, F1, z-spoil
$$ SP[31]=PLSH11[F2];			# adiab. dec., F2, 13C
$$ #
$$ SPNAM1=PNSH1[F1];			#
$$ SPNAM2=PNSH2[F1];			#
$$ SPNAM3=PNSH3[F2];			#
$$ SPNAM6=PNSH7[F1];			#
$$ SPNAM7=PNSH2[F2];			#
$$ SPNAM11=PNSH8[F1];                      #
$$ SPNAM14=PNSH12[F2];			#
$$ SPNAM15=PNSH8U[F2];			# Eretic, F2
$$ SPNAM18=PNSH15[F2];			#
$$ SPNAM19=PNSH3[F1];			#
$$ SPNAM20=PNSH3[F1];			#
$$ SPNAM21=PNSH3[F1];			#
$$ SPNAM22=PNSH3[F1];			#
$$ #SPNAM23=PNSH[];                        #
$$ #SPNAM24=PNSH[];                        #
$$ #SPNAM25=PNSH[];                        #
$$ #SPNAM26=PNSH[];                        #
$$ #SPNAM27=PNSH[];                        #
$$ #SPNAM28=PNSH[];                        #
$$ SPNAM29=PNSH16[F1];                     #
$$ SPNAM31=PNSH11[F2];			#
$$ #
$$ SPOAL[1]=PASH1[F1];			#
$$ SPOAL[2]=PASH2[F1];			#
$$ SPOAL[3]=PASH3[F2];			#
$$ SPOAL[6]=PASH7[F1];			#
$$ SPOAL[7]=PASH2[F2];			#
$$ SPOAL[11]=PASH8[F1];
$$ SPOAL[14]=PASH12[F2];			#
$$ SPOAL[18]=PASH15[F2];			#
$$ SPOAL[19]=PASH3[F1];			#
$$ SPOAL[20]=PASH3[F1];			#
$$ SPOAL[21]=PASH3[F1];			#
$$ SPOAL[22]=PASH3[F1];			#
$$ #SPOAL[23]=PASH[];			#
$$ #SPOAL[24]=PASH[];			#
$$ #SPOAL[25]=PASH[];			#
$$ #SPOAL[26]=PASH[];			#
$$ #SPOAL[27]=PASH[];			#
$$ #SPOAL[28]=PASH[];			#
$$ SPOAL[29]=PASH16[F1];                   #
$$ SPOAL[31]=PASH11[F2];			#
$$ #
$$ #global
$$ #
$$ D[9]=TTOC[F1];				#
$$ D[16]=D_grad;				#
$$ P[16]=P_grad1;				#
$$ P[17]=P_mlev;				#
$$ P[19]=P_grad2;				#
$$ P[20]=P_mlev;				#
$$ P[28]=P_hsqc;				#
$$ #
##$RELAX= 
##$BRUKER FILE EXP=pulseprogram
$$ # 1 "C:/Bruker/TOPSPIN/exp/stan/nmr/lists/pp/zgpr"
$$ ;zgpr
$$ ;avance-version (06/11/09)
$$ ;1D sequence with f1 presaturation
$$ ;
$$ ;$CLASS=HighRes
$$ ;$DIM=1D
$$ ;$TYPE=
$$ ;$SUBTYPE=
$$ ;$COMMENT=
$$ 
$$ 
$$ # 1 "C:/Bruker/TOPSPIN/exp/stan/nmr/lists/pp/Avance.incl" 1
$$ ;Avance2.incl
$$ ;   for 1
$$ ;
$$ ;avance-version (07/01/22)
$$ ;
$$ ;$CLASS=HighRes Incl
$$ ;$COMMENT=
$$ 
$$ 
$$ 
$$ 
$$ 
$$ 
$$ 
$$ 
$$ 
$$ 
$$ 
$$ 
$$ 
$$ 
$$ 
$$ 
$$ 
$$ 
$$ 
$$ 
$$ 
$$ 
$$ 
$$ 
$$ 
$$ 
$$ 
$$ 
$$ 
$$ 
$$ 
$$ 
$$ 
$$ 
$$ 
$$ 
$$ 
$$ 
$$ 
$$ 
$$ 
$$ 
$$ 
$$ 
$$ 
$$ 
$$ 
$$ 
$$ 
$$ 
$$ 
$$ 
$$ 
$$ 
$$ 
$$ 
$$ 
$$ 
$$ 
$$ 
$$ 
$$ 
$$ 
$$ 
$$ 
$$ 
$$ 
$$ 
$$ 
$$ 
$$ 
$$ 
$$ 
$$ 
$$ 
$$ 
$$ 
$$ 
$$ 
$$ 
$$ 
$$ 
$$ 
$$ 
$$ 
$$ 
$$ 
$$ 
$$ 
$$ 
$$ 
$$ 
$$ 
$$ 
$$ 
$$ 
$$ 
$$ 
$$ 
$$ 
$$ 
$$ 
$$ 
$$ 
$$ 
$$ 
$$ 
$$ 
$$ 
$$ 
$$ 
$$ 
$$ 
$$ 
$$ 
$$ 
$$ 
$$ 
$$ 
$$ 
$$ 
$$ 
$$ 
$$ 
$$ 
$$ 
$$ 
$$ 
$$ 
$$ 
$$ 
$$ 
$$ 
$$ ;$Id: Avance2.incl,v 1.10.6.7 2007/01/22 13:54:46 ber Exp $
$$ # 12 "C:/Bruker/TOPSPIN/exp/stan/nmr/lists/pp/zgpr" 2
$$ 
$$ 
$$ 
$$ "d12=20u"
$$ 
$$ 
$$ "acqt0=-p1*2/3.1416"
$$ 
$$ 
$$ # 1 "mc_line 21 file C:/Bruker/TOPSPIN/exp/stan/nmr/lists/pp/zgpr expanding definition part of mc command before ze"
$$ define delay MCWRK
$$ define delay MCREST
$$ "MCWRK = 0.500000*30m"
$$ "MCREST = 30m - 30m"
$$ # 21 "C:/Bruker/TOPSPIN/exp/stan/nmr/lists/pp/zgpr"
$$ 1 ze
$$ # 1 "mc_line 21 file C:/Bruker/TOPSPIN/exp/stan/nmr/lists/pp/zgpr expanding definition of mc command after ze"
$$ # 22 "C:/Bruker/TOPSPIN/exp/stan/nmr/lists/pp/zgpr"
$$ # 1 "mc_line 22 file C:/Bruker/TOPSPIN/exp/stan/nmr/lists/pp/zgpr expanding start label for mc command"
$$ 2 MCWRK  * 2
$$ LBLF0, MCREST
$$ # 23 "C:/Bruker/TOPSPIN/exp/stan/nmr/lists/pp/zgpr"
$$   d12 pl9:f1
$$   d1 cw:f1 ph29
$$   4u do:f1
$$   d12 pl1:f1
$$   p1 ph1
$$   go=2 ph31
$$ # 1 "mc_line 29 file C:/Bruker/TOPSPIN/exp/stan/nmr/lists/pp/zgpr expanding mc command in line"
$$   MCWRK wr #0
$$   MCWRK zd 
$$   lo to LBLF0 times td0
$$ 
$$ # 30 "C:/Bruker/TOPSPIN/exp/stan/nmr/lists/pp/zgpr"
$$ exit
$$ 
$$ 
$$ ph1=0 2 2 0 1 3 3 1
$$ ph29=0
$$ ph31=0 2 2 0 1 3 3 1
$$ 
$$ 
$$ ;pl1 : f1 channel - power level for pulse (default)
$$ ;pl9 : f1 channel - power level for presaturation
$$ ;p1 : f1 channel -  90 degree high power pulse
$$ ;d1 : relaxation delay; 1-5 * T1
$$ ;d12: delay for power switching                      [20 usec]
$$ ;NS: 1 * n, total number of scans: NS * TD0
$$ 
$$ 
$$ 
$$ ;$Id: zgpr,v 1.7.10.2 2006/11/10 11:04:15 ber Exp $
##$RELAX= 
##$BRUKER FILE EXP=uxnmr.par
$$ ##TITLE= Parameter file, TOPSPIN		Version 1.3
$$ ##JCAMPDX= 5.0
$$ ##DATATYPE= Parameter Values
$$ ##ORIGIN= Bruker BioSpin GmbH
$$ ##OWNER= Administrator
$$ $$ 2008-03-03 09:42:28.895 +0100  WUR\bruker@RIK1030
$$ $$ C:/Bruker/TOPSPIN/conf/instr/avance400/uxnmr.par
$$ ##$ACB= 0
$$ ##$ACBTAT= (0..15)
0 88 72 0 0 0 0 0 0 0 0 0 0 0 0 0 
$$ ##$ACBTBA= (0..15)
0 0 0 0 0 0 0 0 0 0 0 0 0 0 0 0 
$$ ##$ACBTCTL= (0..15)
0 0 0 0 0 0 0 0 0 0 0 0 0 0 0 0 
$$ ##$ACBTDI= (0..15)
0 102 102 0 0 0 0 0 0 0 0 0 0 0 0 0 
$$ ##$ACBTDM= (0..15)
0 10 10 0 0 0 0 0 0 0 0 0 0 0 0 0 
$$ ##$ACBTFHI= (0..15)
0 400 400 0 0 0 0 0 0 0 0 0 0 0 0 0 
$$ ##$ACBTFL= (0..15)
0 73 74 0 0 0 0 0 0 0 0 0 0 0 0 0 
$$ ##$ACBTFLO= (0..15)
0 14 14 0 0 0 0 0 0 0 0 0 0 0 0 0 
$$ ##$ACBTOUT= (0..15)
0 1 2 0 0 0 0 0 0 0 0 0 0 0 0 0 
$$ ##$ACBTPO= (0..15)
0 150000 60000 0 0 0 0 0 0 0 0 0 0 0 0 0 
$$ ##$ACBTPW= (0..15)
0 10 10 0 0 0 0 0 0 0 0 0 0 0 0 0 
$$ ##$ACBTSB= (0..15)
0 0 0 0 0 0 0 0 0 0 0 0 0 0 0 0 
$$ ##$ACBTY= <no>
$$ ##$AQSBDHW= (0..31)
255 255 1 4 4 255 255 255 0 0 255 255 255 255 255 255 255 255 255 0 255 
255 255 255 255 255 255 255 255 255 255 255 
$$ ##$AQSBDID= (0..31)
255 255 88 83 83 255 255 255 65 67 255 255 255 255 255 255 255 255 255 
66 255 255 255 255 255 255 255 255 255 255 255 255 
$$ ##$AQSBDNO= (0..31)
255 255 1 1 2 255 255 255 1 1 255 255 255 255 255 255 255 255 255 1 255 
255 255 255 255 255 255 255 255 255 255 255 
$$ ##$AQSBDTY= (0..31)
255 255 3 16 16 255 255 255 5 9 255 255 255 255 255 255 255 255 255 7 
255 255 255 255 255 255 255 255 255 255 255 255 
$$ ##$AQSBUAD= (0..31)
255 255 52 36 37 255 255 255 54 26 255 255 255 255 255 255 255 255 255 
32 255 255 255 255 255 255 255 255 255 255 255 255 
$$ ##$AQSECL= (0..31)
255 255 2 3 3 255 255 255 5 2 255 255 255 255 255 255 255 255 255 255 
255 255 255 255 255 255 255 255 255 255 255 255 
$$ ##$AQSECLS= (0..31)
255 255 3 2 2 255 255 255 0 0 255 255 255 255 255 255 255 255 255 255 
255 255 255 255 255 255 255 255 255 255 255 255 
$$ ##$ATT19F= (0..1)
0 0 
$$ ##$ATT1H= (0..1)
0 0 
$$ ##$ATT3H= (0..1)
0 0 
$$ ##$ATTX= (0..1)
0 0 
$$ ##$ATTY= (0..1)
0 0 
$$ ##$ATTZ= (0..1)
0 0 
$$ ##$BACSAIR= no
$$ ##$BACSCAP= 60
$$ ##$BACSDEL= 10
$$ ##$BACSFCM= no
$$ ##$BACSOPT= <>
$$ ##$BACSTY= <tty08>
$$ ##$BARPTY= <no>
$$ ##$BFREQ= 400.13
$$ ##$BIRDS= yes
$$ ##$BMPC= 0
$$ ##$BMPCTY= <no>
$$ ##$BPSUTY= <no>
$$ ##$BSMS= 1
$$ ##$BSMSTY= <tty02>
$$ ##$CFASMOD= (0..7)
1 1 1 1 1 1 1 1 
$$ ##$CFASMUL= (0..7)
1 1 1 1 1 1 1 1 
$$ ##$CNFTXDR= (0..7)
6 6 0 0 0 0 0 0 
$$ ##$COMDIG2= 0
$$ ##$CPDBTY= <no>
$$ ##$CRCOTY= <no>
$$ ##$DATSTAT= no
$$ ##$DIGI140= (0..7)
0 0 0 0 0 0 0 0 
$$ ##$DIGIB12= (0..7)
0 0 0 0 0 0 0 0 
$$ ##$DIGIB16= (0..7)
0 0 0 0 0 0 0 0 
$$ ##$DIGIFA= (0..7)
0 0 0 0 0 0 0 0 
$$ ##$DIGIHA= (0..7)
0 0 0 0 0 0 0 0 
$$ ##$DIGIHAF= (0..7)
0 0 0 0 0 0 0 0 
$$ ##$DIGIHRD= (0..7)
0 0 0 0 0 0 0 0 
$$ ##$DIGIIA= (0..7)
0 0 0 0 0 0 0 0 
$$ ##$DIGIO16= (0..7)
0 0 0 0 0 0 0 0 
$$ ##$DIGISA= (0..7)
1 0 0 0 0 0 0 0 
$$ ##$DIGISAF= (0..7)
0 0 0 0 0 0 0 0 
$$ ##$DIGISL= (0..7)
0 0 0 0 0 0 0 0 
$$ ##$DIGITYI= (0..7)
0 0 0 0 0 0 0 0 
$$ ##$DIGITYP= (0..7)
0 0 0 0 0 0 0 0 
$$ ##$DIGITZ= 0
$$ ##$DRU= no
$$ ##$FCUMEM= (0..7)
2093056 2093056 0 0 0 0 0 0 
$$ ##$FCUPAL= (0..7)
260 260 0 0 0 0 0 0 
$$ ##$FQMIX= 0
$$ ##$FUNCMOD= <>
$$ ##$GCUTYPE= 2
$$ ##$GTUTY= <no>
$$ ##$HFAC= 3
$$ ##$HPCU= 0
$$ ##$HPCUTY= <no>
$$ ##$HPTXLP= (0..3)
-1 -1 -1 -1 
$$ ##$HPTXPI= (0..3)
0 0 0 0 
$$ ##$HPTXPO= (0..3)
0 0 0 0 
$$ ##$HPTXTY= (0..3)
0 0 0 0 
$$ ##$IF451= 0
$$ ##$IFREQ= 1
$$ ##$INTFPR= 0
$$ ##$IPSO= no
$$ ##$LOCKTY= <tty03>
$$ ##$LOCSWID= 0
$$ ##$M2FAC= 0
$$ ##$MASTY= <no>
$$ ##$MEMPRM= 0
$$ ##$MHFAC= 0
$$ ##$MXFAC= 0
$$ ##$NAMPD1= <2H>
$$ ##$NAMPD10= <>
$$ ##$NAMPD11= <>
$$ ##$NAMPD12= <>
$$ ##$NAMPD13= <>
$$ ##$NAMPD14= <>
$$ ##$NAMPD15= <>
$$ ##$NAMPD16= <>
$$ ##$NAMPD2= <X-BB19F_2HS>
$$ ##$NAMPD3= <1H>
$$ ##$NAMPD4= <>
$$ ##$NAMPD5= <>
$$ ##$NAMPD6= <>
$$ ##$NAMPD7= <>
$$ ##$NAMPD8= <>
$$ ##$NAMPD9= <>
$$ ##$NFCU= 2
$$ ##$NMRCH= 0
$$ ##$NMRMEM= 0
$$ ##$NRCU= 1
$$ ##$NROUT= 1
$$ ##$PAMPF1= (0..15)
75 99 67 27 0 0 0 12 117 46 8 118 1 0 0 0 
$$ ##$PAMPF2= (0..15)
0 0 0 0 0 0 0 0 0 0 0 0 0 0 0 0 
$$ ##$PAMPF3= (0..15)
0 0 0 0 0 0 0 0 0 0 0 0 0 0 0 0 
$$ ##$PAMPF4= (0..15)
0 0 0 0 0 0 0 0 0 0 0 0 0 0 0 0 
$$ ##$PAMPF5= (0..15)
0 0 0 0 0 0 0 0 0 0 0 0 0 0 0 0 
$$ ##$PAMPF6= (0..15)
0 0 0 0 0 0 0 0 0 0 0 0 0 0 0 0 
$$ ##$PAMPF7= (0..15)
0 0 0 0 0 0 0 0 0 0 0 0 0 0 0 0 
$$ ##$PAMPF8= (0..15)
0 0 0 0 0 0 0 0 0 0 0 0 0 0 0 0 
$$ ##$PH4= 0
$$ ##$PHF4TY= <no>
$$ ##$POWCHK= no
$$ ##$PRAMD1= (0..7)
0 1048576 0 0 0 1048576 0 0 
$$ ##$PRAMD10= (0..7)
0 0 0 0 0 0 0 0 
$$ ##$PRAMD11= (0..7)
0 0 0 0 0 0 0 0 
$$ ##$PRAMD12= (0..7)
0 0 0 0 0 0 0 0 
$$ ##$PRAMD13= (0..7)
0 0 0 0 0 0 0 0 
$$ ##$PRAMD14= (0..7)
0 0 0 0 0 0 0 0 
$$ ##$PRAMD15= (0..7)
0 0 0 0 0 0 0 0 
$$ ##$PRAMD16= (0..7)
0 0 0 0 0 0 0 0 
$$ ##$PRAMD17= (0..7)
0 0 0 0 0 0 0 0 
$$ ##$PRAMD18= (0..7)
0 0 0 0 0 0 0 0 
$$ ##$PRAMD19= (0..7)
0 0 0 0 0 0 0 0 
$$ ##$PRAMD2= (0..7)
2147483644 2146435071 2147483647 134217727 2147483644 2146435071 2147483647 
134217727 
$$ ##$PRAMD20= (0..7)
0 0 0 0 0 0 0 0 
$$ ##$PRAMD21= (0..7)
0 0 0 0 0 0 0 0 
$$ ##$PRAMD3= (0..7)
2 0 0 0 2 0 0 0 
$$ ##$PRAMD4= (0..7)
2147483644 2146435071 2147483647 134217727 2147483644 2146435071 2147483647 
134217727 
$$ ##$PRAMD5= (0..7)
0 0 0 0 0 0 0 0 
$$ ##$PRAMD6= (0..7)
0 0 0 0 0 0 0 0 
$$ ##$PRAMD7= (0..7)
0 0 0 0 0 0 0 0 
$$ ##$PRAMD8= (0..7)
0 0 0 0 0 0 0 0 
$$ ##$PRAMD9= (0..7)
0 0 0 0 0 0 0 0 
$$ ##$PRAMLED= (0..1)
15 15 
$$ ##$PRAMP1= <tty01>
$$ ##$PRAMP2= <no>
$$ ##$PRAMP3= <no>
$$ ##$PRAMP4= <no>
$$ ##$PRAMP5= <no>
$$ ##$PRAMP6= <no>
$$ ##$PRAMP7= <no>
$$ ##$PRAMP8= <no>
$$ ##$PRAMPTP= 0
$$ ##$PREPTY= <no>
$$ ##$PRESHLD= 0
$$ ##$PTS160= -1
$$ ##$PTSA2X= (0..7)
0 0 0 0 0 0 0 0 
$$ ##$PTSF2X= (0..7)
0 0 0 0 0 0 0 0 
$$ ##$PTSFMX= (0..7)
429.9 429.9 0 0 0 0 0 0 
$$ ##$PULCHK= no
$$ ##$RCUCDS= (0..7)
8388608 0 0 0 0 0 0 0 
$$ ##$RCUCFS= (0..7)
4096 0 0 0 0 0 0 0 
$$ ##$RCUCSS= (0..7)
1048576 0 0 0 0 0 0 0 
$$ ##$RCUI2C1= (0..7)
78 0 0 0 0 0 0 0 
$$ ##$RCUI2C2= (0..7)
0 0 0 0 0 0 0 0 
$$ ##$RCUI2C3= (0..7)
0 0 0 0 0 0 0 0 
$$ ##$RCUI2C4= (0..7)
0 0 0 0 0 0 0 0 
$$ ##$RCUI2C5= (0..7)
0 0 0 0 0 0 0 0 
$$ ##$RCUI2C6= (0..7)
0 0 0 0 0 0 0 0 
$$ ##$RCUI2C7= (0..7)
0 0 0 0 0 0 0 0 
$$ ##$RCUI2C8= (0..7)
0 0 0 0 0 0 0 0 
$$ ##$RDCU= 0
$$ ##$RGTYPE= (0..7)
5 0 0 0 0 0 0 0 
$$ ##$RG_max= (0..7)
46341 0 0 0 0 0 0 0 
$$ ##$RG_min= (0..7)
1 0 0 0 0 0 0 0 
$$ ##$RG_tab1= (0..255)
1 1.1 1.3 1.4 1.6 1.8 2 2.2 2.5 2.8 3.2 3.6 4 4.5 5 5.7 6.3 7.1 8 9 10.1 
11.3 12.7 14.3 16 18 20.2 22.6 25.4 28.5 32 35.9 40.3 45.3 50.8 57 64 
71.8 80.6 90.5 101.6 114 128 143.7 161.3 181 203.2 228.1 256 287.4 322.5 
362 406.4 456.1 512 574.7 645.1 724.1 812.7 912.3 1024 1149.4 1290.2 1448.2 
1625.5 1824.6 2048 2298.8 2580.3 2896.3 3251 3649.1 4096 4597.6 5160.6 
5792.6 6502 7298.2 8192 9195.2 10321.3 11585.2 13004 14596.5 16384 18390.4 
20642.5 23170.5 26008 29193 32768 36780.8 41285.1 46341 -1 -1 -1 -1 -1 
-1 -1 -1 -1 -1 -1 -1 -1 -1 -1 -1 -1 -1 -1 -1 -1 -1 -1 -1 -1 -1 -1 -1 -1 
-1 -1 -1 -1 -1 -1 -1 -1 -1 -1 -1 -1 -1 -1 -1 -1 -1 -1 -1 -1 -1 -1 -1 -1 
-1 -1 -1 -1 -1 -1 -1 -1 -1 -1 -1 -1 -1 -1 -1 -1 -1 -1 -1 -1 -1 -1 -1 -1 
-1 -1 -1 -1 -1 -1 -1 -1 -1 -1 -1 -1 -1 -1 -1 -1 -1 -1 -1 -1 -1 -1 -1 -1 
-1 -1 -1 -1 -1 -1 -1 -1 -1 -1 -1 -1 -1 -1 -1 -1 -1 -1 -1 -1 -1 -1 -1 -1 
-1 -1 -1 -1 -1 -1 -1 -1 -1 -1 -1 -1 -1 -1 -1 -1 -1 -1 -1 -1 -1 -1 -1 -1 
-1 -1 -1 -1 -1 -1 -1 -1 -1 -1 -1 -1 -1 
$$ ##$RG_tab2= (0..255)
-1 -1 -1 -1 -1 -1 -1 -1 -1 -1 -1 -1 -1 -1 -1 -1 -1 -1 -1 -1 -1 -1 -1 -1 
-1 -1 -1 -1 -1 -1 -1 -1 -1 -1 -1 -1 -1 -1 -1 -1 -1 -1 -1 -1 -1 -1 -1 -1 
-1 -1 -1 -1 -1 -1 -1 -1 -1 -1 -1 -1 -1 -1 -1 -1 -1 -1 -1 -1 -1 -1 -1 -1 
-1 -1 -1 -1 -1 -1 -1 -1 -1 -1 -1 -1 -1 -1 -1 -1 -1 -1 -1 -1 -1 -1 -1 -1 
-1 -1 -1 -1 -1 -1 -1 -1 -1 -1 -1 -1 -1 -1 -1 -1 -1 -1 -1 -1 -1 -1 -1 -1 
-1 -1 -1 -1 -1 -1 -1 -1 -1 -1 -1 -1 -1 -1 -1 -1 -1 -1 -1 -1 -1 -1 -1 -1 
-1 -1 -1 -1 -1 -1 -1 -1 -1 -1 -1 -1 -1 -1 -1 -1 -1 -1 -1 -1 -1 -1 -1 -1 
-1 -1 -1 -1 -1 -1 -1 -1 -1 -1 -1 -1 -1 -1 -1 -1 -1 -1 -1 -1 -1 -1 -1 -1 
-1 -1 -1 -1 -1 -1 -1 -1 -1 -1 -1 -1 -1 -1 -1 -1 -1 -1 -1 -1 -1 -1 -1 -1 
-1 -1 -1 -1 -1 -1 -1 -1 -1 -1 -1 -1 -1 -1 -1 -1 -1 -1 -1 -1 -1 -1 -1 -1 
-1 -1 -1 -1 -1 -1 -1 -1 -1 -1 -1 -1 -1 -1 -1 -1 
$$ ##$RG_tab3= (0..255)
-1 -1 -1 -1 -1 -1 -1 -1 -1 -1 -1 -1 -1 -1 -1 -1 -1 -1 -1 -1 -1 -1 -1 -1 
-1 -1 -1 -1 -1 -1 -1 -1 -1 -1 -1 -1 -1 -1 -1 -1 -1 -1 -1 -1 -1 -1 -1 -1 
-1 -1 -1 -1 -1 -1 -1 -1 -1 -1 -1 -1 -1 -1 -1 -1 -1 -1 -1 -1 -1 -1 -1 -1 
-1 -1 -1 -1 -1 -1 -1 -1 -1 -1 -1 -1 -1 -1 -1 -1 -1 -1 -1 -1 -1 -1 -1 -1 
-1 -1 -1 -1 -1 -1 -1 -1 -1 -1 -1 -1 -1 -1 -1 -1 -1 -1 -1 -1 -1 -1 -1 -1 
-1 -1 -1 -1 -1 -1 -1 -1 -1 -1 -1 -1 -1 -1 -1 -1 -1 -1 -1 -1 -1 -1 -1 -1 
-1 -1 -1 -1 -1 -1 -1 -1 -1 -1 -1 -1 -1 -1 -1 -1 -1 -1 -1 -1 -1 -1 -1 -1 
-1 -1 -1 -1 -1 -1 -1 -1 -1 -1 -1 -1 -1 -1 -1 -1 -1 -1 -1 -1 -1 -1 -1 -1 
-1 -1 -1 -1 -1 -1 -1 -1 -1 -1 -1 -1 -1 -1 -1 -1 -1 -1 -1 -1 -1 -1 -1 -1 
-1 -1 -1 -1 -1 -1 -1 -1 -1 -1 -1 -1 -1 -1 -1 -1 -1 -1 -1 -1 -1 -1 -1 -1 
-1 -1 -1 -1 -1 -1 -1 -1 -1 -1 -1 -1 -1 -1 -1 -1 
$$ ##$RG_tab4= (0..255)
-1 -1 -1 -1 -1 -1 -1 -1 -1 -1 -1 -1 -1 -1 -1 -1 -1 -1 -1 -1 -1 -1 -1 -1 
-1 -1 -1 -1 -1 -1 -1 -1 -1 -1 -1 -1 -1 -1 -1 -1 -1 -1 -1 -1 -1 -1 -1 -1 
-1 -1 -1 -1 -1 -1 -1 -1 -1 -1 -1 -1 -1 -1 -1 -1 -1 -1 -1 -1 -1 -1 -1 -1 
-1 -1 -1 -1 -1 -1 -1 -1 -1 -1 -1 -1 -1 -1 -1 -1 -1 -1 -1 -1 -1 -1 -1 -1 
-1 -1 -1 -1 -1 -1 -1 -1 -1 -1 -1 -1 -1 -1 -1 -1 -1 -1 -1 -1 -1 -1 -1 -1 
-1 -1 -1 -1 -1 -1 -1 -1 -1 -1 -1 -1 -1 -1 -1 -1 -1 -1 -1 -1 -1 -1 -1 -1 
-1 -1 -1 -1 -1 -1 -1 -1 -1 -1 -1 -1 -1 -1 -1 -1 -1 -1 -1 -1 -1 -1 -1 -1 
-1 -1 -1 -1 -1 -1 -1 -1 -1 -1 -1 -1 -1 -1 -1 -1 -1 -1 -1 -1 -1 -1 -1 -1 
-1 -1 -1 -1 -1 -1 -1 -1 -1 -1 -1 -1 -1 -1 -1 -1 -1 -1 -1 -1 -1 -1 -1 -1 
-1 -1 -1 -1 -1 -1 -1 -1 -1 -1 -1 -1 -1 -1 -1 -1 -1 -1 -1 -1 -1 -1 -1 -1 
-1 -1 -1 -1 -1 -1 -1 -1 -1 -1 -1 -1 -1 -1 -1 -1 
$$ ##$RG_tab5= (0..255)
-1 -1 -1 -1 -1 -1 -1 -1 -1 -1 -1 -1 -1 -1 -1 -1 -1 -1 -1 -1 -1 -1 -1 -1 
-1 -1 -1 -1 -1 -1 -1 -1 -1 -1 -1 -1 -1 -1 -1 -1 -1 -1 -1 -1 -1 -1 -1 -1 
-1 -1 -1 -1 -1 -1 -1 -1 -1 -1 -1 -1 -1 -1 -1 -1 -1 -1 -1 -1 -1 -1 -1 -1 
-1 -1 -1 -1 -1 -1 -1 -1 -1 -1 -1 -1 -1 -1 -1 -1 -1 -1 -1 -1 -1 -1 -1 -1 
-1 -1 -1 -1 -1 -1 -1 -1 -1 -1 -1 -1 -1 -1 -1 -1 -1 -1 -1 -1 -1 -1 -1 -1 
-1 -1 -1 -1 -1 -1 -1 -1 -1 -1 -1 -1 -1 -1 -1 -1 -1 -1 -1 -1 -1 -1 -1 -1 
-1 -1 -1 -1 -1 -1 -1 -1 -1 -1 -1 -1 -1 -1 -1 -1 -1 -1 -1 -1 -1 -1 -1 -1 
-1 -1 -1 -1 -1 -1 -1 -1 -1 -1 -1 -1 -1 -1 -1 -1 -1 -1 -1 -1 -1 -1 -1 -1 
-1 -1 -1 -1 -1 -1 -1 -1 -1 -1 -1 -1 -1 -1 -1 -1 -1 -1 -1 -1 -1 -1 -1 -1 
-1 -1 -1 -1 -1 -1 -1 -1 -1 -1 -1 -1 -1 -1 -1 -1 -1 -1 -1 -1 -1 -1 -1 -1 
-1 -1 -1 -1 -1 -1 -1 -1 -1 -1 -1 -1 -1 -1 -1 -1 
$$ ##$RG_tab6= (0..255)
-1 -1 -1 -1 -1 -1 -1 -1 -1 -1 -1 -1 -1 -1 -1 -1 -1 -1 -1 -1 -1 -1 -1 -1 
-1 -1 -1 -1 -1 -1 -1 -1 -1 -1 -1 -1 -1 -1 -1 -1 -1 -1 -1 -1 -1 -1 -1 -1 
-1 -1 -1 -1 -1 -1 -1 -1 -1 -1 -1 -1 -1 -1 -1 -1 -1 -1 -1 -1 -1 -1 -1 -1 
-1 -1 -1 -1 -1 -1 -1 -1 -1 -1 -1 -1 -1 -1 -1 -1 -1 -1 -1 -1 -1 -1 -1 -1 
-1 -1 -1 -1 -1 -1 -1 -1 -1 -1 -1 -1 -1 -1 -1 -1 -1 -1 -1 -1 -1 -1 -1 -1 
-1 -1 -1 -1 -1 -1 -1 -1 -1 -1 -1 -1 -1 -1 -1 -1 -1 -1 -1 -1 -1 -1 -1 -1 
-1 -1 -1 -1 -1 -1 -1 -1 -1 -1 -1 -1 -1 -1 -1 -1 -1 -1 -1 -1 -1 -1 -1 -1 
-1 -1 -1 -1 -1 -1 -1 -1 -1 -1 -1 -1 -1 -1 -1 -1 -1 -1 -1 -1 -1 -1 -1 -1 
-1 -1 -1 -1 -1 -1 -1 -1 -1 -1 -1 -1 -1 -1 -1 -1 -1 -1 -1 -1 -1 -1 -1 -1 
-1 -1 -1 -1 -1 -1 -1 -1 -1 -1 -1 -1 -1 -1 -1 -1 -1 -1 -1 -1 -1 -1 -1 -1 
-1 -1 -1 -1 -1 -1 -1 -1 -1 -1 -1 -1 -1 -1 -1 -1 
$$ ##$RG_tab7= (0..255)
-1 -1 -1 -1 -1 -1 -1 -1 -1 -1 -1 -1 -1 -1 -1 -1 -1 -1 -1 -1 -1 -1 -1 -1 
-1 -1 -1 -1 -1 -1 -1 -1 -1 -1 -1 -1 -1 -1 -1 -1 -1 -1 -1 -1 -1 -1 -1 -1 
-1 -1 -1 -1 -1 -1 -1 -1 -1 -1 -1 -1 -1 -1 -1 -1 -1 -1 -1 -1 -1 -1 -1 -1 
-1 -1 -1 -1 -1 -1 -1 -1 -1 -1 -1 -1 -1 -1 -1 -1 -1 -1 -1 -1 -1 -1 -1 -1 
-1 -1 -1 -1 -1 -1 -1 -1 -1 -1 -1 -1 -1 -1 -1 -1 -1 -1 -1 -1 -1 -1 -1 -1 
-1 -1 -1 -1 -1 -1 -1 -1 -1 -1 -1 -1 -1 -1 -1 -1 -1 -1 -1 -1 -1 -1 -1 -1 
-1 -1 -1 -1 -1 -1 -1 -1 -1 -1 -1 -1 -1 -1 -1 -1 -1 -1 -1 -1 -1 -1 -1 -1 
-1 -1 -1 -1 -1 -1 -1 -1 -1 -1 -1 -1 -1 -1 -1 -1 -1 -1 -1 -1 -1 -1 -1 -1 
-1 -1 -1 -1 -1 -1 -1 -1 -1 -1 -1 -1 -1 -1 -1 -1 -1 -1 -1 -1 -1 -1 -1 -1 
-1 -1 -1 -1 -1 -1 -1 -1 -1 -1 -1 -1 -1 -1 -1 -1 -1 -1 -1 -1 -1 -1 -1 -1 
-1 -1 -1 -1 -1 -1 -1 -1 -1 -1 -1 -1 -1 -1 -1 -1 
$$ ##$RG_tab8= (0..255)
-1 -1 -1 -1 -1 -1 -1 -1 -1 -1 -1 -1 -1 -1 -1 -1 -1 -1 -1 -1 -1 -1 -1 -1 
-1 -1 -1 -1 -1 -1 -1 -1 -1 -1 -1 -1 -1 -1 -1 -1 -1 -1 -1 -1 -1 -1 -1 -1 
-1 -1 -1 -1 -1 -1 -1 -1 -1 -1 -1 -1 -1 -1 -1 -1 -1 -1 -1 -1 -1 -1 -1 -1 
-1 -1 -1 -1 -1 -1 -1 -1 -1 -1 -1 -1 -1 -1 -1 -1 -1 -1 -1 -1 -1 -1 -1 -1 
-1 -1 -1 -1 -1 -1 -1 -1 -1 -1 -1 -1 -1 -1 -1 -1 -1 -1 -1 -1 -1 -1 -1 -1 
-1 -1 -1 -1 -1 -1 -1 -1 -1 -1 -1 -1 -1 -1 -1 -1 -1 -1 -1 -1 -1 -1 -1 -1 
-1 -1 -1 -1 -1 -1 -1 -1 -1 -1 -1 -1 -1 -1 -1 -1 -1 -1 -1 -1 -1 -1 -1 -1 
-1 -1 -1 -1 -1 -1 -1 -1 -1 -1 -1 -1 -1 -1 -1 -1 -1 -1 -1 -1 -1 -1 -1 -1 
-1 -1 -1 -1 -1 -1 -1 -1 -1 -1 -1 -1 -1 -1 -1 -1 -1 -1 -1 -1 -1 -1 -1 -1 
-1 -1 -1 -1 -1 -1 -1 -1 -1 -1 -1 -1 -1 -1 -1 -1 -1 -1 -1 -1 -1 -1 -1 -1 
-1 -1 -1 -1 -1 -1 -1 -1 -1 -1 -1 -1 -1 -1 -1 -1 
$$ ##$ROUTER= 3
$$ ##$RX22TY= <tty10>
$$ ##$SCMTY= <no>
$$ ##$SPECTR= 5
$$ ##$SY2FLAG= 0
$$ ##$TFXNUM= 0
$$ ##$TRIPLO2= 0
$$ ##$VTUTY= <tty05>
$$ ##$WBREFAM= (0..15)
100 100 100 100 100 100 100 100 100 100 100 100 100 100 100 100 
$$ ##$WBREFPH= (0..15)
0 0 0 0 0 0 0 0 0 0 0 0 0 0 0 0 
$$ ##$XFAC= 2
$$ ##END=
##$RELAX= 
$$ Bruker specific parameters
$$ --------------------------
##$DU= <P:\NMR-data>
##$EXPNO= 1
##$NAME= <NMR_polar_TCDD_p7.1D>
##$PROCNO= 1
##$TYPE= <nmr>
##$USER= <Ainhoa_raw_data>
##$ACQT0= 0
##$AMP= (0..31)
100 100 100 100 100 100 100 100 100 100 100 100 100 100 100 100 100 100
100 100 100 100 100 100 100 100 100 100 100 100 100 100
##$ANAVPT= -1
##$AQSEQ= 0
##$AQ_mod= 3
##$AUNM= <au_zg>
##$AUTOPOS= <6 >
##$BF1= 400.13
##$BF2= 100.612769
##$BF3= 400.13
##$BF4= 400.13
##$BF5= 500.13
##$BF6= 500.13
##$BF7= 500.13
##$BF8= 500.13
##$BYTORDA= 0
##$CFDGTYP= 0
##$CFRGTYP= 5
##$CHEMSTR= <none>
##$CNST= (0..63)
1 1 145 1 1 1 1 1 1 1 1 1 1 1 1 1 1 1 1 1 1 1 1 1 1 1 1 1 1 1 1 1 1 1 1
1 1 1 1 1 1 1 1 1 1 1 1 1 1 1 1 1 1 1 1 1 1 1 1 1 1 1 1 1
##$CPDPRG= <>
##$CPDPRG1= <>
##$CPDPRG2= <>
##$CPDPRG3= <>
##$CPDPRG4= <mlev>
##$CPDPRG5= <mlev>
##$CPDPRG6= <mlev>
##$CPDPRG7= <mlev>
##$CPDPRG8= <mlev>
##$CPDPRGB= <>
##$CPDPRGT= <>
##$D= (0..63)
0 2 0 0 0 0 0 0 0 0.06 0 0 2e-005 0 0 0 0.0002 0 0 0 0 0 0 0 0 0 0 0 0
0 0 0 0 0 0 0 0 0 0 0 0 0 0 0 0 0 0 0 0 0 0 0 0 0 0 0 0 0 0 0 0 0 0 0
##$DATE= 1214878327
##$DBL= (0..7)
120 120 120 120 120 120 120 120
##$DBP= (0..7)
150 150 150 150 150 150 150 150
##$DBP07= 0
##$DBPNAM0= <>
##$DBPNAM1= <>
##$DBPNAM2= <>
##$DBPNAM3= <>
##$DBPNAM4= <>
##$DBPNAM5= <>
##$DBPNAM6= <>
##$DBPNAM7= <>
##$DBPOAL= (0..7)
0.5 0.5 0.5 0.5 0.5 0.5 0.5 0.5
##$DBPOFFS= (0..7)
0 0 0 0 0 0 0 0
##$DE= 6
##$DECBNUC= <off>
##$DECIM= 24
##$DECNUC= <off>
##$DECSTAT= 4
##$DIGMOD= 0
##$DIGTYP= 7
##$DL= (0..7)
0 120 120 120 120 120 120 120
##$DP= (0..7)
150 150 150 150 150 150 150 150
##$DP07= 0
##$DPNAME0= <>
##$DPNAME1= <>
##$DPNAME2= <>
##$DPNAME3= <>
##$DPNAME4= <>
##$DPNAME5= <>
##$DPNAME6= <>
##$DPNAME7= <>
##$DPOAL= (0..7)
0.5 0.5 0.5 0.5 0.5 0.5 0.5 0.5
##$DPOFFS= (0..7)
0 0 0 0 0 0 0 0
##$DQDMODE= 0
##$DR= 18
##$DS= 4
##$DSLIST= <SSSSSSSSSSSSSSS>
##$DSPFIRM= 0
##$DSPFVS= -1
##$DTYPA= 0
##$EXP= <AID_d2o>
##$F1LIST= <111111111111111>
##$F2LIST= <222222222222222>
##$F3LIST= <333333333333333>
##$FCUCHAN= (0..9)
0 2 1 0 0 0 0 0 0 0
##$FL1= 90
##$FL2= 90
##$FL3= 90
##$FL4= 90
##$FOV= 20
##$FQ1LIST= <freqlist>
##$FQ2LIST= <freqlist>
##$FQ3LIST= <freqlist>
##$FQ4LIST= <freqlist>
##$FQ5LIST= <freqlist>
##$FQ6LIST= <freqlist>
##$FQ7LIST= <freqlist>
##$FQ8LIST= <freqlist>
##$FRQLO3= 1882485.02994012
##$FRQLO3N= 0
##$FS= (0..7)
83 83 83 83 83 83 83 83
##$FTLPGN= 0
##$FW= 90000
##$FnMODE= 0
##$FnTYPE= 0
##$GP031= 0
##$GPNAM0= <sine.100>
##$GPNAM1= <sine.100>
##$GPNAM10= <sine.100>
##$GPNAM11= <sine.100>
##$GPNAM12= <sine.100>
##$GPNAM13= <sine.100>
##$GPNAM14= <sine.100>
##$GPNAM15= <sine.100>
##$GPNAM16= <sine.100>
##$GPNAM17= <sine.100>
##$GPNAM18= <sine.100>
##$GPNAM19= <sine.100>
##$GPNAM2= <sine.100>
##$GPNAM20= <sine.100>
##$GPNAM21= <sine.100>
##$GPNAM22= <sine.100>
##$GPNAM23= <sine.100>
##$GPNAM24= <sine.100>
##$GPNAM25= <sine.100>
##$GPNAM26= <sine.100>
##$GPNAM27= <sine.100>
##$GPNAM28= <sine.100>
##$GPNAM29= <sine.100>
##$GPNAM3= <sine.100>
##$GPNAM30= <sine.100>
##$GPNAM31= <sine.100>
##$GPNAM4= <sine.100>
##$GPNAM5= <sine.100>
##$GPNAM6= <sine.100>
##$GPNAM7= <sine.100>
##$GPNAM8= <sine.100>
##$GPNAM9= <sine.100>
##$GPX= (0..31)
0 0 0 0 0 0 0 0 0 0 0 0 0 0 0 0 0 0 0 0 0 0 0 0 0 0 0 0 0 0 0 0
##$GPY= (0..31)
0 0 0 0 0 0 0 0 0 0 0 0 0 0 0 0 0 0 0 0 0 0 0 0 0 0 0 0 0 0 0 0
##$GPZ= (0..31)
0 0 0 0 0 0 0 0 0 0 0 0 0 0 0 0 0 0 0 0 0 0 0 0 0 0 0 0 0 0 0 0
##$GRDPROG= <>
##$GRPDLY= -1
##$HDDUTY= 20
##$HDRATE= 20
##$HGAIN= (0..3)
0 0 0 0
##$HL1= 1
##$HL2= 35
##$HL3= 16
##$HL4= 17
##$HOLDER= 0
##$HPMOD= (0..7)
0 0 0 0 0 0 0 0
##$HPPRGN= 0
##$IN= (0..63)
0.001 0.001 0.001 0.001 0.001 0.001 0.001 0.001 0.001 0.001 0.001 0.001
0.001 0.001 0.001 0.001 0.001 0.001 0.001 0.001 0.001 0.001 0.001 0.001
0.001 0.001 0.001 0.001 0.001 0.001 0.001 0.001 0.001 0.001 0.001 0.001
0.001 0.001 0.001 0.001 0.001 0.001 0.001 0.001 0.001 0.001 0.001 0.001
0.001 0.001 0.001 0.001 0.001 0.001 0.001 0.001 0.001 0.001 0.001 0.001
0.001 0.001 0.001 0.001
##$INF= (0..7)
0 0 0 0 0 0 0 0
##$INP= (0..63)
0 0 0 0 0 0 0 0 0 0 0 0 0 0 0 0 0 0 0 0 0 0 0 0 0 0 0 0 0 0 0 0 0 0 0 0
0 0 0 0 0 0 0 0 0 0 0 0 0 0 0 0 0 0 0 0 0 0 0 0 0 0 0 0
##$INSTRUM= <avance400>
##$L= (0..31)
1 1 1 1 1 1 1 1 1 1 1 1 1 1 1 1 1 1 1 1 1 1 1 1 1 1 1 1 1 1 1 1
##$LFILTER= 200
##$LGAIN= -5
##$LINPSTP= 0
##$LOCKED= yes
##$LOCKFLD= 3193
##$LOCKGN= 97.1999969482422
##$LOCKPOW= -25
##$LOCKPPM= 4.69999980926514
##$LOCNUC= <2H>
##$LOCPHAS= 356
##$LOCSHFT= yes
##$LOCSW= 0
##$LTIME= 0.200000002980232
##$MASR= 4200
##$MASRLST= <masrlst>
##$NBL= 1
##$NC= -2
##$NLOGCH= 1
##$NS= 1024
##$NUC1= <1H>
##$NUC2= <13C>
##$NUC3= <off>
##$NUC4= <off>
##$NUC5= <off>
##$NUC6= <off>
##$NUC7= <off>
##$NUC8= <off>
##$NUCLEI= 0
##$NUCLEUS= <off>
##$O1= 1885.29
##$O2= 4979.85804243228
##$O3= 1900.52349393
##$O4= 1900.52349393
##$O5= 0
##$O6= 0
##$O7= 0
##$O8= 0
##$OBSCHAN= (0..9)
0 0 0 0 0 0 0 0 0 0
##$OVERFLW= 0
##$P= (0..63)
7.6 7.6 15.2 14.9 29.8 16.5 25 50 0 0 0 0 0 0 0 200000 1000 2500 0 600
2500 0 0 0 0 200 0 7.6 1000 0 0 0 0 0 0 0 0 0 0 0 0 0 0 0 0 0 0 0 0 0 0
0 0 0 0 0 0 0 0 0 0 0 0 0
##$PACOIL= (0..15)
0 0 0 0 0 0 0 0 0 0 0 0 0 0 0 0
##$PAPS= 2
##$PARMODE= 0
##$PCPD= (0..9)
100 100 70 100 100 100 100 100 100 100
##$PHCOR= (0..31)
0 0 0 0 0 0 0 0 0 0 0 0 0 0 0 0 0 0 0 0 0 0 0 0 0 0 0 0 0 0 0 0
##$PHLIST= <>
##$PHP= 1
##$PH_ref= 0
##$PL= (0..63)
120 0 -4 120 120 120 120 120 120 80 10.34 22.38 9 120 120 120 120 120 0
120 120 120 120 120 120 120 120 22.38 120 120 9 120 120 120 120 120 120
120 120 120 120 120 120 120 120 120 120 120 120 120 120 120 120 120 120
120 120 120 120 120 120 120 120 120
##$PLSTEP= 0.1
##$PLSTRT= -6
##$POWMOD= 0
##$PQPHASE= 0
##$PQSCALE= 0
##$PR= 1
##$PRECHAN= (0..15)
-1 1 2 -1 -1 -1 -1 -1 -1 -1 -1 -1 -1 -1 -1 -1
##$PRGAIN= 0
##$PROBHD= <5 mm PABBI 1H-BB Z-GRD Z811201/0006
>
##$PROSOL= no
##$PULPROG= <zgpr>
##$PW= 0
##$PYNM= <acqu.py>
##$QNP= 1
##$RD= 0
##$RECCHAN= (0..15)
-1 -1 -1 -1 -1 -1 -1 -1 -1 -1 -1 -1 -1 -1 -1 -1
##$RECPH= 0
##$RECPRE= (0..15)
-1 -1 -1 -1 -1 -1 -1 -1 -1 -1 -1 -1 -1 -1 -1 -1
##$RECPRFX= (0..15)
-1 -1 -1 -1 -1 -1 -1 -1 -1 -1 -1 -1 -1 -1 -1 -1
##$RECSEL= (0..15)
0 0 0 0 0 0 0 0 0 0 0 0 0 0 0 0
##$RG= 512
##$RO= 0
##$ROUTWD1= (0..23)
0 0 0 0 0 0 0 0 0 0 0 0 0 0 0 0 0 0 0 0 1 1 0 0
##$ROUTWD2= (0..23)
0 0 0 0 0 1 0 0 0 0 0 0 0 0 0 0 0 0 1 0 1 1 0 0
##$RSEL= (0..9)
0 1 2 0 0 0 0 0 0 0
##$S= (0..7)
83 4 83 83 83 83 83 83
##$SEOUT= 0
##$SFO1= 400.13188529
##$SFO2= 100.617748858042
##$SFO3= 400.131900523494
##$SFO4= 400.131900523494
##$SFO5= 500.13
##$SFO6= 500.13
##$SFO7= 500.13
##$SFO8= 500.13
##$SOLVENT= <D2O>
##$SP= (0..31)
1 120 120 120 0 0 120 120 0 0 0 120 0 0 120 0 150 150 120 120.87 118.96
122.27 114.95 150 150 150 150 150 150 120 120 120
##$SP07= 0
##$SPECTR= 0
##$SPNAM0= <gauss>
##$SPNAM1= <Gaus1.1000>
##$SPNAM10= <gauss>
##$SPNAM11= <Gaus1.1000>
##$SPNAM12= <gauss>
##$SPNAM13= <gauss>
##$SPNAM14= <Gaus1.1000>
##$SPNAM15= <Gaus1.1000>
##$SPNAM16= <gauss>
##$SPNAM17= <gauss>
##$SPNAM18= <Gaus1.1000>
##$SPNAM19= <Gaus1.1000>
##$SPNAM2= <Gaus1.1000>
##$SPNAM20= <Gaus1.1000>
##$SPNAM21= <Gaus1.1000>
##$SPNAM22= <Gaus1.1000>
##$SPNAM23= <gauss>
##$SPNAM24= <gauss>
##$SPNAM25= <gauss>
##$SPNAM26= <gauss>
##$SPNAM27= <gauss>
##$SPNAM28= <gauss>
##$SPNAM29= <Gaus1.1000>
##$SPNAM3= <Gaus1.1000>
##$SPNAM30= <Gaus1.1000>
##$SPNAM31= <Gaus1.1000>
##$SPNAM4= <gauss>
##$SPNAM5= <gauss>
##$SPNAM6= <Gaus1.1000>
##$SPNAM7= <Gaus1.1000>
##$SPNAM8= <gauss>
##$SPNAM9= <gauss>
##$SPOAL= (0..31)
0.5 0.5 0.5 0.5 0.5 0.5 0.5 0.5 0.5 0.5 0.5 0.5 0.5 0.5 0.5 0.5 0.5 0.5
0.5 0.5 0.5 0.5 0.5 0.5 0.5 0.5 0.5 0.5 0.5 0.5 0.5 0.5
##$SPOFFS= (0..31)
0 0 0 0 0 0 0 0 0 0 0 0 0 0 0 0 0 0 0 0 0 0 0 0 0 0 0 0 0 0 0 0
##$SUBNAM0= <"">
##$SUBNAM1= <"">
##$SUBNAM2= <"">
##$SUBNAM3= <"">
##$SUBNAM4= <"">
##$SUBNAM5= <"">
##$SUBNAM6= <"">
##$SUBNAM7= <"">
##$SUBNAM8= <"">
##$SUBNAM9= <"">
##$SW= 12.4709380669908
##$SWIBOX= (0..15)
0 1 2 0 0 0 0 0 0 0 0 0 0 0 0 0
##$SW_h= 4990.01996007984
##$SWfinal= 0
##$TD= 16244
##$TD0= 1
##$TE= 301.7
##$TE2= 300
##$TE3= 300
##$TEG= 300
##$TL= (0..7)
0 120 120 120 120 120 120 120
##$TP= (0..7)
150 150 150 150 150 150 150 150
##$TP07= 0
##$TPNAME0= <>
##$TPNAME1= <>
##$TPNAME2= <>
##$TPNAME3= <>
##$TPNAME4= <>
##$TPNAME5= <>
##$TPNAME6= <>
##$TPNAME7= <>
##$TPOAL= (0..7)
0.5 0.5 0.5 0.5 0.5 0.5 0.5 0.5
##$TPOFFS= (0..7)
0 0 0 0 0 0 0 0
##$TUNHIN= 0
##$TUNHOUT= 0
##$TUNXOUT= 0
##$USERA1= <user>
##$USERA2= <user>
##$USERA3= <user>
##$USERA4= <user>
##$USERA5= <user>
##$V9= 5
##$VALIST= <valist>
##$VCLIST= <CCCCCCCCCCCCCCC>
##$VD= 0
##$VDLIST= <DDDDDDDDDDDDDDD>
##$VPLIST= <PPPPPPPPPPPPPPP>
##$VTLIST= <TTTTTTTTTTTTTTT>
##$WBST= 1024
##$WBSW= 15.53612
##$XGAIN= (0..3)
0 0 0 0
##$XL= 0
##$YL= 0
##$YMAX_a= 33585471
##$YMIN_a= -29153854
##$ZGOPTNS= <>
##$ZL1= 120
##$ZL2= 120
##$ZL3= 120
##$ZL4= 120
##$ABSF1= 10
##$ABSF2= 0
##$ABSG= 5
##$ABSL= 3
##$ALPHA= 0
##$AQORDER= 0
##$ASSFAC= 0
##$ASSFACI= 0
##$ASSFACX= 0
##$ASSWID= 0
##$AUNMP= <proc_1H_AID>
##$AXLEFT= 0
##$AXNAME= <>
##$AXNUC= <off>
##$AXRIGHT= 0
##$AXTYPE= 0
##$AXUNIT= <>
##$AZFE= 0.1
##$AZFW= 0.1
##$BCFW= 1
##$BC_mod= 2
##$BYTORDP= 0
##$COROFFS= 0
##$CY= 12.5
##$DATMOD= 1
##$DC= 2
##$DFILT= <>
##$DTYPP= 0
##$F1P= 9.9967504570787
##$F2P= -9.53364507338961e-007
##$FCOR= 1
##$FTSIZE= 65536
##$FT_mod= 4
##$GAMMA= 1
##$GB= 0
##$INTBC= 1
##$INTSCL= 1
##$ISEN= 128
##$LB= 1
##$LEV0= 0
##$LPBIN= 0
##$MAXI= 10000
##$MC2= 0
##$MEAN= 0
##$ME_mod= 0
##$MI= 0.02
##$NCOEF= 0
##$NC_proc= 0
##$NLEV= 6
##$NOISF1= 8.174992
##$NOISF2= 6.675002
##$NSP= 1
##$NTH_PI= 0
##$NZP= 0
##$OFFSET= 12.28285
##$PC= 1
##$PHC0= -15.54365
##$PHC1= -12.18116
##$PH_mod= 0
##$PKNL= yes
##$PPARMOD= 0
##$PPDIAG= 0
##$PPIPTYP= 0
##$PPMPNUM= 100
##$PPRESOL= 1
##$PSCAL= 0
##$PSIGN= 0
##$PYNMP= <proc.py>
##$REVERSE= no
##$SF= 400.129461838569
##$SI= 65536
##$SIGF1= 5.6
##$SIGF2= 5.2
##$SINO= 400
##$SIOLD= 65536
##$SPECTYP= <>
##$SREGLST= <1H.D2O>
##$SSB= 2
##$STSI= 0
##$STSR= 0
##$SW_p= 4990.01996007983
##$SYMM= 0
##$S_DEV= 0
##$TDeff= 16244
##$TDoff= 0
##$TI= <>
##$TILT= no
##$TM1= 0
##$TM2= 0
##$TOPLEV= 0
##$USERP1= <user>
##$USERP2= <user>
##$USERP3= <user>
##$USERP4= <user>
##$USERP5= <user>
##$WDW= 4
##$XDIM= 8192
##$YMAX_p= 0
##$YMIN_p= 0
##$CURPLOT= <\\rik006s\net8_hp>
##$CURPRIN= <$\\rik006s\net8_hp>
##$DFORMAT= <normdp>
##$LAYOUT= <+/1d_h.xwp>
##$LFORMAT= <normlp>
##$PFORMAT= <normpl>
##$SURQMSG= 1
$$ End of Bruker specific parameters
$$ ---------------------------------
##NTUPLES= NMR FID
##VAR_NAME=  TIME,          FID/REAL,        FID/IMAG
##SYMBOL=    X,             R,               I
##VAR_TYPE=  INDEPENDENT,   DEPENDENT,       DEPENDENT
##VAR_FORM=  AFFN,          ASDF,            ASDF
##VAR_DIM=   8122,          8122,            8122
##UNITS=     SECONDS,       ARBITRARY UNITS, ARBITRARY UNITS
##FACTOR=    0.0002004,     1,               1
##FIRST=     0,             22972483,        -9591161
##LAST=      1.6274484,     3853625,         2828791
##MIN=       0,             -29153854,       -29153854
##MAX=       1.6274484,     31743971,        31743971
$$ Real data points
##PAGE= N=1
##DATA TABLE= (X++(R..R)), XYDATA
0 22972483
1 31743971
2 25368428
3 27768497
4 28578773
5 29467854
6 25897321
7 27288227
8 29709763
9 30035884
10 29217956
11 27684557
12 27871697
13 30585974
14 28372675
15 27694262
16 27731903
17 28557664
18 29117568
19 26725485
20 26042222
21 28917947
22 28858780
23 29013116
24 27394429
25 27778413
26 29519792
27 27636152
28 26237236
29 27165968
30 27333396
31 28823312
32 27000138
33 26514554
34 28395055
35 28270744
36 27653198
37 26315413
38 25753646
39 28439034
40 27252466
41 26087458
42 26719198
43 27060115
44 27885043
45 26286570
46 25098454
47 27595870
48 27495602
49 27061328
50 25862230
51 25357072
52 27741756
53 27022664
54 24919263
55 25424985
56 25812265
57 27729300
58 26310783
59 23985022
60 25854570
61 27069444
62 26822488
63 25623126
64 23831680
65 26438578
66 26554999
67 25070635
68 24838757
69 24673837
70 25839301
71 25656391
72 23745497
73 25414839
74 25865010
75 25302220
76 24626638
77 23264698
78 25526309
79 26305471
80 23923488
81 23621438
82 23689070
83 25501197
84 25426116
85 22300270
86 23130173
87 24632596
88 24685033
89 24328673
90 22540394
91 24379185
92 25582420
93 23309927
94 22710861
95 22503629
96 23907123
97 24887161
98 22142584
99 22248075
100 23462698
101 23779671
102 23966019
103 22029574
104 22969557
105 24668026
106 22535560
107 21648281
108 21376391
109 22562316
110 23602417
111 20798143
112 20802757
113 23138267
114 23777730
115 23586548
116 20719957
117 20747115
118 23169571
119 22073839
120 20973213
121 20226290
122 21092840
123 23459720
124 21468795
125 20261412
126 21366956
127 21780524
128 22373143
129 20374314
130 19871607
131 22265916
132 21193664
133 19949370
134 19336354
135 19877037
136 22348495
137 20916003
138 19416161
139 20696532
140 21112575
141 21624033
142 19260416
143 17708349
144 20474113
145 20816880
146 19698877
147 18654872
148 18427731
149 21071670
150 20087135
151 17965591
152 19098593
153 19884659
154 20775469
155 19056126
156 16812436
157 18998495
158 19666948
159 18900842
160 17963809
161 17049230
162 19663417
163 19909538
164 17532175
165 17675176
166 17970282
167 19284552
168 18466768
169 15806603
170 17525926
171 18798099
172 18098564
173 17092876
174 15630198
175 18004043
176 19052022
177 16811375
178 16609828
179 16641504
180 17787152
181 17955063
182 15357483
183 16123248
184 17101088
185 16713004
186 16584516
187 15264949
188 16848118
189 18022512
190 15632427
191 15202316
192 15386938
193 16579984
194 17142718
195 14507360
196 14964909
197 16585279
198 16206164
199 15698591
200 13765098
201 14875342
202 16827674
203 14972024
204 14296177
205 14370286
206 15290678
207 16463972
208 13884280
209 13387430
210 14924067
211 15000209
212 15024924
213 13088192
214 13281746
215 15475034
216 14055678
217 13332684
218 13413171
219 13898154
220 15211008
221 13162954
222 12396108
223 13873574
224 13584387
225 13540618
226 11964073
227 11946006
228 14588700
229 13600199
230 12271574
231 12179140
232 12681654
233 14392272
234 12252046
235 10567992
236 12313220
237 12776268
238 12870387
239 11188941
240 10384783
241 13160905
242 12881289
243 11507093
244 11145169
245 11053921
246 12925458
247 11658663
248  9466337
249 10731898
250 11405144
251 12035460
252 10718313
253  9121896
254 11643419
255 12088816
256 10515045
257  9801699
258  9419035
259 11577164
260 11216040
261  8929929
262  9784200
263 10222930
264 10586491
265  9750939
266  7934412
267 10121217
268 11059778
269  9690066
270  8953412
271  8162736
272 10102736
273 10328700
274  7582543
275  7972471
276  8972080
277  9952008
278  9494574
279  6988215
280  8397024
281  9814085
282  8546824
283  7783638
284  6799819
285  8642184
286  9797715
287  7104150
288  6608805
289  7372412
290  8537258
291  8901744
292  6197445
293  6750126
294  8620970
295  7955082
296  7204171
297  5633786
298  6618110
299  8399750
300  6366882
301  5801054
302  6441228
303  7269129
304  7940250
305  5366591
306  5198713
307  7127546
308  6620130
309  6118169
310  4692829
311  5363555
312  7688539
313  5978307
314  4631567
315  4869497
316  5575154
317  6819914
318  4559257
319  3796964
320  5898587
321  5866801
322  5445442
323  3876073
324  3710174
325  6228466
326  5190374
327  3639322
328  3619099
329  4132470
330  5798468
331  4087123
332  2543786
333  4334799
334  4683721
335  4746744
336  3426473
337  2390393
338  4515847
339  4053927
340  2660912
341  2719914
342  2824587
343  4494531
344  3368103
345  1574017
346  3188536
347  3580866
348  3475218
349  2428595
350  1146496
351  3236781
352  3193416
353  1592164
354  1552692
355  1616144
356  3402282
357  2892007
358   607209
359  1785892
360  2439529
361  2356754
362  1397402
363  -234226
364  1885113
365  2710013
366   992825
367   530962
368   203786
369  1942947
370  2178647
371  -318329
372   218280
373  1083077
374  1362504
375   983123
376 -1057027
377   285030
378  1449085
379   -78199
380  -494633
381  -888419
382   541614
383  1325226
384 -1079400
385  -867854
386   124104
387   269982
388   -59628
389 -2268347
390 -1257781
391   592938
392  -702891
393 -1405812
394 -1963136
395  -711324
396   555163
397 -1906685
398 -2396451
399 -1209247
400  -669690
401  -595512
402 -3044277
403 -2823761
404  -652148
405 -1501323
406 -2288511
407 -3092427
408 -2213219
409  -181546
410 -2140318
411 -3435371
412 -2811103
413 -2291535
414 -1542239
415 -3627798
416 -4109695
417 -1792108
418 -2177841
419 -2898379
420 -3844687
421 -3656685
422 -1665945
423 -3174357
424 -4560691
425 -3710342
426 -3175219
427 -2245804
428 -4162430
429 -5440072
430 -3227449
431 -3076633
432 -3777218
433 -4878282
434 -5184068
435 -2756274
436 -3515230
437 -5376412
438 -4926783
439 -4401653
440 -3207411
441 -4710313
442 -6627067
443 -4623352
444 -3965447
445 -4556968
446 -5690193
447 -6558552
448 -4130045
449 -3920900
450 -5920300
451 -6046933
452 -5878814
453 -4433829
454 -5118417
455 -7456082
456 -6098546
457 -5058517
458 -5271520
459 -6102681
460 -7556861
461 -5613799
462 -4831751
463 -6679816
464 -6996019
465 -7025560
466 -5687578
467 -5665988
468 -8095933
469 -7362627
470 -6269174
471 -6274593
472 -6656331
473 -8259179
474 -6833220
475 -5745013
476 -7714268
477 -8216247
478 -8100176
479 -6680939
480 -6249473
481 -8813469
482 -8510274
483 -7133207
484 -7085449
485 -7425776
486 -9410706
487 -8510999
488 -6623868
489 -7843198
490 -8591890
491 -9198772
492 -8332498
493 -7058598
494 -9165645
495 -9569536
496 -8551967
497 -8408385
498 -8091070
499 -9715728
500 -9417416
501 -7550371
502 -8755827
503 -9534522
504 -9903393
505 -9351622
506 -8136115
507 -10144476
508 -10652160
509 -9161877
510 -9036253
511 -8904386
512 -10592228
513 -10709608
514 -8495489
515 -9319169
516 -10430889
517 -10997713
518 -10594178
519 -8721257
520 -10349706
521 -11792555
522 -10583555
523 -9956858
524 -9304914
525 -10935800
526 -12014876
527 -9886012
528 -10034733
529 -11073891
530 -11718778
531 -11774354
532 -9767887
533 -10659380
534 -12338949
535 -11384967
536 -10957034
537 -10341571
538 -11628843
539 -13078164
540 -10979163
541 -10561132
542 -11680767
543 -12467589
544 -12824633
545 -10703672
546 -10986275
547 -13014437
548 -12496364
549 -12066348
550 -11303298
551 -12011317
552 -13782926
553 -12181772
554 -11441509
555 -12279476
556 -12915927
557 -13702786
558 -11932812
559 -11728521
560 -13963849
561 -13630136
562 -12736177
563 -11699130
564 -12332499
565 -14705939
566 -13366595
567 -12018388
568 -12913451
569 -13828627
570 -14952115
571 -13127676
572 -11957462
573 -14039116
574 -14429865
575 -14034406
576 -12885014
577 -12517303
578 -15006280
579 -14718904
580 -13257522
581 -13461592
582 -13905339
583 -15510112
584 -14558486
585 -12920968
586 -14562541
587 -15005703
588 -14641551
589 -13842032
590 -13340463
591 -15672012
592 -15566867
593 -13866955
594 -14239845
595 -14781070
596 -16231298
597 -15372181
598 -13218305
599 -14821356
600 -16182588
601 -16169698
602 -14984883
603 -13374642
604 -15551017
605 -16714699
606 -15202836
607 -14752610
608 -14718984
609 -16548981
610 -16945677
611 -14612096
612 -15161409
613 -16270020
614 -16558271
615 -16142020
616 -14423511
617 -15756136
618 -17084858
619 -15908198
620 -15724591
621 -15594528
622 -16949862
623 -17700523
624 -15460342
625 -15553812
626 -16712799
627 -17043456
628 -16949365
629 -15246122
630 -16192745
631 -17861746
632 -16822170
633 -16470665
634 -16174923
635 -17177879
636 -18486026
637 -16588153
638 -16152581
639 -17015006
640 -17334450
641 -17779633
642 -16288859
643 -16678274
644 -18485887
645 -17605429
646 -17148087
647 -16912785
648 -17638241
649 -18960062
650 -17078084
651 -16556137
652 -17945925
653 -18220763
654 -18398142
655 -16852352
656 -16969938
657 -19156456
658 -18591005
659 -17845080
660 -17300282
661 -17646282
662 -19587862
663 -18401769
664 -17209883
665 -18095810
666 -18567936
667 -19297916
668 -17873529
669 -17097219
670 -19242510
671 -19159097
672 -18389450
673 -17994115
674 -18289218
675 -20305286
676 -19208091
677 -17559302
678 -18526038
679 -19062109
680 -19723806
681 -18488787
682 -17380104
683 -19697725
684 -20308456
685 -19388083
686 -18431611
687 -17995899
688 -20330066
689 -20269610
690 -18310569
691 -18668417
692 -19297173
693 -20469848
694 -19798162
695 -17955660
696 -19472026
697 -20423013
698 -20055780
699 -19508949
700 -18637600
701 -20393991
702 -20803164
703 -18947047
704 -19158314
705 -19674871
706 -20713843
707 -20384520
708 -18419674
709 -19847619
710 -21265837
711 -20676501
712 -19843337
713 -18750440
714 -20582499
715 -21675444
716 -19697852
717 -19391691
718 -19960018
719 -21312896
720 -21623214
721 -19188846
722 -19495458
723 -21068497
724 -21283307
725 -21039628
726 -19445199
727 -20366023
728 -22090417
729 -20716170
730 -20052150
731 -20044625
732 -21065185
733 -22036969
734 -20040949
735 -20000721
736 -21549689
737 -21665245
738 -21569477
739 -20099956
740 -20593836
741 -22328353
742 -21053526
743 -20341229
744 -20445086
745 -21247108
746 -22579751
747 -20847427
748 -20255527
749 -21677861
750 -21957134
751 -22071295
752 -20561046
753 -20458541
754 -22582555
755 -21853921
756 -20792991
757 -20641848
758 -21313488
759 -23018128
760 -21560312
761 -20443047
762 -21888492
763 -22282091
764 -22389864
765 -20971199
766 -20442502
767 -22759813
768 -22643997
769 -21452020
770 -20898101
771 -21139270
772 -23283798
773 -22556352
774 -20804479
775 -21649668
776 -22306936
777 -23021755
778 -21987431
779 -20634472
780 -22439005
781 -22866046
782 -22137733
783 -21771515
784 -21314971
785 -22916157
786 -22818782
787 -21337493
788 -22126644
789 -22561083
790 -23073732
791 -22445977
792 -21035031
793 -22670296
794 -23257417
795 -22233905
796 -21943353
797 -21692809
798 -23346739
799 -23438163
800 -21492986
801 -22034878
802 -22777981
803 -23346899
804 -22907785
805 -21120360
806 -22414330
807 -23557361
808 -22817933
809 -22401630
810 -21661823
811 -23117533
812 -24034953
813 -22177711
814 -22097232
815 -22680066
816 -23400898
817 -23445055
818 -21498827
819 -22320445
820 -23766604
821 -23040189
822 -22669611
823 -21976283
824 -23118501
825 -24234825
826 -22389296
827 -22123915
828 -22815724
829 -23471769
830 -23828845
831 -21853140
832 -22164741
833 -23927422
834 -23523105
835 -22966937
836 -21884631
837 -22717536
838 -24509986
839 -22968337
840 -22114249
841 -22688903
842 -23576200
843 -24420864
844 -22359114
845 -21838690
846 -23725579
847 -23777376
848 -23314848
849 -22031814
850 -22372775
851 -24628980
852 -23685301
853 -22487120
854 -22710834
855 -23329928
856 -24567131
857 -22935261
858 -21782152
859 -23423272
860 -23859605
861 -23774479
862 -22618307
863 -22242545
864 -24431726
865 -24018029
866 -22670618
867 -22594377
868 -22943513
869 -24477651
870 -23540583
871 -22061180
872 -23420920
873 -23976754
874 -23961551
875 -22898262
876 -22043987
877 -24127000
878 -24261611
879 -22855965
880 -22682335
881 -22839255
882 -24386135
883 -23828949
884 -21947181
885 -23062373
886 -23971392
887 -24187148
888 -23311083
889 -21922197
890 -23728752
891 -24489015
892 -23201357
893 -22755307
894 -22455845
895 -24039043
896 -24412213
897 -22477369
898 -22844561
899 -23584571
900 -24042911
901 -23664166
902 -21936297
903 -23194968
904 -24360636
905 -23358798
906 -23056726
907 -22654214
908 -23823467
909 -24371359
910 -22431704
911 -22604879
912 -23425442
913 -23849136
914 -23882861
915 -22191655
916 -23039558
917 -24421755
918 -23454453
919 -22969344
920 -22408214
921 -23432071
922 -24541623
923 -22696636
924 -22391635
925 -23252070
926 -23828402
927 -24101782
928 -22266908
929 -22515260
930 -24235247
931 -23639606
932 -23151564
933 -22425402
934 -23024756
935 -24516892
936 -23051347
937 -22359959
938 -23026844
939 -23424404
940 -23988899
941 -22434768
942 -22274416
943 -23987705
944 -23507269
945 -22995892
946 -22430184
947 -22748848
948 -24391304
949 -23180274
950 -22213740
951 -22906782
952 -23294861
953 -23949796
954 -22476840
955 -21820902
956 -23727771
957 -23635384
958 -22961542
959 -22223535
960 -22280032
961 -24232846
962 -23394667
963 -21917945
964 -22425107
965 -22990915
966 -23979427
967 -22747217
968 -21429098
969 -23205621
970 -23691839
971 -23144036
972 -22242866
973 -21656949
974 -23594063
975 -23517426
976 -22004676
977 -22247164
978 -22636563
979 -23792362
980 -23050343
981 -21266271
982 -22555448
983 -23286108
984 -22989442
985 -22314679
986 -21409949
987 -23179845
988 -23612466
989 -21985897
990 -21917312
991 -22192684
992 -23415152
993 -23151886
994 -21146717
995 -22119260
996 -23167059
997 -22957794
998 -22266380
999 -20972926
1000 -22557323
1001 -23598525
1002 -21985714
1003 -21552291
1004 -21652673
1005 -22958408
1006 -23304336
1007 -21104762
1008 -21420768
1009 -22664025
1010 -22876381
1011 -22518411
1012 -20818154
1013 -21786028
1014 -23322032
1015 -22045145
1016 -21363959
1017 -21133691
1018 -22232050
1019 -23225562
1020 -21332269
1021 -21125785
1022 -22164492
1023 -22377420
1024 -22410434
1025 -20725926
1026 -21042347
1027 -22762273
1028 -21925941
1029 -21292796
1030 -20985496
1031 -21733785
1032 -23055556
1033 -21374926
1034 -20716342
1035 -21692993
1036 -21890592
1037 -22083769
1038 -20599779
1039 -20531766
1040 -22441901
1041 -21878323
1042 -21080125
1043 -20635990
1044 -21099413
1045 -22687822
1046 -21300362
1047 -20115430
1048 -21029704
1049 -21520928
1050 -22108604
1051 -20740802
1052 -19938352
1053 -21760088
1054 -21741236
1055 -21032862
1056 -20414939
1057 -20289229
1058 -21999364
1059 -21315096
1060 -20019885
1061 -20661521
1062 -20956741
1063 -21592164
1064 -20624108
1065 -19480972
1066 -21099820
1067 -21312678
1068 -20682595
1069 -20254628
1070 -19906367
1071 -21447639
1072 -21045849
1073 -19560876
1074 -20226414
1075 -20626060
1076 -21215563
1077 -20371968
1078 -18878618
1079 -20403734
1080 -21026395
1081 -20315495
1082 -19773863
1083 -19214690
1084 -20951604
1085 -21173651
1086 -19381029
1087 -19558132
1088 -19944417
1089 -20693483
1090 -20264836
1091 -18474026
1092 -19624841
1093 -20647831
1094 -20200581
1095 -19762842
1096 -18767260
1097 -20064060
1098 -20777742
1099 -19038989
1100 -18892164
1101 -19273475
1102 -20161589
1103 -20257479
1104 -18338110
1105 -18996566
1106 -20093074
1107 -19582399
1108 -19261282
1109 -18294916
1110 -19360441
1111 -20473600
1112 -18845359
1113 -18410021
1114 -18716749
1115 -19517572
1116 -19937638
1117 -17939572
1118 -18126539
1119 -19574877
1120 -19345863
1121 -18967448
1122 -17739254
1123 -18428060
1124 -20065131
1125 -18736997
1126 -17919621
1127 -18056306
1128 -18802337
1129 -19683929
1130 -17829043
1131 -17390992
1132 -18868800
1133 -18923945
1134 -18718361
1135 -17355705
1136 -17454340
1137 -19425427
1138 -18657633
1139 -17586482
1140 -17397541
1141 -17894982
1142 -19222170
1143 -17727734
1144 -16696889
1145 -18033484
1146 -18385724
1147 -18459053
1148 -17217812
1149 -16672770
1150 -18507611
1151 -18117439
1152 -17072697
1153 -16888630
1154 -17164439
1155 -18640056
1156 -17601726
1157 -16228523
1158 -17386126
1159 -17816430
1160 -17928345
1161 -16730578
1162 -15777781
1163 -17685297
1164 -17864922
1165 -16727780
1166 -16312599
1167 -16287339
1168 -17993034
1169 -17520648
1170 -15649318
1171 -16305130
1172 -16971141
1173 -17544378
1174 -16738572
1175 -15181398
1176 -16700556
1177 -17383484
1178 -16479866
1179 -15970115
1180 -15421398
1181 -16845448
1182 -17031540
1183 -15403787
1184 -15845406
1185 -16281464
1186 -16695775
1187 -16375016
1188 -14856913
1189 -16014587
1190 -16817762
1191 -15860162
1192 -15456351
1193 -14878768
1194 -16096462
1195 -16615816
1196 -14834856
1197 -14948223
1198 -15581410
1199 -16164566
1200 -16110252
1201 -14260705
1202 -14951268
1203 -16191612
1204 -15433890
1205 -14861633
1206 -14064172
1207 -15137961
1208 -16277908
1209 -14610139
1210 -14284726
1211 -14806487
1212 -15342636
1213 -15585882
1214 -13723391
1215 -13877196
1216 -15302552
1217 -14886432
1218 -14583649
1219 -13722605
1220 -14241735
1221 -15589908
1222 -14271742
1223 -13641200
1224 -13939517
1225 -14340930
1226 -15009588
1227 -13391665
1228 -13097554
1229 -14657133
1230 -14424426
1231 -14007756
1232 -13063435
1233 -13313040
1234 -14964974
1235 -13845588
1236 -12890831
1237 -13197608
1238 -13568187
1239 -14499411
1240 -13136459
1241 -12351556
1242 -13782932
1243 -13699123
1244 -13361853
1245 -12540206
1246 -12447220
1247 -14168033
1248 -13379931
1249 -12212948
1250 -12521271
1251 -12850533
1252 -13898560
1253 -12699913
1254 -11429568
1255 -12828174
1256 -13198288
1257 -12951007
1258 -11971285
1259 -11269591
1260 -13099897
1261 -13029550
1262 -11829319
1263 -11881129
1264 -11976789
1265 -13074533
1266 -12304842
1267 -10726290
1268 -11924989
1269 -12422258
1270 -12169308
1271 -11429185
1272 -10627340
1273 -12379042
1274 -12579784
1275 -11083745
1276 -10913250
1277 -11010519
1278 -12280032
1279 -11980782
1280 -10026712
1281 -10857413
1282 -11844846
1283 -11909604
1284 -11095625
1285 -9549736
1286 -11027998
1287 -12084358
1288 -10743801
1289 -10117658
1290 -9899639
1291 -11336797
1292 -11885083
1293 -9798408
1294 -9786931
1295 -10606356
1296 -11011503
1297 -10852018
1298 -9148971
1299 -9862145
1300 -11150914
1301 -10267694
1302 -9786978
1303 -9230426
1304 -10077819
1305 -11013091
1306 -9352233
1307 -9126997
1308 -9813654
1309 -10080455
1310 -10219043
1311 -8624443
1312 -8898643
1313 -10365173
1314 -9660408
1315 -9170371
1316 -8655314
1317 -9248937
1318 -10340617
1319 -8697286
1320 -8134773
1321 -8962757
1322 -9316324
1323 -9633888
1324 -8064163
1325 -7965136
1326 -9673036
1327 -9160781
1328 -8428168
1329 -7728835
1330 -8105059
1331 -9642472
1332 -8388375
1333 -7398947
1334 -8045313
1335 -8437765
1336 -9120889
1337 -7730500
1338 -6903767
1339 -8413635
1340 -8333783
1341 -7862384
1342 -7204183
1343 -7144030
1344 -8802463
1345 -8000869
1346 -6768265
1347 -7200384
1348 -7490161
1349 -8279895
1350 -7176328
1351 -5980476
1352 -7477034
1353 -7745005
1354 -7279577
1355 -6638118
1356 -6248423
1357 -7827127
1358 -7403300
1359 -6037689
1360 -6390674
1361 -6540881
1362 -7327741
1363 -6695772
1364 -5344266
1365 -6586863
1366 -7057158
1367 -6601790
1368 -5932356
1369 -5179760
1370 -6817700
1371 -7067889
1372 -5462084
1373 -5384602
1374 -5556000
1375 -6544252
1376 -6293011
1377 -4548886
1378 -5445342
1379 -6285892
1380 -6033536
1381 -5518623
1382 -4402790
1383 -5561443
1384 -6206274
1385 -4837373
1386 -4756839
1387 -4800150
1388 -5630179
1389 -5829149
1390 -4092582
1391 -4539500
1392 -5371252
1393 -5056253
1394 -4715232
1395 -3603074
1396 -4586729
1397 -5607061
1398 -4284538
1399 -3980188
1400 -4045162
1401 -4769735
1402 -5168995
1403 -3245496
1404 -3344750
1405 -4592674
1406 -4620420
1407 -4299907
1408 -2868064
1409 -3444153
1410 -4919470
1411 -3771918
1412 -3079621
1413 -2937011
1414 -3683843
1415 -4644486
1416 -2947908
1417 -2510471
1418 -3617717
1419 -3702802
1420 -3652073
1421 -2329530
1422 -2364614
1423 -3923673
1424 -3173362
1425 -2468821
1426 -2203140
1427 -2619516
1428 -3894089
1429 -2456479
1430 -1563784
1431 -2680608
1432 -3009818
1433 -3087279
1434 -1696680
1435 -1272395
1436 -3042753
1437 -2660538
1438 -1729184
1439 -1330079
1440 -1607613
1441 -3182897
1442 -2118088
1443  -734232
1444 -1607627
1445 -2079221
1446 -2460296
1447 -1280990
1448  -280273
1449 -1887720
1450 -2098173
1451 -1355189
1452  -768165
1453  -459355
1454 -2077067
1455 -1720649
1456   -70739
1457  -518354
1458 -1054171
1459 -1728681
1460  -932836
1461   487136
1462  -873786
1463 -1373558
1464  -665922
1465  -101030
1466   476942
1467  -994077
1468 -1210521
1469   370356
1470   216200
1471   -96827
1472  -737203
1473  -411670
1474  1158568
1475   231456
1476  -510688
1477    75885
1478   461543
1479  1184953
1480   -61575
1481  -614015
1482  1001271
1483  1050806
1484   712791
1485   123005
1486   203705
1487  1946163
1488  1317125
1489   227900
1490   610803
1491  1029732
1492  2046731
1493  1094000
1494   -34725
1495  1379332
1496  1841791
1497  1735635
1498  1149367
1499   763005
1500  2435569
1501  2262820
1502  1102574
1503  1367558
1504  1539270
1505  2530664
1506  2138123
1507  1014820
1508  2144086
1509  2525312
1510  2405159
1511  2063754
1512  1384144
1513  2860395
1514  3088630
1515  1882259
1516  2098924
1517  2378119
1518  3386473
1519  3100649
1520  1610814
1521  2643077
1522  3400036
1523  3186697
1524  2756707
1525  1932836
1526  3424307
1527  4167832
1528  2886272
1529  2782632
1530  2918918
1531  3943763
1532  4145117
1533  2499506
1534  3014783
1535  3976420
1536  4092604
1537  3942524
1538  2785722
1539  3770390
1540  4914528
1541  3805046
1542  3469574
1543  3480393
1544  4379485
1545  4987308
1546  3398546
1547  3630518
1548  4731919
1549  4850123
1550  4787527
1551  3579813
1552  4217041
1553  5650605
1554  4722066
1555  4207201
1556  4149768
1557  4945065
1558  5873713
1559  4315239
1560  4070347
1561  5304285
1562  5647124
1563  5707991
1564  4365678
1565  4557285
1566  6287331
1567  5694580
1568  4947482
1569  4678065
1570  5327177
1571  6783137
1572  5574407
1573  4749981
1574  5684998
1575  6152342
1576  6538614
1577  5285543
1578  4885048
1579  6704482
1580  6683409
1581  6005214
1582  5522297
1583  5736922
1584  7321826
1585  6518257
1586  5382877
1587  6174008
1588  6701974
1589  7368769
1590  6456364
1591  5642341
1592  7174048
1593  7359651
1594  6784996
1595  6311493
1596  6115883
1597  7720472
1598  7502824
1599  6282847
1600  6804038
1601  7312758
1602  8091594
1603  7376192
1604  6112599
1605  7546463
1606  8151189
1607  7557949
1608  7036653
1609  6637987
1610  8256851
1611  8499193
1612  7111547
1613  7296652
1614  7716304
1615  8660207
1616  8454803
1617  6900999
1618  7731141
1619  8575906
1620  8386219
1621  8081216
1622  7274785
1623  8514338
1624  9255511
1625  8019947
1626  7990587
1627  8214910
1628  8968950
1629  9140474
1630  7711600
1631  8365376
1632  9283693
1633  9001425
1634  8832507
1635  8044562
1636  8938833
1637  9868145
1638  8680462
1639  8527932
1640  8821478
1641  9552239
1642  9961963
1643  8429186
1644  8748549
1645  9963863
1646  9786326
1647  9502241
1648  8534870
1649  9214278
1650 10554202
1651  9585796
1652  9189097
1653  9394028
1654 10017970
1655 10794874
1656  9370113
1657  9121733
1658 10261251
1659 10306746
1660 10291143
1661  9349826
1662  9569466
1663 11098010
1664 10456718
1665  9913102
1666  9976863
1667 10412194
1668 11378194
1669 10159019
1670  9601886
1671 10764062
1672 10898877
1673 10908080
1674 10088561
1675 10054545
1676 11639009
1677 11170329
1678 10428329
1679 10491491
1680 10820763
1681 11970583
1682 10985680
1683 10028916
1684 11142923
1685 11578983
1686 11718785
1687 10815708
1688 10335865
1689 12051154
1690 12063649
1691 11107594
1692 10862140
1693 11046000
1694 12481636
1695 12001867
1696 10736311
1697 11556352
1698 12071838
1699 12334891
1700 11615529
1701 10687019
1702 12181162
1703 12658793
1704 11873079
1705 11599765
1706 11493656
1707 12878677
1708 12842969
1709 11334483
1710 11794115
1711 12402297
1712 12841035
1713 12389712
1714 11226419
1715 12511114
1716 13318780
1717 12550714
1718 12218164
1719 11907435
1720 13095230
1721 13450812
1722 11923574
1723 12129767
1724 12825239
1725 13420703
1726 13253407
1727 11794163
1728 12649940
1729 13867249
1730 13293886
1731 12812261
1732 12244001
1733 13335621
1734 14227224
1735 12728888
1736 12443999
1737 13044595
1738 13787067
1739 14103899
1740 12565392
1741 12791078
1742 14062344
1743 13849999
1744 13578998
1745 12796260
1746 13397423
1747 14643958
1748 13583182
1749 13120262
1750 13470033
1751 13991627
1752 14567888
1753 13245940
1754 13134350
1755 14405270
1756 14265657
1757 14043948
1758 13374166
1759 13755541
1760 15140024
1761 14243561
1762 13522470
1763 13779349
1764 14237186
1765 15057401
1766 13870036
1767 13347391
1768 14712506
1769 14949872
1770 14765682
1771 13890474
1772 13773641
1773 15322691
1774 14881359
1775 14045282
1776 14151570
1777 14433373
1778 15484200
1779 14748425
1780 13908192
1781 14937388
1782 15163364
1783 15149951
1784 14503080
1785 14083228
1786 15526779
1787 15415705
1788 14550563
1789 14678492
1790 14841997
1791 15811018
1792 15293845
1793 14212777
1794 15202122
1795 15597074
1796 15528033
1797 14998244
1798 14363468
1799 15752902
1800 15951574
1801 14972959
1802 15005204
1803 15166684
1804 16158979
1805 15893024
1806 14567107
1807 15328819
1808 15936197
1809 15963672
1810 15522426
1811 14646914
1812 15905853
1813 16539651
1814 15484524
1815 15231748
1816 15234426
1817 16323608
1818 16519289
1819 15030097
1820 15435471
1821 16246662
1822 16467351
1823 16221423
1824 15017055
1825 15831281
1826 16775820
1827 15958132
1828 15642686
1829 15476659
1830 16384504
1831 17008102
1832 15648363
1833 15729999
1834 16461354
1835 16649558
1836 16608606
1837 15383505
1838 15897662
1839 17090573
1840 16419824
1841 16019879
1842 15798260
1843 16614961
1844 17490638
1845 16074542
1846 15729148
1847 16579015
1848 17009046
1849 17142599
1850 15768169
1851 15870432
1852 17371508
1853 17076428
1854 16484164
1855 15928900
1856 16482978
1857 17789416
1858 16721012
1859 15956074
1860 16553837
1861 17004887
1862 17520700
1863 16425270
1864 16017814
1865 17363893
1866 17344169
1867 16919452
1868 16328958
1869 16458563
1870 17856791
1871 17178744
1872 16227554
1873 16723271
1874 17201578
1875 17856791
1876 16892662
1877 16095316
1878 17407946
1879 17643698
1880 17187063
1881 16568185
1882 16425975
1883 17954328
1884 17749808
1885 16657155
1886 16896360
1887 17219248
1888 17960501
1889 17309448
1890 16183261
1891 17276027
1892 17841653
1893 17623934
1894 17070337
1895 16537091
1896 17891621
1897 18121127
1898 16975126
1899 16973087
1900 17164837
1901 18010271
1902 17840169
1903 16548231
1904 17262091
1905 17927501
1906 17866247
1907 17498969
1908 16696346
1909 17752545
1910 18292589
1911 17257017
1912 17156981
1913 17264461
1914 18031045
1915 18129334
1916 16834379
1917 17359084
1918 18073154
1919 17931985
1920 17695967
1921 16897820
1922 17743703
1923 18467290
1924 17454675
1925 17260829
1926 17385333
1927 18150737
1928 18536174
1929 17099274
1930 17195790
1931 18096913
1932 18174255
1933 17934929
1934 16858191
1935 17469521
1936 18702628
1937 17940372
1938 17467269
1939 17355633
1940 17974352
1941 18704488
1942 17424523
1943 17155978
1944 17967203
1945 18126482
1946 18207721
1947 17273338
1948 17435140
1949 18632762
1950 18071247
1951 17602407
1952 17450848
1953 17838089
1954 18709904
1955 17648295
1956 17178774
1957 18093260
1958 18319127
1959 18393401
1960 17390786
1961 17225950
1962 18587017
1963 18277140
1964 17658536
1965 17458905
1966 17756558
1967 18855770
1968 18026465
1969 17181982
1970 17948132
1971 18308659
1972 18507613
1973 17619926
1974 17116618
1975 18492600
1976 18509887
1977 17800011
1978 17464305
1979 17588493
1980 18849086
1981 18392294
1982 17246490
1983 17762134
1984 18173683
1985 18577770
1986 17903342
1987 16998237
1988 18181743
1989 18600837
1990 18049554
1991 17633791
1992 17424354
1993 18673115
1994 18607916
1995 17285452
1996 17521291
1997 18002810
1998 18565130
1999 18129488
2000 17007980
2001 18030843
2002 18681618
2003 18118692
2004 17651627
2005 17221838
2006 18365883
2007 18703801
2008 17444890
2009 17457234
2010 17865051
2011 18545973
2012 18444825
2013 17012002
2014 17522923
2015 18491379
2016 18293077
2017 17832283
2018 17058718
2019 17984286
2020 18808857
2021 17688538
2022 17400670
2023 17617751
2024 18195857
2025 18439094
2026 17170415
2027 17394400
2028 18301702
2029 18139472
2030 17939413
2031 17238467
2032 17750166
2033 18634880
2034 17679599
2035 17335697
2036 17533498
2037 18030322
2038 18452133
2039 17189709
2040 17119218
2041 18222464
2042 18213116
2043 17898996
2044 17066831
2045 17437307
2046 18646815
2047 17848997
2048 17173017
2049 17231050
2050 17705690
2051 18511286
2052 17435166
2053 16867858
2054 17883432
2055 18137718
2056 18023083
2057 17071121
2058 16925889
2059 18263178
2060 17910095
2061 17208756
2062 17127998
2063 17392892
2064 18359482
2065 17611322
2066 16760238
2067 17520319
2068 17763279
2069 17841099
2070 17155171
2071 16711499
2072 17909990
2073 17897009
2074 17258167
2075 17062753
2076 17025113
2077 17996526
2078 17566660
2079 16558527
2080 17219743
2081 17624123
2082 17764076
2083 17173210
2084 16534049
2085 17624862
2086 17684172
2087 16878181
2088 16811416
2089 16869323
2090 17798159
2091 17560504
2092 16396158
2093 16921533
2094 17415639
2095 17623161
2096 17140167
2097 16153986
2098 17086599
2099 17632443
2100 16944854
2101 16602923
2102 16387478
2103 17413862
2104 17667596
2105 16426309
2106 16586919
2107 17073012
2108 17334898
2109 17079769
2110 16027494
2111 16718403
2112 17354174
2113 16700897
2114 16446352
2115 16246276
2116 17079528
2117 17533734
2118 16299857
2119 16248079
2120 16745151
2121 17028977
2122 16919347
2123 15736062
2124 16205760
2125 17275836
2126 16813331
2127 16301065
2128 15825401
2129 16559657
2130 17395084
2131 16207385
2132 15795998
2133 16283973
2134 16710231
2135 16940443
2136 15752049
2137 15700231
2138 16783537
2139 16608783
2140 16204677
2141 15532407
2142 15910199
2143 17051445
2144 16212828
2145 15587456
2146 15947949
2147 16318156
2148 16684139
2149 15591248
2150 15233955
2151 16332526
2152 16333060
2153 16032076
2154 15416275
2155 15488626
2156 16657781
2157 16104820
2158 15319560
2159 15504502
2160 15795935
2161 16423703
2162 15527346
2163 14772615
2164 15801058
2165 16116681
2166 15838910
2167 15115747
2168 14955253
2169 16308389
2170 16024396
2171 15003824
2172 15060148
2173 15337990
2174 16061918
2175 15420891
2176 14440372
2177 15279077
2178 15745278
2179 15706800
2180 15105971
2181 14469750
2182 15613592
2183 15820302
2184 14874231
2185 14649983
2186 14744177
2187 15668377
2188 15468498
2189 14242068
2190 14715644
2191 15234060
2192 15276078
2193 14861812
2194 14088984
2195 15004657
2196 15434403
2197 14651452
2198 14515450
2199 14442994
2200 15099439
2201 15098284
2202 13900221
2203 14225180
2204 14795841
2205 14907211
2206 14635846
2207 13753387
2208 14499302
2209 15197048
2210 14370822
2211 13988545
2212 13849249
2213 14564696
2214 14915038
2215 13691478
2216 13694365
2217 14299780
2218 14478919
2219 14460537
2220 13491721
2221 13830755
2222 14662136
2223 14086364
2224 13693610
2225 13367223
2226 13861343
2227 14546282
2228 13491919
2229 13251063
2230 13871622
2231 14052613
2232 14075501
2233 13145186
2234 13287223
2235 14223308
2236 13679968
2237 13206030
2238 12919834
2239 13304903
2240 14149328
2241 13271364
2242 12852151
2243 13426645
2244 13613435
2245 13728926
2246 12745439
2247 12506691
2248 13629326
2249 13453540
2250 12917318
2251 12475042
2252 12737462
2253 13830933
2254 13082601
2255 12244530
2256 12716598
2257 13050688
2258 13349778
2259 12528154
2260 12026306
2261 13069771
2262 13091823
2263 12641694
2264 12173246
2265 12037261
2266 13087186
2267 12725572
2268 11846067
2269 12152175
2270 12495412
2271 12995937
2272 12345645
2273 11477797
2274 12355578
2275 12607632
2276 12191068
2277 11773325
2278 11552535
2279 12586530
2280 12409299
2281 11380193
2282 11622983
2283 11961885
2284 12454989
2285 11985184
2286 10949946
2287 11703613
2288 12209189
2289 11833887
2290 11288756
2291 10783215
2292 11861498
2293 12222284
2294 11134893
2295 11003921
2296 11289611
2297 11932886
2298 11741716
2299 10459121
2300 10875562
2301 11570727
2302 11431133
2303 11050259
2304 10310679
2305 11099553
2306 11806743
2307 10892080
2308 10510310
2309 10511465
2310 11117740
2311 11386407
2312 10173979
2313 10254842
2314 11001194
2315 10978727
2316 10686805
2317  9843581
2318 10352534
2319 11214829
2320 10404466
2321 10010735
2322 10036920
2323 10534055
2324 10972839
2325  9835260
2326  9615371
2327 10323178
2328 10416267
2329 10276568
2330  9355181
2331  9545332
2332 10638553
2333 10127552
2334  9544306
2335  9373004
2336  9814303
2337 10584676
2338  9578534
2339  8970552
2340  9598422
2341  9816869
2342  9862299
2343  9031058
2344  8872387
2345  9928862
2346  9649300
2347  9153397
2348  8936499
2349  9041546
2350  9868565
2351  9210629
2352  8473571
2353  8932348
2354  9130666
2355  9363307
2356  8697451
2357  8285914
2358  9298418
2359  9198923
2360  8602414
2361  8387012
2362  8389513
2363  9181398
2364  8674773
2365  7870536
2366  8404702
2367  8687066
2368  8878934
2369  8254497
2370  7573720
2371  8502833
2372  8671540
2373  8116783
2374  7828359
2375  7665258
2376  8573867
2377  8447252
2378  7436369
2379  7687185
2380  7991406
2381  8283364
2382  7826609
2383  6933059
2384  7751262
2385  8169609
2386  7663425
2387  7376000
2388  7067138
2389  7829554
2390  7931650
2391  6914568
2392  7000729
2393  7287765
2394  7631397
2395  7457236
2396  6454277
2397  7029501
2398  7614340
2399  7134084
2400  6807674
2401  6429282
2402  7171296
2403  7534984
2404  6390493
2405  6270038
2406  6630774
2407  7022706
2408  6997168
2409  5920936
2410  6273868
2411  7050430
2412  6688113
2413  6293856
2414  5722358
2415  6283197
2416  6988380
2417  6024590
2418  5655823
2419  5952646
2420  6444189
2421  6663576
2422  5463631
2423  5406980
2424  6293860
2425  6164154
2426  5793789
2427  5099916
2428  5435701
2429  6404322
2430  5715960
2431  5203549
2432  5286696
2433  5581861
2434  6032598
2435  5044192
2436  4700562
2437  5548203
2438  5607400
2439  5393287
2440  4691043
2441  4742869
2442  5783901
2443  5224401
2444  4475177
2445  4531671
2446  4891092
2447  5539997
2448  4671356
2449  3974796
2450  4792634
2451  5077453
2452  4957630
2453  4191537
2454  3848449
2455  4952544
2456  4846583
2457  4084062
2458  3905350
2459  4025215
2460  4876181
2461  4406629
2462  3467302
2463  3976628
2464  4306201
2465  4402250
2466  3817249
2467  3185726
2468  4130153
2469  4256333
2470  3561707
2471  3371670
2472  3362692
2473  4154757
2474  3964115
2475  2998472
2476  3343766
2477  3622375
2478  3707407
2479  3290574
2480  2529397
2481  3356401
2482  3767069
2483  3118506
2484  2842810
2485  2669440
2486  3390318
2487  3443177
2488  2348761
2489  2539438
2490  2949928
2491  3140869
2492  2906182
2493  2009942
2494  2586145
2495  3152742
2496  2551703
2497  2245064
2498  1957272
2499  2586632
2500  2950192
2501  1928328
2502  1900090
2503  2308184
2504  2527366
2505  2464044
2506  1445782
2507  1707955
2508  2428706
2509  2029992
2510  1757161
2511  1389231
2512  1807309
2513  2349739
2514  1473238
2515  1297165
2516  1630288
2517  1768144
2518  1854492
2519   978703
2520  1075425
2521  1837853
2522  1444782
2523  1117444
2524   774950
2525  1148622
2526  1837420
2527   952798
2528   524079
2529   930471
2530  1176633
2531  1331851
2532   396693
2533   246893
2534  1213999
2535  1064538
2536   664124
2537   138083
2538   270374
2539  1237975
2540   631004
2541   -81373
2542   105740
2543   391363
2544   849471
2545   112420
2546  -407956
2547   410545
2548   444704
2549   160558
2550  -353746
2551  -510843
2552   441099
2553   122620
2554  -616057
2555  -412914
2556  -170825
2557   285024
2558  -413685
2559 -1157985
2560  -349870
2561  -133625
2562  -419491
2563  -903690
2564 -1193456
2565  -200865
2566  -228198
2567 -1116226
2568 -1147669
2569  -981498
2570  -385317
2571  -776053
2572 -1735555
2573 -1131135
2574  -735201
2575  -891231
2576 -1337480
2577 -1889114
2578  -975913
2579  -679150
2580 -1597819
2581 -1836959
2582 -1727916
2583 -1013692
2584 -1131318
2585 -2275684
2586 -1949520
2587 -1423343
2588 -1406823
2589 -1706567
2590 -2461959
2591 -1834011
2592 -1290687
2593 -2020065
2594 -2342586
2595 -2447084
2596 -1860978
2597 -1588204
2598 -2632321
2599 -2553830
2600 -2054636
2601 -2007226
2602 -2179179
2603 -3023512
2604 -2638726
2605 -1921519
2606 -2517591
2607 -2839104
2608 -2977153
2609 -2476162
2610 -2053940
2611 -3111686
2612 -3312468
2613 -2743357
2614 -2585604
2615 -2645515
2616 -3555875
2617 -3407378
2618 -2475470
2619 -2836820
2620 -3290076
2621 -3636752
2622 -3350444
2623 -2646320
2624 -3439248
2625 -3882496
2626 -3460128
2627 -3283153
2628 -3087363
2629 -3845225
2630 -4053631
2631 -3228277
2632 -3464501
2633 -3820355
2634 -4111561
2635 -4002340
2636 -3236199
2637 -3858795
2638 -4458882
2639 -4059557
2640 -3877726
2641 -3652785
2642 -4349040
2643 -4726500
2644 -3829337
2645 -3918729
2646 -4370693
2647 -4663345
2648 -4676468
2649 -3841771
2650 -4246268
2651 -4987516
2652 -4667499
2653 -4479256
2654 -4180583
2655 -4750207
2656 -5387943
2657 -4585488
2658 -4423138
2659 -4801253
2660 -5131249
2661 -5351405
2662 -4483919
2663 -4584294
2664 -5435086
2665 -5330757
2666 -5159163
2667 -4786276
2668 -5137517
2669 -5895552
2670 -5183265
2671 -4871734
2672 -5257133
2673 -5559524
2674 -5908160
2675 -5195961
2676 -5131759
2677 -5998387
2678 -5910121
2679 -5697112
2680 -5288178
2681 -5432882
2682 -6358396
2683 -5902927
2684 -5458987
2685 -5765638
2686 -6051873
2687 -6502286
2688 -5834130
2689 -5495770
2690 -6408303
2691 -6489280
2692 -6260118
2693 -5816130
2694 -5850403
2695 -6922496
2696 -6650308
2697 -5956926
2698 -6111726
2699 -6440812
2700 -7109474
2701 -6571980
2702 -5874659
2703 -6662151
2704 -7026200
2705 -6965852
2706 -6503443
2707 -6177907
2708 -7201121
2709 -7288281
2710 -6632669
2711 -6656671
2712 -6803432
2713 -7478561
2714 -7238222
2715 -6418868
2716 -7006954
2717 -7434369
2718 -7490835
2719 -7193793
2720 -6692161
2721 -7559881
2722 -7859258
2723 -7167759
2724 -7062012
2725 -7174404
2726 -7926492
2727 -7919478
2728 -6966780
2729 -7382210
2730 -7960145
2731 -8033170
2732 -7738371
2733 -7048675
2734 -7785176
2735 -8370327
2736 -7803229
2737 -7621363
2738 -7574583
2739 -8269457
2740 -8609299
2741 -7670918
2742 -7719075
2743 -8183249
2744 -8388457
2745 -8358773
2746 -7625152
2747 -8067859
2748 -8821578
2749 -8404639
2750 -8171322
2751 -8003234
2752 -8537432
2753 -9077838
2754 -8198597
2755 -8098590
2756 -8628550
2757 -8844336
2758 -8909763
2759 -8172617
2760 -8375913
2761 -9188973
2762 -8890344
2763 -8660892
2764 -8451239
2765 -8813422
2766 -9522238
2767 -8819206
2768 -8504609
2769 -8991618
2770 -9252063
2771 -9454253
2772 -8722326
2773 -8667533
2774 -9573839
2775 -9429488
2776 -9132217
2777 -8830471
2778 -9055081
2779 -9967025
2780 -9461486
2781 -8937923
2782 -9325329
2783 -9623902
2784 -9978757
2785 -9327037
2786 -8949390
2787 -9778749
2788 -9858609
2789 -9669268
2790 -9380167
2791 -9362933
2792 -10277174
2793 -10040644
2794 -9432885
2795 -9683212
2796 -9852593
2797 -10238060
2798 -9826914
2799 -9388838
2800 -10181041
2801 -10324702
2802 -10116012
2803 -9912036
2804 -9720272
2805 -10523919
2806 -10452136
2807 -9771014
2808 -9996626
2809 -10251107
2810 -10691220
2811 -10352744
2812 -9671339
2813 -10420065
2814 -10815129
2815 -10556994
2816 -10253291
2817 -9954099
2818 -10798529
2819 -10970099
2820 -10226912
2821 -10319110
2822 -10528581
2823 -11001901
2824 -10911391
2825 -10098577
2826 -10585454
2827 -11061317
2828 -10968937
2829 -10781011
2830 -10319947
2831 -10979009
2832 -11403243
2833 -10700902
2834 -10645740
2835 -10835397
2836 -11334460
2837 -11406007
2838 -10469229
2839 -10770676
2840 -11388978
2841 -11323487
2842 -11176491
2843 -10690496
2844 -11246897
2845 -11859811
2846 -11172914
2847 -10945466
2848 -11062682
2849 -11520941
2850 -11844488
2851 -10927685
2852 -10942927
2853 -11645381
2854 -11774453
2855 -11686344
2856 -11048910
2857 -11334964
2858 -12148086
2859 -11624385
2860 -11241473
2861 -11216505
2862 -11678931
2863 -12291045
2864 -11513148
2865 -11224693
2866 -11843484
2867 -12040822
2868 -12079391
2869 -11380005
2870 -11391099
2871 -12326616
2872 -12090783
2873 -11711515
2874 -11573476
2875 -11795370
2876 -12519461
2877 -11961444
2878 -11525016
2879 -12053748
2880 -12238552
2881 -12365121
2882 -11799052
2883 -11624087
2884 -12539517
2885 -12426552
2886 -12021095
2887 -11893676
2888 -12014821
2889 -12780922
2890 -12381826
2891 -11743722
2892 -12169262
2893 -12469015
2894 -12718227
2895 -12198109
2896 -11735684
2897 -12627590
2898 -12848686
2899 -12422259
2900 -12165345
2901 -12094651
2902 -12896763
2903 -12783849
2904 -12055048
2905 -12362078
2906 -12652272
2907 -12978012
2908 -12695127
2909 -12049090
2910 -12693783
2911 -12978843
2912 -12665115
2913 -12476558
2914 -12263671
2915 -12998002
2916 -13160368
2917 -12437984
2918 -12587448
2919 -12832703
2920 -13173187
2921 -13000525
2922 -12221468
2923 -12741148
2924 -13213031
2925 -12941570
2926 -12762613
2927 -12487314
2928 -13157474
2929 -13468302
2930 -12707082
2931 -12725564
2932 -12970031
2933 -13285836
2934 -13323400
2935 -12506524
2936 -12816555
2937 -13433536
2938 -13260389
2939 -13062470
2940 -12629369
2941 -13128414
2942 -13716533
2943 -13029898
2944 -12851129
2945 -13052408
2946 -13414678
2947 -13657207
2948 -12841587
2949 -12878920
2950 -13496694
2951 -13424535
2952 -13352902
2953 -12892683
2954 -13144174
2955 -13807264
2956 -13265342
2957 -13041429
2958 -13208356
2959 -13468489
2960 -13828516
2961 -13126494
2962 -13012085
2963 -13649569
2964 -13582900
2965 -13455605
2966 -13036322
2967 -13215272
2968 -14017992
2969 -13552187
2970 -13178079
2971 -13350884
2972 -13584778
2973 -14013971
2974 -13344238
2975 -12983506
2976 -13658009
2977 -13764771
2978 -13715365
2979 -13265444
2980 -13208160
2981 -14123247
2982 -13910810
2983 -13341429
2984 -13342235
2985 -13523492
2986 -14099489
2987 -13639154
2988 -13091772
2989 -13704388
2990 -13930527
2991 -13927593
2992 -13509731
2993 -13198891
2994 -14047961
2995 -14053222
2996 -13527494
2997 -13487018
2998 -13550467
2999 -14163716
3000 -13902865
3001 -13230102
3002 -13695815
3003 -14021666
3004 -14069838
3005 -13695876
3006 -13183646
3007 -13985170
3008 -14248833
3009 -13685849
3010 -13517259
3011 -13528017
3012 -14222042
3013 -14177806
3014 -13334377
3015 -13611579
3016 -14005756
3017 -14168848
3018 -13907656
3019 -13221263
3020 -13835593
3021 -14339014
3022 -13925338
3023 -13661697
3024 -13502411
3025 -14139297
3026 -14409048
3027 -13533425
3028 -13507556
3029 -13873183
3030 -14166877
3031 -14150325
3032 -13411300
3033 -13752125
3034 -14331486
3035 -14007897
3036 -13794785
3037 -13499640
3038 -13942832
3039 -14405510
3040 -13696933
3041 -13588352
3042 -13918333
3043 -14170993
3044 -14274683
3045 -13524009
3046 -13643721
3047 -14294095
3048 -14051280
3049 -13829527
3050 -13532619
3051 -13876831
3052 -14497226
3053 -13858278
3054 -13573904
3055 -13864421
3056 -14097284
3057 -14321477
3058 -13611645
3059 -13512247
3060 -14213103
3061 -14142322
3062 -13963768
3063 -13588585
3064 -13692159
3065 -14441341
3066 -14023132
3067 -13606735
3068 -13790962
3069 -13977666
3070 -14337897
3071 -13767315
3072 -13440262
3073 -14101915
3074 -14116767
3075 -13983170
3076 -13679505
3077 -13618987
3078 -14332067
3079 -14048859
3080 -13570847
3081 -13741051
3082 -13868248
3083 -14270415
3084 -13856506
3085 -13408162
3086 -14032209
3087 -14146083
3088 -13967145
3089 -13638422
3090 -13426764
3091 -14194484
3092 -14107496
3093 -13532266
3094 -13641744
3095 -13803603
3096 -14278646
3097 -13954217
3098 -13296261
3099 -13818272
3100 -14059966
3101 -13946109
3102 -13641267
3103 -13307371
3104 -14037597
3105 -14212098
3106 -13637241
3107 -13572693
3108 -13604734
3109 -14079315
3110 -13978532
3111 -13238259
3112 -13595561
3113 -13937441
3114 -13897787
3115 -13712029
3116 -13265221
3117 -13829988
3118 -14118683
3119 -13540345
3120 -13467969
3121 -13487234
3122 -13910790
3123 -13958899
3124 -13192516
3125 -13430139
3126 -13866398
3127 -13837637
3128 -13671203
3129 -13131577
3130 -13598308
3131 -14079597
3132 -13523420
3133 -13297399
3134 -13293589
3135 -13753883
3136 -14005785
3137 -13167664
3138 -13161339
3139 -13678655
3140 -13800808
3141 -13672386
3142 -13002652
3143 -13246572
3144 -13930200
3145 -13536585
3146 -13231205
3147 -13095392
3148 -13466865
3149 -13985517
3150 -13279256
3151 -12975576
3152 -13372335
3153 -13532540
3154 -13601752
3155 -12964200
3156 -12959445
3157 -13722283
3158 -13508939
3159 -13194828
3160 -12993511
3161 -13167010
3162 -13767649
3163 -13213700
3164 -12779306
3165 -13140111
3166 -13348801
3167 -13536178
3168 -12961444
3169 -12722710
3170 -13456413
3171 -13393586
3172 -13066297
3173 -12804523
3174 -12843623
3175 -13536960
3176 -13196169
3177 -12642119
3178 -12911530
3179 -13145340
3180 -13410835
3181 -12890693
3182 -12432563
3183 -13115429
3184 -13251998
3185 -12985201
3186 -12683457
3187 -12546831
3188 -13228726
3189 -13145194
3190 -12528413
3191 -12658394
3192 -12834658
3193 -13180347
3194 -12866573
3195 -12238427
3196 -12774939
3197 -13012701
3198 -12812002
3199 -12575151
3200 -12322930
3201 -12945140
3202 -13018455
3203 -12386098
3204 -12445801
3205 -12551988
3206 -12875002
3207 -12710586
3208 -12059726
3209 -12478997
3210 -12818553
3211 -12625482
3212 -12416024
3213 -12082976
3214 -12605889
3215 -12853252
3216 -12203931
3217 -12114676
3218 -12217479
3219 -12614529
3220 -12677935
3221 -11932462
3222 -12118806
3223 -12537475
3224 -12439700
3225 -12261792
3226 -11789303
3227 -12170258
3228 -12608615
3229 -12093607
3230 -11948125
3231 -11980025
3232 -12249299
3233 -12442946
3234 -11761259
3235 -11796508
3236 -12211167
3237 -12133356
3238 -12059736
3239 -11628354
3240 -11850050
3241 -12358816
3242 -11875462
3243 -11664971
3244 -11707482
3245 -11928924
3246 -12199571
3247 -11537522
3248 -11440194
3249 -11943315
3250 -11935677
3251 -11821257
3252 -11345761
3253 -11456025
3254 -12108723
3255 -11717672
3256 -11363829
3257 -11357866
3258 -11580001
3259 -11979984
3260 -11365678
3261 -11036677
3262 -11548333
3263 -11673328
3264 -11663391
3265 -11144153
3266 -11030708
3267 -11740327
3268 -11537485
3269 -11100625
3270 -11006111
3271 -11150249
3272 -11679669
3273 -11257874
3274 -10779664
3275 -11180658
3276 -11337589
3277 -11383566
3278 -10904224
3279 -10589592
3280 -11292397
3281 -11313704
3282 -10896756
3283 -10735525
3284 -10782682
3285 -11360011
3286 -11086776
3287 -10445430
3288 -10729653
3289 -10949552
3290 -11062275
3291 -10693215
3292 -10246827
3293 -10891145
3294 -11082844
3295 -10632636
3296 -10404148
3297 -10322687
3298 -10929962
3299 -10882112
3300 -10162715
3301 -10294807
3302 -10549456
3303 -10809432
3304 -10570945
3305 -9901619
3306 -10324768
3307 -10713116
3308 -10417448
3309 -10165835
3310 -9906871
3311 -10417857
3312 -10627891
3313 -9940116
3314 -9924786
3315 -10135268
3316 -10373017
3317 -10322530
3318 -9649429
3319 -9887868
3320 -10293788
3321 -10047098
3322 -9854804
3323 -9556673
3324 -9945218
3325 -10296503
3326 -9684084
3327 -9569909
3328 -9775023
3329 -10004825
3330 -10032423
3331 -9302926
3332 -9370383
3333 -9905453
3334 -9769830
3335 -9552276
3336 -9171170
3337 -9463239
3338 -10019915
3339 -9485143
3340 -9166720
3341 -9262062
3342 -9487248
3343 -9713276
3344 -9075483
3345 -8933763
3346 -9464709
3347 -9436931
3348 -9300430
3349 -8866038
3350 -8920848
3351 -9519758
3352 -9164003
3353 -8841473
3354 -8883200
3355 -9024439
3356 -9333370
3357 -8835680
3358 -8559305
3359 -8993987
3360 -8991402
3361 -8910408
3362 -8578771
3363 -8491929
3364 -9071010
3365 -8838951
3366 -8468097
3367 -8498511
3368 -8589738
3369 -8911253
3370 -8502117
3371 -8095936
3372 -8575757
3373 -8650380
3374 -8531894
3375 -8190081
3376 -8032481
3377 -8633669
3378 -8524158
3379 -8043404
3380 -8034703
3381 -8127049
3382 -8534317
3383 -8222128
3384 -7665463
3385 -8014373
3386 -8210503
3387 -8192194
3388 -7902123
3389 -7551812
3390 -8110174
3391 -8216403
3392 -7737151
3393 -7610428
3394 -7594193
3395 -8028887
3396 -7916030
3397 -7284304
3398 -7538540
3399 -7801306
3400 -7823022
3401 -7573961
3402 -7104227
3403 -7554015
3404 -7792887
3405 -7332976
3406 -7191390
3407 -7154925
3408 -7562121
3409 -7603213
3410 -6915212
3411 -7047920
3412 -7338992
3413 -7374055
3414 -7185225
3415 -6627816
3416 -7010422
3417 -7437969
3418 -7036292
3419 -6789159
3420 -6654760
3421 -7038707
3422 -7265381
3423 -6562492
3424 -6464446
3425 -6797402
3426 -6953519
3427 -6886898
3428 -6272844
3429 -6420544
3430 -6945498
3431 -6683072
3432 -6417285
3433 -6181223
3434 -6462185
3435 -6848695
3436 -6244790
3437 -6014332
3438 -6282989
3439 -6446920
3440 -6493028
3441 -5930373
3442 -5912872
3443 -6454067
3444 -6282886
3445 -6011762
3446 -5734618
3447 -5894862
3448 -6383542
3449 -5909674
3450 -5546727
3451 -5771812
3452 -5986833
3453 -6162644
3454 -5574314
3455 -5330712
3456 -5895811
3457 -5873054
3458 -5593688
3459 -5252633
3460 -5303128
3461 -5930583
3462 -5660367
3463 -5183046
3464 -5265895
3465 -5412112
3466 -5687758
3467 -5238580
3468 -4827422
3469 -5301365
3470 -5415387
3471 -5262676
3472 -4955883
3473 -4777283
3474 -5330440
3475 -5264059
3476 -4777836
3477 -4764395
3478 -4835172
3479 -5169520
3480 -4912038
3481 -4397384
3482 -4787973
3483 -4944904
3484 -4799297
3485 -4538101
3486 -4275396
3487 -4785846
3488 -4827418
3489 -4335628
3490 -4310154
3491 -4362040
3492 -4667547
3493 -4519534
3494 -3948200
3495 -4237824
3496 -4483181
3497 -4373081
3498 -4142505
3499 -3775212
3500 -4202218
3501 -4395233
3502 -3917135
3503 -3820132
3504 -3845401
3505 -4169503
3506 -4182294
3507 -3532206
3508 -3658738
3509 -3944713
3510 -3902094
3511 -3736913
3512 -3295116
3513 -3612775
3514 -3953082
3515 -3550557
3516 -3384012
3517 -3343344
3518 -3603228
3519 -3713087
3520 -3095132
3521 -3110848
3522 -3446725
3523 -3428308
3524 -3328762
3525 -2901508
3526 -3103090
3527 -3485748
3528 -3090925
3529 -2890311
3530 -2832555
3531 -3044271
3532 -3287769
3533 -2719343
3534 -2590056
3535 -2955490
3536 -3000465
3537 -2920824
3538 -2403930
3539 -2460479
3540 -2992839
3541 -2723122
3542 -2421214
3543 -2309921
3544 -2504536
3545 -2891078
3546 -2378253
3547 -2052315
3548 -2351317
3549 -2474060
3550 -2513206
3551 -2041536
3552 -1894327
3553 -2431464
3554 -2311564
3555 -2028636
3556 -1854688
3557 -1918309
3558 -2373586
3559 -2024857
3560 -1607662
3561 -1827974
3562 -1938292
3563 -2019900
3564 -1621258
3565 -1363904
3566 -1905387
3567 -1893779
3568 -1569012
3569 -1383098
3570 -1397882
3571 -1878349
3572 -1627391
3573 -1081358
3574 -1253737
3575 -1440797
3576 -1608894
3577 -1265897
3578  -853823
3579 -1327529
3580 -1481138
3581 -1170024
3582  -889144
3583  -754464
3584 -1284268
3585 -1274753
3586  -716866
3587  -757992
3588  -916180
3589 -1138301
3590  -935514
3591  -359611
3592  -673956
3593  -940782
3594  -747570
3595  -507444
3596  -254444
3597  -697488
3598  -854391
3599  -329770
3600  -269108
3601  -361904
3602  -600137
3603  -512424
3604    71899
3605  -128199
3606  -474987
3607  -329085
3608  -116077
3609   204654
3610  -114521
3611  -402260
3612    95216
3613   225897
3614   150572
3615   -68947
3616  -131308
3617   462927
3618   441533
3619    50794
3620   102530
3621   262414
3622   672261
3623   472813
3624    57953
3625   469616
3626   723732
3627   720839
3628   493870
3629   273937
3630   807105
3631   950598
3632   590181
3633   579858
3634   669637
3635  1085505
3636  1060714
3637   603585
3638   872979
3639  1129499
3640  1148019
3641  1019511
3642   727239
3643  1175443
3644  1435515
3645  1125506
3646  1109941
3647  1147050
3648  1478651
3649  1538803
3650  1057242
3651  1263738
3652  1575671
3653  1618689
3654  1539723
3655  1234079
3656  1619109
3657  1958505
3658  1624597
3659  1506311
3660  1533587
3661  1882125
3662  2089036
3663  1576510
3664  1637412
3665  1995707
3666  2117308
3667  2085724
3668  1690504
3669  1929569
3670  2389675
3671  2152682
3672  2018463
3673  1978735
3674  2247711
3675  2552095
3676  2132700
3677  2071989
3678  2392697
3679  2533155
3680  2584177
3681  2202293
3682  2306090
3683  2811734
3684  2634328
3685  2455557
3686  2404559
3687  2640417
3688  3044425
3689  2676131
3690  2484861
3691  2808206
3692  2962349
3693  3056328
3694  2663484
3695  2636568
3696  3208686
3697  3177704
3698  2972392
3699  2869528
3700  3008421
3701  3493087
3702  3219555
3703  2880408
3704  3129936
3705  3360260
3706  3569887
3707  3239790
3708  3012268
3709  3558813
3710  3668571
3711  3462301
3712  3295598
3713  3318805
3714  3849803
3715  3753276
3716  3387380
3717  3551908
3718  3749725
3719  4006574
3720  3765337
3721  3442463
3722  3898546
3723  4074628
3724  3923121
3725  3764195
3726  3708218
3727  4230290
3728  4273668
3729  3843422
3730  3933659
3731  4120191
3732  4417945
3733  4276115
3734  3846658
3735  4227079
3736  4518486
3737  4405657
3738  4229176
3739  4058292
3740  4555752
3741  4770494
3742  4333622
3743  4312869
3744  4466873
3745  4796583
3746  4801040
3747  4293848
3748  4509721
3749  4892112
3750  4884748
3751  4749192
3752  4467023
3753  4836997
3754  5180235
3755  4820550
3756  4725935
3757  4807321
3758  5097132
3759  5264456
3760  4812993
3761  4891421
3762  5246132
3763  5273435
3764  5216934
3765  4908956
3766  5120184
3767  5527591
3768  5251282
3769  5139449
3770  5213880
3771  5473168
3772  5703539
3773  5255545
3774  5214551
3775  5595101
3776  5654797
3777  5622270
3778  5312187
3779  5456134
3780  5951645
3781  5749783
3782  5557182
3783  5550171
3784  5757487
3785  6099276
3786  5739039
3787  5558854
3788  5891519
3789  6023281
3790  6082735
3791  5783999
3792  5751664
3793  6257578
3794  6182511
3795  5980601
3796  5951511
3797  6070715
3798  6452850
3799  6199400
3800  5936207
3801  6232103
3802  6351262
3803  6447282
3804  6210541
3805  6093141
3806  6582938
3807  6578579
3808  6352638
3809  6293845
3810  6374984
3811  6781200
3812  6627004
3813  6272011
3814  6546878
3815  6744425
3816  6846710
3817  6618660
3818  6378635
3819  6846599
3820  6974321
3821  6735719
3822  6663551
3823  6681867
3824  7114063
3825  7080612
3826  6668673
3827  6829428
3828  7017654
3829  7179866
3830  7044052
3831  6693541
3832  7101707
3833  7351453
3834  7160936
3835  7042336
3836  6965625
3837  7353492
3838  7451247
3839  7032519
3840  7121547
3841  7325813
3842  7502400
3843  7452747
3844  7076753
3845  7362661
3846  7651455
3847  7492234
3848  7381787
3849  7269180
3850  7624831
3851  7839373
3852  7404944
3853  7396216
3854  7617830
3855  7823309
3856  7835907
3857  7394995
3858  7578289
3859  7981343
3860  7877472
3861  7728652
3862  7531128
3863  7828009
3864  8193490
3865  7811367
3866  7668467
3867  7845727
3868  8088468
3869  8245976
3870  7779004
3871  7753105
3872  8185402
3873  8208016
3874  8117696
3875  7858047
3876  8019214
3877  8482942
3878  8234346
3879  8007489
3880  8097156
3881  8288323
3882  8518187
3883  8137264
3884  8026948
3885  8433243
3886  8504594
3887  8451869
3888  8203749
3889  8229606
3890  8706473
3891  8555888
3892  8285750
3893  8331992
3894  8509336
3895  8834653
3896  8537824
3897  8275067
3898  8656808
3899  8789608
3900  8760259
3901  8499572
3902  8404011
3903  8904372
3904  8902923
3905  8612311
3906  8601075
3907  8703348
3908  9067371
3909  8898384
3910  8547113
3911  8833124
3912  9003242
3913  9050038
3914  8853422
3915  8628884
3916  9063250
3917  9181653
3918  8934118
3919  8877749
3920  8889944
3921  9234488
3922  9208532
3923  8840901
3924  9041882
3925  9205915
3926  9258610
3927  9151897
3928  8891791
3929  9258955
3930  9421622
3931  9182078
3932  9117110
3933  9099115
3934  9429806
3935  9488459
3936  9066505
3937  9199314
3938  9437881
3939  9522332
3940  9450038
3941  9114174
3942  9393114
3943  9670056
3944  9446509
3945  9346336
3946  9266888
3947  9571145
3948  9758395
3949  9369225
3950  9385060
3951  9597446
3952  9714792
3953  9710008
3954  9340199
3955  9496621
3956  9840377
3957  9688995
3958  9603474
3959  9504737
3960  9732423
3961  9988925
3962  9617780
3963  9544356
3964  9756728
3965  9866897
3966  9911484
3967  9576881
3968  9659613
3969 10040346
3970  9916422
3971  9795287
3972  9682791
3973  9853773
3974 10183808
3975  9869704
3976  9705467
3977  9910374
3978 10049081
3979 10140648
3980  9787128
3981  9738641
3982 10181660
3983 10152403
3984  9994650
3985  9831005
3986  9946040
3987 10369460
3988 10130158
3989  9853922
3990 10003035
3991 10171340
3992 10360934
3993 10046396
3994  9842917
3995 10253413
3996 10328127
3997 10204741
3998 10008376
3999  9999064
4000 10437154
4001 10366793
4002 10077072
4003 10156980
4004 10263792
4005 10488345
4006 10261237
4007  9957193
4008 10302491
4009 10449513
4010 10370131
4011 10215668
4012 10118969
4013 10541230
4014 10560189
4015 10218833
4016 10238339
4017 10334803
4018 10601541
4019 10480368
4020 10096521
4021 10379024
4022 10606094
4023 10551965
4024 10381468
4025 10173632
4026 10562193
4027 10711975
4028 10385424
4029 10338674
4030 10389031
4031 10681995
4032 10689333
4033 10267985
4034 10399873
4035 10652277
4036 10666035
4037 10566311
4038 10280395
4039 10565778
4040 10837212
4041 10557795
4042 10446992
4043 10452273
4044 10706378
4045 10823923
4046 10412584
4047 10464277
4048 10723729
4049 10760305
4050 10682822
4051 10374931
4052 10577638
4053 10915699
4054 10692997
4055 10559147
4056 10523797
4057 10737247
4058 10949377
4059 10556340
4060 10470830
4061 10706502
4062 10819292
4063 10841217
4064 10514998
4065 10568122
4066 10955126
4067 10811232
4068 10649875
4069 10553718
4070 10675911
4071 10981111
4072 10708281
4073 10549803
4074 10757408
4075 10856058
4076 10935399
4077 10648477
4078 10569986
4079 10927885
4080 10847932
4081 10713312
4082 10636904
4083 10709904
4084 11019822
4085 10806792
4086 10608200
4087 10793236
4088 10857499
4089 10942743
4090 10711935
4091 10582240
4092 10931425
4093 10922232
4094 10757777
4095 10673863
4096 10702081
4097 11051284
4098 10888673
4099 10597750
4100 10774292
4101 10888620
4102 10993537
4103 10771183
4104 10538980
4105 10909388
4106 10999100
4107 10819183
4108 10696918
4109 10662288
4110 11020148
4111 10973712
4112 10624091
4113 10722730
4114 10842258
4115 11002123
4116 10867959
4117 10552451
4118 10841025
4119 11001944
4120 10872147
4121 10738514
4122 10605124
4123 10934885
4124 11001905
4125 10655765
4126 10700369
4127 10816298
4128 10986835
4129 10914719
4130 10551219
4131 10763112
4132 10971042
4133 10842893
4134 10718311
4135 10566977
4136 10881212
4137 11054946
4138 10694633
4139 10646660
4140 10752391
4141 10936914
4142 10931730
4143 10511078
4144 10611397
4145 10921849
4146 10879366
4147 10762144
4148 10508801
4149 10736931
4150 11039396
4151 10747636
4152 10589424
4153 10628021
4154 10811802
4155 10954251
4156 10575695
4157 10523433
4158 10809361
4159 10823985
4160 10767132
4161 10498585
4162 10594535
4163 10948810
4164 10733279
4165 10550115
4166 10560794
4167 10695219
4168 10903064
4169 10573439
4170 10443126
4171 10726558
4172 10772782
4173 10743631
4174 10480018
4175 10458946
4176 10832389
4177 10700246
4178 10500539
4179 10479109
4180 10571713
4181 10849089
4182 10591559
4183 10339536
4184 10573110
4185 10665870
4186 10675954
4187 10428965
4188 10310417
4189 10706351
4190 10683680
4191 10469585
4192 10398183
4193 10426667
4194 10717015
4195 10542923
4196 10240016
4197 10413483
4198 10531116
4199 10610226
4200 10432555
4201 10231747
4202 10539721
4203 10584462
4204 10385373
4205 10292543
4206 10259868
4207 10547831
4208 10501368
4209 10171549
4210 10296425
4211 10410351
4212 10484705
4213 10347509
4214 10097483
4215 10367268
4216 10486258
4217 10277963
4218 10185532
4219 10121480
4220 10393431
4221 10411714
4222 10068792
4223 10117563
4224 10264308
4225 10362073
4226 10271646
4227  9950228
4228 10147801
4229 10351519
4230 10199731
4231 10086461
4232  9950561
4233 10179271
4234 10332305
4235  9999318
4236  9994194
4237 10074542
4238 10152624
4239 10163090
4240  9836232
4241  9951625
4242 10174909
4243 10058739
4244  9979349
4245  9831019
4246  9976601
4247 10172727
4248  9858596
4249  9791741
4250  9909803
4251 10000869
4252 10038237
4253  9710740
4254  9760317
4255 10031754
4256  9902571
4257  9789711
4258  9636593
4259  9758635
4260 10024791
4261  9746468
4262  9606977
4263  9712513
4264  9825199
4265  9924293
4266  9569498
4267  9477742
4268  9785000
4269  9773164
4270  9663491
4271  9461469
4272  9503493
4273  9845265
4274  9646502
4275  9423939
4276  9480832
4277  9585134
4278  9744063
4279  9449667
4280  9270271
4281  9553094
4282  9577901
4283  9507271
4284  9312059
4285  9262332
4286  9594021
4287  9502959
4288  9259093
4289  9266469
4290  9333680
4291  9543824
4292  9326561
4293  9037230
4294  9296771
4295  9394509
4296  9338466
4297  9137507
4298  9005916
4299  9355119
4300  9343779
4301  9067881
4302  9018890
4303  9056744
4304  9315409
4305  9207011
4306  8852726
4307  9005454
4308  9155257
4309  9162607
4310  8975146
4311  8744049
4312  9025741
4313  9148508
4314  8901736
4315  8827184
4316  8799111
4317  9037016
4318  9035857
4319  8669155
4320  8723291
4321  8856250
4322  8891850
4323  8805341
4324  8540148
4325  8736173
4326  8922631
4327  8717072
4328  8615589
4329  8531313
4330  8717734
4331  8816897
4332  8464716
4333  8459710
4334  8608891
4335  8651472
4336  8593986
4337  8310611
4338  8447138
4339  8662648
4340  8475311
4341  8363543
4342  8277161
4343  8425646
4344  8582068
4345  8255867
4346  8178199
4347  8325160
4348  8384436
4349  8398659
4350  8087665
4351  8109372
4352  8389059
4353  8266415
4354  8132238
4355  8001530
4356  8095572
4357  8319613
4358  8050137
4359  7919852
4360  8049400
4361  8100785
4362  8139272
4363  7867001
4364  7803600
4365  8061828
4366  7991528
4367  7889907
4368  7774934
4369  7798789
4370  8040976
4371  7825852
4372  7629020
4373  7727102
4374  7790480
4375  7865278
4376  7616335
4377  7484347
4378  7777589
4379  7770611
4380  7622426
4381  7479522
4382  7460927
4383  7746918
4384  7590412
4385  7334245
4386  7414340
4387  7462374
4388  7598555
4389  7418905
4390  7182713
4391  7416720
4392  7457518
4393  7360308
4394  7218577
4395  7116520
4396  7389316
4397  7349356
4398  7072798
4399  7101174
4400  7150752
4401  7283496
4402  7155138
4403  6881791
4404  7074036
4405  7152791
4406  7056821
4407  6934003
4408  6791288
4409  7047004
4410  7079615
4411  6797409
4412  6783904
4413  6831957
4414  6971512
4415  6898082
4416  6562196
4417  6698222
4418  6853733
4419  6778689
4420  6641195
4421  6450457
4422  6702230
4423  6820242
4424  6518592
4425  6438658
4426  6472782
4427  6620286
4428  6626903
4429  6279707
4430  6326627
4431  6513221
4432  6489454
4433  6398457
4434  6129138
4435  6275649
4436  6485837
4437  6252443
4438  6112311
4439  6101819
4440  6256337
4441  6367469
4442  6017866
4443  5962652
4444  6141465
4445  6140949
4446  6091472
4447  5819012
4448  5884313
4449  6133765
4450  5958596
4451  5834599
4452  5782936
4453  5869654
4454  6025550
4455  5733508
4456  5611616
4457  5772595
4458  5808653
4459  5787051
4460  5526703
4461  5497874
4462  5788648
4463  5668667
4464  5494551
4465  5416586
4466  5478002
4467  5692465
4468  5454935
4469  5244798
4470  5382131
4471  5436156
4472  5479981
4473  5244609
4474  5109797
4475  5380909
4476  5357544
4477  5201608
4478  5082402
4479  5056085
4480  5296074
4481  5164217
4482  4920049
4483  5016834
4484  5077360
4485  5142480
4486  4952666
4487  4758935
4488  4993783
4489  4998788
4490  4841265
4491  4743148
4492  4700322
4493  4932087
4494  4859690
4495  4595523
4496  4645242
4497  4692531
4498  4770024
4499  4626579
4500  4372203
4501  4568308
4502  4667826
4503  4526956
4504  4414560
4505  4316440
4506  4544918
4507  4547922
4508  4238081
4509  4245237
4510  4297884
4511  4393834
4512  4320697
4513  4041008
4514  4183387
4515  4297219
4516  4193726
4517  4094059
4518  3933236
4519  4106825
4520  4201065
4521  3913139
4522  3880128
4523  3912518
4524  3996081
4525  3982059
4526  3698668
4527  3770449
4528  3935746
4529  3825883
4530  3734305
4531  3564784
4532  3697530
4533  3834978
4534  3575712
4535  3493603
4536  3542947
4537  3619663
4538  3655537
4539  3358617
4540  3349905
4541  3539529
4542  3465503
4543  3383394
4544  3183638
4545  3269862
4546  3488173
4547  3271102
4548  3128471
4549  3147529
4550  3233983
4551  3302313
4552  3007328
4553  2919355
4554  3118023
4555  3104824
4556  3047514
4557  2861994
4558  2854252
4559  3092376
4560  2936474
4561  2762257
4562  2732737
4563  2781252
4564  2946459
4565  2705595
4566  2551176
4567  2724933
4568  2738208
4569  2685297
4570  2490626
4571  2432959
4572  2680219
4573  2583186
4574  2380691
4575  2361259
4576  2398918
4577  2561994
4578  2372128
4579  2152229
4580  2310938
4581  2358019
4582  2333081
4583  2140914
4584  2002576
4585  2269191
4586  2255733
4587  2044242
4588  1952940
4589  1959716
4590  2179762
4591  2068157
4592  1780036
4593  1872756
4594  1956210
4595  1978426
4596  1820363
4597  1605347
4598  1814008
4599  1888688
4600  1710436
4601  1623945
4602  1555308
4603  1745118
4604  1719375
4605  1431144
4606  1455497
4607  1534830
4608  1591500
4609  1489066
4610  1249909
4611  1396311
4612  1515378
4613  1340857
4614  1242180
4615  1150996
4616  1318237
4617  1364234
4618  1075714
4619  1070201
4620  1161810
4621  1217410
4622  1150785
4623   876473
4624   949390
4625  1106527
4626   985846
4627   877209
4628   756841
4629   888804
4630  1027261
4631   756206
4632   671257
4633   728784
4634   795507
4635   797537
4636   515646
4637   520529
4638   712764
4639   626319
4640   545618
4641   401731
4642   451901
4643   622902
4644   411471
4645   299054
4646   336952
4647   379743
4648   424293
4649   186303
4650   129333
4651   317907
4652   262601
4653   173489
4654    27928
4655    44260
4656   239263
4657    59395
4658   -96052
4659   -56061
4660   -15011
4661    73176
4662  -145871
4663  -266488
4664   -79730
4665  -100369
4666  -201713
4667  -350169
4668  -386287
4669  -160268
4670  -278710
4671  -463065
4672  -447544
4673  -401948
4674  -292652
4675  -469429
4676  -670431
4677  -514293
4678  -487179
4679  -559292
4680  -696935
4681  -771246
4682  -558388
4683  -596497
4684  -805161
4685  -819163
4686  -816156
4687  -701210
4688  -811646
4689 -1040982
4690  -919139
4691  -851179
4692  -910324
4693 -1027656
4694 -1163182
4695  -961346
4696  -947266
4697 -1179094
4698 -1208503
4699 -1200761
4700 -1071689
4701 -1143517
4702 -1410410
4703 -1313524
4704 -1220278
4705 -1255039
4706 -1380936
4707 -1563519
4708 -1392138
4709 -1293376
4710 -1500552
4711 -1593411
4712 -1617138
4713 -1473194
4714 -1445321
4715 -1737063
4716 -1730785
4717 -1611686
4718 -1608775
4719 -1686284
4720 -1918437
4721 -1814714
4722 -1674126
4723 -1834838
4724 -1928390
4725 -1971865
4726 -1852883
4727 -1800080
4728 -2057625
4729 -2100992
4730 -2001404
4731 -1995999
4732 -2036560
4733 -2265134
4734 -2207111
4735 -2015392
4736 -2148946
4737 -2271280
4738 -2349686
4739 -2265941
4740 -2137748
4741 -2387944
4742 -2501094
4743 -2381079
4744 -2334897
4745 -2333009
4746 -2572557
4747 -2610163
4748 -2397673
4749 -2482371
4750 -2612537
4751 -2714826
4752 -2673858
4753 -2495240
4754 -2665040
4755 -2828281
4756 -2760657
4757 -2718123
4758 -2669555
4759 -2884364
4760 -2994774
4761 -2800010
4762 -2820687
4763 -2912090
4764 -3033686
4765 -3052974
4766 -2861115
4767 -2977776
4768 -3161263
4769 -3120795
4770 -3084365
4771 -3021406
4772 -3177335
4773 -3346389
4774 -3175697
4775 -3150924
4776 -3242609
4777 -3347427
4778 -3407806
4779 -3223278
4780 -3282256
4781 -3488183
4782 -3475592
4783 -3450848
4784 -3380647
4785 -3489587
4786 -3684914
4787 -3537311
4788 -3473487
4789 -3556097
4790 -3667339
4791 -3764568
4792 -3604878
4793 -3604238
4794 -3807518
4795 -3829563
4796 -3806113
4797 -3702639
4798 -3760695
4799 -3980788
4800 -3900476
4801 -3817588
4802 -3885920
4803 -3970380
4804 -4107144
4805 -3962118
4806 -3897716
4807 -4093569
4808 -4138722
4809 -4123879
4810 -4054991
4811 -4069469
4812 -4304769
4813 -4239426
4814 -4149735
4815 -4207475
4816 -4282207
4817 -4413137
4818 -4298968
4819 -4200723
4820 -4398050
4821 -4473949
4822 -4455820
4823 -4374031
4824 -4348294
4825 -4595586
4826 -4605857
4827 -4461753
4828 -4488907
4829 -4554164
4830 -4723318
4831 -4666637
4832 -4502937
4833 -4658112
4834 -4768571
4835 -4788390
4836 -4711775
4837 -4643003
4838 -4867437
4839 -4928325
4840 -4796116
4841 -4790335
4842 -4823039
4843 -4997292
4844 -5005709
4845 -4829317
4846 -4948510
4847 -5066737
4848 -5086395
4849 -5048495
4850 -4925340
4851 -5112617
4852 -5224009
4853 -5107470
4854 -5076723
4855 -5107712
4856 -5284682
4857 -5337862
4858 -5130982
4859 -5194970
4860 -5340491
4861 -5386365
4862 -5341112
4863 -5204159
4864 -5357628
4865 -5528175
4866 -5429772
4867 -5382877
4868 -5370726
4869 -5524612
4870 -5647802
4871 -5445539
4872 -5446255
4873 -5587680
4874 -5674285
4875 -5687673
4876 -5506425
4877 -5582929
4878 -5789948
4879 -5736516
4880 -5676600
4881 -5633011
4882 -5753228
4883 -5915186
4884 -5770619
4885 -5710956
4886 -5826058
4887 -5911699
4888 -5969669
4889 -5812773
4890 -5821180
4891 -6025544
4892 -6012926
4893 -5957038
4894 -5897546
4895 -5986916
4896 -6177447
4897 -6063430
4898 -5972348
4899 -6072359
4900 -6164900
4901 -6246606
4902 -6103086
4903 -6051895
4904 -6262511
4905 -6284196
4906 -6232928
4907 -6164035
4908 -6194832
4909 -6426474
4910 -6373057
4911 -6247563
4912 -6303109
4913 -6379312
4914 -6489948
4915 -6380359
4916 -6279171
4917 -6459045
4918 -6541550
4919 -6509244
4920 -6433946
4921 -6417970
4922 -6625492
4923 -6617763
4924 -6490576
4925 -6530273
4926 -6584326
4927 -6715407
4928 -6666560
4929 -6534138
4930 -6676251
4931 -6760832
4932 -6728729
4933 -6687774
4934 -6634379
4935 -6820070
4936 -6863094
4937 -6735106
4938 -6761835
4939 -6807753
4940 -6932996
4941 -6912353
4942 -6745989
4943 -6868377
4944 -6979842
4945 -6970792
4946 -6928968
4947 -6849704
4948 -7015771
4949 -7106268
4950 -6975699
4951 -6965629
4952 -7005366
4953 -7126319
4954 -7152363
4955 -6979590
4956 -7043479
4957 -7173830
4958 -7183099
4959 -7146893
4960 -7049970
4961 -7183002
4962 -7323614
4963 -7206038
4964 -7172717
4965 -7203464
4966 -7303173
4967 -7370479
4968 -7200288
4969 -7222967
4970 -7356615
4971 -7381914
4972 -7376639
4973 -7265617
4974 -7347872
4975 -7510812
4976 -7410785
4977 -7347856
4978 -7367238
4979 -7473230
4980 -7577562
4981 -7408545
4982 -7389328
4983 -7542304
4984 -7582966
4985 -7562880
4986 -7434020
4987 -7479569
4988 -7686418
4989 -7629032
4990 -7546273
4991 -7534546
4992 -7628890
4993 -7769001
4994 -7638051
4995 -7545987
4996 -7666902
4997 -7732963
4998 -7768385
4999 -7650964
5000 -7624535
5001 -7826745
5002 -7812923
5003 -7733724
5004 -7708615
5005 -7752050
5006 -7918402
5007 -7825940
5008 -7706974
5009 -7812159
5010 -7888067
5011 -7930289
5012 -7833708
5013 -7773599
5014 -7952022
5015 -7990096
5016 -7912988
5017 -7861933
5018 -7868139
5019 -8052471
5020 -8011977
5021 -7864258
5022 -7932465
5023 -8025716
5024 -8094765
5025 -8020941
5026 -7904365
5027 -8062129
5028 -8134766
5029 -8064689
5030 -8003595
5031 -7984751
5032 -8157544
5033 -8179737
5034 -8025421
5035 -8063217
5036 -8139377
5037 -8223682
5038 -8180892
5039 -8030308
5040 -8136503
5041 -8252286
5042 -8216024
5043 -8170313
5044 -8104536
5045 -8247217
5046 -8322140
5047 -8173890
5048 -8170824
5049 -8223893
5050 -8310500
5051 -8315717
5052 -8163298
5053 -8245576
5054 -8367898
5055 -8327749
5056 -8291454
5057 -8226117
5058 -8330604
5059 -8430958
5060 -8299560
5061 -8271370
5062 -8330270
5063 -8422016
5064 -8453060
5065 -8292187
5066 -8310565
5067 -8456963
5068 -8449707
5069 -8404145
5070 -8314907
5071 -8394066
5072 -8533845
5073 -8427583
5074 -8374815
5075 -8404616
5076 -8477070
5077 -8560276
5078 -8414851
5079 -8388347
5080 -8508747
5081 -8525045
5082 -8503233
5083 -8411550
5084 -8437564
5085 -8601829
5086 -8549332
5087 -8475648
5088 -8483411
5089 -8548215
5090 -8629758
5091 -8509865
5092 -8455485
5093 -8571863
5094 -8599894
5095 -8583861
5096 -8505912
5097 -8516082
5098 -8668973
5099 -8628536
5100 -8534358
5101 -8532631
5102 -8583893
5103 -8695600
5104 -8603751
5105 -8510644
5106 -8621340
5107 -8670173
5108 -8668929
5109 -8578775
5110 -8533108
5111 -8693365
5112 -8695973
5113 -8593297
5114 -8581677
5115 -8619329
5116 -8745736
5117 -8689579
5118 -8553336
5119 -8638511
5120 -8707550
5121 -8718591
5122 -8645001
5123 -8560241
5124 -8703702
5125 -8754039
5126 -8661623
5127 -8635201
5128 -8642930
5129 -8770561
5130 -8754636
5131 -8599188
5132 -8658675
5133 -8726989
5134 -8762725
5135 -8702796
5136 -8581235
5137 -8708268
5138 -8798023
5139 -8701493
5140 -8664160
5141 -8656803
5142 -8779094
5143 -8802023
5144 -8635637
5145 -8642470
5146 -8723530
5147 -8779915
5148 -8745822
5149 -8609917
5150 -8691191
5151 -8816817
5152 -8740949
5153 -8678655
5154 -8641493
5155 -8754110
5156 -8816512
5157 -8672586
5158 -8646276
5159 -8721528
5160 -8785292
5161 -8795159
5162 -8630649
5163 -8658617
5164 -8793112
5165 -8754234
5166 -8696747
5167 -8635658
5168 -8705866
5169 -8824431
5170 -8705544
5171 -8642246
5172 -8692292
5173 -8754011
5174 -8783859
5175 -8641374
5176 -8628940
5177 -8766146
5178 -8750673
5179 -8703198
5180 -8628685
5181 -8676060
5182 -8802199
5183 -8703322
5184 -8617794
5185 -8651619
5186 -8718943
5187 -8778301
5188 -8647559
5189 -8586575
5190 -8717982
5191 -8735721
5192 -8700585
5193 -8602304
5194 -8600913
5195 -8756595
5196 -8705569
5197 -8603445
5198 -8609846
5199 -8657485
5200 -8737288
5201 -8650675
5202 -8557208
5203 -8652976
5204 -8687678
5205 -8666101
5206 -8591669
5207 -8551022
5208 -8678570
5209 -8670123
5210 -8571006
5211 -8566012
5212 -8592682
5213 -8681329
5214 -8627525
5215 -8506524
5216 -8583571
5217 -8630612
5218 -8604129
5219 -8539156
5220 -8477754
5221 -8611015
5222 -8630734
5223 -8531115
5224 -8507749
5225 -8516595
5226 -8602140
5227 -8570095
5228 -8441564
5229 -8493315
5230 -8562325
5231 -8556277
5232 -8503914
5233 -8410483
5234 -8517656
5235 -8570760
5236 -8457066
5237 -8427634
5238 -8428696
5239 -8518728
5240 -8515959
5241 -8370749
5242 -8408720
5243 -8475095
5244 -8475318
5245 -8436263
5246 -8326960
5247 -8403804
5248 -8481870
5249 -8391771
5250 -8348518
5251 -8332863
5252 -8406968
5253 -8456611
5254 -8310855
5255 -8292214
5256 -8380046
5257 -8383868
5258 -8354844
5259 -8240998
5260 -8287565
5261 -8384086
5262 -8304468
5263 -8250467
5264 -8224046
5265 -8298204
5266 -8359297
5267 -8222283
5268 -8177542
5269 -8250229
5270 -8272125
5271 -8266085
5272 -8129525
5273 -8137276
5274 -8277415
5275 -8238032
5276 -8151378
5277 -8110425
5278 -8152007
5279 -8247800
5280 -8131538
5281 -8049297
5282 -8108630
5283 -8151304
5284 -8169422
5285 -8053151
5286 -8014631
5287 -8129686
5288 -8123023
5289 -8045004
5290 -7984326
5291 -8004590
5292 -8111936
5293 -8035803
5294 -7933828
5295 -7980949
5296 -8016565
5297 -8042350
5298 -7938222
5299 -7873784
5300 -7971036
5301 -7985220
5302 -7920443
5303 -7855907
5304 -7845519
5305 -7974322
5306 -7922537
5307 -7798029
5308 -7818402
5309 -7865227
5310 -7915106
5311 -7823449
5312 -7712089
5313 -7798391
5314 -7853577
5315 -7785838
5316 -7724927
5317 -7673528
5318 -7782283
5319 -7790704
5320 -7672850
5321 -7657565
5322 -7682981
5323 -7749538
5324 -7698302
5325 -7563268
5326 -7630347
5327 -7683224
5328 -7640074
5329 -7582367
5330 -7513625
5331 -7608076
5332 -7634461
5333 -7520801
5334 -7490487
5335 -7512248
5336 -7564991
5337 -7552065
5338 -7414401
5339 -7449910
5340 -7510476
5341 -7485673
5342 -7428492
5343 -7337856
5344 -7416292
5345 -7472459
5346 -7362156
5347 -7319159
5348 -7324717
5349 -7368245
5350 -7398702
5351 -7257006
5352 -7237786
5353 -7309278
5354 -7306068
5355 -7265507
5356 -7165821
5357 -7211124
5358 -7291697
5359 -7214065
5360 -7140567
5361 -7127389
5362 -7167844
5363 -7213912
5364 -7091978
5365 -7035363
5366 -7112121
5367 -7109959
5368 -7089860
5369 -6991983
5370 -6998380
5371 -7093253
5372 -7022193
5373 -6951027
5374 -6935407
5375 -6958883
5376 -7010593
5377 -6897598
5378 -6844450
5379 -6904989
5380 -6912498
5381 -6897115
5382 -6800713
5383 -6785854
5384 -6885852
5385 -6834111
5386 -6744598
5387 -6723956
5388 -6737244
5389 -6811033
5390 -6722944
5391 -6629164
5392 -6681072
5393 -6707364
5394 -6702052
5395 -6607440
5396 -6537188
5397 -6646565
5398 -6632809
5399 -6552932
5400 -6516642
5401 -6508873
5402 -6583918
5403 -6531440
5404 -6421687
5405 -6447839
5406 -6467761
5407 -6479553
5408 -6406371
5409 -6315256
5410 -6398911
5411 -6414991
5412 -6342604
5413 -6298061
5414 -6273240
5415 -6348101
5416 -6311059
5417 -6187531
5418 -6206798
5419 -6240225
5420 -6254471
5421 -6198375
5422 -6092011
5423 -6154825
5424 -6197247
5425 -6121938
5426 -6060256
5427 -6011364
5428 -6097040
5429 -6103596
5430 -5972151
5431 -5955386
5432 -5991762
5433 -6025705
5434 -5987405
5435 -5852074
5436 -5892055
5437 -5946875
5438 -5901721
5439 -5833143
5440 -5776133
5441 -5833188
5442 -5874605
5443 -5744124
5444 -5712485
5445 -5735627
5446 -5764302
5447 -5758716
5448 -5617070
5449 -5627437
5450 -5691115
5451 -5657156
5452 -5595207
5453 -5525084
5454 -5559982
5455 -5630411
5456 -5527251
5457 -5467702
5458 -5467683
5459 -5494019
5460 -5504848
5461 -5381944
5462 -5352927
5463 -5432266
5464 -5412232
5465 -5365526
5466 -5273671
5467 -5285684
5468 -5360511
5469 -5284744
5470 -5200466
5471 -5191362
5472 -5222778
5473 -5257506
5474 -5149661
5475 -5078388
5476 -5151539
5477 -5154542
5478 -5111274
5479 -5016858
5480 -4991260
5481 -5087535
5482 -5034618
5483 -4950912
5484 -4922615
5485 -4943076
5486 -4992954
5487 -4908261
5488 -4811673
5489 -4854893
5490 -4867693
5491 -4848358
5492 -4771374
5493 -4713450
5494 -4793649
5495 -4767142
5496 -4682869
5497 -4655691
5498 -4657897
5499 -4707435
5500 -4649039
5501 -4538829
5502 -4575616
5503 -4598340
5504 -4570574
5505 -4501303
5506 -4428112
5507 -4517038
5508 -4511768
5509 -4420179
5510 -4375629
5511 -4356112
5512 -4412994
5513 -4383423
5514 -4262419
5515 -4275706
5516 -4310453
5517 -4303680
5518 -4246893
5519 -4143281
5520 -4199107
5521 -4227397
5522 -4137031
5523 -4101680
5524 -4068183
5525 -4117697
5526 -4110676
5527 -3989552
5528 -3987152
5529 -4009614
5530 -3996196
5531 -3960527
5532 -3853465
5533 -3888917
5534 -3936487
5535 -3865273
5536 -3816134
5537 -3781464
5538 -3819929
5539 -3836742
5540 -3711254
5541 -3680532
5542 -3709361
5543 -3713712
5544 -3678831
5545 -3576021
5546 -3594350
5547 -3650338
5548 -3580035
5549 -3523378
5550 -3474478
5551 -3500760
5552 -3542188
5553 -3434959
5554 -3376115
5555 -3409307
5556 -3412368
5557 -3400279
5558 -3285740
5559 -3270786
5560 -3341256
5561 -3298961
5562 -3235774
5563 -3171504
5564 -3186835
5565 -3240939
5566 -3149553
5567 -3083727
5568 -3093810
5569 -3105539
5570 -3118771
5571 -3010410
5572 -2962206
5573 -3025643
5574 -3001588
5575 -2943354
5576 -2875763
5577 -2869312
5578 -2938829
5579 -2873894
5580 -2783750
5581 -2784124
5582 -2789881
5583 -2816120
5584 -2722892
5585 -2636687
5586 -2704796
5587 -2709562
5588 -2649263
5589 -2584125
5590 -2544531
5591 -2629422
5592 -2587700
5593 -2485882
5594 -2462281
5595 -2477841
5596 -2505692
5597 -2434840
5598 -2335395
5599 -2377476
5600 -2401311
5601 -2349586
5602 -2289636
5603 -2225700
5604 -2295780
5605 -2289007
5606 -2182875
5607 -2155360
5608 -2155550
5609 -2192843
5610 -2147957
5611 -2036104
5612 -2055036
5613 -2077299
5614 -2042873
5615 -1986863
5616 -1917174
5617 -1964726
5618 -1981796
5619 -1884643
5620 -1845948
5621 -1830999
5622 -1876720
5623 -1850483
5624 -1725291
5625 -1721664
5626 -1763918
5627 -1739316
5628 -1686824
5629 -1598429
5630 -1632878
5631 -1672838
5632 -1589734
5633 -1539761
5634 -1515042
5635 -1540023
5636 -1549839
5637 -1439545
5638 -1399402
5639 -1435820
5640 -1421737
5641 -1397591
5642 -1301756
5643 -1303512
5644 -1349885
5645 -1293319
5646 -1222495
5647 -1198962
5648 -1210505
5649 -1235873
5650 -1134292
5651 -1090794
5652 -1111673
5653 -1104167
5654 -1095758
5655 -1000606
5656  -980190
5657 -1034440
5658  -968814
5659  -924986
5660  -886949
5661  -884789
5662  -929369
5663  -828615
5664  -777601
5665  -796522
5666  -792862
5667  -774379
5668  -680889
5669  -659832
5670  -715537
5671  -679306
5672  -611585
5673  -570788
5674  -568553
5675  -613334
5676  -538887
5677  -456539
5678  -478354
5679  -470232
5680  -472925
5681  -390380
5682  -330682
5683  -387083
5684  -373773
5685  -310967
5686  -263615
5687  -239677
5688  -286031
5689  -242403
5690  -155390
5691  -160033
5692  -147892
5693  -153173
5694   -91217
5695   -16270
5696   -74382
5697   -65209
5698     5144
5699    50937
5700    84365
5701    41918
5702    62713
5703   157864
5704   173142
5705   162925
5706   150488
5707   199257
5708   300964
5709   264265
5710   244995
5711   297884
5712   355309
5713   407654
5714   357600
5715   355563
5716   458957
5717   483672
5718   483129
5719   465666
5720   500592
5721   604809
5722   598174
5723   559215
5724   590583
5725   646328
5726   714718
5727   688810
5728   661007
5729   746651
5730   800704
5731   796928
5732   787747
5733   793544
5734   897408
5735   911795
5736   872475
5737   895176
5738   945278
5739  1016238
5740  1002888
5741   971670
5742  1049020
5743  1105116
5744  1115524
5745  1101273
5746  1091643
5747  1191008
5748  1225423
5749  1178070
5750  1196573
5751  1243071
5752  1319817
5753  1326882
5754  1274592
5755  1337581
5756  1401650
5757  1427819
5758  1407076
5759  1382011
5760  1474071
5761  1534338
5762  1504456
5763  1509162
5764  1533978
5765  1600241
5766  1644419
5767  1580844
5768  1619956
5769  1680060
5770  1722123
5771  1725169
5772  1687552
5773  1756302
5774  1834157
5775  1811138
5776  1808979
5777  1831429
5778  1890374
5779  1938441
5780  1892590
5781  1916653
5782  1981253
5783  2012703
5784  2024062
5785  1985712
5786  2038502
5787  2120590
5788  2108877
5789  2105075
5790  2110280
5791  2177607
5792  2244566
5793  2201317
5794  2197773
5795  2261406
5796  2301766
5797  2326623
5798  2286195
5799  2318942
5800  2402282
5801  2404715
5802  2401487
5803  2399497
5804  2453334
5805  2520012
5806  2499697
5807  2487359
5808  2548482
5809  2579740
5810  2616990
5811  2585160
5812  2593105
5813  2674664
5814  2702950
5815  2688787
5816  2694815
5817  2730769
5818  2806837
5819  2790373
5820  2767153
5821  2811626
5822  2858227
5823  2893746
5824  2875653
5825  2866904
5826  2960925
5827  2978286
5828  2968727
5829  2963880
5830  2992120
5831  3070994
5832  3078161
5833  3045819
5834  3083626
5835  3132625
5836  3187765
5837  3159479
5838  3132468
5839  3219626
5840  3256518
5841  3252903
5842  3240359
5843  3249159
5844  3336115
5845  3358910
5846  3316792
5847  3351959
5848  3385450
5849  3439624
5850  3443892
5851  3401323
5852  3467028
5853  3526514
5854  3526184
5855  3518777
5856  3508462
5857  3591483
5858  3639341
5859  3600183
5860  3607520
5861  3646523
5862  3703399
5863  3710308
5864  3662506
5865  3712517
5866  3784953
5867  3791311
5868  3786150
5869  3764571
5870  3834907
5871  3902325
5872  3863815
5873  3854418
5874  3888730
5875  3951318
5876  3982487
5877  3932221
5878  3959844
5879  4023639
5880  4052557
5881  4052580
5882  4019101
5883  4063220
5884  4142865
5885  4116660
5886  4117221
5887  4128876
5888  4183343
5889  4241143
5890  4188516
5891  4204217
5892  4258136
5893  4297741
5894  4297865
5895  4268256
5896  4307478
5897  4381568
5898  4379440
5899  4360684
5900  4381004
5901  4418375
5902  4471623
5903  4441304
5904  4423625
5905  4493402
5906  4523703
5907  4550237
5908  4521473
5909  4526135
5910  4603582
5911  4617471
5912  4599392
5913  4603640
5914  4631113
5915  4708862
5916  4690973
5917  4655860
5918  4715169
5919  4761204
5920  4779116
5921  4760336
5922  4750980
5923  4822374
5924  4850918
5925  4837540
5926  4836423
5927  4852933
5928  4921628
5929  4925260
5930  4891990
5931  4925489
5932  4968486
5933  4999729
5934  4989552
5935  4964950
5936  5039912
5937  5065361
5938  5053250
5939  5058363
5940  5067343
5941  5125883
5942  5155916
5943  5110144
5944  5139212
5945  5179022
5946  5208248
5947  5209581
5948  5179304
5949  5235003
5950  5285844
5951  5268363
5952  5272173
5953  5272017
5954  5325526
5955  5352675
5956  5320014
5957  5329066
5958  5375056
5959  5414044
5960  5427079
5961  5381167
5962  5432680
5963  5476446
5964  5470148
5965  5475784
5966  5461774
5967  5514798
5968  5557513
5969  5525508
5970  5530006
5971  5567832
5972  5599553
5973  5616984
5974  5581069
5975  5607536
5976  5662133
5977  5664364
5978  5673851
5979  5656197
5980  5692448
5981  5754176
5982  5718870
5983  5706165
5984  5745434
5985  5787733
5986  5796243
5987  5762252
5988  5782145
5989  5841616
5990  5856910
5991  5843984
5992  5829103
5993  5868235
5994  5934824
5995  5907135
5996  5894150
5997  5911787
5998  5948365
5999  5994315
6000  5965735
6001  5941944
6002  6009160
6003  6024065
6004  6030192
6005  6004876
6006  6024321
6007  6087684
6008  6085815
6009  6062485
6010  6075190
6011  6110102
6012  6154969
6013  6130804
6014  6107995
6015  6160526
6016  6188724
6017  6193163
6018  6175148
6019  6171797
6020  6245008
6021  6255286
6022  6227057
6023  6239871
6024  6252914
6025  6309043
6026  6296056
6027  6253594
6028  6305923
6029  6346018
6030  6353380
6031  6326807
6032  6308552
6033  6378752
6034  6402688
6035  6375230
6036  6366424
6037  6386353
6038  6450619
6039  6453909
6040  6410951
6041  6441472
6042  6470358
6043  6490777
6044  6482013
6045  6457491
6046  6498290
6047  6541828
6048  6522620
6049  6519818
6050  6519893
6051  6567724
6052  6590887
6053  6546929
6054  6560939
6055  6594469
6056  6621622
6057  6617846
6058  6588652
6059  6621041
6060  6675252
6061  6653273
6062  6645819
6063  6640827
6064  6685017
6065  6711400
6066  6673994
6067  6680093
6068  6720689
6069  6729717
6070  6745425
6071  6705834
6072  6727723
6073  6781072
6074  6772056
6075  6762286
6076  6758991
6077  6792939
6078  6831751
6079  6795158
6080  6783237
6081  6817583
6082  6836134
6083  6852563
6084  6824028
6085  6822796
6086  6872836
6087  6879734
6088  6871049
6089  6857076
6090  6877671
6091  6924222
6092  6898414
6093  6887082
6094  6914652
6095  6934121
6096  6952056
6097  6934460
6098  6919725
6099  6962140
6100  6978594
6101  6965470
6102  6948713
6103  6962349
6104  7009912
6105  6996312
6106  6970138
6107  6998463
6108  7017312
6109  7036140
6110  7020702
6111  6996018
6112  7052463
6113  7060563
6114  7055938
6115  7030772
6116  7038852
6117  7089235
6118  7091745
6119  7052571
6120  7070092
6121  7087544
6122  7118613
6123  7100573
6124  7071313
6125  7110298
6126  7134061
6127  7122124
6128  7110058
6129  7101037
6130  7150730
6131  7164711
6132  7124499
6133  7132379
6134  7141535
6135  7175642
6136  7167327
6137  7133376
6138  7159382
6139  7191803
6140  7183977
6141  7174887
6142  7157985
6143  7191124
6144  7220362
6145  7182733
6146  7184854
6147  7189218
6148  7226895
6149  7230529
6150  7182421
6151  7201830
6152  7235696
6153  7236133
6154  7225892
6155  7202161
6156  7225943
6157  7266713
6158  7238933
6159  7221117
6160  7225882
6161  7257717
6162  7277701
6163  7235881
6164  7235307
6165  7268086
6166  7271503
6167  7271691
6168  7240995
6169  7258797
6170  7285364
6171  7273050
6172  7259178
6173  7250547
6174  7282905
6175  7305531
6176  7273840
6177  7259845
6178  7283083
6179  7299523
6180  7294947
6181  7267646
6182  7275637
6183  7317547
6184  7302896
6185  7283337
6186  7282799
6187  7294707
6188  7316812
6189  7288305
6190  7267960
6191  7287343
6192  7311460
6193  7310166
6194  7285581
6195  7274476
6196  7311581
6197  7316189
6198  7296529
6199  7269618
6200  7286365
6201  7327145
6202  7308307
6203  7281622
6204  7291599
6205  7299206
6206  7316615
6207  7295477
6208  7270123
6209  7304446
6210  7324650
6211  7295369
6212  7284646
6213  7279319
6214  7318975
6215  7302270
6216  7263070
6217  7285582
6218  7291093
6219  7308604
6220  7284914
6221  7253737
6222  7301791
6223  7301227
6224  7282187
6225  7269380
6226  7256559
6227  7293407
6228  7287641
6229  7256383
6230  7257755
6231  7269509
6232  7285214
6233  7271656
6234  7238473
6235  7256352
6236  7267638
6237  7263221
6238  7244483
6239  7226576
6240  7258923
6241  7270667
6242  7246450
6243  7226528
6244  7236497
6245  7256105
6246  7246193
6247  7203982
6248  7207109
6249  7241687
6250  7234149
6251  7210812
6252  7196985
6253  7213952
6254  7233043
6255  7190913
6256  7184998
6257  7192039
6258  7201744
6259  7198914
6260  7172501
6261  7167854
6262  7187010
6263  7180616
6264  7169056
6265  7146851
6266  7156279
6267  7185156
6268  7154923
6269  7128953
6270  7132642
6271  7150205
6272  7161428
6273  7118621
6274  7103636
6275  7133127
6276  7133013
6277  7124782
6278  7085682
6279  7085064
6280  7113516
6281  7098281
6282  7071396
6283  7070684
6284  7082600
6285  7095292
6286  7065139
6287  7033987
6288  7059289
6289  7060651
6290  7055839
6291  7020263
6292  7020590
6293  7048064
6294  7036567
6295  7001310
6296  6995894
6297  6994307
6298  7021666
6299  6993301
6300  6955574
6301  6976179
6302  6987873
6303  6975747
6304  6942538
6305  6924765
6306  6956699
6307  6950683
6308  6921419
6309  6912581
6310  6909212
6311  6930083
6312  6913689
6313  6864985
6314  6881382
6315  6893166
6316  6889102
6317  6864739
6318  6833542
6319  6859461
6320  6864265
6321  6827587
6322  6813171
6323  6803596
6324  6826495
6325  6823888
6326  6782993
6327  6775585
6328  6790017
6329  6785748
6330  6779580
6331  6728689
6332  6741924
6333  6755781
6334  6734963
6335  6713626
6336  6692450
6337  6709351
6338  6723197
6339  6676082
6340  6667837
6341  6675099
6342  6678333
6343  6668389
6344  6629558
6345  6627377
6346  6645639
6347  6623319
6348  6607400
6349  6580907
6350  6591271
6351  6601405
6352  6571473
6353  6546879
6354  6559777
6355  6551768
6356  6546631
6357  6509307
6358  6497105
6359  6515440
6360  6502662
6361  6483768
6362  6463567
6363  6461156
6364  6476303
6365  6447915
6366  6418717
6367  6414833
6368  6412733
6369  6416926
6370  6383148
6371  6374283
6372  6380867
6373  6372823
6374  6351544
6375  6327556
6376  6323924
6377  6333151
6378  6312611
6379  6282873
6380  6282800
6381  6277279
6382  6269046
6383  6242392
6384  6227157
6385  6243320
6386  6233307
6387  6209426
6388  6183091
6389  6173589
6390  6193429
6391  6168317
6392  6139977
6393  6130796
6394  6130047
6395  6141045
6396  6100691
6397  6072039
6398  6085868
6399  6078954
6400  6064202
6401  6033835
6402  6020590
6403  6029449
6404  6017702
6405  5991405
6406  5975425
6407  5961733
6408  5977252
6409  5954138
6410  5914661
6411  5913747
6412  5928894
6413  5906915
6414  5883104
6415  5858156
6416  5870966
6417  5863601
6418  5826951
6419  5805688
6420  5794966
6421  5804504
6422  5785433
6423  5745783
6424  5753069
6425  5749062
6426  5738152
6427  5719253
6428  5683438
6429  5686761
6430  5689909
6431  5658320
6432  5636288
6433  5626428
6434  5639343
6435  5625258
6436  5582471
6437  5568904
6438  5572112
6439  5562848
6440  5540910
6441  5502360
6442  5502013
6443  5516636
6444  5487918
6445  5455270
6446  5435567
6447  5438793
6448  5444122
6449  5406112
6450  5384655
6451  5380486
6452  5374966
6453  5356940
6454  5328645
6455  5310027
6456  5333701
6457  5305694
6458  5277265
6459  5252490
6460  5243699
6461  5251206
6462  5216799
6463  5184648
6464  5189918
6465  5184243
6466  5176423
6467  5142484
6468  5118774
6469  5127494
6470  5112652
6471  5082724
6472  5049700
6473  5042381
6474  5057220
6475  5030116
6476  4983569
6477  4990267
6478  4985652
6479  4977493
6480  4944886
6481  4910206
6482  4924950
6483  4913537
6484  4885737
6485  4861729
6486  4845033
6487  4851780
6488  4835046
6489  4789947
6490  4780435
6491  4773319
6492  4766205
6493  4737424
6494  4705758
6495  4706364
6496  4703009
6497  4680664
6498  4652777
6499  4628501
6500  4629324
6501  4617966
6502  4585023
6503  4569028
6504  4559161
6505  4557964
6506  4527098
6507  4489666
6508  4488280
6509  4482173
6510  4466967
6511  4433940
6512  4413895
6513  4413359
6514  4401034
6515  4368190
6516  4347984
6517  4337308
6518  4335510
6519  4320395
6520  4269378
6521  4262055
6522  4270119
6523  4238763
6524  4213920
6525  4185098
6526  4191357
6527  4186604
6528  4146720
6529  4128142
6530  4122417
6531  4115069
6532  4094313
6533  4058338
6534  4039762
6535  4033772
6536  4012538
6537  3990501
6538  3963034
6539  3955418
6540  3955412
6541  3923016
6542  3894793
6543  3885333
6544  3875321
6545  3859030
6546  3824929
6547  3806213
6548  3809268
6549  3794095
6550  3769869
6551  3740038
6552  3715849
6553  3733408
6554  3696483
6555  3667046
6556  3651810
6557  3634198
6558  3636160
6559  3597587
6560  3565186
6561  3567455
6562  3556676
6563  3530687
6564  3493968
6565  3469945
6566  3483951
6567  3464191
6568  3426335
6569  3408017
6570  3390955
6571  3386652
6572  3359984
6573  3322764
6574  3318409
6575  3311889
6576  3300643
6577  3265048
6578  3239967
6579  3232620
6580  3219733
6581  3184889
6582  3165050
6583  3153314
6584  3147868
6585  3121983
6586  3081503
6587  3071168
6588  3070315
6589  3042939
6590  3022251
6591  2989667
6592  2991995
6593  2974511
6594  2950063
6595  2915787
6596  2894357
6597  2893636
6598  2881039
6599  2837098
6600  2818997
6601  2816787
6602  2810022
6603  2768727
6604  2737934
6605  2728671
6606  2728120
6607  2692511
6608  2670540
6609  2643552
6610  2639569
6611  2624498
6612  2588263
6613  2567786
6614  2556836
6615  2546666
6616  2522518
6617  2490337
6618  2470381
6619  2475205
6620  2444681
6621  2423832
6622  2396338
6623  2379393
6624  2374122
6625  2344429
6626  2320817
6627  2303787
6628  2288785
6629  2273829
6630  2228131
6631  2217186
6632  2218136
6633  2193195
6634  2162458
6635  2135580
6636  2122733
6637  2121824
6638  2086642
6639  2055081
6640  2036021
6641  2023232
6642  2015346
6643  1981515
6644  1953885
6645  1957154
6646  1934687
6647  1910357
6648  1873064
6649  1860678
6650  1867015
6651  1830798
6652  1802640
6653  1789651
6654  1770839
6655  1748380
6656  1722126
6657  1695810
6658  1690714
6659  1669560
6660  1657819
6661  1615384
6662  1596207
6663  1598181
6664  1571123
6665  1536671
6666  1526558
6667  1503943
6668  1505726
6669  1473891
6670  1437171
6671  1429448
6672  1417109
6673  1399803
6674  1360498
6675  1341280
6676  1331918
6677  1313147
6678  1278611
6679  1260171
6680  1236624
6681  1228510
6682  1210520
6683  1171991
6684  1159217
6685  1153294
6686  1134759
6687  1094981
6688  1068981
6689  1069563
6690  1057562
6691  1022743
6692  1002508
6693   976216
6694   972085
6695   950505
6696   918991
6697   892707
6698   884986
6699   863705
6700   838431
6701   802762
6702   804845
6703   794675
6704   758345
6705   736389
6706   712765
6707   705601
6708   691479
6709   646348
6710   631203
6711   618747
6712   599126
6713   579827
6714   538136
6715   530516
6716   523474
6717   494283
6718   466022
6719   445980
6720   435186
6721   425688
6722   392665
6723   364966
6724   347279
6725   333054
6726   323182
6727   286314
6728   263681
6729   266697
6730   234943
6731   218348
6732   188067
6733   167816
6734   163563
6735   128364
6736    97153
6737    87715
6738    72080
6739    57673
6740    16308
6741     2858
6742    -4797
6743   -28700
6744   -51312
6745   -78092
6746   -95638
6747   -96330
6748  -121598
6749  -162005
6750  -172974
6751  -197871
6752  -202816
6753  -236270
6754  -266558
6755  -269028
6756  -286421
6757  -321235
6758  -331418
6759  -355137
6760  -356215
6761  -387971
6762  -420232
6763  -440538
6764  -458620
6765  -460723
6766  -492976
6767  -520747
6768  -523805
6769  -542039
6770  -571386
6771  -597199
6772  -614261
6773  -626302
6774  -648094
6775  -675455
6776  -687822
6777  -716889
6778  -719982
6779  -754616
6780  -781154
6781  -795117
6782  -803158
6783  -824335
6784  -851240
6785  -876606
6786  -885654
6787  -900483
6788  -930269
6789  -946853
6790  -975227
6791  -979676
6792  -994180
6793 -1037032
6794 -1044396
6795 -1057999
6796 -1083279
6797 -1100721
6798 -1133562
6799 -1138371
6800 -1148468
6801 -1181719
6802 -1214700
6803 -1232563
6804 -1238840
6805 -1254505
6806 -1288077
6807 -1308467
6808 -1309495
6809 -1325168
6810 -1355410
6811 -1391015
6812 -1400666
6813 -1410950
6814 -1432322
6815 -1460091
6816 -1483467
6817 -1492954
6818 -1501377
6819 -1542643
6820 -1557136
6821 -1564589
6822 -1584387
6823 -1607066
6824 -1630876
6825 -1654717
6826 -1659791
6827 -1684597
6828 -1703953
6829 -1730030
6830 -1741307
6831 -1758051
6832 -1784111
6833 -1816137
6834 -1813634
6835 -1830863
6836 -1847175
6837 -1876406
6838 -1905410
6839 -1901147
6840 -1925005
6841 -1949799
6842 -1968004
6843 -1988071
6844 -2001556
6845 -2018288
6846 -2043110
6847 -2059374
6848 -2069674
6849 -2087602
6850 -2111564
6851 -2146655
6852 -2152168
6853 -2166085
6854 -2188475
6855 -2214872
6856 -2232367
6857 -2242377
6858 -2258184
6859 -2298274
6860 -2300409
6861 -2321499
6862 -2324852
6863 -2345773
6864 -2384628
6865 -2389908
6866 -2398842
6867 -2426645
6868 -2447096
6869 -2464882
6870 -2468119
6871 -2490259
6872 -2525994
6873 -2536094
6874 -2555786
6875 -2563687
6876 -2579668
6877 -2619850
6878 -2628047
6879 -2634005
6880 -2654401
6881 -2683436
6882 -2707277
6883 -2706650
6884 -2709167
6885 -2750574
6886 -2765534
6887 -2776460
6888 -2791596
6889 -2806390
6890 -2839555
6891 -2851812
6892 -2867522
6893 -2889745
6894 -2903052
6895 -2931182
6896 -2939853
6897 -2943355
6898 -2969535
6899 -2991318
6900 -3001937
6901 -3020459
6902 -3030121
6903 -3057666
6904 -3075263
6905 -3077573
6906 -3096908
6907 -3122292
6908 -3154473
6909 -3158011
6910 -3166556
6911 -3187988
6912 -3219594
6913 -3230836
6914 -3234533
6915 -3243247
6916 -3273219
6917 -3300070
6918 -3306576
6919 -3314682
6920 -3332645
6921 -3359767
6922 -3378043
6923 -3380371
6924 -3391421
6925 -3424431
6926 -3440651
6927 -3443806
6928 -3461700
6929 -3485701
6930 -3503468
6931 -3517638
6932 -3529821
6933 -3550560
6934 -3566339
6935 -3586452
6936 -3590817
6937 -3606325
6938 -3634156
6939 -3646432
6940 -3662086
6941 -3669097
6942 -3693954
6943 -3717271
6944 -3724155
6945 -3734649
6946 -3746897
6947 -3768290
6948 -3790243
6949 -3797342
6950 -3805023
6951 -3834027
6952 -3845945
6953 -3870990
6954 -3862614
6955 -3891524
6956 -3916944
6957 -3921208
6958 -3928669
6959 -3942160
6960 -3968249
6961 -3984621
6962 -3996171
6963 -4000283
6964 -4016289
6965 -4050657
6966 -4065942
6967 -4066019
6968 -4074401
6969 -4099090
6970 -4117363
6971 -4125641
6972 -4135772
6973 -4151141
6974 -4175824
6975 -4190532
6976 -4189800
6977 -4217113
6978 -4224431
6979 -4251061
6980 -4247659
6981 -4255407
6982 -4288476
6983 -4298157
6984 -4313255
6985 -4320339
6986 -4329334
6987 -4368063
6988 -4376573
6989 -4369854
6990 -4388231
6991 -4421382
6992 -4430447
6993 -4432079
6994 -4431598
6995 -4464117
6996 -4481475
6997 -4490569
6998 -4493583
6999 -4510545
7000 -4539001
7001 -4552972
7002 -4548127
7003 -4558618
7004 -4580720
7005 -4600561
7006 -4618309
7007 -4608299
7008 -4631976
7009 -4650502
7010 -4663975
7011 -4672485
7012 -4673439
7013 -4701261
7014 -4724254
7015 -4716988
7016 -4732165
7017 -4744785
7018 -4763876
7019 -4780380
7020 -4775234
7021 -4792177
7022 -4806677
7023 -4823220
7024 -4835704
7025 -4835078
7026 -4857465
7027 -4878402
7028 -4874084
7029 -4882632
7030 -4905142
7031 -4926047
7032 -4931605
7033 -4933505
7034 -4944134
7035 -4971176
7036 -4980220
7037 -4987422
7038 -4990627
7039 -4995922
7040 -5034912
7041 -5034690
7042 -5042050
7043 -5049050
7044 -5061685
7045 -5092974
7046 -5088419
7047 -5092985
7048 -5112782
7049 -5123301
7050 -5139012
7051 -5137169
7052 -5138510
7053 -5172986
7054 -5174668
7055 -5176376
7056 -5189439
7057 -5206963
7058 -5226900
7059 -5231509
7060 -5226058
7061 -5245921
7062 -5259922
7063 -5270939
7064 -5278185
7065 -5283324
7066 -5310790
7067 -5323680
7068 -5319350
7069 -5323680
7070 -5338477
7071 -5366549
7072 -5358839
7073 -5359851
7074 -5365518
7075 -5396443
7076 -5407041
7077 -5405905
7078 -5410658
7079 -5432719
7080 -5443670
7081 -5442192
7082 -5450764
7083 -5461698
7084 -5478582
7085 -5485795
7086 -5480658
7087 -5499026
7088 -5505960
7089 -5518564
7090 -5522077
7091 -5524706
7092 -5544448
7093 -5563077
7094 -5559596
7095 -5570135
7096 -5572137
7097 -5593342
7098 -5601607
7099 -5597699
7100 -5611137
7101 -5621681
7102 -5630514
7103 -5633600
7104 -5637347
7105 -5655527
7106 -5675505
7107 -5674480
7108 -5676602
7109 -5673232
7110 -5696440
7111 -5716627
7112 -5702734
7113 -5714626
7114 -5726897
7115 -5737720
7116 -5741536
7117 -5733409
7118 -5748728
7119 -5768982
7120 -5770055
7121 -5781405
7122 -5783976
7123 -5787615
7124 -5812483
7125 -5805260
7126 -5799749
7127 -5815879
7128 -5829317
7129 -5829306
7130 -5837982
7131 -5839981
7132 -5858238
7133 -5870255
7134 -5861928
7135 -5869100
7136 -5873706
7137 -5898469
7138 -5893825
7139 -5895531
7140 -5891696
7141 -5917268
7142 -5917582
7143 -5924154
7144 -5917582
7145 -5942829
7146 -5949282
7147 -5946536
7148 -5946592
7149 -5940988
7150 -5974100
7151 -5972401
7152 -5966825
7153 -5974913
7154 -5990300
7155 -5999241
7156 -5994195
7157 -5994260
7158 -6013126
7159 -6018173
7160 -6020238
7161 -6016045
7162 -6018257
7163 -6043961
7164 -6046397
7165 -6037163
7166 -6036570
7167 -6053186
7168 -6061753
7169 -6061042
7170 -6057135
7171 -6072391
7172 -6084340
7173 -6088053
7174 -6078545
7175 -6075128
7176 -6098734
7177 -6101186
7178 -6098434
7179 -6100946
7180 -6107173
7181 -6113454
7182 -6120568
7183 -6110966
7184 -6122151
7185 -6126588
7186 -6132184
7187 -6147644
7188 -6123739
7189 -6145356
7190 -6157226
7191 -6153924
7192 -6148051
7193 -6145459
7194 -6163070
7195 -6166933
7196 -6155183
7197 -6165434
7198 -6175721
7199 -6186947
7200 -6178675
7201 -6166507
7202 -6185692
7203 -6192101
7204 -6184361
7205 -6183985
7206 -6181360
7207 -6200406
7208 -6207362
7209 -6203330
7210 -6200135
7211 -6210403
7212 -6214107
7213 -6215189
7214 -6202514
7215 -6207654
7216 -6221837
7217 -6221996
7218 -6218316
7219 -6223933
7220 -6221938
7221 -6236741
7222 -6216400
7223 -6229065
7224 -6227774
7225 -6241453
7226 -6244050
7227 -6229817
7228 -6227892
7229 -6241912
7230 -6243658
7231 -6236570
7232 -6236449
7233 -6242791
7234 -6252271
7235 -6242647
7236 -6239462
7237 -6241102
7238 -6253975
7239 -6260439
7240 -6243845
7241 -6241574
7242 -6247413
7243 -6250032
7244 -6245718
7245 -6250120
7246 -6237799
7247 -6269455
7248 -6257623
7249 -6252416
7250 -6241879
7251 -6249621
7252 -6265413
7253 -6257889
7254 -6241588
7255 -6258340
7256 -6260935
7257 -6254319
7258 -6243945
7259 -6245484
7260 -6255476
7261 -6260481
7262 -6246445
7263 -6247612
7264 -6254034
7265 -6249567
7266 -6251478
7267 -6235814
7268 -6242616
7269 -6254163
7270 -6245798
7271 -6240959
7272 -6231573
7273 -6246608
7274 -6243923
7275 -6246010
7276 -6225166
7277 -6232799
7278 -6244422
7279 -6239979
7280 -6222813
7281 -6230239
7282 -6231542
7283 -6228464
7284 -6233893
7285 -6209828
7286 -6216631
7287 -6233985
7288 -6220226
7289 -6216071
7290 -6209693
7291 -6213739
7292 -6217733
7293 -6199994
7294 -6199281
7295 -6207406
7296 -6202211
7297 -6200151
7298 -6184319
7299 -6192263
7300 -6203142
7301 -6196543
7302 -6181077
7303 -6182933
7304 -6182829
7305 -6189384
7306 -6167611
7307 -6164637
7308 -6173243
7309 -6169140
7310 -6158644
7311 -6151179
7312 -6144142
7313 -6156715
7314 -6153268
7315 -6137643
7316 -6129071
7317 -6133185
7318 -6142303
7319 -6125196
7320 -6121027
7321 -6127450
7322 -6122819
7323 -6127165
7324 -6102399
7325 -6099778
7326 -6113697
7327 -6104063
7328 -6093954
7329 -6089313
7330 -6083507
7331 -6101835
7332 -6082817
7333 -6065834
7334 -6066107
7335 -6076073
7336 -6070183
7337 -6053099
7338 -6036373
7339 -6057910
7340 -6052180
7341 -6047512
7342 -6028804
7343 -6026757
7344 -6036373
7345 -6029629
7346 -6001329
7347 -6010949
7348 -6011061
7349 -6009397
7350 -5988243
7351 -5988289
7352 -5982022
7353 -5981644
7354 -5977821
7355 -5963975
7356 -5950342
7357 -5963041
7358 -5947480
7359 -5937711
7360 -5931150
7361 -5930923
7362 -5935706
7363 -5928672
7364 -5906049
7365 -5915516
7366 -5910077
7367 -5906114
7368 -5890916
7369 -5877412
7370 -5878459
7371 -5883691
7372 -5867809
7373 -5861612
7374 -5853667
7375 -5856272
7376 -5847178
7377 -5826248
7378 -5829856
7379 -5831452
7380 -5819416
7381 -5807523
7382 -5788499
7383 -5799748
7384 -5797966
7385 -5781589
7386 -5774533
7387 -5767221
7388 -5771226
7389 -5754411
7390 -5736742
7391 -5732756
7392 -5734789
7393 -5724758
7394 -5717598
7395 -5697765
7396 -5702086
7397 -5709259
7398 -5679789
7399 -5677676
7400 -5669043
7401 -5662138
7402 -5662754
7403 -5639109
7404 -5628897
7405 -5633661
7406 -5625270
7407 -5619805
7408 -5602177
7409 -5597721
7410 -5600792
7411 -5590038
7412 -5564489
7413 -5563938
7414 -5554201
7415 -5567257
7416 -5538971
7417 -5527142
7418 -5533208
7419 -5524175
7420 -5508818
7421 -5492833
7422 -5485988
7423 -5493368
7424 -5476135
7425 -5459505
7426 -5456590
7427 -5446985
7428 -5446546
7429 -5430875
7430 -5407012
7431 -5410481
7432 -5409330
7433 -5399101
7434 -5374928
7435 -5372182
7436 -5374740
7437 -5367009
7438 -5338181
7439 -5331046
7440 -5327837
7441 -5326351
7442 -5311058
7443 -5289667
7444 -5283542
7445 -5280512
7446 -5279733
7447 -5263764
7448 -5240869
7449 -5243305
7450 -5235580
7451 -5218502
7452 -5200806
7453 -5196463
7454 -5194493
7455 -5194282
7456 -5155301
7457 -5153716
7458 -5147379
7459 -5154482
7460 -5132886
7461 -5105576
7462 -5104883
7463 -5103833
7464 -5087366
7465 -5065469
7466 -5047728
7467 -5058390
7468 -5046103
7469 -5027095
7470 -5017486
7471 -5008894
7472 -5010308
7473 -5001692
7474 -4962192
7475 -4965204
7476 -4962126
7477 -4946363
7478 -4924951
7479 -4915883
7480 -4916029
7481 -4919986
7482 -4886819
7483 -4865789
7484 -4864083
7485 -4867180
7486 -4850125
7487 -4824070
7488 -4808870
7489 -4815913
7490 -4798801
7491 -4786909
7492 -4765533
7493 -4765815
7494 -4764547
7495 -4741823
7496 -4716009
7497 -4718324
7498 -4701222
7499 -4700569
7500 -4672315
7501 -4669413
7502 -4657609
7503 -4649751
7504 -4625385
7505 -4609880
7506 -4603827
7507 -4608597
7508 -4585030
7509 -4564354
7510 -4555459
7511 -4541400
7512 -4541797
7513 -4517107
7514 -4492453
7515 -4506594
7516 -4486851
7517 -4471655
7518 -4449216
7519 -4428506
7520 -4444978
7521 -4423675
7522 -4400636
7523 -4391966
7524 -4378577
7525 -4379196
7526 -4354908
7527 -4332409
7528 -4325401
7529 -4324191
7530 -4312216
7531 -4292690
7532 -4263643
7533 -4274840
7534 -4258151
7535 -4230343
7536 -4223493
7537 -4211764
7538 -4203983
7539 -4189034
7540 -4158382
7541 -4161027
7542 -4147300
7543 -4134433
7544 -4118665
7545 -4097673
7546 -4095298
7547 -4083024
7548 -4059769
7549 -4051684
7550 -4025607
7551 -4031829
7552 -4010217
7553 -3989674
7554 -3987967
7555 -3979393
7556 -3957217
7557 -3945911
7558 -3909622
7559 -3919656
7560 -3906847
7561 -3878708
7562 -3863952
7563 -3849349
7564 -3850379
7565 -3843693
7566 -3803820
7567 -3793375
7568 -3783555
7569 -3778248
7570 -3756697
7571 -3725111
7572 -3723140
7573 -3730028
7574 -3704667
7575 -3684740
7576 -3653517
7577 -3671637
7578 -3652015
7579 -3622009
7580 -3602188
7581 -3603863
7582 -3586477
7583 -3579842
7584 -3543822
7585 -3544707
7586 -3537812
7587 -3512621
7588 -3495628
7589 -3467996
7590 -3463714
7591 -3463361
7592 -3429119
7593 -3414426
7594 -3405193
7595 -3401776
7596 -3385634
7597 -3351134
7598 -3338384
7599 -3343969
7600 -3321458
7601 -3304264
7602 -3274578
7603 -3267555
7604 -3264119
7605 -3247841
7606 -3209933
7607 -3205989
7608 -3198539
7609 -3193213
7610 -3161203
7611 -3134246
7612 -3134545
7613 -3123411
7614 -3107454
7615 -3084187
7616 -3060906
7617 -3069308
7618 -3043700
7619 -3013899
7620 -3003758
7621 -2999891
7622 -2988038
7623 -2961447
7624 -2933027
7625 -2937682
7626 -2914667
7627 -2905292
7628 -2879076
7629 -2856546
7630 -2863298
7631 -2857120
7632 -2809089
7633 -2798858
7634 -2785000
7635 -2782765
7636 -2755709
7637 -2735263
7638 -2726680
7639 -2724113
7640 -2693792
7641 -2675793
7642 -2651174
7643 -2651750
7644 -2643321
7645 -2604306
7646 -2597621
7647 -2585941
7648 -2571647
7649 -2563110
7650 -2523650
7651 -2516294
7652 -2505047
7653 -2493665
7654 -2468554
7655 -2449422
7656 -2441167
7657 -2435571
7658 -2413050
7659 -2388208
7660 -2361576
7661 -2368500
7662 -2348539
7663 -2319724
7664 -2302789
7665 -2295706
7666 -2275890
7667 -2264860
7668 -2236329
7669 -2216927
7670 -2225681
7671 -2198107
7672 -2169009
7673 -2150931
7674 -2144774
7675 -2140387
7676 -2105842
7677 -2086798
7678 -2082232
7679 -2072149
7680 -2052649
7681 -2023895
7682 -2005767
7683 -2015206
7684 -1978958
7685 -1954748
7686 -1944747
7687 -1930358
7688 -1918083
7689 -1891041
7690 -1867200
7691 -1867777
7692 -1844499
7693 -1834539
7694 -1802438
7695 -1786427
7696 -1791521
7697 -1762788
7698 -1744590
7699 -1723142
7700 -1707533
7701 -1708667
7702 -1675471
7703 -1654459
7704 -1646093
7705 -1639821
7706 -1617884
7707 -1590315
7708 -1564794
7709 -1573225
7710 -1550040
7711 -1525993
7712 -1503591
7713 -1484606
7714 -1481822
7715 -1455987
7716 -1434440
7717 -1419622
7718 -1409609
7719 -1406793
7720 -1372406
7721 -1342810
7722 -1340956
7723 -1333586
7724 -1305718
7725 -1289772
7726 -1263040
7727 -1266968
7728 -1235654
7729 -1213172
7730 -1197405
7731 -1188110
7732 -1176167
7733 -1158611
7734 -1114848
7735 -1118463
7736 -1107832
7737 -1089340
7738 -1061781
7739 -1040432
7740 -1039382
7741 -1033571
7742  -989909
7743  -983791
7744  -957658
7745  -959425
7746  -936350
7747  -899659
7748  -889833
7749  -894278
7750  -864563
7751  -846675
7752  -810521
7753  -821938
7754  -798160
7755  -772524
7756  -751233
7757  -742589
7758  -736094
7759  -726391
7760  -681485
7761  -667722
7762  -657957
7763  -651671
7764  -626122
7765  -602537
7766  -588487
7767  -595570
7768  -555744
7769  -533794
7770  -512601
7771  -514320
7772  -498419
7773  -469573
7774  -438416
7775  -440614
7776  -424112
7777  -407745
7778  -368287
7779  -357968
7780  -371758
7781  -335922
7782  -303365
7783  -301815
7784  -282906
7785  -279441
7786  -237523
7787  -223291
7788  -208613
7789  -197788
7790  -186123
7791  -155192
7792  -137328
7793  -148922
7794  -104656
7795   -89135
7796   -70185
7797   -61704
7798   -49294
7799   -17944
7800     5927
7801     3583
7802    25723
7803    30023
7804    76575
7805    82347
7806    88836
7807    97447
7808   132400
7809   151498
7810   175510
7811   159882
7812   195264
7813   218883
7814   234554
7815   230520
7816   252384
7817   288666
7818   322510
7819   315295
7820   327438
7821   348265
7822   377084
7823   388316
7824   389016
7825   403784
7826   446683
7827   446705
7828   466464
7829   471000
7830   493530
7831   529284
7832   535140
7833   536492
7834   572946
7835   588108
7836   613757
7837   602347
7838   628737
7839   659053
7840   675580
7841   686920
7842   698190
7843   710106
7844   752902
7845   739523
7846   755086
7847   779550
7848   807660
7849   828382
7850   832768
7851   835059
7852   878144
7853   891216
7854   905040
7855   905941
7856   928348
7857   955381
7858   972644
7859   963448
7860  1006404
7861  1010796
7862  1045687
7863  1036265
7864  1055244
7865  1075079
7866  1111054
7867  1111974
7868  1127558
7869  1133788
7870  1170975
7871  1180573
7872  1179766
7873  1206892
7874  1232424
7875  1255382
7876  1259908
7877  1255741
7878  1296171
7879  1316601
7880  1337507
7881  1344933
7882  1347829
7883  1384845
7884  1406856
7885  1401199
7886  1420621
7887  1425210
7888  1472885
7889  1473574
7890  1481205
7891  1488203
7892  1534126
7893  1535215
7894  1547665
7895  1548096
7896  1590591
7897  1606144
7898  1612046
7899  1614333
7900  1645896
7901  1659045
7902  1700592
7903  1681066
7904  1702321
7905  1719901
7906  1748554
7907  1752161
7908  1752881
7909  1783917
7910  1823550
7911  1807927
7912  1831350
7913  1839605
7914  1866283
7915  1891747
7916  1886311
7917  1897455
7918  1931011
7919  1951406
7920  1969275
7921  1956231
7922  1985984
7923  2015942
7924  2021997
7925  2028385
7926  2043486
7927  2058229
7928  2094086
7929  2086955
7930  2106927
7931  2120120
7932  2150030
7933  2153316
7934  2168603
7935  2169426
7936  2217179
7937  2217876
7938  2233974
7939  2234199
7940  2264424
7941  2282501
7942  2296841
7943  2286892
7944  2321588
7945  2343458
7946  2360464
7947  2354024
7948  2376615
7949  2397273
7950  2420067
7951  2408542
7952  2433791
7953  2443564
7954  2486336
7955  2477923
7956  2492629
7957  2501072
7958  2529471
7959  2538385
7960  2551611
7961  2550863
7962  2596620
7963  2601913
7964  2616429
7965  2612089
7966  2634097
7967  2660873
7968  2683410
7969  2659180
7970  2698075
7971  2712641
7972  2739463
7973  2734054
7974  2747968
7975  2769506
7976  2801907
7977  2792965
7978  2812668
7979  2810103
7980  2851002
7981  2858173
7982  2857397
7983  2867547
7984  2893070
7985  2917017
7986  2927282
7987  2917302
7988  2954348
7989  2964906
7990  2981103
7991  2979183
7992  2995667
7993  3007895
7994  3044106
7995  3022235
7996  3059677
7997  3064342
7998  3097041
7999  3090841
8000  3099629
8001  3113563
8002  3152924
8003  3150939
8004  3167166
8005  3155965
8006  3193356
8007  3212238
8008  3215417
8009  3208597
8010  3244833
8011  3259754
8012  3283054
8013  3254731
8014  3287524
8015  3299935
8016  3328181
8017  3331509
8018  3342975
8019  3351711
8020  3395365
8021  3378883
8022  3392861
8023  3394700
8024  3423255
8025  3435321
8026  3441113
8027  3432683
8028  3481733
8029  3487655
8030  3502926
8031  3487908
8032  3517002
8033  3535635
8034  3556190
8035  3542951
8036  3572802
8037  3574760
8038  3619946
8039  3596305
8040  3606186
8041  3629358
8042  3658448
8043  3656736
8044  3660424
8045  3651613
8046  3716573
8047  3694700
8048  3716323
8049  3707521
8050  3744187
8051  3758044
8052  3764270
8053  3743922
8054  3785776
8055  3792072
8056  3819508
8057  3805708
8058  3823562
8059  3840006
8060  3864903
8061  3849688
8062  3881988
8063  3871980
8064  3913351
8065  3898619
8066  3905083
8067  3917730
8068  3953936
8069  3950784
8070  3969117
8071  3950136
8072  3991088
8073  3989319
8074  4012570
8075  3993526
8076  4026166
8077  4036197
8078  4070467
8079  4036736
8080  4075500
8081  4066962
8082  4118221
8083  4092859
8084  4113383
8085  4105730
8086  4156448
8087  4131436
8088  4160839
8089  4134541
8090  4191276
8091  4184019
8092  4204587
8093  4174596
8094  4234540
8095  4216459
8096  4252294
8097  4209683
8098  4267016
8099  4253640
8100  4294849
8101  4251885
8102  4304636
8103  4282691
8104  4348053
8105  4289754
8106  4347284
8107  4312942
8108  4383948
8109  4338702
8110  4391614
8111  4334278
8112  4434300
8113  4350517
8114  4451290
8115  4348584
8116  4493949
8117  4365938
8118  4549033
8119  4287729
8120  4703996
8121  3853625
$$ Imaginary data points
##PAGE= N=2
##DATA TABLE= (X++(I..I)), XYDATA
0 -9591161
1 -18108805
2 -13698148
3 -11822858
4 -11162518
5 -13504532
6 -13240997
7 -10002943
8 -10706639
9 -12546463
10 -13467289
11 -13428048
12 -10957910
13 -12693844
14 -14528693
15 -13317649
16 -13049449
17 -12705703
18 -14225223
19 -15115134
20 -11839229
21 -11785473
22 -13213290
23 -14103999
24 -14524473
25 -12859848
26 -14298972
27 -16167873
28 -14343183
29 -13891818
30 -13353880
31 -14268781
32 -15659107
33 -13611871
34 -13759914
35 -15357701
36 -15790781
37 -16145077
38 -13942951
39 -14349843
40 -16454984
41 -15259922
42 -14978838
43 -14887401
44 -15632722
45 -17154804
46 -14859219
47 -14414417
48 -16213843
49 -16613156
50 -17113903
51 -15235431
52 -15329451
53 -17933612
54 -16979087
55 -15892297
56 -15323586
57 -16025760
58 -18651736
59 -16807599
60 -15159936
61 -16534764
62 -17615095
63 -18648981
64 -16815505
65 -15611561
66 -18272687
67 -18037991
68 -17822744
69 -17365550
70 -17010813
71 -18894778
72 -17760016
73 -16624500
74 -18115587
75 -18395661
76 -19133460
77 -17860324
78 -16621612
79 -19415808
80 -19789652
81 -18689855
82 -17778684
83 -17475684
84 -20374392
85 -19880347
86 -17340568
87 -18163365
88 -18811211
89 -19948049
90 -19142107
91 -17474025
92 -19952710
93 -20785166
94 -19731930
95 -18998589
96 -18103059
97 -20558697
98 -21009449
99 -18742759
100 -19075541
101 -19391916
102 -20577791
103 -20606224
104 -18653846
105 -20666154
106 -21932903
107 -20906776
108 -20176552
109 -19114378
110 -21182834
111 -21756181
112 -18836361
113 -18964200
114 -20225207
115 -22184199
116 -22571319
117 -19609347
118 -20388292
119 -22218166
120 -21793935
121 -21097504
122 -19224679
123 -20811112
124 -22917480
125 -21063503
126 -20648156
127 -20962592
128 -22057315
129 -23026649
130 -20678655
131 -21212429
132 -23105798
133 -22554629
134 -21909421
135 -20103964
136 -21061685
137 -23450472
138 -21927303
139 -21408845
140 -22008231
141 -23328501
142 -24678994
143 -21785948
144 -20873603
145 -22966734
146 -23307574
147 -23266480
148 -21392312
149 -21642438
150 -24370868
151 -23101035
152 -21873797
153 -22107756
154 -23241715
155 -25337478
156 -23108416
157 -21580261
158 -23441979
159 -23921015
160 -24171650
161 -22420085
162 -21687041
163 -24573777
164 -24417455
165 -23294228
166 -22954632
167 -23250787
168 -25634316
169 -24244504
170 -22106681
171 -23682984
172 -24524319
173 -25078117
174 -23427640
175 -21928699
176 -24670438
177 -25184791
178 -24127486
179 -23762595
180 -23381409
181 -25590210
182 -25259916
183 -23252455
184 -24176267
185 -24379317
186 -24920280
187 -24361922
188 -22867366
189 -25236615
190 -26033693
191 -24682960
192 -24105309
193 -23565568
194 -25797275
195 -25947369
196 -23472009
197 -24390884
198 -25363834
199 -26063854
200 -25552800
201 -23364224
202 -25047119
203 -26339793
204 -25267018
205 -24778139
206 -23922455
207 -25928178
208 -27013602
209 -24590915
210 -24656926
211 -25398335
212 -26269538
213 -26480683
214 -24147899
215 -25058255
216 -26519100
217 -25637732
218 -25442331
219 -24601269
220 -25989282
221 -27414077
222 -25305658
223 -25296946
224 -26045207
225 -26438375
226 -26654443
227 -24290515
228 -24951682
229 -27138903
230 -26494765
231 -25994777
232 -24945221
233 -26212771
234 -28252166
235 -25922640
236 -25006225
237 -25934675
238 -26755063
239 -27527727
240 -25091921
241 -24853777
242 -27156095
243 -26980151
244 -26695953
245 -25518079
246 -26024673
247 -28455176
248 -26805106
249 -25437640
250 -25910503
251 -26551543
252 -27932596
253 -25916414
254 -24882934
255 -27254358
256 -27563896
257 -27296298
258 -25874491
259 -25564820
260 -28207730
261 -27385182
262 -26003230
263 -26487163
264 -26810761
265 -28139686
266 -26524071
267 -24999117
268 -27201883
269 -27806160
270 -27660619
271 -26511535
272 -25720314
273 -28358561
274 -28071083
275 -26092550
276 -26060006
277 -26459874
278 -28460130
279 -27639388
280 -25443658
281 -27112961
282 -28053869
283 -27930634
284 -26749212
285 -25413876
286 -28019663
287 -28706489
288 -26773825
289 -26270612
290 -26127857
291 -28204022
292 -28332164
293 -25807993
294 -26738893
295 -27954396
296 -28391539
297 -27726600
298 -25687733
299 -27423613
300 -28573219
301 -26978876
302 -26638372
303 -26431093
304 -28194166
305 -28856617
306 -26281003
307 -26689853
308 -27847068
309 -28178133
310 -27839366
311 -25678230
312 -27089403
313 -29009714
314 -27744922
315 -27051238
316 -26306500
317 -27712397
318 -29013732
319 -26503956
320 -26332885
321 -27677105
322 -28293329
323 -28428523
324 -26075381
325 -26671781
326 -28873481
327 -27973076
328 -27293375
329 -26336794
330 -27215278
331 -29153854
332 -27135623
333 -26268439
334 -27211871
335 -27902879
336 -28848409
337 -26878609
338 -26565330
339 -28586657
340 -27880153
341 -27300394
342 -26532633
343 -26886697
344 -28887495
345 -27338003
346 -26342056
347 -27350992
348 -27815979
349 -28775562
350 -27062605
351 -26230392
352 -28385768
353 -28060946
354 -27239616
355 -26390069
356 -26504522
357 -28867280
358 -27819828
359 -26388919
360 -27295472
361 -27744850
362 -28705306
363 -27171638
364 -25670317
365 -27849789
366 -28286515
367 -27661542
368 -26642878
369 -26070304
370 -28503247
371 -28229820
372 -26423599
373 -26849663
374 -27191279
375 -28485967
376 -27698220
377 -25834445
378 -27524310
379 -28101269
380 -27495307
381 -26688120
382 -25791437
383 -27987749
384 -28227013
385 -26358379
386 -26736876
387 -27142227
388 -28395741
389 -27838639
390 -25423987
391 -26820902
392 -27983270
393 -27483424
394 -26718237
395 -25514339
396 -27624963
397 -28501509
398 -26399325
399 -26289154
400 -26614312
401 -28025357
402 -28235592
403 -25579931
404 -26199626
405 -27604189
406 -27455407
407 -26844463
408 -25092580
409 -26773776
410 -28649449
411 -26956715
412 -26345962
413 -26170860
414 -27223750
415 -28028901
416 -25557370
417 -25623941
418 -27145264
419 -27262475
420 -27137161
421 -25380263
422 -26241168
423 -28188244
424 -26610147
425 -25828158
426 -25781112
427 -26840186
428 -28192576
429 -25842426
430 -25181792
431 -26728008
432 -27048730
433 -27106562
434 -25178710
435 -25315424
436 -27693449
437 -26775593
438 -25769172
439 -25443462
440 -26183425
441 -28028255
442 -26050503
443 -24675288
444 -26094046
445 -26727866
446 -27080969
447 -25116409
448 -24422900
449 -27005049
450 -26900549
451 -25901562
452 -25215699
453 -25344253
454 -27464731
455 -26232600
456 -24411917
457 -25410723
458 -26054026
459 -26847043
460 -25447094
461 -24119471
462 -26295887
463 -26597638
464 -25697866
465 -25048421
466 -24657862
467 -26753905
468 -26292453
469 -24308008
470 -24921744
471 -25362226
472 -26259118
473 -25479072
474 -23893381
475 -25863059
476 -26427100
477 -25309788
478 -24508716
479 -23946258
480 -26158261
481 -26265353
482 -23964435
483 -24348068
484 -25047300
485 -26058329
486 -25505694
487 -23263089
488 -24595235
489 -25773847
490 -25319345
491 -24839872
492 -23531834
493 -25060072
494 -26038869
495 -24113472
496 -23985738
497 -24186290
498 -24987577
499 -25152112
500 -23143451
501 -24181812
502 -25457451
503 -24781637
504 -24469082
505 -23381815
506 -24538982
507 -25542608
508 -23445377
509 -23274283
510 -23866084
511 -24676131
512 -25030676
513 -22780519
514 -23268196
515 -25001668
516 -24598009
517 -24075216
518 -22593073
519 -23515569
520 -25389556
521 -23587837
522 -22637319
523 -22917803
524 -23869975
525 -24961964
526 -22853076
527 -22461865
528 -24148290
529 -24042763
530 -23792978
531 -22290740
532 -22507817
533 -24609999
534 -23397425
535 -22364234
536 -22600291
537 -23273344
538 -24481396
539 -22527462
540 -21617474
541 -23408430
542 -23595869
543 -23433637
544 -21944859
545 -21593495
546 -23932763
547 -23343973
548 -22102719
549 -22009922
550 -22286210
551 -23828707
552 -22468723
553 -21030078
554 -22538245
555 -22939498
556 -23023160
557 -21838006
558 -21040956
559 -23261578
560 -22907315
561 -21235636
562 -21084000
563 -21561147
564 -23484186
565 -22457392
566 -20377772
567 -21756820
568 -22597158
569 -22673993
570 -21360308
571 -19868404
572 -22012509
573 -22676313
574 -21312071
575 -20758258
576 -20441914
577 -22399657
578 -22486527
579 -20222080
580 -20682243
581 -21427638
582 -22102094
583 -21515874
584 -19510180
585 -20953121
586 -21911368
587 -20677094
588 -20300995
589 -19991171
590 -21634433
591 -21931999
592 -19594395
593 -20042134
594 -21001276
595 -21362837
596 -20809024
597 -18674233
598 -20059500
599 -21823217
600 -20705167
601 -19640675
602 -18566512
603 -20219096
604 -21826074
605 -19647913
606 -18990301
607 -19686312
608 -20636854
609 -21013017
610 -18636636
611 -18764997
612 -20464620
613 -20006680
614 -19494926
615 -18284944
616 -19002454
617 -20818050
618 -19329472
619 -18648772
620 -19140325
621 -19708478
622 -20316057
623 -18131475
624 -17772854
625 -19650048
626 -19410138
627 -18966424
628 -17902425
629 -18227850
630 -20161430
631 -18898983
632 -17916330
633 -18342737
634 -18719082
635 -19679784
636 -17960435
637 -16955219
638 -18539393
639 -18588555
640 -18535529
641 -17686590
642 -17378968
643 -19241434
644 -18388344
645 -17180620
646 -17573770
647 -17834008
648 -18765393
649 -17330504
650 -16215232
651 -18043982
652 -18168684
653 -17664079
654 -16813933
655 -16444022
656 -18566826
657 -18052718
658 -16364901
659 -16501960
660 -16787545
661 -18164725
662 -17280415
663 -15448594
664 -16774532
665 -17307945
666 -17134083
667 -16352420
668 -15331519
669 -17270976
670 -17485592
671 -15903245
672 -15979423
673 -16166258
674 -17371557
675 -16682866
676 -14485684
677 -15663585
678 -16618545
679 -16426884
680 -15683655
681 -14510295
682 -16518333
683 -17308604
684 -15331990
685 -14722668
686 -14704346
687 -16288941
688 -16588375
689 -14212959
690 -14548305
691 -15644663
692 -15984875
693 -15562471
694 -13601822
695 -14817421
696 -16365082
697 -15040565
698 -14419856
699 -14018231
700 -15045179
701 -15743961
702 -13633570
703 -13714079
704 -14810043
705 -15001189
706 -14865562
707 -13099543
708 -13975089
709 -15788907
710 -14389120
711 -13352303
712 -12983882
713 -14131282
714 -15394910
715 -13240531
716 -12627278
717 -13877153
718 -14443759
719 -14546218
720 -12346730
721 -12202605
722 -14456534
723 -14104895
724 -13274896
725 -12312707
726 -12662305
727 -14464989
728 -13031899
729 -11832330
730 -12554728
731 -13103524
732 -13853806
733 -12161296
734 -11484394
735 -13530615
736 -13282647
737 -12379842
738 -11609076
739 -11627762
740 -13298128
741 -12198507
742 -11008036
743 -11829949
744 -12250897
745 -13104855
746 -11780497
747 -10477203
748 -12249773
749 -12453468
750 -11719404
751 -10834790
752 -10452801
753 -12450751
754 -11942883
755 -10232011
756 -10728367
757 -11267893
758 -12323663
759 -11280247
760 -9535233
761 -11156911
762 -11701207
763 -10930268
764 -10084995
765 -9465972
766 -11538957
767 -11617213
768 -9593767
769 -9628231
770 -10109688
771 -11460917
772 -11045118
773 -8777576
774 -9705575
775 -10708094
776 -10491852
777 -9832410
778 -8442377
779 -9919617
780 -10861471
781 -9336240
782 -9073063
783 -8974983
784 -9918907
785 -10234008
786 -8364078
787 -8969155
788 -9828022
789 -9442224
790 -9076958
791 -7807187
792 -8938459
793 -9987958
794 -8360174
795 -8090613
796 -8329127
797 -9172441
798 -9482899
799 -7348633
800 -7661327
801 -8971801
802 -8702062
803 -8293745
804 -6860581
805 -7668993
806 -9312645
807 -7979511
808 -7281988
809 -7226200
810 -7973078
811 -8930360
812 -6952104
813 -6492759
814 -7718623
815 -7771992
816 -7724828
817 -6235066
818 -6428115
819 -8315282
820 -7310686
821 -6439186
822 -6374437
823 -6949593
824 -8047525
825 -6196563
826 -5454788
827 -6874094
828 -6976437
829 -6941018
830 -5538053
831 -5331072
832 -7376178
833 -6738405
834 -5591001
835 -5253157
836 -5659118
837 -7301282
838 -5898551
839 -4431378
840 -5682156
841 -6246358
842 -6457657
843 -4908428
844 -3942383
845 -6129208
846 -6157440
847 -4918707
848 -4386151
849 -4507979
850 -6434164
851 -5682414
852 -3766832
853 -4478245
854 -5034761
855 -5581666
856 -4456736
857 -2917346
858 -4780390
859 -5451605
860 -4471568
861 -3792953
862 -3352123
863 -5127769
864 -4997375
865 -2950223
866 -3306840
867 -3909731
868 -4688457
869 -4161643
870 -2333352
871 -3626796
872 -4504630
873 -3608720
874 -2955568
875 -2215775
876 -3816963
877 -4344396
878 -2306617
879 -2306894
880 -2911129
881 -3709100
882 -3476617
883 -1438630
884 -2419296
885 -3757243
886 -3036351
887 -2311295
888 -1236743
889 -2506021
890 -3666498
891 -1837516
892 -1334647
893 -1684838
894 -2623914
895 -3119811
896  -996758
897 -1063685
898 -2410351
899 -2107496
900 -1730576
901  -485276
902 -1184430
903 -2776111
904 -1387724
905  -736930
906  -898539
907 -1427217
908 -2105831
909  -188050
910    -4205
911 -1558502
912 -1368220
913 -1100405
914    48793
915  -176252
916 -1797162
917  -589210
918   289659
919   127525
920  -360458
921 -1430633
922   229047
923  1041541
924  -500155
925  -627133
926  -416564
927   870883
928  1121408
929  -824755
930  -145949
931   976982
932  1023677
933   761807
934  -539198
935   717587
936  1970396
937   701674
938   496563
939   499012
940  1407456
941  2046632
942   282029
943   615873
944  1783871
945  1783493
946  1677774
947   389092
948  1302067
949  2892987
950  1692864
951  1279324
952  1371118
953  2213520
954  3108608
955  1281810
956  1175828
957  2582442
958  2778864
959  2723318
960  1290890
961  1758989
962  3795724
963  2920096
964  2068517
965  1903296
966  2705331
967  4146627
968  2530246
969  1732787
970  3113669
971  3673615
972  3978450
973  2520203
974  2187604
975  4209454
976  3857255
977  3058594
978  2777250
979  3227990
980  5014870
981  3939786
982  2677670
983  3704889
984  4221388
985  4763711
986  3563367
987  2784813
988  4829347
989  4971786
990  4094920
991  3665696
992  3770474
993  5675943
994  5031699
995  3442080
996  4345409
997  5059826
998  5780727
999  4768480
1000  3446748
1001  5356474
1002  6005929
1003  5182000
1004  4534154
1005  4196283
1006  6210155
1007  6294092
1008  4436466
1009  4812376
1010  5517485
1011  6596860
1012  6120131
1013  4344476
1014  5717177
1015  6783969
1016  6236110
1017  5602425
1018  4743020
1019  6459652
1020  7271006
1021  5616942
1022  5694956
1023  6198174
1024  7166610
1025  7202457
1026  5331798
1027  6156636
1028  7314805
1029  6941365
1030  6592424
1031  5630900
1032  6935719
1033  8193094
1034  6719533
1035  6512223
1036  6899863
1037  7729837
1038  8075299
1039  6170249
1040  6640848
1041  8104511
1042  7868712
1043  7563651
1044  6479332
1045  7417763
1046  9072129
1047  7753825
1048  7118107
1049  7300338
1050  8163364
1051  9154477
1052  7393093
1053  7129955
1054  8603084
1055  8742662
1056  8719246
1057  7509628
1058  7751093
1059  9548983
1060  8702265
1061  8074016
1062  8207752
1063  8714405
1064  9860235
1065  8451726
1066  7837803
1067  9186326
1068  9307576
1069  9432940
1070  8493764
1071  8409138
1072 10231434
1073  9574506
1074  8733373
1075  8942597
1076  9426872
1077 10756441
1078  9470792
1079  8347918
1080  9741027
1081 10128736
1082 10218112
1083  9199878
1084  8681994
1085 10745727
1086 10702375
1087  9714577
1088  9619936
1089  9803856
1090 11353715
1091 10547842
1092  8948402
1093 10052860
1094 10731290
1095 11115213
1096 10378782
1097  9442465
1098 11280591
1099 11560835
1100 10470142
1101 10287907
1102 10184812
1103 11735646
1104 11600522
1105  9988776
1106 10779942
1107 11392893
1108 11733338
1109 11197500
1110  9963373
1111 11632039
1112 12413723
1113 11313586
1114 10999771
1115 10786137
1116 12288142
1117 12577454
1118 10667957
1119 11106189
1120 11989275
1121 12527545
1122 12188084
1123 10542680
1124 11820425
1125 13135404
1126 12225736
1127 11756843
1128 11293421
1129 12605935
1130 13474280
1131 11623638
1132 11592195
1133 12432452
1134 13111885
1135 13204019
1136 11347630
1137 11991663
1138 13675599
1139 13173919
1140 12694725
1141 11867314
1142 12788694
1143 14199847
1144 12648474
1145 12113980
1146 12793006
1147 13568829
1148 14185192
1149 12452976
1150 12451127
1151 14115043
1152 13761891
1153 13325815
1154 12496987
1155 13077530
1156 14789219
1157 13559206
1158 12792816
1159 13449484
1160 14132988
1161 14940223
1162 13236077
1163 12657342
1164 14441899
1165 14531870
1166 14151763
1167 13159291
1168 13273458
1169 15350073
1170 14638209
1171 13442191
1172 13650434
1173 14212631
1174 15550285
1175 14368007
1176 13180042
1177 14665242
1178 15076224
1179 15071004
1180 14199539
1181 13599638
1182 15416410
1183 15222605
1184 14165422
1185 14385702
1186 14615569
1187 15803891
1188 15103729
1189 13840936
1190 15205966
1191 15652671
1192 15546330
1193 14896045
1194 14123405
1195 15865416
1196 16040432
1197 14739816
1198 14769493
1199 14989426
1200 16381366
1201 16097764
1202 14404363
1203 15430143
1204 16214419
1205 16211498
1206 15597489
1207 14410605
1208 15977296
1209 16764126
1210 15563858
1211 15429961
1212 15429482
1213 16697666
1214 16913415
1215 15062243
1216 15529976
1217 16340225
1218 16557725
1219 16412993
1220 15072012
1221 16176713
1222 17342080
1223 16320906
1224 16043906
1225 15808218
1226 16804960
1227 17436084
1228 15668618
1229 15877386
1230 16849065
1231 17091494
1232 17070562
1233 15613859
1234 16354930
1235 17861714
1236 16960303
1237 16487539
1238 16140028
1239 16973001
1240 18040939
1241 16468464
1242 16300720
1243 17240782
1244 17431850
1245 17602740
1246 16204121
1247 16557075
1248 18228347
1249 17513413
1250 16950387
1251 16574453
1252 17263682
1253 18680408
1254 17194867
1255 16466154
1256 17454084
1257 17936087
1258 18410882
1259 16905558
1260 16518676
1261 18278966
1262 18040135
1263 17544927
1264 17130500
1265 17432935
1266 19028127
1267 17905154
1268 16885152
1269 17789381
1270 18203341
1271 18670877
1272 17398968
1273 16807004
1274 18726405
1275 18735011
1276 18001004
1277 17434625
1278 17452475
1279 19293675
1280 18647145
1281 17158885
1282 17763917
1283 18463528
1284 19459415
1285 18376206
1286 16881452
1287 18538110
1288 19276956
1289 18735438
1290 17834805
1291 17250523
1292 19280774
1293 19559443
1294 17971997
1295 18013467
1296 18347575
1297 19488459
1298 19163421
1299 17506007
1300 18538171
1301 19325445
1302 19136670
1303 18681209
1304 17698255
1305 19129443
1306 19791827
1307 18440758
1308 18441430
1309 18617674
1310 19583930
1311 19639724
1312 17912775
1313 18617591
1314 19542390
1315 19370520
1316 19118875
1317 18111853
1318 19318700
1319 20305756
1320 18856889
1321 18574233
1322 18762860
1323 19711729
1324 20084890
1325 18256319
1326 18670741
1327 19932018
1328 19874381
1329 19590197
1330 18304422
1331 19130015
1332 20578023
1333 19415836
1334 18896135
1335 18857563
1336 19696223
1337 20673931
1338 19024550
1339 18780896
1340 19814418
1341 19899361
1342 19972221
1343 18693472
1344 19018892
1345 20730918
1346 19914998
1347 19257510
1348 19124644
1349 19740588
1350 20927869
1351 19422118
1352 18776252
1353 19888390
1354 20081933
1355 20310200
1356 19203023
1357 19077370
1358 20791887
1359 20283216
1360 19601008
1361 19403491
1362 19645186
1363 20965600
1364 19856836
1365 18910549
1366 20002698
1367 20355693
1368 20637709
1369 19520162
1370 18899336
1371 20776516
1372 20788723
1373 19940653
1374 19500004
1375 19484346
1376 21061468
1377 20411484
1378 19041035
1379 19853453
1380 20354282
1381 20941814
1382 20181362
1383 19090208
1384 20571539
1385 20806401
1386 20047626
1387 19769039
1388 19494724
1389 20959107
1390 20859877
1391 19467229
1392 20085406
1393 20478879
1394 20922422
1395 20355340
1396 19036753
1397 20410341
1398 21042500
1399 20260511
1400 19960185
1401 19636832
1402 21074119
1403 21252627
1404 19448917
1405 19718519
1406 20393015
1407 21128014
1408 20867461
1409 19198586
1410 20239112
1411 21319362
1412 20653879
1413 20146836
1414 19400881
1415 20661072
1416 21499801
1417 19900218
1418 19833602
1419 20345676
1420 21007707
1421 21169026
1422 19474191
1423 20003039
1424 21200886
1425 20734488
1426 20394476
1427 19507663
1428 20391820
1429 21635541
1430 20192420
1431 19728221
1432 20201308
1433 21011912
1434 21503928
1435 19657565
1436 19712002
1437 21206102
1438 20932109
1439 20486448
1440 19474040
1441 20092028
1442 21723144
1443 20586393
1444 19807873
1445 20034556
1446 20690569
1447 21658810
1448 20076904
1449 19409277
1450 20789320
1451 20994225
1452 20904485
1453 19776292
1454 19720748
1455 21533269
1456 20914916
1457 19896013
1458 19857863
1459 20308824
1460 21587803
1461 20450201
1462 19397375
1463 20622368
1464 20956188
1465 20978505
1466 19966683
1467 19389181
1468 21137608
1469 21038500
1470 20095293
1471 19998584
1472 20093702
1473 21381556
1474 20689159
1475 19373326
1476 20347290
1477 20716076
1478 20817253
1479 20106798
1480 19294775
1481 20924217
1482 21120326
1483 20101030
1484 19974275
1485 19936084
1486 21219469
1487 20894569
1488 19261381
1489 19958303
1490 20579192
1491 20901842
1492 20312168
1493 19024584
1494 20434556
1495 21196288
1496 20303054
1497 20004987
1498 19660585
1499 20805258
1500 20953204
1501 19326407
1502 19719924
1503 20264633
1504 20622064
1505 20533763
1506 19237747
1507 20139624
1508 20921217
1509 20084241
1510 19903234
1511 19492735
1512 20399039
1513 20930718
1514 19401582
1515 19589563
1516 20243444
1517 20523138
1518 20441550
1519 18955534
1520 19668867
1521 20881373
1522 20068211
1523 19645528
1524 19252188
1525 20205810
1526 21128924
1527 19481434
1528 19162302
1529 19855229
1530 20236427
1531 20491147
1532 18971551
1533 19139925
1534 20605757
1535 20196757
1536 19770383
1537 19073361
1538 19516622
1539 20809551
1540 19539982
1541 18886924
1542 19485550
1543 19920750
1544 20456131
1545 19067521
1546 18802631
1547 20347384
1548 20085164
1549 19558361
1550 18874962
1551 19092122
1552 20574734
1553 19581635
1554 18647767
1555 19171662
1556 19578107
1557 20275133
1558 19053641
1559 18333898
1560 19942152
1561 20064583
1562 19490804
1563 18644452
1564 18512543
1565 20228645
1566 19675619
1567 18407860
1568 18745628
1569 19222638
1570 20240509
1571 19279461
1572 17946326
1573 19175707
1574 19650776
1575 19385081
1576 18615615
1577 18022704
1578 19747617
1579 19860496
1580 18472062
1581 18389624
1582 18609513
1583 19731041
1584 19231811
1585 17694718
1586 18715496
1587 19421096
1588 19302805
1589 18713169
1590 17710360
1591 19013123
1592 19466101
1593 18257448
1594 18097204
1595 18109430
1596 19235975
1597 19325759
1598 17662875
1599 18207471
1600 18974372
1601 18948291
1602 18483340
1603 17254612
1604 18381788
1605 19337848
1606 18168513
1607 17776828
1608 17697605
1609 18765902
1610 19222047
1611 17443603
1612 17556548
1613 18456188
1614 18668330
1615 18497873
1616 17032535
1617 17565933
1618 18840823
1619 18122141
1620 17710095
1621 17305359
1622 17998330
1623 18933744
1624 17459994
1625 17140331
1626 17878689
1627 18044836
1628 18203291
1629 16971433
1630 17158022
1631 18457878
1632 17788942
1633 17355105
1634 17004628
1635 17427441
1636 18455813
1637 17154759
1638 16659746
1639 17534592
1640 17726025
1641 17933988
1642 16732913
1643 16575746
1644 18044704
1645 17591765
1646 16900878
1647 16466292
1648 16789607
1649 18196516
1650 17181570
1651 16270187
1652 16997290
1653 17251323
1654 17606872
1655 16513715
1656 15846798
1657 17273612
1658 17257171
1659 16736945
1660 16272056
1661 16186735
1662 17635888
1663 17040214
1664 15875021
1665 16392028
1666 16635566
1667 17123225
1668 16308176
1669 15374762
1670 16711521
1671 16891734
1672 16319168
1673 15918055
1674 15663718
1675 17030743
1676 16734313
1677 15409953
1678 15831003
1679 16158915
1680 16704934
1681 16088531
1682 14820330
1683 16023678
1684 16609013
1685 16055240
1686 15494891
1687 14953375
1688 16381378
1689 16588188
1690 15023565
1691 15069867
1692 15495988
1693 16301107
1694 16067995
1695 14491050
1696 15240261
1697 16020131
1698 15608494
1699 15132594
1700 14311318
1701 15498289
1702 16284319
1703 14917913
1704 14662699
1705 14880510
1706 15626948
1707 15746686
1708 14020259
1709 14370194
1710 15421675
1711 15236199
1712 14889536
1713 13929376
1714 14761133
1715 15834648
1716 14578976
1717 14084662
1718 14194761
1719 14846371
1720 15345454
1721 13760546
1722 13728166
1723 14905791
1724 14902310
1725 14578438
1726 13410867
1727 13857329
1728 15303661
1729 14355554
1730 13593821
1731 13531611
1732 14142644
1733 15020264
1734 13498949
1735 12906403
1736 14066248
1737 14370325
1738 14342949
1739 13128375
1740 12957263
1741 14472216
1742 14041752
1743 13296848
1744 12999891
1745 13236777
1746 14412159
1747 13419932
1748 12480218
1749 13315909
1750 13567151
1751 13752607
1752 12803635
1753 12296944
1754 13710829
1755 13531975
1756 12817786
1757 12582216
1758 12641657
1759 13821842
1760 13030805
1761 11785413
1762 12533611
1763 12945532
1764 13228150
1765 12445719
1766 11639836
1767 13056056
1768 13238364
1769 12399262
1770 11920161
1771 11672157
1772 12982563
1773 12807929
1774 11422771
1775 11845676
1776 12258347
1777 12725359
1778 12245391
1779 11080104
1780 12087834
1781 12484558
1782 11834897
1783 11534042
1784 11121912
1785 12193438
1786 12366080
1787 11010373
1788 11244426
1789 11596573
1790 11975935
1791 11729769
1792 10466419
1793 11296249
1794 11995141
1795 11287028
1796 10917542
1797 10462670
1798 11449036
1799 11900362
1800 10487220
1801 10555587
1802 11028759
1803 11358638
1804 11257615
1805  9861853
1806 10387340
1807 11367492
1808 10815929
1809 10416610
1810  9819579
1811 10635024
1812 11466547
1813 10043211
1814  9691907
1815 10156743
1816 10671727
1817 10929381
1818  9451665
1819  9539231
1820 10733414
1821 10459062
1822  9969246
1823  9098188
1824  9547628
1825 10723662
1826  9684047
1827  9146150
1828  9484767
1829  9897360
1830 10456029
1831  9138702
1832  8764871
1833  9875363
1834  9730366
1835  9368487
1836  8574036
1837  8781714
1838 10117680
1839  9286731
1840  8540002
1841  8819220
1842  9157283
1843  9823119
1844  8613859
1845  7863576
1846  9086036
1847  9306545
1848  8978736
1849  7977991
1850  7802646
1851  9399744
1852  8978504
1853  7895099
1854  7873762
1855  8213867
1856  9228774
1857  8370629
1858  7142083
1859  8054647
1860  8503608
1861  8496876
1862  7709692
1863  7046098
1864  8431821
1865  8462429
1866  7445065
1867  7289252
1868  7323171
1869  8343103
1870  7927518
1871  6585767
1872  7293294
1873  7862688
1874  7913770
1875  7231715
1876  6254393
1877  7489478
1878  7884644
1879  6863830
1880  6564532
1881  6535559
1882  7644357
1883  7656414
1884  6121784
1885  6405371
1886  6969077
1887  7139030
1888  6703513
1889  5552464
1890  6531145
1891  7372038
1892  6524775
1893  6089660
1894  5751684
1895  6639540
1896  7057851
1897  5599344
1898  5553022
1899  6120444
1900  6447491
1901  6389334
1902  5089732
1903  5572738
1904  6567911
1905  5954631
1906  5526622
1907  5026353
1908  5654774
1909  6401619
1910  5121416
1911  4865732
1912  5398825
1913  5653604
1914  5784051
1915  4594022
1916  4767958
1917  5806559
1918  5273757
1919  4886671
1920  4422348
1921  4832260
1922  5712958
1923  4558211
1924  4109914
1925  4722288
1926  5027372
1927  5239659
1928  3965922
1929  3742650
1930  4982591
1931  4743435
1932  4242041
1933  3604564
1934  3885512
1935  5194937
1936  4325814
1937  3408611
1938  3781445
1939  4107631
1940  4582432
1941  3521289
1942  2930394
1943  4081147
1944  4099624
1945  3782316
1946  3228679
1947  3061289
1948  4228481
1949  3717735
1950  2787241
1951  3062281
1952  3284398
1953  3873926
1954  3094920
1955  2269846
1956  3370019
1957  3543039
1958  3087209
1959  2467948
1960  2139671
1961  3450714
1962  3268879
1963  2147980
1964  2325577
1965  2590226
1966  3234516
1967  2664755
1968  1500303
1969  2389982
1970  2843632
1971  2504713
1972  1947696
1973  1352318
1974  2573154
1975  2788146
1976  1557457
1977  1503130
1978  1760382
1979  2531191
1980  2254708
1981   831565
1982  1408074
1983  2057858
1984  1894851
1985  1459943
1986   595971
1987  1564354
1988  2243714
1989  1180587
1990   858116
1991   864276
1992  1619742
1993  1743908
1994   223279
1995   450548
1996  1306284
1997  1342105
1998   997570
1999   -16425
2000   682387
2001  1589680
2002   570418
2003    81472
2004    36604
2005   756584
2006  1249570
2007  -166930
2008  -309955
2009   529381
2010   666301
2011   495366
2012  -718785
2013  -459898
2014   804443
2015   241844
2016  -387674
2017  -757468
2018  -224665
2019   699909
2020  -514142
2021 -1118712
2022  -425026
2023  -163039
2024   -58797
2025 -1086285
2026 -1180902
2027     1243
2028  -394554
2029  -919047
2030 -1236295
2031 -1069941
2032  -154619
2033 -1067745
2034 -1761652
2035 -1090841
2036  -848935
2037  -697604
2038 -1640924
2039 -1997064
2040  -730357
2041  -894899
2042 -1590155
2043 -1993899
2044 -1890558
2045  -745871
2046 -1457687
2047 -2560567
2048 -2029107
2049 -1584965
2050 -1185201
2051 -2010810
2052 -2825411
2053 -1672532
2054 -1474838
2055 -2071302
2056 -2629043
2057 -2900691
2058 -1658479
2059 -1795140
2060 -2989473
2061 -2752238
2062 -2386967
2063 -1882705
2064 -2430193
2065 -3517911
2066 -2663150
2067 -2259340
2068 -2669669
2069 -3039711
2070 -3531985
2071 -2538088
2072 -2318966
2073 -3448736
2074 -3455105
2075 -3287097
2076 -2751373
2077 -2904601
2078 -4065884
2079 -3421438
2080 -2820812
2081 -3207650
2082 -3603537
2083 -4224073
2084 -3401635
2085 -2994199
2086 -4132497
2087 -4120349
2088 -3769000
2089 -3313520
2090 -3442553
2091 -4687123
2092 -4231875
2093 -3464946
2094 -3808978
2095 -4187278
2096 -4961628
2097 -4300974
2098 -3453298
2099 -4441524
2100 -4829329
2101 -4666458
2102 -4049819
2103 -3724447
2104 -5074767
2105 -5101926
2106 -4242272
2107 -4411106
2108 -4699986
2109 -5485801
2110 -5097482
2111 -4168137
2112 -5018204
2113 -5389446
2114 -5194977
2115 -4772131
2116 -4346301
2117 -5576905
2118 -5892473
2119 -4991351
2120 -5025683
2121 -5260892
2122 -6076298
2123 -5853020
2124 -4623188
2125 -5299484
2126 -6073793
2127 -6072830
2128 -5645815
2129 -4885250
2130 -5959328
2131 -6678614
2132 -5794075
2133 -5531211
2134 -5592110
2135 -6491777
2136 -6771604
2137 -5503570
2138 -5743236
2139 -6531465
2140 -6721880
2141 -6500519
2142 -5521754
2143 -6213117
2144 -7198220
2145 -6547192
2146 -6239213
2147 -6197303
2148 -6952599
2149 -7493809
2150 -6243347
2151 -6189843
2152 -6981214
2153 -7211139
2154 -7211126
2155 -6272208
2156 -6640040
2157 -7760447
2158 -7317101
2159 -6929261
2160 -6710654
2161 -7279988
2162 -8163500
2163 -7079602
2164 -6626732
2165 -7388839
2166 -7805031
2167 -7923797
2168 -6883233
2169 -6943806
2170 -8311036
2171 -8075440
2172 -7568943
2173 -7255931
2174 -7651006
2175 -8696862
2176 -7840269
2177 -7133122
2178 -7738005
2179 -8210843
2180 -8652752
2181 -7815103
2182 -7388831
2183 -8598192
2184 -8736320
2185 -8328409
2186 -7811460
2187 -7845081
2188 -9144620
2189 -8762470
2190 -7877720
2191 -8244896
2192 -8652801
2193 -9173332
2194 -8527063
2195 -7895393
2196 -8932894
2197 -9132645
2198 -8858277
2199 -8609524
2200 -8467813
2201 -9551080
2202 -9400126
2203 -8457972
2204 -8713262
2205 -9061642
2206 -9656286
2207 -9232889
2208 -8361606
2209 -9350823
2210 -9869893
2211 -9540951
2212 -9148376
2213 -8788488
2214 -9887872
2215 -10101041
2216 -9108093
2217 -9166481
2218 -9419852
2219 -10083897
2220 -10023736
2221 -9024608
2222 -9671874
2223 -10292562
2224 -10146977
2225 -9839788
2226 -9231788
2227 -10084207
2228 -10603532
2229 -9698715
2230 -9656721
2231 -9918571
2232 -10533311
2233 -10633020
2234 -9586716
2235 -10089071
2236 -10848304
2237 -10598787
2238 -10318047
2239 -9685845
2240 -10342828
2241 -11084414
2242 -10309140
2243 -10179733
2244 -10391623
2245 -10997235
2246 -11363564
2247 -10160966
2248 -10204017
2249 -11148897
2250 -11183540
2251 -10906139
2252 -10120617
2253 -10652469
2254 -11739569
2255 -11042046
2256 -10614281
2257 -10700335
2258 -11223368
2259 -11818563
2260 -10807175
2261 -10592943
2262 -11468804
2263 -11634593
2264 -11612941
2265 -10837458
2266 -10937420
2267 -12018194
2268 -11577420
2269 -11065504
2270 -11029119
2271 -11457676
2272 -12357645
2273 -11543019
2274 -10989928
2275 -11789547
2276 -12016432
2277 -12032956
2278 -11324963
2279 -11255454
2280 -12441592
2281 -12137609
2282 -11516143
2283 -11498792
2284 -11825515
2285 -12777559
2286 -12135890
2287 -11338808
2288 -12067994
2289 -12490511
2290 -12634792
2291 -11853515
2292 -11337805
2293 -12583883
2294 -12784361
2295 -12145492
2296 -11895108
2297 -12020868
2298 -13150719
2299 -12851611
2300 -11775490
2301 -12199347
2302 -12676681
2303 -13017314
2304 -12514208
2305 -11720137
2306 -12741624
2307 -13259878
2308 -12794157
2309 -12449110
2310 -12186313
2311 -13200753
2312 -13357338
2313 -12296730
2314 -12495394
2315 -12960251
2316 -13411901
2317 -13121011
2318 -12155733
2319 -12938941
2320 -13595371
2321 -13120354
2322 -12815099
2323 -12528949
2324 -13438702
2325 -13863208
2326 -12831530
2327 -12832530
2328 -13222423
2329 -13689916
2330 -13669774
2331 -12538225
2332 -12976417
2333 -13868030
2334 -13648224
2335 -13278412
2336 -12754470
2337 -13545718
2338 -14347281
2339 -13411884
2340 -13121409
2341 -13411101
2342 -13866118
2343 -14121282
2344 -13084436
2345 -13199253
2346 -14064095
2347 -13978683
2348 -13814783
2349 -13228468
2350 -13633379
2351 -14548645
2352 -13853989
2353 -13489452
2354 -13649145
2355 -13981450
2356 -14446967
2357 -13567595
2358 -13451346
2359 -14348264
2360 -14326818
2361 -14158948
2362 -13617420
2363 -13829499
2364 -14783828
2365 -14143910
2366 -13672697
2367 -13932356
2368 -14283157
2369 -14870484
2370 -14056924
2371 -13607288
2372 -14464762
2373 -14611222
2374 -14522163
2375 -13909935
2376 -13848997
2377 -14977254
2378 -14696872
2379 -14048922
2380 -14160551
2381 -14426918
2382 -15130662
2383 -14486763
2384 -13786012
2385 -14571730
2386 -14853171
2387 -14838599
2388 -14355638
2389 -14044134
2390 -15116250
2391 -15057797
2392 -14362561
2393 -14370060
2394 -14489432
2395 -15246816
2396 -14905407
2397 -14050203
2398 -14702948
2399 -15089537
2400 -15093726
2401 -14644048
2402 -14167527
2403 -15240785
2404 -15463789
2405 -14659511
2406 -14518407
2407 -14621207
2408 -15419260
2409 -15285889
2410 -14270242
2411 -14768798
2412 -15313785
2413 -15425936
2414 -15053678
2415 -14278970
2416 -15155387
2417 -15713068
2418 -14980896
2419 -14691831
2420 -14663323
2421 -15543791
2422 -15774277
2423 -14634725
2424 -14783505
2425 -15387038
2426 -15633025
2427 -15411952
2428 -14444747
2429 -15016371
2430 -15826248
2431 -15357434
2432 -15076227
2433 -14837949
2434 -15488049
2435 -15987802
2436 -14942004
2437 -14845392
2438 -15391457
2439 -15684949
2440 -15707040
2441 -14751155
2442 -15091257
2443 -16066591
2444 -15669333
2445 -15205985
2446 -14861305
2447 -15466711
2448 -16252917
2449 -15259356
2450 -14856168
2451 -15378438
2452 -15812384
2453 -16073179
2454 -15080567
2455 -14959112
2456 -15974793
2457 -15916646
2458 -15574155
2459 -15004738
2460 -15241560
2461 -16294216
2462 -15695113
2463 -15091315
2464 -15410384
2465 -15759678
2466 -16226056
2467 -15432556
2468 -15009606
2469 -15923285
2470 -15972048
2471 -15702702
2472 -15226960
2473 -15216236
2474 -16253763
2475 -15933503
2476 -15293944
2477 -15546647
2478 -15773244
2479 -16271883
2480 -15644169
2481 -14993035
2482 -15855066
2483 -16103243
2484 -15918232
2485 -15474613
2486 -15232168
2487 -16275761
2488 -16162486
2489 -15355180
2490 -15473919
2491 -15687386
2492 -16297742
2493 -15907351
2494 -15089310
2495 -15801099
2496 -16171833
2497 -16029889
2498 -15632209
2499 -15180023
2500 -16104111
2501 -16280062
2502 -15485357
2503 -15491532
2504 -15658078
2505 -16315241
2506 -16197666
2507 -15221565
2508 -15678795
2509 -16101788
2510 -16064877
2511 -15808905
2512 -15220184
2513 -15945686
2514 -16334322
2515 -15633761
2516 -15595842
2517 -15643598
2518 -16169147
2519 -16244708
2520 -15293602
2521 -15645388
2522 -16166114
2523 -16053422
2524 -15821702
2525 -15196950
2526 -15875606
2527 -16497767
2528 -15735250
2529 -15499062
2530 -15561007
2531 -16130796
2532 -16384932
2533 -15275394
2534 -15346822
2535 -16086160
2536 -16180494
2537 -16016429
2538 -15205304
2539 -15587608
2540 -16484156
2541 -15951025
2542 -15565990
2543 -15372124
2544 -15798956
2545 -16448501
2546 -15552984
2547 -15299405
2548 -15933200
2549 -16095929
2550 -16126853
2551 -15314863
2552 -15379219
2553 -16295305
2554 -15894369
2555 -15504253
2556 -15399145
2557 -15768112
2558 -16500648
2559 -15667678
2560 -15153012
2561 -15763039
2562 -16009953
2563 -16086868
2564 -15292465
2565 -15111710
2566 -16179462
2567 -16058557
2568 -15590567
2569 -15307416
2570 -15457081
2571 -16370695
2572 -15806422
2573 -15051141
2574 -15516164
2575 -15854436
2576 -16113910
2577 -15388101
2578 -14913181
2579 -15974509
2580 -16108885
2581 -15610855
2582 -15214159
2583 -15161481
2584 -16179423
2585 -15954433
2586 -15030353
2587 -15250032
2588 -15579436
2589 -16025099
2590 -15568559
2591 -14810506
2592 -15634650
2593 -15977898
2594 -15611400
2595 -15246897
2596 -14917190
2597 -15785911
2598 -15894824
2599 -15043877
2600 -15165404
2601 -15398733
2602 -15863881
2603 -15630837
2604 -14709076
2605 -15291852
2606 -15772436
2607 -15472481
2608 -15162397
2609 -14775302
2610 -15589356
2611 -15928947
2612 -14999669
2613 -14913304
2614 -15149150
2615 -15658935
2616 -15628023
2617 -14563753
2618 -14902064
2619 -15596758
2620 -15505822
2621 -15238004
2622 -14602547
2623 -15146389
2624 -15776524
2625 -15024939
2626 -14785086
2627 -14846951
2628 -15268103
2629 -15579931
2630 -14652148
2631 -14715762
2632 -15328665
2633 -15236514
2634 -15106243
2635 -14475023
2636 -14825775
2637 -15584489
2638 -14936390
2639 -14618225
2640 -14682458
2641 -15033924
2642 -15429898
2643 -14521021
2644 -14384347
2645 -15106215
2646 -15091069
2647 -14947626
2648 -14316314
2649 -14466902
2650 -15353121
2651 -14843614
2652 -14428417
2653 -14452670
2654 -14716209
2655 -15281442
2656 -14504463
2657 -14055641
2658 -14716341
2659 -14837293
2660 -14836872
2661 -14195662
2662 -14050793
2663 -15038015
2664 -14807925
2665 -14297454
2666 -14207409
2667 -14322066
2668 -14965578
2669 -14362551
2670 -13780427
2671 -14403475
2672 -14603305
2673 -14656461
2674 -14139728
2675 -13811068
2676 -14708539
2677 -14576399
2678 -13998272
2679 -13898620
2680 -13937887
2681 -14690988
2682 -14355504
2683 -13595044
2684 -14072166
2685 -14319206
2686 -14414743
2687 -13959673
2688 -13416011
2689 -14294339
2690 -14428967
2691 -13800120
2692 -13617799
2693 -13635616
2694 -14433354
2695 -14266646
2696 -13271359
2697 -13574414
2698 -13994261
2699 -14221019
2700 -13843536
2701 -13021665
2702 -13761325
2703 -14261927
2704 -13748321
2705 -13408160
2706 -13159064
2707 -13913310
2708 -14150874
2709 -13178936
2710 -13218788
2711 -13544527
2712 -13824571
2713 -13697397
2714 -12812630
2715 -13297027
2716 -13904838
2717 -13520401
2718 -13241112
2719 -12857491
2720 -13415804
2721 -13852540
2722 -12940212
2723 -12808119
2724 -13174818
2725 -13523811
2726 -13551986
2727 -12562822
2728 -12790469
2729 -13568399
2730 -13267513
2731 -12897009
2732 -12431249
2733 -12909051
2734 -13636529
2735 -12830046
2736 -12490020
2737 -12751910
2738 -13081908
2739 -13347466
2740 -12415617
2741 -12229058
2742 -12976672
2743 -12913514
2744 -12758808
2745 -12233924
2746 -12389434
2747 -13246527
2748 -12674917
2749 -12165520
2750 -12314054
2751 -12579058
2752 -12998054
2753 -12198676
2754 -11839284
2755 -12601544
2756 -12617563
2757 -12438085
2758 -11931670
2759 -11885311
2760 -12767789
2761 -12407660
2762 -11849925
2763 -11949750
2764 -12125879
2765 -12637115
2766 -12033310
2767 -11453719
2768 -12116580
2769 -12260815
2770 -12157548
2771 -11648397
2772 -11377651
2773 -12300051
2774 -12175474
2775 -11490143
2776 -11485786
2777 -11638960
2778 -12281336
2779 -11876961
2780 -11068304
2781 -11577329
2782 -11844873
2783 -11834060
2784 -11384741
2785 -10844552
2786 -11667207
2787 -11868933
2788 -11273378
2789 -11160299
2790 -11137490
2791 -11743854
2792 -11611170
2793 -10726642
2794 -11043185
2795 -11304874
2796 -11341778
2797 -11135782
2798 -10581550
2799 -11223700
2800 -11514079
2801 -10880808
2802 -10761677
2803 -10664168
2804 -11157221
2805 -11208030
2806 -10326940
2807 -10571200
2808 -10966293
2809 -10991301
2810 -10778448
2811 -10081487
2812 -10640984
2813 -11186713
2814 -10548069
2815 -10263734
2816 -10137604
2817 -10676474
2818 -10964835
2819 -10013821
2820 -10038129
2821 -10464021
2822 -10551602
2823 -10485087
2824 -9706503
2825 -9995750
2826 -10675479
2827 -10245924
2828 -9966082
2829 -9709480
2830 -10053362
2831 -10567362
2832 -9747614
2833 -9535825
2834 -9957816
2835 -10114680
2836 -10123076
2837 -9291632
2838 -9361645
2839 -10200936
2840 -9894786
2841 -9552369
2842 -9305931
2843 -9554218
2844 -10159391
2845 -9381177
2846 -8947982
2847 -9370093
2848 -9578885
2849 -9769174
2850 -8988861
2851 -8779383
2852 -9674724
2853 -9598826
2854 -9211274
2855 -8793489
2856 -8833563
2857 -9631633
2858 -9115370
2859 -8472237
2860 -8769567
2861 -9084750
2862 -9460713
2863 -8767440
2864 -8225704
2865 -8987407
2866 -9077761
2867 -8782841
2868 -8365705
2869 -8201018
2870 -9076042
2871 -8886514
2872 -8168276
2873 -8237450
2874 -8421690
2875 -8897531
2876 -8457777
2877 -7760985
2878 -8393897
2879 -8587384
2880 -8334828
2881 -8003728
2882 -7714905
2883 -8480734
2884 -8463866
2885 -7714420
2886 -7761820
2887 -7888045
2888 -8359063
2889 -8085902
2890 -7222172
2891 -7724924
2892 -8116241
2893 -7942232
2894 -7593819
2895 -7105934
2896 -7838617
2897 -8156219
2898 -7370712
2899 -7190615
2900 -7242635
2901 -7758238
2902 -7761647
2903 -6841848
2904 -7127276
2905 -7581586
2906 -7493611
2907 -7260343
2908 -6627151
2909 -7068547
2910 -7551038
2911 -6936472
2912 -6767340
2913 -6736201
2914 -7149015
2915 -7412570
2916 -6518354
2917 -6524586
2918 -6979251
2919 -6934467
2920 -6783953
2921 -6105728
2922 -6424643
2923 -7086500
2924 -6558834
2925 -6293174
2926 -6237594
2927 -6553181
2928 -6918495
2929 -6068388
2930 -5894812
2931 -6401357
2932 -6426499
2933 -6368757
2934 -5700103
2935 -5792499
2936 -6562106
2937 -6165802
2938 -5777086
2939 -5624874
2940 -5860897
2941 -6431029
2942 -5731008
2943 -5316973
2944 -5764668
2945 -5899290
2946 -5966246
2947 -5301701
2948 -5106447
2949 -5890504
2950 -5711869
2951 -5363142
2952 -5165777
2953 -5197858
2954 -5808078
2955 -5323568
2956 -4825556
2957 -5208123
2958 -5317737
2959 -5452825
2960 -4904120
2961 -4554814
2962 -5302363
2963 -5198165
2964 -4778024
2965 -4644465
2966 -4667678
2967 -5322703
2968 -4933600
2969 -4269659
2970 -4621802
2971 -4781339
2972 -4912806
2973 -4432645
2974 -3902660
2975 -4657647
2976 -4820731
2977 -4390511
2978 -4157279
2979 -4016674
2980 -4722474
2981 -4575859
2982 -3725586
2983 -3883532
2984 -4125559
2985 -4419465
2986 -4117977
2987 -3401499
2988 -4016261
2989 -4346360
2990 -3916224
2991 -3642599
2992 -3371319
2993 -3999006
2994 -4133157
2995 -3330863
2996 -3366926
2997 -3541049
2998 -3829322
2999 -3713997
3000 -2899886
3001 -3305763
3002 -3776092
3003 -3453643
3004 -3136525
3005 -2745951
3006 -3328985
3007 -3701023
3008 -2876997
3009 -2724235
3010 -2928555
3011 -3288942
3012 -3316472
3013 -2396516
3014 -2564983
3015 -3179187
3016 -2992924
3017 -2714164
3018 -2184201
3019 -2586906
3020 -3230352
3021 -2558634
3022 -2202348
3023 -2289788
3024 -2632939
3025 -2900171
3026 -1998962
3027 -1839578
3028 -2484342
3029 -2510677
3030 -2374789
3031 -1780728
3032 -1869714
3033 -2573557
3034 -2109044
3035 -1702282
3036 -1696058
3037 -1921047
3038 -2370074
3039 -1674095
3040 -1361027
3041 -1916683
3042 -1944032
3043 -1861836
3044 -1299662
3045 -1202475
3046 -1951447
3047 -1651611
3048 -1203151
3049 -1173278
3050 -1334789
3051 -1859071
3052 -1270653
3053  -735517
3054 -1248974
3055 -1363446
3056 -1356834
3057  -856542
3058  -573393
3059 -1348366
3060 -1266405
3061  -761477
3062  -627843
3063  -643333
3064 -1241625
3065  -914099
3066  -244124
3067  -610320
3068  -772811
3069  -851005
3070  -465089
3071    20898
3072  -656989
3073  -755338
3074  -290523
3075  -160150
3076   -64316
3077  -591381
3078  -437580
3079   271416
3080   -10644
3081  -206952
3082  -295214
3083   -53183
3084   506245
3085   -41283
3086  -265788
3087   244283
3088   430520
3089   555393
3090    -1542
3091   -56934
3092   741782
3093   578268
3094   296249
3095   203681
3096   390211
3097  1103441
3098   686035
3099   253266
3100   670625
3101   903938
3102  1107818
3103   604701
3104   329825
3105  1140516
3106  1223525
3107   992005
3108   822906
3109   827570
3110  1554826
3111  1347780
3112   791151
3113  1091702
3114  1314724
3115  1626682
3116  1294998
3117   888838
3118  1611618
3119  1776361
3120  1494770
3121  1357083
3122  1299585
3123  1989187
3124  1923705
3125  1312698
3126  1572302
3127  1827632
3128  2164575
3129  1921948
3130  1365011
3131  2012683
3132  2371254
3133  2088640
3134  1867201
3135  1693576
3136  2438461
3137  2619597
3138  1896237
3139  1970031
3140  2274852
3141  2707581
3142  2639886
3143  1895896
3144  2312687
3145  2849558
3146  2700618
3147  2484625
3148  2115439
3149  2731852
3150  3230856
3151  2625180
3152  2525749
3153  2687233
3154  3079591
3155  3242064
3156  2483738
3157  2658019
3158  3260826
3159  3249522
3160  3127225
3161  2693392
3162  3122227
3163  3730977
3164  3208688
3165  2993164
3166  3098235
3167  3475804
3168  3813438
3169  3126877
3170  3106806
3171  3719079
3172  3789956
3173  3716129
3174  3209748
3175  3425968
3176  4164450
3177  3799751
3178  3499717
3179  3568915
3180  3904400
3181  4395982
3182  3776794
3183  3509766
3184  4071612
3185  4257796
3186  4300196
3187  3807105
3188  3783078
3189  4567571
3190  4401875
3191  4068295
3192  4048122
3193  4243193
3194  4843813
3195  4431325
3196  4006953
3197  4464010
3198  4662612
3199  4784519
3200  4383560
3201  4187397
3202  4967718
3203  4964857
3204  4610910
3205  4577816
3206  4661571
3207  5250923
3208  4962425
3209  4469117
3210  4884819
3211  5112956
3212  5281066
3213  4973000
3214  4632105
3215  5363679
3216  5512287
3217  5136019
3218  4988765
3219  4961915
3220  5613876
3221  5603619
3222  5000773
3223  5273035
3224  5536788
3225  5765634
3226  5583393
3227  5062830
3228  5617933
3229  5914715
3230  5630476
3231  5543625
3232  5420221
3233  5980357
3234  6119920
3235  5523572
3236  5700784
3237  5933833
3238  6125617
3239  6070348
3240  5548448
3241  5995240
3242  6399670
3243  6120389
3244  6016551
3245  5857814
3246  6350416
3247  6623453
3248  5979673
3249  6039882
3250  6364089
3251  6584746
3252  6587128
3253  5979619
3254  6308161
3255  6874080
3256  6648159
3257  6471266
3258  6239176
3259  6677296
3260  7146341
3261  6518713
3262  6372083
3263  6677743
3264  6989210
3265  7143190
3266  6498609
3267  6609111
3268  7245171
3269  7142855
3270  6955071
3271  6632286
3272  6904268
3273  7532885
3274  7076751
3275  6822721
3276  7070468
3277  7361771
3278  7637162
3279  7020947
3280  6879805
3281  7524634
3282  7553492
3283  7434049
3284  7088284
3285  7206416
3286  7956747
3287  7651906
3288  7248973
3289  7408752
3290  7661635
3291  8024467
3292  7503121
3293  7209765
3294  7857361
3295  8017480
3296  7915527
3297  7552293
3298  7479432
3299  8254633
3300  8160078
3301  7668900
3302  7689490
3303  7902844
3304  8457797
3305  8143669
3306  7603184
3307  8061923
3308  8333479
3309  8372428
3310  8069516
3311  7772917
3312  8462191
3313  8585088
3314  8137706
3315  8089244
3316  8190775
3317  8724138
3318  8623044
3319  8051740
3320  8402680
3321  8671142
3322  8710693
3323  8502303
3324  8116302
3325  8703160
3326  8962395
3327  8535737
3328  8471365
3329  8529369
3330  9072249
3331  9105104
3332  8408777
3333  8613108
3334  8978421
3335  9094545
3336  8924255
3337  8409160
3338  8905293
3339  9391820
3340  9053434
3341  8876800
3342  8770303
3343  9236609
3344  9501703
3345  8849495
3346  8875594
3347  9229360
3348  9425146
3349  9422323
3350  8864418
3351  9112037
3352  9640042
3353  9384442
3354  9253920
3355  9106725
3356  9416269
3357  9818356
3358  9308218
3359  9232451
3360  9520152
3361  9659032
3362  9758771
3363  9254449
3364  9367092
3365  9920097
3366  9740033
3367  9588965
3368  9446932
3369  9679917
3370 10149206
3371  9658000
3372  9460040
3373  9809267
3374  9977376
3375 10094773
3376  9593680
3377  9586339
3378 10219190
3379 10102236
3380  9882873
3381  9719543
3382  9875770
3383 10461785
3384 10097993
3385  9740110
3386  9978113
3387 10175277
3388 10424633
3389 10004345
3390  9764405
3391 10392942
3392 10456189
3393 10262247
3394 10037479
3395 10030350
3396 10657454
3397 10461525
3398 10006267
3399 10206925
3400 10419036
3401 10731731
3402 10412303
3403 10033789
3404 10575135
3405 10712663
3406 10526391
3407 10321426
3408 10225927
3409 10856992
3410 10818302
3411 10305377
3412 10438536
3413 10641783
3414 10991522
3415 10734356
3416 10187323
3417 10681844
3418 11000004
3419 10867511
3420 10629680
3421 10404760
3422 11016902
3423 11191060
3424 10628998
3425 10594622
3426 10748689
3427 11173950
3428 11125929
3429 10483874
3430 10774405
3431 11182540
3432 11159025
3433 10964155
3434 10595496
3435 11087019
3436 11429626
3437 10948784
3438 10833537
3439 10904856
3440 11282388
3441 11392583
3442 10780209
3443 10932765
3444 11361759
3445 11377873
3446 11242496
3447 10818615
3448 11161077
3449 11632961
3450 11220840
3451 11013394
3452 11031696
3453 11425008
3454 11730351
3455 11111053
3456 11038532
3457 11495046
3458 11596819
3459 11502333
3460 10979939
3461 11149295
3462 11789230
3463 11545425
3464 11293847
3465 11226285
3466 11480771
3467 11904090
3468 11414673
3469 11167349
3470 11505409
3471 11677566
3472 11772547
3473 11321969
3474 11251672
3475 11865610
3476 11777715
3477 11542271
3478 11401209
3479 11512771
3480 11999972
3481 11659621
3482 11332828
3483 11660832
3484 11828211
3485 11945499
3486 11558685
3487 11365475
3488 11951822
3489 11939506
3490 11686490
3491 11567467
3492 11613742
3493 12126062
3494 11890600
3495 11467059
3496 11743393
3497 11927826
3498 12112968
3499 11800492
3500 11470264
3501 11990433
3502 12092266
3503 11847102
3504 11682887
3505 11659015
3506 12202545
3507 12150095
3508 11651821
3509 11814026
3510 11982840
3511 12213441
3512 11998071
3513 11545479
3514 11979454
3515 12217861
3516 12017701
3517 11881388
3518 11757411
3519 12240671
3520 12293202
3521 11771969
3522 11855376
3523 12024369
3524 12246414
3525 12154870
3526 11687012
3527 12036521
3528 12350845
3529 12150704
3530 11990429
3531 11790351
3532 12221985
3533 12421230
3534 11895754
3535 11887861
3536 12082366
3537 12355887
3538 12357794
3539 11771598
3540 11964208
3541 12399558
3542 12282366
3543 12088085
3544 11788466
3545 12168525
3546 12577812
3547 12098162
3548 11934895
3549 12073325
3550 12327640
3551 12485511
3552 11930773
3553 11936381
3554 12367957
3555 12346486
3556 12238589
3557 11897176
3558 12089904
3559 12588057
3560 12243283
3561 12024003
3562 12096172
3563 12310816
3564 12532797
3565 12027618
3566 11906258
3567 12391233
3568 12413148
3569 12298461
3570 11946693
3571 12059941
3572 12637471
3573 12382887
3574 12008788
3575 12032991
3576 12249613
3577 12609051
3578 12157027
3579 11875448
3580 12336676
3581 12478657
3582 12426874
3583 12020460
3584 11902702
3585 12512083
3586 12449515
3587 12085620
3588 12041906
3589 12178325
3590 12630416
3591 12341044
3592 11892459
3593 12203534
3594 12383979
3595 12442786
3596 12117459
3597 11846584
3598 12397099
3599 12490646
3600 12158646
3601 12051527
3602 12089227
3603 12556477
3604 12382896
3605 11868394
3606 12108012
3607 12333841
3608 12435392
3609 12204223
3610 11829842
3611 12297460
3612 12490470
3613 12176410
3614 12033291
3615 11979736
3616 12433382
3617 12455715
3618 11899089
3619 11995076
3620 12242473
3621 12408364
3622 12266527
3623 11788871
3624 12129394
3625 12471229
3626 12210923
3627 12012768
3628 11853838
3629 12250332
3630 12458631
3631 11937753
3632 11931963
3633 12135123
3634 12309222
3635 12303940
3636 11805911
3637 11967082
3638 12326469
3639 12144813
3640 12008655
3641 11816457
3642 12089233
3643 12416377
3644 11970875
3645 11864081
3646 12022767
3647 12154499
3648 12216006
3649 11750428
3650 11838847
3651 12271033
3652 12111547
3653 11968733
3654 11763831
3655 11968165
3656 12325654
3657 11899859
3658 11691022
3659 11877364
3660 12057694
3661 12201147
3662 11717190
3663 11638565
3664 12118183
3665 12081992
3666 11910542
3667 11654443
3668 11727293
3669 12208689
3670 11911626
3671 11607670
3672 11723560
3673 11869466
3674 12105365
3675 11707763
3676 11504066
3677 11930195
3678 11948524
3679 11829487
3680 11579935
3681 11545783
3682 12029099
3683 11845956
3684 11489387
3685 11571267
3686 11721472
3687 11999085
3688 11656013
3689 11306422
3690 11725305
3691 11839954
3692 11710953
3693 11458789
3694 11346729
3695 11869207
3696 11827199
3697 11403642
3698 11407429
3699 11500531
3700 11824100
3701 11605694
3702 11127173
3703 11454010
3704 11687070
3705 11651451
3706 11393862
3707 11127013
3708 11584692
3709 11721072
3710 11305335
3711 11211170
3712 11259386
3713 11618805
3714 11583157
3715 11049134
3716 11219752
3717 11476170
3718 11476039
3719 11296916
3720 10933865
3721 11290030
3722 11546412
3723 11184758
3724 11058478
3725 11053744
3726 11397623
3727 11481986
3728 10907372
3729 10960727
3730 11255349
3731 11299474
3732 11173544
3733 10756150
3734 11012132
3735 11385123
3736 11072566
3737 10872425
3738 10802604
3739 11109765
3740 11333550
3741 10809279
3742 10700790
3743 10972499
3744 11096417
3745 11062459
3746 10580965
3747 10677913
3748 11147295
3749 10960474
3750 10727408
3751 10559040
3752 10763269
3753 11115178
3754 10681603
3755 10464420
3756 10701004
3757 10827199
3758 10907860
3759 10486891
3760 10414273
3761 10848958
3762 10746424
3763 10548949
3764 10363404
3765 10431346
3766 10842107
3767 10535324
3768 10277269
3769 10470731
3770 10590955
3771 10691655
3772 10289461
3773 10098505
3774 10560464
3775 10530597
3776 10329747
3777 10154559
3778 10170303
3779 10620324
3780 10397036
3781 10020535
3782 10136177
3783 10261228
3784 10456524
3785 10156860
3786  9820666
3787 10213296
3788 10319173
3789 10176715
3790  9959339
3791  9840063
3792 10272999
3793 10212094
3794  9814274
3795  9857912
3796  9948836
3797 10157123
3798  9969058
3799  9575496
3800  9881901
3801 10036743
3802  9899755
3803  9748588
3804  9566071
3805  9948077
3806  9973735
3807  9548331
3808  9554624
3809  9647356
3810  9874893
3811  9765239
3812  9310027
3813  9560714
3814  9785466
3815  9652888
3816  9463516
3817  9216382
3818  9572658
3819  9751211
3820  9334898
3821  9270542
3822  9332614
3823  9559967
3824  9560721
3825  9047899
3826  9149828
3827  9442732
3828  9384723
3829  9243430
3830  8946275
3831  9202847
3832  9500603
3833  9122275
3834  8964136
3835  8968142
3836  9183032
3837  9295095
3838  8817038
3839  8813916
3840  9120080
3841  9101051
3842  9001070
3843  8665869
3844  8794817
3845  9152336
3846  8846239
3847  8658600
3848  8655974
3849  8835729
3850  9021781
3851  8568527
3852  8434851
3853  8761411
3854  8806051
3855  8725760
3856  8353008
3857  8393548
3858  8843663
3859  8621369
3860  8338347
3861  8286519
3862  8438250
3863  8745987
3864  8347360
3865  8066608
3866  8352083
3867  8464228
3868  8475315
3869  8092041
3870  7939333
3871  8416662
3872  8376693
3873  8100552
3874  7957677
3875  8022310
3876  8404424
3877  8129229
3878  7738509
3879  7932653
3880  8050925
3881  8135466
3882  7851445
3883  7602122
3884  8019167
3885  8063125
3886  7800533
3887  7637360
3888  7592930
3889  7973910
3890  7842660
3891  7405137
3892  7552044
3893  7709405
3894  7831365
3895  7592230
3896  7219094
3897  7568313
3898  7721548
3899  7475796
3900  7279606
3901  7179250
3902  7566746
3903  7579702
3904  7118743
3905  7152989
3906  7285687
3907  7438934
3908  7317158
3909  6881343
3910  7108083
3911  7334949
3912  7170788
3913  6992592
3914  6779031
3915  7103963
3916  7259322
3917  6841531
3918  6778061
3919  6854667
3920  7015519
3921  7007061
3922  6571083
3923  6686297
3924  6939019
3925  6797840
3926  6671416
3927  6443904
3928  6660891
3929  6884985
3930  6487244
3931  6391240
3932  6474275
3933  6604527
3934  6654960
3935  6217564
3936  6251296
3937  6573660
3938  6478844
3939  6334936
3940  6047012
3941  6191421
3942  6512255
3943  6182483
3944  5990293
3945  6045070
3946  6189551
3947  6337091
3948  5927334
3949  5812236
3950  6107882
3951  6080985
3952  5991091
3953  5698916
3954  5716130
3955  6103568
3956  5875898
3957  5652079
3958  5666744
3959  5749028
3960  5935236
3961  5570565
3962  5367180
3963  5677650
3964  5681477
3965  5614139
3966  5360101
3967  5319757
3968  5692752
3969  5518998
3970  5237911
3971  5242760
3972  5322695
3973  5545117
3974  5244510
3975  4953379
3976  5226810
3977  5311233
3978  5236051
3979  4974355
3980  4834374
3981  5254871
3982  5215303
3983  4871608
3984  4801926
3985  4860281
3986  5155662
3987  4952570
3988  4519430
3989  4742810
3990  4905168
3991  4894167
3992  4649166
3993  4373729
3994  4737277
3995  4828712
3996  4521575
3997  4403609
3998  4375766
3999  4700808
4000  4650463
4001  4200255
4002  4290381
4003  4430976
4004  4454372
4005  4292738
4006  3950571
4007  4241360
4008  4431303
4009  4170012
4010  4042963
4011  3956880
4012  4220449
4013  4273172
4014  3802248
4015  3802304
4016  3985095
4017  4061673
4018  3963646
4019  3566641
4020  3766223
4021  4043657
4022  3803157
4023  3616955
4024  3473814
4025  3718832
4026  3905253
4027  3464382
4028  3359867
4029  3514340
4030  3634059
4031  3628351
4032  3192303
4033  3236043
4034  3569291
4035  3431955
4036  3269692
4037  3060586
4038  3206380
4039  3492115
4040  3127530
4041  2936244
4042  3053663
4043  3168438
4044  3236000
4045  2837308
4046  2770608
4047  3113040
4048  3015169
4049  2857587
4050  2650329
4051  2730189
4052  3075460
4053  2780477
4054  2523562
4055  2601240
4056  2702216
4057  2841354
4058  2475140
4059  2272471
4060  2613023
4061  2643748
4062  2521459
4063  2282190
4064  2222722
4065  2584795
4066  2421560
4067  2117282
4068  2136384
4069  2203801
4070  2414251
4071  2170355
4072  1884350
4073  2153051
4074  2202317
4075  2108365
4076  1898376
4077  1739419
4078  2066646
4079  2016491
4080  1732531
4081  1750391
4082  1771593
4083  1965321
4084  1807429
4085  1462733
4086  1676949
4087  1744033
4088  1670404
4089  1504888
4090  1321208
4091  1623976
4092  1638821
4093  1320997
4094  1307999
4095  1325092
4096  1520036
4097  1425144
4098  1025149
4099  1202589
4100  1348466
4101  1273939
4102  1097955
4103   858131
4104  1149845
4105  1284483
4106   937054
4107   843263
4108   855238
4109  1069800
4110  1056194
4111   633414
4112   693127
4113   891487
4114   871669
4115   755029
4116   450514
4117   645196
4118   859975
4119   571598
4120   431635
4121   385477
4122   561830
4123   679154
4124   273457
4125   247535
4126   454576
4127   462336
4128   361114
4129    26902
4130   139944
4131   429081
4132   167214
4133    14877
4134   -30076
4135   138997
4136   309605
4137  -100423
4138  -245765
4139   -21656
4140    25092
4141   -22807
4142  -383293
4143  -371895
4144     5045
4145  -136775
4146  -349873
4147  -490774
4148  -379160
4149  -103172
4150  -420721
4151  -680215
4152  -520472
4153  -429049
4154  -368205
4155  -701743
4156  -851679
4157  -497887
4158  -542857
4159  -717983
4160  -883775
4161  -872212
4162  -556401
4163  -773839
4164 -1075815
4165  -956047
4166  -872513
4167  -770128
4168 -1052006
4169 -1274755
4170  -958675
4171  -935678
4172 -1107105
4173 -1278882
4174 -1344317
4175 -1025805
4176 -1119648
4177 -1455882
4178 -1392474
4179 -1315986
4180 -1177742
4181 -1376763
4182 -1718015
4183 -1457837
4184 -1339953
4185 -1477867
4186 -1653968
4187 -1786772
4188 -1467604
4189 -1449061
4190 -1825722
4191 -1840163
4192 -1782932
4193 -1630326
4194 -1732631
4195 -2108041
4196 -1922779
4197 -1747528
4198 -1847079
4199 -1979996
4200 -2199123
4201 -1967166
4202 -1866973
4203 -2192024
4204 -2250365
4205 -2219408
4206 -2062198
4207 -2069304
4208 -2451543
4209 -2360243
4210 -2166460
4211 -2258847
4212 -2362222
4213 -2600559
4214 -2418729
4215 -2240917
4216 -2555127
4217 -2647519
4218 -2624480
4219 -2489598
4220 -2442454
4221 -2812877
4222 -2800032
4223 -2580446
4224 -2625855
4225 -2722602
4226 -3006258
4227 -2891356
4228 -2621748
4229 -2867820
4230 -3026342
4231 -3043968
4232 -2928087
4233 -2781233
4234 -3119818
4235 -3224070
4236 -3027751
4237 -3055486
4238 -3092384
4239 -3332617
4240 -3322029
4241 -3028306
4242 -3217088
4243 -3388073
4244 -3425969
4245 -3366520
4246 -3184673
4247 -3477478
4248 -3635718
4249 -3409192
4250 -3404207
4251 -3446237
4252 -3686525
4253 -3743884
4254 -3422896
4255 -3572872
4256 -3800528
4257 -3820483
4258 -3763951
4259 -3531354
4260 -3782942
4261 -4030251
4262 -3820081
4263 -3770478
4264 -3782217
4265 -4032543
4266 -4200831
4267 -3855489
4268 -3869084
4269 -4110530
4270 -4199575
4271 -4193286
4272 -3902860
4273 -4063517
4274 -4401424
4275 -4263649
4276 -4158974
4277 -4127669
4278 -4327376
4279 -4572695
4280 -4287465
4281 -4209949
4282 -4431735
4283 -4534426
4284 -4596918
4285 -4318231
4286 -4359374
4287 -4720328
4288 -4659507
4289 -4542571
4290 -4484898
4291 -4640142
4292 -4944401
4293 -4696851
4294 -4542353
4295 -4743844
4296 -4873096
4297 -4985128
4298 -4724409
4299 -4664441
4300 -5052727
4301 -5055841
4302 -4939896
4303 -4817989
4304 -4888389
4305 -5256524
4306 -5131872
4307 -4912123
4308 -5042695
4309 -5183106
4310 -5364389
4311 -5152798
4312 -4961394
4313 -5291518
4314 -5399891
4315 -5311040
4316 -5205815
4317 -5189700
4318 -5557470
4319 -5529025
4320 -5293743
4321 -5359624
4322 -5452054
4323 -5647376
4324 -5538083
4325 -5303913
4326 -5576598
4327 -5720592
4328 -5686750
4329 -5589566
4330 -5484191
4331 -5815493
4332 -5883291
4333 -5634757
4334 -5675455
4335 -5754796
4336 -5955698
4337 -5911609
4338 -5639133
4339 -5867061
4340 -6043549
4341 -6001492
4342 -5928971
4343 -5795030
4344 -6086232
4345 -6218890
4346 -5976207
4347 -5969496
4348 -6030976
4349 -6249022
4350 -6299377
4351 -5980384
4352 -6106240
4353 -6335084
4354 -6355780
4355 -6293871
4356 -6084073
4357 -6307934
4358 -6525410
4359 -6313978
4360 -6288747
4361 -6329881
4362 -6515558
4363 -6626177
4364 -6335319
4365 -6378376
4366 -6593615
4367 -6605623
4368 -6601504
4369 -6420929
4370 -6558568
4371 -6830732
4372 -6654282
4373 -6580805
4374 -6601925
4375 -6768432
4376 -6924084
4377 -6626579
4378 -6621234
4379 -6877569
4380 -6930583
4381 -6928394
4382 -6719942
4383 -6785701
4384 -7108070
4385 -6983702
4386 -6866577
4387 -6856758
4388 -6976275
4389 -7226934
4390 -7009942
4391 -6888066
4392 -7109033
4393 -7182587
4394 -7231893
4395 -7037523
4396 -7001844
4397 -7337407
4398 -7283455
4399 -7162744
4400 -7136003
4401 -7205848
4402 -7469895
4403 -7299556
4404 -7143398
4405 -7352127
4406 -7421460
4407 -7483451
4408 -7326598
4409 -7236028
4410 -7549404
4411 -7566151
4412 -7439769
4413 -7398343
4414 -7432026
4415 -7732587
4416 -7635616
4417 -7379636
4418 -7544797
4419 -7668909
4420 -7759731
4421 -7600682
4422 -7437949
4423 -7748447
4424 -7862093
4425 -7711293
4426 -7635284
4427 -7629074
4428 -7923507
4429 -7919950
4430 -7641996
4431 -7728955
4432 -7868872
4433 -8011991
4434 -7929873
4435 -7673797
4436 -7906301
4437 -8085684
4438 -7974787
4439 -7879527
4440 -7794941
4441 -8087907
4442 -8199316
4443 -7925612
4444 -7949066
4445 -8068628
4446 -8202503
4447 -8187863
4448 -7912924
4449 -8065618
4450 -8267311
4451 -8203378
4452 -8147649
4453 -8022025
4454 -8246119
4455 -8433052
4456 -8177981
4457 -8139348
4458 -8247406
4459 -8383152
4460 -8430007
4461 -8140125
4462 -8212845
4463 -8475755
4464 -8439228
4465 -8370125
4466 -8217603
4467 -8382410
4468 -8650293
4469 -8431415
4470 -8320759
4471 -8402711
4472 -8529267
4473 -8674164
4474 -8400291
4475 -8369250
4476 -8619008
4477 -8641485
4478 -8624663
4479 -8446523
4480 -8495225
4481 -8779866
4482 -8650650
4483 -8522111
4484 -8562972
4485 -8667603
4486 -8848922
4487 -8634968
4488 -8546276
4489 -8788067
4490 -8801039
4491 -8787128
4492 -8637802
4493 -8635765
4494 -8937436
4495 -8858622
4496 -8720326
4497 -8737712
4498 -8814426
4499 -9016554
4500 -8838137
4501 -8658202
4502 -8887065
4503 -8961752
4504 -8966759
4505 -8823125
4506 -8753297
4507 -9066352
4508 -9060004
4509 -8892457
4510 -8874573
4511 -8914401
4512 -9134360
4513 -9035749
4514 -8831641
4515 -8994579
4516 -9084562
4517 -9131750
4518 -9026287
4519 -8883648
4520 -9149199
4521 -9210818
4522 -9055406
4523 -9023359
4524 -9028705
4525 -9246989
4526 -9211652
4527 -8964247
4528 -9105020
4529 -9224570
4530 -9265122
4531 -9180282
4532 -9008526
4533 -9238838
4534 -9346692
4535 -9179680
4536 -9157875
4537 -9124485
4538 -9337603
4539 -9393391
4540 -9121984
4541 -9188499
4542 -9316515
4543 -9378506
4544 -9319466
4545 -9089302
4546 -9284238
4547 -9477344
4548 -9330808
4549 -9259993
4550 -9230271
4551 -9425429
4552 -9540799
4553 -9247399
4554 -9239025
4555 -9376138
4556 -9456271
4557 -9478163
4558 -9239442
4559 -9326191
4560 -9560818
4561 -9463159
4562 -9387645
4563 -9286072
4564 -9438635
4565 -9615845
4566 -9387698
4567 -9319145
4568 -9460007
4569 -9545480
4570 -9588961
4571 -9351513
4572 -9368722
4573 -9616978
4574 -9553284
4575 -9476450
4576 -9368944
4577 -9469271
4578 -9699751
4579 -9515117
4580 -9391932
4581 -9502862
4582 -9599889
4583 -9693138
4584 -9445698
4585 -9368944
4586 -9649296
4587 -9668520
4588 -9564288
4589 -9424135
4590 -9473343
4591 -9750963
4592 -9635738
4593 -9458283
4594 -9522326
4595 -9609431
4596 -9752555
4597 -9568684
4598 -9406884
4599 -9640737
4600 -9705899
4601 -9658058
4602 -9529392
4603 -9490308
4604 -9765774
4605 -9718180
4606 -9521192
4607 -9540852
4608 -9603457
4609 -9770600
4610 -9661370
4611 -9447333
4612 -9654984
4613 -9755433
4614 -9710525
4615 -9589903
4616 -9496306
4617 -9745630
4618 -9761575
4619 -9562651
4620 -9569274
4621 -9606607
4622 -9791550
4623 -9749655
4624 -9498468
4625 -9619535
4626 -9733694
4627 -9735581
4628 -9635554
4629 -9483431
4630 -9698074
4631 -9819061
4632 -9634285
4633 -9587064
4634 -9593825
4635 -9754786
4636 -9785938
4637 -9517705
4638 -9585198
4639 -9717397
4640 -9735569
4641 -9684497
4642 -9509840
4643 -9651900
4644 -9806526
4645 -9641470
4646 -9601228
4647 -9578992
4648 -9720544
4649 -9788044
4650 -9543317
4651 -9553457
4652 -9694894
4653 -9718198
4654 -9691982
4655 -9501156
4656 -9608558
4657 -9801004
4658 -9655702
4659 -9567741
4660 -9547461
4661 -9656600
4662 -9772864
4663 -9556328
4664 -9521014
4665 -9662689
4666 -9711276
4667 -9697855
4668 -9483452
4669 -9519348
4670 -9736180
4671 -9646266
4672 -9541211
4673 -9498373
4674 -9590023
4675 -9775381
4676 -9573572
4677 -9467749
4678 -9592138
4679 -9629575
4680 -9659162
4681 -9474918
4682 -9441331
4683 -9682572
4684 -9628542
4685 -9533228
4686 -9471132
4687 -9505743
4688 -9705769
4689 -9549508
4690 -9402867
4691 -9496225
4692 -9567683
4693 -9613804
4694 -9456412
4695 -9362367
4696 -9599584
4697 -9591040
4698 -9482012
4699 -9400097
4700 -9409146
4701 -9625544
4702 -9521937
4703 -9328228
4704 -9422423
4705 -9492377
4706 -9564848
4707 -9425986
4708 -9263403
4709 -9467423
4710 -9540796
4711 -9435054
4712 -9325313
4713 -9275983
4714 -9502349
4715 -9512525
4716 -9271574
4717 -9295156
4718 -9375950
4719 -9494413
4720 -9404715
4721 -9183680
4722 -9331754
4723 -9429443
4724 -9352109
4725 -9270984
4726 -9177012
4727 -9374816
4728 -9439443
4729 -9204430
4730 -9206079
4731 -9262495
4732 -9360319
4733 -9322029
4734 -9071856
4735 -9183305
4736 -9329347
4737 -9280057
4738 -9197612
4739 -9064898
4740 -9229374
4741 -9340935
4742 -9123278
4743 -9061996
4744 -9103507
4745 -9227680
4746 -9263468
4747 -9006813
4748 -9032712
4749 -9197599
4750 -9184971
4751 -9112406
4752 -8926977
4753 -9036157
4754 -9209835
4755 -9051908
4756 -8957541
4757 -8967029
4758 -9074510
4759 -9156014
4760 -8916379
4761 -8882281
4762 -9025640
4763 -9036383
4764 -9011037
4765 -8828831
4766 -8859250
4767 -9060521
4768 -8948961
4769 -8844910
4770 -8823354
4771 -8889148
4772 -9023043
4773 -8823332
4774 -8718952
4775 -8861448
4776 -8874835
4777 -8867513
4778 -8708952
4779 -8681928
4780 -8900176
4781 -8833744
4782 -8716609
4783 -8669885
4784 -8710695
4785 -8849683
4786 -8699078
4787 -8546777
4788 -8678031
4789 -8730092
4790 -8731752
4791 -8592401
4792 -8505134
4793 -8702478
4794 -8690697
4795 -8562565
4796 -8501844
4797 -8486472
4798 -8670302
4799 -8585323
4800 -8412104
4801 -8493936
4802 -8542284
4803 -8560150
4804 -8456305
4805 -8317091
4806 -8491735
4807 -8510794
4808 -8387608
4809 -8344299
4810 -8319916
4811 -8477911
4812 -8435852
4813 -8226552
4814 -8291547
4815 -8353289
4816 -8374846
4817 -8274390
4818 -8124422
4819 -8294798
4820 -8351560
4821 -8218959
4822 -8154358
4823 -8109888
4824 -8271600
4825 -8287916
4826 -8041456
4827 -8054071
4828 -8134171
4829 -8195422
4830 -8137390
4831 -7916588
4832 -8031193
4833 -8159934
4834 -8057913
4835 -7970825
4836 -7884963
4837 -8021857
4838 -8091278
4839 -7870379
4840 -7841472
4841 -7903559
4842 -7973875
4843 -7959770
4844 -7741105
4845 -7798432
4846 -7932283
4847 -7855747
4848 -7774879
4849 -7664365
4850 -7766273
4851 -7886611
4852 -7698877
4853 -7618903
4854 -7686692
4855 -7755095
4856 -7770379
4857 -7539069
4858 -7531484
4859 -7697271
4860 -7650854
4861 -7568489
4862 -7446321
4863 -7503769
4864 -7677167
4865 -7509468
4866 -7394289
4867 -7421615
4868 -7486071
4869 -7554375
4870 -7342993
4871 -7265641
4872 -7439511
4873 -7439145
4874 -7365192
4875 -7222110
4876 -7219503
4877 -7411164
4878 -7313802
4879 -7165607
4880 -7162790
4881 -7219341
4882 -7325298
4883 -7165583
4884 -7021447
4885 -7162886
4886 -7192627
4887 -7158278
4888 -7014872
4889 -6943984
4890 -7135381
4891 -7097667
4892 -6935648
4893 -6908717
4894 -6944005
4895 -7064026
4896 -6956554
4897 -6771652
4898 -6891162
4899 -6939242
4900 -6907107
4901 -6782956
4902 -6680732
4903 -6860735
4904 -6860663
4905 -6707418
4906 -6654789
4907 -6664688
4908 -6805377
4909 -6742877
4910 -6527049
4911 -6587846
4912 -6651323
4913 -6650798
4914 -6559023
4915 -6403638
4916 -6549916
4917 -6612246
4918 -6476980
4919 -6401127
4920 -6362934
4921 -6479996
4922 -6485308
4923 -6281433
4924 -6297394
4925 -6368507
4926 -6380829
4927 -6322917
4928 -6148818
4929 -6239669
4930 -6332790
4931 -6200951
4932 -6143790
4933 -6084002
4934 -6179521
4935 -6229488
4936 -6022026
4937 -6011168
4938 -6075001
4939 -6091502
4940 -6051560
4941 -5861917
4942 -5930110
4943 -6052994
4944 -5951649
4945 -5868924
4946 -5811361
4947 -5880977
4948 -5956390
4949 -5762074
4950 -5706187
4951 -5770625
4952 -5800141
4953 -5792626
4954 -5602812
4955 -5599498
4956 -5743233
4957 -5668181
4958 -5590801
4959 -5510021
4960 -5561308
4961 -5684567
4962 -5514933
4963 -5393558
4964 -5452333
4965 -5484315
4966 -5502498
4967 -5338185
4968 -5292873
4969 -5436294
4970 -5395895
4971 -5313338
4972 -5220521
4973 -5229185
4974 -5364329
4975 -5221108
4976 -5094949
4977 -5155123
4978 -5190995
4979 -5229403
4980 -5050457
4981 -4958341
4982 -5117355
4983 -5109153
4984 -5006857
4985 -4891367
4986 -4890976
4987 -5061750
4988 -4968311
4989 -4793975
4990 -4814501
4991 -4848850
4992 -4916075
4993 -4787789
4994 -4628770
4995 -4755847
4996 -4794829
4997 -4730428
4998 -4620991
4999 -4548607
5000 -4703976
5001 -4684290
5002 -4511138
5003 -4489387
5004 -4514089
5005 -4593943
5006 -4503317
5007 -4322968
5008 -4418731
5009 -4474096
5010 -4426766
5011 -4318326
5012 -4231171
5013 -4365349
5014 -4384769
5015 -4209676
5016 -4164905
5017 -4170776
5018 -4258164
5019 -4222528
5020 -4013512
5021 -4060084
5022 -4152001
5023 -4125749
5024 -4035741
5025 -3889336
5026 -3992741
5027 -4070214
5028 -3907823
5029 -3834167
5030 -3830984
5031 -3922687
5032 -3940632
5033 -3723494
5034 -3717661
5035 -3799284
5036 -3793555
5037 -3732787
5038 -3567716
5039 -3616390
5040 -3742143
5041 -3623360
5042 -3524010
5043 -3482366
5044 -3559384
5045 -3617757
5046 -3422962
5047 -3368343
5048 -3439431
5049 -3459156
5050 -3425809
5051 -3265395
5052 -3271034
5053 -3398273
5054 -3304786
5055 -3209719
5056 -3158756
5057 -3188672
5058 -3276937
5059 -3112156
5060 -3029094
5061 -3111205
5062 -3127546
5063 -3110070
5064 -2943223
5065 -2916363
5066 -3047951
5067 -2982796
5068 -2875904
5069 -2815995
5070 -2845263
5071 -2947943
5072 -2816038
5073 -2686393
5074 -2747919
5075 -2763039
5076 -2777068
5077 -2640501
5078 -2547487
5079 -2669145
5080 -2657170
5081 -2568374
5082 -2486167
5083 -2467418
5084 -2594483
5085 -2507140
5086 -2368513
5087 -2393953
5088 -2408048
5089 -2424887
5090 -2320417
5091 -2196467
5092 -2316815
5093 -2319131
5094 -2227172
5095 -2171685
5096 -2129326
5097 -2244874
5098 -2189607
5099 -2012369
5100 -2021855
5101 -2053250
5102 -2094915
5103 -2009681
5104 -1863601
5105 -1953527
5106 -1998492
5107 -1909024
5108 -1817321
5109 -1750105
5110 -1868680
5111 -1870305
5112 -1692139
5113 -1676319
5114 -1713497
5115 -1758487
5116 -1689560
5117 -1520873
5118 -1572079
5119 -1645708
5120 -1578239
5121 -1498881
5122 -1401892
5123 -1496732
5124 -1546740
5125 -1382471
5126 -1337146
5127 -1353331
5128 -1401016
5129 -1365966
5130 -1179651
5131 -1208592
5132 -1300736
5133 -1240117
5134 -1165387
5135 -1067688
5136 -1120748
5137 -1207674
5138 -1057195
5139  -978628
5140  -989415
5141 -1041550
5142 -1049890
5143  -849385
5144  -833205
5145  -932686
5146  -912982
5147  -846283
5148  -717226
5149  -755399
5150  -870401
5151  -741608
5152  -627355
5153  -616847
5154  -674106
5155  -711839
5156  -548017
5157  -471182
5158  -579268
5159  -579492
5160  -522651
5161  -387752
5162  -366398
5163  -485576
5164  -423139
5165  -305493
5166  -269935
5167  -298353
5168  -391411
5169  -254054
5170  -131505
5171  -193703
5172  -211958
5173  -188236
5174   -60064
5175    -5473
5176  -142003
5177   -95957
5178    13865
5179    65622
5180    57670
5181   -24122
5182    74094
5183   218818
5184   159208
5185   125472
5186   138438
5187   246630
5188   358105
5189   232086
5190   219568
5191   340195
5192   406786
5193   433338
5194   323463
5195   384510
5196   548292
5197   529712
5198   480104
5199   473624
5200   556820
5201   682985
5202   611712
5203   566716
5204   666386
5205   735380
5206   782955
5207   705978
5208   701532
5209   863731
5210   868061
5211   826174
5212   813174
5213   882603
5214  1015616
5215   963220
5216   906085
5217   997574
5218  1057551
5219  1121002
5220  1038102
5221  1020012
5222  1171654
5223  1207414
5224  1182319
5225  1167199
5226  1199566
5227  1350805
5228  1320313
5229  1233029
5230  1311161
5231  1387388
5232  1450952
5233  1405157
5234  1343108
5235  1484834
5236  1555156
5237  1531225
5238  1500352
5239  1497597
5240  1653933
5241  1673671
5242  1573565
5243  1628396
5244  1697180
5245  1781803
5246  1758964
5247  1677562
5248  1796074
5249  1872693
5250  1862136
5251  1844997
5252  1821046
5253  1958132
5254  2010149
5255  1916255
5256  1947203
5257  2022064
5258  2104852
5259  2096739
5260  2006888
5261  2098561
5262  2207516
5263  2187196
5264  2167971
5265  2133175
5266  2264670
5267  2354539
5268  2253971
5269  2253313
5270  2323288
5271  2417139
5272  2450012
5273  2329175
5274  2381974
5275  2510282
5276  2525494
5277  2514680
5278  2458071
5279  2553780
5280  2685716
5281  2593960
5282  2569791
5283  2622213
5284  2711029
5285  2778813
5286  2664391
5287  2690532
5288  2813171
5289  2844657
5290  2842990
5291  2771127
5292  2838039
5293  2983101
5294  2924156
5295  2887250
5296  2922829
5297  3011407
5298  3101767
5299  2993764
5300  2982976
5301  3107509
5302  3143508
5303  3153735
5304  3082064
5305  3107299
5306  3280997
5307  3253944
5308  3206100
5309  3212327
5310  3290017
5311  3407331
5312  3329823
5313  3276736
5314  3384816
5315  3453638
5316  3470952
5317  3407624
5318  3390090
5319  3548702
5320  3575864
5321  3525819
5322  3518107
5323  3561150
5324  3694759
5325  3658607
5326  3577419
5327  3652761
5328  3723143
5329  3776050
5330  3726520
5331  3687589
5332  3829785
5333  3874793
5334  3828327
5335  3809503
5336  3831812
5337  3955948
5338  3959957
5339  3876131
5340  3929892
5341  4017787
5342  4069012
5343  4031748
5344  3970526
5345  4082910
5346  4152807
5347  4114835
5348  4104246
5349  4112640
5350  4224587
5351  4272719
5352  4175040
5353  4203695
5354  4268444
5355  4345872
5356  4323348
5357  4247787
5358  4332541
5359  4435101
5360  4408809
5361  4395860
5362  4378658
5363  4478611
5364  4562310
5365  4468514
5366  4469524
5367  4531925
5368  4603408
5369  4619935
5370  4519730
5371  4591532
5372  4698893
5373  4675375
5374  4673861
5375  4645000
5376  4722896
5377  4822051
5378  4746633
5379  4729517
5380  4796010
5381  4847752
5382  4893702
5383  4807947
5384  4834569
5385  4955723
5386  4957975
5387  4936140
5388  4897280
5389  4968400
5390  5079693
5391  5010576
5392  4981527
5393  5035475
5394  5112389
5395  5169621
5396  5065831
5397  5065658
5398  5183580
5399  5211434
5400  5195864
5401  5152037
5402  5186062
5403  5311931
5404  5289096
5405  5246999
5406  5269979
5407  5325501
5408  5407705
5409  5339663
5410  5300185
5411  5411822
5412  5448601
5413  5453375
5414  5409251
5415  5424377
5416  5548100
5417  5534408
5418  5475001
5419  5503799
5420  5554613
5421  5644748
5422  5589576
5423  5523992
5424  5624962
5425  5696398
5426  5701882
5427  5649435
5428  5623576
5429  5763047
5430  5788367
5431  5716292
5432  5720398
5433  5768140
5434  5862069
5435  5845535
5436  5761321
5437  5838437
5438  5906688
5439  5926735
5440  5895001
5441  5842522
5442  5961312
5443  6015630
5444  5952292
5445  5944763
5446  5964398
5447  6069652
5448  6082012
5449  5982170
5450  6031399
5451  6109566
5452  6137209
5453  6115683
5454  6043422
5455  6142825
5456  6221683
5457  6175993
5458  6160228
5459  6159196
5460  6246038
5461  6297128
5462  6197112
5463  6225907
5464  6296902
5465  6336214
5466  6338432
5467  6260376
5468  6324020
5469  6420001
5470  6395879
5471  6355759
5472  6341470
5473  6432574
5474  6509334
5475  6425489
5476  6407540
5477  6469674
5478  6530733
5479  6547149
5480  6457087
5481  6480370
5482  6591562
5483  6584884
5484  6561496
5485  6538274
5486  6589848
5487  6694002
5488  6623015
5489  6593030
5490  6640749
5491  6684534
5492  6732453
5493  6654810
5494  6653618
5495  6761607
5496  6763122
5497  6737946
5498  6706648
5499  6752821
5500  6854611
5501  6802536
5502  6759776
5503  6808725
5504  6853845
5505  6904072
5506  6835156
5507  6809232
5508  6919325
5509  6941197
5510  6922087
5511  6880666
5512  6892593
5513  7008858
5514  6980645
5515  6924661
5516  6946255
5517  6993006
5518  7058290
5519  7018067
5520  6962723
5521  7054476
5522  7087582
5523  7076321
5524  7044012
5525  7036085
5526  7131681
5527  7141069
5528  7081222
5529  7098065
5530  7140418
5531  7196577
5532  7173779
5533  7103799
5534  7178614
5535  7226465
5536  7214010
5537  7196436
5538  7163978
5539  7268507
5540  7300162
5541  7219740
5542  7229708
5543  7267080
5544  7328135
5545  7319954
5546  7235188
5547  7292929
5548  7354283
5549  7352682
5550  7332113
5551  7280868
5552  7371091
5553  7442121
5554  7361958
5555  7351130
5556  7371701
5557  7443870
5558  7462435
5559  7369755
5560  7395817
5561  7468249
5562  7481094
5563  7471279
5564  7401380
5565  7462895
5566  7544373
5567  7492106
5568  7462760
5569  7466500
5570  7532430
5571  7575053
5572  7495762
5573  7495632
5574  7573252
5575  7586762
5576  7572138
5577  7511449
5578  7544998
5579  7646571
5580  7602567
5581  7563153
5582  7563774
5583  7627104
5584  7687198
5585  7606038
5586  7574183
5587  7638754
5588  7677255
5589  7679155
5590  7612658
5591  7613904
5592  7723124
5593  7716588
5594  7662297
5595  7647599
5596  7680318
5597  7771453
5598  7702399
5599  7648475
5600  7715940
5601  7750562
5602  7777345
5603  7716251
5604  7677974
5605  7776531
5606  7790347
5607  7748817
5608  7733742
5609  7743724
5610  7828710
5611  7804908
5612  7734987
5613  7776667
5614  7810096
5615  7841421
5616  7800601
5617  7746350
5618  7831297
5619  7861190
5620  7818884
5621  7790572
5622  7782987
5623  7887337
5624  7881107
5625  7801175
5626  7822458
5627  7863897
5628  7898504
5629  7863066
5630  7792109
5631  7863150
5632  7904487
5633  7887460
5634  7857917
5635  7841144
5636  7915263
5637  7943768
5638  7854942
5639  7852459
5640  7882254
5641  7933803
5642  7919740
5643  7846723
5644  7887348
5645  7955315
5646  7935962
5647  7908185
5648  7861408
5649  7924671
5650  7973253
5651  7899807
5652  7888095
5653  7911362
5654  7959457
5655  7966183
5656  7880560
5657  7910333
5658  7965724
5659  7956676
5660  7932812
5661  7882453
5662  7942378
5663  7997678
5664  7935112
5665  7905107
5666  7922987
5667  7969351
5668  7987844
5669  7901875
5670  7905772
5671  7972670
5672  7970882
5673  7961069
5674  7907225
5675  7938725
5676  7998347
5677  7954741
5678  7917011
5679  7931252
5680  7962305
5681  8001282
5682  7924992
5683  7903494
5684  7963741
5685  7972347
5686  7966796
5687  7907205
5688  7916332
5689  7991250
5690  7956311
5691  7920483
5692  7912724
5693  7950478
5694  7984639
5695  7928493
5696  7884231
5697  7946654
5698  7963479
5699  7960394
5700  7901299
5701  7892781
5702  7976436
5703  7959375
5704  7895169
5705  7893046
5706  7916981
5707  7982309
5708  7936529
5709  7867131
5710  7914917
5711  7942524
5712  7937526
5713  7886820
5714  7851645
5715  7937666
5716  7942826
5717  7878181
5718  7873728
5719  7869943
5720  7940100
5721  7909917
5722  7834226
5723  7861350
5724  7892781
5725  7909586
5726  7869240
5727  7815169
5728  7882403
5729  7904436
5730  7851869
5731  7824583
5732  7812064
5733  7880678
5734  7881660
5735  7797434
5736  7802852
5737  7838938
5738  7852951
5739  7826701
5740  7762275
5741  7808931
5742  7864715
5743  7812469
5744  7781347
5745  7757077
5746  7803040
5747  7835500
5748  7751516
5749  7737739
5750  7770509
5751  7799343
5752  7784573
5753  7708023
5754  7720871
5755  7787004
5756  7751801
5757  7716464
5758  7686364
5759  7725197
5760  7774216
5761  7704819
5762  7672819
5763  7691987
5764  7711685
5765  7730913
5766  7637580
5767  7643084
5768  7696832
5769  7685513
5770  7652036
5771  7608992
5772  7640317
5773  7683991
5774  7624290
5775  7590429
5776  7608199
5777  7615965
5778  7636595
5779  7568459
5780  7546649
5781  7603519
5782  7607044
5783  7572594
5784  7519559
5785  7524107
5786  7589537
5787  7544252
5788  7495849
5789  7507285
5790  7516038
5791  7555045
5792  7486143
5793  7449559
5794  7501485
5795  7506698
5796  7485438
5797  7441241
5798  7408710
5799  7486027
5800  7455920
5801  7398705
5802  7405305
5803  7408443
5804  7436199
5805  7404022
5806  7336539
5807  7373828
5808  7384561
5809  7370981
5810  7330144
5811  7296768
5812  7351479
5813  7355677
5814  7295601
5815  7282018
5816  7275814
5817  7324105
5818  7282257
5819  7217132
5820  7248375
5821  7273781
5822  7252049
5823  7215884
5824  7167278
5825  7219732
5826  7236429
5827  7162226
5828  7150178
5829  7139244
5830  7184744
5831  7170986
5832  7084538
5833  7101845
5834  7136512
5835  7125111
5836  7093906
5837  7032122
5838  7069484
5839  7098205
5840  7038730
5841  7010445
5842  7009783
5843  7045400
5844  7046306
5845  6965769
5846  6949920
5847  6976025
5848  6978576
5849  6955015
5850  6885870
5851  6915330
5852  6954013
5853  6902729
5854  6874289
5855  6853542
5856  6877982
5857  6894035
5858  6812515
5859  6798184
5860  6825774
5861  6832991
5862  6808877
5863  6737357
5864  6749108
5865  6799254
5866  6763551
5867  6713644
5868  6683386
5869  6715542
5870  6741330
5871  6668975
5872  6626778
5873  6649127
5874  6662334
5875  6661706
5876  6588969
5877  6575293
5878  6621920
5879  6604678
5880  6559576
5881  6519832
5882  6519863
5883  6578661
5884  6517604
5885  6467914
5886  6473075
5887  6484152
5888  6495457
5889  6424422
5890  6379634
5891  6425991
5892  6427633
5893  6387293
5894  6354115
5895  6337015
5896  6383921
5897  6345345
5898  6279426
5899  6281584
5900  6296053
5901  6309836
5902  6259303
5903  6203612
5904  6240081
5905  6250550
5906  6207246
5907  6171361
5908  6134691
5909  6191430
5910  6168027
5911  6104009
5912  6093009
5913  6100354
5914  6109807
5915  6084952
5916  6003634
5917  6035641
5918  6042470
5919  6021540
5920  5981740
5921  5940853
5922  5984583
5923  5979162
5924  5919588
5925  5895172
5926  5888179
5927  5900203
5928  5890109
5929  5811402
5930  5822423
5931  5845514
5932  5820304
5933  5792049
5934  5732304
5935  5765726
5936  5774105
5937  5717248
5938  5687228
5939  5678191
5940  5691519
5941  5685254
5942  5610434
5943  5608838
5944  5629354
5945  5606435
5946  5569322
5947  5520879
5948  5537431
5949  5569309
5950  5512521
5951  5470783
5952  5455067
5953  5472005
5954  5472011
5955  5396936
5956  5385411
5957  5409975
5958  5399932
5959  5362344
5960  5308626
5961  5306177
5962  5350956
5963  5299165
5964  5252072
5965  5232181
5966  5243974
5967  5251939
5968  5187134
5969  5164487
5970  5173524
5971  5165963
5972  5144635
5973  5088371
5974  5070720
5975  5112903
5976  5070797
5977  5022695
5978  5007217
5979  5011121
5980  5028279
5981  4973160
5982  4913310
5983  4939636
5984  4931637
5985  4913390
5986  4853689
5987  4826981
5988  4872707
5989  4853171
5990  4794020
5991  4770841
5992  4758746
5993  4789600
5994  4741103
5995  4675429
5996  4685023
5997  4694137
5998  4679862
5999  4633830
6000  4581126
6001  4617046
6002  4612968
6003  4554028
6004  4525658
6005  4504303
6006  4535151
6007  4506229
6008  4438062
6009  4435963
6010  4439157
6011  4432624
6012  4394719
6013  4336601
6014  4361108
6015  4364717
6016  4319964
6017  4284382
6018  4248973
6019  4286941
6020  4268205
6021  4191559
6022  4184504
6023  4188047
6024  4182652
6025  4155635
6026  4077668
6027  4096719
6028  4115174
6029  4069619
6030  4034800
6031  3998655
6032  4009137
6033  4019416
6034  3947850
6035  3921357
6036  3918721
6037  3930346
6038  3907235
6039  3830214
6040  3824105
6041  3843449
6042  3819182
6043  3783457
6044  3733634
6045  3744957
6046  3752055
6047  3704067
6048  3659287
6049  3661106
6050  3654976
6051  3652246
6052  3573731
6053  3557048
6054  3574272
6055  3557640
6056  3532228
6057  3478831
6058  3469284
6059  3492151
6060  3436646
6061  3393008
6062  3382889
6063  3378672
6064  3390705
6065  3320726
6066  3290102
6067  3316153
6068  3287221
6069  3260957
6070  3208232
6071  3189898
6072  3219832
6073  3176643
6074  3124588
6075  3114688
6076  3110318
6077  3117031
6078  3054645
6079  3004560
6080  3026691
6081  3014545
6082  2993264
6083  2944907
6084  2909733
6085  2941432
6086  2914176
6087  2859653
6088  2834230
6089  2828308
6090  2832458
6091  2794167
6092  2727516
6093  2742752
6094  2738587
6095  2722593
6096  2673396
6097  2634336
6098  2654220
6099  2641089
6100  2595676
6101  2565536
6102  2540384
6103  2558497
6104  2527171
6105  2457577
6106  2463644
6107  2461986
6108  2441080
6109  2399801
6110  2353341
6111  2372707
6112  2367011
6113  2313633
6114  2276576
6115  2252554
6116  2271459
6117  2259829
6118  2188279
6119  2174897
6120  2173353
6121  2164167
6122  2127552
6123  2067455
6124  2074930
6125  2085007
6126  2040810
6127  2004373
6128  1972410
6129  1984097
6130  1976243
6131  1906424
6132  1880135
6133  1881205
6134  1874174
6135  1852890
6136  1777939
6137  1792483
6138  1798758
6139  1762586
6140  1719180
6141  1686487
6142  1687758
6143  1698347
6144  1631357
6145  1594834
6146  1599382
6147  1590458
6148  1572901
6149  1511044
6150  1495286
6151  1519246
6152  1482205
6153  1436977
6154  1402289
6155  1393107
6156  1414488
6157  1351420
6158  1316795
6159  1312962
6160  1301876
6161  1290818
6162  1229927
6163  1204857
6164  1218875
6165  1203373
6166  1159818
6167  1121013
6168  1102772
6169  1125711
6170  1077155
6171  1031361
6172  1016919
6173  1005836
6174  1009751
6175   952103
6176   915265
6177   925199
6178   907283
6179   876408
6180   834232
6181   803315
6182   828097
6183   800170
6184   737497
6185   726589
6186   712233
6187   716935
6188   673726
6189   614212
6190   630984
6191   624561
6192   595389
6193   549675
6194   512424
6195   538734
6196   511688
6197   460010
6198   439380
6199   422996
6200   429957
6201   401673
6202   333639
6203   339085
6204   327270
6205   309565
6206   270462
6207   232621
6208   231566
6209   234532
6210   187257
6211   151877
6212   138076
6213   145435
6214   117297
6215    61297
6216    48001
6217    45210
6218    22487
6219    -1451
6220   -57512
6221   -49081
6222   -50932
6223  -100657
6224  -132187
6225  -156546
6226  -150804
6227  -160589
6228  -224323
6229  -246401
6230  -244559
6231  -258823
6232  -285883
6233  -341053
6234  -348070
6235  -339216
6236  -382517
6237  -411362
6238  -437052
6239  -434401
6240  -439840
6241  -501631
6242  -534833
6243  -530793
6244  -536872
6245  -563028
6246  -609996
6247  -631710
6248  -622479
6249  -661522
6250  -693358
6251  -716754
6252  -736287
6253  -718542
6254  -778704
6255  -808959
6256  -808596
6257  -832271
6258  -852716
6259  -894417
6260  -916157
6261  -897598
6262  -928739
6263  -973884
6264 -1000068
6265 -1009054
6266 -1007278
6267 -1048517
6268 -1091581
6269 -1092747
6270 -1103904
6271 -1113654
6272 -1169568
6273 -1200549
6274 -1181629
6275 -1202867
6276 -1247327
6277 -1274788
6278 -1297022
6279 -1283948
6280 -1316649
6281 -1369681
6282 -1375092
6283 -1383737
6284 -1391927
6285 -1438930
6286 -1477734
6287 -1471027
6288 -1473452
6289 -1513111
6290 -1547212
6291 -1569121
6292 -1570982
6293 -1587039
6294 -1635597
6295 -1648907
6296 -1654739
6297 -1665216
6298 -1703532
6299 -1754206
6300 -1750836
6301 -1757532
6302 -1784284
6303 -1811900
6304 -1850382
6305 -1834100
6306 -1849294
6307 -1906478
6308 -1922551
6309 -1932927
6310 -1935235
6311 -1960199
6312 -2016963
6313 -2019422
6314 -2017989
6315 -2044216
6316 -2079095
6317 -2116246
6318 -2121792
6319 -2107422
6320 -2158376
6321 -2193738
6322 -2209557
6323 -2202972
6324 -2213909
6325 -2275836
6326 -2289452
6327 -2289416
6328 -2306866
6329 -2333351
6330 -2379087
6331 -2377729
6332 -2379324
6333 -2419135
6334 -2452870
6335 -2460030
6336 -2471601
6337 -2476699
6338 -2524048
6339 -2555839
6340 -2554276
6341 -2566625
6342 -2595306
6343 -2638333
6344 -2652676
6345 -2633616
6346 -2669574
6347 -2704693
6348 -2728280
6349 -2737477
6350 -2728346
6351 -2771868
6352 -2809023
6353 -2805385
6354 -2819892
6355 -2840020
6356 -2884557
6357 -2898335
6358 -2886847
6359 -2913175
6360 -2948513
6361 -2975489
6362 -2979746
6363 -2980654
6364 -3032378
6365 -3049106
6366 -3064651
6367 -3060400
6368 -3088962
6369 -3121611
6370 -3147695
6371 -3142206
6372 -3159241
6373 -3197145
6374 -3227514
6375 -3241629
6376 -3223559
6377 -3259824
6378 -3295244
6379 -3294149
6380 -3315405
6381 -3325204
6382 -3364947
6383 -3397291
6384 -3386760
6385 -3402778
6386 -3431587
6387 -3457858
6388 -3477320
6389 -3475426
6390 -3486102
6391 -3539083
6392 -3549232
6393 -3543716
6394 -3561155
6395 -3585843
6396 -3629351
6397 -3620402
6398 -3624562
6399 -3663921
6400 -3690933
6401 -3712880
6402 -3711094
6403 -3715701
6404 -3765170
6405 -3769132
6406 -3784837
6407 -3782133
6408 -3815182
6409 -3856206
6410 -3857003
6411 -3856351
6412 -3885273
6413 -3910140
6414 -3934356
6415 -3937716
6416 -3946325
6417 -3980765
6418 -4007287
6419 -4008066
6420 -4008612
6421 -4036993
6422 -4070503
6423 -4080036
6424 -4074006
6425 -4097932
6426 -4135477
6427 -4160755
6428 -4163867
6429 -4153035
6430 -4198690
6431 -4228392
6432 -4235655
6433 -4226138
6434 -4234686
6435 -4288818
6436 -4307441
6437 -4288005
6438 -4316505
6439 -4339847
6440 -4367148
6441 -4374005
6442 -4358457
6443 -4396858
6444 -4428480
6445 -4437925
6446 -4444790
6447 -4441826
6448 -4486579
6449 -4510452
6450 -4504429
6451 -4511235
6452 -4531449
6453 -4573912
6454 -4592121
6455 -4571156
6456 -4596475
6457 -4623713
6458 -4641136
6459 -4646754
6460 -4650013
6461 -4678824
6462 -4719325
6463 -4706256
6464 -4707198
6465 -4731703
6466 -4764960
6467 -4782157
6468 -4764958
6469 -4779007
6470 -4824991
6471 -4843292
6472 -4838527
6473 -4839112
6474 -4863121
6475 -4905124
6476 -4900191
6477 -4905405
6478 -4913156
6479 -4954084
6480 -4968652
6481 -4963087
6482 -4971642
6483 -5000030
6484 -5022431
6485 -5032139
6486 -5032250
6487 -5034097
6488 -5082310
6489 -5089459
6490 -5086357
6491 -5097249
6492 -5114986
6493 -5145701
6494 -5148500
6495 -5149530
6496 -5170275
6497 -5190194
6498 -5211583
6499 -5202809
6500 -5217863
6501 -5249711
6502 -5268104
6503 -5263508
6504 -5269901
6505 -5287929
6506 -5319805
6507 -5318171
6508 -5322516
6509 -5339794
6510 -5376651
6511 -5381312
6512 -5383684
6513 -5377220
6514 -5420415
6515 -5429831
6516 -5426111
6517 -5433587
6518 -5453667
6519 -5480908
6520 -5488590
6521 -5474824
6522 -5505253
6523 -5523046
6524 -5537857
6525 -5537705
6526 -5540110
6527 -5575121
6528 -5589852
6529 -5580322
6530 -5592489
6531 -5596993
6532 -5633142
6533 -5639608
6534 -5628465
6535 -5649198
6536 -5661144
6537 -5681816
6538 -5696112
6539 -5680045
6540 -5709380
6541 -5744771
6542 -5731534
6543 -5735231
6544 -5748820
6545 -5774760
6546 -5790167
6547 -5771507
6548 -5786039
6549 -5808214
6550 -5822651
6551 -5830502
6552 -5824655
6553 -5844937
6554 -5869869
6555 -5871020
6556 -5877831
6557 -5875061
6558 -5894611
6559 -5921917
6560 -5919464
6561 -5914540
6562 -5938576
6563 -5952730
6564 -5970485
6565 -5959429
6566 -5970177
6567 -5993750
6568 -5999558
6569 -6003211
6570 -6004489
6571 -6017679
6572 -6044214
6573 -6045679
6574 -6039229
6575 -6056679
6576 -6067926
6577 -6092927
6578 -6074724
6579 -6078747
6580 -6112283
6581 -6119995
6582 -6126219
6583 -6122379
6584 -6129980
6585 -6157723
6586 -6162223
6587 -6157062
6588 -6168547
6589 -6189147
6590 -6206314
6591 -6196572
6592 -6190866
6593 -6212787
6594 -6235439
6595 -6242048
6596 -6228432
6597 -6233398
6598 -6266822
6599 -6273341
6600 -6261964
6601 -6264105
6602 -6278959
6603 -6294068
6604 -6304341
6605 -6289859
6606 -6308325
6607 -6319507
6608 -6333450
6609 -6324874
6610 -6325403
6611 -6352719
6612 -6364707
6613 -6360864
6614 -6364343
6615 -6371946
6616 -6390774
6617 -6396407
6618 -6376970
6619 -6397362
6620 -6411308
6621 -6421798
6622 -6415291
6623 -6411615
6624 -6436606
6625 -6446161
6626 -6446508
6627 -6453473
6628 -6439940
6629 -6461414
6630 -6485798
6631 -6465818
6632 -6476283
6633 -6487327
6634 -6501905
6635 -6500878
6636 -6482219
6637 -6499180
6638 -6525344
6639 -6517366
6640 -6515053
6641 -6514863
6642 -6541977
6643 -6547292
6644 -6537577
6645 -6538562
6646 -6552779
6647 -6566104
6648 -6571978
6649 -6557861
6650 -6570607
6651 -6580868
6652 -6585620
6653 -6583113
6654 -6578020
6655 -6589479
6656 -6615048
6657 -6590150
6658 -6594410
6659 -6605837
6660 -6613737
6661 -6626444
6662 -6607574
6663 -6615936
6664 -6633975
6665 -6636258
6666 -6632140
6667 -6637785
6668 -6642165
6669 -6663547
6670 -6649214
6671 -6641600
6672 -6657382
6673 -6673053
6674 -6666552
6675 -6648835
6676 -6662424
6677 -6678946
6678 -6687582
6679 -6675954
6680 -6675502
6681 -6669527
6682 -6695080
6683 -6693527
6684 -6679415
6685 -6693089
6686 -6692715
6687 -6708382
6688 -6697061
6689 -6695018
6690 -6715159
6691 -6716849
6692 -6717275
6693 -6700693
6694 -6709444
6695 -6726919
6696 -6722634
6697 -6709470
6698 -6713863
6699 -6719972
6700 -6732914
6701 -6722627
6702 -6708456
6703 -6729611
6704 -6742750
6705 -6730787
6706 -6723444
6707 -6722877
6708 -6748332
6709 -6747047
6710 -6729348
6711 -6724998
6712 -6737582
6713 -6753341
6714 -6745797
6715 -6720959
6716 -6738235
6717 -6749587
6718 -6741675
6719 -6731207
6720 -6718711
6721 -6743742
6722 -6756231
6723 -6745797
6724 -6740936
6725 -6735164
6726 -6742153
6727 -6750644
6728 -6734340
6729 -6736195
6730 -6749892
6731 -6752229
6732 -6741317
6733 -6723953
6734 -6743874
6735 -6750572
6736 -6741640
6737 -6734432
6738 -6735620
6739 -6738319
6740 -6746126
6741 -6734455
6742 -6723616
6743 -6739379
6744 -6738648
6745 -6737560
6746 -6721921
6747 -6721194
6748 -6738258
6749 -6720635
6750 -6726751
6751 -6711384
6752 -6723512
6753 -6737303
6754 -6717584
6755 -6702118
6756 -6713248
6757 -6728657
6758 -6715161
6759 -6699315
6760 -6700847
6761 -6712223
6762 -6709345
6763 -6693488
6764 -6685697
6765 -6691021
6766 -6702504
6767 -6690079
6768 -6680673
6769 -6676885
6770 -6685846
6771 -6681867
6772 -6676855
6773 -6669376
6774 -6676653
6775 -6680659
6776 -6665448
6777 -6660384
6778 -6665670
6779 -6667957
6780 -6659402
6781 -6636788
6782 -6646630
6783 -6644196
6784 -6644250
6785 -6629154
6786 -6621492
6787 -6631809
6788 -6623563
6789 -6625610
6790 -6611833
6791 -6602237
6792 -6624178
6793 -6610817
6794 -6598989
6795 -6592640
6796 -6602950
6797 -6594300
6798 -6586519
6799 -6564706
6800 -6578609
6801 -6580465
6802 -6566547
6803 -6563097
6804 -6548205
6805 -6555794
6806 -6556481
6807 -6537963
6808 -6528951
6809 -6526209
6810 -6530892
6811 -6524993
6812 -6507560
6813 -6511132
6814 -6514680
6815 -6500062
6816 -6498715
6817 -6487227
6818 -6491471
6819 -6492307
6820 -6464568
6821 -6463378
6822 -6465834
6823 -6463876
6824 -6458989
6825 -6435954
6826 -6440491
6827 -6443289
6828 -6433059
6829 -6418546
6830 -6412304
6831 -6404601
6832 -6418532
6833 -6396623
6834 -6384802
6835 -6383115
6836 -6379038
6837 -6378182
6838 -6360990
6839 -6346731
6840 -6355250
6841 -6346267
6842 -6346666
6843 -6329194
6844 -6323937
6845 -6331416
6846 -6312304
6847 -6294557
6848 -6298389
6849 -6285905
6850 -6296271
6851 -6274145
6852 -6254887
6853 -6262191
6854 -6258695
6855 -6256071
6856 -6236059
6857 -6222250
6858 -6232450
6859 -6222249
6860 -6206178
6861 -6189086
6862 -6186666
6863 -6183346
6864 -6174149
6865 -6165874
6866 -6166638
6867 -6158729
6868 -6153381
6869 -6133672
6870 -6123966
6871 -6125821
6872 -6120147
6873 -6097644
6874 -6088969
6875 -6076615
6876 -6086247
6877 -6080021
6878 -6048539
6879 -6048175
6880 -6052888
6881 -6040427
6882 -6023650
6883 -6005308
6884 -6014924
6885 -6007930
6886 -5987695
6887 -5973844
6888 -5962859
6889 -5965391
6890 -5960353
6891 -5931677
6892 -5932744
6893 -5929388
6894 -5923946
6895 -5903472
6896 -5881983
6897 -5886635
6898 -5886585
6899 -5865577
6900 -5858920
6901 -5838571
6902 -5847060
6903 -5841887
6904 -5809112
6905 -5800740
6906 -5797752
6907 -5794952
6908 -5780273
6909 -5751453
6910 -5751159
6911 -5753114
6912 -5740056
6913 -5718605
6914 -5704705
6915 -5696420
6916 -5705651
6917 -5678808
6918 -5663119
6919 -5660119
6920 -5654279
6921 -5645667
6922 -5619882
6923 -5609917
6924 -5609148
6925 -5600754
6926 -5583687
6927 -5572518
6928 -5562314
6929 -5564777
6930 -5537129
6931 -5526123
6932 -5519242
6933 -5501814
6934 -5507339
6935 -5483469
6936 -5471445
6937 -5456828
6938 -5449797
6939 -5437702
6940 -5421036
6941 -5410139
6942 -5414628
6943 -5394282
6944 -5370228
6945 -5366954
6946 -5355841
6947 -5350063
6948 -5331324
6949 -5310058
6950 -5314969
6951 -5301912
6952 -5287035
6953 -5263304
6954 -5252727
6955 -5254150
6956 -5246119
6957 -5216696
6958 -5209178
6959 -5191020
6960 -5192125
6961 -5171928
6962 -5142833
6963 -5139491
6964 -5141691
6965 -5127457
6966 -5107316
6967 -5084747
6968 -5085705
6969 -5074497
6970 -5052425
6971 -5038182
6972 -5030954
6973 -5021247
6974 -5005546
6975 -4976424
6976 -4976006
6977 -4962222
6978 -4957255
6979 -4930818
6980 -4916497
6981 -4913231
6982 -4905049
6983 -4884205
6984 -4864626
6985 -4852109
6986 -4851590
6987 -4835321
6988 -4799825
6989 -4791705
6990 -4789998
6991 -4778146
6992 -4761229
6993 -4730345
6994 -4736047
6995 -4723320
6996 -4700192
6997 -4681747
6998 -4668303
6999 -4668353
7000 -4653488
7001 -4626530
7002 -4617662
7003 -4605830
7004 -4595542
7005 -4584068
7006 -4548266
7007 -4551180
7008 -4544536
7009 -4518412
7010 -4505213
7011 -4484652
7012 -4470157
7013 -4468350
7014 -4440180
7015 -4421241
7016 -4417413
7017 -4401986
7018 -4389641
7019 -4366400
7020 -4340473
7021 -4357430
7022 -4330884
7023 -4303824
7024 -4294727
7025 -4277736
7026 -4275883
7027 -4252167
7028 -4227328
7029 -4221749
7030 -4203561
7031 -4196079
7032 -4168300
7033 -4151833
7034 -4152537
7035 -4138012
7036 -4114270
7037 -4093038
7038 -4076164
7039 -4073858
7040 -4051317
7041 -4028591
7042 -4018402
7043 -4008571
7044 -4002513
7045 -3976659
7046 -3943946
7047 -3946182
7048 -3933648
7049 -3907937
7050 -3891631
7051 -3867684
7052 -3869118
7053 -3855180
7054 -3828013
7055 -3810303
7056 -3802775
7057 -3791461
7058 -3770483
7059 -3743639
7060 -3737937
7061 -3724348
7062 -3702057
7063 -3685473
7064 -3667073
7065 -3652939
7066 -3645484
7067 -3614600
7068 -3606276
7069 -3581856
7070 -3576419
7071 -3560837
7072 -3524194
7073 -3521935
7074 -3515615
7075 -3487385
7076 -3474743
7077 -3442455
7078 -3443186
7079 -3438222
7080 -3404013
7081 -3388327
7082 -3370033
7083 -3361879
7084 -3343320
7085 -3315086
7086 -3297737
7087 -3291417
7088 -3277379
7089 -3255861
7090 -3232991
7091 -3221608
7092 -3212311
7093 -3193803
7094 -3168614
7095 -3142973
7096 -3140072
7097 -3130185
7098 -3093442
7099 -3078035
7100 -3068289
7101 -3045435
7102 -3039659
7103 -3004182
7104 -2997850
7105 -2990881
7106 -2965532
7107 -2946450
7108 -2926976
7109 -2913429
7110 -2899373
7111 -2862284
7112 -2858725
7113 -2850316
7114 -2832707
7115 -2811134
7116 -2786214
7117 -2765287
7118 -2768979
7119 -2737289
7120 -2716895
7121 -2696072
7122 -2690514
7123 -2674524
7124 -2649807
7125 -2624599
7126 -2617265
7127 -2603259
7128 -2589361
7129 -2555481
7130 -2532658
7131 -2534870
7132 -2512844
7133 -2481609
7134 -2463117
7135 -2460156
7136 -2447060
7137 -2424014
7138 -2391459
7139 -2382111
7140 -2369583
7141 -2358985
7142 -2327478
7143 -2308206
7144 -2298011
7145 -2282841
7146 -2259020
7147 -2232236
7148 -2217732
7149 -2211419
7150 -2196733
7151 -2160781
7152 -2149392
7153 -2128307
7154 -2122812
7155 -2097344
7156 -2063225
7157 -2063718
7158 -2048792
7159 -2025721
7160 -2004342
7161 -1982755
7162 -1977893
7163 -1959294
7164 -1932613
7165 -1909285
7166 -1896953
7167 -1888413
7168 -1870581
7169 -1831995
7170 -1828046
7171 -1810751
7172 -1792242
7173 -1768293
7174 -1745628
7175 -1735170
7176 -1719697
7177 -1692974
7178 -1678305
7179 -1654332
7180 -1643333
7181 -1624212
7182 -1603641
7183 -1587806
7184 -1582238
7185 -1553824
7186 -1534537
7187 -1504061
7188 -1492017
7189 -1484325
7190 -1454689
7191 -1439215
7192 -1413818
7193 -1404262
7194 -1386681
7195 -1353039
7196 -1345710
7197 -1338770
7198 -1312081
7199 -1297088
7200 -1260342
7201 -1245720
7202 -1248817
7203 -1225771
7204 -1194578
7205 -1174380
7206 -1158726
7207 -1145770
7208 -1117316
7209 -1092399
7210 -1092713
7211 -1066410
7212 -1052070
7213 -1024067
7214 -1008313
7215 -1006166
7216  -979254
7217  -957286
7218  -935536
7219  -915900
7220  -908281
7221  -884067
7222  -863620
7223  -844703
7224  -835216
7225  -809626
7226  -790204
7227  -756742
7228  -757283
7229  -735370
7230  -708649
7231  -694236
7232  -675690
7233  -674719
7234  -639175
7235  -612471
7236  -597780
7237  -584848
7238  -574361
7239  -543833
7240  -514291
7241  -508212
7242  -492165
7243  -473717
7244  -452914
7245  -434408
7246  -421618
7247  -410197
7248  -373497
7249  -354382
7250  -349020
7251  -325478
7252  -305447
7253  -282792
7254  -271820
7255  -252780
7256  -239434
7257  -208679
7258  -189510
7259  -184685
7260  -163021
7261  -122048
7262  -119080
7263  -102552
7264   -81580
7265   -68722
7266   -31906
7267   -28104
7268   -18035
7269    10285
7270    22112
7271    56037
7272    59389
7273    76156
7274   105854
7275   126764
7276   134159
7277   158915
7278   168711
7279   206297
7280   214374
7281   227249
7282   250610
7283   272632
7284   304487
7285   310060
7286   310269
7287   346603
7288   371563
7289   381998
7290   395744
7291   408308
7292   439638
7293   456270
7294   463923
7295   490490
7296   505243
7297   531977
7298   544007
7299   556454
7300   582418
7301   611299
7302   623490
7303   637293
7304   646489
7305   683692
7306   697169
7307   698278
7308   725193
7309   743307
7310   766639
7311   789735
7312   785954
7313   806908
7314   847155
7315   854429
7316   868710
7317   879428
7318   911894
7319   940072
7320   937593
7321   958647
7322   965007
7323  1009002
7324  1025803
7325  1027875
7326  1047479
7327  1079922
7328  1094828
7329  1109516
7330  1109054
7331  1132927
7332  1164374
7333  1180877
7334  1189008
7335  1215458
7336  1232602
7337  1259446
7338  1263068
7339  1276012
7340  1298753
7341  1324309
7342  1340702
7343  1351129
7344  1365132
7345  1399052
7346  1407275
7347  1427527
7348  1435498
7349  1456184
7350  1490280
7351  1491653
7352  1501375
7353  1523732
7354  1549813
7355  1570190
7356  1577365
7357  1589770
7358  1623639
7359  1637764
7360  1648272
7361  1663206
7362  1683407
7363  1714510
7364  1721300
7365  1733732
7366  1754444
7367  1776970
7368  1799042
7369  1821765
7370  1813435
7371  1845906
7372  1864518
7373  1878220
7374  1889269
7375  1908520
7376  1936915
7377  1947007
7378  1951265
7379  1980077
7380  1992893
7381  2019458
7382  2029531
7383  2037861
7384  2064892
7385  2089451
7386  2095478
7387  2116558
7388  2123398
7389  2160086
7390  2174876
7391  2176008
7392  2193049
7393  2215354
7394  2236560
7395  2251430
7396  2253145
7397  2280850
7398  2299606
7399  2315815
7400  2332212
7401  2336907
7402  2368705
7403  2394139
7404  2387604
7405  2406091
7406  2423974
7407  2447261
7408  2460477
7409  2474231
7410  2481240
7411  2519987
7412  2529972
7413  2542733
7414  2544578
7415  2573601
7416  2600507
7417  2605198
7418  2613932
7419  2640475
7420  2656513
7421  2675192
7422  2671060
7423  2698346
7424  2720191
7425  2737254
7426  2751044
7427  2755172
7428  2781173
7429  2809408
7430  2802048
7431  2820962
7432  2829901
7433  2862221
7434  2884535
7435  2882323
7436  2896463
7437  2929975
7438  2940213
7439  2953155
7440  2955965
7441  2981864
7442  3006596
7443  3014300
7444  3020561
7445  3041644
7446  3051335
7447  3077258
7448  3083811
7449  3096599
7450  3115937
7451  3141104
7452  3150805
7453  3164241
7454  3169935
7455  3206828
7456  3215372
7457  3217908
7458  3238480
7459  3253943
7460  3274425
7461  3287149
7462  3280252
7463  3312909
7464  3327487
7465  3341617
7466  3344830
7467  3354143
7468  3395154
7469  3403381
7470  3406207
7471  3419397
7472  3441205
7473  3473228
7474  3468911
7475  3474245
7476  3494426
7477  3517679
7478  3536500
7479  3534154
7480  3541058
7481  3573015
7482  3591636
7483  3594055
7484  3599433
7485  3625759
7486  3647920
7487  3659251
7488  3657290
7489  3668860
7490  3690824
7491  3716183
7492  3728340
7493  3719441
7494  3739520
7495  3771463
7496  3775008
7497  3790269
7498  3788946
7499  3815937
7500  3838249
7501  3833198
7502  3846525
7503  3865807
7504  3889191
7505  3897035
7506  3895680
7507  3919811
7508  3939108
7509  3953317
7510  3956258
7511  3961314
7512  3986397
7513  4007590
7514  4004307
7515  4023302
7516  4034769
7517  4050256
7518  4064333
7519  4059877
7520  4074210
7521  4108127
7522  4101167
7523  4118738
7524  4129981
7525  4138286
7526  4173982
7527  4169540
7528  4173191
7529  4189049
7530  4210893
7531  4230325
7532  4230313
7533  4239593
7534  4256399
7535  4273927
7536  4274611
7537  4291733
7538  4293185
7539  4327919
7540  4328570
7541  4335385
7542  4347787
7543  4362687
7544  4384619
7545  4381529
7546  4385930
7547  4417736
7548  4424449
7549  4427728
7550  4435349
7551  4446850
7552  4476324
7553  4480509
7554  4475692
7555  4502133
7556  4514211
7557  4522242
7558  4523194
7559  4530774
7560  4553110
7561  4569516
7562  4574513
7563  4577449
7564  4586495
7565  4608774
7566  4626411
7567  4619978
7568  4629668
7569  4652057
7570  4665848
7571  4672542
7572  4663338
7573  4684798
7574  4704571
7575  4714184
7576  4713609
7577  4719389
7578  4740649
7579  4759597
7580  4753563
7581  4767021
7582  4774631
7583  4801667
7584  4812175
7585  4801262
7586  4818674
7587  4839089
7588  4844867
7589  4849272
7590  4837524
7591  4878794
7592  4886931
7593  4886667
7594  4885024
7595  4901309
7596  4922597
7597  4928682
7598  4935931
7599  4931225
7600  4957216
7601  4971379
7602  4968424
7603  4965874
7604  4990994
7605  5007055
7606  5003466
7607  5003012
7608  5012325
7609  5041606
7610  5037157
7611  5048312
7612  5039506
7613  5065437
7614  5078060
7615  5091082
7616  5083088
7617  5095344
7618  5109122
7619  5117518
7620  5118387
7621  5125186
7622  5135421
7623  5169371
7624  5161242
7625  5153887
7626  5167105
7627  5184242
7628  5194037
7629  5191012
7630  5193450
7631  5221936
7632  5213851
7633  5224572
7634  5225249
7635  5238099
7636  5257418
7637  5251617
7638  5250154
7639  5263178
7640  5277852
7641  5291195
7642  5289184
7643  5286755
7644  5316898
7645  5324705
7646  5312689
7647  5319469
7648  5325495
7649  5351512
7650  5347842
7651  5349624
7652  5362242
7653  5368885
7654  5378641
7655  5383242
7656  5370402
7657  5399649
7658  5401475
7659  5405672
7660  5409212
7661  5405405
7662  5433683
7663  5430491
7664  5426194
7665  5436125
7666  5435195
7667  5464621
7668  5458632
7669  5450323
7670  5464447
7671  5485256
7672  5476139
7673  5490043
7674  5472128
7675  5501195
7676  5517342
7677  5496005
7678  5508051
7679  5510877
7680  5540393
7681  5541996
7682  5524458
7683  5537145
7684  5547760
7685  5555770
7686  5550415
7687  5549784
7688  5570999
7689  5579370
7690  5571332
7691  5579698
7692  5576171
7693  5591934
7694  5602527
7695  5585010
7696  5590292
7697  5612120
7698  5615229
7699  5608671
7700  5599650
7701  5619299
7702  5639315
7703  5633449
7704  5628971
7705  5635336
7706  5643039
7707  5652901
7708  5637266
7709  5650254
7710  5665575
7711  5665741
7712  5669967
7713  5671296
7714  5669419
7715  5693996
7716  5679612
7717  5680377
7718  5684594
7719  5694077
7720  5704651
7721  5690169
7722  5689655
7723  5710548
7724  5714441
7725  5716524
7726  5701076
7727  5705647
7728  5728641
7729  5722181
7730  5721260
7731  5720297
7732  5732293
7733  5748786
7734  5729285
7735  5725468
7736  5741517
7737  5754652
7738  5753244
7739  5741226
7740  5731604
7741  5758279
7742  5759132
7743  5749264
7744  5747206
7745  5755045
7746  5776844
7747  5764527
7748  5755493
7749  5774687
7750  5775774
7751  5782534
7752  5767926
7753  5752401
7754  5781611
7755  5784198
7756  5776203
7757  5769592
7758  5777806
7759  5802464
7760  5792278
7761  5773116
7762  5780443
7763  5787155
7764  5795755
7765  5792113
7766  5778779
7767  5794201
7768  5802793
7769  5795272
7770  5785279
7771  5781855
7772  5799826
7773  5808531
7774  5782182
7775  5791844
7776  5797158
7777  5805189
7778  5799211
7779  5776857
7780  5792734
7781  5806354
7782  5802051
7783  5794699
7784  5784232
7785  5801547
7786  5810061
7787  5797204
7788  5792769
7789  5797851
7790  5806046
7791  5801090
7792  5778742
7793  5785038
7794  5811729
7795  5799293
7796  5790921
7797  5787894
7798  5793448
7799  5812908
7800  5787182
7801  5785321
7802  5787166
7803  5795275
7804  5797576
7805  5782939
7806  5777280
7807  5790634
7808  5783760
7809  5783069
7810  5772168
7811  5777213
7812  5800450
7813  5786007
7814  5766533
7815  5765962
7816  5765600
7817  5790465
7818  5767185
7819  5752118
7820  5770417
7821  5774133
7822  5763517
7823  5748244
7824  5746880
7825  5773689
7826  5752270
7827  5747025
7828  5749299
7829  5754972
7830  5756242
7831  5740385
7832  5728722
7833  5745780
7834  5735992
7835  5733450
7836  5722710
7837  5715985
7838  5742511
7839  5728996
7840  5706862
7841  5713174
7842  5708206
7843  5725778
7844  5704821
7845  5693987
7846  5706186
7847  5702784
7848  5704169
7849  5690545
7850  5671970
7851  5702856
7852  5695206
7853  5680309
7854  5668917
7855  5670132
7856  5677493
7857  5672308
7858  5650846
7859  5652564
7860  5660012
7861  5657687
7862  5645510
7863  5632089
7864  5647511
7865  5650418
7866  5633839
7867  5620348
7868  5622212
7869  5623209
7870  5628698
7871  5597519
7872  5597772
7873  5610542
7874  5607075
7875  5608021
7876  5571932
7877  5585305
7878  5589279
7879  5574500
7880  5556705
7881  5554022
7882  5571696
7883  5573954
7884  5542307
7885  5535004
7886  5544924
7887  5540092
7888  5536246
7889  5514459
7890  5519286
7891  5532623
7892  5516007
7893  5504996
7894  5488245
7895  5498900
7896  5505201
7897  5474254
7898  5465893
7899  5478530
7900  5480474
7901  5477284
7902  5447538
7903  5443653
7904  5454744
7905  5441032
7906  5434779
7907  5421994
7908  5416578
7909  5432889
7910  5403142
7911  5391591
7912  5396933
7913  5400741
7914  5398299
7915  5371527
7916  5357161
7917  5369133
7918  5369533
7919  5347718
7920  5339370
7921  5336088
7922  5343414
7923  5335502
7924  5310466
7925  5317946
7926  5300493
7927  5314424
7928  5290710
7929  5270841
7930  5281338
7931  5283752
7932  5273073
7933  5251497
7934  5230744
7935  5260327
7936  5249231
7937  5222160
7938  5219662
7939  5215798
7940  5221693
7941  5199408
7942  5179640
7943  5197368
7944  5187902
7945  5176390
7946  5163194
7947  5146269
7948  5150819
7949  5144922
7950  5122065
7951  5115275
7952  5115636
7953  5122895
7954  5106854
7955  5087661
7956  5083522
7957  5089547
7958  5072268
7959  5061250
7960  5034507
7961  5049295
7962  5043062
7963  5025910
7964  5017314
7965  5016151
7966  5013091
7967  5009135
7968  4965948
7969  4971779
7970  4975630
7971  4973422
7972  4952498
7973  4935875
7974  4932157
7975  4943824
7976  4918257
7977  4900300
7978  4895307
7979  4901715
7980  4894264
7981  4858459
7982  4855737
7983  4861335
7984  4847425
7985  4839347
7986  4813898
7987  4817671
7988  4824236
7989  4805784
7990  4779000
7991  4775607
7992  4769447
7993  4777547
7994  4742144
7995  4728980
7996  4737202
7997  4731723
7998  4713971
7999  4692902
8000  4687646
8001  4698667
8002  4676792
8003  4656942
8004  4643669
8005  4641464
8006  4653262
8007  4622898
8008  4600064
8009  4603152
8010  4595043
8011  4589113
8012  4566190
8013  4546176
8014  4557080
8015  4549343
8016  4532142
8017  4514782
8018  4503917
8019  4515602
8020  4488709
8021  4465657
8022  4471200
8023  4470809
8024  4459292
8025  4431882
8026  4412505
8027  4425222
8028  4414442
8029  4397207
8030  4373056
8031  4370164
8032  4369315
8033  4354580
8034  4325555
8035  4327964
8036  4315946
8037  4318985
8038  4300095
8039  4269538
8040  4284110
8041  4273646
8042  4249308
8043  4237829
8044  4219214
8045  4238739
8046  4210333
8047  4182073
8048  4171638
8049  4175612
8050  4164557
8051  4157678
8052  4123297
8053  4118954
8054  4124561
8055  4103612
8056  4090806
8057  4061917
8058  4075071
8059  4070672
8060  4038092
8061  4022077
8062  4018409
8063  4018143
8064  3999791
8065  3963964
8066  3968582
8067  3965799
8068  3954276
8069  3937928
8070  3907683
8071  3917148
8072  3914178
8073  3878218
8074  3867093
8075  3857842
8076  3852999
8077  3848626
8078  3814095
8079  3805314
8080  3813778
8081  3790214
8082  3777496
8083  3751083
8084  3753797
8085  3744445
8086  3729683
8087  3702416
8088  3696973
8089  3689595
8090  3694789
8091  3649855
8092  3642653
8093  3645085
8094  3634792
8095  3610274
8096  3593987
8097  3570392
8098  3598836
8099  3562262
8100  3547745
8101  3524412
8102  3529192
8103  3513680
8104  3497981
8105  3456278
8106  3476412
8107  3447869
8108  3468087
8109  3410777
8110  3424278
8111  3398212
8112  3418370
8113  3350062
8114  3380062
8115  3317102
8116  3388812
8117  3265279
8118  3368929
8119  3197226
8120  3455088
8121  2828791
##END NTUPLES=NMR FID
##END=
