# Supplementary material for: An untargeted multi-technique metabolomics approach to studying intracellular metabolites of HepG2 cells exposed to 2,3,7,8-tetrachlorodibenzo-p-dioxin
Source: BMC Genomics. 2011 May 20;12:251. doi: 10.1186/1471-2164-12-251 (PMC3141663; doi:10.1186/1471-2164-12-251)
Supplement: Additional file 2 — Metadata and NMR raw data: ZIP file containing: -All NMR raw data (in JCAMP-DX format ".dx") -The metadata on NMR (polars & apolars), LC-MS and GC-MS data sets (as Tab delimited files ".txt"). [file 1471-2164-12-251-S2.ZIP › TE/Ainhoa/SAFETY COPY D Disk/TRABAJO/ARTICLES/ARTICLE Metabolomics TCDD_ACCEPTED/JCAMP_DX_NMR_data_and_all_metadata/NMR_polar_TCDD_p7.2D.dx]

##TITLE=NMR_polar_TCDD_p7.2D
##JCAMPDX= 6.0         $$ Bruker NMR JCAMP-DX V2.0
##DATA TYPE= NMR FID
##DATA CLASS= NTUPLES
##ORIGIN= Bruker BioSpin GmbH
##OWNER= bruker
$$ 1.72 TOPSPIN		Version 2.1
$$ 2011-04-15 15:02:07.994 +0200  WUR\bruker@RIK1030
$$ Compression mode = fixed
##.OBSERVE FREQUENCY= 400.13188529
##.OBSERVE NUCLEUS= ^1H
##.DELAY= (6, 6)
##.ACQUISITION MODE= SIMULTANEOUS (DQD)
##.ACQUISITION SCHEME= undefined
##.AVERAGES= 1024
##.DIGITISER RES= 18
##SPECTROMETER/DATA SYSTEM= avance400
##.PULSE SEQUENCE= zgpr
##.SOLVENT NAME= D2O
##.SHIFT REFERENCE= INTERNAL, D2O, 1, 10.98904
##AUDIT TRAIL= $$ (NUMBER, WHEN, WHO, WHERE, PROCESS, VERSION, WHAT)
$$ ##TITLE= Audit trail, TOPSPIN		Version 1.3
$$ ##JCAMPDX= 5.01
$$ ##ORIGIN= Bruker BioSpin GmbH
$$ ##OWNER= bruker
$$ $$ D:\NMRautomation/data/WUR-bruker/nmr/AR200608.2D/1/audita.txt
$$ ##AUDIT TRAIL=  $$ (NUMBER, WHEN, WHO, WHERE, VERSION, WHAT)
(   1,<2008-07-01 06:06:16.934 +0200>,<WUR\bruker>,<RIK1030>,<TOPSPIN 1.3>,
      <created by zg, POWCHK disabled, PULCHK disabled
       configuration hash MD5:
       D1 93 94 B6 6B D6 3B BD 35 EA 0D 0D AE B0 63 FA
       data hash MD5: 16K
       18 94 96 DF 1F 82 5C CA 5E 4F E3 93 46 16 72 98>)
(   2,<2008-07-01 06:06:23.293 +0200>,<WUR\bruker>,<RIK1030>,<TOPSPIN 1.3>,
      <user comment:
       ICON-NMR User ID: WUR\bruker
       data hash MD5: 16K
       18 94 96 DF 1F 82 5C CA 5E 4F E3 93 46 16 72 98>)
(   3,<2011-04-15 15:02:05.682 +0200>,<WUR\bruker>,<RIK1030>,<proc1d>,<TOPSPIN 2.1>,
      <convdta from       1 "NMR_polar_TCDD_p7.2D" "Ainhoa_raw_data" "P:\NMR-data"
       data hash MD5: 16244
       CD D1 82 9C 6B 08 47 D9 D5 D5 62 43 5C 92 A2 C7>)
$$ ##END=
$$ 
$$ $$ hash MD5
$$ $$ C7 96 BD 4E EC FB 8E 43 6D 3C 4E B1 F1 51 B3 17
##$RELAX= 
##$BRUKER FILE EXP=format.temp
$$ EDIT_PAR COMMAND FILE
$$ 
$$ DI_MODE         LONG
$$ ED_ENTRY        ACQU
$$ ORDER           FILE
$$ 
$$ 
$$ HEADER		"F2 - Acquisition Parameters"
$$ T_NAME		Date_
$$ 		TYPE	R64
$$ 		CLASS	ACQU
$$ 		SUBRANGE 0.0 50000000
$$ 		REL	"Date_=itodate(DATE)"
$$ 		INV_REL	"DATE=datetoi(Date_,DATE)"
$$ 		FORMAT	"%14.0f"
$$ 		TEXT	" "
$$ END
$$ T_NAME		Time
$$ 		TYPE	R32
$$ 		CLASS	ACQU
$$ 		SUBRANGE 0.0 1000000
$$ 		REL	"Time=itotime(DATE)"
$$ 		INV_REL	"DATE=timetoi(Time,DATE)"
$$ 		FORMAT	"%14.2f"
$$ 		TEXT	" "
$$ END
$$ NAME		INSTRUM
$$ 		TEXT	" "
$$ END
$$ NAME		PROBHD
$$ 		FORMAT	"%14.14s"
$$ 		TEXT	" "
$$ END
$$ NAME		PULPROG
$$ 		TEXT	" "
$$ END
$$ NAME		TD
$$ 		TEXT	" "
$$ END
$$ NAME		SOLVENT
$$ 		TEXT	" "
$$ END
$$ NAME		NS
$$ 		TEXT	" "
$$ END
$$ NAME		DS
$$ 		TEXT	" "
$$ END
$$ T_NAME		SWH
$$ 		TYPE	R32
$$ 		CLASS	ACQU
$$ 		SUBRANGE 0.0 1e8
$$ 		REL	"SWH=SW*SFO1"
$$ 		INV_REL "SW=SWH/SFO1"
$$ 		UNIT	"Hz"
$$ 		FORMAT	"%14.3f Hz"
$$ 		TEXT	" "
$$ END
$$ T_NAME          FIDRES
$$                 TYPE    R32
$$                 CLASS   ACQU
$$                 SUBRANGE 0.0 100000
$$                 REL     "FIDRES=SW*SFO1/TD"
$$                 INV_REL "TD = nextpow(SW*SFO1/FIDRES)"
$$ 		UNIT	"Hz"
$$ 		FORMAT	"%14.6f Hz"
$$ 		TEXT	" "
$$ END
$$ T_NAME          AQ
$$ 		TYPE	R32
$$ 		CLASS	ACQU
$$ 		SUBRANGE 0.0 1000
$$ 		REL	"AQ=aqcalc(SW,SFO1,TD,DIGTYP)"
$$ 		INV_REL	"TD=tdcalc(SW,SFO1,1.0e6*AQ,DIGTYP)"
$$ 		UNIT	"sec"
$$ 		FORMAT	"%14.7f sec"
$$ 		TEXT	" "
$$ END
$$ NAME		RG
$$ 		TEXT	" "
$$ END
$$ T_NAME          DW
$$ 		TYPE	R32
$$ 		CLASS	ACQU
$$ 		SUBRANGE 0.0 1000000
$$ 		REL	"DW=1/(2*SW*SFO1)"
$$ 		INV_REL	"SW=1000000/(2*(0.005+DW)*SFO1)"
$$ 		UNIT	"usec"
$$ 		FORMAT	"%14.3lf usec"
$$ 		TEXT	" "
$$ END
$$ NAME		DE
$$ 		FORMAT	"%14.2f usec"
$$ 		TEXT	" "
$$ END
$$ NAME		TE
$$ 		FORMAT	"%14.1f K"
$$ 		TEXT	" "
$$ END
$$ T_NAME		D1
$$ 		TYPE	R32
$$ 		CLASS	ACQU
$$ 		SUBRANGE 0.0 1e38
$$ 		REL	"D1=D[1]"
$$ 		INV_REL	"D[1]=D1"
$$ 		UNIT	"sec"
$$ 		FORMAT	"%14.8f sec"
$$ 		TEXT	" "
$$ END
$$ T_NAME		d12
$$ 		TYPE	R32
$$ 		SUBRANGE 0.0 1e8
$$ 		CLASS	ACQU
$$ 		REL	"d12=20u"
$$ 		INV_REL	"D[0]=d12"
$$ 		UNIT	"sec"
$$ 		TEXT	" "
$$ 		FORMAT	"%14.8f sec"
$$ 		NONEDIT
$$ END
$$ NAME		TD0
$$ 		TEXT	" "
$$ END
$$ HEADER		"======== CHANNEL f1 ========"
$$ NAME		NUC1
$$ 		NONEDIT
$$ 		TEXT	" "
$$ END
$$ T_NAME		P1
$$ 		TYPE	R32
$$ 		CLASS	ACQU
$$ 		SUBRANGE 0.0 1.0e10
$$ 		REL	"P1=P[1]"
$$ 		INV_REL	"P[1]=P1"
$$ 		UNIT	"usec"
$$ 		FORMAT	"%14.2f usec"
$$ 		TEXT	" "
$$ END
$$ T_NAME		PL1
$$ 		TYPE	R32
$$ 		CLASS	ACQU
$$ 		SUBRANGE -6.0 1e38
$$ 		REL	"PL1=PL[1]"
$$ 		INV_REL	"PL[1]=PL1"
$$ 		UNIT	"dB"
$$ 		FORMAT	"%14.2f dB"
$$ 		TEXT	" "
$$ END
$$ T_NAME		PL9
$$ 		TYPE	R32
$$ 		CLASS	ACQU
$$ 		SUBRANGE -6.0 1e38
$$ 		REL	"PL9=PL[9]"
$$ 		INV_REL	"PL[9]=PL9"
$$ 		UNIT	"dB"
$$ 		FORMAT	"%14.2f dB"
$$ 		TEXT	" "
$$ END
$$ NAME		SFO1
$$ 		FORMAT	"%14.7f MHz"
$$ 		TEXT	" "
$$ END
##$RELAX= 
##$BRUKER FILE EXP=scon
$$ ##TITLE= Parameter file, TOPSPIN		Version 1.3
$$ ##JCAMPDX= 5.0
$$ ##DATATYPE= Parameter Values
$$ ##ORIGIN= Bruker BioSpin GmbH
$$ ##OWNER= bruker
$$ $$ 2008-07-01 05:03:12.029 +0200  WUR\bruker@RIK1030
$$ $$ D:\NMRautomation/data/WUR-bruker/nmr/AR200608.2D/1/scon
$$ ##$BLKPA= (0..15)
3 3 3 3 3 3 3 3 3 3 3 3 3 3 3 3 
$$ ##$BLKTR= (0..15)
3 3 3 3 3 3 3 3 3 3 3 3 3 3 3 3 
$$ ##$DE1= 2
$$ ##$DE2= 2
$$ ##$DEADC= 4
$$ ##$DEPA= 2
$$ ##$DERX= 3
$$ ##$PHASP4= (0..15)
0.5 0.5 0.5 0.5 0.5 0.5 0.5 0.5 0.5 0.5 0.5 0.5 0.5 0.5 0.5 0.5 
$$ ##$PHASPR= (0..15)
3 3 3 3 3 3 3 3 3 3 3 3 3 3 3 3 
$$ ##$SHAPPR= (0..15)
1.6 1.6 1.6 1.6 1.6 1.6 1.6 1.6 1.6 1.6 1.6 1.6 1.6 1.6 1.6 1.6 
$$ ##END=
##$RELAX= 
##$BRUKER FILE EXP=prosol_History
$$ #*******************************************************************
$$ #
$$ # $Source: /sc/CvsTree/sc/gen/src/prg/scripts/tix/prosol/lib/lists/default,v $
$$ #
$$ # Copyright (c) 1999
$$ # BRUKER ANALYTIK GMBH
$$ # D-76287 Rheinstetten, Germany
$$ #
$$ # All Rights Reserved
$$ #
$$ #
$$ # $Id: default,v 1.11.6.4 2006/06/09 10:27:10 ber Exp $
$$ #
$$ #*******************************************************************
$$ #../conf/instr/spect/prosol/relations/default
$$ #avance-version (05/10/24)
$$ #
$$ #pulses
$$ #
$$ P[0]=P90[F1];				#  90 deg pulse F1
$$ P[1]=P90[F1];				#  90 deg pulse F1
$$ P[2]=P90[F1]*2;				# 180 deg pulse F1
$$ P[3]=P90[F2];				#  90 deg pulse F2
$$ P[4]=P90[F2]*2;				# 180 deg pulse F2
$$ P[5]=PTOC[F1]*0.66;			#  60 deg pulse F1, TOCSY 
$$ P[6]=PTOC[F1];				#  90 deg pulse F1, TOCSY
$$ P[7]=PTOC[F1]*2;			# 180 deg pulse F1, TOCSY
$$ P[8]=PSH3[F1];                          #  90 deg selective F1, WET
$$ P[9]=PTOC[F2];				#  90 deg pulse F2, TOCSY
$$ P[10]=PTOC[F2]*2;			# 180 deg pulse F2, TOCSY
$$ P[11]=PSH1[F1];				#  90 deg selective F1
$$ P[12]=PSH2[F1];				# 180 deg selective F1
$$ #
$$ P[14]=PSH3[F2];				# 180 deg inversion, adiabatic
$$ P[15]=TROE[F1];				# cw pulse F1, ROESY
$$ P[18]=PSH7[F1];				# off-resonance presat F1
$$ P[21]=P90[F3];				#  90 deg pulse F3
$$ P[22]=P90[F3]*2;			# 180 deg pulse F3
$$ P[23]=P90[F4];				#  90 deg pulse F4
$$ P[24]=PSH2[F2];				# 180 deg refocussing, adiabatic
$$ P[25]=PROE[F1]*2;			# 180 deg pulse, Shaka ROESY
$$ P[27]=P90[F1];				#  90 deg pulse F1, WATERGATE
$$ #
$$ P[29]=PSH8[F1];                         # flip back pulse
$$ P[31]=PSH15[F2];                        # 180 deg adiabatic, F2, 13C x-filter
$$ P[32]=PSH16[F1];                        # 180 deg adiabatic, F1, z-spoil
$$ #P[33]=PSH[F1];                         #  90 deg, F1, hadamard
$$ #P[34]=PSH[F1];                         # 180 deg, F1, hadamard
$$ #P[35]=PSH[F2];                         #  90 deg, F2, hadamard
$$ #P[36]=PSH[F2];                         # 180 deg, F2, hadamard
$$ #P[37]=PSH[F3];                         #  90 deg, F3, hadamard
$$ #P[38]=PSH[F3];                         # 180 deg, F3, hadamard
$$ #
$$ P[63]=PSH11[F2];                        # 180 deg adiabatic decoupling, F2, 13C
$$ #
$$ #decoupling pulses
$$ #
$$ PCPD[1]=PCPDP[F1];			# 90 deg pulse F1, dec.
$$ PCPD[2]=PCPDP[F2];			# 90 deg pulse F2, dec.
$$ PCPD[3]=PCPDP[F3];			# 90 deg pulse F3, dec.
$$ #
$$ #power levels
$$ #
$$ PL[1]=PL90[F1];				# high power, F1
$$ PL[2]=PL90[F2];				# high power, F2
$$ PL[3]=PL90[F3];				# high power, F3
$$ PL[4]=PL90[F4];				# high power, F4
$$ PL[9]=PLCW[F1];				# presat power, F1
$$ PL[10]=PLTOC[F1];			# TOCSY power, F1
$$ PL[11]=PLROE[F1];			# ROESY power, F1
$$ PL[12]=PLCPDP[F2];			# dec. power, F2
$$ PL[13]=PLCPD2[F2];			# dec. power 2, F2
$$ PL[14]=PLNOE[F2];			# low power cw, F2
$$ PL[15]=PLTOC[F2];			# TOCSY power, F2
$$ PL[16]=PLCPDP[F3];			# dec. power, F3
$$ PL[18]=PL90[F1];			# WATERGATE power, F1
$$ PL[19]=PLCPDP[F1];			# dec. power, F1
$$ PL[21]=PLCW[F2];			# 
$$ PL[23]=PLTOC[F3];			# TOCSY power, F3
$$ PL[24]=PLHD[F2];			# HD decoupling, F2
$$ PL[25]=PLSH8U[F2];			# Eretic, F2
$$ PL[27]=PLROE[F1];			# Shaka Spinlock
$$ PL[30]=PLCPDP[F2];			# dec. power, F2, 13C (=pl12)
$$ PL[31]=PLUSER2[F2];			# dec. power, F2, 13C, cw bilev
$$ #
$$ #shapes
$$ #
$$ SP[1]=PLSH1[F1];			#  90 deg selective F1
$$ SP[2]=PLSH2[F1];			# 180 deg selective F1
$$ SP[3]=PLSH3[F2];			# adiabatic 180 deg, F2, inversion
$$ SP[6]=PLSH7[F1];			# off-resonance presat F1
$$ SP[7]=PLSH2[F2];			# adiabatic 180 deg, F2, refocussing
$$ SP[11]=PLSH8[F1];                       # flip-back pulse, F1, H
$$ SP[14]=PLSH12[F2];			# adiab. bilev dec., F2, 13C
$$ SP[18]=PLSH15[F2];                      # adiabatic 180 deg, F2, 13C, x-filter
$$ SP[19]=PLSH3[F1] +0.87;                 #  90 deg, F1, wet
$$ SP[20]=PLSH3[F1] -1.04;                 #  90 deg, F1, wet
$$ SP[21]=PLSH3[F1] +2.27;                 #  90 deg, F1, wet
$$ SP[22]=PLSH3[F1] -5.05;                 #  90 deg, F1, wet
$$ #SP[23]=PLSH[F1];                       #  90 deg, F1, hadamard
$$ #SP[24]=PLSH[F1];                       # 180 deg, F1, hadamard
$$ #SP[25]=PLSH[F2];                       #  90 deg, F2, hadamard
$$ #SP[26]=PLSH[F2];                       # 180 deg, F2, hadamard
$$ #SP[27]=PLSH[F3];                       #  90 deg, F3, hadamard
$$ #SP[28]=PLSH[F3];                       # 180 deg, F3, hadamard
$$ SP[29]=PLSH16[F1];                      # adiabatic 180 deg, F1, z-spoil
$$ SP[31]=PLSH11[F2];			# adiab. dec., F2, 13C
$$ #
$$ SPNAM1=PNSH1[F1];			#
$$ SPNAM2=PNSH2[F1];			#
$$ SPNAM3=PNSH3[F2];			#
$$ SPNAM6=PNSH7[F1];			#
$$ SPNAM7=PNSH2[F2];			#
$$ SPNAM11=PNSH8[F1];                      #
$$ SPNAM14=PNSH12[F2];			#
$$ SPNAM15=PNSH8U[F2];			# Eretic, F2
$$ SPNAM18=PNSH15[F2];			#
$$ SPNAM19=PNSH3[F1];			#
$$ SPNAM20=PNSH3[F1];			#
$$ SPNAM21=PNSH3[F1];			#
$$ SPNAM22=PNSH3[F1];			#
$$ #SPNAM23=PNSH[];                        #
$$ #SPNAM24=PNSH[];                        #
$$ #SPNAM25=PNSH[];                        #
$$ #SPNAM26=PNSH[];                        #
$$ #SPNAM27=PNSH[];                        #
$$ #SPNAM28=PNSH[];                        #
$$ SPNAM29=PNSH16[F1];                     #
$$ SPNAM31=PNSH11[F2];			#
$$ #
$$ SPOAL[1]=PASH1[F1];			#
$$ SPOAL[2]=PASH2[F1];			#
$$ SPOAL[3]=PASH3[F2];			#
$$ SPOAL[6]=PASH7[F1];			#
$$ SPOAL[7]=PASH2[F2];			#
$$ SPOAL[11]=PASH8[F1];
$$ SPOAL[14]=PASH12[F2];			#
$$ SPOAL[18]=PASH15[F2];			#
$$ SPOAL[19]=PASH3[F1];			#
$$ SPOAL[20]=PASH3[F1];			#
$$ SPOAL[21]=PASH3[F1];			#
$$ SPOAL[22]=PASH3[F1];			#
$$ #SPOAL[23]=PASH[];			#
$$ #SPOAL[24]=PASH[];			#
$$ #SPOAL[25]=PASH[];			#
$$ #SPOAL[26]=PASH[];			#
$$ #SPOAL[27]=PASH[];			#
$$ #SPOAL[28]=PASH[];			#
$$ SPOAL[29]=PASH16[F1];                   #
$$ SPOAL[31]=PASH11[F2];			#
$$ #
$$ #global
$$ #
$$ D[9]=TTOC[F1];				#
$$ D[16]=D_grad;				#
$$ P[16]=P_grad1;				#
$$ P[17]=P_mlev;				#
$$ P[19]=P_grad2;				#
$$ P[20]=P_mlev;				#
$$ P[28]=P_hsqc;				#
$$ #
##$RELAX= 
##$BRUKER FILE EXP=pulseprogram
$$ # 1 "C:/Bruker/TOPSPIN/exp/stan/nmr/lists/pp/zgpr"
$$ ;zgpr
$$ ;avance-version (06/11/09)
$$ ;1D sequence with f1 presaturation
$$ ;
$$ ;$CLASS=HighRes
$$ ;$DIM=1D
$$ ;$TYPE=
$$ ;$SUBTYPE=
$$ ;$COMMENT=
$$ 
$$ 
$$ # 1 "C:/Bruker/TOPSPIN/exp/stan/nmr/lists/pp/Avance.incl" 1
$$ ;Avance2.incl
$$ ;   for 1
$$ ;
$$ ;avance-version (07/01/22)
$$ ;
$$ ;$CLASS=HighRes Incl
$$ ;$COMMENT=
$$ 
$$ 
$$ 
$$ 
$$ 
$$ 
$$ 
$$ 
$$ 
$$ 
$$ 
$$ 
$$ 
$$ 
$$ 
$$ 
$$ 
$$ 
$$ 
$$ 
$$ 
$$ 
$$ 
$$ 
$$ 
$$ 
$$ 
$$ 
$$ 
$$ 
$$ 
$$ 
$$ 
$$ 
$$ 
$$ 
$$ 
$$ 
$$ 
$$ 
$$ 
$$ 
$$ 
$$ 
$$ 
$$ 
$$ 
$$ 
$$ 
$$ 
$$ 
$$ 
$$ 
$$ 
$$ 
$$ 
$$ 
$$ 
$$ 
$$ 
$$ 
$$ 
$$ 
$$ 
$$ 
$$ 
$$ 
$$ 
$$ 
$$ 
$$ 
$$ 
$$ 
$$ 
$$ 
$$ 
$$ 
$$ 
$$ 
$$ 
$$ 
$$ 
$$ 
$$ 
$$ 
$$ 
$$ 
$$ 
$$ 
$$ 
$$ 
$$ 
$$ 
$$ 
$$ 
$$ 
$$ 
$$ 
$$ 
$$ 
$$ 
$$ 
$$ 
$$ 
$$ 
$$ 
$$ 
$$ 
$$ 
$$ 
$$ 
$$ 
$$ 
$$ 
$$ 
$$ 
$$ 
$$ 
$$ 
$$ 
$$ 
$$ 
$$ 
$$ 
$$ 
$$ 
$$ 
$$ 
$$ 
$$ 
$$ 
$$ 
$$ 
$$ ;$Id: Avance2.incl,v 1.10.6.7 2007/01/22 13:54:46 ber Exp $
$$ # 12 "C:/Bruker/TOPSPIN/exp/stan/nmr/lists/pp/zgpr" 2
$$ 
$$ 
$$ 
$$ "d12=20u"
$$ 
$$ 
$$ "acqt0=-p1*2/3.1416"
$$ 
$$ 
$$ # 1 "mc_line 21 file C:/Bruker/TOPSPIN/exp/stan/nmr/lists/pp/zgpr expanding definition part of mc command before ze"
$$ define delay MCWRK
$$ define delay MCREST
$$ "MCWRK = 0.500000*30m"
$$ "MCREST = 30m - 30m"
$$ # 21 "C:/Bruker/TOPSPIN/exp/stan/nmr/lists/pp/zgpr"
$$ 1 ze
$$ # 1 "mc_line 21 file C:/Bruker/TOPSPIN/exp/stan/nmr/lists/pp/zgpr expanding definition of mc command after ze"
$$ # 22 "C:/Bruker/TOPSPIN/exp/stan/nmr/lists/pp/zgpr"
$$ # 1 "mc_line 22 file C:/Bruker/TOPSPIN/exp/stan/nmr/lists/pp/zgpr expanding start label for mc command"
$$ 2 MCWRK  * 2
$$ LBLF0, MCREST
$$ # 23 "C:/Bruker/TOPSPIN/exp/stan/nmr/lists/pp/zgpr"
$$   d12 pl9:f1
$$   d1 cw:f1 ph29
$$   4u do:f1
$$   d12 pl1:f1
$$   p1 ph1
$$   go=2 ph31
$$ # 1 "mc_line 29 file C:/Bruker/TOPSPIN/exp/stan/nmr/lists/pp/zgpr expanding mc command in line"
$$   MCWRK wr #0
$$   MCWRK zd 
$$   lo to LBLF0 times td0
$$ 
$$ # 30 "C:/Bruker/TOPSPIN/exp/stan/nmr/lists/pp/zgpr"
$$ exit
$$ 
$$ 
$$ ph1=0 2 2 0 1 3 3 1
$$ ph29=0
$$ ph31=0 2 2 0 1 3 3 1
$$ 
$$ 
$$ ;pl1 : f1 channel - power level for pulse (default)
$$ ;pl9 : f1 channel - power level for presaturation
$$ ;p1 : f1 channel -  90 degree high power pulse
$$ ;d1 : relaxation delay; 1-5 * T1
$$ ;d12: delay for power switching                      [20 usec]
$$ ;NS: 1 * n, total number of scans: NS * TD0
$$ 
$$ 
$$ 
$$ ;$Id: zgpr,v 1.7.10.2 2006/11/10 11:04:15 ber Exp $
##$RELAX= 
##$BRUKER FILE EXP=uxnmr.par
$$ ##TITLE= Parameter file, TOPSPIN		Version 1.3
$$ ##JCAMPDX= 5.0
$$ ##DATATYPE= Parameter Values
$$ ##ORIGIN= Bruker BioSpin GmbH
$$ ##OWNER= Administrator
$$ $$ 2008-03-03 09:42:28.895 +0100  WUR\bruker@RIK1030
$$ $$ C:/Bruker/TOPSPIN/conf/instr/avance400/uxnmr.par
$$ ##$ACB= 0
$$ ##$ACBTAT= (0..15)
0 88 72 0 0 0 0 0 0 0 0 0 0 0 0 0 
$$ ##$ACBTBA= (0..15)
0 0 0 0 0 0 0 0 0 0 0 0 0 0 0 0 
$$ ##$ACBTCTL= (0..15)
0 0 0 0 0 0 0 0 0 0 0 0 0 0 0 0 
$$ ##$ACBTDI= (0..15)
0 102 102 0 0 0 0 0 0 0 0 0 0 0 0 0 
$$ ##$ACBTDM= (0..15)
0 10 10 0 0 0 0 0 0 0 0 0 0 0 0 0 
$$ ##$ACBTFHI= (0..15)
0 400 400 0 0 0 0 0 0 0 0 0 0 0 0 0 
$$ ##$ACBTFL= (0..15)
0 73 74 0 0 0 0 0 0 0 0 0 0 0 0 0 
$$ ##$ACBTFLO= (0..15)
0 14 14 0 0 0 0 0 0 0 0 0 0 0 0 0 
$$ ##$ACBTOUT= (0..15)
0 1 2 0 0 0 0 0 0 0 0 0 0 0 0 0 
$$ ##$ACBTPO= (0..15)
0 150000 60000 0 0 0 0 0 0 0 0 0 0 0 0 0 
$$ ##$ACBTPW= (0..15)
0 10 10 0 0 0 0 0 0 0 0 0 0 0 0 0 
$$ ##$ACBTSB= (0..15)
0 0 0 0 0 0 0 0 0 0 0 0 0 0 0 0 
$$ ##$ACBTY= <no>
$$ ##$AQSBDHW= (0..31)
255 255 1 4 4 255 255 255 0 0 255 255 255 255 255 255 255 255 255 0 255 
255 255 255 255 255 255 255 255 255 255 255 
$$ ##$AQSBDID= (0..31)
255 255 88 83 83 255 255 255 65 67 255 255 255 255 255 255 255 255 255 
66 255 255 255 255 255 255 255 255 255 255 255 255 
$$ ##$AQSBDNO= (0..31)
255 255 1 1 2 255 255 255 1 1 255 255 255 255 255 255 255 255 255 1 255 
255 255 255 255 255 255 255 255 255 255 255 
$$ ##$AQSBDTY= (0..31)
255 255 3 16 16 255 255 255 5 9 255 255 255 255 255 255 255 255 255 7 
255 255 255 255 255 255 255 255 255 255 255 255 
$$ ##$AQSBUAD= (0..31)
255 255 52 36 37 255 255 255 54 26 255 255 255 255 255 255 255 255 255 
32 255 255 255 255 255 255 255 255 255 255 255 255 
$$ ##$AQSECL= (0..31)
255 255 2 3 3 255 255 255 5 2 255 255 255 255 255 255 255 255 255 255 
255 255 255 255 255 255 255 255 255 255 255 255 
$$ ##$AQSECLS= (0..31)
255 255 3 2 2 255 255 255 0 0 255 255 255 255 255 255 255 255 255 255 
255 255 255 255 255 255 255 255 255 255 255 255 
$$ ##$ATT19F= (0..1)
0 0 
$$ ##$ATT1H= (0..1)
0 0 
$$ ##$ATT3H= (0..1)
0 0 
$$ ##$ATTX= (0..1)
0 0 
$$ ##$ATTY= (0..1)
0 0 
$$ ##$ATTZ= (0..1)
0 0 
$$ ##$BACSAIR= no
$$ ##$BACSCAP= 60
$$ ##$BACSDEL= 10
$$ ##$BACSFCM= no
$$ ##$BACSOPT= <>
$$ ##$BACSTY= <tty08>
$$ ##$BARPTY= <no>
$$ ##$BFREQ= 400.13
$$ ##$BIRDS= yes
$$ ##$BMPC= 0
$$ ##$BMPCTY= <no>
$$ ##$BPSUTY= <no>
$$ ##$BSMS= 1
$$ ##$BSMSTY= <tty02>
$$ ##$CFASMOD= (0..7)
1 1 1 1 1 1 1 1 
$$ ##$CFASMUL= (0..7)
1 1 1 1 1 1 1 1 
$$ ##$CNFTXDR= (0..7)
6 6 0 0 0 0 0 0 
$$ ##$COMDIG2= 0
$$ ##$CPDBTY= <no>
$$ ##$CRCOTY= <no>
$$ ##$DATSTAT= no
$$ ##$DIGI140= (0..7)
0 0 0 0 0 0 0 0 
$$ ##$DIGIB12= (0..7)
0 0 0 0 0 0 0 0 
$$ ##$DIGIB16= (0..7)
0 0 0 0 0 0 0 0 
$$ ##$DIGIFA= (0..7)
0 0 0 0 0 0 0 0 
$$ ##$DIGIHA= (0..7)
0 0 0 0 0 0 0 0 
$$ ##$DIGIHAF= (0..7)
0 0 0 0 0 0 0 0 
$$ ##$DIGIHRD= (0..7)
0 0 0 0 0 0 0 0 
$$ ##$DIGIIA= (0..7)
0 0 0 0 0 0 0 0 
$$ ##$DIGIO16= (0..7)
0 0 0 0 0 0 0 0 
$$ ##$DIGISA= (0..7)
1 0 0 0 0 0 0 0 
$$ ##$DIGISAF= (0..7)
0 0 0 0 0 0 0 0 
$$ ##$DIGISL= (0..7)
0 0 0 0 0 0 0 0 
$$ ##$DIGITYI= (0..7)
0 0 0 0 0 0 0 0 
$$ ##$DIGITYP= (0..7)
0 0 0 0 0 0 0 0 
$$ ##$DIGITZ= 0
$$ ##$DRU= no
$$ ##$FCUMEM= (0..7)
2093056 2093056 0 0 0 0 0 0 
$$ ##$FCUPAL= (0..7)
260 260 0 0 0 0 0 0 
$$ ##$FQMIX= 0
$$ ##$FUNCMOD= <>
$$ ##$GCUTYPE= 2
$$ ##$GTUTY= <no>
$$ ##$HFAC= 3
$$ ##$HPCU= 0
$$ ##$HPCUTY= <no>
$$ ##$HPTXLP= (0..3)
-1 -1 -1 -1 
$$ ##$HPTXPI= (0..3)
0 0 0 0 
$$ ##$HPTXPO= (0..3)
0 0 0 0 
$$ ##$HPTXTY= (0..3)
0 0 0 0 
$$ ##$IF451= 0
$$ ##$IFREQ= 1
$$ ##$INTFPR= 0
$$ ##$IPSO= no
$$ ##$LOCKTY= <tty03>
$$ ##$LOCSWID= 0
$$ ##$M2FAC= 0
$$ ##$MASTY= <no>
$$ ##$MEMPRM= 0
$$ ##$MHFAC= 0
$$ ##$MXFAC= 0
$$ ##$NAMPD1= <2H>
$$ ##$NAMPD10= <>
$$ ##$NAMPD11= <>
$$ ##$NAMPD12= <>
$$ ##$NAMPD13= <>
$$ ##$NAMPD14= <>
$$ ##$NAMPD15= <>
$$ ##$NAMPD16= <>
$$ ##$NAMPD2= <X-BB19F_2HS>
$$ ##$NAMPD3= <1H>
$$ ##$NAMPD4= <>
$$ ##$NAMPD5= <>
$$ ##$NAMPD6= <>
$$ ##$NAMPD7= <>
$$ ##$NAMPD8= <>
$$ ##$NAMPD9= <>
$$ ##$NFCU= 2
$$ ##$NMRCH= 0
$$ ##$NMRMEM= 0
$$ ##$NRCU= 1
$$ ##$NROUT= 1
$$ ##$PAMPF1= (0..15)
75 99 67 27 0 0 0 12 117 46 8 118 1 0 0 0 
$$ ##$PAMPF2= (0..15)
0 0 0 0 0 0 0 0 0 0 0 0 0 0 0 0 
$$ ##$PAMPF3= (0..15)
0 0 0 0 0 0 0 0 0 0 0 0 0 0 0 0 
$$ ##$PAMPF4= (0..15)
0 0 0 0 0 0 0 0 0 0 0 0 0 0 0 0 
$$ ##$PAMPF5= (0..15)
0 0 0 0 0 0 0 0 0 0 0 0 0 0 0 0 
$$ ##$PAMPF6= (0..15)
0 0 0 0 0 0 0 0 0 0 0 0 0 0 0 0 
$$ ##$PAMPF7= (0..15)
0 0 0 0 0 0 0 0 0 0 0 0 0 0 0 0 
$$ ##$PAMPF8= (0..15)
0 0 0 0 0 0 0 0 0 0 0 0 0 0 0 0 
$$ ##$PH4= 0
$$ ##$PHF4TY= <no>
$$ ##$POWCHK= no
$$ ##$PRAMD1= (0..7)
0 1048576 0 0 0 1048576 0 0 
$$ ##$PRAMD10= (0..7)
0 0 0 0 0 0 0 0 
$$ ##$PRAMD11= (0..7)
0 0 0 0 0 0 0 0 
$$ ##$PRAMD12= (0..7)
0 0 0 0 0 0 0 0 
$$ ##$PRAMD13= (0..7)
0 0 0 0 0 0 0 0 
$$ ##$PRAMD14= (0..7)
0 0 0 0 0 0 0 0 
$$ ##$PRAMD15= (0..7)
0 0 0 0 0 0 0 0 
$$ ##$PRAMD16= (0..7)
0 0 0 0 0 0 0 0 
$$ ##$PRAMD17= (0..7)
0 0 0 0 0 0 0 0 
$$ ##$PRAMD18= (0..7)
0 0 0 0 0 0 0 0 
$$ ##$PRAMD19= (0..7)
0 0 0 0 0 0 0 0 
$$ ##$PRAMD2= (0..7)
2147483644 2146435071 2147483647 134217727 2147483644 2146435071 2147483647 
134217727 
$$ ##$PRAMD20= (0..7)
0 0 0 0 0 0 0 0 
$$ ##$PRAMD21= (0..7)
0 0 0 0 0 0 0 0 
$$ ##$PRAMD3= (0..7)
2 0 0 0 2 0 0 0 
$$ ##$PRAMD4= (0..7)
2147483644 2146435071 2147483647 134217727 2147483644 2146435071 2147483647 
134217727 
$$ ##$PRAMD5= (0..7)
0 0 0 0 0 0 0 0 
$$ ##$PRAMD6= (0..7)
0 0 0 0 0 0 0 0 
$$ ##$PRAMD7= (0..7)
0 0 0 0 0 0 0 0 
$$ ##$PRAMD8= (0..7)
0 0 0 0 0 0 0 0 
$$ ##$PRAMD9= (0..7)
0 0 0 0 0 0 0 0 
$$ ##$PRAMLED= (0..1)
15 15 
$$ ##$PRAMP1= <tty01>
$$ ##$PRAMP2= <no>
$$ ##$PRAMP3= <no>
$$ ##$PRAMP4= <no>
$$ ##$PRAMP5= <no>
$$ ##$PRAMP6= <no>
$$ ##$PRAMP7= <no>
$$ ##$PRAMP8= <no>
$$ ##$PRAMPTP= 0
$$ ##$PREPTY= <no>
$$ ##$PRESHLD= 0
$$ ##$PTS160= -1
$$ ##$PTSA2X= (0..7)
0 0 0 0 0 0 0 0 
$$ ##$PTSF2X= (0..7)
0 0 0 0 0 0 0 0 
$$ ##$PTSFMX= (0..7)
429.9 429.9 0 0 0 0 0 0 
$$ ##$PULCHK= no
$$ ##$RCUCDS= (0..7)
8388608 0 0 0 0 0 0 0 
$$ ##$RCUCFS= (0..7)
4096 0 0 0 0 0 0 0 
$$ ##$RCUCSS= (0..7)
1048576 0 0 0 0 0 0 0 
$$ ##$RCUI2C1= (0..7)
78 0 0 0 0 0 0 0 
$$ ##$RCUI2C2= (0..7)
0 0 0 0 0 0 0 0 
$$ ##$RCUI2C3= (0..7)
0 0 0 0 0 0 0 0 
$$ ##$RCUI2C4= (0..7)
0 0 0 0 0 0 0 0 
$$ ##$RCUI2C5= (0..7)
0 0 0 0 0 0 0 0 
$$ ##$RCUI2C6= (0..7)
0 0 0 0 0 0 0 0 
$$ ##$RCUI2C7= (0..7)
0 0 0 0 0 0 0 0 
$$ ##$RCUI2C8= (0..7)
0 0 0 0 0 0 0 0 
$$ ##$RDCU= 0
$$ ##$RGTYPE= (0..7)
5 0 0 0 0 0 0 0 
$$ ##$RG_max= (0..7)
46341 0 0 0 0 0 0 0 
$$ ##$RG_min= (0..7)
1 0 0 0 0 0 0 0 
$$ ##$RG_tab1= (0..255)
1 1.1 1.3 1.4 1.6 1.8 2 2.2 2.5 2.8 3.2 3.6 4 4.5 5 5.7 6.3 7.1 8 9 10.1 
11.3 12.7 14.3 16 18 20.2 22.6 25.4 28.5 32 35.9 40.3 45.3 50.8 57 64 
71.8 80.6 90.5 101.6 114 128 143.7 161.3 181 203.2 228.1 256 287.4 322.5 
362 406.4 456.1 512 574.7 645.1 724.1 812.7 912.3 1024 1149.4 1290.2 1448.2 
1625.5 1824.6 2048 2298.8 2580.3 2896.3 3251 3649.1 4096 4597.6 5160.6 
5792.6 6502 7298.2 8192 9195.2 10321.3 11585.2 13004 14596.5 16384 18390.4 
20642.5 23170.5 26008 29193 32768 36780.8 41285.1 46341 -1 -1 -1 -1 -1 
-1 -1 -1 -1 -1 -1 -1 -1 -1 -1 -1 -1 -1 -1 -1 -1 -1 -1 -1 -1 -1 -1 -1 -1 
-1 -1 -1 -1 -1 -1 -1 -1 -1 -1 -1 -1 -1 -1 -1 -1 -1 -1 -1 -1 -1 -1 -1 -1 
-1 -1 -1 -1 -1 -1 -1 -1 -1 -1 -1 -1 -1 -1 -1 -1 -1 -1 -1 -1 -1 -1 -1 -1 
-1 -1 -1 -1 -1 -1 -1 -1 -1 -1 -1 -1 -1 -1 -1 -1 -1 -1 -1 -1 -1 -1 -1 -1 
-1 -1 -1 -1 -1 -1 -1 -1 -1 -1 -1 -1 -1 -1 -1 -1 -1 -1 -1 -1 -1 -1 -1 -1 
-1 -1 -1 -1 -1 -1 -1 -1 -1 -1 -1 -1 -1 -1 -1 -1 -1 -1 -1 -1 -1 -1 -1 -1 
-1 -1 -1 -1 -1 -1 -1 -1 -1 -1 -1 -1 -1 
$$ ##$RG_tab2= (0..255)
-1 -1 -1 -1 -1 -1 -1 -1 -1 -1 -1 -1 -1 -1 -1 -1 -1 -1 -1 -1 -1 -1 -1 -1 
-1 -1 -1 -1 -1 -1 -1 -1 -1 -1 -1 -1 -1 -1 -1 -1 -1 -1 -1 -1 -1 -1 -1 -1 
-1 -1 -1 -1 -1 -1 -1 -1 -1 -1 -1 -1 -1 -1 -1 -1 -1 -1 -1 -1 -1 -1 -1 -1 
-1 -1 -1 -1 -1 -1 -1 -1 -1 -1 -1 -1 -1 -1 -1 -1 -1 -1 -1 -1 -1 -1 -1 -1 
-1 -1 -1 -1 -1 -1 -1 -1 -1 -1 -1 -1 -1 -1 -1 -1 -1 -1 -1 -1 -1 -1 -1 -1 
-1 -1 -1 -1 -1 -1 -1 -1 -1 -1 -1 -1 -1 -1 -1 -1 -1 -1 -1 -1 -1 -1 -1 -1 
-1 -1 -1 -1 -1 -1 -1 -1 -1 -1 -1 -1 -1 -1 -1 -1 -1 -1 -1 -1 -1 -1 -1 -1 
-1 -1 -1 -1 -1 -1 -1 -1 -1 -1 -1 -1 -1 -1 -1 -1 -1 -1 -1 -1 -1 -1 -1 -1 
-1 -1 -1 -1 -1 -1 -1 -1 -1 -1 -1 -1 -1 -1 -1 -1 -1 -1 -1 -1 -1 -1 -1 -1 
-1 -1 -1 -1 -1 -1 -1 -1 -1 -1 -1 -1 -1 -1 -1 -1 -1 -1 -1 -1 -1 -1 -1 -1 
-1 -1 -1 -1 -1 -1 -1 -1 -1 -1 -1 -1 -1 -1 -1 -1 
$$ ##$RG_tab3= (0..255)
-1 -1 -1 -1 -1 -1 -1 -1 -1 -1 -1 -1 -1 -1 -1 -1 -1 -1 -1 -1 -1 -1 -1 -1 
-1 -1 -1 -1 -1 -1 -1 -1 -1 -1 -1 -1 -1 -1 -1 -1 -1 -1 -1 -1 -1 -1 -1 -1 
-1 -1 -1 -1 -1 -1 -1 -1 -1 -1 -1 -1 -1 -1 -1 -1 -1 -1 -1 -1 -1 -1 -1 -1 
-1 -1 -1 -1 -1 -1 -1 -1 -1 -1 -1 -1 -1 -1 -1 -1 -1 -1 -1 -1 -1 -1 -1 -1 
-1 -1 -1 -1 -1 -1 -1 -1 -1 -1 -1 -1 -1 -1 -1 -1 -1 -1 -1 -1 -1 -1 -1 -1 
-1 -1 -1 -1 -1 -1 -1 -1 -1 -1 -1 -1 -1 -1 -1 -1 -1 -1 -1 -1 -1 -1 -1 -1 
-1 -1 -1 -1 -1 -1 -1 -1 -1 -1 -1 -1 -1 -1 -1 -1 -1 -1 -1 -1 -1 -1 -1 -1 
-1 -1 -1 -1 -1 -1 -1 -1 -1 -1 -1 -1 -1 -1 -1 -1 -1 -1 -1 -1 -1 -1 -1 -1 
-1 -1 -1 -1 -1 -1 -1 -1 -1 -1 -1 -1 -1 -1 -1 -1 -1 -1 -1 -1 -1 -1 -1 -1 
-1 -1 -1 -1 -1 -1 -1 -1 -1 -1 -1 -1 -1 -1 -1 -1 -1 -1 -1 -1 -1 -1 -1 -1 
-1 -1 -1 -1 -1 -1 -1 -1 -1 -1 -1 -1 -1 -1 -1 -1 
$$ ##$RG_tab4= (0..255)
-1 -1 -1 -1 -1 -1 -1 -1 -1 -1 -1 -1 -1 -1 -1 -1 -1 -1 -1 -1 -1 -1 -1 -1 
-1 -1 -1 -1 -1 -1 -1 -1 -1 -1 -1 -1 -1 -1 -1 -1 -1 -1 -1 -1 -1 -1 -1 -1 
-1 -1 -1 -1 -1 -1 -1 -1 -1 -1 -1 -1 -1 -1 -1 -1 -1 -1 -1 -1 -1 -1 -1 -1 
-1 -1 -1 -1 -1 -1 -1 -1 -1 -1 -1 -1 -1 -1 -1 -1 -1 -1 -1 -1 -1 -1 -1 -1 
-1 -1 -1 -1 -1 -1 -1 -1 -1 -1 -1 -1 -1 -1 -1 -1 -1 -1 -1 -1 -1 -1 -1 -1 
-1 -1 -1 -1 -1 -1 -1 -1 -1 -1 -1 -1 -1 -1 -1 -1 -1 -1 -1 -1 -1 -1 -1 -1 
-1 -1 -1 -1 -1 -1 -1 -1 -1 -1 -1 -1 -1 -1 -1 -1 -1 -1 -1 -1 -1 -1 -1 -1 
-1 -1 -1 -1 -1 -1 -1 -1 -1 -1 -1 -1 -1 -1 -1 -1 -1 -1 -1 -1 -1 -1 -1 -1 
-1 -1 -1 -1 -1 -1 -1 -1 -1 -1 -1 -1 -1 -1 -1 -1 -1 -1 -1 -1 -1 -1 -1 -1 
-1 -1 -1 -1 -1 -1 -1 -1 -1 -1 -1 -1 -1 -1 -1 -1 -1 -1 -1 -1 -1 -1 -1 -1 
-1 -1 -1 -1 -1 -1 -1 -1 -1 -1 -1 -1 -1 -1 -1 -1 
$$ ##$RG_tab5= (0..255)
-1 -1 -1 -1 -1 -1 -1 -1 -1 -1 -1 -1 -1 -1 -1 -1 -1 -1 -1 -1 -1 -1 -1 -1 
-1 -1 -1 -1 -1 -1 -1 -1 -1 -1 -1 -1 -1 -1 -1 -1 -1 -1 -1 -1 -1 -1 -1 -1 
-1 -1 -1 -1 -1 -1 -1 -1 -1 -1 -1 -1 -1 -1 -1 -1 -1 -1 -1 -1 -1 -1 -1 -1 
-1 -1 -1 -1 -1 -1 -1 -1 -1 -1 -1 -1 -1 -1 -1 -1 -1 -1 -1 -1 -1 -1 -1 -1 
-1 -1 -1 -1 -1 -1 -1 -1 -1 -1 -1 -1 -1 -1 -1 -1 -1 -1 -1 -1 -1 -1 -1 -1 
-1 -1 -1 -1 -1 -1 -1 -1 -1 -1 -1 -1 -1 -1 -1 -1 -1 -1 -1 -1 -1 -1 -1 -1 
-1 -1 -1 -1 -1 -1 -1 -1 -1 -1 -1 -1 -1 -1 -1 -1 -1 -1 -1 -1 -1 -1 -1 -1 
-1 -1 -1 -1 -1 -1 -1 -1 -1 -1 -1 -1 -1 -1 -1 -1 -1 -1 -1 -1 -1 -1 -1 -1 
-1 -1 -1 -1 -1 -1 -1 -1 -1 -1 -1 -1 -1 -1 -1 -1 -1 -1 -1 -1 -1 -1 -1 -1 
-1 -1 -1 -1 -1 -1 -1 -1 -1 -1 -1 -1 -1 -1 -1 -1 -1 -1 -1 -1 -1 -1 -1 -1 
-1 -1 -1 -1 -1 -1 -1 -1 -1 -1 -1 -1 -1 -1 -1 -1 
$$ ##$RG_tab6= (0..255)
-1 -1 -1 -1 -1 -1 -1 -1 -1 -1 -1 -1 -1 -1 -1 -1 -1 -1 -1 -1 -1 -1 -1 -1 
-1 -1 -1 -1 -1 -1 -1 -1 -1 -1 -1 -1 -1 -1 -1 -1 -1 -1 -1 -1 -1 -1 -1 -1 
-1 -1 -1 -1 -1 -1 -1 -1 -1 -1 -1 -1 -1 -1 -1 -1 -1 -1 -1 -1 -1 -1 -1 -1 
-1 -1 -1 -1 -1 -1 -1 -1 -1 -1 -1 -1 -1 -1 -1 -1 -1 -1 -1 -1 -1 -1 -1 -1 
-1 -1 -1 -1 -1 -1 -1 -1 -1 -1 -1 -1 -1 -1 -1 -1 -1 -1 -1 -1 -1 -1 -1 -1 
-1 -1 -1 -1 -1 -1 -1 -1 -1 -1 -1 -1 -1 -1 -1 -1 -1 -1 -1 -1 -1 -1 -1 -1 
-1 -1 -1 -1 -1 -1 -1 -1 -1 -1 -1 -1 -1 -1 -1 -1 -1 -1 -1 -1 -1 -1 -1 -1 
-1 -1 -1 -1 -1 -1 -1 -1 -1 -1 -1 -1 -1 -1 -1 -1 -1 -1 -1 -1 -1 -1 -1 -1 
-1 -1 -1 -1 -1 -1 -1 -1 -1 -1 -1 -1 -1 -1 -1 -1 -1 -1 -1 -1 -1 -1 -1 -1 
-1 -1 -1 -1 -1 -1 -1 -1 -1 -1 -1 -1 -1 -1 -1 -1 -1 -1 -1 -1 -1 -1 -1 -1 
-1 -1 -1 -1 -1 -1 -1 -1 -1 -1 -1 -1 -1 -1 -1 -1 
$$ ##$RG_tab7= (0..255)
-1 -1 -1 -1 -1 -1 -1 -1 -1 -1 -1 -1 -1 -1 -1 -1 -1 -1 -1 -1 -1 -1 -1 -1 
-1 -1 -1 -1 -1 -1 -1 -1 -1 -1 -1 -1 -1 -1 -1 -1 -1 -1 -1 -1 -1 -1 -1 -1 
-1 -1 -1 -1 -1 -1 -1 -1 -1 -1 -1 -1 -1 -1 -1 -1 -1 -1 -1 -1 -1 -1 -1 -1 
-1 -1 -1 -1 -1 -1 -1 -1 -1 -1 -1 -1 -1 -1 -1 -1 -1 -1 -1 -1 -1 -1 -1 -1 
-1 -1 -1 -1 -1 -1 -1 -1 -1 -1 -1 -1 -1 -1 -1 -1 -1 -1 -1 -1 -1 -1 -1 -1 
-1 -1 -1 -1 -1 -1 -1 -1 -1 -1 -1 -1 -1 -1 -1 -1 -1 -1 -1 -1 -1 -1 -1 -1 
-1 -1 -1 -1 -1 -1 -1 -1 -1 -1 -1 -1 -1 -1 -1 -1 -1 -1 -1 -1 -1 -1 -1 -1 
-1 -1 -1 -1 -1 -1 -1 -1 -1 -1 -1 -1 -1 -1 -1 -1 -1 -1 -1 -1 -1 -1 -1 -1 
-1 -1 -1 -1 -1 -1 -1 -1 -1 -1 -1 -1 -1 -1 -1 -1 -1 -1 -1 -1 -1 -1 -1 -1 
-1 -1 -1 -1 -1 -1 -1 -1 -1 -1 -1 -1 -1 -1 -1 -1 -1 -1 -1 -1 -1 -1 -1 -1 
-1 -1 -1 -1 -1 -1 -1 -1 -1 -1 -1 -1 -1 -1 -1 -1 
$$ ##$RG_tab8= (0..255)
-1 -1 -1 -1 -1 -1 -1 -1 -1 -1 -1 -1 -1 -1 -1 -1 -1 -1 -1 -1 -1 -1 -1 -1 
-1 -1 -1 -1 -1 -1 -1 -1 -1 -1 -1 -1 -1 -1 -1 -1 -1 -1 -1 -1 -1 -1 -1 -1 
-1 -1 -1 -1 -1 -1 -1 -1 -1 -1 -1 -1 -1 -1 -1 -1 -1 -1 -1 -1 -1 -1 -1 -1 
-1 -1 -1 -1 -1 -1 -1 -1 -1 -1 -1 -1 -1 -1 -1 -1 -1 -1 -1 -1 -1 -1 -1 -1 
-1 -1 -1 -1 -1 -1 -1 -1 -1 -1 -1 -1 -1 -1 -1 -1 -1 -1 -1 -1 -1 -1 -1 -1 
-1 -1 -1 -1 -1 -1 -1 -1 -1 -1 -1 -1 -1 -1 -1 -1 -1 -1 -1 -1 -1 -1 -1 -1 
-1 -1 -1 -1 -1 -1 -1 -1 -1 -1 -1 -1 -1 -1 -1 -1 -1 -1 -1 -1 -1 -1 -1 -1 
-1 -1 -1 -1 -1 -1 -1 -1 -1 -1 -1 -1 -1 -1 -1 -1 -1 -1 -1 -1 -1 -1 -1 -1 
-1 -1 -1 -1 -1 -1 -1 -1 -1 -1 -1 -1 -1 -1 -1 -1 -1 -1 -1 -1 -1 -1 -1 -1 
-1 -1 -1 -1 -1 -1 -1 -1 -1 -1 -1 -1 -1 -1 -1 -1 -1 -1 -1 -1 -1 -1 -1 -1 
-1 -1 -1 -1 -1 -1 -1 -1 -1 -1 -1 -1 -1 -1 -1 -1 
$$ ##$ROUTER= 3
$$ ##$RX22TY= <tty10>
$$ ##$SCMTY= <no>
$$ ##$SPECTR= 5
$$ ##$SY2FLAG= 0
$$ ##$TFXNUM= 0
$$ ##$TRIPLO2= 0
$$ ##$VTUTY= <tty05>
$$ ##$WBREFAM= (0..15)
100 100 100 100 100 100 100 100 100 100 100 100 100 100 100 100 
$$ ##$WBREFPH= (0..15)
0 0 0 0 0 0 0 0 0 0 0 0 0 0 0 0 
$$ ##$XFAC= 2
$$ ##END=
##$RELAX= 
$$ Bruker specific parameters
$$ --------------------------
##$DU= <P:\NMR-data>
##$EXPNO= 1
##$NAME= <NMR_polar_TCDD_p7.2D>
##$PROCNO= 1
##$TYPE= <nmr>
##$USER= <Ainhoa_raw_data>
##$ACQT0= 0
##$AMP= (0..31)
100 100 100 100 100 100 100 100 100 100 100 100 100 100 100 100 100 100
100 100 100 100 100 100 100 100 100 100 100 100 100 100
##$ANAVPT= -1
##$AQSEQ= 0
##$AQ_mod= 3
##$AUNM= <au_zg>
##$AUTOPOS= <7 >
##$BF1= 400.13
##$BF2= 100.612769
##$BF3= 400.13
##$BF4= 400.13
##$BF5= 500.13
##$BF6= 500.13
##$BF7= 500.13
##$BF8= 500.13
##$BYTORDA= 0
##$CFDGTYP= 0
##$CFRGTYP= 5
##$CHEMSTR= <none>
##$CNST= (0..63)
1 1 145 1 1 1 1 1 1 1 1 1 1 1 1 1 1 1 1 1 1 1 1 1 1 1 1 1 1 1 1 1 1 1 1
1 1 1 1 1 1 1 1 1 1 1 1 1 1 1 1 1 1 1 1 1 1 1 1 1 1 1 1 1
##$CPDPRG= <>
##$CPDPRG1= <>
##$CPDPRG2= <>
##$CPDPRG3= <>
##$CPDPRG4= <mlev>
##$CPDPRG5= <mlev>
##$CPDPRG6= <mlev>
##$CPDPRG7= <mlev>
##$CPDPRG8= <mlev>
##$CPDPRGB= <>
##$CPDPRGT= <>
##$D= (0..63)
0 2 0 0 0 0 0 0 0 0.06 0 0 2e-005 0 0 0 0.0002 0 0 0 0 0 0 0 0 0 0 0 0
0 0 0 0 0 0 0 0 0 0 0 0 0 0 0 0 0 0 0 0 0 0 0 0 0 0 0 0 0 0 0 0 0 0 0
##$DATE= 1214885174
##$DBL= (0..7)
120 120 120 120 120 120 120 120
##$DBP= (0..7)
150 150 150 150 150 150 150 150
##$DBP07= 0
##$DBPNAM0= <>
##$DBPNAM1= <>
##$DBPNAM2= <>
##$DBPNAM3= <>
##$DBPNAM4= <>
##$DBPNAM5= <>
##$DBPNAM6= <>
##$DBPNAM7= <>
##$DBPOAL= (0..7)
0.5 0.5 0.5 0.5 0.5 0.5 0.5 0.5
##$DBPOFFS= (0..7)
0 0 0 0 0 0 0 0
##$DE= 6
##$DECBNUC= <off>
##$DECIM= 24
##$DECNUC= <off>
##$DECSTAT= 4
##$DIGMOD= 0
##$DIGTYP= 7
##$DL= (0..7)
0 120 120 120 120 120 120 120
##$DP= (0..7)
150 150 150 150 150 150 150 150
##$DP07= 0
##$DPNAME0= <>
##$DPNAME1= <>
##$DPNAME2= <>
##$DPNAME3= <>
##$DPNAME4= <>
##$DPNAME5= <>
##$DPNAME6= <>
##$DPNAME7= <>
##$DPOAL= (0..7)
0.5 0.5 0.5 0.5 0.5 0.5 0.5 0.5
##$DPOFFS= (0..7)
0 0 0 0 0 0 0 0
##$DQDMODE= 0
##$DR= 18
##$DS= 4
##$DSLIST= <SSSSSSSSSSSSSSS>
##$DSPFIRM= 0
##$DSPFVS= -1
##$DTYPA= 0
##$EXP= <AID_d2o>
##$F1LIST= <111111111111111>
##$F2LIST= <222222222222222>
##$F3LIST= <333333333333333>
##$FCUCHAN= (0..9)
0 2 1 0 0 0 0 0 0 0
##$FL1= 90
##$FL2= 90
##$FL3= 90
##$FL4= 90
##$FOV= 20
##$FQ1LIST= <freqlist>
##$FQ2LIST= <freqlist>
##$FQ3LIST= <freqlist>
##$FQ4LIST= <freqlist>
##$FQ5LIST= <freqlist>
##$FQ6LIST= <freqlist>
##$FQ7LIST= <freqlist>
##$FQ8LIST= <freqlist>
##$FRQLO3= 1882485.02994012
##$FRQLO3N= 0
##$FS= (0..7)
83 83 83 83 83 83 83 83
##$FTLPGN= 0
##$FW= 90000
##$FnMODE= 0
##$FnTYPE= 0
##$GP031= 0
##$GPNAM0= <sine.100>
##$GPNAM1= <sine.100>
##$GPNAM10= <sine.100>
##$GPNAM11= <sine.100>
##$GPNAM12= <sine.100>
##$GPNAM13= <sine.100>
##$GPNAM14= <sine.100>
##$GPNAM15= <sine.100>
##$GPNAM16= <sine.100>
##$GPNAM17= <sine.100>
##$GPNAM18= <sine.100>
##$GPNAM19= <sine.100>
##$GPNAM2= <sine.100>
##$GPNAM20= <sine.100>
##$GPNAM21= <sine.100>
##$GPNAM22= <sine.100>
##$GPNAM23= <sine.100>
##$GPNAM24= <sine.100>
##$GPNAM25= <sine.100>
##$GPNAM26= <sine.100>
##$GPNAM27= <sine.100>
##$GPNAM28= <sine.100>
##$GPNAM29= <sine.100>
##$GPNAM3= <sine.100>
##$GPNAM30= <sine.100>
##$GPNAM31= <sine.100>
##$GPNAM4= <sine.100>
##$GPNAM5= <sine.100>
##$GPNAM6= <sine.100>
##$GPNAM7= <sine.100>
##$GPNAM8= <sine.100>
##$GPNAM9= <sine.100>
##$GPX= (0..31)
0 0 0 0 0 0 0 0 0 0 0 0 0 0 0 0 0 0 0 0 0 0 0 0 0 0 0 0 0 0 0 0
##$GPY= (0..31)
0 0 0 0 0 0 0 0 0 0 0 0 0 0 0 0 0 0 0 0 0 0 0 0 0 0 0 0 0 0 0 0
##$GPZ= (0..31)
0 0 0 0 0 0 0 0 0 0 0 0 0 0 0 0 0 0 0 0 0 0 0 0 0 0 0 0 0 0 0 0
##$GRDPROG= <>
##$GRPDLY= -1
##$HDDUTY= 20
##$HDRATE= 20
##$HGAIN= (0..3)
0 0 0 0
##$HL1= 1
##$HL2= 35
##$HL3= 16
##$HL4= 17
##$HOLDER= 0
##$HPMOD= (0..7)
0 0 0 0 0 0 0 0
##$HPPRGN= 0
##$IN= (0..63)
0.001 0.001 0.001 0.001 0.001 0.001 0.001 0.001 0.001 0.001 0.001 0.001
0.001 0.001 0.001 0.001 0.001 0.001 0.001 0.001 0.001 0.001 0.001 0.001
0.001 0.001 0.001 0.001 0.001 0.001 0.001 0.001 0.001 0.001 0.001 0.001
0.001 0.001 0.001 0.001 0.001 0.001 0.001 0.001 0.001 0.001 0.001 0.001
0.001 0.001 0.001 0.001 0.001 0.001 0.001 0.001 0.001 0.001 0.001 0.001
0.001 0.001 0.001 0.001
##$INF= (0..7)
0 0 0 0 0 0 0 0
##$INP= (0..63)
0 0 0 0 0 0 0 0 0 0 0 0 0 0 0 0 0 0 0 0 0 0 0 0 0 0 0 0 0 0 0 0 0 0 0 0
0 0 0 0 0 0 0 0 0 0 0 0 0 0 0 0 0 0 0 0 0 0 0 0 0 0 0 0
##$INSTRUM= <avance400>
##$L= (0..31)
1 1 1 1 1 1 1 1 1 1 1 1 1 1 1 1 1 1 1 1 1 1 1 1 1 1 1 1 1 1 1 1
##$LFILTER= 200
##$LGAIN= -5
##$LINPSTP= 0
##$LOCKED= yes
##$LOCKFLD= 3193
##$LOCKGN= 97.1999969482422
##$LOCKPOW= -25
##$LOCKPPM= 4.69999980926514
##$LOCNUC= <2H>
##$LOCPHAS= 356
##$LOCSHFT= yes
##$LOCSW= 0
##$LTIME= 0.200000002980232
##$MASR= 4200
##$MASRLST= <masrlst>
##$NBL= 1
##$NC= -2
##$NLOGCH= 1
##$NS= 1024
##$NUC1= <1H>
##$NUC2= <13C>
##$NUC3= <off>
##$NUC4= <off>
##$NUC5= <off>
##$NUC6= <off>
##$NUC7= <off>
##$NUC8= <off>
##$NUCLEI= 0
##$NUCLEUS= <off>
##$O1= 1885.29
##$O2= 4979.85804243228
##$O3= 1900.52349393
##$O4= 1900.52349393
##$O5= 0
##$O6= 0
##$O7= 0
##$O8= 0
##$OBSCHAN= (0..9)
0 0 0 0 0 0 0 0 0 0
##$OVERFLW= 0
##$P= (0..63)
7.6 7.6 15.2 14.9 29.8 16.5 25 50 0 0 0 0 0 0 0 200000 1000 2500 0 600
2500 0 0 0 0 200 0 7.6 1000 0 0 0 0 0 0 0 0 0 0 0 0 0 0 0 0 0 0 0 0 0 0
0 0 0 0 0 0 0 0 0 0 0 0 0
##$PACOIL= (0..15)
0 0 0 0 0 0 0 0 0 0 0 0 0 0 0 0
##$PAPS= 2
##$PARMODE= 0
##$PCPD= (0..9)
100 100 70 100 100 100 100 100 100 100
##$PHCOR= (0..31)
0 0 0 0 0 0 0 0 0 0 0 0 0 0 0 0 0 0 0 0 0 0 0 0 0 0 0 0 0 0 0 0
##$PHLIST= <>
##$PHP= 1
##$PH_ref= 0
##$PL= (0..63)
120 0 -4 120 120 120 120 120 120 80 10.34 22.38 9 120 120 120 120 120 0
120 120 120 120 120 120 120 120 22.38 120 120 9 120 120 120 120 120 120
120 120 120 120 120 120 120 120 120 120 120 120 120 120 120 120 120 120
120 120 120 120 120 120 120 120 120
##$PLSTEP= 0.1
##$PLSTRT= -6
##$POWMOD= 0
##$PQPHASE= 0
##$PQSCALE= 0
##$PR= 1
##$PRECHAN= (0..15)
-1 1 2 -1 -1 -1 -1 -1 -1 -1 -1 -1 -1 -1 -1 -1
##$PRGAIN= 0
##$PROBHD= <5 mm PABBI 1H-BB Z-GRD Z811201/0006
>
##$PROSOL= no
##$PULPROG= <zgpr>
##$PW= 0
##$PYNM= <acqu.py>
##$QNP= 1
##$RD= 0
##$RECCHAN= (0..15)
-1 -1 -1 -1 -1 -1 -1 -1 -1 -1 -1 -1 -1 -1 -1 -1
##$RECPH= 0
##$RECPRE= (0..15)
-1 -1 -1 -1 -1 -1 -1 -1 -1 -1 -1 -1 -1 -1 -1 -1
##$RECPRFX= (0..15)
-1 -1 -1 -1 -1 -1 -1 -1 -1 -1 -1 -1 -1 -1 -1 -1
##$RECSEL= (0..15)
0 0 0 0 0 0 0 0 0 0 0 0 0 0 0 0
##$RG= 287.4
##$RO= 0
##$ROUTWD1= (0..23)
0 0 0 0 0 0 0 0 0 0 0 0 0 0 0 0 0 0 0 0 1 1 0 0
##$ROUTWD2= (0..23)
0 0 0 0 0 1 0 0 0 0 0 0 0 0 0 0 0 0 1 0 1 1 0 0
##$RSEL= (0..9)
0 1 2 0 0 0 0 0 0 0
##$S= (0..7)
83 4 83 83 83 83 83 83
##$SEOUT= 0
##$SFO1= 400.13188529
##$SFO2= 100.617748858042
##$SFO3= 400.131900523494
##$SFO4= 400.131900523494
##$SFO5= 500.13
##$SFO6= 500.13
##$SFO7= 500.13
##$SFO8= 500.13
##$SOLVENT= <D2O>
##$SP= (0..31)
1 120 120 120 0 0 120 120 0 0 0 120 0 0 120 0 150 150 120 120.87 118.96
122.27 114.95 150 150 150 150 150 150 120 120 120
##$SP07= 0
##$SPECTR= 0
##$SPNAM0= <gauss>
##$SPNAM1= <Gaus1.1000>
##$SPNAM10= <gauss>
##$SPNAM11= <Gaus1.1000>
##$SPNAM12= <gauss>
##$SPNAM13= <gauss>
##$SPNAM14= <Gaus1.1000>
##$SPNAM15= <Gaus1.1000>
##$SPNAM16= <gauss>
##$SPNAM17= <gauss>
##$SPNAM18= <Gaus1.1000>
##$SPNAM19= <Gaus1.1000>
##$SPNAM2= <Gaus1.1000>
##$SPNAM20= <Gaus1.1000>
##$SPNAM21= <Gaus1.1000>
##$SPNAM22= <Gaus1.1000>
##$SPNAM23= <gauss>
##$SPNAM24= <gauss>
##$SPNAM25= <gauss>
##$SPNAM26= <gauss>
##$SPNAM27= <gauss>
##$SPNAM28= <gauss>
##$SPNAM29= <Gaus1.1000>
##$SPNAM3= <Gaus1.1000>
##$SPNAM30= <Gaus1.1000>
##$SPNAM31= <Gaus1.1000>
##$SPNAM4= <gauss>
##$SPNAM5= <gauss>
##$SPNAM6= <Gaus1.1000>
##$SPNAM7= <Gaus1.1000>
##$SPNAM8= <gauss>
##$SPNAM9= <gauss>
##$SPOAL= (0..31)
0.5 0.5 0.5 0.5 0.5 0.5 0.5 0.5 0.5 0.5 0.5 0.5 0.5 0.5 0.5 0.5 0.5 0.5
0.5 0.5 0.5 0.5 0.5 0.5 0.5 0.5 0.5 0.5 0.5 0.5 0.5 0.5
##$SPOFFS= (0..31)
0 0 0 0 0 0 0 0 0 0 0 0 0 0 0 0 0 0 0 0 0 0 0 0 0 0 0 0 0 0 0 0
##$SUBNAM0= <"">
##$SUBNAM1= <"">
##$SUBNAM2= <"">
##$SUBNAM3= <"">
##$SUBNAM4= <"">
##$SUBNAM5= <"">
##$SUBNAM6= <"">
##$SUBNAM7= <"">
##$SUBNAM8= <"">
##$SUBNAM9= <"">
##$SW= 12.4709380669908
##$SWIBOX= (0..15)
0 1 2 0 0 0 0 0 0 0 0 0 0 0 0 0
##$SW_h= 4990.01996007984
##$SWfinal= 0
##$TD= 16244
##$TD0= 1
##$TE= 301.7
##$TE2= 300
##$TE3= 300
##$TEG= 300
##$TL= (0..7)
0 120 120 120 120 120 120 120
##$TP= (0..7)
150 150 150 150 150 150 150 150
##$TP07= 0
##$TPNAME0= <>
##$TPNAME1= <>
##$TPNAME2= <>
##$TPNAME3= <>
##$TPNAME4= <>
##$TPNAME5= <>
##$TPNAME6= <>
##$TPNAME7= <>
##$TPOAL= (0..7)
0.5 0.5 0.5 0.5 0.5 0.5 0.5 0.5
##$TPOFFS= (0..7)
0 0 0 0 0 0 0 0
##$TUNHIN= 0
##$TUNHOUT= 0
##$TUNXOUT= 0
##$USERA1= <user>
##$USERA2= <user>
##$USERA3= <user>
##$USERA4= <user>
##$USERA5= <user>
##$V9= 5
##$VALIST= <valist>
##$VCLIST= <CCCCCCCCCCCCCCC>
##$VD= 0
##$VDLIST= <DDDDDDDDDDDDDDD>
##$VPLIST= <PPPPPPPPPPPPPPP>
##$VTLIST= <TTTTTTTTTTTTTTT>
##$WBST= 1024
##$WBSW= 15.53612
##$XGAIN= (0..3)
0 0 0 0
##$XL= 0
##$YL= 0
##$YMAX_a= 27572771
##$YMIN_a= -24006945
##$ZGOPTNS= <>
##$ZL1= 120
##$ZL2= 120
##$ZL3= 120
##$ZL4= 120
##$ABSF1= 10
##$ABSF2= 0
##$ABSG= 5
##$ABSL= 3
##$ALPHA= 0
##$AQORDER= 0
##$ASSFAC= 0
##$ASSFACI= 0
##$ASSFACX= 0
##$ASSWID= 0
##$AUNMP= <proc_1H_AID>
##$AXLEFT= 0
##$AXNAME= <>
##$AXNUC= <off>
##$AXRIGHT= 0
##$AXTYPE= 0
##$AXUNIT= <>
##$AZFE= 0.1
##$AZFW= 0.1
##$BCFW= 1
##$BC_mod= 2
##$BYTORDP= 0
##$COROFFS= 0
##$CY= 12.5
##$DATMOD= 1
##$DC= 2
##$DFILT= <>
##$DTYPP= 0
##$F1P= 9.9967504570787
##$F2P= -9.53364507338961e-007
##$FCOR= 1
##$FTSIZE= 65536
##$FT_mod= 4
##$GAMMA= 1
##$GB= 0
##$INTBC= 1
##$INTSCL= 1
##$ISEN= 128
##$LB= 1
##$LEV0= 0
##$LPBIN= 0
##$MAXI= 10000
##$MC2= 0
##$MEAN= 0
##$ME_mod= 0
##$MI= 0.02
##$NCOEF= 0
##$NC_proc= 0
##$NLEV= 6
##$NOISF1= 8.174992
##$NOISF2= 6.675002
##$NSP= 1
##$NTH_PI= 0
##$NZP= 0
##$OFFSET= 10.98904
##$PC= 1
##$PHC0= -14.6609
##$PHC1= -11.46546
##$PH_mod= 0
##$PKNL= yes
##$PPARMOD= 0
##$PPDIAG= 0
##$PPIPTYP= 0
##$PPMPNUM= 100
##$PPRESOL= 1
##$PSCAL= 0
##$PSIGN= 0
##$PYNMP= <proc.py>
##$REVERSE= no
##$SF= 400.129983254294
##$SI= 65536
##$SIGF1= 5.6
##$SIGF2= 5.2
##$SINO= 400
##$SIOLD= 65536
##$SPECTYP= <>
##$SREGLST= <1H.D2O>
##$SSB= 2
##$STSI= 0
##$STSR= 0
##$SW_p= 4990.01996007986
##$SYMM= 0
##$S_DEV= 0
##$TDeff= 16244
##$TDoff= 0
##$TI= <>
##$TILT= no
##$TM1= 0
##$TM2= 0
##$TOPLEV= 0
##$USERP1= <user>
##$USERP2= <user>
##$USERP3= <user>
##$USERP4= <user>
##$USERP5= <user>
##$WDW= 4
##$XDIM= 8192
##$YMAX_p= 0
##$YMIN_p= 0
##$CURPLOT= <\\rik006s\net8_hp>
##$CURPRIN= <$\\rik006s\net8_hp>
##$DFORMAT= <normdp>
##$LAYOUT= <+/1d_h.xwp>
##$LFORMAT= <normlp>
##$PFORMAT= <normpl>
##$SURQMSG= 1
$$ End of Bruker specific parameters
$$ ---------------------------------
##NTUPLES= NMR FID
##VAR_NAME=  TIME,          FID/REAL,        FID/IMAG
##SYMBOL=    X,             R,               I
##VAR_TYPE=  INDEPENDENT,   DEPENDENT,       DEPENDENT
##VAR_FORM=  AFFN,          ASDF,            ASDF
##VAR_DIM=   8122,          8122,            8122
##UNITS=     SECONDS,       ARBITRARY UNITS, ARBITRARY UNITS
##FACTOR=    0.0002004,     1,               1
##FIRST=     0,             17070086,        -6479212
##LAST=      1.6274484,     3573042,         2091021
##MIN=       0,             -24006945,       -24006945
##MAX=       1.6274484,     26194229,        26194229
$$ Real data points
##PAGE= N=1
##DATA TABLE= (X++(R..R)), XYDATA
0 17070086
1 26194229
2 22294943
3 23921799
4 24249103
5 24699848
6 22623947
7 23431922
8 24714960
9 24972977
10 24217260
11 23500023
12 23700500
13 25204706
14 23885009
15 23404559
16 23471278
17 24157613
18 24272107
19 22958482
20 22500559
21 24152456
22 24143123
23 24029803
24 23036845
25 23420899
26 24389953
27 23452635
28 22449585
29 22978269
30 23256492
31 24008363
32 22849116
33 22507529
34 23541937
35 23697189
36 23169094
37 22376623
38 22132626
39 23646982
40 23010952
41 22210334
42 22426504
43 22845178
44 23279077
45 22358649
46 21544881
47 22884649
48 23007713
49 22696010
50 21852747
51 21670384
52 22985694
53 22726173
54 21410518
55 21553058
56 21884459
57 22959095
58 22094511
59 20792251
60 21691173
61 22549363
62 22316621
63 21546206
64 20566371
65 22065559
66 22146955
67 21305492
68 20854840
69 21048874
70 21757554
71 21562088
72 20357168
73 21160750
74 21628025
75 21378863
76 20787104
77 20017712
78 21228056
79 21800179
80 20476275
81 20099153
82 20191491
83 21265627
84 21199828
85 19454148
86 19726778
87 20684227
88 20771211
89 20373069
90 19332891
91 20326206
92 21116550
93 19938610
94 19356266
95 19279271
96 20130485
97 20648828
98 19095870
99 18974521
100 19738474
101 20026047
102 19916901
103 18788659
104 19267670
105 20337153
106 19290370
107 18574052
108 18373976
109 19129039
110 19716055
111 18177785
112 17909195
113 19160639
114 19661608
115 19480661
116 17884006
117 17850888
118 19210209
119 18745869
120 17945400
121 17475384
122 18013913
123 19284283
124 18200561
125 17348063
126 17939795
127 18358372
128 18570456
129 17384424
130 17036120
131 18400706
132 18009104
133 17168964
134 16668998
135 17030467
136 18373895
137 17630232
138 16600184
139 17199240
140 17629891
141 17908686
142 16567124
143 15636703
144 17094221
145 17454540
146 16726383
147 16001863
148 15918795
149 17383003
150 16913896
151 15600647
152 16019071
153 16624496
154 17135219
155 16159173
156 14847687
157 15969081
158 16513329
159 16034034
160 15322737
161 14861674
162 16267496
163 16476248
164 15076003
165 14972538
166 15292829
167 16056369
168 15540355
169 14012587
170 14825113
171 15691049
172 15305703
173 14570783
174 13765791
175 15043514
176 15687002
177 14420065
178 14085923
179 14232986
180 14929141
181 14934846
182 13434189
183 13734713
184 14446098
185 14278630
186 13959968
187 13190750
188 14048337
189 14814837
190 13529437
191 13041069
192 13171298
193 13917681
194 14186582
195 12691556
196 12743517
197 13733718
198 13666161
199 13218317
200 12101786
201 12662428
202 13797123
203 12854256
204 12230571
205 12249590
206 12856018
207 13481121
208 12044688
209 11596095
210 12496878
211 12688099
212 12524351
213 11395458
214 11467040
215 12732366
216 12051932
217 11398240
218 11353455
219 11759475
220 12493722
221 11356030
222 10721567
223 11541879
224 11605067
225 11471038
226 10459814
227 10367571
228 11839718
229 11476613
230 10550991
231 10344552
232 10707361
233 11695007
234 10582891
235  9467012
236 10309562
237 10770713
238 10780741
239  9752040
240  9198980
241 10678801
242 10704836
243  9827414
244  9446245
245  9495386
246 10554222
247  9937926
248  8573086
249  9107543
250  9657885
251  9984049
252  9150041
253  8181233
254  9473612
255  9922118
256  9009226
257  8425193
258  8248357
259  9456047
260  9333572
261  7955021
262  8212612
263  8643499
264  8896287
265  8326957
266  7206207
267  8272441
268  8986694
269  8254109
270  7633702
271  7211832
272  8280910
273  8519659
274  6967252
275  6919706
276  7541640
277  8143341
278  7829117
279  6398978
280  7008652
281  7941149
282  7336198
283  6701113
284  6113939
285  7114695
286  7839106
287  6390545
288  5866719
289  6316841
290  7027355
291  7167685
292  5648821
293  5777994
294  6897811
295  6657087
296  6056606
297  5158767
298  5688986
299  6737996
300  5656870
301  5063250
302  5403422
303  6001044
304  6329694
305  4890027
306  4596078
307  5715271
308  5626327
309  5176147
310  4288251
311  4609205
312  5937751
313  5123105
314  4154980
315  4227050
316  4724977
317  5381928
318  4139711
319  3511388
320  4634231
321  4830016
322  4488250
323  3523214
324  3382040
325  4782503
326  4357862
327  3317563
328  3189218
329  3571121
330  4467298
331  3553151
332  2530567
333  3434426
334  3823108
335  3769489
336  2929190
337  2335815
338  3506172
339  3428121
340  2485362
341  2331031
342  2490741
343  3421519
344  2838707
345  1687875
346  2419309
347  2866239
348  2787363
349  2094864
350  1318564
351  2426832
352  2612836
353  1635974
354  1370759
355  1457196
356  2465665
357  2252300
358   869259
359  1315846
360  1868588
361  1875619
362  1234583
363   255224
364  1303675
365  1950194
366  1005448
367   520493
368   361711
369  1328401
370  1520537
371    89202
372   148382
373   761483
374   996307
375   674402
376  -507491
377   117799
378   925595
379   139635
380  -365723
381  -602119
382   216032
383   729236
384  -622966
385  -787623
386  -147097
387   100338
388  -153009
389 -1451901
390 -1086794
391    61124
392  -515388
393 -1129193
394 -1525278
395  -833336
396   -34471
397 -1328103
398 -1889407
399 -1236168
400  -787693
401  -769176
402 -2152252
403 -2233178
404  -986708
405 -1261636
406 -1891684
407 -2446843
408 -1998001
409  -812498
410 -1769968
411 -2706738
412 -2405765
413 -1977977
414 -1610018
415 -2785253
416 -3249058
417 -1978140
418 -1972441
419 -2513445
420 -3163196
421 -3087978
422 -1925203
423 -2598131
424 -3608235
425 -3285245
426 -2835032
427 -2298890
428 -3338393
429 -4233330
430 -3116338
431 -2796038
432 -3258528
433 -3995409
434 -4220595
435 -2894714
436 -3122579
437 -4294802
438 -4246808
439 -3841334
440 -3145589
441 -3919279
442 -5138915
443 -4210779
444 -3630475
445 -3954765
446 -4709553
447 -5260206
448 -3987496
449 -3680655
450 -4854148
451 -5134233
452 -4956016
453 -4129600
454 -4461868
455 -5850965
456 -5305140
457 -4552123
458 -4641319
459 -5237175
460 -6096957
461 -5105422
462 -4490028
463 -5523626
464 -5936372
465 -5895175
466 -5117163
467 -5056165
468 -6462632
469 -6291913
470 -5546268
471 -5462951
472 -5816065
473 -6770304
474 -6086222
475 -5286997
476 -6303707
477 -6853275
478 -6818281
479 -6000188
480 -5655989
481 -7085756
482 -7208266
483 -6363951
484 -6199961
485 -6476253
486 -7628737
487 -7282550
488 -6138714
489 -6693042
490 -7318233
491 -7656016
492 -7160892
493 -6414336
494 -7543552
495 -8027649
496 -7423650
497 -7191485
498 -7131606
499 -8099696
500 -8075081
501 -6933700
502 -7419421
503 -8071849
504 -8357433
505 -8012941
506 -7253105
507 -8287871
508 -8883691
509 -8121967
510 -7842413
511 -7792362
512 -8787677
513 -9044284
514 -7804816
515 -7988043
516 -8756182
517 -9196407
518 -8991290
519 -7913254
520 -8652683
521 -9683242
522 -9166177
523 -8657819
524 -8306776
525 -9211504
526 -9959011
527 -8835308
528 -8673807
529 -9341457
530 -9855580
531 -9893952
532 -8767008
533 -9096562
534 -10213347
535 -9892114
536 -9461587
537 -9078724
538 -9814063
539 -10784678
540 -9746047
541 -9248503
542 -9880554
543 -10489476
544 -10743119
545 -9588208
546 -9543067
547 -10764625
548 -10728451
549 -10352131
550 -9873293
551 -10247016
552 -11377102
553 -10661759
554 -10012657
555 -10429125
556 -10964009
557 -11456639
558 -10508389
559 -10175359
560 -11456213
561 -11588736
562 -11048767
563 -10367034
564 -10633806
565 -12033514
566 -11557590
567 -10629672
568 -10985903
569 -11628826
570 -12346889
571 -11453908
572 -10622438
573 -11698930
574 -12188783
575 -11966979
576 -11281222
577 -11011552
578 -12387907
579 -12477812
580 -11573178
581 -11542432
582 -11903781
583 -12845714
584 -12440462
585 -11399009
586 -12184924
587 -12724788
588 -12569737
589 -12025574
590 -11658345
591 -12937034
592 -13187947
593 -12186180
594 -12151228
595 -12540939
596 -13447525
597 -13159119
598 -11864247
599 -12495531
600 -13456492
601 -13588497
602 -12944817
603 -11999662
604 -13054858
605 -13927983
606 -13158894
607 -12734166
608 -12757280
609 -13773745
610 -14128040
611 -12851196
612 -12957006
613 -13739707
614 -14007525
615 -13742013
616 -12774436
617 -13391213
618 -14343235
619 -13771688
620 -13443469
621 -13388322
622 -14198841
623 -14772838
624 -13572201
625 -13374899
626 -14138119
627 -14486713
628 -14394985
629 -13419777
630 -13792096
631 -14897018
632 -14491984
633 -14082851
634 -13898600
635 -14489366
636 -15343267
637 -14404256
638 -13933234
639 -14480080
640 -14828524
641 -15025593
642 -14181020
643 -14233884
644 -15379882
645 -15122305
646 -14674802
647 -14466590
648 -14915407
649 -15795367
650 -14911361
651 -14332164
652 -15068555
653 -15454946
654 -15595617
655 -14724177
656 -14562934
657 -15823618
658 -15827094
659 -15304919
660 -14898741
661 -15075402
662 -16231962
663 -15789677
664 -14938867
665 -15331171
666 -15785842
667 -16234615
668 -15491344
669 -14872277
670 -16018328
671 -16273024
672 -15781507
673 -15425935
674 -15554770
675 -16745541
676 -16436120
677 -15362732
678 -15693028
679 -16171203
680 -16645271
681 -16028679
682 -15204147
683 -16329649
684 -16985184
685 -16543144
686 -15918616
687 -15610146
688 -16856827
689 -17101297
690 -15981876
691 -15957793
692 -16416694
693 -17134982
694 -16882954
695 -15745335
696 -16386191
697 -17171190
698 -17035575
699 -16613765
700 -16096452
701 -17045471
702 -17537266
703 -16513995
704 -16361071
705 -16724401
706 -17410032
707 -17355030
708 -16166275
709 -16675105
710 -17685208
711 -17557794
712 -17011924
713 -16313438
714 -17207932
715 -18075807
716 -17116960
717 -16674312
718 -16957291
719 -17758462
720 -18118619
721 -16821929
722 -16705460
723 -17653193
724 -17937444
725 -17754909
726 -16861840
727 -17239806
728 -18360836
729 -17776923
730 -17197410
731 -17171715
732 -17779964
733 -18429695
734 -17397326
735 -17081125
736 -17991432
737 -18284793
738 -18189574
739 -17340779
740 -17472871
741 -18588589
742 -18129204
743 -17508100
744 -17474931
745 -17946286
746 -18792304
747 -17984115
748 -17376220
749 -18133764
750 -18524473
751 -18600108
752 -17752748
753 -17510160
754 -18743079
755 -18641823
756 -17921882
757 -17703583
758 -18062804
759 -19088241
760 -18493206
761 -17633306
762 -18304449
763 -18765365
764 -18893825
765 -18113219
766 -17614122
767 -18854817
768 -19123793
769 -18405884
770 -17966928
771 -18058936
772 -19260162
773 -19103581
774 -18005096
775 -18290809
776 -18823495
777 -19257805
778 -18744902
779 -17875243
780 -18763061
781 -19277716
782 -18847828
783 -18506850
784 -18267706
785 -19160152
786 -19312990
787 -18355646
788 -18576328
789 -19024841
790 -19398454
791 -19084931
792 -18173646
793 -18915582
794 -19547845
795 -19039229
796 -18682583
797 -18480849
798 -19399759
799 -19725867
800 -18621196
801 -18611256
802 -19137451
803 -19581886
804 -19428890
805 -18353376
806 -18820966
807 -19685343
808 -19417447
809 -19034895
810 -18568424
811 -19292941
812 -20034237
813 -19073910
814 -18757864
815 -19134997
816 -19648120
817 -19759682
818 -18655655
819 -18826207
820 -19793297
821 -19608222
822 -19246761
823 -18768530
824 -19324642
825 -20181624
826 -19313978
827 -18841484
828 -19204055
829 -19700755
830 -20015468
831 -18943570
832 -18789783
833 -19845794
834 -19899005
835 -19524897
836 -18837400
837 -19120612
838 -20273983
839 -19682662
840 -18945057
841 -19147563
842 -19718902
843 -20316109
844 -19310926
845 -18711435
846 -19717571
847 -20023880
848 -19757109
849 -18984571
850 -18970295
851 -20261813
852 -20052885
853 -19214981
854 -19197308
855 -19595192
856 -20383460
857 -19661286
858 -18764510
859 -19538589
860 -20034694
861 -20006761
862 -19324626
863 -18943004
864 -20143762
865 -20250622
866 -19399424
867 -19183136
868 -19396795
869 -20297273
870 -19976731
871 -18965302
872 -19522623
873 -20078198
874 -20140977
875 -19538898
876 -18894293
877 -19937716
878 -20348064
879 -19555167
880 -19241453
881 -19324911
882 -20228704
883 -20156263
884 -18988104
885 -19311912
886 -20002773
887 -20233971
888 -19781075
889 -18883565
890 -19690723
891 -20398294
892 -19772608
893 -19329639
894 -19132934
895 -19967698
896 -20397603
897 -19309645
898 -19243464
899 -19783490
900 -20132441
901 -19949482
902 -18933970
903 -19393352
904 -20267744
905 -19832938
906 -19458446
907 -19202752
908 -19831450
909 -20370826
910 -19338557
911 -19098827
912 -19618446
913 -19985960
914 -20031909
915 -19056770
916 -19268289
917 -20222321
918 -19897053
919 -19452633
920 -19066152
921 -19552325
922 -20367856
923 -19486832
924 -18990052
925 -19451472
926 -19899009
927 -20119575
928 -19122106
929 -18973103
930 -20008040
931 -19928150
932 -19531033
933 -19056760
934 -19293677
935 -20261908
936 -19643974
937 -18976409
938 -19293168
939 -19649936
940 -20012656
941 -19189639
942 -18815548
943 -19790987
944 -19832212
945 -19444196
946 -19004399
947 -19070580
948 -20088512
949 -19694334
950 -18897245
951 -19129484
952 -19498462
953 -19944806
954 -19220434
955 -18560960
956 -19526553
957 -19807715
958 -19414934
959 -18885056
960 -18759656
961 -19866501
962 -19759757
963 -18771521
964 -18813151
965 -19198701
966 -19843065
967 -19330101
968 -18367444
969 -19132450
970 -19697623
971 -19461980
972 -18892614
973 -18408777
974 -19404769
975 -19691053
976 -18788051
977 -18655499
978 -18922643
979 -19628565
980 -19421990
981 -18276373
982 -18712509
983 -19361529
984 -19300375
985 -18860839
986 -18215929
987 -19058216
988 -19624016
989 -18758584
990 -18442956
991 -18574880
992 -19295481
993 -19382435
994 -18190917
995 -18378750
996 -19149340
997 -19191706
998 -18798935
999 -17955221
1000 -18599919
1001 -19457544
1002 -18724085
1003 -18207856
1004 -18194762
1005 -18897609
1006 -19335726
1007 -18159320
1008 -17956613
1009 -18711454
1010 -19001273
1011 -18829588
1012 -17846201
1013 -18100966
1014 -19138161
1015 -18654338
1016 -18055603
1017 -17839707
1018 -18387093
1019 -19116124
1020 -18199192
1021 -17732740
1022 -18334923
1023 -18639002
1024 -18673158
1025 -17719248
1026 -17612191
1027 -18674990
1028 -18470821
1029 -17922959
1030 -17651358
1031 -17993667
1032 -18862117
1033 -18142014
1034 -17459252
1035 -17939390
1036 -18242417
1037 -18380438
1038 -17568196
1039 -17225798
1040 -18303428
1041 -18323145
1042 -17747689
1043 -17372283
1044 -17522013
1045 -18490397
1046 -18018419
1047 -17094627
1048 -17429978
1049 -17840294
1050 -18222917
1051 -17563024
1052 -16863238
1053 -17771992
1054 -18064977
1055 -17615733
1056 -17166098
1057 -17000398
1058 -17947279
1059 -17855406
1060 -16948768
1061 -17099274
1062 -17408605
1063 -17819288
1064 -17376220
1065 -16525365
1066 -17251867
1067 -17682564
1068 -17308440
1069 -16941628
1070 -16660745
1071 -17493975
1072 -17587034
1073 -16625430
1074 -16700935
1075 -17043636
1076 -17473715
1077 -17153946
1078 -16127387
1079 -16685645
1080 -17331914
1081 -17017440
1082 -16581963
1083 -16138917
1084 -16980832
1085 -17444540
1086 -16463319
1087 -16254517
1088 -16516017
1089 -16993551
1090 -16931563
1091 -15825053
1092 -16110494
1093 -16889753
1094 -16789725
1095 -16437554
1096 -15802246
1097 -16368145
1098 -17059262
1099 -16170733
1100 -15769194
1101 -15971950
1102 -16509403
1103 -16728885
1104 -15658002
1105 -15642215
1106 -16406503
1107 -16325222
1108 -16050935
1109 -15399769
1110 -15778333
1111 -16654167
1112 -15954902
1113 -15396566
1114 -15491342
1115 -15967378
1116 -16383302
1117 -15343782
1118 -15030068
1119 -15864974
1120 -15999641
1121 -15759410
1122 -14997371
1123 -15099845
1124 -16170804
1125 -15728680
1126 -15023236
1127 -14965454
1128 -15373300
1129 -16005921
1130 -15150347
1131 -14528578
1132 -15264778
1133 -15555259
1134 -15463807
1135 -14679104
1136 -14432034
1137 -15556639
1138 -15487720
1139 -14735819
1140 -14467414
1141 -14694639
1142 -15520978
1143 -14938062
1144 -14057440
1145 -14607900
1146 -15026826
1147 -15128789
1148 -14465670
1149 -13902834
1150 -14850503
1151 -14997471
1152 -14310036
1153 -14010785
1154 -14092325
1155 -14963060
1156 -14680868
1157 -13679412
1158 -14056553
1159 -14509691
1160 -14665992
1161 -14070780
1162 -13271305
1163 -14142662
1164 -14612106
1165 -13980644
1166 -13557515
1167 -13440736
1168 -14352024
1169 -14420395
1170 -13281722
1171 -13320586
1172 -13793261
1173 -14178811
1174 -13862236
1175 -12844966
1176 -13418960
1177 -14083900
1178 -13653005
1179 -13216483
1180 -12840672
1181 -13522865
1182 -13907966
1183 -12948701
1184 -12861725
1185 -13221102
1186 -13541134
1187 -13445467
1188 -12482899
1189 -12824091
1190 -13549251
1191 -13157866
1192 -12749759
1193 -12330741
1194 -12886006
1195 -13457869
1196 -12531703
1197 -12208541
1198 -12581283
1199 -12999924
1200 -13109050
1201 -12053576
1202 -12060337
1203 -12918127
1204 -12721384
1205 -12282950
1206 -11730315
1207 -12118274
1208 -12960470
1209 -12230175
1210 -11710044
1211 -11953520
1212 -12329671
1213 -12601789
1214 -11618555
1215 -11312580
1216 -12154685
1217 -12168710
1218 -11895413
1219 -11345910
1220 -11422870
1221 -12323679
1222 -11848707
1223 -11199147
1224 -11272873
1225 -11558126
1226 -12029291
1227 -11229385
1228 -10696604
1229 -11523874
1230 -11689896
1231 -11413977
1232 -10817328
1233 -10707971
1234 -11684663
1235 -11413028
1236 -10645498
1237 -10639898
1238 -10872500
1239 -11466314
1240 -10894393
1241 -10141028
1242 -10814034
1243 -11057345
1244 -10841189
1245 -10317789
1246 -10031772
1247 -10982933
1248 -10933268
1249 -10109814
1250 -10031030
1251 -10230545
1252 -10890450
1253 -10483612
1254 -9495273
1255 -10020352
1256 -10489693
1257 -10413479
1258 -9864218
1259 -9239663
1260 -10104974
1261 -10431181
1262 -9698324
1263 -9480946
1264 -9539080
1265 -10186356
1266 -10041081
1267 -8955026
1268 -9282782
1269 -9809085
1270 -9778485
1271 -9341928
1272 -8662536
1273 -9422664
1274 -9949897
1275 -9157520
1276 -8774847
1277 -8751524
1278 -9451347
1279 -9600911
1280 -8447104
1281 -8473714
1282 -9140395
1283 -9349045
1284 -9001216
1285 -7993988
1286 -8436042
1287 -9306683
1288 -8767903
1289 -8203496
1290 -7936889
1291 -8603548
1292 -9204561
1293 -8167790
1294 -7766439
1295 -8232240
1296 -8561408
1297 -8555279
1298 -7586475
1299 -7627482
1300 -8510079
1301 -8232372
1302 -7782210
1303 -7395207
1304 -7725129
1305 -8435589
1306 -7672970
1307 -7169079
1308 -7545423
1309 -7824621
1310 -7975228
1311 -7085807
1312 -6871190
1313 -7774602
1314 -7662073
1315 -7222005
1316 -6831593
1317 -7013809
1318 -7799702
1319 -7141046
1320 -6462327
1321 -6790749
1322 -7118332
1323 -7382707
1324 -6579459
1325 -6135703
1326 -7069275
1327 -7142271
1328 -6650243
1329 -6143306
1330 -6147814
1331 -7079158
1332 -6720596
1333 -5887300
1334 -6043744
1335 -6353230
1336 -6810850
1337 -6198143
1338 -5426619
1339 -6131467
1340 -6395251
1341 -6072404
1342 -5619963
1343 -5388719
1344 -6303663
1345 -6241303
1346 -5364047
1347 -5353995
1348 -5583295
1349 -6092854
1350 -5668999
1351 -4733395
1352 -5315340
1353 -5764019
1354 -5532950
1355 -5100176
1356 -4701455
1357 -5482568
1358 -5642561
1359 -4785894
1360 -4687172
1361 -4817619
1362 -5290665
1363 -5145473
1364 -4183736
1365 -4559338
1366 -5105073
1367 -4941706
1368 -4512274
1369 -3907675
1370 -4621499
1371 -5135877
1372 -4299734
1373 -3945319
1374 -4003885
1375 -4547673
1376 -4657478
1377 -3592283
1378 -3695614
1379 -4348245
1380 -4353928
1381 -4053348
1382 -3323318
1383 -3711898
1384 -4359941
1385 -3704509
1386 -3344148
1387 -3328628
1388 -3774599
1389 -4105927
1390 -3151185
1391 -3000576
1392 -3589709
1393 -3599828
1394 -3386641
1395 -2651383
1396 -2882754
1397 -3708025
1398 -3190513
1399 -2715464
1400 -2654163
1401 -3037087
1402 -3503408
1403 -2540610
1404 -2120063
1405 -2800919
1406 -3038858
1407 -2922548
1408 -2097406
1409 -2040783
1410 -3000913
1411 -2686525
1412 -2066841
1413 -1847888
1414 -2146007
1415 -2851773
1416 -2137258
1417 -1499183
1418 -2017647
1419 -2269702
1420 -2306856
1421 -1577880
1422 -1251130
1423 -2152170
1424 -2082568
1425 -1506914
1426 -1209480
1427 -1318574
1428 -2130804
1429 -1652510
1430  -808595
1431 -1205720
1432 -1582659
1433 -1747490
1434 -1064974
1435  -448901
1436 -1325010
1437 -1526968
1438  -937349
1439  -522255
1440  -505667
1441 -1402998
1442 -1210558
1443  -210696
1444  -394381
1445  -781717
1446 -1092040
1447  -609661
1448   240315
1449  -407335
1450  -867233
1451  -482840
1452   -31315
1453   305436
1454  -510344
1455  -688165
1456   315462
1457   406931
1458    58087
1459  -387445
1460  -157318
1461   820223
1462   405807
1463  -183224
1464   118934
1465   548585
1466  1026132
1467   378042
1468   -87179
1469   767698
1470  1006940
1471   807519
1472   407760
1473   401329
1474  1371573
1475  1236324
1476   591497
1477   774599
1478  1101902
1479  1628415
1480  1150561
1481   521726
1482  1299157
1483  1687359
1484  1508100
1485  1136675
1486   979929
1487  1963800
1488  2058536
1489  1329051
1490  1324653
1491  1607742
1492  2273064
1493  2040911
1494  1185973
1495  1730895
1496  2279629
1497  2274271
1498  1958880
1499  1590473
1500  2437472
1501  2768292
1502  2080634
1503  2008025
1504  2157889
1505  2737646
1506  2782623
1507  2006733
1508  2369329
1509  2887342
1510  2915571
1511  2713558
1512  2214940
1513  2881810
1514  3408404
1515  2782431
1516  2624295
1517  2792108
1518  3400450
1519  3580430
1520  2675724
1521  2860674
1522  3523667
1523  3602768
1524  3386415
1525  2771323
1526  3333381
1527  4128098
1528  3616301
1529  3306595
1530  3342570
1531  3890167
1532  4313036
1533  3465383
1534  3348134
1535  3987099
1536  4240527
1537  4231989
1538  3555349
1539  3800621
1540  4707589
1541  4368175
1542  3959016
1543  3882657
1544  4333690
1545  4954289
1546  4225597
1547  3927545
1548  4566805
1549  4878937
1550  4937959
1551  4262272
1552  4262875
1553  5249608
1554  5092891
1555  4636094
1556  4490005
1557  4836972
1558  5593244
1559  5010144
1560  4467458
1561  5049357
1562  5479118
1563  5661779
1564  4998529
1565  4724325
1566  5726836
1567  5825598
1568  5328995
1569  5040807
1570  5235806
1571  6182841
1572  5907771
1573  5170609
1574  5512105
1575  5936188
1576  6285525
1577  5756657
1578  5192969
1579  6089343
1580  6481414
1581  6133821
1582  5768936
1583  5713121
1584  6643012
1585  6624911
1586  5798411
1587  5976926
1588  6393139
1589  6877920
1590  6589605
1591  5894244
1592  6556271
1593  7040508
1594  6784493
1595  6453280
1596  6177372
1597  6995060
1598  7301954
1599  6548815
1600  6544920
1601  6916025
1602  7460289
1603  7338048
1604  6459811
1605  6923952
1606  7588413
1607  7432236
1608  7090610
1609  6698462
1610  7432315
1611  7989767
1612  7278020
1613  7083980
1614  7331187
1615  7893061
1616  8070516
1617  7182110
1618  7296515
1619  7972030
1620  8018140
1621  7851398
1622  7319241
1623  7772650
1624  8520129
1625  7993652
1626  7697656
1627  7829570
1628  8276104
1629  8605414
1630  7839876
1631  7818535
1632  8500294
1633  8567451
1634  8455669
1635  7954529
1636  8212766
1637  9018770
1638  8588280
1639  8201350
1640  8318137
1641  8739881
1642  9206648
1643  8483771
1644  8242189
1645  8985057
1646  9171836
1647  9068865
1648  8486161
1649  8533861
1650  9452031
1651  9251085
1652  8797741
1653  8821192
1654  9161082
1655  9788735
1656  9229631
1657  8730432
1658  9318046
1659  9591492
1660  9631170
1661  9128175
1662  8942163
1663  9864202
1664  9900355
1665  9427697
1666  9334716
1667  9544688
1668 10228502
1669  9855028
1670  9218904
1671  9725411
1672 10066493
1673 10155511
1674  9732660
1675  9405091
1676 10270006
1677 10452000
1678  9948357
1679  9798340
1680  9917373
1681 10661083
1682 10503363
1683  9719109
1684 10057494
1685 10518433
1686 10733934
1687 10365089
1688  9795036
1689 10577680
1690 11035388
1691 10551882
1692 10239843
1693 10208090
1694 10994606
1695 11147159
1696 10323960
1697 10469001
1698 10925733
1699 11214764
1700 10988128
1701 10251773
1702 10789933
1703 11426757
1704 11117113
1705 10818474
1706 10637999
1707 11330569
1708 11735622
1709 10910087
1710 10797783
1711 11218865
1712 11589668
1713 11539396
1714 10758338
1715 11104044
1716 11865953
1717 11653668
1718 11350280
1719 11062950
1720 11581406
1721 12154909
1722 11426964
1723 11147729
1724 11537355
1725 11985651
1726 12138919
1727 11307919
1728 11348170
1729 12205235
1730 12185642
1731 11862114
1732 11433607
1733 11805401
1734 12610958
1735 12063755
1736 11562300
1737 11803932
1738 12258656
1739 12647919
1740 11923300
1741 11649235
1742 12403588
1743 12569836
1744 12405835
1745 11937718
1746 12005879
1747 12871189
1748 12620653
1749 12099690
1750 12197876
1751 12516722
1752 12995164
1753 12446151
1754 12010675
1755 12686018
1756 12909013
1757 12789781
1758 12382275
1759 12317020
1760 13195517
1761 13134522
1762 12524204
1763 12497848
1764 12748173
1765 13337042
1766 12938573
1767 12304515
1768 12897501
1769 13316145
1770 13305785
1771 12877908
1772 12539682
1773 13343809
1774 13513872
1775 12953783
1776 12834441
1777 12966808
1778 13596115
1779 13495397
1780 12792775
1781 13159435
1782 13552467
1783 13602562
1784 13298139
1785 12848386
1786 13526010
1787 13876122
1788 13354612
1789 13220306
1790 13292722
1791 13863797
1792 13903748
1793 13136985
1794 13364017
1795 13836199
1796 13933488
1797 13694766
1798 13143888
1799 13702830
1800 14216586
1801 13730410
1802 13511177
1803 13541502
1804 14093788
1805 14305548
1806 13514095
1807 13557600
1808 14060125
1809 14233324
1810 14081868
1811 13446025
1812 13839164
1813 14544288
1814 14160092
1815 13802773
1816 13695065
1817 14207978
1818 14659927
1819 13919547
1820 13720466
1821 14222176
1822 14528074
1823 14545565
1824 13836548
1825 13926696
1826 14682929
1827 14478746
1828 14128668
1829 13931158
1830 14286549
1831 14910584
1832 14352922
1833 14009944
1834 14413201
1835 14703453
1836 14817645
1837 14146758
1838 14029750
1839 14835524
1840 14794923
1841 14431882
1842 14191317
1843 14460158
1844 15188354
1845 14725411
1846 14164452
1847 14485382
1848 14863938
1849 15144124
1850 14510776
1851 14128239
1852 14944773
1853 15162399
1854 14812117
1855 14407154
1856 14456389
1857 15295751
1858 15119344
1859 14456458
1860 14582462
1861 14897522
1862 15322780
1863 14913801
1864 14345157
1865 14971118
1866 15312270
1867 15088624
1868 14714677
1869 14554822
1870 15341076
1871 15390049
1872 14693397
1873 14707106
1874 15011514
1875 15506492
1876 15245488
1877 14524565
1878 15004167
1879 15473100
1880 15313753
1881 14930533
1882 14609181
1883 15328942
1884 15651773
1885 15026059
1886 14896322
1887 15085854
1888 15568682
1889 15509371
1890 14697863
1891 14950883
1892 15516175
1893 15528648
1894 15244932
1895 14773514
1896 15322573
1897 15832268
1898 15278386
1899 15019444
1900 15081741
1901 15556949
1902 15750473
1903 14988080
1904 15012716
1905 15553412
1906 15661961
1907 15503264
1908 14947638
1909 15269979
1910 15891070
1911 15473560
1912 15155974
1913 15163824
1914 15565001
1915 15892596
1916 15203500
1917 15097909
1918 15608512
1919 15719594
1920 15629740
1921 15104277
1922 15264326
1923 15946074
1924 15626453
1925 15257803
1926 15211857
1927 15579891
1928 16075926
1929 15444587
1930 15073611
1931 15577887
1932 15829663
1933 15807288
1934 15182366
1935 15116526
1936 15929291
1937 15860567
1938 15442959
1939 15265286
1940 15488952
1941 16090266
1942 15639866
1943 15131836
1944 15501196
1945 15755621
1946 15868878
1947 15406336
1948 15159057
1949 15873577
1950 15919268
1951 15532951
1952 15327989
1953 15412438
1954 16031363
1955 15757790
1956 15161858
1957 15483865
1958 15811553
1959 15978946
1960 15532000
1961 15089365
1962 15756680
1963 15978962
1964 15581649
1965 15322818
1966 15335834
1967 16014394
1968 15936702
1969 15234180
1970 15396552
1971 15739216
1972 15975064
1973 15652308
1974 15060970
1975 15620687
1976 16024313
1977 15685837
1978 15357019
1979 15225575
1980 15896814
1981 16065015
1982 15329425
1983 15304275
1984 15606538
1985 15937854
1986 15774611
1987 15062843
1988 15398853
1989 15942451
1990 15772407
1991 15457015
1992 15159078
1993 15719718
1994 16104016
1995 15412045
1996 15180716
1997 15437258
1998 15824752
1999 15841197
2000 15101155
2001 15265689
2002 15881440
2003 15787888
2004 15471274
2005 15070922
2006 15475178
2007 16027112
2008 15469660
2009 15134497
2010 15301602
2011 15713472
2012 15933761
2013 15179288
2014 15020919
2015 15639910
2016 15747155
2017 15535618
2018 15015804
2019 15202583
2020 15912519
2021 15555134
2022 15126518
2023 15156612
2024 15456810
2025 15800728
2026 15190431
2027 14911744
2028 15462956
2029 15598765
2030 15488949
2031 15046994
2032 15051722
2033 15729428
2034 15498158
2035 15034778
2036 15015326
2037 15272903
2038 15709060
2039 15194245
2040 14737532
2041 15268286
2042 15526998
2043 15434870
2044 14951460
2045 14799693
2046 15548128
2047 15519875
2048 14975780
2049 14815752
2050 14988439
2051 15563520
2052 15257476
2053 14626668
2054 14986703
2055 15339953
2056 15395366
2057 14963530
2058 14545417
2059 15187857
2060 15391587
2061 14926273
2062 14703513
2063 14746395
2064 15341395
2065 15257160
2066 14572412
2067 14746950
2068 15055288
2069 15174421
2070 14898311
2071 14394677
2072 14874358
2073 15228359
2074 14883222
2075 14631996
2076 14510979
2077 15011252
2078 15116433
2079 14419540
2080 14471586
2081 14825770
2082 15008077
2083 14819636
2084 14258336
2085 14627971
2086 15028536
2087 14641158
2088 14372011
2089 14278105
2090 14763350
2091 14997909
2092 14298015
2093 14220413
2094 14569165
2095 14808216
2096 14720553
2097 14049440
2098 14204630
2099 14761852
2100 14561851
2101 14243082
2102 13969569
2103 14369310
2104 14840929
2105 14251999
2106 13980264
2107 14267253
2108 14516502
2109 14546842
2110 13903518
2111 13915271
2112 14476495
2113 14323798
2114 14028334
2115 13774393
2116 14055751
2117 14605377
2118 14123616
2119 13731201
2120 13948616
2121 14207371
2122 14339467
2123 13689820
2124 13499019
2125 14171038
2126 14232896
2127 13908855
2128 13516900
2129 13648363
2130 14308429
2131 13986098
2132 13453495
2133 13561980
2134 13831594
2135 14142911
2136 13636024
2137 13208419
2138 13749467
2139 13950430
2140 13735463
2141 13302575
2142 13207127
2143 13907277
2144 13818051
2145 13257687
2146 13260593
2147 13483107
2148 13847753
2149 13448855
2150 12872047
2151 13315529
2152 13613721
2153 13488474
2154 13119199
2155 12874031
2156 13501019
2157 13597170
2158 13044579
2159 12922299
2160 13037355
2161 13479203
2162 13287152
2163 12586886
2164 12863499
2165 13280992
2166 13247496
2167 12863020
2168 12477478
2169 13080492
2170 13365439
2171 12795637
2172 12568432
2173 12638282
2174 13082330
2175 13057181
2176 12324778
2177 12431179
2178 12860176
2179 12965705
2180 12717816
2181 12171490
2182 12545043
2183 13005406
2184 12595493
2185 12264473
2186 12174457
2187 12618713
2188 12852027
2189 12158289
2190 12039410
2191 12418988
2192 12560713
2193 12425163
2194 11856030
2195 12068793
2196 12584335
2197 12278657
2198 12001968
2199 11891306
2200 12189332
2201 12478117
2202 11858898
2203 11631335
2204 11976534
2205 12164664
2206 12134072
2207 11562411
2208 11609717
2209 12223667
2210 12030814
2211 11647735
2212 11430209
2213 11673629
2214 12126120
2215 11621095
2216 11237485
2217 11521003
2218 11728854
2219 11824684
2220 11313647
2221 11144542
2222 11710512
2223 11671598
2224 11334873
2225 11052984
2226 11134630
2227 11670039
2228 11335265
2229 10867160
2230 11089384
2231 11309432
2232 11454003
2233 10998693
2234 10697297
2235 11252606
2236 11292682
2237 10931682
2238 10638487
2239 10644651
2240 11205247
2241 11029267
2242 10513795
2243 10662546
2244 10870876
2245 11078929
2246 10681048
2247 10176463
2248 10645320
2249 10899642
2250 10620176
2251 10261567
2252 10148197
2253 10771286
2254 10759478
2255 10116224
2256 10115193
2257 10343579
2258 10616473
2259 10356436
2260  9784619
2261 10142815
2262 10469003
2263 10281751
2264  9957894
2265  9670548
2266 10157789
2267 10335446
2268  9753682
2269  9638410
2270  9812130
2271 10164074
2272 10072522
2273  9401286
2274  9576803
2275  9972532
2276  9850851
2277  9553942
2278  9220855
2279  9651268
2280  9941144
2281  9377023
2282  9175094
2283  9331525
2284  9659999
2285  9686534
2286  9001593
2287  9022342
2288  9482608
2289  9469216
2290  9173630
2291  8690252
2292  8992776
2293  9524877
2294  9092054
2295  8729331
2296  8768970
2297  9117022
2298  9322872
2299  8637646
2300  8429235
2301  8879592
2302  8983430
2303  8828285
2304  8305826
2305  8404600
2306  9011182
2307  8761980
2308  8350476
2309  8222786
2310  8449944
2311  8831988
2312  8312017
2313  7949262
2314  8322705
2315  8509605
2316  8434125
2317  7918279
2318  7825824
2319  8436396
2320  8300865
2321  7877551
2322  7738198
2323  7912697
2324  8357826
2325  7960647
2326  7469984
2327  7752608
2328  7961227
2329  7983831
2330  7513303
2331  7228787
2332  7817818
2333  7895550
2334  7491427
2335  7236541
2336  7300060
2337  7844962
2338  7623125
2339  7003425
2340  7151274
2341  7394027
2342  7508638
2343  7141507
2344  6734075
2345  7206087
2346  7382639
2347  7070252
2348  6826684
2349  6734949
2350  7202690
2351  7171772
2352  6573829
2353  6596753
2354  6799956
2355  6978052
2356  6739235
2357  6251470
2358  6629516
2359  6906536
2360  6603718
2361  6339538
2362  6178584
2363  6599944
2364  6671058
2365  6069810
2366  6058997
2367  6299611
2368  6491688
2369  6332064
2370  5753275
2371  5971492
2372  6340544
2373  6132146
2374  5859505
2375  5602327
2376  5979456
2377  6262071
2378  5694079
2379  5513381
2380  5702576
2381  5930961
2382  5877663
2383  5256865
2384  5336103
2385  5786835
2386  5662005
2387  5426350
2388  5115115
2389  5354916
2390  5727190
2391  5251097
2392  4968260
2393  5090700
2394  5315386
2395  5419461
2396  4838150
2397  4745774
2398  5218770
2399  5174879
2400  4929505
2401  4577571
2402  4739810
2403  5231987
2404  4822509
2405  4415488
2406  4500905
2407  4740061
2408  4933796
2409  4389131
2410  4148013
2411  4633485
2412  4691986
2413  4480362
2414  4062887
2415  4062437
2416  4625494
2417  4398997
2418  3919643
2419  3908739
2420  4143691
2421  4478958
2422  4013073
2423  3560830
2424  3963413
2425  4145803
2426  4001726
2427  3567646
2428  3404489
2429  3987023
2430  3959279
2431  3509379
2432  3396560
2433  3494739
2434  3866393
2435  3561728
2436  3020851
2437  3320189
2438  3566115
2439  3523667
2440  3153570
2441  2860681
2442  3388968
2443  3490886
2444  2988351
2445  2784042
2446  2851578
2447  3304194
2448  3154979
2449  2507388
2450  2665025
2451  2993554
2452  3053187
2453  2731719
2454  2262660
2455  2669319
2456  2959441
2457  2579064
2458  2298812
2459  2206784
2460  2634875
2461  2735111
2462  2102737
2463  2062485
2464  2347935
2465  2486880
2466  2298240
2467  1761039
2468  2008521
2469  2387075
2470  2076418
2471  1808021
2472  1655687
2473  2000585
2474  2225389
2475  1668394
2476  1524265
2477  1761031
2478  1896173
2479  1806180
2480  1249331
2481  1348183
2482  1812581
2483  1623980
2484  1347088
2485  1119730
2486  1362166
2487  1694298
2488  1179911
2489   915552
2490  1135386
2491  1321482
2492  1340674
2493   802593
2494   749835
2495  1223264
2496  1115503
2497   839158
2498   563595
2499   703171
2500  1135030
2501   750966
2502   394141
2503   553871
2504   742939
2505   872513
2506   365991
2507   125946
2508   574552
2509   581394
2510   356975
2511    77415
2512    90268
2513   542094
2514   289668
2515  -103637
2516    -9060
2517   127109
2518   297633
2519   -95139
2520  -410384
2521     5269
2522    68816
2523  -167804
2524  -460911
2525  -503634
2526     1396
2527  -148999
2528  -657669
2529  -617992
2530  -441956
2531  -209334
2532  -561815
2533 -1026492
2534  -640307
2535  -413588
2536  -584741
2537  -928923
2538 -1139282
2539  -632427
2540  -577815
2541 -1095823
2542 -1209114
2543 -1105624
2544  -783643
2545  -936851
2546 -1478581
2547 -1258648
2548  -990999
2549 -1075926
2550 -1376214
2551 -1701184
2552 -1296344
2553 -1099446
2554 -1579658
2555 -1717243
2556 -1623901
2557 -1308755
2558 -1382773
2559 -1996300
2560 -1901422
2561 -1566569
2562 -1596777
2563 -1844918
2564 -2248139
2565 -1908819
2566 -1558176
2567 -1976577
2568 -2234324
2569 -2242150
2570 -1934040
2571 -1830002
2572 -2438941
2573 -2496730
2574 -2147894
2575 -2086880
2576 -2268652
2577 -2748167
2578 -2545407
2579 -2067246
2580 -2401579
2581 -2742795
2582 -2827297
2583 -2531282
2584 -2275287
2585 -2837499
2586 -3075083
2587 -2761643
2588 -2617898
2589 -2675810
2590 -3168489
2591 -3169687
2592 -2668734
2593 -2840463
2594 -3177890
2595 -3360489
2596 -3190688
2597 -2813987
2598 -3225397
2599 -3553522
2600 -3309081
2601 -3158075
2602 -3136847
2603 -3597202
2604 -3759530
2605 -3263448
2606 -3327652
2607 -3640838
2608 -3833499
2609 -3725410
2610 -3292628
2611 -3618931
2612 -4074057
2613 -3900708
2614 -3700958
2615 -3595729
2616 -4014572
2617 -4327118
2618 -3848132
2619 -3729471
2620 -4009573
2621 -4285180
2622 -4343678
2623 -3889166
2624 -4014961
2625 -4497256
2626 -4439875
2627 -4281264
2628 -4094554
2629 -4362276
2630 -4771659
2631 -4425212
2632 -4261334
2633 -4487097
2634 -4734889
2635 -4867963
2636 -4435569
2637 -4426016
2638 -4933004
2639 -4942306
2640 -4788404
2641 -4591184
2642 -4783486
2643 -5268398
2644 -4983755
2645 -4724957
2646 -4923300
2647 -5174383
2648 -5380275
2649 -4990838
2650 -4850218
2651 -5346294
2652 -5436468
2653 -5304916
2654 -5088254
2655 -5169837
2656 -5710377
2657 -5567526
2658 -5241365
2659 -5350636
2660 -5565610
2661 -5865729
2662 -5557646
2663 -5264898
2664 -5706801
2665 -5911031
2666 -5838465
2667 -5618337
2668 -5585051
2669 -6117286
2670 -6076974
2671 -5702092
2672 -5766394
2673 -5946413
2674 -6280677
2675 -6098737
2676 -5753272
2677 -6134187
2678 -6376263
2679 -6326539
2680 -6103581
2681 -5949811
2682 -6445864
2683 -6567760
2684 -6211189
2685 -6205050
2686 -6364608
2687 -6723989
2688 -6635711
2689 -6183226
2690 -6478552
2691 -6809709
2692 -6799125
2693 -6576859
2694 -6333777
2695 -6826041
2696 -7106918
2697 -6727413
2698 -6595183
2699 -6701484
2700 -7119930
2701 -7183935
2702 -6662966
2703 -6776442
2704 -7160624
2705 -7271771
2706 -7135680
2707 -6765007
2708 -7101319
2709 -7512155
2710 -7243575
2711 -7079170
2712 -7086027
2713 -7441211
2714 -7643766
2715 -7156463
2716 -7146503
2717 -7499240
2718 -7661554
2719 -7621459
2720 -7238913
2721 -7438339
2722 -7914585
2723 -7715387
2724 -7488396
2725 -7434395
2726 -7764711
2727 -8102894
2728 -7659575
2729 -7508600
2730 -7870473
2731 -8084843
2732 -8090147
2733 -7662459
2734 -7706270
2735 -8236535
2736 -8168751
2737 -7948053
2738 -7829489
2739 -8057139
2740 -8509803
2741 -8202199
2742 -7933370
2743 -8163259
2744 -8365773
2745 -8496418
2746 -8135750
2747 -8021099
2748 -8550408
2749 -8608335
2750 -8403885
2751 -8234053
2752 -8349751
2753 -8841262
2754 -8643539
2755 -8285520
2756 -8492543
2757 -8713101
2758 -8898381
2759 -8605729
2760 -8374251
2761 -8825793
2762 -8963309
2763 -8799108
2764 -8628772
2765 -8635170
2766 -9139405
2767 -9079129
2768 -8692485
2769 -8806498
2770 -9018683
2771 -9267140
2772 -9052802
2773 -8703313
2774 -9102407
2775 -9345900
2776 -9208447
2777 -8996543
2778 -8900221
2779 -9401856
2780 -9503308
2781 -9098076
2782 -9115398
2783 -9301353
2784 -9603083
2785 -9509126
2786 -9068726
2787 -9317008
2788 -9620498
2789 -9580943
2790 -9413924
2791 -9220468
2792 -9639177
2793 -9876478
2794 -9517908
2795 -9461222
2796 -9575128
2797 -9828144
2798 -9838735
2799 -9426851
2800 -9613135
2801 -9944072
2802 -9924798
2803 -9809438
2804 -9573814
2805 -9887909
2806 -10190557
2807 -9843459
2808 -9723607
2809 -9842015
2810 -10126617
2811 -10233272
2812 -9766856
2813 -9822545
2814 -10233484
2815 -10272743
2816 -10142008
2817 -9840788
2818 -10077067
2819 -10493257
2820 -10214800
2821 -10027840
2822 -10099187
2823 -10349323
2824 -10570608
2825 -10150898
2826 -10058556
2827 -10422864
2828 -10520505
2829 -10489241
2830 -10180316
2831 -10266515
2832 -10736208
2833 -10564825
2834 -10327325
2835 -10339628
2836 -10575613
2837 -10881039
2838 -10500325
2839 -10272805
2840 -10631717
2841 -10786341
2842 -10779888
2843 -10475500
2844 -10473803
2845 -10985253
2846 -10920426
2847 -10632831
2848 -10570858
2849 -10732454
2850 -11121065
2851 -10843309
2852 -10504410
2853 -10795709
2854 -11031250
2855 -11115459
2856 -10818838
2857 -10648687
2858 -11145258
2859 -11216217
2860 -10920801
2861 -10768901
2862 -10858034
2863 -11326409
2864 -11218343
2865 -10807868
2866 -10985609
2867 -11224493
2868 -11368582
2869 -11121438
2870 -10818685
2871 -11231686
2872 -11444581
2873 -11236366
2874 -11067805
2875 -11031510
2876 -11462940
2877 -11501507
2878 -11068163
2879 -11159471
2880 -11383988
2881 -11546633
2882 -11393713
2883 -11041520
2884 -11379247
2885 -11651814
2886 -11465591
2887 -11305686
2888 -11213566
2889 -11602945
2890 -11763444
2891 -11326383
2892 -11296668
2893 -11512797
2894 -11743355
2895 -11682051
2896 -11235840
2897 -11439506
2898 -11829663
2899 -11733879
2900 -11550594
2901 -11357463
2902 -11673606
2903 -11959840
2904 -11573831
2905 -11462030
2906 -11633326
2907 -11866525
2908 -11937825
2909 -11520167
2910 -11573423
2911 -11928110
2912 -11885358
2913 -11756085
2914 -11526770
2915 -11731497
2916 -12114400
2917 -11835809
2918 -11651602
2919 -11775198
2920 -11997709
2921 -12136487
2922 -11716826
2923 -11637087
2924 -12025449
2925 -12051069
2926 -11941882
2927 -11705361
2928 -11833368
2929 -12253144
2930 -12042731
2931 -11802876
2932 -11870023
2933 -12058462
2934 -12279600
2935 -11928543
2936 -11733327
2937 -12105196
2938 -12225822
2939 -12148248
2940 -11868326
2941 -11862542
2942 -12332418
2943 -12240414
2944 -11948556
2945 -11955334
2946 -12106372
2947 -12411118
2948 -12159052
2949 -11856020
2950 -12145475
2951 -12295600
2952 -12284450
2953 -12061405
2954 -11940898
2955 -12359372
2956 -12368210
2957 -12087064
2958 -12055752
2959 -12148623
2960 -12468669
2961 -12317709
2962 -11962306
2963 -12212522
2964 -12395610
2965 -12374846
2966 -12159494
2967 -11981931
2968 -12397876
2969 -12502238
2970 -12201823
2971 -12148729
2972 -12213113
2973 -12530325
2974 -12470580
2975 -12033490
2976 -12187063
2977 -12422160
2978 -12481271
2979 -12305019
2980 -12023223
2981 -12386471
2982 -12641165
2983 -12359006
2984 -12202599
2985 -12186013
2986 -12513556
2987 -12583099
2988 -12135791
2989 -12192873
2990 -12457017
2991 -12560854
2992 -12445941
2993 -12095426
2994 -12335494
2995 -12649791
2996 -12436543
2997 -12277648
2998 -12207260
2999 -12485092
3000 -12675035
3001 -12257900
3002 -12192654
3003 -12449881
3004 -12600837
3005 -12551799
3006 -12142062
3007 -12262784
3008 -12672462
3009 -12529161
3010 -12318004
3011 -12190538
3012 -12443156
3013 -12739846
3014 -12365655
3015 -12181192
3016 -12393400
3017 -12578888
3018 -12624686
3019 -12209459
3020 -12177190
3021 -12607842
3022 -12593082
3023 -12398091
3024 -12195644
3025 -12343963
3026 -12752294
3027 -12481176
3028 -12187245
3029 -12302442
3030 -12489076
3031 -12650389
3032 -12313541
3033 -12152930
3034 -12531069
3035 -12586208
3036 -12443406
3037 -12225215
3038 -12237774
3039 -12649242
3040 -12503542
3041 -12196883
3042 -12273677
3043 -12440762
3044 -12642843
3045 -12374465
3046 -12108936
3047 -12436940
3048 -12551858
3049 -12429295
3050 -12216718
3051 -12155814
3052 -12576782
3053 -12544728
3054 -12203042
3055 -12220201
3056 -12345848
3057 -12575249
3058 -12393161
3059 -12042683
3060 -12298107
3061 -12490690
3062 -12434911
3063 -12235775
3064 -12062380
3065 -12432967
3066 -12534194
3067 -12203331
3068 -12151011
3069 -12224264
3070 -12481281
3071 -12408076
3072 -12020637
3073 -12183102
3074 -12397556
3075 -12370140
3076 -12224882
3077 -11997676
3078 -12300450
3079 -12473443
3080 -12166008
3081 -12075504
3082 -12113400
3083 -12346883
3084 -12372133
3085 -11977103
3086 -12060908
3087 -12310788
3088 -12314552
3089 -12175972
3090 -11885402
3091 -12115964
3092 -12389254
3093 -12104040
3094 -11956756
3095 -11983027
3096 -12230866
3097 -12345736
3098 -11932164
3099 -11901666
3100 -12156824
3101 -12204973
3102 -12111224
3103 -11785521
3104 -11922318
3105 -12286151
3106 -12103525
3107 -11910787
3108 -11849047
3109 -12035503
3110 -12239196
3111 -11872588
3112 -11732395
3113 -11970912
3114 -12064208
3115 -12045401
3116 -11730925
3117 -11754260
3118 -12121854
3119 -11990358
3120 -11779642
3121 -11707297
3122 -11849403
3123 -12104225
3124 -11792138
3125 -11578101
3126 -11808298
3127 -11926086
3128 -11938275
3129 -11625435
3130 -11549752
3131 -11948969
3132 -11902517
3133 -11655230
3134 -11524617
3135 -11629422
3136 -11970154
3137 -11735466
3138 -11412735
3139 -11586367
3140 -11757748
3141 -11838235
3142 -11542905
3143 -11327165
3144 -11691657
3145 -11771556
3146 -11554024
3147 -11376704
3148 -11377234
3149 -11758844
3150 -11680847
3151 -11305394
3152 -11365271
3153 -11509300
3154 -11647504
3155 -11433880
3156 -11126986
3157 -11430066
3158 -11595906
3159 -11439921
3160 -11258806
3161 -11159132
3162 -11507962
3163 -11532861
3164 -11140801
3165 -11127875
3166 -11270522
3167 -11454743
3168 -11333347
3169 -10957513
3170 -11168401
3171 -11397148
3172 -11278729
3173 -11083033
3174 -10914304
3175 -11217001
3176 -11364845
3177 -10996826
3178 -10915153
3179 -11037187
3180 -11242574
3181 -11195580
3182 -10777570
3183 -10865416
3184 -11137183
3185 -11100126
3186 -10935224
3187 -10694588
3188 -10912345
3189 -11158199
3190 -10862243
3191 -10700857
3192 -10756832
3193 -10951736
3194 -11021526
3195 -10623445
3196 -10598152
3197 -10860752
3198 -10860920
3199 -10749897
3200 -10484440
3201 -10618835
3202 -10922362
3203 -10682225
3204 -10489727
3205 -10512763
3206 -10664034
3207 -10788316
3208 -10429297
3209 -10320785
3210 -10593483
3211 -10627173
3212 -10543897
3213 -10276951
3214 -10314284
3215 -10654239
3216 -10490050
3217 -10243043
3218 -10201768
3219 -10333568
3220 -10560979
3221 -10271164
3222 -10060166
3223 -10286455
3224 -10368732
3225 -10327295
3226 -10062081
3227 -9977583
3228 -10317707
3229 -10254389
3230 -10028185
3231 -9962395
3232 -10036593
3233 -10273863
3234 -10068291
3235 -9790432
3236 -9969878
3237 -10059695
3238 -10053933
3239 -9831003
3240 -9691385
3241 -10013437
3242 -10019149
3243 -9770435
3244 -9685036
3245 -9716610
3246 -9975559
3247 -9825884
3248 -9492581
3249 -9639805
3250 -9785530
3251 -9801232
3252 -9581746
3253 -9364420
3254 -9668501
3255 -9773618
3256 -9519238
3257 -9379543
3258 -9369211
3259 -9649433
3260 -9600969
3261 -9213665
3262 -9270379
3263 -9451236
3264 -9531646
3265 -9358793
3266 -9055198
3267 -9291613
3268 -9482868
3269 -9256852
3270 -9089563
3271 -9008224
3272 -9275888
3273 -9351340
3274 -8976554
3275 -8945437
3276 -9102196
3277 -9211606
3278 -9105427
3279 -8739161
3280 -8876963
3281 -9135316
3282 -8985582
3283 -8808631
3284 -8691077
3285 -8909178
3286 -9079857
3287 -8719481
3288 -8592814
3289 -8727316
3290 -8855332
3291 -8816698
3292 -8449461
3293 -8493211
3294 -8801772
3295 -8710332
3296 -8521106
3297 -8339885
3298 -8493804
3299 -8745520
3300 -8451827
3301 -8239715
3302 -8325093
3303 -8489422
3304 -8565167
3305 -8195112
3306 -8092597
3307 -8389584
3308 -8393236
3309 -8247739
3310 -8011494
3311 -8064481
3312 -8370397
3313 -8175453
3314 -7928256
3315 -7960265
3316 -8090522
3317 -8224923
3318 -7921976
3319 -7739478
3320 -7990146
3321 -8025750
3322 -7911584
3323 -7688885
3324 -7662499
3325 -7977747
3326 -7865361
3327 -7595005
3328 -7591875
3329 -7702830
3330 -7886399
3331 -7626802
3332 -7340867
3333 -7562852
3334 -7674137
3335 -7592919
3336 -7354453
3337 -7240204
3338 -7577308
3339 -7582924
3340 -7292737
3341 -7209980
3342 -7261186
3343 -7471743
3344 -7326818
3345 -6991373
3346 -7134801
3347 -7287853
3348 -7265753
3349 -7062519
3350 -6851947
3351 -7120891
3352 -7206958
3353 -6945913
3354 -6843905
3355 -6843765
3356 -7057450
3357 -7003202
3358 -6668733
3359 -6737325
3360 -6869276
3361 -6862547
3362 -6723778
3363 -6489480
3364 -6685791
3365 -6823816
3366 -6594541
3367 -6473957
3368 -6452271
3369 -6642157
3370 -6648476
3371 -6291469
3372 -6310292
3373 -6476250
3374 -6496964
3375 -6368062
3376 -6094986
3377 -6251548
3378 -6457259
3379 -6240899
3380 -6077338
3381 -6029828
3382 -6210787
3383 -6302925
3384 -5953787
3385 -5867593
3386 -6025312
3387 -6093823
3388 -6033522
3389 -5725923
3390 -5779129
3391 -6046449
3392 -5903569
3393 -5716664
3394 -5603226
3395 -5739793
3396 -5911522
3397 -5603810
3398 -5446996
3399 -5597942
3400 -5692512
3401 -5679890
3402 -5366127
3403 -5324141
3404 -5602858
3405 -5509045
3406 -5323844
3407 -5194563
3408 -5288817
3409 -5512516
3410 -5267719
3411 -5048423
3412 -5161174
3413 -5263653
3414 -5288443
3415 -4985132
3416 -4855787
3417 -5153340
3418 -5156295
3419 -4967145
3420 -4789491
3421 -4820842
3422 -5102358
3423 -4929856
3424 -4632296
3425 -4683993
3426 -4802395
3427 -4902345
3428 -4651502
3429 -4421116
3430 -4671789
3431 -4750642
3432 -4596496
3433 -4402711
3434 -4348974
3435 -4632395
3436 -4563405
3437 -4249825
3438 -4248077
3439 -4342329
3440 -4471778
3441 -4292235
3442 -4014046
3443 -4205502
3444 -4327510
3445 -4208564
3446 -4013314
3447 -3883706
3448 -4152703
3449 -4179421
3450 -3868717
3451 -3796066
3452 -3883567
3453 -4059269
3454 -3953262
3455 -3607859
3456 -3712336
3457 -3890611
3458 -3812297
3459 -3613525
3460 -3420089
3461 -3654156
3462 -3797652
3463 -3517366
3464 -3393621
3465 -3416055
3466 -3583997
3467 -3567969
3468 -3211041
3469 -3221425
3470 -3402202
3471 -3398436
3472 -3271691
3473 -3023926
3474 -3156430
3475 -3362607
3476 -3145413
3477 -2977500
3478 -2947314
3479 -3092804
3480 -3160236
3481 -2832342
3482 -2776766
3483 -2953745
3484 -2972258
3485 -2873366
3486 -2611807
3487 -2674952
3488 -2910678
3489 -2735394
3490 -2556275
3491 -2511523
3492 -2627232
3493 -2748985
3494 -2448265
3495 -2319441
3496 -2492430
3497 -2536920
3498 -2479806
3499 -2209587
3500 -2190620
3501 -2448019
3502 -2341054
3503 -2141829
3504 -2060378
3505 -2152180
3506 -2331716
3507 -2085912
3508 -1882335
3509 -2014827
3510 -2081172
3511 -2067229
3512 -1815835
3513 -1708961
3514 -1970360
3515 -1940357
3516 -1752043
3517 -1642208
3518 -1680073
3519 -1876679
3520 -1690980
3521 -1438674
3522 -1544810
3523 -1624955
3524 -1636428
3525 -1431061
3526 -1280164
3527 -1518357
3528 -1525745
3529 -1334418
3530 -1207609
3531 -1201177
3532 -1415975
3533 -1305670
3534 -1014966
3535 -1078906
3536 -1188355
3537 -1236666
3538 -1047387
3539  -803881
3540 -1013204
3541 -1110267
3542  -934310
3543  -776633
3544  -718129
3545  -959327
3546  -948518
3547  -622958
3548  -605474
3549  -710810
3550  -795391
3551  -668198
3552  -384485
3553  -524292
3554  -665537
3555  -538325
3556  -382077
3557  -264870
3558  -462780
3559  -540114
3560  -248170
3561  -165763
3562  -242309
3563  -344699
3564  -274803
3565    32522
3566   -43274
3567  -236467
3568  -134231
3569    24392
3570   172371
3571     5307
3572  -134620
3573   152236
3574   291188
3575   232539
3576   101191
3577   102432
3578   422867
3579   435953
3580   210114
3581   245811
3582   407341
3583   628432
3584   527751
3585   306115
3586   518007
3587   699324
3588   679049
3589   555136
3590   481656
3591   784116
3592   903126
3593   705476
3594   690239
3595   793509
3596  1021520
3597  1005063
3598   754438
3599   886571
3600  1094319
3601  1123937
3602  1031163
3603   908726
3604  1166905
3605  1352369
3606  1165408
3607  1107469
3608  1179158
3609  1401475
3610  1454779
3611  1208745
3612  1275071
3613  1495312
3614  1554726
3615  1500293
3616  1328715
3617  1514836
3618  1765669
3619  1633074
3620  1534363
3621  1561875
3622  1771368
3623  1909493
3624  1668242
3625  1656386
3626  1877583
3627  1987878
3628  1971834
3629  1773683
3630  1872073
3631  2149026
3632  2080877
3633  1977378
3634  1965779
3635  2131656
3636  2323649
3637  2146471
3638  2075529
3639  2259463
3640  2366336
3641  2399627
3642  2215373
3643  2234397
3644  2523885
3645  2512421
3646  2418740
3647  2390912
3648  2513939
3649  2733370
3650  2577180
3651  2455243
3652  2629559
3653  2757789
3654  2812573
3655  2650066
3656  2627966
3657  2924712
3658  2957932
3659  2836823
3660  2775721
3661  2864791
3662  3123521
3663  3034437
3664  2859140
3665  2993411
3666  3141902
3667  3242020
3668  3101060
3669  2997213
3670  3262872
3671  3360323
3672  3265894
3673  3198075
3674  3226428
3675  3488221
3676  3477400
3677  3278087
3678  3366452
3679  3505440
3680  3630338
3681  3535676
3682  3383555
3683  3614609
3684  3748494
3685  3671557
3686  3589828
3687  3581850
3688  3850606
3689  3904376
3690  3690311
3691  3731635
3692  3874049
3693  4016531
3694  3952153
3695  3751310
3696  3936954
3697  4132987
3698  4090314
3699  4000148
3700  3943581
3701  4185124
3702  4322153
3703  4109666
3704  4072165
3705  4192852
3706  4375529
3707  4389957
3708  4155363
3709  4260012
3710  4491039
3711  4490048
3712  4407487
3713  4293687
3714  4480230
3715  4689934
3716  4526011
3717  4449337
3718  4541034
3719  4722383
3720  4793423
3721  4570199
3722  4589808
3723  4819570
3724  4859478
3725  4794917
3726  4662907
3727  4798430
3728  5051811
3729  4936383
3730  4817321
3731  4878467
3732  5044139
3733  5170092
3734  4960172
3735  4908938
3736  5147299
3737  5231777
3738  5187208
3739  5034118
3740  5098097
3741  5385823
3742  5331512
3743  5194051
3744  5202078
3745  5344934
3746  5534185
3747  5369960
3748  5242150
3749  5438628
3750  5570182
3751  5581269
3752  5425529
3753  5406165
3754  5684799
3755  5703348
3756  5568720
3757  5542236
3758  5626875
3759  5846254
3760  5755492
3761  5599872
3762  5748584
3763  5883935
3764  5927547
3765  5804208
3766  5724383
3767  5970357
3768  6033030
3769  5910299
3770  5881169
3771  5942541
3772  6169983
3773  6136620
3774  5932993
3775  6042523
3776  6183611
3777  6246789
3778  6145128
3779  6023174
3780  6253547
3781  6386483
3782  6278947
3783  6209218
3784  6220751
3785  6445404
3786  6489365
3787  6278666
3788  6317095
3789  6459157
3790  6571576
3791  6511242
3792  6343167
3793  6513563
3794  6681738
3795  6607223
3796  6536844
3797  6512327
3798  6708452
3799  6810794
3800  6613233
3801  6618305
3802  6744035
3803  6850915
3804  6840532
3805  6657809
3806  6774557
3807  6978542
3808  6926900
3809  6847294
3810  6794400
3811  6965695
3812  7112737
3813  6928156
3814  6886522
3815  7016766
3816  7146894
3817  7170460
3818  6966689
3819  7014959
3820  7242646
3821  7224322
3822  7148887
3823  7075692
3824  7207875
3825  7413020
3826  7263763
3827  7170705
3828  7261939
3829  7388401
3830  7462240
3831  7267214
3832  7250158
3833  7487662
3834  7522880
3835  7459546
3836  7354002
3837  7428818
3838  7662532
3839  7562891
3840  7435620
3841  7499531
3842  7625292
3843  7737478
3844  7582629
3845  7505227
3846  7716200
3847  7776645
3848  7725580
3849  7618382
3850  7652620
3851  7904683
3852  7857456
3853  7699406
3854  7738509
3855  7855691
3856  8002319
3857  7867185
3858  7724656
3859  7920071
3860  8039951
3861  8009056
3862  7883582
3863  7852960
3864  8108029
3865  8142989
3866  7972929
3867  7955940
3868  8048353
3869  8238104
3870  8173321
3871  7969420
3872  8092948
3873  8244403
3874  8264339
3875  8156072
3876  8062117
3877  8283792
3878  8390418
3879  8237919
3880  8193287
3881  8242974
3882  8421356
3883  8418502
3884  8212661
3885  8293235
3886  8446486
3887  8495653
3888  8419915
3889  8280767
3890  8456557
3891  8605416
3892  8471927
3893  8396299
3894  8415915
3895  8603701
3896  8669399
3897  8460793
3898  8474748
3899  8630378
3900  8704584
3901  8653106
3902  8477387
3903  8602609
3904  8796113
3905  8708691
3906  8623846
3907  8605560
3908  8759209
3909  8877840
3910  8690502
3911  8650107
3912  8784384
3913  8874776
3914  8881227
3915  8698890
3916  8742419
3917  8956399
3918  8920861
3919  8840420
3920  8786113
3921  8890515
3922  9053236
3923  8909014
3924  8835096
3925  8940784
3926  9029588
3927  9066317
3928  8902276
3929  8897220
3930  9109400
3931  9101870
3932  9018807
3933  8952040
3934  9029545
3935  9218090
3936  9100434
3937  8980436
3938  9070850
3939  9178216
3940  9248465
3941  9098862
3942  9034186
3943  9235533
3944  9272076
3945  9190733
3946  9105835
3947  9141291
3948  9351032
3949  9297854
3950  9149930
3951  9205368
3952  9296714
3953  9398419
3954  9284255
3955  9158922
3956  9330932
3957  9409846
3958  9349744
3959  9269428
3960  9266319
3961  9469619
3962  9460437
3963  9296346
3964  9321075
3965  9408077
3966  9513730
3967  9428221
3968  9282325
3969  9441239
3970  9544210
3971  9492514
3972  9409702
3973  9361669
3974  9557270
3975  9604911
3976  9430860
3977  9426603
3978  9505751
3979  9632838
3980  9584076
3981  9391897
3982  9504873
3983  9653734
3984  9626137
3985  9536102
3986  9442602
3987  9622796
3988  9734936
3989  9568000
3990  9518242
3991  9571251
3992  9711200
3993  9729978
3994  9522354
3995  9563580
3996  9720584
3997  9735773
3998  9666282
3999  9529341
4000  9653041
4001  9816908
4002  9697485
4003  9623272
4004  9647477
4005  9773709
4006  9833054
4007  9632215
4008  9615152
4009  9766448
4010  9805205
4011  9765641
4012  9625007
4013  9700758
4014  9892212
4015  9804622
4016  9697080
4017  9686329
4018  9800276
4019  9912353
4020  9729235
4021  9659247
4022  9817580
4023  9884359
4024  9866002
4025  9702266
4026  9717939
4027  9923155
4028  9883274
4029  9771835
4030  9725683
4031  9813399
4032  9969193
4033  9838900
4034  9712816
4035  9820402
4036  9907471
4037  9932835
4038  9785235
4039  9733179
4040  9934036
4041  9947179
4042  9836597
4043  9774756
4044  9821234
4045  9995267
4046  9908963
4047  9754620
4048  9839377
4049  9925534
4050  9969297
4051  9842543
4052  9742907
4053  9923740
4054  9980598
4055  9886057
4056  9811174
4057  9812924
4058  9997869
4059  9973092
4060  9789974
4061  9820700
4062  9903492
4063  9988186
4064  9903715
4065  9759585
4066  9900444
4067  9997179
4068  9924397
4069  9840708
4070  9793494
4071  9953613
4072  9989122
4073  9818440
4074  9820699
4075  9893069
4076  9982277
4077  9941761
4078  9775332
4079  9869473
4080  9975809
4081  9917230
4082  9845878
4083  9781809
4084  9918159
4085  9992969
4086  9833083
4087  9813258
4088  9870101
4089  9954063
4090  9934706
4091  9764987
4092  9823110
4093  9951711
4094  9910672
4095  9840120
4096  9759576
4097  9867359
4098  9981462
4099  9831070
4100  9769554
4101  9824128
4102  9915009
4103  9933198
4104  9742003
4105  9752180
4106  9906763
4107  9897811
4108  9824632
4109  9717003
4110  9791134
4111  9948381
4112  9826406
4113  9729496
4114  9750130
4115  9836009
4116  9906393
4117  9740054
4118  9688732
4119  9834210
4120  9856875
4121  9804761
4122  9678681
4123  9700697
4124  9870309
4125  9788502
4126  9673691
4127  9687825
4128  9765061
4129  9857151
4130  9702640
4131  9607923
4132  9743874
4133  9786216
4134  9741122
4135  9613826
4136  9605721
4137  9794568
4138  9757629
4139  9622767
4140  9604660
4141  9665683
4142  9786479
4143  9665261
4144  9511279
4145  9615615
4146  9699563
4147  9692470
4148  9565744
4149  9492055
4150  9672331
4151  9701891
4152  9567451
4153  9509423
4154  9532057
4155  9673330
4156  9618671
4157  9444225
4158  9500509
4159  9589337
4160  9608421
4161  9510344
4162  9386343
4163  9534620
4164  9604431
4165  9488059
4166  9411628
4167  9408480
4168  9542890
4169  9539259
4170  9352331
4171  9376544
4172  9463180
4173  9505968
4174  9432428
4175  9281439
4176  9384070
4177  9484029
4178  9394161
4179  9308315
4180  9270739
4181  9401357
4182  9450316
4183  9270094
4184  9239172
4185  9318693
4186  9371640
4187  9331663
4188  9159697
4189  9220411
4190  9353768
4191  9289913
4192  9203980
4193  9142892
4194  9239810
4195  9324084
4196  9159531
4197  9094340
4198  9150049
4199  9214613
4200  9226853
4201  9060561
4202  9060340
4203  9195538
4204  9161322
4205  9082870
4206  8993263
4207  9052676
4208  9169262
4209  9037811
4210  8949736
4211  8997562
4212  9056144
4213  9086780
4214  8922434
4215  8887251
4216  9028470
4217  9011666
4218  8935236
4219  8840222
4220  8869452
4221  9006634
4222  8905473
4223  8789185
4224  8817101
4225  8873405
4226  8934316
4227  8795167
4228  8697675
4229  8829441
4230  8845897
4231  8787979
4232  8684316
4233  8668840
4234  8816989
4235  8765716
4236  8642342
4237  8640012
4238  8674006
4239  8747019
4240  8640398
4241  8518834
4242  8617162
4243  8661687
4244  8616721
4245  8522813
4246  8473729
4247  8611752
4248  8597930
4249  8453176
4250  8439536
4251  8472452
4252  8558193
4253  8473475
4254  8328050
4255  8419005
4256  8480523
4257  8434310
4258  8334794
4259  8255349
4260  8389941
4261  8414663
4262  8274084
4263  8232152
4264  8255334
4265  8357013
4266  8315442
4267  8131433
4268  8170290
4269  8254700
4270  8245986
4271  8152862
4272  8035801
4273  8150499
4274  8225315
4275  8093919
4276  8022312
4277  8022230
4278  8118171
4279  8121852
4280  7942955
4281  7935115
4282  8019253
4283  8034854
4284  7965305
4285  7825817
4286  7889711
4287  7997733
4288  7895760
4289  7811223
4290  7783913
4291  7870847
4292  7918280
4293  7732348
4294  7689460
4295  7774061
4296  7803402
4297  7757021
4298  7602323
4299  7634494
4300  7766481
4301  7690064
4302  7583709
4303  7530826
4304  7597614
4305  7688135
4306  7535063
4307  7442532
4308  7512546
4309  7561220
4310  7551959
4311  7389601
4312  7349578
4313  7489849
4314  7460895
4315  7364244
4316  7291877
4317  7325184
4318  7440162
4319  7329585
4320  7203610
4321  7241882
4322  7277956
4323  7299743
4324  7167886
4325  7094307
4326  7213150
4327  7221626
4328  7139082
4329  7050983
4330  7041748
4331  7164589
4332  7090928
4333  6950751
4334  6968842
4335  7015164
4336  7046603
4337  6932227
4338  6824203
4339  6939390
4340  6961569
4341  6878714
4342  6793912
4343  6755291
4344  6882467
4345  6847008
4346  6694347
4347  6688021
4348  6724050
4349  6776570
4350  6698442
4351  6548247
4352  6630672
4353  6689922
4354  6630355
4355  6538192
4356  6465639
4357  6573574
4358  6586223
4359  6437489
4360  6413820
4361  6436403
4362  6495562
4363  6445493
4364  6286223
4365  6330108
4366  6387833
4367  6346193
4368  6272470
4369  6186633
4370  6273012
4371  6314605
4372  6171341
4373  6123918
4374  6131594
4375  6193458
4376  6169852
4377  5999527
4378  6017714
4379  6103122
4380  6074477
4381  6000840
4382  5888679
4383  5952156
4384  6025992
4385  5903139
4386  5825823
4387  5820302
4388  5876027
4389  5899772
4390  5736654
4391  5701495
4392  5786016
4393  5775106
4394  5720878
4395  5594228
4396  5618550
4397  5722247
4398  5626555
4399  5532680
4400  5510095
4401  5556435
4402  5605104
4403  5450773
4404  5388674
4405  5466812
4406  5468636
4407  5423112
4408  5303802
4409  5293532
4410  5409571
4411  5336433
4412  5232903
4413  5196253
4414  5230011
4415  5305440
4416  5172046
4417  5058352
4418  5132115
4419  5160425
4420  5125252
4421  4996600
4422  4955694
4423  5084761
4424  5048461
4425  4934652
4426  4878169
4427  4893125
4428  4983144
4429  4880486
4430  4746035
4431  4791452
4432  4839039
4433  4835944
4434  4713318
4435  4620806
4436  4730595
4437  4733387
4438  4630301
4439  4557031
4440  4538907
4441  4648715
4442  4598159
4443  4440330
4444  4458126
4445  4497474
4446  4508168
4447  4410620
4448  4289580
4449  4373369
4450  4409603
4451  4320114
4452  4249803
4453  4206973
4454  4300988
4455  4291228
4456  4132849
4457  4112307
4458  4147801
4459  4176218
4460  4107038
4461  3961748
4462  4019825
4463  4091394
4464  4010923
4465  3922341
4466  3859219
4467  3941363
4468  3968770
4469  3817458
4470  3766889
4471  3791773
4472  3838818
4473  3802805
4474  3643198
4475  3657025
4476  3735605
4477  3691530
4478  3612268
4479  3520387
4480  3572972
4481  3632782
4482  3498545
4483  3426064
4484  3444644
4485  3487500
4486  3484367
4487  3333775
4488  3306289
4489  3387092
4490  3346151
4491  3274458
4492  3181332
4493  3206342
4494  3291980
4495  3186772
4496  3097309
4497  3095943
4498  3130108
4499  3151665
4500  3002013
4501  2942056
4502  3020224
4503  3016807
4504  2957174
4505  2848294
4506  2848371
4507  2947893
4508  2868446
4509  2757774
4510  2735696
4511  2762683
4512  2800926
4513  2683274
4514  2595504
4515  2665431
4516  2670849
4517  2629025
4518  2524914
4519  2481310
4520  2581004
4521  2535090
4522  2422331
4523  2391676
4524  2399855
4525  2453280
4526  2362871
4527  2243742
4528  2301831
4529  2325321
4530  2283445
4531  2187917
4532  2124786
4533  2219872
4534  2194316
4535  2077111
4536  2041343
4537  2039895
4538  2106914
4539  2036298
4540  1900340
4541  1933625
4542  1970942
4543  1944556
4544  1847763
4545  1756202
4546  1847355
4547  1862281
4548  1747071
4549  1696888
4550  1675843
4551  1747528
4552  1708560
4553  1553677
4554  1559547
4555  1601019
4556  1598546
4557  1526188
4558  1413387
4559  1466210
4560  1513308
4561  1416956
4562  1348362
4563  1307472
4564  1367499
4565  1373107
4566  1222732
4567  1199242
4568  1243146
4569  1248838
4570  1191859
4571  1063053
4572  1096373
4573  1164468
4574  1075559
4575   994958
4576   950284
4577  1006879
4578  1036917
4579   895081
4580   837866
4581   877782
4582   895927
4583   858657
4584   720012
4585   715057
4586   801212
4587   752199
4588   662362
4589   587616
4590   629426
4591   699802
4592   571406
4593   483872
4594   507510
4595   532364
4596   526578
4597   391689
4598   345522
4599   432653
4600   408763
4601   334640
4602   249306
4603   253214
4604   338921
4605   244808
4606   137387
4607   139602
4608   167939
4609   182207
4610    66192
4611   -10103
4612    71400
4613    67399
4614    -4092
4615   -94586
4616  -114285
4617   -29189
4618   -89421
4619  -205779
4620  -209768
4621  -186934
4622  -156091
4623  -251659
4624  -361366
4625  -299726
4626  -283253
4627  -339345
4628  -432808
4629  -480490
4630  -386924
4631  -407275
4632  -529603
4633  -564200
4634  -552335
4635  -510321
4636  -577359
4637  -703205
4638  -667168
4639  -640328
4640  -670847
4641  -750323
4642  -824288
4643  -754668
4644  -751285
4645  -863263
4646  -904462
4647  -911788
4648  -867433
4649  -906839
4650 -1036442
4651 -1024641
4652  -982128
4653 -1010804
4654 -1081719
4655 -1170313
4656 -1114174
4657 -1082898
4658 -1191856
4659 -1246786
4660 -1262822
4661 -1216504
4662 -1230607
4663 -1365764
4664 -1370348
4665 -1324775
4666 -1342282
4667 -1405462
4668 -1511504
4669 -1475386
4670 -1424736
4671 -1514112
4672 -1581927
4673 -1605407
4674 -1558386
4675 -1547948
4676 -1679166
4677 -1719216
4678 -1678705
4679 -1685246
4680 -1732723
4681 -1835734
4682 -1825634
4683 -1755716
4684 -1826931
4685 -1900794
4686 -1938543
4687 -1915205
4688 -1881899
4689 -1996446
4690 -2059827
4691 -2018736
4692 -2016510
4693 -2042990
4694 -2150343
4695 -2168901
4696 -2091464
4697 -2145689
4698 -2228127
4699 -2270192
4700 -2253316
4701 -2206212
4702 -2304434
4703 -2394863
4704 -2352788
4705 -2339008
4706 -2353012
4707 -2461970
4708 -2517271
4709 -2433422
4710 -2452427
4711 -2534221
4712 -2599403
4713 -2600601
4714 -2534590
4715 -2599623
4716 -2705165
4717 -2696020
4718 -2667183
4719 -2663744
4720 -2762706
4721 -2842455
4722 -2775033
4723 -2767759
4724 -2840518
4725 -2905159
4726 -2925099
4727 -2860852
4728 -2891452
4729 -3010530
4730 -3016722
4731 -2996992
4732 -2981753
4733 -3055942
4734 -3158904
4735 -3102613
4736 -3074467
4737 -3135391
4738 -3204202
4739 -3251718
4740 -3184082
4741 -3189498
4742 -3315327
4743 -3339491
4744 -3319762
4745 -3283179
4746 -3339087
4747 -3458422
4748 -3426408
4749 -3379994
4750 -3426780
4751 -3504251
4752 -3570087
4753 -3512248
4754 -3481528
4755 -3588612
4756 -3639311
4757 -3629191
4758 -3595883
4759 -3621110
4760 -3741389
4761 -3747076
4762 -3692751
4763 -3722090
4764 -3779702
4765 -3858759
4766 -3827065
4767 -3776111
4768 -3866741
4769 -3925280
4770 -3936458
4771 -3905178
4772 -3907346
4773 -4022690
4774 -4047581
4775 -3998156
4776 -4012235
4777 -4058305
4778 -4142829
4779 -4130226
4780 -4066072
4781 -4139399
4782 -4208301
4783 -4224497
4784 -4201527
4785 -4186568
4786 -4293278
4787 -4345325
4788 -4287426
4789 -4283976
4790 -4326135
4791 -4414683
4792 -4425671
4793 -4352932
4794 -4408148
4795 -4489228
4796 -4512576
4797 -4501476
4798 -4459410
4799 -4542068
4800 -4612658
4801 -4578307
4802 -4563827
4803 -4593586
4804 -4679572
4805 -4713391
4806 -4644355
4807 -4673406
4808 -4749229
4809 -4781221
4810 -4774563
4811 -4730565
4812 -4798485
4813 -4884325
4814 -4854241
4815 -4837529
4816 -4860883
4817 -4934593
4818 -4982904
4819 -4914076
4820 -4924674
4821 -5003306
4822 -5041736
4823 -5046470
4824 -4989746
4825 -5038481
4826 -5145281
4827 -5126891
4828 -5099271
4829 -5100832
4830 -5171335
4831 -5248015
4832 -5187008
4833 -5170139
4834 -5244201
4835 -5294710
4836 -5313597
4837 -5256980
4838 -5277351
4839 -5386826
4840 -5387260
4841 -5360429
4842 -5348733
4843 -5400912
4844 -5487501
4845 -5448458
4846 -5416917
4847 -5475088
4848 -5534095
4849 -5566050
4850 -5511860
4851 -5503249
4852 -5610026
4853 -5633368
4854 -5602492
4855 -5589188
4856 -5622430
4857 -5728653
4858 -5706789
4859 -5651878
4860 -5701692
4861 -5755915
4862 -5800435
4863 -5760000
4864 -5726834
4865 -5821321
4866 -5867733
4867 -5848554
4868 -5820873
4869 -5838988
4870 -5942487
4871 -5946749
4872 -5878010
4873 -5908084
4874 -5967267
4875 -6026916
4876 -6002269
4877 -5948181
4878 -6026249
4879 -6088293
4880 -6077396
4881 -6052884
4882 -6043010
4883 -6136227
4884 -6173285
4885 -6114528
4886 -6120952
4887 -6168270
4888 -6234632
4889 -6232787
4890 -6165842
4891 -6222292
4892 -6291198
4893 -6292517
4894 -6265815
4895 -6245735
4896 -6334928
4897 -6387128
4898 -6332928
4899 -6323005
4900 -6364240
4901 -6433497
4902 -6447978
4903 -6374092
4904 -6406098
4905 -6488076
4906 -6497174
4907 -6480041
4908 -6441303
4909 -6500755
4910 -6583461
4911 -6546867
4912 -6521161
4913 -6544406
4914 -6609468
4915 -6646004
4916 -6576348
4917 -6581697
4918 -6658824
4919 -6688663
4920 -6679823
4921 -6637175
4922 -6675561
4923 -6761748
4924 -6733377
4925 -6705577
4926 -6717319
4927 -6772484
4928 -6825784
4929 -6775375
4930 -6757242
4931 -6828235
4932 -6859437
4933 -6859710
4934 -6814716
4935 -6833498
4936 -6926104
4937 -6913059
4938 -6879281
4939 -6887948
4940 -6933304
4941 -6999660
4942 -6949205
4943 -6922145
4944 -6979285
4945 -7021056
4946 -7032608
4947 -6985770
4948 -6988452
4949 -7080050
4950 -7085886
4951 -7051306
4952 -7043317
4953 -7078747
4954 -7151355
4955 -7124400
4956 -7072336
4957 -7124986
4958 -7169256
4959 -7182128
4960 -7146042
4961 -7131835
4962 -7213229
4963 -7243138
4964 -7209160
4965 -7195396
4966 -7215677
4967 -7285108
4968 -7276829
4969 -7220335
4970 -7252431
4971 -7299287
4972 -7330181
4973 -7301909
4974 -7267768
4975 -7342340
4976 -7381153
4977 -7347293
4978 -7324474
4979 -7338172
4980 -7414352
4981 -7421496
4982 -7356938
4983 -7373653
4984 -7427422
4985 -7464393
4986 -7439337
4987 -7385470
4988 -7447279
4989 -7504009
4990 -7482171
4991 -7455643
4992 -7453481
4993 -7522031
4994 -7556414
4995 -7494275
4996 -7489543
4997 -7526707
4998 -7577556
4999 -7575256
5000 -7508620
5001 -7545800
5002 -7614748
5003 -7602329
5004 -7580090
5005 -7558218
5006 -7616062
5007 -7664397
5008 -7611448
5009 -7592014
5010 -7626117
5011 -7672478
5012 -7684080
5013 -7619209
5014 -7635602
5015 -7708703
5016 -7711763
5017 -7685972
5018 -7658986
5019 -7695408
5020 -7760384
5021 -7719329
5022 -7686358
5023 -7712360
5024 -7759329
5025 -7787780
5026 -7723890
5027 -7714106
5028 -7784357
5029 -7800651
5030 -7780274
5031 -7738502
5032 -7761677
5033 -7842210
5034 -7814596
5035 -7773546
5036 -7786902
5037 -7829150
5038 -7870132
5039 -7818831
5040 -7782540
5041 -7841152
5042 -7873564
5043 -7866216
5044 -7822429
5045 -7827736
5046 -7905928
5047 -7896731
5048 -7852161
5049 -7848245
5050 -7877289
5051 -7929339
5052 -7895186
5053 -7853477
5054 -7899072
5055 -7933236
5056 -7931388
5057 -7893266
5058 -7876747
5059 -7948423
5060 -7957763
5061 -7913275
5062 -7906106
5063 -7927521
5064 -7987396
5065 -7960173
5066 -7904069
5067 -7940644
5068 -7978799
5069 -7988511
5070 -7950082
5071 -7917840
5072 -7983057
5073 -8008442
5074 -7966633
5075 -7953841
5076 -7959410
5077 -8015304
5078 -8014553
5079 -7953140
5080 -7969661
5081 -8008128
5082 -8020178
5083 -8000675
5084 -7952771
5085 -8002554
5086 -8039092
5087 -8006247
5088 -7982858
5089 -7987543
5090 -8037173
5091 -8046555
5092 -7989481
5093 -7987777
5094 -8024908
5095 -8038968
5096 -8024225
5097 -7981051
5098 -8016664
5099 -8064085
5100 -8037590
5101 -8008535
5102 -7995760
5103 -8041921
5104 -8064612
5105 -8009284
5106 -7998178
5107 -8033498
5108 -8058787
5109 -8052595
5110 -7997688
5111 -8011655
5112 -8067264
5113 -8044255
5114 -8015537
5115 -7998519
5116 -8036445
5117 -8075707
5118 -8024152
5119 -7996017
5120 -8026635
5121 -8052986
5122 -8056776
5123 -7998425
5124 -7993840
5125 -8051251
5126 -8049403
5127 -8018465
5128 -7989806
5129 -8012569
5130 -8067345
5131 -8025057
5132 -7984393
5133 -8009990
5134 -8031872
5135 -8044203
5136 -7992831
5137 -7974533
5138 -8028193
5139 -8033218
5140 -8007694
5141 -7975900
5142 -7984255
5143 -8042948
5144 -8017155
5145 -7961993
5146 -7971810
5147 -8003395
5148 -8026081
5149 -7978358
5150 -7937201
5151 -7988539
5152 -8010490
5153 -7985543
5154 -7948672
5155 -7940092
5156 -7998696
5157 -7988584
5158 -7937726
5159 -7932604
5160 -7954833
5161 -7989105
5162 -7958558
5163 -7902912
5164 -7933986
5165 -7961015
5166 -7948509
5167 -7913297
5168 -7886278
5169 -7941215
5170 -7951325
5171 -7897028
5172 -7885372
5173 -7898880
5174 -7933985
5175 -7913173
5176 -7853255
5177 -7873581
5178 -7904321
5179 -7898408
5180 -7865991
5181 -7830182
5182 -7870765
5183 -7898591
5184 -7847559
5185 -7817835
5186 -7821421
5187 -7863384
5188 -7863844
5189 -7795268
5190 -7794104
5191 -7833123
5192 -7834749
5193 -7811152
5194 -7758146
5195 -7790463
5196 -7825320
5197 -7787868
5198 -7753060
5199 -7746162
5200 -7780575
5201 -7787935
5202 -7731805
5203 -7715219
5204 -7751213
5205 -7753592
5206 -7739077
5207 -7689750
5208 -7693596
5209 -7736894
5210 -7707361
5211 -7674744
5212 -7659446
5213 -7684681
5214 -7708517
5215 -7655545
5216 -7626563
5217 -7654001
5218 -7662549
5219 -7647811
5220 -7600914
5221 -7594341
5222 -7640449
5223 -7624288
5224 -7585811
5225 -7565252
5226 -7582293
5227 -7613776
5228 -7564055
5229 -7522309
5230 -7542996
5231 -7559948
5232 -7551809
5233 -7502764
5234 -7483015
5235 -7531488
5236 -7522504
5237 -7481037
5238 -7457170
5239 -7461568
5240 -7499036
5241 -7465351
5242 -7414925
5243 -7425020
5244 -7442129
5245 -7444184
5246 -7398238
5247 -7367189
5248 -7404540
5249 -7408991
5250 -7373508
5251 -7340853
5252 -7339439
5253 -7372673
5254 -7352907
5255 -7296848
5256 -7298815
5257 -7315928
5258 -7322944
5259 -7282786
5260 -7238674
5261 -7267762
5262 -7281426
5263 -7249094
5264 -7216341
5265 -7200123
5266 -7238750
5267 -7230485
5268 -7171010
5269 -7162517
5270 -7174786
5271 -7192891
5272 -7160846
5273 -7102745
5274 -7119031
5275 -7147114
5276 -7123339
5277 -7082395
5278 -7054887
5279 -7086326
5280 -7098413
5281 -7033608
5282 -7009168
5283 -7022277
5284 -7037719
5285 -7020866
5286 -6963581
5287 -6965986
5288 -6991262
5289 -6976863
5290 -6939678
5291 -6903738
5292 -6923442
5293 -6943201
5294 -6888868
5295 -6863493
5296 -6864463
5297 -6882504
5298 -6876096
5299 -6809194
5300 -6802467
5301 -6831142
5302 -6818889
5303 -6782706
5304 -6740143
5305 -6755329
5306 -6785390
5307 -6738902
5308 -6701313
5309 -6695193
5310 -6709154
5311 -6714828
5312 -6657763
5313 -6629258
5314 -6656001
5315 -6651753
5316 -6621194
5317 -6580901
5318 -6573586
5319 -6608482
5320 -6574128
5321 -6531879
5322 -6514911
5323 -6526667
5324 -6538243
5325 -6488898
5326 -6448400
5327 -6466515
5328 -6471172
5329 -6454785
5330 -6404605
5331 -6388518
5332 -6422342
5333 -6403616
5334 -6354385
5335 -6331578
5336 -6335849
5337 -6354453
5338 -6314726
5339 -6265768
5340 -6277440
5341 -6284860
5342 -6273589
5343 -6224770
5344 -6188324
5345 -6221803
5346 -6212420
5347 -6167018
5348 -6144299
5349 -6137052
5350 -6160468
5351 -6129608
5352 -6074877
5353 -6077424
5354 -6081377
5355 -6077920
5356 -6034478
5357 -5993250
5358 -6016217
5359 -6018884
5360 -5977372
5361 -5945035
5362 -5929923
5363 -5951862
5364 -5936631
5365 -5875983
5366 -5870565
5367 -5872181
5368 -5871154
5369 -5837803
5370 -5788442
5371 -5802128
5372 -5808169
5373 -5771821
5374 -5741225
5375 -5719765
5376 -5739833
5377 -5729273
5378 -5673077
5379 -5656509
5380 -5658380
5381 -5660285
5382 -5627135
5383 -5577428
5384 -5585133
5385 -5597884
5386 -5564506
5387 -5523063
5388 -5500879
5389 -5513120
5390 -5522146
5391 -5458333
5392 -5430782
5393 -5438275
5394 -5441855
5395 -5415337
5396 -5357424
5397 -5350112
5398 -5364842
5399 -5346317
5400 -5309119
5401 -5273160
5402 -5281716
5403 -5293026
5404 -5244905
5405 -5209695
5406 -5201844
5407 -5207375
5408 -5194417
5409 -5138997
5410 -5117825
5411 -5136214
5412 -5118810
5413 -5084602
5414 -5043898
5415 -5043564
5416 -5055502
5417 -5014665
5418 -4971677
5419 -4968062
5420 -4969300
5421 -4962267
5422 -4911784
5423 -4876870
5424 -4895660
5425 -4889369
5426 -4851191
5427 -4807070
5428 -4795229
5429 -4817014
5430 -4785631
5431 -4738080
5432 -4720017
5433 -4720995
5434 -4725560
5435 -4673557
5436 -4635880
5437 -4644544
5438 -4643001
5439 -4614444
5440 -4569141
5441 -4542392
5442 -4565829
5443 -4545995
5444 -4494822
5445 -4470048
5446 -4467989
5447 -4477624
5448 -4437873
5449 -4387133
5450 -4389933
5451 -4393740
5452 -4366756
5453 -4325806
5454 -4288628
5455 -4313294
5456 -4303806
5457 -4249738
5458 -4221212
5459 -4212404
5460 -4217616
5461 -4188539
5462 -4133694
5463 -4127952
5464 -4138700
5465 -4118060
5466 -4077063
5467 -4032939
5468 -4043814
5469 -4044218
5470 -4002684
5471 -3964263
5472 -3948865
5473 -3960650
5474 -3941687
5475 -3881897
5476 -3863296
5477 -3873153
5478 -3860753
5479 -3827505
5480 -3773005
5481 -3776486
5482 -3782736
5483 -3747221
5484 -3707573
5485 -3682997
5486 -3687501
5487 -3683575
5488 -3627106
5489 -3598775
5490 -3600448
5491 -3594298
5492 -3565265
5493 -3514862
5494 -3502334
5495 -3514779
5496 -3480732
5497 -3446504
5498 -3415512
5499 -3418153
5500 -3417627
5501 -3364071
5502 -3331077
5503 -3325108
5504 -3322989
5505 -3304946
5506 -3245524
5507 -3227895
5508 -3241048
5509 -3220972
5510 -3175550
5511 -3141964
5512 -3136652
5513 -3145332
5514 -3101085
5515 -3053766
5516 -3051460
5517 -3048858
5518 -3032958
5519 -2984458
5520 -2953570
5521 -2962737
5522 -2947013
5523 -2910050
5524 -2870066
5525 -2856397
5526 -2866780
5527 -2830707
5528 -2784913
5529 -2771904
5530 -2769657
5531 -2760215
5532 -2712525
5533 -2675043
5534 -2686414
5535 -2668818
5536 -2634261
5537 -2596900
5538 -2577784
5539 -2587143
5540 -2560354
5541 -2508729
5542 -2493971
5543 -2485872
5544 -2477091
5545 -2437406
5546 -2392637
5547 -2401318
5548 -2392441
5549 -2358178
5550 -2318693
5551 -2291049
5552 -2300898
5553 -2280324
5554 -2230512
5555 -2209388
5556 -2198875
5557 -2196534
5558 -2162610
5559 -2111361
5560 -2112184
5561 -2111333
5562 -2082761
5563 -2038456
5564 -2003996
5565 -2020225
5566 -2002178
5567 -1950567
5568 -1923025
5569 -1913384
5570 -1912001
5571 -1887730
5572 -1832548
5573 -1819441
5574 -1823820
5575 -1799181
5576 -1759628
5577 -1723160
5578 -1721853
5579 -1721124
5580 -1671098
5581 -1639051
5582 -1623090
5583 -1625175
5584 -1606254
5585 -1545524
5586 -1531438
5587 -1533918
5588 -1512596
5589 -1479991
5590 -1435941
5591 -1430848
5592 -1435874
5593 -1394191
5594 -1356167
5595 -1334487
5596 -1331003
5597 -1325055
5598 -1271229
5599 -1241980
5600 -1244145
5601 -1228760
5602 -1196773
5603 -1155421
5604 -1136991
5605 -1144169
5606 -1110410
5607 -1072063
5608 -1047016
5609 -1043485
5610 -1034945
5611  -990844
5612  -955733
5613  -953603
5614  -941586
5615  -918457
5616  -869332
5617  -847556
5618  -855286
5619  -828046
5620  -790731
5621  -761362
5622  -750083
5623  -751163
5624  -709828
5625  -672137
5626  -659936
5627  -650590
5628  -632960
5629  -585690
5630  -554954
5631  -563093
5632  -547110
5633  -509294
5634  -471727
5635  -456505
5636  -465484
5637  -432687
5638  -380367
5639  -367820
5640  -357542
5641  -349869
5642  -311109
5643  -267963
5644  -271282
5645  -262986
5646  -226174
5647  -184989
5648  -164022
5649  -171557
5650  -151172
5651   -98650
5652   -78346
5653   -74614
5654   -64826
5655   -27159
5656    15307
5657    16326
5658    28542
5659    56560
5660    91454
5661   119064
5662   118374
5663   132747
5664   180219
5665   203586
5666   213527
5667   226007
5668   254062
5669   298791
5670   303150
5671   308046
5672   334443
5673   373595
5674   401469
5675   403390
5676   413534
5677   459665
5678   491373
5679   499853
5680   505865
5681   531759
5682   579800
5683   591918
5684   590633
5685   614958
5686   650158
5687   685424
5688   688488
5689   695029
5690   737877
5691   765616
5692   784800
5693   786790
5694   808660
5695   855124
5696   873970
5697   875098
5698   895326
5699   927794
5700   961834
5701   976691
5702   975501
5703  1013285
5704  1047109
5705  1066963
5706  1071152
5707  1077787
5708  1130980
5709  1154551
5710  1155431
5711  1173744
5712  1200401
5713  1241135
5714  1256600
5715  1249439
5716  1281867
5717  1317764
5718  1338549
5719  1347484
5720  1354023
5721  1397358
5722  1434287
5723  1435035
5724  1447720
5725  1466879
5726  1510811
5727  1533192
5728  1524024
5729  1553207
5730  1588586
5731  1615981
5732  1627155
5733  1624916
5734  1663353
5735  1700926
5736  1711678
5737  1711431
5738  1737313
5739  1779036
5740  1804572
5741  1800188
5742  1818819
5743  1855074
5744  1881296
5745  1899890
5746  1897110
5747  1925855
5748  1968691
5749  1978937
5750  1987487
5751  1999688
5752  2037485
5753  2074717
5754  2068060
5755  2078265
5756  2115115
5757  2145335
5758  2164741
5759  2162006
5760  2178331
5761  2225904
5762  2246239
5763  2250366
5764  2264601
5765  2292849
5766  2333504
5767  2335705
5768  2338963
5769  2368865
5770  2400290
5771  2423644
5772  2425159
5773  2441677
5774  2481550
5775  2503130
5776  2507628
5777  2520999
5778  2544525
5779  2583609
5780  2594169
5781  2597513
5782  2623983
5783  2651222
5784  2681642
5785  2684726
5786  2692628
5787  2728395
5788  2757026
5789  2763209
5790  2772597
5791  2793379
5792  2836605
5793  2852763
5794  2848847
5795  2868906
5796  2900215
5797  2930448
5798  2936529
5799  2940209
5800  2972497
5801  3002959
5802  3011794
5803  3023180
5804  3035048
5805  3075410
5806  3097615
5807  3096779
5808  3114789
5809  3139183
5810  3169278
5811  3181997
5812  3182303
5813  3210088
5814  3241554
5815  3258541
5816  3269207
5817  3278224
5818  3313967
5819  3339304
5820  3336370
5821  3352004
5822  3371254
5823  3410377
5824  3421503
5825  3421956
5826  3445904
5827  3480054
5828  3490826
5829  3498712
5830  3509510
5831  3543767
5832  3572854
5833  3574312
5834  3583151
5835  3609299
5836  3639732
5837  3658551
5838  3652330
5839  3673531
5840  3709668
5841  3725873
5842  3729297
5843  3737132
5844  3766278
5845  3802199
5846  3805091
5847  3809531
5848  3831648
5849  3860650
5850  3886612
5851  3881602
5852  3891156
5853  3925520
5854  3949140
5855  3958822
5856  3961069
5857  3983054
5858  4016458
5859  4026460
5860  4030841
5861  4045620
5862  4073258
5863  4100689
5864  4102199
5865  4109403
5866  4140168
5867  4163030
5868  4178101
5869  4174885
5870  4192785
5871  4229564
5872  4242752
5873  4241615
5874  4252979
5875  4282617
5876  4313557
5877  4313450
5878  4315642
5879  4347391
5880  4369856
5881  4387913
5882  4388658
5883  4395827
5884  4428969
5885  4449032
5886  4452315
5887  4461122
5888  4482962
5889  4507410
5890  4521669
5891  4519411
5892  4540720
5893  4565654
5894  4587039
5895  4586150
5896  4592731
5897  4621975
5898  4651663
5899  4653413
5900  4654586
5901  4671591
5902  4708755
5903  4719785
5904  4714774
5905  4733396
5906  4759401
5907  4781222
5908  4783949
5909  4782554
5910  4810146
5911  4836628
5912  4845734
5913  4847330
5914  4860123
5915  4888764
5916  4907526
5917  4903356
5918  4913520
5919  4939780
5920  4963378
5921  4969181
5922  4962575
5923  4985900
5924  5016824
5925  5025733
5926  5029536
5927  5039127
5928  5065365
5929  5086413
5930  5084239
5931  5093980
5932  5117276
5933  5133545
5934  5148936
5935  5146274
5936  5162898
5937  5187537
5938  5198633
5939  5202365
5940  5208016
5941  5229261
5942  5261529
5943  5254004
5944  5257748
5945  5274366
5946  5301069
5947  5312555
5948  5310954
5949  5321778
5950  5351143
5951  5362462
5952  5364601
5953  5367383
5954  5390829
5955  5417371
5956  5414405
5957  5415889
5958  5436184
5959  5457384
5960  5475150
5961  5468752
5962  5476974
5963  5502697
5964  5521380
5965  5523181
5966  5522997
5967  5538538
5968  5570250
5969  5570172
5970  5569515
5971  5582987
5972  5602042
5973  5624569
5974  5619964
5975  5622397
5976  5647834
5977  5664568
5978  5669658
5979  5671328
5980  5679562
5981  5707181
5982  5715628
5983  5713104
5984  5721913
5985  5738819
5986  5763788
5987  5761179
5988  5761819
5989  5784690
5990  5802879
5991  5808422
5992  5803213
5993  5809343
5994  5836576
5995  5853376
5996  5846411
5997  5853571
5998  5866451
5999  5887929
6000  5892812
6001  5890273
6002  5907396
6003  5922791
6004  5935596
6005  5931894
6006  5934585
6007  5958168
6008  5976147
6009  5974602
6010  5973531
6011  5985452
6012  6007177
6013  6018214
6014  6009233
6015  6019138
6016  6043104
6017  6050749
6018  6053625
6019  6049553
6020  6068435
6021  6089575
6022  6087651
6023  6088707
6024  6095420
6025  6119351
6026  6130097
6027  6118687
6028  6129111
6029  6144161
6030  6160779
6031  6160430
6032  6156863
6033  6166983
6034  6189160
6035  6191621
6036  6191006
6037  6194883
6038  6215149
6039  6228415
6040  6218544
6041  6223198
6042  6240532
6043  6254792
6044  6263311
6045  6254394
6046  6259532
6047  6282273
6048  6287780
6049  6283265
6050  6286938
6051  6300761
6052  6316983
6053  6312940
6054  6312917
6055  6324561
6056  6339455
6057  6349375
6058  6340363
6059  6343666
6060  6365132
6061  6369995
6062  6370384
6063  6369102
6064  6378665
6065  6398557
6066  6393937
6067  6389305
6068  6404220
6069  6413455
6070  6425882
6071  6415412
6072  6418123
6073  6435026
6074  6445472
6075  6445563
6076  6440279
6077  6452932
6078  6466555
6079  6464208
6080  6460025
6081  6470400
6082  6481193
6083  6489751
6084  6489441
6085  6478604
6086  6496629
6087  6509652
6088  6510047
6089  6502432
6090  6508948
6091  6526620
6092  6528120
6093  6518656
6094  6527523
6095  6536199
6096  6551336
6097  6544305
6098  6536849
6099  6552473
6100  6563954
6101  6559952
6102  6556137
6103  6559834
6104  6573924
6105  6579575
6106  6574206
6107  6570975
6108  6583852
6109  6593184
6110  6590929
6111  6582120
6112  6591584
6113  6601931
6114  6604850
6115  6598566
6116  6593001
6117  6607566
6118  6620099
6119  6609537
6120  6606615
6121  6615924
6122  6630857
6123  6632915
6124  6613804
6125  6620985
6126  6635974
6127  6639448
6128  6634057
6129  6627346
6130  6639032
6131  6653189
6132  6641555
6133  6635064
6134  6639157
6135  6654604
6136  6654871
6137  6640807
6138  6644608
6139  6657697
6140  6657582
6141  6654246
6142  6644154
6143  6651677
6144  6667734
6145  6661667
6146  6655804
6147  6655106
6148  6664701
6149  6670815
6150  6660811
6151  6653317
6152  6667186
6153  6673080
6154  6671264
6155  6657061
6156  6661943
6157  6672600
6158  6669651
6159  6664267
6160  6657698
6161  6665206
6162  6679888
6163  6664933
6164  6659152
6165  6662970
6166  6671792
6167  6672052
6168  6655900
6169  6656430
6170  6671474
6171  6672470
6172  6657221
6173  6653625
6174  6661952
6175  6672144
6176  6661379
6177  6650771
6178  6652480
6179  6662513
6180  6662066
6181  6648252
6182  6646834
6183  6657785
6184  6662272
6185  6645551
6186  6641231
6187  6642436
6188  6653141
6189  6645942
6190  6631838
6191  6634076
6192  6638169
6193  6643620
6194  6630385
6195  6622227
6196  6631523
6197  6633779
6198  6631595
6199  6620994
6200  6614431
6201  6622828
6202  6623698
6203  6606068
6204  6606664
6205  6611289
6206  6614483
6207  6604748
6208  6592870
6209  6596889
6210  6601628
6211  6594048
6212  6586248
6213  6580160
6214  6588681
6215  6586836
6216  6572680
6217  6566494
6218  6570883
6219  6572039
6220  6567937
6221  6552776
6222  6552965
6223  6560522
6224  6554626
6225  6544700
6226  6534665
6227  6541058
6228  6542611
6229  6525609
6230  6522364
6231  6523837
6232  6522019
6233  6515979
6234  6500438
6235  6499224
6236  6507425
6237  6501102
6238  6489434
6239  6478546
6240  6485130
6241  6482850
6242  6473258
6243  6463323
6244  6459981
6245  6464289
6246  6462878
6247  6444371
6248  6437315
6249  6443986
6250  6438155
6251  6426941
6252  6414047
6253  6415361
6254  6419720
6255  6407995
6256  6398270
6257  6389849
6258  6395440
6259  6392256
6260  6369848
6261  6362148
6262  6368659
6263  6370177
6264  6358014
6265  6342717
6266  6341504
6267  6346151
6268  6333278
6269  6319556
6270  6316508
6271  6313884
6272  6317300
6273  6295480
6274  6283515
6275  6288207
6276  6287256
6277  6273809
6278  6259754
6279  6254046
6280  6262287
6281  6250717
6282  6236294
6283  6225927
6284  6224800
6285  6228710
6286  6208560
6287  6197029
6288  6196307
6289  6196876
6290  6193011
6291  6170643
6292  6162311
6293  6163879
6294  6161006
6295  6146167
6296  6131715
6297  6123691
6298  6131995
6299  6122614
6300  6099504
6301  6097113
6302  6096374
6303  6087400
6304  6077025
6305  6058927
6306  6062957
6307  6058760
6308  6043662
6309  6027454
6310  6022968
6311  6023157
6312  6013791
6313  5992506
6314  5987976
6315  5986357
6316  5982587
6317  5963608
6318  5950602
6319  5947827
6320  5945006
6321  5932166
6322  5917088
6323  5903969
6324  5906499
6325  5900231
6326  5878682
6327  5871844
6328  5869655
6329  5863171
6330  5848760
6331  5827751
6332  5825502
6333  5826235
6334  5808972
6335  5796055
6336  5783907
6337  5781047
6338  5780537
6339  5758673
6340  5739484
6341  5736844
6342  5734531
6343  5721955
6344  5704439
6345  5696183
6346  5695915
6347  5682284
6348  5667619
6349  5653126
6350  5651773
6351  5644287
6352  5627782
6353  5609136
6354  5605028
6355  5597904
6356  5590364
6357  5567205
6358  5556379
6359  5556129
6360  5545804
6361  5533994
6362  5513704
6363  5509091
6364  5509171
6365  5489135
6366  5470840
6367  5461597
6368  5455457
6369  5447975
6370  5430851
6371  5414669
6372  5413331
6373  5404157
6374  5388142
6375  5365474
6376  5359984
6377  5361673
6378  5343479
6379  5325124
6380  5312573
6381  5307535
6382  5302682
6383  5278226
6384  5263018
6385  5257641
6386  5251069
6387  5238241
6388  5219102
6389  5203574
6390  5206175
6391  5192169
6392  5170060
6393  5155183
6394  5152096
6395  5142878
6396  5123126
6397  5104416
6398  5100621
6399  5091336
6400  5075171
6401  5056126
6402  5043910
6403  5041369
6404  5029206
6405  5006800
6406  4995570
6407  4984357
6408  4978122
6409  4961298
6410  4939074
6411  4930726
6412  4928370
6413  4908870
6414  4892026
6415  4876026
6416  4870556
6417  4859836
6418  4840802
6419  4825220
6420  4811133
6421  4806964
6422  4794281
6423  4769732
6424  4761694
6425  4749632
6426  4740514
6427  4717254
6428  4700196
6429  4692267
6430  4688949
6431  4664429
6432  4649416
6433  4634329
6434  4632027
6435  4618541
6436  4589547
6437  4575553
6438  4568212
6439  4558461
6440  4539099
6441  4513216
6442  4508822
6443  4504838
6444  4487890
6445  4463187
6446  4450589
6447  4443291
6448  4429417
6449  4407997
6450  4390436
6451  4381506
6452  4373019
6453  4354559
6454  4331609
6455  4317963
6456  4317430
6457  4296157
6458  4274330
6459  4259029
6460  4248227
6461  4243789
6462  4218330
6463  4200361
6464  4192377
6465  4178799
6466  4160798
6467  4138831
6468  4126065
6469  4120397
6470  4105363
6471  4084384
6472  4063093
6473  4050486
6474  4048795
6475  4022841
6476  4001020
6477  3991250
6478  3982467
6479  3971682
6480  3944398
6481  3922117
6482  3916914
6483  3909482
6484  3886665
6485  3864196
6486  3849480
6487  3848661
6488  3826668
6489  3798415
6490  3786970
6491  3776069
6492  3765633
6493  3744136
6494  3721802
6495  3711089
6496  3702684
6497  3684836
6498  3659734
6499  3643686
6500  3638651
6501  3622971
6502  3598037
6503  3580071
6504  3566990
6505  3556778
6506  3535797
6507  3511552
6508  3504658
6509  3492510
6510  3472093
6511  3452676
6512  3433470
6513  3426875
6514  3408716
6515  3386155
6516  3369296
6517  3352171
6518  3344953
6519  3324906
6520  3296547
6521  3286364
6522  3275984
6523  3255237
6524  3237172
6525  3218486
6526  3208382
6527  3194131
6528  3173107
6529  3155302
6530  3136937
6531  3125959
6532  3111283
6533  3080721
6534  3070963
6535  3059923
6536  3046343
6537  3020799
6538  2999836
6539  2990110
6540  2975687
6541  2953634
6542  2934271
6543  2915831
6544  2908590
6545  2891468
6546  2865161
6547  2848052
6548  2834146
6549  2819901
6550  2800816
6551  2778925
6552  2766726
6553  2754773
6554  2732397
6555  2711190
6556  2691285
6557  2682830
6558  2669975
6559  2643098
6560  2626331
6561  2612405
6562  2597159
6563  2577930
6564  2549161
6565  2534639
6566  2530221
6567  2508274
6568  2489615
6569  2465428
6570  2452033
6571  2444354
6572  2414967
6573  2392409
6574  2385425
6575  2367154
6576  2348753
6577  2324313
6578  2308937
6579  2297551
6580  2280531
6581  2254440
6582  2238613
6583  2222748
6584  2212733
6585  2187037
6586  2165023
6587  2149852
6588  2139910
6589  2120271
6590  2096642
6591  2077118
6592  2071283
6593  2049838
6594  2023632
6595  2007224
6596  1992672
6597  1979814
6598  1959113
6599  1931473
6600  1917976
6601  1905258
6602  1888945
6603  1863198
6604  1840628
6605  1835140
6606  1821277
6607  1796533
6608  1773479
6609  1754778
6610  1747613
6611  1726933
6612  1700224
6613  1680800
6614  1671552
6615  1650907
6616  1634260
6617  1603566
6618  1594080
6619  1587420
6620  1561827
6621  1538671
6622  1519514
6623  1508486
6624  1493509
6625  1462706
6626  1446247
6627  1431584
6628  1420305
6629  1397061
6630  1372190
6631  1354341
6632  1347679
6633  1330331
6634  1304338
6635  1281991
6636  1269743
6637  1257666
6638  1231907
6639  1206723
6640  1196324
6641  1182280
6642  1159659
6643  1135417
6644  1120306
6645  1109821
6646  1091040
6647  1064294
6648  1044543
6649  1035346
6650  1020172
6651   993671
6652   974164
6653   957768
6654   947684
6655   925091
6656   901064
6657   880110
6658   871078
6659   855131
6660   827762
6661   803938
6662   795101
6663   781556
6664   758844
6665   734959
6666   721344
6667   703882
6668   691682
6669   660737
6670   644146
6671   631855
6672   616904
6673   594664
6674   569285
6675   556136
6676   545375
6677   521310
6678   501340
6679   480002
6680   467900
6681   450810
6682   428121
6683   406256
6684   393428
6685   373701
6686   361507
6687   331303
6688   315770
6689   306921
6690   290058
6691   261879
6692   238883
6693   228145
6694   217133
6695   192100
6696   168529
6697   154000
6698   142042
6699   120645
6700    95750
6701    74711
6702    70782
6703    53204
6704    24809
6705     1711
6706    -7709
6707   -24177
6708   -38563
6709   -69894
6710   -86195
6711   -96388
6712  -113190
6713  -139448
6714  -159014
6715  -166625
6716  -182675
6717  -214568
6718  -231739
6719  -246544
6720  -260805
6721  -276600
6722  -303889
6723  -319586
6724  -329270
6725  -348834
6726  -371061
6727  -397391
6728  -405112
6729  -424287
6730  -441857
6731  -465719
6732  -481542
6733  -494446
6734  -507366
6735  -538721
6736  -554514
6737  -567058
6738  -582553
6739  -603649
6740  -629106
6741  -641547
6742  -651057
6743  -673429
6744  -696224
6745  -717794
6746  -727473
6747  -743176
6748  -769708
6749  -790906
6750  -800626
6751  -817926
6752  -831625
6753  -860458
6754  -875503
6755  -881201
6756  -902386
6757  -928062
6758  -948482
6759  -962694
6760  -970361
6761  -995786
6762 -1018115
6763 -1036267
6764 -1043596
6765 -1062944
6766 -1087759
6767 -1108523
6768 -1112854
6769 -1127452
6770 -1152315
6771 -1176798
6772 -1190303
6773 -1197106
6774 -1222448
6775 -1247428
6776 -1260827
6777 -1274948
6778 -1288502
6779 -1312287
6780 -1330654
6781 -1343456
6782 -1353252
6783 -1375107
6784 -1403578
6785 -1415259
6786 -1421683
6787 -1445040
6788 -1469627
6789 -1484746
6790 -1498430
6791 -1513462
6792 -1534232
6793 -1558842
6794 -1568499
6795 -1579650
6796 -1599524
6797 -1628936
6798 -1638147
6799 -1643867
6800 -1667940
6801 -1688341
6802 -1708287
6803 -1721505
6804 -1730408
6805 -1755018
6806 -1776249
6807 -1787800
6808 -1800212
6809 -1817029
6810 -1837973
6811 -1859367
6812 -1866969
6813 -1882867
6814 -1907764
6815 -1928668
6816 -1934827
6817 -1946818
6818 -1968693
6819 -1994570
6820 -2004978
6821 -2016531
6822 -2030676
6823 -2054362
6824 -2076878
6825 -2083941
6826 -2090886
6827 -2120293
6828 -2138907
6829 -2154044
6830 -2161516
6831 -2181544
6832 -2205843
6833 -2220063
6834 -2229329
6835 -2244071
6836 -2261735
6837 -2287881
6838 -2294625
6839 -2306383
6840 -2324180
6841 -2347113
6842 -2362494
6843 -2373246
6844 -2385903
6845 -2411047
6846 -2427541
6847 -2438971
6848 -2450584
6849 -2474254
6850 -2491262
6851 -2502299
6852 -2513534
6853 -2530871
6854 -2553049
6855 -2571875
6856 -2578869
6857 -2589604
6858 -2614152
6859 -2630354
6860 -2641004
6861 -2655004
6862 -2671587
6863 -2691300
6864 -2703052
6865 -2713816
6866 -2732726
6867 -2752036
6868 -2767562
6869 -2779271
6870 -2786241
6871 -2809463
6872 -2829719
6873 -2839147
6874 -2852262
6875 -2864703
6876 -2883801
6877 -2903930
6878 -2906155
6879 -2924127
6880 -2946637
6881 -2962087
6882 -2974562
6883 -2980784
6884 -3004009
6885 -3023107
6886 -3033615
6887 -3041936
6888 -3053099
6889 -3078738
6890 -3097259
6891 -3101576
6892 -3111876
6893 -3133536
6894 -3154528
6895 -3168559
6896 -3171105
6897 -3191169
6898 -3213309
6899 -3222758
6900 -3230619
6901 -3245424
6902 -3263247
6903 -3286427
6904 -3286228
6905 -3301346
6906 -3314637
6907 -3337687
6908 -3345693
6909 -3357032
6910 -3367467
6911 -3394060
6912 -3406568
6913 -3414506
6914 -3418579
6915 -3442002
6916 -3464739
6917 -3472823
6918 -3479056
6919 -3497948
6920 -3518570
6921 -3531882
6922 -3533645
6923 -3549699
6924 -3567471
6925 -3582210
6926 -3593960
6927 -3598583
6928 -3614561
6929 -3635830
6930 -3643167
6931 -3655624
6932 -3665981
6933 -3684800
6934 -3701348
6935 -3707558
6936 -3714553
6937 -3735578
6938 -3751691
6939 -3762109
6940 -3769099
6941 -3781937
6942 -3804784
6943 -3814038
6944 -3819103
6945 -3833231
6946 -3849106
6947 -3868840
6948 -3872246
6949 -3880595
6950 -3898234
6951 -3918742
6952 -3928925
6953 -3933375
6954 -3940299
6955 -3965400
6956 -3976651
6957 -3983525
6958 -3993049
6959 -4007107
6960 -4027575
6961 -4029336
6962 -4033889
6963 -4054823
6964 -4069056
6965 -4079411
6966 -4087867
6967 -4098190
6968 -4117379
6969 -4132007
6970 -4137032
6971 -4144096
6972 -4160324
6973 -4177737
6974 -4185063
6975 -4187460
6976 -4203259
6977 -4221941
6978 -4231609
6979 -4241679
6980 -4239107
6981 -4259992
6982 -4276518
6983 -4285278
6984 -4289068
6985 -4305490
6986 -4320051
6987 -4329803
6988 -4331409
6989 -4346742
6990 -4363563
6991 -4372832
6992 -4382098
6993 -4385977
6994 -4404206
6995 -4422968
6996 -4422324
6997 -4426957
6998 -4439975
6999 -4460397
7000 -4472024
7001 -4474492
7002 -4483598
7003 -4494070
7004 -4507473
7005 -4519448
7006 -4515518
7007 -4535191
7008 -4551718
7009 -4560564
7010 -4560992
7011 -4571584
7012 -4585647
7013 -4602332
7014 -4603520
7015 -4613565
7016 -4625232
7017 -4640743
7018 -4644434
7019 -4646971
7020 -4660449
7021 -4675098
7022 -4680798
7023 -4690070
7024 -4692996
7025 -4706498
7026 -4721998
7027 -4726309
7028 -4731166
7029 -4745291
7030 -4755418
7031 -4767481
7032 -4767108
7033 -4778108
7034 -4792738
7035 -4803591
7036 -4805473
7037 -4807399
7038 -4817654
7039 -4838059
7040 -4839743
7041 -4845536
7042 -4856496
7043 -4872023
7044 -4879343
7045 -4879514
7046 -4884229
7047 -4900487
7048 -4913171
7049 -4918252
7050 -4918383
7051 -4926965
7052 -4944344
7053 -4953371
7054 -4952289
7055 -4962107
7056 -4972545
7057 -4987985
7058 -4993033
7059 -4987462
7060 -5000500
7061 -5015245
7062 -5019012
7063 -5021498
7064 -5027420
7065 -5044282
7066 -5049524
7067 -5050829
7068 -5053400
7069 -5063842
7070 -5081675
7071 -5086292
7072 -5079817
7073 -5096293
7074 -5106907
7075 -5112532
7076 -5113543
7077 -5119275
7078 -5132121
7079 -5141999
7080 -5140133
7081 -5142572
7082 -5156897
7083 -5170365
7084 -5171384
7085 -5169380
7086 -5181664
7087 -5192606
7088 -5196504
7089 -5199529
7090 -5201486
7091 -5218142
7092 -5223317
7093 -5227215
7094 -5229389
7095 -5236795
7096 -5246726
7097 -5252493
7098 -5252585
7099 -5261832
7100 -5270026
7101 -5276797
7102 -5280293
7103 -5277749
7104 -5285266
7105 -5301588
7106 -5297153
7107 -5301217
7108 -5308183
7109 -5321004
7110 -5323879
7111 -5322831
7112 -5326562
7113 -5341284
7114 -5345266
7115 -5346437
7116 -5343253
7117 -5354500
7118 -5366843
7119 -5365822
7120 -5365963
7121 -5373300
7122 -5375552
7123 -5388999
7124 -5386789
7125 -5388823
7126 -5393699
7127 -5402716
7128 -5408916
7129 -5407564
7130 -5412245
7131 -5427382
7132 -5422393
7133 -5425488
7134 -5425620
7135 -5435275
7136 -5441886
7137 -5443529
7138 -5441056
7139 -5446507
7140 -5456641
7141 -5462712
7142 -5455430
7143 -5456790
7144 -5471652
7145 -5475072
7146 -5474085
7147 -5473456
7148 -5477519
7149 -5489668
7150 -5487332
7151 -5484329
7152 -5489164
7153 -5501206
7154 -5507266
7155 -5500955
7156 -5501454
7157 -5509189
7158 -5517373
7159 -5516559
7160 -5510683
7161 -5519084
7162 -5528752
7163 -5529334
7164 -5522389
7165 -5528205
7166 -5534397
7167 -5539911
7168 -5537511
7169 -5532806
7170 -5541327
7171 -5547254
7172 -5543179
7173 -5545303
7174 -5543855
7175 -5557792
7176 -5555875
7177 -5554422
7178 -5551856
7179 -5558003
7180 -5565225
7181 -5563464
7182 -5554943
7183 -5566761
7184 -5572677
7185 -5570294
7186 -5567659
7187 -5566296
7188 -5573342
7189 -5584801
7190 -5570555
7191 -5569983
7192 -5574593
7193 -5584939
7194 -5583840
7195 -5573080
7196 -5578562
7197 -5586548
7198 -5585188
7199 -5581459
7200 -5576807
7201 -5584691
7202 -5591288
7203 -5588892
7204 -5581758
7205 -5584640
7206 -5591526
7207 -5592854
7208 -5584027
7209 -5585082
7210 -5590966
7211 -5594497
7212 -5589064
7213 -5587027
7214 -5587034
7215 -5596911
7216 -5588775
7217 -5585612
7218 -5583777
7219 -5593308
7220 -5594068
7221 -5588813
7222 -5585945
7223 -5595155
7224 -5590992
7225 -5592476
7226 -5581608
7227 -5584781
7228 -5590090
7229 -5589113
7230 -5578544
7231 -5580193
7232 -5584803
7233 -5587853
7234 -5577402
7235 -5576445
7236 -5579749
7237 -5578790
7238 -5580027
7239 -5572678
7240 -5569720
7241 -5577449
7242 -5572785
7243 -5569799
7244 -5560208
7245 -5564323
7246 -5570097
7247 -5566565
7248 -5556655
7249 -5562154
7250 -5557178
7251 -5562602
7252 -5554046
7253 -5550119
7254 -5554346
7255 -5554061
7256 -5546409
7257 -5544366
7258 -5539220
7259 -5548422
7260 -5538178
7261 -5534242
7262 -5531687
7263 -5536540
7264 -5529405
7265 -5525071
7266 -5522172
7267 -5528060
7268 -5521241
7269 -5519256
7270 -5511614
7271 -5513568
7272 -5514669
7273 -5508019
7274 -5497872
7275 -5498006
7276 -5499609
7277 -5502766
7278 -5486527
7279 -5480577
7280 -5481012
7281 -5486718
7282 -5476176
7283 -5469726
7284 -5468317
7285 -5470359
7286 -5472224
7287 -5460505
7288 -5449052
7289 -5453441
7290 -5453272
7291 -5447324
7292 -5434237
7293 -5440271
7294 -5443193
7295 -5435930
7296 -5422704
7297 -5415891
7298 -5421394
7299 -5422444
7300 -5406996
7301 -5402118
7302 -5402344
7303 -5405076
7304 -5397806
7305 -5386568
7306 -5381488
7307 -5386859
7308 -5378997
7309 -5371656
7310 -5362355
7311 -5365664
7312 -5364513
7313 -5356479
7314 -5341879
7315 -5343354
7316 -5340361
7317 -5340046
7318 -5325327
7319 -5320893
7320 -5324158
7321 -5319263
7322 -5309701
7323 -5300532
7324 -5297934
7325 -5305560
7326 -5287156
7327 -5281885
7328 -5275719
7329 -5276980
7330 -5270659
7331 -5263425
7332 -5250722
7333 -5259499
7334 -5250591
7335 -5239616
7336 -5228803
7337 -5227519
7338 -5227598
7339 -5221569
7340 -5205594
7341 -5203606
7342 -5199462
7343 -5199116
7344 -5187647
7345 -5177040
7346 -5174830
7347 -5173146
7348 -5162333
7349 -5155073
7350 -5140681
7351 -5150792
7352 -5139492
7353 -5127763
7354 -5119385
7355 -5118092
7356 -5115162
7357 -5101424
7358 -5091693
7359 -5093807
7360 -5088678
7361 -5081423
7362 -5066801
7363 -5057650
7364 -5056808
7365 -5055324
7366 -5041138
7367 -5029002
7368 -5025423
7369 -5025036
7370 -5017506
7371 -5003159
7372 -4993626
7373 -4994036
7374 -4988569
7375 -4979343
7376 -4965175
7377 -4968013
7378 -4959467
7379 -4945671
7380 -4937571
7381 -4930171
7382 -4926760
7383 -4923690
7384 -4901039
7385 -4899028
7386 -4895087
7387 -4890126
7388 -4875924
7389 -4867427
7390 -4861246
7391 -4858130
7392 -4846618
7393 -4836392
7394 -4829710
7395 -4826369
7396 -4816891
7397 -4804439
7398 -4792575
7399 -4791189
7400 -4781768
7401 -4774950
7402 -4754755
7403 -4753642
7404 -4752426
7405 -4737629
7406 -4725129
7407 -4716734
7408 -4712613
7409 -4710314
7410 -4690930
7411 -4683114
7412 -4674212
7413 -4671993
7414 -4662845
7415 -4647482
7416 -4633088
7417 -4635782
7418 -4620497
7419 -4615560
7420 -4599940
7421 -4596353
7422 -4590083
7423 -4577318
7424 -4561877
7425 -4559997
7426 -4552103
7427 -4544358
7428 -4527544
7429 -4516978
7430 -4515609
7431 -4502531
7432 -4485946
7433 -4478139
7434 -4471522
7435 -4470941
7436 -4454463
7437 -4438189
7438 -4429614
7439 -4424137
7440 -4416486
7441 -4406110
7442 -4388836
7443 -4391276
7444 -4373600
7445 -4363801
7446 -4348676
7447 -4341349
7448 -4338352
7449 -4326750
7450 -4309395
7451 -4296943
7452 -4288929
7453 -4287954
7454 -4268650
7455 -4260474
7456 -4251741
7457 -4242692
7458 -4232090
7459 -4218638
7460 -4201252
7461 -4203283
7462 -4192770
7463 -4175606
7464 -4159335
7465 -4155538
7466 -4149335
7467 -4135671
7468 -4113317
7469 -4112286
7470 -4103443
7471 -4093870
7472 -4079031
7473 -4065110
7474 -4058004
7475 -4052722
7476 -4033999
7477 -4018806
7478 -4010465
7479 -4009401
7480 -3993916
7481 -3976895
7482 -3963219
7483 -3964553
7484 -3948871
7485 -3935608
7486 -3916360
7487 -3911632
7488 -3906486
7489 -3893964
7490 -3873962
7491 -3865537
7492 -3855737
7493 -3848623
7494 -3828817
7495 -3815558
7496 -3809497
7497 -3800665
7498 -3784556
7499 -3770519
7500 -3759715
7501 -3754962
7502 -3736975
7503 -3726713
7504 -3712558
7505 -3707490
7506 -3693688
7507 -3675000
7508 -3660375
7509 -3658359
7510 -3643458
7511 -3633687
7512 -3614960
7513 -3604105
7514 -3594595
7515 -3585668
7516 -3570661
7517 -3553970
7518 -3543478
7519 -3538043
7520 -3513299
7521 -3506642
7522 -3492924
7523 -3488230
7524 -3473319
7525 -3456495
7526 -3437614
7527 -3441975
7528 -3419516
7529 -3406892
7530 -3391060
7531 -3383573
7532 -3377292
7533 -3359625
7534 -3340158
7535 -3334230
7536 -3321542
7537 -3311716
7538 -3288032
7539 -3275417
7540 -3269352
7541 -3258964
7542 -3238869
7543 -3225877
7544 -3217085
7545 -3212054
7546 -3190402
7547 -3174555
7548 -3156587
7549 -3155796
7550 -3140856
7551 -3121157
7552 -3106749
7553 -3103382
7554 -3089237
7555 -3072714
7556 -3053346
7557 -3042833
7558 -3036190
7559 -3029684
7560 -3002136
7561 -2993053
7562 -2980878
7563 -2972242
7564 -2952498
7565 -2934231
7566 -2926363
7567 -2918032
7568 -2896411
7569 -2885964
7570 -2869298
7571 -2863720
7572 -2846299
7573 -2828023
7574 -2810934
7575 -2807891
7576 -2792982
7577 -2776062
7578 -2756751
7579 -2749025
7580 -2739004
7581 -2724649
7582 -2705939
7583 -2691323
7584 -2683678
7585 -2674537
7586 -2651783
7587 -2636937
7588 -2622693
7589 -2614959
7590 -2599708
7591 -2577807
7592 -2566100
7593 -2560769
7594 -2543809
7595 -2527870
7596 -2507483
7597 -2504742
7598 -2493245
7599 -2475407
7600 -2451975
7601 -2443211
7602 -2431140
7603 -2420941
7604 -2393725
7605 -2385056
7606 -2377772
7607 -2364886
7608 -2339661
7609 -2327194
7610 -2314785
7611 -2309539
7612 -2285468
7613 -2272928
7614 -2255845
7615 -2248323
7616 -2235233
7617 -2214042
7618 -2191566
7619 -2193706
7620 -2178746
7621 -2161855
7622 -2139539
7623 -2127908
7624 -2117994
7625 -2105342
7626 -2080855
7627 -2074104
7628 -2054226
7629 -2054654
7630 -2024720
7631 -2013136
7632 -2000445
7633 -1990685
7634 -1968901
7635 -1956863
7636 -1935825
7637 -1934701
7638 -1913340
7639 -1894836
7640 -1877713
7641 -1872175
7642 -1859146
7643 -1837507
7644 -1815481
7645 -1811051
7646 -1796342
7647 -1784083
7648 -1759935
7649 -1747974
7650 -1736821
7651 -1728682
7652 -1704951
7653 -1691459
7654 -1673677
7655 -1672647
7656 -1649693
7657 -1629913
7658 -1614089
7659 -1606365
7660 -1589784
7661 -1572528
7662 -1553946
7663 -1546206
7664 -1534141
7665 -1518627
7666 -1495968
7667 -1483228
7668 -1470176
7669 -1461125
7670 -1435970
7671 -1425186
7672 -1407774
7673 -1400129
7674 -1379465
7675 -1362071
7676 -1350125
7677 -1340489
7678 -1315402
7679 -1306342
7680 -1289577
7681 -1283213
7682 -1264477
7683 -1242774
7684 -1221502
7685 -1219125
7686 -1202315
7687 -1188060
7688 -1164971
7689 -1153472
7690 -1146987
7691 -1129688
7692 -1105236
7693 -1094691
7694 -1082114
7695 -1072155
7696 -1044848
7697 -1034401
7698 -1019669
7699 -1012709
7700  -990474
7701  -975428
7702  -952678
7703  -949135
7704  -931638
7705  -916349
7706  -894763
7707  -885352
7708  -870635
7709  -857330
7710  -830826
7711  -824773
7712  -809422
7713  -803083
7714  -771922
7715  -763153
7716  -750984
7717  -735901
7718  -715695
7719  -699769
7720  -684954
7721  -680267
7722  -658163
7723  -641406
7724  -623399
7725  -618168
7726  -600110
7727  -582471
7728  -557596
7729  -555975
7730  -542323
7731  -521684
7732  -504466
7733  -494784
7734  -480016
7735  -463322
7736  -443440
7737  -430816
7738  -415030
7739  -407914
7740  -382288
7741  -370142
7742  -357350
7743  -347028
7744  -325472
7745  -312172
7746  -288355
7747  -286628
7748  -263989
7749  -251749
7750  -231036
7751  -223181
7752  -207324
7753  -193843
7754  -166686
7755  -162828
7756  -148263
7757  -133966
7758  -111293
7759   -95622
7760   -86283
7761   -80241
7762   -52466
7763   -37351
7764   -23323
7765   -17074
7766     4936
7767    24663
7768    37653
7769    40936
7770    64754
7771    78642
7772   106012
7773   105896
7774   119648
7775   138405
7776   160540
7777   168688
7778   182132
7779   193726
7780   222813
7781   229061
7782   245676
7783   254694
7784   277317
7785   290845
7786   307133
7787   309843
7788   332747
7789   344990
7790   373143
7791   371143
7792   393811
7793   408054
7794   425821
7795   433676
7796   450780
7797   461632
7798   487597
7799   492423
7800   509659
7801   520590
7802   545945
7803   553153
7804   571261
7805   573276
7806   602747
7807   618103
7808   629530
7809   635993
7810   658904
7811   672109
7812   691823
7813   694287
7814   717898
7815   730171
7816   749657
7817   756535
7818   773477
7819   788332
7820   811676
7821   815992
7822   830405
7823   841082
7824   864392
7825   877745
7826   887648
7827   898047
7828   923734
7829   931680
7830   951104
7831   955417
7832   977535
7833   991585
7834  1012969
7835  1014771
7836  1033727
7837  1049313
7838  1071935
7839  1072607
7840  1089732
7841  1101656
7842  1125174
7843  1132384
7844  1146274
7845  1158419
7846  1183353
7847  1188153
7848  1203725
7849  1211995
7850  1237162
7851  1250352
7852  1263239
7853  1273369
7854  1290276
7855  1305595
7856  1323325
7857  1324478
7858  1342872
7859  1359536
7860  1378691
7861  1385950
7862  1399743
7863  1411797
7864  1440404
7865  1437036
7866  1452576
7867  1465662
7868  1491035
7869  1497174
7870  1509391
7871  1517905
7872  1545923
7873  1553998
7874  1570608
7875  1576103
7876  1595155
7877  1608959
7878  1627521
7879  1624198
7880  1651707
7881  1661427
7882  1685636
7883  1685045
7884  1703907
7885  1715973
7886  1734776
7887  1743012
7888  1757066
7889  1760218
7890  1792986
7891  1797709
7892  1812550
7893  1816405
7894  1837270
7895  1853087
7896  1864997
7897  1871195
7898  1894809
7899  1899527
7900  1922024
7901  1924188
7902  1940870
7903  1955207
7904  1974800
7905  1972987
7906  1991731
7907  2002541
7908  2030605
7909  2031914
7910  2049241
7911  2056725
7912  2080276
7913  2084812
7914  2099730
7915  2101747
7916  2129363
7917  2138237
7918  2153236
7919  2153942
7920  2178234
7921  2188957
7922  2208749
7923  2204511
7924  2225060
7925  2237505
7926  2260800
7927  2258725
7928  2273863
7929  2283424
7930  2310163
7931  2311438
7932  2327974
7933  2333184
7934  2358746
7935  2362044
7936  2377858
7937  2380897
7938  2408407
7939  2413258
7940  2431991
7941  2430016
7942  2452262
7943  2463589
7944  2479781
7945  2479267
7946  2497251
7947  2510230
7948  2530066
7949  2528726
7950  2547976
7951  2554114
7952  2579087
7953  2581698
7954  2592148
7955  2599061
7956  2624467
7957  2632823
7958  2643509
7959  2644552
7960  2670710
7961  2678908
7962  2689958
7963  2695913
7964  2712646
7965  2722967
7966  2737865
7967  2738688
7968  2757878
7969  2768716
7970  2787319
7971  2789055
7972  2803273
7973  2809695
7974  2839091
7975  2833054
7976  2849886
7977  2856446
7978  2877040
7979  2880633
7980  2896761
7981  2895344
7982  2923135
7983  2924493
7984  2943544
7985  2941414
7986  2966021
7987  2973272
7988  2987249
7989  2982119
7990  3004542
7991  3009975
7992  3033112
7993  3027369
7994  3043702
7995  3052334
7996  3077546
7997  3076865
7998  3089929
7999  3093458
8000  3118639
8001  3119830
8002  3135607
8003  3134404
8004  3162639
8005  3165093
8006  3178997
8007  3173660
8008  3203024
8009  3202375
8010  3222608
8011  3214741
8012  3238655
8013  3242337
8014  3264717
8015  3257541
8016  3280322
8017  3280847
8018  3307581
8019  3301505
8020  3315949
8021  3320539
8022  3347564
8023  3341554
8024  3360039
8025  3353189
8026  3382435
8027  3380351
8028  3397467
8029  3395931
8030  3420495
8031  3424046
8032  3447850
8033  3434424
8034  3457151
8035  3457296
8036  3480601
8037  3473122
8038  3493909
8039  3493564
8040  3521326
8041  3510081
8042  3530593
8043  3525728
8044  3558051
8045  3547253
8046  3569790
8047  3563831
8048  3590560
8049  3587658
8050  3608764
8051  3594832
8052  3624942
8053  3623013
8054  3645753
8055  3633886
8056  3660492
8057  3655628
8058  3684322
8059  3670107
8060  3691851
8061  3686507
8062  3717215
8063  3708749
8064  3727516
8065  3716061
8066  3750096
8067  3738429
8068  3764045
8069  3751918
8070  3782276
8071  3774929
8072  3796882
8073  3782863
8074  3812419
8075  3803801
8076  3836231
8077  3813420
8078  3843976
8079  3834566
8080  3866929
8081  3846651
8082  3873707
8083  3861028
8084  3902579
8085  3879692
8086  3907824
8087  3893048
8088  3925968
8089  3910336
8090  3939140
8091  3917336
8092  3963788
8093  3941060
8094  3972329
8095  3946857
8096  3988310
8097  3966872
8098  4008526
8099  3974706
8100  4017145
8101  3990711
8102  4039389
8103  3998849
8104  4047348
8105  4016022
8106  4074995
8107  4027533
8108  4083785
8109  4030808
8110  4113052
8111  4047526
8112  4120928
8113  4047958
8114  4150686
8115  4053677
8116  4178082
8117  4032847
8118  4227883
8119  3997229
8120  4371578
8121  3573042
$$ Imaginary data points
##PAGE= N=2
##DATA TABLE= (X++(I..I)), XYDATA
0 -6479212
1 -12483726
2 -10092841
3 -9160743
4 -8999981
5 -10393055
6 -10187897
7 -8468544
8 -8817802
9 -10022544
10 -10515825
11 -10319444
12 -9061093
13 -10132167
14 -11206555
15 -10531567
16 -10190783
17 -10190424
18 -11167376
19 -11631294
20 -9876301
21 -9821993
22 -10762920
23 -11346126
24 -11370211
25 -10442548
26 -11262049
27 -12441350
28 -11537731
29 -11092650
30 -10891785
31 -11617382
32 -12385661
33 -11239661
34 -11168571
35 -12154163
36 -12572076
37 -12654223
38 -11445279
39 -11711408
40 -12995595
41 -12472361
42 -12101215
43 -12040615
44 -12647894
45 -13538971
46 -12326676
47 -11932922
48 -12952380
49 -13394908
50 -13576228
51 -12489145
52 -12553687
53 -14074109
54 -13756730
55 -13020376
56 -12669098
57 -13194860
58 -14655058
59 -13697335
60 -12718257
61 -13451047
62 -14255575
63 -14766476
64 -13732694
65 -13069161
66 -14607464
67 -14642711
68 -14407109
69 -14006943
70 -14022021
71 -15164259
72 -14602424
73 -13810767
74 -14549267
75 -14990157
76 -15427642
77 -14641229
78 -13911925
79 -15427713
80 -15872373
81 -15244868
82 -14619929
83 -14559812
84 -16192550
85 -16043918
86 -14608913
87 -14933940
88 -15505319
89 -16196856
90 -15666694
91 -14694152
92 -16001018
93 -16699321
94 -16156502
95 -15600082
96 -15187259
97 -16593929
98 -16949770
99 -15681462
100 -15712745
101 -16079953
102 -16832370
103 -16759707
104 -15624924
105 -16624963
106 -17551805
107 -17106324
108 -16541055
109 -15990852
110 -17194849
111 -17683687
112 -16138612
113 -15982736
114 -16724872
115 -17891118
116 -18083941
117 -16480197
118 -16811372
119 -17970309
120 -17871176
121 -17363042
122 -16370130
123 -17273937
124 -18512666
125 -17563285
126 -17125050
127 -17377041
128 -18139856
129 -18648559
130 -17325013
131 -17467248
132 -18646713
133 -18573267
134 -18106453
135 -17092883
136 -17645977
137 -19055299
138 -18323833
139 -17805534
140 -18097307
141 -18966090
142 -19751715
143 -18229529
144 -17608389
145 -18803400
146 -19212773
147 -19094000
148 -18009972
149 -18153208
150 -19731029
151 -19210744
152 -18362882
153 -18397300
154 -19144916
155 -20327547
156 -19186887
157 -18238856
158 -19239235
159 -19739152
160 -19827212
161 -18806136
162 -18416300
163 -20027319
164 -20103968
165 -19347481
166 -19064801
167 -19382820
168 -20718600
169 -20030254
170 -18766021
171 -19558851
172 -20246492
173 -20541347
174 -19579921
175 -18755552
176 -20246773
177 -20712993
178 -20049391
179 -19705677
180 -19644087
181 -20907143
182 -20780341
183 -19582697
184 -19989100
185 -20369985
186 -20714213
187 -20290185
188 -19416150
189 -20681321
190 -21333980
191 -20609049
192 -20116808
193 -19904412
194 -21178830
195 -21358572
196 -19957957
197 -20270834
198 -20974443
199 -21465798
200 -21123378
201 -19902691
202 -20752911
203 -21657405
204 -21118398
205 -20662706
206 -20252803
207 -21385665
208 -22057829
209 -20737498
210 -20597103
211 -21142319
212 -21741398
213 -21780554
214 -20476623
215 -20914781
216 -21898768
217 -21524194
218 -21187023
219 -20715959
220 -21545296
221 -22437339
222 -21306875
223 -21070056
224 -21573305
225 -21999279
226 -22098633
227 -20759278
228 -20969059
229 -22286147
230 -22121030
231 -21672023
232 -21029938
233 -21744387
234 -22978154
235 -21841449
236 -21126702
237 -21617951
238 -22244739
239 -22689077
240 -21355989
241 -21067779
242 -22377788
243 -22487203
244 -22189235
245 -21469431
246 -21765223
247 -23181584
248 -22445152
249 -21514405
250 -21712423
251 -22238531
252 -23019659
253 -21934037
254 -21211434
255 -22478272
256 -22888372
257 -22663254
258 -21794196
259 -21629559
260 -23131008
261 -22859843
262 -21935814
263 -22076295
264 -22443753
265 -23241244
266 -22388558
267 -21393386
268 -22495467
269 -23076809
270 -22986913
271 -22241480
272 -21780848
273 -23242741
274 -23319266
275 -22174054
276 -21976106
277 -22296025
278 -23436952
279 -23050161
280 -21744213
281 -22519632
282 -23252956
283 -23236499
284 -22497747
285 -21722241
286 -23096012
287 -23685695
288 -22636670
289 -22179185
290 -22186939
291 -23354923
292 -23481186
293 -22045484
294 -22377363
295 -23218874
296 -23537592
297 -23077459
298 -21944122
299 -22846196
300 -23673247
301 -22837788
302 -22413993
303 -22335143
304 -23378721
305 -23820791
306 -22387965
307 -22398321
308 -23173304
309 -23502910
310 -23235235
311 -22008518
312 -22655314
313 -23865660
314 -23291448
315 -22715133
316 -22317567
317 -23141641
318 -23947070
319 -22603706
320 -22262750
321 -23056711
322 -23559550
323 -23580202
324 -22275639
325 -22477035
326 -23789617
327 -23462015
328 -22904092
329 -22355835
330 -22878484
331 -24006945
332 -22976387
333 -22283086
334 -22825966
335 -23362642
336 -23809068
337 -22707206
338 -22427719
339 -23624744
340 -23458024
341 -22967352
342 -22451959
343 -22693749
344 -23870373
345 -23131000
346 -22355283
347 -22840046
348 -23295510
349 -23811722
350 -22852222
351 -22262020
352 -23462512
353 -23536671
354 -22994367
355 -22403069
356 -22449831
357 -23785606
358 -23384486
359 -22415153
360 -22768542
361 -23204365
362 -23773029
363 -22942131
364 -21992521
365 -23106436
366 -23588351
367 -23216721
368 -22531995
369 -22205415
370 -23550412
371 -23577946
372 -22467606
373 -22522021
374 -22856689
375 -23617473
376 -23195516
377 -22064937
378 -22883774
379 -23458535
380 -23139721
381 -22543199
382 -22009939
383 -23206365
384 -23545256
385 -22443821
386 -22393208
387 -22736611
388 -23524826
389 -23283597
390 -21871999
391 -22439926
392 -23281396
393 -23108266
394 -22548911
395 -21824589
396 -22910256
397 -23602305
398 -22483790
399 -22153289
400 -22376271
401 -23227126
402 -23415849
403 -21941392
404 -22059012
405 -22983479
406 -23046038
407 -22593325
408 -21569149
409 -22369000
410 -23538658
411 -22714429
412 -22164109
413 -22090152
414 -22750383
415 -23258253
416 -21901453
417 -21689936
418 -22614166
419 -22850481
420 -22682400
421 -21652810
422 -22005890
423 -23213413
424 -22526005
425 -21857480
426 -21753734
427 -22397011
428 -23236382
429 -22028998
430 -21414695
431 -22259005
432 -22627572
433 -22609108
434 -21507785
435 -21435659
436 -22804602
437 -22516727
438 -21786964
439 -21493642
440 -21937938
441 -23026400
442 -22077879
443 -21101589
444 -21791469
445 -22327465
446 -22516363
447 -21427999
448 -20898309
449 -22295254
450 -22457051
451 -21789567
452 -21296218
453 -21401134
454 -22596522
455 -22071155
456 -20900679
457 -21318072
458 -21857086
459 -22291370
460 -21500294
461 -20636477
462 -21769010
463 -22179787
464 -21619691
465 -21100484
466 -20906483
467 -22084998
468 -21992004
469 -20774685
470 -20927314
471 -21344809
472 -21869314
473 -21410688
474 -20410594
475 -21356977
476 -21950706
477 -21356509
478 -20738842
479 -20388452
480 -21593220
481 -21846053
482 -20534107
483 -20498076
484 -20985384
485 -21610841
486 -21333900
487 -20025666
488 -20567665
489 -21401421
490 -21198488
491 -20777764
492 -20061872
493 -20871740
494 -21556107
495 -20496136
496 -20189606
497 -20394766
498 -20914202
499 -21003469
500 -19818058
501 -20165069
502 -21055074
503 -20824734
504 -20471466
505 -19806760
506 -20417913
507 -21160742
508 -20085030
509 -19677022
510 -20000372
511 -20562282
512 -20814769
513 -19547926
514 -19537485
515 -20584680
516 -20564499
517 -20167580
518 -19292070
519 -19689210
520 -20841066
521 -20015627
522 -19256447
523 -19347565
524 -19932929
525 -20571462
526 -19459156
527 -18998461
528 -19941394
529 -20097323
530 -19869561
531 -18971968
532 -18982458
533 -20226892
534 -19750370
535 -18951039
536 -18967896
537 -19430056
538 -20164790
539 -19171034
540 -18402659
541 -19311881
542 -19666857
543 -19544771
544 -18650549
545 -18321390
546 -19621487
547 -19540899
548 -18692282
549 -18487660
550 -18715446
551 -19614857
552 -18972856
553 -17962802
554 -18649803
555 -19105148
556 -19150056
557 -18426560
558 -17846556
559 -19038969
560 -19151020
561 -18146301
562 -17817866
563 -18070345
564 -19177704
565 -18797510
566 -17499958
567 -18018408
568 -18669169
569 -18797238
570 -18061810
571 -17091589
572 -18138096
573 -18747637
574 -18001813
575 -17494573
576 -17311298
577 -18367427
578 -18576504
579 -17268754
580 -17286905
581 -17837860
582 -18262114
583 -17924663
584 -16739759
585 -17374118
586 -18125481
587 -17501887
588 -17055194
589 -16836502
590 -17742559
591 -18101768
592 -16786361
593 -16703666
594 -17331121
595 -17681785
596 -17405705
597 -16133630
598 -16617521
599 -17762768
600 -17344144
601 -16609394
602 -15937190
603 -16723694
604 -17730771
605 -16645238
606 -16024118
607 -16409082
608 -17008137
609 -17240152
610 -15952122
611 -15795688
612 -16822647
613 -16724531
614 -16284983
615 -15560635
616 -15887469
617 -16971567
618 -16253699
619 -15611361
620 -15868943
621 -16314505
622 -16675050
623 -15492825
624 -15041899
625 -16092676
626 -16173746
627 -15803049
628 -15123374
629 -15222419
630 -16363826
631 -15846025
632 -15052397
633 -15186695
634 -15523254
635 -16084756
636 -15208927
637 -14428491
638 -15249402
639 -15488841
640 -15346505
641 -14775524
642 -14538835
643 -15613236
644 -15363552
645 -14481758
646 -14532324
647 -14807751
648 -15388048
649 -14660441
650 -13789163
651 -14673410
652 -15027789
653 -14727305
654 -14116342
655 -13784042
656 -14943599
657 -14946649
658 -13905586
659 -13750379
660 -13961821
661 -14752897
662 -14399711
663 -13234752
664 -13760576
665 -14272857
666 -14210022
667 -13680039
668 -12995281
669 -13965497
670 -14349403
671 -13434558
672 -13218721
673 -13360747
674 -14095710
675 -13883990
676 -12537001
677 -12887890
678 -13602041
679 -13601974
680 -13106927
681 -12311324
682 -13239446
683 -13958766
684 -12977597
685 -12393926
686 -12327115
687 -13186729
688 -13517635
689 -12188162
690 -12069473
691 -12778196
692 -13075010
693 -12797249
694 -11650030
695 -12111137
696 -13140327
697 -12537146
698 -11975421
699 -11708294
700 -12275007
701 -12806678
702 -11665982
703 -11360795
704 -12021560
705 -12303494
706 -12197037
707 -11130265
708 -11355335
709 -12510482
710 -11996432
711 -11221853
712 -10876539
713 -11461549
714 -12314795
715 -11257716
716 -10578700
717 -11195802
718 -11677947
719 -11783571
720 -10584789
721 -10228265
722 -11453863
723 -11495412
724 -10921869
725 -10323107
726 -10446972
727 -11491526
728 -10874734
729 -9965457
730 -10254937
731 -10689300
732 -11105257
733 -10203131
734 -9588582
735 -10684186
736 -10820224
737 -10233234
738 -9675795
739 -9609981
740 -10592981
741 -10202724
742 -9281679
743 -9537103
744 -9917625
745 -10429647
746 -9757461
747 -8832542
748 -9694855
749 -10075594
750 -9641528
751 -9026670
752 -8706109
753 -9786035
754 -9773399
755 -8689065
756 -8702754
757 -9083539
758 -9717496
759 -9246666
760 -8111010
761 -8800684
762 -9360610
763 -8978597
764 -8377671
765 -7909457
766 -8961416
767 -9287396
768 -8144912
769 -7878204
770 -8163945
771 -8933178
772 -8842832
773 -7513440
774 -7756737
775 -8483686
776 -8438807
777 -7982217
778 -7145458
779 -7831572
780 -8547925
781 -7725255
782 -7329083
783 -7315574
784 -7855253
785 -8095470
786 -7005748
787 -7068887
788 -7731154
789 -7646056
790 -7326959
791 -6523858
792 -6991955
793 -7799542
794 -6994406
795 -6528246
796 -6621178
797 -7151162
798 -7460113
799 -6279472
800 -6101316
801 -6903290
802 -6955647
803 -6675538
804 -5787561
805 -6014193
806 -7066736
807 -6521629
808 -5891221
809 -5765666
810 -6191120
811 -6828412
812 -5834984
813 -5262746
814 -5931247
815 -6158547
816 -6092673
817 -5204131
818 -5082090
819 -6198576
820 -5892934
821 -5191973
822 -5020661
823 -5348916
824 -6068566
825 -5198016
826 -4450612
827 -5122365
828 -5422542
829 -5413812
830 -4590604
831 -4216186
832 -5345261
833 -5315820
834 -4545441
835 -4165422
836 -4325412
837 -5303026
838 -4767595
839 -3711805
840 -4184646
841 -4676759
842 -4862333
843 -4043607
844 -3267682
845 -4333605
846 -4661799
847 -3942198
848 -3455356
849 -3423538
850 -4492600
851 -4353824
852 -3145616
853 -3278943
854 -3732486
855 -4093277
856 -3528400
857 -2488779
858 -3298197
859 -3944372
860 -3434397
861 -2887834
862 -2562871
863 -3496118
864 -3693708
865 -2495510
866 -2385170
867 -2799722
868 -3299698
869 -3077887
870 -1944986
871 -2403578
872 -3134235
873 -2737469
874 -2205377
875 -1689289
876 -2472990
877 -3024006
878 -1921934
879 -1593130
880 -1959253
881 -2473492
882 -2445570
883 -1242087
884 -1452810
885 -2368336
886 -2144744
887 -1626995
888  -928513
889 -1468045
890 -2314652
891 -1436006
892  -853641
893 -1015949
894 -1557240
895 -1929790
896  -797889
897  -520684
898 -1336719
899 -1348563
900 -1038860
901  -275086
902  -480023
903 -1490757
904  -911926
905  -272173
906  -307571
907  -665237
908 -1122053
909  -120300
910   329488
911  -524497
912  -651802
913  -438606
914   267733
915   329345
916  -670576
917  -251907
918   492346
919   542898
920   229376
921  -440155
922   348296
923  1106765
924   354050
925    47464
926   176678
927   930578
928  1281122
929   204151
930   285710
931  1071507
932  1262244
933  1098074
934   342501
935   865528
936  1816447
937  1274724
938   926619
939   931835
940  1495369
941  2042196
942  1098594
943   962023
944  1742936
945  1967250
946  1890066
947  1130016
948  1425236
949  2513126
950  2109494
951  1657027
952  1641383
953  2137134
954  2848453
955  1989539
956  1573458
957  2361090
958  2729940
959  2756381
960  1943453
961  1941348
962  3174150
963  3046049
964  2436413
965  2229393
966  2630667
967  3595530
968  2952776
969  2219168
970  2869744
971  3397825
972  3662429
973  2924173
974  2500992
975  3618216
976  3779392
977  3255889
978  2970789
979  3163742
980  4254601
981  3963024
982  3051433
983  3451024
984  3943064
985  4335570
986  3765602
987  3104293
988  4144521
989  4588440
990  4118476
991  3744056
992  3711786
993  4803033
994  4802348
995  3787122
996  4027875
997  4588956
998  5105472
999  4702453
1000  3791935
1001  4634927
1002  5340295
1003  4983679
1004  4510059
1005  4217924
1006  5281377
1007  5689471
1008  4655786
1009  4580918
1010  5049535
1011  5729694
1012  5660343
1013  4588581
1014  5087989
1015  5951087
1016  5797204
1017  5368559
1018  4827715
1019  5655172
1020  6394399
1021  5544444
1022  5316028
1023  5652801
1024  6279099
1025  6486287
1026  5430040
1027  5580692
1028  6428147
1029  6427073
1030  6160809
1031  5549871
1032  6122075
1033  7072701
1034  6419466
1035  6038092
1036  6267187
1037  6815115
1038  7185558
1039  6188086
1040  6092643
1041  7017077
1042  7151277
1043  6949340
1044  6287174
1045  6601018
1046  7719612
1047  7264066
1048  6677660
1049  6721577
1050  7228754
1051  7929061
1052  7117421
1053  6656762
1054  7479628
1055  7799220
1056  7786498
1057  7121419
1058  7060535
1059  8154120
1060  7985068
1061  7441523
1062  7428342
1063  7751458
1064  8520058
1065  7942267
1066  7312551
1067  7994724
1068  8332298
1069  8416181
1070  7880897
1071  7638653
1072  8709138
1073  8703726
1074  8077537
1075  8031288
1076  8326629
1077  9191378
1078  8756859
1079  7889599
1080  8485837
1081  8964180
1082  9090477
1083  8556322
1084  8043426
1085  9105289
1086  9468625
1087  8883664
1088  8660184
1089  8754584
1090  9679383
1091  9549431
1092  8507928
1093  8868572
1094  9438721
1095  9736479
1096  9397741
1097  8721167
1098  9583198
1099 10124442
1100  9564267
1101  9266211
1102  9173220
1103 10043624
1104 10290812
1105  9308739
1106  9455831
1107  9995155
1108 10308980
1109 10087655
1110  9259630
1111  9933207
1112 10715617
1113 10258384
1114  9898578
1115  9705101
1116 10500387
1117 11006374
1118  9988030
1119  9866926
1120 10441951
1121 10890976
1122 10843417
1123  9865291
1124 10240426
1125 11221808
1126 10951147
1127 10559762
1128 10209235
1129 10832750
1130 11607663
1131 10745550
1132 10368762
1133 10847849
1134 11362295
1135 11577916
1136 10572436
1137 10554410
1138 11609040
1139 11626005
1140 11286892
1141 10761744
1142 11113055
1143 12123788
1144 11512482
1145 10907923
1146 11220138
1147 11740187
1148 12228194
1149 11384017
1150 11050444
1151 12015062
1152 12143310
1153 11848648
1154 11317387
1155 11447986
1156 12546605
1157 12188328
1158 11497731
1159 11721645
1160 12197733
1161 12805016
1162 12058551
1163 11406347
1164 12307933
1165 12681219
1166 12495570
1167 11911875
1168 11757646
1169 12928268
1170 12933380
1171 12130741
1172 12073592
1173 12401048
1174 13216424
1175 12825920
1176 11935196
1177 12580301
1178 13094910
1179 13127535
1180 12655880
1181 12179319
1182 13133274
1183 13382927
1184 12686849
1185 12619993
1186 12802991
1187 13522666
1188 13374086
1189 12481415
1190 12994910
1191 13542196
1192 13574687
1193 13213118
1194 12624835
1195 13468231
1196 13954765
1197 13246396
1198 13019414
1199 13116917
1200 13908456
1201 14062284
1202 13044871
1203 13278353
1204 13922550
1205 14084941
1206 13797391
1207 13012498
1208 13642646
1209 14405570
1210 13858578
1211 13551334
1212 13516424
1213 14212910
1214 14628507
1215 13625077
1216 13543770
1217 14127669
1218 14388498
1219 14344068
1220 13547957
1221 13897900
1222 14793823
1223 14418888
1224 14068358
1225 13895567
1226 14398541
1227 15009240
1228 14146082
1229 13869467
1230 14463053
1231 14793612
1232 14863737
1233 14027180
1234 14115883
1235 15130515
1236 14920098
1237 14497143
1238 14227736
1239 14593565
1240 15387041
1241 14716428
1242 14277872
1243 14790465
1244 15097950
1245 15272260
1246 14509038
1247 14363248
1248 15403904
1249 15355124
1250 14900228
1251 14584765
1252 14836474
1253 15796561
1254 15285096
1255 14567902
1256 14979991
1257 15416879
1258 15793731
1259 15091958
1260 14553950
1261 15493192
1262 15702845
1263 15354855
1264 15011819
1265 15047730
1266 16042048
1267 15790408
1268 14967845
1269 15258496
1270 15658934
1271 16062671
1272 15490317
1273 14826548
1274 15748592
1275 16156828
1276 15783958
1277 15355807
1278 15177840
1279 16200767
1280 16284348
1281 15332053
1282 15352872
1283 15806131
1284 16482109
1285 16166008
1286 15119404
1287 15727236
1288 16445585
1289 16283999
1290 15755033
1291 15239930
1292 16188874
1293 16740914
1294 15907600
1295 15679384
1296 15879333
1297 16532366
1298 16608036
1299 15602872
1300 15855439
1301 16533201
1302 16544148
1303 16272203
1304 15637325
1305 16230524
1306 16929007
1307 16263750
1308 15986848
1309 16101482
1310 16662176
1311 16936136
1312 15960813
1313 15975939
1314 16674388
1315 16759434
1316 16585825
1317 15935046
1318 16371432
1319 17232803
1320 16632900
1321 16191684
1322 16236613
1323 16761798
1324 17221396
1325 16277894
1326 16084537
1327 16865296
1328 17076719
1329 16957145
1330 16191347
1331 16348506
1332 17355431
1333 16998970
1334 16476830
1335 16368686
1336 16775187
1337 17509049
1338 16799746
1339 16300666
1340 16879881
1341 17133682
1342 17198232
1343 16498492
1344 16357506
1345 17401728
1346 17307021
1347 16770674
1348 16585029
1349 16842402
1350 17658033
1351 17115976
1352 16412337
1353 16905090
1354 17232808
1355 17420246
1356 16845001
1357 16477474
1358 17433949
1359 17534711
1360 17029742
1361 16805625
1362 16867834
1363 17679622
1364 17377650
1365 16572884
1366 16976734
1367 17380794
1368 17639427
1369 17126761
1370 16480599
1371 17368551
1372 17782996
1373 17311492
1374 16946027
1375 16818078
1376 17688726
1377 17701908
1378 16770029
1379 16935654
1380 17358136
1381 17761777
1382 17498701
1383 16698133
1384 17311714
1385 17794097
1386 17409997
1387 17107742
1388 16855164
1389 17606326
1390 17910114
1391 17060547
1392 17078648
1393 17435529
1394 17792666
1395 17640398
1396 16750161
1397 17191030
1398 17868405
1399 17564014
1400 17246431
1401 16938772
1402 17619926
1403 18121864
1404 17190092
1405 16941311
1406 17326122
1407 17826895
1408 17906447
1409 16929617
1410 17104752
1411 17935298
1412 17791886
1413 17431417
1414 16892579
1415 17379327
1416 18150062
1417 17439035
1418 17046786
1419 17306608
1420 17746509
1421 18025030
1422 17125582
1423 17020890
1424 17821347
1425 17816940
1426 17568586
1427 16988766
1428 17216508
1429 18154563
1430 17636582
1431 17042418
1432 17191992
1433 17675102
1434 18165838
1435 17293762
1436 16888577
1437 17721555
1438 17891663
1439 17660980
1440 17022466
1441 17032591
1442 18072428
1443 17824269
1444 17140336
1445 17111268
1446 17460792
1447 18153832
1448 17532048
1449 16812062
1450 17448270
1451 17809799
1452 17805577
1453 17216932
1454 16872885
1455 17863470
1456 17941884
1457 17246168
1458 17033432
1459 17219794
1460 18016719
1461 17693782
1462 16832824
1463 17292974
1464 17724808
1465 17813394
1466 17316688
1467 16734449
1468 17569407
1469 17898234
1470 17319551
1471 17087771
1472 17089144
1473 17823054
1474 17771454
1475 16853024
1476 17117430
1477 17535470
1478 17674868
1479 17340222
1480 16667844
1481 17358067
1482 17862509
1483 17325779
1484 17037485
1485 16950405
1486 17647676
1487 17825514
1488 16834604
1489 16857085
1490 17336603
1491 17620468
1492 17426138
1493 16565677
1494 17011764
1495 17742045
1496 17380999
1497 17051000
1498 16793658
1499 17335020
1500 17747143
1501 16857863
1502 16696648
1503 17095978
1504 17379863
1505 17426515
1506 16641398
1507 16832625
1508 17533039
1509 17230265
1510 16939572
1511 16644408
1512 17019091
1513 17606653
1514 16867212
1515 16564754
1516 16960925
1517 17263058
1518 17354136
1519 16497151
1520 16474411
1521 17336983
1522 17168060
1523 16783287
1524 16428780
1525 16758384
1526 17549913
1527 16915103
1528 16359622
1529 16652964
1530 16971599
1531 17251481
1532 16486084
1533 16169239
1534 17014002
1535 17091453
1536 16792398
1537 16340206
1538 16366625
1539 17218646
1540 16854504
1541 16170232
1542 16342639
1543 16668944
1544 17097639
1545 16473407
1546 15930305
1547 16724076
1548 16934870
1549 16625549
1550 16162935
1551 16039133
1552 16925124
1553 16781096
1554 16017862
1555 16079457
1556 16359454
1557 16868541
1558 16411903
1559 15652376
1560 16332758
1561 16758689
1562 16519363
1563 16001164
1564 15658680
1565 16543865
1566 16687275
1567 15866455
1568 15750829
1569 16005350
1570 16644625
1571 16431199
1572 15463665
1573 15832763
1574 16358184
1575 16319846
1576 15892487
1577 15332272
1578 16093446
1579 16573408
1580 15843349
1581 15521899
1582 15582012
1583 16214757
1584 16266813
1585 15278389
1586 15443172
1587 16042837
1588 16124740
1589 15845849
1590 15136998
1591 15595294
1592 16202673
1593 15626654
1594 15266835
1595 15209877
1596 15762130
1597 16108579
1598 15200235
1599 15097153
1600 15640699
1601 15805047
1602 15627835
1603 14823764
1604 15080957
1605 15900574
1606 15482957
1607 15016503
1608 14847316
1609 15333518
1610 15880287
1611 15039362
1612 14674188
1613 15176639
1614 15444328
1615 15461393
1616 14655640
1617 14567959
1618 15396769
1619 15260149
1620 14861739
1621 14560344
1622 14800247
1623 15503242
1624 14910306
1625 14366982
1626 14720434
1627 14962715
1628 15119241
1629 14469979
1630 14209697
1631 15010638
1632 14960831
1633 14550320
1634 14258394
1635 14351118
1636 15053828
1637 14612417
1638 13988448
1639 14324871
1640 14600329
1641 14818334
1642 14240642
1643 13767071
1644 14553201
1645 14688598
1646 14225284
1647 13838848
1648 13821131
1649 14646299
1650 14463414
1651 13702929
1652 13888933
1653 14161211
1654 14454256
1655 14005746
1656 13316047
1657 13937974
1658 14271094
1659 13956070
1660 13594994
1661 13378018
1662 14136174
1663 14204485
1664 13407887
1665 13415004
1666 13638864
1667 13993895
1668 13736718
1669 12948311
1670 13424410
1671 13868254
1672 13591748
1673 13253608
1674 12935125
1675 13607327
1676 13853617
1677 13045692
1678 12938542
1679 13166915
1680 13558943
1681 13457618
1682 12561845
1683 12839088
1684 13448374
1685 13298404
1686 12928779
1687 12433702
1688 13004115
1689 13524006
1690 12752288
1691 12421009
1692 12589772
1693 13067456
1694 13220170
1695 12305680
1696 12288337
1697 12911036
1698 12871509
1699 12570130
1700 11966636
1701 12321667
1702 13058723
1703 12510834
1704 12068546
1705 12102300
1706 12498085
1707 12830386
1708 11949084
1709 11671859
1710 12310573
1711 12433577
1712 12250928
1713 11613094
1714 11740030
1715 12568442
1716 12175682
1717 11626495
1718 11561708
1719 11871356
1720 12355298
1721 11634209
1722 11158402
1723 11770265
1724 12016461
1725 11912468
1726 11226315
1727 11086091
1728 11987241
1729 11850109
1730 11233620
1731 11024489
1732 11246669
1733 11908278
1734 11364365
1735 10640824
1736 11088019
1737 11453194
1738 11542905
1739 10941948
1740 10490823
1741 11273601
1742 11412823
1743 10902399
1744 10595174
1745 10586842
1746 11296089
1747 11077453
1748 10290178
1749 10512853
1750 10810790
1751 10983742
1752 10560365
1753  9970350
1754 10622692
1755 10905978
1756 10444303
1757 10155115
1758 10057197
1759 10729078
1760 10675705
1761  9793158
1762  9874286
1763 10215383
1764 10464985
1765 10180385
1766  9474771
1767  9978693
1768 10458138
1769 10076014
1770  9677654
1771  9373664
1772  9984009
1773 10254146
1774  9432646
1775  9322235
1776  9612909
1777  9931495
1778  9839073
1779  9050059
1780  9288878
1781  9806182
1782  9538524
1783  9237126
1784  8881638
1785  9327755
1786  9756745
1787  9031413
1788  8798501
1789  9044106
1790  9323066
1791  9349127
1792  8550934
1793  8633605
1794  9255207
1795  9055433
1796  8722059
1797  8328586
1798  8664623
1799  9227713
1800  8591222
1801  8235832
1802  8464081
1803  8739631
1804  8870062
1805  8083933
1806  7946069
1807  8618419
1808  8563461
1809  8256161
1810  7803350
1811  7986867
1812  8698836
1813  8188138
1814  7629904
1815  7755087
1816  8073465
1817  8411362
1818  7701114
1819  7303232
1820  7970547
1821  8100223
1822  7840685
1823  7286393
1824  7214938
1825  7978717
1826  7735280
1827  7154045
1828  7168775
1829  7402433
1830  7860307
1831  7333060
1832  6740690
1833  7267894
1834  7469172
1835  7284573
1836  6791461
1837  6578705
1838  7341709
1839  7286484
1840  6659513
1841  6584275
1842  6757950
1843  7274765
1844  6877098
1845  6095851
1846  6526776
1847  6927012
1848  6845240
1849  6320371
1850  5877624
1851  6632053
1852  6853218
1853  6200561
1854  5929830
1855  5994579
1856  6611112
1857  6497247
1858  5598397
1859  5767382
1860  6198945
1861  6287014
1862  5936129
1863  5331497
1864  5864244
1865  6259136
1866  5725273
1867  5412372
1868  5317857
1869  5857363
1870  5980273
1871  5120707
1872  5117113
1873  5577185
1874  5740333
1875  5470573
1876  4735501
1877  5084203
1878  5654272
1879  5215989
1880  4831362
1881  4656378
1882  5163630
1883  5530153
1884  4720646
1885  4477844
1886  4847891
1887  5050383
1888  4936417
1889  4181294
1890  4327618
1891  5028048
1892  4778547
1893  4385117
1894  4076370
1895  4392789
1896  4911244
1897  4244681
1898  3831754
1899  4118117
1900  4382390
1901  4484798
1902  3773624
1903  3628022
1904  4304169
1905  4224454
1906  3872183
1907  3497341
1908  3640452
1909  4251647
1910  3770577
1911  3260812
1912  3475933
1913  3712542
1914  3904186
1915  3299418
1916  2983967
1917  3617706
1918  3627086
1919  3302447
1920  2936496
1921  2958774
1922  3597994
1923  3255479
1924  2668733
1925  2839874
1926  3091039
1927  3360573
1928  2809184
1929  2275320
1930  2858759
1931  3063270
1932  2772004
1933  2318086
1934  2180945
1935  2947691
1936  2873744
1937  2175953
1938  2140756
1939  2338931
1940  2707051
1941  2341393
1942  1679829
1943  2115228
1944  2406490
1945  2239173
1946  1893776
1947  1584682
1948  2183887
1949  2279796
1950  1626705
1951  1519759
1952  1651848
1953  2040098
1954  1859079
1955  1128967
1956  1454377
1957  1851554
1958  1685368
1959  1304318
1960   883321
1961  1445396
1962  1744605
1963  1100810
1964   900518
1965  1018886
1966  1420652
1967  1395108
1968   584319
1969   697736
1970  1170732
1971  1125840
1972   810344
1973   275716
1974   702815
1975  1197797
1976   625118
1977   274895
1978   322707
1979   752626
1980   914789
1981    90232
1982   -25144
1983   457944
1984   533087
1985   331741
1986  -291631
1987   -85827
1988   569474
1989   199496
1990  -230316
1991  -349088
1992    -6415
1993   355133
1994  -393660
1995  -727082
1996  -263698
1997   -55701
1998  -144305
1999  -780781
2000  -780087
2001   -80567
2002  -329172
2003  -815206
2004 -1006991
2005  -744449
2006  -233200
2007  -811742
2008 -1306231
2009  -932840
2010  -677794
2011  -640663
2012 -1286848
2013 -1566215
2014  -850423
2015  -811652
2016 -1250763
2017 -1591784
2018 -1500948
2019  -859477
2020 -1212214
2021 -1862768
2022 -1651257
2023 -1391310
2024 -1248136
2025 -1728997
2026 -2134220
2027 -1525775
2028 -1407082
2029 -1780531
2030 -2075216
2031 -2133462
2032 -1562147
2033 -1745406
2034 -2406685
2035 -2264862
2036 -2009065
2037 -1813939
2038 -2203554
2039 -2753752
2040 -2211699
2041 -1917351
2042 -2288427
2043 -2665791
2044 -2819182
2045 -2189748
2046 -2169935
2047 -2941679
2048 -2973510
2049 -2684915
2050 -2369794
2051 -2600226
2052 -3302015
2053 -2967567
2054 -2534690
2055 -2758089
2056 -3145757
2057 -3509068
2058 -2974466
2059 -2668728
2060 -3345224
2061 -3528530
2062 -3333999
2063 -2992046
2064 -3051042
2065 -3793488
2066 -3676326
2067 -3222159
2068 -3334976
2069 -3598547
2070 -4019564
2071 -3672052
2072 -3226202
2073 -3763940
2074 -4063924
2075 -4001661
2076 -3715923
2077 -3577440
2078 -4267691
2079 -4304388
2080 -3803114
2081 -3832295
2082 -4081343
2083 -4556665
2084 -4333224
2085 -3827959
2086 -4328863
2087 -4665857
2088 -4532536
2089 -4247123
2090 -4062794
2091 -4737134
2092 -4930774
2093 -4414932
2094 -4363338
2095 -4565941
2096 -5098155
2097 -5060680
2098 -4401309
2099 -4682637
2100 -5156833
2101 -5196589
2102 -4914140
2103 -4515001
2104 -5088565
2105 -5513120
2106 -5070005
2107 -4925917
2108 -5061543
2109 -5547019
2110 -5661096
2111 -5030458
2112 -5188322
2113 -5646215
2114 -5686207
2115 -5492494
2116 -5062568
2117 -5513913
2118 -6074546
2119 -5705960
2120 -5487152
2121 -5557015
2122 -6028190
2123 -6272393
2124 -5580801
2125 -5527644
2126 -6075886
2127 -6290812
2128 -6182958
2129 -5641386
2130 -5898355
2131 -6602109
2132 -6368566
2133 -6033107
2134 -5961593
2135 -6368994
2136 -6843115
2137 -6286893
2138 -6037370
2139 -6491955
2140 -6776348
2141 -6815406
2142 -6261403
2143 -6267329
2144 -6996368
2145 -6933985
2146 -6617630
2147 -6486237
2148 -6797273
2149 -7374340
2150 -6933684
2151 -6527171
2152 -6894560
2153 -7195304
2154 -7350552
2155 -6874438
2156 -6703327
2157 -7404495
2158 -7505939
2159 -7226263
2160 -7002080
2161 -7151641
2162 -7818822
2163 -7572323
2164 -7030820
2165 -7278398
2166 -7637576
2167 -7891939
2168 -7451771
2169 -7093690
2170 -7791650
2171 -8063642
2172 -7781230
2173 -7509542
2174 -7538059
2175 -8217577
2176 -8150354
2177 -7549702
2178 -7660706
2179 -7975434
2180 -8362442
2181 -8126604
2182 -7603741
2183 -8092854
2184 -8509690
2185 -8361770
2186 -8049048
2187 -7853396
2188 -8512657
2189 -8725759
2190 -8165000
2191 -8137316
2192 -8390687
2193 -8775360
2194 -8672758
2195 -8104832
2196 -8445758
2197 -8858295
2198 -8777355
2199 -8594024
2200 -8370844
2201 -8889256
2202 -9212551
2203 -8694065
2204 -8566749
2205 -8754635
2206 -9153021
2207 -9188736
2208 -8572484
2209 -8777177
2210 -9327182
2211 -9327726
2212 -9118241
2213 -8760029
2214 -9171360
2215 -9660562
2216 -9224474
2217 -8998544
2218 -9110072
2219 -9478882
2220 -9711756
2221 -9150023
2222 -9150418
2223 -9661488
2224 -9762770
2225 -9643590
2226 -9224060
2227 -9437576
2228 -10019210
2229 -9709457
2230 -9420834
2231 -9501950
2232 -9844042
2233 -10156541
2234 -9632881
2235 -9522276
2236 -10053957
2237 -10175151
2238 -10072888
2239 -9648625
2240 -9715989
2241 -10344617
2242 -10176584
2243 -9861577
2244 -9877999
2245 -10184052
2246 -10646258
2247 -10182599
2248 -9821341
2249 -10287743
2250 -10549142
2251 -10524865
2252 -10068893
2253 -10000066
2254 -10721316
2255 -10705903
2256 -10314224
2257 -10226123
2258 -10436427
2259 -10955361
2260 -10652865
2261 -10194127
2262 -10567175
2263 -10867566
2264 -10968859
2265 -10618490
2266 -10357880
2267 -10963957
2268 -11097762
2269 -10730590
2270 -10560434
2271 -10666787
2272 -11262015
2273 -11159646
2274 -10615684
2275 -10860941
2276 -11180678
2277 -11316534
2278 -11009323
2279 -10659844
2280 -11229254
2281 -11493863
2282 -11131026
2283 -10934670
2284 -10974629
2285 -11553758
2286 -11600894
2287 -10989738
2288 -11100308
2289 -11471116
2290 -11715005
2291 -11485740
2292 -10930566
2293 -11359261
2294 -11839600
2295 -11589471
2296 -11316145
2297 -11207586
2298 -11777097
2299 -12040632
2300 -11432784
2301 -11346601
2302 -11655710
2303 -11962187
2304 -11916022
2305 -11313954
2306 -11533832
2307 -12089585
2308 -12013132
2309 -11769794
2310 -11494405
2311 -11883642
2312 -12332924
2313 -11839801
2314 -11628165
2315 -11877203
2316 -12212657
2317 -12298893
2318 -11705584
2319 -11758482
2320 -12334696
2321 -12297860
2322 -12063062
2323 -11783552
2324 -12067475
2325 -12611455
2326 -12247058
2327 -11952053
2328 -12103568
2329 -12413768
2330 -12656137
2331 -12091193
2332 -11909446
2333 -12480034
2334 -12612853
2335 -12432014
2336 -12056762
2337 -12194856
2338 -12857241
2339 -12642212
2340 -12249158
2341 -12301470
2342 -12560147
2343 -12901151
2344 -12471002
2345 -12163867
2346 -12641622
2347 -12822978
2348 -12747305
2349 -12422628
2350 -12374425
2351 -12982704
2352 -12929118
2353 -12549808
2354 -12528053
2355 -12693499
2356 -13094965
2357 -12802158
2358 -12390919
2359 -12808729
2360 -13063755
2361 -13018043
2362 -12714959
2363 -12571920
2364 -13146775
2365 -13177301
2366 -12749494
2367 -12708360
2368 -12868133
2369 -13312745
2370 -13151897
2371 -12636040
2372 -12926026
2373 -13229850
2374 -13264403
2375 -12985391
2376 -12680294
2377 -13209619
2378 -13442745
2379 -13053073
2380 -12925230
2381 -13002702
2382 -13469226
2383 -13445253
2384 -12852791
2385 -13010629
2386 -13360757
2387 -13452239
2388 -13268299
2389 -12891691
2390 -13307565
2391 -13650679
2392 -13308038
2393 -13124842
2394 -13103358
2395 -13513423
2396 -13672480
2397 -13095764
2398 -13125016
2399 -13493381
2400 -13629524
2401 -13486880
2402 -13029391
2403 -13361576
2404 -13843101
2405 -13551071
2406 -13286007
2407 -13213032
2408 -13596043
2409 -13869979
2410 -13316166
2411 -13204746
2412 -13575245
2413 -13799273
2414 -13753523
2415 -13223071
2416 -13353999
2417 -13923109
2418 -13758346
2419 -13451540
2420 -13274993
2421 -13610074
2422 -14076505
2423 -13600267
2424 -13314352
2425 -13615011
2426 -13889916
2427 -13960421
2428 -13422529
2429 -13335383
2430 -13913445
2431 -13908247
2432 -13680670
2433 -13457619
2434 -13632081
2435 -14146779
2436 -13811660
2437 -13423673
2438 -13627048
2439 -13886280
2440 -14070960
2441 -13615586
2442 -13390928
2443 -13984692
2444 -14104520
2445 -13830972
2446 -13525159
2447 -13595565
2448 -14198333
2449 -14011071
2450 -13519144
2451 -13622827
2452 -13885851
2453 -14210187
2454 -13866741
2455 -13437514
2456 -13891862
2457 -14148159
2458 -14008246
2459 -13678851
2460 -13535656
2461 -14122824
2462 -14177705
2463 -13696548
2464 -13672816
2465 -13859686
2466 -14230588
2467 -14038998
2468 -13532301
2469 -13852645
2470 -14157186
2471 -14070216
2472 -13795746
2473 -13551535
2474 -14053920
2475 -14243624
2476 -13810863
2477 -13740824
2478 -13862855
2479 -14215781
2480 -14157211
2481 -13580695
2482 -13769700
2483 -14133497
2484 -14134276
2485 -13921734
2486 -13593284
2487 -14004152
2488 -14318953
2489 -13898212
2490 -13730347
2491 -13792937
2492 -14148725
2493 -14231037
2494 -13665966
2495 -13731444
2496 -14117927
2497 -14168055
2498 -14003965
2499 -13601341
2500 -13876671
2501 -14292569
2502 -13964026
2503 -13734284
2504 -13741384
2505 -14070536
2506 -14308118
2507 -13785449
2508 -13677724
2509 -14023037
2510 -14121007
2511 -14049831
2512 -13635404
2513 -13760260
2514 -14229948
2515 -14002402
2516 -13773223
2517 -13736387
2518 -13966179
2519 -14258138
2520 -13803267
2521 -13620345
2522 -13973409
2523 -14088146
2524 -14035061
2525 -13615008
2526 -13648319
2527 -14199335
2528 -14056224
2529 -13734747
2530 -13634004
2531 -13855009
2532 -14253367
2533 -13831042
2534 -13475921
2535 -13803663
2536 -14030657
2537 -14078973
2538 -13654707
2539 -13480538
2540 -14036793
2541 -14076994
2542 -13772613
2543 -13567831
2544 -13629372
2545 -14113721
2546 -13897461
2547 -13455149
2548 -13673659
2549 -13907959
2550 -14035472
2551 -13688549
2552 -13376981
2553 -13853713
2554 -13978814
2555 -13683581
2556 -13483890
2557 -13501218
2558 -14027629
2559 -13933986
2560 -13404551
2561 -13516753
2562 -13757705
2563 -13934272
2564 -13651973
2565 -13216573
2566 -13635401
2567 -13913564
2568 -13697677
2569 -13444626
2570 -13324289
2571 -13813875
2572 -13897748
2573 -13343559
2574 -13332383
2575 -13561781
2576 -13807724
2577 -13638394
2578 -13115161
2579 -13410184
2580 -13801036
2581 -13647332
2582 -13366361
2583 -13121185
2584 -13561973
2585 -13838515
2586 -13324583
2587 -13164214
2588 -13324494
2589 -13613058
2590 -13616796
2591 -13063673
2592 -13171148
2593 -13580259
2594 -13539240
2595 -13327774
2596 -12989200
2597 -13262543
2598 -13645345
2599 -13248829
2600 -13032921
2601 -13129132
2602 -13403491
2603 -13527888
2604 -12987564
2605 -12939215
2606 -13347338
2607 -13356306
2608 -13178719
2609 -12829324
2610 -13018777
2611 -13506251
2612 -13186495
2613 -12868782
2614 -12896713
2615 -13155364
2616 -13400081
2617 -12893187
2618 -12659050
2619 -13063686
2620 -13202433
2621 -13127792
2622 -12733674
2623 -12718393
2624 -13228259
2625 -13073809
2626 -12740901
2627 -12678465
2628 -12833825
2629 -13168746
2630 -12821111
2631 -12508027
2632 -12828581
2633 -12960933
2634 -12929736
2635 -12580235
2636 -12448691
2637 -12957248
2638 -12914472
2639 -12567954
2640 -12477847
2641 -12585781
2642 -12958475
2643 -12681520
2644 -12260352
2645 -12540668
2646 -12742326
2647 -12736901
2648 -12418801
2649 -12179773
2650 -12657441
2651 -12725313
2652 -12389841
2653 -12256644
2654 -12290080
2655 -12688774
2656 -12561984
2657 -12059561
2658 -12217003
2659 -12441306
2660 -12517388
2661 -12258753
2662 -11899372
2663 -12301875
2664 -12523605
2665 -12221841
2666 -12045934
2667 -11989439
2668 -12358718
2669 -12355223
2670 -11826657
2671 -11898392
2672 -12145936
2673 -12261438
2674 -12101448
2675 -11688445
2676 -11992366
2677 -12258960
2678 -11973144
2679 -11770699
2680 -11653894
2681 -11999457
2682 -12158369
2683 -11656985
2684 -11617020
2685 -11845707
2686 -11989852
2687 -11882124
2688 -11404477
2689 -11601103
2690 -11983133
2691 -11760111
2692 -11508384
2693 -11342345
2694 -11670023
2695 -11955520
2696 -11444565
2697 -11246085
2698 -11468159
2699 -11684695
2700 -11694862
2701 -11160185
2702 -11169039
2703 -11635624
2704 -11563658
2705 -11314052
2706 -11034461
2707 -11222885
2708 -11640993
2709 -11268069
2710 -10972370
2711 -11103987
2712 -11301134
2713 -11419209
2714 -10945241
2715 -10806651
2716 -11247121
2717 -11264970
2718 -11078044
2719 -10773492
2720 -10832081
2721 -11286152
2722 -11019949
2723 -10645866
2724 -10722015
2725 -10932279
2726 -11150959
2727 -10724771
2728 -10430514
2729 -10867058
2730 -10972927
2731 -10778534
2732 -10438575
2733 -10386013
2734 -10901285
2735 -10788943
2736 -10385037
2737 -10375653
2738 -10523664
2739 -10818190
2740 -10528389
2741 -10087583
2742 -10376567
2743 -10553621
2744 -10482017
2745 -10194882
2746 -10006893
2747 -10481093
2748 -10517361
2749 -10105021
2750 -10012302
2751 -10089761
2752 -10415227
2753 -10243169
2754 -9749139
2755 -9963828
2756 -10202809
2757 -10169000
2758 -9908147
2759 -9620456
2760 -10009188
2761 -10162996
2762 -9789904
2763 -9665045
2764 -9684139
2765 -10001671
2766 -9971853
2767 -9448183
2768 -9535757
2769 -9795403
2770 -9823863
2771 -9614547
2772 -9237803
2773 -9549066
2774 -9827781
2775 -9475570
2776 -9278030
2777 -9241441
2778 -9568931
2779 -9678162
2780 -9150879
2781 -9104033
2782 -9363321
2783 -9454992
2784 -9323190
2785 -8865568
2786 -9030376
2787 -9401922
2788 -9175780
2789 -8960588
2790 -8847124
2791 -9084854
2792 -9318838
2793 -8852252
2794 -8694448
2795 -8895568
2796 -8987904
2797 -8957365
2798 -8555356
2799 -8620799
2800 -9007776
2801 -8818313
2802 -8588601
2803 -8454302
2804 -8600205
2805 -8878450
2806 -8482624
2807 -8248290
2808 -8470166
2809 -8605392
2810 -8616123
2811 -8178930
2812 -8111332
2813 -8574424
2814 -8481346
2815 -8193900
2816 -8000435
2817 -8114053
2818 -8492357
2819 -8168127
2820 -7836722
2821 -8007587
2822 -8149858
2823 -8228761
2824 -7854244
2825 -7638834
2826 -8051023
2827 -8071605
2828 -7853793
2829 -7635235
2830 -7617854
2831 -8022080
2832 -7839731
2833 -7433275
2834 -7534458
2835 -7691527
2836 -7837794
2837 -7493493
2838 -7155725
2839 -7551062
2840 -7676208
2841 -7463529
2842 -7235567
2843 -7162565
2844 -7571698
2845 -7487857
2846 -7023584
2847 -7036059
2848 -7184604
2849 -7388611
2850 -7162782
2851 -6724397
2852 -7021310
2853 -7262367
2854 -7119114
2855 -6844040
2856 -6636107
2857 -7026425
2858 -7113853
2859 -6633144
2860 -6537616
2861 -6674068
2862 -6955028
2863 -6856973
2864 -6340843
2865 -6482079
2866 -6759206
2867 -6685422
2868 -6448018
2869 -6139173
2870 -6456641
2871 -6706787
2872 -6314476
2873 -6124204
2874 -6162739
2875 -6421272
2876 -6451846
2877 -5948158
2878 -5974348
2879 -6256958
2880 -6227071
2881 -6056664
2882 -5725155
2883 -5930783
2884 -6253317
2885 -5907387
2886 -5683081
2887 -5688831
2888 -5912993
2889 -6039931
2890 -5545261
2891 -5435874
2892 -5746716
2893 -5793822
2894 -5669979
2895 -5273500
2896 -5354837
2897 -5781831
2898 -5552232
2899 -5251465
2900 -5171186
2901 -5351646
2902 -5595651
2903 -5173885
2904 -4951905
2905 -5228190
2906 -5319097
2907 -5277816
2908 -4899535
2909 -4813335
2910 -5216684
2911 -5092856
2912 -4826001
2913 -4713662
2914 -4815651
2915 -5135631
2916 -4829238
2917 -4502215
2918 -4713150
2919 -4821519
2920 -4817832
2921 -4457471
2922 -4272481
2923 -4687702
2924 -4682065
2925 -4403441
2926 -4263236
2927 -4304825
2928 -4644852
2929 -4417847
2930 -4024611
2931 -4175892
2932 -4308655
2933 -4362662
2934 -4065592
2935 -3784386
2936 -4159482
2937 -4246392
2938 -3984562
2939 -3783860
2940 -3731404
2941 -4107509
2942 -4026655
2943 -3577011
2944 -3631699
2945 -3787342
2946 -3908187
2947 -3683150
2948 -3298477
2949 -3570036
2950 -3750705
2951 -3547705
2952 -3365327
2953 -3223045
2954 -3532588
2955 -3572517
2956 -3140719
2957 -3126600
2958 -3270442
2959 -3399858
2960 -3263911
2961 -2845693
2962 -3043954
2963 -3265734
2964 -3062603
2965 -2877099
2966 -2725462
2967 -3015413
2968 -3160324
2969 -2712303
2970 -2622855
2971 -2761142
2972 -2896251
2973 -2821343
2974 -2359090
2975 -2457396
2976 -2772291
2977 -2649430
2978 -2457053
2979 -2227317
2980 -2454336
2981 -2720201
2982 -2311659
2983 -2085049
2984 -2176484
2985 -2360934
2986 -2408049
2987 -1946607
2988 -1925864
2989 -2266577
2990 -2207424
2991 -2023635
2992 -1747436
2993 -1857157
2994 -2195428
2995 -1894860
2996 -1633073
2997 -1674263
2998 -1832736
2999 -1966721
3000 -1546030
3001 -1383561
3002 -1720442
3003 -1744736
3004 -1580789
3005 -1262928
3006 -1282558
3007 -1692088
3008 -1492128
3009 -1152567
3010 -1145262
3011 -1300689
3012 -1523103
3013 -1146701
3014  -847746
3015 -1150230
3016 -1258472
3017 -1154327
3018  -822849
3019  -716679
3020 -1146972
3021 -1096211
3022  -745451
3023  -639874
3024  -730830
3025 -1033937
3026  -773629
3027  -354727
3028  -550326
3029  -725432
3030  -730363
3031  -447968
3032  -211518
3033  -575439
3034  -628907
3035  -306123
3036  -166513
3037  -170244
3038  -473660
3039  -363926
3040    63448
3041   -53948
3042  -231548
3043  -258932
3044   -31848
3045   295747
3046    -2090
3047  -151126
3048   141052
3049   302587
3050   334469
3051    36498
3052    42766
3053   502170
3054   479924
3055   297365
3056   237759
3057   395366
3058   773323
3059   558170
3060   310598
3061   542968
3062   731473
3063   855405
3064   606205
3065   477094
3066   902761
3067   985671
3068   831528
3069   727718
3070   799083
3071  1208397
3072  1107067
3073   815820
3074   989065
3075  1168337
3076  1322165
3077  1143748
3078   948794
3079  1333566
3080  1479434
3081  1337017
3082  1236750
3083  1237613
3084  1619724
3085  1621264
3086  1301596
3087  1429248
3088  1632949
3089  1819371
3090  1692729
3091  1410013
3092  1732999
3093  1957469
3094  1827372
3095  1698628
3096  1647122
3097  2044639
3098  2170769
3099  1824061
3100  1859702
3101  2058184
3102  2271275
3103  2213072
3104  1857160
3105  2086269
3106  2397554
3107  2357501
3108  2245135
3109  2109139
3110  2435121
3111  2665997
3112  2351310
3113  2298756
3114  2452284
3115  2679436
3116  2717237
3117  2379891
3118  2518056
3119  2855677
3120  2824890
3121  2725486
3122  2565890
3123  2823285
3124  3125809
3125  2842859
3126  2736119
3127  2876383
3128  3111376
3129  3226503
3130  2870453
3131  2902901
3132  3280473
3133  3316425
3134  3211047
3135  2996955
3136  3182419
3137  3585101
3138  3374411
3139  3172973
3140  3264998
3141  3515686
3142  3737417
3143  3404060
3144  3289036
3145  3650520
3146  3766973
3147  3715039
3148  3465901
3149  3517564
3150  3971716
3151  3907649
3152  3695479
3153  3705214
3154  3875072
3155  4171052
3156  3919904
3157  3701160
3158  3999183
3159  4179181
3160  4196091
3161  3973418
3162  3923068
3163  4361309
3164  4383268
3165  4147644
3166  4105282
3167  4229126
3168  4572356
3169  4435557
3170  4144747
3171  4383791
3172  4600387
3173  4665723
3174  4457027
3175  4300332
3176  4698571
3177  4829559
3178  4606696
3179  4528414
3180  4601191
3181  4979481
3182  4952307
3183  4596553
3184  4737618
3185  4964878
3186  5088758
3187  4952316
3188  4706374
3189  5030743
3190  5250775
3191  5085522
3192  4979712
3193  4968246
3194  5313196
3195  5413688
3196  5071530
3197  5116607
3198  5327068
3199  5474987
3200  5407136
3201  5124078
3202  5366482
3203  5646961
3204  5520243
3205  5426207
3206  5369608
3207  5657411
3208  5825967
3209  5503753
3210  5487143
3211  5691247
3212  5858887
3213  5861310
3214  5553322
3215  5704525
3216  6042421
3217  5973859
3218  5844980
3219  5713380
3220  5946968
3221  6229902
3222  5966471
3223  5870303
3224  6040465
3225  6227713
3226  6310124
3227  5997361
3228  6018523
3229  6359350
3230  6348765
3231  6260049
3232  6128114
3233  6279581
3234  6601126
3235  6402787
3236  6266346
3237  6396637
3238  6548405
3239  6678341
3240  6414918
3241  6358646
3242  6707172
3243  6746704
3244  6655005
3245  6515391
3246  6608390
3247  6965451
3248  6810542
3249  6602249
3250  6716920
3251  6893122
3252  7072032
3253  6828185
3254  6672100
3255  7019254
3256  7133355
3257  7051951
3258  6875305
3259  6895294
3260  7298853
3261  7242517
3262  6976199
3263  7022977
3264  7184973
3265  7428218
3266  7257888
3267  7010241
3268  7298873
3269  7487532
3270  7449380
3271  7261617
3272  7174168
3273  7561152
3274  7620326
3275  7365985
3276  7359571
3277  7484998
3278  7765334
3279  7679117
3280  7359898
3281  7552572
3282  7778787
3283  7793122
3284  7636688
3285  7477630
3286  7831508
3287  8003292
3288  7752046
3289  7690021
3290  7771806
3291  8044736
3292  8039435
3293  7696033
3294  7815737
3295  8080797
3296  8143538
3297  8024142
3298  7792265
3299  8064393
3300  8327887
3301  8126600
3302  7992278
3303  8008028
3304  8291080
3305  8434681
3306  8092505
3307  8080588
3308  8322334
3309  8445379
3310  8399087
3311  8118955
3312  8276276
3313  8602213
3314  8464508
3315  8328461
3316  8293385
3317  8519978
3318  8729104
3319  8446220
3320  8375511
3321  8586999
3322  8714606
3323  8725532
3324  8442866
3325  8499639
3326  8844661
3327  8777077
3328  8627092
3329  8565485
3330  8753902
3331  9045098
3332  8794641
3333  8623548
3334  8807397
3335  8967379
3336  9033313
3337  8751563
3338  8697611
3339  9067681
3340  9108418
3341  8974009
3342  8849623
3343  8944091
3344  9272077
3345  9115811
3346  8888564
3347  9016662
3348  9184224
3349  9321600
3350  9104883
3351  8958179
3352  9263647
3353  9353225
3354  9250000
3355  9127042
3356  9135843
3357  9463349
3358  9412887
3359  9183938
3360  9270019
3361  9391936
3362  9540486
3363  9389975
3364  9190409
3365  9460435
3366  9588545
3367  9505740
3368  9391974
3369  9353861
3370  9676393
3371  9683777
3372  9414400
3373  9460592
3374  9603758
3375  9774788
3376  9661907
3377  9415547
3378  9643864
3379  9832591
3380  9753998
3381  9621852
3382  9535456
3383  9842436
3384  9956080
3385  9686624
3386  9651027
3387  9758964
3388  9962042
3389  9934708
3390  9633985
3391  9779294
3392 10017948
3393 10005217
3394  9885884
3395  9731824
3396  9974186
3397 10167124
3398  9913469
3399  9833639
3400  9921207
3401 10131914
3402 10189783
3403  9881214
3404  9941338
3405 10187016
3406 10191301
3407 10101559
3408  9911671
3409 10093339
3410 10354451
3411 10152532
3412 10024612
3413 10089492
3414 10294314
3415 10406378
3416 10082926
3417 10040400
3418 10306719
3419 10384415
3420 10323435
3421 10092489
3422 10196203
3423 10531411
3424 10397669
3425 10217574
3426 10204587
3427 10381029
3428 10586202
3429 10322480
3430 10179083
3431 10419742
3432 10538458
3433 10527856
3434 10293944
3435 10294307
3436 10634560
3437 10587645
3438 10401454
3439 10352247
3440 10473072
3441 10717009
3442 10520407
3443 10326828
3444 10522501
3445 10663698
3446 10695787
3447 10481651
3448 10386601
3449 10712852
3450 10750388
3451 10559044
3452 10461875
3453 10535976
3454 10841812
3455 10741074
3456 10475803
3457 10602376
3458 10771767
3459 10853561
3460 10644081
3461 10453129
3462 10751081
3463 10877721
3464 10727395
3465 10619915
3466 10616900
3467 10912336
3468 10909700
3469 10620197
3470 10658930
3471 10801674
3472 10934404
3473 10826268
3474 10581115
3475 10793500
3476 10975737
3477 10877157
3478 10756609
3479 10682910
3480 10935049
3481 11017616
3482 10737097
3483 10736342
3484 10872122
3485 11017098
3486 10961597
3487 10688260
3488 10834393
3489 11042890
3490 10963200
3491 10851980
3492 10747804
3493 10965150
3494 11122289
3495 10856176
3496 10799529
3497 10909471
3498 11065925
3499 11076969
3500 10784526
3501 10852314
3502 11093371
3503 11053214
3504 10942100
3505 10796283
3506 10962747
3507 11192386
3508 10979758
3509 10862817
3510 10939488
3511 11088591
3512 11161118
3513 10883247
3514 10855047
3515 11096875
3516 11105621
3517 11027621
3518 10871895
3519 10970472
3520 11229536
3521 11058235
3522 10900693
3523 10953492
3524 11080427
3525 11187398
3526 10950095
3527 10875920
3528 11116808
3529 11160653
3530 11082999
3531 10913938
3532 10943787
3533 11225517
3534 11119251
3535 10927643
3536 10947309
3537 11077732
3538 11253665
3539 11037687
3540 10856766
3541 11079415
3542 11182359
3543 11128848
3544 10934656
3545 10892337
3546 11203612
3547 11188982
3548 10975094
3549 10939506
3550 11020236
3551 11236207
3552 11098293
3553 10862306
3554 11020457
3555 11155019
3556 11153188
3557 10987412
3558 10859573
3559 11135281
3560 11200067
3561 11001855
3562 10937568
3563 10979934
3564 11196174
3565 11126500
3566 10851131
3567 10964418
3568 11119991
3569 11145846
3570 10992543
3571 10816128
3572 11072995
3573 11213741
3574 11012447
3575 10898013
3576 10905652
3577 11132066
3578 11142776
3579 10842344
3580 10881302
3581 11060456
3582 11147277
3583 11032907
3584 10774412
3585 10940801
3586 11143763
3587 10996829
3588 10869804
3589 10822604
3590 11036857
3591 11151355
3592 10871274
3593 10814743
3594 10955929
3595 11059770
3596 11017422
3597 10746873
3598 10822790
3599 11066540
3600 10981627
3601 10844643
3602 10759120
3603 10922728
3604 11089750
3605 10841221
3606 10723257
3607 10845626
3608 10961596
3609 10980030
3610 10718784
3611 10717885
3612 10965157
3613 10925017
3614 10795674
3615 10675507
3616 10778176
3617 11002983
3618 10812613
3619 10639778
3620 10722311
3621 10847103
3622 10921496
3623 10676309
3624 10582195
3625 10835180
3626 10866224
3627 10749203
3628 10584684
3629 10617573
3630 10870909
3631 10762090
3632 10563189
3633 10603504
3634 10707102
3635 10828866
3636 10638048
3637 10478588
3638 10674921
3639 10739228
3640 10651516
3641 10505158
3642 10472173
3643 10724625
3644 10685953
3645 10486369
3646 10491228
3647 10557712
3648 10685130
3649 10536434
3650 10333657
3651 10519285
3652 10619119
3653 10555563
3654 10412492
3655 10343360
3656 10582054
3657 10592661
3658 10351886
3659 10318795
3660 10387057
3661 10548115
3662 10459224
3663 10210655
3664 10330464
3665 10472068
3666 10444291
3667 10304593
3668 10160710
3669 10369597
3670 10467978
3671 10252093
3672 10174525
3673 10208923
3674 10368033
3675 10341725
3676 10082775
3677 10146290
3678 10293982
3679 10288303
3680 10184695
3681 10004076
3682 10160969
3683 10309408
3684 10115656
3685 10009170
3686 10024802
3687 10188559
3688 10222801
3689  9942340
3690  9940448
3691 10101649
3692 10119821
3693 10032480
3694  9824670
3695  9939292
3696 10142331
3697  9992518
3698  9850283
3699  9826870
3700  9965293
3701 10068592
3702  9797413
3703  9712031
3704  9873708
3705  9946093
3706  9907560
3707  9668462
3708  9689141
3709  9936349
3710  9841251
3711  9678281
3712  9604578
3713  9719156
3714  9884249
3715  9669741
3716  9521990
3717  9652900
3718  9731900
3719  9734403
3720  9503310
3721  9442356
3722  9682485
3723  9654458
3724  9501767
3725  9403111
3726  9473036
3727  9676709
3728  9515156
3729  9311876
3730  9398583
3731  9496028
3732  9533041
3733  9327259
3734  9200769
3735  9435232
3736  9468612
3737  9315883
3738  9186008
3739  9203570
3740  9429327
3741  9344000
3742  9103889
3743  9141065
3744  9239264
3745  9324823
3746  9154993
3747  8960583
3748  9145935
3749  9246257
3750  9128429
3751  8984618
3752  8924967
3753  9143000
3754  9140789
3755  8898440
3756  8885121
3757  8959616
3758  9070898
3759  8973958
3760  8749251
3761  8867863
3762  8982520
3763  8905755
3764  8772981
3765  8665149
3766  8837253
3767  8902147
3768  8678681
3769  8639751
3770  8698263
3771  8809390
3772  8754038
3773  8495096
3774  8564361
3775  8714217
3776  8653693
3777  8534872
3778  8401499
3779  8557412
3780  8679184
3781  8467019
3782  8357216
3783  8390135
3784  8511147
3785  8527514
3786  8258656
3787  8252596
3788  8412970
3789  8409873
3790  8313982
3791  8142923
3792  8229961
3793  8400747
3794  8229724
3795  8097453
3796  8104218
3797  8205607
3798  8265902
3799  8025262
3800  7961789
3801  8110643
3802  8118464
3803  8054307
3804  7878648
3805  7914071
3806  8104803
3807  7972113
3808  7818532
3809  7798325
3810  7885870
3811  7989420
3812  7771504
3813  7654497
3814  7806599
3815  7848431
3816  7787872
3817  7593639
3818  7570600
3819  7785917
3820  7709459
3821  7544911
3822  7500376
3823  7568186
3824  7700109
3825  7524647
3826  7344962
3827  7462168
3828  7521319
3829  7502232
3830  7322135
3831  7240475
3832  7455231
3833  7449135
3834  7276017
3835  7191528
3836  7208596
3837  7372584
3838  7255843
3839  7042996
3840  7124071
3841  7202490
3842  7215132
3843  7059455
3844  6919167
3845  7097632
3846  7133939
3847  6968748
3848  6880640
3849  6874825
3850  7042165
3851  6983093
3852  6735625
3853  6776264
3854  6873249
3855  6906825
3856  6766684
3857  6576605
3858  6731038
3859  6833620
3860  6682480
3861  6557879
3862  6507812
3863  6684338
3864  6702630
3865  6439429
3866  6408070
3867  6511599
3868  6587460
3869  6492773
3870  6250614
3871  6332931
3872  6485351
3873  6392411
3874  6260552
3875  6162031
3876  6305644
3877  6393246
3878  6158373
3879  6069360
3880  6132068
3881  6215324
3882  6182694
3883  5941159
3884  5966218
3885  6135564
3886  6074245
3887  5948154
3888  5819174
3889  5911528
3890  6044122
3891  5844864
3892  5713832
3893  5764402
3894  5861595
3895  5883077
3896  5636717
3897  5585719
3898  5757976
3899  5735295
3900  5619085
3901  5465264
3902  5513454
3903  5690909
3904  5545359
3905  5386391
3906  5398087
3907  5476769
3908  5541682
3909  5325733
3910  5211687
3911  5368311
3912  5386655
3913  5304503
3914  5136731
3915  5121030
3916  5311653
3917  5228021
3918  5055503
3919  5027937
3920  5072874
3921  5180136
3922  5014644
3923  4854881
3924  4974330
3925  5011790
3926  4954337
3927  4807865
3928  4741817
3929  4923473
3930  4878335
3931  4705051
3932  4658375
3933  4690590
3934  4801880
3935  4682749
3936  4477663
3937  4583075
3938  4656239
3939  4618039
3940  4467558
3941  4352936
3942  4515439
3943  4531773
3944  4354106
3945  4280090
3946  4288745
3947  4423527
3948  4357624
3949  4131522
3950  4175182
3951  4259655
3952  4248922
3953  4128248
3954  3967479
3955  4101529
3956  4171476
3957  4014854
3958  3928323
3959  3911258
3960  4030270
3961  4005865
3962  3770376
3963  3775885
3964  3863326
3965  3868013
3966  3773339
3967  3597715
3968  3701049
3969  3805156
3970  3653388
3971  3543810
3972  3503674
3973  3620447
3974  3647609
3975  3419715
3976  3375954
3977  3468921
3978  3501831
3979  3423349
3980  3215693
3981  3272196
3982  3425660
3983  3311939
3984  3175115
3985  3104316
3986  3210142
3987  3300245
3988  3073266
3989  2970768
3990  3052493
3991  3110740
3992  3082059
3993  2860809
3994  2841244
3995  3011555
3996  2952283
3997  2821005
3998  2712630
3999  2777512
4000  2913031
4001  2748380
4002  2603068
4003  2648939
4004  2700572
4005  2704808
4006  2504352
4007  2426705
4008  2592585
4009  2578286
4010  2465547
4011  2342083
4012  2363424
4013  2521510
4014  2388736
4015  2206715
4016  2236247
4017  2288963
4018  2339391
4019  2159211
4020  2025269
4021  2184698
4022  2213499
4023  2103483
4024  1957429
4025  1928898
4026  2102137
4027  2037276
4028  1832872
4029  1824172
4030  1873892
4031  1957028
4032  1824335
4033  1635110
4034  1743418
4035  1810686
4036  1736450
4037  1600106
4038  1511930
4039  1677859
4040  1673490
4041  1478002
4042  1424968
4043  1459071
4044  1557015
4045  1468630
4046  1254652
4047  1324702
4048  1413267
4049  1354679
4050  1232911
4051  1108527
4052  1249115
4053  1307224
4054  1119112
4055  1037823
4056  1047339
4057  1148217
4058  1109801
4059   877814
4060   892735
4061   991491
4062   982476
4063   890779
4064   731252
4065   817164
4066   921415
4067   760942
4068   651125
4069   627911
4070   716062
4071   744170
4072   532462
4073   498364
4074   595766
4075   595963
4076   526842
4077   355080
4078   388341
4079   503661
4080   379135
4081   277508
4082   237458
4083   316195
4084   367191
4085   175955
4086   103963
4087   191412
4088   191450
4089   145528
4090   -21754
4091   -23076
4092   111984
4093    22026
4094   -99095
4095  -150405
4096   -96860
4097    -8397
4098  -188594
4099  -307189
4100  -216650
4101  -185852
4102  -225390
4103  -399200
4104  -437688
4105  -278883
4106  -329908
4107  -467351
4108  -546239
4109  -512756
4110  -390828
4111  -530395
4112  -692943
4113  -629956
4114  -587519
4115  -584202
4116  -741153
4117  -840047
4118  -694799
4119  -697240
4120  -823020
4121  -923293
4122  -933460
4123  -795977
4124  -883803
4125 -1060124
4126 -1028958
4127  -968193
4128  -953757
4129 -1091244
4130 -1231582
4131 -1104694
4132 -1071700
4133 -1194841
4134 -1297295
4135 -1319554
4136 -1174418
4137 -1217410
4138 -1424736
4139 -1428817
4140 -1369120
4141 -1331680
4142 -1445062
4143 -1628322
4144 -1526835
4145 -1437406
4146 -1529100
4147 -1648070
4148 -1726187
4149 -1590644
4150 -1565634
4151 -1765742
4152 -1821275
4153 -1783847
4154 -1714720
4155 -1767563
4156 -1975683
4157 -1930178
4158 -1826566
4159 -1885630
4160 -1992019
4161 -2103199
4162 -2006006
4163 -1930960
4164 -2107135
4165 -2187519
4166 -2172579
4167 -2093744
4168 -2105228
4169 -2314821
4170 -2320665
4171 -2204309
4172 -2235745
4173 -2331755
4174 -2464986
4175 -2409317
4176 -2294009
4177 -2437563
4178 -2548081
4179 -2547592
4180 -2477069
4181 -2443526
4182 -2645341
4183 -2708409
4184 -2598963
4185 -2597078
4186 -2672386
4187 -2816117
4188 -2796975
4189 -2653899
4190 -2760473
4191 -2889771
4192 -2915818
4193 -2865278
4194 -2800711
4195 -2974933
4196 -3076550
4197 -2977041
4198 -2953110
4199 -2993092
4200 -3132357
4201 -3173155
4202 -3032076
4203 -3097444
4204 -3228406
4205 -3272362
4206 -3254389
4207 -3152689
4208 -3281596
4209 -3418398
4210 -3340340
4211 -3304266
4212 -3337446
4213 -3467483
4214 -3539581
4215 -3399826
4216 -3431186
4217 -3562743
4218 -3618874
4219 -3612616
4220 -3505164
4221 -3594510
4222 -3758258
4223 -3705258
4224 -3650853
4225 -3660067
4226 -3785124
4227 -3897494
4228 -3772218
4229 -3749045
4230 -3873503
4231 -3947395
4232 -3972565
4233 -3856372
4234 -3895662
4235 -4071281
4236 -4058613
4237 -4011877
4238 -4001771
4239 -4090048
4240 -4230420
4241 -4132094
4242 -4076313
4243 -4182976
4244 -4262894
4245 -4305321
4246 -4210899
4247 -4209230
4248 -4391808
4249 -4402902
4250 -4344722
4251 -4323199
4252 -4391174
4253 -4545009
4254 -4473409
4255 -4394647
4256 -4502618
4257 -4591922
4258 -4638994
4259 -4547790
4260 -4505980
4261 -4683438
4262 -4734038
4263 -4671863
4264 -4634737
4265 -4675127
4266 -4861402
4267 -4840925
4268 -4723316
4269 -4784687
4270 -4882759
4271 -4961681
4272 -4887547
4273 -4799905
4274 -4962466
4275 -5050658
4276 -5008723
4277 -4954562
4278 -4961184
4279 -5141273
4280 -5166149
4281 -5040913
4282 -5074094
4283 -5161546
4284 -5261566
4285 -5224272
4286 -5108005
4287 -5229213
4288 -5346174
4289 -5324766
4290 -5278092
4291 -5247185
4292 -5410873
4293 -5486168
4294 -5355304
4295 -5350540
4296 -5436746
4297 -5548475
4298 -5545141
4299 -5404585
4300 -5490589
4301 -5631875
4302 -5634444
4303 -5583455
4304 -5516440
4305 -5651514
4306 -5778630
4307 -5673406
4308 -5637926
4309 -5690188
4310 -5815505
4311 -5866080
4312 -5718111
4313 -5740830
4314 -5885662
4315 -5912530
4316 -5888541
4317 -5801610
4318 -5895652
4319 -6046634
4320 -5982232
4321 -5930485
4322 -5958400
4323 -6056660
4324 -6134215
4325 -6012582
4326 -5997950
4327 -6126005
4328 -6184583
4329 -6181571
4330 -6092600
4331 -6135748
4332 -6303061
4333 -6262779
4334 -6195893
4335 -6209980
4336 -6294299
4337 -6404280
4338 -6295019
4339 -6252132
4340 -6381289
4341 -6435476
4342 -6446046
4343 -6361329
4344 -6371283
4345 -6542404
4346 -6532114
4347 -6462200
4348 -6454841
4349 -6518604
4350 -6654596
4351 -6584121
4352 -6497226
4353 -6600125
4354 -6680747
4355 -6716851
4356 -6630256
4357 -6596793
4358 -6758370
4359 -6786150
4360 -6714948
4361 -6701514
4362 -6741564
4363 -6885163
4364 -6854811
4365 -6747275
4366 -6819750
4367 -6899959
4368 -6939733
4369 -6884020
4370 -6822039
4371 -6968859
4372 -7031591
4373 -6963646
4374 -6939053
4375 -6957610
4376 -7099771
4377 -7091977
4378 -6973180
4379 -7025016
4380 -7116661
4381 -7176021
4382 -7135053
4383 -7037995
4384 -7160575
4385 -7252499
4386 -7200662
4387 -7156386
4388 -7149017
4389 -7280878
4390 -7329244
4391 -7210903
4392 -7229806
4393 -7306520
4394 -7381105
4395 -7369908
4396 -7253865
4397 -7339957
4398 -7456171
4399 -7419497
4400 -7380679
4401 -7350021
4402 -7462860
4403 -7544907
4404 -7433737
4405 -7424048
4406 -7500529
4407 -7567823
4408 -7578710
4409 -7460208
4410 -7514281
4411 -7639424
4412 -7620928
4413 -7584819
4414 -7536822
4415 -7630308
4416 -7743057
4417 -7647426
4418 -7603958
4419 -7665230
4420 -7751908
4421 -7780362
4422 -7652353
4423 -7663721
4424 -7808891
4425 -7822142
4426 -7777097
4427 -7715865
4428 -7779921
4429 -7916971
4430 -7845003
4431 -7772609
4432 -7815960
4433 -7895920
4434 -7974297
4435 -7861703
4436 -7819110
4437 -7954946
4438 -7996294
4439 -7969137
4440 -7886265
4441 -7909158
4442 -8070195
4443 -8030955
4444 -7950203
4445 -7976307
4446 -8044622
4447 -8134276
4448 -8049928
4449 -7976064
4450 -8085832
4451 -8138128
4452 -8127415
4453 -8059613
4454 -8050058
4455 -8200668
4456 -8208866
4457 -8116514
4458 -8110549
4459 -8163878
4460 -8274303
4461 -8216764
4462 -8110839
4463 -8203723
4464 -8280552
4465 -8283858
4466 -8217618
4467 -8168693
4468 -8314428
4469 -8355870
4470 -8272233
4471 -8246471
4472 -8273408
4473 -8388031
4474 -8381426
4475 -8262524
4476 -8308420
4477 -8391939
4478 -8423673
4479 -8376804
4480 -8295996
4481 -8404678
4482 -8480693
4483 -8404059
4484 -8370341
4485 -8381392
4486 -8485733
4487 -8509172
4488 -8396386
4489 -8419628
4490 -8501120
4491 -8532485
4492 -8502963
4493 -8406117
4494 -8485965
4495 -8586491
4496 -8530330
4497 -8491354
4498 -8484372
4499 -8577418
4500 -8636391
4501 -8513389
4502 -8503319
4503 -8576742
4504 -8623483
4505 -8613852
4506 -8515411
4507 -8564356
4508 -8683528
4509 -8642958
4510 -8596576
4511 -8566182
4512 -8641807
4513 -8727214
4514 -8620108
4515 -8586672
4516 -8655771
4517 -8708351
4518 -8722124
4519 -8617566
4520 -8626880
4521 -8746893
4522 -8736190
4523 -8685443
4524 -8644874
4525 -8698436
4526 -8800890
4527 -8717083
4528 -8661185
4529 -8718880
4530 -8771694
4531 -8802070
4532 -8707829
4533 -8685937
4534 -8808165
4535 -8806133
4536 -8759869
4537 -8712034
4538 -8743727
4539 -8856685
4540 -8803957
4541 -8724916
4542 -8770567
4543 -8819811
4544 -8868969
4545 -8778236
4546 -8718088
4547 -8833584
4548 -8868887
4549 -8824541
4550 -8768898
4551 -8772841
4552 -8904338
4553 -8879302
4554 -8778849
4555 -8795103
4556 -8840462
4557 -8905341
4558 -8847625
4559 -8760676
4560 -8854301
4561 -8907697
4562 -8883807
4563 -8823905
4564 -8792072
4565 -8909231
4566 -8922346
4567 -8824438
4568 -8818734
4569 -8862796
4570 -8937085
4571 -8900172
4572 -8793916
4573 -8865915
4574 -8931593
4575 -8911272
4576 -8855763
4577 -8804281
4578 -8911444
4579 -8955547
4580 -8859895
4581 -8837014
4582 -8865600
4583 -8948901
4584 -8939477
4585 -8811966
4586 -8848736
4587 -8938603
4588 -8937990
4589 -8886078
4590 -8802498
4591 -8893870
4592 -8973261
4593 -8891775
4594 -8843335
4595 -8853402
4596 -8931626
4597 -8955546
4598 -8831867
4599 -8828865
4600 -8912175
4601 -8932838
4602 -8903736
4603 -8812778
4604 -8863925
4605 -8963983
4606 -8904680
4607 -8838138
4608 -8830676
4609 -8892471
4610 -8948534
4611 -8837370
4612 -8812257
4613 -8891019
4614 -8917392
4615 -8902702
4616 -8805678
4617 -8818366
4618 -8928058
4619 -8886170
4620 -8822563
4621 -8798365
4622 -8852880
4623 -8931245
4624 -8842808
4625 -8780870
4626 -8840131
4627 -8876589
4628 -8882408
4629 -8781957
4630 -8762362
4631 -8873644
4632 -8873856
4633 -8805911
4634 -8772205
4635 -8792163
4636 -8888694
4637 -8822225
4638 -8740644
4639 -8780752
4640 -8820042
4641 -8840576
4642 -8766816
4643 -8716383
4644 -8807224
4645 -8823436
4646 -8769091
4647 -8728391
4648 -8729075
4649 -8815964
4650 -8786755
4651 -8688559
4652 -8713300
4653 -8757058
4654 -8791191
4655 -8718610
4656 -8645828
4657 -8734781
4658 -8768998
4659 -8716910
4660 -8665395
4661 -8648306
4662 -8738837
4663 -8730476
4664 -8629564
4665 -8636462
4666 -8682527
4667 -8719611
4668 -8670551
4669 -8579026
4670 -8640701
4671 -8688390
4672 -8646682
4673 -8591967
4674 -8555509
4675 -8643679
4676 -8670653
4677 -8566491
4678 -8550676
4679 -8584314
4680 -8625324
4681 -8600906
4682 -8490087
4683 -8528414
4684 -8594243
4685 -8563117
4686 -8520545
4687 -8465730
4688 -8539022
4689 -8580261
4690 -8487240
4691 -8449079
4692 -8472642
4693 -8516532
4694 -8514983
4695 -8403074
4696 -8420643
4697 -8491733
4698 -8476969
4699 -8425433
4700 -8362855
4701 -8409493
4702 -8480147
4703 -8391138
4704 -8339816
4705 -8354125
4706 -8404619
4707 -8423607
4708 -8307669
4709 -8283421
4710 -8365730
4711 -8367836
4712 -8327517
4713 -8244604
4714 -8264749
4715 -8355300
4716 -8297941
4717 -8228099
4718 -8220946
4719 -8264531
4720 -8307712
4721 -8214429
4722 -8156205
4723 -8224982
4724 -8237201
4725 -8209340
4726 -8128509
4727 -8122961
4728 -8218762
4729 -8180932
4730 -8105462
4731 -8090926
4732 -8118611
4733 -8171526
4734 -8090726
4735 -8008916
4736 -8069828
4737 -8097398
4738 -8087036
4739 -7998239
4740 -7968426
4741 -8063596
4742 -8057163
4743 -7967931
4744 -7930597
4745 -7948600
4746 -8017825
4747 -7971043
4748 -7868029
4749 -7901768
4750 -7948805
4751 -7945424
4752 -7866037
4753 -7800732
4754 -7886539
4755 -7900823
4756 -7832145
4757 -7784774
4758 -7778786
4759 -7854393
4760 -7833446
4761 -7723956
4762 -7730768
4763 -7768633
4764 -7779238
4765 -7723181
4766 -7639003
4767 -7696171
4768 -7739908
4769 -7672998
4770 -7624533
4771 -7603905
4772 -7667564
4773 -7673439
4774 -7566815
4775 -7551110
4776 -7585197
4777 -7601537
4778 -7567452
4779 -7471687
4780 -7508493
4781 -7562267
4782 -7509947
4783 -7458395
4784 -7422141
4785 -7473398
4786 -7499352
4787 -7390592
4788 -7360098
4789 -7389700
4790 -7415650
4791 -7398950
4792 -7297972
4793 -7303519
4794 -7371141
4795 -7333910
4796 -7275358
4797 -7222540
4798 -7258670
4799 -7305267
4800 -7219363
4801 -7167758
4802 -7188236
4803 -7215361
4804 -7217319
4805 -7114860
4806 -7092234
4807 -7154127
4808 -7135615
4809 -7084327
4810 -7026225
4811 -7048291
4812 -7107665
4813 -7031797
4814 -6971340
4815 -6983354
4816 -7002644
4817 -7010341
4818 -6914811
4819 -6874618
4820 -6945856
4821 -6934396
4822 -6886830
4823 -6820244
4824 -6821888
4825 -6894875
4826 -6839150
4827 -6752827
4828 -6757875
4829 -6776632
4830 -6806823
4831 -6721483
4832 -6651022
4833 -6707355
4834 -6720784
4835 -6681346
4836 -6611587
4837 -6587074
4838 -6661685
4839 -6628815
4840 -6544870
4841 -6525145
4842 -6537195
4843 -6576961
4844 -6517314
4845 -6433023
4846 -6472543
4847 -6490904
4848 -6460158
4849 -6397718
4850 -6345789
4851 -6414877
4852 -6411095
4853 -6319751
4854 -6291706
4855 -6301385
4856 -6345243
4857 -6301994
4858 -6200786
4859 -6219097
4860 -6251623
4861 -6229510
4862 -6163661
4863 -6097942
4864 -6162610
4865 -6180294
4866 -6098071
4867 -6047544
4868 -6043967
4869 -6089828
4870 -6070873
4871 -5959228
4872 -5961392
4873 -6001007
4874 -5995932
4875 -5938947
4876 -5856821
4877 -5892897
4878 -5936717
4879 -5865918
4880 -5804616
4881 -5781865
4882 -5826291
4883 -5833365
4884 -5731012
4885 -5703580
4886 -5732853
4887 -5739730
4888 -5704868
4889 -5610645
4890 -5617769
4891 -5672402
4892 -5619547
4893 -5554527
4894 -5522753
4895 -5554277
4896 -5582534
4897 -5480384
4898 -5439125
4899 -5466672
4900 -5476947
4901 -5450105
4902 -5354901
4903 -5344438
4904 -5400434
4905 -5364952
4906 -5302718
4907 -5254227
4908 -5271485
4909 -5319719
4910 -5238448
4911 -5166898
4912 -5182869
4913 -5199931
4914 -5192060
4915 -5097830
4916 -5062560
4917 -5120665
4918 -5106879
4919 -5049057
4920 -4994796
4921 -4985706
4922 -5037531
4923 -4978554
4924 -4904766
4925 -4907316
4926 -4918382
4927 -4920155
4928 -4845362
4929 -4789491
4930 -4834941
4931 -4823306
4932 -4775048
4933 -4717750
4934 -4698521
4935 -4750510
4936 -4711917
4937 -4626674
4938 -4621725
4939 -4632955
4940 -4637719
4941 -4574840
4942 -4501501
4943 -4539716
4944 -4547680
4945 -4501465
4946 -4445531
4947 -4409480
4948 -4460906
4949 -4440249
4950 -4355258
4951 -4331493
4952 -4336594
4953 -4355820
4954 -4302398
4955 -4214437
4956 -4240928
4957 -4260337
4958 -4220522
4959 -4162825
4960 -4116454
4961 -4156083
4962 -4164093
4963 -4073300
4964 -4038763
4965 -4031763
4966 -4055261
4967 -4022609
4968 -3931637
4969 -3936180
4970 -3960334
4971 -3932662
4972 -3880181
4973 -3820883
4974 -3853357
4975 -3869570
4976 -3783382
4977 -3734620
4978 -3735304
4979 -3757247
4980 -3744509
4981 -3640013
4982 -3629813
4983 -3664103
4984 -3642118
4985 -3585773
4986 -3514831
4987 -3536197
4988 -3571797
4989 -3501056
4990 -3441402
4991 -3426015
4992 -3447410
4993 -3448011
4994 -3356792
4995 -3310170
4996 -3348382
4997 -3341642
4998 -3302323
4999 -3224829
5000 -3219719
5001 -3264351
5002 -3214538
5003 -3144956
5004 -3114484
5005 -3131241
5006 -3149514
5007 -3064392
5008 -3009391
5009 -3033923
5010 -3032533
5011 -3000162
5012 -2922568
5013 -2901041
5014 -2950057
5015 -2915717
5016 -2847982
5017 -2807059
5018 -2809628
5019 -2835177
5020 -2770888
5021 -2696015
5022 -2718521
5023 -2724237
5024 -2708471
5025 -2625204
5026 -2583717
5027 -2630430
5028 -2616082
5029 -2541926
5030 -2491462
5031 -2487224
5032 -2526887
5033 -2476670
5034 -2391683
5035 -2392870
5036 -2405673
5037 -2399916
5038 -2330076
5039 -2261345
5040 -2296687
5041 -2304310
5042 -2248166
5043 -2194820
5044 -2166566
5045 -2204372
5046 -2178998
5047 -2086204
5048 -2068208
5049 -2078396
5050 -2083108
5051 -2032812
5052 -1954019
5053 -1975005
5054 -1989481
5055 -1938455
5056 -1881013
5057 -1847325
5058 -1876491
5059 -1864624
5060 -1777180
5061 -1751441
5062 -1761463
5063 -1773854
5064 -1731274
5065 -1641361
5066 -1643663
5067 -1670653
5068 -1631364
5069 -1569653
5070 -1528233
5071 -1552679
5072 -1563100
5073 -1479298
5074 -1437200
5075 -1435468
5076 -1445396
5077 -1420802
5078 -1334427
5079 -1317827
5080 -1346671
5081 -1317680
5082 -1266993
5083 -1210008
5084 -1221181
5085 -1245797
5086 -1175061
5087 -1122149
5088 -1114873
5089 -1116821
5090 -1111933
5091 -1024536
5092  -998955
5093 -1023475
5094 -1001446
5095  -956260
5096  -897755
5097  -896832
5098  -929914
5099  -867658
5100  -803823
5101  -788349
5102  -795682
5103  -794678
5104  -723262
5105  -675419
5106  -701087
5107  -693599
5108  -653719
5109  -583409
5110  -566431
5111  -602290
5112  -556548
5113  -490794
5114  -469553
5115  -476856
5116  -483585
5117  -415919
5118  -352120
5119  -376715
5120  -373091
5121  -339010
5122  -269640
5123  -239051
5124  -279884
5125  -253418
5126  -186341
5127  -152225
5128  -151275
5129  -170312
5130  -117062
5131   -39957
5132   -50604
5133   -56063
5134   -30533
5135    35458
5136    78372
5137    43692
5138    50534
5139   122540
5140   159497
5141   172327
5142   144151
5143   188024
5144   273989
5145   273733
5146   261473
5147   280085
5148   337241
5149   397035
5150   364664
5151   359792
5152   425239
5153   479352
5154   495870
5155   468884
5156   487019
5157   576412
5158   593182
5159   580678
5160   582802
5161   633606
5162   704379
5163   696672
5164   674777
5165   725265
5166   774748
5167   815176
5168   787787
5169   791631
5170   867802
5171   902941
5172   894040
5173   896669
5174   928931
5175  1011721
5176  1012278
5177   989315
5178  1021343
5179  1079638
5180  1116624
5181  1106649
5182  1097570
5183  1172452
5184  1215367
5185  1212841
5186  1205098
5187  1228672
5188  1309396
5189  1330710
5190  1299851
5191  1326952
5192  1378760
5193  1427891
5194  1426500
5195  1401746
5196  1460893
5197  1523200
5198  1523023
5199  1519155
5200  1527019
5201  1597706
5202  1633279
5203  1609606
5204  1624553
5205  1671919
5206  1724996
5207  1735929
5208  1706077
5209  1750567
5210  1814737
5211  1824194
5212  1821772
5213  1818029
5214  1884709
5215  1939048
5216  1915519
5217  1927003
5218  1964159
5219  2017219
5220  2039281
5221  2006816
5222  2035232
5223  2106579
5224  2123117
5225  2124044
5226  2118210
5227  2173474
5228  2235950
5229  2219153
5230  2213358
5231  2246742
5232  2299965
5233  2331410
5234  2302522
5235  2321546
5236  2395574
5237  2417628
5238  2420016
5239  2407753
5240  2446114
5241  2516587
5242  2511322
5243  2501935
5244  2529357
5245  2580730
5246  2623903
5247  2600910
5248  2604326
5249  2667348
5250  2701902
5251  2709156
5252  2699409
5253  2724286
5254  2798726
5255  2804123
5256  2789928
5257  2809553
5258  2854114
5259  2908107
5260  2891033
5261  2881475
5262  2942582
5263  2984387
5264  2993670
5265  2978715
5266  2992741
5267  3071843
5268  3087634
5269  3070707
5270  3083341
5271  3122379
5272  3180482
5273  3179295
5274  3156540
5275  3202690
5276  3252655
5277  3273950
5278  3261656
5279  3260667
5280  3334177
5281  3367147
5282  3349134
5283  3356374
5284  3385055
5285  3444207
5286  3453537
5287  3430248
5288  3466442
5289  3515775
5290  3547410
5291  3539845
5292  3525659
5293  3584830
5294  3630577
5295  3618987
5296  3619203
5297  3643247
5298  3701313
5299  3728046
5300  3698136
5301  3721647
5302  3773358
5303  3804424
5304  3804803
5305  3782787
5306  3833281
5307  3889082
5308  3885435
5309  3881752
5310  3895557
5311  3953563
5312  3988545
5313  3961620
5314  3972762
5315  4013233
5316  4061201
5317  4068039
5318  4041214
5319  4073817
5320  4139163
5321  4142960
5322  4136468
5323  4141894
5324  4189077
5325  4241629
5326  4219527
5327  4219413
5328  4255921
5329  4304303
5330  4320357
5331  4291732
5332  4311860
5333  4374343
5334  4390491
5335  4390252
5336  4377800
5337  4419783
5338  4477619
5339  4466096
5340  4458558
5341  4487362
5342  4528420
5343  4565643
5344  4537479
5345  4543663
5346  4602334
5347  4629303
5348  4625687
5349  4616568
5350  4644248
5351  4708871
5352  4707045
5353  4696598
5354  4712771
5355  4758844
5356  4790735
5357  4774015
5358  4765232
5359  4821381
5360  4852937
5361  4859113
5362  4849879
5363  4866484
5364  4924781
5365  4936200
5366  4917861
5367  4934222
5368  4968515
5369  5010127
5370  5003465
5371  4984347
5372  5035290
5373  5070703
5374  5080035
5375  5069480
5376  5077227
5377  5136889
5378  5157307
5379  5134540
5380  5149025
5381  5178216
5382  5218938
5383  5220940
5384  5199341
5385  5242595
5386  5281050
5387  5294217
5388  5282884
5389  5280664
5390  5332264
5391  5363791
5392  5342413
5393  5348544
5394  5375538
5395  5424420
5396  5431258
5397  5410839
5398  5430798
5399  5473221
5400  5494054
5401  5488657
5402  5475625
5403  5522782
5404  5560382
5405  5549996
5406  5547194
5407  5564004
5408  5611617
5409  5631227
5410  5604104
5411  5619475
5412  5658986
5413  5683533
5414  5688048
5415  5669989
5416  5704150
5417  5751140
5418  5741945
5419  5735293
5420  5747071
5421  5789486
5422  5818777
5423  5791938
5424  5797830
5425  5841332
5426  5866113
5427  5871658
5428  5848185
5429  5874964
5430  5923676
5431  5925170
5432  5917185
5433  5920588
5434  5957840
5435  5998874
5436  5974535
5437  5967322
5438  6004172
5439  6033743
5440  6046947
5441  6025812
5442  6037182
5443  6085239
5444  6095448
5445  6091998
5446  6086688
5447  6114063
5448  6159262
5449  6146475
5450  6129094
5451  6161090
5452  6191534
5453  6212713
5454  6190923
5455  6186209
5456  6238221
5457  6260598
5458  6248593
5459  6244795
5460  6262314
5461  6308469
5462  6307946
5463  6289902
5464  6303689
5465  6337678
5466  6361823
5467  6348291
5468  6335157
5469  6382786
5470  6410120
5471  6405559
5472  6393529
5473  6399496
5474  6450957
5475  6459210
5476  6433758
5477  6442600
5478  6474542
5479  6506195
5480  6497093
5481  6474444
5482  6508187
5483  6542538
5484  6538044
5485  6527978
5486  6531254
5487  6574373
5488  6593578
5489  6571359
5490  6574414
5491  6598851
5492  6628224
5493  6630860
5494  6605922
5495  6629119
5496  6659846
5497  6668253
5498  6660705
5499  6650848
5500  6688690
5501  6715817
5502  6694337
5503  6697777
5504  6711641
5505  6744641
5506  6753466
5507  6724802
5508  6741363
5509  6774032
5510  6782783
5511  6781336
5512  6765979
5513  6794938
5514  6829787
5515  6812937
5516  6799925
5517  6814885
5518  6844294
5519  6866997
5520  6837007
5521  6841403
5522  6878184
5523  6890091
5524  6884347
5525  6868521
5526  6889107
5527  6921884
5528  6916487
5529  6909157
5530  6913427
5531  6938724
5532  6956626
5533  6935918
5534  6931742
5535  6960002
5536  6979052
5537  6980964
5538  6960812
5539  6971257
5540  7011391
5541  7008495
5542  6995244
5543  6995006
5544  7022954
5545  7046276
5546  7026431
5547  7015157
5548  7041560
5549  7060928
5550  7066717
5551  7045215
5552  7044223
5553  7082583
5554  7089692
5555  7073226
5556  7071934
5557  7085134
5558  7118103
5559  7106301
5560  7082473
5561  7100924
5562  7127178
5563  7135407
5564  7118135
5565  7109172
5566  7144148
5567  7158996
5568  7144066
5569  7137934
5570  7142350
5571  7176047
5572  7171313
5573  7150836
5574  7163309
5575  7184295
5576  7195521
5577  7186179
5578  7164269
5579  7195867
5580  7208130
5581  7199860
5582  7187567
5583  7196173
5584  7226098
5585  7231525
5586  7204306
5587  7209004
5588  7226096
5589  7240256
5590  7231985
5591  7204786
5592  7232650
5593  7257043
5594  7249931
5595  7236132
5596  7228039
5597  7257859
5598  7274126
5599  7244766
5600  7242100
5601  7258603
5602  7278498
5603  7279541
5604  7244749
5605  7259193
5606  7284648
5607  7284583
5608  7270756
5609  7257452
5610  7283314
5611  7303946
5612  7278137
5613  7268671
5614  7279873
5615  7300777
5616  7301343
5617  7272536
5618  7275501
5619  7304063
5620  7302785
5621  7292123
5622  7273526
5623  7291518
5624  7317511
5625  7297985
5626  7280707
5627  7290666
5628  7305678
5629  7318472
5630  7287647
5631  7284276
5632  7307264
5633  7315633
5634  7303060
5635  7285223
5636  7290974
5637  7322797
5638  7309864
5639  7288116
5640  7289437
5641  7302093
5642  7321269
5643  7296568
5644  7277006
5645  7303826
5646  7313905
5647  7308176
5648  7282757
5649  7284835
5650  7310466
5651  7302319
5652  7286463
5653  7281444
5654  7290893
5655  7307024
5656  7288304
5657  7269977
5658  7286517
5659  7293833
5660  7290778
5661  7272920
5662  7261222
5663  7291997
5664  7288112
5665  7273403
5666  7262696
5667  7267065
5668  7285604
5669  7271032
5670  7243932
5671  7257063
5672  7268731
5673  7270416
5674  7251712
5675  7236233
5676  7256522
5677  7263278
5678  7242693
5679  7229129
5680  7234219
5681  7250462
5682  7247450
5683  7215712
5684  7221404
5685  7228917
5686  7232868
5687  7219873
5688  7197790
5689  7214623
5690  7223788
5691  7207948
5692  7193764
5693  7190513
5694  7205109
5695  7204008
5696  7170576
5697  7170506
5698  7183361
5699  7186258
5700  7177003
5701  7146170
5702  7160259
5703  7173667
5704  7156505
5705  7139593
5706  7131633
5707  7144959
5708  7152761
5709  7122991
5710  7111304
5711  7123824
5712  7128594
5713  7116388
5714  7085997
5715  7094822
5716  7115230
5717  7100085
5718  7077408
5719  7068650
5720  7080448
5721  7090769
5722  7061093
5723  7045328
5724  7045771
5725  7058120
5726  7053797
5727  7022837
5728  7017222
5729  7038245
5730  7029807
5731  7008991
5732  6991652
5733  6994213
5734  7011915
5735  6990812
5736  6963748
5737  6970231
5738  6978827
5739  6976574
5740  6945766
5741  6937169
5742  6950262
5743  6949703
5744  6931638
5745  6911175
5746  6904190
5747  6924579
5748  6908673
5749  6877692
5750  6877404
5751  6884552
5752  6884822
5753  6856804
5754  6840789
5755  6852398
5756  6855500
5757  6839212
5758  6819176
5759  6811669
5760  6827035
5761  6813972
5762  6787053
5763  6778616
5764  6780835
5765  6787745
5766  6764944
5767  6738212
5768  6744540
5769  6749877
5770  6733871
5771  6718277
5772  6703561
5773  6715639
5774  6710142
5775  6683930
5776  6669758
5777  6668453
5778  6676061
5779  6662262
5780  6625656
5781  6631354
5782  6638052
5783  6626559
5784  6603140
5785  6584622
5786  6595021
5787  6595616
5788  6567404
5789  6552144
5790  6548651
5791  6554730
5792  6543961
5793  6510690
5794  6501129
5795  6512231
5796  6506004
5797  6485068
5798  6458837
5799  6465210
5800  6469160
5801  6444202
5802  6426728
5803  6414897
5804  6424410
5805  6416439
5806  6382582
5807  6372320
5808  6376720
5809  6370380
5810  6356409
5811  6324227
5812  6323673
5813  6332589
5814  6313035
5815  6291199
5816  6278191
5817  6281751
5818  6278161
5819  6245164
5820  6230655
5821  6232703
5822  6226453
5823  6213788
5824  6185348
5825  6179864
5826  6187403
5827  6167661
5828  6145748
5829  6130952
5830  6130053
5831  6133689
5832  6097989
5833  6079775
5834  6084023
5835  6079954
5836  6066115
5837  6034896
5838  6022576
5839  6030399
5840  6020818
5841  5990782
5842  5973725
5843  5973403
5844  5973033
5845  5950525
5846  5922892
5847  5916150
5848  5917438
5849  5910075
5850  5875934
5851  5857768
5852  5866503
5853  5858249
5854  5833247
5855  5809872
5856  5801864
5857  5810816
5858  5784890
5859  5758261
5860  5755540
5861  5746048
5862  5740770
5863  5715786
5864  5685073
5865  5694980
5866  5693182
5867  5664156
5868  5639557
5869  5626259
5870  5636410
5871  5619974
5872  5584011
5873  5568555
5874  5567560
5875  5567999
5876  5542566
5877  5512333
5878  5514140
5879  5511613
5880  5487885
5881  5462844
5882  5442553
5883  5451168
5884  5440477
5885  5406792
5886  5389100
5887  5386428
5888  5382865
5889  5365786
5890  5331783
5891  5325615
5892  5321431
5893  5308742
5894  5279237
5895  5256250
5896  5261144
5897  5253206
5898  5221962
5899  5199419
5900  5194438
5901  5193211
5902  5174571
5903  5141198
5904  5126592
5905  5128869
5906  5116003
5907  5087766
5908  5062670
5909  5058323
5910  5060550
5911  5025064
5912  5004796
5913  4991471
5914  4988938
5915  4982565
5916  4943617
5917  4927208
5918  4926850
5919  4914456
5920  4891018
5921  4861755
5922  4852386
5923  4853244
5924  4832004
5925  4803010
5926  4788432
5927  4790549
5928  4775278
5929  4742235
5930  4719875
5931  4717655
5932  4706569
5933  4689533
5934  4658160
5935  4643947
5936  4643217
5937  4625588
5938  4591776
5939  4574735
5940  4564731
5941  4565206
5942  4533724
5943  4509747
5944  4504002
5945  4490552
5946  4475028
5947  4445914
5948  4422687
5949  4426762
5950  4405763
5951  4387215
5952  4360748
5953  4352429
5954  4343785
5955  4319722
5956  4288717
5957  4280309
5958  4273040
5959  4259618
5960  4227179
5961  4206867
5962  4204539
5963  4190017
5964  4163246
5965  4141409
5966  4120751
5967  4126252
5968  4098191
5969  4068986
5970  4056218
5971  4046072
5972  4036127
5973  4006034
5974  3977136
5975  3976353
5976  3966153
5977  3939892
5978  3909738
5979  3897420
5980  3895422
5981  3874302
5982  3840075
5983  3825575
5984  3818115
5985  3801060
5986  3775966
5987  3746435
5988  3742342
5989  3734086
5990  3708460
5991  3682165
5992  3664969
5993  3659372
5994  3646639
5995  3611985
5996  3590399
5997  3578600
5998  3567009
5999  3546635
6000  3510051
6001  3501205
6002  3497316
6003  3476512
6004  3447055
6005  3423712
6006  3421462
6007  3412948
6008  3374839
6009  3351334
6010  3338639
6011  3331754
6012  3311146
6013  3273493
6014  3257832
6015  3255326
6016  3236894
6017  3207697
6018  3178635
6019  3171997
6020  3164948
6021  3133627
6022  3109939
6023  3095918
6024  3082292
6025  3074556
6026  3031595
6027  3012055
6028  3008147
6029  2993643
6030  2965055
6031  2935590
6032  2924286
6033  2923467
6034  2892792
6035  2864201
6036  2846054
6037  2836434
6038  2823149
6039  2791353
6040  2763843
6041  2762175
6042  2747584
6043  2723159
6044  2687560
6045  2676318
6046  2670382
6047  2643612
6048  2615038
6049  2598923
6050  2589221
6051  2574326
6052  2547685
6053  2515092
6054  2507332
6055  2497506
6056  2472492
6057  2446147
6058  2421441
6059  2416810
6060  2394258
6061  2367578
6062  2344404
6063  2330254
6064  2321647
6065  2295805
6066  2261866
6067  2254137
6068  2239726
6069  2218065
6070  2190488
6071  2166595
6072  2160377
6073  2145690
6074  2114835
6075  2088366
6076  2075465
6077  2064416
6078  2045643
6079  2006893
6080  1994006
6081  1984248
6082  1964720
6083  1936431
6084  1905009
6085  1900239
6086  1889781
6087  1861228
6088  1835719
6089  1816038
6090  1805475
6091  1788880
6092  1753811
6093  1734954
6094  1724833
6095  1707934
6096  1679556
6097  1651954
6098  1643384
6099  1632749
6100  1603296
6101  1577195
6102  1553706
6103  1549426
6104  1531945
6105  1500040
6106  1473961
6107  1466750
6108  1449391
6109  1426487
6110  1392828
6111  1382807
6112  1372398
6113  1347819
6114  1318580
6115  1298116
6116  1283197
6117  1275052
6118  1240187
6119  1218311
6120  1203755
6121  1189122
6122  1164096
6123  1133529
6124  1116145
6125  1110202
6126  1088248
6127  1059926
6128  1035182
6129  1022172
6130  1013420
6131   980722
6132   952121
6133   937646
6134   925792
6135   907362
6136   873258
6137   851988
6138   848954
6139   830171
6140   799776
6141   772156
6142   761102
6143   751931
6144   724095
6145   692087
6146   678066
6147   665955
6148   648675
6149   618982
6150   593437
6151   588092
6152   563526
6153   543655
6154   514238
6155   498098
6156   490450
6157   470387
6158   431544
6159   415764
6160   401538
6161   386826
6162   360938
6163   332463
6164   320083
6165   307027
6166   279764
6167   255940
6168   233810
6169   228274
6170   207942
6171   171893
6172   154526
6173   141992
6174   125064
6175   102580
6176    71246
6177    58486
6178    46061
6179    25464
6180    -3335
6181   -23065
6182   -31740
6183   -47577
6184   -82163
6185  -104030
6186  -121749
6187  -129326
6188  -156150
6189  -187363
6190  -201354
6191  -210028
6192  -228695
6193  -258164
6194  -288297
6195  -294294
6196  -307525
6197  -337029
6198  -362503
6199  -381271
6200  -388731
6201  -411187
6202  -439436
6203  -457668
6204  -473193
6205  -483247
6206  -513214
6207  -540564
6208  -558418
6209  -565304
6210  -590923
6211  -618123
6212  -639949
6213  -648212
6214  -666302
6215  -696334
6216  -717852
6217  -722233
6218  -745086
6219  -765912
6220  -799959
6221  -810386
6222  -823317
6223  -845087
6224  -870270
6225  -894120
6226  -902005
6227  -917240
6228  -947334
6229  -972365
6230  -983650
6231  -998485
6232 -1018885
6233 -1050681
6234 -1065796
6235 -1069593
6236 -1093346
6237 -1122326
6238 -1142562
6239 -1156474
6240 -1167861
6241 -1193048
6242 -1220315
6243 -1235256
6244 -1250049
6245 -1267303
6246 -1297118
6247 -1319215
6248 -1324943
6249 -1344525
6250 -1368706
6251 -1389946
6252 -1407263
6253 -1414340
6254 -1442144
6255 -1467663
6256 -1482249
6257 -1498091
6258 -1512532
6259 -1540122
6260 -1561976
6261 -1568409
6262 -1588229
6263 -1612309
6264 -1637365
6265 -1655426
6266 -1662254
6267 -1682391
6268 -1715464
6269 -1730331
6270 -1740314
6271 -1756540
6272 -1784324
6273 -1809860
6274 -1814271
6275 -1832362
6276 -1854772
6277 -1878937
6278 -1899213
6279 -1906407
6280 -1923398
6281 -1951968
6282 -1969812
6283 -1983087
6284 -1995711
6285 -2019187
6286 -2049237
6287 -2053706
6288 -2071344
6289 -2087876
6290 -2115547
6291 -2136557
6292 -2141094
6293 -2155184
6294 -2185192
6295 -2209175
6296 -2217253
6297 -2231201
6298 -2251688
6299 -2281325
6300 -2294568
6301 -2303541
6302 -2322196
6303 -2345138
6304 -2371252
6305 -2377148
6306 -2389138
6307 -2417697
6308 -2438740
6309 -2449788
6310 -2462140
6311 -2477111
6312 -2513645
6313 -2527524
6314 -2533768
6315 -2552152
6316 -2573585
6317 -2597199
6318 -2611012
6319 -2617377
6320 -2644518
6321 -2667357
6322 -2682663
6323 -2692124
6324 -2706840
6325 -2735453
6326 -2753270
6327 -2757977
6328 -2775293
6329 -2797818
6330 -2825855
6331 -2836725
6332 -2845115
6333 -2861639
6334 -2890212
6335 -2902824
6336 -2912712
6337 -2928985
6338 -2955965
6339 -2975899
6340 -2983408
6341 -2995452
6342 -3017766
6343 -3040862
6344 -3057402
6345 -3058964
6346 -3078623
6347 -3102332
6348 -3119600
6349 -3135266
6350 -3143379
6351 -3165253
6352 -3190148
6353 -3197862
6354 -3208654
6355 -3228114
6356 -3254423
6357 -3266946
6358 -3274947
6359 -3291943
6360 -3313493
6361 -3331532
6362 -3345443
6363 -3350527
6364 -3373940
6365 -3394949
6366 -3411312
6367 -3418712
6368 -3434994
6369 -3453528
6370 -3477555
6371 -3481676
6372 -3496278
6373 -3516332
6374 -3543724
6375 -3552997
6376 -3558492
6377 -3571276
6378 -3601090
6379 -3613559
6380 -3625004
6381 -3635785
6382 -3659443
6383 -3677641
6384 -3687805
6385 -3697423
6386 -3717083
6387 -3735082
6388 -3745140
6389 -3756438
6390 -3769240
6391 -3796430
6392 -3810148
6393 -3818241
6394 -3831972
6395 -3849754
6396 -3873245
6397 -3878684
6398 -3888989
6399 -3903764
6400 -3929225
6401 -3943429
6402 -3949167
6403 -3959723
6404 -3985536
6405 -3997996
6406 -4009651
6407 -4018841
6408 -4040764
6409 -4060321
6410 -4067350
6411 -4077506
6412 -4090537
6413 -4108230
6414 -4130883
6415 -4131422
6416 -4144754
6417 -4167148
6418 -4184470
6419 -4192882
6420 -4202020
6421 -4215345
6422 -4241235
6423 -4249083
6424 -4254395
6425 -4272692
6426 -4289603
6427 -4308009
6428 -4313044
6429 -4320018
6430 -4342439
6431 -4361009
6432 -4369804
6433 -4375340
6434 -4388928
6435 -4413235
6436 -4426201
6437 -4427082
6438 -4441693
6439 -4456740
6440 -4479501
6441 -4483437
6442 -4485031
6443 -4506778
6444 -4529717
6445 -4537106
6446 -4545805
6447 -4554566
6448 -4576921
6449 -4592480
6450 -4594181
6451 -4608129
6452 -4618029
6453 -4640115
6454 -4650364
6455 -4654617
6456 -4669538
6457 -4688289
6458 -4702063
6459 -4703655
6460 -4712417
6461 -4730584
6462 -4750326
6463 -4750462
6464 -4762275
6465 -4774373
6466 -4794248
6467 -4806644
6468 -4804688
6469 -4816882
6470 -4838548
6471 -4850166
6472 -4858400
6473 -4862697
6474 -4881207
6475 -4902165
6476 -4903833
6477 -4909799
6478 -4920861
6479 -4939175
6480 -4954643
6481 -4955001
6482 -4963867
6483 -4981587
6484 -4997969
6485 -5002090
6486 -5005754
6487 -5017248
6488 -5043831
6489 -5045300
6490 -5050167
6491 -5060075
6492 -5075096
6493 -5087546
6494 -5096806
6495 -5100192
6496 -5116585
6497 -5132757
6498 -5143785
6499 -5141854
6500 -5154622
6501 -5175156
6502 -5182615
6503 -5187411
6504 -5196137
6505 -5205843
6506 -5223207
6507 -5227556
6508 -5227896
6509 -5246206
6510 -5260257
6511 -5268682
6512 -5267174
6513 -5273643
6514 -5296020
6515 -5307312
6516 -5312811
6517 -5313588
6518 -5327573
6519 -5344497
6520 -5351744
6521 -5352960
6522 -5364987
6523 -5378274
6524 -5390529
6525 -5387513
6526 -5393897
6527 -5408920
6528 -5424261
6529 -5425588
6530 -5429701
6531 -5438726
6532 -5458491
6533 -5462767
6534 -5465348
6535 -5470835
6536 -5488655
6537 -5501213
6538 -5500578
6539 -5497989
6540 -5516033
6541 -5532827
6542 -5530890
6543 -5539951
6544 -5544469
6545 -5561785
6546 -5571497
6547 -5568070
6548 -5577478
6549 -5589046
6550 -5599244
6551 -5599278
6552 -5601180
6553 -5617247
6554 -5627227
6555 -5632759
6556 -5636612
6557 -5634746
6558 -5653339
6559 -5663632
6560 -5663692
6561 -5668670
6562 -5680140
6563 -5688502
6564 -5697040
6565 -5694124
6566 -5704006
6567 -5714874
6568 -5725327
6569 -5725519
6570 -5727966
6571 -5739410
6572 -5754692
6573 -5751242
6574 -5751689
6575 -5759540
6576 -5774575
6577 -5777418
6578 -5780526
6579 -5780323
6580 -5799776
6581 -5803791
6582 -5802991
6583 -5805113
6584 -5815499
6585 -5829215
6586 -5828866
6587 -5827262
6588 -5838002
6589 -5848329
6590 -5854245
6591 -5851103
6592 -5854237
6593 -5867848
6594 -5876998
6595 -5875297
6596 -5874550
6597 -5883682
6598 -5894793
6599 -5895329
6600 -5895393
6601 -5900260
6602 -5912203
6603 -5917927
6604 -5917675
6605 -5911503
6606 -5930578
6607 -5935445
6608 -5942223
6609 -5937024
6610 -5938640
6611 -5952496
6612 -5959488
6613 -5951921
6614 -5955119
6615 -5967080
6616 -5976267
6617 -5975738
6618 -5971025
6619 -5978525
6620 -5989535
6621 -5992462
6622 -5987772
6623 -5990552
6624 -6005521
6625 -6007824
6626 -6002970
6627 -6004066
6628 -6009226
6629 -6019776
6630 -6020873
6631 -6012099
6632 -6024593
6633 -6031088
6634 -6035571
6635 -6033042
6636 -6029153
6637 -6041141
6638 -6046677
6639 -6042643
6640 -6040097
6641 -6044461
6642 -6056161
6643 -6054502
6644 -6052468
6645 -6055724
6646 -6063721
6647 -6065035
6648 -6065209
6649 -6057666
6650 -6070226
6651 -6076077
6652 -6073162
6653 -6073564
6654 -6072425
6655 -6083011
6656 -6088182
6657 -6082784
6658 -6081451
6659 -6086643
6660 -6091406
6661 -6089992
6662 -6083650
6663 -6085822
6664 -6097496
6665 -6093766
6666 -6093677
6667 -6094159
6668 -6102856
6669 -6105304
6670 -6097911
6671 -6095814
6672 -6101508
6673 -6103364
6674 -6104954
6675 -6097295
6676 -6100164
6677 -6112425
6678 -6108041
6679 -6103053
6680 -6099887
6681 -6105845
6682 -6111635
6683 -6105075
6684 -6098640
6685 -6106838
6686 -6114315
6687 -6112532
6688 -6104454
6689 -6103455
6690 -6107252
6691 -6105593
6692 -6107125
6693 -6096652
6694 -6106283
6695 -6106689
6696 -6105903
6697 -6099813
6698 -6103163
6699 -6105620
6700 -6107702
6701 -6092900
6702 -6098035
6703 -6099725
6704 -6101783
6705 -6099117
6706 -6090672
6707 -6093503
6708 -6100959
6709 -6095579
6710 -6083440
6711 -6086053
6712 -6089403
6713 -6091409
6714 -6084048
6715 -6078221
6716 -6090504
6717 -6086095
6718 -6083383
6719 -6071904
6720 -6075972
6721 -6080497
6722 -6073884
6723 -6069811
6724 -6066190
6725 -6067611
6726 -6070513
6727 -6062054
6728 -6054674
6729 -6059966
6730 -6059102
6731 -6058603
6732 -6047874
6733 -6042793
6734 -6049960
6735 -6047298
6736 -6036279
6737 -6033060
6738 -6037849
6739 -6035186
6740 -6035794
6741 -6025195
6742 -6026456
6743 -6026346
6744 -6023546
6745 -6012806
6746 -6003730
6747 -6014775
6748 -6013991
6749 -5998337
6750 -5992018
6751 -5992795
6752 -5999232
6753 -5991178
6754 -5978538
6755 -5981895
6756 -5980595
6757 -5977444
6758 -5967950
6759 -5960415
6760 -5967491
6761 -5965798
6762 -5953052
6763 -5946823
6764 -5943822
6765 -5945861
6766 -5945734
6767 -5933031
6768 -5927967
6769 -5928082
6770 -5930362
6771 -5916123
6772 -5903070
6773 -5906437
6774 -5911409
6775 -5895914
6776 -5892861
6777 -5886824
6778 -5886498
6779 -5883272
6780 -5872534
6781 -5862367
6782 -5864586
6783 -5864034
6784 -5856250
6785 -5845526
6786 -5841530
6787 -5846748
6788 -5833034
6789 -5827081
6790 -5820592
6791 -5816932
6792 -5821351
6793 -5803900
6794 -5796409
6795 -5793017
6796 -5792136
6797 -5784336
6798 -5774661
6799 -5767660
6800 -5770214
6801 -5763574
6802 -5751904
6803 -5739043
6804 -5741995
6805 -5742329
6806 -5731011
6807 -5719026
6808 -5716102
6809 -5710435
6810 -5709348
6811 -5692582
6812 -5689847
6813 -5691188
6814 -5684975
6815 -5669017
6816 -5658911
6817 -5657247
6818 -5658047
6819 -5643732
6820 -5636085
6821 -5631436
6822 -5626106
6823 -5619774
6824 -5606272
6825 -5598994
6826 -5597944
6827 -5592434
6828 -5582254
6829 -5571628
6830 -5566491
6831 -5562964
6832 -5553168
6833 -5536599
6834 -5531099
6835 -5530752
6836 -5525221
6837 -5513263
6838 -5503123
6839 -5497159
6840 -5493909
6841 -5482875
6842 -5469207
6843 -5461998
6844 -5466366
6845 -5450917
6846 -5436535
6847 -5428708
6848 -5427198
6849 -5422391
6850 -5406276
6851 -5390366
6852 -5391464
6853 -5388240
6854 -5378302
6855 -5362488
6856 -5352675
6857 -5350803
6858 -5348516
6859 -5329785
6860 -5320549
6861 -5312602
6862 -5310396
6863 -5296510
6864 -5282634
6865 -5274342
6866 -5277572
6867 -5264473
6868 -5252046
6869 -5236662
6870 -5236448
6871 -5229005
6872 -5216982
6873 -5198994
6874 -5194719
6875 -5190254
6876 -5182460
6877 -5165045
6878 -5150795
6879 -5150331
6880 -5142017
6881 -5128703
6882 -5115566
6883 -5110465
6884 -5107821
6885 -5093280
6886 -5081453
6887 -5067418
6888 -5065416
6889 -5055239
6890 -5032239
6891 -5026583
6892 -5020402
6893 -5014420
6894 -5003129
6895 -4980890
6896 -4978679
6897 -4976615
6898 -4961535
6899 -4944643
6900 -4935985
6901 -4931407
6902 -4926463
6903 -4905552
6904 -4891790
6905 -4887036
6906 -4879369
6907 -4862977
6908 -4849807
6909 -4835685
6910 -4838907
6911 -4822593
6912 -4808325
6913 -4792754
6914 -4789473
6915 -4781038
6916 -4768300
6917 -4750230
6918 -4743432
6919 -4735949
6920 -4725829
6921 -4704283
6922 -4697977
6923 -4692344
6924 -4680723
6925 -4662311
6926 -4651163
6927 -4642700
6928 -4637568
6929 -4621937
6930 -4600720
6931 -4592216
6932 -4585453
6933 -4576818
6934 -4561381
6935 -4542583
6936 -4539963
6937 -4529023
6938 -4515058
6939 -4502026
6940 -4488637
6941 -4478714
6942 -4467259
6943 -4449155
6944 -4436850
6945 -4431381
6946 -4421951
6947 -4403608
6948 -4387764
6949 -4380611
6950 -4371346
6951 -4353097
6952 -4339399
6953 -4322888
6954 -4323758
6955 -4307050
6956 -4286280
6957 -4273593
6958 -4271364
6959 -4256665
6960 -4243627
6961 -4224812
6962 -4219805
6963 -4204828
6964 -4193401
6965 -4175973
6966 -4159976
6967 -4153547
6968 -4144621
6969 -4122367
6970 -4111627
6971 -4099614
6972 -4095513
6973 -4076254
6974 -4057454
6975 -4044337
6976 -4043773
6977 -4020665
6978 -4005046
6979 -3988852
6980 -3981184
6981 -3972047
6982 -3952853
6983 -3936708
6984 -3930516
6985 -3917938
6986 -3905273
6987 -3884896
6988 -3872003
6989 -3865897
6990 -3851509
6991 -3829975
6992 -3813039
6993 -3807625
6994 -3801186
6995 -3779480
6996 -3761929
6997 -3746690
6998 -3738805
6999 -3728439
7000 -3705327
7001 -3687430
7002 -3689280
7003 -3672389
7004 -3652828
7005 -3635636
7006 -3623003
7007 -3622416
7008 -3605255
7009 -3577869
7010 -3569626
7011 -3556966
7012 -3551355
7013 -3524913
7014 -3507590
7015 -3499759
7016 -3490094
7017 -3472351
7018 -3451169
7019 -3434613
7020 -3433615
7021 -3416046
7022 -3396537
7023 -3379550
7024 -3367058
7025 -3359323
7026 -3339014
7027 -3321016
7028 -3310432
7029 -3300090
7030 -3284504
7031 -3263319
7032 -3244645
7033 -3243017
7034 -3226400
7035 -3204919
7036 -3188344
7037 -3177731
7038 -3170663
7039 -3145740
7040 -3126330
7041 -3116719
7042 -3111576
7043 -3091536
7044 -3074995
7045 -3049504
7046 -3045953
7047 -3034936
7048 -3013020
7049 -2991522
7050 -2979238
7051 -2972530
7052 -2960613
7053 -2934398
7054 -2919230
7055 -2906295
7056 -2896682
7057 -2877893
7058 -2852467
7059 -2846383
7060 -2835749
7061 -2813254
7062 -2797268
7063 -2784547
7064 -2771429
7065 -2757417
7066 -2733530
7067 -2717200
7068 -2707243
7069 -2693977
7070 -2678016
7071 -2649906
7072 -2644250
7073 -2635587
7074 -2613382
7075 -2596465
7076 -2576999
7077 -2569809
7078 -2558352
7079 -2529167
7080 -2514692
7081 -2503761
7082 -2496111
7083 -2472984
7084 -2448545
7085 -2435594
7086 -2430718
7087 -2412738
7088 -2393746
7089 -2372221
7090 -2361181
7091 -2356376
7092 -2331278
7093 -2306048
7094 -2299124
7095 -2287695
7096 -2267191
7097 -2244878
7098 -2229984
7099 -2220211
7100 -2207460
7101 -2182384
7102 -2166399
7103 -2151362
7104 -2145282
7105 -2122460
7106 -2103078
7107 -2088629
7108 -2080874
7109 -2058746
7110 -2035729
7111 -2020482
7112 -2015149
7113 -1993296
7114 -1978807
7115 -1955381
7116 -1943822
7117 -1937641
7118 -1912301
7119 -1892634
7120 -1875062
7121 -1862184
7122 -1849877
7123 -1827649
7124 -1812857
7125 -1801361
7126 -1789342
7127 -1766075
7128 -1746368
7129 -1724554
7130 -1722384
7131 -1700254
7132 -1678178
7133 -1662737
7134 -1652417
7135 -1638886
7136 -1620504
7137 -1594211
7138 -1588227
7139 -1575579
7140 -1553604
7141 -1533408
7142 -1512538
7143 -1509931
7144 -1491444
7145 -1465802
7146 -1449195
7147 -1437870
7148 -1423634
7149 -1403293
7150 -1382690
7151 -1367770
7152 -1357568
7153 -1337951
7154 -1318521
7155 -1296708
7156 -1288227
7157 -1274200
7158 -1252048
7159 -1231936
7160 -1216208
7161 -1209804
7162 -1189588
7163 -1163018
7164 -1155850
7165 -1140941
7166 -1124983
7167 -1100279
7168 -1082402
7169 -1071580
7170 -1062150
7171 -1041207
7172 -1017080
7173  -999825
7174  -991645
7175  -979088
7176  -953192
7177  -934799
7178  -924008
7179  -906720
7180  -890841
7181  -866170
7182  -854380
7183  -843830
7184  -825444
7185  -799328
7186  -785558
7187  -773923
7188  -762782
7189  -734520
7190  -716275
7191  -709616
7192  -698441
7193  -677795
7194  -652499
7195  -635963
7196  -630533
7197  -609581
7198  -588009
7199  -567876
7200  -557635
7201  -545932
7202  -521366
7203  -500149
7204  -490633
7205  -474934
7206  -460624
7207  -435852
7208  -416510
7209  -414203
7210  -394555
7211  -371045
7212  -354961
7213  -333871
7214  -327578
7215  -305400
7216  -285391
7217  -269836
7218  -260862
7219  -243227
7220  -222153
7221  -202962
7222  -192620
7223  -177569
7224  -160807
7225  -136775
7226  -122338
7227  -113905
7228   -96508
7229   -67514
7230   -55509
7231   -43202
7232   -29725
7233    -5704
7234    14901
7235    22560
7236    37830
7237    58924
7238    77283
7239    94034
7240   102505
7241   120524
7242   141560
7243   161922
7244   171126
7245   187486
7246   205891
7247   232010
7248   237174
7249   247800
7250   270114
7251   291834
7252   308628
7253   317329
7254   329447
7255   355327
7256   373553
7257   390269
7258   397135
7259   414351
7260   440311
7261   453917
7262   466123
7263   480900
7264   502189
7265   521447
7266   531804
7267   544214
7268   566994
7269   588293
7270   601011
7271   613217
7272   627835
7273   652680
7274   667315
7275   675160
7276   692691
7277   715827
7278   734077
7279   740456
7280   752905
7281   777922
7282   794527
7283   810452
7284   820737
7285   841882
7286   861473
7287   879221
7288   887027
7289   901832
7290   920453
7291   938827
7292   956213
7293   967392
7294   982510
7295  1004482
7296  1020792
7297  1033322
7298  1041261
7299  1065637
7300  1085696
7301  1095579
7302  1103738
7303  1124370
7304  1148997
7305  1161477
7306  1166040
7307  1185155
7308  1208750
7309  1223705
7310  1236574
7311  1247463
7312  1267304
7313  1291932
7314  1300521
7315  1313326
7316  1328182
7317  1349296
7318  1369136
7319  1375362
7320  1385049
7321  1414427
7322  1428653
7323  1439551
7324  1448258
7325  1471725
7326  1491695
7327  1504782
7328  1513156
7329  1530254
7330  1552605
7331  1570068
7332  1573103
7333  1587527
7334  1607384
7335  1627470
7336  1642339
7337  1652290
7338  1667761
7339  1691918
7340  1699477
7341  1712830
7342  1724300
7343  1746484
7344  1763162
7345  1777395
7346  1787595
7347  1804806
7348  1823388
7349  1843409
7350  1841517
7351  1858831
7352  1884534
7353  1897092
7354  1907980
7355  1918872
7356  1938518
7357  1963069
7358  1967606
7359  1978481
7360  2000803
7361  2016967
7362  2032433
7363  2042027
7364  2052356
7365  2076189
7366  2089446
7367  2101593
7368  2111355
7369  2126284
7370  2149277
7371  2161056
7372  2167388
7373  2181177
7374  2203750
7375  2223687
7376  2227598
7377  2238185
7378  2258970
7379  2277509
7380  2286727
7381  2299080
7382  2313975
7383  2334022
7384  2345215
7385  2354914
7386  2368758
7387  2385839
7388  2405262
7389  2417474
7390  2421929
7391  2440929
7392  2458736
7393  2472129
7394  2479501
7395  2492422
7396  2518080
7397  2529640
7398  2537046
7399  2548692
7400  2563522
7401  2584598
7402  2591792
7403  2599863
7404  2619233
7405  2641272
7406  2649239
7407  2657606
7408  2671819
7409  2692725
7410  2705237
7411  2715826
7412  2724247
7413  2742350
7414  2760713
7415  2771818
7416  2777862
7417  2793647
7418  2806576
7419  2825169
7420  2832220
7421  2839168
7422  2857528
7423  2877870
7424  2884693
7425  2900074
7426  2912695
7427  2926307
7428  2944603
7429  2948268
7430  2960997
7431  2978449
7432  2992564
7433  3004539
7434  3013049
7435  3026133
7436  3048002
7437  3054999
7438  3059110
7439  3076215
7440  3093728
7441  3108942
7442  3110503
7443  3125403
7444  3142962
7445  3161565
7446  3169260
7447  3173955
7448  3184568
7449  3208277
7450  3221916
7451  3227352
7452  3239835
7453  3256591
7454  3268002
7455  3272457
7456  3285516
7457  3299863
7458  3314385
7459  3325030
7460  3330038
7461  3340924
7462  3361189
7463  3374505
7464  3382161
7465  3390358
7466  3404937
7467  3426057
7468  3432055
7469  3438918
7470  3451921
7471  3468103
7472  3478459
7473  3486372
7474  3489449
7475  3510675
7476  3522368
7477  3536015
7478  3539790
7479  3555189
7480  3575826
7481  3583307
7482  3580510
7483  3600721
7484  3611790
7485  3627411
7486  3628665
7487  3638289
7488  3656233
7489  3671043
7490  3679410
7491  3683711
7492  3693054
7493  3712184
7494  3719017
7495  3726270
7496  3734130
7497  3754155
7498  3767061
7499  3773644
7500  3778087
7501  3794350
7502  3809121
7503  3813919
7504  3821599
7505  3831563
7506  3845282
7507  3860501
7508  3859128
7509  3872262
7510  3884785
7511  3901517
7512  3905649
7513  3912458
7514  3922705
7515  3937863
7516  3944556
7517  3953862
7518  3961174
7519  3975846
7520  3993141
7521  3995731
7522  4000900
7523  4014447
7524  4026048
7525  4035002
7526  4033176
7527  4046429
7528  4065573
7529  4074427
7530  4079641
7531  4086414
7532  4099783
7533  4114841
7534  4116519
7535  4118908
7536  4135958
7537  4145076
7538  4157559
7539  4157982
7540  4168346
7541  4183199
7542  4187256
7543  4198326
7544  4199062
7545  4213530
7546  4227343
7547  4234854
7548  4237239
7549  4247592
7550  4261369
7551  4275591
7552  4272312
7553  4274784
7554  4289860
7555  4301540
7556  4309343
7557  4316226
7558  4320614
7559  4340534
7560  4339964
7561  4345180
7562  4359880
7563  4368820
7564  4379585
7565  4380398
7566  4384591
7567  4400606
7568  4409473
7569  4416193
7570  4413903
7571  4428141
7572  4440015
7573  4450484
7574  4448746
7575  4454613
7576  4468581
7577  4478061
7578  4480867
7579  4481594
7580  4495124
7581  4504530
7582  4513139
7583  4515956
7584  4519424
7585  4533683
7586  4545268
7587  4542821
7588  4550856
7589  4554310
7590  4573409
7591  4579062
7592  4575390
7593  4584962
7594  4596915
7595  4604650
7596  4606559
7597  4610333
7598  4619658
7599  4632495
7600  4632738
7601  4637478
7602  4644229
7603  4661484
7604  4663432
7605  4661455
7606  4668641
7607  4680520
7608  4685190
7609  4696153
7610  4689652
7611  4699988
7612  4709867
7613  4718880
7614  4717706
7615  4719389
7616  4732815
7617  4744233
7618  4738920
7619  4744433
7620  4755429
7621  4763809
7622  4766885
7623  4769672
7624  4770993
7625  4789353
7626  4787011
7627  4791082
7628  4792647
7629  4801242
7630  4814380
7631  4814744
7632  4810722
7633  4822292
7634  4832122
7635  4836905
7636  4836013
7637  4841177
7638  4851574
7639  4855898
7640  4852581
7641  4856142
7642  4866727
7643  4880844
7644  4878496
7645  4878900
7646  4884078
7647  4891268
7648  4898896
7649  4892901
7650  4897616
7651  4909219
7652  4913048
7653  4915401
7654  4917423
7655  4920460
7656  4932403
7657  4933970
7658  4932443
7659  4937843
7660  4944643
7661  4946543
7662  4948867
7663  4950393
7664  4959962
7665  4968882
7666  4967588
7667  4965768
7668  4967165
7669  4978659
7670  4980676
7671  4976443
7672  4981388
7673  4995190
7674  4996067
7675  4998911
7676  4993836
7677  5002484
7678  5005866
7679  5012644
7680  5007317
7681  5010849
7682  5019150
7683  5024668
7684  5018557
7685  5020875
7686  5027138
7687  5036689
7688  5030033
7689  5032338
7690  5036841
7691  5049201
7692  5046654
7693  5041470
7694  5041094
7695  5051018
7696  5058723
7697  5053054
7698  5053726
7699  5056689
7700  5063754
7701  5065683
7702  5061098
7703  5064529
7704  5070997
7705  5075478
7706  5071425
7707  5071343
7708  5076530
7709  5081405
7710  5075091
7711  5074499
7712  5076491
7713  5089056
7714  5084862
7715  5080106
7716  5086840
7717  5091048
7718  5090973
7719  5091342
7720  5088878
7721  5092106
7722  5099653
7723  5097615
7724  5092096
7725  5097460
7726  5099922
7727  5107686
7728  5094596
7729  5093681
7730  5104639
7731  5108365
7732  5106506
7733  5097977
7734  5099508
7735  5110378
7736  5106498
7737  5102656
7738  5102926
7739  5107325
7740  5112112
7741  5104917
7742  5102461
7743  5104196
7744  5113210
7745  5113929
7746  5101475
7747  5102180
7748  5108233
7749  5114825
7750  5106372
7751  5106092
7752  5107811
7753  5113730
7754  5103173
7755  5103114
7756  5103577
7757  5108737
7758  5108301
7759  5098077
7760  5097854
7761  5107787
7762  5106692
7763  5099307
7764  5095100
7765  5100307
7766  5102443
7767  5101822
7768  5090411
7769  5091452
7770  5096457
7771  5099024
7772  5093919
7773  5088519
7774  5092198
7775  5097440
7776  5088578
7777  5083047
7778  5079282
7779  5090869
7780  5086030
7781  5076110
7782  5077014
7783  5080651
7784  5081142
7785  5079338
7786  5070420
7787  5073064
7788  5076694
7789  5070098
7790  5063605
7791  5060533
7792  5063922
7793  5064611
7794  5052499
7795  5053604
7796  5052877
7797  5057180
7798  5049154
7799  5042651
7800  5043503
7801  5044190
7802  5042243
7803  5035339
7804  5028162
7805  5032131
7806  5034062
7807  5027179
7808  5021398
7809  5023098
7810  5022318
7811  5022400
7812  5005136
7813  5007221
7814  5008317
7815  5005023
7816  5000309
7817  4993649
7818  4995986
7819  4994889
7820  4990171
7821  4982432
7822  4979488
7823  4982478
7824  4978826
7825  4970129
7826  4967027
7827  4970774
7828  4965882
7829  4955707
7830  4948381
7831  4950412
7832  4953705
7833  4947922
7834  4938008
7835  4931517
7836  4938110
7837  4933278
7838  4921661
7839  4916603
7840  4917924
7841  4915071
7842  4907060
7843  4901848
7844  4892416
7845  4899762
7846  4890813
7847  4885623
7848  4878302
7849  4876792
7850  4876831
7851  4867146
7852  4857802
7853  4863651
7854  4857214
7855  4851538
7856  4840198
7857  4838401
7858  4838617
7859  4832785
7860  4824204
7861  4816856
7862  4817808
7863  4819867
7864  4806343
7865  4798201
7866  4794489
7867  4796451
7868  4787239
7869  4777989
7870  4771032
7871  4775958
7872  4768122
7873  4758545
7874  4749459
7875  4747044
7876  4751799
7877  4740389
7878  4725531
7879  4725854
7880  4725221
7881  4716893
7882  4707525
7883  4698075
7884  4697164
7885  4698162
7886  4684596
7887  4679756
7888  4671434
7889  4677333
7890  4669559
7891  4653721
7892  4647562
7893  4651124
7894  4645336
7895  4634374
7896  4623084
7897  4620780
7898  4619226
7899  4607862
7900  4596841
7901  4595217
7902  4588265
7903  4587030
7904  4572084
7905  4564073
7906  4563938
7907  4562055
7908  4549798
7909  4540704
7910  4531946
7911  4537096
7912  4520334
7913  4516330
7914  4501325
7915  4503209
7916  4497717
7917  4485674
7918  4475758
7919  4473685
7920  4470422
7921  4464378
7922  4445613
7923  4440964
7924  4441922
7925  4434864
7926  4422351
7927  4407870
7928  4407193
7929  4407900
7930  4389923
7931  4380320
7932  4372200
7933  4374490
7934  4366558
7935  4353547
7936  4342599
7937  4343472
7938  4334309
7939  4322618
7940  4311620
7941  4302373
7942  4306787
7943  4297351
7944  4280868
7945  4274537
7946  4266936
7947  4266198
7948  4250119
7949  4240543
7950  4235945
7951  4232657
7952  4219626
7953  4209405
7954  4197316
7955  4202119
7956  4188077
7957  4175540
7958  4167367
7959  4162115
7960  4158964
7961  4142701
7962  4127449
7963  4127957
7964  4118190
7965  4108415
7966  4094945
7967  4087485
7968  4088911
7969  4075391
7970  4061733
7971  4055988
7972  4042856
7973  4040542
7974  4029921
7975  4016692
7976  4012975
7977  4005281
7978  3993332
7979  3981648
7980  3973380
7981  3968047
7982  3959237
7983  3945656
7984  3934471
7985  3927621
7986  3922792
7987  3912182
7988  3896073
7989  3892776
7990  3884275
7991  3873142
7992  3861168
7993  3849938
7994  3846697
7995  3840633
7996  3823713
7997  3814495
7998  3802869
7999  3798145
8000  3788526
8001  3773903
8002  3763748
8003  3760585
8004  3750266
8005  3733903
8006  3721227
8007  3715236
8008  3709386
8009  3698414
8010  3681618
8011  3674043
8012  3672389
8013  3663036
8014  3640616
8015  3631621
8016  3627270
8017  3619493
8018  3606528
8019  3590173
8020  3579536
8021  3582091
8022  3565360
8023  3553157
8024  3536970
8025  3538025
8026  3525266
8027  3508236
8028  3495069
8029  3488923
8030  3484716
8031  3473203
8032  3457381
8033  3445023
8034  3441978
8035  3426819
8036  3410310
8037  3399952
8038  3396317
8039  3388869
8040  3372458
8041  3357031
8042  3349202
8043  3344565
8044  3332963
8045  3315198
8046  3305033
8047  3300999
8048  3290726
8049  3273545
8050  3258030
8051  3249661
8052  3247921
8053  3229536
8054  3213926
8055  3206484
8056  3199982
8057  3191781
8058  3170888
8059  3155595
8060  3153238
8061  3142887
8062  3129670
8063  3113323
8064  3101105
8065  3099778
8066  3086401
8067  3067737
8068  3054328
8069  3047112
8070  3041481
8071  3021573
8072  3008986
8073  3000087
8074  2993996
8075  2980147
8076  2962294
8077  2948637
8078  2947954
8079  2934781
8080  2913616
8081  2900928
8082  2901706
8083  2886323
8084  2877022
8085  2849696
8086  2852091
8087  2834718
8088  2830841
8089  2809103
8090  2798036
8091  2785819
8092  2783465
8093  2756806
8094  2757198
8095  2737900
8096  2736441
8097  2713610
8098  2705949
8099  2684146
8100  2688010
8101  2666166
8102  2660422
8103  2632135
8104  2638285
8105  2613011
8106  2612620
8107  2581597
8108  2589231
8109  2562158
8110  2573302
8111  2527772
8112  2547940
8113  2503263
8114  2530274
8115  2467381
8116  2513340
8117  2433094
8118  2516428
8119  2371569
8120  2553450
8121  2091021
##END NTUPLES=NMR FID
##END=
