# Supplementary material for: An untargeted multi-technique metabolomics approach to studying intracellular metabolites of HepG2 cells exposed to 2,3,7,8-tetrachlorodibenzo-p-dioxin
Source: BMC Genomics. 2011 May 20;12:251. doi: 10.1186/1471-2164-12-251 (PMC3141663; doi:10.1186/1471-2164-12-251)
Supplement: Additional file 2 — Metadata and NMR raw data: ZIP file containing: -All NMR raw data (in JCAMP-DX format ".dx") -The metadata on NMR (polars & apolars), LC-MS and GC-MS data sets (as Tab delimited files ".txt"). [file 1471-2164-12-251-S2.ZIP › TE/Ainhoa/SAFETY COPY D Disk/TRABAJO/ARTICLES/ARTICLE Metabolomics TCDD_ACCEPTED/JCAMP_DX_NMR_data_and_all_metadata/NMR_polar_TCDD_p7.3D.dx]

##TITLE=NMR_polar_TCDD_p7.3D
##JCAMPDX= 6.0         $$ Bruker NMR JCAMP-DX V2.0
##DATA TYPE= NMR FID
##DATA CLASS= NTUPLES
##ORIGIN= Bruker BioSpin GmbH
##OWNER= bruker
$$ 1.72 TOPSPIN		Version 2.1
$$ 2011-04-15 15:02:18.900 +0200  WUR\bruker@RIK1030
$$ Compression mode = fixed
##.OBSERVE FREQUENCY= 400.13188529
##.OBSERVE NUCLEUS= ^1H
##.DELAY= (6, 6)
##.ACQUISITION MODE= SIMULTANEOUS (DQD)
##.ACQUISITION SCHEME= undefined
##.AVERAGES= 1024
##.DIGITISER RES= 18
##SPECTROMETER/DATA SYSTEM= avance400
##.PULSE SEQUENCE= zgpr
##.SOLVENT NAME= D2O
##.SHIFT REFERENCE= INTERNAL, D2O, 1, 12.28285
##AUDIT TRAIL= $$ (NUMBER, WHEN, WHO, WHERE, PROCESS, VERSION, WHAT)
$$ ##TITLE= Audit trail, TOPSPIN		Version 1.3
$$ ##JCAMPDX= 5.01
$$ ##ORIGIN= Bruker BioSpin GmbH
$$ ##OWNER= bruker
$$ $$ D:\NMRautomation/data/WUR-bruker/nmr/AR200608.3D/1/audita.txt
$$ ##AUDIT TRAIL=  $$ (NUMBER, WHEN, WHO, WHERE, VERSION, WHAT)
(   1,<2008-07-01 07:58:28.575 +0200>,<WUR\bruker>,<RIK1030>,<TOPSPIN 1.3>,
      <created by zg, POWCHK disabled, PULCHK disabled
       configuration hash MD5:
       D1 93 94 B6 6B D6 3B BD 35 EA 0D 0D AE B0 63 FA
       data hash MD5: 16K
       0F 06 FC F8 4A FE F8 DC 05 75 36 DD D6 7A F6 86>)
(   2,<2008-07-01 07:58:34.997 +0200>,<WUR\bruker>,<RIK1030>,<TOPSPIN 1.3>,
      <user comment:
       ICON-NMR User ID: WUR\bruker
       data hash MD5: 16K
       0F 06 FC F8 4A FE F8 DC 05 75 36 DD D6 7A F6 86>)
(   3,<2011-04-15 15:02:15.588 +0200>,<WUR\bruker>,<RIK1030>,<proc1d>,<TOPSPIN 2.1>,
      <convdta from       1 "NMR_polar_TCDD_p7.3D" "Ainhoa_raw_data" "P:\NMR-data"
       data hash MD5: 16244
       FB 0C CE B3 18 EB 40 06 7F A6 DA 89 AB 61 22 3D>)
$$ ##END=
$$ 
$$ $$ hash MD5
$$ $$ 0C 79 B8 7E 5A 3B 5A 5E DB C6 F3 A8 46 E6 05 54
##$RELAX= 
##$BRUKER FILE EXP=format.temp
$$ EDIT_PAR COMMAND FILE
$$ 
$$ DI_MODE         LONG
$$ ED_ENTRY        ACQU
$$ ORDER           FILE
$$ 
$$ 
$$ HEADER		"F2 - Acquisition Parameters"
$$ T_NAME		Date_
$$ 		TYPE	R64
$$ 		CLASS	ACQU
$$ 		SUBRANGE 0.0 50000000
$$ 		REL	"Date_=itodate(DATE)"
$$ 		INV_REL	"DATE=datetoi(Date_,DATE)"
$$ 		FORMAT	"%14.0f"
$$ 		TEXT	" "
$$ END
$$ T_NAME		Time
$$ 		TYPE	R32
$$ 		CLASS	ACQU
$$ 		SUBRANGE 0.0 1000000
$$ 		REL	"Time=itotime(DATE)"
$$ 		INV_REL	"DATE=timetoi(Time,DATE)"
$$ 		FORMAT	"%14.2f"
$$ 		TEXT	" "
$$ END
$$ NAME		INSTRUM
$$ 		TEXT	" "
$$ END
$$ NAME		PROBHD
$$ 		FORMAT	"%14.14s"
$$ 		TEXT	" "
$$ END
$$ NAME		PULPROG
$$ 		TEXT	" "
$$ END
$$ NAME		TD
$$ 		TEXT	" "
$$ END
$$ NAME		SOLVENT
$$ 		TEXT	" "
$$ END
$$ NAME		NS
$$ 		TEXT	" "
$$ END
$$ NAME		DS
$$ 		TEXT	" "
$$ END
$$ T_NAME		SWH
$$ 		TYPE	R32
$$ 		CLASS	ACQU
$$ 		SUBRANGE 0.0 1e8
$$ 		REL	"SWH=SW*SFO1"
$$ 		INV_REL "SW=SWH/SFO1"
$$ 		UNIT	"Hz"
$$ 		FORMAT	"%14.3f Hz"
$$ 		TEXT	" "
$$ END
$$ T_NAME          FIDRES
$$                 TYPE    R32
$$                 CLASS   ACQU
$$                 SUBRANGE 0.0 100000
$$                 REL     "FIDRES=SW*SFO1/TD"
$$                 INV_REL "TD = nextpow(SW*SFO1/FIDRES)"
$$ 		UNIT	"Hz"
$$ 		FORMAT	"%14.6f Hz"
$$ 		TEXT	" "
$$ END
$$ T_NAME          AQ
$$ 		TYPE	R32
$$ 		CLASS	ACQU
$$ 		SUBRANGE 0.0 1000
$$ 		REL	"AQ=aqcalc(SW,SFO1,TD,DIGTYP)"
$$ 		INV_REL	"TD=tdcalc(SW,SFO1,1.0e6*AQ,DIGTYP)"
$$ 		UNIT	"sec"
$$ 		FORMAT	"%14.7f sec"
$$ 		TEXT	" "
$$ END
$$ NAME		RG
$$ 		TEXT	" "
$$ END
$$ T_NAME          DW
$$ 		TYPE	R32
$$ 		CLASS	ACQU
$$ 		SUBRANGE 0.0 1000000
$$ 		REL	"DW=1/(2*SW*SFO1)"
$$ 		INV_REL	"SW=1000000/(2*(0.005+DW)*SFO1)"
$$ 		UNIT	"usec"
$$ 		FORMAT	"%14.3lf usec"
$$ 		TEXT	" "
$$ END
$$ NAME		DE
$$ 		FORMAT	"%14.2f usec"
$$ 		TEXT	" "
$$ END
$$ NAME		TE
$$ 		FORMAT	"%14.1f K"
$$ 		TEXT	" "
$$ END
$$ T_NAME		D1
$$ 		TYPE	R32
$$ 		CLASS	ACQU
$$ 		SUBRANGE 0.0 1e38
$$ 		REL	"D1=D[1]"
$$ 		INV_REL	"D[1]=D1"
$$ 		UNIT	"sec"
$$ 		FORMAT	"%14.8f sec"
$$ 		TEXT	" "
$$ END
$$ T_NAME		d12
$$ 		TYPE	R32
$$ 		SUBRANGE 0.0 1e8
$$ 		CLASS	ACQU
$$ 		REL	"d12=20u"
$$ 		INV_REL	"D[0]=d12"
$$ 		UNIT	"sec"
$$ 		TEXT	" "
$$ 		FORMAT	"%14.8f sec"
$$ 		NONEDIT
$$ END
$$ NAME		TD0
$$ 		TEXT	" "
$$ END
$$ HEADER		"======== CHANNEL f1 ========"
$$ NAME		NUC1
$$ 		NONEDIT
$$ 		TEXT	" "
$$ END
$$ T_NAME		P1
$$ 		TYPE	R32
$$ 		CLASS	ACQU
$$ 		SUBRANGE 0.0 1.0e10
$$ 		REL	"P1=P[1]"
$$ 		INV_REL	"P[1]=P1"
$$ 		UNIT	"usec"
$$ 		FORMAT	"%14.2f usec"
$$ 		TEXT	" "
$$ END
$$ T_NAME		PL1
$$ 		TYPE	R32
$$ 		CLASS	ACQU
$$ 		SUBRANGE -6.0 1e38
$$ 		REL	"PL1=PL[1]"
$$ 		INV_REL	"PL[1]=PL1"
$$ 		UNIT	"dB"
$$ 		FORMAT	"%14.2f dB"
$$ 		TEXT	" "
$$ END
$$ T_NAME		PL9
$$ 		TYPE	R32
$$ 		CLASS	ACQU
$$ 		SUBRANGE -6.0 1e38
$$ 		REL	"PL9=PL[9]"
$$ 		INV_REL	"PL[9]=PL9"
$$ 		UNIT	"dB"
$$ 		FORMAT	"%14.2f dB"
$$ 		TEXT	" "
$$ END
$$ NAME		SFO1
$$ 		FORMAT	"%14.7f MHz"
$$ 		TEXT	" "
$$ END
##$RELAX= 
##$BRUKER FILE EXP=scon
$$ ##TITLE= Parameter file, TOPSPIN		Version 1.3
$$ ##JCAMPDX= 5.0
$$ ##DATATYPE= Parameter Values
$$ ##ORIGIN= Bruker BioSpin GmbH
$$ ##OWNER= bruker
$$ $$ 2008-07-01 06:55:23.553 +0200  WUR\bruker@RIK1030
$$ $$ D:\NMRautomation/data/WUR-bruker/nmr/AR200608.3D/1/scon
$$ ##$BLKPA= (0..15)
3 3 3 3 3 3 3 3 3 3 3 3 3 3 3 3 
$$ ##$BLKTR= (0..15)
3 3 3 3 3 3 3 3 3 3 3 3 3 3 3 3 
$$ ##$DE1= 2
$$ ##$DE2= 2
$$ ##$DEADC= 4
$$ ##$DEPA= 2
$$ ##$DERX= 3
$$ ##$PHASP4= (0..15)
0.5 0.5 0.5 0.5 0.5 0.5 0.5 0.5 0.5 0.5 0.5 0.5 0.5 0.5 0.5 0.5 
$$ ##$PHASPR= (0..15)
3 3 3 3 3 3 3 3 3 3 3 3 3 3 3 3 
$$ ##$SHAPPR= (0..15)
1.6 1.6 1.6 1.6 1.6 1.6 1.6 1.6 1.6 1.6 1.6 1.6 1.6 1.6 1.6 1.6 
$$ ##END=
##$RELAX= 
##$BRUKER FILE EXP=prosol_History
$$ #*******************************************************************
$$ #
$$ # $Source: /sc/CvsTree/sc/gen/src/prg/scripts/tix/prosol/lib/lists/default,v $
$$ #
$$ # Copyright (c) 1999
$$ # BRUKER ANALYTIK GMBH
$$ # D-76287 Rheinstetten, Germany
$$ #
$$ # All Rights Reserved
$$ #
$$ #
$$ # $Id: default,v 1.11.6.4 2006/06/09 10:27:10 ber Exp $
$$ #
$$ #*******************************************************************
$$ #../conf/instr/spect/prosol/relations/default
$$ #avance-version (05/10/24)
$$ #
$$ #pulses
$$ #
$$ P[0]=P90[F1];				#  90 deg pulse F1
$$ P[1]=P90[F1];				#  90 deg pulse F1
$$ P[2]=P90[F1]*2;				# 180 deg pulse F1
$$ P[3]=P90[F2];				#  90 deg pulse F2
$$ P[4]=P90[F2]*2;				# 180 deg pulse F2
$$ P[5]=PTOC[F1]*0.66;			#  60 deg pulse F1, TOCSY 
$$ P[6]=PTOC[F1];				#  90 deg pulse F1, TOCSY
$$ P[7]=PTOC[F1]*2;			# 180 deg pulse F1, TOCSY
$$ P[8]=PSH3[F1];                          #  90 deg selective F1, WET
$$ P[9]=PTOC[F2];				#  90 deg pulse F2, TOCSY
$$ P[10]=PTOC[F2]*2;			# 180 deg pulse F2, TOCSY
$$ P[11]=PSH1[F1];				#  90 deg selective F1
$$ P[12]=PSH2[F1];				# 180 deg selective F1
$$ #
$$ P[14]=PSH3[F2];				# 180 deg inversion, adiabatic
$$ P[15]=TROE[F1];				# cw pulse F1, ROESY
$$ P[18]=PSH7[F1];				# off-resonance presat F1
$$ P[21]=P90[F3];				#  90 deg pulse F3
$$ P[22]=P90[F3]*2;			# 180 deg pulse F3
$$ P[23]=P90[F4];				#  90 deg pulse F4
$$ P[24]=PSH2[F2];				# 180 deg refocussing, adiabatic
$$ P[25]=PROE[F1]*2;			# 180 deg pulse, Shaka ROESY
$$ P[27]=P90[F1];				#  90 deg pulse F1, WATERGATE
$$ #
$$ P[29]=PSH8[F1];                         # flip back pulse
$$ P[31]=PSH15[F2];                        # 180 deg adiabatic, F2, 13C x-filter
$$ P[32]=PSH16[F1];                        # 180 deg adiabatic, F1, z-spoil
$$ #P[33]=PSH[F1];                         #  90 deg, F1, hadamard
$$ #P[34]=PSH[F1];                         # 180 deg, F1, hadamard
$$ #P[35]=PSH[F2];                         #  90 deg, F2, hadamard
$$ #P[36]=PSH[F2];                         # 180 deg, F2, hadamard
$$ #P[37]=PSH[F3];                         #  90 deg, F3, hadamard
$$ #P[38]=PSH[F3];                         # 180 deg, F3, hadamard
$$ #
$$ P[63]=PSH11[F2];                        # 180 deg adiabatic decoupling, F2, 13C
$$ #
$$ #decoupling pulses
$$ #
$$ PCPD[1]=PCPDP[F1];			# 90 deg pulse F1, dec.
$$ PCPD[2]=PCPDP[F2];			# 90 deg pulse F2, dec.
$$ PCPD[3]=PCPDP[F3];			# 90 deg pulse F3, dec.
$$ #
$$ #power levels
$$ #
$$ PL[1]=PL90[F1];				# high power, F1
$$ PL[2]=PL90[F2];				# high power, F2
$$ PL[3]=PL90[F3];				# high power, F3
$$ PL[4]=PL90[F4];				# high power, F4
$$ PL[9]=PLCW[F1];				# presat power, F1
$$ PL[10]=PLTOC[F1];			# TOCSY power, F1
$$ PL[11]=PLROE[F1];			# ROESY power, F1
$$ PL[12]=PLCPDP[F2];			# dec. power, F2
$$ PL[13]=PLCPD2[F2];			# dec. power 2, F2
$$ PL[14]=PLNOE[F2];			# low power cw, F2
$$ PL[15]=PLTOC[F2];			# TOCSY power, F2
$$ PL[16]=PLCPDP[F3];			# dec. power, F3
$$ PL[18]=PL90[F1];			# WATERGATE power, F1
$$ PL[19]=PLCPDP[F1];			# dec. power, F1
$$ PL[21]=PLCW[F2];			# 
$$ PL[23]=PLTOC[F3];			# TOCSY power, F3
$$ PL[24]=PLHD[F2];			# HD decoupling, F2
$$ PL[25]=PLSH8U[F2];			# Eretic, F2
$$ PL[27]=PLROE[F1];			# Shaka Spinlock
$$ PL[30]=PLCPDP[F2];			# dec. power, F2, 13C (=pl12)
$$ PL[31]=PLUSER2[F2];			# dec. power, F2, 13C, cw bilev
$$ #
$$ #shapes
$$ #
$$ SP[1]=PLSH1[F1];			#  90 deg selective F1
$$ SP[2]=PLSH2[F1];			# 180 deg selective F1
$$ SP[3]=PLSH3[F2];			# adiabatic 180 deg, F2, inversion
$$ SP[6]=PLSH7[F1];			# off-resonance presat F1
$$ SP[7]=PLSH2[F2];			# adiabatic 180 deg, F2, refocussing
$$ SP[11]=PLSH8[F1];                       # flip-back pulse, F1, H
$$ SP[14]=PLSH12[F2];			# adiab. bilev dec., F2, 13C
$$ SP[18]=PLSH15[F2];                      # adiabatic 180 deg, F2, 13C, x-filter
$$ SP[19]=PLSH3[F1] +0.87;                 #  90 deg, F1, wet
$$ SP[20]=PLSH3[F1] -1.04;                 #  90 deg, F1, wet
$$ SP[21]=PLSH3[F1] +2.27;                 #  90 deg, F1, wet
$$ SP[22]=PLSH3[F1] -5.05;                 #  90 deg, F1, wet
$$ #SP[23]=PLSH[F1];                       #  90 deg, F1, hadamard
$$ #SP[24]=PLSH[F1];                       # 180 deg, F1, hadamard
$$ #SP[25]=PLSH[F2];                       #  90 deg, F2, hadamard
$$ #SP[26]=PLSH[F2];                       # 180 deg, F2, hadamard
$$ #SP[27]=PLSH[F3];                       #  90 deg, F3, hadamard
$$ #SP[28]=PLSH[F3];                       # 180 deg, F3, hadamard
$$ SP[29]=PLSH16[F1];                      # adiabatic 180 deg, F1, z-spoil
$$ SP[31]=PLSH11[F2];			# adiab. dec., F2, 13C
$$ #
$$ SPNAM1=PNSH1[F1];			#
$$ SPNAM2=PNSH2[F1];			#
$$ SPNAM3=PNSH3[F2];			#
$$ SPNAM6=PNSH7[F1];			#
$$ SPNAM7=PNSH2[F2];			#
$$ SPNAM11=PNSH8[F1];                      #
$$ SPNAM14=PNSH12[F2];			#
$$ SPNAM15=PNSH8U[F2];			# Eretic, F2
$$ SPNAM18=PNSH15[F2];			#
$$ SPNAM19=PNSH3[F1];			#
$$ SPNAM20=PNSH3[F1];			#
$$ SPNAM21=PNSH3[F1];			#
$$ SPNAM22=PNSH3[F1];			#
$$ #SPNAM23=PNSH[];                        #
$$ #SPNAM24=PNSH[];                        #
$$ #SPNAM25=PNSH[];                        #
$$ #SPNAM26=PNSH[];                        #
$$ #SPNAM27=PNSH[];                        #
$$ #SPNAM28=PNSH[];                        #
$$ SPNAM29=PNSH16[F1];                     #
$$ SPNAM31=PNSH11[F2];			#
$$ #
$$ SPOAL[1]=PASH1[F1];			#
$$ SPOAL[2]=PASH2[F1];			#
$$ SPOAL[3]=PASH3[F2];			#
$$ SPOAL[6]=PASH7[F1];			#
$$ SPOAL[7]=PASH2[F2];			#
$$ SPOAL[11]=PASH8[F1];
$$ SPOAL[14]=PASH12[F2];			#
$$ SPOAL[18]=PASH15[F2];			#
$$ SPOAL[19]=PASH3[F1];			#
$$ SPOAL[20]=PASH3[F1];			#
$$ SPOAL[21]=PASH3[F1];			#
$$ SPOAL[22]=PASH3[F1];			#
$$ #SPOAL[23]=PASH[];			#
$$ #SPOAL[24]=PASH[];			#
$$ #SPOAL[25]=PASH[];			#
$$ #SPOAL[26]=PASH[];			#
$$ #SPOAL[27]=PASH[];			#
$$ #SPOAL[28]=PASH[];			#
$$ SPOAL[29]=PASH16[F1];                   #
$$ SPOAL[31]=PASH11[F2];			#
$$ #
$$ #global
$$ #
$$ D[9]=TTOC[F1];				#
$$ D[16]=D_grad;				#
$$ P[16]=P_grad1;				#
$$ P[17]=P_mlev;				#
$$ P[19]=P_grad2;				#
$$ P[20]=P_mlev;				#
$$ P[28]=P_hsqc;				#
$$ #
##$RELAX= 
##$BRUKER FILE EXP=pulseprogram
$$ # 1 "C:/Bruker/TOPSPIN/exp/stan/nmr/lists/pp/zgpr"
$$ ;zgpr
$$ ;avance-version (06/11/09)
$$ ;1D sequence with f1 presaturation
$$ ;
$$ ;$CLASS=HighRes
$$ ;$DIM=1D
$$ ;$TYPE=
$$ ;$SUBTYPE=
$$ ;$COMMENT=
$$ 
$$ 
$$ # 1 "C:/Bruker/TOPSPIN/exp/stan/nmr/lists/pp/Avance.incl" 1
$$ ;Avance2.incl
$$ ;   for 1
$$ ;
$$ ;avance-version (07/01/22)
$$ ;
$$ ;$CLASS=HighRes Incl
$$ ;$COMMENT=
$$ 
$$ 
$$ 
$$ 
$$ 
$$ 
$$ 
$$ 
$$ 
$$ 
$$ 
$$ 
$$ 
$$ 
$$ 
$$ 
$$ 
$$ 
$$ 
$$ 
$$ 
$$ 
$$ 
$$ 
$$ 
$$ 
$$ 
$$ 
$$ 
$$ 
$$ 
$$ 
$$ 
$$ 
$$ 
$$ 
$$ 
$$ 
$$ 
$$ 
$$ 
$$ 
$$ 
$$ 
$$ 
$$ 
$$ 
$$ 
$$ 
$$ 
$$ 
$$ 
$$ 
$$ 
$$ 
$$ 
$$ 
$$ 
$$ 
$$ 
$$ 
$$ 
$$ 
$$ 
$$ 
$$ 
$$ 
$$ 
$$ 
$$ 
$$ 
$$ 
$$ 
$$ 
$$ 
$$ 
$$ 
$$ 
$$ 
$$ 
$$ 
$$ 
$$ 
$$ 
$$ 
$$ 
$$ 
$$ 
$$ 
$$ 
$$ 
$$ 
$$ 
$$ 
$$ 
$$ 
$$ 
$$ 
$$ 
$$ 
$$ 
$$ 
$$ 
$$ 
$$ 
$$ 
$$ 
$$ 
$$ 
$$ 
$$ 
$$ 
$$ 
$$ 
$$ 
$$ 
$$ 
$$ 
$$ 
$$ 
$$ 
$$ 
$$ 
$$ 
$$ 
$$ 
$$ 
$$ 
$$ 
$$ 
$$ 
$$ 
$$ 
$$ ;$Id: Avance2.incl,v 1.10.6.7 2007/01/22 13:54:46 ber Exp $
$$ # 12 "C:/Bruker/TOPSPIN/exp/stan/nmr/lists/pp/zgpr" 2
$$ 
$$ 
$$ 
$$ "d12=20u"
$$ 
$$ 
$$ "acqt0=-p1*2/3.1416"
$$ 
$$ 
$$ # 1 "mc_line 21 file C:/Bruker/TOPSPIN/exp/stan/nmr/lists/pp/zgpr expanding definition part of mc command before ze"
$$ define delay MCWRK
$$ define delay MCREST
$$ "MCWRK = 0.500000*30m"
$$ "MCREST = 30m - 30m"
$$ # 21 "C:/Bruker/TOPSPIN/exp/stan/nmr/lists/pp/zgpr"
$$ 1 ze
$$ # 1 "mc_line 21 file C:/Bruker/TOPSPIN/exp/stan/nmr/lists/pp/zgpr expanding definition of mc command after ze"
$$ # 22 "C:/Bruker/TOPSPIN/exp/stan/nmr/lists/pp/zgpr"
$$ # 1 "mc_line 22 file C:/Bruker/TOPSPIN/exp/stan/nmr/lists/pp/zgpr expanding start label for mc command"
$$ 2 MCWRK  * 2
$$ LBLF0, MCREST
$$ # 23 "C:/Bruker/TOPSPIN/exp/stan/nmr/lists/pp/zgpr"
$$   d12 pl9:f1
$$   d1 cw:f1 ph29
$$   4u do:f1
$$   d12 pl1:f1
$$   p1 ph1
$$   go=2 ph31
$$ # 1 "mc_line 29 file C:/Bruker/TOPSPIN/exp/stan/nmr/lists/pp/zgpr expanding mc command in line"
$$   MCWRK wr #0
$$   MCWRK zd 
$$   lo to LBLF0 times td0
$$ 
$$ # 30 "C:/Bruker/TOPSPIN/exp/stan/nmr/lists/pp/zgpr"
$$ exit
$$ 
$$ 
$$ ph1=0 2 2 0 1 3 3 1
$$ ph29=0
$$ ph31=0 2 2 0 1 3 3 1
$$ 
$$ 
$$ ;pl1 : f1 channel - power level for pulse (default)
$$ ;pl9 : f1 channel - power level for presaturation
$$ ;p1 : f1 channel -  90 degree high power pulse
$$ ;d1 : relaxation delay; 1-5 * T1
$$ ;d12: delay for power switching                      [20 usec]
$$ ;NS: 1 * n, total number of scans: NS * TD0
$$ 
$$ 
$$ 
$$ ;$Id: zgpr,v 1.7.10.2 2006/11/10 11:04:15 ber Exp $
##$RELAX= 
##$BRUKER FILE EXP=uxnmr.par
$$ ##TITLE= Parameter file, TOPSPIN		Version 1.3
$$ ##JCAMPDX= 5.0
$$ ##DATATYPE= Parameter Values
$$ ##ORIGIN= Bruker BioSpin GmbH
$$ ##OWNER= Administrator
$$ $$ 2008-03-03 09:42:28.895 +0100  WUR\bruker@RIK1030
$$ $$ C:/Bruker/TOPSPIN/conf/instr/avance400/uxnmr.par
$$ ##$ACB= 0
$$ ##$ACBTAT= (0..15)
0 88 72 0 0 0 0 0 0 0 0 0 0 0 0 0 
$$ ##$ACBTBA= (0..15)
0 0 0 0 0 0 0 0 0 0 0 0 0 0 0 0 
$$ ##$ACBTCTL= (0..15)
0 0 0 0 0 0 0 0 0 0 0 0 0 0 0 0 
$$ ##$ACBTDI= (0..15)
0 102 102 0 0 0 0 0 0 0 0 0 0 0 0 0 
$$ ##$ACBTDM= (0..15)
0 10 10 0 0 0 0 0 0 0 0 0 0 0 0 0 
$$ ##$ACBTFHI= (0..15)
0 400 400 0 0 0 0 0 0 0 0 0 0 0 0 0 
$$ ##$ACBTFL= (0..15)
0 73 74 0 0 0 0 0 0 0 0 0 0 0 0 0 
$$ ##$ACBTFLO= (0..15)
0 14 14 0 0 0 0 0 0 0 0 0 0 0 0 0 
$$ ##$ACBTOUT= (0..15)
0 1 2 0 0 0 0 0 0 0 0 0 0 0 0 0 
$$ ##$ACBTPO= (0..15)
0 150000 60000 0 0 0 0 0 0 0 0 0 0 0 0 0 
$$ ##$ACBTPW= (0..15)
0 10 10 0 0 0 0 0 0 0 0 0 0 0 0 0 
$$ ##$ACBTSB= (0..15)
0 0 0 0 0 0 0 0 0 0 0 0 0 0 0 0 
$$ ##$ACBTY= <no>
$$ ##$AQSBDHW= (0..31)
255 255 1 4 4 255 255 255 0 0 255 255 255 255 255 255 255 255 255 0 255 
255 255 255 255 255 255 255 255 255 255 255 
$$ ##$AQSBDID= (0..31)
255 255 88 83 83 255 255 255 65 67 255 255 255 255 255 255 255 255 255 
66 255 255 255 255 255 255 255 255 255 255 255 255 
$$ ##$AQSBDNO= (0..31)
255 255 1 1 2 255 255 255 1 1 255 255 255 255 255 255 255 255 255 1 255 
255 255 255 255 255 255 255 255 255 255 255 
$$ ##$AQSBDTY= (0..31)
255 255 3 16 16 255 255 255 5 9 255 255 255 255 255 255 255 255 255 7 
255 255 255 255 255 255 255 255 255 255 255 255 
$$ ##$AQSBUAD= (0..31)
255 255 52 36 37 255 255 255 54 26 255 255 255 255 255 255 255 255 255 
32 255 255 255 255 255 255 255 255 255 255 255 255 
$$ ##$AQSECL= (0..31)
255 255 2 3 3 255 255 255 5 2 255 255 255 255 255 255 255 255 255 255 
255 255 255 255 255 255 255 255 255 255 255 255 
$$ ##$AQSECLS= (0..31)
255 255 3 2 2 255 255 255 0 0 255 255 255 255 255 255 255 255 255 255 
255 255 255 255 255 255 255 255 255 255 255 255 
$$ ##$ATT19F= (0..1)
0 0 
$$ ##$ATT1H= (0..1)
0 0 
$$ ##$ATT3H= (0..1)
0 0 
$$ ##$ATTX= (0..1)
0 0 
$$ ##$ATTY= (0..1)
0 0 
$$ ##$ATTZ= (0..1)
0 0 
$$ ##$BACSAIR= no
$$ ##$BACSCAP= 60
$$ ##$BACSDEL= 10
$$ ##$BACSFCM= no
$$ ##$BACSOPT= <>
$$ ##$BACSTY= <tty08>
$$ ##$BARPTY= <no>
$$ ##$BFREQ= 400.13
$$ ##$BIRDS= yes
$$ ##$BMPC= 0
$$ ##$BMPCTY= <no>
$$ ##$BPSUTY= <no>
$$ ##$BSMS= 1
$$ ##$BSMSTY= <tty02>
$$ ##$CFASMOD= (0..7)
1 1 1 1 1 1 1 1 
$$ ##$CFASMUL= (0..7)
1 1 1 1 1 1 1 1 
$$ ##$CNFTXDR= (0..7)
6 6 0 0 0 0 0 0 
$$ ##$COMDIG2= 0
$$ ##$CPDBTY= <no>
$$ ##$CRCOTY= <no>
$$ ##$DATSTAT= no
$$ ##$DIGI140= (0..7)
0 0 0 0 0 0 0 0 
$$ ##$DIGIB12= (0..7)
0 0 0 0 0 0 0 0 
$$ ##$DIGIB16= (0..7)
0 0 0 0 0 0 0 0 
$$ ##$DIGIFA= (0..7)
0 0 0 0 0 0 0 0 
$$ ##$DIGIHA= (0..7)
0 0 0 0 0 0 0 0 
$$ ##$DIGIHAF= (0..7)
0 0 0 0 0 0 0 0 
$$ ##$DIGIHRD= (0..7)
0 0 0 0 0 0 0 0 
$$ ##$DIGIIA= (0..7)
0 0 0 0 0 0 0 0 
$$ ##$DIGIO16= (0..7)
0 0 0 0 0 0 0 0 
$$ ##$DIGISA= (0..7)
1 0 0 0 0 0 0 0 
$$ ##$DIGISAF= (0..7)
0 0 0 0 0 0 0 0 
$$ ##$DIGISL= (0..7)
0 0 0 0 0 0 0 0 
$$ ##$DIGITYI= (0..7)
0 0 0 0 0 0 0 0 
$$ ##$DIGITYP= (0..7)
0 0 0 0 0 0 0 0 
$$ ##$DIGITZ= 0
$$ ##$DRU= no
$$ ##$FCUMEM= (0..7)
2093056 2093056 0 0 0 0 0 0 
$$ ##$FCUPAL= (0..7)
260 260 0 0 0 0 0 0 
$$ ##$FQMIX= 0
$$ ##$FUNCMOD= <>
$$ ##$GCUTYPE= 2
$$ ##$GTUTY= <no>
$$ ##$HFAC= 3
$$ ##$HPCU= 0
$$ ##$HPCUTY= <no>
$$ ##$HPTXLP= (0..3)
-1 -1 -1 -1 
$$ ##$HPTXPI= (0..3)
0 0 0 0 
$$ ##$HPTXPO= (0..3)
0 0 0 0 
$$ ##$HPTXTY= (0..3)
0 0 0 0 
$$ ##$IF451= 0
$$ ##$IFREQ= 1
$$ ##$INTFPR= 0
$$ ##$IPSO= no
$$ ##$LOCKTY= <tty03>
$$ ##$LOCSWID= 0
$$ ##$M2FAC= 0
$$ ##$MASTY= <no>
$$ ##$MEMPRM= 0
$$ ##$MHFAC= 0
$$ ##$MXFAC= 0
$$ ##$NAMPD1= <2H>
$$ ##$NAMPD10= <>
$$ ##$NAMPD11= <>
$$ ##$NAMPD12= <>
$$ ##$NAMPD13= <>
$$ ##$NAMPD14= <>
$$ ##$NAMPD15= <>
$$ ##$NAMPD16= <>
$$ ##$NAMPD2= <X-BB19F_2HS>
$$ ##$NAMPD3= <1H>
$$ ##$NAMPD4= <>
$$ ##$NAMPD5= <>
$$ ##$NAMPD6= <>
$$ ##$NAMPD7= <>
$$ ##$NAMPD8= <>
$$ ##$NAMPD9= <>
$$ ##$NFCU= 2
$$ ##$NMRCH= 0
$$ ##$NMRMEM= 0
$$ ##$NRCU= 1
$$ ##$NROUT= 1
$$ ##$PAMPF1= (0..15)
75 99 67 27 0 0 0 12 117 46 8 118 1 0 0 0 
$$ ##$PAMPF2= (0..15)
0 0 0 0 0 0 0 0 0 0 0 0 0 0 0 0 
$$ ##$PAMPF3= (0..15)
0 0 0 0 0 0 0 0 0 0 0 0 0 0 0 0 
$$ ##$PAMPF4= (0..15)
0 0 0 0 0 0 0 0 0 0 0 0 0 0 0 0 
$$ ##$PAMPF5= (0..15)
0 0 0 0 0 0 0 0 0 0 0 0 0 0 0 0 
$$ ##$PAMPF6= (0..15)
0 0 0 0 0 0 0 0 0 0 0 0 0 0 0 0 
$$ ##$PAMPF7= (0..15)
0 0 0 0 0 0 0 0 0 0 0 0 0 0 0 0 
$$ ##$PAMPF8= (0..15)
0 0 0 0 0 0 0 0 0 0 0 0 0 0 0 0 
$$ ##$PH4= 0
$$ ##$PHF4TY= <no>
$$ ##$POWCHK= no
$$ ##$PRAMD1= (0..7)
0 1048576 0 0 0 1048576 0 0 
$$ ##$PRAMD10= (0..7)
0 0 0 0 0 0 0 0 
$$ ##$PRAMD11= (0..7)
0 0 0 0 0 0 0 0 
$$ ##$PRAMD12= (0..7)
0 0 0 0 0 0 0 0 
$$ ##$PRAMD13= (0..7)
0 0 0 0 0 0 0 0 
$$ ##$PRAMD14= (0..7)
0 0 0 0 0 0 0 0 
$$ ##$PRAMD15= (0..7)
0 0 0 0 0 0 0 0 
$$ ##$PRAMD16= (0..7)
0 0 0 0 0 0 0 0 
$$ ##$PRAMD17= (0..7)
0 0 0 0 0 0 0 0 
$$ ##$PRAMD18= (0..7)
0 0 0 0 0 0 0 0 
$$ ##$PRAMD19= (0..7)
0 0 0 0 0 0 0 0 
$$ ##$PRAMD2= (0..7)
2147483644 2146435071 2147483647 134217727 2147483644 2146435071 2147483647 
134217727 
$$ ##$PRAMD20= (0..7)
0 0 0 0 0 0 0 0 
$$ ##$PRAMD21= (0..7)
0 0 0 0 0 0 0 0 
$$ ##$PRAMD3= (0..7)
2 0 0 0 2 0 0 0 
$$ ##$PRAMD4= (0..7)
2147483644 2146435071 2147483647 134217727 2147483644 2146435071 2147483647 
134217727 
$$ ##$PRAMD5= (0..7)
0 0 0 0 0 0 0 0 
$$ ##$PRAMD6= (0..7)
0 0 0 0 0 0 0 0 
$$ ##$PRAMD7= (0..7)
0 0 0 0 0 0 0 0 
$$ ##$PRAMD8= (0..7)
0 0 0 0 0 0 0 0 
$$ ##$PRAMD9= (0..7)
0 0 0 0 0 0 0 0 
$$ ##$PRAMLED= (0..1)
15 15 
$$ ##$PRAMP1= <tty01>
$$ ##$PRAMP2= <no>
$$ ##$PRAMP3= <no>
$$ ##$PRAMP4= <no>
$$ ##$PRAMP5= <no>
$$ ##$PRAMP6= <no>
$$ ##$PRAMP7= <no>
$$ ##$PRAMP8= <no>
$$ ##$PRAMPTP= 0
$$ ##$PREPTY= <no>
$$ ##$PRESHLD= 0
$$ ##$PTS160= -1
$$ ##$PTSA2X= (0..7)
0 0 0 0 0 0 0 0 
$$ ##$PTSF2X= (0..7)
0 0 0 0 0 0 0 0 
$$ ##$PTSFMX= (0..7)
429.9 429.9 0 0 0 0 0 0 
$$ ##$PULCHK= no
$$ ##$RCUCDS= (0..7)
8388608 0 0 0 0 0 0 0 
$$ ##$RCUCFS= (0..7)
4096 0 0 0 0 0 0 0 
$$ ##$RCUCSS= (0..7)
1048576 0 0 0 0 0 0 0 
$$ ##$RCUI2C1= (0..7)
78 0 0 0 0 0 0 0 
$$ ##$RCUI2C2= (0..7)
0 0 0 0 0 0 0 0 
$$ ##$RCUI2C3= (0..7)
0 0 0 0 0 0 0 0 
$$ ##$RCUI2C4= (0..7)
0 0 0 0 0 0 0 0 
$$ ##$RCUI2C5= (0..7)
0 0 0 0 0 0 0 0 
$$ ##$RCUI2C6= (0..7)
0 0 0 0 0 0 0 0 
$$ ##$RCUI2C7= (0..7)
0 0 0 0 0 0 0 0 
$$ ##$RCUI2C8= (0..7)
0 0 0 0 0 0 0 0 
$$ ##$RDCU= 0
$$ ##$RGTYPE= (0..7)
5 0 0 0 0 0 0 0 
$$ ##$RG_max= (0..7)
46341 0 0 0 0 0 0 0 
$$ ##$RG_min= (0..7)
1 0 0 0 0 0 0 0 
$$ ##$RG_tab1= (0..255)
1 1.1 1.3 1.4 1.6 1.8 2 2.2 2.5 2.8 3.2 3.6 4 4.5 5 5.7 6.3 7.1 8 9 10.1 
11.3 12.7 14.3 16 18 20.2 22.6 25.4 28.5 32 35.9 40.3 45.3 50.8 57 64 
71.8 80.6 90.5 101.6 114 128 143.7 161.3 181 203.2 228.1 256 287.4 322.5 
362 406.4 456.1 512 574.7 645.1 724.1 812.7 912.3 1024 1149.4 1290.2 1448.2 
1625.5 1824.6 2048 2298.8 2580.3 2896.3 3251 3649.1 4096 4597.6 5160.6 
5792.6 6502 7298.2 8192 9195.2 10321.3 11585.2 13004 14596.5 16384 18390.4 
20642.5 23170.5 26008 29193 32768 36780.8 41285.1 46341 -1 -1 -1 -1 -1 
-1 -1 -1 -1 -1 -1 -1 -1 -1 -1 -1 -1 -1 -1 -1 -1 -1 -1 -1 -1 -1 -1 -1 -1 
-1 -1 -1 -1 -1 -1 -1 -1 -1 -1 -1 -1 -1 -1 -1 -1 -1 -1 -1 -1 -1 -1 -1 -1 
-1 -1 -1 -1 -1 -1 -1 -1 -1 -1 -1 -1 -1 -1 -1 -1 -1 -1 -1 -1 -1 -1 -1 -1 
-1 -1 -1 -1 -1 -1 -1 -1 -1 -1 -1 -1 -1 -1 -1 -1 -1 -1 -1 -1 -1 -1 -1 -1 
-1 -1 -1 -1 -1 -1 -1 -1 -1 -1 -1 -1 -1 -1 -1 -1 -1 -1 -1 -1 -1 -1 -1 -1 
-1 -1 -1 -1 -1 -1 -1 -1 -1 -1 -1 -1 -1 -1 -1 -1 -1 -1 -1 -1 -1 -1 -1 -1 
-1 -1 -1 -1 -1 -1 -1 -1 -1 -1 -1 -1 -1 
$$ ##$RG_tab2= (0..255)
-1 -1 -1 -1 -1 -1 -1 -1 -1 -1 -1 -1 -1 -1 -1 -1 -1 -1 -1 -1 -1 -1 -1 -1 
-1 -1 -1 -1 -1 -1 -1 -1 -1 -1 -1 -1 -1 -1 -1 -1 -1 -1 -1 -1 -1 -1 -1 -1 
-1 -1 -1 -1 -1 -1 -1 -1 -1 -1 -1 -1 -1 -1 -1 -1 -1 -1 -1 -1 -1 -1 -1 -1 
-1 -1 -1 -1 -1 -1 -1 -1 -1 -1 -1 -1 -1 -1 -1 -1 -1 -1 -1 -1 -1 -1 -1 -1 
-1 -1 -1 -1 -1 -1 -1 -1 -1 -1 -1 -1 -1 -1 -1 -1 -1 -1 -1 -1 -1 -1 -1 -1 
-1 -1 -1 -1 -1 -1 -1 -1 -1 -1 -1 -1 -1 -1 -1 -1 -1 -1 -1 -1 -1 -1 -1 -1 
-1 -1 -1 -1 -1 -1 -1 -1 -1 -1 -1 -1 -1 -1 -1 -1 -1 -1 -1 -1 -1 -1 -1 -1 
-1 -1 -1 -1 -1 -1 -1 -1 -1 -1 -1 -1 -1 -1 -1 -1 -1 -1 -1 -1 -1 -1 -1 -1 
-1 -1 -1 -1 -1 -1 -1 -1 -1 -1 -1 -1 -1 -1 -1 -1 -1 -1 -1 -1 -1 -1 -1 -1 
-1 -1 -1 -1 -1 -1 -1 -1 -1 -1 -1 -1 -1 -1 -1 -1 -1 -1 -1 -1 -1 -1 -1 -1 
-1 -1 -1 -1 -1 -1 -1 -1 -1 -1 -1 -1 -1 -1 -1 -1 
$$ ##$RG_tab3= (0..255)
-1 -1 -1 -1 -1 -1 -1 -1 -1 -1 -1 -1 -1 -1 -1 -1 -1 -1 -1 -1 -1 -1 -1 -1 
-1 -1 -1 -1 -1 -1 -1 -1 -1 -1 -1 -1 -1 -1 -1 -1 -1 -1 -1 -1 -1 -1 -1 -1 
-1 -1 -1 -1 -1 -1 -1 -1 -1 -1 -1 -1 -1 -1 -1 -1 -1 -1 -1 -1 -1 -1 -1 -1 
-1 -1 -1 -1 -1 -1 -1 -1 -1 -1 -1 -1 -1 -1 -1 -1 -1 -1 -1 -1 -1 -1 -1 -1 
-1 -1 -1 -1 -1 -1 -1 -1 -1 -1 -1 -1 -1 -1 -1 -1 -1 -1 -1 -1 -1 -1 -1 -1 
-1 -1 -1 -1 -1 -1 -1 -1 -1 -1 -1 -1 -1 -1 -1 -1 -1 -1 -1 -1 -1 -1 -1 -1 
-1 -1 -1 -1 -1 -1 -1 -1 -1 -1 -1 -1 -1 -1 -1 -1 -1 -1 -1 -1 -1 -1 -1 -1 
-1 -1 -1 -1 -1 -1 -1 -1 -1 -1 -1 -1 -1 -1 -1 -1 -1 -1 -1 -1 -1 -1 -1 -1 
-1 -1 -1 -1 -1 -1 -1 -1 -1 -1 -1 -1 -1 -1 -1 -1 -1 -1 -1 -1 -1 -1 -1 -1 
-1 -1 -1 -1 -1 -1 -1 -1 -1 -1 -1 -1 -1 -1 -1 -1 -1 -1 -1 -1 -1 -1 -1 -1 
-1 -1 -1 -1 -1 -1 -1 -1 -1 -1 -1 -1 -1 -1 -1 -1 
$$ ##$RG_tab4= (0..255)
-1 -1 -1 -1 -1 -1 -1 -1 -1 -1 -1 -1 -1 -1 -1 -1 -1 -1 -1 -1 -1 -1 -1 -1 
-1 -1 -1 -1 -1 -1 -1 -1 -1 -1 -1 -1 -1 -1 -1 -1 -1 -1 -1 -1 -1 -1 -1 -1 
-1 -1 -1 -1 -1 -1 -1 -1 -1 -1 -1 -1 -1 -1 -1 -1 -1 -1 -1 -1 -1 -1 -1 -1 
-1 -1 -1 -1 -1 -1 -1 -1 -1 -1 -1 -1 -1 -1 -1 -1 -1 -1 -1 -1 -1 -1 -1 -1 
-1 -1 -1 -1 -1 -1 -1 -1 -1 -1 -1 -1 -1 -1 -1 -1 -1 -1 -1 -1 -1 -1 -1 -1 
-1 -1 -1 -1 -1 -1 -1 -1 -1 -1 -1 -1 -1 -1 -1 -1 -1 -1 -1 -1 -1 -1 -1 -1 
-1 -1 -1 -1 -1 -1 -1 -1 -1 -1 -1 -1 -1 -1 -1 -1 -1 -1 -1 -1 -1 -1 -1 -1 
-1 -1 -1 -1 -1 -1 -1 -1 -1 -1 -1 -1 -1 -1 -1 -1 -1 -1 -1 -1 -1 -1 -1 -1 
-1 -1 -1 -1 -1 -1 -1 -1 -1 -1 -1 -1 -1 -1 -1 -1 -1 -1 -1 -1 -1 -1 -1 -1 
-1 -1 -1 -1 -1 -1 -1 -1 -1 -1 -1 -1 -1 -1 -1 -1 -1 -1 -1 -1 -1 -1 -1 -1 
-1 -1 -1 -1 -1 -1 -1 -1 -1 -1 -1 -1 -1 -1 -1 -1 
$$ ##$RG_tab5= (0..255)
-1 -1 -1 -1 -1 -1 -1 -1 -1 -1 -1 -1 -1 -1 -1 -1 -1 -1 -1 -1 -1 -1 -1 -1 
-1 -1 -1 -1 -1 -1 -1 -1 -1 -1 -1 -1 -1 -1 -1 -1 -1 -1 -1 -1 -1 -1 -1 -1 
-1 -1 -1 -1 -1 -1 -1 -1 -1 -1 -1 -1 -1 -1 -1 -1 -1 -1 -1 -1 -1 -1 -1 -1 
-1 -1 -1 -1 -1 -1 -1 -1 -1 -1 -1 -1 -1 -1 -1 -1 -1 -1 -1 -1 -1 -1 -1 -1 
-1 -1 -1 -1 -1 -1 -1 -1 -1 -1 -1 -1 -1 -1 -1 -1 -1 -1 -1 -1 -1 -1 -1 -1 
-1 -1 -1 -1 -1 -1 -1 -1 -1 -1 -1 -1 -1 -1 -1 -1 -1 -1 -1 -1 -1 -1 -1 -1 
-1 -1 -1 -1 -1 -1 -1 -1 -1 -1 -1 -1 -1 -1 -1 -1 -1 -1 -1 -1 -1 -1 -1 -1 
-1 -1 -1 -1 -1 -1 -1 -1 -1 -1 -1 -1 -1 -1 -1 -1 -1 -1 -1 -1 -1 -1 -1 -1 
-1 -1 -1 -1 -1 -1 -1 -1 -1 -1 -1 -1 -1 -1 -1 -1 -1 -1 -1 -1 -1 -1 -1 -1 
-1 -1 -1 -1 -1 -1 -1 -1 -1 -1 -1 -1 -1 -1 -1 -1 -1 -1 -1 -1 -1 -1 -1 -1 
-1 -1 -1 -1 -1 -1 -1 -1 -1 -1 -1 -1 -1 -1 -1 -1 
$$ ##$RG_tab6= (0..255)
-1 -1 -1 -1 -1 -1 -1 -1 -1 -1 -1 -1 -1 -1 -1 -1 -1 -1 -1 -1 -1 -1 -1 -1 
-1 -1 -1 -1 -1 -1 -1 -1 -1 -1 -1 -1 -1 -1 -1 -1 -1 -1 -1 -1 -1 -1 -1 -1 
-1 -1 -1 -1 -1 -1 -1 -1 -1 -1 -1 -1 -1 -1 -1 -1 -1 -1 -1 -1 -1 -1 -1 -1 
-1 -1 -1 -1 -1 -1 -1 -1 -1 -1 -1 -1 -1 -1 -1 -1 -1 -1 -1 -1 -1 -1 -1 -1 
-1 -1 -1 -1 -1 -1 -1 -1 -1 -1 -1 -1 -1 -1 -1 -1 -1 -1 -1 -1 -1 -1 -1 -1 
-1 -1 -1 -1 -1 -1 -1 -1 -1 -1 -1 -1 -1 -1 -1 -1 -1 -1 -1 -1 -1 -1 -1 -1 
-1 -1 -1 -1 -1 -1 -1 -1 -1 -1 -1 -1 -1 -1 -1 -1 -1 -1 -1 -1 -1 -1 -1 -1 
-1 -1 -1 -1 -1 -1 -1 -1 -1 -1 -1 -1 -1 -1 -1 -1 -1 -1 -1 -1 -1 -1 -1 -1 
-1 -1 -1 -1 -1 -1 -1 -1 -1 -1 -1 -1 -1 -1 -1 -1 -1 -1 -1 -1 -1 -1 -1 -1 
-1 -1 -1 -1 -1 -1 -1 -1 -1 -1 -1 -1 -1 -1 -1 -1 -1 -1 -1 -1 -1 -1 -1 -1 
-1 -1 -1 -1 -1 -1 -1 -1 -1 -1 -1 -1 -1 -1 -1 -1 
$$ ##$RG_tab7= (0..255)
-1 -1 -1 -1 -1 -1 -1 -1 -1 -1 -1 -1 -1 -1 -1 -1 -1 -1 -1 -1 -1 -1 -1 -1 
-1 -1 -1 -1 -1 -1 -1 -1 -1 -1 -1 -1 -1 -1 -1 -1 -1 -1 -1 -1 -1 -1 -1 -1 
-1 -1 -1 -1 -1 -1 -1 -1 -1 -1 -1 -1 -1 -1 -1 -1 -1 -1 -1 -1 -1 -1 -1 -1 
-1 -1 -1 -1 -1 -1 -1 -1 -1 -1 -1 -1 -1 -1 -1 -1 -1 -1 -1 -1 -1 -1 -1 -1 
-1 -1 -1 -1 -1 -1 -1 -1 -1 -1 -1 -1 -1 -1 -1 -1 -1 -1 -1 -1 -1 -1 -1 -1 
-1 -1 -1 -1 -1 -1 -1 -1 -1 -1 -1 -1 -1 -1 -1 -1 -1 -1 -1 -1 -1 -1 -1 -1 
-1 -1 -1 -1 -1 -1 -1 -1 -1 -1 -1 -1 -1 -1 -1 -1 -1 -1 -1 -1 -1 -1 -1 -1 
-1 -1 -1 -1 -1 -1 -1 -1 -1 -1 -1 -1 -1 -1 -1 -1 -1 -1 -1 -1 -1 -1 -1 -1 
-1 -1 -1 -1 -1 -1 -1 -1 -1 -1 -1 -1 -1 -1 -1 -1 -1 -1 -1 -1 -1 -1 -1 -1 
-1 -1 -1 -1 -1 -1 -1 -1 -1 -1 -1 -1 -1 -1 -1 -1 -1 -1 -1 -1 -1 -1 -1 -1 
-1 -1 -1 -1 -1 -1 -1 -1 -1 -1 -1 -1 -1 -1 -1 -1 
$$ ##$RG_tab8= (0..255)
-1 -1 -1 -1 -1 -1 -1 -1 -1 -1 -1 -1 -1 -1 -1 -1 -1 -1 -1 -1 -1 -1 -1 -1 
-1 -1 -1 -1 -1 -1 -1 -1 -1 -1 -1 -1 -1 -1 -1 -1 -1 -1 -1 -1 -1 -1 -1 -1 
-1 -1 -1 -1 -1 -1 -1 -1 -1 -1 -1 -1 -1 -1 -1 -1 -1 -1 -1 -1 -1 -1 -1 -1 
-1 -1 -1 -1 -1 -1 -1 -1 -1 -1 -1 -1 -1 -1 -1 -1 -1 -1 -1 -1 -1 -1 -1 -1 
-1 -1 -1 -1 -1 -1 -1 -1 -1 -1 -1 -1 -1 -1 -1 -1 -1 -1 -1 -1 -1 -1 -1 -1 
-1 -1 -1 -1 -1 -1 -1 -1 -1 -1 -1 -1 -1 -1 -1 -1 -1 -1 -1 -1 -1 -1 -1 -1 
-1 -1 -1 -1 -1 -1 -1 -1 -1 -1 -1 -1 -1 -1 -1 -1 -1 -1 -1 -1 -1 -1 -1 -1 
-1 -1 -1 -1 -1 -1 -1 -1 -1 -1 -1 -1 -1 -1 -1 -1 -1 -1 -1 -1 -1 -1 -1 -1 
-1 -1 -1 -1 -1 -1 -1 -1 -1 -1 -1 -1 -1 -1 -1 -1 -1 -1 -1 -1 -1 -1 -1 -1 
-1 -1 -1 -1 -1 -1 -1 -1 -1 -1 -1 -1 -1 -1 -1 -1 -1 -1 -1 -1 -1 -1 -1 -1 
-1 -1 -1 -1 -1 -1 -1 -1 -1 -1 -1 -1 -1 -1 -1 -1 
$$ ##$ROUTER= 3
$$ ##$RX22TY= <tty10>
$$ ##$SCMTY= <no>
$$ ##$SPECTR= 5
$$ ##$SY2FLAG= 0
$$ ##$TFXNUM= 0
$$ ##$TRIPLO2= 0
$$ ##$VTUTY= <tty05>
$$ ##$WBREFAM= (0..15)
100 100 100 100 100 100 100 100 100 100 100 100 100 100 100 100 
$$ ##$WBREFPH= (0..15)
0 0 0 0 0 0 0 0 0 0 0 0 0 0 0 0 
$$ ##$XFAC= 2
$$ ##END=
##$RELAX= 
$$ Bruker specific parameters
$$ --------------------------
##$DU= <P:\NMR-data>
##$EXPNO= 1
##$NAME= <NMR_polar_TCDD_p7.3D>
##$PROCNO= 1
##$TYPE= <nmr>
##$USER= <Ainhoa_raw_data>
##$ACQT0= 0
##$AMP= (0..31)
100 100 100 100 100 100 100 100 100 100 100 100 100 100 100 100 100 100
100 100 100 100 100 100 100 100 100 100 100 100 100 100
##$ANAVPT= -1
##$AQSEQ= 0
##$AQ_mod= 3
##$AUNM= <au_zg>
##$AUTOPOS= <8 >
##$BF1= 400.13
##$BF2= 100.612769
##$BF3= 400.13
##$BF4= 400.13
##$BF5= 500.13
##$BF6= 500.13
##$BF7= 500.13
##$BF8= 500.13
##$BYTORDA= 0
##$CFDGTYP= 0
##$CFRGTYP= 5
##$CHEMSTR= <none>
##$CNST= (0..63)
1 1 145 1 1 1 1 1 1 1 1 1 1 1 1 1 1 1 1 1 1 1 1 1 1 1 1 1 1 1 1 1 1 1 1
1 1 1 1 1 1 1 1 1 1 1 1 1 1 1 1 1 1 1 1 1 1 1 1 1 1 1 1 1
##$CPDPRG= <>
##$CPDPRG1= <>
##$CPDPRG2= <>
##$CPDPRG3= <>
##$CPDPRG4= <mlev>
##$CPDPRG5= <mlev>
##$CPDPRG6= <mlev>
##$CPDPRG7= <mlev>
##$CPDPRG8= <mlev>
##$CPDPRGB= <>
##$CPDPRGT= <>
##$D= (0..63)
0 2 0 0 0 0 0 0 0 0.06 0 0 2e-005 0 0 0 0.0002 0 0 0 0 0 0 0 0 0 0 0 0
0 0 0 0 0 0 0 0 0 0 0 0 0 0 0 0 0 0 0 0 0 0 0 0 0 0 0 0 0 0 0 0 0 0 0
##$DATE= 1214891906
##$DBL= (0..7)
120 120 120 120 120 120 120 120
##$DBP= (0..7)
150 150 150 150 150 150 150 150
##$DBP07= 0
##$DBPNAM0= <>
##$DBPNAM1= <>
##$DBPNAM2= <>
##$DBPNAM3= <>
##$DBPNAM4= <>
##$DBPNAM5= <>
##$DBPNAM6= <>
##$DBPNAM7= <>
##$DBPOAL= (0..7)
0.5 0.5 0.5 0.5 0.5 0.5 0.5 0.5
##$DBPOFFS= (0..7)
0 0 0 0 0 0 0 0
##$DE= 6
##$DECBNUC= <off>
##$DECIM= 24
##$DECNUC= <off>
##$DECSTAT= 4
##$DIGMOD= 0
##$DIGTYP= 7
##$DL= (0..7)
0 120 120 120 120 120 120 120
##$DP= (0..7)
150 150 150 150 150 150 150 150
##$DP07= 0
##$DPNAME0= <>
##$DPNAME1= <>
##$DPNAME2= <>
##$DPNAME3= <>
##$DPNAME4= <>
##$DPNAME5= <>
##$DPNAME6= <>
##$DPNAME7= <>
##$DPOAL= (0..7)
0.5 0.5 0.5 0.5 0.5 0.5 0.5 0.5
##$DPOFFS= (0..7)
0 0 0 0 0 0 0 0
##$DQDMODE= 0
##$DR= 18
##$DS= 4
##$DSLIST= <SSSSSSSSSSSSSSS>
##$DSPFIRM= 0
##$DSPFVS= -1
##$DTYPA= 0
##$EXP= <AID_d2o>
##$F1LIST= <111111111111111>
##$F2LIST= <222222222222222>
##$F3LIST= <333333333333333>
##$FCUCHAN= (0..9)
0 2 1 0 0 0 0 0 0 0
##$FL1= 90
##$FL2= 90
##$FL3= 90
##$FL4= 90
##$FOV= 20
##$FQ1LIST= <freqlist>
##$FQ2LIST= <freqlist>
##$FQ3LIST= <freqlist>
##$FQ4LIST= <freqlist>
##$FQ5LIST= <freqlist>
##$FQ6LIST= <freqlist>
##$FQ7LIST= <freqlist>
##$FQ8LIST= <freqlist>
##$FRQLO3= 1882485.02994012
##$FRQLO3N= 0
##$FS= (0..7)
83 83 83 83 83 83 83 83
##$FTLPGN= 0
##$FW= 90000
##$FnMODE= 0
##$FnTYPE= 0
##$GP031= 0
##$GPNAM0= <sine.100>
##$GPNAM1= <sine.100>
##$GPNAM10= <sine.100>
##$GPNAM11= <sine.100>
##$GPNAM12= <sine.100>
##$GPNAM13= <sine.100>
##$GPNAM14= <sine.100>
##$GPNAM15= <sine.100>
##$GPNAM16= <sine.100>
##$GPNAM17= <sine.100>
##$GPNAM18= <sine.100>
##$GPNAM19= <sine.100>
##$GPNAM2= <sine.100>
##$GPNAM20= <sine.100>
##$GPNAM21= <sine.100>
##$GPNAM22= <sine.100>
##$GPNAM23= <sine.100>
##$GPNAM24= <sine.100>
##$GPNAM25= <sine.100>
##$GPNAM26= <sine.100>
##$GPNAM27= <sine.100>
##$GPNAM28= <sine.100>
##$GPNAM29= <sine.100>
##$GPNAM3= <sine.100>
##$GPNAM30= <sine.100>
##$GPNAM31= <sine.100>
##$GPNAM4= <sine.100>
##$GPNAM5= <sine.100>
##$GPNAM6= <sine.100>
##$GPNAM7= <sine.100>
##$GPNAM8= <sine.100>
##$GPNAM9= <sine.100>
##$GPX= (0..31)
0 0 0 0 0 0 0 0 0 0 0 0 0 0 0 0 0 0 0 0 0 0 0 0 0 0 0 0 0 0 0 0
##$GPY= (0..31)
0 0 0 0 0 0 0 0 0 0 0 0 0 0 0 0 0 0 0 0 0 0 0 0 0 0 0 0 0 0 0 0
##$GPZ= (0..31)
0 0 0 0 0 0 0 0 0 0 0 0 0 0 0 0 0 0 0 0 0 0 0 0 0 0 0 0 0 0 0 0
##$GRDPROG= <>
##$GRPDLY= -1
##$HDDUTY= 20
##$HDRATE= 20
##$HGAIN= (0..3)
0 0 0 0
##$HL1= 1
##$HL2= 35
##$HL3= 16
##$HL4= 17
##$HOLDER= 0
##$HPMOD= (0..7)
0 0 0 0 0 0 0 0
##$HPPRGN= 0
##$IN= (0..63)
0.001 0.001 0.001 0.001 0.001 0.001 0.001 0.001 0.001 0.001 0.001 0.001
0.001 0.001 0.001 0.001 0.001 0.001 0.001 0.001 0.001 0.001 0.001 0.001
0.001 0.001 0.001 0.001 0.001 0.001 0.001 0.001 0.001 0.001 0.001 0.001
0.001 0.001 0.001 0.001 0.001 0.001 0.001 0.001 0.001 0.001 0.001 0.001
0.001 0.001 0.001 0.001 0.001 0.001 0.001 0.001 0.001 0.001 0.001 0.001
0.001 0.001 0.001 0.001
##$INF= (0..7)
0 0 0 0 0 0 0 0
##$INP= (0..63)
0 0 0 0 0 0 0 0 0 0 0 0 0 0 0 0 0 0 0 0 0 0 0 0 0 0 0 0 0 0 0 0 0 0 0 0
0 0 0 0 0 0 0 0 0 0 0 0 0 0 0 0 0 0 0 0 0 0 0 0 0 0 0 0
##$INSTRUM= <avance400>
##$L= (0..31)
1 1 1 1 1 1 1 1 1 1 1 1 1 1 1 1 1 1 1 1 1 1 1 1 1 1 1 1 1 1 1 1
##$LFILTER= 200
##$LGAIN= -5
##$LINPSTP= 0
##$LOCKED= yes
##$LOCKFLD= 3193
##$LOCKGN= 97.3000030517578
##$LOCKPOW= -25
##$LOCKPPM= 4.69999980926514
##$LOCNUC= <2H>
##$LOCPHAS= 356
##$LOCSHFT= yes
##$LOCSW= 0
##$LTIME= 0.200000002980232
##$MASR= 4200
##$MASRLST= <masrlst>
##$NBL= 1
##$NC= -2
##$NLOGCH= 1
##$NS= 1024
##$NUC1= <1H>
##$NUC2= <13C>
##$NUC3= <off>
##$NUC4= <off>
##$NUC5= <off>
##$NUC6= <off>
##$NUC7= <off>
##$NUC8= <off>
##$NUCLEI= 0
##$NUCLEUS= <off>
##$O1= 1885.29
##$O2= 4979.85804243228
##$O3= 1900.52349393
##$O4= 1900.52349393
##$O5= 0
##$O6= 0
##$O7= 0
##$O8= 0
##$OBSCHAN= (0..9)
0 0 0 0 0 0 0 0 0 0
##$OVERFLW= 0
##$P= (0..63)
7.6 7.6 15.2 14.9 29.8 16.5 25 50 0 0 0 0 0 0 0 200000 1000 2500 0 600
2500 0 0 0 0 200 0 7.6 1000 0 0 0 0 0 0 0 0 0 0 0 0 0 0 0 0 0 0 0 0 0 0
0 0 0 0 0 0 0 0 0 0 0 0 0
##$PACOIL= (0..15)
0 0 0 0 0 0 0 0 0 0 0 0 0 0 0 0
##$PAPS= 2
##$PARMODE= 0
##$PCPD= (0..9)
100 100 70 100 100 100 100 100 100 100
##$PHCOR= (0..31)
0 0 0 0 0 0 0 0 0 0 0 0 0 0 0 0 0 0 0 0 0 0 0 0 0 0 0 0 0 0 0 0
##$PHLIST= <>
##$PHP= 1
##$PH_ref= 0
##$PL= (0..63)
120 0 -4 120 120 120 120 120 120 80 10.34 22.38 9 120 120 120 120 120 0
120 120 120 120 120 120 120 120 22.38 120 120 9 120 120 120 120 120 120
120 120 120 120 120 120 120 120 120 120 120 120 120 120 120 120 120 120
120 120 120 120 120 120 120 120 120
##$PLSTEP= 0.1
##$PLSTRT= -6
##$POWMOD= 0
##$PQPHASE= 0
##$PQSCALE= 0
##$PR= 1
##$PRECHAN= (0..15)
-1 1 2 -1 -1 -1 -1 -1 -1 -1 -1 -1 -1 -1 -1 -1
##$PRGAIN= 0
##$PROBHD= <5 mm PABBI 1H-BB Z-GRD Z811201/0006
>
##$PROSOL= no
##$PULPROG= <zgpr>
##$PW= 0
##$PYNM= <acqu.py>
##$QNP= 1
##$RD= 0
##$RECCHAN= (0..15)
-1 -1 -1 -1 -1 -1 -1 -1 -1 -1 -1 -1 -1 -1 -1 -1
##$RECPH= 0
##$RECPRE= (0..15)
-1 -1 -1 -1 -1 -1 -1 -1 -1 -1 -1 -1 -1 -1 -1 -1
##$RECPRFX= (0..15)
-1 -1 -1 -1 -1 -1 -1 -1 -1 -1 -1 -1 -1 -1 -1 -1
##$RECSEL= (0..15)
0 0 0 0 0 0 0 0 0 0 0 0 0 0 0 0
##$RG= 512
##$RO= 0
##$ROUTWD1= (0..23)
0 0 0 0 0 0 0 0 0 0 0 0 0 0 0 0 0 0 0 0 1 1 0 0
##$ROUTWD2= (0..23)
0 0 0 0 0 1 0 0 0 0 0 0 0 0 0 0 0 0 1 0 1 1 0 0
##$RSEL= (0..9)
0 1 2 0 0 0 0 0 0 0
##$S= (0..7)
83 4 83 83 83 83 83 83
##$SEOUT= 0
##$SFO1= 400.13188529
##$SFO2= 100.617748858042
##$SFO3= 400.131900523494
##$SFO4= 400.131900523494
##$SFO5= 500.13
##$SFO6= 500.13
##$SFO7= 500.13
##$SFO8= 500.13
##$SOLVENT= <D2O>
##$SP= (0..31)
1 120 120 120 0 0 120 120 0 0 0 120 0 0 120 0 150 150 120 120.87 118.96
122.27 114.95 150 150 150 150 150 150 120 120 120
##$SP07= 0
##$SPECTR= 0
##$SPNAM0= <gauss>
##$SPNAM1= <Gaus1.1000>
##$SPNAM10= <gauss>
##$SPNAM11= <Gaus1.1000>
##$SPNAM12= <gauss>
##$SPNAM13= <gauss>
##$SPNAM14= <Gaus1.1000>
##$SPNAM15= <Gaus1.1000>
##$SPNAM16= <gauss>
##$SPNAM17= <gauss>
##$SPNAM18= <Gaus1.1000>
##$SPNAM19= <Gaus1.1000>
##$SPNAM2= <Gaus1.1000>
##$SPNAM20= <Gaus1.1000>
##$SPNAM21= <Gaus1.1000>
##$SPNAM22= <Gaus1.1000>
##$SPNAM23= <gauss>
##$SPNAM24= <gauss>
##$SPNAM25= <gauss>
##$SPNAM26= <gauss>
##$SPNAM27= <gauss>
##$SPNAM28= <gauss>
##$SPNAM29= <Gaus1.1000>
##$SPNAM3= <Gaus1.1000>
##$SPNAM30= <Gaus1.1000>
##$SPNAM31= <Gaus1.1000>
##$SPNAM4= <gauss>
##$SPNAM5= <gauss>
##$SPNAM6= <Gaus1.1000>
##$SPNAM7= <Gaus1.1000>
##$SPNAM8= <gauss>
##$SPNAM9= <gauss>
##$SPOAL= (0..31)
0.5 0.5 0.5 0.5 0.5 0.5 0.5 0.5 0.5 0.5 0.5 0.5 0.5 0.5 0.5 0.5 0.5 0.5
0.5 0.5 0.5 0.5 0.5 0.5 0.5 0.5 0.5 0.5 0.5 0.5 0.5 0.5
##$SPOFFS= (0..31)
0 0 0 0 0 0 0 0 0 0 0 0 0 0 0 0 0 0 0 0 0 0 0 0 0 0 0 0 0 0 0 0
##$SUBNAM0= <"">
##$SUBNAM1= <"">
##$SUBNAM2= <"">
##$SUBNAM3= <"">
##$SUBNAM4= <"">
##$SUBNAM5= <"">
##$SUBNAM6= <"">
##$SUBNAM7= <"">
##$SUBNAM8= <"">
##$SUBNAM9= <"">
##$SW= 12.4709380669908
##$SWIBOX= (0..15)
0 1 2 0 0 0 0 0 0 0 0 0 0 0 0 0
##$SW_h= 4990.01996007984
##$SWfinal= 0
##$TD= 16244
##$TD0= 1
##$TE= 301.7
##$TE2= 300
##$TE3= 300
##$TEG= 300
##$TL= (0..7)
0 120 120 120 120 120 120 120
##$TP= (0..7)
150 150 150 150 150 150 150 150
##$TP07= 0
##$TPNAME0= <>
##$TPNAME1= <>
##$TPNAME2= <>
##$TPNAME3= <>
##$TPNAME4= <>
##$TPNAME5= <>
##$TPNAME6= <>
##$TPNAME7= <>
##$TPOAL= (0..7)
0.5 0.5 0.5 0.5 0.5 0.5 0.5 0.5
##$TPOFFS= (0..7)
0 0 0 0 0 0 0 0
##$TUNHIN= 0
##$TUNHOUT= 0
##$TUNXOUT= 0
##$USERA1= <user>
##$USERA2= <user>
##$USERA3= <user>
##$USERA4= <user>
##$USERA5= <user>
##$V9= 5
##$VALIST= <valist>
##$VCLIST= <CCCCCCCCCCCCCCC>
##$VD= 0
##$VDLIST= <DDDDDDDDDDDDDDD>
##$VPLIST= <PPPPPPPPPPPPPPP>
##$VTLIST= <TTTTTTTTTTTTTTT>
##$WBST= 1024
##$WBSW= 15.53612
##$XGAIN= (0..3)
0 0 0 0
##$XL= 0
##$YL= 0
##$YMAX_a= 37829072
##$YMIN_a= -27862607
##$ZGOPTNS= <>
##$ZL1= 120
##$ZL2= 120
##$ZL3= 120
##$ZL4= 120
##$ABSF1= 10
##$ABSF2= 0
##$ABSG= 5
##$ABSL= 3
##$ALPHA= 0
##$AQORDER= 0
##$ASSFAC= 0
##$ASSFACI= 0
##$ASSFACX= 0
##$ASSWID= 0
##$AUNMP= <proc_1H_AID>
##$AXLEFT= 0
##$AXNAME= <>
##$AXNUC= <off>
##$AXRIGHT= 0
##$AXTYPE= 0
##$AXUNIT= <>
##$AZFE= 0.1
##$AZFW= 0.1
##$BCFW= 1
##$BC_mod= 2
##$BYTORDP= 0
##$COROFFS= 0
##$CY= 12.5
##$DATMOD= 1
##$DC= 2
##$DFILT= <>
##$DTYPP= 0
##$F1P= 9.9967504570787
##$F2P= -9.53364507338961e-007
##$FCOR= 1
##$FTSIZE= 65536
##$FT_mod= 4
##$GAMMA= 1
##$GB= 0
##$INTBC= 1
##$INTSCL= 1
##$ISEN= 128
##$LB= 1
##$LEV0= 0
##$LPBIN= 0
##$MAXI= 10000
##$MC2= 0
##$MEAN= 0
##$ME_mod= 0
##$MI= 0.02
##$NCOEF= 0
##$NC_proc= 0
##$NLEV= 6
##$NOISF1= 8.174992
##$NOISF2= 6.675002
##$NSP= 1
##$NTH_PI= 0
##$NZP= 0
##$OFFSET= 12.28285
##$PC= 1
##$PHC0= 4.298075
##$PHC1= -19.80254
##$PH_mod= 0
##$PKNL= yes
##$PPARMOD= 0
##$PPDIAG= 0
##$PPIPTYP= 0
##$PPMPNUM= 100
##$PPRESOL= 1
##$PSCAL= 0
##$PSIGN= 0
##$PYNMP= <proc.py>
##$REVERSE= no
##$SF= 400.129461838569
##$SI= 65536
##$SIGF1= 5.6
##$SIGF2= 5.2
##$SINO= 400
##$SIOLD= 65536
##$SPECTYP= <>
##$SREGLST= <1H.D2O>
##$SSB= 2
##$STSI= 0
##$STSR= 0
##$SW_p= 4990.01996007983
##$SYMM= 0
##$S_DEV= 0
##$TDeff= 16244
##$TDoff= 0
##$TI= <>
##$TILT= no
##$TM1= 0
##$TM2= 0
##$TOPLEV= 0
##$USERP1= <user>
##$USERP2= <user>
##$USERP3= <user>
##$USERP4= <user>
##$USERP5= <user>
##$WDW= 4
##$XDIM= 8192
##$YMAX_p= 0
##$YMIN_p= 0
##$CURPLOT= <\\rik006s\net8_hp>
##$CURPRIN= <$\\rik006s\net8_hp>
##$DFORMAT= <normdp>
##$LAYOUT= <+/1d_h.xwp>
##$LFORMAT= <normlp>
##$PFORMAT= <normpl>
##$SURQMSG= 1
$$ End of Bruker specific parameters
$$ ---------------------------------
##NTUPLES= NMR FID
##VAR_NAME=  TIME,          FID/REAL,        FID/IMAG
##SYMBOL=    X,             R,               I
##VAR_TYPE=  INDEPENDENT,   DEPENDENT,       DEPENDENT
##VAR_FORM=  AFFN,          ASDF,            ASDF
##VAR_DIM=   8122,          8122,            8122
##UNITS=     SECONDS,       ARBITRARY UNITS, ARBITRARY UNITS
##FACTOR=    0.0002004,     1,               1
##FIRST=     0,             25207295,        -3436000
##LAST=      1.6274484,     334953,          -2484963
##MIN=       0,             -27862607,       -27862607
##MAX=       1.6274484,     35791537,        35791537
$$ Real data points
##PAGE= N=1
##DATA TABLE= (X++(R..R)), XYDATA
0 25207295
1 35791537
2 28293729
3 30218153
4 30800141
5 32343717
6 28713329
7 29363919
8 31959423
9 32675982
10 32327170
11 30698943
12 30108414
13 33270636
14 31606189
15 30813971
16 30706317
17 31179858
18 32218416
19 30106893
20 28732998
21 31539243
22 31670102
23 32199452
24 30818117
25 30703733
26 32689184
27 31086442
28 29464940
29 30435853
30 30332972
31 32034232
32 30615423
33 29680210
34 31625508
35 31691486
36 31281851
37 30089060
38 28954036
39 31745982
40 30994584
41 29591682
42 30281464
43 30442600
44 31514249
45 30302226
46 28648236
47 31035547
48 31177379
49 30844438
50 29969524
51 28966069
52 31385494
53 31134005
54 28933211
55 29309581
56 29432623
57 31450577
58 30751675
59 28011228
60 29660692
61 30947497
62 30997679
63 30090359
64 27934463
65 30167110
66 30887839
67 29195888
68 29417841
69 28923072
70 29918406
71 30146861
72 28021473
73 29606640
74 30275089
75 29682603
76 29275596
77 27603752
78 29679873
79 31040009
80 28659143
81 28237755
82 28050840
83 29850482
84 30512729
85 27170525
86 27487018
87 29112735
88 29306038
89 29356715
90 27308296
91 28761811
92 30490859
93 28418597
94 27819012
95 27309203
96 28346161
97 29961344
98 27435669
99 27162003
100 28305696
101 28528080
102 29193446
103 27330690
104 27863225
105 29886252
106 27883688
107 26987240
108 26641211
109 27483698
110 28910247
111 26163398
112 25758493
113 28225917
114 28985536
115 29252412
116 26451358
117 25864471
118 28491082
119 27680061
120 26624658
121 25736658
122 26131757
123 28944478
124 27387257
125 25792888
126 26804625
127 27165427
128 28153154
129 26408170
130 25392623
131 27852141
132 27038509
133 25861474
134 25235933
135 25236471
136 27896159
137 27012233
138 25364090
139 26589731
140 26853177
141 27630657
142 25667804
143 23581833
144 26201886
145 26777403
146 25808862
147 24958621
148 24278906
149 26960186
150 26435642
151 24111492
152 25193898
153 25906749
154 26985636
155 25711275
156 23029809
157 25045994
158 25933101
159 25264276
160 24550339
161 23225609
162 25730021
163 26526636
164 24112670
165 24127284
166 24226065
167 25633720
168 25385131
169 22397476
170 23759827
171 25261456
172 24723846
173 24015334
174 22147834
175 24208979
176 25810709
177 23700477
178 23473996
179 23267967
180 24213133
181 24912438
182 22336387
183 22823061
184 23822148
185 23367524
186 23601616
187 22204730
188 23494671
189 25045951
190 22710472
191 22227511
192 22325336
193 23312366
194 24305518
195 21643954
196 21816384
197 23629653
198 23323324
199 23047202
200 20970274
201 21681532
202 24020630
203 22318037
204 21535611
205 21475886
206 22181845
207 23886887
208 21470784
209 20554267
210 22088558
211 22225705
212 22599266
213 20701872
214 20354877
215 22724816
216 21527648
217 20833338
218 20919480
219 21055080
220 22678708
221 20956727
222 19953598
223 21428155
224 21013001
225 21150387
226 19736011
227 19297631
228 22081341
229 21328388
230 19981259
231 19926805
232 20164350
233 22137903
234 20285858
235 18209054
236 19935087
237 20454588
238 20757211
239 19239405
240 17966542
241 20788403
242 20838599
243 19481880
244 19145439
245 18716096
246 20751276
247 19956121
248 17480169
249 18531717
250 19156955
251 20025341
252 19084726
253 17036324
254 19372059
255 20156376
256 18734030
257 18138871
258 17333220
259 19411674
260 19554724
261 17228488
262 17998881
263 18293971
264 18647409
265 18202490
266 16130356
267 18117200
268 19287199
269 17984240
270 17428150
271 16416610
272 18204353
273 18851672
274 16015762
275 16251780
276 17189962
277 18174562
278 18137430
279 15451840
280 16607536
281 18263205
282 17083336
283 16427057
284 15183704
285 16805280
286 18458677
287 15853777
288 15154417
289 15731046
290 16828411
291 17715928
292 15017446
293 15147608
294 17094605
295 16579232
296 16132519
297 14419622
298 14951361
299 17018806
300 15173229
301 14557627
302 15127818
303 15755817
304 16779537
305 14362108
306 13893654
307 15829728
308 15295836
309 14999863
310 13626753
311 13942896
312 16509709
313 14971198
314 13548896
315 13769393
316 14266732
317 15744664
318 13642268
319 12528936
320 14702949
321 14759559
322 14526948
323 12994738
324 12430480
325 15137143
326 14373744
327 12737295
328 12640262
329 12865563
330 14795769
331 13419639
332 11559291
333 13238182
334 13598845
335 13924923
336 12841631
337 11385928
338 13449431
339 13228890
340 11869432
341 11967852
342 11772774
343 13490277
344 12710829
345 10775850
346 12349207
347 12710238
348 12657996
349 11885418
350 10335841
351 12369330
352 12512837
353 10846459
354 10862355
355 10743009
356 12587675
357 12400728
358  9891665
359 11001008
360 11725804
361 11719639
362 10963605
363  9012439
364 11011472
365 12166799
366 10491893
367 10028983
368  9426379
369 11119909
370 11796247
371  9224200
372  9537352
373 10343922
374 10702254
375 10706894
376  8494872
377  9543751
378 10904373
379  9453617
380  9151575
381  8556459
382  9738657
383 10873340
384  8521610
385  8661997
386  9604796
387  9701627
388  9669672
389  7381641
390  8107939
391 10117977
392  8858547
393  8272591
394  7614348
395  8668147
396 10250200
397  7808264
398  7136600
399  8333552
400  8842706
401  9224323
402  6736978
403  6599489
404  8912269
405  8184712
406  7508304
407  6564923
408  7115796
409  9505354
410  7804052
411  6346520
412  6812290
413  7139307
414  8208953
415  6294685
416  5461862
417  7773041
418  7476898
419  6947326
420  6068321
421  5864615
422  7959382
423  6645924
424  5218588
425  6055044
426  6388235
427  7497715
428  5812668
429  4293555
430  6464762
431  6632732
432  6018321
433  5046077
434  4451111
435  6934517
436  6369338
437  4419763
438  4854790
439  5252044
440  6605963
441  5338587
442  3133860
443  5069948
444  5804086
445  5302776
446  4291960
447  3067413
448  5491531
449  6024241
450  4044923
451  3862071
452  3774764
453  5288471
454  4959575
455  2421702
456  3613135
457  4661925
458  4549233
459  3989275
460  2275168
461  4024924
462  5006464
463  3222091
464  3010074
465  2754536
466  3976955
467  4303895
468  1838533
469  2475515
470  3524740
471  3502953
472  3357681
473  1642509
474  2918696
475  4167464
476  2154253
477  1668323
478  1697636
479  3044600
480  3776787
481  1105075
482  1274359
483  2696045
484  2757942
485  2623429
486   463767
487  1111297
488  3214911
489  2106772
490  1418101
491   635979
492  1299637
493  2914848
494   869489
495   271310
496  1195183
497  1263821
498  1878873
499   281105
500   295598
501  2243254
502  1103581
503   449758
504    67768
505   328832
506  1707420
507  -230132
508  -835021
509   681235
510   687869
511   958803
512  -680693
513  -999973
514  1355535
515   574782
516  -545270
517 -1123621
518  -939231
519  1124974
520  -390222
521 -2035648
522  -868203
523  -259112
524   611757
525  -930940
526 -2336549
527  -188793
528  -227827
529 -1171148
530 -1831887
531 -2194454
532   -81676
533  -700723
534 -2467102
535 -1640573
536 -1379389
537  -602216
538 -1666162
539 -3373866
540 -1332175
541  -848699
542 -1891396
543 -2577545
544 -3193984
545 -1081976
546 -1173092
547 -3223382
548 -2707699
549 -2468079
550 -1707115
551 -2156785
552 -4075118
553 -2568679
554 -1791990
555 -2592638
556 -3061056
557 -4077436
558 -2355634
559 -1972664
560 -4306446
561 -3998980
562 -3208589
563 -2107882
564 -2494659
565 -5064889
566 -3835256
567 -2416728
568 -3280614
569 -4066220
570 -5427786
571 -3737841
572 -2310677
573 -4357109
574 -4772996
575 -4585168
576 -3518964
577 -2794582
578 -5307743
579 -5224646
580 -3831356
581 -4012037
582 -4188132
583 -5906675
584 -5226562
585 -3490783
586 -5070273
587 -5410604
588 -5117598
589 -4486023
590 -3844697
591 -6201005
592 -6153945
593 -4403032
594 -4865648
595 -5281650
596 -6776381
597 -6078777
598 -3759716
599 -5359316
600 -6800952
601 -6868959
602 -5792397
603 -3929932
604 -6096241
605 -7456171
606 -5927383
607 -5469015
608 -5236213
609 -7121249
610 -7841005
611 -5416790
612 -5828935
613 -6882255
614 -7285454
615 -7164792
616 -5238932
617 -6362633
618 -7789996
619 -6713763
620 -6691113
621 -6388138
622 -7602727
623 -8600729
624 -6387556
625 -6469625
626 -7557798
627 -7805799
628 -7921750
629 -6177550
630 -7039785
631 -8773002
632 -7709049
633 -7491499
634 -7138061
635 -8032578
636 -9524351
637 -7650381
638 -7167338
639 -7996500
640 -8257014
641 -8894346
642 -7361341
643 -7620888
644 -9584689
645 -8726885
646 -8332264
647 -8013815
648 -8600233
649 -10134074
650 -8284697
651 -7678710
652 -9077050
653 -9311045
654 -9678582
655 -8140657
656 -8088345
657 -10338492
658 -9809350
659 -9206275
660 -8647145
661 -8751235
662 -10834156
663 -9789543
664 -8589076
665 -9440671
666 -9786292
667 -10696241
668 -9358971
669 -8422286
670 -10606242
671 -10502433
672 -9810929
673 -9510951
674 -9650780
675 -11770586
676 -10743449
677 -9048032
678 -10058014
679 -10497265
680 -11286331
681 -10115952
682 -8823045
683 -11219506
684 -11919805
685 -11076121
686 -10127670
687 -9487045
688 -11938377
689 -12065784
690 -10045348
691 -10343886
692 -10829601
693 -12169992
694 -11748484
695 -9735441
696 -11147846
697 -12098826
698 -11904658
699 -11573833
700 -10434310
701 -12089811
702 -12660412
703 -10888272
704 -11162893
705 -11497947
706 -12515306
707 -12407396
708 -10420195
709 -11861644
710 -13223000
711 -12634063
712 -11961858
713 -10791867
714 -12601988
715 -13785323
716 -11775321
717 -11548420
718 -12062526
719 -13398050
720 -13910632
721 -11396827
722 -11655645
723 -13233788
724 -13468126
725 -13395672
726 -11679816
727 -12538653
728 -14437698
729 -13113174
730 -12495018
731 -12331423
732 -13267469
733 -14499850
734 -12524065
735 -12428782
736 -13944381
737 -14024819
738 -14185797
739 -12708738
740 -13044332
741 -14814036
742 -13555454
743 -13011282
744 -13091546
745 -13739917
746 -15210455
747 -13525384
748 -12944833
749 -14388788
750 -14574679
751 -14855208
752 -13369967
753 -13153882
754 -15397141
755 -14623687
756 -13646064
757 -13525389
758 -14097883
759 -15924981
760 -14490908
761 -13359660
762 -14859523
763 -15195710
764 -15436336
765 -14012093
766 -13334585
767 -15786812
768 -15745577
769 -14603438
770 -14034322
771 -14126078
772 -16456388
773 -15830274
774 -14016154
775 -14838788
776 -15415976
777 -16298864
778 -15387768
779 -13866379
780 -15687921
781 -16162195
782 -15566612
783 -15290629
784 -14614073
785 -16246634
786 -16266508
787 -14829951
788 -15675600
789 -15981213
790 -16561002
791 -16088704
792 -14603776
793 -16277194
794 -16839128
795 -15834057
796 -15666306
797 -15345626
798 -17047070
799 -17202972
800 -15195968
801 -15816312
802 -16513139
803 -17143435
804 -16836204
805 -14915972
806 -16233507
807 -17443827
808 -16765741
809 -16450445
810 -15543570
811 -17025945
812 -18154828
813 -16286810
814 -16203608
815 -16651038
816 -17405434
817 -17671164
818 -15661051
819 -16454270
820 -17881425
821 -17197942
822 -17062188
823 -16316979
824 -17355748
825 -18542731
826 -16711974
827 -16560696
828 -17190021
829 -17776629
830 -18289524
831 -16317401
832 -16671482
833 -18482545
834 -18008580
835 -17572407
836 -16461956
837 -17261700
838 -19195537
839 -17609265
840 -16807406
841 -17371672
842 -18231727
843 -19249102
844 -17153225
845 -16594908
846 -18532169
847 -18588258
848 -18299500
849 -16958009
850 -17172945
851 -19568656
852 -18698856
853 -17578875
854 -17728724
855 -18223880
856 -19672173
857 -18110654
858 -16917741
859 -18531192
860 -18888350
861 -19020905
862 -17954369
863 -17459897
864 -19680156
865 -19281565
866 -18060994
867 -18042463
868 -18216813
869 -19847336
870 -18967592
871 -17535192
872 -18976393
873 -19423898
874 -19505648
875 -18544648
876 -17614228
877 -19761652
878 -19866481
879 -18493161
880 -18399884
881 -18475788
882 -20125651
883 -19600236
884 -17708005
885 -18913538
886 -19785362
887 -20091492
888 -19311877
889 -17803957
890 -19659181
891 -20452742
892 -19233145
893 -18838522
894 -18387162
895 -20076593
896 -20599769
897 -18675873
898 -19081226
899 -19710800
900 -20230474
901 -20019176
902 -18212038
903 -19477600
904 -20629910
905 -19678750
906 -19574683
907 -19084997
908 -20213628
909 -20833517
910 -18912541
911 -19224882
912 -19970729
913 -20372226
914 -20530803
915 -18819302
916 -19746542
917 -21142729
918 -20107041
919 -19749561
920 -19150515
921 -20220466
922 -21440583
923 -19520474
924 -19296109
925 -20146714
926 -20746324
927 -21181155
928 -19243440
929 -19503971
930 -21306899
931 -20724131
932 -20367266
933 -19530957
934 -20091708
935 -21750292
936 -20305778
937 -19691127
938 -20291316
939 -20625899
940 -21419681
941 -19859401
942 -19676359
943 -21379352
944 -20842339
945 -20545262
946 -20013211
947 -20279732
948 -21976257
949 -20740042
950 -19921751
951 -20649292
952 -20911311
953 -21671839
954 -20197522
955 -19582364
956 -21585841
957 -21417252
958 -20835177
959 -20130711
960 -20175681
961 -22256805
962 -21383411
963 -19940091
964 -20482322
965 -20988247
966 -22149294
967 -20894336
968 -19533329
969 -21411323
970 -21883101
971 -21462637
972 -20584222
973 -19876159
974 -21917719
975 -21882460
976 -20464922
977 -20746682
978 -20988233
979 -22286420
980 -21641884
981 -19830382
982 -21150644
983 -21776820
984 -21605595
985 -21081762
986 -20103930
987 -21922528
988 -22303425
989 -20756952
990 -20854360
991 -21010159
992 -22277346
993 -22068430
994 -20068634
995 -21168213
996 -22132029
997 -21927939
998 -21365072
999 -20033157
1000 -21721969
1001 -22779648
1002 -21149272
1003 -20824738
1004 -20850917
1005 -22231023
1006 -22652730
1007 -20375252
1008 -20788999
1009 -22016203
1010 -22299672
1011 -22070892
1012 -20271717
1013 -21284145
1014 -22863068
1015 -21606367
1016 -21062696
1017 -20711611
1018 -21816395
1019 -22963088
1020 -21085562
1021 -20971487
1022 -21925726
1023 -22122079
1024 -22344549
1025 -20637578
1026 -20960746
1027 -22687658
1028 -21811292
1029 -21392975
1030 -21074709
1031 -21770011
1032 -23144449
1033 -21433757
1034 -20950966
1035 -21964186
1036 -22050459
1037 -22353032
1038 -20853449
1039 -20862755
1040 -22856342
1041 -22201352
1042 -21519647
1043 -21090171
1044 -21564708
1045 -23251036
1046 -21778913
1047 -20662507
1048 -21644945
1049 -22097495
1050 -22833989
1051 -21443200
1052 -20633598
1053 -22549379
1054 -22487622
1055 -21906799
1056 -21289773
1057 -21075295
1058 -22906260
1059 -22248021
1060 -21025191
1061 -21693866
1062 -21858504
1063 -22658701
1064 -21753887
1065 -20627230
1066 -22296444
1067 -22409181
1068 -21884071
1069 -21580023
1070 -21177329
1071 -22758108
1072 -22305851
1073 -20923888
1074 -21740674
1075 -22037910
1076 -22698581
1077 -21851674
1078 -20368313
1079 -22031545
1080 -22596471
1081 -21906949
1082 -21439272
1083 -20861616
1084 -22761579
1085 -22950518
1086 -21129716
1087 -21407154
1088 -21737726
1089 -22602390
1090 -22210718
1091 -20333448
1092 -21613952
1093 -22622650
1094 -22271001
1095 -21933391
1096 -20809471
1097 -22162879
1098 -22923400
1099 -21228422
1100 -21211045
1101 -21461334
1102 -22403278
1103 -22607483
1104 -20686439
1105 -21448047
1106 -22439874
1107 -21952519
1108 -21803802
1109 -20801726
1110 -21912935
1111 -23004559
1112 -21352630
1113 -21123355
1114 -21395843
1115 -22187215
1116 -22672001
1117 -20630375
1118 -20993490
1119 -22439209
1120 -22139453
1121 -21850032
1122 -20589138
1123 -21379110
1124 -23073235
1125 -21665538
1126 -20995160
1127 -21097864
1128 -21856489
1129 -22860835
1130 -20952309
1131 -20609470
1132 -22083949
1133 -22092776
1134 -22053506
1135 -20650947
1136 -20773270
1137 -22820082
1138 -22017070
1139 -21107068
1140 -20871085
1141 -21312548
1142 -22765601
1143 -21262247
1144 -20345969
1145 -21688685
1146 -21932731
1147 -22168071
1148 -20948943
1149 -20442528
1150 -22301046
1151 -21771916
1152 -20911739
1153 -20827302
1154 -21054129
1155 -22609884
1156 -21490683
1157 -20237535
1158 -21510194
1159 -21819445
1160 -21994344
1161 -20796823
1162 -19894917
1163 -21930790
1164 -21978847
1165 -20934397
1166 -20583591
1167 -20545998
1168 -22408305
1169 -21856136
1170 -20009174
1171 -20782379
1172 -21371843
1173 -22079581
1174 -21269158
1175 -19664749
1176 -21296554
1177 -21925835
1178 -21136970
1179 -20708890
1180 -20035690
1181 -21574915
1182 -21778515
1183 -20200973
1184 -20771977
1185 -21040815
1186 -21508450
1187 -21298137
1188 -19824877
1189 -21097042
1190 -21740381
1191 -20803127
1192 -20583373
1193 -19973177
1194 -21244037
1195 -21684869
1196 -19902531
1197 -20266512
1198 -20857641
1199 -21435406
1200 -21372179
1201 -19481108
1202 -20390080
1203 -21596597
1204 -20786281
1205 -20299190
1206 -19447153
1207 -20680292
1208 -21860643
1209 -20127027
1210 -19934136
1211 -20413115
1212 -20976516
1213 -21297333
1214 -19347026
1215 -19629274
1216 -21041260
1217 -20616455
1218 -20486861
1219 -19560670
1220 -20124446
1221 -21523574
1222 -20166130
1223 -19697443
1224 -19944349
1225 -20282873
1226 -21073288
1227 -19412095
1228 -19284273
1229 -20817660
1230 -20489118
1231 -20239485
1232 -19318972
1233 -19643103
1234 -21301577
1235 -20042897
1236 -19262729
1237 -19590405
1238 -19931977
1239 -20955363
1240 -19507241
1241 -18858333
1242 -20355433
1243 -20187338
1244 -19963333
1245 -19110835
1246 -19082197
1247 -20897936
1248 -19984790
1249 -18948377
1250 -19274449
1251 -19569160
1252 -20746595
1253 -19487766
1254 -18289378
1255 -19773292
1256 -20021032
1257 -19928971
1258 -18945390
1259 -18229360
1260 -20160800
1261 -20004982
1262 -18952191
1263 -19067699
1264 -19041738
1265 -20234312
1266 -19431089
1267 -17958503
1268 -19254641
1269 -19582986
1270 -19425020
1271 -18789682
1272 -18026742
1273 -19866593
1274 -19880664
1275 -18452878
1276 -18474116
1277 -18500138
1278 -19830660
1279 -19421440
1280 -17515725
1281 -18569293
1282 -19470231
1283 -19556830
1284 -18749110
1285 -17202370
1286 -18896511
1287 -19842145
1288 -18448581
1289 -17934158
1290 -17668932
1291 -19281142
1292 -19787957
1293 -17642532
1294 -17797670
1295 -18545020
1296 -19018132
1297 -18925027
1298 -17141938
1299 -17973380
1300 -19195328
1301 -18345345
1302 -18042767
1303 -17360837
1304 -18261060
1305 -19220048
1306 -17568889
1307 -17542980
1308 -18110653
1309 -18328242
1310 -18576870
1311 -16963625
1312 -17427458
1313 -18797087
1314 -17994064
1315 -17699687
1316 -17177124
1317 -17841821
1318 -18881836
1319 -17120146
1320 -16817028
1321 -17647805
1322 -17956580
1323 -18315815
1324 -16684247
1325 -16773710
1326 -18477730
1327 -17849229
1328 -17235790
1329 -16495199
1330 -16977666
1331 -18578483
1332 -17161879
1333 -16357853
1334 -17043657
1335 -17393738
1336 -18175333
1337 -16685327
1338 -15977352
1339 -17522961
1340 -17306337
1341 -17010899
1342 -16340908
1343 -16302317
1344 -18024109
1345 -17091936
1346 -16030783
1347 -16548130
1348 -16751891
1349 -17610513
1350 -16426001
1351 -15362247
1352 -16948914
1353 -17035987
1354 -16660256
1355 -16054071
1356 -15725432
1357 -17426916
1358 -16814215
1359 -15533958
1360 -16023325
1361 -16097914
1362 -16970272
1363 -16236970
1364 -14950109
1365 -16354660
1366 -16693081
1367 -16325545
1368 -15649551
1369 -14895595
1370 -16722317
1371 -16830572
1372 -15249974
1373 -15254556
1374 -15365019
1375 -16491009
1376 -16194520
1377 -14438167
1378 -15486980
1379 -16200381
1380 -16022095
1381 -15563093
1382 -14368802
1383 -15649643
1384 -16201863
1385 -14921366
1386 -15013736
1387 -14915316
1388 -15792258
1389 -15984784
1390 -14272773
1391 -14901461
1392 -15548752
1393 -15228182
1394 -14986950
1395 -13878030
1396 -15044672
1397 -15916001
1398 -14528842
1399 -14455850
1400 -14503292
1401 -15243102
1402 -15556178
1403 -13566063
1404 -13935978
1405 -15133582
1406 -15111400
1407 -14831534
1408 -13337513
1409 -14110854
1410 -15556867
1411 -14327329
1412 -13760529
1413 -13556080
1414 -14371241
1415 -15373839
1416 -13562860
1417 -13302177
1418 -14355584
1419 -14401486
1420 -14482126
1421 -13099481
1422 -13262876
1423 -14747298
1424 -13894618
1425 -13432884
1426 -13132454
1427 -13521754
1428 -14798142
1429 -13289990
1430 -12652004
1431 -13765990
1432 -13939034
1433 -14075942
1434 -12643299
1435 -12428707
1436 -14203915
1437 -13579127
1438 -12812376
1439 -12464935
1440 -12818327
1441 -14405815
1442 -13125254
1443 -11915684
1444 -12917517
1445 -13314382
1446 -13698578
1447 -12407702
1448 -11555949
1449 -13304505
1450 -13331464
1451 -12705494
1452 -12101484
1453 -11787030
1454 -13540566
1455 -13002808
1456 -11443501
1457 -11974108
1458 -12432280
1459 -13217519
1460 -12333949
1461 -11006566
1462 -12487544
1463 -12791802
1464 -12158536
1465 -11669819
1466 -11065101
1467 -12633519
1468 -12678324
1469 -11187859
1470 -11528206
1471 -11694065
1472 -12381200
1473 -12000566
1474 -10475111
1475 -11601069
1476 -12135004
1477 -11567744
1478 -11273877
1479 -10544367
1480 -11940376
1481 -12287641
1482 -10664308
1483 -10832415
1484 -11116162
1485 -11753550
1486 -11562709
1487 -9806655
1488 -10675429
1489 -11634076
1490 -11221140
1491 -10849879
1492 -9787528
1493 -10957970
1494 -11976815
1495 -10469450
1496 -10151813
1497 -10182974
1498 -10855757
1499 -11225955
1500 -9479744
1501 -9871502
1502 -10930519
1503 -10646645
1504 -10578817
1505 -9501548
1506 -10005073
1507 -11022926
1508 -9835258
1509 -9701131
1510 -9736244
1511 -10055307
1512 -10729997
1513 -9212156
1514 -9224632
1515 -10320827
1516 -9980678
1517 -9810438
1518 -8777778
1519 -9248504
1520 -10676359
1521 -9413393
1522 -8858157
1523 -9101736
1524 -9572083
1525 -10362973
1526 -8681324
1527 -8178310
1528 -9517431
1529 -9501512
1530 -9432819
1531 -8295158
1532 -8237615
1533 -9931103
1534 -9243116
1535 -8439209
1536 -8282273
1537 -8420554
1538 -9684233
1539 -8542831
1540 -7546945
1541 -8673892
1542 -8871317
1543 -9002247
1544 -8043050
1545 -7534121
1546 -9149401
1547 -8678242
1548 -7758274
1549 -7719762
1550 -7710658
1551 -8942420
1552 -8133590
1553 -6889080
1554 -7959246
1555 -8269026
1556 -8363516
1557 -7514607
1558 -6713401
1559 -8409737
1560 -8372730
1561 -7179640
1562 -6950004
1563 -6890935
1564 -8340027
1565 -7933098
1566 -6260845
1567 -7055937
1568 -7669663
1569 -7958771
1570 -7185525
1571 -5764469
1572 -7193745
1573 -7830943
1574 -6913207
1575 -6553505
1576 -6105363
1577 -7478748
1578 -7721250
1579 -5907857
1580 -6114934
1581 -6632478
1582 -7173965
1583 -6917481
1584 -5316119
1585 -6342944
1586 -7248595
1587 -6409577
1588 -6031030
1589 -5347921
1590 -6355732
1591 -7004904
1592 -5431748
1593 -5516691
1594 -5985275
1595 -6426261
1596 -6573119
1597 -4935811
1598 -5414459
1599 -6463700
1600 -5820596
1601 -5446894
1602 -4661918
1603 -5533002
1604 -6656179
1605 -5045442
1606 -4682354
1607 -5266557
1608 -5798624
1609 -6120964
1610 -4357803
1611 -4405323
1612 -5758741
1613 -5398230
1614 -5049849
1615 -4049510
1616 -4417170
1617 -5974365
1618 -4946534
1619 -4282047
1620 -4408618
1621 -4711970
1622 -5562890
1623 -4169035
1624 -3607127
1625 -4814636
1626 -4696277
1627 -4621547
1628 -3812389
1629 -3737781
1630 -5137761
1631 -4247337
1632 -3551590
1633 -3868360
1634 -3957621
1635 -4744173
1636 -3678841
1637 -2995662
1638 -4257296
1639 -4175345
1640 -3945560
1641 -3180226
1642 -2889465
1643 -4476438
1644 -3878843
1645 -2767814
1646 -3046603
1647 -3316078
1648 -4325006
1649 -3400293
1650 -2167554
1651 -3306881
1652 -3532333
1653 -3389800
1654 -2675534
1655 -1952539
1656 -3538352
1657 -3549424
1658 -2492800
1659 -2496226
1660 -2419900
1661 -3459776
1662 -3082590
1663 -1628853
1664 -2394923
1665 -2713732
1666 -2733380
1667 -2303793
1668 -1350475
1669 -2711752
1670 -3011674
1671 -1873971
1672 -1912294
1673 -1813151
1674 -2669157
1675 -2485174
1676  -966365
1677 -1696197
1678 -2220095
1679 -2131414
1680 -1786081
1681  -678522
1682 -1877699
1683 -2581365
1684 -1374677
1685 -1079067
1686  -929855
1687 -1935770
1688 -2216318
1689  -418801
1690  -679028
1691 -1534264
1692 -1757482
1693 -1530433
1694   -14195
1695  -712598
1696 -1848833
1697  -915873
1698  -549564
1699  -214239
1700 -1029410
1701 -1842031
1702  -229148
1703      347
1704  -665783
1705  -874693
1706 -1010305
1707   449198
1708   198484
1709 -1178171
1710  -543043
1711   -89696
1712   367209
1713  -164822
1714 -1209323
1715   272133
1716   792312
1717    43433
1718  -183981
1719  -476135
1720   826074
1721   924325
1722  -561869
1723   -94636
1724   479701
1725  1079496
1726   809999
1727  -613096
1728   538342
1729  1548553
1730   910387
1731   483700
1732   -81440
1733  1222167
1734  1886713
1735   304254
1736   270076
1737   814768
1738  1628863
1739  1873288
1740   267580
1741   752039
1742  1873322
1743  1619022
1744  1428885
1745   588647
1746  1374438
1747  2480198
1748  1325748
1749  1124362
1750  1404895
1751  1925210
1752  2465301
1753  1070268
1754  1255496
1755  2409555
1756  2111814
1757  2012964
1758  1360105
1759  1944653
1760  3189951
1761  2060329
1762  1610645
1763  1910245
1764  2380192
1765  3135922
1766  1784184
1767  1565076
1768  2985595
1769  3072761
1770  2920084
1771  1938660
1772  2045531
1773  3634688
1774  2953967
1775  2282152
1776  2393734
1777  2710757
1778  3815606
1779  2912948
1780  2253379
1781  3324175
1782  3417318
1783  3507737
1784  2814486
1785  2512540
1786  3994701
1787  3646915
1788  2994284
1789  3183035
1790  3295566
1791  4307278
1792  3599087
1793  2771174
1794  3874901
1795  4047466
1796  4017674
1797  3442721
1798  2984928
1799  4499872
1800  4398867
1801  3526650
1802  3718562
1803  3876682
1804  4932925
1805  4432402
1806  3216016
1807  4186721
1808  4644730
1809  4699818
1810  4197672
1811  3435838
1812  4900135
1813  5285620
1814  4249204
1815  4114545
1816  4115584
1817  5342944
1818  5338816
1819  3873802
1820  4522332
1821  5188292
1822  5459508
1823  5153366
1824  3976306
1825  5027379
1826  5749981
1827  4939650
1828  4796535
1829  4585962
1830  5623182
1831  6076403
1832  4727900
1833  5084893
1834  5674458
1835  5851314
1836  5775578
1837  4600656
1838  5389732
1839  6347362
1840  5587214
1841  5401697
1842  5203537
1843  6165609
1844  6851433
1845  5304686
1846  5285045
1847  6134314
1848  6519757
1849  6558449
1850  5121296
1851  5572660
1852  7012149
1853  6532579
1854  6076933
1855  5515070
1856  6266837
1857  7502886
1858  6236230
1859  5718952
1860  6307458
1861  6758397
1862  7292029
1863  6099079
1864  5967409
1865  7276370
1866  7090694
1867  6846285
1868  6231308
1869  6471402
1870  7827365
1871  6947484
1872  6288534
1873  6866425
1874  7259852
1875  7886418
1876  6797426
1877  6324372
1878  7704086
1879  7671293
1880  7294162
1881  6690634
1882  6778564
1883  8365799
1884  7849145
1885  6914057
1886  7299267
1887  7600667
1888  8365110
1889  7496727
1890  6597688
1891  7889234
1892  8268084
1893  8115300
1894  7522592
1895  7092712
1896  8613018
1897  8566992
1898  7546264
1899  7662236
1900  7811982
1901  8772463
1902  8401713
1903  7256860
1904  8176881
1905  8652790
1906  8675356
1907  8310330
1908  7569095
1909  8788894
1910  9061110
1911  8100049
1912  8184741
1913  8236847
1914  9069007
1915  9013133
1916  7855269
1917  8661876
1918  9173349
1919  9028675
1920  8811028
1921  8095645
1922  9163113
1923  9604447
1924  8562056
1925  8604605
1926  8746873
1927  9619079
1928  9793520
1929  8333046
1930  8767941
1931  9598558
1932  9627323
1933  9358920
1934  8302875
1935  9254747
1936 10314788
1937  9411694
1938  9120982
1939  9001539
1940  9787803
1941 10396455
1942  9021237
1943  9049170
1944  9793550
1945  9949550
1946 10088183
1947  9101617
1948  9493344
1949 10580237
1950  9898270
1951  9650070
1952  9478301
1953  9976849
1954 10778883
1955  9598906
1956  9459375
1957 10374789
1958 10499313
1959 10565535
1960  9531046
1961  9701213
1962 11011668
1963 10461207
1964 10015774
1965  9859460
1966 10288365
1967 11373515
1968 10337271
1969  9757643
1970 10604888
1971 10890728
1972 11136784
1973 10126740
1974  9883430
1975 11316891
1976 11075977
1977 10529337
1978 10262249
1979 10489924
1980 11791609
1981 11092029
1982 10187330
1983 10820089
1984 11118693
1985 11567612
1986 10773211
1987 10108884
1988 11425114
1989 11576466
1990 11161777
1991 10837607
1992 10709807
1993 12027010
1994 11665746
1995 10534128
1996 11010741
1997 11410504
1998 11981921
1999 11389520
2000 10494242
2001 11773457
2002 12130376
2003 11560767
2004 11163884
2005 10898133
2006 12205848
2007 12250530
2008 11049000
2009 11311687
2010 11698427
2011 12434062
2012 12140371
2013 10787115
2014 11626560
2015 12423023
2016 12214522
2017 11763047
2018 11042890
2019 12238746
2020 12861953
2021 11718022
2022 11634641
2023 11808433
2024 12486040
2025 12634217
2026 11381897
2027 11891521
2028 12617050
2029 12452730
2030 12382483
2031 11691086
2032 12404464
2033 13077404
2034 12077599
2035 12053100
2036 12224353
2037 12737991
2038 13023502
2039 11751732
2040 12086919
2041 13100123
2042 12936319
2043 12675000
2044 11899863
2045 12596153
2046 13647828
2047 12607063
2048 12180227
2049 12325290
2050 12930000
2051 13613113
2052 12375985
2053 12172038
2054 13205511
2055 13378323
2056 13287686
2057 12254227
2058 12424607
2059 13774339
2060 13201123
2061 12660594
2062 12623153
2063 13017401
2064 13958384
2065 13003847
2066 12453631
2067 13266246
2068 13401924
2069 13579363
2070 12838906
2071 12627417
2072 13888795
2073 13627947
2074 13148488
2075 13022767
2076 13052088
2077 14059832
2078 13416506
2079 12663820
2080 13483695
2081 13753329
2082 13945962
2083 13263712
2084 12841154
2085 14098604
2086 13884691
2087 13216608
2088 13258494
2089 13383149
2090 14358719
2091 13852861
2092 12917024
2093 13664714
2094 14037796
2095 14301559
2096 13690382
2097 12867310
2098 14043216
2099 14349973
2100 13705570
2101 13447264
2102 13317092
2103 14507099
2104 14513176
2105 13370776
2106 13766251
2107 14149586
2108 14476435
2109 14139254
2110 13197681
2111 14113498
2112 14515327
2113 13897813
2114 13829302
2115 13679549
2116 14630954
2117 14815270
2118 13653188
2119 13934423
2120 14342453
2121 14592444
2122 14379014
2123 13309135
2124 14161668
2125 15036045
2126 14439487
2127 14042126
2128 13658163
2129 14647467
2130 15243260
2131 13942002
2132 13856277
2133 14359561
2134 14853052
2135 14973783
2136 13736953
2137 14041382
2138 15029345
2139 14774359
2140 14465721
2141 13781128
2142 14388309
2143 15426717
2144 14473233
2145 14148272
2146 14493053
2147 14874271
2148 15202315
2149 14040753
2150 14078430
2151 15102159
2152 14906836
2153 14745014
2154 14169170
2155 14479282
2156 15548885
2157 14767037
2158 14289703
2159 14560271
2160 14872642
2161 15465303
2162 14398500
2163 14010254
2164 15137882
2165 15222372
2166 15003619
2167 14293716
2168 14438405
2169 15812587
2170 15208619
2171 14383006
2172 14568062
2173 14919711
2174 15628394
2175 14766025
2176 14087972
2177 15104110
2178 15403696
2179 15421916
2180 14747759
2181 14318016
2182 15599625
2183 15528678
2184 14715139
2185 14615017
2186 14781514
2187 15795931
2188 15326127
2189 14301091
2190 15005774
2191 15362438
2192 15447830
2193 14998524
2194 14413839
2195 15510800
2196 15639040
2197 14968432
2198 14994939
2199 14937128
2200 15673267
2201 15439289
2202 14410767
2203 15024310
2204 15453552
2205 15570523
2206 15235747
2207 14500746
2208 15540056
2209 15956465
2210 15091904
2211 14890119
2212 14840495
2213 15721862
2214 15814744
2215 14580075
2216 14907186
2217 15461569
2218 15691407
2219 15591997
2220 14633613
2221 15281962
2222 15961831
2223 15346122
2224 15101975
2225 14768096
2226 15449583
2227 15981606
2228 14898529
2229 14997792
2230 15516703
2231 15700496
2232 15712911
2233 14790298
2234 15241429
2235 16008584
2236 15322486
2237 15088160
2238 14872668
2239 15432086
2240 16121174
2241 15131854
2242 15050579
2243 15608628
2244 15748498
2245 15830906
2246 14769956
2247 14937929
2248 16039314
2249 15646789
2250 15234849
2251 14841572
2252 15345632
2253 16360290
2254 15381215
2255 14837840
2256 15379289
2257 15702918
2258 16010796
2259 15049226
2260 14869798
2261 15941888
2262 15767117
2263 15469030
2264 15013278
2265 15049772
2266 16104947
2267 15546030
2268 14917499
2269 15317352
2270 15608111
2271 16135212
2272 15329988
2273 14771826
2274 15767707
2275 15771589
2276 15460688
2277 15111425
2278 15072543
2279 16126536
2280 15646214
2281 14858623
2282 15301067
2283 15593575
2284 16085518
2285 15419357
2286 14658330
2287 15654124
2288 15890134
2289 15531763
2290 15017855
2291 14722914
2292 16007168
2293 16027740
2294 14990412
2295 15094456
2296 15414435
2297 16125809
2298 15674172
2299 14530772
2300 15268393
2301 15779232
2302 15654550
2303 15295209
2304 14679042
2305 15695015
2306 16104996
2307 15219036
2308 15063208
2309 15062698
2310 15784497
2311 15831768
2312 14686107
2313 15121273
2314 15722892
2315 15667426
2316 15388729
2317 14631314
2318 15424035
2319 16015146
2320 15150692
2321 15023024
2322 15083149
2323 15675985
2324 15897926
2325 14735717
2326 14930926
2327 15578172
2328 15580251
2329 15430230
2330 14523600
2331 15073842
2332 16046676
2333 15336488
2334 14940446
2335 14824246
2336 15467476
2337 16081585
2338 14885419
2339 14638348
2340 15295114
2341 15476123
2342 15528292
2343 14625847
2344 14793805
2345 15786931
2346 15328563
2347 15034828
2348 14816604
2349 15069966
2350 15833308
2351 15002777
2352 14583837
2353 15079910
2354 15210029
2355 15493792
2356 14749082
2357 14649712
2358 15662884
2359 15289319
2360 14876920
2361 14721439
2362 14872949
2363 15629936
2364 14882190
2365 14404845
2366 15080487
2367 15249414
2368 15428178
2369 14678659
2370 14304068
2371 15379602
2372 15282515
2373 14814076
2374 14548348
2375 14562096
2376 15570088
2377 15131054
2378 14313168
2379 14743084
2380 14982747
2381 15339863
2382 14716083
2383 14037542
2384 15051643
2385 15208294
2386 14787352
2387 14563210
2388 14353243
2389 15223847
2390 15059894
2391 14219871
2392 14530787
2393 14709870
2394 15113318
2395 14788735
2396 13938837
2397 14764552
2398 15105844
2399 14660307
2400 14420055
2401 14157252
2402 15057050
2403 15075424
2404 13998813
2405 14206498
2406 14530341
2407 14943941
2408 14741376
2409 13759654
2410 14464588
2411 15036879
2412 14599021
2413 14253677
2414 13770216
2415 14586831
2416 15042109
2417 14025037
2418 13956738
2419 14252125
2420 14813579
2421 14850497
2422 13639442
2423 13959043
2424 14723527
2425 14486576
2426 14167920
2427 13522603
2428 14159613
2429 14952463
2430 14123253
2431 13886611
2432 13960791
2433 14329952
2434 14643064
2435 13599466
2436 13640118
2437 14409812
2438 14328790
2439 14188344
2440 13509776
2441 13864280
2442 14754855
2443 13937249
2444 13493584
2445 13640932
2446 14086699
2447 14570280
2448 13494535
2449 13247636
2450 14148271
2451 14231646
2452 14110737
2453 13280941
2454 13282653
2455 14426431
2456 14003922
2457 13405098
2458 13288007
2459 13577351
2460 14429715
2461 13684279
2462 13016044
2463 13656421
2464 13852993
2465 13992490
2466 13283284
2467 12912563
2468 13959531
2469 13806376
2470 13264232
2471 13176683
2472 13249270
2473 14079027
2474 13610078
2475 12871278
2476 13398477
2477 13489646
2478 13600339
2479 13133673
2480 12621595
2481 13622418
2482 13707193
2483 13127510
2484 12962928
2485 12892210
2486 13720971
2487 13424642
2488 12479913
2489 12943043
2490 13254418
2491 13465070
2492 13077735
2493 12339987
2494 13198699
2495 13492606
2496 12898069
2497 12695000
2498 12485716
2499 13281849
2500 13342935
2501 12370402
2502 12636024
2503 12945734
2504 13212967
2505 13001247
2506 12056379
2507 12644080
2508 13146357
2509 12711243
2510 12542753
2511 12189802
2512 12815921
2513 13126855
2514 12218768
2515 12355801
2516 12588985
2517 12737975
2518 12747991
2519 11897721
2520 12325846
2521 12885124
2522 12383823
2523 12213917
2524 11929352
2525 12508122
2526 12956694
2527 11930635
2528 11845329
2529 12247231
2530 12485374
2531 12532012
2532 11528481
2533 11804245
2534 12691813
2535 12337854
2536 12013232
2537 11526824
2538 11941962
2539 12753722
2540 11900435
2541 11452653
2542 11699458
2543 12041597
2544 12455170
2545 11554856
2546 11354150
2547 12168185
2548 12018609
2549 11810908
2550 11290619
2551 11357950
2552 12260674
2553 11697534
2554 11253877
2555 11526243
2556 11728305
2557 12118135
2558 11257374
2559 10874525
2560 11767421
2561 11705597
2562 11462150
2563 10997963
2564 10984285
2565 12003668
2566 11592840
2567 10888360
2568 11017352
2569 11217015
2570 11822783
2571 11146000
2572 10437010
2573 11253729
2574 11453494
2575 11304479
2576 10794499
2577 10469614
2578 11521972
2579 11446052
2580 10617429
2581 10564435
2582 10711981
2583 11471220
2584 11061028
2585 10090007
2586 10683356
2587 11047807
2588 11073006
2589 10683305
2590 10064905
2591 10915135
2592 11112196
2593 10421185
2594 10275960
2595 10197315
2596 10900569
2597 10896172
2598  9922034
2599 10318791
2600 10662976
2601 10673802
2602 10394991
2603  9669495
2604 10372237
2605 10773827
2606 10127490
2607  9989368
2608  9885657
2609 10513066
2610 10657046
2611  9562627
2612  9738585
2613 10232695
2614 10327484
2615 10151050
2616  9277260
2617  9810773
2618 10547008
2619  9996219
2620  9663193
2621  9355080
2622  9886060
2623 10385392
2624  9415439
2625  9276179
2626  9668554
2627  9860292
2628 10006707
2629  9158166
2630  9250602
2631  9959431
2632  9580480
2633  9405226
2634  9094938
2635  9366039
2636  9985650
2637  9161752
2638  8906833
2639  9321641
2640  9428322
2641  9583715
2642  8786005
2643  8779660
2644  9620821
2645  9252655
2646  8940887
2647  8686491
2648  8900136
2649  9640521
2650  8915439
2651  8472499
2652  8883470
2653  9028069
2654  9281412
2655  8519119
2656  8188510
2657  9088084
2658  8985910
2659  8699948
2660  8333751
2661  8309246
2662  9230787
2663  8789521
2664  8114670
2665  8338739
2666  8453736
2667  8864988
2668  8315443
2669  7797872
2670  8636536
2671  8658636
2672  8355700
2673  8062110
2674  7840911
2675  8622322
2676  8345415
2677  7677505
2678  7953267
2679  8080521
2680  8503302
2681  8109463
2682  7373822
2683  8076967
2684  8251795
2685  7960786
2686  7653856
2687  7338589
2688  8171570
2689  8140970
2690  7307473
2691  7469097
2692  7652819
2693  8104859
2694  7793337
2695  6840648
2696  7469571
2697  7928907
2698  7695488
2699  7319966
2700  6783480
2701  7598011
2702  7948610
2703  7086555
2704  6948191
2705  7007656
2706  7572630
2707  7635964
2708  6583811
2709  6839946
2710  7347357
2711  7269881
2712  7112561
2713  6471593
2714  6984393
2715  7522372
2716  6804768
2717  6612593
2718  6549282
2719  6940858
2720  7217274
2721  6276839
2722  6370597
2723  6961917
2724  6917521
2725  6751637
2726  6012634
2727  6383627
2728  7130105
2729  6437200
2730  6098734
2731  6090368
2732  6521914
2733  7007006
2734  6029802
2735  5802001
2736  6398792
2737  6466984
2738  6444688
2739  5638201
2740  5645951
2741  6561397
2742  6243237
2743  5913048
2744  5688348
2745  5861659
2746  6548493
2747  5829988
2748  5353976
2749  5823528
2750  5931851
2751  6096400
2752  5422941
2753  5206322
2754  6074908
2755  5843573
2756  5455253
2757  5297025
2758  5356434
2759  6040040
2760  5515463
2761  4952846
2762  5396898
2763  5474449
2764  5659622
2765  5118582
2766  4683932
2767  5535132
2768  5505714
2769  5068948
2770  4824504
2771  4770630
2772  5565653
2773  5229252
2774  4475485
2775  4844988
2776  5056954
2777  5318626
2778  4850039
2779  4137057
2780  4894624
2781  5115499
2782  4718612
2783  4421245
2784  4165046
2785  5002624
2786  5042886
2787  4217715
2788  4346265
2789  4456460
2790  4765952
2791  4574945
2792  3750521
2793  4280366
2794  4624971
2795  4360615
2796  4224650
2797  3838192
2798  4426271
2799  4564822
2800  3766423
2801  3884040
2802  3983856
2803  4217135
2804  4205072
2805  3431322
2806  3849406
2807  4269733
2808  3929263
2809  3734993
2810  3327538
2811  3913706
2812  4283499
2813  3366851
2814  3282405
2815  3538083
2816  3862107
2817  3945580
2818  3008302
2819  3202587
2820  3807359
2821  3567100
2822  3384775
2823  2876965
2824  3242776
2825  3867364
2826  3156964
2827  2915491
2828  2992437
2829  3241577
2830  3584800
2831  2758940
2832  2656524
2833  3273363
2834  3126081
2835  3000660
2836  2461181
2837  2670910
2838  3457228
2839  2845977
2840  2466186
2841  2575190
2842  2741254
2843  3098337
2844  2314576
2845  2081087
2846  2795484
2847  2780522
2848  2679649
2849  2115601
2850  2097028
2851  2989901
2852  2579291
2853  2005611
2854  1968533
2855  2140897
2856  2752214
2857  2119036
2858  1578296
2859  2253613
2860  2421262
2861  2393891
2862  1782956
2863  1410327
2864  2304385
2865  2233029
2866  1705714
2867  1579484
2868  1585429
2869  2304684
2870  1949146
2871  1200450
2872  1630257
2873  1827921
2874  1943034
2875  1546894
2876   994660
2877  1749258
2878  1813303
2879  1316061
2880  1241683
2881  1148635
2882  1761194
2883  1587214
2884   784619
2885  1150253
2886  1374960
2887  1449887
2888  1164582
2889   539039
2890  1233940
2891  1525794
2892   983284
2893   785784
2894   600807
2895  1275357
2896  1369936
2897   392782
2898   505140
2899   840789
2900  1088107
2901   953233
2902   147449
2903   614367
2904  1068995
2905   621892
2906   414098
2907    87727
2908   582171
2909   964624
2910   189167
2911   179161
2912   401769
2913   569607
2914   636410
2915  -194588
2916    -9281
2917   516449
2918   201633
2919    53487
2920  -275697
2921    88110
2922   623046
2923  -134101
2924  -304969
2925   -53900
2926    82728
2927   211219
2928  -588441
2929  -539761
2930   134791
2931  -132904
2932  -315965
2933  -679557
2934  -470249
2935   208622
2936  -442738
2937  -813803
2938  -603794
2939  -393785
2940   -71065
2941  -841728
2942 -1110091
2943  -395486
2944  -445445
2945  -618659
2946 -1057981
2947 -1077198
2948  -302102
2949  -673890
2950 -1123697
2951 -1030376
2952  -975167
2953  -526533
2954 -1033106
2955 -1458518
2956  -865975
2957  -905024
2958 -1029880
2959 -1376836
2960 -1547709
2961  -807756
2962 -1083162
2963 -1562378
2964 -1371798
2965 -1316088
2966  -955697
2967 -1422294
2968 -1993958
2969 -1351750
2970 -1276124
2971 -1462304
2972 -1782482
2973 -2026178
2974 -1203942
2975 -1262541
2976 -1914082
2977 -1902819
2978 -1863336
2979 -1378017
2980 -1657129
2981 -2463664
2982 -1971389
2983 -1634545
2984 -1675832
2985 -1981691
2986 -2471261
2987 -1778809
2988 -1626604
2989 -2281066
2990 -2339503
2991 -2365507
2992 -1890194
2993 -1885068
2994 -2716672
2995 -2434647
2996 -2108329
2997 -2118852
2998 -2276486
2999 -2876767
3000 -2355554
3001 -1998041
3002 -2621331
3003 -2740717
3004 -2793498
3005 -2329405
3006 -2151965
3007 -3043164
3008 -2930648
3009 -2478564
3010 -2447335
3011 -2599574
3012 -3326276
3013 -2919724
3014 -2315914
3015 -2844048
3016 -3103743
3017 -3247510
3018 -2826245
3019 -2395003
3020 -3252695
3021 -3451466
3022 -3035802
3023 -2880199
3024 -2840308
3025 -3622308
3026 -3507521
3027 -2740945
3028 -3034392
3029 -3331374
3030 -3650073
3031 -3454494
3032 -2865203
3033 -3488370
3034 -3804262
3035 -3469530
3036 -3348843
3037 -3126098
3038 -3768231
3039 -3925037
3040 -3250094
3041 -3473731
3042 -3719290
3043 -3973130
3044 -3913496
3045 -3261392
3046 -3729112
3047 -4161741
3048 -3831410
3049 -3706297
3050 -3504729
3051 -4102592
3052 -4431671
3053 -3694911
3054 -3749243
3055 -4042012
3056 -4307324
3057 -4362013
3058 -3630764
3059 -3928418
3060 -4512270
3061 -4310489
3062 -4194114
3063 -3828706
3064 -4246847
3065 -4830696
3066 -4223303
3067 -4106821
3068 -4305039
3069 -4554208
3070 -4812932
3071 -4123216
3072 -4180121
3073 -4795326
3074 -4673640
3075 -4641295
3076 -4316750
3077 -4510505
3078 -5116635
3079 -4605002
3080 -4429126
3081 -4641927
3082 -4821645
3083 -5156601
3084 -4580885
3085 -4520213
3086 -5168420
3087 -5062218
3088 -4950420
3089 -4609268
3090 -4711776
3091 -5451850
3092 -5063228
3093 -4734680
3094 -4962928
3095 -5190158
3096 -5619055
3097 -5038767
3098 -4697017
3099 -5355118
3100 -5426621
3101 -5353931
3102 -5012998
3103 -4928743
3104 -5764982
3105 -5619907
3106 -5195804
3107 -5244242
3108 -5338287
3109 -5871461
3110 -5514789
3111 -5014369
3112 -5565757
3113 -5734696
3114 -5743037
3115 -5492310
3116 -5251863
3117 -5958336
3118 -5935386
3119 -5512968
3120 -5603734
3121 -5633826
3122 -6115872
3123 -5902046
3124 -5337034
3125 -5866402
3126 -6099500
3127 -6070481
3128 -5853802
3129 -5522351
3130 -6239712
3131 -6374936
3132 -5817597
3133 -5811063
3134 -5880514
3135 -6449645
3136 -6394002
3137 -5640708
3138 -6019660
3139 -6425760
3140 -6489569
3141 -6270596
3142 -5705309
3143 -6318806
3144 -6736951
3145 -6270623
3146 -6146130
3147 -6079673
3148 -6655171
3149 -6900585
3150 -6131886
3151 -6188444
3152 -6538756
3153 -6708605
3154 -6694129
3155 -6073211
3156 -6465058
3157 -7024333
3158 -6681387
3159 -6546491
3160 -6389395
3161 -6772332
3162 -7163553
3163 -6467923
3164 -6434775
3165 -6804180
3166 -6982236
3167 -7083877
3168 -6461994
3169 -6644108
3170 -7294179
3171 -7019511
3172 -6815926
3173 -6610322
3174 -6914985
3175 -7483064
3176 -6898135
3177 -6689118
3178 -7045059
3179 -7254263
3180 -7447883
3181 -6801669
3182 -6748359
3183 -7473026
3184 -7394330
3185 -7186888
3186 -6916611
3187 -7037684
3188 -7721851
3189 -7324577
3190 -6991758
3191 -7233997
3192 -7407403
3193 -7743638
3194 -7243701
3195 -6942583
3196 -7591690
3197 -7618073
3198 -7502768
3199 -7284240
3200 -7256132
3201 -7937535
3202 -7687682
3203 -7274964
3204 -7485620
3205 -7590507
3206 -7927032
3207 -7571636
3208 -7199571
3209 -7835924
3210 -7932341
3211 -7786589
3212 -7570598
3213 -7432227
3214 -8125522
3215 -8007596
3216 -7483348
3217 -7624497
3218 -7777255
3219 -8220729
3220 -8022843
3221 -7451620
3222 -7930673
3223 -8184802
3224 -8088032
3225 -7868592
3226 -7552111
3227 -8188415
3228 -8356274
3229 -7867861
3230 -7911881
3231 -7953523
3232 -8347577
3233 -8334079
3234 -7743392
3235 -8084711
3236 -8333800
3237 -8279468
3238 -8205440
3239 -7865601
3240 -8341113
3241 -8589172
3242 -8098086
3243 -8137330
3244 -8192336
3245 -8521340
3246 -8584206
3247 -7949470
3248 -8233999
3249 -8617057
3250 -8532383
3251 -8420442
3252 -8031126
3253 -8468372
3254 -8911461
3255 -8397617
3256 -8285241
3257 -8330790
3258 -8675865
3259 -8894846
3260 -8202552
3261 -8286656
3262 -8774956
3263 -8831527
3264 -8772969
3265 -8255992
3266 -8515968
3267 -9095581
3268 -8693731
3269 -8486252
3270 -8458795
3271 -8769939
3272 -9183539
3273 -8579790
3274 -8477208
3275 -8911391
3276 -8976020
3277 -9001581
3278 -8489134
3279 -8558030
3280 -9231376
3281 -8998357
3282 -8755864
3283 -8667339
3284 -8886647
3285 -9402879
3286 -8870878
3287 -8555872
3288 -9006430
3289 -9126440
3290 -9210307
3291 -8757604
3292 -8684015
3293 -9397448
3294 -9264781
3295 -8951646
3296 -8814964
3297 -8941317
3298 -9553770
3299 -9193841
3300 -8712994
3301 -9056695
3302 -9284021
3303 -9512823
3304 -9078470
3305 -8700470
3306 -9365439
3307 -9500313
3308 -9261707
3309 -9042517
3310 -8949064
3311 -9604735
3312 -9495248
3313 -8968321
3314 -9182191
3315 -9352814
3316 -9625999
3317 -9394382
3318 -8917803
3319 -9417688
3320 -9570461
3321 -9365134
3322 -9256865
3323 -9095365
3324 -9669144
3325 -9710969
3326 -9160299
3327 -9350130
3328 -9518076
3329 -9755309
3330 -9570739
3331 -8994061
3332 -9450967
3333 -9771005
3334 -9579400
3335 -9426900
3336 -9186307
3337 -9755259
3338 -10000504
3339 -9389976
3340 -9358642
3341 -9497301
3342 -9820817
3343 -9857021
3344 -9206175
3345 -9455919
3346 -9895673
3347 -9809306
3348 -9669407
3349 -9287471
3350 -9668186
3351 -10081432
3352 -9616670
3353 -9526648
3354 -9594094
3355 -9835332
3356 -10036764
3357 -9463523
3358 -9550698
3359 -9937595
3360 -9848169
3361 -9832058
3362 -9503073
3363 -9708897
3364 -10176493
3365 -9780126
3366 -9650901
3367 -9712319
3368 -9901150
3369 -10147588
3370 -9614641
3371 -9590664
3372 -10067868
3373 -10004579
3374 -9918927
3375 -9582222
3376 -9738522
3377 -10298007
3378 -9935134
3379 -9705673
3380 -9786360
3381 -9970461
3382 -10325588
3383 -9802793
3384 -9572453
3385 -10040917
3386 -10109786
3387 -10126537
3388 -9770099
3389 -9710888
3390 -10343497
3391 -10166194
3392 -9839670
3393 -9810823
3394 -9919736
3395 -10363738
3396 -10015721
3397 -9655452
3398 -10089547
3399 -10210922
3400 -10238425
3401 -9931768
3402 -9730784
3403 -10308332
3404 -10245601
3405 -9916064
3406 -9923511
3407 -9975879
3408 -10434118
3409 -10193665
3410 -9724534
3411 -10093262
3412 -10275076
3413 -10298078
3414 -10016120
3415 -9717323
3416 -10332519
3417 -10450224
3418 -10050861
3419 -9958539
3420 -9952167
3421 -10469592
3422 -10382774
3423 -9769214
3424 -10002968
3425 -10269849
3426 -10426960
3427 -10224461
3428 -9743809
3429 -10223405
3430 -10517798
3431 -10214179
3432 -10075178
3433 -9925094
3434 -10387973
3435 -10501196
3436 -9912553
3437 -10009463
3438 -10250110
3439 -10410833
3440 -10358920
3441 -9864846
3442 -10205867
3443 -10545878
3444 -10264661
3445 -10138291
3446 -9950530
3447 -10307340
3448 -10579932
3449 -10018271
3450 -10007689
3451 -10280906
3452 -10485628
3453 -10493238
3454 -9893837
3455 -10066735
3456 -10556100
3457 -10343685
3458 -10146218
3459 -9899054
3460 -10255898
3461 -10734576
3462 -10233133
3463 -10022053
3464 -10186729
3465 -10392742
3466 -10573960
3467 -10024934
3468 -9973208
3469 -10459222
3470 -10424902
3471 -10331338
3472 -10020243
3473 -10111145
3474 -10670337
3475 -10336314
3476 -10075672
3477 -10156321
3478 -10292724
3479 -10582192
3480 -10160029
3481 -9981872
3482 -10442722
3483 -10410215
3484 -10333321
3485 -10067624
3486 -10072250
3487 -10608559
3488 -10364065
3489 -10063726
3490 -10172918
3491 -10276242
3492 -10576582
3493 -10217960
3494 -9932471
3495 -10389520
3496 -10449775
3497 -10367636
3498 -10087899
3499 -9966326
3500 -10535977
3501 -10419542
3502 -10056657
3503 -10132926
3504 -10229250
3505 -10597119
3506 -10329337
3507 -9880112
3508 -10250539
3509 -10390205
3510 -10374842
3511 -10143993
3512 -9890853
3513 -10422895
3514 -10500883
3515 -10133573
3516 -10135357
3517 -10145050
3518 -10479057
3519 -10355507
3520 -9866291
3521 -10170545
3522 -10360846
3523 -10340534
3524 -10208749
3525 -9910265
3526 -10356320
3527 -10466796
3528 -10065665
3529 -10066146
3530 -10065755
3531 -10386611
3532 -10390913
3533 -9870256
3534 -10076224
3535 -10350697
3536 -10362751
3537 -10193845
3538 -9780858
3539 -10171708
3540 -10510222
3541 -10128138
3542 -9984411
3543 -9954735
3544 -10326604
3545 -10472406
3546 -9883379
3547 -9914261
3548 -10204201
3549 -10300707
3550 -10262383
3551 -9779813
3552 -9988694
3553 -10398853
3554 -10149311
3555 -10006876
3556 -9886547
3557 -10132146
3558 -10440030
3559 -9949216
3560 -9848240
3561 -10093947
3562 -10160905
3563 -10196733
3564 -9780935
3565 -9876572
3566 -10344677
3567 -10114844
3568 -9945988
3569 -9829405
3570 -10035386
3571 -10394319
3572 -9902235
3573 -9683318
3574 -9978039
3575 -10123646
3576 -10232749
3577 -9773625
3578 -9702737
3579 -10240146
3580 -10136656
3581 -9877846
3582 -9669627
3583 -9781459
3584 -10306338
3585 -9997350
3586 -9636388
3587 -9846320
3588 -10003518
3589 -10194817
3590 -9793606
3591 -9518009
3592 -9997855
3593 -10046255
3594 -9891278
3595 -9677762
3596 -9619248
3597 -10142118
3598 -10008920
3599 -9610943
3600 -9718807
3601 -9829325
3602 -10058586
3603 -9781483
3604 -9421042
3605 -9860179
3606 -9969211
3607 -9821243
3608 -9628391
3609 -9492559
3610 -9974884
3611 -9953380
3612 -9515719
3613 -9590967
3614 -9690000
3615 -9947257
3616 -9776732
3617 -9309866
3618 -9652027
3619 -9882005
3620 -9787320
3621 -9586193
3622 -9311371
3623 -9760528
3624 -9912157
3625 -9453629
3626 -9405591
3627 -9480315
3628 -9803370
3629 -9796107
3630 -9280304
3631 -9459479
3632 -9706423
3633 -9676341
3634 -9561869
3635 -9198275
3636 -9494854
3637 -9760724
3638 -9416615
3639 -9361231
3640 -9364879
3641 -9593966
3642 -9705984
3643 -9207397
3644 -9282962
3645 -9527966
3646 -9488465
3647 -9444305
3648 -9139398
3649 -9367242
3650 -9680901
3651 -9314175
3652 -9217729
3653 -9221242
3654 -9408882
3655 -9556438
3656 -9068986
3657 -9073174
3658 -9421377
3659 -9424419
3660 -9366071
3661 -8986024
3662 -9122271
3663 -9566609
3664 -9271163
3665 -9055515
3666 -9010599
3667 -9195072
3668 -9493871
3669 -9050610
3670 -8887665
3671 -9211066
3672 -9259439
3673 -9278837
3674 -8932887
3675 -8889925
3676 -9338525
3677 -9161886
3678 -8974452
3679 -8890778
3680 -8955670
3681 -9317050
3682 -8988316
3683 -8749939
3684 -9033051
3685 -9100467
3686 -9132231
3687 -8794550
3688 -8673493
3689 -9149195
3690 -9053161
3691 -8807227
3692 -8746190
3693 -8804561
3694 -9194901
3695 -8915513
3696 -8540356
3697 -8780195
3698 -8906225
3699 -8991785
3700 -8698000
3701 -8434169
3702 -8915264
3703 -8993446
3704 -8735288
3705 -8563493
3706 -8511482
3707 -8944689
3708 -8871422
3709 -8412734
3710 -8537118
3711 -8685634
3712 -8871684
3713 -8663956
3714 -8273503
3715 -8630968
3716 -8786066
3717 -8580941
3718 -8449533
3719 -8300340
3720 -8682167
3721 -8742147
3722 -8309837
3723 -8382146
3724 -8498904
3725 -8655990
3726 -8539816
3727 -8090729
3728 -8374811
3729 -8622231
3730 -8425120
3731 -8291813
3732 -8100190
3733 -8458395
3734 -8619443
3735 -8153616
3736 -8132086
3737 -8269395
3738 -8461691
3739 -8425149
3740 -7921627
3741 -8074738
3742 -8409240
3743 -8297327
3744 -8162074
3745 -7892650
3746 -8150292
3747 -8482023
3748 -8075288
3749 -7910184
3750 -7979217
3751 -8187600
3752 -8314584
3753 -7830211
3754 -7818430
3755 -8172086
3756 -8133500
3757 -8056721
3758 -7739039
3759 -7843172
3760 -8210706
3761 -7928322
3762 -7757763
3763 -7773951
3764 -7905568
3765 -8132430
3766 -7744308
3767 -7625830
3768 -7941409
3769 -7897138
3770 -7827741
3771 -7549996
3772 -7591808
3773 -8014699
3774 -7785289
3775 -7550477
3776 -7596590
3777 -7691068
3778 -7932934
3779 -7555717
3780 -7324543
3781 -7661556
3782 -7716056
3783 -7685533
3784 -7394579
3785 -7293249
3786 -7758993
3787 -7674291
3788 -7396960
3789 -7341110
3790 -7374896
3791 -7702768
3792 -7465981
3793 -7120999
3794 -7367458
3795 -7460909
3796 -7492906
3797 -7274940
3798 -7069558
3799 -7458084
3800 -7456876
3801 -7208043
3802 -7163801
3803 -7129744
3804 -7412976
3805 -7273432
3806 -6923876
3807 -7134888
3808 -7250064
3809 -7278434
3810 -7100440
3811 -6822847
3812 -7195665
3813 -7272046
3814 -6964691
3815 -6891202
3816 -6873798
3817 -7218845
3818 -7171896
3819 -6716341
3820 -6857680
3821 -7007878
3822 -7065425
3823 -6929852
3824 -6558492
3825 -6863705
3826 -7081532
3827 -6830101
3828 -6717214
3829 -6605299
3830 -6892730
3831 -6999910
3832 -6544037
3833 -6558093
3834 -6712619
3835 -6817285
3836 -6776179
3837 -6384374
3838 -6562590
3839 -6838463
3840 -6620363
3841 -6506668
3842 -6362707
3843 -6587998
3844 -6764534
3845 -6360457
3846 -6325136
3847 -6477520
3848 -6551271
3849 -6553868
3850 -6168201
3851 -6262754
3852 -6604490
3853 -6419843
3854 -6272008
3855 -6114458
3856 -6300171
3857 -6577370
3858 -6158730
3859 -6016092
3860 -6206019
3861 -6313235
3862 -6396427
3863 -5971874
3864 -5920648
3865 -6313425
3866 -6236866
3867 -6083249
3868 -5838011
3869 -5933951
3870 -6345899
3871 -6075664
3872 -5807469
3873 -5884305
3874 -5993313
3875 -6173218
3876 -5808805
3877 -5612743
3878 -5976139
3879 -5998989
3880 -5902505
3881 -5679375
3882 -5637114
3883 -6023180
3884 -5858281
3885 -5563657
3886 -5622554
3887 -5693686
3888 -5907674
3889 -5646543
3890 -5378480
3891 -5692510
3892 -5754977
3893 -5676694
3894 -5441055
3895 -5311750
3896 -5726228
3897 -5675349
3898 -5329766
3899 -5331701
3900 -5418304
3901 -5684222
3902 -5486236
3903 -5109495
3904 -5364902
3905 -5496660
3906 -5452666
3907 -5268135
3908 -5013029
3909 -5374777
3910 -5460471
3911 -5148139
3912 -5088026
3913 -5077503
3914 -5364330
3915 -5318528
3916 -4910163
3917 -5044030
3918 -5178444
3919 -5183942
3920 -5084961
3921 -4782875
3922 -5036837
3923 -5197130
3924 -4918859
3925 -4870255
3926 -4831919
3927 -5034700
3928 -5066288
3929 -4672050
3930 -4762314
3931 -4933841
3932 -4911265
3933 -4855712
3934 -4546941
3935 -4754012
3936 -4980954
3937 -4684981
3938 -4563675
3939 -4515623
3940 -4729870
3941 -4875826
3942 -4453127
3943 -4445695
3944 -4656863
3945 -4681200
3946 -4664228
3947 -4291934
3948 -4374073
3949 -4676519
3950 -4488832
3951 -4354129
3952 -4249474
3953 -4400031
3954 -4642720
3955 -4282154
3956 -4166969
3957 -4332095
3958 -4360844
3959 -4397097
3960 -4076776
3961 -4068433
3962 -4408894
3963 -4257585
3964 -4123103
3965 -4028172
3966 -4090880
3967 -4337849
3968 -4032498
3969 -3874332
3970 -4061941
3971 -4087512
3972 -4140340
3973 -3837547
3974 -3759448
3975 -4111791
3976 -4019980
3977 -3852803
3978 -3747462
3979 -3787798
3980 -4108705
3981 -3840617
3982 -3565575
3983 -3739999
3984 -3837112
3985 -3930950
3986 -3630738
3987 -3418023
3988 -3789357
3989 -3817229
3990 -3638335
3991 -3457807
3992 -3411020
3993 -3788488
3994 -3678258
3995 -3350899
3996 -3427981
3997 -3509401
3998 -3662973
3999 -3457810
4000 -3137288
4001 -3423565
4002 -3501404
4003 -3389412
4004 -3264790
4005 -3144159
4006 -3472427
4007 -3473210
4008 -3119790
4009 -3139728
4010 -3179379
4011 -3343355
4012 -3226280
4013 -2869335
4014 -3114459
4015 -3281452
4016 -3165424
4017 -3023275
4018 -2836437
4019 -3144555
4020 -3232172
4021 -2868155
4022 -2824191
4023 -2882275
4024 -3083101
4025 -3054642
4026 -2633390
4027 -2764619
4028 -2984551
4029 -2925592
4030 -2816167
4031 -2542533
4032 -2763474
4033 -2979613
4034 -2677571
4035 -2570207
4036 -2567553
4037 -2743594
4038 -2830451
4039 -2427917
4040 -2447178
4041 -2664744
4042 -2656488
4043 -2581828
4044 -2301692
4045 -2433392
4046 -2698322
4047 -2426748
4048 -2321503
4049 -2317062
4050 -2446124
4051 -2580037
4052 -2192152
4053 -2131615
4054 -2373966
4055 -2372988
4056 -2326409
4057 -2043459
4058 -2097399
4059 -2444420
4060 -2256633
4061 -2075130
4062 -1992665
4063 -2090979
4064 -2330836
4065 -2011784
4066 -1832943
4067 -2046940
4068 -2115408
4069 -2140022
4070 -1859855
4071 -1751720
4072 -2081369
4073 -1993657
4074 -1819258
4075 -1739493
4076 -1743977
4077 -2022817
4078 -1825274
4079 -1614553
4080 -1772464
4081 -1796096
4082 -1843427
4083 -1621686
4084 -1481229
4085 -1783594
4086 -1718388
4087 -1561488
4088 -1515572
4089 -1468161
4090 -1721867
4091 -1582072
4092 -1329258
4093 -1487118
4094 -1533750
4095 -1581101
4096 -1397806
4097 -1174851
4098 -1485204
4099 -1502817
4100 -1296780
4101 -1228048
4102 -1188088
4103 -1467354
4104 -1386865
4105 -1039148
4106 -1151775
4107 -1241652
4108 -1320880
4109 -1182037
4110  -882860
4111 -1152101
4112 -1273860
4113 -1090688
4114  -989963
4115  -872215
4116 -1125802
4117 -1171437
4118  -820524
4119  -842127
4120  -934364
4121 -1056654
4122 -1011967
4123  -673335
4124  -819576
4125  -987969
4126  -824100
4127  -723421
4128  -595260
4129  -816236
4130  -931507
4131  -607263
4132  -605163
4133  -691880
4134  -768082
4135  -748546
4136  -384065
4137  -489165
4138  -741629
4139  -608677
4140  -486073
4141  -314870
4142  -517392
4143  -752279
4144  -406354
4145  -278459
4146  -355641
4147  -486763
4148  -560732
4149  -181538
4150  -143711
4151  -422048
4152  -398196
4153  -318619
4154   -63815
4155  -140210
4156  -448739
4157  -223481
4158   -67713
4159   -65169
4160  -149700
4161  -307859
4162    -9620
4163   126064
4164  -140053
4165  -131032
4166   -80506
4167   137132
4168   149739
4169  -149711
4170    24726
4171   212115
4172   192966
4173   136181
4174   -65097
4175   180022
4176   378500
4177   152648
4178   134630
4179   160896
4180   380793
4181   486223
4182   130105
4183   194067
4184   425780
4185   449888
4186   419806
4187   183402
4188   378909
4189   672954
4190   489635
4191   403702
4192   382575
4193   554316
4194   732239
4195   421226
4196   401126
4197   628394
4198   696335
4199   748864
4200   511171
4201   575861
4202   873678
4203   746162
4204   665853
4205   627352
4206   737107
4207   973554
4208   741801
4209   661949
4210   865552
4211   932066
4212   991225
4213   780971
4214   786928
4215  1105340
4216  1000048
4217   905519
4218   878815
4219   955535
4220  1224222
4221  1040888
4222   892560
4223  1089967
4224  1184306
4225  1264841
4226  1056969
4227   961395
4228  1300336
4229  1299702
4230  1181824
4231  1123135
4232  1141391
4233  1458706
4234  1366795
4235  1166016
4236  1296808
4237  1352140
4238  1472104
4239  1355635
4240  1195047
4241  1491485
4242  1535911
4243  1452167
4244  1407303
4245  1359272
4246  1641216
4247  1603804
4248  1376403
4249  1515254
4250  1605511
4251  1716757
4252  1620707
4253  1426720
4254  1712324
4255  1797489
4256  1656165
4257  1622527
4258  1574824
4259  1861441
4260  1894146
4261  1629482
4262  1720600
4263  1829790
4264  1973035
4265  1917113
4266  1624755
4267  1844958
4268  2049747
4269  1959215
4270  1873664
4271  1755219
4272  2040851
4273  2175649
4274  1902321
4275  1906757
4276  2002322
4277  2168147
4278  2204916
4279  1896895
4280  2011782
4281  2235520
4282  2181599
4283  2148686
4284  2014746
4285  2192350
4286  2407229
4287  2181519
4288  2142527
4289  2208551
4290  2340165
4291  2446275
4292  2135077
4293  2192828
4294  2465056
4295  2442482
4296  2384074
4297  2217245
4298  2364462
4299  2633087
4300  2431640
4301  2333586
4302  2390286
4303  2531517
4304  2709696
4305  2439960
4306  2366755
4307  2629729
4308  2669737
4309  2668820
4310  2442485
4311  2467918
4312  2813529
4313  2721742
4314  2590594
4315  2606101
4316  2687477
4317  2919517
4318  2715547
4319  2567346
4320  2774818
4321  2827364
4322  2882891
4323  2743152
4324  2679904
4325  2987677
4326  2955697
4327  2833188
4328  2814904
4329  2852354
4330  3092646
4331  2964432
4332  2777845
4333  2962086
4334  3046235
4335  3096454
4336  2966440
4337  2863157
4338  3170575
4339  3185912
4340  3016744
4341  3018804
4342  3046182
4343  3276983
4344  3205929
4345  2975467
4346  3134985
4347  3241680
4348  3317982
4349  3227638
4350  3034522
4351  3302345
4352  3403969
4353  3249517
4354  3210138
4355  3174070
4356  3427215
4357  3468192
4358  3210452
4359  3312071
4360  3409435
4361  3497288
4362  3450666
4363  3231320
4364  3428311
4365  3576471
4366  3463320
4367  3446899
4368  3394510
4369  3582938
4370  3671657
4371  3412126
4372  3467948
4373  3582867
4374  3651500
4375  3668820
4376  3432075
4377  3599207
4378  3804250
4379  3679483
4380  3616597
4381  3545262
4382  3731171
4383  3885699
4384  3622647
4385  3616215
4386  3737370
4387  3841362
4388  3896809
4389  3641457
4390  3705141
4391  3935101
4392  3890874
4393  3842480
4394  3723655
4395  3826822
4396  4069056
4397  3871920
4398  3794769
4399  3895816
4400  3981411
4401  4090297
4402  3869392
4403  3871404
4404  4096997
4405  4047181
4406  4020270
4407  3921034
4408  3982524
4409  4230321
4410  4070956
4411  3979734
4412  4066166
4413  4141799
4414  4266803
4415  4045163
4416  3980702
4417  4243197
4418  4248091
4419  4203122
4420  4078505
4421  4113531
4422  4419901
4423  4290987
4424  4119725
4425  4186385
4426  4265948
4427  4444853
4428  4272859
4429  4112182
4430  4363753
4431  4430872
4432  4402939
4433  4280961
4434  4205872
4435  4493003
4436  4500281
4437  4320960
4438  4324435
4439  4401714
4440  4611680
4441  4508067
4442  4292427
4443  4472514
4444  4566022
4445  4558818
4446  4464808
4447  4352993
4448  4607575
4449  4674822
4450  4510077
4451  4512717
4452  4524144
4453  4714815
4454  4695806
4455  4455603
4456  4588032
4457  4698460
4458  4716720
4459  4653157
4460  4488035
4461  4720669
4462  4847344
4463  4667179
4464  4641258
4465  4652166
4466  4852580
4467  4882490
4468  4600841
4469  4679708
4470  4827582
4471  4873968
4472  4851191
4473  4642838
4474  4787422
4475  4989713
4476  4867717
4477  4800648
4478  4737436
4479  4898929
4480  5035035
4481  4801410
4482  4815871
4483  4937624
4484  4994338
4485  5023715
4486  4811932
4487  4888008
4488  5080827
4489  4975931
4490  4936918
4491  4908671
4492  5016020
4493  5170304
4494  4957338
4495  4935804
4496  5061409
4497  5108176
4498  5138837
4499  4944376
4500  4970112
4501  5221588
4502  5145598
4503  5089246
4504  5017183
4505  5101540
4506  5325361
4507  5130423
4508  5022640
4509  5139986
4510  5207363
4511  5301228
4512  5118053
4513  5062764
4514  5308763
4515  5285869
4516  5238634
4517  5156488
4518  5170452
4519  5405114
4520  5300602
4521  5159014
4522  5249353
4523  5293628
4524  5410374
4525  5273571
4526  5176482
4527  5404317
4528  5405182
4529  5337752
4530  5288451
4531  5269905
4532  5490268
4533  5415483
4534  5272321
4535  5359155
4536  5423772
4537  5536526
4538  5414539
4539  5256608
4540  5454512
4541  5521341
4542  5456424
4543  5392710
4544  5330749
4545  5582472
4546  5591843
4547  5386524
4548  5436661
4549  5491139
4550  5617275
4551  5552973
4552  5335597
4553  5507059
4554  5631604
4555  5597357
4556  5538734
4557  5424724
4558  5619507
4559  5701000
4560  5516849
4561  5512001
4562  5542150
4563  5690769
4564  5699866
4565  5473582
4566  5577949
4567  5709946
4568  5687737
4569  5641373
4570  5507858
4571  5672891
4572  5799472
4573  5618896
4574  5605228
4575  5636028
4576  5763915
4577  5805492
4578  5578116
4579  5637130
4580  5792627
4581  5784961
4582  5741823
4583  5583590
4584  5708629
4585  5909891
4586  5739898
4587  5668124
4588  5681812
4589  5812820
4590  5941357
4591  5703234
4592  5673836
4593  5843297
4594  5863850
4595  5855703
4596  5679387
4597  5739266
4598  5965243
4599  5874892
4600  5792130
4601  5749591
4602  5818482
4603  5992784
4604  5814536
4605  5732260
4606  5878618
4607  5923282
4608  5960561
4609  5806095
4610  5785508
4611  6007795
4612  5944489
4613  5849939
4614  5820363
4615  5878750
4616  6059422
4617  5917613
4618  5803837
4619  5940880
4620  5987599
4621  6029043
4622  5885793
4623  5808651
4624  6027647
4625  6032802
4626  5935094
4627  5889263
4628  5912314
4629  6121654
4630  6034104
4631  5859375
4632  5953254
4633  6015414
4634  6098371
4635  5990174
4636  5845060
4637  6050604
4638  6099051
4639  6028937
4640  5972426
4641  5933617
4642  6127329
4643  6117685
4644  5943601
4645  6006016
4646  6037239
4647  6111441
4648  6077757
4649  5913372
4650  6080921
4651  6152574
4652  6074194
4653  6034476
4654  5973321
4655  6156423
4656  6175906
4657  5975548
4658  6027608
4659  6096435
4660  6171743
4661  6147362
4662  5963655
4663  6093083
4664  6201439
4665  6130072
4666  6074589
4667  5982553
4668  6143208
4669  6240858
4670  6058702
4671  6060340
4672  6123332
4673  6203809
4674  6226262
4675  6003053
4676  6070453
4677  6213629
4678  6168682
4679  6144890
4680  6032283
4681  6153232
4682  6300354
4683  6126870
4684  6093093
4685  6125053
4686  6193151
4687  6254184
4688  6065894
4689  6087662
4690  6245374
4691  6204056
4692  6188013
4693  6077563
4694  6142547
4695  6319949
4696  6163971
4697  6104946
4698  6150007
4699  6209623
4700  6291527
4701  6105129
4702  6089044
4703  6265630
4704  6246157
4705  6217336
4706  6097285
4707  6125336
4708  6335254
4709  6231914
4710  6117174
4711  6134758
4712  6207129
4713  6345089
4714  6182375
4715  6076058
4716  6238096
4717  6274404
4718  6263192
4719  6128875
4720  6081141
4721  6303145
4722  6276961
4723  6167255
4724  6161644
4725  6186017
4726  6335616
4727  6227661
4728  6088485
4729  6212997
4730  6255119
4731  6266201
4732  6173016
4733  6104686
4734  6308187
4735  6300800
4736  6179550
4737  6166222
4738  6178355
4739  6332908
4740  6259510
4741  6075606
4742  6189796
4743  6279544
4744  6308125
4745  6219100
4746  6081514
4747  6258136
4748  6322723
4749  6198352
4750  6152562
4751  6133854
4752  6311438
4753  6314554
4754  6114162
4755  6165669
4756  6240846
4757  6295089
4758  6250330
4759  6072672
4760  6204108
4761  6307275
4762  6211772
4763  6184824
4764  6117663
4765  6251010
4766  6318619
4767  6142323
4768  6145534
4769  6212687
4770  6263595
4771  6253117
4772  6082554
4773  6169100
4774  6296997
4775  6223484
4776  6186048
4777  6120843
4778  6219817
4779  6322814
4780  6144427
4781  6120386
4782  6177551
4783  6228825
4784  6258232
4785  6083567
4786  6128986
4787  6290575
4788  6220467
4789  6169491
4790  6091505
4791  6157007
4792  6290032
4793  6143929
4794  6089731
4795  6148719
4796  6201887
4797  6267165
4798  6105634
4799  6069096
4800  6220694
4801  6197928
4802  6158169
4803  6079275
4804  6094823
4805  6267346
4806  6162636
4807  6068829
4808  6118204
4809  6152762
4810  6215188
4811  6088291
4812  6047674
4813  6184427
4814  6164377
4815  6125465
4816  6054813
4817  6069199
4818  6226729
4819  6149472
4820  6034488
4821  6081381
4822  6117091
4823  6203449
4824  6078036
4825  5964253
4826  6122337
4827  6152945
4828  6110156
4829  6023338
4830  5989857
4831  6177862
4832  6143438
4833  6001634
4834  6018391
4835  6040821
4836  6155720
4837  6076811
4838  5931817
4839  6057883
4840  6117619
4841  6102348
4842  6017140
4843  5940306
4844  6080863
4845  6095694
4846  5981743
4847  5977629
4848  5987243
4849  6089677
4850  6068919
4851  5900117
4852  5996796
4853  6058249
4854  6038499
4855  5977879
4856  5872908
4857  6023995
4858  6075387
4859  5946945
4860  5924428
4861  5931596
4862  6035614
4863  6040177
4864  5845835
4865  5899181
4866  5987081
4867  6000347
4868  5947740
4869  5816967
4870  5927181
4871  6034714
4872  5915639
4873  5865711
4874  5844982
4875  5945317
4876  6016102
4877  5830581
4878  5827863
4879  5915337
4880  5936455
4881  5927856
4882  5773793
4883  5825818
4884  5958812
4885  5878817
4886  5821817
4887  5777710
4888  5847380
4889  5948738
4890  5800088
4891  5743931
4892  5840348
4893  5872593
4894  5881565
4895  5733738
4896  5740733
4897  5888406
4898  5822509
4899  5749118
4900  5715882
4901  5773766
4902  5891136
4903  5759692
4904  5685194
4905  5762479
4906  5790122
4907  5826347
4908  5681527
4909  5636486
4910  5794150
4911  5779497
4912  5720954
4913  5655804
4914  5660265
4915  5814672
4916  5726216
4917  5598093
4918  5653962
4919  5696572
4920  5751878
4921  5653859
4922  5563984
4923  5697828
4924  5703777
4925  5656983
4926  5601687
4927  5562688
4928  5704024
4929  5662196
4930  5547577
4931  5594431
4932  5602418
4933  5668866
4934  5599491
4935  5484135
4936  5595501
4937  5618869
4938  5575234
4939  5524924
4940  5486696
4941  5618949
4942  5600311
4943  5471799
4944  5485658
4945  5513579
4946  5578164
4947  5524962
4948  5390219
4949  5489368
4950  5546407
4951  5503215
4952  5447793
4953  5381484
4954  5505966
4955  5555931
4956  5410934
4957  5393993
4958  5415533
4959  5477852
4960  5453382
4961  5303305
4962  5368856
4963  5450819
4964  5426614
4965  5378265
4966  5301350
4967  5382440
4968  5450342
4969  5328142
4970  5301927
4971  5310367
4972  5370681
4973  5386768
4974  5240071
4975  5273535
4976  5357745
4977  5335994
4978  5298101
4979  5199754
4980  5266110
4981  5365402
4982  5240306
4983  5195489
4984  5221976
4985  5286194
4986  5315395
4987  5138278
4988  5139746
4989  5254430
4990  5245508
4991  5220546
4992  5098510
4993  5130103
4994  5273664
4995  5185864
4996  5109000
4997  5083637
4998  5145122
4999  5228918
5000  5097845
5001  5031964
5002  5118245
5003  5132150
5004  5136839
5005  5017639
5006  5011885
5007  5154139
5008  5089553
5009  5018342
5010  4994802
5011  5024391
5012  5112429
5013  5004849
5014  4920645
5015  5007772
5016  5030205
5017  5046710
5018  4934575
5019  4896064
5020  5028944
5021  5002500
5022  4915572
5023  4873974
5024  4886708
5025  5011465
5026  4937296
5027  4813505
5028  4888385
5029  4931095
5030  4944180
5031  4847249
5032  4747485
5033  4886811
5034  4901613
5035  4825274
5036  4777643
5037  4749306
5038  4887130
5039  4862889
5040  4717943
5041  4744747
5042  4779699
5043  4826224
5044  4766829
5045  4647386
5046  4741462
5047  4788821
5048  4734419
5049  4682591
5050  4636098
5051  4741888
5052  4757156
5053  4620196
5054  4625708
5055  4651287
5056  4690494
5057  4675924
5058  4550745
5059  4614556
5060  4671437
5061  4611842
5062  4566915
5063  4514630
5064  4608263
5065  4651538
5066  4510379
5067  4499435
5068  4535837
5069  4579070
5070  4566039
5071  4421329
5072  4470707
5073  4553459
5074  4513072
5075  4465452
5076  4385221
5077  4451721
5078  4530675
5079  4417145
5080  4376895
5081  4394104
5082  4441219
5083  4472057
5084  4325403
5085  4323648
5086  4416760
5087  4383571
5088  4358226
5089  4277635
5090  4317045
5091  4412719
5092  4311740
5093  4261338
5094  4270599
5095  4300993
5096  4330610
5097  4210698
5098  4172061
5099  4286493
5100  4271947
5101  4244763
5102  4158788
5103  4167517
5104  4283765
5105  4192842
5106  4105452
5107  4123991
5108  4164417
5109  4217906
5110  4119272
5111  4046644
5112  4138564
5113  4139209
5114  4118279
5115  4029074
5116  4009542
5117  4133235
5118  4093153
5119  4009694
5120  4002737
5121  4011367
5122  4094557
5123  4011263
5124  3908066
5125  3990916
5126  4011235
5127  3994165
5128  3922896
5129  3874120
5130  3993176
5131  3980734
5132  3880126
5133  3865990
5134  3868964
5135  3952278
5136  3901808
5137  3776562
5138  3836720
5139  3873629
5140  3857110
5141  3796338
5142  3727158
5143  3842275
5144  3859958
5145  3756285
5146  3725454
5147  3720840
5148  3818043
5149  3782848
5150  3644032
5151  3668901
5152  3740972
5153  3751312
5154  3697114
5155  3590892
5156  3672329
5157  3731247
5158  3635923
5159  3585937
5160  3567644
5161  3648540
5162  3673810
5163  3534357
5164  3533901
5165  3583473
5166  3610150
5167  3584646
5168  3455091
5169  3499426
5170  3565443
5171  3514466
5172  3470413
5173  3430974
5174  3491628
5175  3526105
5176  3409938
5177  3396548
5178  3431803
5179  3453165
5180  3441758
5181  3319284
5182  3351640
5183  3441383
5184  3383044
5185  3329649
5186  3285963
5187  3328865
5188  3408705
5189  3285529
5190  3232042
5191  3269357
5192  3306338
5193  3317762
5194  3195149
5195  3182671
5196  3281590
5197  3261312
5198  3212837
5199  3145860
5200  3157966
5201  3245535
5202  3169691
5203  3094463
5204  3131682
5205  3149930
5206  3185840
5207  3093656
5208  3039263
5209  3126018
5210  3112010
5211  3068109
5212  3000546
5213  3003463
5214  3108870
5215  3042419
5216  2964303
5217  2985614
5218  2996271
5219  3043925
5220  2949278
5221  2882568
5222  2960583
5223  2964966
5224  2931411
5225  2874161
5226  2855066
5227  2952236
5228  2912979
5229  2822107
5230  2821421
5231  2836891
5232  2899404
5233  2821183
5234  2736827
5235  2809390
5236  2838267
5237  2800044
5238  2742128
5239  2690154
5240  2792103
5241  2784417
5242  2682652
5243  2677999
5244  2681726
5245  2741193
5246  2705692
5247  2594069
5248  2640864
5249  2670159
5250  2662090
5251  2613467
5252  2540793
5253  2619344
5254  2634600
5255  2547566
5256  2529429
5257  2533510
5258  2579445
5259  2572851
5260  2455870
5261  2480357
5262  2526737
5263  2506729
5264  2457828
5265  2389796
5266  2448493
5267  2504522
5268  2412971
5269  2376207
5270  2373349
5271  2422593
5272  2436032
5273  2311163
5274  2310119
5275  2367744
5276  2373008
5277  2336118
5278  2250020
5279  2288010
5280  2366447
5281  2287183
5282  2233365
5283  2204839
5284  2254529
5285  2299904
5286  2181843
5287  2155798
5288  2207041
5289  2216645
5290  2208114
5291  2105448
5292  2111288
5293  2191665
5294  2143383
5295  2095596
5296  2062349
5297  2089275
5298  2146811
5299  2044182
5300  2003309
5301  2049256
5302  2067822
5303  2061775
5304  1964955
5305  1948349
5306  2049621
5307  2011069
5308  1942679
5309  1907924
5310  1923725
5311  2009352
5312  1921616
5313  1847500
5314  1890889
5315  1901906
5316  1930045
5317  1834793
5318  1783103
5319  1867835
5320  1870255
5321  1820916
5322  1769878
5323  1759699
5324  1841236
5325  1798206
5326  1705583
5327  1721884
5328  1737915
5329  1773292
5330  1706705
5331  1636397
5332  1707648
5333  1726485
5334  1670408
5335  1620791
5336  1595724
5337  1676086
5338  1653435
5339  1566666
5340  1570971
5341  1593750
5342  1622405
5343  1575583
5344  1476477
5345  1537863
5346  1570708
5347  1527819
5348  1485411
5349  1441990
5350  1515688
5351  1532449
5352  1432533
5353  1418508
5354  1426174
5355  1471881
5356  1445002
5357  1335525
5358  1375059
5359  1414763
5360  1395555
5361  1345365
5362  1288533
5363  1347946
5364  1383507
5365  1293191
5366  1276878
5367  1272178
5368  1306826
5369  1294380
5370  1197718
5371  1215861
5372  1262755
5373  1245002
5374  1210803
5375  1143486
5376  1183886
5377  1231397
5378  1151460
5379  1117657
5380  1111061
5381  1138541
5382  1167049
5383  1056749
5384  1057770
5385  1115210
5386  1091594
5387  1056738
5388   988446
5389  1018935
5390  1078806
5391  1016007
5392   971944
5393   960075
5394  1001030
5395  1030643
5396   927111
5397   890353
5398   948995
5399   949833
5400   926823
5401   852698
5402   843890
5403   928187
5404   882220
5405   828990
5406   820347
5407   826019
5408   875310
5409   793550
5410   749721
5411   790946
5412   800016
5413   788087
5414   723304
5415   703032
5416   778377
5417   737077
5418   677442
5419   662715
5420   670242
5421   724981
5422   661399
5423   591878
5424   640584
5425   654713
5426   648186
5427   584788
5428   541644
5429   617074
5430   607755
5431   539534
5432   510068
5433   510078
5434   583204
5435   535404
5436   447914
5437   482011
5438   495367
5439   506670
5440   453042
5441   387320
5442   454488
5443   467221
5444   409247
5445   378991
5446   359930
5447   430257
5448   417340
5449   310816
5450   322928
5451   345532
5452   370709
5453   323014
5454   231149
5455   295584
5456   328823
5457   279269
5458   240458
5459   206797
5460   266411
5461   267855
5462   172117
5463   169444
5464   200293
5465   228039
5466   200825
5467    97085
5468   140909
5469   177530
5470   137176
5471   103620
5472    51709
5473   103451
5474   138711
5475    50053
5476    16010
5477    43868
5478    69319
5479    68903
5480   -21175
5481   -22599
5482    27540
5483     8066
5484   -29402
5485   -86982
5486   -57680
5487    -1730
5488   -74986
5489  -106816
5490  -113028
5491   -88373
5492   -70017
5493  -150619
5494  -167407
5495  -117330
5496  -136831
5497  -158368
5498  -211196
5499  -203077
5500  -137397
5501  -202696
5502  -247626
5503  -240727
5504  -218085
5505  -208353
5506  -290051
5507  -317129
5508  -256817
5509  -268586
5510  -279992
5511  -350547
5512  -351772
5513  -278441
5514  -319259
5515  -388794
5516  -392951
5517  -378448
5518  -336916
5519  -399770
5520  -450142
5521  -404921
5522  -408208
5523  -415536
5524  -473172
5525  -509478
5526  -430041
5527  -458291
5528  -516558
5529  -521897
5530  -519445
5531  -472114
5532  -525659
5533  -595766
5534  -559907
5535  -542272
5536  -557697
5537  -605100
5538  -638925
5539  -572976
5540  -575698
5541  -648977
5542  -656723
5543  -649044
5544  -613730
5545  -653657
5546  -727030
5547  -685989
5548  -677943
5549  -691168
5550  -725624
5551  -770014
5552  -721305
5553  -703821
5554  -766683
5555  -799788
5556  -802334
5557  -760988
5558  -761903
5559  -859360
5560  -844466
5561  -809808
5562  -805750
5563  -831532
5564  -903282
5565  -861704
5566  -829394
5567  -888520
5568  -929125
5569  -941819
5570  -895421
5571  -881819
5572  -967428
5573  -963446
5574  -946021
5575  -940428
5576  -955857
5577 -1035059
5578 -1008690
5579  -974197
5580 -1009142
5581 -1045886
5582 -1059971
5583 -1023376
5584 -1001506
5585 -1093178
5586 -1110984
5587 -1088344
5588 -1065017
5589 -1080470
5590 -1156109
5591 -1147698
5592 -1089284
5593 -1127120
5594 -1158367
5595 -1199175
5596 -1181842
5597 -1122504
5598 -1198617
5599 -1235782
5600 -1217070
5601 -1198604
5602 -1193799
5603 -1267294
5604 -1283373
5605 -1227821
5606 -1241183
5607 -1277452
5608 -1320837
5609 -1315815
5610 -1254177
5611 -1309266
5612 -1349687
5613 -1348662
5614 -1334211
5615 -1310266
5616 -1369650
5617 -1407547
5618 -1359200
5619 -1358169
5620 -1393176
5621 -1434096
5622 -1444338
5623 -1378151
5624 -1422469
5625 -1476543
5626 -1462577
5627 -1454897
5628 -1428694
5629 -1490114
5630 -1546529
5631 -1489895
5632 -1478221
5633 -1493016
5634 -1539308
5635 -1570501
5636 -1502556
5637 -1525473
5638 -1579133
5639 -1585659
5640 -1593310
5641 -1546293
5642 -1576263
5643 -1658947
5644 -1611093
5645 -1600937
5646 -1604148
5647 -1647186
5648 -1694302
5649 -1634244
5650 -1632886
5651 -1701211
5652 -1705341
5653 -1711095
5654 -1669743
5655 -1681767
5656 -1757090
5657 -1733305
5658 -1711876
5659 -1727639
5660 -1759671
5661 -1804005
5662 -1760677
5663 -1744927
5664 -1802323
5665 -1814848
5666 -1821276
5667 -1786843
5668 -1795016
5669 -1871502
5670 -1863397
5671 -1833160
5672 -1838037
5673 -1862970
5674 -1921739
5675 -1883872
5676 -1847210
5677 -1899427
5678 -1919825
5679 -1936260
5680 -1908170
5681 -1889945
5682 -1977582
5683 -1976525
5684 -1947996
5685 -1953679
5686 -1956804
5687 -2021426
5688 -2000823
5689 -1955420
5690 -2005544
5691 -2033454
5692 -2050228
5693 -2021288
5694 -2004948
5695 -2072979
5696 -2089315
5697 -2050948
5698 -2047064
5699 -2065537
5700 -2121959
5701 -2120520
5702 -2065951
5703 -2106524
5704 -2133993
5705 -2159241
5706 -2131902
5707 -2086952
5708 -2160412
5709 -2193895
5710 -2169105
5711 -2155245
5712 -2156366
5713 -2227932
5714 -2228056
5715 -2167800
5716 -2187561
5717 -2232084
5718 -2260231
5719 -2244105
5720 -2193985
5721 -2253093
5722 -2303390
5723 -2275681
5724 -2261674
5725 -2249995
5726 -2307569
5727 -2336058
5728 -2284091
5729 -2281645
5730 -2316947
5731 -2358698
5732 -2361166
5733 -2308711
5734 -2342793
5735 -2390155
5736 -2380393
5737 -2371788
5738 -2343841
5739 -2391532
5740 -2440603
5741 -2389007
5742 -2379531
5743 -2414983
5744 -2442368
5745 -2461500
5746 -2407958
5747 -2418243
5748 -2480480
5749 -2476081
5750 -2471897
5751 -2436329
5752 -2472579
5753 -2535756
5754 -2503325
5755 -2475288
5756 -2500888
5757 -2532874
5758 -2562110
5759 -2507389
5760 -2502580
5761 -2563648
5762 -2576840
5763 -2563912
5764 -2531050
5765 -2559229
5766 -2629590
5767 -2591884
5768 -2571572
5769 -2573371
5770 -2607181
5771 -2652679
5772 -2616097
5773 -2580387
5774 -2643699
5775 -2653861
5776 -2650222
5777 -2640685
5778 -2631830
5779 -2698310
5780 -2692364
5781 -2659818
5782 -2668258
5783 -2693540
5784 -2734266
5785 -2697570
5786 -2668416
5787 -2730148
5788 -2744944
5789 -2750087
5790 -2728142
5791 -2714502
5792 -2782520
5793 -2784705
5794 -2737695
5795 -2747119
5796 -2775516
5797 -2825177
5798 -2812311
5799 -2751440
5800 -2803337
5801 -2836827
5802 -2836449
5803 -2815137
5804 -2779657
5805 -2846763
5806 -2868919
5807 -2842133
5808 -2836253
5809 -2842426
5810 -2886031
5811 -2883778
5812 -2833312
5813 -2869466
5814 -2898822
5815 -2912019
5816 -2894739
5817 -2865942
5818 -2921418
5819 -2955769
5820 -2920382
5821 -2913277
5822 -2915244
5823 -2952196
5824 -2977255
5825 -2916209
5826 -2942760
5827 -2984739
5828 -2987245
5829 -2983308
5830 -2935472
5831 -2982663
5832 -3036069
5833 -2996843
5834 -2975188
5835 -2982999
5836 -3025215
5837 -3055515
5838 -2997589
5839 -3008944
5840 -3042584
5841 -3063751
5842 -3062108
5843 -3008452
5844 -3036858
5845 -3094777
5846 -3073747
5847 -3062851
5848 -3058535
5849 -3090086
5850 -3129260
5851 -3080936
5852 -3075032
5853 -3109429
5854 -3128883
5855 -3133912
5856 -3085461
5857 -3106239
5858 -3164878
5859 -3145644
5860 -3137908
5861 -3124115
5862 -3148156
5863 -3199740
5864 -3157176
5865 -3131261
5866 -3168264
5867 -3189300
5868 -3211679
5869 -3161934
5870 -3153316
5871 -3227311
5872 -3218848
5873 -3204693
5874 -3176736
5875 -3198383
5876 -3262680
5877 -3231787
5878 -3195964
5879 -3223670
5880 -3251260
5881 -3279785
5882 -3242341
5883 -3214162
5884 -3268124
5885 -3291543
5886 -3265960
5887 -3245846
5888 -3252207
5889 -3308841
5890 -3309124
5891 -3270380
5892 -3288177
5893 -3298552
5894 -3336834
5895 -3312264
5896 -3268119
5897 -3321465
5898 -3347302
5899 -3337730
5900 -3310147
5901 -3300265
5902 -3366228
5903 -3368020
5904 -3328501
5905 -3331072
5906 -3355337
5907 -3388865
5908 -3373633
5909 -3323240
5910 -3367046
5911 -3400267
5912 -3398912
5913 -3368121
5914 -3355244
5915 -3409744
5916 -3439602
5917 -3375259
5918 -3378415
5919 -3399538
5920 -3438225
5921 -3440419
5922 -3378673
5923 -3418306
5924 -3446670
5925 -3442881
5926 -3444060
5927 -3396110
5928 -3446076
5929 -3478356
5930 -3433244
5931 -3436946
5932 -3438803
5933 -3488738
5934 -3492708
5935 -3439127
5936 -3450715
5937 -3488398
5938 -3495031
5939 -3489276
5940 -3441877
5941 -3483779
5942 -3534127
5943 -3493363
5944 -3479069
5945 -3485662
5946 -3517726
5947 -3543220
5948 -3485764
5949 -3497384
5950 -3533509
5951 -3538130
5952 -3537239
5953 -3497568
5954 -3522033
5955 -3570693
5956 -3542611
5957 -3518083
5958 -3525290
5959 -3555683
5960 -3585359
5961 -3539271
5962 -3529858
5963 -3569851
5964 -3585781
5965 -3589542
5966 -3545026
5967 -3545799
5968 -3610931
5969 -3593142
5970 -3568086
5971 -3567222
5972 -3582631
5973 -3628287
5974 -3594794
5975 -3570540
5976 -3603351
5977 -3614733
5978 -3619099
5979 -3593529
5980 -3583228
5981 -3638706
5982 -3628876
5983 -3604066
5984 -3604478
5985 -3613648
5986 -3664459
5987 -3628945
5988 -3601511
5989 -3637111
5990 -3645483
5991 -3651263
5992 -3619833
5993 -3610415
5994 -3671623
5995 -3667849
5996 -3647324
5997 -3633581
5998 -3640376
5999 -3697874
6000 -3685541
6001 -3623986
6002 -3647331
6003 -3678718
6004 -3701840
6005 -3673918
6006 -3634396
6007 -3688374
6008 -3705365
6009 -3681937
6010 -3667713
6011 -3656014
6012 -3717028
6013 -3716956
6014 -3670552
6015 -3672377
6016 -3691640
6017 -3721807
6018 -3709490
6019 -3662153
6020 -3709793
6021 -3736039
6022 -3712054
6023 -3694252
6024 -3683067
6025 -3730314
6026 -3749214
6027 -3694806
6028 -3698287
6029 -3720885
6030 -3741787
6031 -3745077
6032 -3689603
6033 -3711449
6034 -3748234
6035 -3738145
6036 -3728667
6037 -3694794
6038 -3739739
6039 -3781665
6040 -3732815
6041 -3709246
6042 -3734739
6043 -3765180
6044 -3759953
6045 -3716866
6046 -3721995
6047 -3769098
6048 -3765127
6049 -3762464
6050 -3722267
6051 -3748824
6052 -3793451
6053 -3751803
6054 -3725985
6055 -3746761
6056 -3767849
6057 -3789594
6058 -3741094
6059 -3742827
6060 -3788776
6061 -3783346
6062 -3778023
6063 -3738507
6064 -3755459
6065 -3799075
6066 -3770856
6067 -3751223
6068 -3759970
6069 -3771937
6070 -3808373
6071 -3757744
6072 -3751875
6073 -3793188
6074 -3786840
6075 -3784342
6076 -3752066
6077 -3764427
6078 -3817285
6079 -3794322
6080 -3770923
6081 -3772374
6082 -3782568
6083 -3818949
6084 -3782262
6085 -3748504
6086 -3786892
6087 -3803783
6088 -3808028
6089 -3775073
6090 -3759978
6091 -3813310
6092 -3807996
6093 -3782892
6094 -3784263
6095 -3783079
6096 -3828943
6097 -3795377
6098 -3763483
6099 -3794771
6100 -3803663
6101 -3815017
6102 -3780880
6103 -3772153
6104 -3820397
6105 -3813619
6106 -3787138
6107 -3782657
6108 -3785949
6109 -3819093
6110 -3819206
6111 -3770674
6112 -3797818
6113 -3809826
6114 -3817278
6115 -3794372
6116 -3758583
6117 -3807201
6118 -3828745
6119 -3790455
6120 -3784890
6121 -3776973
6122 -3822022
6123 -3818346
6124 -3767705
6125 -3787244
6126 -3803318
6127 -3815315
6128 -3800789
6129 -3765092
6130 -3796229
6131 -3831370
6132 -3803657
6133 -3781111
6134 -3773069
6135 -3817108
6136 -3820936
6137 -3771109
6138 -3778942
6139 -3798556
6140 -3818159
6141 -3803809
6142 -3762927
6143 -3791225
6144 -3824692
6145 -3788335
6146 -3781973
6147 -3764689
6148 -3801621
6149 -3818869
6150 -3772605
6151 -3760671
6152 -3787822
6153 -3812255
6154 -3802257
6155 -3751895
6156 -3764052
6157 -3814659
6158 -3793147
6159 -3774074
6160 -3756719
6161 -3777973
6162 -3824065
6163 -3777095
6164 -3757503
6165 -3768609
6166 -3787902
6167 -3807729
6168 -3753353
6169 -3740267
6170 -3789853
6171 -3791677
6172 -3772666
6173 -3740844
6174 -3756057
6175 -3811600
6176 -3775329
6177 -3749700
6178 -3753010
6179 -3764576
6180 -3793925
6181 -3748685
6182 -3731716
6183 -3775093
6184 -3778208
6185 -3762590
6186 -3729691
6187 -3731165
6188 -3789406
6189 -3765338
6190 -3725986
6191 -3735380
6192 -3749741
6193 -3775189
6194 -3749375
6195 -3704588
6196 -3754550
6197 -3761257
6198 -3749644
6199 -3721776
6200 -3716569
6201 -3760240
6202 -3758666
6203 -3724855
6204 -3724757
6205 -3725932
6206 -3753584
6207 -3723534
6208 -3686922
6209 -3724657
6210 -3738282
6211 -3743423
6212 -3705334
6213 -3692204
6214 -3733287
6215 -3734993
6216 -3693873
6217 -3701765
6218 -3694808
6219 -3735798
6220 -3727417
6221 -3668972
6222 -3693853
6223 -3713118
6224 -3704626
6225 -3700291
6226 -3655355
6227 -3696307
6228 -3713594
6229 -3686316
6230 -3674981
6231 -3671917
6232 -3697667
6233 -3701563
6234 -3648032
6235 -3653279
6236 -3688963
6237 -3689354
6238 -3671574
6239 -3636539
6240 -3664971
6241 -3685007
6242 -3661236
6243 -3643397
6244 -3631056
6245 -3666424
6246 -3681750
6247 -3629389
6248 -3629549
6249 -3657306
6250 -3660611
6251 -3655648
6252 -3605932
6253 -3616123
6254 -3660184
6255 -3627395
6256 -3616022
6257 -3606706
6258 -3630374
6259 -3659333
6260 -3606996
6261 -3587809
6262 -3615628
6263 -3615447
6264 -3620474
6265 -3575912
6266 -3591953
6267 -3625022
6268 -3598858
6269 -3579251
6270 -3573194
6271 -3590810
6272 -3623581
6273 -3577456
6274 -3557844
6275 -3580513
6276 -3590666
6277 -3587569
6278 -3551556
6279 -3540181
6280 -3590853
6281 -3579123
6282 -3551812
6283 -3535806
6284 -3540658
6285 -3588768
6286 -3555450
6287 -3514463
6288 -3527833
6289 -3549451
6290 -3566847
6291 -3516641
6292 -3487013
6293 -3542510
6294 -3539689
6295 -3522084
6296 -3496329
6297 -3494745
6298 -3541301
6299 -3525155
6300 -3480615
6301 -3493552
6302 -3501943
6303 -3519297
6304 -3486830
6305 -3453651
6306 -3497989
6307 -3503012
6308 -3476859
6309 -3452387
6310 -3447506
6311 -3494785
6312 -3483496
6313 -3431374
6314 -3442607
6315 -3447139
6316 -3480708
6317 -3450147
6318 -3407461
6319 -3446819
6320 -3456964
6321 -3447859
6322 -3418785
6323 -3390860
6324 -3434121
6325 -3458972
6326 -3401510
6327 -3387697
6328 -3399973
6329 -3426737
6330 -3421794
6331 -3365094
6332 -3385721
6333 -3411707
6334 -3400619
6335 -3382408
6336 -3345240
6337 -3386379
6338 -3403724
6339 -3356367
6340 -3356691
6341 -3343495
6342 -3369176
6343 -3379909
6344 -3315626
6345 -3330397
6346 -3359947
6347 -3349767
6348 -3333292
6349 -3301687
6350 -3328439
6351 -3354405
6352 -3311182
6353 -3293323
6354 -3300677
6355 -3318835
6356 -3327603
6357 -3274296
6358 -3279737
6359 -3302137
6360 -3309408
6361 -3295901
6362 -3248550
6363 -3262149
6364 -3303862
6365 -3268691
6366 -3242092
6367 -3236984
6368 -3253741
6369 -3284847
6370 -3235985
6371 -3209459
6372 -3239544
6373 -3255275
6374 -3243408
6375 -3206624
6376 -3194994
6377 -3236297
6378 -3232613
6379 -3197639
6380 -3192659
6381 -3191016
6382 -3223706
6383 -3185107
6384 -3158909
6385 -3188317
6386 -3182213
6387 -3183203
6388 -3152713
6389 -3141746
6390 -3184087
6391 -3163851
6392 -3138350
6393 -3129454
6394 -3132379
6395 -3158161
6396 -3132123
6397 -3095750
6398 -3126787
6399 -3132728
6400 -3137190
6401 -3098829
6402 -3063465
6403 -3117510
6404 -3116154
6405 -3082386
6406 -3072085
6407 -3068751
6408 -3101844
6409 -3084656
6410 -3035543
6411 -3058825
6412 -3067088
6413 -3075625
6414 -3045304
6415 -3020700
6416 -3052354
6417 -3052542
6418 -3025926
6419 -3015404
6420 -2997873
6421 -3024945
6422 -3019663
6423 -2977350
6424 -2990929
6425 -3006363
6426 -3018984
6427 -2981775
6428 -2940023
6429 -2975846
6430 -2994979
6431 -2965388
6432 -2943225
6433 -2934092
6434 -2971190
6435 -2972217
6436 -2912873
6437 -2919090
6438 -2932367
6439 -2938127
6440 -2922349
6441 -2881905
6442 -2901200
6443 -2928233
6444 -2908743
6445 -2883248
6446 -2859208
6447 -2888602
6448 -2910469
6449 -2857176
6450 -2846220
6451 -2856132
6452 -2865543
6453 -2879788
6454 -2818013
6455 -2826732
6456 -2851973
6457 -2839346
6458 -2826516
6459 -2796810
6460 -2817104
6461 -2834971
6462 -2798151
6463 -2777538
6464 -2784300
6465 -2794666
6466 -2802264
6467 -2761719
6468 -2757918
6469 -2780238
6470 -2770456
6471 -2754384
6472 -2725034
6473 -2729016
6474 -2768918
6475 -2734813
6476 -2706261
6477 -2710149
6478 -2728723
6479 -2739512
6480 -2677226
6481 -2662756
6482 -2693269
6483 -2705282
6484 -2690305
6485 -2650100
6486 -2645509
6487 -2693026
6488 -2668016
6489 -2635112
6490 -2626690
6491 -2635898
6492 -2661349
6493 -2625975
6494 -2593497
6495 -2622103
6496 -2632386
6497 -2624740
6498 -2583584
6499 -2566548
6500 -2622706
6501 -2600767
6502 -2561561
6503 -2559203
6504 -2557530
6505 -2584300
6506 -2553395
6507 -2519412
6508 -2536557
6509 -2549558
6510 -2541813
6511 -2515315
6512 -2485247
6513 -2532343
6514 -2522117
6515 -2493508
6516 -2481305
6517 -2473961
6518 -2503413
6519 -2489527
6520 -2432922
6521 -2452423
6522 -2470825
6523 -2464460
6524 -2443418
6525 -2399439
6526 -2442442
6527 -2455599
6528 -2423236
6529 -2399423
6530 -2396801
6531 -2419997
6532 -2418654
6533 -2367708
6534 -2372679
6535 -2378814
6536 -2387192
6537 -2375487
6538 -2329081
6539 -2353442
6540 -2376062
6541 -2344750
6542 -2321324
6543 -2306593
6544 -2340079
6545 -2343589
6546 -2287484
6547 -2281002
6548 -2303063
6549 -2310085
6550 -2299540
6551 -2245866
6552 -2265553
6553 -2294313
6554 -2253096
6555 -2232553
6556 -2223285
6557 -2251201
6558 -2268353
6559 -2217689
6560 -2196595
6561 -2229055
6562 -2227376
6563 -2219816
6564 -2161861
6565 -2164847
6566 -2202233
6567 -2187252
6568 -2161320
6569 -2141709
6570 -2146918
6571 -2181776
6572 -2134937
6573 -2112329
6574 -2124210
6575 -2137792
6576 -2143624
6577 -2091695
6578 -2069072
6579 -2114528
6580 -2097598
6581 -2086346
6582 -2053974
6583 -2064000
6584 -2101755
6585 -2058189
6586 -2019961
6587 -2037138
6588 -2042395
6589 -2057727
6590 -2010558
6591 -1990988
6592 -2028763
6593 -2019240
6594 -2006636
6595 -1977177
6596 -1958936
6597 -1997971
6598 -1982743
6599 -1926351
6600 -1937962
6601 -1956365
6602 -1991401
6603 -1932696
6604 -1889357
6605 -1931803
6606 -1942454
6607 -1913544
6608 -1884138
6609 -1869417
6610 -1909133
6611 -1902058
6612 -1867582
6613 -1852133
6614 -1855773
6615 -1873669
6616 -1860495
6617 -1804516
6618 -1838897
6619 -1844232
6620 -1828836
6621 -1799009
6622 -1772598
6623 -1806235
6624 -1813048
6625 -1773707
6626 -1763309
6627 -1755694
6628 -1777902
6629 -1765475
6630 -1717303
6631 -1738592
6632 -1753627
6633 -1735992
6634 -1720770
6635 -1686843
6636 -1720104
6637 -1727052
6638 -1684878
6639 -1666807
6640 -1662964
6641 -1690569
6642 -1688687
6643 -1632188
6644 -1630862
6645 -1654368
6646 -1655828
6647 -1636915
6648 -1589153
6649 -1610749
6650 -1635432
6651 -1600703
6652 -1581383
6653 -1567767
6654 -1587589
6655 -1602617
6656 -1547014
6657 -1541008
6658 -1554665
6659 -1558588
6660 -1540709
6661 -1494945
6662 -1505936
6663 -1544363
6664 -1510440
6665 -1497502
6666 -1490804
6667 -1494419
6668 -1513978
6669 -1460387
6670 -1438479
6671 -1466996
6672 -1456562
6673 -1457091
6674 -1404241
6675 -1418676
6676 -1452882
6677 -1426628
6678 -1393626
6679 -1372771
6680 -1383961
6681 -1418694
6682 -1363524
6683 -1336267
6684 -1358068
6685 -1368242
6686 -1372056
6687 -1316536
6688 -1299545
6689 -1343415
6690 -1335100
6691 -1311445
6692 -1288345
6693 -1285965
6694 -1320569
6695 -1277805
6696 -1251266
6697 -1259836
6698 -1268737
6699 -1262063
6700 -1236222
6701 -1209479
6702 -1260264
6703 -1239976
6704 -1207277
6705 -1197806
6706 -1183515
6707 -1224722
6708 -1185436
6709 -1147123
6710 -1164973
6711 -1167501
6712 -1186243
6713 -1147191
6714 -1103184
6715 -1135939
6716 -1147228
6717 -1119603
6718 -1095765
6719 -1087081
6720 -1128627
6721 -1108365
6722 -1057377
6723 -1057189
6724 -1064274
6725 -1087293
6726 -1058463
6727 -1003816
6728 -1032032
6729 -1042003
6730 -1026912
6731 -1003748
6732  -982630
6733 -1015612
6734 -1021926
6735  -970853
6736  -955202
6737  -964341
6738  -987303
6739  -975599
6740  -918901
6741  -928824
6742  -945572
6743  -936994
6744  -920067
6745  -881747
6746  -912159
6747  -926876
6748  -877363
6749  -864570
6750  -860226
6751  -881221
6752  -880005
6753  -826986
6754  -819895
6755  -852292
6756  -842992
6757  -822661
6758  -774996
6759  -805170
6760  -834760
6761  -793213
6762  -759561
6763  -761846
6764  -772102
6765  -798662
6766  -736024
6767  -720577
6768  -746927
6769  -737230
6770  -720601
6771  -689953
6772  -688137
6773  -732436
6774  -688699
6775  -669048
6776  -664504
6777  -666398
6778  -685125
6779  -641529
6780  -617495
6781  -637729
6782  -638437
6783  -636053
6784  -593237
6785  -589585
6786  -623013
6787  -602984
6788  -574702
6789  -563407
6790  -564650
6791  -599535
6792  -549757
6793  -521846
6794  -532346
6795  -540893
6796  -537520
6797  -501111
6798  -479462
6799  -525524
6800  -506649
6801  -475661
6802  -469123
6803  -459729
6804  -485812
6805  -463283
6806  -423147
6807  -441729
6808  -447861
6809  -450893
6810  -406321
6811  -376022
6812  -408425
6813  -412806
6814  -387003
6815  -360709
6816  -353535
6817  -389460
6818  -373519
6819  -320251
6820  -330923
6821  -336676
6822  -345230
6823  -309539
6824  -279901
6825  -314317
6826  -319088
6827  -288075
6828  -267014
6829  -253466
6830  -284380
6831  -276688
6832  -232126
6833  -233469
6834  -242982
6835  -251740
6836  -217885
6837  -171199
6838  -200481
6839  -221163
6840  -185946
6841  -163281
6842  -142935
6843  -183161
6844  -184834
6845  -123963
6846  -120934
6847  -135171
6848  -153478
6849  -134987
6850   -75275
6851   -87940
6852  -117870
6853  -102034
6854   -75176
6855   -44241
6856   -70086
6857   -91377
6858   -38296
6859   -18956
6860   -36094
6861   -42736
6862   -43246
6863    10176
6864    17797
6865   -19740
6866     4258
6867    25626
6868    57948
6869    31614
6870     3503
6871    53286
6872    71090
6873    64127
6874    57032
6875    48282
6876   102025
6877   112239
6878    84313
6879    90156
6880   112250
6881   150058
6882   144991
6883   103976
6884   141526
6885   179519
6886   180442
6887   168076
6888   141245
6889   188983
6890   226258
6891   196867
6892   194050
6893   204345
6894   242266
6895   261923
6896   213269
6897   229888
6898   272827
6899   270572
6900   266359
6901   246773
6902   284602
6903   324478
6904   304884
6905   287467
6906   307994
6907   326931
6908   347607
6909   311708
6910   321021
6911   361291
6912   368619
6913   371686
6914   344335
6915   371034
6916   423703
6917   398393
6918   383675
6919   390943
6920   426218
6921   459931
6922   414375
6923   408069
6924   454815
6925   472299
6926   474529
6927   443602
6928   456089
6929   507982
6930   506057
6931   486266
6932   482979
6933   508967
6934   551906
6935   527234
6936   514586
6937   542656
6938   558100
6939   581693
6940   545860
6941   549552
6942   604776
6943   599143
6944   592732
6945   588813
6946   602412
6947   644827
6948   624833
6949   601018
6950   631389
6951   653777
6952   666173
6953   654472
6954   634895
6955   687794
6956   700709
6957   677718
6958   682212
6959   685798
6960   736752
6961   724474
6962   698455
6963   726336
6964   752378
6965   767563
6966   750375
6967   729885
6968   781531
6969   793851
6970   787598
6971   775405
6972   784952
6973   829804
6974   836471
6975   795721
6976   813033
6977   843664
6978   859332
6979   855243
6980   827800
6981   858642
6982   886565
6983   879305
6984   880301
6985   864252
6986   914621
6987   927271
6988   889907
6989   896954
6990   933390
6991   952597
6992   951925
6993   917180
6994   954215
6995   992133
6996   974937
6997   965361
6998   947321
6999  1002278
7000  1027928
7001   987232
7002   991942
7003  1014640
7004  1039767
7005  1049089
7006  1016351
7007  1030491
7008  1075389
7009  1083774
7010  1061672
7011  1045822
7012  1073634
7013  1120813
7014  1091675
7015  1092319
7016  1096807
7017  1125183
7018  1154152
7019  1105323
7020  1110456
7021  1163687
7022  1164683
7023  1160644
7024  1143897
7025  1159490
7026  1205358
7027  1184144
7028  1177924
7029  1185967
7030  1212430
7031  1234346
7032  1207927
7033  1192075
7034  1250074
7035  1260161
7036  1254791
7037  1232717
7038  1243639
7039  1296355
7040  1287387
7041  1255172
7042  1269825
7043  1297089
7044  1335355
7045  1304590
7046  1276416
7047  1320086
7048  1345515
7049  1344341
7050  1329863
7051  1320293
7052  1371019
7053  1370392
7054  1360315
7055  1357330
7056  1367415
7057  1416429
7058  1404131
7059  1369038
7060  1393440
7061  1424929
7062  1439840
7063  1421811
7064  1401317
7065  1449983
7066  1462152
7067  1441097
7068  1447374
7069  1457786
7070  1492035
7071  1491836
7072  1450251
7073  1485372
7074  1504095
7075  1519340
7076  1510929
7077  1483246
7078  1528057
7079  1554787
7080  1536980
7081  1530331
7082  1530352
7083  1579492
7084  1585536
7085  1536357
7086  1553527
7087  1582457
7088  1614641
7089  1600487
7090  1568483
7091  1600408
7092  1634816
7093  1619274
7094  1609610
7095  1606438
7096  1644965
7097  1670393
7098  1634848
7099  1639188
7100  1666868
7101  1677394
7102  1686421
7103  1644100
7104  1675606
7105  1713036
7106  1710810
7107  1697846
7108  1684966
7109  1723384
7110  1755425
7111  1717033
7112  1716236
7113  1736601
7114  1755093
7115  1767319
7116  1733993
7117  1748174
7118  1792859
7119  1787620
7120  1776125
7121  1765392
7122  1790167
7123  1836543
7124  1813623
7125  1786507
7126  1815822
7127  1836689
7128  1849832
7129  1816790
7130  1819676
7131  1872267
7132  1876048
7133  1860671
7134  1837269
7135  1855543
7136  1914086
7137  1885476
7138  1864023
7139  1883777
7140  1908648
7141  1939646
7142  1895676
7143  1888100
7144  1937613
7145  1941882
7146  1942269
7147  1913171
7148  1925353
7149  1980223
7150  1967379
7151  1942921
7152  1958539
7153  1971408
7154  1997962
7155  1971446
7156  1954981
7157  1999125
7158  2011524
7159  2012119
7160  2003922
7161  1993197
7162  2049056
7163  2055766
7164  2024968
7165  2016676
7166  2041323
7167  2080369
7168  2058572
7169  2027295
7170  2057961
7171  2093969
7172  2093448
7173  2083751
7174  2063492
7175  2095210
7176  2121638
7177  2099313
7178  2096604
7179  2096900
7180  2144277
7181  2142053
7182  2103903
7183  2132848
7184  2153101
7185  2167631
7186  2154462
7187  2127630
7188  2166139
7189  2195548
7190  2170724
7191  2162862
7192  2173772
7193  2217538
7194  2219253
7195  2169439
7196  2196572
7197  2225570
7198  2233145
7199  2227122
7200  2200095
7201  2219963
7202  2261200
7203  2235488
7204  2236028
7205  2224540
7206  2265213
7207  2284926
7208  2247497
7209  2243733
7210  2273885
7211  2286105
7212  2297203
7213  2261474
7214  2280231
7215  2322070
7216  2318158
7217  2301458
7218  2289556
7219  2316779
7220  2364852
7221  2317592
7222  2310407
7223  2338255
7224  2356969
7225  2364638
7226  2335063
7227  2337673
7228  2386686
7229  2378611
7230  2365970
7231  2354870
7232  2374332
7233  2413871
7234  2391634
7235  2371202
7236  2400575
7237  2414712
7238  2420341
7239  2390874
7240  2391985
7241  2438783
7242  2448308
7243  2434127
7244  2420842
7245  2421884
7246  2474089
7247  2455585
7248  2430751
7249  2454842
7250  2464742
7251  2489568
7252  2466555
7253  2439724
7254  2486486
7255  2498222
7256  2494537
7257  2480802
7258  2485604
7259  2521623
7260  2517282
7261  2487582
7262  2506367
7263  2522238
7264  2546450
7265  2527027
7266  2502841
7267  2535299
7268  2558992
7269  2546992
7270  2544034
7271  2529715
7272  2576455
7273  2574913
7274  2546549
7275  2559150
7276  2569673
7277  2600326
7278  2587626
7279  2549841
7280  2593362
7281  2610485
7282  2602516
7283  2589941
7284  2574483
7285  2621520
7286  2637856
7287  2606334
7288  2599532
7289  2616029
7290  2651377
7291  2641424
7292  2598592
7293  2619962
7294  2661410
7295  2656205
7296  2643991
7297  2621447
7298  2665281
7299  2684748
7300  2658404
7301  2643496
7302  2663185
7303  2686840
7304  2706135
7305  2665978
7306  2665413
7307  2699355
7308  2705516
7309  2703690
7310  2672870
7311  2696760
7312  2738175
7313  2709642
7314  2700960
7315  2702611
7316  2728250
7317  2745364
7318  2713366
7319  2709636
7320  2745959
7321  2752273
7322  2749424
7323  2719780
7324  2733892
7325  2779460
7326  2764109
7327  2737531
7328  2738080
7329  2762463
7330  2801395
7331  2759169
7332  2752001
7333  2776792
7334  2794488
7335  2800865
7336  2778556
7337  2769329
7338  2819731
7339  2807155
7340  2794466
7341  2784833
7342  2787812
7343  2843582
7344  2810448
7345  2785737
7346  2812124
7347  2824589
7348  2838169
7349  2820100
7350  2798852
7351  2845559
7352  2856695
7353  2835130
7354  2828087
7355  2826343
7356  2863473
7357  2850466
7358  2824636
7359  2849630
7360  2867151
7361  2877028
7362  2860259
7363  2836955
7364  2877420
7365  2884143
7366  2871962
7367  2861635
7368  2860335
7369  2893096
7370  2900589
7371  2859138
7372  2883463
7373  2888337
7374  2917004
7375  2905115
7376  2868679
7377  2898818
7378  2921565
7379  2903690
7380  2900597
7381  2893848
7382  2926609
7383  2936894
7384  2900766
7385  2907961
7386  2924801
7387  2933861
7388  2935559
7389  2896749
7390  2931477
7391  2950890
7392  2948612
7393  2937429
7394  2923320
7395  2948685
7396  2976346
7397  2934985
7398  2929330
7399  2948981
7400  2969437
7401  2971481
7402  2928113
7403  2937806
7404  2988595
7405  2968070
7406  2960302
7407  2945306
7408  2963404
7409  2997983
7410  2967519
7411  2948094
7412  2966355
7413  2991057
7414  3002645
7415  2965697
7416  2958179
7417  2999363
7418  3005166
7419  2991201
7420  2973447
7421  2982560
7422  3022432
7423  2990590
7424  2989690
7425  2990878
7426  3004694
7427  3016965
7428  2996509
7429  2978381
7430  3020753
7431  3023802
7432  3013342
7433  2990572
7434  2997899
7435  3042899
7436  3035016
7437  3007468
7438  3010201
7439  3017513
7440  3050423
7441  3017809
7442  2991157
7443  3029752
7444  3040996
7445  3039467
7446  3013116
7447  3005163
7448  3063094
7449  3052518
7450  3024855
7451  3013282
7452  3035449
7453  3070657
7454  3047302
7455  3010605
7456  3041769
7457  3057155
7458  3059794
7459  3032083
7460  3012596
7461  3057629
7462  3071699
7463  3038950
7464  3039680
7465  3042937
7466  3080623
7467  3070428
7468  3029147
7469  3046871
7470  3067506
7471  3070987
7472  3056320
7473  3035219
7474  3069559
7475  3085781
7476  3055223
7477  3043961
7478  3047793
7479  3077510
7480  3082342
7481  3029912
7482  3049653
7483  3074428
7484  3084903
7485  3076764
7486  3046455
7487  3062738
7488  3092100
7489  3072331
7490  3060873
7491  3046496
7492  3082009
7493  3095932
7494  3059365
7495  3050281
7496  3070801
7497  3092450
7498  3087375
7499  3049403
7500  3069060
7501  3094514
7502  3077556
7503  3068780
7504  3053651
7505  3074609
7506  3101166
7507  3063939
7508  3055983
7509  3075997
7510  3089613
7511  3094744
7512  3056114
7513  3057105
7514  3093918
7515  3087502
7516  3069351
7517  3055384
7518  3082672
7519  3110016
7520  3068708
7521  3051732
7522  3073532
7523  3081964
7524  3093968
7525  3062118
7526  3057991
7527  3087531
7528  3088351
7529  3070770
7530  3057292
7531  3064006
7532  3110019
7533  3084384
7534  3050627
7535  3067149
7536  3079412
7537  3094564
7538  3062657
7539  3048382
7540  3079936
7541  3083401
7542  3071893
7543  3060837
7544  3052214
7545  3093278
7546  3084550
7547  3051510
7548  3059367
7549  3062844
7550  3094920
7551  3064827
7552  3035960
7553  3066446
7554  3076253
7555  3066557
7556  3048355
7557  3044898
7558  3086779
7559  3072212
7560  3042610
7561  3040127
7562  3057029
7563  3080477
7564  3065654
7565  3026671
7566  3055261
7567  3069763
7568  3064667
7569  3049754
7570  3030177
7571  3065415
7572  3075545
7573  3042466
7574  3035978
7575  3035271
7576  3062787
7577  3055186
7578  3019941
7579  3031383
7580  3056704
7581  3065758
7582  3045377
7583  3010687
7584  3043587
7585  3060223
7586  3027016
7587  3021335
7588  3024634
7589  3039872
7590  3054798
7591  3009193
7592  3013916
7593  3039370
7594  3039587
7595  3028795
7596  2996129
7597  3021466
7598  3044641
7599  3013842
7600  2998763
7601  2999273
7602  3039060
7603  3034550
7604  2994550
7605  2993564
7606  3014586
7607  3016687
7608  3016709
7609  2979585
7610  2980042
7611  3029391
7612  3017111
7613  2984756
7614  2980543
7615  2996468
7616  3022527
7617  2982442
7618  2968767
7619  2982917
7620  2989884
7621  3002140
7622  2964609
7623  2958706
7624  3000540
7625  2979438
7626  2972486
7627  2951645
7628  2971352
7629  3000222
7630  2976972
7631  2940339
7632  2962006
7633  2968412
7634  2977006
7635  2947211
7636  2925453
7637  2962548
7638  2962963
7639  2941678
7640  2932763
7641  2936591
7642  2970532
7643  2948791
7644  2905923
7645  2918661
7646  2943475
7647  2953651
7648  2921044
7649  2900452
7650  2931621
7651  2943176
7652  2921785
7653  2906679
7654  2896909
7655  2931928
7656  2920070
7657  2886998
7658  2896135
7659  2903149
7660  2922042
7661  2892816
7662  2872610
7663  2891805
7664  2910750
7665  2886695
7666  2873333
7667  2859290
7668  2892680
7669  2893445
7670  2860637
7671  2860418
7672  2865786
7673  2883108
7674  2869590
7675  2836535
7676  2859312
7677  2871571
7678  2859077
7679  2844511
7680  2832326
7681  2852460
7682  2855919
7683  2829179
7684  2830858
7685  2823979
7686  2844464
7687  2840268
7688  2801115
7689  2809293
7690  2841960
7691  2822170
7692  2812040
7693  2778262
7694  2815368
7695  2830703
7696  2799591
7697  2784235
7698  2782179
7699  2802093
7700  2810017
7701  2753926
7702  2764669
7703  2787562
7704  2785466
7705  2773149
7706  2748342
7707  2757583
7708  2797430
7709  2754694
7710  2740323
7711  2741797
7712  2757887
7713  2767752
7714  2726156
7715  2721643
7716  2751913
7717  2737809
7718  2731416
7719  2700608
7720  2716338
7721  2743285
7722  2727634
7723  2697646
7724  2696273
7725  2704324
7726  2723343
7727  2683775
7728  2673586
7729  2702015
7730  2701888
7731  2688234
7732  2658781
7733  2661182
7734  2692930
7735  2685739
7736  2667306
7737  2647023
7738  2656852
7739  2676537
7740  2655567
7741  2627050
7742  2636884
7743  2654836
7744  2652639
7745  2616126
7746  2606947
7747  2631565
7748  2634606
7749  2602322
7750  2601161
7751  2604317
7752  2634674
7753  2602344
7754  2574157
7755  2586018
7756  2599784
7757  2598708
7758  2582823
7759  2549817
7760  2584193
7761  2592930
7762  2563432
7763  2548436
7764  2544111
7765  2572946
7766  2567534
7767  2524434
7768  2534244
7769  2543436
7770  2555018
7771  2530451
7772  2496468
7773  2513400
7774  2539790
7775  2506433
7776  2497502
7777  2476859
7778  2510201
7779  2514082
7780  2481514
7781  2465804
7782  2482809
7783  2485040
7784  2476173
7785  2439586
7786  2464366
7787  2470612
7788  2468747
7789  2447254
7790  2426253
7791  2450145
7792  2466194
7793  2418375
7794  2421803
7795  2417094
7796  2426701
7797  2423024
7798  2390136
7799  2392872
7800  2413600
7801  2396729
7802  2386672
7803  2361832
7804  2384398
7805  2394224
7806  2368012
7807  2352466
7808  2359456
7809  2360689
7810  2370729
7811  2328344
7812  2334542
7813  2349897
7814  2346054
7815  2329266
7816  2302812
7817  2307241
7818  2337147
7819  2300730
7820  2301884
7821  2286242
7822  2298278
7823  2308098
7824  2278421
7825  2257511
7826  2282813
7827  2270023
7828  2268992
7829  2240010
7830  2245582
7831  2270413
7832  2251647
7833  2225844
7834  2233027
7835  2230077
7836  2243646
7837  2204302
7838  2195828
7839  2217079
7840  2217803
7841  2208021
7842  2185793
7843  2171249
7844  2205266
7845  2188386
7846  2157097
7847  2154817
7848  2161634
7849  2182672
7850  2159121
7851  2117369
7852  2149313
7853  2149594
7854  2142698
7855  2115122
7856  2098731
7857  2119545
7858  2125486
7859  2089271
7860  2091849
7861  2088258
7862  2111127
7863  2090177
7864  2050814
7865  2073115
7866  2080432
7867  2067307
7868  2048832
7869  2023428
7870  2050813
7871  2047141
7872  2030502
7873  2012699
7874  2022065
7875  2029621
7876  2028928
7877  1980210
7878  1990326
7879  1999742
7880  1995995
7881  1986795
7882  1949336
7883  1966366
7884  1987427
7885  1951930
7886  1950238
7887  1933659
7888  1960110
7889  1953610
7890  1916342
7891  1910883
7892  1928237
7893  1929739
7894  1920887
7895  1871662
7896  1886908
7897  1915465
7898  1896306
7899  1873938
7900  1850958
7901  1867949
7902  1889617
7903  1839216
7904  1837153
7905  1836962
7906  1851767
7907  1842718
7908  1809829
7909  1802465
7910  1827431
7911  1806795
7912  1794438
7913  1777101
7914  1790678
7915  1811337
7916  1774734
7917  1746951
7918  1762740
7919  1768720
7920  1763561
7921  1735832
7922  1728875
7923  1754103
7924  1734512
7925  1721444
7926  1706538
7927  1703850
7928  1730212
7929  1697741
7930  1679734
7931  1678872
7932  1693758
7933  1686657
7934  1658104
7935  1640408
7936  1677459
7937  1658677
7938  1652818
7939  1620926
7940  1617072
7941  1647832
7942  1636484
7943  1595786
7944  1592354
7945  1595511
7946  1615348
7947  1583146
7948  1566617
7949  1578054
7950  1589624
7951  1559917
7952  1545715
7953  1534852
7954  1558086
7955  1543696
7956  1528879
7957  1511100
7958  1515682
7959  1524831
7960  1507400
7961  1471986
7962  1492154
7963  1496420
7964  1483015
7965  1467515
7966  1458221
7967  1463492
7968  1467152
7969  1436628
7970  1434728
7971  1425677
7972  1446050
7973  1428812
7974  1392532
7975  1397130
7976  1417361
7977  1397964
7978  1390648
7979  1356681
7980  1384324
7981  1385528
7982  1359983
7983  1343884
7984  1341973
7985  1344025
7986  1351289
7987  1308314
7988  1319003
7989  1326133
7990  1324371
7991  1306020
7992  1280340
7993  1289188
7994  1311903
7995  1268185
7996  1258530
7997  1256349
7998  1272485
7999  1261289
8000  1224661
8001  1221610
8002  1236316
8003  1227479
8004  1223915
8005  1181397
8006  1194181
8007  1216710
8008  1196824
8009  1168849
8010  1165773
8011  1163192
8012  1188723
8013  1140997
8014  1124002
8015  1132115
8016  1146377
8017  1134835
8018  1100831
8019  1098498
8020  1136774
8021  1107453
8022  1091317
8023  1064549
8024  1076980
8025  1090306
8026  1061323
8027  1035416
8028  1064897
8029  1041434
8030  1050704
8031  1015433
8032  1014203
8033  1028630
8034  1031869
8035   992280
8036   987777
8037   982471
8038  1012055
8039   972633
8040   949013
8041   947010
8042   958685
8043   966780
8044   934292
8045   911375
8046   940158
8047   931149
8048   914879
8049   893196
8050   892816
8051   900808
8052   901854
8053   858849
8054   863199
8055   860593
8056   882510
8057   836475
8058   821510
8059   835769
8060   845576
8061   824187
8062   808629
8063   785694
8064   822993
8065   813129
8066   780330
8067   760713
8068   778619
8069   770459
8070   770789
8071   720571
8072   741946
8073   746563
8074   739328
8075   709197
8076   700194
8077   709025
8078   715006
8079   690708
8080   685531
8081   680523
8082   691811
8083   666912
8084   641357
8085   639188
8086   661786
8087   640962
8088   634974
8089   594498
8090   614770
8091   621340
8092   602612
8093   575100
8094   587566
8095   581190
8096   588608
8097   544128
8098   554313
8099   554325
8100   559204
8101   529696
8102   521314
8103   512782
8104   539127
8105   503124
8106   500855
8107   477609
8108   493322
8109   481409
8110   465963
8111   440513
8112   474191
8113   452381
8114   449297
8115   413664
8116   440630
8117   429370
8118   430056
8119   379681
8120   415801
8121   334953
$$ Imaginary data points
##PAGE= N=2
##DATA TABLE= (X++(I..I)), XYDATA
0 -3436000
1 -9210265
2 -6253710
3 -3816742
4 -2828999
5 -4905462
6 -5524762
7 -1918743
8 -2064080
9 -3737453
10 -4840261
11 -5428162
12 -2784635
13 -3768188
14 -6025573
15 -5086050
16 -5053805
17 -4418383
18 -5574489
19 -7090811
20 -3980316
21 -3399446
22 -4697685
23 -5413906
24 -6368188
25 -4730822
26 -5754712
27 -7962301
28 -6217114
29 -5756482
30 -5200730
31 -5690454
32 -7490250
33 -5587060
34 -5394957
35 -7016676
36 -7386784
37 -8224414
38 -6103390
39 -5910029
40 -8259728
41 -7242103
42 -6888190
43 -6772437
44 -7163798
45 -9142035
46 -7052763
47 -6226102
48 -7983532
49 -8315712
50 -9089092
51 -7474763
52 -6963470
53 -9771574
54 -9076224
55 -8089253
56 -7423311
57 -7638203
58 -10470191
59 -9223794
60 -7157891
61 -8481354
62 -9262671
63 -10781647
64 -9228901
65 -7664637
66 -10007478
67 -10271856
68 -9620116
69 -9709435
70 -9021845
71 -10908565
72 -10068582
73 -8640426
74 -10215352
75 -10467979
76 -11308687
77 -10354821
78 -8592348
79 -11313637
80 -12121823
81 -11075026
82 -10183539
83 -9377912
84 -12383752
85 -12596468
86 -9841698
87 -10393874
88 -10879811
89 -12151842
90 -11841654
91 -9696945
92 -11894129
93 -13103739
94 -12243577
95 -11795484
96 -10421039
97 -12555801
98 -13583469
99 -11404900
100 -11649714
101 -11670787
102 -12695399
103 -13270680
104 -11175967
105 -12933612
106 -14501007
107 -13527916
108 -13036732
109 -11759927
110 -13590248
111 -14618037
112 -11560370
113 -11431311
114 -12559562
115 -14502424
116 -15552317
117 -12530734
118 -12835866
119 -14872636
120 -14590962
121 -14174582
122 -12045361
123 -13115814
124 -15700812
125 -14082572
126 -13523753
127 -13668314
128 -14508870
129 -16034509
130 -13825033
131 -13903385
132 -15906161
133 -15452032
134 -15132001
135 -13259984
136 -13599015
137 -16247125
138 -14976418
139 -14463366
140 -15011600
141 -15998422
142 -17830628
143 -15266103
144 -13904008
145 -15917491
146 -16252553
147 -16531342
148 -14802507
149 -14533685
150 -17442030
151 -16427820
152 -15085508
153 -15292659
154 -16131975
155 -18584703
156 -16740871
157 -14837997
158 -16647219
159 -17115368
160 -17599551
161 -16087067
162 -14801969
163 -17716483
164 -17915084
165 -16839825
166 -16503488
167 -16383929
168 -18998331
169 -18145095
170 -15671947
171 -17046171
172 -17848941
173 -18658369
174 -17398582
175 -15382536
176 -17941549
177 -18782992
178 -17878853
179 -17711984
180 -16909051
181 -19001397
182 -19181471
183 -17103715
184 -17973265
185 -18031875
186 -18541397
187 -18390100
188 -16633204
189 -18859992
190 -19946211
191 -18632614
192 -18200062
193 -17403235
194 -19520677
195 -20094597
196 -17444572
197 -18250831
198 -19262906
199 -20027417
200 -19932731
201 -17472506
202 -18877371
203 -20487210
204 -19485975
205 -19111738
206 -17946383
207 -19725612
208 -21369226
209 -19017060
210 -18877898
211 -19505852
212 -20338651
213 -21074426
214 -18683356
215 -19194285
216 -20799858
217 -19997397
218 -20020246
219 -19054394
220 -20070046
221 -21870995
222 -19905796
223 -19860280
224 -20610951
225 -20814626
226 -21380004
227 -19052101
228 -19341305
229 -21704140
230 -21111727
231 -20759490
232 -19647324
233 -20609151
234 -23071607
235 -20900633
236 -19749400
237 -20648369
238 -21360494
239 -22547302
240 -20200672
241 -19505191
242 -21891217
243 -21860670
244 -21769537
245 -20594365
246 -20672333
247 -23421014
248 -22120824
249 -20611552
250 -20934324
251 -21302093
252 -23076486
253 -21401984
254 -19911734
255 -22193380
256 -22634573
257 -22665837
258 -21396195
259 -20587376
260 -23270035
261 -22777173
262 -21409608
263 -21972870
264 -22018714
265 -23466951
266 -22206024
267 -20392526
268 -22527298
269 -23163588
270 -23155059
271 -22270162
272 -21133128
273 -23784174
274 -23839046
275 -21815267
276 -21756771
277 -21899345
278 -24007810
279 -23606882
280 -21139959
281 -22713373
282 -23765130
283 -23776994
284 -22846943
285 -21124334
286 -23581520
287 -24685299
288 -22862597
289 -22356017
290 -21867954
291 -23880602
292 -24584531
293 -21984150
294 -22663893
295 -23836405
296 -24386652
297 -24168470
298 -21935387
299 -23358847
300 -24722732
301 -23224402
302 -23036247
303 -22623241
304 -24190620
305 -25285452
306 -22765492
307 -23063619
308 -24189394
309 -24438330
310 -24431078
311 -22184024
312 -23307622
313 -25478548
314 -24301929
315 -23746192
316 -22889311
317 -24099599
318 -25790425
319 -23288061
320 -22898398
321 -24262962
322 -24874764
323 -25354560
324 -22977661
325 -23207951
326 -25625067
327 -24890111
328 -24364038
329 -23286008
330 -23796474
331 -26124158
332 -24320050
333 -23256010
334 -24111255
335 -24672953
336 -25985170
337 -24220416
338 -23589675
339 -25652585
340 -25014483
341 -24622316
342 -23921051
343 -23884151
344 -26065658
345 -24733441
346 -23657353
347 -24712800
348 -25003833
349 -26167815
350 -24655361
351 -23597998
352 -25839116
353 -25571224
354 -24804225
355 -24031479
356 -23841472
357 -26393969
358 -25586141
359 -24000912
360 -24921125
361 -25291226
362 -26473080
363 -25156982
364 -23313034
365 -25468586
366 -26107938
367 -25635613
368 -24712792
369 -23744114
370 -26249008
371 -26364908
372 -24512784
373 -24860590
374 -24964523
375 -26391491
376 -26035004
377 -23982278
378 -25532907
379 -26180365
380 -25711794
381 -25173838
382 -23960656
383 -26010664
384 -26551188
385 -24685296
386 -25107242
387 -25390065
388 -26645843
389 -26465400
390 -23921548
391 -25198448
392 -26419478
393 -25971276
394 -25425789
395 -24036633
396 -26028378
397 -27223297
398 -25112937
399 -24987387
400 -25187049
401 -26597185
402 -27218060
403 -24469235
404 -24865065
405 -26346805
406 -26303715
407 -25969386
408 -23983103
409 -25366599
410 -27581450
411 -26087402
412 -25558536
413 -25191564
414 -26020790
415 -27243207
416 -24856850
417 -24708619
418 -26191680
419 -26304337
420 -26545036
421 -24796800
422 -25359930
423 -27449413
424 -25957428
425 -25287039
426 -25205293
427 -26017957
428 -27657891
429 -25464788
430 -24686415
431 -26238144
432 -26485361
433 -26768134
434 -24908840
435 -24790576
436 -27338909
437 -26504002
438 -25526643
439 -25190141
440 -25726783
441 -27862607
442 -26070115
443 -24507649
444 -25901380
445 -26520560
446 -27135252
447 -25274283
448 -24211325
449 -26854995
450 -26958808
451 -26088980
452 -25437753
453 -25253221
454 -27531857
455 -26612232
456 -24679135
457 -25594429
458 -26115651
459 -27116895
460 -26008786
461 -24422057
462 -26540192
463 -26909316
464 -26167785
465 -25677278
466 -25020560
467 -27114424
468 -26897803
469 -24918873
470 -25546622
471 -25852728
472 -26812032
473 -26301256
474 -24566393
475 -26535921
476 -27227862
477 -26099679
478 -25400556
479 -24651658
480 -26899978
481 -27295698
482 -24899248
483 -25270460
484 -25908437
485 -27015990
486 -26766726
487 -24304843
488 -25487705
489 -26800028
490 -26467760
491 -26199278
492 -24645579
493 -26049257
494 -27357447
495 -25516075
496 -25384349
497 -25410853
498 -26135259
499 -26663988
500 -24621946
501 -25515524
502 -26823258
503 -26198005
504 -26149380
505 -25008325
506 -26001636
507 -27168348
508 -25084971
509 -24969859
510 -25536707
511 -26258665
512 -26852475
513 -24563784
514 -24946322
515 -26812136
516 -26438154
517 -26081037
518 -24511407
519 -25265815
520 -27419448
521 -25666096
522 -24660967
523 -24869623
524 -25744464
525 -27182095
526 -25127823
527 -24531519
528 -26229700
529 -26183867
530 -26180327
531 -24645330
532 -24559470
533 -26843014
534 -25818535
535 -24857893
536 -25027099
537 -25487171
538 -26933441
539 -25153501
540 -24101769
541 -25859090
542 -26025926
543 -26082313
544 -24711481
545 -24099945
546 -26506747
547 -26065758
548 -24921753
549 -24871729
550 -24939001
551 -26587733
552 -25415531
553 -23883495
554 -25386630
555 -25728413
556 -25965205
557 -24963307
558 -23951824
559 -26257073
560 -26040954
561 -24352956
562 -24200729
563 -24504973
564 -26592969
565 -25791053
566 -23587827
567 -24965007
568 -25782411
569 -26005058
570 -24887082
571 -23126649
572 -25233159
573 -26069301
574 -24820779
575 -24358761
576 -23757777
577 -25719012
578 -26149401
579 -23883332
580 -24290730
581 -24900743
582 -25641669
583 -25395681
584 -23271511
585 -24604293
586 -25585902
587 -24378563
588 -24227822
589 -23847203
590 -25419686
591 -25864172
592 -23481414
593 -23990546
594 -24934993
595 -25288692
596 -24934213
597 -22700347
598 -24034805
599 -25977933
600 -24879096
601 -23893051
602 -22676447
603 -24260363
604 -26155020
605 -23979928
606 -23233629
607 -23878078
608 -24876865
609 -25588207
610 -23140434
611 -23047344
612 -24829408
613 -24479745
614 -24206175
615 -22845179
616 -23292692
617 -25317986
618 -24008397
619 -23388331
620 -23790361
621 -24225953
622 -25089780
623 -22990821
624 -22513855
625 -24401882
626 -24100198
627 -23851490
628 -22864705
629 -23027513
630 -25064200
631 -23869335
632 -22909601
633 -23369915
634 -23627317
635 -24769515
636 -23122013
637 -22001341
638 -23645063
639 -23657004
640 -23750043
641 -22973644
642 -22499934
643 -24505606
644 -23745477
645 -22511073
646 -22903108
647 -23057557
648 -24179280
649 -22849087
650 -21590983
651 -23478052
652 -23606865
653 -23220948
654 -22452527
655 -21896837
656 -24085840
657 -23723542
658 -22069699
659 -22210512
660 -22304421
661 -23815472
662 -23158736
663 -21249179
664 -22540236
665 -23036075
666 -22971218
667 -22348941
668 -21165380
669 -23098641
670 -23416888
671 -21870445
672 -22064939
673 -22139122
674 -23378550
675 -22841402
676 -20550337
677 -21759494
678 -22700608
679 -22564428
680 -21957235
681 -20637448
682 -22684854
683 -23656214
684 -21674887
685 -21079509
686 -20919729
687 -22576753
688 -23127842
689 -20639624
690 -20894497
691 -21996840
692 -22458240
693 -22282961
694 -20149286
695 -21207885
696 -22893864
697 -21699854
698 -21224417
699 -20631690
700 -21503483
701 -22456632
702 -20438134
703 -20519293
704 -21511276
705 -21652970
706 -21785090
707 -20019314
708 -20803478
709 -22656839
710 -21234767
711 -20347262
712 -19977512
713 -21032671
714 -22421517
715 -20256901
716 -19678241
717 -20954449
718 -21464833
719 -21758395
720 -19522882
721 -19263116
722 -21597603
723 -21296568
724 -20584921
725 -19586334
726 -19814044
727 -21820572
728 -20446331
729 -19203529
730 -19849189
731 -20339705
732 -21340391
733 -19729325
734 -18895148
735 -20989101
736 -20733772
737 -19998811
738 -19274297
739 -19077238
740 -20812333
741 -19806330
742 -18691870
743 -19549891
744 -19812221
745 -20785830
746 -19599321
747 -18229735
748 -20041134
749 -20185571
750 -19539977
751 -18756948
752 -18254539
753 -20314092
754 -19846341
755 -18158354
756 -18732010
757 -19177728
758 -20314449
759 -19369690
760 -17533926
761 -19220622
762 -19753395
763 -19032717
764 -18249913
765 -17496865
766 -19686885
767 -19884174
768 -17806039
769 -17865453
770 -18256983
771 -19725395
772 -19465968
773 -17061489
774 -17973753
775 -18982770
776 -18873772
777 -18360522
778 -16788532
779 -18256856
780 -19323442
781 -17861191
782 -17682327
783 -17395401
784 -18329576
785 -18839669
786 -16964810
787 -17587142
788 -18386876
789 -17998222
790 -17832232
791 -16500974
792 -17580603
793 -18690187
794 -17040676
795 -16891722
796 -17089482
797 -17917217
798 -18334353
799 -16133677
800 -16486048
801 -17832605
802 -17547023
803 -17284342
804 -15735742
805 -16515232
806 -18310323
807 -16991858
808 -16357375
809 -16200631
810 -16913306
811 -18101921
812 -16088554
813 -15548377
814 -16732206
815 -16783100
816 -16983743
817 -15457224
818 -15528100
819 -17480291
820 -16508078
821 -15806225
822 -15710160
823 -16104276
824 -17309650
825 -15513871
826 -14821630
827 -16237806
828 -16221726
829 -16345511
830 -14995681
831 -14737219
832 -16850697
833 -16150980
834 -15062106
835 -14762068
836 -15089354
837 -16853162
838 -15432375
839 -13949737
840 -15257718
841 -15761615
842 -16113528
843 -14577726
844 -13516784
845 -15782413
846 -15828736
847 -14663145
848 -14107723
849 -14076594
850 -16152911
851 -15503220
852 -13566177
853 -14263895
854 -14693534
855 -15410169
856 -14409575
857 -12716282
858 -14568532
859 -15242064
860 -14392778
861 -13848401
862 -13230510
863 -15018906
864 -14950489
865 -12938149
866 -13368603
867 -13792618
868 -14613658
869 -14249033
870 -12399043
871 -13732253
872 -14550502
873 -13663936
874 -13141083
875 -12290778
876 -13908468
877 -14468923
878 -12397588
879 -12518875
880 -13060518
881 -13872859
882 -13753613
883 -11634813
884 -12685459
885 -14041876
886 -13294883
887 -12660360
888 -11470465
889 -12741879
890 -14017009
891 -12163796
892 -11712527
893 -11974827
894 -12933679
895 -13649568
896 -11452168
897 -11477395
898 -12784598
899 -12475080
900 -12284007
901 -10959712
902 -11590794
903 -13235506
904 -11872700
905 -11366029
906 -11447384
907 -11856924
908 -12658599
909 -10762857
910 -10621243
911 -12157078
912 -11866113
913 -11742422
914 -10598061
915 -10815974
916 -12480577
917 -11180645
918 -10377143
919 -10567751
920 -11013033
921 -12204609
922 -10455045
923 -9652159
924 -11266233
925 -11349811
926 -11249624
927 -9897964
928 -9570615
929 -11633356
930 -10942891
931 -9881667
932 -9798308
933 -9947057
934 -11436272
935 -10208484
936 -8892988
937 -10159311
938 -10283831
939 -10436374
940 -9566870
941 -8789795
942 -10592004
943 -10229323
944 -9211800
945 -9295096
946 -9228589
947 -10568875
948 -9674772
949 -8101676
950 -9361452
951 -9635627
952 -9579075
953 -8824663
954 -7896713
955 -9798450
956 -9833898
957 -8443358
958 -8354401
959 -8302809
960 -9831896
961 -9361584
962 -7249265
963 -8195587
964 -9000318
965 -9216373
966 -8463070
967 -6915523
968 -8619468
969 -9419507
970 -8057182
971 -7560512
972 -7087362
973 -8612124
974 -9054994
975 -7007741
976 -7389645
977 -8070929
978 -8390026
979 -8093857
980 -6200376
981 -7268398
982 -8478614
983 -7497628
984 -7154476
985 -6501891
986 -7655013
987 -8474448
988 -6420572
989 -6418460
990 -7185422
991 -7553099
992 -7541533
993 -5601784
994 -6314640
995 -7864422
996 -6887352
997 -6317710
998 -5554585
999 -6594045
1000 -7933345
1001 -5924889
1002 -5358907
1003 -6161220
1004 -6781124
1005 -7231655
1006 -5112182
1007 -5073870
1008 -6974620
1009 -6546636
1010 -5955202
1011 -4780276
1012 -5200136
1013 -7075870
1014 -5666545
1015 -4674663
1016 -5151877
1017 -5708143
1018 -6726125
1019 -4997644
1020 -4176228
1021 -5801324
1022 -5632126
1023 -5299775
1024 -4322442
1025 -4184365
1026 -6101731
1027 -5227419
1028 -4206319
1029 -4610027
1030 -4778479
1031 -5812835
1032 -4493562
1033 -3302266
1034 -4824955
1035 -4868102
1036 -4541569
1037 -3737873
1038 -3385115
1039 -5370887
1040 -4785976
1041 -3346679
1042 -3658781
1043 -3866780
1044 -5029786
1045 -4026294
1046 -2347550
1047 -3763746
1048 -4351432
1049 -4238809
1050 -3366196
1051 -2267330
1052 -4128723
1053 -4343764
1054 -2880542
1055 -2784695
1056 -2660946
1057 -3981064
1058 -3782979
1059 -1941975
1060 -2831996
1061 -3316496
1062 -3269010
1063 -2882645
1064 -1631112
1065 -3044086
1066 -3573277
1067 -2264019
1068 -2290663
1069 -2040041
1070 -2965498
1071 -3044591
1072 -1216393
1073 -2027700
1074 -2758514
1075 -2485634
1076 -2053895
1077  -670644
1078 -2074438
1079 -3135082
1080 -1642174
1081 -1389082
1082 -1246947
1083 -2315921
1084 -2832942
1085  -634707
1086  -767466
1087 -1721435
1088 -1828586
1089 -1704746
1090   -28922
1091  -902219
1092 -2530830
1093 -1396759
1094  -799237
1095  -255956
1096  -984070
1097 -2021253
1098  -132126
1099    85322
1100  -914340
1101 -1050228
1102 -1281465
1103   308890
1104   163520
1105 -1403568
1106  -523955
1107   -90018
1108   311808
1109  -145891
1110 -1419379
1111   324139
1112   964491
1113  -112042
1114  -299555
1115  -593544
1116   948710
1117  1193426
1118  -720800
1119  -133743
1120   650320
1121  1210724
1122   882647
1123  -855028
1124   552997
1125  1845999
1126   897945
1127   519371
1128   -46606
1129  1340978
1130  2209680
1131   338198
1132   405797
1133  1136126
1134  1825568
1135  2009496
1136    69621
1137   778490
1138  2413090
1139  1913349
1140  1578380
1141   659512
1142  1569503
1143  2996833
1144  1417598
1145  1037140
1146  1622900
1147  2322786
1148  3059639
1149  1295804
1150  1412901
1151  2999334
1152  2508109
1153  2211681
1154  1391762
1155  2009772
1156  3702713
1157  2368096
1158  1790080
1159  2443781
1160  3074629
1161  3944992
1162  2122203
1163  1648257
1164  3499320
1165  3456797
1166  3138882
1167  2103971
1168  2284428
1169  4446207
1170  3621888
1171  2505068
1172  2718107
1173  3232421
1174  4700807
1175  3433166
1176  2257003
1177  3776989
1178  4111726
1179  4260981
1180  3362839
1181  2705245
1182  4574205
1183  4315426
1184  3405260
1185  3670973
1186  3750369
1187  5002530
1188  4261170
1189  3124428
1190  4574079
1191  4819985
1192  4784096
1193  4201208
1194  3437910
1195  5261408
1196  5247498
1197  4003626
1198  4175090
1199  4362873
1200  5828325
1201  5410623
1202  3710636
1203  4924749
1204  5626403
1205  5644976
1206  5005705
1207  3762342
1208  5500028
1209  6216493
1210  5051147
1211  5001093
1212  4897945
1213  6277966
1214  6466430
1215  4568378
1216  5146321
1217  5838220
1218  6126312
1219  6068196
1220  4641132
1221  5856598
1222  6953255
1223  5967455
1224  5826333
1225  5471921
1226  6520075
1227  7125606
1228  5334965
1229  5728217
1230  6585378
1231  6790200
1232  6867426
1233  5378961
1234  6296032
1235  7714929
1236  6723841
1237  6402238
1238  6006705
1239  6907846
1240  7976763
1241  6294618
1242  6310128
1243  7207859
1244  7372492
1245  7625899
1246  6143205
1247  6615804
1248  8313314
1249  7499207
1250  7063172
1251  6631404
1252  7367706
1253  8854619
1254  7267539
1255  6690823
1256  7637268
1257  8062339
1258  8672774
1259  7092363
1260  6775463
1261  8530570
1262  8216923
1263  7924804
1264  7457811
1265  7741018
1266  9377948
1267  8163896
1268  7322722
1269  8247419
1270  8516792
1271  9073814
1272  7790987
1273  7345320
1274  9315748
1275  9109674
1276  8501382
1277  7997532
1278  8068919
1279  9943057
1280  9096382
1281  7726804
1282  8463399
1283  9100855
1284 10173992
1285  8989421
1286  7559124
1287  9382081
1288 10009077
1289  9506832
1290  8573405
1291  7987834
1292 10185460
1293 10344284
1294  8810617
1295  8931847
1296  9187253
1297 10482391
1298 10114646
1299  8451730
1300  9577179
1301 10229220
1302 10149289
1303  9795068
1304  8725758
1305 10225378
1306 10790183
1307  9542389
1308  9724743
1309  9762266
1310 10766720
1311 10789982
1312  9099757
1313 10021274
1314 10774156
1315 10581416
1316 10439882
1317  9453929
1318 10792586
1319 11627369
1320 10136101
1321 10047207
1322 10188126
1323 11214365
1324 11545319
1325  9664187
1326 10313034
1327 11509567
1328 11431733
1329 11199727
1330  9851047
1331 10844763
1332 12238621
1333 10997222
1334 10634528
1335 10546979
1336 11481856
1337 12479087
1338 10758700
1339 10699583
1340 11671418
1341 11696595
1342 11885977
1343 10577547
1344 11007094
1345 12667197
1346 11775543
1347 11323632
1348 11165577
1349 11826205
1350 13043223
1351 11411239
1352 10989129
1353 12123068
1354 12213154
1355 12492553
1356 11348059
1357 11387177
1358 13143756
1359 12460023
1360 11930842
1361 11753054
1362 12037878
1363 13430527
1364 12157960
1365 11369958
1366 12513115
1367 12800748
1368 13197105
1369 11980059
1370 11464618
1371 13453660
1372 13342982
1373 12614826
1374 12148665
1375 12149889
1376 13855721
1377 13075949
1378 11813888
1379 12727562
1380 13128247
1381 13837312
1382 13038010
1383 12007429
1384 13527502
1385 13608252
1386 13038966
1387 12837552
1388 12505887
1389 14057337
1390 13865330
1391 12600487
1392 13357701
1393 13590887
1394 14079658
1395 13491606
1396 12268381
1397 13812388
1398 14250451
1399 13512038
1400 13342382
1401 13041135
1402 14600235
1403 14583769
1404 12803510
1405 13290382
1406 13913410
1407 14721351
1408 14396526
1409 12705750
1410 13964860
1411 14951085
1412 14312248
1413 13883755
1414 13076384
1415 14500534
1416 15260469
1417 13657372
1418 13770386
1419 14149156
1420 14890099
1421 15088395
1422 13404733
1423 14106412
1424 15141118
1425 14677341
1426 14529794
1427 13618664
1428 14597774
1429 15709993
1430 14242481
1431 14070118
1432 14496622
1433 15282650
1434 15755032
1435 13880434
1436 14203631
1437 15654067
1438 15257466
1439 14893325
1440 13889447
1441 14723257
1442 16293687
1443 14974985
1444 14418556
1445 14709031
1446 15400571
1447 16367306
1448 14641647
1449 14185982
1450 15604289
1451 15749801
1452 15782067
1453 14573413
1454 14652993
1455 16541645
1456 15756527
1457 14900046
1458 14865194
1459 15323670
1460 16683379
1461 15436494
1462 14578384
1463 15860461
1464 16059454
1465 16218607
1466 15172483
1467 14720255
1468 16522228
1469 16225390
1470 15481018
1471 15457645
1472 15532929
1473 16886547
1474 16056765
1475 14921271
1476 16028680
1477 16248996
1478 16433842
1479 15677798
1480 15008136
1481 16787664
1482 16749125
1483 15824108
1484 15805496
1485 15791485
1486 17191195
1487 16674914
1488 15147837
1489 16034772
1490 16553769
1491 16962768
1492 16308138
1493 15063760
1494 16689031
1495 17318093
1496 16488498
1497 16246551
1498 15843978
1499 17151790
1500 17200898
1501 15601475
1502 16174851
1503 16610250
1504 17081807
1505 17025958
1506 15738970
1507 16798788
1508 17403773
1509 16629029
1510 16615946
1511 16146843
1512 17152768
1513 17577916
1514 16080572
1515 16542318
1516 17083433
1517 17347419
1518 17278480
1519 15808786
1520 16797500
1521 17888189
1522 16979295
1523 16697162
1524 16319689
1525 17462801
1526 18274719
1527 16512712
1528 16455207
1529 17130840
1530 17561169
1531 17818284
1532 16207364
1533 16617892
1534 18034438
1535 17578674
1536 17313271
1537 16523197
1538 17105466
1539 18418858
1540 17062538
1541 16631558
1542 17178729
1543 17586676
1544 18212689
1545 16782498
1546 16761438
1547 18246163
1548 17827827
1549 17500184
1550 16833631
1551 17178862
1552 18613583
1553 17434012
1554 16782429
1555 17380009
1556 17732922
1557 18461126
1558 17131396
1559 16671304
1560 18361425
1561 18300774
1562 17823731
1563 16964685
1564 16996259
1565 18808654
1566 18013107
1567 16924524
1568 17389978
1569 17864503
1570 18928967
1571 17823293
1572 16645226
1573 18013756
1574 18325519
1575 18192160
1576 17407140
1577 16889382
1578 18780806
1579 18685350
1580 17442591
1581 17467918
1582 17626329
1583 18854628
1584 18255559
1585 16841853
1586 18036864
1587 18569170
1588 18533729
1589 17958419
1590 17044150
1591 18506948
1592 18710130
1593 17595309
1594 17643641
1595 17603792
1596 18813593
1597 18781613
1598 17210017
1599 18004116
1600 18610514
1601 18588279
1602 18124064
1603 16976492
1604 18388382
1605 19121160
1606 17908283
1607 17703402
1608 17648302
1609 18865208
1610 19161504
1611 17352898
1612 17747887
1613 18592683
1614 18818059
1615 18650572
1616 17148704
1617 17937577
1618 19126472
1619 18386751
1620 18125459
1621 17645684
1622 18503306
1623 19392983
1624 17856457
1625 17798082
1626 18421669
1627 18590451
1628 18839660
1629 17585044
1630 18021882
1631 19202723
1632 18411434
1633 18218057
1634 17882098
1635 18388246
1636 19340257
1637 17915236
1638 17741755
1639 18621810
1640 18761191
1641 19008729
1642 17737382
1643 17856189
1644 19331232
1645 18679447
1646 18147664
1647 17732842
1648 18225574
1649 19642454
1650 18409236
1651 17717880
1652 18501441
1653 18752725
1654 19184175
1655 17952314
1656 17486562
1657 18984554
1658 18824143
1659 18506510
1660 18020468
1661 17990687
1662 19515510
1663 18773886
1664 17815010
1665 18390348
1666 18536167
1667 19112243
1668 18220739
1669 17498634
1670 18943328
1671 18896231
1672 18473933
1673 18141538
1674 17970240
1675 19405536
1676 18867665
1677 17720578
1678 18328006
1679 18559633
1680 19149230
1681 18414365
1682 17358615
1683 18764152
1684 19136839
1685 18640029
1686 18120907
1687 17645243
1688 19268499
1689 19235443
1690 17712212
1691 17957516
1692 18363634
1693 19283677
1694 18907342
1695 17390215
1696 18382829
1697 19000084
1698 18641806
1699 18235613
1700 17426253
1701 18801605
1702 19398657
1703 18084229
1704 18052130
1705 18172771
1706 19001972
1707 19037802
1708 17369523
1709 18001967
1710 18888108
1711 18680701
1712 18429764
1713 17511373
1714 18563283
1715 19434526
1716 18098628
1717 17894344
1718 17981915
1719 18696599
1720 19102053
1721 17477100
1722 17784797
1723 18885033
1724 18793588
1725 18526668
1726 17372707
1727 18099597
1728 19423925
1729 18311659
1730 17759031
1731 17727237
1732 18459181
1733 19276755
1734 17631747
1735 17323663
1736 18520214
1737 18772087
1738 18804929
1739 17496821
1740 17557921
1741 19063504
1742 18470605
1743 17941924
1744 17629994
1745 17941761
1746 19145527
1747 17999339
1748 17343933
1749 18193582
1750 18349798
1751 18615258
1752 17612723
1753 17337486
1754 18767708
1755 18356343
1756 17858301
1757 17705334
1758 17815388
1759 18994691
1760 17992920
1761 17004361
1762 17906155
1763 18217596
1764 18543756
1765 17627760
1766 17080731
1767 18662685
1768 18570891
1769 17809504
1770 17377867
1771 17233526
1772 18695589
1773 18281837
1774 17015378
1775 17585341
1776 17946576
1777 18531965
1778 17916354
1779 16849660
1780 18032897
1781 18239014
1782 17710375
1783 17483299
1784 17059835
1785 18274153
1786 18257742
1787 17046317
1788 17479430
1789 17697970
1790 18125519
1791 17819237
1792 16671637
1793 17746673
1794 18184512
1795 17494442
1796 17260283
1797 16865349
1798 18024092
1799 18232712
1800 16851944
1801 17202956
1802 17594938
1803 17960650
1804 17745254
1805 16376194
1806 17224070
1807 18051596
1808 17463237
1809 17171438
1810 16586094
1811 17617845
1812 18276714
1813 16783289
1814 16685215
1815 17133049
1816 17713304
1817 17893949
1818 16371831
1819 16755500
1820 17860836
1821 17491697
1822 17140272
1823 16233244
1824 16881065
1825 17975291
1826 16830439
1827 16566595
1828 16870273
1829 17318241
1830 17845820
1831 16464786
1832 16379149
1833 17411336
1834 17125397
1835 16912080
1836 16134594
1837 16546259
1838 17795852
1839 16773513
1840 16307048
1841 16645469
1842 16999251
1843 17588341
1844 16226366
1845 15818999
1846 17096797
1847 17135789
1848 16868595
1849 15846213
1850 15929426
1851 17583798
1852 16897653
1853 15968106
1854 16040398
1855 16434610
1856 17476784
1857 16389852
1858 15418667
1859 16445027
1860 16741256
1861 16853399
1862 15992135
1863 15488791
1864 16975416
1865 16772199
1866 15913616
1867 15838466
1868 15868018
1869 16937981
1870 16338539
1871 15236570
1872 16124173
1873 16476394
1874 16562453
1875 15847474
1876 15078424
1877 16471070
1878 16552479
1879 15584883
1880 15484022
1881 15522699
1882 16712387
1883 16427623
1884 14997559
1885 15554451
1886 16007959
1887 16199326
1888 15674251
1889 14634311
1890 15907806
1891 16524229
1892 15633597
1893 15317491
1894 14999734
1895 16059558
1896 16270191
1897 14811057
1898 15036186
1899 15502095
1900 15885931
1901 15767940
1902 14481622
1903 15228778
1904 16060320
1905 15431622
1906 15133282
1907 14586352
1908 15383002
1909 15958104
1910 14643349
1911 14700459
1912 15150317
1913 15394518
1914 15512800
1915 14335596
1916 14821125
1917 15671501
1918 15007981
1919 14793340
1920 14356809
1921 14906799
1922 15633088
1923 14361590
1924 14252274
1925 14848661
1926 15135895
1927 15285284
1928 13932093
1929 14057997
1930 15254579
1931 14843655
1932 14427446
1933 13797508
1934 14328051
1935 15576700
1936 14449033
1937 13777427
1938 14196354
1939 14571100
1940 15036738
1941 13808012
1942 13471765
1943 14676689
1944 14532232
1945 14346817
1946 13746964
1947 13715339
1948 14892564
1949 14166853
1950 13488795
1951 13805724
1952 13972526
1953 14613899
1954 13717367
1955 13152505
1956 14326165
1957 14246808
1958 13866348
1959 13256897
1960 13120575
1961 14492678
1962 13991798
1963 13037566
1964 13372437
1965 13631913
1966 14320240
1967 13524040
1968 12568797
1969 13639144
1970 13881403
1971 13603413
1972 13015279
1973 12524534
1974 13900405
1975 13843509
1976 12722488
1977 12833077
1978 13060250
1979 13905647
1980 13414326
1981 12131544
1982 12929515
1983 13361779
1984 13238724
1985 12802344
1986 12032238
1987 13190925
1988 13604098
1989 12589363
1990 12462324
1991 12437858
1992 13254225
1993 13152334
1994 11727428
1995 12290543
1996 12962564
1997 12931418
1998 12586531
1999 11654510
2000 12633352
2001 13251232
2002 12129555
2003 11873977
2004 11885409
2005 12713350
2006 12972117
2007 11501053
2008 11717067
2009 12461240
2010 12550041
2011 12325685
2012 11075443
2013 11688016
2014 12813111
2015 12101705
2016 11599639
2017 11245759
2018 11976060
2019 12772882
2020 11377136
2021 11065693
2022 11720176
2023 11961521
2024 12078534
2025 10963111
2026 11136516
2027 12204715
2028 11661274
2029 11370243
2030 11020393
2031 11264208
2032 12083252
2033 11034729
2034 10692355
2035 11317337
2036 11428565
2037 11578723
2038 10575730
2039 10562965
2040 11815253
2041 11335005
2042 10786248
2043 10449016
2044 10716536
2045 11768242
2046 10746353
2047  9945028
2048 10616643
2049 10987058
2050 11362364
2051 10354249
2052  9826551
2053 11100872
2054 11039431
2055 10487029
2056  9933288
2057  9822231
2058 11143105
2059 10715471
2060  9668076
2061 10019906
2062 10327377
2063 10892131
2064 10139488
2065  9248611
2066 10285907
2067 10445629
2068 10103843
2069  9770651
2070  9358927
2071 10455060
2072 10367199
2073  9361144
2074  9498251
2075  9597884
2076 10209570
2077  9861097
2078  8822078
2079  9729066
2080 10084928
2081  9684789
2082  9313471
2083  8776047
2084  9781064
2085  9883766
2086  8776927
2087  9027855
2088  9302319
2089  9782294
2090  9478455
2091  8306663
2092  9068314
2093  9629263
2094  9239947
2095  8871924
2096  8140498
2097  9027791
2098  9634922
2099  8584422
2100  8397709
2101  8519941
2102  9246609
2103  9403339
2104  7979313
2105  8258921
2106  8979434
2107  8761278
2108  8510794
2109  7725160
2110  8315478
2111  9030247
2112  8114512
2113  8011205
2114  8160317
2115  8575871
2116  8861462
2117  7552979
2118  7610685
2119  8398014
2120  8219777
2121  8014373
2122  7211531
2123  7733028
2124  8803691
2125  7854890
2126  7297055
2127  7363747
2128  7894843
2129  8503579
2130  7204879
2131  6839446
2132  7773192
2133  7886510
2134  7818175
2135  6817188
2136  6791609
2137  8059810
2138  7574687
2139  6930394
2140  6746479
2141  7056013
2142  8026397
2143  7109838
2144  6382578
2145  7078057
2146  7219110
2147  7294488
2148  6472376
2149  6168090
2150  7418970
2151  7150534
2152  6522232
2153  6374778
2154  6444567
2155  7335413
2156  6690305
2157  5822160
2158  6442772
2159  6643302
2160  6852714
2161  6145264
2162  5492010
2163  6728530
2164  6846461
2165  6111042
2166  5790515
2167  5797770
2168  6892377
2169  6441064
2170  5210690
2171  5677861
2172  6082110
2173  6379886
2174  5805437
2175  4917864
2176  6018237
2177  6439249
2178  5798095
2179  5383469
2180  4994219
2181  5982948
2182  6107394
2183  4925451
2184  5024464
2185  5342515
2186  5886410
2187  5676721
2188  4428382
2189  5086809
2190  5755239
2191  5318933
2192  4987849
2193  4496216
2194  5291237
2195  5655472
2196  4573780
2197  4629952
2198  4814354
2199  5065221
2200  5079104
2201  4010969
2202  4489761
2203  5219019
2204  4827093
2205  4550515
2206  3970537
2207  4614190
2208  5240942
2209  4079656
2210  3843374
2211  4187400
2212  4612105
2213  4779394
2214  3539282
2215  3686187
2216  4622624
2217  4419347
2218  4193345
2219  3464190
2220  3750854
2221  4634488
2222  3794458
2223  3371253
2224  3485743
2225  3828891
2226  4387748
2227  3376612
2228  3130094
2229  3997635
2230  3846477
2231  3652828
2232  2995294
2233  3076395
2234  4032649
2235  3269271
2236  2787380
2237  3083580
2238  3341548
2239  3900184
2240  3015538
2241  2567736
2242  3376812
2243  3256759
2244  3079758
2245  2438847
2246  2310968
2247  3537669
2248  3136376
2249  2323412
2250  2380557
2251  2694097
2252  3475767
2253  2610528
2254  1736110
2255  2608125
2256  2836020
2257  2756572
2258  2134739
2259  1683111
2260  2808084
2261  2708156
2262  1930402
2263  1836959
2264  1845664
2265  2680805
2266  2323758
2267  1366443
2268  1997097
2269  2286840
2270  2318042
2271  1802243
2272  1042073
2273  2025320
2274  2238632
2275  1462538
2276  1376616
2277  1353884
2278  2092336
2279  1855476
2280   784976
2281  1376497
2282  1775794
2283  1726917
2284  1315639
2285   477498
2286  1357288
2287  1825230
2288  1009804
2289   740670
2290   653626
2291  1568514
2292  1740600
2293   412878
2294   541996
2295  1091983
2296  1284647
2297  1007170
2298  -126015
2299   487509
2300  1370010
2301   793367
2302   429296
2303    63619
2304   735841
2305  1287627
2306   101727
2307  -100674
2308   297723
2309   589464
2310   751140
2311  -336075
2312  -179359
2313   741071
2314   339517
2315   -36179
2316  -489136
2317   -32704
2318   747679
2319  -267409
2320  -607417
2321  -135909
2322    61139
2323   243156
2324  -791843
2325  -854060
2326   131991
2327  -158613
2328  -498050
2329  -987081
2330  -740962
2331   307207
2332  -486192
2333 -1173116
2334  -855462
2335  -511267
2336   -66438
2337 -1118173
2338 -1648141
2339  -611408
2340  -571314
2341  -825958
2342 -1361844
2343 -1453817
2344  -400767
2345  -834780
2346 -1536110
2347 -1395306
2348 -1295846
2349  -716444
2350 -1341178
2351 -2056725
2352 -1259699
2353 -1136867
2354 -1227804
2355 -1636176
2356 -1999894
2357 -1057656
2358 -1311188
2359 -2099246
2360 -1920100
2361 -1817098
2362 -1287963
2363 -1760996
2364 -2527839
2365 -1682964
2366 -1494689
2367 -1805628
2368 -2223012
2369 -2666722
2370 -1687735
2371 -1600908
2372 -2468618
2373 -2471374
2374 -2398243
2375 -1728346
2376 -1951853
2377 -3073267
2378 -2521784
2379 -2077528
2380 -2219809
2381 -2565315
2382 -3237836
2383 -2374140
2384 -1990222
2385 -2819081
2386 -2924972
2387 -2993787
2388 -2446738
2389 -2356102
2390 -3427812
2391 -3103815
2392 -2616016
2393 -2700639
2394 -2865429
2395 -3631593
2396 -3037495
2397 -2449476
2398 -3252202
2399 -3432161
2400 -3470515
2401 -2975849
2402 -2736939
2403 -3917293
2404 -3772943
2405 -3071138
2406 -3094000
2407 -3273937
2408 -4099624
2409 -3666786
2410 -2861062
2411 -3623591
2412 -4001809
2413 -4102164
2414 -3603669
2415 -3020315
2416 -4105837
2417 -4351043
2418 -3667237
2419 -3517144
2420 -3563976
2421 -4583483
2422 -4497927
2423 -3428758
2424 -3878963
2425 -4355050
2426 -4601135
2427 -4248819
2428 -3410689
2429 -4279137
2430 -4831291
2431 -4347308
2432 -4204037
2433 -4004180
2434 -4800880
2435 -5011326
2436 -3989135
2437 -4229234
2438 -4677692
2439 -4953901
2440 -4872997
2441 -3999672
2442 -4697525
2443 -5416705
2444 -4865268
2445 -4583156
2446 -4334526
2447 -5143227
2448 -5648570
2449 -4526578
2450 -4487323
2451 -5053278
2452 -5474515
2453 -5554778
2454 -4507239
2455 -4806894
2456 -5742902
2457 -5523108
2458 -5238308
2459 -4675162
2460 -5199317
2461 -6137555
2462 -5329684
2463 -5003838
2464 -5334701
2465 -5732575
2466 -6132235
2467 -5205178
2468 -5144997
2469 -6020401
2470 -5866845
2471 -5726371
2472 -5260399
2473 -5478732
2474 -6471372
2475 -5904338
2476 -5562566
2477 -5849035
2478 -6062159
2479 -6500755
2480 -5695236
2481 -5433135
2482 -6376416
2483 -6383699
2484 -6263525
2485 -5808598
2486 -5852443
2487 -6902341
2488 -6458778
2489 -5855851
2490 -6098524
2491 -6354267
2492 -6972535
2493 -6345624
2494 -5802846
2495 -6681195
2496 -6836378
2497 -6748381
2498 -6314860
2499 -6061899
2500 -7136743
2501 -6992015
2502 -6339807
2503 -6483267
2504 -6673503
2505 -7407405
2506 -7015923
2507 -6239506
2508 -6914481
2509 -7170104
2510 -7181545
2511 -6892729
2512 -6438476
2513 -7339986
2514 -7434976
2515 -6840387
2516 -6976978
2517 -7006771
2518 -7618666
2519 -7463949
2520 -6683939
2521 -7305327
2522 -7605366
2523 -7508819
2524 -7265638
2525 -6792638
2526 -7728692
2527 -8039412
2528 -7265551
2529 -7251636
2530 -7351659
2531 -8017310
2532 -7991327
2533 -6933790
2534 -7400171
2535 -8011350
2536 -8070713
2537 -7842014
2538 -7090129
2539 -7842568
2540 -8533434
2541 -7869929
2542 -7647037
2543 -7489563
2544 -8114839
2545 -8575076
2546 -7621724
2547 -7716072
2548 -8241442
2549 -8411628
2550 -8415136
2551 -7578975
2552 -7963223
2553 -8736374
2554 -8199083
2555 -8042781
2556 -7991717
2557 -8491246
2558 -9017603
2559 -8065718
2560 -7988743
2561 -8584713
2562 -8720279
2563 -8757008
2564 -7930981
2565 -8165390
2566 -9173167
2567 -8788316
2568 -8455315
2569 -8238704
2570 -8621668
2571 -9427105
2572 -8619304
2573 -8195159
2574 -8745063
2575 -9028999
2576 -9260745
2577 -8414989
2578 -8310630
2579 -9427941
2580 -9291532
2581 -8898083
2582 -8562297
2583 -8746474
2584 -9734502
2585 -9180957
2586 -8530912
2587 -8907144
2588 -9190490
2589 -9683407
2590 -9060553
2591 -8588734
2592 -9546812
2593 -9623579
2594 -9337389
2595 -8996703
2596 -8863928
2597 -9825811
2598 -9607430
2599 -8979330
2600 -9293359
2601 -9483964
2602 -9981867
2603 -9526206
2604 -8851858
2605 -9681809
2606 -9905867
2607 -9633516
2608 -9371551
2609 -9166723
2610 -10160617
2611 -10119595
2612 -9292993
2613 -9464715
2614 -9695338
2615 -10264139
2616 -9972762
2617 -9060380
2618 -9765239
2619 -10281931
2620 -10157153
2621 -9863385
2622 -9342284
2623 -10185291
2624 -10542416
2625 -9786670
2626 -9750034
2627 -9788723
2628 -10373337
2629 -10497886
2630 -9592985
2631 -9978798
2632 -10429411
2633 -10324671
2634 -10246935
2635 -9691026
2636 -10312497
2637 -10811863
2638 -10091995
2639 -10067956
2640 -10136889
2641 -10588844
2642 -10808754
2643 -9870709
2644 -10153733
2645 -10759667
2646 -10641654
2647 -10501803
2648 -9920926
2649 -10442325
2650 -11137550
2651 -10452124
2652 -10290341
2653 -10377224
2654 -10783910
2655 -11206676
2656 -10269215
2657 -10209551
2658 -10864852
2659 -10913645
2660 -10920523
2661 -10219994
2662 -10445598
2663 -11397228
2664 -10937623
2665 -10628048
2666 -10559229
2667 -10823797
2668 -11402468
2669 -10628180
2670 -10420598
2671 -11072085
2672 -11155148
2673 -11263094
2674 -10680471
2675 -10656343
2676 -11533528
2677 -11136222
2678 -10783446
2679 -10770512
2680 -10954199
2681 -11674901
2682 -11074023
2683 -10636030
2684 -11246357
2685 -11375456
2686 -11500687
2687 -10942975
2688 -10719370
2689 -11692609
2690 -11509341
2691 -11026916
2692 -10967703
2693 -11129670
2694 -11949984
2695 -11454626
2696 -10735428
2697 -11275073
2698 -11597042
2699 -11834235
2700 -11275206
2701 -10726998
2702 -11718071
2703 -11920099
2704 -11446814
2705 -11189434
2706 -11087921
2707 -12003237
2708 -11907299
2709 -11060040
2710 -11352710
2711 -11582562
2712 -11925346
2713 -11677111
2714 -10986831
2715 -11748061
2716 -12093596
2717 -11719266
2718 -11542218
2719 -11261439
2720 -11996557
2721 -12119085
2722 -11258067
2723 -11484610
2724 -11794287
2725 -12156700
2726 -12007903
2727 -11138039
2728 -11769185
2729 -12323657
2730 -11909995
2731 -11627507
2732 -11306428
2733 -12069532
2734 -12497287
2735 -11612320
2736 -11590377
2737 -11875932
2738 -12272202
2739 -12372184
2740 -11380359
2741 -11612851
2742 -12269785
2743 -12143163
2744 -12043783
2745 -11524560
2746 -11976171
2747 -12668231
2748 -11954801
2749 -11753873
2750 -11901252
2751 -12245286
2752 -12558302
2753 -11671896
2754 -11735195
2755 -12440259
2756 -12293967
2757 -12205658
2758 -11731000
2759 -11999467
2760 -12753223
2761 -12163523
2762 -11904627
2763 -12062550
2764 -12312431
2765 -12739607
2766 -11951570
2767 -11776962
2768 -12520558
2769 -12498140
2770 -12415561
2771 -11886812
2772 -11945006
2773 -12862464
2774 -12426288
2775 -11980552
2776 -12080609
2777 -12358762
2778 -12977339
2779 -12282224
2780 -11804854
2781 -12482884
2782 -12608050
2783 -12617217
2784 -12072844
2785 -11824239
2786 -12786813
2787 -12710509
2788 -12274481
2789 -12232123
2790 -12295200
2791 -12984449
2792 -12550611
2793 -11909227
2794 -12446355
2795 -12560223
2796 -12672751
2797 -12397839
2798 -12042463
2799 -12842717
2800 -12814615
2801 -12349466
2802 -12359874
2803 -12302835
2804 -12902196
2805 -12684863
2806 -11991246
2807 -12530314
2808 -12753268
2809 -12795437
2810 -12499262
2811 -12001167
2812 -12848710
2813 -13063366
2814 -12425686
2815 -12309831
2816 -12290969
2817 -13002142
2818 -12984643
2819 -12102221
2820 -12445850
2821 -12787898
2822 -12901474
2823 -12734417
2824 -12045318
2825 -12663450
2826 -13107257
2827 -12643515
2828 -12520512
2829 -12289648
2830 -12862159
2831 -13149630
2832 -12309314
2833 -12443796
2834 -12783090
2835 -12924955
2836 -12853091
2837 -12089892
2838 -12562278
2839 -13182422
2840 -12748515
2841 -12594650
2842 -12393632
2843 -12853886
2844 -13230260
2845 -12339387
2846 -12311395
2847 -12736778
2848 -12935674
2849 -13020742
2850 -12206881
2851 -12447640
2852 -13255508
2853 -12950785
2854 -12684033
2855 -12299569
2856 -12635981
2857 -13313233
2858 -12553949
2859 -12249667
2860 -12637511
2861 -12981068
2862 -13266904
2863 -12423107
2864 -12268622
2865 -13067208
2866 -12964027
2867 -12772002
2868 -12353674
2869 -12462136
2870 -13310831
2871 -12838816
2872 -12380859
2873 -12571530
2874 -12788233
2875 -13240166
2876 -12602611
2877 -12245478
2878 -12998837
2879 -12955202
2880 -12787864
2881 -12470676
2882 -12436030
2883 -13235867
2884 -12894821
2885 -12391938
2886 -12613046
2887 -12735576
2888 -13175363
2889 -12671530
2890 -12127168
2891 -12867024
2892 -13040395
2893 -12868764
2894 -12485304
2895 -12252471
2896 -13184325
2897 -13119067
2898 -12416524
2899 -12432763
2900 -12555902
2901 -13148972
2902 -12879475
2903 -12151703
2904 -12729414
2905 -12993101
2906 -12907019
2907 -12620238
2908 -12143918
2909 -12861978
2910 -13036340
2911 -12482064
2912 -12506982
2913 -12490146
2914 -13038075
2915 -13048513
2916 -12224833
2917 -12559094
2918 -12854833
2919 -12805541
2920 -12619750
2921 -12077084
2922 -12713720
2923 -13089058
2924 -12508451
2925 -12468185
2926 -12460558
2927 -12919951
2928 -13020276
2929 -12158893
2930 -12397066
2931 -12791425
2932 -12777300
2933 -12677204
2934 -12050797
2935 -12533975
2936 -13105307
2937 -12563919
2938 -12361576
2939 -12252969
2940 -12708654
2941 -13084055
2942 -12220867
2943 -12185143
2944 -12615245
2945 -12725730
2946 -12762154
2947 -12053097
2948 -12241216
2949 -12926204
2950 -12582658
2951 -12402211
2952 -12206724
2953 -12425155
2954 -12954964
2955 -12307450
2956 -12155547
2957 -12539572
2958 -12585694
2959 -12711444
2960 -12101127
2961 -12100829
2962 -12800761
2963 -12456776
2964 -12245776
2965 -12166074
2966 -12377692
2967 -12931388
2968 -12274862
2969 -11959957
2970 -12426023
2971 -12488001
2972 -12613703
2973 -11994500
2974 -11834212
2975 -12689498
2976 -12566445
2977 -12248875
2978 -12034584
2979 -12109321
2980 -12830368
2981 -12353483
2982 -11754610
2983 -12086758
2984 -12286059
2985 -12602719
2986 -12116458
2987 -11690919
2988 -12472619
2989 -12516684
2990 -12180557
2991 -11946679
2992 -11824078
2993 -12576372
2994 -12349333
2995 -11731384
2996 -11983851
2997 -12100453
2998 -12441274
2999 -12133402
3000 -11544410
3001 -12206232
3002 -12388604
3003 -12063514
3004 -11811123
3005 -11600817
3006 -12364972
3007 -12361931
3008 -11609592
3009 -11768396
3010 -11969378
3011 -12341139
3012 -12118913
3013 -11337676
3014 -11884036
3015 -12270596
3016 -12033166
3017 -11757057
3018 -11363415
3019 -12066700
3020 -12397894
3021 -11649955
3022 -11562360
3023 -11654063
3024 -12114369
3025 -12138535
3026 -11245205
3027 -11505092
3028 -12025959
3029 -11990428
3030 -11826427
3031 -11262611
3032 -11696323
3033 -12175383
3034 -11573818
3035 -11435668
3036 -11432670
3037 -11779157
3038 -12062629
3039 -11292870
3040 -11355914
3041 -11828631
3042 -11759041
3043 -11678450
3044 -11125867
3045 -11380457
3046 -11975053
3047 -11457589
3048 -11263219
3049 -11312603
3050 -11590132
3051 -11951890
3052 -11172746
3053 -11054609
3054 -11584217
3055 -11582645
3056 -11544122
3057 -10991275
3058 -11062223
3059 -11802926
3060 -11452500
3061 -11130688
3062 -11066795
3063 -11237228
3064 -11795260
3065 -11194266
3066 -10819974
3067 -11284120
3068 -11350205
3069 -11446354
3070 -10941868
3071 -10757916
3072 -11502569
3073 -11322883
3074 -11004540
3075 -10918975
3076 -10931046
3077 -11476668
3078 -11057826
3079 -10620146
3080 -11065776
3081 -11120599
3082 -11236156
3083 -10861024
3084 -10563795
3085 -11247299
3086 -11133769
3087 -10741153
3088 -10656431
3089 -10663870
3090 -11297574
3091 -11007849
3092 -10401775
3093 -10815224
3094 -10978673
3095 -11081123
3096 -10685391
3097 -10200379
3098 -10881798
3099 -11025330
3100 -10637502
3101 -10487600
3102 -10372201
3103 -11030514
3104 -10975525
3105 -10226185
3106 -10412814
3107 -10585253
3108 -10799458
3109 -10625419
3110 -10003542
3111 -10522450
3112 -10807740
3113 -10504943
3114 -10373671
3115 -10105658
3116 -10629165
3117 -10757818
3118 -10050239
3119 -10184918
3120 -10362815
3121 -10519404
3122 -10448886
3123 -9831144
3124 -10249879
3125 -10629156
3126 -10266719
3127 -10116295
3128 -9855673
3129 -10311800
3130 -10599675
3131 -9825528
3132 -9819356
3133 -10097414
3134 -10338902
3135 -10344156
3136 -9574652
3137 -9815178
3138 -10397969
3139 -10138277
3140 -9894105
3141 -9506040
3142 -9885552
3143 -10438441
3144 -9789783
3145 -9561100
3146 -9745387
3147 -10020041
3148 -10245375
3149 -9455797
3150 -9353579
3151 -9949306
3152 -9889788
3153 -9779088
3154 -9356051
3155 -9494867
3156 -10159424
3157 -9683974
3158 -9345865
3159 -9429553
3160 -9605692
3161 -9940311
3162 -9318456
3163 -9070432
3164 -9680936
3165 -9684125
3166 -9584070
3167 -9159892
3168 -9125350
3169 -9827153
3170 -9486554
3171 -9042616
3172 -9118020
3173 -9260393
3174 -9727201
3175 -9222814
3176 -8770914
3177 -9327027
3178 -9424690
3179 -9350259
3180 -8916349
3181 -8694454
3182 -9460204
3183 -9355645
3184 -8878319
3185 -8814400
3186 -8849278
3187 -9405175
3188 -9118814
3189 -8511005
3190 -8909461
3191 -9076113
3192 -9109791
3193 -8795676
3194 -8372711
3195 -9012309
3196 -9097666
3197 -8690163
3198 -8632114
3199 -8543320
3200 -9031410
3201 -8913202
3202 -8250652
3203 -8550841
3204 -8737828
3205 -8771657
3206 -8569725
3207 -8121912
3208 -8677255
3209 -8873075
3210 -8406670
3211 -8323933
3212 -8212356
3213 -8648766
3214 -8688059
3215 -7959139
3216 -8144646
3217 -8455540
3218 -8576402
3219 -8443797
3220 -7805454
3221 -8188508
3222 -8581872
3223 -8190575
3224 -8028889
3225 -7827936
3226 -8226864
3227 -8532583
3228 -7853223
3229 -7838092
3230 -8058131
3231 -8168675
3232 -8205536
3233 -7597326
3234 -7772187
3235 -8215903
3236 -7908444
3237 -7816184
3238 -7611578
3239 -7840457
3240 -8197187
3241 -7586775
3242 -7510544
3243 -7762602
3244 -7819771
3245 -7892812
3246 -7320734
3247 -7409755
3248 -7964524
3249 -7651445
3250 -7459526
3251 -7255712
3252 -7479891
3253 -7955788
3254 -7363653
3255 -7081406
3256 -7384027
3257 -7505388
3258 -7664819
3259 -7065000
3260 -6958339
3261 -7619174
3262 -7494463
3263 -7233111
3264 -6916488
3265 -6977933
3266 -7597954
3267 -7170324
3268 -6754595
3269 -6997001
3270 -7137961
3271 -7415021
3272 -6923308
3273 -6582873
3274 -7146614
3275 -7131298
3276 -6927696
3277 -6650852
3278 -6574347
3279 -7235602
3280 -7010882
3281 -6512099
3282 -6639740
3283 -6751731
3284 -7070070
3285 -6670663
3286 -6175844
3287 -6711541
3288 -6847671
3289 -6673397
3290 -6401945
3291 -6213492
3292 -6858445
3293 -6771944
3294 -6170039
3295 -6240534
3296 -6361613
3297 -6737048
3298 -6485203
3299 -5845414
3300 -6257646
3301 -6541097
3302 -6461853
3303 -6163652
3304 -5730314
3305 -6323166
3306 -6561800
3307 -6012612
3308 -5894537
3309 -5885127
3310 -6306378
3311 -6328276
3312 -5636347
3313 -5833634
3314 -6132008
3315 -6106257
3316 -5939227
3317 -5449555
3318 -5837394
3319 -6157676
3320 -5693928
3321 -5633893
3322 -5599513
3323 -5895074
3324 -6033169
3325 -5385683
3326 -5470207
3327 -5773731
3328 -5727893
3329 -5608351
3330 -5087915
3331 -5400361
3332 -5905578
3333 -5477760
3334 -5273894
3335 -5219850
3336 -5523237
3337 -5799680
3338 -5086074
3339 -4958295
3340 -5322184
3341 -5415254
3342 -5426306
3343 -4855450
3344 -4930973
3345 -5520105
3346 -5240576
3347 -4990357
3348 -4800232
3349 -4988588
3350 -5447813
3351 -4918846
3352 -4667276
3353 -4944579
3354 -5000011
3355 -5125169
3356 -4659122
3357 -4541894
3358 -5061700
3359 -4879817
3360 -4698926
3361 -4554710
3362 -4583332
3363 -5040381
3364 -4640961
3365 -4320065
3366 -4589074
3367 -4630551
3368 -4760540
3369 -4351591
3370 -4159028
3371 -4711710
3372 -4590831
3373 -4310119
3374 -4179532
3375 -4205676
3376 -4708691
3377 -4375650
3378 -3925868
3379 -4209043
3380 -4315657
3381 -4453011
3382 -4076900
3383 -3711000
3384 -4262798
3385 -4334789
3386 -4084136
3387 -3895521
3388 -3744033
3389 -4271082
3390 -4164774
3391 -3605851
3392 -3741425
3393 -3867012
3394 -4105250
3395 -3874945
3396 -3387267
3397 -3830795
3398 -4007303
3399 -3752853
3400 -3565931
3401 -3337021
3402 -3810101
3403 -3866692
3404 -3311655
3405 -3414227
3406 -3535980
3407 -3731810
3408 -3595605
3409 -3035104
3410 -3380659
3411 -3646147
3412 -3407614
3413 -3241676
3414 -2964836
3415 -3427019
3416 -3653771
3417 -3030223
3418 -2964563
3419 -3099638
3420 -3363685
3421 -3341572
3422 -2683739
3423 -2875491
3424 -3294175
3425 -3172128
3426 -2999950
3427 -2585240
3428 -2903737
3429 -3325808
3430 -2823448
3431 -2624975
3432 -2659972
3433 -2896913
3434 -3077686
3435 -2464451
3436 -2472171
3437 -2873861
3438 -2828660
3439 -2725319
3440 -2320145
3441 -2471359
3442 -2922145
3443 -2510156
3444 -2273622
3445 -2309222
3446 -2494197
3447 -2759865
3448 -2213213
3449 -2077547
3450 -2509307
3451 -2507547
3452 -2411989
3453 -1945704
3454 -1956045
3455 -2560866
3456 -2287402
3457 -1939143
3458 -1908824
3459 -2127096
3460 -2538948
3461 -2027073
3462 -1629586
3463 -2003266
3464 -2097542
3465 -2128877
3466 -1727984
3467 -1533411
3468 -2109298
3469 -2034460
3470 -1728698
3471 -1603192
3472 -1595230
3473 -2076181
3474 -1803283
3475 -1338732
3476 -1577165
3477 -1683294
3478 -1801982
3479 -1502431
3480 -1190020
3481 -1681935
3482 -1687708
3483 -1366140
3484 -1289262
3485 -1228939
3486 -1655633
3487 -1504390
3488 -1018811
3489 -1232525
3490 -1356958
3491 -1448011
3492 -1223166
3493  -818172
3494 -1272536
3495 -1387099
3496 -1054854
3497  -933005
3498  -813443
3499 -1254003
3500 -1252544
3501  -723069
3502  -842521
3503 -1009039
3504 -1128598
3505  -958044
3506  -447303
3507  -789224
3508 -1048362
3509  -790301
3510  -656341
3511  -458705
3512  -830471
3513 -1009498
3514  -472740
3515  -454111
3516  -581013
3517  -703351
3518  -664561
3519  -156847
3520  -398175
3521  -733146
3522  -487058
3523  -369211
3524  -149877
3525  -397314
3526  -639088
3527  -125685
3528   -74428
3529  -241691
3530  -361030
3531  -397033
3532   117076
3533     -145
3534  -400695
3535  -191915
3536   -10704
3537   253175
3538    25740
3539  -387200
3540    88571
3541   308921
3542   153418
3543   -27533
3544  -175153
3545   395215
3546   486857
3547     9669
3548    72913
3549   225120
3550   544117
3551   478295
3552    -8647
3553   297796
3554   578822
3555   524783
3556   417789
3557   148844
3558   587769
3559   852013
3560   441938
3561   441326
3562   533592
3563   790784
3564   827905
3565   337801
3566   570896
3567   928599
3568   842749
3569   759630
3570   502619
3571   880294
3572  1238613
3573   788956
3574   676802
3575   773459
3576  1088456
3577  1263797
3578   733801
3579   810896
3580  1246669
3581  1275733
3582  1170590
3583   767346
3584   997908
3585  1529112
3586  1230381
3587  1047718
3588  1071927
3589  1343894
3590  1670512
3591  1189814
3592  1067380
3593  1440413
3594  1520043
3595  1566926
3596  1187874
3597  1225649
3598  1770120
3599  1620725
3600  1440832
3601  1401081
3602  1567077
3603  1960171
3604  1570829
3605  1357940
3606  1722999
3607  1844828
3608  1893049
3609  1585719
3610  1513162
3611  2049480
3612  1968992
3613  1762133
3614  1713579
3615  1809845
3616  2256105
3617  1987943
3618  1634536
3619  1948084
3620  2116424
3621  2276580
3622  1997832
3623  1760293
3624  2278559
3625  2359019
3626  2113803
3627  1993535
3628  1982333
3629  2492140
3630  2423806
3631  2011309
3632  2217367
3633  2374747
3634  2576014
3635  2409281
3636  2070750
3637  2462426
3638  2602741
3639  2450873
3640  2377875
3641  2285180
3642  2720539
3643  2770110
3644  2378073
3645  2507732
3646  2626691
3647  2793236
3648  2712488
3649  2373540
3650  2746000
3651  2970106
3652  2766958
3653  2695855
3654  2599955
3655  2973811
3656  3098463
3657  2624328
3658  2714774
3659  2906634
3660  3107813
3661  3095354
3662  2649141
3663  2922738
3664  3274749
3665  3139573
3666  3014021
3667  2818484
3668  3156936
3669  3444544
3670  3022264
3671  2974739
3672  3137936
3673  3338574
3674  3457797
3675  3018556
3676  3141307
3677  3506374
3678  3424640
3679  3362147
3680  3131487
3681  3343172
3682  3704253
3683  3358413
3684  3270973
3685  3427116
3686  3601484
3687  3773794
3688  3325836
3689  3331736
3690  3762074
3691  3711819
3692  3628726
3693  3400814
3694  3580536
3695  4038618
3696  3741638
3697  3536020
3698  3648506
3699  3814047
3700  4081370
3701  3678215
3702  3517240
3703  3955172
3704  4057567
3705  4008853
3706  3711480
3707  3711495
3708  4253228
3709  4103923
3710  3824513
3711  3855388
3712  4007262
3713  4367623
3714  4088834
3715  3804471
3716  4147517
3717  4267644
3718  4287592
3719  4056442
3720  3919511
3721  4405490
3722  4377322
3723  4127690
3724  4153964
3725  4232864
3726  4590268
3727  4417122
3728  4052290
3729  4360250
3730  4524794
3731  4559175
3732  4344566
3733  4134652
3734  4623371
3735  4713343
3736  4407080
3737  4378338
3738  4427536
3739  4822453
3740  4774315
3741  4314711
3742  4512017
3743  4732639
3744  4838147
3745  4678602
3746  4346480
3747  4761156
3748  5014022
3749  4761894
3750  4646564
3751  4578745
3752  4956342
3753  5083399
3754  4614061
3755  4703372
3756  4915621
3757  5068241
3758  5041393
3759  4654386
3760  4910667
3761  5194388
3762  5001965
3763  4930911
3764  4808305
3765  5089171
3766  5326732
3767  4938604
3768  4963437
3769  5162215
3770  5272672
3771  5289595
3772  4885507
3773  5064846
3774  5436811
3775  5269137
3776  5172272
3777  5061966
3778  5301039
3779  5604240
3780  5213661
3781  5119010
3782  5322950
3783  5466322
3784  5582440
3785  5173582
3786  5183589
3787  5608709
3788  5567207
3789  5468581
3790  5271996
3791  5395442
3792  5809559
3793  5536081
3794  5342681
3795  5491625
3796  5601668
3797  5794608
3798  5480240
3799  5376608
3800  5760975
3801  5760562
3802  5700260
3803  5553899
3804  5583246
3805  5979250
3806  5769331
3807  5539188
3808  5685606
3809  5805953
3810  6020738
3811  5740559
3812  5556710
3813  5966802
3814  6015198
3815  5897795
3816  5719769
3817  5698930
3818  6173721
3819  6062006
3820  5758319
3821  5874257
3822  5978305
3823  6233631
3824  6029922
3825  5707274
3826  6051990
3827  6187400
3828  6154938
3829  6007228
3830  5848558
3831  6291697
3832  6328793
3833  6021834
3834  6027920
3835  6090871
3836  6374977
3837  6294424
3838  5931780
3839  6206393
3840  6379074
3841  6353970
3842  6244831
3843  6040370
3844  6394504
3845  6526539
3846  6214397
3847  6233204
3848  6274669
3849  6525961
3850  6517930
3851  6120218
3852  6323141
3853  6560349
3854  6556511
3855  6449413
3856  6185260
3857  6517981
3858  6775992
3859  6427306
3860  6351897
3861  6403785
3862  6696146
3863  6788007
3864  6337261
3865  6418437
3866  6702494
3867  6752665
3868  6690879
3869  6331453
3870  6538490
3871  6924053
3872  6718147
3873  6589162
3874  6526439
3875  6764827
3876  7013586
3877  6597107
3878  6519440
3879  6770142
3880  6858243
3881  6910721
3882  6585672
3883  6668691
3884  7048373
3885  6892864
3886  6749716
3887  6686726
3888  6820814
3889  7134380
3890  6810064
3891  6675955
3892  6929134
3893  7032888
3894  7098664
3895  6773781
3896  6738504
3897  7159408
3898  7094667
3899  6920330
3900  6801367
3901  6911853
3902  7318682
3903  7066922
3904  6795162
3905  6998470
3906  7133235
3907  7285982
3908  7004085
3909  6823369
3910  7213682
3911  7245033
3912  7130398
3913  6992109
3914  6966572
3915  7372163
3916  7287692
3917  6993355
3918  7100856
3919  7202741
3920  7388416
3921  7215758
3922  6966593
3923  7289619
3924  7359342
3925  7257436
3926  7181156
3927  7092274
3928  7444139
3929  7425906
3930  7114568
3931  7226224
3932  7311630
3933  7492852
3934  7360427
3935  7081252
3936  7387039
3937  7545487
3938  7411690
3939  7296847
3940  7146776
3941  7509163
3942  7602468
3943  7257095
3944  7292419
3945  7394945
3946  7612071
3947  7586273
3948  7209352
3949  7409016
3950  7613635
3951  7546545
3952  7470958
3953  7249003
3954  7523194
3955  7748492
3956  7455118
3957  7424987
3958  7468294
3959  7656760
3960  7710086
3961  7329534
3962  7455919
3963  7693296
3964  7642149
3965  7605699
3966  7405182
3967  7604622
3968  7839908
3969  7543160
3970  7503751
3971  7569937
3972  7720169
3973  7836698
3974  7459809
3975  7493334
3976  7786035
3977  7757704
3978  7701132
3979  7478275
3980  7621800
3981  7970863
3982  7706345
3983  7558445
3984  7599277
3985  7776719
3986  7993573
3987  7611777
3988  7508095
3989  7830707
3990  7875300
3991  7867322
3992  7576959
3993  7596007
3994  7992717
3995  7859487
3996  7680329
3997  7665956
3998  7775006
3999  8073220
4000  7811096
4001  7595997
4002  7823215
4003  7890307
4004  7940050
4005  7693811
4006  7624302
4007  8038293
4008  7990933
4009  7798944
4010  7763286
4011  7809359
4012  8092029
4013  7905148
4014  7629110
4015  7855835
4016  7963015
4017  8032890
4018  7824981
4019  7652552
4020  8056237
4021  8097717
4022  7868569
4023  7787562
4024  7795610
4025  8133833
4026  8054337
4027  7717246
4028  7855218
4029  7981770
4030  8121702
4031  7973472
4032  7673206
4033  7995034
4034  8148304
4035  7980940
4036  7890941
4037  7794182
4038  8107104
4039  8161850
4040  7813550
4041  7872720
4042  7999206
4043  8134108
4044  8076703
4045  7759152
4046  7994706
4047  8177280
4048  8021635
4049  7941256
4050  7845132
4051  8123911
4052  8246139
4053  7884376
4054  7899572
4055  8016580
4056  8142830
4057  8149757
4058  7773296
4059  7930905
4060  8221738
4061  8137993
4062  8039086
4063  7853884
4064  8056249
4065  8302796
4066  7980722
4067  7898543
4068  7981665
4069  8136214
4070  8263579
4071  7917760
4072  7923920
4073  8194058
4074  8144114
4075  8101017
4076  7886765
4077  7973926
4078  8268678
4079  8046191
4080  7959605
4081  8035310
4082  8119033
4083  8266652
4084  7974847
4085  7929407
4086  8184850
4087  8130994
4088  8104802
4089  7951496
4090  7972984
4091  8279044
4092  8086504
4093  7961433
4094  8039058
4095  8110036
4096  8283744
4097  8023160
4098  7880294
4099  8170461
4100  8176346
4101  8122961
4102  7945436
4103  7932050
4104  8310786
4105  8173217
4106  7949014
4107  7994150
4108  8071499
4109  8291156
4110  8073546
4111  7844599
4112  8110781
4113  8179575
4114  8181202
4115  8014257
4116  7883146
4117  8227848
4118  8207648
4119  7980689
4120  7964086
4121  7988354
4122  8249425
4123  8155028
4124  7882208
4125  8070505
4126  8168947
4127  8158829
4128  8016785
4129  7838752
4130  8156272
4131  8204952
4132  7972405
4133  7967210
4134  7995971
4135  8237426
4136  8175567
4137  7830829
4138  7984983
4139  8142896
4140  8144925
4141  8021082
4142  7772040
4143  8082960
4144  8275930
4145  8026919
4146  7926066
4147  7896680
4148  8165592
4149  8238635
4150  7854004
4151  7891959
4152  8051061
4153  8137580
4154  8096720
4155  7782234
4156  7937089
4157  8193398
4158  8048629
4159  7963210
4160  7850759
4161  8033753
4162  8206649
4163  7877020
4164  7849698
4165  7992636
4166  8073818
4167  8111531
4168  7799358
4169  7880278
4170  8150294
4171  8009527
4172  7909678
4173  7810197
4174  7936379
4175  8176843
4176  7892310
4177  7797205
4178  7934127
4179  8023999
4180  8095171
4181  7774620
4182  7745184
4183  8056754
4184  8000278
4185  7908124
4186  7759763
4187  7851652
4188  8149516
4189  7919214
4190  7730690
4191  7837956
4192  7911889
4193  8037240
4194  7773262
4195  7659586
4196  7974465
4197  7974333
4198  7907187
4199  7750548
4200  7718523
4201  8017482
4202  7886919
4203  7688745
4204  7758033
4205  7818938
4206  7987339
4207  7800129
4208  7616434
4209  7874194
4210  7902554
4211  7839641
4212  7709553
4213  7634838
4214  7925033
4215  7851528
4216  7628594
4217  7679499
4218  7733560
4219  7903160
4220  7772200
4221  7527116
4222  7770018
4223  7840271
4224  7778529
4225  7655063
4226  7504692
4227  7814706
4228  7848055
4229  7592198
4230  7594514
4231  7625145
4232  7826634
4233  7771606
4234  7461614
4235  7614203
4236  7715731
4237  7693892
4238  7632369
4239  7455714
4240  7675856
4241  7777696
4242  7548959
4243  7534188
4244  7506838
4245  7676798
4246  7697549
4247  7401226
4248  7512909
4249  7656367
4250  7616350
4251  7554306
4252  7365309
4253  7556596
4254  7699107
4255  7450051
4256  7411502
4257  7437877
4258  7583103
4259  7660425
4260  7346596
4261  7378749
4262  7559466
4263  7545623
4264  7490747
4265  7239962
4266  7364584
4267  7631325
4268  7437636
4269  7325496
4270  7291630
4271  7452168
4272  7624037
4273  7291131
4274  7208641
4275  7409897
4276  7450110
4277  7449870
4278  7184807
4279  7210269
4280  7490467
4281  7357718
4282  7256512
4283  7208614
4284  7279245
4285  7490988
4286  7246554
4287  7107129
4288  7271323
4289  7315917
4290  7352446
4291  7109997
4292  7070497
4293  7381613
4294  7299709
4295  7153854
4296  7079399
4297  7134182
4298  7381658
4299  7179700
4300  6974401
4301  7129065
4302  7207319
4303  7285471
4304  7058268
4305  6898517
4306  7191277
4307  7207402
4308  7069526
4309  6959454
4310  6931754
4311  7243450
4312  7159446
4313  6905415
4314  6970178
4315  7030957
4316  7152627
4317  6997344
4318  6771156
4319  7008565
4320  7071231
4321  6986502
4322  6914206
4323  6814662
4324  7053069
4325  7049470
4326  6802021
4327  6836373
4328  6864345
4329  6993076
4330  6926325
4331  6667984
4332  6843496
4333  6966077
4334  6870938
4335  6785356
4336  6671606
4337  6905501
4338  6946118
4339  6669072
4340  6695467
4341  6735590
4342  6851721
4343  6831225
4344  6539855
4345  6674963
4346  6830059
4347  6759481
4348  6682026
4349  6506551
4350  6682662
4351  6843063
4352  6579203
4353  6526545
4354  6559537
4355  6695887
4356  6759602
4357  6461989
4358  6497288
4359  6672252
4360  6617571
4361  6561715
4362  6375793
4363  6493528
4364  6690877
4365  6483671
4366  6433779
4367  6437509
4368  6500407
4369  6605050
4370  6329090
4371  6319214
4372  6501818
4373  6473235
4374  6446794
4375  6265760
4376  6331865
4377  6563723
4378  6360457
4379  6242002
4380  6261478
4381  6340164
4382  6480124
4383  6211370
4384  6132337
4385  6334105
4386  6350533
4387  6335712
4388  6125930
4389  6103710
4390  6364968
4391  6274991
4392  6129712
4393  6097094
4394  6125474
4395  6336425
4396  6150912
4397  5981504
4398  6142091
4399  6177003
4400  6184616
4401  6026134
4402  5931387
4403  6182609
4404  6109254
4405  5972116
4406  5960085
4407  5966945
4408  6143539
4409  6024746
4410  5821929
4411  5970954
4412  6004255
4413  6029927
4414  5875970
4415  5736808
4416  5997329
4417  6017356
4418  5832529
4419  5785323
4420  5777676
4421  6003908
4422  5908670
4423  5632701
4424  5744641
4425  5838776
4426  5883427
4427  5761004
4428  5557326
4429  5782690
4430  5867627
4431  5700805
4432  5627860
4433  5548224
4434  5768062
4435  5804962
4436  5525257
4437  5564988
4438  5646011
4439  5715985
4440  5656501
4441  5390966
4442  5535020
4443  5681151
4444  5547026
4445  5482385
4446  5386722
4447  5557811
4448  5652547
4449  5393266
4450  5383464
4451  5446088
4452  5505992
4453  5505407
4454  5250017
4455  5326330
4456  5498387
4457  5400319
4458  5333460
4459  5209126
4460  5343974
4461  5499351
4462  5232058
4463  5186220
4464  5263066
4465  5331873
4466  5367616
4467  5084916
4468  5097561
4469  5315135
4470  5263398
4471  5192352
4472  5034118
4473  5098659
4474  5318636
4475  5124049
4476  4999066
4477  5028808
4478  5101449
4479  5224248
4480  4989822
4481  4911198
4482  5106651
4483  5073284
4484  5038547
4485  4872330
4486  4861676
4487  5094799
4488  4962730
4489  4844189
4490  4884055
4491  4915945
4492  5018255
4493  4836856
4494  4718109
4495  4897796
4496  4882301
4497  4853584
4498  4709048
4499  4675656
4500  4923043
4501  4834488
4502  4654311
4503  4669763
4504  4690787
4505  4846519
4506  4678849
4507  4485923
4508  4670893
4509  4714801
4510  4695140
4511  4576610
4512  4454887
4513  4672165
4514  4676060
4515  4500773
4516  4479347
4517  4461311
4518  4625230
4519  4552744
4520  4330532
4521  4443155
4522  4496541
4523  4501717
4524  4424419
4525  4266183
4526  4457411
4527  4484233
4528  4302025
4529  4289262
4530  4267514
4531  4410749
4532  4382752
4533  4154171
4534  4245758
4535  4323699
4536  4318437
4537  4238342
4538  4051706
4539  4217118
4540  4308120
4541  4148383
4542  4095528
4543  4067442
4544  4209890
4545  4253063
4546  3968451
4547  4006347
4548  4106719
4549  4108458
4550  4062275
4551  3853700
4552  3981390
4553  4145075
4554  3998730
4555  3924633
4556  3854605
4557  3956939
4558  4059563
4559  3814380
4560  3786559
4561  3885066
4562  3917591
4563  3927272
4564  3703666
4565  3739753
4566  3916589
4567  3808887
4568  3737834
4569  3653095
4570  3724618
4571  3871894
4572  3655609
4573  3581341
4574  3689627
4575  3708006
4576  3737730
4577  3523270
4578  3505702
4579  3717183
4580  3632832
4581  3532265
4582  3444763
4583  3505188
4584  3697165
4585  3508109
4586  3358337
4587  3451029
4588  3509780
4589  3573581
4590  3357412
4591  3267482
4592  3473220
4593  3462579
4594  3368385
4595  3263055
4596  3251646
4597  3474570
4598  3365818
4599  3181069
4600  3221710
4601  3249770
4602  3357869
4603  3223432
4604  3057296
4605  3240909
4606  3255892
4607  3201796
4608  3097194
4609  3027318
4610  3224292
4611  3177554
4612  2988616
4613  3024944
4614  3045355
4615  3151835
4616  3057665
4617  2862890
4618  3013346
4619  3064709
4620  2994911
4621  2898974
4622  2790655
4623  2988983
4624  3016740
4625  2821702
4626  2810422
4627  2833210
4628  2956568
4629  2897534
4630  2657402
4631  2748974
4632  2842510
4633  2815702
4634  2737089
4635  2584287
4636  2737901
4637  2828125
4638  2649728
4639  2615787
4640  2594453
4641  2698457
4642  2725972
4643  2489746
4644  2537334
4645  2614761
4646  2589235
4647  2561671
4648  2407334
4649  2503657
4650  2622106
4651  2457463
4652  2419716
4653  2387178
4654  2470061
4655  2527072
4656  2299564
4657  2307696
4658  2434490
4659  2417769
4660  2380042
4661  2199748
4662  2275265
4663  2426461
4664  2274729
4665  2194718
4666  2170991
4667  2248049
4668  2355431
4669  2140321
4670  2089426
4671  2211759
4672  2206149
4673  2189675
4674  1995156
4675  2005387
4676  2200940
4677  2107853
4678  2016881
4679  1976509
4680  2018840
4681  2157563
4682  1972178
4683  1873725
4684  1968665
4685  1983523
4686  2001766
4687  1855201
4688  1793302
4689  1985423
4690  1915647
4691  1826327
4692  1780052
4693  1795819
4694  1931187
4695  1790847
4696  1646155
4697  1760966
4698  1791997
4699  1808175
4700  1661329
4701  1580583
4702  1775330
4703  1738067
4704  1622194
4705  1569241
4706  1557656
4707  1733253
4708  1641605
4709  1443120
4710  1517247
4711  1569659
4712  1634868
4713  1503403
4714  1344311
4715  1517090
4716  1554607
4717  1452185
4718  1368962
4719  1313174
4720  1492876
4721  1490470
4722  1285086
4723  1327016
4724  1344895
4725  1403926
4726  1336994
4727  1160956
4728  1273417
4729  1348074
4730  1271043
4731  1205044
4732  1135425
4733  1270799
4734  1300104
4735  1091568
4736  1083451
4737  1130849
4738  1197748
4739  1154795
4740   955589
4741  1050512
4742  1171404
4743  1098909
4744  1010027
4745   885846
4746  1012167
4747  1117890
4748   924135
4749   879142
4750   918903
4751   998122
4752  1005741
4753   786357
4754   805147
4755   932524
4756   893046
4757   852589
4758   704273
4759   772144
4760   919835
4761   768270
4762   692040
4763   703203
4764   750191
4765   824513
4766   634962
4767   594909
4768   711540
4769   689354
4770   662283
4771   526903
4772   555412
4773   706523
4774   590816
4775   504700
4776   504744
4777   543139
4778   625649
4779   454517
4780   378622
4781   504346
4782   501402
4783   484828
4784   362884
4785   339791
4786   505856
4787   423391
4788   305410
4789   283752
4790   309242
4791   434298
4792   293073
4793   182483
4794   289510
4795   304272
4796   313960
4797   192321
4798   105742
4799   270141
4800   238973
4801   136015
4802    99647
4803   105076
4804   228502
4805   146707
4806    -5757
4807    72961
4808    90260
4809   114986
4810    17960
4811   -85098
4812    63130
4813    69092
4814   -61000
4815   -73507
4816   -86133
4817    33046
4818   -34229
4819  -197449
4820  -131714
4821   -83839
4822   -82648
4823  -161426
4824  -289793
4825  -150300
4826  -101440
4827  -224658
4828  -267869
4829  -308479
4830  -180059
4831  -184553
4832  -381253
4833  -356329
4834  -293812
4835  -254729
4836  -310724
4837  -467961
4838  -374455
4839  -281759
4840  -381961
4841  -441561
4842  -506054
4843  -410329
4844  -350228
4845  -528758
4846  -538766
4847  -483435
4848  -451603
4849  -468383
4850  -642686
4851  -584171
4852  -475334
4853  -568980
4854  -622376
4855  -693375
4856  -607050
4857  -513245
4858  -692773
4859  -732845
4860  -675975
4861  -628081
4862  -646914
4863  -817935
4864  -802408
4865  -661553
4866  -718981
4867  -786031
4868  -882151
4869  -818458
4870  -686030
4871  -844109
4872  -937458
4873  -885734
4874  -822636
4875  -795169
4876  -962385
4877 -1001052
4878  -869588
4879  -889974
4880  -933638
4881 -1049430
4882 -1039226
4883  -889230
4884  -990162
4885 -1092512
4886 -1074462
4887 -1042654
4888  -959375
4889 -1091446
4890 -1190788
4891 -1074071
4892 -1052860
4893 -1103970
4894 -1204970
4895 -1235762
4896 -1083026
4897 -1146594
4898 -1264573
4899 -1246338
4900 -1218860
4901 -1135164
4902 -1243578
4903 -1370066
4904 -1262936
4905 -1229940
4906 -1270112
4907 -1364424
4908 -1424206
4909 -1275097
4910 -1269581
4911 -1412300
4912 -1434371
4913 -1429859
4914 -1309792
4915 -1382918
4916 -1546650
4917 -1470012
4918 -1416634
4919 -1424505
4920 -1485607
4921 -1595257
4922 -1481947
4923 -1451808
4924 -1563522
4925 -1586548
4926 -1618580
4927 -1513962
4928 -1530932
4929 -1677508
4930 -1640807
4931 -1595373
4932 -1600101
4933 -1645313
4934 -1767288
4935 -1669505
4936 -1617836
4937 -1724955
4938 -1749516
4939 -1765544
4940 -1687578
4941 -1673448
4942 -1842472
4943 -1824823
4944 -1756214
4945 -1761427
4946 -1794314
4947 -1928513
4948 -1856866
4949 -1760611
4950 -1856861
4951 -1916502
4952 -1938712
4953 -1863077
4954 -1813339
4955 -1971583
4956 -2010040
4957 -1942900
4958 -1920785
4959 -1934678
4960 -2069585
4961 -2040025
4962 -1915801
4963 -1990182
4964 -2051524
4965 -2093075
4966 -2063964
4967 -1974622
4968 -2111885
4969 -2153803
4970 -2103146
4971 -2081086
4972 -2066839
4973 -2197331
4974 -2210747
4975 -2085638
4976 -2147668
4977 -2209714
4978 -2265145
4979 -2227487
4980 -2118008
4981 -2242570
4982 -2326012
4983 -2250003
4984 -2224329
4985 -2208851
4986 -2345682
4987 -2398778
4988 -2249009
4989 -2264800
4990 -2345763
4991 -2408470
4992 -2406567
4993 -2263124
4994 -2347163
4995 -2469310
4996 -2430181
4997 -2407582
4998 -2343892
4999 -2458118
5000 -2547777
5001 -2427122
5002 -2404512
5003 -2466844
5004 -2540600
5005 -2556349
5006 -2433879
5007 -2476443
5008 -2600817
5009 -2578738
5010 -2560104
5011 -2493529
5012 -2575691
5013 -2690729
5014 -2589386
5015 -2551043
5016 -2599587
5017 -2666157
5018 -2716384
5019 -2593051
5020 -2599042
5021 -2736144
5022 -2734973
5023 -2708430
5024 -2637237
5025 -2683323
5026 -2824463
5027 -2744743
5028 -2687145
5029 -2728291
5030 -2791292
5031 -2879406
5032 -2767303
5033 -2709237
5034 -2844642
5035 -2872160
5036 -2862396
5037 -2776806
5038 -2783188
5039 -2945386
5040 -2930439
5041 -2846134
5042 -2856401
5043 -2896660
5044 -3010760
5045 -2920698
5046 -2843888
5047 -2953287
5048 -2995057
5049 -3008204
5050 -2940056
5051 -2908162
5052 -3051728
5053 -3049424
5054 -2980137
5055 -2989363
5056 -3007735
5057 -3107579
5058 -3076106
5059 -2973503
5060 -3070600
5061 -3124699
5062 -3142302
5063 -3078068
5064 -3027291
5065 -3162980
5066 -3188781
5067 -3108128
5068 -3100824
5069 -3123259
5070 -3247597
5071 -3228239
5072 -3093016
5073 -3179531
5074 -3239003
5075 -3265773
5076 -3231595
5077 -3138956
5078 -3250902
5079 -3315826
5080 -3252973
5081 -3235051
5082 -3216724
5083 -3332690
5084 -3376019
5085 -3253521
5086 -3274212
5087 -3332179
5088 -3360360
5089 -3359281
5090 -3268424
5091 -3355867
5092 -3437811
5093 -3372207
5094 -3365994
5095 -3353969
5096 -3434172
5097 -3469209
5098 -3361620
5099 -3376484
5100 -3443050
5101 -3489434
5102 -3491278
5103 -3385167
5104 -3449515
5105 -3561894
5106 -3505331
5107 -3465347
5108 -3443762
5109 -3524219
5110 -3611515
5111 -3501730
5112 -3489109
5113 -3543948
5114 -3593518
5115 -3618262
5116 -3506191
5117 -3518151
5118 -3652608
5119 -3618038
5120 -3592862
5121 -3556854
5122 -3606259
5123 -3718711
5124 -3642088
5125 -3591936
5126 -3643953
5127 -3676940
5128 -3724048
5129 -3620627
5130 -3610550
5131 -3735843
5132 -3731812
5133 -3702787
5134 -3668713
5135 -3689771
5136 -3806935
5137 -3744906
5138 -3679104
5139 -3733069
5140 -3775057
5141 -3825149
5142 -3743282
5143 -3697503
5144 -3832243
5145 -3845031
5146 -3810791
5147 -3765768
5148 -3769782
5149 -3900946
5150 -3872802
5151 -3778181
5152 -3813561
5153 -3851929
5154 -3937533
5155 -3865375
5156 -3792893
5157 -3897927
5158 -3942492
5159 -3919358
5160 -3862940
5161 -3837668
5162 -3972284
5163 -3985385
5164 -3882728
5165 -3902545
5166 -3928883
5167 -4013651
5168 -3994845
5169 -3888467
5170 -3956374
5171 -4013827
5172 -4017983
5173 -3977673
5174 -3922884
5175 -4036050
5176 -4077194
5177 -3989039
5178 -3992978
5179 -4005333
5180 -4084358
5181 -4078478
5182 -3977694
5183 -4031676
5184 -4100563
5185 -4106546
5186 -4067600
5187 -3997393
5188 -4095933
5189 -4170721
5190 -4084673
5191 -4057368
5192 -4072431
5193 -4157724
5194 -4193326
5195 -4067556
5196 -4084199
5197 -4167808
5198 -4191436
5199 -4169850
5200 -4085235
5201 -4144038
5202 -4237317
5203 -4175070
5204 -4149382
5205 -4139364
5206 -4208221
5207 -4263093
5208 -4170655
5209 -4151390
5210 -4233999
5211 -4247105
5212 -4253356
5213 -4170386
5214 -4196997
5215 -4301795
5216 -4255596
5217 -4225879
5218 -4219550
5219 -4267148
5220 -4344791
5221 -4247303
5222 -4226936
5223 -4288705
5224 -4324923
5225 -4326573
5226 -4246516
5227 -4256177
5228 -4365082
5229 -4349351
5230 -4300588
5231 -4280190
5232 -4315814
5233 -4413057
5234 -4338265
5235 -4280718
5236 -4347354
5237 -4378647
5238 -4409646
5239 -4339489
5240 -4313845
5241 -4417335
5242 -4412584
5243 -4366342
5244 -4343221
5245 -4348215
5246 -4458170
5247 -4415196
5248 -4357812
5249 -4404644
5250 -4426623
5251 -4468412
5252 -4414885
5253 -4362680
5254 -4467252
5255 -4464250
5256 -4430588
5257 -4402383
5258 -4408119
5259 -4513127
5260 -4491631
5261 -4403433
5262 -4442633
5263 -4486880
5264 -4518603
5265 -4473334
5266 -4410245
5267 -4487300
5268 -4531978
5269 -4495776
5270 -4466969
5271 -4457118
5272 -4553826
5273 -4562223
5274 -4465745
5275 -4476579
5276 -4512778
5277 -4571796
5278 -4543838
5279 -4451834
5280 -4520902
5281 -4592406
5282 -4562459
5283 -4517628
5284 -4486375
5285 -4567090
5286 -4612846
5287 -4513692
5288 -4525888
5289 -4556909
5290 -4611083
5291 -4607567
5292 -4512720
5293 -4557075
5294 -4618474
5295 -4601332
5296 -4581487
5297 -4526254
5298 -4592696
5299 -4662674
5300 -4578961
5301 -4558599
5302 -4595056
5303 -4647822
5304 -4658927
5305 -4559089
5306 -4568256
5307 -4652251
5308 -4659663
5309 -4626608
5310 -4556379
5311 -4609754
5312 -4702649
5313 -4637697
5314 -4600164
5315 -4607306
5316 -4662611
5317 -4708530
5318 -4615195
5319 -4589824
5320 -4672042
5321 -4691694
5322 -4681869
5323 -4619076
5324 -4625645
5325 -4721690
5326 -4682147
5327 -4644120
5328 -4641181
5329 -4672066
5330 -4731680
5331 -4652620
5332 -4621010
5333 -4697545
5334 -4718896
5335 -4715511
5336 -4650121
5337 -4649032
5338 -4741158
5339 -4722013
5340 -4669870
5341 -4656565
5342 -4681762
5343 -4778899
5344 -4718221
5345 -4645959
5346 -4710736
5347 -4734527
5348 -4744452
5349 -4673240
5350 -4644915
5351 -4751055
5352 -4757108
5353 -4708635
5354 -4697492
5355 -4689120
5356 -4781662
5357 -4744378
5358 -4674510
5359 -4716412
5360 -4740014
5361 -4759299
5362 -4716982
5363 -4665908
5364 -4750376
5365 -4770888
5366 -4735911
5367 -4713351
5368 -4715311
5369 -4781761
5370 -4772411
5371 -4684992
5372 -4721249
5373 -4756982
5374 -4780761
5375 -4750693
5376 -4682763
5377 -4759658
5378 -4791094
5379 -4747239
5380 -4728109
5381 -4714816
5382 -4780223
5383 -4790694
5384 -4704032
5385 -4717744
5386 -4772652
5387 -4802297
5388 -4778678
5389 -4689961
5390 -4744335
5391 -4808567
5392 -4762562
5393 -4734336
5394 -4707536
5395 -4778865
5396 -4816545
5397 -4731110
5398 -4720705
5399 -4759778
5400 -4787518
5401 -4791167
5402 -4702028
5403 -4728790
5404 -4797389
5405 -4779273
5406 -4765402
5407 -4712326
5408 -4768978
5409 -4825907
5410 -4749259
5411 -4728168
5412 -4750991
5413 -4778823
5414 -4799350
5415 -4722402
5416 -4730412
5417 -4794520
5418 -4779034
5419 -4766520
5420 -4716550
5421 -4756403
5422 -4825455
5423 -4747757
5424 -4716293
5425 -4746526
5426 -4785693
5427 -4803533
5428 -4724963
5429 -4704585
5430 -4792484
5431 -4793529
5432 -4770736
5433 -4713262
5434 -4726249
5435 -4817218
5436 -4770117
5437 -4712467
5438 -4724859
5439 -4758980
5440 -4808908
5441 -4744082
5442 -4694435
5443 -4758548
5444 -4784630
5445 -4764275
5446 -4708402
5447 -4696067
5448 -4790492
5449 -4770961
5450 -4714003
5451 -4720124
5452 -4734938
5453 -4788662
5454 -4734770
5455 -4668734
5456 -4737418
5457 -4767763
5458 -4756352
5459 -4711926
5460 -4689729
5461 -4776526
5462 -4771366
5463 -4706308
5464 -4693704
5465 -4704287
5466 -4774559
5467 -4734280
5468 -4657733
5469 -4710948
5470 -4746949
5471 -4750501
5472 -4711558
5473 -4653602
5474 -4729291
5475 -4760959
5476 -4693640
5477 -4677295
5478 -4678732
5479 -4742613
5480 -4742131
5481 -4646502
5482 -4675034
5483 -4711640
5484 -4733533
5485 -4697379
5486 -4634748
5487 -4680667
5488 -4732652
5489 -4689812
5490 -4668554
5491 -4651568
5492 -4706042
5493 -4723112
5494 -4649947
5495 -4648328
5496 -4678522
5497 -4695148
5498 -4684121
5499 -4612949
5500 -4646400
5501 -4707345
5502 -4665894
5503 -4637905
5504 -4620148
5505 -4663686
5506 -4699852
5507 -4624927
5508 -4613241
5509 -4637287
5510 -4672758
5511 -4663269
5512 -4583880
5513 -4605108
5514 -4677359
5515 -4639665
5516 -4617111
5517 -4590153
5518 -4622303
5519 -4677047
5520 -4604606
5521 -4574145
5522 -4613351
5523 -4638733
5524 -4637599
5525 -4574449
5526 -4558083
5527 -4625220
5528 -4614695
5529 -4586782
5530 -4557405
5531 -4576409
5532 -4639152
5533 -4584727
5534 -4547556
5535 -4566071
5536 -4580294
5537 -4600032
5538 -4540537
5539 -4525287
5540 -4588025
5541 -4582583
5542 -4551521
5543 -4522256
5544 -4523003
5545 -4601910
5546 -4546719
5547 -4494634
5548 -4517999
5549 -4541852
5550 -4570820
5551 -4513398
5552 -4465492
5553 -4540366
5554 -4549904
5555 -4522168
5556 -4477153
5557 -4458787
5558 -4552738
5559 -4530838
5560 -4458348
5561 -4460283
5562 -4488386
5563 -4528442
5564 -4481692
5565 -4424053
5566 -4473554
5567 -4501648
5568 -4476281
5569 -4440900
5570 -4413627
5571 -4478829
5572 -4484612
5573 -4416076
5574 -4419863
5575 -4431433
5576 -4474093
5577 -4452617
5578 -4376000
5579 -4407957
5580 -4438872
5581 -4434939
5582 -4403243
5583 -4358593
5584 -4430275
5585 -4442436
5586 -4381944
5587 -4366802
5588 -4372509
5589 -4417235
5590 -4406543
5591 -4324374
5592 -4344038
5593 -4398135
5594 -4392104
5595 -4358328
5596 -4298109
5597 -4352874
5598 -4402394
5599 -4338826
5600 -4305054
5601 -4300959
5602 -4347114
5603 -4368267
5604 -4277028
5605 -4287603
5606 -4325046
5607 -4327202
5608 -4322615
5609 -4249999
5610 -4284580
5611 -4334624
5612 -4285399
5613 -4258568
5614 -4246145
5615 -4277808
5616 -4312127
5617 -4240479
5618 -4221449
5619 -4268149
5620 -4285577
5621 -4263487
5622 -4195093
5623 -4207060
5624 -4270817
5625 -4234252
5626 -4196493
5627 -4186158
5628 -4217344
5629 -4251869
5630 -4191429
5631 -4154490
5632 -4185972
5633 -4199461
5634 -4208405
5635 -4145605
5636 -4131046
5637 -4201705
5638 -4188779
5639 -4149588
5640 -4122791
5641 -4127008
5642 -4184001
5643 -4132464
5644 -4087143
5645 -4118154
5646 -4138002
5647 -4154227
5648 -4099976
5649 -4065584
5650 -4123374
5651 -4120024
5652 -4087873
5653 -4056147
5654 -4052927
5655 -4103699
5656 -4080289
5657 -4024041
5658 -4047510
5659 -4053268
5660 -4082502
5661 -4031443
5662 -3990638
5663 -4044012
5664 -4047309
5665 -4010308
5666 -3993814
5667 -3968933
5668 -4034322
5669 -4023287
5670 -3954069
5671 -3967781
5672 -3991782
5673 -4000434
5674 -3972864
5675 -3909903
5676 -3965237
5677 -3976240
5678 -3950317
5679 -3922130
5680 -3895854
5681 -3952023
5682 -3949690
5683 -3884184
5684 -3892716
5685 -3900204
5686 -3931820
5687 -3906818
5688 -3839578
5689 -3871835
5690 -3905804
5691 -3883454
5692 -3854663
5693 -3816613
5694 -3869157
5695 -3877302
5696 -3808972
5697 -3811519
5698 -3829413
5699 -3846251
5700 -3845846
5701 -3772078
5702 -3794205
5703 -3832205
5704 -3801648
5705 -3779559
5706 -3736572
5707 -3774869
5708 -3811612
5709 -3744696
5710 -3727940
5711 -3734547
5712 -3769060
5713 -3769242
5714 -3686287
5715 -3693348
5716 -3744647
5717 -3729911
5718 -3713537
5719 -3658252
5720 -3675801
5721 -3732691
5722 -3680583
5723 -3647469
5724 -3643957
5725 -3668864
5726 -3699581
5727 -3625274
5728 -3591616
5729 -3648142
5730 -3643300
5731 -3634369
5732 -3570306
5733 -3583493
5734 -3653596
5735 -3605982
5736 -3569239
5737 -3554776
5738 -3575492
5739 -3603388
5740 -3559241
5741 -3510806
5742 -3557732
5743 -3558479
5744 -3556554
5745 -3496872
5746 -3488181
5747 -3545263
5748 -3527639
5749 -3474590
5750 -3470055
5751 -3485859
5752 -3527069
5753 -3478338
5754 -3431266
5755 -3463497
5756 -3462367
5757 -3468739
5758 -3424020
5759 -3384704
5760 -3446908
5761 -3447303
5762 -3402470
5763 -3378131
5764 -3386074
5765 -3434590
5766 -3404333
5767 -3342952
5768 -3361363
5769 -3369859
5770 -3377566
5771 -3343440
5772 -3296896
5773 -3357118
5774 -3356612
5775 -3319923
5776 -3298242
5777 -3280793
5778 -3326374
5779 -3316284
5780 -3256445
5781 -3272355
5782 -3279302
5783 -3287865
5784 -3261872
5785 -3201400
5786 -3249233
5787 -3268432
5788 -3230668
5789 -3205229
5790 -3184726
5791 -3231072
5792 -3237346
5793 -3159340
5794 -3168032
5795 -3189740
5796 -3194484
5797 -3178102
5798 -3118780
5799 -3135178
5800 -3173303
5801 -3137957
5802 -3118013
5803 -3089837
5804 -3115705
5805 -3142587
5806 -3076417
5807 -3068354
5808 -3071415
5809 -3083412
5810 -3089617
5811 -3023284
5812 -3034669
5813 -3063643
5814 -3036953
5815 -3027338
5816 -2991673
5817 -3017004
5818 -3040107
5819 -2983772
5820 -2971168
5821 -2976687
5822 -2989494
5823 -2986866
5824 -2931568
5825 -2937930
5826 -2978858
5827 -2954333
5828 -2927469
5829 -2883828
5830 -2907610
5831 -2944943
5832 -2889281
5833 -2849487
5834 -2879769
5835 -2884052
5836 -2903052
5837 -2833852
5838 -2821219
5839 -2867440
5840 -2855235
5841 -2827673
5842 -2796431
5843 -2795299
5844 -2845599
5845 -2804402
5846 -2768054
5847 -2765623
5848 -2778224
5849 -2799539
5850 -2746728
5851 -2711172
5852 -2762906
5853 -2752685
5854 -2741672
5855 -2693363
5856 -2684983
5857 -2730815
5858 -2703319
5859 -2656615
5860 -2667673
5861 -2665648
5862 -2703993
5863 -2649024
5864 -2603971
5865 -2649018
5866 -2651841
5867 -2636865
5868 -2600651
5869 -2575978
5870 -2624174
5871 -2615023
5872 -2563373
5873 -2552650
5874 -2557560
5875 -2589715
5876 -2560723
5877 -2497623
5878 -2529947
5879 -2552170
5880 -2531384
5881 -2498901
5882 -2456154
5883 -2505248
5884 -2511938
5885 -2463005
5886 -2450648
5887 -2442522
5888 -2478927
5889 -2478429
5890 -2401463
5891 -2406262
5892 -2428349
5893 -2421977
5894 -2401718
5895 -2358961
5896 -2385452
5897 -2407887
5898 -2375520
5899 -2352476
5900 -2331645
5901 -2362858
5902 -2370564
5903 -2292463
5904 -2303054
5905 -2319287
5906 -2322710
5907 -2304381
5908 -2245304
5909 -2273275
5910 -2301788
5911 -2267650
5912 -2235204
5913 -2216430
5914 -2246204
5915 -2266139
5916 -2201763
5917 -2189055
5918 -2199774
5919 -2213735
5920 -2206878
5921 -2146833
5922 -2149881
5923 -2183335
5924 -2165679
5925 -2130913
5926 -2110236
5927 -2118170
5928 -2148749
5929 -2096382
5930 -2079082
5931 -2090232
5932 -2093852
5933 -2101132
5934 -2046467
5935 -2035883
5936 -2072400
5937 -2054301
5938 -2020786
5939 -1998024
5940 -2012861
5941 -2051780
5942 -1997507
5943 -1962970
5944 -1985462
5945 -1989694
5946 -1992932
5947 -1933105
5948 -1914843
5949 -1962346
5950 -1945126
5951 -1916477
5952 -1894627
5953 -1891246
5954 -1931171
5955 -1892223
5956 -1849897
5957 -1864290
5958 -1871184
5959 -1888868
5960 -1842130
5961 -1799196
5962 -1848777
5963 -1841743
5964 -1815989
5965 -1784026
5966 -1767635
5967 -1817641
5968 -1789867
5969 -1744277
5970 -1751129
5971 -1749766
5972 -1761880
5973 -1734093
5974 -1686540
5975 -1720101
5976 -1729712
5977 -1702037
5978 -1675447
5979 -1647597
5980 -1693941
5981 -1683462
5982 -1633508
5983 -1641271
5984 -1640664
5985 -1654207
5986 -1630865
5987 -1572876
5988 -1615119
5989 -1621270
5990 -1589393
5991 -1569014
5992 -1547057
5993 -1579286
5994 -1587442
5995 -1529130
5996 -1513054
5997 -1514360
5998 -1537242
5999 -1526730
6000 -1462000
6001 -1472853
6002 -1506769
6003 -1501259
6004 -1466374
6005 -1419809
6006 -1452264
6007 -1474373
6008 -1418457
6009 -1396193
6010 -1400763
6011 -1419256
6012 -1422820
6013 -1364756
6014 -1363271
6015 -1385606
6016 -1378792
6017 -1359140
6018 -1310072
6019 -1323791
6020 -1357733
6021 -1313284
6022 -1291230
6023 -1283609
6024 -1311708
6025 -1311640
6026 -1256596
6027 -1236952
6028 -1264557
6029 -1260178
6030 -1243949
6031 -1194718
6032 -1196979
6033 -1244790
6034 -1206599
6035 -1176895
6036 -1162473
6037 -1182887
6038 -1200732
6039 -1150192
6040 -1111954
6041 -1142725
6042 -1146997
6043 -1143266
6044 -1088736
6045 -1075668
6046 -1127374
6047 -1098296
6048 -1075206
6049 -1050369
6050 -1050494
6051 -1084276
6052 -1043049
6053  -997340
6054 -1022317
6055 -1028432
6056 -1030236
6057  -978629
6058  -955906
6059 -1006502
6060  -998242
6061  -960216
6062  -936545
6063  -923752
6064  -964461
6065  -939679
6066  -895193
6067  -908551
6068  -913437
6069  -919192
6070  -882152
6071  -844332
6072  -888585
6073  -884334
6074  -847949
6075  -822011
6076  -811583
6077  -861582
6078  -834109
6079  -771813
6080  -779448
6081  -784950
6082  -807029
6083  -777575
6084  -729120
6085  -758331
6086  -768615
6087  -739247
6088  -706726
6089  -687227
6090  -731761
6091  -724823
6092  -676180
6093  -669711
6094  -676552
6095  -683524
6096  -665435
6097  -614731
6098  -637857
6099  -642559
6100  -627585
6101  -616658
6102  -587138
6103  -611647
6104  -614187
6105  -561949
6106  -550416
6107  -553867
6108  -570020
6109  -557019
6110  -492834
6111  -522510
6112  -548022
6113  -519459
6114  -492063
6115  -457901
6116  -485120
6117  -507897
6118  -460230
6119  -435604
6120  -438725
6121  -465653
6122  -456215
6123  -390527
6124  -393330
6125  -422862
6126  -415015
6127  -387754
6128  -355048
6129  -377336
6130  -395816
6131  -351335
6132  -324480
6133  -327473
6134  -334296
6135  -348881
6136  -287545
6137  -279016
6138  -309993
6139  -293325
6140  -278174
6141  -235402
6142  -243991
6143  -285473
6144  -238913
6145  -215301
6146  -214849
6147  -219713
6148  -237382
6149  -184652
6150  -156825
6151  -192266
6152  -182813
6153  -177918
6154  -124748
6155  -123690
6156  -175366
6157  -140177
6158  -102095
6159   -89805
6160  -103470
6161  -131323
6162   -87233
6163   -42571
6164   -70883
6165   -71884
6166   -74862
6167   -30090
6168     2235
6169   -54922
6170   -41051
6171     1204
6172    15649
6173    22255
6174   -15461
6175    10574
6176    57401
6177    47715
6178    43257
6179    41385
6180    74662
6181   105058
6182    63878
6183    70799
6184   107457
6185   131594
6186   132981
6187   100286
6188   119888
6189   173199
6190   165183
6191   146663
6192   136785
6193   177241
6194   228979
6195   182558
6196   173920
6197   209283
6198   232917
6199   251997
6200   209212
6201   210886
6202   269139
6203   284663
6204   262383
6205   257979
6206   271025
6207   333063
6208   305806
6209   284461
6210   316376
6211   341770
6212   364133
6213   330547
6214   314204
6215   375229
6216   380565
6217   368313
6218   371599
6219   381347
6220   426696
6221   424284
6222   393699
6223   419444
6224   446716
6225   463661
6226   448036
6227   423605
6228   479782
6229   491883
6230   478090
6231   486000
6232   473082
6233   536335
6234   530445
6235   492412
6236   521991
6237   545715
6238   571609
6239   560715
6240   528860
6241   578394
6242   594233
6243   593795
6244   581880
6245   570790
6246   631565
6247   650766
6248   611172
6249   624536
6250   639832
6251   676096
6252   675327
6253   636753
6254   673084
6255   700554
6256   702274
6257   695041
6258   683662
6259   718714
6260   744372
6261   729598
6262   729746
6263   745191
6264   778162
6265   788661
6266   737360
6267   767741
6268   806674
6269   807470
6270   801094
6271   779525
6272   825523
6273   864814
6274   825717
6275   817600
6276   839399
6277   877562
6278   887795
6279   851642
6280   859900
6281   907555
6282   915418
6283   909900
6284   885115
6285   913712
6286   961926
6287   937639
6288   927686
6289   944483
6290   970178
6291   999411
6292   965935
6293   963966
6294  1001355
6295  1017501
6296  1011040
6297   994206
6298  1006324
6299  1068607
6300  1045390
6301  1037830
6302  1040080
6303  1056928
6304  1095616
6305  1063187
6306  1050425
6307  1092504
6308  1118617
6309  1108098
6310  1100923
6311  1095892
6312  1157139
6313  1162092
6314  1131566
6315  1128686
6316  1150955
6317  1214075
6318  1169147
6319  1148781
6320  1191635
6321  1220333
6322  1225551
6323  1193254
6324  1190100
6325  1243341
6326  1249639
6327  1236675
6328  1232319
6329  1241444
6330  1298594
6331  1284177
6332  1246717
6333  1275495
6334  1298872
6335  1318700
6336  1300650
6337  1280400
6338  1334575
6339  1352271
6340  1335296
6341  1339480
6342  1332456
6343  1385211
6344  1387538
6345  1350114
6346  1374785
6347  1392640
6348  1419383
6349  1407575
6350  1373820
6351  1423504
6352  1452179
6353  1435755
6354  1416341
6355  1414518
6356  1470347
6357  1485365
6358  1436920
6359  1456757
6360  1476088
6361  1509165
6362  1512571
6363  1468911
6364  1504101
6365  1546455
6366  1530741
6367  1525416
6368  1513246
6369  1548897
6370  1583245
6371  1538715
6372  1549972
6373  1570157
6374  1596959
6375  1605433
6376  1568113
6377  1591427
6378  1626273
6379  1610675
6380  1617433
6381  1600240
6382  1637090
6383  1663182
6384  1642704
6385  1642635
6386  1652895
6387  1692640
6388  1705508
6389  1659842
6390  1671029
6391  1719373
6392  1702625
6393  1707236
6394  1688072
6395  1720609
6396  1757658
6397  1737453
6398  1713885
6399  1741592
6400  1758506
6401  1796581
6402  1749109
6403  1738425
6404  1795760
6405  1807812
6406  1797813
6407  1782851
6408  1783399
6409  1844603
6410  1834794
6411  1810853
6412  1821087
6413  1837313
6414  1873790
6415  1848315
6416  1825691
6417  1877856
6418  1892588
6419  1893543
6420  1861302
6421  1863128
6422  1927421
6423  1917030
6424  1897128
6425  1913072
6426  1923368
6427  1967076
6428  1938520
6429  1914488
6430  1957318
6431  1978492
6432  1971346
6433  1942786
6434  1935832
6435  2000305
6436  2011445
6437  1984500
6438  1982112
6439  2000234
6440  2049627
6441  2026074
6442  1978938
6443  2029719
6444  2050357
6445  2062716
6446  2048229
6447  2026927
6448  2075858
6449  2094773
6450  2064650
6451  2060289
6452  2066970
6453  2116062
6454  2115984
6455  2079395
6456  2093366
6457  2125980
6458  2139920
6459  2130962
6460  2105968
6461  2147026
6462  2173629
6463  2152451
6464  2141410
6465  2145454
6466  2183966
6467  2208251
6468  2148198
6469  2169808
6470  2204170
6471  2215736
6472  2216329
6473  2173772
6474  2206654
6475  2244862
6476  2234839
6477  2224085
6478  2215481
6479  2258061
6480  2286293
6481  2236368
6482  2236168
6483  2263783
6484  2284449
6485  2295118
6486  2262260
6487  2270851
6488  2313379
6489  2316491
6490  2307155
6491  2284189
6492  2313154
6493  2353310
6494  2326934
6495  2313664
6496  2327352
6497  2357809
6498  2366580
6499  2341783
6500  2338326
6501  2395872
6502  2382201
6503  2371377
6504  2359835
6505  2374208
6506  2427604
6507  2391067
6508  2382023
6509  2405125
6510  2424989
6511  2444467
6512  2412988
6513  2405478
6514  2453918
6515  2448926
6516  2449236
6517  2440032
6518  2435787
6519  2499688
6520  2470486
6521  2443014
6522  2465701
6523  2484408
6524  2513847
6525  2484787
6526  2459464
6527  2508424
6528  2524156
6529  2523392
6530  2499158
6531  2492102
6532  2548916
6533  2550700
6534  2517115
6535  2533568
6536  2537721
6537  2577991
6538  2560319
6539  2527169
6540  2571044
6541  2588367
6542  2586562
6543  2571188
6544  2557845
6545  2609783
6546  2610224
6547  2578596
6548  2590888
6549  2606445
6550  2637045
6551  2625961
6552  2589495
6553  2622213
6554  2648216
6555  2653191
6556  2633876
6557  2614321
6558  2657487
6559  2683374
6560  2640417
6561  2645225
6562  2663948
6563  2703543
6564  2701888
6565  2648323
6566  2664461
6567  2702077
6568  2712685
6569  2693899
6570  2667748
6571  2698151
6572  2740977
6573  2713746
6574  2702639
6575  2712660
6576  2741399
6577  2763821
6578  2708448
6579  2721793
6580  2756140
6581  2763117
6582  2760638
6583  2731565
6584  2758044
6585  2802046
6586  2772607
6587  2764450
6588  2759265
6589  2791490
6590  2828575
6591  2772707
6592  2763920
6593  2810261
6594  2825332
6595  2817547
6596  2786077
6597  2792963
6598  2846741
6599  2844025
6600  2810255
6601  2807336
6602  2835259
6603  2876672
6604  2832703
6605  2819942
6606  2855397
6607  2873948
6608  2879153
6609  2846690
6610  2838475
6611  2891408
6612  2888816
6613  2872962
6614  2869991
6615  2872430
6616  2926192
6617  2902609
6618  2867123
6619  2900774
6620  2917561
6621  2926763
6622  2899313
6623  2884598
6624  2931904
6625  2946838
6626  2918846
6627  2905690
6628  2912019
6629  2967281
6630  2955768
6631  2915525
6632  2935852
6633  2961422
6634  2975858
6635  2951588
6636  2923074
6637  2977310
6638  2985613
6639  2974874
6640  2963133
6641  2953493
6642  3005150
6643  2999057
6644  2963973
6645  2974835
6646  2991936
6647  3019108
6648  3002951
6649  2963655
6650  3011065
6651  3025778
6652  3019168
6653  3010719
6654  2987716
6655  3039514
6656  3044335
6657  3012433
6658  3012396
6659  3033278
6660  3065789
6661  3052233
6662  3013380
6663  3041348
6664  3067968
6665  3056613
6666  3042163
6667  3026109
6668  3075825
6669  3097353
6670  3051940
6671  3051327
6672  3066325
6673  3088985
6674  3101203
6675  3045476
6676  3067843
6677  3108211
6678  3103685
6679  3092158
6680  3062444
6681  3097731
6682  3133294
6683  3096610
6684  3081325
6685  3096396
6686  3126348
6687  3132548
6688  3090196
6689  3088831
6690  3134314
6691  3134469
6692  3122905
6693  3106944
6694  3124807
6695  3164581
6696  3140808
6697  3124492
6698  3120312
6699  3144234
6700  3172807
6701  3128092
6702  3123238
6703  3155594
6704  3168396
6705  3167161
6706  3136511
6707  3137167
6708  3194001
6709  3172880
6710  3149352
6711  3160791
6712  3172317
6713  3203918
6714  3168100
6715  3151003
6716  3182529
6717  3191919
6718  3189636
6719  3167410
6720  3157778
6721  3219435
6722  3211877
6723  3181870
6724  3170670
6725  3196152
6726  3229260
6727  3209774
6728  3166515
6729  3203183
6730  3218769
6731  3234598
6732  3198773
6733  3177258
6734  3230337
6735  3241743
6736  3209745
6737  3202024
6738  3207003
6739  3246165
6740  3233998
6741  3194350
6742  3214480
6743  3230707
6744  3254158
6745  3232746
6746  3194199
6747  3247843
6748  3260349
6749  3234206
6750  3228442
6751  3220642
6752  3265510
6753  3266494
6754  3218249
6755  3233835
6756  3259739
6757  3270534
6758  3250283
6759  3215045
6760  3252507
6761  3289479
6762  3258116
6763  3243233
6764  3229403
6765  3267562
6766  3284073
6767  3251476
6768  3237021
6769  3266382
6770  3286308
6771  3284431
6772  3236406
6773  3257688
6774  3284428
6775  3279174
6776  3254910
6777  3247330
6778  3275730
6779  3304604
6780  3267325
6781  3258737
6782  3273319
6783  3292491
6784  3301531
6785  3253659
6786  3272539
6787  3303133
6788  3289669
6789  3282019
6790  3266815
6791  3278796
6792  3319164
6793  3284555
6794  3271567
6795  3284766
6796  3301845
6797  3313550
6798  3269434
6799  3266991
6800  3307303
6801  3308381
6802  3293042
6803  3271879
6804  3290796
6805  3325389
6806  3299737
6807  3272938
6808  3287300
6809  3298297
6810  3324891
6811  3290704
6812  3268858
6813  3324642
6814  3312177
6815  3302972
6816  3280517
6817  3280731
6818  3330068
6819  3308410
6820  3283035
6821  3294985
6822  3305965
6823  3329974
6824  3299234
6825  3269174
6826  3311581
6827  3320385
6828  3309538
6829  3298857
6830  3281269
6831  3329412
6832  3319155
6833  3283381
6834  3287528
6835  3300391
6836  3328504
6837  3307056
6838  3272861
6839  3303645
6840  3316775
6841  3315837
6842  3291023
6843  3274175
6844  3326269
6845  3332801
6846  3294433
6847  3291145
6848  3290531
6849  3323222
6850  3311898
6851  3261970
6852  3293855
6853  3318732
6854  3317347
6855  3304137
6856  3271359
6857  3305347
6858  3319143
6859  3292517
6860  3277732
6861  3285019
6862  3318260
6863  3323027
6864  3265805
6865  3291849
6866  3308932
6867  3321691
6868  3298289
6869  3266703
6870  3291005
6871  3327415
6872  3289607
6873  3279740
6874  3276966
6875  3313085
6876  3319218
6877  3272203
6878  3269065
6879  3302348
6880  3305305
6881  3296885
6882  3253188
6883  3274589
6884  3312754
6885  3294777
6886  3267266
6887  3261443
6888  3286310
6889  3316454
6890  3267247
6891  3259878
6892  3277516
6893  3293201
6894  3292931
6895  3247748
6896  3255945
6897  3292367
6898  3282138
6899  3272989
6900  3253243
6901  3265259
6902  3306527
6903  3268444
6904  3241886
6905  3257156
6906  3273745
6907  3280398
6908  3241629
6909  3242254
6910  3279181
6911  3264719
6912  3254628
6913  3233436
6914  3238987
6915  3285119
6916  3247128
6917  3225927
6918  3250527
6919  3257627
6920  3276945
6921  3231066
6922  3208862
6923  3248824
6924  3261819
6925  3240276
6926  3218084
6927  3217548
6928  3261998
6929  3254161
6930  3214068
6931  3221026
6932  3225682
6933  3256051
6934  3223618
6935  3194005
6936  3219293
6937  3234516
6938  3238988
6939  3204231
6940  3184393
6941  3234789
6942  3233264
6943  3196175
6944  3193810
6945  3204069
6946  3228194
6947  3211523
6948  3174167
6949  3195181
6950  3207444
6951  3205040
6952  3185171
6953  3170056
6954  3200800
6955  3211686
6956  3172414
6957  3164976
6958  3176436
6959  3208637
6960  3192917
6961  3146568
6962  3159548
6963  3189577
6964  3182898
6965  3163100
6966  3135663
6967  3162787
6968  3183165
6969  3149733
6970  3135637
6971  3140102
6972  3165477
6973  3182442
6974  3119803
6975  3127032
6976  3161739
6977  3152796
6978  3143780
6979  3109155
6980  3128254
6981  3162862
6982  3128437
6983  3114650
6984  3111857
6985  3129557
6986  3135631
6987  3096218
6988  3098494
6989  3120127
6990  3122161
6991  3123183
6992  3074785
6993  3095494
6994  3119081
6995  3100479
6996  3076155
6997  3071295
6998  3084035
6999  3119792
7000  3072841
7001  3047492
7002  3080886
7003  3103857
7004  3087736
7005  3043934
7006  3049952
7007  3087143
7008  3074816
7009  3041548
7010  3034853
7011  3043960
7012  3081359
7013  3046917
7014  3019475
7015  3039304
7016  3042573
7017  3058851
7018  3022413
7019  2997478
7020  3043201
7021  3034266
7022  3013513
7023  3001921
7024  3004383
7025  3046198
7026  3007584
7027  2980656
7028  3004588
7029  3006575
7030  3009105
7031  2989514
7032  2948448
7033  2996680
7034  3000560
7035  2977915
7036  2955971
7037  2956664
7038  2993827
7039  2978586
7040  2930521
7041  2939060
7042  2957145
7043  2979074
7044  2953212
7045  2920046
7046  2948637
7047  2958671
7048  2941293
7049  2920231
7050  2898710
7051  2938068
7052  2945501
7053  2897831
7054  2893971
7055  2911254
7056  2926226
7057  2914191
7058  2868517
7059  2895320
7060  2912782
7061  2903829
7062  2877357
7063  2848895
7064  2885799
7065  2901857
7066  2850375
7067  2850288
7068  2864680
7069  2877352
7070  2870582
7071  2823234
7072  2837027
7073  2862784
7074  2844694
7075  2834145
7076  2806087
7077  2829702
7078  2852407
7079  2823969
7080  2797572
7081  2808218
7082  2830820
7083  2831682
7084  2772608
7085  2769590
7086  2810103
7087  2805332
7088  2793336
7089  2757082
7090  2763536
7091  2808727
7092  2766218
7093  2745440
7094  2738605
7095  2760878
7096  2778144
7097  2738593
7098  2717056
7099  2754215
7100  2744203
7101  2735806
7102  2708509
7103  2716385
7104  2739379
7105  2725778
7106  2698751
7107  2693790
7108  2702388
7109  2722594
7110  2687886
7111  2660964
7112  2696178
7113  2689173
7114  2683928
7115  2653171
7116  2648675
7117  2689444
7118  2669112
7119  2643248
7120  2639878
7121  2647295
7122  2674902
7123  2639504
7124  2601909
7125  2624933
7126  2640774
7127  2634115
7128  2602900
7129  2575657
7130  2624066
7131  2625192
7132  2592053
7133  2579297
7134  2568702
7135  2602207
7136  2577055
7137  2543210
7138  2553781
7139  2582098
7140  2576847
7141  2545746
7142  2516041
7143  2553051
7144  2557629
7145  2528149
7146  2511160
7147  2505887
7148  2538127
7149  2539291
7150  2474353
7151  2501742
7152  2500668
7153  2517201
7154  2489233
7155  2453786
7156  2486343
7157  2505173
7158  2474857
7159  2450962
7160  2442175
7161  2473982
7162  2473422
7163  2425134
7164  2419305
7165  2435850
7166  2448756
7167  2438675
7168  2385960
7169  2410322
7170  2434067
7171  2413265
7172  2392407
7173  2369569
7174  2394081
7175  2412909
7176  2359288
7177  2362294
7178  2367780
7179  2375885
7180  2375681
7181  2329133
7182  2337153
7183  2368794
7184  2342556
7185  2336347
7186  2297762
7187  2320502
7188  2347544
7189  2306946
7190  2272212
7191  2294952
7192  2305946
7193  2315717
7194  2262220
7195  2264209
7196  2292502
7197  2274447
7198  2263425
7199  2239504
7200  2243112
7201  2281313
7202  2245075
7203  2212968
7204  2218265
7205  2222808
7206  2239040
7207  2191062
7208  2173298
7209  2209095
7210  2214702
7211  2197407
7212  2169795
7213  2161581
7214  2199992
7215  2175682
7216  2145160
7217  2144086
7218  2150873
7219  2165331
7220  2139138
7221  2106450
7222  2132832
7223  2135611
7224  2127370
7225  2101434
7226  2083074
7227  2123303
7228  2102032
7229  2069533
7230  2073338
7231  2082006
7232  2094589
7233  2066981
7234  2029849
7235  2062067
7236  2065558
7237  2057960
7238  2025662
7239  2002655
7240  2048506
7241  2041066
7242  2003829
7243  1998922
7244  1992056
7245  2029483
7246  1995370
7247  1955862
7248  1969223
7249  1979370
7250  1983146
7251  1955334
7252  1929605
7253  1956728
7254  1970190
7255  1930870
7256  1912049
7257  1917636
7258  1930432
7259  1932840
7260  1880846
7261  1884948
7262  1900237
7263  1894457
7264  1881230
7265  1851917
7266  1871617
7267  1885974
7268  1850928
7269  1831539
7270  1818962
7271  1847693
7272  1852671
7273  1805452
7274  1799437
7275  1826327
7276  1820004
7277  1803692
7278  1760705
7279  1778385
7280  1811431
7281  1778853
7282  1747134
7283  1747845
7284  1762935
7285  1779279
7286  1729788
7287  1722615
7288  1728062
7289  1739167
7290  1730012
7291  1692264
7292  1688046
7293  1729011
7294  1706437
7295  1683424
7296  1650471
7297  1667803
7298  1701310
7299  1664224
7300  1630850
7301  1639517
7302  1653659
7303  1655227
7304  1612082
7305  1606721
7306  1635699
7307  1617643
7308  1598794
7309  1583364
7310  1580666
7311  1611175
7312  1573890
7313  1542866
7314  1550274
7315  1557865
7316  1574962
7317  1535270
7318  1502264
7319  1551284
7320  1543486
7321  1511010
7322  1485788
7323  1486732
7324  1531146
7325  1496420
7326  1460915
7327  1469260
7328  1470635
7329  1491107
7330  1450470
7331  1417500
7332  1442469
7333  1453977
7334  1439680
7335  1406658
7336  1397619
7337  1438142
7338  1418799
7339  1381196
7340  1376397
7341  1374342
7342  1394264
7343  1368040
7344  1328385
7345  1355901
7346  1360537
7347  1351025
7348  1331598
7349  1306052
7350  1333869
7351  1338428
7352  1289216
7353  1291814
7354  1285920
7355  1304793
7356  1282236
7357  1248535
7358  1258347
7359  1286535
7360  1264228
7361  1243485
7362  1214808
7363  1233819
7364  1248882
7365  1216456
7366  1199605
7367  1193772
7368  1205366
7369  1212977
7370  1154419
7371  1166229
7372  1176374
7373  1173251
7374  1161749
7375  1126625
7376  1132491
7377  1164879
7378  1127848
7379  1113449
7380  1106986
7381  1111973
7382  1125487
7383  1073187
7384  1067409
7385  1083586
7386  1083340
7387  1072037
7388  1040554
7389  1047209
7390  1074542
7391  1036990
7392  1011423
7393  1012993
7394  1022162
7395  1035467
7396   982227
7397   969711
7398   991880
7399   996711
7400   986912
7401   939530
7402   935766
7403   975083
7404   953211
7405   933535
7406   915006
7407   928227
7408   942222
7409   907294
7410   871838
7411   900004
7412   906708
7413   902497
7414   849968
7415   840440
7416   879584
7417   861874
7418   835102
7419   830269
7420   822865
7421   855116
7422   813523
7423   779232
7424   798051
7425   800236
7426   796304
7427   770025
7428   747718
7429   774768
7430   772805
7431   747004
7432   730937
7433   721238
7434   750144
7435   730867
7436   688234
7437   700063
7438   704926
7439   707640
7440   677854
7441   645060
7442   673448
7443   684642
7444   657399
7445   632771
7446   623297
7447   655918
7448   642132
7449   601067
7450   599802
7451   604585
7452   619741
7453   604875
7454   546231
7455   575259
7456   585985
7457   568882
7458   540683
7459   516603
7460   545006
7461   551455
7462   510967
7463   503846
7464   501397
7465   518374
7466   510611
7467   461820
7468   470188
7469   488411
7470   470539
7471   452882
7472   427023
7473   454978
7474   467022
7475   425784
7476   398273
7477   413878
7478   416599
7479   416349
7480   367712
7481   365205
7482   391580
7483   382991
7484   370232
7485   331464
7486   339669
7487   364728
7488   333400
7489   306182
7490   299849
7491   321476
7492   324887
7493   282705
7494   268640
7495   295296
7496   285275
7497   273084
7498   241506
7499   234028
7500   268249
7501   246058
7502   214250
7503   209870
7504   211222
7505   230195
7506   189469
7507   172793
7508   189324
7509   192708
7510   178505
7511   147883
7512   135513
7513   174595
7514   153621
7515   121076
7516   114580
7517   109739
7518   129732
7519   103011
7520    63414
7521    90896
7522    88587
7523    89321
7524    52144
7525    43034
7526    74929
7527    59175
7528    23714
7529    18063
7530    10985
7531    45682
7532    19377
7533   -26027
7534    -8677
7535    -2718
7536     1451
7537   -30817
7538   -71612
7539   -26719
7540   -34029
7541   -73896
7542   -80122
7543   -88262
7544   -68650
7545   -70564
7546  -130734
7547  -114420
7548  -105407
7549   -96744
7550  -111497
7551  -158255
7552  -133653
7553  -125815
7554  -163108
7555  -171240
7556  -184535
7557  -155814
7558  -168563
7559  -216497
7560  -208989
7561  -202007
7562  -190385
7563  -215842
7564  -254103
7565  -235741
7566  -219490
7567  -249487
7568  -269227
7569  -286346
7570  -268273
7571  -250273
7572  -301339
7573  -309672
7574  -303334
7575  -300668
7576  -301094
7577  -354175
7578  -342945
7579  -315640
7580  -338357
7581  -362884
7582  -381001
7583  -366223
7584  -349153
7585  -384693
7586  -405262
7587  -398170
7588  -389056
7589  -396501
7590  -437890
7591  -440422
7592  -407737
7593  -426747
7594  -449751
7595  -468654
7596  -472630
7597  -444141
7598  -473964
7599  -504375
7600  -492832
7601  -495440
7602  -487839
7603  -527643
7604  -551457
7605  -509726
7606  -518011
7607  -534660
7608  -569462
7609  -570394
7610  -540584
7611  -559340
7612  -606147
7613  -589760
7614  -594607
7615  -566922
7616  -613797
7617  -635895
7618  -620788
7619  -609251
7620  -623149
7621  -652915
7622  -670359
7623  -624733
7624  -656518
7625  -689736
7626  -689400
7627  -686121
7628  -674288
7629  -700436
7630  -738354
7631  -707764
7632  -709617
7633  -722156
7634  -746872
7635  -773054
7636  -737085
7637  -742595
7638  -779436
7639  -776068
7640  -784197
7641  -758077
7642  -780763
7643  -823155
7644  -817300
7645  -794213
7646  -810688
7647  -839741
7648  -863457
7649  -833141
7650  -820181
7651  -859449
7652  -874203
7653  -884958
7654  -860845
7655  -866634
7656  -920312
7657  -901825
7658  -898677
7659  -894711
7660  -916478
7661  -958070
7662  -933724
7663  -917929
7664  -949426
7665  -963874
7666  -973450
7667  -952044
7668  -958468
7669  -998217
7670  -997696
7671  -982690
7672  -996700
7673  -999571
7674 -1037153
7675 -1021931
7676 -1006989
7677 -1027525
7678 -1053099
7679 -1068507
7680 -1050968
7681 -1040045
7682 -1090606
7683 -1086152
7684 -1077576
7685 -1074464
7686 -1091664
7687 -1117277
7688 -1120725
7689 -1090956
7690 -1118327
7691 -1132323
7692 -1152339
7693 -1142726
7694 -1123560
7695 -1164807
7696 -1191368
7697 -1164125
7698 -1169294
7699 -1168334
7700 -1209094
7701 -1211240
7702 -1186085
7703 -1195809
7704 -1221942
7705 -1234209
7706 -1239802
7707 -1207948
7708 -1240470
7709 -1269760
7710 -1258836
7711 -1250221
7712 -1259061
7713 -1281183
7714 -1301384
7715 -1270706
7716 -1281261
7717 -1310136
7718 -1320589
7719 -1322703
7720 -1295503
7721 -1320677
7722 -1355127
7723 -1353375
7724 -1345131
7725 -1332751
7726 -1363018
7727 -1388936
7728 -1364840
7729 -1359805
7730 -1386985
7731 -1414722
7732 -1415951
7733 -1389372
7734 -1397805
7735 -1438286
7736 -1434540
7737 -1420459
7738 -1423128
7739 -1443015
7740 -1484767
7741 -1452863
7742 -1439886
7743 -1464734
7744 -1484684
7745 -1499485
7746 -1476578
7747 -1474893
7748 -1514908
7749 -1515323
7750 -1511682
7751 -1496945
7752 -1517690
7753 -1554667
7754 -1542308
7755 -1533969
7756 -1544606
7757 -1560453
7758 -1582997
7759 -1566164
7760 -1551071
7761 -1587900
7762 -1601255
7763 -1602875
7764 -1582652
7765 -1581863
7766 -1636101
7767 -1625029
7768 -1611917
7769 -1601489
7770 -1640632
7771 -1669058
7772 -1649335
7773 -1624253
7774 -1664317
7775 -1675884
7776 -1683329
7777 -1668244
7778 -1660464
7779 -1700006
7780 -1708883
7781 -1688462
7782 -1701621
7783 -1704681
7784 -1742239
7785 -1735295
7786 -1699821
7787 -1722989
7788 -1743030
7789 -1757754
7790 -1743461
7791 -1728508
7792 -1780934
7793 -1783212
7794 -1774808
7795 -1760850
7796 -1784397
7797 -1804209
7798 -1810039
7799 -1778434
7800 -1807629
7801 -1829415
7802 -1833926
7803 -1832034
7804 -1812100
7805 -1833077
7806 -1864072
7807 -1846467
7808 -1843006
7809 -1848674
7810 -1878581
7811 -1892137
7812 -1865942
7813 -1869505
7814 -1897027
7815 -1909406
7816 -1913233
7817 -1884749
7818 -1908426
7819 -1941635
7820 -1923507
7821 -1914780
7822 -1913370
7823 -1944896
7824 -1973162
7825 -1941729
7826 -1947748
7827 -1963471
7828 -1982098
7829 -1978341
7830 -1959280
7831 -1976237
7832 -2007101
7833 -1992539
7834 -1988512
7835 -1995163
7836 -2009565
7837 -2041010
7838 -2011751
7839 -2002679
7840 -2034433
7841 -2032896
7842 -2056498
7843 -2024743
7844 -2037021
7845 -2071956
7846 -2075690
7847 -2060241
7848 -2050262
7849 -2070059
7850 -2112347
7851 -2087159
7852 -2067071
7853 -2086335
7854 -2113616
7855 -2119771
7856 -2107359
7857 -2090758
7858 -2137506
7859 -2137420
7860 -2128995
7861 -2111228
7862 -2129628
7863 -2167841
7864 -2159224
7865 -2128522
7866 -2152578
7867 -2166931
7868 -2194498
7869 -2160877
7870 -2156217
7871 -2186745
7872 -2201372
7873 -2190973
7874 -2179500
7875 -2182042
7876 -2233178
7877 -2225129
7878 -2195672
7879 -2211855
7880 -2236515
7881 -2246873
7882 -2231144
7883 -2212588
7884 -2251989
7885 -2262115
7886 -2271112
7887 -2245046
7888 -2252443
7889 -2282233
7890 -2285184
7891 -2264295
7892 -2270701
7893 -2272809
7894 -2310936
7895 -2308830
7896 -2273253
7897 -2295985
7898 -2327013
7899 -2323137
7900 -2314028
7901 -2287823
7902 -2330331
7903 -2345836
7904 -2329185
7905 -2331256
7906 -2339897
7907 -2358145
7908 -2366735
7909 -2328056
7910 -2352190
7911 -2377091
7912 -2381027
7913 -2363890
7914 -2350479
7915 -2377300
7916 -2412437
7917 -2374617
7918 -2382624
7919 -2389262
7920 -2409449
7921 -2421709
7922 -2392878
7923 -2389406
7924 -2424936
7925 -2428353
7926 -2433816
7927 -2398251
7928 -2434496
7929 -2466089
7930 -2453041
7931 -2431174
7932 -2437700
7933 -2455192
7934 -2482337
7935 -2441794
7936 -2445141
7937 -2463427
7938 -2485089
7939 -2485935
7940 -2466509
7941 -2469748
7942 -2518688
7943 -2498592
7944 -2490921
7945 -2482249
7946 -2506146
7947 -2521668
7948 -2509414
7949 -2495482
7950 -2524370
7951 -2523738
7952 -2533681
7953 -2509818
7954 -2516365
7955 -2555063
7956 -2549074
7957 -2525679
7958 -2535831
7959 -2544241
7960 -2572457
7961 -2550959
7962 -2542532
7963 -2567033
7964 -2573960
7965 -2580827
7966 -2561605
7967 -2563748
7968 -2600048
7969 -2593951
7970 -2586857
7971 -2575038
7972 -2589617
7973 -2614408
7974 -2611599
7975 -2580076
7976 -2595635
7977 -2613611
7978 -2631316
7979 -2601711
7980 -2603530
7981 -2627469
7982 -2644629
7983 -2622325
7984 -2634110
7985 -2615774
7986 -2651906
7987 -2653270
7988 -2623512
7989 -2636083
7990 -2656317
7991 -2657032
7992 -2661613
7993 -2634907
7994 -2671846
7995 -2678413
7996 -2666557
7997 -2650749
7998 -2654980
7999 -2687496
8000 -2703499
8001 -2663690
8002 -2682252
8003 -2686951
8004 -2709079
8005 -2698030
8006 -2667954
8007 -2690680
8008 -2727047
8009 -2701883
8010 -2697487
8011 -2683981
8012 -2720298
8013 -2729544
8014 -2713319
8015 -2692915
8016 -2721847
8017 -2735451
8018 -2742096
8019 -2704096
8020 -2723636
8021 -2749112
8022 -2751565
8023 -2735024
8024 -2724011
8025 -2735995
8026 -2772105
8027 -2744917
8028 -2746398
8029 -2736379
8030 -2764149
8031 -2771753
8032 -2755466
8033 -2742547
8034 -2777003
8035 -2774003
8036 -2772094
8037 -2743691
8038 -2770093
8039 -2790401
8040 -2792429
8041 -2767918
8042 -2774195
8043 -2792162
8044 -2814623
8045 -2767180
8046 -2779010
8047 -2788387
8048 -2811280
8049 -2801634
8050 -2778595
8051 -2780678
8052 -2823247
8053 -2806823
8054 -2807480
8055 -2789622
8056 -2815908
8057 -2823933
8058 -2816008
8059 -2786045
8060 -2822414
8061 -2819106
8062 -2838682
8063 -2810234
8064 -2816501
8065 -2831918
8066 -2853309
8067 -2818329
8068 -2826089
8069 -2824553
8070 -2858680
8071 -2822348
8072 -2825871
8073 -2833296
8074 -2857283
8075 -2845584
8076 -2851504
8077 -2815290
8078 -2866429
8079 -2846820
8080 -2855506
8081 -2832607
8082 -2858836
8083 -2863053
8084 -2871752
8085 -2827892
8086 -2854488
8087 -2855581
8088 -2887803
8089 -2848259
8090 -2857619
8091 -2858778
8092 -2887902
8093 -2854191
8094 -2872053
8095 -2850882
8096 -2895715
8097 -2871617
8098 -2868289
8099 -2849207
8100 -2895839
8101 -2874811
8102 -2903755
8103 -2840125
8104 -2902290
8105 -2873376
8106 -2906985
8107 -2853983
8108 -2888704
8109 -2874338
8110 -2930266
8111 -2847183
8112 -2900497
8113 -2861581
8114 -2925987
8115 -2849258
8116 -2919424
8117 -2835105
8118 -2976334
8119 -2794228
8120 -3053022
8121 -2484963
##END NTUPLES=NMR FID
##END=
